# Supplementary material for: Ancestral acetylcholine receptor β-subunit forms homopentamers that prime before opening spontaneously
Source: eLife. 2022 Jul 4;11:e76504. doi: 10.7554/eLife.76504 (PMC9365395; doi:10.7554/eLife.76504)
Supplement: Figure 4—figure supplement 1—source data 1. — Detected single-channel event durations for the human adult muscle-type acetylcholine receptor in the presence of increasing concentrations of acetylcholine (ACh; 3 µM, 6 µM, 10 µM, 18 µM, 30 µM, 60 µM, 100 µM, and 180 µM). Compressed file includes 24 TAC 4.3.3 event files (*.evt format) of the single-channel detections for the three recordings for each acetylcholine concentration (fileA, fileB, and fileC in each case) in the presented kinetic analysis, as well as the associated R scripts (*.txt format) for defining and sorting bursts. [file elife-76504-fig4-figsupp1-data1.zip › F4S1-SD1/Source Data - Figure 4-figure supplement 1/Figure 4-figure supplement 1_WTMuscle6uMACh_fileB.evt]

5
File
Acquire	D:\Data\Christian\1-Single Channel Recordings\WTMuscle (control)\6uM ACh\Recordings\a2 - 17-08-22-WTMuslce-BRBS-PA6OOPS-120mV-4.acquire	0	
Sweeps
1	597.521481	0.000000	0.111011	0.0000000E+000	0.0000000E+000	
Segments
1	302	0.000000	0.111011	2.328429	2.429907	3.981685	4.090244	4.621033	4.742551	5.204555	5.838942	5.877781	6.024763	6.195228	6.797706	6.879256	7.605211	7.842367	8.282886	8.302613	8.911075	8.957973	9.238824	10.630069	11.093763	12.215830	12.316629	12.669751	12.787330	14.412760	14.548722	16.994323	17.142763	17.251212	17.755148	20.326159	20.443372	22.509335	22.906105	22.971574	23.252203	23.405392	23.648530	24.086230	24.207210	25.071135	25.187847	26.946404	27.054208	27.123739	27.224435	27.470589	27.796483	27.832341	27.912877	29.461256	29.577538	30.046707	30.278741	30.464937	30.593074	30.737196	30.840628	34.566440	34.752854	37.363670	37.574801	38.666958	38.935645	38.973461	39.027859	53.914127	54.016823	60.450933	60.553645	60.627812	60.765044	60.796949	61.188252	62.091757	62.199460	62.667624	62.774738	63.807529	64.137346	64.826371	64.932626	65.619893	65.720199	67.217159	69.159997	70.976877	71.187530	72.258034	72.361111	78.237786	78.372602	78.553142	78.783773	78.879240	79.124152	79.171477	79.273944	79.886726	81.056157	81.188244	81.983191	83.190974	83.370852	85.546959	85.856972	86.279343	86.386905	90.841542	90.960968	92.255626	93.617414	94.432395	96.664564	97.883513	98.000110	99.337108	99.558509	99.596885	99.603005	101.344968	102.699625	102.739989	103.784377	103.937239	104.720421	105.222165	105.441665	108.863588	108.986141	109.879865	110.544310	111.443178	111.665102	113.983898	114.174900	114.208789	114.906218	115.345085	115.447204	118.890156	118.998549	120.423049	120.525292	120.565781	120.656604	122.278038	122.404467	124.344893	124.461077	124.840215	124.967036	131.916323	132.026267	133.267137	134.013460	134.198906	134.720185	134.771628	134.887819	135.195832	136.509641	137.064502	137.230356	141.415946	141.516132	144.024809	144.247069	145.095210	146.385309	146.553393	146.953520	148.242306	149.026267	149.118267	150.263433	151.362699	151.841958	153.207941	153.356599	158.647222	158.827569	161.806171	162.544643	163.258641	163.582332	163.662280	163.803925	163.941492	164.117624	164.147221	165.023862	165.404656	166.390159	171.789800	171.939396	172.230839	172.417567	173.736552	174.090911	174.111795	174.442111	175.219863	176.176677	178.836883	179.097943	180.804040	181.185615	181.652712	182.061514	182.372213	182.948810	182.973985	183.740968	183.742485	183.800595	185.170767	185.539887	185.590285	185.802056	186.049781	186.365928	186.628448	188.058853	188.067861	188.238814	188.401084	188.694956	189.650631	190.095523	192.010552	193.797909	194.436594	194.803107	195.357355	195.626144	197.364885	197.487088	197.726833	197.834553	200.981395	204.114505	204.124181	205.231841	207.005766	209.324084	209.631108	210.089896	210.391684	212.364935	214.412499	215.100731	218.458008	219.196585	219.197461	219.637553	221.036350	221.192626	223.148354	223.600808	224.695646	225.021791	226.462992	226.684085	230.001265	230.757569	233.217957	233.515427	236.869821	236.971300	240.563863	241.608744	241.661984	242.223828	246.770633	246.920688	248.652373	248.777422	256.529641	256.630994	257.645803	259.556259	260.228826	260.403604	260.743371	261.371205	261.402645	261.678330	264.901512	265.005948	265.271474	265.421239	266.334698	266.584295	266.945809	267.435577	269.791296	270.607834	270.794247	271.157904	271.955595	273.599456	275.625873	276.113339	288.982492	289.258093	289.867190	290.089639	294.091934	295.221115	295.773985	296.637095	298.010176	298.668493	299.218619	299.637454	299.771759	299.958457	300.003349	300.133809	301.754714	302.171811	302.388117	302.731015	302.755861	302.859711	303.389421	303.660743	305.145477	305.960026	305.967125	306.182192	306.365510	306.715778	306.773738	307.061868	308.795561	310.382432	311.353520	312.844695	312.865413	313.154242	315.999870	316.353012	317.023455	317.280550	318.600396	320.491756	320.566087	320.774938	320.893036	321.442241	321.794548	321.990669	322.106269	322.385861	322.416661	323.198284	324.807438	325.426994	327.459129	327.573279	327.932311	328.033039	328.300336	329.194451	331.279622	332.969763	333.413293	333.839728	337.278860	337.455307	338.062206	338.186655	338.514360	338.624288	340.180586	340.373078	341.308032	341.744569	341.820822	342.775066	344.725864	345.181756	346.996070	347.298189	350.015599	350.145672	352.134754	352.269463	352.301077	352.570157	352.995780	353.846264	354.450720	355.744552	357.649694	358.316413	358.848358	358.948666	363.863958	364.635114	365.623285	366.045711	367.712633	367.831720	367.833109	368.153010	380.430730	380.579675	381.681420	382.006425	382.686587	384.458506	385.423574	386.670587	392.373222	392.507161	393.252349	393.460581	394.139970	394.627804	394.666247	394.869094	398.030542	398.150974	400.255466	400.369925	401.282139	402.155037	405.657844	406.052188	408.891218	408.991953	409.094460	409.195035	409.476193	409.639884	409.804339	409.910935	410.152422	410.323765	411.907087	412.014718	412.907477	413.021205	413.775305	413.878688	418.864949	420.190265	420.196373	420.598680	421.538508	422.033462	422.723466	423.226831	423.306255	423.569217	423.613242	423.887294	426.240365	427.287217	427.720493	428.069144	429.008643	429.123718	429.205019	429.308684	430.176675	431.004086	431.009813	431.404171	433.716251	433.819681	436.652445	437.531990	437.563413	437.766672	438.920447	440.731178	440.774677	441.625649	443.126462	443.595828	443.682062	444.643131	444.722523	446.853376	447.307211	447.866462	452.141224	452.705070	453.880514	454.257724	456.180217	456.406118	456.437781	456.886294	457.631098	458.089490	458.304129	458.411651	459.338866	460.392535	460.813969	461.632691	462.868956	462.987255	464.544069	465.313323	466.493537	466.711107	466.726933	467.005568	467.772560	468.010398	468.072985	468.441921	468.496405	469.272776	469.343093	470.506412	470.743149	470.855102	472.779020	473.073340	481.280462	481.558813	482.269359	482.844269	482.859083	483.068360	483.926449	484.458625	487.032241	487.789282	489.572873	489.702494	489.994562	490.595143	501.914928	502.255322	504.479629	504.825435	506.994240	507.259155	507.560088	507.865920	518.304881	518.562612	520.242617	520.884452	521.737249	522.320555	530.382988	530.667962	532.062496	532.590261	532.785750	532.929806	538.378368	538.784938	538.816533	539.222289	552.657122	553.997382	554.150969	555.338721	562.368311	563.104119	563.696325	563.850936	564.049119	564.508842	564.915489	565.112135	567.895643	568.343473	569.856869	570.694662	571.593169	571.923144	572.354757	572.600053	572.633109	572.942823	573.032687	573.471974	575.808626	576.604375	576.800961	576.917564	578.275611	578.690757	589.718551	590.019262	597.295897	597.396535	597.405717	597.521481	
Events
1	5.24995912	5.692777E-012	2.096278E-011	1	0.000000E+000
1	5.25000520	2.096278E-011	5.692777E-012	0	0.000000E+000
1	5.25465715	5.692777E-012	2.096278E-011	1	0.000000E+000
1	5.25610101	2.096278E-011	5.692777E-012	0	0.000000E+000
1	5.26988850	5.692777E-012	2.096278E-011	1	0.000000E+000
1	5.26995187	2.096278E-011	5.692777E-012	0	0.000000E+000
1	5.27152611	5.692777E-012	2.096278E-011	1	0.000000E+000
1	5.27363265	2.096278E-011	5.692777E-012	0	0.000000E+000
1	5.28154117	5.692777E-012	2.096278E-011	1	0.000000E+000
1	5.28396149	2.096278E-011	5.692777E-012	0	0.000000E+000
1	5.28729059	5.692777E-012	2.096278E-011	1	0.000000E+000
1	5.28762625	2.096278E-011	5.692777E-012	0	0.000000E+000
1	5.28949470	5.692777E-012	2.096278E-011	1	0.000000E+000
1	5.29292299	2.096278E-011	5.692777E-012	0	0.000000E+000
1	5.29294266	5.692777E-012	2.096278E-011	1	0.000000E+000
1	5.29397711	2.096278E-011	5.692777E-012	0	0.000000E+000
1	5.29401486	5.692777E-012	2.096278E-011	1	0.000000E+000
1	5.29611040	2.096278E-011	5.692777E-012	0	0.000000E+000
1	5.29612325	5.692777E-012	2.096278E-011	1	0.000000E+000
1	5.29621163	2.096278E-011	5.692777E-012	0	0.000000E+000
1	5.32424927	5.692777E-012	2.096278E-011	1	0.000000E+000
1	5.32611380	2.096278E-011	5.692777E-012	0	0.000000E+000
1	5.32612733	5.692777E-012	2.096278E-011	1	0.000000E+000
1	5.32639804	2.096278E-011	5.692777E-012	0	0.000000E+000
1	5.33951376	5.692777E-012	2.096278E-011	1	0.000000E+000
1	5.33996978	2.096278E-011	5.692777E-012	0	0.000000E+000
1	5.34000212	5.692777E-012	2.096278E-011	1	0.000000E+000
1	5.34217172	2.096278E-011	5.692777E-012	0	0.000000E+000
1	5.34220055	5.692777E-012	2.096278E-011	1	0.000000E+000
1	5.34260330	2.096278E-011	5.692777E-012	0	0.000000E+000
1	5.35511176	5.692777E-012	2.096278E-011	1	0.000000E+000
1	5.35541481	2.096278E-011	5.692777E-012	0	0.000000E+000
1	5.35552273	5.692777E-012	2.096278E-011	1	0.000000E+000
1	5.35804466	2.096278E-011	5.692777E-012	0	0.000000E+000
1	5.36445721	5.692777E-012	2.096278E-011	1	0.000000E+000
1	5.36495297	2.096278E-011	5.692777E-012	0	0.000000E+000
1	5.36782032	5.692777E-012	2.096278E-011	1	0.000000E+000
1	5.37187154	2.096278E-011	5.692777E-012	0	0.000000E+000
1	5.37980559	5.692777E-012	2.096278E-011	1	0.000000E+000
1	5.37995329	2.096278E-011	5.692777E-012	0	0.000000E+000
1	5.39413306	5.692777E-012	2.096278E-011	1	0.000000E+000
1	5.39434457	2.096278E-011	5.692777E-012	0	0.000000E+000
1	5.39438718	5.692777E-012	2.096278E-011	1	0.000000E+000
1	5.39451575	2.096278E-011	5.692777E-012	0	0.000000E+000
1	5.42886681	5.692777E-012	2.096278E-011	1	0.000000E+000
1	5.43075422	2.096278E-011	5.692777E-012	0	0.000000E+000
1	5.44239472	5.692777E-012	2.096278E-011	1	0.000000E+000
1	5.44247636	2.096278E-011	5.692777E-012	0	0.000000E+000
1	5.46034247	5.692777E-012	2.096278E-011	1	0.000000E+000
1	5.46085506	2.096278E-011	5.692777E-012	0	0.000000E+000
1	5.47748714	5.692777E-012	2.096278E-011	1	0.000000E+000
1	5.47854064	2.096278E-011	5.692777E-012	0	0.000000E+000
1	5.48242991	5.692777E-012	2.096278E-011	1	0.000000E+000
1	5.48628741	2.096278E-011	5.692777E-012	0	0.000000E+000
1	5.48630064	5.692777E-012	2.096278E-011	1	0.000000E+000
1	5.48743523	2.096278E-011	5.692777E-012	0	0.000000E+000
1	5.49258158	5.692777E-012	2.096278E-011	1	0.000000E+000
1	5.49471954	2.096278E-011	5.692777E-012	0	0.000000E+000
1	5.49592094	5.692777E-012	2.096278E-011	1	0.000000E+000
1	5.49855319	2.096278E-011	5.692777E-012	0	0.000000E+000
1	5.51053139	5.692777E-012	2.096278E-011	1	0.000000E+000
1	5.51058705	2.096278E-011	5.692777E-012	0	0.000000E+000
1	5.51195486	5.692777E-012	2.096278E-011	1	0.000000E+000
1	5.51212510	2.096278E-011	5.692777E-012	0	0.000000E+000
1	5.51904825	5.692777E-012	2.096278E-011	1	0.000000E+000
1	5.52008194	2.096278E-011	5.692777E-012	0	0.000000E+000
1	5.52870952	5.692777E-012	2.096278E-011	1	0.000000E+000
1	5.53079261	2.096278E-011	5.692777E-012	0	0.000000E+000
1	5.53484037	5.692777E-012	2.096278E-011	1	0.000000E+000
1	5.53683276	2.096278E-011	5.692777E-012	0	0.000000E+000
1	5.53700553	5.692777E-012	2.096278E-011	1	0.000000E+000
1	5.53959457	2.096278E-011	5.692777E-012	0	0.000000E+000
1	5.54519292	5.692777E-012	2.096278E-011	1	0.000000E+000
1	5.54574401	2.096278E-011	5.692777E-012	0	0.000000E+000
1	5.54709201	5.692777E-012	2.096278E-011	1	0.000000E+000
1	5.54790833	2.096278E-011	5.692777E-012	0	0.000000E+000
1	5.54919904	5.692777E-012	2.096278E-011	1	0.000000E+000
1	5.55259253	2.096278E-011	5.692777E-012	0	0.000000E+000
1	5.56068751	5.692777E-012	2.096278E-011	1	0.000000E+000
1	5.56416506	2.096278E-011	5.692777E-012	0	0.000000E+000
1	5.56935098	5.692777E-012	2.096278E-011	1	0.000000E+000
1	5.56976124	2.096278E-011	5.692777E-012	0	0.000000E+000
1	5.57144453	5.692777E-012	2.096278E-011	1	0.000000E+000
1	5.57146966	2.096278E-011	5.692777E-012	0	0.000000E+000
1	5.57150737	5.692777E-012	2.096278E-011	1	0.000000E+000
1	5.57159560	2.096278E-011	5.692777E-012	0	0.000000E+000
1	5.57163395	5.692777E-012	2.096278E-011	1	0.000000E+000
1	5.57174240	2.096278E-011	5.692777E-012	0	0.000000E+000
1	5.57795050	5.692777E-012	2.096278E-011	1	0.000000E+000
1	5.57861323	2.096278E-011	5.692777E-012	0	0.000000E+000
1	5.59398701	5.692777E-012	2.096278E-011	1	0.000000E+000
1	5.59460586	2.096278E-011	5.692777E-012	0	0.000000E+000
1	5.59537036	5.692777E-012	2.096278E-011	1	0.000000E+000
1	5.59569111	2.096278E-011	5.692777E-012	0	0.000000E+000
1	5.59572015	5.692777E-012	2.096278E-011	1	0.000000E+000
1	5.59638223	2.096278E-011	5.692777E-012	0	0.000000E+000
1	5.60056264	5.692777E-012	2.096278E-011	1	0.000000E+000
1	5.60103415	2.096278E-011	5.692777E-012	0	0.000000E+000
1	5.60493207	5.692777E-012	2.096278E-011	1	0.000000E+000
1	5.60520823	2.096278E-011	5.692777E-012	0	0.000000E+000
1	5.62053329	5.692777E-012	2.096278E-011	1	0.000000E+000
1	5.62116118	2.096278E-011	5.692777E-012	0	0.000000E+000
1	5.62117774	5.692777E-012	2.096278E-011	1	0.000000E+000
1	5.62120234	2.096278E-011	5.692777E-012	0	0.000000E+000
1	5.62214127	5.692777E-012	2.096278E-011	1	0.000000E+000
1	5.62273223	2.096278E-011	5.692777E-012	0	0.000000E+000
1	5.62539485	5.692777E-012	2.096278E-011	1	0.000000E+000
1	5.62759805	2.096278E-011	5.692777E-012	0	0.000000E+000
1	5.63890195	5.692777E-012	2.096278E-011	1	0.000000E+000
1	5.63918488	2.096278E-011	5.692777E-012	0	0.000000E+000
1	5.66721044	5.692777E-012	2.096278E-011	1	0.000000E+000
1	5.66897759	2.096278E-011	5.692777E-012	0	0.000000E+000
1	5.66906345	5.692777E-012	2.096278E-011	1	0.000000E+000
1	5.66986797	2.096278E-011	5.692777E-012	0	0.000000E+000
1	5.68251689	5.692777E-012	2.096278E-011	1	0.000000E+000
1	5.68321382	2.096278E-011	5.692777E-012	0	0.000000E+000
1	5.69188586	5.692777E-012	2.096278E-011	1	0.000000E+000
1	5.69257271	2.096278E-011	5.692777E-012	0	0.000000E+000
1	5.69259639	5.692777E-012	2.096278E-011	1	0.000000E+000
1	5.69279179	2.096278E-011	5.692777E-012	0	0.000000E+000
1	5.69280166	5.692777E-012	2.096278E-011	1	0.000000E+000
1	5.69426239	2.096278E-011	5.692777E-012	0	0.000000E+000
1	5.69680391	5.692777E-012	2.096278E-011	1	0.000000E+000
1	5.69829874	2.096278E-011	5.692777E-012	0	0.000000E+000
1	5.70088765	5.692777E-012	2.096278E-011	1	0.000000E+000
1	5.70216017	2.096278E-011	5.692777E-012	0	0.000000E+000
1	5.70216523	5.692777E-012	2.096278E-011	1	0.000000E+000
1	5.70428222	2.096278E-011	5.692777E-012	0	0.000000E+000
1	5.70981846	5.692777E-012	2.096278E-011	1	0.000000E+000
1	5.71041295	2.096278E-011	5.692777E-012	0	0.000000E+000
1	5.71042340	5.692777E-012	2.096278E-011	1	0.000000E+000
1	5.71103416	2.096278E-011	5.692777E-012	0	0.000000E+000
1	5.71843233	5.692777E-012	2.096278E-011	1	0.000000E+000
1	5.71915424	2.096278E-011	5.692777E-012	0	0.000000E+000
1	5.73062225	5.692777E-012	2.096278E-011	1	0.000000E+000
1	5.73145050	2.096278E-011	5.692777E-012	0	0.000000E+000
1	5.73202565	5.692777E-012	2.096278E-011	1	0.000000E+000
1	5.73339215	2.096278E-011	5.692777E-012	0	0.000000E+000
1	5.73559990	5.692777E-012	2.096278E-011	1	0.000000E+000
1	5.73587208	2.096278E-011	5.692777E-012	0	0.000000E+000
1	5.73870138	5.692777E-012	2.096278E-011	1	0.000000E+000
1	5.74147901	2.096278E-011	5.692777E-012	0	0.000000E+000
1	5.74148471	5.692777E-012	2.096278E-011	1	0.000000E+000
1	5.74320751	2.096278E-011	5.692777E-012	0	0.000000E+000
1	5.74325319	5.692777E-012	2.096278E-011	1	0.000000E+000
1	5.74331859	2.096278E-011	5.692777E-012	0	0.000000E+000
1	5.74574311	5.692777E-012	2.096278E-011	1	0.000000E+000
1	5.74605981	2.096278E-011	5.692777E-012	0	0.000000E+000
1	5.75778318	5.692777E-012	2.096278E-011	1	0.000000E+000
1	5.75781967	2.096278E-011	5.692777E-012	0	0.000000E+000
1	5.75783149	5.692777E-012	2.096278E-011	1	0.000000E+000
1	5.75829905	2.096278E-011	5.692777E-012	0	0.000000E+000
1	5.77398057	5.692777E-012	2.096278E-011	1	0.000000E+000
1	5.77783260	2.096278E-011	5.692777E-012	0	0.000000E+000
1	5.77785441	5.692777E-012	2.096278E-011	1	0.000000E+000
1	5.77881742	2.096278E-011	5.692777E-012	0	0.000000E+000
1	5.78163311	5.692777E-012	2.096278E-011	1	0.000000E+000
1	5.78321885	2.096278E-011	5.692777E-012	0	0.000000E+000
1	5.78811536	5.692777E-012	2.096278E-011	1	0.000000E+000
1	5.78887348	2.096278E-011	5.692777E-012	0	0.000000E+000
1	5.89297865	5.954039E-012	2.122404E-011	1	0.000000E+000
1	5.89340896	2.122404E-011	5.954039E-012	0	0.000000E+000
1	5.89344503	5.954039E-012	2.122404E-011	1	0.000000E+000
1	5.89374099	2.122404E-011	5.954039E-012	0	0.000000E+000
1	5.89375857	5.954039E-012	2.122404E-011	1	0.000000E+000
1	5.89576799	2.122404E-011	5.954039E-012	0	0.000000E+000
1	5.89579047	5.954039E-012	2.122404E-011	1	0.000000E+000
1	5.89588105	2.122404E-011	5.954039E-012	0	0.000000E+000
1	5.90105233	5.954039E-012	2.122404E-011	1	0.000000E+000
1	5.90124128	2.122404E-011	5.954039E-012	0	0.000000E+000
1	5.91032060	5.954039E-012	2.122404E-011	1	0.000000E+000
1	5.91063287	2.122404E-011	5.954039E-012	0	0.000000E+000
1	5.91329232	5.954039E-012	2.122404E-011	1	0.000000E+000
1	5.91363175	2.122404E-011	5.954039E-012	0	0.000000E+000
1	5.91366804	5.954039E-012	2.122404E-011	1	0.000000E+000
1	5.91430481	2.122404E-011	5.954039E-012	0	0.000000E+000
1	5.92456425	5.954039E-012	2.122404E-011	1	0.000000E+000
1	5.92618541	2.122404E-011	5.954039E-012	0	0.000000E+000
1	5.93011806	5.954039E-012	2.122404E-011	1	0.000000E+000
1	5.93529110	2.122404E-011	5.954039E-012	0	0.000000E+000
1	5.93533303	5.954039E-012	2.122404E-011	1	0.000000E+000
1	5.93534377	2.122404E-011	5.954039E-012	0	0.000000E+000
1	5.94026181	5.954039E-012	2.122404E-011	1	0.000000E+000
1	5.94111067	2.122404E-011	5.954039E-012	0	0.000000E+000
1	5.95218210	5.954039E-012	2.122404E-011	1	0.000000E+000
1	5.95227616	2.122404E-011	5.954039E-012	0	0.000000E+000
1	5.95505099	5.954039E-012	2.122404E-011	1	0.000000E+000
1	5.95596285	2.122404E-011	5.954039E-012	0	0.000000E+000
1	5.95597693	5.954039E-012	2.122404E-011	1	0.000000E+000
1	5.95694580	2.122404E-011	5.954039E-012	0	0.000000E+000
1	5.95895763	5.954039E-012	2.122404E-011	1	0.000000E+000
1	5.96002898	2.122404E-011	5.954039E-012	0	0.000000E+000
1	5.96087604	5.954039E-012	2.122404E-011	1	0.000000E+000
1	5.96361585	2.122404E-011	5.954039E-012	0	0.000000E+000
1	5.96365557	5.954039E-012	2.122404E-011	1	0.000000E+000
1	5.96475432	2.122404E-011	5.954039E-012	0	0.000000E+000
1	5.96640754	5.954039E-012	2.122404E-011	1	0.000000E+000
1	5.97047698	2.122404E-011	5.954039E-012	0	0.000000E+000
1	5.97217936	5.954039E-012	2.122404E-011	1	0.000000E+000
1	5.97328526	2.122404E-011	5.954039E-012	0	0.000000E+000
1	5.97332527	5.954039E-012	2.122404E-011	1	0.000000E+000
1	5.97466082	2.122404E-011	5.954039E-012	0	0.000000E+000
1	6.24533135	5.705921E-012	2.097592E-011	1	0.000000E+000
1	6.24580212	2.097592E-011	5.705921E-012	0	0.000000E+000
1	6.24707146	5.705921E-012	2.097592E-011	1	0.000000E+000
1	6.24765417	2.097592E-011	5.705921E-012	0	0.000000E+000
1	6.24965548	5.705921E-012	2.097592E-011	1	0.000000E+000
1	6.24978046	2.097592E-011	5.705921E-012	0	0.000000E+000
1	6.25971899	5.705921E-012	2.097592E-011	1	0.000000E+000
1	6.26063879	2.097592E-011	5.705921E-012	0	0.000000E+000
1	6.26067142	5.705921E-012	2.097592E-011	1	0.000000E+000
1	6.26169494	2.097592E-011	5.705921E-012	0	0.000000E+000
1	6.26586774	5.705921E-012	2.097592E-011	1	0.000000E+000
1	6.26764247	2.097592E-011	5.705921E-012	0	0.000000E+000
1	6.26764719	5.705921E-012	2.097592E-011	1	0.000000E+000
1	6.26774902	2.097592E-011	5.705921E-012	0	0.000000E+000
1	6.26879743	5.705921E-012	2.097592E-011	1	0.000000E+000
1	6.26894604	2.097592E-011	5.705921E-012	0	0.000000E+000
1	6.26897511	5.705921E-012	2.097592E-011	1	0.000000E+000
1	6.26950882	2.097592E-011	5.705921E-012	0	0.000000E+000
1	6.27350505	5.705921E-012	2.097592E-011	1	0.000000E+000
1	6.27522629	2.097592E-011	5.705921E-012	0	0.000000E+000
1	6.27616379	5.705921E-012	2.097592E-011	1	0.000000E+000
1	6.27863500	2.097592E-011	5.705921E-012	0	0.000000E+000
1	6.27864301	5.705921E-012	2.097592E-011	1	0.000000E+000
1	6.28127546	2.097592E-011	5.705921E-012	0	0.000000E+000
1	6.28460124	5.705921E-012	2.097592E-011	1	0.000000E+000
1	6.28706777	2.097592E-011	5.705921E-012	0	0.000000E+000
1	6.28707146	5.705921E-012	2.097592E-011	1	0.000000E+000
1	6.29092221	2.097592E-011	5.705921E-012	0	0.000000E+000
1	6.29211991	5.705921E-012	2.097592E-011	1	0.000000E+000
1	6.29250256	2.097592E-011	5.705921E-012	0	0.000000E+000
1	6.29689626	5.705921E-012	2.097592E-011	1	0.000000E+000
1	6.30161972	2.097592E-011	5.705921E-012	0	0.000000E+000
1	6.30728967	5.705921E-012	2.097592E-011	1	0.000000E+000
1	6.30737962	2.097592E-011	5.705921E-012	0	0.000000E+000
1	6.30742453	5.705921E-012	2.097592E-011	1	0.000000E+000
1	6.30930738	2.097592E-011	5.705921E-012	0	0.000000E+000
1	6.30932452	5.705921E-012	2.097592E-011	1	0.000000E+000
1	6.31210708	2.097592E-011	5.705921E-012	0	0.000000E+000
1	6.32873963	5.705921E-012	2.097592E-011	1	0.000000E+000
1	6.33084439	2.097592E-011	5.705921E-012	0	0.000000E+000
1	6.35295731	5.705921E-012	2.097592E-011	1	0.000000E+000
1	6.35343086	2.097592E-011	5.705921E-012	0	0.000000E+000
1	6.35838437	5.705921E-012	2.097592E-011	1	0.000000E+000
1	6.35935715	2.097592E-011	5.705921E-012	0	0.000000E+000
1	6.37180871	5.705921E-012	2.097592E-011	1	0.000000E+000
1	6.37215591	2.097592E-011	5.705921E-012	0	0.000000E+000
1	6.37489523	5.705921E-012	2.097592E-011	1	0.000000E+000
1	6.37518216	2.097592E-011	5.705921E-012	0	0.000000E+000
1	6.37520516	5.705921E-012	2.097592E-011	1	0.000000E+000
1	6.37788580	2.097592E-011	5.705921E-012	0	0.000000E+000
1	6.37791302	5.705921E-012	2.097592E-011	1	0.000000E+000
1	6.37862951	2.097592E-011	5.705921E-012	0	0.000000E+000
1	6.37865478	5.705921E-012	2.097592E-011	1	0.000000E+000
1	6.38118133	2.097592E-011	5.705921E-012	0	0.000000E+000
1	6.38119653	5.705921E-012	2.097592E-011	1	0.000000E+000
1	6.38204432	2.097592E-011	5.705921E-012	0	0.000000E+000
1	6.38452070	5.705921E-012	2.097592E-011	1	0.000000E+000
1	6.38856225	2.097592E-011	5.705921E-012	0	0.000000E+000
1	6.38864859	5.705921E-012	2.097592E-011	1	0.000000E+000
1	6.38968236	2.097592E-011	5.705921E-012	0	0.000000E+000
1	6.38969693	5.705921E-012	2.097592E-011	1	0.000000E+000
1	6.39041960	2.097592E-011	5.705921E-012	0	0.000000E+000
1	6.39383848	5.705921E-012	2.097592E-011	1	0.000000E+000
1	6.39412125	2.097592E-011	5.705921E-012	0	0.000000E+000
1	6.39846318	5.705921E-012	2.097592E-011	1	0.000000E+000
1	6.39903214	2.097592E-011	5.705921E-012	0	0.000000E+000
1	6.40354864	5.705921E-012	2.097592E-011	1	0.000000E+000
1	6.40611472	2.097592E-011	5.705921E-012	0	0.000000E+000
1	6.40972869	5.705921E-012	2.097592E-011	1	0.000000E+000
1	6.41044756	2.097592E-011	5.705921E-012	0	0.000000E+000
1	6.41407985	5.705921E-012	2.097592E-011	1	0.000000E+000
1	6.41529396	2.097592E-011	5.705921E-012	0	0.000000E+000
1	6.41530172	5.705921E-012	2.097592E-011	1	0.000000E+000
1	6.41542448	2.097592E-011	5.705921E-012	0	0.000000E+000
1	6.42212993	5.705921E-012	2.097592E-011	1	0.000000E+000
1	6.42302393	2.097592E-011	5.705921E-012	0	0.000000E+000
1	6.43598044	5.705921E-012	2.097592E-011	1	0.000000E+000
1	6.43689535	2.097592E-011	5.705921E-012	0	0.000000E+000
1	6.43692758	5.705921E-012	2.097592E-011	1	0.000000E+000
1	6.43703371	2.097592E-011	5.705921E-012	0	0.000000E+000
1	6.43704602	5.705921E-012	2.097592E-011	1	0.000000E+000
1	6.43751965	2.097592E-011	5.705921E-012	0	0.000000E+000
1	6.43756478	5.705921E-012	2.097592E-011	1	0.000000E+000
1	6.43821487	2.097592E-011	5.705921E-012	0	0.000000E+000
1	6.43960291	5.705921E-012	2.097592E-011	1	0.000000E+000
1	6.43961172	2.097592E-011	5.705921E-012	0	0.000000E+000
1	6.44617495	5.705921E-012	2.097592E-011	1	0.000000E+000
1	6.44678525	2.097592E-011	5.705921E-012	0	0.000000E+000
1	6.44691849	5.705921E-012	2.097592E-011	1	0.000000E+000
1	6.44929493	2.097592E-011	5.705921E-012	0	0.000000E+000
1	6.44933221	5.705921E-012	2.097592E-011	1	0.000000E+000
1	6.45015622	2.097592E-011	5.705921E-012	0	0.000000E+000
1	6.45780904	5.705921E-012	2.097592E-011	1	0.000000E+000
1	6.45824803	2.097592E-011	5.705921E-012	0	0.000000E+000
1	6.46009532	5.705921E-012	2.097592E-011	1	0.000000E+000
1	6.46133033	2.097592E-011	5.705921E-012	0	0.000000E+000
1	6.46302165	5.705921E-012	2.097592E-011	1	0.000000E+000
1	6.46344167	2.097592E-011	5.705921E-012	0	0.000000E+000
1	6.46346687	5.705921E-012	2.097592E-011	1	0.000000E+000
1	6.46399630	2.097592E-011	5.705921E-012	0	0.000000E+000
1	6.46431250	5.705921E-012	2.097592E-011	1	0.000000E+000
1	6.46818313	2.097592E-011	5.705921E-012	0	0.000000E+000
1	6.46821876	5.705921E-012	2.097592E-011	1	0.000000E+000
1	6.46860597	2.097592E-011	5.705921E-012	0	0.000000E+000
1	6.47560698	5.705921E-012	2.097592E-011	1	0.000000E+000
1	6.47602053	2.097592E-011	5.705921E-012	0	0.000000E+000
1	6.47941767	5.705921E-012	2.097592E-011	1	0.000000E+000
1	6.47989172	2.097592E-011	5.705921E-012	0	0.000000E+000
1	6.47996844	5.705921E-012	2.097592E-011	1	0.000000E+000
1	6.48125385	2.097592E-011	5.705921E-012	0	0.000000E+000
1	6.48434090	5.705921E-012	2.097592E-011	1	0.000000E+000
1	6.48550286	2.097592E-011	5.705921E-012	0	0.000000E+000
1	6.48554143	5.705921E-012	2.097592E-011	1	0.000000E+000
1	6.48657028	2.097592E-011	5.705921E-012	0	0.000000E+000
1	6.48658415	5.705921E-012	2.097592E-011	1	0.000000E+000
1	6.48816248	2.097592E-011	5.705921E-012	0	0.000000E+000
1	6.49406368	5.705921E-012	2.097592E-011	1	0.000000E+000
1	6.49600773	2.097592E-011	5.705921E-012	0	0.000000E+000
1	6.49997204	5.705921E-012	2.097592E-011	1	0.000000E+000
1	6.50085128	2.097592E-011	5.705921E-012	0	0.000000E+000
1	6.50329061	5.705921E-012	2.097592E-011	1	0.000000E+000
1	6.50396337	2.097592E-011	5.705921E-012	0	0.000000E+000
1	6.50977869	5.705921E-012	2.097592E-011	1	0.000000E+000
1	6.50985736	2.097592E-011	5.705921E-012	0	0.000000E+000
1	6.50986334	5.705921E-012	2.097592E-011	1	0.000000E+000
1	6.51091723	2.097592E-011	5.705921E-012	0	0.000000E+000
1	6.51093973	5.705921E-012	2.097592E-011	1	0.000000E+000
1	6.51099532	2.097592E-011	5.705921E-012	0	0.000000E+000
1	6.51667752	5.705921E-012	2.097592E-011	1	0.000000E+000
1	6.51911219	2.097592E-011	5.705921E-012	0	0.000000E+000
1	6.51950902	5.705921E-012	2.097592E-011	1	0.000000E+000
1	6.52055293	2.097592E-011	5.705921E-012	0	0.000000E+000
1	6.52056740	5.705921E-012	2.097592E-011	1	0.000000E+000
1	6.52098395	2.097592E-011	5.705921E-012	0	0.000000E+000
1	6.52999943	5.705921E-012	2.097592E-011	1	0.000000E+000
1	6.53209138	2.097592E-011	5.705921E-012	0	0.000000E+000
1	6.53621939	5.705921E-012	2.097592E-011	1	0.000000E+000
1	6.53633624	2.097592E-011	5.705921E-012	0	0.000000E+000
1	6.54273095	5.705921E-012	2.097592E-011	1	0.000000E+000
1	6.54430710	2.097592E-011	5.705921E-012	0	0.000000E+000
1	6.54431741	5.705921E-012	2.097592E-011	1	0.000000E+000
1	6.54584647	2.097592E-011	5.705921E-012	0	0.000000E+000
1	6.54591819	5.705921E-012	2.097592E-011	1	0.000000E+000
1	6.54628141	2.097592E-011	5.705921E-012	0	0.000000E+000
1	6.54630196	5.705921E-012	2.097592E-011	1	0.000000E+000
1	6.54797487	2.097592E-011	5.705921E-012	0	0.000000E+000
1	6.56762728	5.705921E-012	2.097592E-011	1	0.000000E+000
1	6.56764067	2.097592E-011	5.705921E-012	0	0.000000E+000
1	6.57632189	5.705921E-012	2.097592E-011	1	0.000000E+000
1	6.57756974	2.097592E-011	5.705921E-012	0	0.000000E+000
1	6.57809238	5.705921E-012	2.097592E-011	1	0.000000E+000
1	6.57969730	2.097592E-011	5.705921E-012	0	0.000000E+000
1	6.58256630	5.705921E-012	2.097592E-011	1	0.000000E+000
1	6.58279735	2.097592E-011	5.705921E-012	0	0.000000E+000
1	6.58282806	5.705921E-012	2.097592E-011	1	0.000000E+000
1	6.58325765	2.097592E-011	5.705921E-012	0	0.000000E+000
1	6.58328078	5.705921E-012	2.097592E-011	1	0.000000E+000
1	6.58752580	2.097592E-011	5.705921E-012	0	0.000000E+000
1	6.58902561	5.705921E-012	2.097592E-011	1	0.000000E+000
1	6.58904216	2.097592E-011	5.705921E-012	0	0.000000E+000
1	6.58910573	5.705921E-012	2.097592E-011	1	0.000000E+000
1	6.59030013	2.097592E-011	5.705921E-012	0	0.000000E+000
1	6.59031803	5.705921E-012	2.097592E-011	1	0.000000E+000
1	6.59227449	2.097592E-011	5.705921E-012	0	0.000000E+000
1	6.59229558	5.705921E-012	2.097592E-011	1	0.000000E+000
1	6.59234394	2.097592E-011	5.705921E-012	0	0.000000E+000
1	6.59251939	5.705921E-012	2.097592E-011	1	0.000000E+000
1	6.59585336	2.097592E-011	5.705921E-012	0	0.000000E+000
1	6.59592334	5.705921E-012	2.097592E-011	1	0.000000E+000
1	6.59672183	2.097592E-011	5.705921E-012	0	0.000000E+000
1	6.59890757	5.705921E-012	2.097592E-011	1	0.000000E+000
1	6.60128102	2.097592E-011	5.705921E-012	0	0.000000E+000
1	6.60130055	5.705921E-012	2.097592E-011	1	0.000000E+000
1	6.60302074	2.097592E-011	5.705921E-012	0	0.000000E+000
1	6.60675458	5.705921E-012	2.097592E-011	1	0.000000E+000
1	6.60835915	2.097592E-011	5.705921E-012	0	0.000000E+000
1	6.61705369	5.705921E-012	2.097592E-011	1	0.000000E+000
1	6.61755161	2.097592E-011	5.705921E-012	0	0.000000E+000
1	6.61789860	5.705921E-012	2.097592E-011	1	0.000000E+000
1	6.62096211	2.097592E-011	5.705921E-012	0	0.000000E+000
1	6.62098014	5.705921E-012	2.097592E-011	1	0.000000E+000
1	6.62131886	2.097592E-011	5.705921E-012	0	0.000000E+000
1	6.62203267	5.705921E-012	2.097592E-011	1	0.000000E+000
1	6.62290356	2.097592E-011	5.705921E-012	0	0.000000E+000
1	6.62497777	5.705921E-012	2.097592E-011	1	0.000000E+000
1	6.62801008	2.097592E-011	5.705921E-012	0	0.000000E+000
1	6.63496534	5.705921E-012	2.097592E-011	1	0.000000E+000
1	6.63583022	2.097592E-011	5.705921E-012	0	0.000000E+000
1	6.63586659	5.705921E-012	2.097592E-011	1	0.000000E+000
1	6.63827902	2.097592E-011	5.705921E-012	0	0.000000E+000
1	6.64056324	5.705921E-012	2.097592E-011	1	0.000000E+000
1	6.64161173	2.097592E-011	5.705921E-012	0	0.000000E+000
1	6.64254623	5.705921E-012	2.097592E-011	1	0.000000E+000
1	6.64299557	2.097592E-011	5.705921E-012	0	0.000000E+000
1	6.64354788	5.705921E-012	2.097592E-011	1	0.000000E+000
1	6.64427457	2.097592E-011	5.705921E-012	0	0.000000E+000
1	6.64440475	5.705921E-012	2.097592E-011	1	0.000000E+000
1	6.64460018	2.097592E-011	5.705921E-012	0	0.000000E+000
1	6.64846934	5.705921E-012	2.097592E-011	1	0.000000E+000
1	6.64991983	2.097592E-011	5.705921E-012	0	0.000000E+000
1	6.64995276	5.705921E-012	2.097592E-011	1	0.000000E+000
1	6.65274523	2.097592E-011	5.705921E-012	0	0.000000E+000
1	6.65798313	5.705921E-012	2.097592E-011	1	0.000000E+000
1	6.65971260	2.097592E-011	5.705921E-012	0	0.000000E+000
1	6.66356254	5.705921E-012	2.097592E-011	1	0.000000E+000
1	6.66482553	2.097592E-011	5.705921E-012	0	0.000000E+000
1	6.66522745	5.705921E-012	2.097592E-011	1	0.000000E+000
1	6.66523326	2.097592E-011	5.705921E-012	0	0.000000E+000
1	6.67125803	5.705921E-012	2.097592E-011	1	0.000000E+000
1	6.67250420	2.097592E-011	5.705921E-012	0	0.000000E+000
1	6.67644000	5.705921E-012	2.097592E-011	1	0.000000E+000
1	6.67721864	2.097592E-011	5.705921E-012	0	0.000000E+000
1	6.68143468	5.705921E-012	2.097592E-011	1	0.000000E+000
1	6.68222057	2.097592E-011	5.705921E-012	0	0.000000E+000
1	6.69144144	5.705921E-012	2.097592E-011	1	0.000000E+000
1	6.69262980	2.097592E-011	5.705921E-012	0	0.000000E+000
1	6.69265210	5.705921E-012	2.097592E-011	1	0.000000E+000
1	6.69282196	2.097592E-011	5.705921E-012	0	0.000000E+000
1	6.69289809	5.705921E-012	2.097592E-011	1	0.000000E+000
1	6.69641681	2.097592E-011	5.705921E-012	0	0.000000E+000
1	6.70578582	5.705921E-012	2.097592E-011	1	0.000000E+000
1	6.71038567	2.097592E-011	5.705921E-012	0	0.000000E+000
1	6.71038928	5.705921E-012	2.097592E-011	1	0.000000E+000
1	6.71084561	2.097592E-011	5.705921E-012	0	0.000000E+000
1	6.71601692	5.705921E-012	2.097592E-011	1	0.000000E+000
1	6.71743007	2.097592E-011	5.705921E-012	0	0.000000E+000
1	6.71750138	5.705921E-012	2.097592E-011	1	0.000000E+000
1	6.71810058	2.097592E-011	5.705921E-012	0	0.000000E+000
1	6.71831498	5.705921E-012	2.097592E-011	1	0.000000E+000
1	6.71878554	2.097592E-011	5.705921E-012	0	0.000000E+000
1	6.71882268	5.705921E-012	2.097592E-011	1	0.000000E+000
1	6.72214023	2.097592E-011	5.705921E-012	0	0.000000E+000
1	6.73494035	5.705921E-012	2.097592E-011	1	0.000000E+000
1	6.73742379	2.097592E-011	5.705921E-012	0	0.000000E+000
1	6.74048077	5.705921E-012	2.097592E-011	1	0.000000E+000
1	6.74064278	2.097592E-011	5.705921E-012	0	0.000000E+000
1	6.74579116	5.705921E-012	2.097592E-011	1	0.000000E+000
1	6.74765042	2.097592E-011	5.705921E-012	0	0.000000E+000
1	6.98662384	6.210310E-012	2.148031E-011	1	0.000000E+000
1	6.98677900	2.148031E-011	6.210310E-012	0	0.000000E+000
1	6.98734188	6.210310E-012	2.148031E-011	1	0.000000E+000
1	6.98831720	2.148031E-011	6.210310E-012	0	0.000000E+000
1	6.99452521	6.210310E-012	2.148031E-011	1	0.000000E+000
1	6.99732823	2.148031E-011	6.210310E-012	0	0.000000E+000
1	6.99735679	6.210310E-012	2.148031E-011	1	0.000000E+000
1	6.99834213	2.148031E-011	6.210310E-012	0	0.000000E+000
1	7.00091938	6.210310E-012	2.148031E-011	1	0.000000E+000
1	7.00539957	2.148031E-011	6.210310E-012	0	0.000000E+000
1	7.00969647	6.210310E-012	2.148031E-011	1	0.000000E+000
1	7.01039242	2.148031E-011	6.210310E-012	0	0.000000E+000
1	7.02463735	6.210310E-012	2.148031E-011	1	0.000000E+000
1	7.02502268	2.148031E-011	6.210310E-012	0	0.000000E+000
1	7.03069522	6.210310E-012	2.148031E-011	1	0.000000E+000
1	7.03169640	2.148031E-011	6.210310E-012	0	0.000000E+000
1	7.03356320	6.210310E-012	2.148031E-011	1	0.000000E+000
1	7.03367264	2.148031E-011	6.210310E-012	0	0.000000E+000
1	7.03437029	6.210310E-012	2.148031E-011	1	0.000000E+000
1	7.03453297	2.148031E-011	6.210310E-012	0	0.000000E+000
1	7.03859678	6.210310E-012	2.148031E-011	1	0.000000E+000
1	7.03954558	2.148031E-011	6.210310E-012	0	0.000000E+000
1	7.03955532	6.210310E-012	2.148031E-011	1	0.000000E+000
1	7.04240873	2.148031E-011	6.210310E-012	0	0.000000E+000
1	7.04243088	6.210310E-012	2.148031E-011	1	0.000000E+000
1	7.04285681	2.148031E-011	6.210310E-012	0	0.000000E+000
1	7.04588589	6.210310E-012	2.148031E-011	1	0.000000E+000
1	7.04614583	2.148031E-011	6.210310E-012	0	0.000000E+000
1	7.04616907	6.210310E-012	2.148031E-011	1	0.000000E+000
1	7.04637372	2.148031E-011	6.210310E-012	0	0.000000E+000
1	7.04642294	6.210310E-012	2.148031E-011	1	0.000000E+000
1	7.04683842	2.148031E-011	6.210310E-012	0	0.000000E+000
1	7.04864266	6.210310E-012	2.148031E-011	1	0.000000E+000
1	7.04986137	2.148031E-011	6.210310E-012	0	0.000000E+000
1	7.04990924	6.210310E-012	2.148031E-011	1	0.000000E+000
1	7.05012088	2.148031E-011	6.210310E-012	0	0.000000E+000
1	7.05014554	6.210310E-012	2.148031E-011	1	0.000000E+000
1	7.05557385	2.148031E-011	6.210310E-012	0	0.000000E+000
1	7.05560570	6.210310E-012	2.148031E-011	1	0.000000E+000
1	7.05705877	2.148031E-011	6.210310E-012	0	0.000000E+000
1	7.05967271	6.210310E-012	2.148031E-011	1	0.000000E+000
1	7.05997671	2.148031E-011	6.210310E-012	0	0.000000E+000
1	7.06372823	6.210310E-012	2.148031E-011	1	0.000000E+000
1	7.06548655	2.148031E-011	6.210310E-012	0	0.000000E+000
1	7.06550472	6.210310E-012	2.148031E-011	1	0.000000E+000
1	7.06687173	2.148031E-011	6.210310E-012	0	0.000000E+000
1	7.06691666	6.210310E-012	2.148031E-011	1	0.000000E+000
1	7.06722334	2.148031E-011	6.210310E-012	0	0.000000E+000
1	7.06729384	6.210310E-012	2.148031E-011	1	0.000000E+000
1	7.06759536	2.148031E-011	6.210310E-012	0	0.000000E+000
1	7.07665577	6.210310E-012	2.148031E-011	1	0.000000E+000
1	7.07857155	2.148031E-011	6.210310E-012	0	0.000000E+000
1	7.07983674	6.210310E-012	2.148031E-011	1	0.000000E+000
1	7.08011959	2.148031E-011	6.210310E-012	0	0.000000E+000
1	7.08427439	6.210310E-012	2.148031E-011	1	0.000000E+000
1	7.08659448	2.148031E-011	6.210310E-012	0	0.000000E+000
1	7.08735583	6.210310E-012	2.148031E-011	1	0.000000E+000
1	7.08806071	2.148031E-011	6.210310E-012	0	0.000000E+000
1	7.08807347	6.210310E-012	2.148031E-011	1	0.000000E+000
1	7.08822590	2.148031E-011	6.210310E-012	0	0.000000E+000
1	7.09884752	6.210310E-012	2.148031E-011	1	0.000000E+000
1	7.10267215	2.148031E-011	6.210310E-012	0	0.000000E+000
1	7.10269131	6.210310E-012	2.148031E-011	1	0.000000E+000
1	7.10374151	2.148031E-011	6.210310E-012	0	0.000000E+000
1	7.11861640	6.210310E-012	2.148031E-011	1	0.000000E+000
1	7.11918766	2.148031E-011	6.210310E-012	0	0.000000E+000
1	7.11921775	6.210310E-012	2.148031E-011	1	0.000000E+000
1	7.11924796	2.148031E-011	6.210310E-012	0	0.000000E+000
1	7.11950134	6.210310E-012	2.148031E-011	1	0.000000E+000
1	7.12167569	2.148031E-011	6.210310E-012	0	0.000000E+000
1	7.12169406	6.210310E-012	2.148031E-011	1	0.000000E+000
1	7.12268053	2.148031E-011	6.210310E-012	0	0.000000E+000
1	7.13007220	6.210310E-012	2.148031E-011	1	0.000000E+000
1	7.13079895	2.148031E-011	6.210310E-012	0	0.000000E+000
1	7.13083409	6.210310E-012	2.148031E-011	1	0.000000E+000
1	7.13292932	2.148031E-011	6.210310E-012	0	0.000000E+000
1	7.13297314	6.210310E-012	2.148031E-011	1	0.000000E+000
1	7.13617696	2.148031E-011	6.210310E-012	0	0.000000E+000
1	7.14711926	6.210310E-012	2.148031E-011	1	0.000000E+000
1	7.14983494	2.148031E-011	6.210310E-012	0	0.000000E+000
1	7.14987615	6.210310E-012	2.148031E-011	1	0.000000E+000
1	7.15279937	2.148031E-011	6.210310E-012	0	0.000000E+000
1	7.16688547	6.210310E-012	2.148031E-011	1	0.000000E+000
1	7.16803442	2.148031E-011	6.210310E-012	0	0.000000E+000
1	7.16807593	6.210310E-012	2.148031E-011	1	0.000000E+000
1	7.16822079	2.148031E-011	6.210310E-012	0	0.000000E+000
1	7.16824322	6.210310E-012	2.148031E-011	1	0.000000E+000
1	7.16855932	2.148031E-011	6.210310E-012	0	0.000000E+000
1	7.17310708	6.210310E-012	2.148031E-011	1	0.000000E+000
1	7.17417644	2.148031E-011	6.210310E-012	0	0.000000E+000
1	7.17681753	6.210310E-012	2.148031E-011	1	0.000000E+000
1	7.17971824	2.148031E-011	6.210310E-012	0	0.000000E+000
1	7.19153769	6.210310E-012	2.148031E-011	1	0.000000E+000
1	7.19580635	2.148031E-011	6.210310E-012	0	0.000000E+000
1	7.19841940	6.210310E-012	2.148031E-011	1	0.000000E+000
1	7.20045300	2.148031E-011	6.210310E-012	0	0.000000E+000
1	7.20047436	6.210310E-012	2.148031E-011	1	0.000000E+000
1	7.20055057	2.148031E-011	6.210310E-012	0	0.000000E+000
1	7.20757995	6.210310E-012	2.148031E-011	1	0.000000E+000
1	7.20893807	2.148031E-011	6.210310E-012	0	0.000000E+000
1	7.21467970	6.210310E-012	2.148031E-011	1	0.000000E+000
1	7.21506610	2.148031E-011	6.210310E-012	0	0.000000E+000
1	7.21595743	6.210310E-012	2.148031E-011	1	0.000000E+000
1	7.21619494	2.148031E-011	6.210310E-012	0	0.000000E+000
1	7.21621561	6.210310E-012	2.148031E-011	1	0.000000E+000
1	7.21634598	2.148031E-011	6.210310E-012	0	0.000000E+000
1	7.22667706	6.210310E-012	2.148031E-011	1	0.000000E+000
1	7.22688007	2.148031E-011	6.210310E-012	0	0.000000E+000
1	7.22908350	6.210310E-012	2.148031E-011	1	0.000000E+000
1	7.22984559	2.148031E-011	6.210310E-012	0	0.000000E+000
1	7.22990134	6.210310E-012	2.148031E-011	1	0.000000E+000
1	7.23389709	2.148031E-011	6.210310E-012	0	0.000000E+000
1	7.23393368	6.210310E-012	2.148031E-011	1	0.000000E+000
1	7.23419003	2.148031E-011	6.210310E-012	0	0.000000E+000
1	7.23423298	6.210310E-012	2.148031E-011	1	0.000000E+000
1	7.23672620	2.148031E-011	6.210310E-012	0	0.000000E+000
1	7.24432625	6.210310E-012	2.148031E-011	1	0.000000E+000
1	7.24462060	2.148031E-011	6.210310E-012	0	0.000000E+000
1	7.24638062	6.210310E-012	2.148031E-011	1	0.000000E+000
1	7.24682055	2.148031E-011	6.210310E-012	0	0.000000E+000
1	7.25027932	6.210310E-012	2.148031E-011	1	0.000000E+000
1	7.25033464	2.148031E-011	6.210310E-012	0	0.000000E+000
1	7.25166157	6.210310E-012	2.148031E-011	1	0.000000E+000
1	7.25373352	2.148031E-011	6.210310E-012	0	0.000000E+000
1	7.25374401	6.210310E-012	2.148031E-011	1	0.000000E+000
1	7.25582014	2.148031E-011	6.210310E-012	0	0.000000E+000
1	7.25583024	6.210310E-012	2.148031E-011	1	0.000000E+000
1	7.25603544	2.148031E-011	6.210310E-012	0	0.000000E+000
1	7.25898712	6.210310E-012	2.148031E-011	1	0.000000E+000
1	7.26088266	2.148031E-011	6.210310E-012	0	0.000000E+000
1	7.28178142	6.210310E-012	2.148031E-011	1	0.000000E+000
1	7.28282298	2.148031E-011	6.210310E-012	0	0.000000E+000
1	7.28284062	6.210310E-012	2.148031E-011	1	0.000000E+000
1	7.28293744	2.148031E-011	6.210310E-012	0	0.000000E+000
1	7.28297637	6.210310E-012	2.148031E-011	1	0.000000E+000
1	7.28456148	2.148031E-011	6.210310E-012	0	0.000000E+000
1	7.28459139	6.210310E-012	2.148031E-011	1	0.000000E+000
1	7.28569848	2.148031E-011	6.210310E-012	0	0.000000E+000
1	7.28667091	6.210310E-012	2.148031E-011	1	0.000000E+000
1	7.28677339	2.148031E-011	6.210310E-012	0	0.000000E+000
1	7.29085489	6.210310E-012	2.148031E-011	1	0.000000E+000
1	7.29111808	2.148031E-011	6.210310E-012	0	0.000000E+000
1	7.29113806	6.210310E-012	2.148031E-011	1	0.000000E+000
1	7.29138379	2.148031E-011	6.210310E-012	0	0.000000E+000
1	7.29144112	6.210310E-012	2.148031E-011	1	0.000000E+000
1	7.29227060	2.148031E-011	6.210310E-012	0	0.000000E+000
1	7.29230116	6.210310E-012	2.148031E-011	1	0.000000E+000
1	7.29239500	2.148031E-011	6.210310E-012	0	0.000000E+000
1	7.29497281	6.210310E-012	2.148031E-011	1	0.000000E+000
1	7.29591334	2.148031E-011	6.210310E-012	0	0.000000E+000
1	7.30267032	6.210310E-012	2.148031E-011	1	0.000000E+000
1	7.30802298	2.148031E-011	6.210310E-012	0	0.000000E+000
1	7.31091864	6.210310E-012	2.148031E-011	1	0.000000E+000
1	7.31156280	2.148031E-011	6.210310E-012	0	0.000000E+000
1	7.31157654	6.210310E-012	2.148031E-011	1	0.000000E+000
1	7.31416909	2.148031E-011	6.210310E-012	0	0.000000E+000
1	7.32598657	6.210310E-012	2.148031E-011	1	0.000000E+000
1	7.32631415	2.148031E-011	6.210310E-012	0	0.000000E+000
1	7.32633551	6.210310E-012	2.148031E-011	1	0.000000E+000
1	7.32663227	2.148031E-011	6.210310E-012	0	0.000000E+000
1	7.32981149	6.210310E-012	2.148031E-011	1	0.000000E+000
1	7.33299453	2.148031E-011	6.210310E-012	0	0.000000E+000
1	7.33811316	6.210310E-012	2.148031E-011	1	0.000000E+000
1	7.33870670	2.148031E-011	6.210310E-012	0	0.000000E+000
1	7.33871558	6.210310E-012	2.148031E-011	1	0.000000E+000
1	7.33931980	2.148031E-011	6.210310E-012	0	0.000000E+000
1	7.36203889	6.210310E-012	2.148031E-011	1	0.000000E+000
1	7.36245277	2.148031E-011	6.210310E-012	0	0.000000E+000
1	7.36247460	6.210310E-012	2.148031E-011	1	0.000000E+000
1	7.36320432	2.148031E-011	6.210310E-012	0	0.000000E+000
1	7.37217476	6.210310E-012	2.148031E-011	1	0.000000E+000
1	7.37232355	2.148031E-011	6.210310E-012	0	0.000000E+000
1	7.37994973	6.210310E-012	2.148031E-011	1	0.000000E+000
1	7.38428057	2.148031E-011	6.210310E-012	0	0.000000E+000
1	7.38435876	6.210310E-012	2.148031E-011	1	0.000000E+000
1	7.38542846	2.148031E-011	6.210310E-012	0	0.000000E+000
1	7.38543738	6.210310E-012	2.148031E-011	1	0.000000E+000
1	7.38640501	2.148031E-011	6.210310E-012	0	0.000000E+000
1	7.38643523	6.210310E-012	2.148031E-011	1	0.000000E+000
1	7.38691944	2.148031E-011	6.210310E-012	0	0.000000E+000
1	7.38696173	6.210310E-012	2.148031E-011	1	0.000000E+000
1	7.38847865	2.148031E-011	6.210310E-012	0	0.000000E+000
1	7.39079650	6.210310E-012	2.148031E-011	1	0.000000E+000
1	7.39089588	2.148031E-011	6.210310E-012	0	0.000000E+000
1	7.39740942	6.210310E-012	2.148031E-011	1	0.000000E+000
1	7.39830506	2.148031E-011	6.210310E-012	0	0.000000E+000
1	7.41544528	6.210310E-012	2.148031E-011	1	0.000000E+000
1	7.41800337	2.148031E-011	6.210310E-012	0	0.000000E+000
1	7.42101203	6.210310E-012	2.148031E-011	1	0.000000E+000
1	7.42114665	2.148031E-011	6.210310E-012	0	0.000000E+000
1	7.42749131	6.210310E-012	2.148031E-011	1	0.000000E+000
1	7.42793457	2.148031E-011	6.210310E-012	0	0.000000E+000
1	7.45452243	6.210310E-012	2.148031E-011	1	0.000000E+000
1	7.45474304	2.148031E-011	6.210310E-012	0	0.000000E+000
1	7.45476338	6.210310E-012	2.148031E-011	1	0.000000E+000
1	7.45574217	2.148031E-011	6.210310E-012	0	0.000000E+000
1	7.45577377	6.210310E-012	2.148031E-011	1	0.000000E+000
1	7.45757419	2.148031E-011	6.210310E-012	0	0.000000E+000
1	7.46097788	6.210310E-012	2.148031E-011	1	0.000000E+000
1	7.46114226	2.148031E-011	6.210310E-012	0	0.000000E+000
1	7.46119010	6.210310E-012	2.148031E-011	1	0.000000E+000
1	7.46149038	2.148031E-011	6.210310E-012	0	0.000000E+000
1	7.46181996	6.210310E-012	2.148031E-011	1	0.000000E+000
1	7.46222439	2.148031E-011	6.210310E-012	0	0.000000E+000
1	7.46225032	6.210310E-012	2.148031E-011	1	0.000000E+000
1	7.46455132	2.148031E-011	6.210310E-012	0	0.000000E+000
1	7.46809292	6.210310E-012	2.148031E-011	1	0.000000E+000
1	7.46887253	2.148031E-011	6.210310E-012	0	0.000000E+000
1	7.46889490	6.210310E-012	2.148031E-011	1	0.000000E+000
1	7.46917845	2.148031E-011	6.210310E-012	0	0.000000E+000
1	7.47737064	6.210310E-012	2.148031E-011	1	0.000000E+000
1	7.47796602	2.148031E-011	6.210310E-012	0	0.000000E+000
1	7.47803790	6.210310E-012	2.148031E-011	1	0.000000E+000
1	7.48241337	2.148031E-011	6.210310E-012	0	0.000000E+000
1	7.48242870	6.210310E-012	2.148031E-011	1	0.000000E+000
1	7.48468211	2.148031E-011	6.210310E-012	0	0.000000E+000
1	7.48469503	6.210310E-012	2.148031E-011	1	0.000000E+000
1	7.48475049	2.148031E-011	6.210310E-012	0	0.000000E+000
1	7.48476464	6.210310E-012	2.148031E-011	1	0.000000E+000
1	7.48501904	2.148031E-011	6.210310E-012	0	0.000000E+000
1	7.48504184	6.210310E-012	2.148031E-011	1	0.000000E+000
1	7.48598078	2.148031E-011	6.210310E-012	0	0.000000E+000
1	7.48598401	6.210310E-012	2.148031E-011	1	0.000000E+000
1	7.48622906	2.148031E-011	6.210310E-012	0	0.000000E+000
1	7.48623884	6.210310E-012	2.148031E-011	1	0.000000E+000
1	7.48652449	2.148031E-011	6.210310E-012	0	0.000000E+000
1	7.48654103	6.210310E-012	2.148031E-011	1	0.000000E+000
1	7.48727952	2.148031E-011	6.210310E-012	0	0.000000E+000
1	7.49264855	6.210310E-012	2.148031E-011	1	0.000000E+000
1	7.49454634	2.148031E-011	6.210310E-012	0	0.000000E+000
1	7.49628540	6.210310E-012	2.148031E-011	1	0.000000E+000
1	7.49812744	2.148031E-011	6.210310E-012	0	0.000000E+000
1	7.49813706	6.210310E-012	2.148031E-011	1	0.000000E+000
1	7.49917151	2.148031E-011	6.210310E-012	0	0.000000E+000
1	7.50249158	6.210310E-012	2.148031E-011	1	0.000000E+000
1	7.50396597	2.148031E-011	6.210310E-012	0	0.000000E+000
1	7.50663795	6.210310E-012	2.148031E-011	1	0.000000E+000
1	7.50666850	2.148031E-011	6.210310E-012	0	0.000000E+000
1	7.50697407	6.210310E-012	2.148031E-011	1	0.000000E+000
1	7.50698296	2.148031E-011	6.210310E-012	0	0.000000E+000
1	7.52571829	6.210310E-012	2.148031E-011	1	0.000000E+000
1	7.52762857	2.148031E-011	6.210310E-012	0	0.000000E+000
1	7.53634776	6.210310E-012	2.148031E-011	1	0.000000E+000
1	7.53684484	2.148031E-011	6.210310E-012	0	0.000000E+000
1	7.53708779	6.210310E-012	2.148031E-011	1	0.000000E+000
1	7.53886248	2.148031E-011	6.210310E-012	0	0.000000E+000
1	7.53908610	6.210310E-012	2.148031E-011	1	0.000000E+000
1	7.54117512	2.148031E-011	6.210310E-012	0	0.000000E+000
1	7.54120874	6.210310E-012	2.148031E-011	1	0.000000E+000
1	7.54312031	2.148031E-011	6.210310E-012	0	0.000000E+000
1	7.55028204	6.210310E-012	2.148031E-011	1	0.000000E+000
1	7.55221075	2.148031E-011	6.210310E-012	0	0.000000E+000
1	7.55225027	6.210310E-012	2.148031E-011	1	0.000000E+000
1	7.55512796	2.148031E-011	6.210310E-012	0	0.000000E+000
1	8.32692712	5.790962E-012	2.106096E-011	1	0.000000E+000
1	8.32839381	2.106096E-011	5.790962E-012	0	0.000000E+000
1	8.33878297	5.790962E-012	2.106096E-011	1	0.000000E+000
1	8.34076251	2.106096E-011	5.790962E-012	0	0.000000E+000
1	8.34213524	5.790962E-012	2.106096E-011	1	0.000000E+000
1	8.34349543	2.106096E-011	5.790962E-012	0	0.000000E+000
1	8.36115058	5.790962E-012	2.106096E-011	1	0.000000E+000
1	8.36117901	2.106096E-011	5.790962E-012	0	0.000000E+000
1	8.36123637	5.790962E-012	2.106096E-011	1	0.000000E+000
1	8.36342075	2.106096E-011	5.790962E-012	0	0.000000E+000
1	8.36343609	5.790962E-012	2.106096E-011	1	0.000000E+000
1	8.36396848	2.106096E-011	5.790962E-012	0	0.000000E+000
1	8.37823754	5.790962E-012	2.106096E-011	1	0.000000E+000
1	8.37882053	2.106096E-011	5.790962E-012	0	0.000000E+000
1	8.37884078	5.790962E-012	2.106096E-011	1	0.000000E+000
1	8.37927781	2.106096E-011	5.790962E-012	0	0.000000E+000
1	8.37932034	5.790962E-012	2.106096E-011	1	0.000000E+000
1	8.37949705	2.106096E-011	5.790962E-012	0	0.000000E+000
1	8.38730273	5.790962E-012	2.106096E-011	1	0.000000E+000
1	8.38943153	2.106096E-011	5.790962E-012	0	0.000000E+000
1	8.39355730	5.790962E-012	2.106096E-011	1	0.000000E+000
1	8.39358547	2.106096E-011	5.790962E-012	0	0.000000E+000
1	8.40384326	5.790962E-012	2.106096E-011	1	0.000000E+000
1	8.40720936	2.106096E-011	5.790962E-012	0	0.000000E+000
1	8.40722861	5.790962E-012	2.106096E-011	1	0.000000E+000
1	8.40849792	2.106096E-011	5.790962E-012	0	0.000000E+000
1	8.40853887	5.790962E-012	2.106096E-011	1	0.000000E+000
1	8.41106945	2.106096E-011	5.790962E-012	0	0.000000E+000
1	8.41111002	5.790962E-012	2.106096E-011	1	0.000000E+000
1	8.41203677	2.106096E-011	5.790962E-012	0	0.000000E+000
1	8.41267585	5.790962E-012	2.106096E-011	1	0.000000E+000
1	8.41274413	2.106096E-011	5.790962E-012	0	0.000000E+000
1	8.41278822	5.790962E-012	2.106096E-011	1	0.000000E+000
1	8.41295084	2.106096E-011	5.790962E-012	0	0.000000E+000
1	8.41894875	5.790962E-012	2.106096E-011	1	0.000000E+000
1	8.41955774	2.106096E-011	5.790962E-012	0	0.000000E+000
1	8.42744907	5.790962E-012	2.106096E-011	1	0.000000E+000
1	8.42749841	2.106096E-011	5.790962E-012	0	0.000000E+000
1	8.43096065	5.790962E-012	2.106096E-011	1	0.000000E+000
1	8.43227963	2.106096E-011	5.790962E-012	0	0.000000E+000
1	8.43288411	5.790962E-012	2.106096E-011	1	0.000000E+000
1	8.43297865	2.106096E-011	5.790962E-012	0	0.000000E+000
1	8.44205480	5.790962E-012	2.106096E-011	1	0.000000E+000
1	8.44211073	2.106096E-011	5.790962E-012	0	0.000000E+000
1	8.46363221	5.790962E-012	2.106096E-011	1	0.000000E+000
1	8.46850193	2.106096E-011	5.790962E-012	0	0.000000E+000
1	8.47616966	5.790962E-012	2.106096E-011	1	0.000000E+000
1	8.47698746	2.106096E-011	5.790962E-012	0	0.000000E+000
1	8.47914662	5.790962E-012	2.106096E-011	1	0.000000E+000
1	8.48048109	2.106096E-011	5.790962E-012	0	0.000000E+000
1	8.48051348	5.790962E-012	2.106096E-011	1	0.000000E+000
1	8.48095697	2.106096E-011	5.790962E-012	0	0.000000E+000
1	8.48499893	5.790962E-012	2.106096E-011	1	0.000000E+000
1	8.48554122	2.106096E-011	5.790962E-012	0	0.000000E+000
1	8.48631025	5.790962E-012	2.106096E-011	1	0.000000E+000
1	8.48831689	2.106096E-011	5.790962E-012	0	0.000000E+000
1	8.48833328	5.790962E-012	2.106096E-011	1	0.000000E+000
1	8.49021556	2.106096E-011	5.790962E-012	0	0.000000E+000
1	8.49024206	5.790962E-012	2.106096E-011	1	0.000000E+000
1	8.49046155	2.106096E-011	5.790962E-012	0	0.000000E+000
1	8.50129333	5.790962E-012	2.106096E-011	1	0.000000E+000
1	8.50340615	2.106096E-011	5.790962E-012	0	0.000000E+000
1	8.50716121	5.790962E-012	2.106096E-011	1	0.000000E+000
1	8.50909602	2.106096E-011	5.790962E-012	0	0.000000E+000
1	8.51299003	5.790962E-012	2.106096E-011	1	0.000000E+000
1	8.51335410	2.106096E-011	5.790962E-012	0	0.000000E+000
1	8.52234163	5.790962E-012	2.106096E-011	1	0.000000E+000
1	8.52468769	2.106096E-011	5.790962E-012	0	0.000000E+000
1	8.52468912	5.790962E-012	2.106096E-011	1	0.000000E+000
1	8.52643086	2.106096E-011	5.790962E-012	0	0.000000E+000
1	8.52645625	5.790962E-012	2.106096E-011	1	0.000000E+000
1	8.52930107	2.106096E-011	5.790962E-012	0	0.000000E+000
1	8.53023329	5.790962E-012	2.106096E-011	1	0.000000E+000
1	8.53064381	2.106096E-011	5.790962E-012	0	0.000000E+000
1	8.54670794	5.790962E-012	2.106096E-011	1	0.000000E+000
1	8.54692805	2.106096E-011	5.790962E-012	0	0.000000E+000
1	8.54698737	5.790962E-012	2.106096E-011	1	0.000000E+000
1	8.54735503	2.106096E-011	5.790962E-012	0	0.000000E+000
1	8.54737372	5.790962E-012	2.106096E-011	1	0.000000E+000
1	8.55261487	2.106096E-011	5.790962E-012	0	0.000000E+000
1	8.55647046	5.790962E-012	2.106096E-011	1	0.000000E+000
1	8.55725532	2.106096E-011	5.790962E-012	0	0.000000E+000
1	8.55810578	5.790962E-012	2.106096E-011	1	0.000000E+000
1	8.55828376	2.106096E-011	5.790962E-012	0	0.000000E+000
1	8.55866140	5.790962E-012	2.106096E-011	1	0.000000E+000
1	8.55916719	2.106096E-011	5.790962E-012	0	0.000000E+000
1	8.55926169	5.790962E-012	2.106096E-011	1	0.000000E+000
1	8.56055013	2.106096E-011	5.790962E-012	0	0.000000E+000
1	8.56308625	5.790962E-012	2.106096E-011	1	0.000000E+000
1	8.56312727	2.106096E-011	5.790962E-012	0	0.000000E+000
1	8.56585082	5.790962E-012	2.106096E-011	1	0.000000E+000
1	8.56785290	2.106096E-011	5.790962E-012	0	0.000000E+000
1	8.56787621	5.790962E-012	2.106096E-011	1	0.000000E+000
1	8.56807098	2.106096E-011	5.790962E-012	0	0.000000E+000
1	8.57353969	5.790962E-012	2.106096E-011	1	0.000000E+000
1	8.57358349	2.106096E-011	5.790962E-012	0	0.000000E+000
1	8.58961711	5.790962E-012	2.106096E-011	1	0.000000E+000
1	8.58975462	2.106096E-011	5.790962E-012	0	0.000000E+000
1	8.59400476	5.790962E-012	2.106096E-011	1	0.000000E+000
1	8.59418708	2.106096E-011	5.790962E-012	0	0.000000E+000
1	8.59653594	5.790962E-012	2.106096E-011	1	0.000000E+000
1	8.59662276	2.106096E-011	5.790962E-012	0	0.000000E+000
1	8.59670529	5.790962E-012	2.106096E-011	1	0.000000E+000
1	8.59776129	2.106096E-011	5.790962E-012	0	0.000000E+000
1	8.62547229	5.790962E-012	2.106096E-011	1	0.000000E+000
1	8.62609995	2.106096E-011	5.790962E-012	0	0.000000E+000
1	8.62643014	5.790962E-012	2.106096E-011	1	0.000000E+000
1	8.62666727	2.106096E-011	5.790962E-012	0	0.000000E+000
1	8.63238217	5.790962E-012	2.106096E-011	1	0.000000E+000
1	8.63428818	2.106096E-011	5.790962E-012	0	0.000000E+000
1	8.63504221	5.790962E-012	2.106096E-011	1	0.000000E+000
1	8.63653697	2.106096E-011	5.790962E-012	0	0.000000E+000
1	8.66007073	5.790962E-012	2.106096E-011	1	0.000000E+000
1	8.66065606	2.106096E-011	5.790962E-012	0	0.000000E+000
1	8.67499576	5.790962E-012	2.106096E-011	1	0.000000E+000
1	8.67826385	2.106096E-011	5.790962E-012	0	0.000000E+000
1	8.68212762	5.790962E-012	2.106096E-011	1	0.000000E+000
1	8.68663280	2.106096E-011	5.790962E-012	0	0.000000E+000
1	8.68880124	5.790962E-012	2.106096E-011	1	0.000000E+000
1	8.68942934	2.106096E-011	5.790962E-012	0	0.000000E+000
1	8.69259767	5.790962E-012	2.106096E-011	1	0.000000E+000
1	8.69339210	2.106096E-011	5.790962E-012	0	0.000000E+000
1	8.69867354	5.790962E-012	2.106096E-011	1	0.000000E+000
1	8.69918071	2.106096E-011	5.790962E-012	0	0.000000E+000
1	8.69919812	5.790962E-012	2.106096E-011	1	0.000000E+000
1	8.69972531	2.106096E-011	5.790962E-012	0	0.000000E+000
1	8.70242432	5.790962E-012	2.106096E-011	1	0.000000E+000
1	8.70473295	2.106096E-011	5.790962E-012	0	0.000000E+000
1	8.72137157	5.790962E-012	2.106096E-011	1	0.000000E+000
1	8.72164729	2.106096E-011	5.790962E-012	0	0.000000E+000
1	8.73523789	5.790962E-012	2.106096E-011	1	0.000000E+000
1	8.73657816	2.106096E-011	5.790962E-012	0	0.000000E+000
1	8.73687514	5.790962E-012	2.106096E-011	1	0.000000E+000
1	8.73868623	2.106096E-011	5.790962E-012	0	0.000000E+000
1	8.74357439	5.790962E-012	2.106096E-011	1	0.000000E+000
1	8.74440770	2.106096E-011	5.790962E-012	0	0.000000E+000
1	8.75263511	5.790962E-012	2.106096E-011	1	0.000000E+000
1	8.75321807	2.106096E-011	5.790962E-012	0	0.000000E+000
1	8.75688606	5.790962E-012	2.106096E-011	1	0.000000E+000
1	8.76153202	2.106096E-011	5.790962E-012	0	0.000000E+000
1	8.76155375	5.790962E-012	2.106096E-011	1	0.000000E+000
1	8.76171484	2.106096E-011	5.790962E-012	0	0.000000E+000
1	8.76617970	5.790962E-012	2.106096E-011	1	0.000000E+000
1	8.76634767	2.106096E-011	5.790962E-012	0	0.000000E+000
1	8.76642570	5.790962E-012	2.106096E-011	1	0.000000E+000
1	8.76984909	2.106096E-011	5.790962E-012	0	0.000000E+000
1	8.77976131	5.790962E-012	2.106096E-011	1	0.000000E+000
1	8.78061537	2.106096E-011	5.790962E-012	0	0.000000E+000
1	8.78064523	5.790962E-012	2.106096E-011	1	0.000000E+000
1	8.78145970	2.106096E-011	5.790962E-012	0	0.000000E+000
1	8.78858518	5.790962E-012	2.106096E-011	1	0.000000E+000
1	8.78960460	2.106096E-011	5.790962E-012	0	0.000000E+000
1	8.79085439	5.790962E-012	2.106096E-011	1	0.000000E+000
1	8.79357606	2.106096E-011	5.790962E-012	0	0.000000E+000
1	8.79637621	5.790962E-012	2.106096E-011	1	0.000000E+000
1	8.79725723	2.106096E-011	5.790962E-012	0	0.000000E+000
1	8.80118755	5.790962E-012	2.106096E-011	1	0.000000E+000
1	8.80363844	2.106096E-011	5.790962E-012	0	0.000000E+000
1	8.81959888	5.790962E-012	2.106096E-011	1	0.000000E+000
1	8.82002065	2.106096E-011	5.790962E-012	0	0.000000E+000
1	8.82423226	5.790962E-012	2.106096E-011	1	0.000000E+000
1	8.82458122	2.106096E-011	5.790962E-012	0	0.000000E+000
1	8.82956385	5.790962E-012	2.106096E-011	1	0.000000E+000
1	8.82992731	2.106096E-011	5.790962E-012	0	0.000000E+000
1	8.83065527	5.790962E-012	2.106096E-011	1	0.000000E+000
1	8.83082369	2.106096E-011	5.790962E-012	0	0.000000E+000
1	8.83083873	5.790962E-012	2.106096E-011	1	0.000000E+000
1	8.83299999	2.106096E-011	5.790962E-012	0	0.000000E+000
1	8.84012276	5.790962E-012	2.106096E-011	1	0.000000E+000
1	8.84239901	2.106096E-011	5.790962E-012	0	0.000000E+000
1	8.84765173	5.790962E-012	2.106096E-011	1	0.000000E+000
1	8.84771085	2.106096E-011	5.790962E-012	0	0.000000E+000
1	8.84814676	5.790962E-012	2.106096E-011	1	0.000000E+000
1	8.84907836	2.106096E-011	5.790962E-012	0	0.000000E+000
1	8.84915060	5.790962E-012	2.106096E-011	1	0.000000E+000
1	8.85003155	2.106096E-011	5.790962E-012	0	0.000000E+000
1	8.85006406	5.790962E-012	2.106096E-011	1	0.000000E+000
1	8.85063170	2.106096E-011	5.790962E-012	0	0.000000E+000
1	8.86006503	5.790962E-012	2.106096E-011	1	0.000000E+000
1	8.86073035	2.106096E-011	5.790962E-012	0	0.000000E+000
1	8.86075325	5.790962E-012	2.106096E-011	1	0.000000E+000
1	8.86101546	2.106096E-011	5.790962E-012	0	0.000000E+000
1	8.96390433	5.836070E-012	2.110607E-011	1	0.000000E+000
1	8.96403298	2.110607E-011	5.836070E-012	0	0.000000E+000
1	8.96442952	5.836070E-012	2.110607E-011	1	0.000000E+000
1	8.96494984	2.110607E-011	5.836070E-012	0	0.000000E+000
1	8.96956693	5.836070E-012	2.110607E-011	1	0.000000E+000
1	8.97088136	2.110607E-011	5.836070E-012	0	0.000000E+000
1	8.97090306	5.836070E-012	2.110607E-011	1	0.000000E+000
1	8.97114779	2.110607E-011	5.836070E-012	0	0.000000E+000
1	8.97203843	5.836070E-012	2.110607E-011	1	0.000000E+000
1	8.97524536	2.110607E-011	5.836070E-012	0	0.000000E+000
1	8.98030664	5.836070E-012	2.110607E-011	1	0.000000E+000
1	8.98067142	2.110607E-011	5.836070E-012	0	0.000000E+000
1	8.98083096	5.836070E-012	2.110607E-011	1	0.000000E+000
1	8.98230193	2.110607E-011	5.836070E-012	0	0.000000E+000
1	8.98250153	5.836070E-012	2.110607E-011	1	0.000000E+000
1	8.98453941	2.110607E-011	5.836070E-012	0	0.000000E+000
1	8.98455766	5.836070E-012	2.110607E-011	1	0.000000E+000
1	8.98503670	2.110607E-011	5.836070E-012	0	0.000000E+000
1	8.99157937	5.836070E-012	2.110607E-011	1	0.000000E+000
1	8.99260575	2.110607E-011	5.836070E-012	0	0.000000E+000
1	8.99265018	5.836070E-012	2.110607E-011	1	0.000000E+000
1	8.99433403	2.110607E-011	5.836070E-012	0	0.000000E+000
1	8.99435847	5.836070E-012	2.110607E-011	1	0.000000E+000
1	8.99453689	2.110607E-011	5.836070E-012	0	0.000000E+000
1	9.00498703	5.836070E-012	2.110607E-011	1	0.000000E+000
1	9.00814578	2.110607E-011	5.836070E-012	0	0.000000E+000
1	9.00816142	5.836070E-012	2.110607E-011	1	0.000000E+000
1	9.00841161	2.110607E-011	5.836070E-012	0	0.000000E+000
1	9.01240779	5.836070E-012	2.110607E-011	1	0.000000E+000
1	9.01294593	2.110607E-011	5.836070E-012	0	0.000000E+000
1	9.02879845	5.836070E-012	2.110607E-011	1	0.000000E+000
1	9.02882843	2.110607E-011	5.836070E-012	0	0.000000E+000
1	9.02911964	5.836070E-012	2.110607E-011	1	0.000000E+000
1	9.02988619	2.110607E-011	5.836070E-012	0	0.000000E+000
1	9.03303927	5.836070E-012	2.110607E-011	1	0.000000E+000
1	9.03366151	2.110607E-011	5.836070E-012	0	0.000000E+000
1	9.03370546	5.836070E-012	2.110607E-011	1	0.000000E+000
1	9.03466327	2.110607E-011	5.836070E-012	0	0.000000E+000
1	9.04275705	5.836070E-012	2.110607E-011	1	0.000000E+000
1	9.04399635	2.110607E-011	5.836070E-012	0	0.000000E+000
1	9.04452083	5.836070E-012	2.110607E-011	1	0.000000E+000
1	9.04716267	2.110607E-011	5.836070E-012	0	0.000000E+000
1	9.04719630	5.836070E-012	2.110607E-011	1	0.000000E+000
1	9.04953108	2.110607E-011	5.836070E-012	0	0.000000E+000
1	9.05731452	5.836070E-012	2.110607E-011	1	0.000000E+000
1	9.05771773	2.110607E-011	5.836070E-012	0	0.000000E+000
1	9.05962307	5.836070E-012	2.110607E-011	1	0.000000E+000
1	9.05966281	2.110607E-011	5.836070E-012	0	0.000000E+000
1	9.05968356	5.836070E-012	2.110607E-011	1	0.000000E+000
1	9.06161330	2.110607E-011	5.836070E-012	0	0.000000E+000
1	9.06755978	5.836070E-012	2.110607E-011	1	0.000000E+000
1	9.06760129	2.110607E-011	5.836070E-012	0	0.000000E+000
1	9.07586938	5.836070E-012	2.110607E-011	1	0.000000E+000
1	9.07802883	2.110607E-011	5.836070E-012	0	0.000000E+000
1	9.08415299	5.836070E-012	2.110607E-011	1	0.000000E+000
1	9.08529089	2.110607E-011	5.836070E-012	0	0.000000E+000
1	9.08530454	5.836070E-012	2.110607E-011	1	0.000000E+000
1	9.08842709	2.110607E-011	5.836070E-012	0	0.000000E+000
1	9.08852899	5.836070E-012	2.110607E-011	1	0.000000E+000
1	9.08921763	2.110607E-011	5.836070E-012	0	0.000000E+000
1	9.08924126	5.836070E-012	2.110607E-011	1	0.000000E+000
1	9.08991231	2.110607E-011	5.836070E-012	0	0.000000E+000
1	9.09194740	5.836070E-012	2.110607E-011	1	0.000000E+000
1	9.09370746	2.110607E-011	5.836070E-012	0	0.000000E+000
1	9.09422676	5.836070E-012	2.110607E-011	1	0.000000E+000
1	9.09521952	2.110607E-011	5.836070E-012	0	0.000000E+000
1	9.09525170	5.836070E-012	2.110607E-011	1	0.000000E+000
1	9.09564866	2.110607E-011	5.836070E-012	0	0.000000E+000
1	9.11352218	5.836070E-012	2.110607E-011	1	0.000000E+000
1	9.11381856	2.110607E-011	5.836070E-012	0	0.000000E+000
1	9.12192983	5.836070E-012	2.110607E-011	1	0.000000E+000
1	9.12292454	2.110607E-011	5.836070E-012	0	0.000000E+000
1	9.12294525	5.836070E-012	2.110607E-011	1	0.000000E+000
1	9.12475063	2.110607E-011	5.836070E-012	0	0.000000E+000
1	9.12562478	5.836070E-012	2.110607E-011	1	0.000000E+000
1	9.12997155	2.110607E-011	5.836070E-012	0	0.000000E+000
1	9.15640797	5.836070E-012	2.110607E-011	1	0.000000E+000
1	9.15681766	2.110607E-011	5.836070E-012	0	0.000000E+000
1	9.15682575	5.836070E-012	2.110607E-011	1	0.000000E+000
1	9.15702098	2.110607E-011	5.836070E-012	0	0.000000E+000
1	9.16281516	5.836070E-012	2.110607E-011	1	0.000000E+000
1	9.16341557	2.110607E-011	5.836070E-012	0	0.000000E+000
1	9.16374397	5.836070E-012	2.110607E-011	1	0.000000E+000
1	9.16594831	2.110607E-011	5.836070E-012	0	0.000000E+000
1	9.17094925	5.836070E-012	2.110607E-011	1	0.000000E+000
1	9.17309607	2.110607E-011	5.836070E-012	0	0.000000E+000
1	9.17315823	5.836070E-012	2.110607E-011	1	0.000000E+000
1	9.17450395	2.110607E-011	5.836070E-012	0	0.000000E+000
1	9.18232170	5.836070E-012	2.110607E-011	1	0.000000E+000
1	9.18421943	2.110607E-011	5.836070E-012	0	0.000000E+000
1	9.18423812	5.836070E-012	2.110607E-011	1	0.000000E+000
1	9.18824376	2.110607E-011	5.836070E-012	0	0.000000E+000
1	9.18826484	5.836070E-012	2.110607E-011	1	0.000000E+000
1	9.18875025	2.110607E-011	5.836070E-012	0	0.000000E+000
1	10.68015455	5.635160E-012	2.090516E-011	1	0.000000E+000
1	10.68061379	2.090516E-011	5.635160E-012	0	0.000000E+000
1	10.68065116	5.635160E-012	2.090516E-011	1	0.000000E+000
1	10.68162500	2.090516E-011	5.635160E-012	0	0.000000E+000
1	10.68164955	5.635160E-012	2.090516E-011	1	0.000000E+000
1	10.68192382	2.090516E-011	5.635160E-012	0	0.000000E+000
1	10.68195559	5.635160E-012	2.090516E-011	1	0.000000E+000
1	10.68302925	2.090516E-011	5.635160E-012	0	0.000000E+000
1	10.68326690	5.635160E-012	2.090516E-011	1	0.000000E+000
1	10.68434560	2.090516E-011	5.635160E-012	0	0.000000E+000
1	10.68436772	5.635160E-012	2.090516E-011	1	0.000000E+000
1	10.68526454	2.090516E-011	5.635160E-012	0	0.000000E+000
1	10.68528174	5.635160E-012	2.090516E-011	1	0.000000E+000
1	10.68598474	2.090516E-011	5.635160E-012	0	0.000000E+000
1	10.69488816	5.635160E-012	2.090516E-011	1	0.000000E+000
1	10.69546697	2.090516E-011	5.635160E-012	0	0.000000E+000
1	10.71603282	5.635160E-012	2.090516E-011	1	0.000000E+000
1	10.71751916	2.090516E-011	5.635160E-012	0	0.000000E+000
1	10.71756042	5.635160E-012	2.090516E-011	1	0.000000E+000
1	10.71828660	2.090516E-011	5.635160E-012	0	0.000000E+000
1	10.72617057	5.635160E-012	2.090516E-011	1	0.000000E+000
1	10.72635875	2.090516E-011	5.635160E-012	0	0.000000E+000
1	10.72775374	5.635160E-012	2.090516E-011	1	0.000000E+000
1	10.72799831	2.090516E-011	5.635160E-012	0	0.000000E+000
1	10.76217125	5.635160E-012	2.090516E-011	1	0.000000E+000
1	10.76278030	2.090516E-011	5.635160E-012	0	0.000000E+000
1	10.76285670	5.635160E-012	2.090516E-011	1	0.000000E+000
1	10.76288334	2.090516E-011	5.635160E-012	0	0.000000E+000
1	10.76290194	5.635160E-012	2.090516E-011	1	0.000000E+000
1	10.76375579	2.090516E-011	5.635160E-012	0	0.000000E+000
1	10.76759306	5.635160E-012	2.090516E-011	1	0.000000E+000
1	10.76769796	2.090516E-011	5.635160E-012	0	0.000000E+000
1	10.76968669	5.635160E-012	2.090516E-011	1	0.000000E+000
1	10.77011672	2.090516E-011	5.635160E-012	0	0.000000E+000
1	10.77048318	5.635160E-012	2.090516E-011	1	0.000000E+000
1	10.77064610	2.090516E-011	5.635160E-012	0	0.000000E+000
1	10.77998569	5.635160E-012	2.090516E-011	1	0.000000E+000
1	10.78231014	2.090516E-011	5.635160E-012	0	0.000000E+000
1	10.79280879	5.635160E-012	2.090516E-011	1	0.000000E+000
1	10.79770353	2.090516E-011	5.635160E-012	0	0.000000E+000
1	10.79772979	5.635160E-012	2.090516E-011	1	0.000000E+000
1	10.79822129	2.090516E-011	5.635160E-012	0	0.000000E+000
1	10.79823177	5.635160E-012	2.090516E-011	1	0.000000E+000
1	10.79829702	2.090516E-011	5.635160E-012	0	0.000000E+000
1	10.79833629	5.635160E-012	2.090516E-011	1	0.000000E+000
1	10.79859342	2.090516E-011	5.635160E-012	0	0.000000E+000
1	10.79867634	5.635160E-012	2.090516E-011	1	0.000000E+000
1	10.79952488	2.090516E-011	5.635160E-012	0	0.000000E+000
1	10.80153196	5.635160E-012	2.090516E-011	1	0.000000E+000
1	10.80238640	2.090516E-011	5.635160E-012	0	0.000000E+000
1	10.80455820	5.635160E-012	2.090516E-011	1	0.000000E+000
1	10.80828573	2.090516E-011	5.635160E-012	0	0.000000E+000
1	10.81387585	5.635160E-012	2.090516E-011	1	0.000000E+000
1	10.81511571	2.090516E-011	5.635160E-012	0	0.000000E+000
1	10.81650208	5.635160E-012	2.090516E-011	1	0.000000E+000
1	10.81818888	2.090516E-011	5.635160E-012	0	0.000000E+000
1	10.83032838	5.635160E-012	2.090516E-011	1	0.000000E+000
1	10.83049969	2.090516E-011	5.635160E-012	0	0.000000E+000
1	10.83333705	5.635160E-012	2.090516E-011	1	0.000000E+000
1	10.83398011	2.090516E-011	5.635160E-012	0	0.000000E+000
1	10.83399873	5.635160E-012	2.090516E-011	1	0.000000E+000
1	10.83606121	2.090516E-011	5.635160E-012	0	0.000000E+000
1	10.85392330	5.635160E-012	2.090516E-011	1	0.000000E+000
1	10.85466563	2.090516E-011	5.635160E-012	0	0.000000E+000
1	10.86013025	5.635160E-012	2.090516E-011	1	0.000000E+000
1	10.86037939	2.090516E-011	5.635160E-012	0	0.000000E+000
1	10.86040515	5.635160E-012	2.090516E-011	1	0.000000E+000
1	10.86119885	2.090516E-011	5.635160E-012	0	0.000000E+000
1	10.86126424	5.635160E-012	2.090516E-011	1	0.000000E+000
1	10.86298096	2.090516E-011	5.635160E-012	0	0.000000E+000
1	10.86440888	5.635160E-012	2.090516E-011	1	0.000000E+000
1	10.86513294	2.090516E-011	5.635160E-012	0	0.000000E+000
1	10.86745427	5.635160E-012	2.090516E-011	1	0.000000E+000
1	10.86830767	2.090516E-011	5.635160E-012	0	0.000000E+000
1	10.86832277	5.635160E-012	2.090516E-011	1	0.000000E+000
1	10.86939427	2.090516E-011	5.635160E-012	0	0.000000E+000
1	10.87617043	5.635160E-012	2.090516E-011	1	0.000000E+000
1	10.87621551	2.090516E-011	5.635160E-012	0	0.000000E+000
1	10.87623372	5.635160E-012	2.090516E-011	1	0.000000E+000
1	10.87774346	2.090516E-011	5.635160E-012	0	0.000000E+000
1	10.87943594	5.635160E-012	2.090516E-011	1	0.000000E+000
1	10.88089650	2.090516E-011	5.635160E-012	0	0.000000E+000
1	10.90329464	5.635160E-012	2.090516E-011	1	0.000000E+000
1	10.90565572	2.090516E-011	5.635160E-012	0	0.000000E+000
1	10.90915044	5.635160E-012	2.090516E-011	1	0.000000E+000
1	10.91035564	2.090516E-011	5.635160E-012	0	0.000000E+000
1	10.91036097	5.635160E-012	2.090516E-011	1	0.000000E+000
1	10.91058850	2.090516E-011	5.635160E-012	0	0.000000E+000
1	10.91059838	5.635160E-012	2.090516E-011	1	0.000000E+000
1	10.91077159	2.090516E-011	5.635160E-012	0	0.000000E+000
1	10.91078920	5.635160E-012	2.090516E-011	1	0.000000E+000
1	10.91518751	2.090516E-011	5.635160E-012	0	0.000000E+000
1	10.91521030	5.635160E-012	2.090516E-011	1	0.000000E+000
1	10.91628876	2.090516E-011	5.635160E-012	0	0.000000E+000
1	10.91871461	5.635160E-012	2.090516E-011	1	0.000000E+000
1	10.91972309	2.090516E-011	5.635160E-012	0	0.000000E+000
1	10.92143861	5.635160E-012	2.090516E-011	1	0.000000E+000
1	10.92266169	2.090516E-011	5.635160E-012	0	0.000000E+000
1	10.92266301	5.635160E-012	2.090516E-011	1	0.000000E+000
1	10.92480624	2.090516E-011	5.635160E-012	0	0.000000E+000
1	10.93399116	5.635160E-012	2.090516E-011	1	0.000000E+000
1	10.93544893	2.090516E-011	5.635160E-012	0	0.000000E+000
1	10.94000205	5.635160E-012	2.090516E-011	1	0.000000E+000
1	10.94018599	2.090516E-011	5.635160E-012	0	0.000000E+000
1	10.94021332	5.635160E-012	2.090516E-011	1	0.000000E+000
1	10.94037161	2.090516E-011	5.635160E-012	0	0.000000E+000
1	10.94038970	5.635160E-012	2.090516E-011	1	0.000000E+000
1	10.94058448	2.090516E-011	5.635160E-012	0	0.000000E+000
1	10.94061258	5.635160E-012	2.090516E-011	1	0.000000E+000
1	10.94153948	2.090516E-011	5.635160E-012	0	0.000000E+000
1	10.95235665	5.635160E-012	2.090516E-011	1	0.000000E+000
1	10.95304604	2.090516E-011	5.635160E-012	0	0.000000E+000
1	10.96369087	5.635160E-012	2.090516E-011	1	0.000000E+000
1	10.96465840	2.090516E-011	5.635160E-012	0	0.000000E+000
1	10.96568709	5.635160E-012	2.090516E-011	1	0.000000E+000
1	10.96649484	2.090516E-011	5.635160E-012	0	0.000000E+000
1	10.96651005	5.635160E-012	2.090516E-011	1	0.000000E+000
1	10.96876645	2.090516E-011	5.635160E-012	0	0.000000E+000
1	10.97152531	5.635160E-012	2.090516E-011	1	0.000000E+000
1	10.97194109	2.090516E-011	5.635160E-012	0	0.000000E+000
1	10.97195250	5.635160E-012	2.090516E-011	1	0.000000E+000
1	10.97233536	2.090516E-011	5.635160E-012	0	0.000000E+000
1	10.97355790	5.635160E-012	2.090516E-011	1	0.000000E+000
1	10.97414650	2.090516E-011	5.635160E-012	0	0.000000E+000
1	10.97418564	5.635160E-012	2.090516E-011	1	0.000000E+000
1	10.97477975	2.090516E-011	5.635160E-012	0	0.000000E+000
1	10.97488447	5.635160E-012	2.090516E-011	1	0.000000E+000
1	10.97512005	2.090516E-011	5.635160E-012	0	0.000000E+000
1	10.99364239	5.635160E-012	2.090516E-011	1	0.000000E+000
1	10.99625563	2.090516E-011	5.635160E-012	0	0.000000E+000
1	11.00093535	5.635160E-012	2.090516E-011	1	0.000000E+000
1	11.00097462	2.090516E-011	5.635160E-012	0	0.000000E+000
1	11.00499916	5.635160E-012	2.090516E-011	1	0.000000E+000
1	11.00689797	2.090516E-011	5.635160E-012	0	0.000000E+000
1	11.00692678	5.635160E-012	2.090516E-011	1	0.000000E+000
1	11.00785264	2.090516E-011	5.635160E-012	0	0.000000E+000
1	11.00787717	5.635160E-012	2.090516E-011	1	0.000000E+000
1	11.00793676	2.090516E-011	5.635160E-012	0	0.000000E+000
1	11.01028811	5.635160E-012	2.090516E-011	1	0.000000E+000
1	11.01158671	2.090516E-011	5.635160E-012	0	0.000000E+000
1	11.01901418	5.635160E-012	2.090516E-011	1	0.000000E+000
1	11.01936192	2.090516E-011	5.635160E-012	0	0.000000E+000
1	11.02699955	5.635160E-012	2.090516E-011	1	0.000000E+000
1	11.02859064	2.090516E-011	5.635160E-012	0	0.000000E+000
1	11.03383349	5.635160E-012	2.090516E-011	1	0.000000E+000
1	11.03558104	2.090516E-011	5.635160E-012	0	0.000000E+000
1	11.03566826	5.635160E-012	2.090516E-011	1	0.000000E+000
1	11.03708800	2.090516E-011	5.635160E-012	0	0.000000E+000
1	11.03964077	5.635160E-012	2.090516E-011	1	0.000000E+000
1	11.04288477	2.090516E-011	5.635160E-012	0	0.000000E+000
1	11.04288693	5.635160E-012	2.090516E-011	1	0.000000E+000
1	11.04371419	2.090516E-011	5.635160E-012	0	0.000000E+000
1	17.04440596	5.451530E-012	2.072153E-011	1	0.000000E+000
1	17.04605461	2.072153E-011	5.451530E-012	0	0.000000E+000
1	17.04669113	5.451530E-012	2.072153E-011	1	0.000000E+000
1	17.04824673	2.072153E-011	5.451530E-012	0	0.000000E+000
1	17.04942220	5.451530E-012	2.072153E-011	1	0.000000E+000
1	17.04975428	2.072153E-011	5.451530E-012	0	0.000000E+000
1	17.04975712	5.451530E-012	2.072153E-011	1	0.000000E+000
1	17.05023367	2.072153E-011	5.451530E-012	0	0.000000E+000
1	17.05338262	5.451530E-012	2.072153E-011	1	0.000000E+000
1	17.05458149	2.072153E-011	5.451530E-012	0	0.000000E+000
1	17.06428552	5.451530E-012	2.072153E-011	1	0.000000E+000
1	17.06482745	2.072153E-011	5.451530E-012	0	0.000000E+000
1	17.06638353	5.451530E-012	2.072153E-011	1	0.000000E+000
1	17.06873590	2.072153E-011	5.451530E-012	0	0.000000E+000
1	17.07736982	5.451530E-012	2.072153E-011	1	0.000000E+000
1	17.07837302	2.072153E-011	5.451530E-012	0	0.000000E+000
1	17.08085151	5.451530E-012	2.072153E-011	1	0.000000E+000
1	17.08145808	2.072153E-011	5.451530E-012	0	0.000000E+000
1	17.08491704	5.451530E-012	2.072153E-011	1	0.000000E+000
1	17.08633263	2.072153E-011	5.451530E-012	0	0.000000E+000
1	17.08789767	5.451530E-012	2.072153E-011	1	0.000000E+000
1	17.09091679	2.072153E-011	5.451530E-012	0	0.000000E+000
1	17.09096722	5.451530E-012	2.072153E-011	1	0.000000E+000
1	17.09246535	2.072153E-011	5.451530E-012	0	0.000000E+000
1	17.09247611	5.451530E-012	2.072153E-011	1	0.000000E+000
1	17.09271112	2.072153E-011	5.451530E-012	0	0.000000E+000
1	17.30128247	5.830688E-012	2.110069E-011	1	0.000000E+000
1	17.30301308	2.110069E-011	5.830688E-012	0	0.000000E+000
1	17.31277667	5.830688E-012	2.110069E-011	1	0.000000E+000
1	17.31550226	2.110069E-011	5.830688E-012	0	0.000000E+000
1	17.31796768	5.830688E-012	2.110069E-011	1	0.000000E+000
1	17.31926578	2.110069E-011	5.830688E-012	0	0.000000E+000
1	17.32803489	5.830688E-012	2.110069E-011	1	0.000000E+000
1	17.32903395	2.110069E-011	5.830688E-012	0	0.000000E+000
1	17.33218657	5.830688E-012	2.110069E-011	1	0.000000E+000
1	17.33274706	2.110069E-011	5.830688E-012	0	0.000000E+000
1	17.33934364	5.830688E-012	2.110069E-011	1	0.000000E+000
1	17.33936700	2.110069E-011	5.830688E-012	0	0.000000E+000
1	17.34129372	5.830688E-012	2.110069E-011	1	0.000000E+000
1	17.34304458	2.110069E-011	5.830688E-012	0	0.000000E+000
1	17.35190774	5.830688E-012	2.110069E-011	1	0.000000E+000
1	17.35700644	2.110069E-011	5.830688E-012	0	0.000000E+000
1	17.36138476	5.830688E-012	2.110069E-011	1	0.000000E+000
1	17.36146007	2.110069E-011	5.830688E-012	0	0.000000E+000
1	17.36321188	5.830688E-012	2.110069E-011	1	0.000000E+000
1	17.36377064	2.110069E-011	5.830688E-012	0	0.000000E+000
1	17.36382399	5.830688E-012	2.110069E-011	1	0.000000E+000
1	17.36385700	2.110069E-011	5.830688E-012	0	0.000000E+000
1	17.36404000	5.830688E-012	2.110069E-011	1	0.000000E+000
1	17.36412208	2.110069E-011	5.830688E-012	0	0.000000E+000
1	17.36558612	5.830688E-012	2.110069E-011	1	0.000000E+000
1	17.36606285	2.110069E-011	5.830688E-012	0	0.000000E+000
1	17.37543088	5.830688E-012	2.110069E-011	1	0.000000E+000
1	17.37985650	2.110069E-011	5.830688E-012	0	0.000000E+000
1	17.38507466	5.830688E-012	2.110069E-011	1	0.000000E+000
1	17.38577661	2.110069E-011	5.830688E-012	0	0.000000E+000
1	17.38621569	5.830688E-012	2.110069E-011	1	0.000000E+000
1	17.38641758	2.110069E-011	5.830688E-012	0	0.000000E+000
1	17.39026725	5.830688E-012	2.110069E-011	1	0.000000E+000
1	17.39077923	2.110069E-011	5.830688E-012	0	0.000000E+000
1	17.39500373	5.830688E-012	2.110069E-011	1	0.000000E+000
1	17.39522705	2.110069E-011	5.830688E-012	0	0.000000E+000
1	17.41865688	5.830688E-012	2.110069E-011	1	0.000000E+000
1	17.41915478	2.110069E-011	5.830688E-012	0	0.000000E+000
1	17.41917541	5.830688E-012	2.110069E-011	1	0.000000E+000
1	17.42061233	2.110069E-011	5.830688E-012	0	0.000000E+000
1	17.42064738	5.830688E-012	2.110069E-011	1	0.000000E+000
1	17.42192010	2.110069E-011	5.830688E-012	0	0.000000E+000
1	17.42195801	5.830688E-012	2.110069E-011	1	0.000000E+000
1	17.42343900	2.110069E-011	5.830688E-012	0	0.000000E+000
1	17.42564629	5.830688E-012	2.110069E-011	1	0.000000E+000
1	17.42615934	2.110069E-011	5.830688E-012	0	0.000000E+000
1	17.42748669	5.830688E-012	2.110069E-011	1	0.000000E+000
1	17.42856538	2.110069E-011	5.830688E-012	0	0.000000E+000
1	17.42857754	5.830688E-012	2.110069E-011	1	0.000000E+000
1	17.43063414	2.110069E-011	5.830688E-012	0	0.000000E+000
1	17.43158554	5.830688E-012	2.110069E-011	1	0.000000E+000
1	17.43211874	2.110069E-011	5.830688E-012	0	0.000000E+000
1	17.44123816	5.830688E-012	2.110069E-011	1	0.000000E+000
1	17.44193778	2.110069E-011	5.830688E-012	0	0.000000E+000
1	17.44197554	5.830688E-012	2.110069E-011	1	0.000000E+000
1	17.44242604	2.110069E-011	5.830688E-012	0	0.000000E+000
1	17.44274567	5.830688E-012	2.110069E-011	1	0.000000E+000
1	17.44341858	2.110069E-011	5.830688E-012	0	0.000000E+000
1	17.44348483	5.830688E-012	2.110069E-011	1	0.000000E+000
1	17.44374665	2.110069E-011	5.830688E-012	0	0.000000E+000
1	17.44376995	5.830688E-012	2.110069E-011	1	0.000000E+000
1	17.44405444	2.110069E-011	5.830688E-012	0	0.000000E+000
1	17.44409347	5.830688E-012	2.110069E-011	1	0.000000E+000
1	17.44625324	2.110069E-011	5.830688E-012	0	0.000000E+000
1	17.45527556	5.830688E-012	2.110069E-011	1	0.000000E+000
1	17.45877777	2.110069E-011	5.830688E-012	0	0.000000E+000
1	17.47414462	5.830688E-012	2.110069E-011	1	0.000000E+000
1	17.47503147	2.110069E-011	5.830688E-012	0	0.000000E+000
1	17.48627523	5.830688E-012	2.110069E-011	1	0.000000E+000
1	17.48637736	2.110069E-011	5.830688E-012	0	0.000000E+000
1	17.48641051	5.830688E-012	2.110069E-011	1	0.000000E+000
1	17.48668470	2.110069E-011	5.830688E-012	0	0.000000E+000
1	17.49920978	5.830688E-012	2.110069E-011	1	0.000000E+000
1	17.49969199	2.110069E-011	5.830688E-012	0	0.000000E+000
1	17.49971379	5.830688E-012	2.110069E-011	1	0.000000E+000
1	17.49991476	2.110069E-011	5.830688E-012	0	0.000000E+000
1	17.50027614	5.830688E-012	2.110069E-011	1	0.000000E+000
1	17.50213087	2.110069E-011	5.830688E-012	0	0.000000E+000
1	17.50237167	5.830688E-012	2.110069E-011	1	0.000000E+000
1	17.50421581	2.110069E-011	5.830688E-012	0	0.000000E+000
1	17.50424749	5.830688E-012	2.110069E-011	1	0.000000E+000
1	17.50495227	2.110069E-011	5.830688E-012	0	0.000000E+000
1	17.50501295	5.830688E-012	2.110069E-011	1	0.000000E+000
1	17.50563752	2.110069E-011	5.830688E-012	0	0.000000E+000
1	17.51059188	5.830688E-012	2.110069E-011	1	0.000000E+000
1	17.51118659	2.110069E-011	5.830688E-012	0	0.000000E+000
1	17.51123972	5.830688E-012	2.110069E-011	1	0.000000E+000
1	17.51193100	2.110069E-011	5.830688E-012	0	0.000000E+000
1	17.51196316	5.830688E-012	2.110069E-011	1	0.000000E+000
1	17.51246996	2.110069E-011	5.830688E-012	0	0.000000E+000
1	17.51624019	5.830688E-012	2.110069E-011	1	0.000000E+000
1	17.51630635	2.110069E-011	5.830688E-012	0	0.000000E+000
1	17.51632292	5.830688E-012	2.110069E-011	1	0.000000E+000
1	17.51669553	2.110069E-011	5.830688E-012	0	0.000000E+000
1	17.51773405	5.830688E-012	2.110069E-011	1	0.000000E+000
1	17.51892485	2.110069E-011	5.830688E-012	0	0.000000E+000
1	17.51894664	5.830688E-012	2.110069E-011	1	0.000000E+000
1	17.51933875	2.110069E-011	5.830688E-012	0	0.000000E+000
1	17.51935709	5.830688E-012	2.110069E-011	1	0.000000E+000
1	17.52179696	2.110069E-011	5.830688E-012	0	0.000000E+000
1	17.52365033	5.830688E-012	2.110069E-011	1	0.000000E+000
1	17.52497676	2.110069E-011	5.830688E-012	0	0.000000E+000
1	17.53763949	5.830688E-012	2.110069E-011	1	0.000000E+000
1	17.53829120	2.110069E-011	5.830688E-012	0	0.000000E+000
1	17.53829769	5.830688E-012	2.110069E-011	1	0.000000E+000
1	17.53910681	2.110069E-011	5.830688E-012	0	0.000000E+000
1	17.53912488	5.830688E-012	2.110069E-011	1	0.000000E+000
1	17.54017084	2.110069E-011	5.830688E-012	0	0.000000E+000
1	17.54142386	5.830688E-012	2.110069E-011	1	0.000000E+000
1	17.54148832	2.110069E-011	5.830688E-012	0	0.000000E+000
1	17.54555810	5.830688E-012	2.110069E-011	1	0.000000E+000
1	17.54668655	2.110069E-011	5.830688E-012	0	0.000000E+000
1	17.55304524	5.830688E-012	2.110069E-011	1	0.000000E+000
1	17.55424602	2.110069E-011	5.830688E-012	0	0.000000E+000
1	17.55868023	5.830688E-012	2.110069E-011	1	0.000000E+000
1	17.55963585	2.110069E-011	5.830688E-012	0	0.000000E+000
1	17.56076746	5.830688E-012	2.110069E-011	1	0.000000E+000
1	17.56128849	2.110069E-011	5.830688E-012	0	0.000000E+000
1	17.56643279	5.830688E-012	2.110069E-011	1	0.000000E+000
1	17.56773451	2.110069E-011	5.830688E-012	0	0.000000E+000
1	17.58014236	5.830688E-012	2.110069E-011	1	0.000000E+000
1	17.58112479	2.110069E-011	5.830688E-012	0	0.000000E+000
1	17.58118713	5.830688E-012	2.110069E-011	1	0.000000E+000
1	17.58674643	2.110069E-011	5.830688E-012	0	0.000000E+000
1	17.59733003	5.830688E-012	2.110069E-011	1	0.000000E+000
1	17.59929209	2.110069E-011	5.830688E-012	0	0.000000E+000
1	17.59938888	5.830688E-012	2.110069E-011	1	0.000000E+000
1	17.60096974	2.110069E-011	5.830688E-012	0	0.000000E+000
1	17.60190515	5.830688E-012	2.110069E-011	1	0.000000E+000
1	17.60267113	2.110069E-011	5.830688E-012	0	0.000000E+000
1	17.60328384	5.830688E-012	2.110069E-011	1	0.000000E+000
1	17.60449621	2.110069E-011	5.830688E-012	0	0.000000E+000
1	17.62112942	5.830688E-012	2.110069E-011	1	0.000000E+000
1	17.62336422	2.110069E-011	5.830688E-012	0	0.000000E+000
1	17.62337173	5.830688E-012	2.110069E-011	1	0.000000E+000
1	17.62542897	2.110069E-011	5.830688E-012	0	0.000000E+000
1	17.62749518	5.830688E-012	2.110069E-011	1	0.000000E+000
1	17.63178716	2.110069E-011	5.830688E-012	0	0.000000E+000
1	17.63184620	5.830688E-012	2.110069E-011	1	0.000000E+000
1	17.63246891	2.110069E-011	5.830688E-012	0	0.000000E+000
1	17.63249281	5.830688E-012	2.110069E-011	1	0.000000E+000
1	17.63252982	2.110069E-011	5.830688E-012	0	0.000000E+000
1	17.66921004	5.830688E-012	2.110069E-011	1	0.000000E+000
1	17.67015420	2.110069E-011	5.830688E-012	0	0.000000E+000
1	17.67020508	5.830688E-012	2.110069E-011	1	0.000000E+000
1	17.67596721	2.110069E-011	5.830688E-012	0	0.000000E+000
1	17.67599543	5.830688E-012	2.110069E-011	1	0.000000E+000
1	17.67603320	2.110069E-011	5.830688E-012	0	0.000000E+000
1	17.67605327	5.830688E-012	2.110069E-011	1	0.000000E+000
1	17.67677961	2.110069E-011	5.830688E-012	0	0.000000E+000
1	17.68093250	5.830688E-012	2.110069E-011	1	0.000000E+000
1	17.68476173	2.110069E-011	5.830688E-012	0	0.000000E+000
1	17.68478342	5.830688E-012	2.110069E-011	1	0.000000E+000
1	17.68552499	2.110069E-011	5.830688E-012	0	0.000000E+000
1	17.69634199	5.830688E-012	2.110069E-011	1	0.000000E+000
1	17.69932719	2.110069E-011	5.830688E-012	0	0.000000E+000
1	17.69935344	5.830688E-012	2.110069E-011	1	0.000000E+000
1	17.70199180	2.110069E-011	5.830688E-012	0	0.000000E+000
1	17.70370402	5.830688E-012	2.110069E-011	1	0.000000E+000
1	17.70505167	2.110069E-011	5.830688E-012	0	0.000000E+000
1	17.71978410	5.830688E-012	2.110069E-011	1	0.000000E+000
1	17.71981389	2.110069E-011	5.830688E-012	0	0.000000E+000
1	20.37623957	5.640534E-012	2.091053E-011	1	0.000000E+000
1	20.38288289	2.091053E-011	5.640534E-012	0	0.000000E+000
1	20.38288729	5.640534E-012	2.091053E-011	1	0.000000E+000
1	20.38452223	2.091053E-011	5.640534E-012	0	0.000000E+000
1	20.39176956	5.640534E-012	2.091053E-011	1	0.000000E+000
1	20.39329885	2.091053E-011	5.640534E-012	0	0.000000E+000
1	22.52047040	5.758308E-012	2.102831E-011	1	0.000000E+000
1	22.52055652	2.102831E-011	5.758308E-012	0	0.000000E+000
1	22.55937337	5.758308E-012	2.102831E-011	1	0.000000E+000
1	22.55951336	2.102831E-011	5.758308E-012	0	0.000000E+000
1	22.55954168	5.758308E-012	2.102831E-011	1	0.000000E+000
1	22.56115598	2.102831E-011	5.758308E-012	0	0.000000E+000
1	22.56172830	5.758308E-012	2.102831E-011	1	0.000000E+000
1	22.56269223	2.102831E-011	5.758308E-012	0	0.000000E+000
1	22.59132100	5.758308E-012	2.102831E-011	1	0.000000E+000
1	22.59195179	2.102831E-011	5.758308E-012	0	0.000000E+000
1	22.60381100	5.758308E-012	2.102831E-011	1	0.000000E+000
1	22.60425530	2.102831E-011	5.758308E-012	0	0.000000E+000
1	22.60698080	5.758308E-012	2.102831E-011	1	0.000000E+000
1	22.60886346	2.102831E-011	5.758308E-012	0	0.000000E+000
1	22.61994543	5.758308E-012	2.102831E-011	1	0.000000E+000
1	22.62205727	2.102831E-011	5.758308E-012	0	0.000000E+000
1	22.62206414	5.758308E-012	2.102831E-011	1	0.000000E+000
1	22.62291125	2.102831E-011	5.758308E-012	0	0.000000E+000
1	22.62294361	5.758308E-012	2.102831E-011	1	0.000000E+000
1	22.62410847	2.102831E-011	5.758308E-012	0	0.000000E+000
1	22.62775109	5.758308E-012	2.102831E-011	1	0.000000E+000
1	22.62938731	2.102831E-011	5.758308E-012	0	0.000000E+000
1	22.63033676	5.758308E-012	2.102831E-011	1	0.000000E+000
1	22.63267400	2.102831E-011	5.758308E-012	0	0.000000E+000
1	22.63275147	5.758308E-012	2.102831E-011	1	0.000000E+000
1	22.63327468	2.102831E-011	5.758308E-012	0	0.000000E+000
1	22.64007663	5.758308E-012	2.102831E-011	1	0.000000E+000
1	22.64034987	2.102831E-011	5.758308E-012	0	0.000000E+000
1	22.65314194	5.758308E-012	2.102831E-011	1	0.000000E+000
1	22.65624861	2.102831E-011	5.758308E-012	0	0.000000E+000
1	22.65990751	5.758308E-012	2.102831E-011	1	0.000000E+000
1	22.66066284	2.102831E-011	5.758308E-012	0	0.000000E+000
1	22.68622474	5.758308E-012	2.102831E-011	1	0.000000E+000
1	22.68875047	2.102831E-011	5.758308E-012	0	0.000000E+000
1	22.70189457	5.758308E-012	2.102831E-011	1	0.000000E+000
1	22.70200343	2.102831E-011	5.758308E-012	0	0.000000E+000
1	22.70206594	5.758308E-012	2.102831E-011	1	0.000000E+000
1	22.70245502	2.102831E-011	5.758308E-012	0	0.000000E+000
1	22.71210715	5.758308E-012	2.102831E-011	1	0.000000E+000
1	22.71220665	2.102831E-011	5.758308E-012	0	0.000000E+000
1	22.72266724	5.758308E-012	2.102831E-011	1	0.000000E+000
1	22.72352418	2.102831E-011	5.758308E-012	0	0.000000E+000
1	22.75804215	5.758308E-012	2.102831E-011	1	0.000000E+000
1	22.75860036	2.102831E-011	5.758308E-012	0	0.000000E+000
1	22.77778447	5.758308E-012	2.102831E-011	1	0.000000E+000
1	22.77920699	2.102831E-011	5.758308E-012	0	0.000000E+000
1	22.77924683	5.758308E-012	2.102831E-011	1	0.000000E+000
1	22.77958944	2.102831E-011	5.758308E-012	0	0.000000E+000
1	22.78408460	5.758308E-012	2.102831E-011	1	0.000000E+000
1	22.78596821	2.102831E-011	5.758308E-012	0	0.000000E+000
1	22.78598333	5.758308E-012	2.102831E-011	1	0.000000E+000
1	22.78749819	2.102831E-011	5.758308E-012	0	0.000000E+000
1	22.79534041	5.758308E-012	2.102831E-011	1	0.000000E+000
1	22.79590885	2.102831E-011	5.758308E-012	0	0.000000E+000
1	22.80813760	5.758308E-012	2.102831E-011	1	0.000000E+000
1	22.80861524	2.102831E-011	5.758308E-012	0	0.000000E+000
1	22.81424706	5.758308E-012	2.102831E-011	1	0.000000E+000
1	22.81473648	2.102831E-011	5.758308E-012	0	0.000000E+000
1	22.81802511	5.758308E-012	2.102831E-011	1	0.000000E+000
1	22.81841392	2.102831E-011	5.758308E-012	0	0.000000E+000
1	22.84746289	5.758308E-012	2.102831E-011	1	0.000000E+000
1	22.84793212	2.102831E-011	5.758308E-012	0	0.000000E+000
1	22.85200405	5.758308E-012	2.102831E-011	1	0.000000E+000
1	22.85352631	2.102831E-011	5.758308E-012	0	0.000000E+000
1	22.85358514	5.758308E-012	2.102831E-011	1	0.000000E+000
1	22.85603426	2.102831E-011	5.758308E-012	0	0.000000E+000
1	22.85930292	5.758308E-012	2.102831E-011	1	0.000000E+000
1	22.85933653	2.102831E-011	5.758308E-012	0	0.000000E+000
1	22.86531406	5.758308E-012	2.102831E-011	1	0.000000E+000
1	22.86535632	2.102831E-011	5.758308E-012	0	0.000000E+000
1	23.45545230	5.703911E-012	2.097391E-011	1	0.000000E+000
1	23.45579396	2.097391E-011	5.703911E-012	0	0.000000E+000
1	23.45580009	5.703911E-012	2.097391E-011	1	0.000000E+000
1	23.45594434	2.097391E-011	5.703911E-012	0	0.000000E+000
1	23.47209802	5.703911E-012	2.097391E-011	1	0.000000E+000
1	23.47395816	2.097391E-011	5.703911E-012	0	0.000000E+000
1	23.48394608	5.703911E-012	2.097391E-011	1	0.000000E+000
1	23.48503535	2.097391E-011	5.703911E-012	0	0.000000E+000
1	23.48505467	5.703911E-012	2.097391E-011	1	0.000000E+000
1	23.48629937	2.097391E-011	5.703911E-012	0	0.000000E+000
1	23.48630890	5.703911E-012	2.097391E-011	1	0.000000E+000
1	23.48648542	2.097391E-011	5.703911E-012	0	0.000000E+000
1	23.48653111	5.703911E-012	2.097391E-011	1	0.000000E+000
1	23.48939612	2.097391E-011	5.703911E-012	0	0.000000E+000
1	23.50830257	5.703911E-012	2.097391E-011	1	0.000000E+000
1	23.51181860	2.097391E-011	5.703911E-012	0	0.000000E+000
1	23.51182661	5.703911E-012	2.097391E-011	1	0.000000E+000
1	23.51278099	2.097391E-011	5.703911E-012	0	0.000000E+000
1	23.51627635	5.703911E-012	2.097391E-011	1	0.000000E+000
1	23.51756321	2.097391E-011	5.703911E-012	0	0.000000E+000
1	23.51816080	5.703911E-012	2.097391E-011	1	0.000000E+000
1	23.51857581	2.097391E-011	5.703911E-012	0	0.000000E+000
1	23.53533013	5.703911E-012	2.097391E-011	1	0.000000E+000
1	23.53574448	2.097391E-011	5.703911E-012	0	0.000000E+000
1	23.53864708	5.703911E-012	2.097391E-011	1	0.000000E+000
1	23.53918287	2.097391E-011	5.703911E-012	0	0.000000E+000
1	23.54514552	5.703911E-012	2.097391E-011	1	0.000000E+000
1	23.54579482	2.097391E-011	5.703911E-012	0	0.000000E+000
1	23.54581156	5.703911E-012	2.097391E-011	1	0.000000E+000
1	23.54583628	2.097391E-011	5.703911E-012	0	0.000000E+000
1	23.56563887	5.703911E-012	2.097391E-011	1	0.000000E+000
1	23.56584314	2.097391E-011	5.703911E-012	0	0.000000E+000
1	23.56854794	5.703911E-012	2.097391E-011	1	0.000000E+000
1	23.56858739	2.097391E-011	5.703911E-012	0	0.000000E+000
1	23.56867118	5.703911E-012	2.097391E-011	1	0.000000E+000
1	23.56932653	2.097391E-011	5.703911E-012	0	0.000000E+000
1	23.57422674	5.703911E-012	2.097391E-011	1	0.000000E+000
1	23.57445872	2.097391E-011	5.703911E-012	0	0.000000E+000
1	23.59762264	5.703911E-012	2.097391E-011	1	0.000000E+000
1	23.59845174	2.097391E-011	5.703911E-012	0	0.000000E+000
1	24.12388049	5.600261E-012	2.087026E-011	1	0.000000E+000
1	24.12393497	2.087026E-011	5.600261E-012	0	0.000000E+000
1	24.13629770	5.600261E-012	2.087026E-011	1	0.000000E+000
1	24.13789335	2.087026E-011	5.600261E-012	0	0.000000E+000
1	24.14421168	5.600261E-012	2.087026E-011	1	0.000000E+000
1	24.14676904	2.087026E-011	5.600261E-012	0	0.000000E+000
1	24.14934709	5.600261E-012	2.087026E-011	1	0.000000E+000
1	24.14980296	2.087026E-011	5.600261E-012	0	0.000000E+000
1	24.15350789	5.600261E-012	2.087026E-011	1	0.000000E+000
1	24.15703254	2.087026E-011	5.600261E-012	0	0.000000E+000
1	24.15705560	5.600261E-012	2.087026E-011	1	0.000000E+000
1	24.15718953	2.087026E-011	5.600261E-012	0	0.000000E+000
1	27.52064478	5.520185E-012	2.079019E-011	1	0.000000E+000
1	27.52316127	2.079019E-011	5.520185E-012	0	0.000000E+000
1	27.54029161	5.520185E-012	2.079019E-011	1	0.000000E+000
1	27.54138963	2.079019E-011	5.520185E-012	0	0.000000E+000
1	27.54520513	5.520185E-012	2.079019E-011	1	0.000000E+000
1	27.54558975	2.079019E-011	5.520185E-012	0	0.000000E+000
1	27.54644963	5.520185E-012	2.079019E-011	1	0.000000E+000
1	27.54692751	2.079019E-011	5.520185E-012	0	0.000000E+000
1	27.55169040	5.520185E-012	2.079019E-011	1	0.000000E+000
1	27.55700852	2.079019E-011	5.520185E-012	0	0.000000E+000
1	27.55907192	5.520185E-012	2.079019E-011	1	0.000000E+000
1	27.56148586	2.079019E-011	5.520185E-012	0	0.000000E+000
1	27.56657867	5.520185E-012	2.079019E-011	1	0.000000E+000
1	27.56687709	2.079019E-011	5.520185E-012	0	0.000000E+000
1	27.56693573	5.520185E-012	2.079019E-011	1	0.000000E+000
1	27.56702191	2.079019E-011	5.520185E-012	0	0.000000E+000
1	27.56708119	5.520185E-012	2.079019E-011	1	0.000000E+000
1	27.56743806	2.079019E-011	5.520185E-012	0	0.000000E+000
1	27.56745811	5.520185E-012	2.079019E-011	1	0.000000E+000
1	27.56939532	2.079019E-011	5.520185E-012	0	0.000000E+000
1	27.57522328	5.520185E-012	2.079019E-011	1	0.000000E+000
1	27.57652961	2.079019E-011	5.520185E-012	0	0.000000E+000
1	27.58091165	5.520185E-012	2.079019E-011	1	0.000000E+000
1	27.58098125	2.079019E-011	5.520185E-012	0	0.000000E+000
1	27.58329198	5.520185E-012	2.079019E-011	1	0.000000E+000
1	27.58463179	2.079019E-011	5.520185E-012	0	0.000000E+000
1	27.58478481	5.520185E-012	2.079019E-011	1	0.000000E+000
1	27.58541259	2.079019E-011	5.520185E-012	0	0.000000E+000
1	27.58546215	5.520185E-012	2.079019E-011	1	0.000000E+000
1	27.58581866	2.079019E-011	5.520185E-012	0	0.000000E+000
1	27.58830878	5.520185E-012	2.079019E-011	1	0.000000E+000
1	27.58859792	2.079019E-011	5.520185E-012	0	0.000000E+000
1	27.58905424	5.520185E-012	2.079019E-011	1	0.000000E+000
1	27.58968960	2.079019E-011	5.520185E-012	0	0.000000E+000
1	27.59590483	5.520185E-012	2.079019E-011	1	0.000000E+000
1	27.59601550	2.079019E-011	5.520185E-012	0	0.000000E+000
1	27.59719481	5.520185E-012	2.079019E-011	1	0.000000E+000
1	27.59830440	2.079019E-011	5.520185E-012	0	0.000000E+000
1	27.61187072	5.520185E-012	2.079019E-011	1	0.000000E+000
1	27.61196715	2.079019E-011	5.520185E-012	0	0.000000E+000
1	27.61200323	5.520185E-012	2.079019E-011	1	0.000000E+000
1	27.61213211	2.079019E-011	5.520185E-012	0	0.000000E+000
1	27.62023240	5.520185E-012	2.079019E-011	1	0.000000E+000
1	27.62478870	2.079019E-011	5.520185E-012	0	0.000000E+000
1	27.62481434	5.520185E-012	2.079019E-011	1	0.000000E+000
1	27.62566669	2.079019E-011	5.520185E-012	0	0.000000E+000
1	27.64345135	5.520185E-012	2.079019E-011	1	0.000000E+000
1	27.64384548	2.079019E-011	5.520185E-012	0	0.000000E+000
1	27.65364439	5.520185E-012	2.079019E-011	1	0.000000E+000
1	27.65435675	2.079019E-011	5.520185E-012	0	0.000000E+000
1	27.65833149	5.520185E-012	2.079019E-011	1	0.000000E+000
1	27.65858027	2.079019E-011	5.520185E-012	0	0.000000E+000
1	27.66294411	5.520185E-012	2.079019E-011	1	0.000000E+000
1	27.66346514	2.079019E-011	5.520185E-012	0	0.000000E+000
1	27.66349075	5.520185E-012	2.079019E-011	1	0.000000E+000
1	27.66512385	2.079019E-011	5.520185E-012	0	0.000000E+000
1	27.68123499	5.520185E-012	2.079019E-011	1	0.000000E+000
1	27.68229108	2.079019E-011	5.520185E-012	0	0.000000E+000
1	27.71214123	5.520185E-012	2.079019E-011	1	0.000000E+000
1	27.71580056	2.079019E-011	5.520185E-012	0	0.000000E+000
1	27.71581424	5.520185E-012	2.079019E-011	1	0.000000E+000
1	27.71601554	2.079019E-011	5.520185E-012	0	0.000000E+000
1	27.71903881	5.520185E-012	2.079019E-011	1	0.000000E+000
1	27.72080415	2.079019E-011	5.520185E-012	0	0.000000E+000
1	27.72710848	5.520185E-012	2.079019E-011	1	0.000000E+000
1	27.72737980	2.079019E-011	5.520185E-012	0	0.000000E+000
1	27.73189918	5.520185E-012	2.079019E-011	1	0.000000E+000
1	27.73255130	2.079019E-011	5.520185E-012	0	0.000000E+000
1	27.73257893	5.520185E-012	2.079019E-011	1	0.000000E+000
1	27.73276912	2.079019E-011	5.520185E-012	0	0.000000E+000
1	27.73424612	5.520185E-012	2.079019E-011	1	0.000000E+000
1	27.73487172	2.079019E-011	5.520185E-012	0	0.000000E+000
1	27.74185726	5.520185E-012	2.079019E-011	1	0.000000E+000
1	27.74244425	2.079019E-011	5.520185E-012	0	0.000000E+000
1	27.74245017	5.520185E-012	2.079019E-011	1	0.000000E+000
1	27.74288238	2.079019E-011	5.520185E-012	0	0.000000E+000
1	27.74289756	5.520185E-012	2.079019E-011	1	0.000000E+000
1	27.74477622	2.079019E-011	5.520185E-012	0	0.000000E+000
1	27.74480631	5.520185E-012	2.079019E-011	1	0.000000E+000
1	27.74641917	2.079019E-011	5.520185E-012	0	0.000000E+000
1	27.76030586	5.520185E-012	2.079019E-011	1	0.000000E+000
1	27.76033430	2.079019E-011	5.520185E-012	0	0.000000E+000
1	27.76572555	5.520185E-012	2.079019E-011	1	0.000000E+000
1	27.76615880	2.079019E-011	5.520185E-012	0	0.000000E+000
1	30.09181305	5.475687E-012	2.074569E-011	1	0.000000E+000
1	30.09216138	2.074569E-011	5.475687E-012	0	0.000000E+000
1	30.09672271	5.475687E-012	2.074569E-011	1	0.000000E+000
1	30.10004493	2.074569E-011	5.475687E-012	0	0.000000E+000
1	30.10935081	5.475687E-012	2.074569E-011	1	0.000000E+000
1	30.11017761	2.074569E-011	5.475687E-012	0	0.000000E+000
1	30.11624870	5.475687E-012	2.074569E-011	1	0.000000E+000
1	30.11629234	2.074569E-011	5.475687E-012	0	0.000000E+000
1	30.11632774	5.475687E-012	2.074569E-011	1	0.000000E+000
1	30.11867443	2.074569E-011	5.475687E-012	0	0.000000E+000
1	30.12420495	5.475687E-012	2.074569E-011	1	0.000000E+000
1	30.12439476	2.074569E-011	5.475687E-012	0	0.000000E+000
1	30.12440620	5.475687E-012	2.074569E-011	1	0.000000E+000
1	30.12548533	2.074569E-011	5.475687E-012	0	0.000000E+000
1	30.14110864	5.475687E-012	2.074569E-011	1	0.000000E+000
1	30.14116546	2.074569E-011	5.475687E-012	0	0.000000E+000
1	30.14214970	5.475687E-012	2.074569E-011	1	0.000000E+000
1	30.14390885	2.074569E-011	5.475687E-012	0	0.000000E+000
1	30.14919072	5.475687E-012	2.074569E-011	1	0.000000E+000
1	30.14943646	2.074569E-011	5.475687E-012	0	0.000000E+000
1	30.14946476	5.475687E-012	2.074569E-011	1	0.000000E+000
1	30.14997426	2.074569E-011	5.475687E-012	0	0.000000E+000
1	30.16059494	5.475687E-012	2.074569E-011	1	0.000000E+000
1	30.16280830	2.074569E-011	5.475687E-012	0	0.000000E+000
1	30.17587927	5.475687E-012	2.074569E-011	1	0.000000E+000
1	30.17763688	2.074569E-011	5.475687E-012	0	0.000000E+000
1	30.17766416	5.475687E-012	2.074569E-011	1	0.000000E+000
1	30.17831117	2.074569E-011	5.475687E-012	0	0.000000E+000
1	30.18352058	5.475687E-012	2.074569E-011	1	0.000000E+000
1	30.18434994	2.074569E-011	5.475687E-012	0	0.000000E+000
1	30.18439759	5.475687E-012	2.074569E-011	1	0.000000E+000
1	30.18575338	2.074569E-011	5.475687E-012	0	0.000000E+000
1	30.18730742	5.475687E-012	2.074569E-011	1	0.000000E+000
1	30.18812389	2.074569E-011	5.475687E-012	0	0.000000E+000
1	30.18968180	5.475687E-012	2.074569E-011	1	0.000000E+000
1	30.19116002	2.074569E-011	5.475687E-012	0	0.000000E+000
1	30.20657786	5.475687E-012	2.074569E-011	1	0.000000E+000
1	30.20776204	2.074569E-011	5.475687E-012	0	0.000000E+000
1	30.20995119	5.475687E-012	2.074569E-011	1	0.000000E+000
1	30.21238879	2.074569E-011	5.475687E-012	0	0.000000E+000
1	30.21863931	5.475687E-012	2.074569E-011	1	0.000000E+000
1	30.21975735	2.074569E-011	5.475687E-012	0	0.000000E+000
1	30.22785159	5.475687E-012	2.074569E-011	1	0.000000E+000
1	30.22868045	2.074569E-011	5.475687E-012	0	0.000000E+000
1	34.61650087	5.635342E-012	2.090534E-011	1	0.000000E+000
1	34.61782827	2.090534E-011	5.635342E-012	0	0.000000E+000
1	34.62695968	5.635342E-012	2.090534E-011	1	0.000000E+000
1	34.62929637	2.090534E-011	5.635342E-012	0	0.000000E+000
1	34.62935102	5.635342E-012	2.090534E-011	1	0.000000E+000
1	34.62965013	2.090534E-011	5.635342E-012	0	0.000000E+000
1	34.62998842	5.635342E-012	2.090534E-011	1	0.000000E+000
1	34.63235770	2.090534E-011	5.635342E-012	0	0.000000E+000
1	34.63431882	5.635342E-012	2.090534E-011	1	0.000000E+000
1	34.63691988	2.090534E-011	5.635342E-012	0	0.000000E+000
1	34.64022437	5.635342E-012	2.090534E-011	1	0.000000E+000
1	34.64405199	2.090534E-011	5.635342E-012	0	0.000000E+000
1	34.65180025	5.635342E-012	2.090534E-011	1	0.000000E+000
1	34.65203627	2.090534E-011	5.635342E-012	0	0.000000E+000
1	34.65206723	5.635342E-012	2.090534E-011	1	0.000000E+000
1	34.65361266	2.090534E-011	5.635342E-012	0	0.000000E+000
1	34.65934165	5.635342E-012	2.090534E-011	1	0.000000E+000
1	34.66074926	2.090534E-011	5.635342E-012	0	0.000000E+000
1	34.66150895	5.635342E-012	2.090534E-011	1	0.000000E+000
1	34.66168090	2.090534E-011	5.635342E-012	0	0.000000E+000
1	34.66171298	5.635342E-012	2.090534E-011	1	0.000000E+000
1	34.66202292	2.090534E-011	5.635342E-012	0	0.000000E+000
1	34.66205685	5.635342E-012	2.090534E-011	1	0.000000E+000
1	34.66230243	2.090534E-011	5.635342E-012	0	0.000000E+000
1	34.66232770	5.635342E-012	2.090534E-011	1	0.000000E+000
1	34.66280731	2.090534E-011	5.635342E-012	0	0.000000E+000
1	34.66285093	5.635342E-012	2.090534E-011	1	0.000000E+000
1	34.66661658	2.090534E-011	5.635342E-012	0	0.000000E+000
1	34.66666513	5.635342E-012	2.090534E-011	1	0.000000E+000
1	34.66724632	2.090534E-011	5.635342E-012	0	0.000000E+000
1	34.67145620	5.635342E-012	2.090534E-011	1	0.000000E+000
1	34.67195658	2.090534E-011	5.635342E-012	0	0.000000E+000
1	34.67839539	5.635342E-012	2.090534E-011	1	0.000000E+000
1	34.67871835	2.090534E-011	5.635342E-012	0	0.000000E+000
1	34.68409261	5.635342E-012	2.090534E-011	1	0.000000E+000
1	34.68595904	2.090534E-011	5.635342E-012	0	0.000000E+000
1	34.70226912	5.635342E-012	2.090534E-011	1	0.000000E+000
1	34.70260763	2.090534E-011	5.635342E-012	0	0.000000E+000
1	34.70262670	5.635342E-012	2.090534E-011	1	0.000000E+000
1	34.70281013	2.090534E-011	5.635342E-012	0	0.000000E+000
1	34.71541510	5.635342E-012	2.090534E-011	1	0.000000E+000
1	34.71558551	2.090534E-011	5.635342E-012	0	0.000000E+000
1	37.40862650	5.289268E-012	2.055927E-011	1	0.000000E+000
1	37.40869525	2.055927E-011	5.289268E-012	0	0.000000E+000
1	37.41372397	5.289268E-012	2.055927E-011	1	0.000000E+000
1	37.41458905	2.055927E-011	5.289268E-012	0	0.000000E+000
1	37.42282501	5.289268E-012	2.055927E-011	1	0.000000E+000
1	37.42583278	2.055927E-011	5.289268E-012	0	0.000000E+000
1	37.42930161	5.289268E-012	2.055927E-011	1	0.000000E+000
1	37.42952311	2.055927E-011	5.289268E-012	0	0.000000E+000
1	37.44325538	5.289268E-012	2.055927E-011	1	0.000000E+000
1	37.44497067	2.055927E-011	5.289268E-012	0	0.000000E+000
1	37.44560991	5.289268E-012	2.055927E-011	1	0.000000E+000
1	37.44672123	2.055927E-011	5.289268E-012	0	0.000000E+000
1	37.44674082	5.289268E-012	2.055927E-011	1	0.000000E+000
1	37.44703887	2.055927E-011	5.289268E-012	0	0.000000E+000
1	37.44709324	5.289268E-012	2.055927E-011	1	0.000000E+000
1	37.44816003	2.055927E-011	5.289268E-012	0	0.000000E+000
1	37.45197070	5.289268E-012	2.055927E-011	1	0.000000E+000
1	37.45440012	2.055927E-011	5.289268E-012	0	0.000000E+000
1	37.45673945	5.289268E-012	2.055927E-011	1	0.000000E+000
1	37.46117019	2.055927E-011	5.289268E-012	0	0.000000E+000
1	37.46864751	5.289268E-012	2.055927E-011	1	0.000000E+000
1	37.47095549	2.055927E-011	5.289268E-012	0	0.000000E+000
1	37.47687142	5.289268E-012	2.055927E-011	1	0.000000E+000
1	37.48063956	2.055927E-011	5.289268E-012	0	0.000000E+000
1	37.48068234	5.289268E-012	2.055927E-011	1	0.000000E+000
1	37.48077976	2.055927E-011	5.289268E-012	0	0.000000E+000
1	37.48083008	5.289268E-012	2.055927E-011	1	0.000000E+000
1	37.48241944	2.055927E-011	5.289268E-012	0	0.000000E+000
1	37.49208292	5.289268E-012	2.055927E-011	1	0.000000E+000
1	37.49631176	2.055927E-011	5.289268E-012	0	0.000000E+000
1	37.49734547	5.289268E-012	2.055927E-011	1	0.000000E+000
1	37.49859748	2.055927E-011	5.289268E-012	0	0.000000E+000
1	37.50509414	5.289268E-012	2.055927E-011	1	0.000000E+000
1	37.50734415	2.055927E-011	5.289268E-012	0	0.000000E+000
1	37.50736255	5.289268E-012	2.055927E-011	1	0.000000E+000
1	37.50787338	2.055927E-011	5.289268E-012	0	0.000000E+000
1	37.50789150	5.289268E-012	2.055927E-011	1	0.000000E+000
1	37.50839561	2.055927E-011	5.289268E-012	0	0.000000E+000
1	37.50915233	5.289268E-012	2.055927E-011	1	0.000000E+000
1	37.51001433	2.055927E-011	5.289268E-012	0	0.000000E+000
1	37.51907925	5.289268E-012	2.055927E-011	1	0.000000E+000
1	37.52052395	2.055927E-011	5.289268E-012	0	0.000000E+000
1	37.52191363	5.289268E-012	2.055927E-011	1	0.000000E+000
1	37.52407250	2.055927E-011	5.289268E-012	0	0.000000E+000
1	37.52411963	5.289268E-012	2.055927E-011	1	0.000000E+000
1	37.52473577	2.055927E-011	5.289268E-012	0	0.000000E+000
1	37.52716178	5.289268E-012	2.055927E-011	1	0.000000E+000
1	37.52721493	2.055927E-011	5.289268E-012	0	0.000000E+000
1	37.52727746	5.289268E-012	2.055927E-011	1	0.000000E+000
1	37.52759727	2.055927E-011	5.289268E-012	0	0.000000E+000
1	38.71209607	5.511410E-012	2.078141E-011	1	0.000000E+000
1	38.71237988	2.078141E-011	5.511410E-012	0	0.000000E+000
1	38.71704441	5.511410E-012	2.078141E-011	1	0.000000E+000
1	38.71771251	2.078141E-011	5.511410E-012	0	0.000000E+000
1	38.73290068	5.511410E-012	2.078141E-011	1	0.000000E+000
1	38.73446242	2.078141E-011	5.511410E-012	0	0.000000E+000
1	38.73448692	5.511410E-012	2.078141E-011	1	0.000000E+000
1	38.73541972	2.078141E-011	5.511410E-012	0	0.000000E+000
1	38.73991581	5.511410E-012	2.078141E-011	1	0.000000E+000
1	38.74045376	2.078141E-011	5.511410E-012	0	0.000000E+000
1	38.74080129	5.511410E-012	2.078141E-011	1	0.000000E+000
1	38.74096707	2.078141E-011	5.511410E-012	0	0.000000E+000
1	38.74871113	5.511410E-012	2.078141E-011	1	0.000000E+000
1	38.74899820	2.078141E-011	5.511410E-012	0	0.000000E+000
1	38.75045678	5.511410E-012	2.078141E-011	1	0.000000E+000
1	38.75095688	2.078141E-011	5.511410E-012	0	0.000000E+000
1	38.75112623	5.511410E-012	2.078141E-011	1	0.000000E+000
1	38.75323635	2.078141E-011	5.511410E-012	0	0.000000E+000
1	38.75331009	5.511410E-012	2.078141E-011	1	0.000000E+000
1	38.75408972	2.078141E-011	5.511410E-012	0	0.000000E+000
1	38.75414345	5.511410E-012	2.078141E-011	1	0.000000E+000
1	38.75430223	2.078141E-011	5.511410E-012	0	0.000000E+000
1	38.75563277	5.511410E-012	2.078141E-011	1	0.000000E+000
1	38.75586872	2.078141E-011	5.511410E-012	0	0.000000E+000
1	38.75820201	5.511410E-012	2.078141E-011	1	0.000000E+000
1	38.75918279	2.078141E-011	5.511410E-012	0	0.000000E+000
1	38.76040171	5.511410E-012	2.078141E-011	1	0.000000E+000
1	38.76310088	2.078141E-011	5.511410E-012	0	0.000000E+000
1	38.76312009	5.511410E-012	2.078141E-011	1	0.000000E+000
1	38.76454417	2.078141E-011	5.511410E-012	0	0.000000E+000
1	38.76457951	5.511410E-012	2.078141E-011	1	0.000000E+000
1	38.76922522	2.078141E-011	5.511410E-012	0	0.000000E+000
1	38.76984936	5.511410E-012	2.078141E-011	1	0.000000E+000
1	38.76987020	2.078141E-011	5.511410E-012	0	0.000000E+000
1	38.78081231	5.511410E-012	2.078141E-011	1	0.000000E+000
1	38.78356581	2.078141E-011	5.511410E-012	0	0.000000E+000
1	38.79178709	5.511410E-012	2.078141E-011	1	0.000000E+000
1	38.79506960	2.078141E-011	5.511410E-012	0	0.000000E+000
1	38.79511251	5.511410E-012	2.078141E-011	1	0.000000E+000
1	38.79892927	2.078141E-011	5.511410E-012	0	0.000000E+000
1	38.80974905	5.511410E-012	2.078141E-011	1	0.000000E+000
1	38.81039429	2.078141E-011	5.511410E-012	0	0.000000E+000
1	38.81695719	5.511410E-012	2.078141E-011	1	0.000000E+000
1	38.81715834	2.078141E-011	5.511410E-012	0	0.000000E+000
1	38.81926516	5.511410E-012	2.078141E-011	1	0.000000E+000
1	38.82325002	2.078141E-011	5.511410E-012	0	0.000000E+000
1	38.83611849	5.511410E-012	2.078141E-011	1	0.000000E+000
1	38.83651729	2.078141E-011	5.511410E-012	0	0.000000E+000
1	38.84018056	5.511410E-012	2.078141E-011	1	0.000000E+000
1	38.84204709	2.078141E-011	5.511410E-012	0	0.000000E+000
1	38.85432003	5.511410E-012	2.078141E-011	1	0.000000E+000
1	38.85522742	2.078141E-011	5.511410E-012	0	0.000000E+000
1	38.85524501	5.511410E-012	2.078141E-011	1	0.000000E+000
1	38.85595317	2.078141E-011	5.511410E-012	0	0.000000E+000
1	38.86276065	5.511410E-012	2.078141E-011	1	0.000000E+000
1	38.86492171	2.078141E-011	5.511410E-012	0	0.000000E+000
1	38.86497244	5.511410E-012	2.078141E-011	1	0.000000E+000
1	38.86569387	2.078141E-011	5.511410E-012	0	0.000000E+000
1	38.87740270	5.511410E-012	2.078141E-011	1	0.000000E+000
1	38.87820777	2.078141E-011	5.511410E-012	0	0.000000E+000
1	38.88095826	5.511410E-012	2.078141E-011	1	0.000000E+000
1	38.88212523	2.078141E-011	5.511410E-012	0	0.000000E+000
1	38.88213759	5.511410E-012	2.078141E-011	1	0.000000E+000
1	38.88557553	2.078141E-011	5.511410E-012	0	0.000000E+000
1	79.93677628	5.288123E-012	2.055812E-011	1	0.000000E+000
1	79.93860990	2.055812E-011	5.288123E-012	0	0.000000E+000
1	79.93862664	5.288123E-012	2.055812E-011	1	0.000000E+000
1	79.93877965	2.055812E-011	5.288123E-012	0	0.000000E+000
1	79.95458397	5.288123E-012	2.055812E-011	1	0.000000E+000
1	79.95517154	2.055812E-011	5.288123E-012	0	0.000000E+000
1	79.95520737	5.288123E-012	2.055812E-011	1	0.000000E+000
1	79.95531004	2.055812E-011	5.288123E-012	0	0.000000E+000
1	79.99590463	5.288123E-012	2.055812E-011	1	0.000000E+000
1	79.99701048	2.055812E-011	5.288123E-012	0	0.000000E+000
1	80.01973001	5.288123E-012	2.055812E-011	1	0.000000E+000
1	80.01994602	2.055812E-011	5.288123E-012	0	0.000000E+000
1	80.01998387	5.288123E-012	2.055812E-011	1	0.000000E+000
1	80.02050217	2.055812E-011	5.288123E-012	0	0.000000E+000
1	80.02344225	5.288123E-012	2.055812E-011	1	0.000000E+000
1	80.02526435	2.055812E-011	5.288123E-012	0	0.000000E+000
1	80.02527947	5.288123E-012	2.055812E-011	1	0.000000E+000
1	80.02564409	2.055812E-011	5.288123E-012	0	0.000000E+000
1	80.02565828	5.288123E-012	2.055812E-011	1	0.000000E+000
1	80.02652490	2.055812E-011	5.288123E-012	0	0.000000E+000
1	80.02654235	5.288123E-012	2.055812E-011	1	0.000000E+000
1	80.02760467	2.055812E-011	5.288123E-012	0	0.000000E+000
1	80.03511257	5.288123E-012	2.055812E-011	1	0.000000E+000
1	80.03645659	2.055812E-011	5.288123E-012	0	0.000000E+000
1	80.04339694	5.288123E-012	2.055812E-011	1	0.000000E+000
1	80.04447409	2.055812E-011	5.288123E-012	0	0.000000E+000
1	80.04606531	5.288123E-012	2.055812E-011	1	0.000000E+000
1	80.04667869	2.055812E-011	5.288123E-012	0	0.000000E+000
1	80.04669125	5.288123E-012	2.055812E-011	1	0.000000E+000
1	80.04727057	2.055812E-011	5.288123E-012	0	0.000000E+000
1	80.04728870	5.288123E-012	2.055812E-011	1	0.000000E+000
1	80.04831466	2.055812E-011	5.288123E-012	0	0.000000E+000
1	80.04915393	5.288123E-012	2.055812E-011	1	0.000000E+000
1	80.05559695	2.055812E-011	5.288123E-012	0	0.000000E+000
1	80.06531500	5.288123E-012	2.055812E-011	1	0.000000E+000
1	80.06559193	2.055812E-011	5.288123E-012	0	0.000000E+000
1	80.07711258	5.288123E-012	2.055812E-011	1	0.000000E+000
1	80.07882538	2.055812E-011	5.288123E-012	0	0.000000E+000
1	80.08348223	5.288123E-012	2.055812E-011	1	0.000000E+000
1	80.08535963	2.055812E-011	5.288123E-012	0	0.000000E+000
1	80.08596751	5.288123E-012	2.055812E-011	1	0.000000E+000
1	80.08781713	2.055812E-011	5.288123E-012	0	0.000000E+000
1	80.08787058	5.288123E-012	2.055812E-011	1	0.000000E+000
1	80.08903021	2.055812E-011	5.288123E-012	0	0.000000E+000
1	80.08905981	5.288123E-012	2.055812E-011	1	0.000000E+000
1	80.09049682	2.055812E-011	5.288123E-012	0	0.000000E+000
1	80.09051387	5.288123E-012	2.055812E-011	1	0.000000E+000
1	80.09072261	2.055812E-011	5.288123E-012	0	0.000000E+000
1	80.09076172	5.288123E-012	2.055812E-011	1	0.000000E+000
1	80.09180970	2.055812E-011	5.288123E-012	0	0.000000E+000
1	80.09377329	5.288123E-012	2.055812E-011	1	0.000000E+000
1	80.09559355	2.055812E-011	5.288123E-012	0	0.000000E+000
1	80.09561809	5.288123E-012	2.055812E-011	1	0.000000E+000
1	80.09587476	2.055812E-011	5.288123E-012	0	0.000000E+000
1	80.09589301	5.288123E-012	2.055812E-011	1	0.000000E+000
1	80.09859579	2.055812E-011	5.288123E-012	0	0.000000E+000
1	80.10118391	5.288123E-012	2.055812E-011	1	0.000000E+000
1	80.10656274	2.055812E-011	5.288123E-012	0	0.000000E+000
1	80.10675038	5.288123E-012	2.055812E-011	1	0.000000E+000
1	80.10692782	2.055812E-011	5.288123E-012	0	0.000000E+000
1	80.10695065	5.288123E-012	2.055812E-011	1	0.000000E+000
1	80.11060695	2.055812E-011	5.288123E-012	0	0.000000E+000
1	80.12119357	5.288123E-012	2.055812E-011	1	0.000000E+000
1	80.12447477	2.055812E-011	5.288123E-012	0	0.000000E+000
1	80.14865685	5.288123E-012	2.055812E-011	1	0.000000E+000
1	80.15060117	2.055812E-011	5.288123E-012	0	0.000000E+000
1	80.15419157	5.288123E-012	2.055812E-011	1	0.000000E+000
1	80.15612575	2.055812E-011	5.288123E-012	0	0.000000E+000
1	80.16097384	5.288123E-012	2.055812E-011	1	0.000000E+000
1	80.16323596	2.055812E-011	5.288123E-012	0	0.000000E+000
1	80.16876890	5.288123E-012	2.055812E-011	1	0.000000E+000
1	80.16923879	2.055812E-011	5.288123E-012	0	0.000000E+000
1	80.17152974	5.288123E-012	2.055812E-011	1	0.000000E+000
1	80.17217047	2.055812E-011	5.288123E-012	0	0.000000E+000
1	80.17445047	5.288123E-012	2.055812E-011	1	0.000000E+000
1	80.17447968	2.055812E-011	5.288123E-012	0	0.000000E+000
1	80.18424631	5.288123E-012	2.055812E-011	1	0.000000E+000
1	80.18691910	2.055812E-011	5.288123E-012	0	0.000000E+000
1	80.19076661	5.288123E-012	2.055812E-011	1	0.000000E+000
1	80.19145917	2.055812E-011	5.288123E-012	0	0.000000E+000
1	80.19147688	5.288123E-012	2.055812E-011	1	0.000000E+000
1	80.19181286	2.055812E-011	5.288123E-012	0	0.000000E+000
1	80.19184923	5.288123E-012	2.055812E-011	1	0.000000E+000
1	80.19394134	2.055812E-011	5.288123E-012	0	0.000000E+000
1	80.19395649	5.288123E-012	2.055812E-011	1	0.000000E+000
1	80.19422308	2.055812E-011	5.288123E-012	0	0.000000E+000
1	80.19741374	5.288123E-012	2.055812E-011	1	0.000000E+000
1	80.19799968	2.055812E-011	5.288123E-012	0	0.000000E+000
1	80.19919400	5.288123E-012	2.055812E-011	1	0.000000E+000
1	80.19975041	2.055812E-011	5.288123E-012	0	0.000000E+000
1	80.19978188	5.288123E-012	2.055812E-011	1	0.000000E+000
1	80.19998345	2.055812E-011	5.288123E-012	0	0.000000E+000
1	80.20082798	5.288123E-012	2.055812E-011	1	0.000000E+000
1	80.20097796	2.055812E-011	5.288123E-012	0	0.000000E+000
1	80.22201461	5.288123E-012	2.055812E-011	1	0.000000E+000
1	80.22215496	2.055812E-011	5.288123E-012	0	0.000000E+000
1	80.23171822	5.288123E-012	2.055812E-011	1	0.000000E+000
1	80.23196229	2.055812E-011	5.288123E-012	0	0.000000E+000
1	80.23282437	5.288123E-012	2.055812E-011	1	0.000000E+000
1	80.23327992	2.055812E-011	5.288123E-012	0	0.000000E+000
1	80.23329805	5.288123E-012	2.055812E-011	1	0.000000E+000
1	80.23582509	2.055812E-011	5.288123E-012	0	0.000000E+000
1	80.25797303	5.288123E-012	2.055812E-011	1	0.000000E+000
1	80.25945743	2.055812E-011	5.288123E-012	0	0.000000E+000
1	80.28299345	5.288123E-012	2.055812E-011	1	0.000000E+000
1	80.28317015	2.055812E-011	5.288123E-012	0	0.000000E+000
1	80.29193146	5.288123E-012	2.055812E-011	1	0.000000E+000
1	80.29228463	2.055812E-011	5.288123E-012	0	0.000000E+000
1	80.29256293	5.288123E-012	2.055812E-011	1	0.000000E+000
1	80.29344661	2.055812E-011	5.288123E-012	0	0.000000E+000
1	80.29959380	5.288123E-012	2.055812E-011	1	0.000000E+000
1	80.29967741	2.055812E-011	5.288123E-012	0	0.000000E+000
1	80.29970609	5.288123E-012	2.055812E-011	1	0.000000E+000
1	80.29981732	2.055812E-011	5.288123E-012	0	0.000000E+000
1	80.29984032	5.288123E-012	2.055812E-011	1	0.000000E+000
1	80.30131316	2.055812E-011	5.288123E-012	0	0.000000E+000
1	80.30137730	5.288123E-012	2.055812E-011	1	0.000000E+000
1	80.30311474	2.055812E-011	5.288123E-012	0	0.000000E+000
1	80.31354940	5.288123E-012	2.055812E-011	1	0.000000E+000
1	80.31597780	2.055812E-011	5.288123E-012	0	0.000000E+000
1	80.31750322	5.288123E-012	2.055812E-011	1	0.000000E+000
1	80.31822439	2.055812E-011	5.288123E-012	0	0.000000E+000
1	80.31823017	5.288123E-012	2.055812E-011	1	0.000000E+000
1	80.31851080	2.055812E-011	5.288123E-012	0	0.000000E+000
1	80.31858432	5.288123E-012	2.055812E-011	1	0.000000E+000
1	80.31911573	2.055812E-011	5.288123E-012	0	0.000000E+000
1	80.32193509	5.288123E-012	2.055812E-011	1	0.000000E+000
1	80.32421347	2.055812E-011	5.288123E-012	0	0.000000E+000
1	80.33615854	5.288123E-012	2.055812E-011	1	0.000000E+000
1	80.33757355	2.055812E-011	5.288123E-012	0	0.000000E+000
1	80.33901488	5.288123E-012	2.055812E-011	1	0.000000E+000
1	80.34088505	2.055812E-011	5.288123E-012	0	0.000000E+000
1	80.34089729	5.288123E-012	2.055812E-011	1	0.000000E+000
1	80.34491055	2.055812E-011	5.288123E-012	0	0.000000E+000
1	80.34617219	5.288123E-012	2.055812E-011	1	0.000000E+000
1	80.34726182	2.055812E-011	5.288123E-012	0	0.000000E+000
1	80.34727493	5.288123E-012	2.055812E-011	1	0.000000E+000
1	80.34984463	2.055812E-011	5.288123E-012	0	0.000000E+000
1	80.34984805	5.288123E-012	2.055812E-011	1	0.000000E+000
1	80.35025915	2.055812E-011	5.288123E-012	0	0.000000E+000
1	80.35072387	5.288123E-012	2.055812E-011	1	0.000000E+000
1	80.35084025	2.055812E-011	5.288123E-012	0	0.000000E+000
1	80.35558851	5.288123E-012	2.055812E-011	1	0.000000E+000
1	80.35823365	2.055812E-011	5.288123E-012	0	0.000000E+000
1	80.38901603	5.288123E-012	2.055812E-011	1	0.000000E+000
1	80.38907312	2.055812E-011	5.288123E-012	0	0.000000E+000
1	80.38908372	5.288123E-012	2.055812E-011	1	0.000000E+000
1	80.39016228	2.055812E-011	5.288123E-012	0	0.000000E+000
1	80.41928744	5.288123E-012	2.055812E-011	1	0.000000E+000
1	80.41937283	2.055812E-011	5.288123E-012	0	0.000000E+000
1	80.41939315	5.288123E-012	2.055812E-011	1	0.000000E+000
1	80.42029459	2.055812E-011	5.288123E-012	0	0.000000E+000
1	80.43289651	5.288123E-012	2.055812E-011	1	0.000000E+000
1	80.43356084	2.055812E-011	5.288123E-012	0	0.000000E+000
1	80.43359201	5.288123E-012	2.055812E-011	1	0.000000E+000
1	80.43587262	2.055812E-011	5.288123E-012	0	0.000000E+000
1	80.43682505	5.288123E-012	2.055812E-011	1	0.000000E+000
1	80.43704903	2.055812E-011	5.288123E-012	0	0.000000E+000
1	80.44153425	5.288123E-012	2.055812E-011	1	0.000000E+000
1	80.44195719	2.055812E-011	5.288123E-012	0	0.000000E+000
1	80.44197964	5.288123E-012	2.055812E-011	1	0.000000E+000
1	80.44209975	2.055812E-011	5.288123E-012	0	0.000000E+000
1	80.44211364	5.288123E-012	2.055812E-011	1	0.000000E+000
1	80.44272320	2.055812E-011	5.288123E-012	0	0.000000E+000
1	80.44660971	5.288123E-012	2.055812E-011	1	0.000000E+000
1	80.44666255	2.055812E-011	5.288123E-012	0	0.000000E+000
1	80.44676101	5.288123E-012	2.055812E-011	1	0.000000E+000
1	80.44749294	2.055812E-011	5.288123E-012	0	0.000000E+000
1	80.45982324	5.288123E-012	2.055812E-011	1	0.000000E+000
1	80.45990538	2.055812E-011	5.288123E-012	0	0.000000E+000
1	80.45995463	5.288123E-012	2.055812E-011	1	0.000000E+000
1	80.46019900	2.055812E-011	5.288123E-012	0	0.000000E+000
1	80.46025778	5.288123E-012	2.055812E-011	1	0.000000E+000
1	80.46110796	2.055812E-011	5.288123E-012	0	0.000000E+000
1	80.46284436	5.288123E-012	2.055812E-011	1	0.000000E+000
1	80.46362697	2.055812E-011	5.288123E-012	0	0.000000E+000
1	80.47762357	5.288123E-012	2.055812E-011	1	0.000000E+000
1	80.47904849	2.055812E-011	5.288123E-012	0	0.000000E+000
1	80.48083405	5.288123E-012	2.055812E-011	1	0.000000E+000
1	80.48126118	2.055812E-011	5.288123E-012	0	0.000000E+000
1	80.48128256	5.288123E-012	2.055812E-011	1	0.000000E+000
1	80.48153071	2.055812E-011	5.288123E-012	0	0.000000E+000
1	80.48524481	5.288123E-012	2.055812E-011	1	0.000000E+000
1	80.48770263	2.055812E-011	5.288123E-012	0	0.000000E+000
1	80.49310839	5.288123E-012	2.055812E-011	1	0.000000E+000
1	80.49390823	2.055812E-011	5.288123E-012	0	0.000000E+000
1	80.49396833	5.288123E-012	2.055812E-011	1	0.000000E+000
1	80.49419734	2.055812E-011	5.288123E-012	0	0.000000E+000
1	80.50183529	5.288123E-012	2.055812E-011	1	0.000000E+000
1	80.50404625	2.055812E-011	5.288123E-012	0	0.000000E+000
1	80.50413579	5.288123E-012	2.055812E-011	1	0.000000E+000
1	80.50468528	2.055812E-011	5.288123E-012	0	0.000000E+000
1	80.51077750	5.288123E-012	2.055812E-011	1	0.000000E+000
1	80.51232030	2.055812E-011	5.288123E-012	0	0.000000E+000
1	80.52036489	5.288123E-012	2.055812E-011	1	0.000000E+000
1	80.52129330	2.055812E-011	5.288123E-012	0	0.000000E+000
1	80.52746387	5.288123E-012	2.055812E-011	1	0.000000E+000
1	80.52882017	2.055812E-011	5.288123E-012	0	0.000000E+000
1	80.52883197	5.288123E-012	2.055812E-011	1	0.000000E+000
1	80.53122457	2.055812E-011	5.288123E-012	0	0.000000E+000
1	80.53187871	5.288123E-012	2.055812E-011	1	0.000000E+000
1	80.53211669	2.055812E-011	5.288123E-012	0	0.000000E+000
1	80.53331817	5.288123E-012	2.055812E-011	1	0.000000E+000
1	80.54272321	2.055812E-011	5.288123E-012	0	0.000000E+000
1	80.54328046	5.288123E-012	2.055812E-011	1	0.000000E+000
1	80.54770411	2.055812E-011	5.288123E-012	0	0.000000E+000
1	80.54773133	5.288123E-012	2.055812E-011	1	0.000000E+000
1	80.55299994	2.055812E-011	5.288123E-012	0	0.000000E+000
1	80.55384823	5.288123E-012	2.055812E-011	1	0.000000E+000
1	80.55816647	2.055812E-011	5.288123E-012	0	0.000000E+000
1	80.55849060	5.288123E-012	2.055812E-011	1	0.000000E+000
1	80.55945382	2.055812E-011	5.288123E-012	0	0.000000E+000
1	80.57368625	5.288123E-012	2.055812E-011	1	0.000000E+000
1	80.57385926	2.055812E-011	5.288123E-012	0	0.000000E+000
1	80.57389202	5.288123E-012	2.055812E-011	1	0.000000E+000
1	80.57415658	2.055812E-011	5.288123E-012	0	0.000000E+000
1	80.58031469	5.288123E-012	2.055812E-011	1	0.000000E+000
1	80.58070309	2.055812E-011	5.288123E-012	0	0.000000E+000
1	80.58711569	5.288123E-012	2.055812E-011	1	0.000000E+000
1	80.58903666	2.055812E-011	5.288123E-012	0	0.000000E+000
1	80.58905121	5.288123E-012	2.055812E-011	1	0.000000E+000
1	80.58909002	2.055812E-011	5.288123E-012	0	0.000000E+000
1	80.58910513	5.288123E-012	2.055812E-011	1	0.000000E+000
1	80.59020485	2.055812E-011	5.288123E-012	0	0.000000E+000
1	80.59857587	5.288123E-012	2.055812E-011	1	0.000000E+000
1	80.59991378	2.055812E-011	5.288123E-012	0	0.000000E+000
1	80.59995240	5.288123E-012	2.055812E-011	1	0.000000E+000
1	80.60102188	2.055812E-011	5.288123E-012	0	0.000000E+000
1	80.60856687	5.288123E-012	2.055812E-011	1	0.000000E+000
1	80.60893764	2.055812E-011	5.288123E-012	0	0.000000E+000
1	80.60896915	5.288123E-012	2.055812E-011	1	0.000000E+000
1	80.61163930	2.055812E-011	5.288123E-012	0	0.000000E+000
1	80.61164743	5.288123E-012	2.055812E-011	1	0.000000E+000
1	80.61267988	2.055812E-011	5.288123E-012	0	0.000000E+000
1	80.61268212	5.288123E-012	2.055812E-011	1	0.000000E+000
1	80.61427204	2.055812E-011	5.288123E-012	0	0.000000E+000
1	80.61430961	5.288123E-012	2.055812E-011	1	0.000000E+000
1	80.61508795	2.055812E-011	5.288123E-012	0	0.000000E+000
1	80.61687294	5.288123E-012	2.055812E-011	1	0.000000E+000
1	80.62132024	2.055812E-011	5.288123E-012	0	0.000000E+000
1	80.62142589	5.288123E-012	2.055812E-011	1	0.000000E+000
1	80.62159127	2.055812E-011	5.288123E-012	0	0.000000E+000
1	80.62160853	5.288123E-012	2.055812E-011	1	0.000000E+000
1	80.62388553	2.055812E-011	5.288123E-012	0	0.000000E+000
1	80.62410341	5.288123E-012	2.055812E-011	1	0.000000E+000
1	80.62525705	2.055812E-011	5.288123E-012	0	0.000000E+000
1	80.62529559	5.288123E-012	2.055812E-011	1	0.000000E+000
1	80.62585805	2.055812E-011	5.288123E-012	0	0.000000E+000
1	80.63101624	5.288123E-012	2.055812E-011	1	0.000000E+000
1	80.63208554	2.055812E-011	5.288123E-012	0	0.000000E+000
1	80.63209958	5.288123E-012	2.055812E-011	1	0.000000E+000
1	80.63253129	2.055812E-011	5.288123E-012	0	0.000000E+000
1	80.63253764	5.288123E-012	2.055812E-011	1	0.000000E+000
1	80.63436932	2.055812E-011	5.288123E-012	0	0.000000E+000
1	80.63439109	5.288123E-012	2.055812E-011	1	0.000000E+000
1	80.63666229	2.055812E-011	5.288123E-012	0	0.000000E+000
1	80.63668150	5.288123E-012	2.055812E-011	1	0.000000E+000
1	80.63679047	2.055812E-011	5.288123E-012	0	0.000000E+000
1	80.63689736	5.288123E-012	2.055812E-011	1	0.000000E+000
1	80.63731491	2.055812E-011	5.288123E-012	0	0.000000E+000
1	80.64982901	5.288123E-012	2.055812E-011	1	0.000000E+000
1	80.65014831	2.055812E-011	5.288123E-012	0	0.000000E+000
1	80.68085332	5.288123E-012	2.055812E-011	1	0.000000E+000
1	80.68225952	2.055812E-011	5.288123E-012	0	0.000000E+000
1	80.68227529	5.288123E-012	2.055812E-011	1	0.000000E+000
1	80.68240404	2.055812E-011	5.288123E-012	0	0.000000E+000
1	80.68243702	5.288123E-012	2.055812E-011	1	0.000000E+000
1	80.68252196	2.055812E-011	5.288123E-012	0	0.000000E+000
1	80.68842624	5.288123E-012	2.055812E-011	1	0.000000E+000
1	80.68920377	2.055812E-011	5.288123E-012	0	0.000000E+000
1	80.68924164	5.288123E-012	2.055812E-011	1	0.000000E+000
1	80.68944253	2.055812E-011	5.288123E-012	0	0.000000E+000
1	80.68947208	5.288123E-012	2.055812E-011	1	0.000000E+000
1	80.69047985	2.055812E-011	5.288123E-012	0	0.000000E+000
1	80.69086474	5.288123E-012	2.055812E-011	1	0.000000E+000
1	80.69211830	2.055812E-011	5.288123E-012	0	0.000000E+000
1	80.69315044	5.288123E-012	2.055812E-011	1	0.000000E+000
1	80.69348150	2.055812E-011	5.288123E-012	0	0.000000E+000
1	80.69351146	5.288123E-012	2.055812E-011	1	0.000000E+000
1	80.69406017	2.055812E-011	5.288123E-012	0	0.000000E+000
1	80.69407571	5.288123E-012	2.055812E-011	1	0.000000E+000
1	80.69486365	2.055812E-011	5.288123E-012	0	0.000000E+000
1	80.69662926	5.288123E-012	2.055812E-011	1	0.000000E+000
1	80.69793730	2.055812E-011	5.288123E-012	0	0.000000E+000
1	80.69796422	5.288123E-012	2.055812E-011	1	0.000000E+000
1	80.69833630	2.055812E-011	5.288123E-012	0	0.000000E+000
1	80.73664974	5.288123E-012	2.055812E-011	1	0.000000E+000
1	80.73733648	2.055812E-011	5.288123E-012	0	0.000000E+000
1	80.73735572	5.288123E-012	2.055812E-011	1	0.000000E+000
1	80.73747401	2.055812E-011	5.288123E-012	0	0.000000E+000
1	80.73748281	5.288123E-012	2.055812E-011	1	0.000000E+000
1	80.74090901	2.055812E-011	5.288123E-012	0	0.000000E+000
1	80.74652847	5.288123E-012	2.055812E-011	1	0.000000E+000
1	80.74689192	2.055812E-011	5.288123E-012	0	0.000000E+000
1	80.75079053	5.288123E-012	2.055812E-011	1	0.000000E+000
1	80.75091261	2.055812E-011	5.288123E-012	0	0.000000E+000
1	80.75094983	5.288123E-012	2.055812E-011	1	0.000000E+000
1	80.75306308	2.055812E-011	5.288123E-012	0	0.000000E+000
1	80.75735529	5.288123E-012	2.055812E-011	1	0.000000E+000
1	80.75755317	2.055812E-011	5.288123E-012	0	0.000000E+000
1	80.76472168	5.288123E-012	2.055812E-011	1	0.000000E+000
1	80.76587067	2.055812E-011	5.288123E-012	0	0.000000E+000
1	80.77809045	5.288123E-012	2.055812E-011	1	0.000000E+000
1	80.77849007	2.055812E-011	5.288123E-012	0	0.000000E+000
1	80.77851338	5.288123E-012	2.055812E-011	1	0.000000E+000
1	80.78150161	2.055812E-011	5.288123E-012	0	0.000000E+000
1	80.78351484	5.288123E-012	2.055812E-011	1	0.000000E+000
1	80.78380256	2.055812E-011	5.288123E-012	0	0.000000E+000
1	80.78494472	5.288123E-012	2.055812E-011	1	0.000000E+000
1	80.78536505	2.055812E-011	5.288123E-012	0	0.000000E+000
1	80.78793393	5.288123E-012	2.055812E-011	1	0.000000E+000
1	80.78824491	2.055812E-011	5.288123E-012	0	0.000000E+000
1	80.79459185	5.288123E-012	2.055812E-011	1	0.000000E+000
1	80.79604556	2.055812E-011	5.288123E-012	0	0.000000E+000
1	80.79868627	5.288123E-012	2.055812E-011	1	0.000000E+000
1	80.80049037	2.055812E-011	5.288123E-012	0	0.000000E+000
1	80.80379693	5.288123E-012	2.055812E-011	1	0.000000E+000
1	80.80391137	2.055812E-011	5.288123E-012	0	0.000000E+000
1	80.80394450	5.288123E-012	2.055812E-011	1	0.000000E+000
1	80.80534174	2.055812E-011	5.288123E-012	0	0.000000E+000
1	80.81819845	5.288123E-012	2.055812E-011	1	0.000000E+000
1	80.82022251	2.055812E-011	5.288123E-012	0	0.000000E+000
1	80.82025389	5.288123E-012	2.055812E-011	1	0.000000E+000
1	80.82140809	2.055812E-011	5.288123E-012	0	0.000000E+000
1	80.82142555	5.288123E-012	2.055812E-011	1	0.000000E+000
1	80.82426925	2.055812E-011	5.288123E-012	0	0.000000E+000
1	80.82428659	5.288123E-012	2.055812E-011	1	0.000000E+000
1	80.82527559	2.055812E-011	5.288123E-012	0	0.000000E+000
1	80.82590915	5.288123E-012	2.055812E-011	1	0.000000E+000
1	80.82651572	2.055812E-011	5.288123E-012	0	0.000000E+000
1	80.82658827	5.288123E-012	2.055812E-011	1	0.000000E+000
1	80.82790084	2.055812E-011	5.288123E-012	0	0.000000E+000
1	80.83028739	5.288123E-012	2.055812E-011	1	0.000000E+000
1	80.83035401	2.055812E-011	5.288123E-012	0	0.000000E+000
1	80.83320529	5.288123E-012	2.055812E-011	1	0.000000E+000
1	80.83525651	2.055812E-011	5.288123E-012	0	0.000000E+000
1	80.84120830	5.288123E-012	2.055812E-011	1	0.000000E+000
1	80.84409089	2.055812E-011	5.288123E-012	0	0.000000E+000
1	80.84725003	5.288123E-012	2.055812E-011	1	0.000000E+000
1	80.84782727	2.055812E-011	5.288123E-012	0	0.000000E+000
1	80.84785782	5.288123E-012	2.055812E-011	1	0.000000E+000
1	80.84824291	2.055812E-011	5.288123E-012	0	0.000000E+000
1	80.84853695	5.288123E-012	2.055812E-011	1	0.000000E+000
1	80.84941888	2.055812E-011	5.288123E-012	0	0.000000E+000
1	80.85031450	5.288123E-012	2.055812E-011	1	0.000000E+000
1	80.85193043	2.055812E-011	5.288123E-012	0	0.000000E+000
1	80.85694108	5.288123E-012	2.055812E-011	1	0.000000E+000
1	80.85740063	2.055812E-011	5.288123E-012	0	0.000000E+000
1	80.85742666	5.288123E-012	2.055812E-011	1	0.000000E+000
1	80.85832553	2.055812E-011	5.288123E-012	0	0.000000E+000
1	80.87195316	5.288123E-012	2.055812E-011	1	0.000000E+000
1	80.87232131	2.055812E-011	5.288123E-012	0	0.000000E+000
1	80.87282547	5.288123E-012	2.055812E-011	1	0.000000E+000
1	80.87384972	2.055812E-011	5.288123E-012	0	0.000000E+000
1	80.87388383	5.288123E-012	2.055812E-011	1	0.000000E+000
1	80.87427269	2.055812E-011	5.288123E-012	0	0.000000E+000
1	80.88699113	5.288123E-012	2.055812E-011	1	0.000000E+000
1	80.88739901	2.055812E-011	5.288123E-012	0	0.000000E+000
1	80.91441897	5.288123E-012	2.055812E-011	1	0.000000E+000
1	80.91524071	2.055812E-011	5.288123E-012	0	0.000000E+000
1	80.91527006	5.288123E-012	2.055812E-011	1	0.000000E+000
1	80.91756560	2.055812E-011	5.288123E-012	0	0.000000E+000
1	80.92102926	5.288123E-012	2.055812E-011	1	0.000000E+000
1	80.92189601	2.055812E-011	5.288123E-012	0	0.000000E+000
1	80.92191866	5.288123E-012	2.055812E-011	1	0.000000E+000
1	80.92653826	2.055812E-011	5.288123E-012	0	0.000000E+000
1	80.92662797	5.288123E-012	2.055812E-011	1	0.000000E+000
1	80.92815029	2.055812E-011	5.288123E-012	0	0.000000E+000
1	80.92815413	5.288123E-012	2.055812E-011	1	0.000000E+000
1	80.92837520	2.055812E-011	5.288123E-012	0	0.000000E+000
1	80.94218379	5.288123E-012	2.055812E-011	1	0.000000E+000
1	80.94288427	2.055812E-011	5.288123E-012	0	0.000000E+000
1	80.94500246	5.288123E-012	2.055812E-011	1	0.000000E+000
1	80.94638384	2.055812E-011	5.288123E-012	0	0.000000E+000
1	80.95007012	5.288123E-012	2.055812E-011	1	0.000000E+000
1	80.95061470	2.055812E-011	5.288123E-012	0	0.000000E+000
1	80.95066227	5.288123E-012	2.055812E-011	1	0.000000E+000
1	80.95096360	2.055812E-011	5.288123E-012	0	0.000000E+000
1	80.96967861	5.288123E-012	2.055812E-011	1	0.000000E+000
1	80.97082178	2.055812E-011	5.288123E-012	0	0.000000E+000
1	80.97088826	5.288123E-012	2.055812E-011	1	0.000000E+000
1	80.97152980	2.055812E-011	5.288123E-012	0	0.000000E+000
1	80.97318009	5.288123E-012	2.055812E-011	1	0.000000E+000
1	80.97349158	2.055812E-011	5.288123E-012	0	0.000000E+000
1	80.98803812	5.288123E-012	2.055812E-011	1	0.000000E+000
1	80.98953550	2.055812E-011	5.288123E-012	0	0.000000E+000
1	80.99397025	5.288123E-012	2.055812E-011	1	0.000000E+000
1	80.99420916	2.055812E-011	5.288123E-012	0	0.000000E+000
1	80.99423657	5.288123E-012	2.055812E-011	1	0.000000E+000
1	80.99580879	2.055812E-011	5.288123E-012	0	0.000000E+000
1	80.99707176	5.288123E-012	2.055812E-011	1	0.000000E+000
1	80.99885485	2.055812E-011	5.288123E-012	0	0.000000E+000
1	81.00297856	5.288123E-012	2.055812E-011	1	0.000000E+000
1	81.00491132	2.055812E-011	5.288123E-012	0	0.000000E+000
1	81.00493072	5.288123E-012	2.055812E-011	1	0.000000E+000
1	81.00611542	2.055812E-011	5.288123E-012	0	0.000000E+000
1	81.00770001	5.288123E-012	2.055812E-011	1	0.000000E+000
1	81.00802046	2.055812E-011	5.288123E-012	0	0.000000E+000
1	85.59700840	5.260360E-012	2.053036E-011	1	0.000000E+000
1	85.59823474	2.053036E-011	5.260360E-012	0	0.000000E+000
1	85.59827648	5.260360E-012	2.053036E-011	1	0.000000E+000
1	85.59905765	2.053036E-011	5.260360E-012	0	0.000000E+000
1	85.59939510	5.260360E-012	2.053036E-011	1	0.000000E+000
1	85.59959112	2.053036E-011	5.260360E-012	0	0.000000E+000
1	85.61684298	5.260360E-012	2.053036E-011	1	0.000000E+000
1	85.61894113	2.053036E-011	5.260360E-012	0	0.000000E+000
1	85.61896201	5.260360E-012	2.053036E-011	1	0.000000E+000
1	85.62107915	2.053036E-011	5.260360E-012	0	0.000000E+000
1	85.63359489	5.260360E-012	2.053036E-011	1	0.000000E+000
1	85.63442331	2.053036E-011	5.260360E-012	0	0.000000E+000
1	85.63447555	5.260360E-012	2.053036E-011	1	0.000000E+000
1	85.63693921	2.053036E-011	5.260360E-012	0	0.000000E+000
1	85.64578532	5.260360E-012	2.053036E-011	1	0.000000E+000
1	85.64607749	2.053036E-011	5.260360E-012	0	0.000000E+000
1	85.64992803	5.260360E-012	2.053036E-011	1	0.000000E+000
1	85.64997503	2.053036E-011	5.260360E-012	0	0.000000E+000
1	85.65088742	5.260360E-012	2.053036E-011	1	0.000000E+000
1	85.65213276	2.053036E-011	5.260360E-012	0	0.000000E+000
1	85.65674910	5.260360E-012	2.053036E-011	1	0.000000E+000
1	85.65717853	2.053036E-011	5.260360E-012	0	0.000000E+000
1	85.67979752	5.260360E-012	2.053036E-011	1	0.000000E+000
1	85.68084681	2.053036E-011	5.260360E-012	0	0.000000E+000
1	85.68785536	5.260360E-012	2.053036E-011	1	0.000000E+000
1	85.68791157	2.053036E-011	5.260360E-012	0	0.000000E+000
1	85.69045221	5.260360E-012	2.053036E-011	1	0.000000E+000
1	85.69057000	2.053036E-011	5.260360E-012	0	0.000000E+000
1	85.69787643	5.260360E-012	2.053036E-011	1	0.000000E+000
1	85.69868224	2.053036E-011	5.260360E-012	0	0.000000E+000
1	85.70402215	5.260360E-012	2.053036E-011	1	0.000000E+000
1	85.70512722	2.053036E-011	5.260360E-012	0	0.000000E+000
1	85.70516460	5.260360E-012	2.053036E-011	1	0.000000E+000
1	85.70550695	2.053036E-011	5.260360E-012	0	0.000000E+000
1	85.70670021	5.260360E-012	2.053036E-011	1	0.000000E+000
1	85.70728348	2.053036E-011	5.260360E-012	0	0.000000E+000
1	85.71590907	5.260360E-012	2.053036E-011	1	0.000000E+000
1	85.71813623	2.053036E-011	5.260360E-012	0	0.000000E+000
1	85.71987713	5.260360E-012	2.053036E-011	1	0.000000E+000
1	85.72001658	2.053036E-011	5.260360E-012	0	0.000000E+000
1	85.72004168	5.260360E-012	2.053036E-011	1	0.000000E+000
1	85.72083501	2.053036E-011	5.260360E-012	0	0.000000E+000
1	85.72838258	5.260360E-012	2.053036E-011	1	0.000000E+000
1	85.72888934	2.053036E-011	5.260360E-012	0	0.000000E+000
1	85.72891191	5.260360E-012	2.053036E-011	1	0.000000E+000
1	85.72893164	2.053036E-011	5.260360E-012	0	0.000000E+000
1	85.72984153	5.260360E-012	2.053036E-011	1	0.000000E+000
1	85.73477337	2.053036E-011	5.260360E-012	0	0.000000E+000
1	85.75066549	5.260360E-012	2.053036E-011	1	0.000000E+000
1	85.75400180	2.053036E-011	5.260360E-012	0	0.000000E+000
1	85.75402902	5.260360E-012	2.053036E-011	1	0.000000E+000
1	85.75434747	2.053036E-011	5.260360E-012	0	0.000000E+000
1	85.78327732	5.260360E-012	2.053036E-011	1	0.000000E+000
1	85.78341270	2.053036E-011	5.260360E-012	0	0.000000E+000
1	85.78783228	5.260360E-012	2.053036E-011	1	0.000000E+000
1	85.78882601	2.053036E-011	5.260360E-012	0	0.000000E+000
1	85.78886023	5.260360E-012	2.053036E-011	1	0.000000E+000
1	85.78919147	2.053036E-011	5.260360E-012	0	0.000000E+000
1	85.78984121	5.260360E-012	2.053036E-011	1	0.000000E+000
1	85.79279155	2.053036E-011	5.260360E-012	0	0.000000E+000
1	85.79565893	5.260360E-012	2.053036E-011	1	0.000000E+000
1	85.79571136	2.053036E-011	5.260360E-012	0	0.000000E+000
1	85.79575054	5.260360E-012	2.053036E-011	1	0.000000E+000
1	85.79811966	2.053036E-011	5.260360E-012	0	0.000000E+000
1	85.80479091	5.260360E-012	2.053036E-011	1	0.000000E+000
1	85.80689963	2.053036E-011	5.260360E-012	0	0.000000E+000
1	92.30569781	5.282871E-012	2.055287E-011	1	0.000000E+000
1	92.30700415	2.055287E-011	5.282871E-012	0	0.000000E+000
1	92.31255952	5.282871E-012	2.055287E-011	1	0.000000E+000
1	92.31325039	2.055287E-011	5.282871E-012	0	0.000000E+000
1	92.31326764	5.282871E-012	2.055287E-011	1	0.000000E+000
1	92.31418891	2.055287E-011	5.282871E-012	0	0.000000E+000
1	92.31421490	5.282871E-012	2.055287E-011	1	0.000000E+000
1	92.31443282	2.055287E-011	5.282871E-012	0	0.000000E+000
1	92.31688120	5.282871E-012	2.055287E-011	1	0.000000E+000
1	92.31769635	2.055287E-011	5.282871E-012	0	0.000000E+000
1	92.32437940	5.282871E-012	2.055287E-011	1	0.000000E+000
1	92.32479777	2.055287E-011	5.282871E-012	0	0.000000E+000
1	92.32597972	5.282871E-012	2.055287E-011	1	0.000000E+000
1	92.32749866	2.055287E-011	5.282871E-012	0	0.000000E+000
1	92.32751902	5.282871E-012	2.055287E-011	1	0.000000E+000
1	92.32961190	2.055287E-011	5.282871E-012	0	0.000000E+000
1	92.32962942	5.282871E-012	2.055287E-011	1	0.000000E+000
1	92.32972894	2.055287E-011	5.282871E-012	0	0.000000E+000
1	92.32978432	5.282871E-012	2.055287E-011	1	0.000000E+000
1	92.33055502	2.055287E-011	5.282871E-012	0	0.000000E+000
1	92.33056717	5.282871E-012	2.055287E-011	1	0.000000E+000
1	92.33498933	2.055287E-011	5.282871E-012	0	0.000000E+000
1	92.34514998	5.282871E-012	2.055287E-011	1	0.000000E+000
1	92.34620391	2.055287E-011	5.282871E-012	0	0.000000E+000
1	92.35358553	5.282871E-012	2.055287E-011	1	0.000000E+000
1	92.35364232	2.055287E-011	5.282871E-012	0	0.000000E+000
1	92.35799928	5.282871E-012	2.055287E-011	1	0.000000E+000
1	92.35962624	2.055287E-011	5.282871E-012	0	0.000000E+000
1	92.35963976	5.282871E-012	2.055287E-011	1	0.000000E+000
1	92.36643919	2.055287E-011	5.282871E-012	0	0.000000E+000
1	92.36646670	5.282871E-012	2.055287E-011	1	0.000000E+000
1	92.36878066	2.055287E-011	5.282871E-012	0	0.000000E+000
1	92.39114786	5.282871E-012	2.055287E-011	1	0.000000E+000
1	92.39214678	2.055287E-011	5.282871E-012	0	0.000000E+000
1	92.40678045	5.282871E-012	2.055287E-011	1	0.000000E+000
1	92.40717457	2.055287E-011	5.282871E-012	0	0.000000E+000
1	92.40719283	5.282871E-012	2.055287E-011	1	0.000000E+000
1	92.40847979	2.055287E-011	5.282871E-012	0	0.000000E+000
1	92.40848644	5.282871E-012	2.055287E-011	1	0.000000E+000
1	92.40877975	2.055287E-011	5.282871E-012	0	0.000000E+000
1	92.40968931	5.282871E-012	2.055287E-011	1	0.000000E+000
1	92.40972560	2.055287E-011	5.282871E-012	0	0.000000E+000
1	92.41509801	5.282871E-012	2.055287E-011	1	0.000000E+000
1	92.41614710	2.055287E-011	5.282871E-012	0	0.000000E+000
1	92.41702725	5.282871E-012	2.055287E-011	1	0.000000E+000
1	92.41870440	2.055287E-011	5.282871E-012	0	0.000000E+000
1	92.42417387	5.282871E-012	2.055287E-011	1	0.000000E+000
1	92.42809103	2.055287E-011	5.282871E-012	0	0.000000E+000
1	92.42810791	5.282871E-012	2.055287E-011	1	0.000000E+000
1	92.42867578	2.055287E-011	5.282871E-012	0	0.000000E+000
1	92.43077970	5.282871E-012	2.055287E-011	1	0.000000E+000
1	92.43085950	2.055287E-011	5.282871E-012	0	0.000000E+000
1	92.43091365	5.282871E-012	2.055287E-011	1	0.000000E+000
1	92.43444021	2.055287E-011	5.282871E-012	0	0.000000E+000
1	92.43455244	5.282871E-012	2.055287E-011	1	0.000000E+000
1	92.43924779	2.055287E-011	5.282871E-012	0	0.000000E+000
1	92.44499540	5.282871E-012	2.055287E-011	1	0.000000E+000
1	92.44511795	2.055287E-011	5.282871E-012	0	0.000000E+000
1	92.44579897	5.282871E-012	2.055287E-011	1	0.000000E+000
1	92.44588604	2.055287E-011	5.282871E-012	0	0.000000E+000
1	92.44592238	5.282871E-012	2.055287E-011	1	0.000000E+000
1	92.44608984	2.055287E-011	5.282871E-012	0	0.000000E+000
1	92.45694140	5.282871E-012	2.055287E-011	1	0.000000E+000
1	92.46144409	2.055287E-011	5.282871E-012	0	0.000000E+000
1	92.47476208	5.282871E-012	2.055287E-011	1	0.000000E+000
1	92.47566625	2.055287E-011	5.282871E-012	0	0.000000E+000
1	92.47764397	5.282871E-012	2.055287E-011	1	0.000000E+000
1	92.47768026	2.055287E-011	5.282871E-012	0	0.000000E+000
1	92.47773036	5.282871E-012	2.055287E-011	1	0.000000E+000
1	92.47928312	2.055287E-011	5.282871E-012	0	0.000000E+000
1	92.48025766	5.282871E-012	2.055287E-011	1	0.000000E+000
1	92.48107100	2.055287E-011	5.282871E-012	0	0.000000E+000
1	92.48141642	5.282871E-012	2.055287E-011	1	0.000000E+000
1	92.48245963	2.055287E-011	5.282871E-012	0	0.000000E+000
1	92.48249046	5.282871E-012	2.055287E-011	1	0.000000E+000
1	92.48437350	2.055287E-011	5.282871E-012	0	0.000000E+000
1	92.48455735	5.282871E-012	2.055287E-011	1	0.000000E+000
1	92.48577456	2.055287E-011	5.282871E-012	0	0.000000E+000
1	92.48579400	5.282871E-012	2.055287E-011	1	0.000000E+000
1	92.48609472	2.055287E-011	5.282871E-012	0	0.000000E+000
1	92.49226073	5.282871E-012	2.055287E-011	1	0.000000E+000
1	92.49255398	2.055287E-011	5.282871E-012	0	0.000000E+000
1	92.50557546	5.282871E-012	2.055287E-011	1	0.000000E+000
1	92.50633177	2.055287E-011	5.282871E-012	0	0.000000E+000
1	92.50638276	5.282871E-012	2.055287E-011	1	0.000000E+000
1	92.50760814	2.055287E-011	5.282871E-012	0	0.000000E+000
1	92.51297908	5.282871E-012	2.055287E-011	1	0.000000E+000
1	92.51318018	2.055287E-011	5.282871E-012	0	0.000000E+000
1	92.51573842	5.282871E-012	2.055287E-011	1	0.000000E+000
1	92.51727649	2.055287E-011	5.282871E-012	0	0.000000E+000
1	92.53104122	5.282871E-012	2.055287E-011	1	0.000000E+000
1	92.53353526	2.055287E-011	5.282871E-012	0	0.000000E+000
1	92.53354680	5.282871E-012	2.055287E-011	1	0.000000E+000
1	92.53391520	2.055287E-011	5.282871E-012	0	0.000000E+000
1	92.53398545	5.282871E-012	2.055287E-011	1	0.000000E+000
1	92.53625589	2.055287E-011	5.282871E-012	0	0.000000E+000
1	92.53781876	5.282871E-012	2.055287E-011	1	0.000000E+000
1	92.53791387	2.055287E-011	5.282871E-012	0	0.000000E+000
1	92.55545218	5.282871E-012	2.055287E-011	1	0.000000E+000
1	92.55620217	2.055287E-011	5.282871E-012	0	0.000000E+000
1	92.55623324	5.282871E-012	2.055287E-011	1	0.000000E+000
1	92.55708304	2.055287E-011	5.282871E-012	0	0.000000E+000
1	92.58065278	5.282871E-012	2.055287E-011	1	0.000000E+000
1	92.58144174	2.055287E-011	5.282871E-012	0	0.000000E+000
1	92.58146830	5.282871E-012	2.055287E-011	1	0.000000E+000
1	92.58433555	2.055287E-011	5.282871E-012	0	0.000000E+000
1	92.58489820	5.282871E-012	2.055287E-011	1	0.000000E+000
1	92.58797701	2.055287E-011	5.282871E-012	0	0.000000E+000
1	92.58801016	5.282871E-012	2.055287E-011	1	0.000000E+000
1	92.58852146	2.055287E-011	5.282871E-012	0	0.000000E+000
1	92.59172325	5.282871E-012	2.055287E-011	1	0.000000E+000
1	92.59423171	2.055287E-011	5.282871E-012	0	0.000000E+000
1	92.59877061	5.282871E-012	2.055287E-011	1	0.000000E+000
1	92.59910145	2.055287E-011	5.282871E-012	0	0.000000E+000
1	92.60001861	5.282871E-012	2.055287E-011	1	0.000000E+000
1	92.60056771	2.055287E-011	5.282871E-012	0	0.000000E+000
1	92.60071731	5.282871E-012	2.055287E-011	1	0.000000E+000
1	92.60167717	2.055287E-011	5.282871E-012	0	0.000000E+000
1	92.60175303	5.282871E-012	2.055287E-011	1	0.000000E+000
1	92.60208039	2.055287E-011	5.282871E-012	0	0.000000E+000
1	92.60209826	5.282871E-012	2.055287E-011	1	0.000000E+000
1	92.60252095	2.055287E-011	5.282871E-012	0	0.000000E+000
1	92.60666739	5.282871E-012	2.055287E-011	1	0.000000E+000
1	92.60691721	2.055287E-011	5.282871E-012	0	0.000000E+000
1	92.60699956	5.282871E-012	2.055287E-011	1	0.000000E+000
1	92.60733229	2.055287E-011	5.282871E-012	0	0.000000E+000
1	92.61681065	5.282871E-012	2.055287E-011	1	0.000000E+000
1	92.62046404	2.055287E-011	5.282871E-012	0	0.000000E+000
1	92.62273364	5.282871E-012	2.055287E-011	1	0.000000E+000
1	92.62484347	2.055287E-011	5.282871E-012	0	0.000000E+000
1	92.62485823	5.282871E-012	2.055287E-011	1	0.000000E+000
1	92.62584830	2.055287E-011	5.282871E-012	0	0.000000E+000
1	92.63580850	5.282871E-012	2.055287E-011	1	0.000000E+000
1	92.63630881	2.055287E-011	5.282871E-012	0	0.000000E+000
1	92.63736493	5.282871E-012	2.055287E-011	1	0.000000E+000
1	92.63739536	2.055287E-011	5.282871E-012	0	0.000000E+000
1	92.63743124	5.282871E-012	2.055287E-011	1	0.000000E+000
1	92.63835688	2.055287E-011	5.282871E-012	0	0.000000E+000
1	92.64211489	5.282871E-012	2.055287E-011	1	0.000000E+000
1	92.64316326	2.055287E-011	5.282871E-012	0	0.000000E+000
1	92.64317286	5.282871E-012	2.055287E-011	1	0.000000E+000
1	92.64371918	2.055287E-011	5.282871E-012	0	0.000000E+000
1	92.64373906	5.282871E-012	2.055287E-011	1	0.000000E+000
1	92.64439115	2.055287E-011	5.282871E-012	0	0.000000E+000
1	92.67184408	5.282871E-012	2.055287E-011	1	0.000000E+000
1	92.67205157	2.055287E-011	5.282871E-012	0	0.000000E+000
1	92.67343679	5.282871E-012	2.055287E-011	1	0.000000E+000
1	92.67520402	2.055287E-011	5.282871E-012	0	0.000000E+000
1	92.69357347	5.282871E-012	2.055287E-011	1	0.000000E+000
1	92.69377897	2.055287E-011	5.282871E-012	0	0.000000E+000
1	92.70349098	5.282871E-012	2.055287E-011	1	0.000000E+000
1	92.70616341	2.055287E-011	5.282871E-012	0	0.000000E+000
1	92.71878477	5.282871E-012	2.055287E-011	1	0.000000E+000
1	92.71974658	2.055287E-011	5.282871E-012	0	0.000000E+000
1	92.71978154	5.282871E-012	2.055287E-011	1	0.000000E+000
1	92.72295783	2.055287E-011	5.282871E-012	0	0.000000E+000
1	92.72308846	5.282871E-012	2.055287E-011	1	0.000000E+000
1	92.72312206	2.055287E-011	5.282871E-012	0	0.000000E+000
1	92.72475979	5.282871E-012	2.055287E-011	1	0.000000E+000
1	92.72547773	2.055287E-011	5.282871E-012	0	0.000000E+000
1	92.72549491	5.282871E-012	2.055287E-011	1	0.000000E+000
1	92.72642575	2.055287E-011	5.282871E-012	0	0.000000E+000
1	92.73099733	5.282871E-012	2.055287E-011	1	0.000000E+000
1	92.73102838	2.055287E-011	5.282871E-012	0	0.000000E+000
1	92.73956255	5.282871E-012	2.055287E-011	1	0.000000E+000
1	92.74212636	2.055287E-011	5.282871E-012	0	0.000000E+000
1	92.75029637	5.282871E-012	2.055287E-011	1	0.000000E+000
1	92.75379407	2.055287E-011	5.282871E-012	0	0.000000E+000
1	92.75431307	5.282871E-012	2.055287E-011	1	0.000000E+000
1	92.75497417	2.055287E-011	5.282871E-012	0	0.000000E+000
1	92.75501263	5.282871E-012	2.055287E-011	1	0.000000E+000
1	92.76271264	2.055287E-011	5.282871E-012	0	0.000000E+000
1	92.76273366	5.282871E-012	2.055287E-011	1	0.000000E+000
1	92.76288428	2.055287E-011	5.282871E-012	0	0.000000E+000
1	92.76291056	5.282871E-012	2.055287E-011	1	0.000000E+000
1	92.76459199	2.055287E-011	5.282871E-012	0	0.000000E+000
1	92.76921201	5.282871E-012	2.055287E-011	1	0.000000E+000
1	92.76975196	2.055287E-011	5.282871E-012	0	0.000000E+000
1	92.77330136	5.282871E-012	2.055287E-011	1	0.000000E+000
1	92.77481467	2.055287E-011	5.282871E-012	0	0.000000E+000
1	92.78888395	5.282871E-012	2.055287E-011	1	0.000000E+000
1	92.78947284	2.055287E-011	5.282871E-012	0	0.000000E+000
1	92.79567158	5.282871E-012	2.055287E-011	1	0.000000E+000
1	92.79625113	2.055287E-011	5.282871E-012	0	0.000000E+000
1	92.79627992	5.282871E-012	2.055287E-011	1	0.000000E+000
1	92.79715680	2.055287E-011	5.282871E-012	0	0.000000E+000
1	92.79716621	5.282871E-012	2.055287E-011	1	0.000000E+000
1	92.79835218	2.055287E-011	5.282871E-012	0	0.000000E+000
1	92.79853204	5.282871E-012	2.055287E-011	1	0.000000E+000
1	92.79894567	2.055287E-011	5.282871E-012	0	0.000000E+000
1	92.79896075	5.282871E-012	2.055287E-011	1	0.000000E+000
1	92.80027309	2.055287E-011	5.282871E-012	0	0.000000E+000
1	92.80030381	5.282871E-012	2.055287E-011	1	0.000000E+000
1	92.80051574	2.055287E-011	5.282871E-012	0	0.000000E+000
1	92.80054267	5.282871E-012	2.055287E-011	1	0.000000E+000
1	92.80321376	2.055287E-011	5.282871E-012	0	0.000000E+000
1	92.80322234	5.282871E-012	2.055287E-011	1	0.000000E+000
1	92.80618230	2.055287E-011	5.282871E-012	0	0.000000E+000
1	92.81140497	5.282871E-012	2.055287E-011	1	0.000000E+000
1	92.81248580	2.055287E-011	5.282871E-012	0	0.000000E+000
1	92.81249149	5.282871E-012	2.055287E-011	1	0.000000E+000
1	92.81262358	2.055287E-011	5.282871E-012	0	0.000000E+000
1	92.81458602	5.282871E-012	2.055287E-011	1	0.000000E+000
1	92.81489682	2.055287E-011	5.282871E-012	0	0.000000E+000
1	92.81883422	5.282871E-012	2.055287E-011	1	0.000000E+000
1	92.82135189	2.055287E-011	5.282871E-012	0	0.000000E+000
1	92.82448975	5.282871E-012	2.055287E-011	1	0.000000E+000
1	92.82517062	2.055287E-011	5.282871E-012	0	0.000000E+000
1	92.82517496	5.282871E-012	2.055287E-011	1	0.000000E+000
1	92.82531771	2.055287E-011	5.282871E-012	0	0.000000E+000
1	92.82533493	5.282871E-012	2.055287E-011	1	0.000000E+000
1	92.82642192	2.055287E-011	5.282871E-012	0	0.000000E+000
1	92.82643703	5.282871E-012	2.055287E-011	1	0.000000E+000
1	92.82665941	2.055287E-011	5.282871E-012	0	0.000000E+000
1	92.82670333	5.282871E-012	2.055287E-011	1	0.000000E+000
1	92.82942153	2.055287E-011	5.282871E-012	0	0.000000E+000
1	92.83718302	5.282871E-012	2.055287E-011	1	0.000000E+000
1	92.84053080	2.055287E-011	5.282871E-012	0	0.000000E+000
1	92.84587666	5.282871E-012	2.055287E-011	1	0.000000E+000
1	92.84621441	2.055287E-011	5.282871E-012	0	0.000000E+000
1	92.85382125	5.282871E-012	2.055287E-011	1	0.000000E+000
1	92.85472033	2.055287E-011	5.282871E-012	0	0.000000E+000
1	92.86620268	5.282871E-012	2.055287E-011	1	0.000000E+000
1	92.86656289	2.055287E-011	5.282871E-012	0	0.000000E+000
1	92.87798311	5.282871E-012	2.055287E-011	1	0.000000E+000
1	92.87823014	2.055287E-011	5.282871E-012	0	0.000000E+000
1	92.88288350	5.282871E-012	2.055287E-011	1	0.000000E+000
1	92.88448452	2.055287E-011	5.282871E-012	0	0.000000E+000
1	92.89997643	5.282871E-012	2.055287E-011	1	0.000000E+000
1	92.90082300	2.055287E-011	5.282871E-012	0	0.000000E+000
1	92.90085892	5.282871E-012	2.055287E-011	1	0.000000E+000
1	92.90102558	2.055287E-011	5.282871E-012	0	0.000000E+000
1	92.90106928	5.282871E-012	2.055287E-011	1	0.000000E+000
1	92.90230962	2.055287E-011	5.282871E-012	0	0.000000E+000
1	92.90232256	5.282871E-012	2.055287E-011	1	0.000000E+000
1	92.90256852	2.055287E-011	5.282871E-012	0	0.000000E+000
1	92.90491337	5.282871E-012	2.055287E-011	1	0.000000E+000
1	92.90507024	2.055287E-011	5.282871E-012	0	0.000000E+000
1	92.90562910	5.282871E-012	2.055287E-011	1	0.000000E+000
1	92.90677886	2.055287E-011	5.282871E-012	0	0.000000E+000
1	92.90982054	5.282871E-012	2.055287E-011	1	0.000000E+000
1	92.91151012	2.055287E-011	5.282871E-012	0	0.000000E+000
1	92.91592824	5.282871E-012	2.055287E-011	1	0.000000E+000
1	92.91628666	2.055287E-011	5.282871E-012	0	0.000000E+000
1	92.91630544	5.282871E-012	2.055287E-011	1	0.000000E+000
1	92.91725475	2.055287E-011	5.282871E-012	0	0.000000E+000
1	92.92376190	5.282871E-012	2.055287E-011	1	0.000000E+000
1	92.92384481	2.055287E-011	5.282871E-012	0	0.000000E+000
1	92.92503391	5.282871E-012	2.055287E-011	1	0.000000E+000
1	92.92548760	2.055287E-011	5.282871E-012	0	0.000000E+000
1	92.92673395	5.282871E-012	2.055287E-011	1	0.000000E+000
1	92.92726254	2.055287E-011	5.282871E-012	0	0.000000E+000
1	92.92732172	5.282871E-012	2.055287E-011	1	0.000000E+000
1	92.92741447	2.055287E-011	5.282871E-012	0	0.000000E+000
1	92.92753061	5.282871E-012	2.055287E-011	1	0.000000E+000
1	92.92783827	2.055287E-011	5.282871E-012	0	0.000000E+000
1	92.92786158	5.282871E-012	2.055287E-011	1	0.000000E+000
1	92.92843289	2.055287E-011	5.282871E-012	0	0.000000E+000
1	92.92861040	5.282871E-012	2.055287E-011	1	0.000000E+000
1	92.92914526	2.055287E-011	5.282871E-012	0	0.000000E+000
1	92.94106521	5.282871E-012	2.055287E-011	1	0.000000E+000
1	92.94135607	2.055287E-011	5.282871E-012	0	0.000000E+000
1	92.94781213	5.282871E-012	2.055287E-011	1	0.000000E+000
1	92.94789301	2.055287E-011	5.282871E-012	0	0.000000E+000
1	92.94795883	5.282871E-012	2.055287E-011	1	0.000000E+000
1	92.94959738	2.055287E-011	5.282871E-012	0	0.000000E+000
1	92.95065468	5.282871E-012	2.055287E-011	1	0.000000E+000
1	92.95238384	2.055287E-011	5.282871E-012	0	0.000000E+000
1	92.95241796	5.282871E-012	2.055287E-011	1	0.000000E+000
1	92.95264567	2.055287E-011	5.282871E-012	0	0.000000E+000
1	92.95265570	5.282871E-012	2.055287E-011	1	0.000000E+000
1	92.95474141	2.055287E-011	5.282871E-012	0	0.000000E+000
1	92.95475493	5.282871E-012	2.055287E-011	1	0.000000E+000
1	92.95528286	2.055287E-011	5.282871E-012	0	0.000000E+000
1	92.95528624	5.282871E-012	2.055287E-011	1	0.000000E+000
1	92.95582913	2.055287E-011	5.282871E-012	0	0.000000E+000
1	92.95584599	5.282871E-012	2.055287E-011	1	0.000000E+000
1	92.95756167	2.055287E-011	5.282871E-012	0	0.000000E+000
1	92.96577031	5.282871E-012	2.055287E-011	1	0.000000E+000
1	92.96696450	2.055287E-011	5.282871E-012	0	0.000000E+000
1	92.96727484	5.282871E-012	2.055287E-011	1	0.000000E+000
1	92.96745788	2.055287E-011	5.282871E-012	0	0.000000E+000
1	92.97193680	5.282871E-012	2.055287E-011	1	0.000000E+000
1	92.97271556	2.055287E-011	5.282871E-012	0	0.000000E+000
1	92.98050617	5.282871E-012	2.055287E-011	1	0.000000E+000
1	92.98153159	2.055287E-011	5.282871E-012	0	0.000000E+000
1	93.00507504	5.282871E-012	2.055287E-011	1	0.000000E+000
1	93.00754226	2.055287E-011	5.282871E-012	0	0.000000E+000
1	93.00760318	5.282871E-012	2.055287E-011	1	0.000000E+000
1	93.00949317	2.055287E-011	5.282871E-012	0	0.000000E+000
1	93.01665623	5.282871E-012	2.055287E-011	1	0.000000E+000
1	93.01948317	2.055287E-011	5.282871E-012	0	0.000000E+000
1	93.01950471	5.282871E-012	2.055287E-011	1	0.000000E+000
1	93.02301163	2.055287E-011	5.282871E-012	0	0.000000E+000
1	93.02340434	5.282871E-012	2.055287E-011	1	0.000000E+000
1	93.02425149	2.055287E-011	5.282871E-012	0	0.000000E+000
1	93.03357738	5.282871E-012	2.055287E-011	1	0.000000E+000
1	93.03370615	2.055287E-011	5.282871E-012	0	0.000000E+000
1	93.03373354	5.282871E-012	2.055287E-011	1	0.000000E+000
1	93.03453877	2.055287E-011	5.282871E-012	0	0.000000E+000
1	93.03454756	5.282871E-012	2.055287E-011	1	0.000000E+000
1	93.03529674	2.055287E-011	5.282871E-012	0	0.000000E+000
1	93.03535038	5.282871E-012	2.055287E-011	1	0.000000E+000
1	93.03685880	2.055287E-011	5.282871E-012	0	0.000000E+000
1	93.03690886	5.282871E-012	2.055287E-011	1	0.000000E+000
1	93.03794750	2.055287E-011	5.282871E-012	0	0.000000E+000
1	93.03795210	5.282871E-012	2.055287E-011	1	0.000000E+000
1	93.03866016	2.055287E-011	5.282871E-012	0	0.000000E+000
1	93.03868590	5.282871E-012	2.055287E-011	1	0.000000E+000
1	93.04133193	2.055287E-011	5.282871E-012	0	0.000000E+000
1	93.04150195	5.282871E-012	2.055287E-011	1	0.000000E+000
1	93.04226024	2.055287E-011	5.282871E-012	0	0.000000E+000
1	93.04238715	5.282871E-012	2.055287E-011	1	0.000000E+000
1	93.04354708	2.055287E-011	5.282871E-012	0	0.000000E+000
1	93.04358766	5.282871E-012	2.055287E-011	1	0.000000E+000
1	93.04505196	2.055287E-011	5.282871E-012	0	0.000000E+000
1	93.06202737	5.282871E-012	2.055287E-011	1	0.000000E+000
1	93.06245923	2.055287E-011	5.282871E-012	0	0.000000E+000
1	93.06932245	5.282871E-012	2.055287E-011	1	0.000000E+000
1	93.07289999	2.055287E-011	5.282871E-012	0	0.000000E+000
1	93.08201631	5.282871E-012	2.055287E-011	1	0.000000E+000
1	93.08439739	2.055287E-011	5.282871E-012	0	0.000000E+000
1	93.08651276	5.282871E-012	2.055287E-011	1	0.000000E+000
1	93.08924962	2.055287E-011	5.282871E-012	0	0.000000E+000
1	93.08925983	5.282871E-012	2.055287E-011	1	0.000000E+000
1	93.09119289	2.055287E-011	5.282871E-012	0	0.000000E+000
1	93.09121298	5.282871E-012	2.055287E-011	1	0.000000E+000
1	93.09389259	2.055287E-011	5.282871E-012	0	0.000000E+000
1	93.09703869	5.282871E-012	2.055287E-011	1	0.000000E+000
1	93.09912452	2.055287E-011	5.282871E-012	0	0.000000E+000
1	93.10883038	5.282871E-012	2.055287E-011	1	0.000000E+000
1	93.10988714	2.055287E-011	5.282871E-012	0	0.000000E+000
1	93.10990189	5.282871E-012	2.055287E-011	1	0.000000E+000
1	93.10998579	2.055287E-011	5.282871E-012	0	0.000000E+000
1	93.11042251	5.282871E-012	2.055287E-011	1	0.000000E+000
1	93.11215492	2.055287E-011	5.282871E-012	0	0.000000E+000
1	93.11218007	5.282871E-012	2.055287E-011	1	0.000000E+000
1	93.11335900	2.055287E-011	5.282871E-012	0	0.000000E+000
1	93.11336833	5.282871E-012	2.055287E-011	1	0.000000E+000
1	93.11349446	2.055287E-011	5.282871E-012	0	0.000000E+000
1	93.11350327	5.282871E-012	2.055287E-011	1	0.000000E+000
1	93.11353817	2.055287E-011	5.282871E-012	0	0.000000E+000
1	93.11481087	5.282871E-012	2.055287E-011	1	0.000000E+000
1	93.11549866	2.055287E-011	5.282871E-012	0	0.000000E+000
1	93.11633501	5.282871E-012	2.055287E-011	1	0.000000E+000
1	93.11975599	2.055287E-011	5.282871E-012	0	0.000000E+000
1	93.13423700	5.282871E-012	2.055287E-011	1	0.000000E+000
1	93.14072827	2.055287E-011	5.282871E-012	0	0.000000E+000
1	93.15870778	5.282871E-012	2.055287E-011	1	0.000000E+000
1	93.16009592	2.055287E-011	5.282871E-012	0	0.000000E+000
1	93.16340811	5.282871E-012	2.055287E-011	1	0.000000E+000
1	93.16392402	2.055287E-011	5.282871E-012	0	0.000000E+000
1	93.16395452	5.282871E-012	2.055287E-011	1	0.000000E+000
1	93.16708722	2.055287E-011	5.282871E-012	0	0.000000E+000
1	93.16713699	5.282871E-012	2.055287E-011	1	0.000000E+000
1	93.16895546	2.055287E-011	5.282871E-012	0	0.000000E+000
1	93.16918989	5.282871E-012	2.055287E-011	1	0.000000E+000
1	93.17231510	2.055287E-011	5.282871E-012	0	0.000000E+000
1	93.17560482	5.282871E-012	2.055287E-011	1	0.000000E+000
1	93.17595300	2.055287E-011	5.282871E-012	0	0.000000E+000
1	93.17747391	5.282871E-012	2.055287E-011	1	0.000000E+000
1	93.17790508	2.055287E-011	5.282871E-012	0	0.000000E+000
1	93.17791244	5.282871E-012	2.055287E-011	1	0.000000E+000
1	93.17814112	2.055287E-011	5.282871E-012	0	0.000000E+000
1	93.18510487	5.282871E-012	2.055287E-011	1	0.000000E+000
1	93.19146243	2.055287E-011	5.282871E-012	0	0.000000E+000
1	93.19751080	5.282871E-012	2.055287E-011	1	0.000000E+000
1	93.19823431	2.055287E-011	5.282871E-012	0	0.000000E+000
1	93.20164855	5.282871E-012	2.055287E-011	1	0.000000E+000
1	93.20218227	2.055287E-011	5.282871E-012	0	0.000000E+000
1	93.20221811	5.282871E-012	2.055287E-011	1	0.000000E+000
1	93.20339488	2.055287E-011	5.282871E-012	0	0.000000E+000
1	93.20471446	5.282871E-012	2.055287E-011	1	0.000000E+000
1	93.20628442	2.055287E-011	5.282871E-012	0	0.000000E+000
1	93.21413957	5.282871E-012	2.055287E-011	1	0.000000E+000
1	93.21609801	2.055287E-011	5.282871E-012	0	0.000000E+000
1	93.22050269	5.282871E-012	2.055287E-011	1	0.000000E+000
1	93.22182925	2.055287E-011	5.282871E-012	0	0.000000E+000
1	93.23210810	5.282871E-012	2.055287E-011	1	0.000000E+000
1	93.23236785	2.055287E-011	5.282871E-012	0	0.000000E+000
1	93.23250363	5.282871E-012	2.055287E-011	1	0.000000E+000
1	93.23703952	2.055287E-011	5.282871E-012	0	0.000000E+000
1	93.23715744	5.282871E-012	2.055287E-011	1	0.000000E+000
1	93.23814050	2.055287E-011	5.282871E-012	0	0.000000E+000
1	93.24579390	5.282871E-012	2.055287E-011	1	0.000000E+000
1	93.24584125	2.055287E-011	5.282871E-012	0	0.000000E+000
1	93.24869341	5.282871E-012	2.055287E-011	1	0.000000E+000
1	93.24871076	2.055287E-011	5.282871E-012	0	0.000000E+000
1	93.24873967	5.282871E-012	2.055287E-011	1	0.000000E+000
1	93.24969620	2.055287E-011	5.282871E-012	0	0.000000E+000
1	93.25676952	5.282871E-012	2.055287E-011	1	0.000000E+000
1	93.25961654	2.055287E-011	5.282871E-012	0	0.000000E+000
1	93.25965980	5.282871E-012	2.055287E-011	1	0.000000E+000
1	93.26026043	2.055287E-011	5.282871E-012	0	0.000000E+000
1	93.26859099	5.282871E-012	2.055287E-011	1	0.000000E+000
1	93.27004885	2.055287E-011	5.282871E-012	0	0.000000E+000
1	93.27005512	5.282871E-012	2.055287E-011	1	0.000000E+000
1	93.27093830	2.055287E-011	5.282871E-012	0	0.000000E+000
1	93.27095418	5.282871E-012	2.055287E-011	1	0.000000E+000
1	93.27510415	2.055287E-011	5.282871E-012	0	0.000000E+000
1	93.28396932	5.282871E-012	2.055287E-011	1	0.000000E+000
1	93.28436874	2.055287E-011	5.282871E-012	0	0.000000E+000
1	93.28440600	5.282871E-012	2.055287E-011	1	0.000000E+000
1	93.28445005	2.055287E-011	5.282871E-012	0	0.000000E+000
1	93.28446856	5.282871E-012	2.055287E-011	1	0.000000E+000
1	93.28515260	2.055287E-011	5.282871E-012	0	0.000000E+000
1	93.29189488	5.282871E-012	2.055287E-011	1	0.000000E+000
1	93.29200387	2.055287E-011	5.282871E-012	0	0.000000E+000
1	93.29263433	5.282871E-012	2.055287E-011	1	0.000000E+000
1	93.29292764	2.055287E-011	5.282871E-012	0	0.000000E+000
1	93.30160704	5.282871E-012	2.055287E-011	1	0.000000E+000
1	93.30196187	2.055287E-011	5.282871E-012	0	0.000000E+000
1	93.31291453	5.282871E-012	2.055287E-011	1	0.000000E+000
1	93.31342866	2.055287E-011	5.282871E-012	0	0.000000E+000
1	93.31916221	5.282871E-012	2.055287E-011	1	0.000000E+000
1	93.31925831	2.055287E-011	5.282871E-012	0	0.000000E+000
1	93.32054281	5.282871E-012	2.055287E-011	1	0.000000E+000
1	93.32102684	2.055287E-011	5.282871E-012	0	0.000000E+000
1	93.33186499	5.282871E-012	2.055287E-011	1	0.000000E+000
1	93.33360168	2.055287E-011	5.282871E-012	0	0.000000E+000
1	93.35986703	5.282871E-012	2.055287E-011	1	0.000000E+000
1	93.36314910	2.055287E-011	5.282871E-012	0	0.000000E+000
1	93.36468091	5.282871E-012	2.055287E-011	1	0.000000E+000
1	93.36483582	2.055287E-011	5.282871E-012	0	0.000000E+000
1	93.37053299	5.282871E-012	2.055287E-011	1	0.000000E+000
1	93.37537452	2.055287E-011	5.282871E-012	0	0.000000E+000
1	93.39077340	5.282871E-012	2.055287E-011	1	0.000000E+000
1	93.39259163	2.055287E-011	5.282871E-012	0	0.000000E+000
1	93.39260792	5.282871E-012	2.055287E-011	1	0.000000E+000
1	93.39486540	2.055287E-011	5.282871E-012	0	0.000000E+000
1	93.39487513	5.282871E-012	2.055287E-011	1	0.000000E+000
1	93.39807664	2.055287E-011	5.282871E-012	0	0.000000E+000
1	93.40473666	5.282871E-012	2.055287E-011	1	0.000000E+000
1	93.41128176	2.055287E-011	5.282871E-012	0	0.000000E+000
1	93.41132164	5.282871E-012	2.055287E-011	1	0.000000E+000
1	93.41206613	2.055287E-011	5.282871E-012	0	0.000000E+000
1	93.41893735	5.282871E-012	2.055287E-011	1	0.000000E+000
1	93.41934071	2.055287E-011	5.282871E-012	0	0.000000E+000
1	93.43243477	5.282871E-012	2.055287E-011	1	0.000000E+000
1	93.43433744	2.055287E-011	5.282871E-012	0	0.000000E+000
1	93.43436885	5.282871E-012	2.055287E-011	1	0.000000E+000
1	93.43766749	2.055287E-011	5.282871E-012	0	0.000000E+000
1	93.45652438	5.282871E-012	2.055287E-011	1	0.000000E+000
1	93.45808213	2.055287E-011	5.282871E-012	0	0.000000E+000
1	93.45972292	5.282871E-012	2.055287E-011	1	0.000000E+000
1	93.46113416	2.055287E-011	5.282871E-012	0	0.000000E+000
1	93.47201607	5.282871E-012	2.055287E-011	1	0.000000E+000
1	93.47602348	2.055287E-011	5.282871E-012	0	0.000000E+000
1	93.48046883	5.282871E-012	2.055287E-011	1	0.000000E+000
1	93.48084116	2.055287E-011	5.282871E-012	0	0.000000E+000
1	93.48085783	5.282871E-012	2.055287E-011	1	0.000000E+000
1	93.48499001	2.055287E-011	5.282871E-012	0	0.000000E+000
1	93.48501299	5.282871E-012	2.055287E-011	1	0.000000E+000
1	93.48575301	2.055287E-011	5.282871E-012	0	0.000000E+000
1	93.49687879	5.282871E-012	2.055287E-011	1	0.000000E+000
1	93.49836234	2.055287E-011	5.282871E-012	0	0.000000E+000
1	93.49836515	5.282871E-012	2.055287E-011	1	0.000000E+000
1	93.49843087	2.055287E-011	5.282871E-012	0	0.000000E+000
1	93.50076711	5.282871E-012	2.055287E-011	1	0.000000E+000
1	93.50244895	2.055287E-011	5.282871E-012	0	0.000000E+000
1	93.50248741	5.282871E-012	2.055287E-011	1	0.000000E+000
1	93.50354236	2.055287E-011	5.282871E-012	0	0.000000E+000
1	93.50355655	5.282871E-012	2.055287E-011	1	0.000000E+000
1	93.50812758	2.055287E-011	5.282871E-012	0	0.000000E+000
1	93.50815991	5.282871E-012	2.055287E-011	1	0.000000E+000
1	93.50827734	2.055287E-011	5.282871E-012	0	0.000000E+000
1	93.50828550	5.282871E-012	2.055287E-011	1	0.000000E+000
1	93.51080647	2.055287E-011	5.282871E-012	0	0.000000E+000
1	93.51739181	5.282871E-012	2.055287E-011	1	0.000000E+000
1	93.51793288	2.055287E-011	5.282871E-012	0	0.000000E+000
1	93.51797140	5.282871E-012	2.055287E-011	1	0.000000E+000
1	93.51888158	2.055287E-011	5.282871E-012	0	0.000000E+000
1	93.54344851	5.282871E-012	2.055287E-011	1	0.000000E+000
1	93.54561749	2.055287E-011	5.282871E-012	0	0.000000E+000
1	93.54581460	5.282871E-012	2.055287E-011	1	0.000000E+000
1	93.54790096	2.055287E-011	5.282871E-012	0	0.000000E+000
1	93.55020086	5.282871E-012	2.055287E-011	1	0.000000E+000
1	93.55673846	2.055287E-011	5.282871E-012	0	0.000000E+000
1	93.55676983	5.282871E-012	2.055287E-011	1	0.000000E+000
1	93.55856331	2.055287E-011	5.282871E-012	0	0.000000E+000
1	93.55858785	5.282871E-012	2.055287E-011	1	0.000000E+000
1	93.55971062	2.055287E-011	5.282871E-012	0	0.000000E+000
1	93.56268709	5.282871E-012	2.055287E-011	1	0.000000E+000
1	93.56417304	2.055287E-011	5.282871E-012	0	0.000000E+000
1	93.56423224	5.282871E-012	2.055287E-011	1	0.000000E+000
1	93.56579453	2.055287E-011	5.282871E-012	0	0.000000E+000
1	93.56581374	5.282871E-012	2.055287E-011	1	0.000000E+000
1	93.56736267	2.055287E-011	5.282871E-012	0	0.000000E+000
1	99.38717396	5.444434E-012	2.071443E-011	1	0.000000E+000
1	99.38866918	2.071443E-011	5.444434E-012	0	0.000000E+000
1	99.38870523	5.444434E-012	2.071443E-011	1	0.000000E+000
1	99.39261785	2.071443E-011	5.444434E-012	0	0.000000E+000
1	99.41162664	5.444434E-012	2.071443E-011	1	0.000000E+000
1	99.41218733	2.071443E-011	5.444434E-012	0	0.000000E+000
1	99.41221296	5.444434E-012	2.071443E-011	1	0.000000E+000
1	99.41466473	2.071443E-011	5.444434E-012	0	0.000000E+000
1	99.41511543	5.444434E-012	2.071443E-011	1	0.000000E+000
1	99.41592361	2.071443E-011	5.444434E-012	0	0.000000E+000
1	99.42253776	5.444434E-012	2.071443E-011	1	0.000000E+000
1	99.42305228	2.071443E-011	5.444434E-012	0	0.000000E+000
1	99.43850574	5.444434E-012	2.071443E-011	1	0.000000E+000
1	99.44182124	2.071443E-011	5.444434E-012	0	0.000000E+000
1	99.44423676	5.444434E-012	2.071443E-011	1	0.000000E+000
1	99.44549167	2.071443E-011	5.444434E-012	0	0.000000E+000
1	99.44581788	5.444434E-012	2.071443E-011	1	0.000000E+000
1	99.44591375	2.071443E-011	5.444434E-012	0	0.000000E+000
1	99.44910640	5.444434E-012	2.071443E-011	1	0.000000E+000
1	99.45265215	2.071443E-011	5.444434E-012	0	0.000000E+000
1	99.45270883	5.444434E-012	2.071443E-011	1	0.000000E+000
1	99.45434515	2.071443E-011	5.444434E-012	0	0.000000E+000
1	99.45437214	5.444434E-012	2.071443E-011	1	0.000000E+000
1	99.45559158	2.071443E-011	5.444434E-012	0	0.000000E+000
1	99.45561545	5.444434E-012	2.071443E-011	1	0.000000E+000
1	99.45602951	2.071443E-011	5.444434E-012	0	0.000000E+000
1	99.48738870	5.444434E-012	2.071443E-011	1	0.000000E+000
1	99.48741436	2.071443E-011	5.444434E-012	0	0.000000E+000
1	99.49283368	5.444434E-012	2.071443E-011	1	0.000000E+000
1	99.49486945	2.071443E-011	5.444434E-012	0	0.000000E+000
1	99.49770878	5.444434E-012	2.071443E-011	1	0.000000E+000
1	99.49912000	2.071443E-011	5.444434E-012	0	0.000000E+000
1	99.49933952	5.444434E-012	2.071443E-011	1	0.000000E+000
1	99.49951369	2.071443E-011	5.444434E-012	0	0.000000E+000
1	99.50144344	5.444434E-012	2.071443E-011	1	0.000000E+000
1	99.50167694	2.071443E-011	5.444434E-012	0	0.000000E+000
1	99.51778941	5.444434E-012	2.071443E-011	1	0.000000E+000
1	99.51918421	2.071443E-011	5.444434E-012	0	0.000000E+000
1	99.51920335	5.444434E-012	2.071443E-011	1	0.000000E+000
1	99.51928095	2.071443E-011	5.444434E-012	0	0.000000E+000
1	99.51930219	5.444434E-012	2.071443E-011	1	0.000000E+000
1	99.51990483	2.071443E-011	5.444434E-012	0	0.000000E+000
1	99.53653407	5.444434E-012	2.071443E-011	1	0.000000E+000
1	99.53674331	2.071443E-011	5.444434E-012	0	0.000000E+000
1	99.53971282	5.444434E-012	2.071443E-011	1	0.000000E+000
1	99.54200362	2.071443E-011	5.444434E-012	0	0.000000E+000
1	99.54202845	5.444434E-012	2.071443E-011	1	0.000000E+000
1	99.54410667	2.071443E-011	5.444434E-012	0	0.000000E+000
1	99.55094391	5.444434E-012	2.071443E-011	1	0.000000E+000
1	99.55219902	2.071443E-011	5.444434E-012	0	0.000000E+000
1	99.55225048	5.444434E-012	2.071443E-011	1	0.000000E+000
1	99.55294852	2.071443E-011	5.444434E-012	0	0.000000E+000
1	102.77208449	5.156357E-012	2.042636E-011	1	0.000000E+000
1	102.77399089	2.042636E-011	5.156357E-012	0	0.000000E+000
1	102.77404477	5.156357E-012	2.042636E-011	1	0.000000E+000
1	102.78078829	2.042636E-011	5.156357E-012	0	0.000000E+000
1	102.80578122	5.156357E-012	2.042636E-011	1	0.000000E+000
1	102.81285056	2.042636E-011	5.156357E-012	0	0.000000E+000
1	102.81812537	5.156357E-012	2.042636E-011	1	0.000000E+000
1	102.82810698	2.042636E-011	5.156357E-012	0	0.000000E+000
1	102.82815478	5.156357E-012	2.042636E-011	1	0.000000E+000
1	102.82828808	2.042636E-011	5.156357E-012	0	0.000000E+000
1	102.82872866	5.156357E-012	2.042636E-011	1	0.000000E+000
1	102.82913873	2.042636E-011	5.156357E-012	0	0.000000E+000
1	102.83745970	5.156357E-012	2.042636E-011	1	0.000000E+000
1	102.83824599	2.042636E-011	5.156357E-012	0	0.000000E+000
1	102.86071285	5.156357E-012	2.042636E-011	1	0.000000E+000
1	102.86351627	2.042636E-011	5.156357E-012	0	0.000000E+000
1	102.86622988	5.156357E-012	2.042636E-011	1	0.000000E+000
1	102.86860703	2.042636E-011	5.156357E-012	0	0.000000E+000
1	102.86863270	5.156357E-012	2.042636E-011	1	0.000000E+000
1	102.86958415	2.042636E-011	5.156357E-012	0	0.000000E+000
1	102.90255887	5.156357E-012	2.042636E-011	1	0.000000E+000
1	102.90639747	2.042636E-011	5.156357E-012	0	0.000000E+000
1	102.90642254	5.156357E-012	2.042636E-011	1	0.000000E+000
1	102.92012320	2.042636E-011	5.156357E-012	0	0.000000E+000
1	102.93084449	5.156357E-012	2.042636E-011	1	0.000000E+000
1	102.93197635	2.042636E-011	5.156357E-012	0	0.000000E+000
1	102.93199091	5.156357E-012	2.042636E-011	1	0.000000E+000
1	102.93621428	2.042636E-011	5.156357E-012	0	0.000000E+000
1	102.94098682	5.156357E-012	2.042636E-011	1	0.000000E+000
1	102.94363463	2.042636E-011	5.156357E-012	0	0.000000E+000
1	102.94802980	5.156357E-012	2.042636E-011	1	0.000000E+000
1	102.95272934	2.042636E-011	5.156357E-012	0	0.000000E+000
1	102.96583212	5.156357E-012	2.042636E-011	1	0.000000E+000
1	102.97307634	2.042636E-011	5.156357E-012	0	0.000000E+000
1	102.98002079	5.156357E-012	2.042636E-011	1	0.000000E+000
1	102.98225444	2.042636E-011	5.156357E-012	0	0.000000E+000
1	102.99617069	5.156357E-012	2.042636E-011	1	0.000000E+000
1	102.99649256	2.042636E-011	5.156357E-012	0	0.000000E+000
1	103.02925052	5.156357E-012	2.042636E-011	1	0.000000E+000
1	103.03119582	2.042636E-011	5.156357E-012	0	0.000000E+000
1	103.03121885	5.156357E-012	2.042636E-011	1	0.000000E+000
1	103.03212683	2.042636E-011	5.156357E-012	0	0.000000E+000
1	103.03214535	5.156357E-012	2.042636E-011	1	0.000000E+000
1	103.03269957	2.042636E-011	5.156357E-012	0	0.000000E+000
1	103.03270849	5.156357E-012	2.042636E-011	1	0.000000E+000
1	103.03322314	2.042636E-011	5.156357E-012	0	0.000000E+000
1	103.03322799	5.156357E-012	2.042636E-011	1	0.000000E+000
1	103.03378212	2.042636E-011	5.156357E-012	0	0.000000E+000
1	103.03382850	5.156357E-012	2.042636E-011	1	0.000000E+000
1	103.03660333	2.042636E-011	5.156357E-012	0	0.000000E+000
1	103.03661560	5.156357E-012	2.042636E-011	1	0.000000E+000
1	103.03924517	2.042636E-011	5.156357E-012	0	0.000000E+000
1	103.05905355	5.156357E-012	2.042636E-011	1	0.000000E+000
1	103.05950462	2.042636E-011	5.156357E-012	0	0.000000E+000
1	103.05956508	5.156357E-012	2.042636E-011	1	0.000000E+000
1	103.06085320	2.042636E-011	5.156357E-012	0	0.000000E+000
1	103.08666994	5.156357E-012	2.042636E-011	1	0.000000E+000
1	103.08715959	2.042636E-011	5.156357E-012	0	0.000000E+000
1	103.08719038	5.156357E-012	2.042636E-011	1	0.000000E+000
1	103.08749635	2.042636E-011	5.156357E-012	0	0.000000E+000
1	103.08750986	5.156357E-012	2.042636E-011	1	0.000000E+000
1	103.09000471	2.042636E-011	5.156357E-012	0	0.000000E+000
1	103.09007156	5.156357E-012	2.042636E-011	1	0.000000E+000
1	103.09116954	2.042636E-011	5.156357E-012	0	0.000000E+000
1	103.09119983	5.156357E-012	2.042636E-011	1	0.000000E+000
1	103.09122499	2.042636E-011	5.156357E-012	0	0.000000E+000
1	103.10864637	5.156357E-012	2.042636E-011	1	0.000000E+000
1	103.11094534	2.042636E-011	5.156357E-012	0	0.000000E+000
1	103.11392711	5.156357E-012	2.042636E-011	1	0.000000E+000
1	103.11440819	2.042636E-011	5.156357E-012	0	0.000000E+000
1	103.11443295	5.156357E-012	2.042636E-011	1	0.000000E+000
1	103.11524610	2.042636E-011	5.156357E-012	0	0.000000E+000
1	103.12091622	5.156357E-012	2.042636E-011	1	0.000000E+000
1	103.12098841	2.042636E-011	5.156357E-012	0	0.000000E+000
1	103.12488455	5.156357E-012	2.042636E-011	1	0.000000E+000
1	103.12671725	2.042636E-011	5.156357E-012	0	0.000000E+000
1	103.12673564	5.156357E-012	2.042636E-011	1	0.000000E+000
1	103.12927743	2.042636E-011	5.156357E-012	0	0.000000E+000
1	103.13249501	5.156357E-012	2.042636E-011	1	0.000000E+000
1	103.13350682	2.042636E-011	5.156357E-012	0	0.000000E+000
1	103.13351869	5.156357E-012	2.042636E-011	1	0.000000E+000
1	103.13585109	2.042636E-011	5.156357E-012	0	0.000000E+000
1	103.13876513	5.156357E-012	2.042636E-011	1	0.000000E+000
1	103.13892256	2.042636E-011	5.156357E-012	0	0.000000E+000
1	103.13894778	5.156357E-012	2.042636E-011	1	0.000000E+000
1	103.13997426	2.042636E-011	5.156357E-012	0	0.000000E+000
1	103.13999510	5.156357E-012	2.042636E-011	1	0.000000E+000
1	103.14414328	2.042636E-011	5.156357E-012	0	0.000000E+000
1	103.14415881	5.156357E-012	2.042636E-011	1	0.000000E+000
1	103.14697291	2.042636E-011	5.156357E-012	0	0.000000E+000
1	103.15166459	5.156357E-012	2.042636E-011	1	0.000000E+000
1	103.15263730	2.042636E-011	5.156357E-012	0	0.000000E+000
1	103.15264508	5.156357E-012	2.042636E-011	1	0.000000E+000
1	103.15600633	2.042636E-011	5.156357E-012	0	0.000000E+000
1	103.15824004	5.156357E-012	2.042636E-011	1	0.000000E+000
1	103.16104552	2.042636E-011	5.156357E-012	0	0.000000E+000
1	103.16112676	5.156357E-012	2.042636E-011	1	0.000000E+000
1	103.16155235	2.042636E-011	5.156357E-012	0	0.000000E+000
1	103.17248769	5.156357E-012	2.042636E-011	1	0.000000E+000
1	103.17288983	2.042636E-011	5.156357E-012	0	0.000000E+000
1	103.18183418	5.156357E-012	2.042636E-011	1	0.000000E+000
1	103.18256754	2.042636E-011	5.156357E-012	0	0.000000E+000
1	103.18264144	5.156357E-012	2.042636E-011	1	0.000000E+000
1	103.18292568	2.042636E-011	5.156357E-012	0	0.000000E+000
1	103.19183447	5.156357E-012	2.042636E-011	1	0.000000E+000
1	103.19380487	2.042636E-011	5.156357E-012	0	0.000000E+000
1	103.19384432	5.156357E-012	2.042636E-011	1	0.000000E+000
1	103.19888817	2.042636E-011	5.156357E-012	0	0.000000E+000
1	103.20190943	5.156357E-012	2.042636E-011	1	0.000000E+000
1	103.20266007	2.042636E-011	5.156357E-012	0	0.000000E+000
1	103.20433269	5.156357E-012	2.042636E-011	1	0.000000E+000
1	103.20453947	2.042636E-011	5.156357E-012	0	0.000000E+000
1	103.22165751	5.156357E-012	2.042636E-011	1	0.000000E+000
1	103.22185085	2.042636E-011	5.156357E-012	0	0.000000E+000
1	103.22187341	5.156357E-012	2.042636E-011	1	0.000000E+000
1	103.22479822	2.042636E-011	5.156357E-012	0	0.000000E+000
1	103.22486370	5.156357E-012	2.042636E-011	1	0.000000E+000
1	103.22487078	2.042636E-011	5.156357E-012	0	0.000000E+000
1	103.23007560	5.156357E-012	2.042636E-011	1	0.000000E+000
1	103.23057025	2.042636E-011	5.156357E-012	0	0.000000E+000
1	103.23060809	5.156357E-012	2.042636E-011	1	0.000000E+000
1	103.23356858	2.042636E-011	5.156357E-012	0	0.000000E+000
1	103.23786726	5.156357E-012	2.042636E-011	1	0.000000E+000
1	103.23802285	2.042636E-011	5.156357E-012	0	0.000000E+000
1	103.23804840	5.156357E-012	2.042636E-011	1	0.000000E+000
1	103.23953262	2.042636E-011	5.156357E-012	0	0.000000E+000
1	103.24224837	5.156357E-012	2.042636E-011	1	0.000000E+000
1	103.24445179	2.042636E-011	5.156357E-012	0	0.000000E+000
1	103.25096496	5.156357E-012	2.042636E-011	1	0.000000E+000
1	103.25348504	2.042636E-011	5.156357E-012	0	0.000000E+000
1	103.25394286	5.156357E-012	2.042636E-011	1	0.000000E+000
1	103.25534364	2.042636E-011	5.156357E-012	0	0.000000E+000
1	103.25537890	5.156357E-012	2.042636E-011	1	0.000000E+000
1	103.25744544	2.042636E-011	5.156357E-012	0	0.000000E+000
1	103.25962797	5.156357E-012	2.042636E-011	1	0.000000E+000
1	103.26232083	2.042636E-011	5.156357E-012	0	0.000000E+000
1	103.26233655	5.156357E-012	2.042636E-011	1	0.000000E+000
1	103.26348972	2.042636E-011	5.156357E-012	0	0.000000E+000
1	103.27217116	5.156357E-012	2.042636E-011	1	0.000000E+000
1	103.27220407	2.042636E-011	5.156357E-012	0	0.000000E+000
1	103.28004165	5.156357E-012	2.042636E-011	1	0.000000E+000
1	103.28038606	2.042636E-011	5.156357E-012	0	0.000000E+000
1	103.28039781	5.156357E-012	2.042636E-011	1	0.000000E+000
1	103.28488705	2.042636E-011	5.156357E-012	0	0.000000E+000
1	103.28549790	5.156357E-012	2.042636E-011	1	0.000000E+000
1	103.28807665	2.042636E-011	5.156357E-012	0	0.000000E+000
1	103.28811639	5.156357E-012	2.042636E-011	1	0.000000E+000
1	103.29281179	2.042636E-011	5.156357E-012	0	0.000000E+000
1	103.29284574	5.156357E-012	2.042636E-011	1	0.000000E+000
1	103.30083866	2.042636E-011	5.156357E-012	0	0.000000E+000
1	103.30708350	5.156357E-012	2.042636E-011	1	0.000000E+000
1	103.30966188	2.042636E-011	5.156357E-012	0	0.000000E+000
1	103.30969643	5.156357E-012	2.042636E-011	1	0.000000E+000
1	103.31133545	2.042636E-011	5.156357E-012	0	0.000000E+000
1	103.32123065	5.156357E-012	2.042636E-011	1	0.000000E+000
1	103.32210042	2.042636E-011	5.156357E-012	0	0.000000E+000
1	103.32637430	5.156357E-012	2.042636E-011	1	0.000000E+000
1	103.32731848	2.042636E-011	5.156357E-012	0	0.000000E+000
1	103.32734320	5.156357E-012	2.042636E-011	1	0.000000E+000
1	103.32888617	2.042636E-011	5.156357E-012	0	0.000000E+000
1	103.32920115	5.156357E-012	2.042636E-011	1	0.000000E+000
1	103.33081828	2.042636E-011	5.156357E-012	0	0.000000E+000
1	103.33600282	5.156357E-012	2.042636E-011	1	0.000000E+000
1	103.33746641	2.042636E-011	5.156357E-012	0	0.000000E+000
1	103.33758250	5.156357E-012	2.042636E-011	1	0.000000E+000
1	103.33931890	2.042636E-011	5.156357E-012	0	0.000000E+000
1	103.34039355	5.156357E-012	2.042636E-011	1	0.000000E+000
1	103.34263417	2.042636E-011	5.156357E-012	0	0.000000E+000
1	103.35178482	5.156357E-012	2.042636E-011	1	0.000000E+000
1	103.35183419	2.042636E-011	5.156357E-012	0	0.000000E+000
1	103.35185314	5.156357E-012	2.042636E-011	1	0.000000E+000
1	103.35548077	2.042636E-011	5.156357E-012	0	0.000000E+000
1	103.37561386	5.156357E-012	2.042636E-011	1	0.000000E+000
1	103.37636738	2.042636E-011	5.156357E-012	0	0.000000E+000
1	103.37680681	5.156357E-012	2.042636E-011	1	0.000000E+000
1	103.37903500	2.042636E-011	5.156357E-012	0	0.000000E+000
1	103.38666103	5.156357E-012	2.042636E-011	1	0.000000E+000
1	103.38686087	2.042636E-011	5.156357E-012	0	0.000000E+000
1	103.38793968	5.156357E-012	2.042636E-011	1	0.000000E+000
1	103.38802038	2.042636E-011	5.156357E-012	0	0.000000E+000
1	103.38804138	5.156357E-012	2.042636E-011	1	0.000000E+000
1	103.38955437	2.042636E-011	5.156357E-012	0	0.000000E+000
1	103.38957573	5.156357E-012	2.042636E-011	1	0.000000E+000
1	103.39062171	2.042636E-011	5.156357E-012	0	0.000000E+000
1	103.39068487	5.156357E-012	2.042636E-011	1	0.000000E+000
1	103.39380479	2.042636E-011	5.156357E-012	0	0.000000E+000
1	103.39871189	5.156357E-012	2.042636E-011	1	0.000000E+000
1	103.40265454	2.042636E-011	5.156357E-012	0	0.000000E+000
1	103.40971457	5.156357E-012	2.042636E-011	1	0.000000E+000
1	103.41788626	2.042636E-011	5.156357E-012	0	0.000000E+000
1	103.41789826	5.156357E-012	2.042636E-011	1	0.000000E+000
1	103.41849270	2.042636E-011	5.156357E-012	0	0.000000E+000
1	103.42109525	5.156357E-012	2.042636E-011	1	0.000000E+000
1	103.42501329	2.042636E-011	5.156357E-012	0	0.000000E+000
1	103.42502778	5.156357E-012	2.042636E-011	1	0.000000E+000
1	103.42768270	2.042636E-011	5.156357E-012	0	0.000000E+000
1	103.43264879	5.156357E-012	2.042636E-011	1	0.000000E+000
1	103.43596333	2.042636E-011	5.156357E-012	0	0.000000E+000
1	103.43597480	5.156357E-012	2.042636E-011	1	0.000000E+000
1	103.43756966	2.042636E-011	5.156357E-012	0	0.000000E+000
1	103.48069275	5.156357E-012	2.042636E-011	1	0.000000E+000
1	103.48363524	2.042636E-011	5.156357E-012	0	0.000000E+000
1	103.48371991	5.156357E-012	2.042636E-011	1	0.000000E+000
1	103.48522470	2.042636E-011	5.156357E-012	0	0.000000E+000
1	103.48768912	5.156357E-012	2.042636E-011	1	0.000000E+000
1	103.48911657	2.042636E-011	5.156357E-012	0	0.000000E+000
1	103.49102587	5.156357E-012	2.042636E-011	1	0.000000E+000
1	103.50192446	2.042636E-011	5.156357E-012	0	0.000000E+000
1	103.50858357	5.156357E-012	2.042636E-011	1	0.000000E+000
1	103.50946750	2.042636E-011	5.156357E-012	0	0.000000E+000
1	103.51106612	5.156357E-012	2.042636E-011	1	0.000000E+000
1	103.51128892	2.042636E-011	5.156357E-012	0	0.000000E+000
1	103.51134417	5.156357E-012	2.042636E-011	1	0.000000E+000
1	103.51224485	2.042636E-011	5.156357E-012	0	0.000000E+000
1	103.51225199	5.156357E-012	2.042636E-011	1	0.000000E+000
1	103.51386541	2.042636E-011	5.156357E-012	0	0.000000E+000
1	103.51389400	5.156357E-012	2.042636E-011	1	0.000000E+000
1	103.51394755	2.042636E-011	5.156357E-012	0	0.000000E+000
1	103.51675613	5.156357E-012	2.042636E-011	1	0.000000E+000
1	103.51697712	2.042636E-011	5.156357E-012	0	0.000000E+000
1	103.51899885	5.156357E-012	2.042636E-011	1	0.000000E+000
1	103.51907183	2.042636E-011	5.156357E-012	0	0.000000E+000
1	103.52001861	5.156357E-012	2.042636E-011	1	0.000000E+000
1	103.52024644	2.042636E-011	5.156357E-012	0	0.000000E+000
1	103.52025267	5.156357E-012	2.042636E-011	1	0.000000E+000
1	103.52053764	2.042636E-011	5.156357E-012	0	0.000000E+000
1	103.52141143	5.156357E-012	2.042636E-011	1	0.000000E+000
1	103.52321519	2.042636E-011	5.156357E-012	0	0.000000E+000
1	103.52323277	5.156357E-012	2.042636E-011	1	0.000000E+000
1	103.52391725	2.042636E-011	5.156357E-012	0	0.000000E+000
1	103.52393309	5.156357E-012	2.042636E-011	1	0.000000E+000
1	103.53600801	2.042636E-011	5.156357E-012	0	0.000000E+000
1	103.53601449	5.156357E-012	2.042636E-011	1	0.000000E+000
1	103.53769897	2.042636E-011	5.156357E-012	0	0.000000E+000
1	103.53773425	5.156357E-012	2.042636E-011	1	0.000000E+000
1	103.54074503	2.042636E-011	5.156357E-012	0	0.000000E+000
1	103.54152623	5.156357E-012	2.042636E-011	1	0.000000E+000
1	103.54162074	2.042636E-011	5.156357E-012	0	0.000000E+000
1	103.55477617	5.156357E-012	2.042636E-011	1	0.000000E+000
1	103.55496311	2.042636E-011	5.156357E-012	0	0.000000E+000
1	103.55497407	5.156357E-012	2.042636E-011	1	0.000000E+000
1	103.55565929	2.042636E-011	5.156357E-012	0	0.000000E+000
1	103.55567461	5.156357E-012	2.042636E-011	1	0.000000E+000
1	103.55577789	2.042636E-011	5.156357E-012	0	0.000000E+000
1	103.55947215	5.156357E-012	2.042636E-011	1	0.000000E+000
1	103.55998627	2.042636E-011	5.156357E-012	0	0.000000E+000
1	103.56123257	5.156357E-012	2.042636E-011	1	0.000000E+000
1	103.56158269	2.042636E-011	5.156357E-012	0	0.000000E+000
1	103.58816760	5.156357E-012	2.042636E-011	1	0.000000E+000
1	103.59208568	2.042636E-011	5.156357E-012	0	0.000000E+000
1	103.59399068	5.156357E-012	2.042636E-011	1	0.000000E+000
1	103.59604458	2.042636E-011	5.156357E-012	0	0.000000E+000
1	103.60053659	5.156357E-012	2.042636E-011	1	0.000000E+000
1	103.60288254	2.042636E-011	5.156357E-012	0	0.000000E+000
1	103.60614871	5.156357E-012	2.042636E-011	1	0.000000E+000
1	103.61124981	2.042636E-011	5.156357E-012	0	0.000000E+000
1	103.61125952	5.156357E-012	2.042636E-011	1	0.000000E+000
1	103.61155863	2.042636E-011	5.156357E-012	0	0.000000E+000
1	103.61266224	5.156357E-012	2.042636E-011	1	0.000000E+000
1	103.61300603	2.042636E-011	5.156357E-012	0	0.000000E+000
1	103.61583539	5.156357E-012	2.042636E-011	1	0.000000E+000
1	103.61933116	2.042636E-011	5.156357E-012	0	0.000000E+000
1	103.62556343	5.156357E-012	2.042636E-011	1	0.000000E+000
1	103.62825436	2.042636E-011	5.156357E-012	0	0.000000E+000
1	103.63097601	5.156357E-012	2.042636E-011	1	0.000000E+000
1	103.63132960	2.042636E-011	5.156357E-012	0	0.000000E+000
1	103.63567687	5.156357E-012	2.042636E-011	1	0.000000E+000
1	103.63659338	2.042636E-011	5.156357E-012	0	0.000000E+000
1	103.63662336	5.156357E-012	2.042636E-011	1	0.000000E+000
1	103.63703970	2.042636E-011	5.156357E-012	0	0.000000E+000
1	103.63706598	5.156357E-012	2.042636E-011	1	0.000000E+000
1	103.64064361	2.042636E-011	5.156357E-012	0	0.000000E+000
1	103.64564448	5.156357E-012	2.042636E-011	1	0.000000E+000
1	103.64589488	2.042636E-011	5.156357E-012	0	0.000000E+000
1	103.64590013	5.156357E-012	2.042636E-011	1	0.000000E+000
1	103.64864731	2.042636E-011	5.156357E-012	0	0.000000E+000
1	103.64867244	5.156357E-012	2.042636E-011	1	0.000000E+000
1	103.65578826	2.042636E-011	5.156357E-012	0	0.000000E+000
1	103.65580302	5.156357E-012	2.042636E-011	1	0.000000E+000
1	103.65642951	2.042636E-011	5.156357E-012	0	0.000000E+000
1	103.65956213	5.156357E-012	2.042636E-011	1	0.000000E+000
1	103.66267912	2.042636E-011	5.156357E-012	0	0.000000E+000
1	103.66382984	5.156357E-012	2.042636E-011	1	0.000000E+000
1	103.66446008	2.042636E-011	5.156357E-012	0	0.000000E+000
1	103.67794516	5.156357E-012	2.042636E-011	1	0.000000E+000
1	103.67918607	2.042636E-011	5.156357E-012	0	0.000000E+000
1	103.67919769	5.156357E-012	2.042636E-011	1	0.000000E+000
1	103.68357782	2.042636E-011	5.156357E-012	0	0.000000E+000
1	103.69483347	5.156357E-012	2.042636E-011	1	0.000000E+000
1	103.70102530	2.042636E-011	5.156357E-012	0	0.000000E+000
1	103.70104303	5.156357E-012	2.042636E-011	1	0.000000E+000
1	103.70196511	2.042636E-011	5.156357E-012	0	0.000000E+000
1	103.70200473	5.156357E-012	2.042636E-011	1	0.000000E+000
1	103.70668277	2.042636E-011	5.156357E-012	0	0.000000E+000
1	103.70734549	5.156357E-012	2.042636E-011	1	0.000000E+000
1	103.71044997	2.042636E-011	5.156357E-012	0	0.000000E+000
1	103.71047765	5.156357E-012	2.042636E-011	1	0.000000E+000
1	103.71287357	2.042636E-011	5.156357E-012	0	0.000000E+000
1	103.72164592	5.156357E-012	2.042636E-011	1	0.000000E+000
1	103.72231616	2.042636E-011	5.156357E-012	0	0.000000E+000
1	103.72233851	5.156357E-012	2.042636E-011	1	0.000000E+000
1	103.72385266	2.042636E-011	5.156357E-012	0	0.000000E+000
1	103.72949281	5.156357E-012	2.042636E-011	1	0.000000E+000
1	103.73075025	2.042636E-011	5.156357E-012	0	0.000000E+000
1	103.73080126	5.156357E-012	2.042636E-011	1	0.000000E+000
1	103.73206350	2.042636E-011	5.156357E-012	0	0.000000E+000
1	103.73209438	5.156357E-012	2.042636E-011	1	0.000000E+000
1	103.73225775	2.042636E-011	5.156357E-012	0	0.000000E+000
1	103.73229122	5.156357E-012	2.042636E-011	1	0.000000E+000
1	103.73432983	2.042636E-011	5.156357E-012	0	0.000000E+000
1	103.74683395	5.156357E-012	2.042636E-011	1	0.000000E+000
1	103.74711962	2.042636E-011	5.156357E-012	0	0.000000E+000
1	103.98729642	5.377341E-012	2.064734E-011	1	0.000000E+000
1	103.98780234	2.064734E-011	5.377341E-012	0	0.000000E+000
1	104.02073740	5.377341E-012	2.064734E-011	1	0.000000E+000
1	104.02103421	2.064734E-011	5.377341E-012	0	0.000000E+000
1	104.02106079	5.377341E-012	2.064734E-011	1	0.000000E+000
1	104.02153543	2.064734E-011	5.377341E-012	0	0.000000E+000
1	104.02155971	5.377341E-012	2.064734E-011	1	0.000000E+000
1	104.02232311	2.064734E-011	5.377341E-012	0	0.000000E+000
1	104.02331281	5.377341E-012	2.064734E-011	1	0.000000E+000
1	104.02371599	2.064734E-011	5.377341E-012	0	0.000000E+000
1	104.02373253	5.377341E-012	2.064734E-011	1	0.000000E+000
1	104.02402362	2.064734E-011	5.377341E-012	0	0.000000E+000
1	104.03002863	5.377341E-012	2.064734E-011	1	0.000000E+000
1	104.03691058	2.064734E-011	5.377341E-012	0	0.000000E+000
1	104.03692712	5.377341E-012	2.064734E-011	1	0.000000E+000
1	104.04077396	2.064734E-011	5.377341E-012	0	0.000000E+000
1	104.04092201	5.377341E-012	2.064734E-011	1	0.000000E+000
1	104.04217461	2.064734E-011	5.377341E-012	0	0.000000E+000
1	104.04218914	5.377341E-012	2.064734E-011	1	0.000000E+000
1	104.04566599	2.064734E-011	5.377341E-012	0	0.000000E+000
1	104.04567877	5.377341E-012	2.064734E-011	1	0.000000E+000
1	104.04771674	2.064734E-011	5.377341E-012	0	0.000000E+000
1	104.05038632	5.377341E-012	2.064734E-011	1	0.000000E+000
1	104.05353038	2.064734E-011	5.377341E-012	0	0.000000E+000
1	104.05812021	5.377341E-012	2.064734E-011	1	0.000000E+000
1	104.05835966	2.064734E-011	5.377341E-012	0	0.000000E+000
1	104.05905272	5.377341E-012	2.064734E-011	1	0.000000E+000
1	104.05910241	2.064734E-011	5.377341E-012	0	0.000000E+000
1	104.05950412	5.377341E-012	2.064734E-011	1	0.000000E+000
1	104.06063975	2.064734E-011	5.377341E-012	0	0.000000E+000
1	104.06447434	5.377341E-012	2.064734E-011	1	0.000000E+000
1	104.06455775	2.064734E-011	5.377341E-012	0	0.000000E+000
1	104.06524058	5.377341E-012	2.064734E-011	1	0.000000E+000
1	104.06796592	2.064734E-011	5.377341E-012	0	0.000000E+000
1	104.06798450	5.377341E-012	2.064734E-011	1	0.000000E+000
1	104.06910047	2.064734E-011	5.377341E-012	0	0.000000E+000
1	104.06912011	5.377341E-012	2.064734E-011	1	0.000000E+000
1	104.07010556	2.064734E-011	5.377341E-012	0	0.000000E+000
1	104.07190781	5.377341E-012	2.064734E-011	1	0.000000E+000
1	104.07350785	2.064734E-011	5.377341E-012	0	0.000000E+000
1	104.08708314	5.377341E-012	2.064734E-011	1	0.000000E+000
1	104.08945487	2.064734E-011	5.377341E-012	0	0.000000E+000
1	104.08947593	5.377341E-012	2.064734E-011	1	0.000000E+000
1	104.08999657	2.064734E-011	5.377341E-012	0	0.000000E+000
1	104.09001560	5.377341E-012	2.064734E-011	1	0.000000E+000
1	104.09079382	2.064734E-011	5.377341E-012	0	0.000000E+000
1	104.09108479	5.377341E-012	2.064734E-011	1	0.000000E+000
1	104.09240971	2.064734E-011	5.377341E-012	0	0.000000E+000
1	104.11013831	5.377341E-012	2.064734E-011	1	0.000000E+000
1	104.11173697	2.064734E-011	5.377341E-012	0	0.000000E+000
1	104.11175544	5.377341E-012	2.064734E-011	1	0.000000E+000
1	104.11180527	2.064734E-011	5.377341E-012	0	0.000000E+000
1	104.11942534	5.377341E-012	2.064734E-011	1	0.000000E+000
1	104.11982022	2.064734E-011	5.377341E-012	0	0.000000E+000
1	104.11985988	5.377341E-012	2.064734E-011	1	0.000000E+000
1	104.12127819	2.064734E-011	5.377341E-012	0	0.000000E+000
1	104.12134558	5.377341E-012	2.064734E-011	1	0.000000E+000
1	104.12169245	2.064734E-011	5.377341E-012	0	0.000000E+000
1	104.12171151	5.377341E-012	2.064734E-011	1	0.000000E+000
1	104.12245945	2.064734E-011	5.377341E-012	0	0.000000E+000
1	104.12732318	5.377341E-012	2.064734E-011	1	0.000000E+000
1	104.12764956	2.064734E-011	5.377341E-012	0	0.000000E+000
1	104.12903753	5.377341E-012	2.064734E-011	1	0.000000E+000
1	104.13115183	2.064734E-011	5.377341E-012	0	0.000000E+000
1	104.14746515	5.377341E-012	2.064734E-011	1	0.000000E+000
1	104.14837502	2.064734E-011	5.377341E-012	0	0.000000E+000
1	104.15263928	5.377341E-012	2.064734E-011	1	0.000000E+000
1	104.15268058	2.064734E-011	5.377341E-012	0	0.000000E+000
1	104.15903121	5.377341E-012	2.064734E-011	1	0.000000E+000
1	104.15936774	2.064734E-011	5.377341E-012	0	0.000000E+000
1	104.15940150	5.377341E-012	2.064734E-011	1	0.000000E+000
1	104.16085012	2.064734E-011	5.377341E-012	0	0.000000E+000
1	104.16086607	5.377341E-012	2.064734E-011	1	0.000000E+000
1	104.16199461	2.064734E-011	5.377341E-012	0	0.000000E+000
1	104.16209495	5.377341E-012	2.064734E-011	1	0.000000E+000
1	104.16220159	2.064734E-011	5.377341E-012	0	0.000000E+000
1	104.16278919	5.377341E-012	2.064734E-011	1	0.000000E+000
1	104.16405448	2.064734E-011	5.377341E-012	0	0.000000E+000
1	104.17605468	5.377341E-012	2.064734E-011	1	0.000000E+000
1	104.17651413	2.064734E-011	5.377341E-012	0	0.000000E+000
1	104.18564387	5.377341E-012	2.064734E-011	1	0.000000E+000
1	104.18588813	2.064734E-011	5.377341E-012	0	0.000000E+000
1	104.18593152	5.377341E-012	2.064734E-011	1	0.000000E+000
1	104.18859989	2.064734E-011	5.377341E-012	0	0.000000E+000
1	104.19166417	5.377341E-012	2.064734E-011	1	0.000000E+000
1	104.19186662	2.064734E-011	5.377341E-012	0	0.000000E+000
1	104.19323534	5.377341E-012	2.064734E-011	1	0.000000E+000
1	104.19365686	2.064734E-011	5.377341E-012	0	0.000000E+000
1	104.19366501	5.377341E-012	2.064734E-011	1	0.000000E+000
1	104.19491786	2.064734E-011	5.377341E-012	0	0.000000E+000
1	104.19495267	5.377341E-012	2.064734E-011	1	0.000000E+000
1	104.19661114	2.064734E-011	5.377341E-012	0	0.000000E+000
1	104.20173187	5.377341E-012	2.064734E-011	1	0.000000E+000
1	104.20348247	2.064734E-011	5.377341E-012	0	0.000000E+000
1	104.21192398	5.377341E-012	2.064734E-011	1	0.000000E+000
1	104.21305971	2.064734E-011	5.377341E-012	0	0.000000E+000
1	104.21462758	5.377341E-012	2.064734E-011	1	0.000000E+000
1	104.21494659	2.064734E-011	5.377341E-012	0	0.000000E+000
1	104.21704334	5.377341E-012	2.064734E-011	1	0.000000E+000
1	104.22132289	2.064734E-011	5.377341E-012	0	0.000000E+000
1	104.22134063	5.377341E-012	2.064734E-011	1	0.000000E+000
1	104.22171484	2.064734E-011	5.377341E-012	0	0.000000E+000
1	104.22174121	5.377341E-012	2.064734E-011	1	0.000000E+000
1	104.22339484	2.064734E-011	5.377341E-012	0	0.000000E+000
1	104.22608614	5.377341E-012	2.064734E-011	1	0.000000E+000
1	104.22874565	2.064734E-011	5.377341E-012	0	0.000000E+000
1	104.22878936	5.377341E-012	2.064734E-011	1	0.000000E+000
1	104.22987845	2.064734E-011	5.377341E-012	0	0.000000E+000
1	104.23032422	5.377341E-012	2.064734E-011	1	0.000000E+000
1	104.23106348	2.064734E-011	5.377341E-012	0	0.000000E+000
1	104.23293301	5.377341E-012	2.064734E-011	1	0.000000E+000
1	104.23322212	2.064734E-011	5.377341E-012	0	0.000000E+000
1	104.23323407	5.377341E-012	2.064734E-011	1	0.000000E+000
1	104.23494661	2.064734E-011	5.377341E-012	0	0.000000E+000
1	104.23497839	5.377341E-012	2.064734E-011	1	0.000000E+000
1	104.23735933	2.064734E-011	5.377341E-012	0	0.000000E+000
1	104.24037423	5.377341E-012	2.064734E-011	1	0.000000E+000
1	104.24056616	2.064734E-011	5.377341E-012	0	0.000000E+000
1	104.24058803	5.377341E-012	2.064734E-011	1	0.000000E+000
1	104.24109105	2.064734E-011	5.377341E-012	0	0.000000E+000
1	104.24111709	5.377341E-012	2.064734E-011	1	0.000000E+000
1	104.24215889	2.064734E-011	5.377341E-012	0	0.000000E+000
1	104.24512009	5.377341E-012	2.064734E-011	1	0.000000E+000
1	104.24529514	2.064734E-011	5.377341E-012	0	0.000000E+000
1	104.24874339	5.377341E-012	2.064734E-011	1	0.000000E+000
1	104.24923020	2.064734E-011	5.377341E-012	0	0.000000E+000
1	104.25022087	5.377341E-012	2.064734E-011	1	0.000000E+000
1	104.25168811	2.064734E-011	5.377341E-012	0	0.000000E+000
1	104.25380523	5.377341E-012	2.064734E-011	1	0.000000E+000
1	104.25496917	2.064734E-011	5.377341E-012	0	0.000000E+000
1	104.25500370	5.377341E-012	2.064734E-011	1	0.000000E+000
1	104.25524308	2.064734E-011	5.377341E-012	0	0.000000E+000
1	104.25743693	5.377341E-012	2.064734E-011	1	0.000000E+000
1	104.25758571	2.064734E-011	5.377341E-012	0	0.000000E+000
1	104.26113503	5.377341E-012	2.064734E-011	1	0.000000E+000
1	104.26138272	2.064734E-011	5.377341E-012	0	0.000000E+000
1	104.26381686	5.377341E-012	2.064734E-011	1	0.000000E+000
1	104.26418771	2.064734E-011	5.377341E-012	0	0.000000E+000
1	104.26421340	5.377341E-012	2.064734E-011	1	0.000000E+000
1	104.26493358	2.064734E-011	5.377341E-012	0	0.000000E+000
1	104.26494791	5.377341E-012	2.064734E-011	1	0.000000E+000
1	104.26513943	2.064734E-011	5.377341E-012	0	0.000000E+000
1	104.27059431	5.377341E-012	2.064734E-011	1	0.000000E+000
1	104.27282022	2.064734E-011	5.377341E-012	0	0.000000E+000
1	104.28099920	5.377341E-012	2.064734E-011	1	0.000000E+000
1	104.28383828	2.064734E-011	5.377341E-012	0	0.000000E+000
1	104.28385230	5.377341E-012	2.064734E-011	1	0.000000E+000
1	104.28399193	2.064734E-011	5.377341E-012	0	0.000000E+000
1	104.33351076	5.377341E-012	2.064734E-011	1	0.000000E+000
1	104.33565778	2.064734E-011	5.377341E-012	0	0.000000E+000
1	104.35963903	5.377341E-012	2.064734E-011	1	0.000000E+000
1	104.36078773	2.064734E-011	5.377341E-012	0	0.000000E+000
1	104.36656960	5.377341E-012	2.064734E-011	1	0.000000E+000
1	104.36769247	2.064734E-011	5.377341E-012	0	0.000000E+000
1	104.36771276	5.377341E-012	2.064734E-011	1	0.000000E+000
1	104.37014012	2.064734E-011	5.377341E-012	0	0.000000E+000
1	104.37017804	5.377341E-012	2.064734E-011	1	0.000000E+000
1	104.37219764	2.064734E-011	5.377341E-012	0	0.000000E+000
1	104.37223032	5.377341E-012	2.064734E-011	1	0.000000E+000
1	104.37402146	2.064734E-011	5.377341E-012	0	0.000000E+000
1	104.37417610	5.377341E-012	2.064734E-011	1	0.000000E+000
1	104.37439460	2.064734E-011	5.377341E-012	0	0.000000E+000
1	104.38173371	5.377341E-012	2.064734E-011	1	0.000000E+000
1	104.38375496	2.064734E-011	5.377341E-012	0	0.000000E+000
1	104.39225361	5.377341E-012	2.064734E-011	1	0.000000E+000
1	104.39480981	2.064734E-011	5.377341E-012	0	0.000000E+000
1	104.40586683	5.377341E-012	2.064734E-011	1	0.000000E+000
1	104.40655960	2.064734E-011	5.377341E-012	0	0.000000E+000
1	104.41060141	5.377341E-012	2.064734E-011	1	0.000000E+000
1	104.41098091	2.064734E-011	5.377341E-012	0	0.000000E+000
1	104.41100254	5.377341E-012	2.064734E-011	1	0.000000E+000
1	104.41183034	2.064734E-011	5.377341E-012	0	0.000000E+000
1	104.42523532	5.377341E-012	2.064734E-011	1	0.000000E+000
1	104.42546921	2.064734E-011	5.377341E-012	0	0.000000E+000
1	104.42549534	5.377341E-012	2.064734E-011	1	0.000000E+000
1	104.42598850	2.064734E-011	5.377341E-012	0	0.000000E+000
1	104.43447392	5.377341E-012	2.064734E-011	1	0.000000E+000
1	104.44149415	2.064734E-011	5.377341E-012	0	0.000000E+000
1	104.44152097	5.377341E-012	2.064734E-011	1	0.000000E+000
1	104.44265665	2.064734E-011	5.377341E-012	0	0.000000E+000
1	104.44318196	5.377341E-012	2.064734E-011	1	0.000000E+000
1	104.44431893	2.064734E-011	5.377341E-012	0	0.000000E+000
1	104.45285896	5.377341E-012	2.064734E-011	1	0.000000E+000
1	104.45348147	2.064734E-011	5.377341E-012	0	0.000000E+000
1	104.46236489	5.377341E-012	2.064734E-011	1	0.000000E+000
1	104.46355938	2.064734E-011	5.377341E-012	0	0.000000E+000
1	104.47791454	5.377341E-012	2.064734E-011	1	0.000000E+000
1	104.47994177	2.064734E-011	5.377341E-012	0	0.000000E+000
1	104.47999271	5.377341E-012	2.064734E-011	1	0.000000E+000
1	104.48123200	2.064734E-011	5.377341E-012	0	0.000000E+000
1	104.48609002	5.377341E-012	2.064734E-011	1	0.000000E+000
1	104.48755335	2.064734E-011	5.377341E-012	0	0.000000E+000
1	104.48755698	5.377341E-012	2.064734E-011	1	0.000000E+000
1	104.49048222	2.064734E-011	5.377341E-012	0	0.000000E+000
1	104.49222368	5.377341E-012	2.064734E-011	1	0.000000E+000
1	104.49237573	2.064734E-011	5.377341E-012	0	0.000000E+000
1	104.49605617	5.377341E-012	2.064734E-011	1	0.000000E+000
1	104.49742873	2.064734E-011	5.377341E-012	0	0.000000E+000
1	104.50934957	5.377341E-012	2.064734E-011	1	0.000000E+000
1	104.51123627	2.064734E-011	5.377341E-012	0	0.000000E+000
1	104.51126321	5.377341E-012	2.064734E-011	1	0.000000E+000
1	104.51711368	2.064734E-011	5.377341E-012	0	0.000000E+000
1	104.51715182	5.377341E-012	2.064734E-011	1	0.000000E+000
1	104.51842926	2.064734E-011	5.377341E-012	0	0.000000E+000
1	104.52178670	5.377341E-012	2.064734E-011	1	0.000000E+000
1	104.52184218	2.064734E-011	5.377341E-012	0	0.000000E+000
1	104.52947897	5.377341E-012	2.064734E-011	1	0.000000E+000
1	104.52999127	2.064734E-011	5.377341E-012	0	0.000000E+000
1	104.54152805	5.377341E-012	2.064734E-011	1	0.000000E+000
1	104.54218474	2.064734E-011	5.377341E-012	0	0.000000E+000
1	104.54481280	5.377341E-012	2.064734E-011	1	0.000000E+000
1	104.54541655	2.064734E-011	5.377341E-012	0	0.000000E+000
1	104.54547301	5.377341E-012	2.064734E-011	1	0.000000E+000
1	104.54552421	2.064734E-011	5.377341E-012	0	0.000000E+000
1	104.54555415	5.377341E-012	2.064734E-011	1	0.000000E+000
1	104.54710242	2.064734E-011	5.377341E-012	0	0.000000E+000
1	104.55739291	5.377341E-012	2.064734E-011	1	0.000000E+000
1	104.55823818	2.064734E-011	5.377341E-012	0	0.000000E+000
1	104.56575977	5.377341E-012	2.064734E-011	1	0.000000E+000
1	104.56579657	2.064734E-011	5.377341E-012	0	0.000000E+000
1	104.56580235	5.377341E-012	2.064734E-011	1	0.000000E+000
1	104.56693492	2.064734E-011	5.377341E-012	0	0.000000E+000
1	104.56697440	5.377341E-012	2.064734E-011	1	0.000000E+000
1	104.56941575	2.064734E-011	5.377341E-012	0	0.000000E+000
1	104.57027515	5.377341E-012	2.064734E-011	1	0.000000E+000
1	104.57651240	2.064734E-011	5.377341E-012	0	0.000000E+000
1	104.57653613	5.377341E-012	2.064734E-011	1	0.000000E+000
1	104.57711397	2.064734E-011	5.377341E-012	0	0.000000E+000
1	104.58927482	5.377341E-012	2.064734E-011	1	0.000000E+000
1	104.58932212	2.064734E-011	5.377341E-012	0	0.000000E+000
1	104.59314111	5.377341E-012	2.064734E-011	1	0.000000E+000
1	104.59417437	2.064734E-011	5.377341E-012	0	0.000000E+000
1	104.59817689	5.377341E-012	2.064734E-011	1	0.000000E+000
1	104.60210593	2.064734E-011	5.377341E-012	0	0.000000E+000
1	104.60211510	5.377341E-012	2.064734E-011	1	0.000000E+000
1	104.60339570	2.064734E-011	5.377341E-012	0	0.000000E+000
1	104.61807844	5.377341E-012	2.064734E-011	1	0.000000E+000
1	104.61882846	2.064734E-011	5.377341E-012	0	0.000000E+000
1	104.61885801	5.377341E-012	2.064734E-011	1	0.000000E+000
1	104.61903242	2.064734E-011	5.377341E-012	0	0.000000E+000
1	104.66448961	5.377341E-012	2.064734E-011	1	0.000000E+000
1	104.66532489	2.064734E-011	5.377341E-012	0	0.000000E+000
1	104.66548102	5.377341E-012	2.064734E-011	1	0.000000E+000
1	104.66561233	2.064734E-011	5.377341E-012	0	0.000000E+000
1	104.66562015	5.377341E-012	2.064734E-011	1	0.000000E+000
1	104.66726744	2.064734E-011	5.377341E-012	0	0.000000E+000
1	104.66730504	5.377341E-012	2.064734E-011	1	0.000000E+000
1	104.67038075	2.064734E-011	5.377341E-012	0	0.000000E+000
1	105.27220143	5.258417E-012	2.052842E-011	1	0.000000E+000
1	105.27238224	2.052842E-011	5.258417E-012	0	0.000000E+000
1	105.27240932	5.258417E-012	2.052842E-011	1	0.000000E+000
1	105.27368865	2.052842E-011	5.258417E-012	0	0.000000E+000
1	105.27449587	5.258417E-012	2.052842E-011	1	0.000000E+000
1	105.27572962	2.052842E-011	5.258417E-012	0	0.000000E+000
1	105.28309729	5.258417E-012	2.052842E-011	1	0.000000E+000
1	105.28543406	2.052842E-011	5.258417E-012	0	0.000000E+000
1	105.28602523	5.258417E-012	2.052842E-011	1	0.000000E+000
1	105.28606064	2.052842E-011	5.258417E-012	0	0.000000E+000
1	105.29123348	5.258417E-012	2.052842E-011	1	0.000000E+000
1	105.29146725	2.052842E-011	5.258417E-012	0	0.000000E+000
1	105.29168613	5.258417E-012	2.052842E-011	1	0.000000E+000
1	105.29225680	2.052842E-011	5.258417E-012	0	0.000000E+000
1	105.29388680	5.258417E-012	2.052842E-011	1	0.000000E+000
1	105.29399244	2.052842E-011	5.258417E-012	0	0.000000E+000
1	105.29959848	5.258417E-012	2.052842E-011	1	0.000000E+000
1	105.30114835	2.052842E-011	5.258417E-012	0	0.000000E+000
1	105.30546178	5.258417E-012	2.052842E-011	1	0.000000E+000
1	105.30547785	2.052842E-011	5.258417E-012	0	0.000000E+000
1	105.31867062	5.258417E-012	2.052842E-011	1	0.000000E+000
1	105.31887693	2.052842E-011	5.258417E-012	0	0.000000E+000
1	105.33834428	5.258417E-012	2.052842E-011	1	0.000000E+000
1	105.33841075	2.052842E-011	5.258417E-012	0	0.000000E+000
1	105.33845634	5.258417E-012	2.052842E-011	1	0.000000E+000
1	105.33852006	2.052842E-011	5.258417E-012	0	0.000000E+000
1	105.33854197	5.258417E-012	2.052842E-011	1	0.000000E+000
1	105.33866047	2.052842E-011	5.258417E-012	0	0.000000E+000
1	105.33867547	5.258417E-012	2.052842E-011	1	0.000000E+000
1	105.34080988	2.052842E-011	5.258417E-012	0	0.000000E+000
1	105.34083202	5.258417E-012	2.052842E-011	1	0.000000E+000
1	105.34114242	2.052842E-011	5.258417E-012	0	0.000000E+000
1	105.34129535	5.258417E-012	2.052842E-011	1	0.000000E+000
1	105.34428111	2.052842E-011	5.258417E-012	0	0.000000E+000
1	105.34681665	5.258417E-012	2.052842E-011	1	0.000000E+000
1	105.34902809	2.052842E-011	5.258417E-012	0	0.000000E+000
1	105.35704863	5.258417E-012	2.052842E-011	1	0.000000E+000
1	105.35738036	2.052842E-011	5.258417E-012	0	0.000000E+000
1	105.37175566	5.258417E-012	2.052842E-011	1	0.000000E+000
1	105.37178219	2.052842E-011	5.258417E-012	0	0.000000E+000
1	105.37588593	5.258417E-012	2.052842E-011	1	0.000000E+000
1	105.37708600	2.052842E-011	5.258417E-012	0	0.000000E+000
1	105.38846576	5.258417E-012	2.052842E-011	1	0.000000E+000
1	105.39162291	2.052842E-011	5.258417E-012	0	0.000000E+000
1	108.91363618	5.050864E-012	2.032086E-011	1	0.000000E+000
1	108.91566672	2.032086E-011	5.050864E-012	0	0.000000E+000
1	108.92406381	5.050864E-012	2.032086E-011	1	0.000000E+000
1	108.92428777	2.032086E-011	5.050864E-012	0	0.000000E+000
1	108.93395270	5.050864E-012	2.032086E-011	1	0.000000E+000
1	108.93608871	2.032086E-011	5.050864E-012	0	0.000000E+000
1	108.94364575	5.050864E-012	2.032086E-011	1	0.000000E+000
1	108.94389946	2.032086E-011	5.050864E-012	0	0.000000E+000
1	108.94392133	5.050864E-012	2.032086E-011	1	0.000000E+000
1	108.94397752	2.032086E-011	5.050864E-012	0	0.000000E+000
1	109.92989493	5.343233E-012	2.061323E-011	1	0.000000E+000
1	109.93237810	2.061323E-011	5.343233E-012	0	0.000000E+000
1	109.93238254	5.343233E-012	2.061323E-011	1	0.000000E+000
1	109.93242544	2.061323E-011	5.343233E-012	0	0.000000E+000
1	109.93244178	5.343233E-012	2.061323E-011	1	0.000000E+000
1	109.93317322	2.061323E-011	5.343233E-012	0	0.000000E+000
1	109.94335144	5.343233E-012	2.061323E-011	1	0.000000E+000
1	109.94340982	2.061323E-011	5.343233E-012	0	0.000000E+000
1	109.94518049	5.343233E-012	2.061323E-011	1	0.000000E+000
1	109.94612481	2.061323E-011	5.343233E-012	0	0.000000E+000
1	109.96015353	5.343233E-012	2.061323E-011	1	0.000000E+000
1	109.96034845	2.061323E-011	5.343233E-012	0	0.000000E+000
1	109.96038236	5.343233E-012	2.061323E-011	1	0.000000E+000
1	109.96065561	2.061323E-011	5.343233E-012	0	0.000000E+000
1	109.96183031	5.343233E-012	2.061323E-011	1	0.000000E+000
1	109.96374953	2.061323E-011	5.343233E-012	0	0.000000E+000
1	109.96506419	5.343233E-012	2.061323E-011	1	0.000000E+000
1	109.96652029	2.061323E-011	5.343233E-012	0	0.000000E+000
1	109.96773524	5.343233E-012	2.061323E-011	1	0.000000E+000
1	109.97143631	2.061323E-011	5.343233E-012	0	0.000000E+000
1	109.97559444	5.343233E-012	2.061323E-011	1	0.000000E+000
1	109.97685742	2.061323E-011	5.343233E-012	0	0.000000E+000
1	109.97994015	5.343233E-012	2.061323E-011	1	0.000000E+000
1	109.98146970	2.061323E-011	5.343233E-012	0	0.000000E+000
1	109.98771463	5.343233E-012	2.061323E-011	1	0.000000E+000
1	109.98807533	2.061323E-011	5.343233E-012	0	0.000000E+000
1	109.98817534	5.343233E-012	2.061323E-011	1	0.000000E+000
1	109.98866732	2.061323E-011	5.343233E-012	0	0.000000E+000
1	109.99989642	5.343233E-012	2.061323E-011	1	0.000000E+000
1	110.00447308	2.061323E-011	5.343233E-012	0	0.000000E+000
1	110.01168378	5.343233E-012	2.061323E-011	1	0.000000E+000
1	110.01173340	2.061323E-011	5.343233E-012	0	0.000000E+000
1	110.01750304	5.343233E-012	2.061323E-011	1	0.000000E+000
1	110.02031873	2.061323E-011	5.343233E-012	0	0.000000E+000
1	110.02179582	5.343233E-012	2.061323E-011	1	0.000000E+000
1	110.02228083	2.061323E-011	5.343233E-012	0	0.000000E+000
1	110.02229972	5.343233E-012	2.061323E-011	1	0.000000E+000
1	110.02452780	2.061323E-011	5.343233E-012	0	0.000000E+000
1	110.02454090	5.343233E-012	2.061323E-011	1	0.000000E+000
1	110.02540181	2.061323E-011	5.343233E-012	0	0.000000E+000
1	110.03105598	5.343233E-012	2.061323E-011	1	0.000000E+000
1	110.03184795	2.061323E-011	5.343233E-012	0	0.000000E+000
1	110.03187636	5.343233E-012	2.061323E-011	1	0.000000E+000
1	110.03322267	2.061323E-011	5.343233E-012	0	0.000000E+000
1	110.03583185	5.343233E-012	2.061323E-011	1	0.000000E+000
1	110.03633677	2.061323E-011	5.343233E-012	0	0.000000E+000
1	110.04296912	5.343233E-012	2.061323E-011	1	0.000000E+000
1	110.04325433	2.061323E-011	5.343233E-012	0	0.000000E+000
1	110.05943702	5.343233E-012	2.061323E-011	1	0.000000E+000
1	110.06213362	2.061323E-011	5.343233E-012	0	0.000000E+000
1	110.06434466	5.343233E-012	2.061323E-011	1	0.000000E+000
1	110.06463458	2.061323E-011	5.343233E-012	0	0.000000E+000
1	110.06586724	5.343233E-012	2.061323E-011	1	0.000000E+000
1	110.06674946	2.061323E-011	5.343233E-012	0	0.000000E+000
1	110.06709660	5.343233E-012	2.061323E-011	1	0.000000E+000
1	110.06827287	2.061323E-011	5.343233E-012	0	0.000000E+000
1	110.06827980	5.343233E-012	2.061323E-011	1	0.000000E+000
1	110.07092245	2.061323E-011	5.343233E-012	0	0.000000E+000
1	110.07098493	5.343233E-012	2.061323E-011	1	0.000000E+000
1	110.07192324	2.061323E-011	5.343233E-012	0	0.000000E+000
1	110.08574011	5.343233E-012	2.061323E-011	1	0.000000E+000
1	110.08588881	2.061323E-011	5.343233E-012	0	0.000000E+000
1	110.08706888	5.343233E-012	2.061323E-011	1	0.000000E+000
1	110.08893374	2.061323E-011	5.343233E-012	0	0.000000E+000
1	110.09268747	5.343233E-012	2.061323E-011	1	0.000000E+000
1	110.09271498	2.061323E-011	5.343233E-012	0	0.000000E+000
1	110.09350680	5.343233E-012	2.061323E-011	1	0.000000E+000
1	110.09517250	2.061323E-011	5.343233E-012	0	0.000000E+000
1	110.09528775	5.343233E-012	2.061323E-011	1	0.000000E+000
1	110.09726005	2.061323E-011	5.343233E-012	0	0.000000E+000
1	110.09726218	5.343233E-012	2.061323E-011	1	0.000000E+000
1	110.09754255	2.061323E-011	5.343233E-012	0	0.000000E+000
1	110.10920205	5.343233E-012	2.061323E-011	1	0.000000E+000
1	110.11205780	2.061323E-011	5.343233E-012	0	0.000000E+000
1	110.11207348	5.343233E-012	2.061323E-011	1	0.000000E+000
1	110.11352926	2.061323E-011	5.343233E-012	0	0.000000E+000
1	110.11529780	5.343233E-012	2.061323E-011	1	0.000000E+000
1	110.11601624	2.061323E-011	5.343233E-012	0	0.000000E+000
1	110.11721690	5.343233E-012	2.061323E-011	1	0.000000E+000
1	110.11735058	2.061323E-011	5.343233E-012	0	0.000000E+000
1	110.11735776	5.343233E-012	2.061323E-011	1	0.000000E+000
1	110.11822747	2.061323E-011	5.343233E-012	0	0.000000E+000
1	110.13385277	5.343233E-012	2.061323E-011	1	0.000000E+000
1	110.13622503	2.061323E-011	5.343233E-012	0	0.000000E+000
1	110.13810605	5.343233E-012	2.061323E-011	1	0.000000E+000
1	110.13975551	2.061323E-011	5.343233E-012	0	0.000000E+000
1	110.14207299	5.343233E-012	2.061323E-011	1	0.000000E+000
1	110.14221785	2.061323E-011	5.343233E-012	0	0.000000E+000
1	110.14224448	5.343233E-012	2.061323E-011	1	0.000000E+000
1	110.14289314	2.061323E-011	5.343233E-012	0	0.000000E+000
1	110.15547651	5.343233E-012	2.061323E-011	1	0.000000E+000
1	110.15562455	2.061323E-011	5.343233E-012	0	0.000000E+000
1	110.15839690	5.343233E-012	2.061323E-011	1	0.000000E+000
1	110.16080472	2.061323E-011	5.343233E-012	0	0.000000E+000
1	110.16240061	5.343233E-012	2.061323E-011	1	0.000000E+000
1	110.16279715	2.061323E-011	5.343233E-012	0	0.000000E+000
1	110.16320892	5.343233E-012	2.061323E-011	1	0.000000E+000
1	110.16367689	2.061323E-011	5.343233E-012	0	0.000000E+000
1	110.17535994	5.343233E-012	2.061323E-011	1	0.000000E+000
1	110.17658906	2.061323E-011	5.343233E-012	0	0.000000E+000
1	110.17661858	5.343233E-012	2.061323E-011	1	0.000000E+000
1	110.17680221	2.061323E-011	5.343233E-012	0	0.000000E+000
1	110.18315845	5.343233E-012	2.061323E-011	1	0.000000E+000
1	110.18323898	2.061323E-011	5.343233E-012	0	0.000000E+000
1	110.18341281	5.343233E-012	2.061323E-011	1	0.000000E+000
1	110.18362449	2.061323E-011	5.343233E-012	0	0.000000E+000
1	110.18363475	5.343233E-012	2.061323E-011	1	0.000000E+000
1	110.18396596	2.061323E-011	5.343233E-012	0	0.000000E+000
1	110.19352191	5.343233E-012	2.061323E-011	1	0.000000E+000
1	110.19376202	2.061323E-011	5.343233E-012	0	0.000000E+000
1	110.19379277	5.343233E-012	2.061323E-011	1	0.000000E+000
1	110.19501623	2.061323E-011	5.343233E-012	0	0.000000E+000
1	110.19548918	5.343233E-012	2.061323E-011	1	0.000000E+000
1	110.19624532	2.061323E-011	5.343233E-012	0	0.000000E+000
1	110.19624714	5.343233E-012	2.061323E-011	1	0.000000E+000
1	110.19666742	2.061323E-011	5.343233E-012	0	0.000000E+000
1	110.20447991	5.343233E-012	2.061323E-011	1	0.000000E+000
1	110.20868870	2.061323E-011	5.343233E-012	0	0.000000E+000
1	110.22081911	5.343233E-012	2.061323E-011	1	0.000000E+000
1	110.22143374	2.061323E-011	5.343233E-012	0	0.000000E+000
1	110.22155134	5.343233E-012	2.061323E-011	1	0.000000E+000
1	110.22246889	2.061323E-011	5.343233E-012	0	0.000000E+000
1	110.22247890	5.343233E-012	2.061323E-011	1	0.000000E+000
1	110.22274282	2.061323E-011	5.343233E-012	0	0.000000E+000
1	110.22275584	5.343233E-012	2.061323E-011	1	0.000000E+000
1	110.22398224	2.061323E-011	5.343233E-012	0	0.000000E+000
1	110.22493729	5.343233E-012	2.061323E-011	1	0.000000E+000
1	110.22500042	2.061323E-011	5.343233E-012	0	0.000000E+000
1	110.22601767	5.343233E-012	2.061323E-011	1	0.000000E+000
1	110.22769929	2.061323E-011	5.343233E-012	0	0.000000E+000
1	110.23278761	5.343233E-012	2.061323E-011	1	0.000000E+000
1	110.23300387	2.061323E-011	5.343233E-012	0	0.000000E+000
1	110.23334536	5.343233E-012	2.061323E-011	1	0.000000E+000
1	110.23337561	2.061323E-011	5.343233E-012	0	0.000000E+000
1	110.23343708	5.343233E-012	2.061323E-011	1	0.000000E+000
1	110.23442592	2.061323E-011	5.343233E-012	0	0.000000E+000
1	110.23444568	5.343233E-012	2.061323E-011	1	0.000000E+000
1	110.23474142	2.061323E-011	5.343233E-012	0	0.000000E+000
1	110.24760084	5.343233E-012	2.061323E-011	1	0.000000E+000
1	110.24883227	2.061323E-011	5.343233E-012	0	0.000000E+000
1	110.26868373	5.343233E-012	2.061323E-011	1	0.000000E+000
1	110.26928842	2.061323E-011	5.343233E-012	0	0.000000E+000
1	110.26930970	5.343233E-012	2.061323E-011	1	0.000000E+000
1	110.26939378	2.061323E-011	5.343233E-012	0	0.000000E+000
1	110.26942041	5.343233E-012	2.061323E-011	1	0.000000E+000
1	110.27167990	2.061323E-011	5.343233E-012	0	0.000000E+000
1	110.27999715	5.343233E-012	2.061323E-011	1	0.000000E+000
1	110.28406151	2.061323E-011	5.343233E-012	0	0.000000E+000
1	110.28408120	5.343233E-012	2.061323E-011	1	0.000000E+000
1	110.28422329	2.061323E-011	5.343233E-012	0	0.000000E+000
1	110.29269941	5.343233E-012	2.061323E-011	1	0.000000E+000
1	110.29342327	2.061323E-011	5.343233E-012	0	0.000000E+000
1	110.29547272	5.343233E-012	2.061323E-011	1	0.000000E+000
1	110.29601367	2.061323E-011	5.343233E-012	0	0.000000E+000
1	110.29603716	5.343233E-012	2.061323E-011	1	0.000000E+000
1	110.29652931	2.061323E-011	5.343233E-012	0	0.000000E+000
1	110.30129427	5.343233E-012	2.061323E-011	1	0.000000E+000
1	110.30136786	2.061323E-011	5.343233E-012	0	0.000000E+000
1	110.30218381	5.343233E-012	2.061323E-011	1	0.000000E+000
1	110.30312771	2.061323E-011	5.343233E-012	0	0.000000E+000
1	110.30315675	5.343233E-012	2.061323E-011	1	0.000000E+000
1	110.30387333	2.061323E-011	5.343233E-012	0	0.000000E+000
1	110.30561469	5.343233E-012	2.061323E-011	1	0.000000E+000
1	110.30655913	2.061323E-011	5.343233E-012	0	0.000000E+000
1	110.31728201	5.343233E-012	2.061323E-011	1	0.000000E+000
1	110.31752775	2.061323E-011	5.343233E-012	0	0.000000E+000
1	110.32398107	5.343233E-012	2.061323E-011	1	0.000000E+000
1	110.32511055	2.061323E-011	5.343233E-012	0	0.000000E+000
1	110.32720910	5.343233E-012	2.061323E-011	1	0.000000E+000
1	110.32757724	2.061323E-011	5.343233E-012	0	0.000000E+000
1	110.32760674	5.343233E-012	2.061323E-011	1	0.000000E+000
1	110.32904917	2.061323E-011	5.343233E-012	0	0.000000E+000
1	110.34658531	5.343233E-012	2.061323E-011	1	0.000000E+000
1	110.34710730	2.061323E-011	5.343233E-012	0	0.000000E+000
1	110.35192489	5.343233E-012	2.061323E-011	1	0.000000E+000
1	110.35219266	2.061323E-011	5.343233E-012	0	0.000000E+000
1	110.35223014	5.343233E-012	2.061323E-011	1	0.000000E+000
1	110.35258842	2.061323E-011	5.343233E-012	0	0.000000E+000
1	110.35521626	5.343233E-012	2.061323E-011	1	0.000000E+000
1	110.35636068	2.061323E-011	5.343233E-012	0	0.000000E+000
1	110.35917212	5.343233E-012	2.061323E-011	1	0.000000E+000
1	110.35980742	2.061323E-011	5.343233E-012	0	0.000000E+000
1	110.36958838	5.343233E-012	2.061323E-011	1	0.000000E+000
1	110.37211894	2.061323E-011	5.343233E-012	0	0.000000E+000
1	110.37218045	5.343233E-012	2.061323E-011	1	0.000000E+000
1	110.37303838	2.061323E-011	5.343233E-012	0	0.000000E+000
1	110.37315908	5.343233E-012	2.061323E-011	1	0.000000E+000
1	110.37366134	2.061323E-011	5.343233E-012	0	0.000000E+000
1	110.38284729	5.343233E-012	2.061323E-011	1	0.000000E+000
1	110.38346115	2.061323E-011	5.343233E-012	0	0.000000E+000
1	110.39548357	5.343233E-012	2.061323E-011	1	0.000000E+000
1	110.39559885	2.061323E-011	5.343233E-012	0	0.000000E+000
1	110.39563327	5.343233E-012	2.061323E-011	1	0.000000E+000
1	110.39715183	2.061323E-011	5.343233E-012	0	0.000000E+000
1	110.39892436	5.343233E-012	2.061323E-011	1	0.000000E+000
1	110.40022067	2.061323E-011	5.343233E-012	0	0.000000E+000
1	110.40093329	5.343233E-012	2.061323E-011	1	0.000000E+000
1	110.40247509	2.061323E-011	5.343233E-012	0	0.000000E+000
1	110.41170775	5.343233E-012	2.061323E-011	1	0.000000E+000
1	110.41202030	2.061323E-011	5.343233E-012	0	0.000000E+000
1	110.41613664	5.343233E-012	2.061323E-011	1	0.000000E+000
1	110.41921428	2.061323E-011	5.343233E-012	0	0.000000E+000
1	110.41923528	5.343233E-012	2.061323E-011	1	0.000000E+000
1	110.42195797	2.061323E-011	5.343233E-012	0	0.000000E+000
1	110.42472335	5.343233E-012	2.061323E-011	1	0.000000E+000
1	110.42895191	2.061323E-011	5.343233E-012	0	0.000000E+000
1	110.42896903	5.343233E-012	2.061323E-011	1	0.000000E+000
1	110.43011570	2.061323E-011	5.343233E-012	0	0.000000E+000
1	110.44130647	5.343233E-012	2.061323E-011	1	0.000000E+000
1	110.44254507	2.061323E-011	5.343233E-012	0	0.000000E+000
1	110.44257855	5.343233E-012	2.061323E-011	1	0.000000E+000
1	110.44869001	2.061323E-011	5.343233E-012	0	0.000000E+000
1	110.46094625	5.343233E-012	2.061323E-011	1	0.000000E+000
1	110.46153254	2.061323E-011	5.343233E-012	0	0.000000E+000
1	110.46176306	5.343233E-012	2.061323E-011	1	0.000000E+000
1	110.46225939	2.061323E-011	5.343233E-012	0	0.000000E+000
1	110.46663598	5.343233E-012	2.061323E-011	1	0.000000E+000
1	110.46830556	2.061323E-011	5.343233E-012	0	0.000000E+000
1	110.46831846	5.343233E-012	2.061323E-011	1	0.000000E+000
1	110.47111211	2.061323E-011	5.343233E-012	0	0.000000E+000
1	110.48265928	5.343233E-012	2.061323E-011	1	0.000000E+000
1	110.48450067	2.061323E-011	5.343233E-012	0	0.000000E+000
1	110.48455720	5.343233E-012	2.061323E-011	1	0.000000E+000
1	110.48604715	2.061323E-011	5.343233E-012	0	0.000000E+000
1	110.48990240	5.343233E-012	2.061323E-011	1	0.000000E+000
1	110.49026622	2.061323E-011	5.343233E-012	0	0.000000E+000
1	110.49052019	5.343233E-012	2.061323E-011	1	0.000000E+000
1	110.49057731	2.061323E-011	5.343233E-012	0	0.000000E+000
1	110.49099193	5.343233E-012	2.061323E-011	1	0.000000E+000
1	110.49189436	2.061323E-011	5.343233E-012	0	0.000000E+000
1	110.49194573	5.343233E-012	2.061323E-011	1	0.000000E+000
1	110.49425449	2.061323E-011	5.343233E-012	0	0.000000E+000
1	111.49324932	5.268030E-012	2.053803E-011	1	0.000000E+000
1	111.49511811	2.053803E-011	5.268030E-012	0	0.000000E+000
1	111.49515775	5.268030E-012	2.053803E-011	1	0.000000E+000
1	111.49549330	2.053803E-011	5.268030E-012	0	0.000000E+000
1	111.50353090	5.268030E-012	2.053803E-011	1	0.000000E+000
1	111.50437786	2.053803E-011	5.268030E-012	0	0.000000E+000
1	111.50440682	5.268030E-012	2.053803E-011	1	0.000000E+000
1	111.50499075	2.053803E-011	5.268030E-012	0	0.000000E+000
1	111.51789033	5.268030E-012	2.053803E-011	1	0.000000E+000
1	111.51892570	2.053803E-011	5.268030E-012	0	0.000000E+000
1	111.51894220	5.268030E-012	2.053803E-011	1	0.000000E+000
1	111.52020899	2.053803E-011	5.268030E-012	0	0.000000E+000
1	111.52055244	5.268030E-012	2.053803E-011	1	0.000000E+000
1	111.52098516	2.053803E-011	5.268030E-012	0	0.000000E+000
1	111.52262471	5.268030E-012	2.053803E-011	1	0.000000E+000
1	111.52345685	2.053803E-011	5.268030E-012	0	0.000000E+000
1	111.52997012	5.268030E-012	2.053803E-011	1	0.000000E+000
1	111.53144750	2.053803E-011	5.268030E-012	0	0.000000E+000
1	111.53146582	5.268030E-012	2.053803E-011	1	0.000000E+000
1	111.53153957	2.053803E-011	5.268030E-012	0	0.000000E+000
1	111.53378416	5.268030E-012	2.053803E-011	1	0.000000E+000
1	111.53410776	2.053803E-011	5.268030E-012	0	0.000000E+000
1	111.53617358	5.268030E-012	2.053803E-011	1	0.000000E+000
1	111.53791950	2.053803E-011	5.268030E-012	0	0.000000E+000
1	111.53797871	5.268030E-012	2.053803E-011	1	0.000000E+000
1	111.53813223	2.053803E-011	5.268030E-012	0	0.000000E+000
1	111.54011241	5.268030E-012	2.053803E-011	1	0.000000E+000
1	111.54259745	2.053803E-011	5.268030E-012	0	0.000000E+000
1	111.55868467	5.268030E-012	2.053803E-011	1	0.000000E+000
1	111.55975631	2.053803E-011	5.268030E-012	0	0.000000E+000
1	111.56049798	5.268030E-012	2.053803E-011	1	0.000000E+000
1	111.56053714	2.053803E-011	5.268030E-012	0	0.000000E+000
1	111.56574215	5.268030E-012	2.053803E-011	1	0.000000E+000
1	111.56607414	2.053803E-011	5.268030E-012	0	0.000000E+000
1	111.56786490	5.268030E-012	2.053803E-011	1	0.000000E+000
1	111.56826884	2.053803E-011	5.268030E-012	0	0.000000E+000
1	111.58046634	5.268030E-012	2.053803E-011	1	0.000000E+000
1	111.58138465	2.053803E-011	5.268030E-012	0	0.000000E+000
1	111.58142425	5.268030E-012	2.053803E-011	1	0.000000E+000
1	111.58185859	2.053803E-011	5.268030E-012	0	0.000000E+000
1	111.59873369	5.268030E-012	2.053803E-011	1	0.000000E+000
1	111.59907839	2.053803E-011	5.268030E-012	0	0.000000E+000
1	111.60021389	5.268030E-012	2.053803E-011	1	0.000000E+000
1	111.60171928	2.053803E-011	5.268030E-012	0	0.000000E+000
1	111.60174910	5.268030E-012	2.053803E-011	1	0.000000E+000
1	111.60775982	2.053803E-011	5.268030E-012	0	0.000000E+000
1	111.60806409	5.268030E-012	2.053803E-011	1	0.000000E+000
1	111.61073840	2.053803E-011	5.268030E-012	0	0.000000E+000
1	111.61096556	5.268030E-012	2.053803E-011	1	0.000000E+000
1	111.61194952	2.053803E-011	5.268030E-012	0	0.000000E+000
1	111.61425072	5.268030E-012	2.053803E-011	1	0.000000E+000
1	111.61506676	2.053803E-011	5.268030E-012	0	0.000000E+000
1	114.03394415	5.327199E-012	2.059720E-011	1	0.000000E+000
1	114.03473195	2.059720E-011	5.327199E-012	0	0.000000E+000
1	114.05228312	5.327199E-012	2.059720E-011	1	0.000000E+000
1	114.05271802	2.059720E-011	5.327199E-012	0	0.000000E+000
1	114.05415483	5.327199E-012	2.059720E-011	1	0.000000E+000
1	114.05422043	2.059720E-011	5.327199E-012	0	0.000000E+000
1	114.07473629	5.327199E-012	2.059720E-011	1	0.000000E+000
1	114.07637991	2.059720E-011	5.327199E-012	0	0.000000E+000
1	114.07823507	5.327199E-012	2.059720E-011	1	0.000000E+000
1	114.08059345	2.059720E-011	5.327199E-012	0	0.000000E+000
1	114.08444460	5.327199E-012	2.059720E-011	1	0.000000E+000
1	114.08535350	2.059720E-011	5.327199E-012	0	0.000000E+000
1	114.08539714	5.327199E-012	2.059720E-011	1	0.000000E+000
1	114.08669559	2.059720E-011	5.327199E-012	0	0.000000E+000
1	114.08670388	5.327199E-012	2.059720E-011	1	0.000000E+000
1	114.08816342	2.059720E-011	5.327199E-012	0	0.000000E+000
1	114.09345783	5.327199E-012	2.059720E-011	1	0.000000E+000
1	114.09588512	2.059720E-011	5.327199E-012	0	0.000000E+000
1	114.09589585	5.327199E-012	2.059720E-011	1	0.000000E+000
1	114.09667112	2.059720E-011	5.327199E-012	0	0.000000E+000
1	114.09669606	5.327199E-012	2.059720E-011	1	0.000000E+000
1	114.09688032	2.059720E-011	5.327199E-012	0	0.000000E+000
1	114.11211818	5.327199E-012	2.059720E-011	1	0.000000E+000
1	114.11265689	2.059720E-011	5.327199E-012	0	0.000000E+000
1	114.12431620	5.327199E-012	2.059720E-011	1	0.000000E+000
1	114.12482296	2.059720E-011	5.327199E-012	0	0.000000E+000
1	133.31717088	5.382507E-012	2.065251E-011	1	0.000000E+000
1	133.31729897	2.065251E-011	5.382507E-012	0	0.000000E+000
1	133.31733301	5.382507E-012	2.065251E-011	1	0.000000E+000
1	133.31816414	2.065251E-011	5.382507E-012	0	0.000000E+000
1	133.32954919	5.382507E-012	2.065251E-011	1	0.000000E+000
1	133.32968225	2.065251E-011	5.382507E-012	0	0.000000E+000
1	133.33485056	5.382507E-012	2.065251E-011	1	0.000000E+000
1	133.34117516	2.065251E-011	5.382507E-012	0	0.000000E+000
1	133.34118580	5.382507E-012	2.065251E-011	1	0.000000E+000
1	133.34518260	2.065251E-011	5.382507E-012	0	0.000000E+000
1	133.35031494	5.382507E-012	2.065251E-011	1	0.000000E+000
1	133.35035920	2.065251E-011	5.382507E-012	0	0.000000E+000
1	133.35291939	5.382507E-012	2.065251E-011	1	0.000000E+000
1	133.35329690	2.065251E-011	5.382507E-012	0	0.000000E+000
1	133.36242782	5.382507E-012	2.065251E-011	1	0.000000E+000
1	133.36341694	2.065251E-011	5.382507E-012	0	0.000000E+000
1	133.36521010	5.382507E-012	2.065251E-011	1	0.000000E+000
1	133.36740872	2.065251E-011	5.382507E-012	0	0.000000E+000
1	133.37462412	5.382507E-012	2.065251E-011	1	0.000000E+000
1	133.38080795	2.065251E-011	5.382507E-012	0	0.000000E+000
1	133.38196269	5.382507E-012	2.065251E-011	1	0.000000E+000
1	133.38210924	2.065251E-011	5.382507E-012	0	0.000000E+000
1	133.39307788	5.382507E-012	2.065251E-011	1	0.000000E+000
1	133.39461450	2.065251E-011	5.382507E-012	0	0.000000E+000
1	133.40662174	5.382507E-012	2.065251E-011	1	0.000000E+000
1	133.40753023	2.065251E-011	5.382507E-012	0	0.000000E+000
1	133.40754588	5.382507E-012	2.065251E-011	1	0.000000E+000
1	133.40767553	2.065251E-011	5.382507E-012	0	0.000000E+000
1	133.40770787	5.382507E-012	2.065251E-011	1	0.000000E+000
1	133.40944534	2.065251E-011	5.382507E-012	0	0.000000E+000
1	133.40947075	5.382507E-012	2.065251E-011	1	0.000000E+000
1	133.40969709	2.065251E-011	5.382507E-012	0	0.000000E+000
1	133.40973143	5.382507E-012	2.065251E-011	1	0.000000E+000
1	133.40982431	2.065251E-011	5.382507E-012	0	0.000000E+000
1	133.41959131	5.382507E-012	2.065251E-011	1	0.000000E+000
1	133.42101271	2.065251E-011	5.382507E-012	0	0.000000E+000
1	133.43725003	5.382507E-012	2.065251E-011	1	0.000000E+000
1	133.43896739	2.065251E-011	5.382507E-012	0	0.000000E+000
1	133.44295413	5.382507E-012	2.065251E-011	1	0.000000E+000
1	133.44488693	2.065251E-011	5.382507E-012	0	0.000000E+000
1	133.44492181	5.382507E-012	2.065251E-011	1	0.000000E+000
1	133.44497749	2.065251E-011	5.382507E-012	0	0.000000E+000
1	133.45205916	5.382507E-012	2.065251E-011	1	0.000000E+000
1	133.45401923	2.065251E-011	5.382507E-012	0	0.000000E+000
1	133.45405332	5.382507E-012	2.065251E-011	1	0.000000E+000
1	133.45463981	2.065251E-011	5.382507E-012	0	0.000000E+000
1	133.45563861	5.382507E-012	2.065251E-011	1	0.000000E+000
1	133.45580470	2.065251E-011	5.382507E-012	0	0.000000E+000
1	133.46130312	5.382507E-012	2.065251E-011	1	0.000000E+000
1	133.46342833	2.065251E-011	5.382507E-012	0	0.000000E+000
1	133.46896465	5.382507E-012	2.065251E-011	1	0.000000E+000
1	133.46960445	2.065251E-011	5.382507E-012	0	0.000000E+000
1	133.47346526	5.382507E-012	2.065251E-011	1	0.000000E+000
1	133.47435622	2.065251E-011	5.382507E-012	0	0.000000E+000
1	133.47511542	5.382507E-012	2.065251E-011	1	0.000000E+000
1	133.47525056	2.065251E-011	5.382507E-012	0	0.000000E+000
1	133.47775440	5.382507E-012	2.065251E-011	1	0.000000E+000
1	133.47817472	2.065251E-011	5.382507E-012	0	0.000000E+000
1	133.47820056	5.382507E-012	2.065251E-011	1	0.000000E+000
1	133.47841133	2.065251E-011	5.382507E-012	0	0.000000E+000
1	133.47845583	5.382507E-012	2.065251E-011	1	0.000000E+000
1	133.47943119	2.065251E-011	5.382507E-012	0	0.000000E+000
1	133.48766239	5.382507E-012	2.065251E-011	1	0.000000E+000
1	133.49165249	2.065251E-011	5.382507E-012	0	0.000000E+000
1	133.49668296	5.382507E-012	2.065251E-011	1	0.000000E+000
1	133.49829691	2.065251E-011	5.382507E-012	0	0.000000E+000
1	133.49839051	5.382507E-012	2.065251E-011	1	0.000000E+000
1	133.49848500	2.065251E-011	5.382507E-012	0	0.000000E+000
1	133.49940314	5.382507E-012	2.065251E-011	1	0.000000E+000
1	133.49950505	2.065251E-011	5.382507E-012	0	0.000000E+000
1	133.49975173	5.382507E-012	2.065251E-011	1	0.000000E+000
1	133.50007626	2.065251E-011	5.382507E-012	0	0.000000E+000
1	133.51702125	5.382507E-012	2.065251E-011	1	0.000000E+000
1	133.51747011	2.065251E-011	5.382507E-012	0	0.000000E+000
1	133.53988875	5.382507E-012	2.065251E-011	1	0.000000E+000
1	133.54208612	2.065251E-011	5.382507E-012	0	0.000000E+000
1	133.54275963	5.382507E-012	2.065251E-011	1	0.000000E+000
1	133.54313657	2.065251E-011	5.382507E-012	0	0.000000E+000
1	133.54602769	5.382507E-012	2.065251E-011	1	0.000000E+000
1	133.54905937	2.065251E-011	5.382507E-012	0	0.000000E+000
1	133.56488085	5.382507E-012	2.065251E-011	1	0.000000E+000
1	133.56505116	2.065251E-011	5.382507E-012	0	0.000000E+000
1	133.56914448	5.382507E-012	2.065251E-011	1	0.000000E+000
1	133.57201447	2.065251E-011	5.382507E-012	0	0.000000E+000
1	133.58044240	5.382507E-012	2.065251E-011	1	0.000000E+000
1	133.58070946	2.065251E-011	5.382507E-012	0	0.000000E+000
1	133.58808907	5.382507E-012	2.065251E-011	1	0.000000E+000
1	133.58943875	2.065251E-011	5.382507E-012	0	0.000000E+000
1	133.59050716	5.382507E-012	2.065251E-011	1	0.000000E+000
1	133.59148997	2.065251E-011	5.382507E-012	0	0.000000E+000
1	133.59235584	5.382507E-012	2.065251E-011	1	0.000000E+000
1	133.59265190	2.065251E-011	5.382507E-012	0	0.000000E+000
1	133.59267202	5.382507E-012	2.065251E-011	1	0.000000E+000
1	133.59380032	2.065251E-011	5.382507E-012	0	0.000000E+000
1	133.59824335	5.382507E-012	2.065251E-011	1	0.000000E+000
1	133.59910218	2.065251E-011	5.382507E-012	0	0.000000E+000
1	133.60318269	5.382507E-012	2.065251E-011	1	0.000000E+000
1	133.60328403	2.065251E-011	5.382507E-012	0	0.000000E+000
1	133.60331189	5.382507E-012	2.065251E-011	1	0.000000E+000
1	133.60358664	2.065251E-011	5.382507E-012	0	0.000000E+000
1	133.60507064	5.382507E-012	2.065251E-011	1	0.000000E+000
1	133.60584028	2.065251E-011	5.382507E-012	0	0.000000E+000
1	133.60587071	5.382507E-012	2.065251E-011	1	0.000000E+000
1	133.60730305	2.065251E-011	5.382507E-012	0	0.000000E+000
1	133.60868810	5.382507E-012	2.065251E-011	1	0.000000E+000
1	133.60913103	2.065251E-011	5.382507E-012	0	0.000000E+000
1	133.60920420	5.382507E-012	2.065251E-011	1	0.000000E+000
1	133.61027827	2.065251E-011	5.382507E-012	0	0.000000E+000
1	133.61751512	5.382507E-012	2.065251E-011	1	0.000000E+000
1	133.61788948	2.065251E-011	5.382507E-012	0	0.000000E+000
1	133.61791411	5.382507E-012	2.065251E-011	1	0.000000E+000
1	133.61846547	2.065251E-011	5.382507E-012	0	0.000000E+000
1	133.62075025	5.382507E-012	2.065251E-011	1	0.000000E+000
1	133.62409560	2.065251E-011	5.382507E-012	0	0.000000E+000
1	133.64436467	5.382507E-012	2.065251E-011	1	0.000000E+000
1	133.64588171	2.065251E-011	5.382507E-012	0	0.000000E+000
1	133.64592537	5.382507E-012	2.065251E-011	1	0.000000E+000
1	133.64615470	2.065251E-011	5.382507E-012	0	0.000000E+000
1	133.67248336	5.382507E-012	2.065251E-011	1	0.000000E+000
1	133.67297647	2.065251E-011	5.382507E-012	0	0.000000E+000
1	133.67922215	5.382507E-012	2.065251E-011	1	0.000000E+000
1	133.68083413	2.065251E-011	5.382507E-012	0	0.000000E+000
1	133.68142257	5.382507E-012	2.065251E-011	1	0.000000E+000
1	133.68567829	2.065251E-011	5.382507E-012	0	0.000000E+000
1	133.69661001	5.382507E-012	2.065251E-011	1	0.000000E+000
1	133.70087069	2.065251E-011	5.382507E-012	0	0.000000E+000
1	133.70497934	5.382507E-012	2.065251E-011	1	0.000000E+000
1	133.70653413	2.065251E-011	5.382507E-012	0	0.000000E+000
1	133.72068662	5.382507E-012	2.065251E-011	1	0.000000E+000
1	133.72077913	2.065251E-011	5.382507E-012	0	0.000000E+000
1	133.73600984	5.382507E-012	2.065251E-011	1	0.000000E+000
1	133.73604705	2.065251E-011	5.382507E-012	0	0.000000E+000
1	133.73697154	5.382507E-012	2.065251E-011	1	0.000000E+000
1	133.73816101	2.065251E-011	5.382507E-012	0	0.000000E+000
1	133.73819030	5.382507E-012	2.065251E-011	1	0.000000E+000
1	133.73901797	2.065251E-011	5.382507E-012	0	0.000000E+000
1	133.73904609	5.382507E-012	2.065251E-011	1	0.000000E+000
1	133.74049974	2.065251E-011	5.382507E-012	0	0.000000E+000
1	133.74115342	5.382507E-012	2.065251E-011	1	0.000000E+000
1	133.74184282	2.065251E-011	5.382507E-012	0	0.000000E+000
1	133.74185560	5.382507E-012	2.065251E-011	1	0.000000E+000
1	133.74387956	2.065251E-011	5.382507E-012	0	0.000000E+000
1	133.75660675	5.382507E-012	2.065251E-011	1	0.000000E+000
1	133.75899565	2.065251E-011	5.382507E-012	0	0.000000E+000
1	133.75900956	5.382507E-012	2.065251E-011	1	0.000000E+000
1	133.75953582	2.065251E-011	5.382507E-012	0	0.000000E+000
1	133.75958132	5.382507E-012	2.065251E-011	1	0.000000E+000
1	133.76000795	2.065251E-011	5.382507E-012	0	0.000000E+000
1	133.76002223	5.382507E-012	2.065251E-011	1	0.000000E+000
1	133.76119230	2.065251E-011	5.382507E-012	0	0.000000E+000
1	133.77652776	5.382507E-012	2.065251E-011	1	0.000000E+000
1	133.77884887	2.065251E-011	5.382507E-012	0	0.000000E+000
1	133.78548969	5.382507E-012	2.065251E-011	1	0.000000E+000
1	133.78691980	2.065251E-011	5.382507E-012	0	0.000000E+000
1	133.78802098	5.382507E-012	2.065251E-011	1	0.000000E+000
1	133.78949976	2.065251E-011	5.382507E-012	0	0.000000E+000
1	133.79676166	5.382507E-012	2.065251E-011	1	0.000000E+000
1	133.79690574	2.065251E-011	5.382507E-012	0	0.000000E+000
1	133.79964175	5.382507E-012	2.065251E-011	1	0.000000E+000
1	133.80208532	2.065251E-011	5.382507E-012	0	0.000000E+000
1	133.80211228	5.382507E-012	2.065251E-011	1	0.000000E+000
1	133.80377894	2.065251E-011	5.382507E-012	0	0.000000E+000
1	133.81544275	5.382507E-012	2.065251E-011	1	0.000000E+000
1	133.81598574	2.065251E-011	5.382507E-012	0	0.000000E+000
1	133.82442924	5.382507E-012	2.065251E-011	1	0.000000E+000
1	133.82489369	2.065251E-011	5.382507E-012	0	0.000000E+000
1	133.82490640	5.382507E-012	2.065251E-011	1	0.000000E+000
1	133.82498278	2.065251E-011	5.382507E-012	0	0.000000E+000
1	133.82501100	5.382507E-012	2.065251E-011	1	0.000000E+000
1	133.82516490	2.065251E-011	5.382507E-012	0	0.000000E+000
1	133.82597293	5.382507E-012	2.065251E-011	1	0.000000E+000
1	133.82830028	2.065251E-011	5.382507E-012	0	0.000000E+000
1	133.82832321	5.382507E-012	2.065251E-011	1	0.000000E+000
1	133.82858521	2.065251E-011	5.382507E-012	0	0.000000E+000
1	133.82861840	5.382507E-012	2.065251E-011	1	0.000000E+000
1	133.82927648	2.065251E-011	5.382507E-012	0	0.000000E+000
1	133.83584318	5.382507E-012	2.065251E-011	1	0.000000E+000
1	133.83607063	2.065251E-011	5.382507E-012	0	0.000000E+000
1	133.83608615	5.382507E-012	2.065251E-011	1	0.000000E+000
1	133.83680069	2.065251E-011	5.382507E-012	0	0.000000E+000
1	133.83916357	5.382507E-012	2.065251E-011	1	0.000000E+000
1	133.83923293	2.065251E-011	5.382507E-012	0	0.000000E+000
1	133.84047253	5.382507E-012	2.065251E-011	1	0.000000E+000
1	133.84174799	2.065251E-011	5.382507E-012	0	0.000000E+000
1	133.84175978	5.382507E-012	2.065251E-011	1	0.000000E+000
1	133.84220944	2.065251E-011	5.382507E-012	0	0.000000E+000
1	133.85950422	5.382507E-012	2.065251E-011	1	0.000000E+000
1	133.85989988	2.065251E-011	5.382507E-012	0	0.000000E+000
1	133.86356137	5.382507E-012	2.065251E-011	1	0.000000E+000
1	133.86386574	2.065251E-011	5.382507E-012	0	0.000000E+000
1	133.86542448	5.382507E-012	2.065251E-011	1	0.000000E+000
1	133.86567350	2.065251E-011	5.382507E-012	0	0.000000E+000
1	133.86569759	5.382507E-012	2.065251E-011	1	0.000000E+000
1	133.86631341	2.065251E-011	5.382507E-012	0	0.000000E+000
1	133.87828619	5.382507E-012	2.065251E-011	1	0.000000E+000
1	133.88001684	2.065251E-011	5.382507E-012	0	0.000000E+000
1	133.88867780	5.382507E-012	2.065251E-011	1	0.000000E+000
1	133.89267138	2.065251E-011	5.382507E-012	0	0.000000E+000
1	133.89335186	5.382507E-012	2.065251E-011	1	0.000000E+000
1	133.89461383	2.065251E-011	5.382507E-012	0	0.000000E+000
1	133.89829836	5.382507E-012	2.065251E-011	1	0.000000E+000
1	133.89890580	2.065251E-011	5.382507E-012	0	0.000000E+000
1	133.89896735	5.382507E-012	2.065251E-011	1	0.000000E+000
1	133.89931735	2.065251E-011	5.382507E-012	0	0.000000E+000
1	133.90847715	5.382507E-012	2.065251E-011	1	0.000000E+000
1	133.90912107	2.065251E-011	5.382507E-012	0	0.000000E+000
1	133.91703716	5.382507E-012	2.065251E-011	1	0.000000E+000
1	133.91842737	2.065251E-011	5.382507E-012	0	0.000000E+000
1	133.91847187	5.382507E-012	2.065251E-011	1	0.000000E+000
1	133.91868784	2.065251E-011	5.382507E-012	0	0.000000E+000
1	133.91958559	5.382507E-012	2.065251E-011	1	0.000000E+000
1	133.92029994	2.065251E-011	5.382507E-012	0	0.000000E+000
1	133.92371799	5.382507E-012	2.065251E-011	1	0.000000E+000
1	133.92419436	2.065251E-011	5.382507E-012	0	0.000000E+000
1	133.93877550	5.382507E-012	2.065251E-011	1	0.000000E+000
1	133.94170003	2.065251E-011	5.382507E-012	0	0.000000E+000
1	133.94463449	5.382507E-012	2.065251E-011	1	0.000000E+000
1	133.94511844	2.065251E-011	5.382507E-012	0	0.000000E+000
1	133.94784112	5.382507E-012	2.065251E-011	1	0.000000E+000
1	133.94848490	2.065251E-011	5.382507E-012	0	0.000000E+000
1	133.95814584	5.382507E-012	2.065251E-011	1	0.000000E+000
1	133.96039605	2.065251E-011	5.382507E-012	0	0.000000E+000
1	134.24894827	5.617711E-012	2.088771E-011	1	0.000000E+000
1	134.24921945	2.088771E-011	5.617711E-012	0	0.000000E+000
1	134.24923168	5.617711E-012	2.088771E-011	1	0.000000E+000
1	134.25250291	2.088771E-011	5.617711E-012	0	0.000000E+000
1	134.25298580	5.617711E-012	2.088771E-011	1	0.000000E+000
1	134.25350746	2.088771E-011	5.617711E-012	0	0.000000E+000
1	134.25356797	5.617711E-012	2.088771E-011	1	0.000000E+000
1	134.25580492	2.088771E-011	5.617711E-012	0	0.000000E+000
1	134.25849777	5.617711E-012	2.088771E-011	1	0.000000E+000
1	134.25961891	2.088771E-011	5.617711E-012	0	0.000000E+000
1	134.26042182	5.617711E-012	2.088771E-011	1	0.000000E+000
1	134.26137768	2.088771E-011	5.617711E-012	0	0.000000E+000
1	134.26471032	5.617711E-012	2.088771E-011	1	0.000000E+000
1	134.26516651	2.088771E-011	5.617711E-012	0	0.000000E+000
1	134.26517788	5.617711E-012	2.088771E-011	1	0.000000E+000
1	134.26617038	2.088771E-011	5.617711E-012	0	0.000000E+000
1	134.26844338	5.617711E-012	2.088771E-011	1	0.000000E+000
1	134.26893651	2.088771E-011	5.617711E-012	0	0.000000E+000
1	134.26894527	5.617711E-012	2.088771E-011	1	0.000000E+000
1	134.27057369	2.088771E-011	5.617711E-012	0	0.000000E+000
1	134.27769115	5.617711E-012	2.088771E-011	1	0.000000E+000
1	134.27789354	2.088771E-011	5.617711E-012	0	0.000000E+000
1	134.27972153	5.617711E-012	2.088771E-011	1	0.000000E+000
1	134.28066371	2.088771E-011	5.617711E-012	0	0.000000E+000
1	134.28069191	5.617711E-012	2.088771E-011	1	0.000000E+000
1	134.28085844	2.088771E-011	5.617711E-012	0	0.000000E+000
1	134.29964837	5.617711E-012	2.088771E-011	1	0.000000E+000
1	134.30165217	2.088771E-011	5.617711E-012	0	0.000000E+000
1	134.30173912	5.617711E-012	2.088771E-011	1	0.000000E+000
1	134.30291394	2.088771E-011	5.617711E-012	0	0.000000E+000
1	134.30294507	5.617711E-012	2.088771E-011	1	0.000000E+000
1	134.30505688	2.088771E-011	5.617711E-012	0	0.000000E+000
1	134.31032540	5.617711E-012	2.088771E-011	1	0.000000E+000
1	134.31065026	2.088771E-011	5.617711E-012	0	0.000000E+000
1	134.31282803	5.617711E-012	2.088771E-011	1	0.000000E+000
1	134.31317838	2.088771E-011	5.617711E-012	0	0.000000E+000
1	134.31324978	5.617711E-012	2.088771E-011	1	0.000000E+000
1	134.31337225	2.088771E-011	5.617711E-012	0	0.000000E+000
1	134.31339140	5.617711E-012	2.088771E-011	1	0.000000E+000
1	134.31469575	2.088771E-011	5.617711E-012	0	0.000000E+000
1	134.31832426	5.617711E-012	2.088771E-011	1	0.000000E+000
1	134.31928436	2.088771E-011	5.617711E-012	0	0.000000E+000
1	134.32284611	5.617711E-012	2.088771E-011	1	0.000000E+000
1	134.32333660	2.088771E-011	5.617711E-012	0	0.000000E+000
1	134.35308446	5.617711E-012	2.088771E-011	1	0.000000E+000
1	134.35433378	2.088771E-011	5.617711E-012	0	0.000000E+000
1	134.35804628	5.617711E-012	2.088771E-011	1	0.000000E+000
1	134.36169266	2.088771E-011	5.617711E-012	0	0.000000E+000
1	134.36170311	5.617711E-012	2.088771E-011	1	0.000000E+000
1	134.36257798	2.088771E-011	5.617711E-012	0	0.000000E+000
1	134.36404714	5.617711E-012	2.088771E-011	1	0.000000E+000
1	134.36437432	2.088771E-011	5.617711E-012	0	0.000000E+000
1	134.37591500	5.617711E-012	2.088771E-011	1	0.000000E+000
1	134.37706915	2.088771E-011	5.617711E-012	0	0.000000E+000
1	134.38830251	5.617711E-012	2.088771E-011	1	0.000000E+000
1	134.38913302	2.088771E-011	5.617711E-012	0	0.000000E+000
1	134.39913064	5.617711E-012	2.088771E-011	1	0.000000E+000
1	134.40031517	2.088771E-011	5.617711E-012	0	0.000000E+000
1	134.40732757	5.617711E-012	2.088771E-011	1	0.000000E+000
1	134.40749562	2.088771E-011	5.617711E-012	0	0.000000E+000
1	134.40752959	5.617711E-012	2.088771E-011	1	0.000000E+000
1	134.40757788	2.088771E-011	5.617711E-012	0	0.000000E+000
1	134.40760410	5.617711E-012	2.088771E-011	1	0.000000E+000
1	134.40881494	2.088771E-011	5.617711E-012	0	0.000000E+000
1	134.41120974	5.617711E-012	2.088771E-011	1	0.000000E+000
1	134.41140863	2.088771E-011	5.617711E-012	0	0.000000E+000
1	134.42263518	5.617711E-012	2.088771E-011	1	0.000000E+000
1	134.42412961	2.088771E-011	5.617711E-012	0	0.000000E+000
1	134.42415731	5.617711E-012	2.088771E-011	1	0.000000E+000
1	134.42575691	2.088771E-011	5.617711E-012	0	0.000000E+000
1	134.43495022	5.617711E-012	2.088771E-011	1	0.000000E+000
1	134.43937059	2.088771E-011	5.617711E-012	0	0.000000E+000
1	134.44562362	5.617711E-012	2.088771E-011	1	0.000000E+000
1	134.44569747	2.088771E-011	5.617711E-012	0	0.000000E+000
1	134.44571331	5.617711E-012	2.088771E-011	1	0.000000E+000
1	134.44636398	2.088771E-011	5.617711E-012	0	0.000000E+000
1	134.44642102	5.617711E-012	2.088771E-011	1	0.000000E+000
1	134.44683898	2.088771E-011	5.617711E-012	0	0.000000E+000
1	134.45996649	5.617711E-012	2.088771E-011	1	0.000000E+000
1	134.46020875	2.088771E-011	5.617711E-012	0	0.000000E+000
1	134.46022105	5.617711E-012	2.088771E-011	1	0.000000E+000
1	134.46058430	2.088771E-011	5.617711E-012	0	0.000000E+000
1	134.46060461	5.617711E-012	2.088771E-011	1	0.000000E+000
1	134.46748671	2.088771E-011	5.617711E-012	0	0.000000E+000
1	134.47460655	5.617711E-012	2.088771E-011	1	0.000000E+000
1	134.47534975	2.088771E-011	5.617711E-012	0	0.000000E+000
1	134.48271697	5.617711E-012	2.088771E-011	1	0.000000E+000
1	134.48757181	2.088771E-011	5.617711E-012	0	0.000000E+000
1	134.48760226	5.617711E-012	2.088771E-011	1	0.000000E+000
1	134.48811413	2.088771E-011	5.617711E-012	0	0.000000E+000
1	134.49432361	5.617711E-012	2.088771E-011	1	0.000000E+000
1	134.49475281	2.088771E-011	5.617711E-012	0	0.000000E+000
1	134.49478947	5.617711E-012	2.088771E-011	1	0.000000E+000
1	134.49572507	2.088771E-011	5.617711E-012	0	0.000000E+000
1	134.49615655	5.617711E-012	2.088771E-011	1	0.000000E+000
1	134.49654823	2.088771E-011	5.617711E-012	0	0.000000E+000
1	134.51047060	5.617711E-012	2.088771E-011	1	0.000000E+000
1	134.51505930	2.088771E-011	5.617711E-012	0	0.000000E+000
1	134.55023938	5.617711E-012	2.088771E-011	1	0.000000E+000
1	134.55039928	2.088771E-011	5.617711E-012	0	0.000000E+000
1	134.55502523	5.617711E-012	2.088771E-011	1	0.000000E+000
1	134.55554248	2.088771E-011	5.617711E-012	0	0.000000E+000
1	134.55555514	5.617711E-012	2.088771E-011	1	0.000000E+000
1	134.55567841	2.088771E-011	5.617711E-012	0	0.000000E+000
1	134.56331684	5.617711E-012	2.088771E-011	1	0.000000E+000
1	134.56359268	2.088771E-011	5.617711E-012	0	0.000000E+000
1	134.56677571	5.617711E-012	2.088771E-011	1	0.000000E+000
1	134.56689205	2.088771E-011	5.617711E-012	0	0.000000E+000
1	134.57424034	5.617711E-012	2.088771E-011	1	0.000000E+000
1	134.57731958	2.088771E-011	5.617711E-012	0	0.000000E+000
1	134.57732837	5.617711E-012	2.088771E-011	1	0.000000E+000
1	134.57849047	2.088771E-011	5.617711E-012	0	0.000000E+000
1	134.57849694	5.617711E-012	2.088771E-011	1	0.000000E+000
1	134.57854945	2.088771E-011	5.617711E-012	0	0.000000E+000
1	134.58376270	5.617711E-012	2.088771E-011	1	0.000000E+000
1	134.58551484	2.088771E-011	5.617711E-012	0	0.000000E+000
1	134.58556797	5.617711E-012	2.088771E-011	1	0.000000E+000
1	134.58667095	2.088771E-011	5.617711E-012	0	0.000000E+000
1	134.60509547	5.617711E-012	2.088771E-011	1	0.000000E+000
1	134.60815243	2.088771E-011	5.617711E-012	0	0.000000E+000
1	134.60837954	5.617711E-012	2.088771E-011	1	0.000000E+000
1	134.60928849	2.088771E-011	5.617711E-012	0	0.000000E+000
1	134.60931995	5.617711E-012	2.088771E-011	1	0.000000E+000
1	134.60993765	2.088771E-011	5.617711E-012	0	0.000000E+000
1	134.61117989	5.617711E-012	2.088771E-011	1	0.000000E+000
1	134.61121101	2.088771E-011	5.617711E-012	0	0.000000E+000
1	134.61126114	5.617711E-012	2.088771E-011	1	0.000000E+000
1	134.61195583	2.088771E-011	5.617711E-012	0	0.000000E+000
1	134.62502999	5.617711E-012	2.088771E-011	1	0.000000E+000
1	134.62522921	2.088771E-011	5.617711E-012	0	0.000000E+000
1	134.63652784	5.617711E-012	2.088771E-011	1	0.000000E+000
1	134.63802997	2.088771E-011	5.617711E-012	0	0.000000E+000
1	134.63805238	5.617711E-012	2.088771E-011	1	0.000000E+000
1	134.63901658	2.088771E-011	5.617711E-012	0	0.000000E+000
1	134.63902727	5.617711E-012	2.088771E-011	1	0.000000E+000
1	134.63948038	2.088771E-011	5.617711E-012	0	0.000000E+000
1	134.64211656	5.617711E-012	2.088771E-011	1	0.000000E+000
1	134.64264627	2.088771E-011	5.617711E-012	0	0.000000E+000
1	134.64267154	5.617711E-012	2.088771E-011	1	0.000000E+000
1	134.64383869	2.088771E-011	5.617711E-012	0	0.000000E+000
1	134.64385133	5.617711E-012	2.088771E-011	1	0.000000E+000
1	134.64396354	2.088771E-011	5.617711E-012	0	0.000000E+000
1	134.66686241	5.617711E-012	2.088771E-011	1	0.000000E+000
1	134.66805420	2.088771E-011	5.617711E-012	0	0.000000E+000
1	134.66808201	5.617711E-012	2.088771E-011	1	0.000000E+000
1	134.66985761	2.088771E-011	5.617711E-012	0	0.000000E+000
1	134.67011499	5.617711E-012	2.088771E-011	1	0.000000E+000
1	134.67038179	2.088771E-011	5.617711E-012	0	0.000000E+000
1	134.82168108	5.451725E-012	2.072172E-011	1	0.000000E+000
1	134.82409733	2.072172E-011	5.451725E-012	0	0.000000E+000
1	134.83443940	5.451725E-012	2.072172E-011	1	0.000000E+000
1	134.83526347	2.072172E-011	5.451725E-012	0	0.000000E+000
1	134.83533194	5.451725E-012	2.072172E-011	1	0.000000E+000
1	134.83618902	2.072172E-011	5.451725E-012	0	0.000000E+000
1	134.83620407	5.451725E-012	2.072172E-011	1	0.000000E+000
1	134.83775971	2.072172E-011	5.451725E-012	0	0.000000E+000
1	134.84076976	5.451725E-012	2.072172E-011	1	0.000000E+000
1	134.84085121	2.072172E-011	5.451725E-012	0	0.000000E+000
1	137.11327052	5.310422E-012	2.058042E-011	1	0.000000E+000
1	137.11351501	2.058042E-011	5.310422E-012	0	0.000000E+000
1	137.11445781	5.310422E-012	2.058042E-011	1	0.000000E+000
1	137.11458246	2.058042E-011	5.310422E-012	0	0.000000E+000
1	137.11465374	5.310422E-012	2.058042E-011	1	0.000000E+000
1	137.11512473	2.058042E-011	5.310422E-012	0	0.000000E+000
1	137.11516596	5.310422E-012	2.058042E-011	1	0.000000E+000
1	137.11682992	2.058042E-011	5.310422E-012	0	0.000000E+000
1	137.12251164	5.310422E-012	2.058042E-011	1	0.000000E+000
1	137.12342844	2.058042E-011	5.310422E-012	0	0.000000E+000
1	137.12347044	5.310422E-012	2.058042E-011	1	0.000000E+000
1	137.12374891	2.058042E-011	5.310422E-012	0	0.000000E+000
1	137.12389561	5.310422E-012	2.058042E-011	1	0.000000E+000
1	137.12455168	2.058042E-011	5.310422E-012	0	0.000000E+000
1	137.12631883	5.310422E-012	2.058042E-011	1	0.000000E+000
1	137.12662204	2.058042E-011	5.310422E-012	0	0.000000E+000
1	137.12884501	5.310422E-012	2.058042E-011	1	0.000000E+000
1	137.13193649	2.058042E-011	5.310422E-012	0	0.000000E+000
1	137.14116983	5.310422E-012	2.058042E-011	1	0.000000E+000
1	137.14132255	2.058042E-011	5.310422E-012	0	0.000000E+000
1	137.14134077	5.310422E-012	2.058042E-011	1	0.000000E+000
1	137.14165786	2.058042E-011	5.310422E-012	0	0.000000E+000
1	137.14172721	5.310422E-012	2.058042E-011	1	0.000000E+000
1	137.14407517	2.058042E-011	5.310422E-012	0	0.000000E+000
1	137.14412825	5.310422E-012	2.058042E-011	1	0.000000E+000
1	137.14526778	2.058042E-011	5.310422E-012	0	0.000000E+000
1	137.14529671	5.310422E-012	2.058042E-011	1	0.000000E+000
1	137.14997657	2.058042E-011	5.310422E-012	0	0.000000E+000
1	137.15004493	5.310422E-012	2.058042E-011	1	0.000000E+000
1	137.15145024	2.058042E-011	5.310422E-012	0	0.000000E+000
1	137.17925599	5.310422E-012	2.058042E-011	1	0.000000E+000
1	137.18029355	2.058042E-011	5.310422E-012	0	0.000000E+000
1	144.07460457	5.543472E-012	2.081347E-011	1	0.000000E+000
1	144.07488616	2.081347E-011	5.543472E-012	0	0.000000E+000
1	144.07513971	5.543472E-012	2.081347E-011	1	0.000000E+000
1	144.07690079	2.081347E-011	5.543472E-012	0	0.000000E+000
1	144.07695436	5.543472E-012	2.081347E-011	1	0.000000E+000
1	144.07699971	2.081347E-011	5.543472E-012	0	0.000000E+000
1	144.07836139	5.543472E-012	2.081347E-011	1	0.000000E+000
1	144.07983251	2.081347E-011	5.543472E-012	0	0.000000E+000
1	144.07984641	5.543472E-012	2.081347E-011	1	0.000000E+000
1	144.08084080	2.081347E-011	5.543472E-012	0	0.000000E+000
1	144.08109401	5.543472E-012	2.081347E-011	1	0.000000E+000
1	144.08142376	2.081347E-011	5.543472E-012	0	0.000000E+000
1	144.09726992	5.543472E-012	2.081347E-011	1	0.000000E+000
1	144.10261823	2.081347E-011	5.543472E-012	0	0.000000E+000
1	144.11405854	5.543472E-012	2.081347E-011	1	0.000000E+000
1	144.11841772	2.081347E-011	5.543472E-012	0	0.000000E+000
1	144.12240093	5.543472E-012	2.081347E-011	1	0.000000E+000
1	144.12312788	2.081347E-011	5.543472E-012	0	0.000000E+000
1	144.13351731	5.543472E-012	2.081347E-011	1	0.000000E+000
1	144.13461536	2.081347E-011	5.543472E-012	0	0.000000E+000
1	144.15646768	5.543472E-012	2.081347E-011	1	0.000000E+000
1	144.15713897	2.081347E-011	5.543472E-012	0	0.000000E+000
1	144.15717221	5.543472E-012	2.081347E-011	1	0.000000E+000
1	144.15864111	2.081347E-011	5.543472E-012	0	0.000000E+000
1	144.15891943	5.543472E-012	2.081347E-011	1	0.000000E+000
1	144.16127610	2.081347E-011	5.543472E-012	0	0.000000E+000
1	144.17134863	5.543472E-012	2.081347E-011	1	0.000000E+000
1	144.17173912	2.081347E-011	5.543472E-012	0	0.000000E+000
1	144.17626280	5.543472E-012	2.081347E-011	1	0.000000E+000
1	144.17661132	2.081347E-011	5.543472E-012	0	0.000000E+000
1	144.18013700	5.543472E-012	2.081347E-011	1	0.000000E+000
1	144.18033847	2.081347E-011	5.543472E-012	0	0.000000E+000
1	144.18034961	5.543472E-012	2.081347E-011	1	0.000000E+000
1	144.18048093	2.081347E-011	5.543472E-012	0	0.000000E+000
1	144.18776215	5.543472E-012	2.081347E-011	1	0.000000E+000
1	144.18872934	2.081347E-011	5.543472E-012	0	0.000000E+000
1	144.18914559	5.543472E-012	2.081347E-011	1	0.000000E+000
1	144.19045775	2.081347E-011	5.543472E-012	0	0.000000E+000
1	144.19393174	5.543472E-012	2.081347E-011	1	0.000000E+000
1	144.19433707	2.081347E-011	5.543472E-012	0	0.000000E+000
1	144.19444287	5.543472E-012	2.081347E-011	1	0.000000E+000
1	144.19700736	2.081347E-011	5.543472E-012	0	0.000000E+000
1	145.14406694	5.584653E-012	2.085465E-011	1	0.000000E+000
1	145.14431226	2.085465E-011	5.584653E-012	0	0.000000E+000
1	145.14528541	5.584653E-012	2.085465E-011	1	0.000000E+000
1	145.14600524	2.085465E-011	5.584653E-012	0	0.000000E+000
1	145.15628555	5.584653E-012	2.085465E-011	1	0.000000E+000
1	145.15994890	2.085465E-011	5.584653E-012	0	0.000000E+000
1	145.16330489	5.584653E-012	2.085465E-011	1	0.000000E+000
1	145.16483035	2.085465E-011	5.584653E-012	0	0.000000E+000
1	145.17067307	5.584653E-012	2.085465E-011	1	0.000000E+000
1	145.17292693	2.085465E-011	5.584653E-012	0	0.000000E+000
1	145.17295849	5.584653E-012	2.085465E-011	1	0.000000E+000
1	145.17362501	2.085465E-011	5.584653E-012	0	0.000000E+000
1	145.17527641	5.584653E-012	2.085465E-011	1	0.000000E+000
1	145.17655818	2.085465E-011	5.584653E-012	0	0.000000E+000
1	145.17657056	5.584653E-012	2.085465E-011	1	0.000000E+000
1	145.18536396	2.085465E-011	5.584653E-012	0	0.000000E+000
1	145.18537337	5.584653E-012	2.085465E-011	1	0.000000E+000
1	145.18718479	2.085465E-011	5.584653E-012	0	0.000000E+000
1	145.18719805	5.584653E-012	2.085465E-011	1	0.000000E+000
1	145.18837431	2.085465E-011	5.584653E-012	0	0.000000E+000
1	145.23159226	5.584653E-012	2.085465E-011	1	0.000000E+000
1	145.23238415	2.085465E-011	5.584653E-012	0	0.000000E+000
1	145.23775000	5.584653E-012	2.085465E-011	1	0.000000E+000
1	145.23823942	2.085465E-011	5.584653E-012	0	0.000000E+000
1	145.24032443	5.584653E-012	2.085465E-011	1	0.000000E+000
1	145.24084254	2.085465E-011	5.584653E-012	0	0.000000E+000
1	145.24086541	5.584653E-012	2.085465E-011	1	0.000000E+000
1	145.24417225	2.085465E-011	5.584653E-012	0	0.000000E+000
1	145.25543531	5.584653E-012	2.085465E-011	1	0.000000E+000
1	145.25672411	2.085465E-011	5.584653E-012	0	0.000000E+000
1	145.26502200	5.584653E-012	2.085465E-011	1	0.000000E+000
1	145.26762992	2.085465E-011	5.584653E-012	0	0.000000E+000
1	145.27011543	5.584653E-012	2.085465E-011	1	0.000000E+000
1	145.27117293	2.085465E-011	5.584653E-012	0	0.000000E+000
1	145.27125289	5.584653E-012	2.085465E-011	1	0.000000E+000
1	145.27186659	2.085465E-011	5.584653E-012	0	0.000000E+000
1	145.27675046	5.584653E-012	2.085465E-011	1	0.000000E+000
1	145.27799878	2.085465E-011	5.584653E-012	0	0.000000E+000
1	145.28885158	5.584653E-012	2.085465E-011	1	0.000000E+000
1	145.29485691	2.085465E-011	5.584653E-012	0	0.000000E+000
1	145.29747071	5.584653E-012	2.085465E-011	1	0.000000E+000
1	145.29932895	2.085465E-011	5.584653E-012	0	0.000000E+000
1	145.29933821	5.584653E-012	2.085465E-011	1	0.000000E+000
1	145.29979367	2.085465E-011	5.584653E-012	0	0.000000E+000
1	145.29979817	5.584653E-012	2.085465E-011	1	0.000000E+000
1	145.29999291	2.085465E-011	5.584653E-012	0	0.000000E+000
1	145.30002792	5.584653E-012	2.085465E-011	1	0.000000E+000
1	145.30087294	2.085465E-011	5.584653E-012	0	0.000000E+000
1	145.30090710	5.584653E-012	2.085465E-011	1	0.000000E+000
1	145.30106659	2.085465E-011	5.584653E-012	0	0.000000E+000
1	145.30107037	5.584653E-012	2.085465E-011	1	0.000000E+000
1	145.30501495	2.085465E-011	5.584653E-012	0	0.000000E+000
1	145.30504320	5.584653E-012	2.085465E-011	1	0.000000E+000
1	145.30694186	2.085465E-011	5.584653E-012	0	0.000000E+000
1	145.31109494	5.584653E-012	2.085465E-011	1	0.000000E+000
1	145.31505666	2.085465E-011	5.584653E-012	0	0.000000E+000
1	145.31534259	5.584653E-012	2.085465E-011	1	0.000000E+000
1	145.31545594	2.085465E-011	5.584653E-012	0	0.000000E+000
1	145.31632911	5.584653E-012	2.085465E-011	1	0.000000E+000
1	145.31714284	2.085465E-011	5.584653E-012	0	0.000000E+000
1	145.31717812	5.584653E-012	2.085465E-011	1	0.000000E+000
1	145.31810878	2.085465E-011	5.584653E-012	0	0.000000E+000
1	145.31815114	5.584653E-012	2.085465E-011	1	0.000000E+000
1	145.31852818	2.085465E-011	5.584653E-012	0	0.000000E+000
1	145.32635353	5.584653E-012	2.085465E-011	1	0.000000E+000
1	145.32760209	2.085465E-011	5.584653E-012	0	0.000000E+000
1	145.33273333	5.584653E-012	2.085465E-011	1	0.000000E+000
1	145.33386441	2.085465E-011	5.584653E-012	0	0.000000E+000
1	145.33798945	5.584653E-012	2.085465E-011	1	0.000000E+000
1	145.33969456	2.085465E-011	5.584653E-012	0	0.000000E+000
1	145.33972161	5.584653E-012	2.085465E-011	1	0.000000E+000
1	145.34037682	2.085465E-011	5.584653E-012	0	0.000000E+000
1	145.35536810	5.584653E-012	2.085465E-011	1	0.000000E+000
1	145.35653774	2.085465E-011	5.584653E-012	0	0.000000E+000
1	145.36363419	5.584653E-012	2.085465E-011	1	0.000000E+000
1	145.36472320	2.085465E-011	5.584653E-012	0	0.000000E+000
1	145.36854932	5.584653E-012	2.085465E-011	1	0.000000E+000
1	145.36860145	2.085465E-011	5.584653E-012	0	0.000000E+000
1	145.37472640	5.584653E-012	2.085465E-011	1	0.000000E+000
1	145.37481958	2.085465E-011	5.584653E-012	0	0.000000E+000
1	145.37545642	5.584653E-012	2.085465E-011	1	0.000000E+000
1	145.37635046	2.085465E-011	5.584653E-012	0	0.000000E+000
1	145.37887364	5.584653E-012	2.085465E-011	1	0.000000E+000
1	145.38094809	2.085465E-011	5.584653E-012	0	0.000000E+000
1	145.38210542	5.584653E-012	2.085465E-011	1	0.000000E+000
1	145.38716217	2.085465E-011	5.584653E-012	0	0.000000E+000
1	145.38831888	5.584653E-012	2.085465E-011	1	0.000000E+000
1	145.38843746	2.085465E-011	5.584653E-012	0	0.000000E+000
1	145.38848176	5.584653E-012	2.085465E-011	1	0.000000E+000
1	145.38867669	2.085465E-011	5.584653E-012	0	0.000000E+000
1	145.38872033	5.584653E-012	2.085465E-011	1	0.000000E+000
1	145.38906881	2.085465E-011	5.584653E-012	0	0.000000E+000
1	145.38909818	5.584653E-012	2.085465E-011	1	0.000000E+000
1	145.38930378	2.085465E-011	5.584653E-012	0	0.000000E+000
1	145.39087961	5.584653E-012	2.085465E-011	1	0.000000E+000
1	145.39473374	2.085465E-011	5.584653E-012	0	0.000000E+000
1	145.39479784	5.584653E-012	2.085465E-011	1	0.000000E+000
1	145.39621343	2.085465E-011	5.584653E-012	0	0.000000E+000
1	145.39624228	5.584653E-012	2.085465E-011	1	0.000000E+000
1	145.39693918	2.085465E-011	5.584653E-012	0	0.000000E+000
1	145.40323847	5.584653E-012	2.085465E-011	1	0.000000E+000
1	145.40815664	2.085465E-011	5.584653E-012	0	0.000000E+000
1	145.40818296	5.584653E-012	2.085465E-011	1	0.000000E+000
1	145.40870820	2.085465E-011	5.584653E-012	0	0.000000E+000
1	145.40873451	5.584653E-012	2.085465E-011	1	0.000000E+000
1	145.41068819	2.085465E-011	5.584653E-012	0	0.000000E+000
1	145.41335881	5.584653E-012	2.085465E-011	1	0.000000E+000
1	145.41466725	2.085465E-011	5.584653E-012	0	0.000000E+000
1	145.41472226	5.584653E-012	2.085465E-011	1	0.000000E+000
1	145.41598604	2.085465E-011	5.584653E-012	0	0.000000E+000
1	145.41600809	5.584653E-012	2.085465E-011	1	0.000000E+000
1	145.42478894	2.085465E-011	5.584653E-012	0	0.000000E+000
1	145.43516715	5.584653E-012	2.085465E-011	1	0.000000E+000
1	145.43601176	2.085465E-011	5.584653E-012	0	0.000000E+000
1	145.43603566	5.584653E-012	2.085465E-011	1	0.000000E+000
1	145.43745164	2.085465E-011	5.584653E-012	0	0.000000E+000
1	145.44314936	5.584653E-012	2.085465E-011	1	0.000000E+000
1	145.44398673	2.085465E-011	5.584653E-012	0	0.000000E+000
1	145.44413724	5.584653E-012	2.085465E-011	1	0.000000E+000
1	145.44610015	2.085465E-011	5.584653E-012	0	0.000000E+000
1	145.44610281	5.584653E-012	2.085465E-011	1	0.000000E+000
1	145.44847080	2.085465E-011	5.584653E-012	0	0.000000E+000
1	145.44872824	5.584653E-012	2.085465E-011	1	0.000000E+000
1	145.44970554	2.085465E-011	5.584653E-012	0	0.000000E+000
1	145.44974401	5.584653E-012	2.085465E-011	1	0.000000E+000
1	145.45077286	2.085465E-011	5.584653E-012	0	0.000000E+000
1	145.46055426	5.584653E-012	2.085465E-011	1	0.000000E+000
1	145.46060641	2.085465E-011	5.584653E-012	0	0.000000E+000
1	145.46091669	5.584653E-012	2.085465E-011	1	0.000000E+000
1	145.46157018	2.085465E-011	5.584653E-012	0	0.000000E+000
1	145.46160811	5.584653E-012	2.085465E-011	1	0.000000E+000
1	145.46296608	2.085465E-011	5.584653E-012	0	0.000000E+000
1	145.46496011	5.584653E-012	2.085465E-011	1	0.000000E+000
1	145.46548281	2.085465E-011	5.584653E-012	0	0.000000E+000
1	145.48333847	5.584653E-012	2.085465E-011	1	0.000000E+000
1	145.48690715	2.085465E-011	5.584653E-012	0	0.000000E+000
1	145.48691503	5.584653E-012	2.085465E-011	1	0.000000E+000
1	145.48870072	2.085465E-011	5.584653E-012	0	0.000000E+000
1	145.48872997	5.584653E-012	2.085465E-011	1	0.000000E+000
1	145.48901529	2.085465E-011	5.584653E-012	0	0.000000E+000
1	145.48903690	5.584653E-012	2.085465E-011	1	0.000000E+000
1	145.48959652	2.085465E-011	5.584653E-012	0	0.000000E+000
1	145.48962005	5.584653E-012	2.085465E-011	1	0.000000E+000
1	145.49076180	2.085465E-011	5.584653E-012	0	0.000000E+000
1	145.49077209	5.584653E-012	2.085465E-011	1	0.000000E+000
1	145.49136592	2.085465E-011	5.584653E-012	0	0.000000E+000
1	145.49945024	5.584653E-012	2.085465E-011	1	0.000000E+000
1	145.49994917	2.085465E-011	5.584653E-012	0	0.000000E+000
1	145.50007794	5.584653E-012	2.085465E-011	1	0.000000E+000
1	145.50137986	2.085465E-011	5.584653E-012	0	0.000000E+000
1	145.50140140	5.584653E-012	2.085465E-011	1	0.000000E+000
1	145.50150223	2.085465E-011	5.584653E-012	0	0.000000E+000
1	145.50897054	5.584653E-012	2.085465E-011	1	0.000000E+000
1	145.51192785	2.085465E-011	5.584653E-012	0	0.000000E+000
1	145.51424460	5.584653E-012	2.085465E-011	1	0.000000E+000
1	145.51480146	2.085465E-011	5.584653E-012	0	0.000000E+000
1	145.54986243	5.584653E-012	2.085465E-011	1	0.000000E+000
1	145.55070823	2.085465E-011	5.584653E-012	0	0.000000E+000
1	145.55072796	5.584653E-012	2.085465E-011	1	0.000000E+000
1	145.55127146	2.085465E-011	5.584653E-012	0	0.000000E+000
1	145.55129269	5.584653E-012	2.085465E-011	1	0.000000E+000
1	145.55133107	2.085465E-011	5.584653E-012	0	0.000000E+000
1	145.56095739	5.584653E-012	2.085465E-011	1	0.000000E+000
1	145.56473072	2.085465E-011	5.584653E-012	0	0.000000E+000
1	145.57877214	5.584653E-012	2.085465E-011	1	0.000000E+000
1	145.57881242	2.085465E-011	5.584653E-012	0	0.000000E+000
1	145.57894390	5.584653E-012	2.085465E-011	1	0.000000E+000
1	145.57918766	2.085465E-011	5.584653E-012	0	0.000000E+000
1	145.59108551	5.584653E-012	2.085465E-011	1	0.000000E+000
1	145.59259863	2.085465E-011	5.584653E-012	0	0.000000E+000
1	145.59554242	5.584653E-012	2.085465E-011	1	0.000000E+000
1	145.60064430	2.085465E-011	5.584653E-012	0	0.000000E+000
1	145.60265346	5.584653E-012	2.085465E-011	1	0.000000E+000
1	145.60825115	2.085465E-011	5.584653E-012	0	0.000000E+000
1	145.61712040	5.584653E-012	2.085465E-011	1	0.000000E+000
1	145.61731279	2.085465E-011	5.584653E-012	0	0.000000E+000
1	145.61890481	5.584653E-012	2.085465E-011	1	0.000000E+000
1	145.61936778	2.085465E-011	5.584653E-012	0	0.000000E+000
1	145.63460652	5.584653E-012	2.085465E-011	1	0.000000E+000
1	145.63477469	2.085465E-011	5.584653E-012	0	0.000000E+000
1	145.63480881	5.584653E-012	2.085465E-011	1	0.000000E+000
1	145.63481203	2.085465E-011	5.584653E-012	0	0.000000E+000
1	145.64450203	5.584653E-012	2.085465E-011	1	0.000000E+000
1	145.64529959	2.085465E-011	5.584653E-012	0	0.000000E+000
1	145.64692117	5.584653E-012	2.085465E-011	1	0.000000E+000
1	145.64751020	2.085465E-011	5.584653E-012	0	0.000000E+000
1	145.65833715	5.584653E-012	2.085465E-011	1	0.000000E+000
1	145.65866935	2.085465E-011	5.584653E-012	0	0.000000E+000
1	145.66259430	5.584653E-012	2.085465E-011	1	0.000000E+000
1	145.66589964	2.085465E-011	5.584653E-012	0	0.000000E+000
1	145.66862745	5.584653E-012	2.085465E-011	1	0.000000E+000
1	145.66909309	2.085465E-011	5.584653E-012	0	0.000000E+000
1	145.67767196	5.584653E-012	2.085465E-011	1	0.000000E+000
1	145.67908094	2.085465E-011	5.584653E-012	0	0.000000E+000
1	145.67910666	5.584653E-012	2.085465E-011	1	0.000000E+000
1	145.68088459	2.085465E-011	5.584653E-012	0	0.000000E+000
1	145.68090127	5.584653E-012	2.085465E-011	1	0.000000E+000
1	145.68167493	2.085465E-011	5.584653E-012	0	0.000000E+000
1	145.68257234	5.584653E-012	2.085465E-011	1	0.000000E+000
1	145.68408889	2.085465E-011	5.584653E-012	0	0.000000E+000
1	145.68926664	5.584653E-012	2.085465E-011	1	0.000000E+000
1	145.69426736	2.085465E-011	5.584653E-012	0	0.000000E+000
1	145.71822757	5.584653E-012	2.085465E-011	1	0.000000E+000
1	145.71888079	2.085465E-011	5.584653E-012	0	0.000000E+000
1	145.72822164	5.584653E-012	2.085465E-011	1	0.000000E+000
1	145.72901217	2.085465E-011	5.584653E-012	0	0.000000E+000
1	145.73080977	5.584653E-012	2.085465E-011	1	0.000000E+000
1	145.73554724	2.085465E-011	5.584653E-012	0	0.000000E+000
1	145.74047865	5.584653E-012	2.085465E-011	1	0.000000E+000
1	145.74053783	2.085465E-011	5.584653E-012	0	0.000000E+000
1	145.75961599	5.584653E-012	2.085465E-011	1	0.000000E+000
1	145.76030340	2.085465E-011	5.584653E-012	0	0.000000E+000
1	145.76049044	5.584653E-012	2.085465E-011	1	0.000000E+000
1	145.76125160	2.085465E-011	5.584653E-012	0	0.000000E+000
1	145.77383247	5.584653E-012	2.085465E-011	1	0.000000E+000
1	145.77424080	2.085465E-011	5.584653E-012	0	0.000000E+000
1	145.77857544	5.584653E-012	2.085465E-011	1	0.000000E+000
1	145.77876228	2.085465E-011	5.584653E-012	0	0.000000E+000
1	145.77911226	5.584653E-012	2.085465E-011	1	0.000000E+000
1	145.78024621	2.085465E-011	5.584653E-012	0	0.000000E+000
1	145.78025597	5.584653E-012	2.085465E-011	1	0.000000E+000
1	145.78044558	2.085465E-011	5.584653E-012	0	0.000000E+000
1	145.78357693	5.584653E-012	2.085465E-011	1	0.000000E+000
1	145.78398768	2.085465E-011	5.584653E-012	0	0.000000E+000
1	145.78692039	5.584653E-012	2.085465E-011	1	0.000000E+000
1	145.78887061	2.085465E-011	5.584653E-012	0	0.000000E+000
1	145.78889103	5.584653E-012	2.085465E-011	1	0.000000E+000
1	145.79384139	2.085465E-011	5.584653E-012	0	0.000000E+000
1	145.79417835	5.584653E-012	2.085465E-011	1	0.000000E+000
1	145.79487485	2.085465E-011	5.584653E-012	0	0.000000E+000
1	145.79681432	5.584653E-012	2.085465E-011	1	0.000000E+000
1	145.79769459	2.085465E-011	5.584653E-012	0	0.000000E+000
1	145.80593417	5.584653E-012	2.085465E-011	1	0.000000E+000
1	145.80619798	2.085465E-011	5.584653E-012	0	0.000000E+000
1	145.80645092	5.584653E-012	2.085465E-011	1	0.000000E+000
1	145.81467174	2.085465E-011	5.584653E-012	0	0.000000E+000
1	145.81469409	5.584653E-012	2.085465E-011	1	0.000000E+000
1	145.81575582	2.085465E-011	5.584653E-012	0	0.000000E+000
1	145.82001105	5.584653E-012	2.085465E-011	1	0.000000E+000
1	145.82401683	2.085465E-011	5.584653E-012	0	0.000000E+000
1	145.82402652	5.584653E-012	2.085465E-011	1	0.000000E+000
1	145.82444674	2.085465E-011	5.584653E-012	0	0.000000E+000
1	145.85365513	5.584653E-012	2.085465E-011	1	0.000000E+000
1	145.85519216	2.085465E-011	5.584653E-012	0	0.000000E+000
1	145.86243077	5.584653E-012	2.085465E-011	1	0.000000E+000
1	145.86549923	2.085465E-011	5.584653E-012	0	0.000000E+000
1	145.86878859	5.584653E-012	2.085465E-011	1	0.000000E+000
1	145.86982935	2.085465E-011	5.584653E-012	0	0.000000E+000
1	145.86986649	5.584653E-012	2.085465E-011	1	0.000000E+000
1	145.87536531	2.085465E-011	5.584653E-012	0	0.000000E+000
1	145.87537916	5.584653E-012	2.085465E-011	1	0.000000E+000
1	145.88054383	2.085465E-011	5.584653E-012	0	0.000000E+000
1	145.88255121	5.584653E-012	2.085465E-011	1	0.000000E+000
1	145.88355823	2.085465E-011	5.584653E-012	0	0.000000E+000
1	145.88358147	5.584653E-012	2.085465E-011	1	0.000000E+000
1	145.88374496	2.085465E-011	5.584653E-012	0	0.000000E+000
1	145.88378217	5.584653E-012	2.085465E-011	1	0.000000E+000
1	145.88380136	2.085465E-011	5.584653E-012	0	0.000000E+000
1	145.88443696	5.584653E-012	2.085465E-011	1	0.000000E+000
1	145.88488046	2.085465E-011	5.584653E-012	0	0.000000E+000
1	145.88493042	5.584653E-012	2.085465E-011	1	0.000000E+000
1	145.88503300	2.085465E-011	5.584653E-012	0	0.000000E+000
1	145.88652856	5.584653E-012	2.085465E-011	1	0.000000E+000
1	145.88653742	2.085465E-011	5.584653E-012	0	0.000000E+000
1	145.89042109	5.584653E-012	2.085465E-011	1	0.000000E+000
1	145.89192095	2.085465E-011	5.584653E-012	0	0.000000E+000
1	145.89454343	5.584653E-012	2.085465E-011	1	0.000000E+000
1	145.89691554	2.085465E-011	5.584653E-012	0	0.000000E+000
1	145.89788600	5.584653E-012	2.085465E-011	1	0.000000E+000
1	145.90117256	2.085465E-011	5.584653E-012	0	0.000000E+000
1	145.90726089	5.584653E-012	2.085465E-011	1	0.000000E+000
1	145.90922269	2.085465E-011	5.584653E-012	0	0.000000E+000
1	145.91370879	5.584653E-012	2.085465E-011	1	0.000000E+000
1	145.91811884	2.085465E-011	5.584653E-012	0	0.000000E+000
1	145.91816286	5.584653E-012	2.085465E-011	1	0.000000E+000
1	145.91836660	2.085465E-011	5.584653E-012	0	0.000000E+000
1	145.91856404	5.584653E-012	2.085465E-011	1	0.000000E+000
1	145.91878208	2.085465E-011	5.584653E-012	0	0.000000E+000
1	145.91881344	5.584653E-012	2.085465E-011	1	0.000000E+000
1	145.92116616	2.085465E-011	5.584653E-012	0	0.000000E+000
1	145.92923482	5.584653E-012	2.085465E-011	1	0.000000E+000
1	145.93068618	2.085465E-011	5.584653E-012	0	0.000000E+000
1	145.93917307	5.584653E-012	2.085465E-011	1	0.000000E+000
1	145.94031235	2.085465E-011	5.584653E-012	0	0.000000E+000
1	145.94309853	5.584653E-012	2.085465E-011	1	0.000000E+000
1	145.94314128	2.085465E-011	5.584653E-012	0	0.000000E+000
1	145.95631734	5.584653E-012	2.085465E-011	1	0.000000E+000
1	145.95752077	2.085465E-011	5.584653E-012	0	0.000000E+000
1	145.95754038	5.584653E-012	2.085465E-011	1	0.000000E+000
1	145.95882826	2.085465E-011	5.584653E-012	0	0.000000E+000
1	145.95883725	5.584653E-012	2.085465E-011	1	0.000000E+000
1	145.95900162	2.085465E-011	5.584653E-012	0	0.000000E+000
1	145.95902852	5.584653E-012	2.085465E-011	1	0.000000E+000
1	145.96094585	2.085465E-011	5.584653E-012	0	0.000000E+000
1	145.98203184	5.584653E-012	2.085465E-011	1	0.000000E+000
1	145.98252621	2.085465E-011	5.584653E-012	0	0.000000E+000
1	145.99621426	5.584653E-012	2.085465E-011	1	0.000000E+000
1	145.99654517	2.085465E-011	5.584653E-012	0	0.000000E+000
1	146.00832286	5.584653E-012	2.085465E-011	1	0.000000E+000
1	146.01047324	2.085465E-011	5.584653E-012	0	0.000000E+000
1	146.01061178	5.584653E-012	2.085465E-011	1	0.000000E+000
1	146.01082532	2.085465E-011	5.584653E-012	0	0.000000E+000
1	146.01408502	5.584653E-012	2.085465E-011	1	0.000000E+000
1	146.01540615	2.085465E-011	5.584653E-012	0	0.000000E+000
1	146.01891891	5.584653E-012	2.085465E-011	1	0.000000E+000
1	146.01923896	2.085465E-011	5.584653E-012	0	0.000000E+000
1	146.01927102	5.584653E-012	2.085465E-011	1	0.000000E+000
1	146.02049017	2.085465E-011	5.584653E-012	0	0.000000E+000
1	146.02232494	5.584653E-012	2.085465E-011	1	0.000000E+000
1	146.02374818	2.085465E-011	5.584653E-012	0	0.000000E+000
1	146.02378823	5.584653E-012	2.085465E-011	1	0.000000E+000
1	146.02404000	2.085465E-011	5.584653E-012	0	0.000000E+000
1	146.02409119	5.584653E-012	2.085465E-011	1	0.000000E+000
1	146.02466438	2.085465E-011	5.584653E-012	0	0.000000E+000
1	146.02469415	5.584653E-012	2.085465E-011	1	0.000000E+000
1	146.02485814	2.085465E-011	5.584653E-012	0	0.000000E+000
1	146.03310721	5.584653E-012	2.085465E-011	1	0.000000E+000
1	146.03343209	2.085465E-011	5.584653E-012	0	0.000000E+000
1	146.03345430	5.584653E-012	2.085465E-011	1	0.000000E+000
1	146.03391849	2.085465E-011	5.584653E-012	0	0.000000E+000
1	146.03604079	5.584653E-012	2.085465E-011	1	0.000000E+000
1	146.03629106	2.085465E-011	5.584653E-012	0	0.000000E+000
1	146.03639066	5.584653E-012	2.085465E-011	1	0.000000E+000
1	146.04038397	2.085465E-011	5.584653E-012	0	0.000000E+000
1	146.04323987	5.584653E-012	2.085465E-011	1	0.000000E+000
1	146.04347683	2.085465E-011	5.584653E-012	0	0.000000E+000
1	146.04675569	5.584653E-012	2.085465E-011	1	0.000000E+000
1	146.04759882	2.085465E-011	5.584653E-012	0	0.000000E+000
1	146.05914203	5.584653E-012	2.085465E-011	1	0.000000E+000
1	146.06040695	2.085465E-011	5.584653E-012	0	0.000000E+000
1	146.07619820	5.584653E-012	2.085465E-011	1	0.000000E+000
1	146.07703306	2.085465E-011	5.584653E-012	0	0.000000E+000
1	146.08090854	5.584653E-012	2.085465E-011	1	0.000000E+000
1	146.08505885	2.085465E-011	5.584653E-012	0	0.000000E+000
1	146.09992526	5.584653E-012	2.085465E-011	1	0.000000E+000
1	146.10138953	2.085465E-011	5.584653E-012	0	0.000000E+000
1	146.10141662	5.584653E-012	2.085465E-011	1	0.000000E+000
1	146.10263885	2.085465E-011	5.584653E-012	0	0.000000E+000
1	146.11255005	5.584653E-012	2.085465E-011	1	0.000000E+000
1	146.11428265	2.085465E-011	5.584653E-012	0	0.000000E+000
1	146.11434276	5.584653E-012	2.085465E-011	1	0.000000E+000
1	146.11658191	2.085465E-011	5.584653E-012	0	0.000000E+000
1	146.11659877	5.584653E-012	2.085465E-011	1	0.000000E+000
1	146.12191438	2.085465E-011	5.584653E-012	0	0.000000E+000
1	146.12235207	5.584653E-012	2.085465E-011	1	0.000000E+000
1	146.12526799	2.085465E-011	5.584653E-012	0	0.000000E+000
1	146.13709909	5.584653E-012	2.085465E-011	1	0.000000E+000
1	146.14070817	2.085465E-011	5.584653E-012	0	0.000000E+000
1	146.14222666	5.584653E-012	2.085465E-011	1	0.000000E+000
1	146.14243538	2.085465E-011	5.584653E-012	0	0.000000E+000
1	146.14332906	5.584653E-012	2.085465E-011	1	0.000000E+000
1	146.14340506	2.085465E-011	5.584653E-012	0	0.000000E+000
1	146.14771304	5.584653E-012	2.085465E-011	1	0.000000E+000
1	146.14849781	2.085465E-011	5.584653E-012	0	0.000000E+000
1	146.14852434	5.584653E-012	2.085465E-011	1	0.000000E+000
1	146.14866718	2.085465E-011	5.584653E-012	0	0.000000E+000
1	146.15184321	5.584653E-012	2.085465E-011	1	0.000000E+000
1	146.15451534	2.085465E-011	5.584653E-012	0	0.000000E+000
1	146.15991952	5.584653E-012	2.085465E-011	1	0.000000E+000
1	146.16051138	2.085465E-011	5.584653E-012	0	0.000000E+000
1	146.16060935	5.584653E-012	2.085465E-011	1	0.000000E+000
1	146.16102478	2.085465E-011	5.584653E-012	0	0.000000E+000
1	146.16366251	5.584653E-012	2.085465E-011	1	0.000000E+000
1	146.16436952	2.085465E-011	5.584653E-012	0	0.000000E+000
1	146.17804443	5.584653E-012	2.085465E-011	1	0.000000E+000
1	146.17879797	2.085465E-011	5.584653E-012	0	0.000000E+000
1	146.18785219	5.584653E-012	2.085465E-011	1	0.000000E+000
1	146.18939660	2.085465E-011	5.584653E-012	0	0.000000E+000
1	146.19310510	5.584653E-012	2.085465E-011	1	0.000000E+000
1	146.19389602	2.085465E-011	5.584653E-012	0	0.000000E+000
1	146.19851852	5.584653E-012	2.085465E-011	1	0.000000E+000
1	146.19870806	2.085465E-011	5.584653E-012	0	0.000000E+000
1	146.19876481	5.584653E-012	2.085465E-011	1	0.000000E+000
1	146.19963221	2.085465E-011	5.584653E-012	0	0.000000E+000
1	146.19964599	5.584653E-012	2.085465E-011	1	0.000000E+000
1	146.20014922	2.085465E-011	5.584653E-012	0	0.000000E+000
1	146.20496658	5.584653E-012	2.085465E-011	1	0.000000E+000
1	146.20561200	2.085465E-011	5.584653E-012	0	0.000000E+000
1	146.20563263	5.584653E-012	2.085465E-011	1	0.000000E+000
1	146.20631131	2.085465E-011	5.584653E-012	0	0.000000E+000
1	146.20681722	5.584653E-012	2.085465E-011	1	0.000000E+000
1	146.20697927	2.085465E-011	5.584653E-012	0	0.000000E+000
1	146.22002256	5.584653E-012	2.085465E-011	1	0.000000E+000
1	146.22115568	2.085465E-011	5.584653E-012	0	0.000000E+000
1	146.22118975	5.584653E-012	2.085465E-011	1	0.000000E+000
1	146.22161977	2.085465E-011	5.584653E-012	0	0.000000E+000
1	146.22746883	5.584653E-012	2.085465E-011	1	0.000000E+000
1	146.22769591	2.085465E-011	5.584653E-012	0	0.000000E+000
1	146.23133697	5.584653E-012	2.085465E-011	1	0.000000E+000
1	146.23249028	2.085465E-011	5.584653E-012	0	0.000000E+000
1	146.23530169	5.584653E-012	2.085465E-011	1	0.000000E+000
1	146.23820201	2.085465E-011	5.584653E-012	0	0.000000E+000
1	146.23822017	5.584653E-012	2.085465E-011	1	0.000000E+000
1	146.23825956	2.085465E-011	5.584653E-012	0	0.000000E+000
1	146.23886480	5.584653E-012	2.085465E-011	1	0.000000E+000
1	146.24393102	2.085465E-011	5.584653E-012	0	0.000000E+000
1	146.25093701	5.584653E-012	2.085465E-011	1	0.000000E+000
1	146.25307273	2.085465E-011	5.584653E-012	0	0.000000E+000
1	146.25310733	5.584653E-012	2.085465E-011	1	0.000000E+000
1	146.25458049	2.085465E-011	5.584653E-012	0	0.000000E+000
1	146.25939256	5.584653E-012	2.085465E-011	1	0.000000E+000
1	146.25952827	2.085465E-011	5.584653E-012	0	0.000000E+000
1	146.25955025	5.584653E-012	2.085465E-011	1	0.000000E+000
1	146.25980299	2.085465E-011	5.584653E-012	0	0.000000E+000
1	146.25981877	5.584653E-012	2.085465E-011	1	0.000000E+000
1	146.26076800	2.085465E-011	5.584653E-012	0	0.000000E+000
1	146.26084234	5.584653E-012	2.085465E-011	1	0.000000E+000
1	146.26135067	2.085465E-011	5.584653E-012	0	0.000000E+000
1	146.26905873	5.584653E-012	2.085465E-011	1	0.000000E+000
1	146.26909614	2.085465E-011	5.584653E-012	0	0.000000E+000
1	146.27913781	5.584653E-012	2.085465E-011	1	0.000000E+000
1	146.28160346	2.085465E-011	5.584653E-012	0	0.000000E+000
1	146.29317994	5.584653E-012	2.085465E-011	1	0.000000E+000
1	146.29410476	2.085465E-011	5.584653E-012	0	0.000000E+000
1	146.30161953	5.584653E-012	2.085465E-011	1	0.000000E+000
1	146.30222900	2.085465E-011	5.584653E-012	0	0.000000E+000
1	146.30317523	5.584653E-012	2.085465E-011	1	0.000000E+000
1	146.30716921	2.085465E-011	5.584653E-012	0	0.000000E+000
1	146.32651453	5.584653E-012	2.085465E-011	1	0.000000E+000
1	146.32717883	2.085465E-011	5.584653E-012	0	0.000000E+000
1	146.32719157	5.584653E-012	2.085465E-011	1	0.000000E+000
1	146.32763177	2.085465E-011	5.584653E-012	0	0.000000E+000
1	146.32913192	5.584653E-012	2.085465E-011	1	0.000000E+000
1	146.33043858	2.085465E-011	5.584653E-012	0	0.000000E+000
1	146.33183534	5.584653E-012	2.085465E-011	1	0.000000E+000
1	146.33249935	2.085465E-011	5.584653E-012	0	0.000000E+000
1	146.33311198	5.584653E-012	2.085465E-011	1	0.000000E+000
1	146.33370401	2.085465E-011	5.584653E-012	0	0.000000E+000
1	146.33373809	5.584653E-012	2.085465E-011	1	0.000000E+000
1	146.33521101	2.085465E-011	5.584653E-012	0	0.000000E+000
1	149.16831487	5.219248E-012	2.048925E-011	1	0.000000E+000
1	149.17013259	2.048925E-011	5.219248E-012	0	0.000000E+000
1	149.18706787	5.219248E-012	2.048925E-011	1	0.000000E+000
1	149.18753913	2.048925E-011	5.219248E-012	0	0.000000E+000
1	149.19188661	5.219248E-012	2.048925E-011	1	0.000000E+000
1	149.19206718	2.048925E-011	5.219248E-012	0	0.000000E+000
1	149.19874264	5.219248E-012	2.048925E-011	1	0.000000E+000
1	149.20000713	2.048925E-011	5.219248E-012	0	0.000000E+000
1	149.20214748	5.219248E-012	2.048925E-011	1	0.000000E+000
1	149.20251582	2.048925E-011	5.219248E-012	0	0.000000E+000
1	149.20294947	5.219248E-012	2.048925E-011	1	0.000000E+000
1	149.20596397	2.048925E-011	5.219248E-012	0	0.000000E+000
1	149.20598095	5.219248E-012	2.048925E-011	1	0.000000E+000
1	149.20902703	2.048925E-011	5.219248E-012	0	0.000000E+000
1	149.20904504	5.219248E-012	2.048925E-011	1	0.000000E+000
1	149.20955946	2.048925E-011	5.219248E-012	0	0.000000E+000
1	149.21204730	5.219248E-012	2.048925E-011	1	0.000000E+000
1	149.21251770	2.048925E-011	5.219248E-012	0	0.000000E+000
1	149.21370233	5.219248E-012	2.048925E-011	1	0.000000E+000
1	149.21387637	2.048925E-011	5.219248E-012	0	0.000000E+000
1	149.22551338	5.219248E-012	2.048925E-011	1	0.000000E+000
1	149.22677106	2.048925E-011	5.219248E-012	0	0.000000E+000
1	149.23877987	5.219248E-012	2.048925E-011	1	0.000000E+000
1	149.23890133	2.048925E-011	5.219248E-012	0	0.000000E+000
1	149.23891381	5.219248E-012	2.048925E-011	1	0.000000E+000
1	149.23970416	2.048925E-011	5.219248E-012	0	0.000000E+000
1	149.24842742	5.219248E-012	2.048925E-011	1	0.000000E+000
1	149.24939451	2.048925E-011	5.219248E-012	0	0.000000E+000
1	149.25211103	5.219248E-012	2.048925E-011	1	0.000000E+000
1	149.25271180	2.048925E-011	5.219248E-012	0	0.000000E+000
1	149.27478266	5.219248E-012	2.048925E-011	1	0.000000E+000
1	149.27534470	2.048925E-011	5.219248E-012	0	0.000000E+000
1	149.27538119	5.219248E-012	2.048925E-011	1	0.000000E+000
1	149.27542102	2.048925E-011	5.219248E-012	0	0.000000E+000
1	149.29296065	5.219248E-012	2.048925E-011	1	0.000000E+000
1	149.29492185	2.048925E-011	5.219248E-012	0	0.000000E+000
1	149.29492632	5.219248E-012	2.048925E-011	1	0.000000E+000
1	149.29663149	2.048925E-011	5.219248E-012	0	0.000000E+000
1	149.30418995	5.219248E-012	2.048925E-011	1	0.000000E+000
1	149.30426138	2.048925E-011	5.219248E-012	0	0.000000E+000
1	149.30432373	5.219248E-012	2.048925E-011	1	0.000000E+000
1	149.30434581	2.048925E-011	5.219248E-012	0	0.000000E+000
1	149.30559272	5.219248E-012	2.048925E-011	1	0.000000E+000
1	149.30572035	2.048925E-011	5.219248E-012	0	0.000000E+000
1	149.30583751	5.219248E-012	2.048925E-011	1	0.000000E+000
1	149.30678173	2.048925E-011	5.219248E-012	0	0.000000E+000
1	149.31087304	5.219248E-012	2.048925E-011	1	0.000000E+000
1	149.31181452	2.048925E-011	5.219248E-012	0	0.000000E+000
1	149.31202141	5.219248E-012	2.048925E-011	1	0.000000E+000
1	149.31377381	2.048925E-011	5.219248E-012	0	0.000000E+000
1	149.31480945	5.219248E-012	2.048925E-011	1	0.000000E+000
1	149.31709464	2.048925E-011	5.219248E-012	0	0.000000E+000
1	149.31886795	5.219248E-012	2.048925E-011	1	0.000000E+000
1	149.31887217	2.048925E-011	5.219248E-012	0	0.000000E+000
1	149.32457821	5.219248E-012	2.048925E-011	1	0.000000E+000
1	149.32511281	2.048925E-011	5.219248E-012	0	0.000000E+000
1	149.32669785	5.219248E-012	2.048925E-011	1	0.000000E+000
1	149.32912945	2.048925E-011	5.219248E-012	0	0.000000E+000
1	149.32914479	5.219248E-012	2.048925E-011	1	0.000000E+000
1	149.33224305	2.048925E-011	5.219248E-012	0	0.000000E+000
1	149.33349563	5.219248E-012	2.048925E-011	1	0.000000E+000
1	149.33887519	2.048925E-011	5.219248E-012	0	0.000000E+000
1	149.34487100	5.219248E-012	2.048925E-011	1	0.000000E+000
1	149.34490566	2.048925E-011	5.219248E-012	0	0.000000E+000
1	149.34654709	5.219248E-012	2.048925E-011	1	0.000000E+000
1	149.34826086	2.048925E-011	5.219248E-012	0	0.000000E+000
1	149.35027296	5.219248E-012	2.048925E-011	1	0.000000E+000
1	149.35091100	2.048925E-011	5.219248E-012	0	0.000000E+000
1	149.36413090	5.219248E-012	2.048925E-011	1	0.000000E+000
1	149.36447609	2.048925E-011	5.219248E-012	0	0.000000E+000
1	149.36641719	5.219248E-012	2.048925E-011	1	0.000000E+000
1	149.36651947	2.048925E-011	5.219248E-012	0	0.000000E+000
1	149.37022373	5.219248E-012	2.048925E-011	1	0.000000E+000
1	149.37151444	2.048925E-011	5.219248E-012	0	0.000000E+000
1	149.37154467	5.219248E-012	2.048925E-011	1	0.000000E+000
1	149.37554016	2.048925E-011	5.219248E-012	0	0.000000E+000
1	149.38022349	5.219248E-012	2.048925E-011	1	0.000000E+000
1	149.38334664	2.048925E-011	5.219248E-012	0	0.000000E+000
1	149.38598099	5.219248E-012	2.048925E-011	1	0.000000E+000
1	149.38780483	2.048925E-011	5.219248E-012	0	0.000000E+000
1	149.40456700	5.219248E-012	2.048925E-011	1	0.000000E+000
1	149.40471580	2.048925E-011	5.219248E-012	0	0.000000E+000
1	149.40685236	5.219248E-012	2.048925E-011	1	0.000000E+000
1	149.40785240	2.048925E-011	5.219248E-012	0	0.000000E+000
1	149.40787449	5.219248E-012	2.048925E-011	1	0.000000E+000
1	149.40799820	2.048925E-011	5.219248E-012	0	0.000000E+000
1	149.41022446	5.219248E-012	2.048925E-011	1	0.000000E+000
1	149.41074211	2.048925E-011	5.219248E-012	0	0.000000E+000
1	149.41633141	5.219248E-012	2.048925E-011	1	0.000000E+000
1	149.41744794	2.048925E-011	5.219248E-012	0	0.000000E+000
1	149.41748238	5.219248E-012	2.048925E-011	1	0.000000E+000
1	149.41787575	2.048925E-011	5.219248E-012	0	0.000000E+000
1	149.42218018	5.219248E-012	2.048925E-011	1	0.000000E+000
1	149.42264121	2.048925E-011	5.219248E-012	0	0.000000E+000
1	149.43226348	5.219248E-012	2.048925E-011	1	0.000000E+000
1	149.43337661	2.048925E-011	5.219248E-012	0	0.000000E+000
1	149.44872425	5.219248E-012	2.048925E-011	1	0.000000E+000
1	149.44951626	2.048925E-011	5.219248E-012	0	0.000000E+000
1	149.44955444	5.219248E-012	2.048925E-011	1	0.000000E+000
1	149.45042288	2.048925E-011	5.219248E-012	0	0.000000E+000
1	149.45114078	5.219248E-012	2.048925E-011	1	0.000000E+000
1	149.45150678	2.048925E-011	5.219248E-012	0	0.000000E+000
1	149.45152340	5.219248E-012	2.048925E-011	1	0.000000E+000
1	149.45351040	2.048925E-011	5.219248E-012	0	0.000000E+000
1	149.46388783	5.219248E-012	2.048925E-011	1	0.000000E+000
1	149.46464617	2.048925E-011	5.219248E-012	0	0.000000E+000
1	149.46537080	5.219248E-012	2.048925E-011	1	0.000000E+000
1	149.46545757	2.048925E-011	5.219248E-012	0	0.000000E+000
1	149.46827410	5.219248E-012	2.048925E-011	1	0.000000E+000
1	149.47001212	2.048925E-011	5.219248E-012	0	0.000000E+000
1	149.47570874	5.219248E-012	2.048925E-011	1	0.000000E+000
1	149.47656010	2.048925E-011	5.219248E-012	0	0.000000E+000
1	149.48301857	5.219248E-012	2.048925E-011	1	0.000000E+000
1	149.48376068	2.048925E-011	5.219248E-012	0	0.000000E+000
1	149.48836005	5.219248E-012	2.048925E-011	1	0.000000E+000
1	149.48861168	2.048925E-011	5.219248E-012	0	0.000000E+000
1	149.48864317	5.219248E-012	2.048925E-011	1	0.000000E+000
1	149.48944711	2.048925E-011	5.219248E-012	0	0.000000E+000
1	149.48950392	5.219248E-012	2.048925E-011	1	0.000000E+000
1	149.48954997	2.048925E-011	5.219248E-012	0	0.000000E+000
1	149.48961117	5.219248E-012	2.048925E-011	1	0.000000E+000
1	149.49015638	2.048925E-011	5.219248E-012	0	0.000000E+000
1	149.49020006	5.219248E-012	2.048925E-011	1	0.000000E+000
1	149.49030619	2.048925E-011	5.219248E-012	0	0.000000E+000
1	149.49035887	5.219248E-012	2.048925E-011	1	0.000000E+000
1	149.49154236	2.048925E-011	5.219248E-012	0	0.000000E+000
1	149.50161255	5.219248E-012	2.048925E-011	1	0.000000E+000
1	149.50204916	2.048925E-011	5.219248E-012	0	0.000000E+000
1	149.50207443	5.219248E-012	2.048925E-011	1	0.000000E+000
1	149.50678550	2.048925E-011	5.219248E-012	0	0.000000E+000
1	149.50961345	5.219248E-012	2.048925E-011	1	0.000000E+000
1	149.50981898	2.048925E-011	5.219248E-012	0	0.000000E+000
1	149.51441419	5.219248E-012	2.048925E-011	1	0.000000E+000
1	149.51589830	2.048925E-011	5.219248E-012	0	0.000000E+000
1	149.51592995	5.219248E-012	2.048925E-011	1	0.000000E+000
1	149.51752825	2.048925E-011	5.219248E-012	0	0.000000E+000
1	149.51868569	5.219248E-012	2.048925E-011	1	0.000000E+000
1	149.52013930	2.048925E-011	5.219248E-012	0	0.000000E+000
1	149.52026973	5.219248E-012	2.048925E-011	1	0.000000E+000
1	149.52034727	2.048925E-011	5.219248E-012	0	0.000000E+000
1	149.52560550	5.219248E-012	2.048925E-011	1	0.000000E+000
1	149.52656278	2.048925E-011	5.219248E-012	0	0.000000E+000
1	149.54471792	5.219248E-012	2.048925E-011	1	0.000000E+000
1	149.54476642	2.048925E-011	5.219248E-012	0	0.000000E+000
1	149.54477976	5.219248E-012	2.048925E-011	1	0.000000E+000
1	149.54683425	2.048925E-011	5.219248E-012	0	0.000000E+000
1	149.54685462	5.219248E-012	2.048925E-011	1	0.000000E+000
1	149.54865643	2.048925E-011	5.219248E-012	0	0.000000E+000
1	149.54865771	5.219248E-012	2.048925E-011	1	0.000000E+000
1	149.54897768	2.048925E-011	5.219248E-012	0	0.000000E+000
1	149.54971178	5.219248E-012	2.048925E-011	1	0.000000E+000
1	149.54997312	2.048925E-011	5.219248E-012	0	0.000000E+000
1	149.55453337	5.219248E-012	2.048925E-011	1	0.000000E+000
1	149.55502791	2.048925E-011	5.219248E-012	0	0.000000E+000
1	149.57076299	5.219248E-012	2.048925E-011	1	0.000000E+000
1	149.57173345	2.048925E-011	5.219248E-012	0	0.000000E+000
1	149.57236683	5.219248E-012	2.048925E-011	1	0.000000E+000
1	149.57293413	2.048925E-011	5.219248E-012	0	0.000000E+000
1	149.57532833	5.219248E-012	2.048925E-011	1	0.000000E+000
1	149.57631343	2.048925E-011	5.219248E-012	0	0.000000E+000
1	149.57975583	5.219248E-012	2.048925E-011	1	0.000000E+000
1	149.58171166	2.048925E-011	5.219248E-012	0	0.000000E+000
1	149.58171586	5.219248E-012	2.048925E-011	1	0.000000E+000
1	149.58174816	2.048925E-011	5.219248E-012	0	0.000000E+000
1	149.58299276	5.219248E-012	2.048925E-011	1	0.000000E+000
1	149.58332770	2.048925E-011	5.219248E-012	0	0.000000E+000
1	149.58681002	5.219248E-012	2.048925E-011	1	0.000000E+000
1	149.58698986	2.048925E-011	5.219248E-012	0	0.000000E+000
1	149.58702643	5.219248E-012	2.048925E-011	1	0.000000E+000
1	149.59081329	2.048925E-011	5.219248E-012	0	0.000000E+000
1	149.59083539	5.219248E-012	2.048925E-011	1	0.000000E+000
1	149.59164631	2.048925E-011	5.219248E-012	0	0.000000E+000
1	149.59169538	5.219248E-012	2.048925E-011	1	0.000000E+000
1	149.59242910	2.048925E-011	5.219248E-012	0	0.000000E+000
1	149.59245721	5.219248E-012	2.048925E-011	1	0.000000E+000
1	149.59270669	2.048925E-011	5.219248E-012	0	0.000000E+000
1	149.59920696	5.219248E-012	2.048925E-011	1	0.000000E+000
1	149.60187088	2.048925E-011	5.219248E-012	0	0.000000E+000
1	149.60200546	5.219248E-012	2.048925E-011	1	0.000000E+000
1	149.60234921	2.048925E-011	5.219248E-012	0	0.000000E+000
1	149.60594101	5.219248E-012	2.048925E-011	1	0.000000E+000
1	149.60605848	2.048925E-011	5.219248E-012	0	0.000000E+000
1	149.60723280	5.219248E-012	2.048925E-011	1	0.000000E+000
1	149.60748263	2.048925E-011	5.219248E-012	0	0.000000E+000
1	149.60751168	5.219248E-012	2.048925E-011	1	0.000000E+000
1	149.60820347	2.048925E-011	5.219248E-012	0	0.000000E+000
1	149.60822343	5.219248E-012	2.048925E-011	1	0.000000E+000
1	149.60833940	2.048925E-011	5.219248E-012	0	0.000000E+000
1	149.60836346	5.219248E-012	2.048925E-011	1	0.000000E+000
1	149.60927472	2.048925E-011	5.219248E-012	0	0.000000E+000
1	149.60930202	5.219248E-012	2.048925E-011	1	0.000000E+000
1	149.61018301	2.048925E-011	5.219248E-012	0	0.000000E+000
1	149.61507478	5.219248E-012	2.048925E-011	1	0.000000E+000
1	149.61654822	2.048925E-011	5.219248E-012	0	0.000000E+000
1	149.61659791	5.219248E-012	2.048925E-011	1	0.000000E+000
1	149.61679708	2.048925E-011	5.219248E-012	0	0.000000E+000
1	149.61682986	5.219248E-012	2.048925E-011	1	0.000000E+000
1	149.61753994	2.048925E-011	5.219248E-012	0	0.000000E+000
1	149.63360514	5.219248E-012	2.048925E-011	1	0.000000E+000
1	149.63380921	2.048925E-011	5.219248E-012	0	0.000000E+000
1	149.63451246	5.219248E-012	2.048925E-011	1	0.000000E+000
1	149.63620028	2.048925E-011	5.219248E-012	0	0.000000E+000
1	149.63979080	5.219248E-012	2.048925E-011	1	0.000000E+000
1	149.64060101	2.048925E-011	5.219248E-012	0	0.000000E+000
1	149.64063304	5.219248E-012	2.048925E-011	1	0.000000E+000
1	149.64148446	2.048925E-011	5.219248E-012	0	0.000000E+000
1	149.64823679	5.219248E-012	2.048925E-011	1	0.000000E+000
1	149.64852794	2.048925E-011	5.219248E-012	0	0.000000E+000
1	149.65141764	5.219248E-012	2.048925E-011	1	0.000000E+000
1	149.65180723	2.048925E-011	5.219248E-012	0	0.000000E+000
1	149.65181725	5.219248E-012	2.048925E-011	1	0.000000E+000
1	149.65435030	2.048925E-011	5.219248E-012	0	0.000000E+000
1	149.66234570	5.219248E-012	2.048925E-011	1	0.000000E+000
1	149.66275967	2.048925E-011	5.219248E-012	0	0.000000E+000
1	149.66281141	5.219248E-012	2.048925E-011	1	0.000000E+000
1	149.66621795	2.048925E-011	5.219248E-012	0	0.000000E+000
1	149.66622961	5.219248E-012	2.048925E-011	1	0.000000E+000
1	149.66742669	2.048925E-011	5.219248E-012	0	0.000000E+000
1	149.68270215	5.219248E-012	2.048925E-011	1	0.000000E+000
1	149.68369397	2.048925E-011	5.219248E-012	0	0.000000E+000
1	149.68424466	5.219248E-012	2.048925E-011	1	0.000000E+000
1	149.68580208	2.048925E-011	5.219248E-012	0	0.000000E+000
1	149.69442300	5.219248E-012	2.048925E-011	1	0.000000E+000
1	149.69479158	2.048925E-011	5.219248E-012	0	0.000000E+000
1	149.69485978	5.219248E-012	2.048925E-011	1	0.000000E+000
1	149.69597802	2.048925E-011	5.219248E-012	0	0.000000E+000
1	149.69722160	5.219248E-012	2.048925E-011	1	0.000000E+000
1	149.69822529	2.048925E-011	5.219248E-012	0	0.000000E+000
1	149.69824237	5.219248E-012	2.048925E-011	1	0.000000E+000
1	149.69909138	2.048925E-011	5.219248E-012	0	0.000000E+000
1	149.69910374	5.219248E-012	2.048925E-011	1	0.000000E+000
1	149.69983385	2.048925E-011	5.219248E-012	0	0.000000E+000
1	149.70156513	5.219248E-012	2.048925E-011	1	0.000000E+000
1	149.70296773	2.048925E-011	5.219248E-012	0	0.000000E+000
1	149.70300003	5.219248E-012	2.048925E-011	1	0.000000E+000
1	149.70570199	2.048925E-011	5.219248E-012	0	0.000000E+000
1	149.70572889	5.219248E-012	2.048925E-011	1	0.000000E+000
1	149.70739954	2.048925E-011	5.219248E-012	0	0.000000E+000
1	149.70742058	5.219248E-012	2.048925E-011	1	0.000000E+000
1	149.70751894	2.048925E-011	5.219248E-012	0	0.000000E+000
1	149.71492648	5.219248E-012	2.048925E-011	1	0.000000E+000
1	149.71515434	2.048925E-011	5.219248E-012	0	0.000000E+000
1	149.72360176	5.219248E-012	2.048925E-011	1	0.000000E+000
1	149.72448338	2.048925E-011	5.219248E-012	0	0.000000E+000
1	149.72455448	5.219248E-012	2.048925E-011	1	0.000000E+000
1	149.72503309	2.048925E-011	5.219248E-012	0	0.000000E+000
1	149.72504557	5.219248E-012	2.048925E-011	1	0.000000E+000
1	149.72589571	2.048925E-011	5.219248E-012	0	0.000000E+000
1	149.72592041	5.219248E-012	2.048925E-011	1	0.000000E+000
1	149.72639127	2.048925E-011	5.219248E-012	0	0.000000E+000
1	149.72792262	5.219248E-012	2.048925E-011	1	0.000000E+000
1	149.72806953	2.048925E-011	5.219248E-012	0	0.000000E+000
1	149.72810992	5.219248E-012	2.048925E-011	1	0.000000E+000
1	149.73153554	2.048925E-011	5.219248E-012	0	0.000000E+000
1	149.73430250	5.219248E-012	2.048925E-011	1	0.000000E+000
1	149.73831576	2.048925E-011	5.219248E-012	0	0.000000E+000
1	149.73832924	5.219248E-012	2.048925E-011	1	0.000000E+000
1	149.73880538	2.048925E-011	5.219248E-012	0	0.000000E+000
1	149.75386498	5.219248E-012	2.048925E-011	1	0.000000E+000
1	149.75466667	2.048925E-011	5.219248E-012	0	0.000000E+000
1	149.75559721	5.219248E-012	2.048925E-011	1	0.000000E+000
1	149.75914491	2.048925E-011	5.219248E-012	0	0.000000E+000
1	149.76608595	5.219248E-012	2.048925E-011	1	0.000000E+000
1	149.76620292	2.048925E-011	5.219248E-012	0	0.000000E+000
1	149.76906015	5.219248E-012	2.048925E-011	1	0.000000E+000
1	149.77013837	2.048925E-011	5.219248E-012	0	0.000000E+000
1	149.77383613	5.219248E-012	2.048925E-011	1	0.000000E+000
1	149.77465162	2.048925E-011	5.219248E-012	0	0.000000E+000
1	149.78171667	5.219248E-012	2.048925E-011	1	0.000000E+000
1	149.78209379	2.048925E-011	5.219248E-012	0	0.000000E+000
1	149.78269447	5.219248E-012	2.048925E-011	1	0.000000E+000
1	149.79265462	2.048925E-011	5.219248E-012	0	0.000000E+000
1	149.79912958	5.219248E-012	2.048925E-011	1	0.000000E+000
1	149.80085139	2.048925E-011	5.219248E-012	0	0.000000E+000
1	149.80176305	5.219248E-012	2.048925E-011	1	0.000000E+000
1	149.80490786	2.048925E-011	5.219248E-012	0	0.000000E+000
1	149.80491743	5.219248E-012	2.048925E-011	1	0.000000E+000
1	149.80605331	2.048925E-011	5.219248E-012	0	0.000000E+000
1	149.80705079	5.219248E-012	2.048925E-011	1	0.000000E+000
1	149.80721162	2.048925E-011	5.219248E-012	0	0.000000E+000
1	149.80728329	5.219248E-012	2.048925E-011	1	0.000000E+000
1	149.80770860	2.048925E-011	5.219248E-012	0	0.000000E+000
1	149.82330127	5.219248E-012	2.048925E-011	1	0.000000E+000
1	149.82545787	2.048925E-011	5.219248E-012	0	0.000000E+000
1	149.82545995	5.219248E-012	2.048925E-011	1	0.000000E+000
1	149.82627111	2.048925E-011	5.219248E-012	0	0.000000E+000
1	149.83147784	5.219248E-012	2.048925E-011	1	0.000000E+000
1	149.83176291	2.048925E-011	5.219248E-012	0	0.000000E+000
1	149.83960728	5.219248E-012	2.048925E-011	1	0.000000E+000
1	149.84045032	2.048925E-011	5.219248E-012	0	0.000000E+000
1	149.84347179	5.219248E-012	2.048925E-011	1	0.000000E+000
1	149.84400213	2.048925E-011	5.219248E-012	0	0.000000E+000
1	149.84852262	5.219248E-012	2.048925E-011	1	0.000000E+000
1	149.85011244	2.048925E-011	5.219248E-012	0	0.000000E+000
1	149.85263649	5.219248E-012	2.048925E-011	1	0.000000E+000
1	149.85270292	2.048925E-011	5.219248E-012	0	0.000000E+000
1	149.85569366	5.219248E-012	2.048925E-011	1	0.000000E+000
1	149.85586090	2.048925E-011	5.219248E-012	0	0.000000E+000
1	149.87749333	5.219248E-012	2.048925E-011	1	0.000000E+000
1	149.87758381	2.048925E-011	5.219248E-012	0	0.000000E+000
1	149.87766646	5.219248E-012	2.048925E-011	1	0.000000E+000
1	149.88128030	2.048925E-011	5.219248E-012	0	0.000000E+000
1	149.88129203	5.219248E-012	2.048925E-011	1	0.000000E+000
1	149.88340146	2.048925E-011	5.219248E-012	0	0.000000E+000
1	149.88413254	5.219248E-012	2.048925E-011	1	0.000000E+000
1	149.88493181	2.048925E-011	5.219248E-012	0	0.000000E+000
1	149.88498478	5.219248E-012	2.048925E-011	1	0.000000E+000
1	149.88514023	2.048925E-011	5.219248E-012	0	0.000000E+000
1	149.89051179	5.219248E-012	2.048925E-011	1	0.000000E+000
1	149.89111823	2.048925E-011	5.219248E-012	0	0.000000E+000
1	149.90219005	5.219248E-012	2.048925E-011	1	0.000000E+000
1	149.90227314	2.048925E-011	5.219248E-012	0	0.000000E+000
1	149.90248548	5.219248E-012	2.048925E-011	1	0.000000E+000
1	149.90340535	2.048925E-011	5.219248E-012	0	0.000000E+000
1	149.91582617	5.219248E-012	2.048925E-011	1	0.000000E+000
1	149.91875361	2.048925E-011	5.219248E-012	0	0.000000E+000
1	149.92206670	5.219248E-012	2.048925E-011	1	0.000000E+000
1	149.92209464	2.048925E-011	5.219248E-012	0	0.000000E+000
1	149.92212811	5.219248E-012	2.048925E-011	1	0.000000E+000
1	149.92232636	2.048925E-011	5.219248E-012	0	0.000000E+000
1	149.92233211	5.219248E-012	2.048925E-011	1	0.000000E+000
1	149.92280723	2.048925E-011	5.219248E-012	0	0.000000E+000
1	149.93474356	5.219248E-012	2.048925E-011	1	0.000000E+000
1	149.93483331	2.048925E-011	5.219248E-012	0	0.000000E+000
1	149.95965231	5.219248E-012	2.048925E-011	1	0.000000E+000
1	149.95972716	2.048925E-011	5.219248E-012	0	0.000000E+000
1	149.96747472	5.219248E-012	2.048925E-011	1	0.000000E+000
1	149.96824623	2.048925E-011	5.219248E-012	0	0.000000E+000
1	149.98273105	5.219248E-012	2.048925E-011	1	0.000000E+000
1	149.98420433	2.048925E-011	5.219248E-012	0	0.000000E+000
1	149.99863371	5.219248E-012	2.048925E-011	1	0.000000E+000
1	149.99887621	2.048925E-011	5.219248E-012	0	0.000000E+000
1	150.00353229	5.219248E-012	2.048925E-011	1	0.000000E+000
1	150.00439982	2.048925E-011	5.219248E-012	0	0.000000E+000
1	150.01106278	5.219248E-012	2.048925E-011	1	0.000000E+000
1	150.01123455	2.048925E-011	5.219248E-012	0	0.000000E+000
1	150.02264127	5.219248E-012	2.048925E-011	1	0.000000E+000
1	150.02285241	2.048925E-011	5.219248E-012	0	0.000000E+000
1	150.02287251	5.219248E-012	2.048925E-011	1	0.000000E+000
1	150.02438931	2.048925E-011	5.219248E-012	0	0.000000E+000
1	150.02574711	5.219248E-012	2.048925E-011	1	0.000000E+000
1	150.02643778	2.048925E-011	5.219248E-012	0	0.000000E+000
1	150.03226202	5.219248E-012	2.048925E-011	1	0.000000E+000
1	150.03330390	2.048925E-011	5.219248E-012	0	0.000000E+000
1	150.03330619	5.219248E-012	2.048925E-011	1	0.000000E+000
1	150.03364509	2.048925E-011	5.219248E-012	0	0.000000E+000
1	150.03366362	5.219248E-012	2.048925E-011	1	0.000000E+000
1	150.03376910	2.048925E-011	5.219248E-012	0	0.000000E+000
1	150.03379226	5.219248E-012	2.048925E-011	1	0.000000E+000
1	150.03498752	2.048925E-011	5.219248E-012	0	0.000000E+000
1	150.04717212	5.219248E-012	2.048925E-011	1	0.000000E+000
1	150.04773617	2.048925E-011	5.219248E-012	0	0.000000E+000
1	150.04776520	5.219248E-012	2.048925E-011	1	0.000000E+000
1	150.04875989	2.048925E-011	5.219248E-012	0	0.000000E+000
1	150.05183978	5.219248E-012	2.048925E-011	1	0.000000E+000
1	150.05337046	2.048925E-011	5.219248E-012	0	0.000000E+000
1	150.07893369	5.219248E-012	2.048925E-011	1	0.000000E+000
1	150.07980438	2.048925E-011	5.219248E-012	0	0.000000E+000
1	150.08571129	5.219248E-012	2.048925E-011	1	0.000000E+000
1	150.08652774	2.048925E-011	5.219248E-012	0	0.000000E+000
1	150.08791253	5.219248E-012	2.048925E-011	1	0.000000E+000
1	150.08870684	2.048925E-011	5.219248E-012	0	0.000000E+000
1	150.08874603	5.219248E-012	2.048925E-011	1	0.000000E+000
1	150.08889720	2.048925E-011	5.219248E-012	0	0.000000E+000
1	150.08893306	5.219248E-012	2.048925E-011	1	0.000000E+000
1	150.08972317	2.048925E-011	5.219248E-012	0	0.000000E+000
1	150.08974110	5.219248E-012	2.048925E-011	1	0.000000E+000
1	150.09022609	2.048925E-011	5.219248E-012	0	0.000000E+000
1	150.11456874	5.219248E-012	2.048925E-011	1	0.000000E+000
1	150.11627396	2.048925E-011	5.219248E-012	0	0.000000E+000
1	150.11633676	5.219248E-012	2.048925E-011	1	0.000000E+000
1	150.11810903	2.048925E-011	5.219248E-012	0	0.000000E+000
1	150.12066397	5.219248E-012	2.048925E-011	1	0.000000E+000
1	150.12191881	2.048925E-011	5.219248E-012	0	0.000000E+000
1	150.12194626	5.219248E-012	2.048925E-011	1	0.000000E+000
1	150.12484199	2.048925E-011	5.219248E-012	0	0.000000E+000
1	150.12636720	5.219248E-012	2.048925E-011	1	0.000000E+000
1	150.12687571	2.048925E-011	5.219248E-012	0	0.000000E+000
1	150.12895080	5.219248E-012	2.048925E-011	1	0.000000E+000
1	150.13069481	2.048925E-011	5.219248E-012	0	0.000000E+000
1	150.13073225	5.219248E-012	2.048925E-011	1	0.000000E+000
1	150.13322016	2.048925E-011	5.219248E-012	0	0.000000E+000
1	150.13449441	5.219248E-012	2.048925E-011	1	0.000000E+000
1	150.13457030	2.048925E-011	5.219248E-012	0	0.000000E+000
1	150.14120018	5.219248E-012	2.048925E-011	1	0.000000E+000
1	150.14127438	2.048925E-011	5.219248E-012	0	0.000000E+000
1	150.14799961	5.219248E-012	2.048925E-011	1	0.000000E+000
1	150.14854382	2.048925E-011	5.219248E-012	0	0.000000E+000
1	150.14856805	5.219248E-012	2.048925E-011	1	0.000000E+000
1	150.14886750	2.048925E-011	5.219248E-012	0	0.000000E+000
1	150.14889077	5.219248E-012	2.048925E-011	1	0.000000E+000
1	150.15131143	2.048925E-011	5.219248E-012	0	0.000000E+000
1	150.15748627	5.219248E-012	2.048925E-011	1	0.000000E+000
1	150.15791625	2.048925E-011	5.219248E-012	0	0.000000E+000
1	150.16290680	5.219248E-012	2.048925E-011	1	0.000000E+000
1	150.16416832	2.048925E-011	5.219248E-012	0	0.000000E+000
1	150.17054653	5.219248E-012	2.048925E-011	1	0.000000E+000
1	150.17125435	2.048925E-011	5.219248E-012	0	0.000000E+000
1	150.17453576	5.219248E-012	2.048925E-011	1	0.000000E+000
1	150.17487511	2.048925E-011	5.219248E-012	0	0.000000E+000
1	150.17490816	5.219248E-012	2.048925E-011	1	0.000000E+000
1	150.17755277	2.048925E-011	5.219248E-012	0	0.000000E+000
1	150.17897569	5.219248E-012	2.048925E-011	1	0.000000E+000
1	150.17916775	2.048925E-011	5.219248E-012	0	0.000000E+000
1	150.17918157	5.219248E-012	2.048925E-011	1	0.000000E+000
1	150.17927332	2.048925E-011	5.219248E-012	0	0.000000E+000
1	150.18194180	5.219248E-012	2.048925E-011	1	0.000000E+000
1	150.18275085	2.048925E-011	5.219248E-012	0	0.000000E+000
1	150.18367051	5.219248E-012	2.048925E-011	1	0.000000E+000
1	150.18424186	2.048925E-011	5.219248E-012	0	0.000000E+000
1	150.18919103	5.219248E-012	2.048925E-011	1	0.000000E+000
1	150.19124545	2.048925E-011	5.219248E-012	0	0.000000E+000
1	150.19512196	5.219248E-012	2.048925E-011	1	0.000000E+000
1	150.19704901	2.048925E-011	5.219248E-012	0	0.000000E+000
1	150.21289731	5.219248E-012	2.048925E-011	1	0.000000E+000
1	150.21336545	2.048925E-011	5.219248E-012	0	0.000000E+000
1	150.21657805	5.219248E-012	2.048925E-011	1	0.000000E+000
1	150.21702837	2.048925E-011	5.219248E-012	0	0.000000E+000
1	150.22072342	5.219248E-012	2.048925E-011	1	0.000000E+000
1	150.22095351	2.048925E-011	5.219248E-012	0	0.000000E+000
1	153.25798853	5.244874E-012	2.051487E-011	1	0.000000E+000
1	153.25923299	2.051487E-011	5.244874E-012	0	0.000000E+000
1	153.25952066	5.244874E-012	2.051487E-011	1	0.000000E+000
1	153.26443002	2.051487E-011	5.244874E-012	0	0.000000E+000
1	153.27632227	5.244874E-012	2.051487E-011	1	0.000000E+000
1	153.27701776	2.051487E-011	5.244874E-012	0	0.000000E+000
1	153.27812816	5.244874E-012	2.051487E-011	1	0.000000E+000
1	153.27839362	2.051487E-011	5.244874E-012	0	0.000000E+000
1	153.27840878	5.244874E-012	2.051487E-011	1	0.000000E+000
1	153.27887412	2.051487E-011	5.244874E-012	0	0.000000E+000
1	153.28024145	5.244874E-012	2.051487E-011	1	0.000000E+000
1	153.28280728	2.051487E-011	5.244874E-012	0	0.000000E+000
1	153.28948540	5.244874E-012	2.051487E-011	1	0.000000E+000
1	153.29076607	2.051487E-011	5.244874E-012	0	0.000000E+000
1	153.29079121	5.244874E-012	2.051487E-011	1	0.000000E+000
1	153.29223367	2.051487E-011	5.244874E-012	0	0.000000E+000
1	153.30177120	5.244874E-012	2.051487E-011	1	0.000000E+000
1	153.30274202	2.051487E-011	5.244874E-012	0	0.000000E+000
1	153.30276134	5.244874E-012	2.051487E-011	1	0.000000E+000
1	153.30357008	2.051487E-011	5.244874E-012	0	0.000000E+000
1	153.30361965	5.244874E-012	2.051487E-011	1	0.000000E+000
1	153.30367429	2.051487E-011	5.244874E-012	0	0.000000E+000
1	153.30368721	5.244874E-012	2.051487E-011	1	0.000000E+000
1	153.30483177	2.051487E-011	5.244874E-012	0	0.000000E+000
1	153.30486106	5.244874E-012	2.051487E-011	1	0.000000E+000
1	153.30654647	2.051487E-011	5.244874E-012	0	0.000000E+000
1	158.69723001	5.252169E-012	2.052217E-011	1	0.000000E+000
1	158.69736757	2.052217E-011	5.252169E-012	0	0.000000E+000
1	158.69738870	5.252169E-012	2.052217E-011	1	0.000000E+000
1	158.69780793	2.052217E-011	5.252169E-012	0	0.000000E+000
1	158.69785153	5.252169E-012	2.052217E-011	1	0.000000E+000
1	158.69846593	2.052217E-011	5.252169E-012	0	0.000000E+000
1	158.71399313	5.252169E-012	2.052217E-011	1	0.000000E+000
1	158.71573044	2.052217E-011	5.252169E-012	0	0.000000E+000
1	158.71853435	5.252169E-012	2.052217E-011	1	0.000000E+000
1	158.72128332	2.052217E-011	5.252169E-012	0	0.000000E+000
1	158.72797914	5.252169E-012	2.052217E-011	1	0.000000E+000
1	158.73145201	2.052217E-011	5.252169E-012	0	0.000000E+000
1	158.73387640	5.252169E-012	2.052217E-011	1	0.000000E+000
1	158.73390996	2.052217E-011	5.252169E-012	0	0.000000E+000
1	158.74839058	5.252169E-012	2.052217E-011	1	0.000000E+000
1	158.74988504	2.052217E-011	5.252169E-012	0	0.000000E+000
1	158.75181115	5.252169E-012	2.052217E-011	1	0.000000E+000
1	158.75279957	2.052217E-011	5.252169E-012	0	0.000000E+000
1	158.75281112	5.252169E-012	2.052217E-011	1	0.000000E+000
1	158.75313201	2.052217E-011	5.252169E-012	0	0.000000E+000
1	158.75865779	5.252169E-012	2.052217E-011	1	0.000000E+000
1	158.76171824	2.052217E-011	5.252169E-012	0	0.000000E+000
1	158.76174122	5.252169E-012	2.052217E-011	1	0.000000E+000
1	158.76233541	2.052217E-011	5.252169E-012	0	0.000000E+000
1	158.76661687	5.252169E-012	2.052217E-011	1	0.000000E+000
1	158.76889416	2.052217E-011	5.252169E-012	0	0.000000E+000
1	158.77224487	5.252169E-012	2.052217E-011	1	0.000000E+000
1	158.77310716	2.052217E-011	5.252169E-012	0	0.000000E+000
1	158.77312307	5.252169E-012	2.052217E-011	1	0.000000E+000
1	158.77407258	2.052217E-011	5.252169E-012	0	0.000000E+000
1	158.77679996	5.252169E-012	2.052217E-011	1	0.000000E+000
1	158.77751570	2.052217E-011	5.252169E-012	0	0.000000E+000
1	158.79244220	5.252169E-012	2.052217E-011	1	0.000000E+000
1	158.79275883	2.052217E-011	5.252169E-012	0	0.000000E+000
1	161.85619234	5.305164E-012	2.057516E-011	1	0.000000E+000
1	161.85635796	2.057516E-011	5.305164E-012	0	0.000000E+000
1	161.85638623	5.305164E-012	2.057516E-011	1	0.000000E+000
1	161.85959387	2.057516E-011	5.305164E-012	0	0.000000E+000
1	161.85962835	5.305164E-012	2.057516E-011	1	0.000000E+000
1	161.86338464	2.057516E-011	5.305164E-012	0	0.000000E+000
1	161.88681353	5.305164E-012	2.057516E-011	1	0.000000E+000
1	161.88793959	2.057516E-011	5.305164E-012	0	0.000000E+000
1	161.89457575	5.305164E-012	2.057516E-011	1	0.000000E+000
1	161.89503646	2.057516E-011	5.305164E-012	0	0.000000E+000
1	161.89987040	5.305164E-012	2.057516E-011	1	0.000000E+000
1	161.90018605	2.057516E-011	5.305164E-012	0	0.000000E+000
1	161.90273582	5.305164E-012	2.057516E-011	1	0.000000E+000
1	161.90448581	2.057516E-011	5.305164E-012	0	0.000000E+000
1	161.90606994	5.305164E-012	2.057516E-011	1	0.000000E+000
1	161.90652072	2.057516E-011	5.305164E-012	0	0.000000E+000
1	161.90654337	5.305164E-012	2.057516E-011	1	0.000000E+000
1	161.90829427	2.057516E-011	5.305164E-012	0	0.000000E+000
1	161.91247888	5.305164E-012	2.057516E-011	1	0.000000E+000
1	161.91506371	2.057516E-011	5.305164E-012	0	0.000000E+000
1	161.91509813	5.305164E-012	2.057516E-011	1	0.000000E+000
1	161.91520062	2.057516E-011	5.305164E-012	0	0.000000E+000
1	161.91522965	5.305164E-012	2.057516E-011	1	0.000000E+000
1	161.91787369	2.057516E-011	5.305164E-012	0	0.000000E+000
1	161.91791591	5.305164E-012	2.057516E-011	1	0.000000E+000
1	161.91850802	2.057516E-011	5.305164E-012	0	0.000000E+000
1	161.91854345	5.305164E-012	2.057516E-011	1	0.000000E+000
1	161.92064000	2.057516E-011	5.305164E-012	0	0.000000E+000
1	161.92069162	5.305164E-012	2.057516E-011	1	0.000000E+000
1	161.92077723	2.057516E-011	5.305164E-012	0	0.000000E+000
1	161.92080715	5.305164E-012	2.057516E-011	1	0.000000E+000
1	161.92095288	2.057516E-011	5.305164E-012	0	0.000000E+000
1	161.93806326	5.305164E-012	2.057516E-011	1	0.000000E+000
1	161.93849161	2.057516E-011	5.305164E-012	0	0.000000E+000
1	161.93854834	5.305164E-012	2.057516E-011	1	0.000000E+000
1	161.93890907	2.057516E-011	5.305164E-012	0	0.000000E+000
1	161.94200640	5.305164E-012	2.057516E-011	1	0.000000E+000
1	161.94239639	2.057516E-011	5.305164E-012	0	0.000000E+000
1	161.94651997	5.305164E-012	2.057516E-011	1	0.000000E+000
1	161.95154648	2.057516E-011	5.305164E-012	0	0.000000E+000
1	161.95156792	5.305164E-012	2.057516E-011	1	0.000000E+000
1	161.95430526	2.057516E-011	5.305164E-012	0	0.000000E+000
1	161.96100970	5.305164E-012	2.057516E-011	1	0.000000E+000
1	161.96413010	2.057516E-011	5.305164E-012	0	0.000000E+000
1	161.96415756	5.305164E-012	2.057516E-011	1	0.000000E+000
1	161.96544013	2.057516E-011	5.305164E-012	0	0.000000E+000
1	161.96546478	5.305164E-012	2.057516E-011	1	0.000000E+000
1	161.96565218	2.057516E-011	5.305164E-012	0	0.000000E+000
1	161.96566372	5.305164E-012	2.057516E-011	1	0.000000E+000
1	161.96592091	2.057516E-011	5.305164E-012	0	0.000000E+000
1	161.97452536	5.305164E-012	2.057516E-011	1	0.000000E+000
1	161.97648479	2.057516E-011	5.305164E-012	0	0.000000E+000
1	161.97650992	5.305164E-012	2.057516E-011	1	0.000000E+000
1	161.97786181	2.057516E-011	5.305164E-012	0	0.000000E+000
1	161.97981872	5.305164E-012	2.057516E-011	1	0.000000E+000
1	161.98123629	2.057516E-011	5.305164E-012	0	0.000000E+000
1	161.99630377	5.305164E-012	2.057516E-011	1	0.000000E+000
1	161.99718278	2.057516E-011	5.305164E-012	0	0.000000E+000
1	162.00240998	5.305164E-012	2.057516E-011	1	0.000000E+000
1	162.00314752	2.057516E-011	5.305164E-012	0	0.000000E+000
1	162.00317261	5.305164E-012	2.057516E-011	1	0.000000E+000
1	162.00588125	2.057516E-011	5.305164E-012	0	0.000000E+000
1	162.00591375	5.305164E-012	2.057516E-011	1	0.000000E+000
1	162.00595422	2.057516E-011	5.305164E-012	0	0.000000E+000
1	162.01187469	5.305164E-012	2.057516E-011	1	0.000000E+000
1	162.01214369	2.057516E-011	5.305164E-012	0	0.000000E+000
1	162.01217210	5.305164E-012	2.057516E-011	1	0.000000E+000
1	162.01276291	2.057516E-011	5.305164E-012	0	0.000000E+000
1	162.01276964	5.305164E-012	2.057516E-011	1	0.000000E+000
1	162.01301131	2.057516E-011	5.305164E-012	0	0.000000E+000
1	162.01302344	5.305164E-012	2.057516E-011	1	0.000000E+000
1	162.01652755	2.057516E-011	5.305164E-012	0	0.000000E+000
1	162.03045246	5.305164E-012	2.057516E-011	1	0.000000E+000
1	162.03402097	2.057516E-011	5.305164E-012	0	0.000000E+000
1	162.03403162	5.305164E-012	2.057516E-011	1	0.000000E+000
1	162.03477945	2.057516E-011	5.305164E-012	0	0.000000E+000
1	162.03639401	5.305164E-012	2.057516E-011	1	0.000000E+000
1	162.03652451	2.057516E-011	5.305164E-012	0	0.000000E+000
1	162.04438591	5.305164E-012	2.057516E-011	1	0.000000E+000
1	162.04457145	2.057516E-011	5.305164E-012	0	0.000000E+000
1	162.05059965	5.305164E-012	2.057516E-011	1	0.000000E+000
1	162.05120637	2.057516E-011	5.305164E-012	0	0.000000E+000
1	162.05125427	5.305164E-012	2.057516E-011	1	0.000000E+000
1	162.05254532	2.057516E-011	5.305164E-012	0	0.000000E+000
1	162.05257212	5.305164E-012	2.057516E-011	1	0.000000E+000
1	162.05888736	2.057516E-011	5.305164E-012	0	0.000000E+000
1	162.05889548	5.305164E-012	2.057516E-011	1	0.000000E+000
1	162.05942543	2.057516E-011	5.305164E-012	0	0.000000E+000
1	162.06032638	5.305164E-012	2.057516E-011	1	0.000000E+000
1	162.06448052	2.057516E-011	5.305164E-012	0	0.000000E+000
1	162.06799680	5.305164E-012	2.057516E-011	1	0.000000E+000
1	162.06822965	2.057516E-011	5.305164E-012	0	0.000000E+000
1	162.06825065	5.305164E-012	2.057516E-011	1	0.000000E+000
1	162.06861644	2.057516E-011	5.305164E-012	0	0.000000E+000
1	162.07215430	5.305164E-012	2.057516E-011	1	0.000000E+000
1	162.07300333	2.057516E-011	5.305164E-012	0	0.000000E+000
1	162.07435182	5.305164E-012	2.057516E-011	1	0.000000E+000
1	162.07481087	2.057516E-011	5.305164E-012	0	0.000000E+000
1	162.07486690	5.305164E-012	2.057516E-011	1	0.000000E+000
1	162.07568664	2.057516E-011	5.305164E-012	0	0.000000E+000
1	162.07863776	5.305164E-012	2.057516E-011	1	0.000000E+000
1	162.08191286	2.057516E-011	5.305164E-012	0	0.000000E+000
1	162.09189001	5.305164E-012	2.057516E-011	1	0.000000E+000
1	162.09260790	2.057516E-011	5.305164E-012	0	0.000000E+000
1	162.09390935	5.305164E-012	2.057516E-011	1	0.000000E+000
1	162.09765807	2.057516E-011	5.305164E-012	0	0.000000E+000
1	162.10965585	5.305164E-012	2.057516E-011	1	0.000000E+000
1	162.11162728	2.057516E-011	5.305164E-012	0	0.000000E+000
1	162.11400302	5.305164E-012	2.057516E-011	1	0.000000E+000
1	162.11444784	2.057516E-011	5.305164E-012	0	0.000000E+000
1	162.11446391	5.305164E-012	2.057516E-011	1	0.000000E+000
1	162.11540346	2.057516E-011	5.305164E-012	0	0.000000E+000
1	162.13021652	5.305164E-012	2.057516E-011	1	0.000000E+000
1	162.13099459	2.057516E-011	5.305164E-012	0	0.000000E+000
1	162.13138754	5.305164E-012	2.057516E-011	1	0.000000E+000
1	162.13480535	2.057516E-011	5.305164E-012	0	0.000000E+000
1	162.13486987	5.305164E-012	2.057516E-011	1	0.000000E+000
1	162.13757546	2.057516E-011	5.305164E-012	0	0.000000E+000
1	162.14907895	5.305164E-012	2.057516E-011	1	0.000000E+000
1	162.15099706	2.057516E-011	5.305164E-012	0	0.000000E+000
1	162.15115341	5.305164E-012	2.057516E-011	1	0.000000E+000
1	162.15204365	2.057516E-011	5.305164E-012	0	0.000000E+000
1	162.16144021	5.305164E-012	2.057516E-011	1	0.000000E+000
1	162.16173456	2.057516E-011	5.305164E-012	0	0.000000E+000
1	162.16620988	5.305164E-012	2.057516E-011	1	0.000000E+000
1	162.16759185	2.057516E-011	5.305164E-012	0	0.000000E+000
1	162.17413941	5.305164E-012	2.057516E-011	1	0.000000E+000
1	162.17658707	2.057516E-011	5.305164E-012	0	0.000000E+000
1	162.17756526	5.305164E-012	2.057516E-011	1	0.000000E+000
1	162.18174760	2.057516E-011	5.305164E-012	0	0.000000E+000
1	162.18177360	5.305164E-012	2.057516E-011	1	0.000000E+000
1	162.18229045	2.057516E-011	5.305164E-012	0	0.000000E+000
1	162.18318442	5.305164E-012	2.057516E-011	1	0.000000E+000
1	162.18324643	2.057516E-011	5.305164E-012	0	0.000000E+000
1	162.18526376	5.305164E-012	2.057516E-011	1	0.000000E+000
1	162.18725806	2.057516E-011	5.305164E-012	0	0.000000E+000
1	162.19557267	5.305164E-012	2.057516E-011	1	0.000000E+000
1	162.19619171	2.057516E-011	5.305164E-012	0	0.000000E+000
1	162.19920314	5.305164E-012	2.057516E-011	1	0.000000E+000
1	162.19985378	2.057516E-011	5.305164E-012	0	0.000000E+000
1	162.19987386	5.305164E-012	2.057516E-011	1	0.000000E+000
1	162.20176442	2.057516E-011	5.305164E-012	0	0.000000E+000
1	162.20178421	5.305164E-012	2.057516E-011	1	0.000000E+000
1	162.20259050	2.057516E-011	5.305164E-012	0	0.000000E+000
1	162.20310133	5.305164E-012	2.057516E-011	1	0.000000E+000
1	162.20326075	2.057516E-011	5.305164E-012	0	0.000000E+000
1	162.20327401	5.305164E-012	2.057516E-011	1	0.000000E+000
1	162.20665145	2.057516E-011	5.305164E-012	0	0.000000E+000
1	162.21264886	5.305164E-012	2.057516E-011	1	0.000000E+000
1	162.21465902	2.057516E-011	5.305164E-012	0	0.000000E+000
1	162.21972681	5.305164E-012	2.057516E-011	1	0.000000E+000
1	162.22074260	2.057516E-011	5.305164E-012	0	0.000000E+000
1	162.22645672	5.305164E-012	2.057516E-011	1	0.000000E+000
1	162.22987789	2.057516E-011	5.305164E-012	0	0.000000E+000
1	162.22992878	5.305164E-012	2.057516E-011	1	0.000000E+000
1	162.23216158	2.057516E-011	5.305164E-012	0	0.000000E+000
1	162.23609937	5.305164E-012	2.057516E-011	1	0.000000E+000
1	162.23661347	2.057516E-011	5.305164E-012	0	0.000000E+000
1	162.23666220	5.305164E-012	2.057516E-011	1	0.000000E+000
1	162.23961600	2.057516E-011	5.305164E-012	0	0.000000E+000
1	162.23961962	5.305164E-012	2.057516E-011	1	0.000000E+000
1	162.23976588	2.057516E-011	5.305164E-012	0	0.000000E+000
1	162.23981109	5.305164E-012	2.057516E-011	1	0.000000E+000
1	162.24093946	2.057516E-011	5.305164E-012	0	0.000000E+000
1	162.24226074	5.305164E-012	2.057516E-011	1	0.000000E+000
1	162.24368348	2.057516E-011	5.305164E-012	0	0.000000E+000
1	162.24371850	5.305164E-012	2.057516E-011	1	0.000000E+000
1	162.24478307	2.057516E-011	5.305164E-012	0	0.000000E+000
1	162.25963229	5.305164E-012	2.057516E-011	1	0.000000E+000
1	162.26212887	2.057516E-011	5.305164E-012	0	0.000000E+000
1	162.26294029	5.305164E-012	2.057516E-011	1	0.000000E+000
1	162.26333255	2.057516E-011	5.305164E-012	0	0.000000E+000
1	162.26534771	5.305164E-012	2.057516E-011	1	0.000000E+000
1	162.26651271	2.057516E-011	5.305164E-012	0	0.000000E+000
1	162.26655080	5.305164E-012	2.057516E-011	1	0.000000E+000
1	162.26683813	2.057516E-011	5.305164E-012	0	0.000000E+000
1	162.27056309	5.305164E-012	2.057516E-011	1	0.000000E+000
1	162.27226288	2.057516E-011	5.305164E-012	0	0.000000E+000
1	162.28472429	5.305164E-012	2.057516E-011	1	0.000000E+000
1	162.28554282	2.057516E-011	5.305164E-012	0	0.000000E+000
1	162.28556942	5.305164E-012	2.057516E-011	1	0.000000E+000
1	162.28756873	2.057516E-011	5.305164E-012	0	0.000000E+000
1	162.28923843	5.305164E-012	2.057516E-011	1	0.000000E+000
1	162.28942416	2.057516E-011	5.305164E-012	0	0.000000E+000
1	162.29673501	5.305164E-012	2.057516E-011	1	0.000000E+000
1	162.29717080	2.057516E-011	5.305164E-012	0	0.000000E+000
1	162.29793864	5.305164E-012	2.057516E-011	1	0.000000E+000
1	162.29806972	2.057516E-011	5.305164E-012	0	0.000000E+000
1	162.29812815	5.305164E-012	2.057516E-011	1	0.000000E+000
1	162.29869792	2.057516E-011	5.305164E-012	0	0.000000E+000
1	162.29871314	5.305164E-012	2.057516E-011	1	0.000000E+000
1	162.30171999	2.057516E-011	5.305164E-012	0	0.000000E+000
1	162.30179885	5.305164E-012	2.057516E-011	1	0.000000E+000
1	162.30308446	2.057516E-011	5.305164E-012	0	0.000000E+000
1	162.30308852	5.305164E-012	2.057516E-011	1	0.000000E+000
1	162.30613343	2.057516E-011	5.305164E-012	0	0.000000E+000
1	162.31239726	5.305164E-012	2.057516E-011	1	0.000000E+000
1	162.31309691	2.057516E-011	5.305164E-012	0	0.000000E+000
1	162.31338605	5.305164E-012	2.057516E-011	1	0.000000E+000
1	162.31429834	2.057516E-011	5.305164E-012	0	0.000000E+000
1	162.31569537	5.305164E-012	2.057516E-011	1	0.000000E+000
1	162.31631902	2.057516E-011	5.305164E-012	0	0.000000E+000
1	162.31639162	5.305164E-012	2.057516E-011	1	0.000000E+000
1	162.31756310	2.057516E-011	5.305164E-012	0	0.000000E+000
1	162.32099839	5.305164E-012	2.057516E-011	1	0.000000E+000
1	162.32247549	2.057516E-011	5.305164E-012	0	0.000000E+000
1	162.32250860	5.305164E-012	2.057516E-011	1	0.000000E+000
1	162.32630000	2.057516E-011	5.305164E-012	0	0.000000E+000
1	162.33943867	5.305164E-012	2.057516E-011	1	0.000000E+000
1	162.34193801	2.057516E-011	5.305164E-012	0	0.000000E+000
1	162.34198711	5.305164E-012	2.057516E-011	1	0.000000E+000
1	162.34296255	2.057516E-011	5.305164E-012	0	0.000000E+000
1	162.34659884	5.305164E-012	2.057516E-011	1	0.000000E+000
1	162.34726331	2.057516E-011	5.305164E-012	0	0.000000E+000
1	162.34729352	5.305164E-012	2.057516E-011	1	0.000000E+000
1	162.34736630	2.057516E-011	5.305164E-012	0	0.000000E+000
1	162.36523011	5.305164E-012	2.057516E-011	1	0.000000E+000
1	162.36544521	2.057516E-011	5.305164E-012	0	0.000000E+000
1	162.37017540	5.305164E-012	2.057516E-011	1	0.000000E+000
1	162.37028271	2.057516E-011	5.305164E-012	0	0.000000E+000
1	162.37030136	5.305164E-012	2.057516E-011	1	0.000000E+000
1	162.37185950	2.057516E-011	5.305164E-012	0	0.000000E+000
1	162.37367841	5.305164E-012	2.057516E-011	1	0.000000E+000
1	162.37595108	2.057516E-011	5.305164E-012	0	0.000000E+000
1	162.37596687	5.305164E-012	2.057516E-011	1	0.000000E+000
1	162.37810301	2.057516E-011	5.305164E-012	0	0.000000E+000
1	162.39539888	5.305164E-012	2.057516E-011	1	0.000000E+000
1	162.39686132	2.057516E-011	5.305164E-012	0	0.000000E+000
1	162.39753970	5.305164E-012	2.057516E-011	1	0.000000E+000
1	162.39796593	2.057516E-011	5.305164E-012	0	0.000000E+000
1	162.39797722	5.305164E-012	2.057516E-011	1	0.000000E+000
1	162.40101700	2.057516E-011	5.305164E-012	0	0.000000E+000
1	162.40103537	5.305164E-012	2.057516E-011	1	0.000000E+000
1	162.40166361	2.057516E-011	5.305164E-012	0	0.000000E+000
1	162.41909568	5.305164E-012	2.057516E-011	1	0.000000E+000
1	162.42132320	2.057516E-011	5.305164E-012	0	0.000000E+000
1	162.42136323	5.305164E-012	2.057516E-011	1	0.000000E+000
1	162.42292873	2.057516E-011	5.305164E-012	0	0.000000E+000
1	162.47614306	5.305164E-012	2.057516E-011	1	0.000000E+000
1	162.47797801	2.057516E-011	5.305164E-012	0	0.000000E+000
1	162.47799739	5.305164E-012	2.057516E-011	1	0.000000E+000
1	162.47821378	2.057516E-011	5.305164E-012	0	0.000000E+000
1	162.48066668	5.305164E-012	2.057516E-011	1	0.000000E+000
1	162.48096161	2.057516E-011	5.305164E-012	0	0.000000E+000
1	162.49352486	5.305164E-012	2.057516E-011	1	0.000000E+000
1	162.49460603	2.057516E-011	5.305164E-012	0	0.000000E+000
1	162.49715613	5.305164E-012	2.057516E-011	1	0.000000E+000
1	162.49718195	2.057516E-011	5.305164E-012	0	0.000000E+000
1	162.50408139	5.305164E-012	2.057516E-011	1	0.000000E+000
1	162.50413005	2.057516E-011	5.305164E-012	0	0.000000E+000
1	163.30869100	5.151579E-012	2.042158E-011	1	0.000000E+000
1	163.30973472	2.042158E-011	5.151579E-012	0	0.000000E+000
1	163.30976067	5.151579E-012	2.042158E-011	1	0.000000E+000
1	163.30990296	2.042158E-011	5.151579E-012	0	0.000000E+000
1	163.31496245	5.151579E-012	2.042158E-011	1	0.000000E+000
1	163.31570289	2.042158E-011	5.151579E-012	0	0.000000E+000
1	163.31654071	5.151579E-012	2.042158E-011	1	0.000000E+000
1	163.31767341	2.042158E-011	5.151579E-012	0	0.000000E+000
1	163.32452311	5.151579E-012	2.042158E-011	1	0.000000E+000
1	163.32647968	2.042158E-011	5.151579E-012	0	0.000000E+000
1	163.32653608	5.151579E-012	2.042158E-011	1	0.000000E+000
1	163.32860787	2.042158E-011	5.151579E-012	0	0.000000E+000
1	163.32866236	5.151579E-012	2.042158E-011	1	0.000000E+000
1	163.33421860	2.042158E-011	5.151579E-012	0	0.000000E+000
1	163.33531503	5.151579E-012	2.042158E-011	1	0.000000E+000
1	163.33563218	2.042158E-011	5.151579E-012	0	0.000000E+000
1	163.35810619	5.151579E-012	2.042158E-011	1	0.000000E+000
1	163.36029845	2.042158E-011	5.151579E-012	0	0.000000E+000
1	163.36031772	5.151579E-012	2.042158E-011	1	0.000000E+000
1	163.36050259	2.042158E-011	5.151579E-012	0	0.000000E+000
1	163.36658640	5.151579E-012	2.042158E-011	1	0.000000E+000
1	163.36824227	2.042158E-011	5.151579E-012	0	0.000000E+000
1	163.36826538	5.151579E-012	2.042158E-011	1	0.000000E+000
1	163.36914075	2.042158E-011	5.151579E-012	0	0.000000E+000
1	163.37303850	5.151579E-012	2.042158E-011	1	0.000000E+000
1	163.37378578	2.042158E-011	5.151579E-012	0	0.000000E+000
1	163.37796539	5.151579E-012	2.042158E-011	1	0.000000E+000
1	163.37839142	2.042158E-011	5.151579E-012	0	0.000000E+000
1	163.37842706	5.151579E-012	2.042158E-011	1	0.000000E+000
1	163.38284637	2.042158E-011	5.151579E-012	0	0.000000E+000
1	163.39287713	5.151579E-012	2.042158E-011	1	0.000000E+000
1	163.39347580	2.042158E-011	5.151579E-012	0	0.000000E+000
1	163.39534953	5.151579E-012	2.042158E-011	1	0.000000E+000
1	163.39664879	2.042158E-011	5.151579E-012	0	0.000000E+000
1	163.39789325	5.151579E-012	2.042158E-011	1	0.000000E+000
1	163.40075235	2.042158E-011	5.151579E-012	0	0.000000E+000
1	163.40076934	5.151579E-012	2.042158E-011	1	0.000000E+000
1	163.40297079	2.042158E-011	5.151579E-012	0	0.000000E+000
1	163.40300938	5.151579E-012	2.042158E-011	1	0.000000E+000
1	163.40390346	2.042158E-011	5.151579E-012	0	0.000000E+000
1	163.40393521	5.151579E-012	2.042158E-011	1	0.000000E+000
1	163.40550519	2.042158E-011	5.151579E-012	0	0.000000E+000
1	163.40560492	5.151579E-012	2.042158E-011	1	0.000000E+000
1	163.40675646	2.042158E-011	5.151579E-012	0	0.000000E+000
1	163.41238522	5.151579E-012	2.042158E-011	1	0.000000E+000
1	163.41266264	2.042158E-011	5.151579E-012	0	0.000000E+000
1	163.41940100	5.151579E-012	2.042158E-011	1	0.000000E+000
1	163.42162358	2.042158E-011	5.151579E-012	0	0.000000E+000
1	163.42353167	5.151579E-012	2.042158E-011	1	0.000000E+000
1	163.42906917	2.042158E-011	5.151579E-012	0	0.000000E+000
1	163.42907680	5.151579E-012	2.042158E-011	1	0.000000E+000
1	163.43005044	2.042158E-011	5.151579E-012	0	0.000000E+000
1	163.44185411	5.151579E-012	2.042158E-011	1	0.000000E+000
1	163.44241326	2.042158E-011	5.151579E-012	0	0.000000E+000
1	163.45128023	5.151579E-012	2.042158E-011	1	0.000000E+000
1	163.45272668	2.042158E-011	5.151579E-012	0	0.000000E+000
1	163.46093335	5.151579E-012	2.042158E-011	1	0.000000E+000
1	163.46146607	2.042158E-011	5.151579E-012	0	0.000000E+000
1	163.46149583	5.151579E-012	2.042158E-011	1	0.000000E+000
1	163.46152752	2.042158E-011	5.151579E-012	0	0.000000E+000
1	163.46173691	5.151579E-012	2.042158E-011	1	0.000000E+000
1	163.46515927	2.042158E-011	5.151579E-012	0	0.000000E+000
1	163.46520015	5.151579E-012	2.042158E-011	1	0.000000E+000
1	163.47025649	2.042158E-011	5.151579E-012	0	0.000000E+000
1	163.47588732	5.151579E-012	2.042158E-011	1	0.000000E+000
1	163.47636854	2.042158E-011	5.151579E-012	0	0.000000E+000
1	163.50782773	5.151579E-012	2.042158E-011	1	0.000000E+000
1	163.50812554	2.042158E-011	5.151579E-012	0	0.000000E+000
1	163.51361985	5.151579E-012	2.042158E-011	1	0.000000E+000
1	163.51621098	2.042158E-011	5.151579E-012	0	0.000000E+000
1	163.52556474	5.151579E-012	2.042158E-011	1	0.000000E+000
1	163.52628030	2.042158E-011	5.151579E-012	0	0.000000E+000
1	163.52807469	5.151579E-012	2.042158E-011	1	0.000000E+000
1	163.52878464	2.042158E-011	5.151579E-012	0	0.000000E+000
1	163.52926221	5.151579E-012	2.042158E-011	1	0.000000E+000
1	163.53226413	2.042158E-011	5.151579E-012	0	0.000000E+000
1	163.70756903	5.352349E-012	2.062235E-011	1	0.000000E+000
1	163.70771771	2.062235E-011	5.352349E-012	0	0.000000E+000
1	163.71229371	5.352349E-012	2.062235E-011	1	0.000000E+000
1	163.71315440	2.062235E-011	5.352349E-012	0	0.000000E+000
1	163.73453627	5.352349E-012	2.062235E-011	1	0.000000E+000
1	163.73546883	2.062235E-011	5.352349E-012	0	0.000000E+000
1	163.75336624	5.352349E-012	2.062235E-011	1	0.000000E+000
1	163.75387700	2.062235E-011	5.352349E-012	0	0.000000E+000
1	163.99155095	5.225291E-012	2.049529E-011	1	0.000000E+000
1	163.99324731	2.049529E-011	5.225291E-012	0	0.000000E+000
1	163.99689654	5.225291E-012	2.049529E-011	1	0.000000E+000
1	163.99717422	2.049529E-011	5.225291E-012	0	0.000000E+000
1	164.01454589	5.225291E-012	2.049529E-011	1	0.000000E+000
1	164.01604501	2.049529E-011	5.225291E-012	0	0.000000E+000
1	164.02240892	5.225291E-012	2.049529E-011	1	0.000000E+000
1	164.02284305	2.049529E-011	5.225291E-012	0	0.000000E+000
1	164.02470812	5.225291E-012	2.049529E-011	1	0.000000E+000
1	164.02492610	2.049529E-011	5.225291E-012	0	0.000000E+000
1	164.02976486	5.225291E-012	2.049529E-011	1	0.000000E+000
1	164.03502795	2.049529E-011	5.225291E-012	0	0.000000E+000
1	164.03943727	5.225291E-012	2.049529E-011	1	0.000000E+000
1	164.04017120	2.049529E-011	5.225291E-012	0	0.000000E+000
1	164.04296860	5.225291E-012	2.049529E-011	1	0.000000E+000
1	164.04367946	2.049529E-011	5.225291E-012	0	0.000000E+000
1	164.04823030	5.225291E-012	2.049529E-011	1	0.000000E+000
1	164.04885078	2.049529E-011	5.225291E-012	0	0.000000E+000
1	164.05083282	5.225291E-012	2.049529E-011	1	0.000000E+000
1	164.05189822	2.049529E-011	5.225291E-012	0	0.000000E+000
1	164.05407300	5.225291E-012	2.049529E-011	1	0.000000E+000
1	164.05635712	2.049529E-011	5.225291E-012	0	0.000000E+000
1	164.05639637	5.225291E-012	2.049529E-011	1	0.000000E+000
1	164.05727275	2.049529E-011	5.225291E-012	0	0.000000E+000
1	164.05731775	5.225291E-012	2.049529E-011	1	0.000000E+000
1	164.05831474	2.049529E-011	5.225291E-012	0	0.000000E+000
1	164.06607810	5.225291E-012	2.049529E-011	1	0.000000E+000
1	164.06643380	2.049529E-011	5.225291E-012	0	0.000000E+000
1	164.06647075	5.225291E-012	2.049529E-011	1	0.000000E+000
1	164.06755927	2.049529E-011	5.225291E-012	0	0.000000E+000
1	164.07173687	5.225291E-012	2.049529E-011	1	0.000000E+000
1	164.07214750	2.049529E-011	5.225291E-012	0	0.000000E+000
1	164.07611718	5.225291E-012	2.049529E-011	1	0.000000E+000
1	164.07634958	2.049529E-011	5.225291E-012	0	0.000000E+000
1	164.08034486	5.225291E-012	2.049529E-011	1	0.000000E+000
1	164.08051324	2.049529E-011	5.225291E-012	0	0.000000E+000
1	164.08056259	5.225291E-012	2.049529E-011	1	0.000000E+000
1	164.08073519	2.049529E-011	5.225291E-012	0	0.000000E+000
1	164.08215995	5.225291E-012	2.049529E-011	1	0.000000E+000
1	164.08222852	2.049529E-011	5.225291E-012	0	0.000000E+000
1	164.08225409	5.225291E-012	2.049529E-011	1	0.000000E+000
1	164.08248086	2.049529E-011	5.225291E-012	0	0.000000E+000
1	164.15765480	5.453680E-012	2.072368E-011	1	0.000000E+000
1	164.16052862	2.072368E-011	5.453680E-012	0	0.000000E+000
1	164.16056387	5.453680E-012	2.072368E-011	1	0.000000E+000
1	164.16407799	2.072368E-011	5.453680E-012	0	0.000000E+000
1	164.16409835	5.453680E-012	2.072368E-011	1	0.000000E+000
1	164.16611369	2.072368E-011	5.453680E-012	0	0.000000E+000
1	164.17384884	5.453680E-012	2.072368E-011	1	0.000000E+000
1	164.17408502	2.072368E-011	5.453680E-012	0	0.000000E+000
1	164.17411169	5.453680E-012	2.072368E-011	1	0.000000E+000
1	164.17512000	2.072368E-011	5.453680E-012	0	0.000000E+000
1	164.17514582	5.453680E-012	2.072368E-011	1	0.000000E+000
1	164.17570979	2.072368E-011	5.453680E-012	0	0.000000E+000
1	164.17572016	5.453680E-012	2.072368E-011	1	0.000000E+000
1	164.17637228	2.072368E-011	5.453680E-012	0	0.000000E+000
1	164.18439700	5.453680E-012	2.072368E-011	1	0.000000E+000
1	164.18477143	2.072368E-011	5.453680E-012	0	0.000000E+000
1	164.18479345	5.453680E-012	2.072368E-011	1	0.000000E+000
1	164.18918594	2.072368E-011	5.453680E-012	0	0.000000E+000
1	164.19244729	5.453680E-012	2.072368E-011	1	0.000000E+000
1	164.19296468	2.072368E-011	5.453680E-012	0	0.000000E+000
1	164.19843827	5.453680E-012	2.072368E-011	1	0.000000E+000
1	164.19914611	2.072368E-011	5.453680E-012	0	0.000000E+000
1	164.20179982	5.453680E-012	2.072368E-011	1	0.000000E+000
1	164.20206556	2.072368E-011	5.453680E-012	0	0.000000E+000
1	164.20206910	5.453680E-012	2.072368E-011	1	0.000000E+000
1	164.20337100	2.072368E-011	5.453680E-012	0	0.000000E+000
1	164.20360313	5.453680E-012	2.072368E-011	1	0.000000E+000
1	164.20389710	2.072368E-011	5.453680E-012	0	0.000000E+000
1	164.21042303	5.453680E-012	2.072368E-011	1	0.000000E+000
1	164.21108436	2.072368E-011	5.453680E-012	0	0.000000E+000
1	164.21234810	5.453680E-012	2.072368E-011	1	0.000000E+000
1	164.21238921	2.072368E-011	5.453680E-012	0	0.000000E+000
1	164.21240822	5.453680E-012	2.072368E-011	1	0.000000E+000
1	164.21337998	2.072368E-011	5.453680E-012	0	0.000000E+000
1	164.23931902	5.453680E-012	2.072368E-011	1	0.000000E+000
1	164.24085439	2.072368E-011	5.453680E-012	0	0.000000E+000
1	164.25615525	5.453680E-012	2.072368E-011	1	0.000000E+000
1	164.25894902	2.072368E-011	5.453680E-012	0	0.000000E+000
1	164.26388795	5.453680E-012	2.072368E-011	1	0.000000E+000
1	164.26507354	2.072368E-011	5.453680E-012	0	0.000000E+000
1	164.26508020	5.453680E-012	2.072368E-011	1	0.000000E+000
1	164.26609627	2.072368E-011	5.453680E-012	0	0.000000E+000
1	164.26932875	5.453680E-012	2.072368E-011	1	0.000000E+000
1	164.27344012	2.072368E-011	5.453680E-012	0	0.000000E+000
1	164.27373886	5.453680E-012	2.072368E-011	1	0.000000E+000
1	164.27430580	2.072368E-011	5.453680E-012	0	0.000000E+000
1	164.27496207	5.453680E-012	2.072368E-011	1	0.000000E+000
1	164.27548174	2.072368E-011	5.453680E-012	0	0.000000E+000
1	164.27552048	5.453680E-012	2.072368E-011	1	0.000000E+000
1	164.27586561	2.072368E-011	5.453680E-012	0	0.000000E+000
1	164.27592550	5.453680E-012	2.072368E-011	1	0.000000E+000
1	164.27708291	2.072368E-011	5.453680E-012	0	0.000000E+000
1	164.28003502	5.453680E-012	2.072368E-011	1	0.000000E+000
1	164.28031683	2.072368E-011	5.453680E-012	0	0.000000E+000
1	164.29506859	5.453680E-012	2.072368E-011	1	0.000000E+000
1	164.29531170	2.072368E-011	5.453680E-012	0	0.000000E+000
1	164.29534298	5.453680E-012	2.072368E-011	1	0.000000E+000
1	164.30164908	2.072368E-011	5.453680E-012	0	0.000000E+000
1	164.30167774	5.453680E-012	2.072368E-011	1	0.000000E+000
1	164.30171346	2.072368E-011	5.453680E-012	0	0.000000E+000
1	164.30198377	5.453680E-012	2.072368E-011	1	0.000000E+000
1	164.30215237	2.072368E-011	5.453680E-012	0	0.000000E+000
1	164.32524764	5.453680E-012	2.072368E-011	1	0.000000E+000
1	164.32724786	2.072368E-011	5.453680E-012	0	0.000000E+000
1	164.32726192	5.453680E-012	2.072368E-011	1	0.000000E+000
1	164.32795692	2.072368E-011	5.453680E-012	0	0.000000E+000
1	164.32879315	5.453680E-012	2.072368E-011	1	0.000000E+000
1	164.33328568	2.072368E-011	5.453680E-012	0	0.000000E+000
1	164.34140809	5.453680E-012	2.072368E-011	1	0.000000E+000
1	164.34269963	2.072368E-011	5.453680E-012	0	0.000000E+000
1	164.35526225	5.453680E-012	2.072368E-011	1	0.000000E+000
1	164.35900167	2.072368E-011	5.453680E-012	0	0.000000E+000
1	164.35907993	5.453680E-012	2.072368E-011	1	0.000000E+000
1	164.36248004	2.072368E-011	5.453680E-012	0	0.000000E+000
1	164.36250729	5.453680E-012	2.072368E-011	1	0.000000E+000
1	164.36335771	2.072368E-011	5.453680E-012	0	0.000000E+000
1	164.36339379	5.453680E-012	2.072368E-011	1	0.000000E+000
1	164.36431084	2.072368E-011	5.453680E-012	0	0.000000E+000
1	164.36432252	5.453680E-012	2.072368E-011	1	0.000000E+000
1	164.36482396	2.072368E-011	5.453680E-012	0	0.000000E+000
1	164.36545588	5.453680E-012	2.072368E-011	1	0.000000E+000
1	164.36575893	2.072368E-011	5.453680E-012	0	0.000000E+000
1	164.36577900	5.453680E-012	2.072368E-011	1	0.000000E+000
1	164.36629775	2.072368E-011	5.453680E-012	0	0.000000E+000
1	164.36633618	5.453680E-012	2.072368E-011	1	0.000000E+000
1	164.36988423	2.072368E-011	5.453680E-012	0	0.000000E+000
1	164.36988917	5.453680E-012	2.072368E-011	1	0.000000E+000
1	164.36995912	2.072368E-011	5.453680E-012	0	0.000000E+000
1	164.36997225	5.453680E-012	2.072368E-011	1	0.000000E+000
1	164.37604533	2.072368E-011	5.453680E-012	0	0.000000E+000
1	164.37605621	5.453680E-012	2.072368E-011	1	0.000000E+000
1	164.37712175	2.072368E-011	5.453680E-012	0	0.000000E+000
1	164.37713116	5.453680E-012	2.072368E-011	1	0.000000E+000
1	164.37843105	2.072368E-011	5.453680E-012	0	0.000000E+000
1	164.38565350	5.453680E-012	2.072368E-011	1	0.000000E+000
1	164.38578472	2.072368E-011	5.453680E-012	0	0.000000E+000
1	164.38581378	5.453680E-012	2.072368E-011	1	0.000000E+000
1	164.38624693	2.072368E-011	5.453680E-012	0	0.000000E+000
1	164.38628457	5.453680E-012	2.072368E-011	1	0.000000E+000
1	164.38799998	2.072368E-011	5.453680E-012	0	0.000000E+000
1	164.40542696	5.453680E-012	2.072368E-011	1	0.000000E+000
1	164.40632169	2.072368E-011	5.453680E-012	0	0.000000E+000
1	164.40633396	5.453680E-012	2.072368E-011	1	0.000000E+000
1	164.40957164	2.072368E-011	5.453680E-012	0	0.000000E+000
1	164.41106568	5.453680E-012	2.072368E-011	1	0.000000E+000
1	164.41326800	2.072368E-011	5.453680E-012	0	0.000000E+000
1	164.41500977	5.453680E-012	2.072368E-011	1	0.000000E+000
1	164.41640829	2.072368E-011	5.453680E-012	0	0.000000E+000
1	164.41646104	5.453680E-012	2.072368E-011	1	0.000000E+000
1	164.41722703	2.072368E-011	5.453680E-012	0	0.000000E+000
1	164.41723975	5.453680E-012	2.072368E-011	1	0.000000E+000
1	164.41959284	2.072368E-011	5.453680E-012	0	0.000000E+000
1	164.41962941	5.453680E-012	2.072368E-011	1	0.000000E+000
1	164.42025419	2.072368E-011	5.453680E-012	0	0.000000E+000
1	164.42027937	5.453680E-012	2.072368E-011	1	0.000000E+000
1	164.42047089	2.072368E-011	5.453680E-012	0	0.000000E+000
1	164.42329526	5.453680E-012	2.072368E-011	1	0.000000E+000
1	164.42524896	2.072368E-011	5.453680E-012	0	0.000000E+000
1	164.42780088	5.453680E-012	2.072368E-011	1	0.000000E+000
1	164.42884182	2.072368E-011	5.453680E-012	0	0.000000E+000
1	164.42887116	5.453680E-012	2.072368E-011	1	0.000000E+000
1	164.42922822	2.072368E-011	5.453680E-012	0	0.000000E+000
1	164.42927205	5.453680E-012	2.072368E-011	1	0.000000E+000
1	164.42956219	2.072368E-011	5.453680E-012	0	0.000000E+000
1	164.42958147	5.453680E-012	2.072368E-011	1	0.000000E+000
1	164.43300226	2.072368E-011	5.453680E-012	0	0.000000E+000
1	164.43802033	5.453680E-012	2.072368E-011	1	0.000000E+000
1	164.43803363	2.072368E-011	5.453680E-012	0	0.000000E+000
1	164.43924516	5.453680E-012	2.072368E-011	1	0.000000E+000
1	164.43932495	2.072368E-011	5.453680E-012	0	0.000000E+000
1	164.43935221	5.453680E-012	2.072368E-011	1	0.000000E+000
1	164.44017766	2.072368E-011	5.453680E-012	0	0.000000E+000
1	164.44029138	5.453680E-012	2.072368E-011	1	0.000000E+000
1	164.44077303	2.072368E-011	5.453680E-012	0	0.000000E+000
1	164.44287856	5.453680E-012	2.072368E-011	1	0.000000E+000
1	164.44448984	2.072368E-011	5.453680E-012	0	0.000000E+000
1	164.44460646	5.453680E-012	2.072368E-011	1	0.000000E+000
1	164.44620040	2.072368E-011	5.453680E-012	0	0.000000E+000
1	164.44622225	5.453680E-012	2.072368E-011	1	0.000000E+000
1	164.44762249	2.072368E-011	5.453680E-012	0	0.000000E+000
1	164.44813095	5.453680E-012	2.072368E-011	1	0.000000E+000
1	164.45036965	2.072368E-011	5.453680E-012	0	0.000000E+000
1	164.45508816	5.453680E-012	2.072368E-011	1	0.000000E+000
1	164.45679994	2.072368E-011	5.453680E-012	0	0.000000E+000
1	164.45769482	5.453680E-012	2.072368E-011	1	0.000000E+000
1	164.45914627	2.072368E-011	5.453680E-012	0	0.000000E+000
1	164.46675705	5.453680E-012	2.072368E-011	1	0.000000E+000
1	164.46753986	2.072368E-011	5.453680E-012	0	0.000000E+000
1	164.47129252	5.453680E-012	2.072368E-011	1	0.000000E+000
1	164.47228752	2.072368E-011	5.453680E-012	0	0.000000E+000
1	164.47229239	5.453680E-012	2.072368E-011	1	0.000000E+000
1	164.47296738	2.072368E-011	5.453680E-012	0	0.000000E+000
1	164.47300384	5.453680E-012	2.072368E-011	1	0.000000E+000
1	164.47360493	2.072368E-011	5.453680E-012	0	0.000000E+000
1	164.47408290	5.453680E-012	2.072368E-011	1	0.000000E+000
1	164.48052573	2.072368E-011	5.453680E-012	0	0.000000E+000
1	164.49572349	5.453680E-012	2.072368E-011	1	0.000000E+000
1	164.49583337	2.072368E-011	5.453680E-012	0	0.000000E+000
1	164.49607624	5.453680E-012	2.072368E-011	1	0.000000E+000
1	164.49631449	2.072368E-011	5.453680E-012	0	0.000000E+000
1	164.50480045	5.453680E-012	2.072368E-011	1	0.000000E+000
1	164.50532243	2.072368E-011	5.453680E-012	0	0.000000E+000
1	164.50886889	5.453680E-012	2.072368E-011	1	0.000000E+000
1	164.51066788	2.072368E-011	5.453680E-012	0	0.000000E+000
1	164.52094851	5.453680E-012	2.072368E-011	1	0.000000E+000
1	164.52302392	2.072368E-011	5.453680E-012	0	0.000000E+000
1	164.52606573	5.453680E-012	2.072368E-011	1	0.000000E+000
1	164.52700140	2.072368E-011	5.453680E-012	0	0.000000E+000
1	164.52702768	5.453680E-012	2.072368E-011	1	0.000000E+000
1	164.52785512	2.072368E-011	5.453680E-012	0	0.000000E+000
1	164.53334138	5.453680E-012	2.072368E-011	1	0.000000E+000
1	164.53490210	2.072368E-011	5.453680E-012	0	0.000000E+000
1	164.54112561	5.453680E-012	2.072368E-011	1	0.000000E+000
1	164.54301589	2.072368E-011	5.453680E-012	0	0.000000E+000
1	164.54303765	5.453680E-012	2.072368E-011	1	0.000000E+000
1	164.54412255	2.072368E-011	5.453680E-012	0	0.000000E+000
1	164.54493943	5.453680E-012	2.072368E-011	1	0.000000E+000
1	164.54522768	2.072368E-011	5.453680E-012	0	0.000000E+000
1	164.54766450	5.453680E-012	2.072368E-011	1	0.000000E+000
1	164.54778172	2.072368E-011	5.453680E-012	0	0.000000E+000
1	164.54797045	5.453680E-012	2.072368E-011	1	0.000000E+000
1	164.55100865	2.072368E-011	5.453680E-012	0	0.000000E+000
1	164.55104450	5.453680E-012	2.072368E-011	1	0.000000E+000
1	164.55167653	2.072368E-011	5.453680E-012	0	0.000000E+000
1	164.55276931	5.453680E-012	2.072368E-011	1	0.000000E+000
1	164.55495020	2.072368E-011	5.453680E-012	0	0.000000E+000
1	164.55704242	5.453680E-012	2.072368E-011	1	0.000000E+000
1	164.55843209	2.072368E-011	5.453680E-012	0	0.000000E+000
1	164.55865555	5.453680E-012	2.072368E-011	1	0.000000E+000
1	164.55915869	2.072368E-011	5.453680E-012	0	0.000000E+000
1	164.56227043	5.453680E-012	2.072368E-011	1	0.000000E+000
1	164.56301518	2.072368E-011	5.453680E-012	0	0.000000E+000
1	164.56304099	5.453680E-012	2.072368E-011	1	0.000000E+000
1	164.56375353	2.072368E-011	5.453680E-012	0	0.000000E+000
1	164.56507393	5.453680E-012	2.072368E-011	1	0.000000E+000
1	164.56614755	2.072368E-011	5.453680E-012	0	0.000000E+000
1	164.56822695	5.453680E-012	2.072368E-011	1	0.000000E+000
1	164.56864690	2.072368E-011	5.453680E-012	0	0.000000E+000
1	164.56872790	5.453680E-012	2.072368E-011	1	0.000000E+000
1	164.57106542	2.072368E-011	5.453680E-012	0	0.000000E+000
1	164.57544713	5.453680E-012	2.072368E-011	1	0.000000E+000
1	164.57564099	2.072368E-011	5.453680E-012	0	0.000000E+000
1	164.57566338	5.453680E-012	2.072368E-011	1	0.000000E+000
1	164.57629062	2.072368E-011	5.453680E-012	0	0.000000E+000
1	164.57665053	5.453680E-012	2.072368E-011	1	0.000000E+000
1	164.57785453	2.072368E-011	5.453680E-012	0	0.000000E+000
1	164.57808447	5.453680E-012	2.072368E-011	1	0.000000E+000
1	164.58262981	2.072368E-011	5.453680E-012	0	0.000000E+000
1	164.59344773	5.453680E-012	2.072368E-011	1	0.000000E+000
1	164.59348995	2.072368E-011	5.453680E-012	0	0.000000E+000
1	164.60306631	5.453680E-012	2.072368E-011	1	0.000000E+000
1	164.60324003	2.072368E-011	5.453680E-012	0	0.000000E+000
1	164.60554434	5.453680E-012	2.072368E-011	1	0.000000E+000
1	164.60705715	2.072368E-011	5.453680E-012	0	0.000000E+000
1	164.61670949	5.453680E-012	2.072368E-011	1	0.000000E+000
1	164.61812231	2.072368E-011	5.453680E-012	0	0.000000E+000
1	164.61966035	5.453680E-012	2.072368E-011	1	0.000000E+000
1	164.62228733	2.072368E-011	5.453680E-012	0	0.000000E+000
1	164.62448533	5.453680E-012	2.072368E-011	1	0.000000E+000
1	164.62538780	2.072368E-011	5.453680E-012	0	0.000000E+000
1	164.62540146	5.453680E-012	2.072368E-011	1	0.000000E+000
1	164.62787855	2.072368E-011	5.453680E-012	0	0.000000E+000
1	164.62794626	5.453680E-012	2.072368E-011	1	0.000000E+000
1	164.62843858	2.072368E-011	5.453680E-012	0	0.000000E+000
1	164.63792976	5.453680E-012	2.072368E-011	1	0.000000E+000
1	164.63897552	2.072368E-011	5.453680E-012	0	0.000000E+000
1	164.66019379	5.453680E-012	2.072368E-011	1	0.000000E+000
1	164.66155838	2.072368E-011	5.453680E-012	0	0.000000E+000
1	164.66158977	5.453680E-012	2.072368E-011	1	0.000000E+000
1	164.66174843	2.072368E-011	5.453680E-012	0	0.000000E+000
1	164.66585703	5.453680E-012	2.072368E-011	1	0.000000E+000
1	164.66742956	2.072368E-011	5.453680E-012	0	0.000000E+000
1	164.67442189	5.453680E-012	2.072368E-011	1	0.000000E+000
1	164.67569646	2.072368E-011	5.453680E-012	0	0.000000E+000
1	164.67761335	5.453680E-012	2.072368E-011	1	0.000000E+000
1	164.67992179	2.072368E-011	5.453680E-012	0	0.000000E+000
1	164.67996060	5.453680E-012	2.072368E-011	1	0.000000E+000
1	164.68225263	2.072368E-011	5.453680E-012	0	0.000000E+000
1	164.68734085	5.453680E-012	2.072368E-011	1	0.000000E+000
1	164.68789140	2.072368E-011	5.453680E-012	0	0.000000E+000
1	164.68918467	5.453680E-012	2.072368E-011	1	0.000000E+000
1	164.69118946	2.072368E-011	5.453680E-012	0	0.000000E+000
1	164.69119977	5.453680E-012	2.072368E-011	1	0.000000E+000
1	164.69169537	2.072368E-011	5.453680E-012	0	0.000000E+000
1	164.69343085	5.453680E-012	2.072368E-011	1	0.000000E+000
1	164.69964456	2.072368E-011	5.453680E-012	0	0.000000E+000
1	164.72486186	5.453680E-012	2.072368E-011	1	0.000000E+000
1	164.72521367	2.072368E-011	5.453680E-012	0	0.000000E+000
1	164.72756329	5.453680E-012	2.072368E-011	1	0.000000E+000
1	164.72793937	2.072368E-011	5.453680E-012	0	0.000000E+000
1	164.72796709	5.453680E-012	2.072368E-011	1	0.000000E+000
1	164.72815137	2.072368E-011	5.453680E-012	0	0.000000E+000
1	164.72816971	5.453680E-012	2.072368E-011	1	0.000000E+000
1	164.72992268	2.072368E-011	5.453680E-012	0	0.000000E+000
1	164.73642792	5.453680E-012	2.072368E-011	1	0.000000E+000
1	164.73712474	2.072368E-011	5.453680E-012	0	0.000000E+000
1	164.73847738	5.453680E-012	2.072368E-011	1	0.000000E+000
1	164.74567868	2.072368E-011	5.453680E-012	0	0.000000E+000
1	164.74569168	5.453680E-012	2.072368E-011	1	0.000000E+000
1	164.74681412	2.072368E-011	5.453680E-012	0	0.000000E+000
1	164.74682759	5.453680E-012	2.072368E-011	1	0.000000E+000
1	164.74900212	2.072368E-011	5.453680E-012	0	0.000000E+000
1	164.74909679	5.453680E-012	2.072368E-011	1	0.000000E+000
1	164.74947904	2.072368E-011	5.453680E-012	0	0.000000E+000
1	164.75295594	5.453680E-012	2.072368E-011	1	0.000000E+000
1	164.75349372	2.072368E-011	5.453680E-012	0	0.000000E+000
1	164.76557366	5.453680E-012	2.072368E-011	1	0.000000E+000
1	164.76587524	2.072368E-011	5.453680E-012	0	0.000000E+000
1	164.76625641	5.453680E-012	2.072368E-011	1	0.000000E+000
1	164.76709298	2.072368E-011	5.453680E-012	0	0.000000E+000
1	164.77047627	5.453680E-012	2.072368E-011	1	0.000000E+000
1	164.77080710	2.072368E-011	5.453680E-012	0	0.000000E+000
1	164.77082686	5.453680E-012	2.072368E-011	1	0.000000E+000
1	164.77349601	2.072368E-011	5.453680E-012	0	0.000000E+000
1	164.78117410	5.453680E-012	2.072368E-011	1	0.000000E+000
1	164.78148853	2.072368E-011	5.453680E-012	0	0.000000E+000
1	164.78152782	5.453680E-012	2.072368E-011	1	0.000000E+000
1	164.78175907	2.072368E-011	5.453680E-012	0	0.000000E+000
1	164.78197528	5.453680E-012	2.072368E-011	1	0.000000E+000
1	164.78236842	2.072368E-011	5.453680E-012	0	0.000000E+000
1	164.78238058	5.453680E-012	2.072368E-011	1	0.000000E+000
1	164.78412471	2.072368E-011	5.453680E-012	0	0.000000E+000
1	164.78415731	5.453680E-012	2.072368E-011	1	0.000000E+000
1	164.78700074	2.072368E-011	5.453680E-012	0	0.000000E+000
1	164.78701412	5.453680E-012	2.072368E-011	1	0.000000E+000
1	164.78759129	2.072368E-011	5.453680E-012	0	0.000000E+000
1	164.78760115	5.453680E-012	2.072368E-011	1	0.000000E+000
1	164.78960267	2.072368E-011	5.453680E-012	0	0.000000E+000
1	164.79715309	5.453680E-012	2.072368E-011	1	0.000000E+000
1	164.79758862	2.072368E-011	5.453680E-012	0	0.000000E+000
1	164.79997661	5.453680E-012	2.072368E-011	1	0.000000E+000
1	164.80065488	2.072368E-011	5.453680E-012	0	0.000000E+000
1	164.80073650	5.453680E-012	2.072368E-011	1	0.000000E+000
1	164.80133480	2.072368E-011	5.453680E-012	0	0.000000E+000
1	164.80319700	5.453680E-012	2.072368E-011	1	0.000000E+000
1	164.80568370	2.072368E-011	5.453680E-012	0	0.000000E+000
1	164.80576713	5.453680E-012	2.072368E-011	1	0.000000E+000
1	164.80596399	2.072368E-011	5.453680E-012	0	0.000000E+000
1	164.80896076	5.453680E-012	2.072368E-011	1	0.000000E+000
1	164.80971217	2.072368E-011	5.453680E-012	0	0.000000E+000
1	164.80971830	5.453680E-012	2.072368E-011	1	0.000000E+000
1	164.81100489	2.072368E-011	5.453680E-012	0	0.000000E+000
1	164.81100847	5.453680E-012	2.072368E-011	1	0.000000E+000
1	164.81624354	2.072368E-011	5.453680E-012	0	0.000000E+000
1	164.81625335	5.453680E-012	2.072368E-011	1	0.000000E+000
1	164.82397368	2.072368E-011	5.453680E-012	0	0.000000E+000
1	164.82400985	5.453680E-012	2.072368E-011	1	0.000000E+000
1	164.82579525	2.072368E-011	5.453680E-012	0	0.000000E+000
1	164.82581311	5.453680E-012	2.072368E-011	1	0.000000E+000
1	164.82899057	2.072368E-011	5.453680E-012	0	0.000000E+000
1	164.83011627	5.453680E-012	2.072368E-011	1	0.000000E+000
1	164.83036221	2.072368E-011	5.453680E-012	0	0.000000E+000
1	164.84842232	5.453680E-012	2.072368E-011	1	0.000000E+000
1	164.84908369	2.072368E-011	5.453680E-012	0	0.000000E+000
1	164.84910244	5.453680E-012	2.072368E-011	1	0.000000E+000
1	164.85484692	2.072368E-011	5.453680E-012	0	0.000000E+000
1	164.85486763	5.453680E-012	2.072368E-011	1	0.000000E+000
1	164.85532126	2.072368E-011	5.453680E-012	0	0.000000E+000
1	164.85776709	5.453680E-012	2.072368E-011	1	0.000000E+000
1	164.85807706	2.072368E-011	5.453680E-012	0	0.000000E+000
1	164.85954328	5.453680E-012	2.072368E-011	1	0.000000E+000
1	164.86063922	2.072368E-011	5.453680E-012	0	0.000000E+000
1	164.86064847	5.453680E-012	2.072368E-011	1	0.000000E+000
1	164.86105445	2.072368E-011	5.453680E-012	0	0.000000E+000
1	164.87215499	5.453680E-012	2.072368E-011	1	0.000000E+000
1	164.87253011	2.072368E-011	5.453680E-012	0	0.000000E+000
1	164.87361292	5.453680E-012	2.072368E-011	1	0.000000E+000
1	164.87522597	2.072368E-011	5.453680E-012	0	0.000000E+000
1	164.87522913	5.453680E-012	2.072368E-011	1	0.000000E+000
1	164.87575745	2.072368E-011	5.453680E-012	0	0.000000E+000
1	164.87582193	5.453680E-012	2.072368E-011	1	0.000000E+000
1	164.87600286	2.072368E-011	5.453680E-012	0	0.000000E+000
1	164.87939373	5.453680E-012	2.072368E-011	1	0.000000E+000
1	164.88128496	2.072368E-011	5.453680E-012	0	0.000000E+000
1	164.88685284	5.453680E-012	2.072368E-011	1	0.000000E+000
1	164.88974287	2.072368E-011	5.453680E-012	0	0.000000E+000
1	164.88976515	5.453680E-012	2.072368E-011	1	0.000000E+000
1	164.89235650	2.072368E-011	5.453680E-012	0	0.000000E+000
1	164.89237481	5.453680E-012	2.072368E-011	1	0.000000E+000
1	164.89247358	2.072368E-011	5.453680E-012	0	0.000000E+000
1	164.89937947	5.453680E-012	2.072368E-011	1	0.000000E+000
1	164.90083860	2.072368E-011	5.453680E-012	0	0.000000E+000
1	164.90366284	5.453680E-012	2.072368E-011	1	0.000000E+000
1	164.90439661	2.072368E-011	5.453680E-012	0	0.000000E+000
1	164.90441257	5.453680E-012	2.072368E-011	1	0.000000E+000
1	164.90864794	2.072368E-011	5.453680E-012	0	0.000000E+000
1	164.90865941	5.453680E-012	2.072368E-011	1	0.000000E+000
1	164.90944464	2.072368E-011	5.453680E-012	0	0.000000E+000
1	164.91889438	5.453680E-012	2.072368E-011	1	0.000000E+000
1	164.92124943	2.072368E-011	5.453680E-012	0	0.000000E+000
1	164.92125927	5.453680E-012	2.072368E-011	1	0.000000E+000
1	164.92199790	2.072368E-011	5.453680E-012	0	0.000000E+000
1	164.92203256	5.453680E-012	2.072368E-011	1	0.000000E+000
1	164.92410475	2.072368E-011	5.453680E-012	0	0.000000E+000
1	164.92411425	5.453680E-012	2.072368E-011	1	0.000000E+000
1	164.92560691	2.072368E-011	5.453680E-012	0	0.000000E+000
1	164.94773410	5.453680E-012	2.072368E-011	1	0.000000E+000
1	164.94814693	2.072368E-011	5.453680E-012	0	0.000000E+000
1	164.95020852	5.453680E-012	2.072368E-011	1	0.000000E+000
1	164.95085815	2.072368E-011	5.453680E-012	0	0.000000E+000
1	164.95089222	5.453680E-012	2.072368E-011	1	0.000000E+000
1	164.95163734	2.072368E-011	5.453680E-012	0	0.000000E+000
1	164.95410535	5.453680E-012	2.072368E-011	1	0.000000E+000
1	164.95491970	2.072368E-011	5.453680E-012	0	0.000000E+000
1	164.95952722	5.453680E-012	2.072368E-011	1	0.000000E+000
1	164.96322207	2.072368E-011	5.453680E-012	0	0.000000E+000
1	164.96324736	5.453680E-012	2.072368E-011	1	0.000000E+000
1	164.96455821	2.072368E-011	5.453680E-012	0	0.000000E+000
1	164.96457832	5.453680E-012	2.072368E-011	1	0.000000E+000
1	164.96495285	2.072368E-011	5.453680E-012	0	0.000000E+000
1	164.96498025	5.453680E-012	2.072368E-011	1	0.000000E+000
1	164.96524238	2.072368E-011	5.453680E-012	0	0.000000E+000
1	164.96677642	5.453680E-012	2.072368E-011	1	0.000000E+000
1	164.96848043	2.072368E-011	5.453680E-012	0	0.000000E+000
1	164.96850976	5.453680E-012	2.072368E-011	1	0.000000E+000
1	164.97209274	2.072368E-011	5.453680E-012	0	0.000000E+000
1	164.97262088	5.453680E-012	2.072368E-011	1	0.000000E+000
1	164.97381102	2.072368E-011	5.453680E-012	0	0.000000E+000
1	164.98452449	5.453680E-012	2.072368E-011	1	0.000000E+000
1	164.98496508	2.072368E-011	5.453680E-012	0	0.000000E+000
1	165.44150559	5.189843E-012	2.045984E-011	1	0.000000E+000
1	165.44169093	2.045984E-011	5.189843E-012	0	0.000000E+000
1	165.45468602	5.189843E-012	2.045984E-011	1	0.000000E+000
1	165.45509888	2.045984E-011	5.189843E-012	0	0.000000E+000
1	165.45510931	5.189843E-012	2.045984E-011	1	0.000000E+000
1	165.45565495	2.045984E-011	5.189843E-012	0	0.000000E+000
1	165.45567376	5.189843E-012	2.045984E-011	1	0.000000E+000
1	165.45804664	2.045984E-011	5.189843E-012	0	0.000000E+000
1	165.45808050	5.189843E-012	2.045984E-011	1	0.000000E+000
1	165.45954862	2.045984E-011	5.189843E-012	0	0.000000E+000
1	165.46175461	5.189843E-012	2.045984E-011	1	0.000000E+000
1	165.46183568	2.045984E-011	5.189843E-012	0	0.000000E+000
1	165.46678227	5.189843E-012	2.045984E-011	1	0.000000E+000
1	165.46911953	2.045984E-011	5.189843E-012	0	0.000000E+000
1	165.46914105	5.189843E-012	2.045984E-011	1	0.000000E+000
1	165.47028478	2.045984E-011	5.189843E-012	0	0.000000E+000
1	165.47201649	5.189843E-012	2.045984E-011	1	0.000000E+000
1	165.47415055	2.045984E-011	5.189843E-012	0	0.000000E+000
1	165.47498164	5.189843E-012	2.045984E-011	1	0.000000E+000
1	165.48040566	2.045984E-011	5.189843E-012	0	0.000000E+000
1	165.48064518	5.189843E-012	2.045984E-011	1	0.000000E+000
1	165.48136645	2.045984E-011	5.189843E-012	0	0.000000E+000
1	165.48742665	5.189843E-012	2.045984E-011	1	0.000000E+000
1	165.48873818	2.045984E-011	5.189843E-012	0	0.000000E+000
1	165.48991284	5.189843E-012	2.045984E-011	1	0.000000E+000
1	165.49073439	2.045984E-011	5.189843E-012	0	0.000000E+000
1	165.49167305	5.189843E-012	2.045984E-011	1	0.000000E+000
1	165.49290428	2.045984E-011	5.189843E-012	0	0.000000E+000
1	165.49299476	5.189843E-012	2.045984E-011	1	0.000000E+000
1	165.49553324	2.045984E-011	5.189843E-012	0	0.000000E+000
1	165.49909854	5.189843E-012	2.045984E-011	1	0.000000E+000
1	165.50096726	2.045984E-011	5.189843E-012	0	0.000000E+000
1	165.50664447	5.189843E-012	2.045984E-011	1	0.000000E+000
1	165.50718582	2.045984E-011	5.189843E-012	0	0.000000E+000
1	165.51546066	5.189843E-012	2.045984E-011	1	0.000000E+000
1	165.51553164	2.045984E-011	5.189843E-012	0	0.000000E+000
1	165.51557454	5.189843E-012	2.045984E-011	1	0.000000E+000
1	165.51974779	2.045984E-011	5.189843E-012	0	0.000000E+000
1	165.51997099	5.189843E-012	2.045984E-011	1	0.000000E+000
1	165.52106860	2.045984E-011	5.189843E-012	0	0.000000E+000
1	165.52886408	5.189843E-012	2.045984E-011	1	0.000000E+000
1	165.52953255	2.045984E-011	5.189843E-012	0	0.000000E+000
1	165.54031358	5.189843E-012	2.045984E-011	1	0.000000E+000
1	165.54058102	2.045984E-011	5.189843E-012	0	0.000000E+000
1	165.54060556	5.189843E-012	2.045984E-011	1	0.000000E+000
1	165.54123557	2.045984E-011	5.189843E-012	0	0.000000E+000
1	165.54295124	5.189843E-012	2.045984E-011	1	0.000000E+000
1	165.54492508	2.045984E-011	5.189843E-012	0	0.000000E+000
1	165.56976893	5.189843E-012	2.045984E-011	1	0.000000E+000
1	165.57106402	2.045984E-011	5.189843E-012	0	0.000000E+000
1	165.57573587	5.189843E-012	2.045984E-011	1	0.000000E+000
1	165.57766543	2.045984E-011	5.189843E-012	0	0.000000E+000
1	165.57821020	5.189843E-012	2.045984E-011	1	0.000000E+000
1	165.57899410	2.045984E-011	5.189843E-012	0	0.000000E+000
1	165.59841307	5.189843E-012	2.045984E-011	1	0.000000E+000
1	165.59988034	2.045984E-011	5.189843E-012	0	0.000000E+000
1	165.60177518	5.189843E-012	2.045984E-011	1	0.000000E+000
1	165.60223057	2.045984E-011	5.189843E-012	0	0.000000E+000
1	165.60694977	5.189843E-012	2.045984E-011	1	0.000000E+000
1	165.60770407	2.045984E-011	5.189843E-012	0	0.000000E+000
1	165.61754680	5.189843E-012	2.045984E-011	1	0.000000E+000
1	165.61759971	2.045984E-011	5.189843E-012	0	0.000000E+000
1	165.61763451	5.189843E-012	2.045984E-011	1	0.000000E+000
1	165.61847429	2.045984E-011	5.189843E-012	0	0.000000E+000
1	165.62596740	5.189843E-012	2.045984E-011	1	0.000000E+000
1	165.62693815	2.045984E-011	5.189843E-012	0	0.000000E+000
1	165.64511130	5.189843E-012	2.045984E-011	1	0.000000E+000
1	165.64534769	2.045984E-011	5.189843E-012	0	0.000000E+000
1	165.64802360	5.189843E-012	2.045984E-011	1	0.000000E+000
1	165.64894099	2.045984E-011	5.189843E-012	0	0.000000E+000
1	165.65540215	5.189843E-012	2.045984E-011	1	0.000000E+000
1	165.65574903	2.045984E-011	5.189843E-012	0	0.000000E+000
1	165.65578765	5.189843E-012	2.045984E-011	1	0.000000E+000
1	165.65865917	2.045984E-011	5.189843E-012	0	0.000000E+000
1	165.66445406	5.189843E-012	2.045984E-011	1	0.000000E+000
1	165.66479587	2.045984E-011	5.189843E-012	0	0.000000E+000
1	165.67586154	5.189843E-012	2.045984E-011	1	0.000000E+000
1	165.67615064	2.045984E-011	5.189843E-012	0	0.000000E+000
1	165.68746732	5.189843E-012	2.045984E-011	1	0.000000E+000
1	165.68852134	2.045984E-011	5.189843E-012	0	0.000000E+000
1	165.68852839	5.189843E-012	2.045984E-011	1	0.000000E+000
1	165.69507059	2.045984E-011	5.189843E-012	0	0.000000E+000
1	165.70243107	5.189843E-012	2.045984E-011	1	0.000000E+000
1	165.70382008	2.045984E-011	5.189843E-012	0	0.000000E+000
1	165.70690341	5.189843E-012	2.045984E-011	1	0.000000E+000
1	165.71151540	2.045984E-011	5.189843E-012	0	0.000000E+000
1	165.71154724	5.189843E-012	2.045984E-011	1	0.000000E+000
1	165.71451317	2.045984E-011	5.189843E-012	0	0.000000E+000
1	165.72309584	5.189843E-012	2.045984E-011	1	0.000000E+000
1	165.72588364	2.045984E-011	5.189843E-012	0	0.000000E+000
1	165.72590923	5.189843E-012	2.045984E-011	1	0.000000E+000
1	165.72619309	2.045984E-011	5.189843E-012	0	0.000000E+000
1	165.72621434	5.189843E-012	2.045984E-011	1	0.000000E+000
1	165.72631268	2.045984E-011	5.189843E-012	0	0.000000E+000
1	165.73859277	5.189843E-012	2.045984E-011	1	0.000000E+000
1	165.73867143	2.045984E-011	5.189843E-012	0	0.000000E+000
1	165.73869071	5.189843E-012	2.045984E-011	1	0.000000E+000
1	165.73966755	2.045984E-011	5.189843E-012	0	0.000000E+000
1	165.74183417	5.189843E-012	2.045984E-011	1	0.000000E+000
1	165.74309607	2.045984E-011	5.189843E-012	0	0.000000E+000
1	165.79569035	5.189843E-012	2.045984E-011	1	0.000000E+000
1	165.79655864	2.045984E-011	5.189843E-012	0	0.000000E+000
1	165.80039282	5.189843E-012	2.045984E-011	1	0.000000E+000
1	165.80188815	2.045984E-011	5.189843E-012	0	0.000000E+000
1	165.80198410	5.189843E-012	2.045984E-011	1	0.000000E+000
1	165.80287947	2.045984E-011	5.189843E-012	0	0.000000E+000
1	165.80527994	5.189843E-012	2.045984E-011	1	0.000000E+000
1	165.80609835	2.045984E-011	5.189843E-012	0	0.000000E+000
1	165.80809131	5.189843E-012	2.045984E-011	1	0.000000E+000
1	165.81021495	2.045984E-011	5.189843E-012	0	0.000000E+000
1	165.81817182	5.189843E-012	2.045984E-011	1	0.000000E+000
1	165.81912807	2.045984E-011	5.189843E-012	0	0.000000E+000
1	165.81914318	5.189843E-012	2.045984E-011	1	0.000000E+000
1	165.82112274	2.045984E-011	5.189843E-012	0	0.000000E+000
1	165.82115659	5.189843E-012	2.045984E-011	1	0.000000E+000
1	165.82390400	2.045984E-011	5.189843E-012	0	0.000000E+000
1	165.82688369	5.189843E-012	2.045984E-011	1	0.000000E+000
1	165.82816893	2.045984E-011	5.189843E-012	0	0.000000E+000
1	165.82819423	5.189843E-012	2.045984E-011	1	0.000000E+000
1	165.83069383	2.045984E-011	5.189843E-012	0	0.000000E+000
1	165.83097664	5.189843E-012	2.045984E-011	1	0.000000E+000
1	165.83221339	2.045984E-011	5.189843E-012	0	0.000000E+000
1	165.83286495	5.189843E-012	2.045984E-011	1	0.000000E+000
1	165.83314998	2.045984E-011	5.189843E-012	0	0.000000E+000
1	165.83320215	5.189843E-012	2.045984E-011	1	0.000000E+000
1	165.83398488	2.045984E-011	5.189843E-012	0	0.000000E+000
1	165.83991552	5.189843E-012	2.045984E-011	1	0.000000E+000
1	165.84015631	2.045984E-011	5.189843E-012	0	0.000000E+000
1	165.84020278	5.189843E-012	2.045984E-011	1	0.000000E+000
1	165.84038949	2.045984E-011	5.189843E-012	0	0.000000E+000
1	165.84288593	5.189843E-012	2.045984E-011	1	0.000000E+000
1	165.84336541	2.045984E-011	5.189843E-012	0	0.000000E+000
1	165.84833327	5.189843E-012	2.045984E-011	1	0.000000E+000
1	165.84857516	2.045984E-011	5.189843E-012	0	0.000000E+000
1	165.84858256	5.189843E-012	2.045984E-011	1	0.000000E+000
1	165.84902199	2.045984E-011	5.189843E-012	0	0.000000E+000
1	165.85377660	5.189843E-012	2.045984E-011	1	0.000000E+000
1	165.85431115	2.045984E-011	5.189843E-012	0	0.000000E+000
1	165.85710745	5.189843E-012	2.045984E-011	1	0.000000E+000
1	165.85909745	2.045984E-011	5.189843E-012	0	0.000000E+000
1	165.85916923	5.189843E-012	2.045984E-011	1	0.000000E+000
1	165.86099059	2.045984E-011	5.189843E-012	0	0.000000E+000
1	165.87172351	5.189843E-012	2.045984E-011	1	0.000000E+000
1	165.87275990	2.045984E-011	5.189843E-012	0	0.000000E+000
1	165.88156968	5.189843E-012	2.045984E-011	1	0.000000E+000
1	165.88395719	2.045984E-011	5.189843E-012	0	0.000000E+000
1	165.88397844	5.189843E-012	2.045984E-011	1	0.000000E+000
1	165.88827606	2.045984E-011	5.189843E-012	0	0.000000E+000
1	165.88829546	5.189843E-012	2.045984E-011	1	0.000000E+000
1	165.88974055	2.045984E-011	5.189843E-012	0	0.000000E+000
1	165.88978841	5.189843E-012	2.045984E-011	1	0.000000E+000
1	165.89406685	2.045984E-011	5.189843E-012	0	0.000000E+000
1	165.89410436	5.189843E-012	2.045984E-011	1	0.000000E+000
1	165.89493556	2.045984E-011	5.189843E-012	0	0.000000E+000
1	165.89495997	5.189843E-012	2.045984E-011	1	0.000000E+000
1	165.89696931	2.045984E-011	5.189843E-012	0	0.000000E+000
1	165.89698753	5.189843E-012	2.045984E-011	1	0.000000E+000
1	165.89705393	2.045984E-011	5.189843E-012	0	0.000000E+000
1	165.89709658	5.189843E-012	2.045984E-011	1	0.000000E+000
1	165.89878057	2.045984E-011	5.189843E-012	0	0.000000E+000
1	165.90114644	5.189843E-012	2.045984E-011	1	0.000000E+000
1	165.90354757	2.045984E-011	5.189843E-012	0	0.000000E+000
1	165.91182769	5.189843E-012	2.045984E-011	1	0.000000E+000
1	165.91191806	2.045984E-011	5.189843E-012	0	0.000000E+000
1	165.91330391	5.189843E-012	2.045984E-011	1	0.000000E+000
1	165.91343186	2.045984E-011	5.189843E-012	0	0.000000E+000
1	165.91345035	5.189843E-012	2.045984E-011	1	0.000000E+000
1	165.91367806	2.045984E-011	5.189843E-012	0	0.000000E+000
1	165.92496039	5.189843E-012	2.045984E-011	1	0.000000E+000
1	165.92619175	2.045984E-011	5.189843E-012	0	0.000000E+000
1	165.92621844	5.189843E-012	2.045984E-011	1	0.000000E+000
1	165.92747183	2.045984E-011	5.189843E-012	0	0.000000E+000
1	165.92750542	5.189843E-012	2.045984E-011	1	0.000000E+000
1	165.92917736	2.045984E-011	5.189843E-012	0	0.000000E+000
1	165.93079656	5.189843E-012	2.045984E-011	1	0.000000E+000
1	165.93150617	2.045984E-011	5.189843E-012	0	0.000000E+000
1	165.93748133	5.189843E-012	2.045984E-011	1	0.000000E+000
1	165.93769385	2.045984E-011	5.189843E-012	0	0.000000E+000
1	165.93771542	5.189843E-012	2.045984E-011	1	0.000000E+000
1	165.94559450	2.045984E-011	5.189843E-012	0	0.000000E+000
1	165.94679502	5.189843E-012	2.045984E-011	1	0.000000E+000
1	165.94753422	2.045984E-011	5.189843E-012	0	0.000000E+000
1	165.95098876	5.189843E-012	2.045984E-011	1	0.000000E+000
1	165.95201112	2.045984E-011	5.189843E-012	0	0.000000E+000
1	165.95202928	5.189843E-012	2.045984E-011	1	0.000000E+000
1	165.95369862	2.045984E-011	5.189843E-012	0	0.000000E+000
1	165.96378710	5.189843E-012	2.045984E-011	1	0.000000E+000
1	165.96893857	2.045984E-011	5.189843E-012	0	0.000000E+000
1	165.96979833	5.189843E-012	2.045984E-011	1	0.000000E+000
1	165.97023571	2.045984E-011	5.189843E-012	0	0.000000E+000
1	165.98319151	5.189843E-012	2.045984E-011	1	0.000000E+000
1	165.98334352	2.045984E-011	5.189843E-012	0	0.000000E+000
1	165.98621272	5.189843E-012	2.045984E-011	1	0.000000E+000
1	165.98677123	2.045984E-011	5.189843E-012	0	0.000000E+000
1	165.98679661	5.189843E-012	2.045984E-011	1	0.000000E+000
1	165.98713454	2.045984E-011	5.189843E-012	0	0.000000E+000
1	165.98714426	5.189843E-012	2.045984E-011	1	0.000000E+000
1	165.98730131	2.045984E-011	5.189843E-012	0	0.000000E+000
1	165.98731473	5.189843E-012	2.045984E-011	1	0.000000E+000
1	165.98964490	2.045984E-011	5.189843E-012	0	0.000000E+000
1	166.00106805	5.189843E-012	2.045984E-011	1	0.000000E+000
1	166.00124199	2.045984E-011	5.189843E-012	0	0.000000E+000
1	166.00142463	5.189843E-012	2.045984E-011	1	0.000000E+000
1	166.00489596	2.045984E-011	5.189843E-012	0	0.000000E+000
1	166.00493436	5.189843E-012	2.045984E-011	1	0.000000E+000
1	166.00548273	2.045984E-011	5.189843E-012	0	0.000000E+000
1	166.00554164	5.189843E-012	2.045984E-011	1	0.000000E+000
1	166.00573963	2.045984E-011	5.189843E-012	0	0.000000E+000
1	166.01444905	5.189843E-012	2.045984E-011	1	0.000000E+000
1	166.01494574	2.045984E-011	5.189843E-012	0	0.000000E+000
1	166.01499090	5.189843E-012	2.045984E-011	1	0.000000E+000
1	166.01732484	2.045984E-011	5.189843E-012	0	0.000000E+000
1	166.01733827	5.189843E-012	2.045984E-011	1	0.000000E+000
1	166.01804428	2.045984E-011	5.189843E-012	0	0.000000E+000
1	166.02729041	5.189843E-012	2.045984E-011	1	0.000000E+000
1	166.02823822	2.045984E-011	5.189843E-012	0	0.000000E+000
1	166.02828533	5.189843E-012	2.045984E-011	1	0.000000E+000
1	166.03038480	2.045984E-011	5.189843E-012	0	0.000000E+000
1	166.03315938	5.189843E-012	2.045984E-011	1	0.000000E+000
1	166.03411886	2.045984E-011	5.189843E-012	0	0.000000E+000
1	166.03845726	5.189843E-012	2.045984E-011	1	0.000000E+000
1	166.03909340	2.045984E-011	5.189843E-012	0	0.000000E+000
1	166.04907557	5.189843E-012	2.045984E-011	1	0.000000E+000
1	166.05113482	2.045984E-011	5.189843E-012	0	0.000000E+000
1	166.05115087	5.189843E-012	2.045984E-011	1	0.000000E+000
1	166.05128835	2.045984E-011	5.189843E-012	0	0.000000E+000
1	166.05743414	5.189843E-012	2.045984E-011	1	0.000000E+000
1	166.05804290	2.045984E-011	5.189843E-012	0	0.000000E+000
1	166.05808008	5.189843E-012	2.045984E-011	1	0.000000E+000
1	166.05922768	2.045984E-011	5.189843E-012	0	0.000000E+000
1	166.05953155	5.189843E-012	2.045984E-011	1	0.000000E+000
1	166.06142235	2.045984E-011	5.189843E-012	0	0.000000E+000
1	166.07913435	5.189843E-012	2.045984E-011	1	0.000000E+000
1	166.08293512	2.045984E-011	5.189843E-012	0	0.000000E+000
1	166.10996956	5.189843E-012	2.045984E-011	1	0.000000E+000
1	166.11183450	2.045984E-011	5.189843E-012	0	0.000000E+000
1	166.11653230	5.189843E-012	2.045984E-011	1	0.000000E+000
1	166.11667350	2.045984E-011	5.189843E-012	0	0.000000E+000
1	166.11889790	5.189843E-012	2.045984E-011	1	0.000000E+000
1	166.11921843	2.045984E-011	5.189843E-012	0	0.000000E+000
1	166.11922472	5.189843E-012	2.045984E-011	1	0.000000E+000
1	166.11929269	2.045984E-011	5.189843E-012	0	0.000000E+000
1	166.12386993	5.189843E-012	2.045984E-011	1	0.000000E+000
1	166.12441753	2.045984E-011	5.189843E-012	0	0.000000E+000
1	166.12519633	5.189843E-012	2.045984E-011	1	0.000000E+000
1	166.12583419	2.045984E-011	5.189843E-012	0	0.000000E+000
1	166.12931571	5.189843E-012	2.045984E-011	1	0.000000E+000
1	166.13028612	2.045984E-011	5.189843E-012	0	0.000000E+000
1	166.13121848	5.189843E-012	2.045984E-011	1	0.000000E+000
1	166.13145942	2.045984E-011	5.189843E-012	0	0.000000E+000
1	166.13850930	5.189843E-012	2.045984E-011	1	0.000000E+000
1	166.14006492	2.045984E-011	5.189843E-012	0	0.000000E+000
1	166.14008641	5.189843E-012	2.045984E-011	1	0.000000E+000
1	166.14021472	2.045984E-011	5.189843E-012	0	0.000000E+000
1	166.14514951	5.189843E-012	2.045984E-011	1	0.000000E+000
1	166.14556561	2.045984E-011	5.189843E-012	0	0.000000E+000
1	166.15669270	5.189843E-012	2.045984E-011	1	0.000000E+000
1	166.15680195	2.045984E-011	5.189843E-012	0	0.000000E+000
1	166.15683090	5.189843E-012	2.045984E-011	1	0.000000E+000
1	166.15799079	2.045984E-011	5.189843E-012	0	0.000000E+000
1	166.15906560	5.189843E-012	2.045984E-011	1	0.000000E+000
1	166.16070678	2.045984E-011	5.189843E-012	0	0.000000E+000
1	166.16266615	5.189843E-012	2.045984E-011	1	0.000000E+000
1	166.16354606	2.045984E-011	5.189843E-012	0	0.000000E+000
1	166.16667940	5.189843E-012	2.045984E-011	1	0.000000E+000
1	166.16811741	2.045984E-011	5.189843E-012	0	0.000000E+000
1	166.17045279	5.189843E-012	2.045984E-011	1	0.000000E+000
1	166.17279063	2.045984E-011	5.189843E-012	0	0.000000E+000
1	166.17357319	5.189843E-012	2.045984E-011	1	0.000000E+000
1	166.17858040	2.045984E-011	5.189843E-012	0	0.000000E+000
1	166.18018985	5.189843E-012	2.045984E-011	1	0.000000E+000
1	166.18040194	2.045984E-011	5.189843E-012	0	0.000000E+000
1	166.18380858	5.189843E-012	2.045984E-011	1	0.000000E+000
1	166.18505448	2.045984E-011	5.189843E-012	0	0.000000E+000
1	166.18912619	5.189843E-012	2.045984E-011	1	0.000000E+000
1	166.18929247	2.045984E-011	5.189843E-012	0	0.000000E+000
1	166.18932374	5.189843E-012	2.045984E-011	1	0.000000E+000
1	166.19120246	2.045984E-011	5.189843E-012	0	0.000000E+000
1	166.19490601	5.189843E-012	2.045984E-011	1	0.000000E+000
1	166.19682044	2.045984E-011	5.189843E-012	0	0.000000E+000
1	166.19683349	5.189843E-012	2.045984E-011	1	0.000000E+000
1	166.19707343	2.045984E-011	5.189843E-012	0	0.000000E+000
1	166.20795597	5.189843E-012	2.045984E-011	1	0.000000E+000
1	166.20848331	2.045984E-011	5.189843E-012	0	0.000000E+000
1	166.20850307	5.189843E-012	2.045984E-011	1	0.000000E+000
1	166.20973395	2.045984E-011	5.189843E-012	0	0.000000E+000
1	166.20978312	5.189843E-012	2.045984E-011	1	0.000000E+000
1	166.21449698	2.045984E-011	5.189843E-012	0	0.000000E+000
1	166.21834088	5.189843E-012	2.045984E-011	1	0.000000E+000
1	166.22018244	2.045984E-011	5.189843E-012	0	0.000000E+000
1	166.22022449	5.189843E-012	2.045984E-011	1	0.000000E+000
1	166.22117284	2.045984E-011	5.189843E-012	0	0.000000E+000
1	166.22119926	5.189843E-012	2.045984E-011	1	0.000000E+000
1	166.22466678	2.045984E-011	5.189843E-012	0	0.000000E+000
1	166.22963123	5.189843E-012	2.045984E-011	1	0.000000E+000
1	166.22993824	2.045984E-011	5.189843E-012	0	0.000000E+000
1	166.23631781	5.189843E-012	2.045984E-011	1	0.000000E+000
1	166.23733010	2.045984E-011	5.189843E-012	0	0.000000E+000
1	166.23748137	5.189843E-012	2.045984E-011	1	0.000000E+000
1	166.23876173	2.045984E-011	5.189843E-012	0	0.000000E+000
1	166.24035487	5.189843E-012	2.045984E-011	1	0.000000E+000
1	166.24109491	2.045984E-011	5.189843E-012	0	0.000000E+000
1	166.28013542	5.189843E-012	2.045984E-011	1	0.000000E+000
1	166.28120814	2.045984E-011	5.189843E-012	0	0.000000E+000
1	166.28308666	5.189843E-012	2.045984E-011	1	0.000000E+000
1	166.28529473	2.045984E-011	5.189843E-012	0	0.000000E+000
1	166.30384806	5.189843E-012	2.045984E-011	1	0.000000E+000
1	166.30454303	2.045984E-011	5.189843E-012	0	0.000000E+000
1	166.30456245	5.189843E-012	2.045984E-011	1	0.000000E+000
1	166.30499247	2.045984E-011	5.189843E-012	0	0.000000E+000
1	166.30501581	5.189843E-012	2.045984E-011	1	0.000000E+000
1	166.30683919	2.045984E-011	5.189843E-012	0	0.000000E+000
1	166.31089855	5.189843E-012	2.045984E-011	1	0.000000E+000
1	166.31106744	2.045984E-011	5.189843E-012	0	0.000000E+000
1	166.31794619	5.189843E-012	2.045984E-011	1	0.000000E+000
1	166.31872391	2.045984E-011	5.189843E-012	0	0.000000E+000
1	166.32113562	5.189843E-012	2.045984E-011	1	0.000000E+000
1	166.32115297	2.045984E-011	5.189843E-012	0	0.000000E+000
1	166.32204156	5.189843E-012	2.045984E-011	1	0.000000E+000
1	166.32301468	2.045984E-011	5.189843E-012	0	0.000000E+000
1	166.32331445	5.189843E-012	2.045984E-011	1	0.000000E+000
1	166.32427601	2.045984E-011	5.189843E-012	0	0.000000E+000
1	166.33076529	5.189843E-012	2.045984E-011	1	0.000000E+000
1	166.33293668	2.045984E-011	5.189843E-012	0	0.000000E+000
1	166.33964529	5.189843E-012	2.045984E-011	1	0.000000E+000
1	166.34012373	2.045984E-011	5.189843E-012	0	0.000000E+000
1	171.83984907	5.047200E-012	2.031720E-011	1	0.000000E+000
1	171.84072393	2.031720E-011	5.047200E-012	0	0.000000E+000
1	171.84435241	5.047200E-012	2.031720E-011	1	0.000000E+000
1	171.84477407	2.031720E-011	5.047200E-012	0	0.000000E+000
1	171.84482940	5.047200E-012	2.031720E-011	1	0.000000E+000
1	171.84519415	2.031720E-011	5.047200E-012	0	0.000000E+000
1	171.87533154	5.047200E-012	2.031720E-011	1	0.000000E+000
1	171.87680268	2.031720E-011	5.047200E-012	0	0.000000E+000
1	171.88565408	5.047200E-012	2.031720E-011	1	0.000000E+000
1	171.88727039	2.031720E-011	5.047200E-012	0	0.000000E+000
1	171.88730230	5.047200E-012	2.031720E-011	1	0.000000E+000
1	171.88767852	2.031720E-011	5.047200E-012	0	0.000000E+000
1	171.88789274	5.047200E-012	2.031720E-011	1	0.000000E+000
1	171.88792149	2.031720E-011	5.047200E-012	0	0.000000E+000
1	171.88793823	5.047200E-012	2.031720E-011	1	0.000000E+000
1	171.88811176	2.031720E-011	5.047200E-012	0	0.000000E+000
1	171.88813786	5.047200E-012	2.031720E-011	1	0.000000E+000
1	171.88934519	2.031720E-011	5.047200E-012	0	0.000000E+000
1	174.16184697	5.044931E-012	2.031493E-011	1	0.000000E+000
1	174.16325369	2.031493E-011	5.044931E-012	0	0.000000E+000
1	174.16602232	5.044931E-012	2.031493E-011	1	0.000000E+000
1	174.16638689	2.031493E-011	5.044931E-012	0	0.000000E+000
1	174.18050085	5.044931E-012	2.031493E-011	1	0.000000E+000
1	174.18206595	2.031493E-011	5.044931E-012	0	0.000000E+000
1	174.18207979	5.044931E-012	2.031493E-011	1	0.000000E+000
1	174.18260036	2.031493E-011	5.044931E-012	0	0.000000E+000
1	174.19003467	5.044931E-012	2.031493E-011	1	0.000000E+000
1	174.19107790	2.031493E-011	5.044931E-012	0	0.000000E+000
1	174.19375308	5.044931E-012	2.031493E-011	1	0.000000E+000
1	174.19698601	2.031493E-011	5.044931E-012	0	0.000000E+000
1	174.19700545	5.044931E-012	2.031493E-011	1	0.000000E+000
1	174.19847386	2.031493E-011	5.044931E-012	0	0.000000E+000
1	174.20054582	5.044931E-012	2.031493E-011	1	0.000000E+000
1	174.20186019	2.031493E-011	5.044931E-012	0	0.000000E+000
1	174.20187020	5.044931E-012	2.031493E-011	1	0.000000E+000
1	174.20390615	2.031493E-011	5.044931E-012	0	0.000000E+000
1	174.20392687	5.044931E-012	2.031493E-011	1	0.000000E+000
1	174.20599900	2.031493E-011	5.044931E-012	0	0.000000E+000
1	174.20818216	5.044931E-012	2.031493E-011	1	0.000000E+000
1	174.20834941	2.031493E-011	5.044931E-012	0	0.000000E+000
1	174.21430400	5.044931E-012	2.031493E-011	1	0.000000E+000
1	174.21466893	2.031493E-011	5.044931E-012	0	0.000000E+000
1	174.21799943	5.044931E-012	2.031493E-011	1	0.000000E+000
1	174.21985349	2.031493E-011	5.044931E-012	0	0.000000E+000
1	174.22544266	5.044931E-012	2.031493E-011	1	0.000000E+000
1	174.22765985	2.031493E-011	5.044931E-012	0	0.000000E+000
1	174.23406368	5.044931E-012	2.031493E-011	1	0.000000E+000
1	174.23416661	2.031493E-011	5.044931E-012	0	0.000000E+000
1	174.23420498	5.044931E-012	2.031493E-011	1	0.000000E+000
1	174.23551276	2.031493E-011	5.044931E-012	0	0.000000E+000
1	174.23553961	5.044931E-012	2.031493E-011	1	0.000000E+000
1	174.23651410	2.031493E-011	5.044931E-012	0	0.000000E+000
1	174.23651921	5.044931E-012	2.031493E-011	1	0.000000E+000
1	174.23831809	2.031493E-011	5.044931E-012	0	0.000000E+000
1	174.23834124	5.044931E-012	2.031493E-011	1	0.000000E+000
1	174.23854540	2.031493E-011	5.044931E-012	0	0.000000E+000
1	174.23859547	5.044931E-012	2.031493E-011	1	0.000000E+000
1	174.24185259	2.031493E-011	5.044931E-012	0	0.000000E+000
1	174.26066478	5.044931E-012	2.031493E-011	1	0.000000E+000
1	174.26250377	2.031493E-011	5.044931E-012	0	0.000000E+000
1	174.26251393	5.044931E-012	2.031493E-011	1	0.000000E+000
1	174.26395716	2.031493E-011	5.044931E-012	0	0.000000E+000
1	174.28185607	5.044931E-012	2.031493E-011	1	0.000000E+000
1	174.28484211	2.031493E-011	5.044931E-012	0	0.000000E+000
1	174.28489004	5.044931E-012	2.031493E-011	1	0.000000E+000
1	174.28939891	2.031493E-011	5.044931E-012	0	0.000000E+000
1	174.28942678	5.044931E-012	2.031493E-011	1	0.000000E+000
1	174.29032775	2.031493E-011	5.044931E-012	0	0.000000E+000
1	174.30476564	5.044931E-012	2.031493E-011	1	0.000000E+000
1	174.30754652	2.031493E-011	5.044931E-012	0	0.000000E+000
1	174.30807351	5.044931E-012	2.031493E-011	1	0.000000E+000
1	174.31037565	2.031493E-011	5.044931E-012	0	0.000000E+000
1	174.31987634	5.044931E-012	2.031493E-011	1	0.000000E+000
1	174.31989869	2.031493E-011	5.044931E-012	0	0.000000E+000
1	174.31999880	5.044931E-012	2.031493E-011	1	0.000000E+000
1	174.32015922	2.031493E-011	5.044931E-012	0	0.000000E+000
1	174.32084927	5.044931E-012	2.031493E-011	1	0.000000E+000
1	174.32123323	2.031493E-011	5.044931E-012	0	0.000000E+000
1	174.32125254	5.044931E-012	2.031493E-011	1	0.000000E+000
1	174.32139763	2.031493E-011	5.044931E-012	0	0.000000E+000
1	174.34051118	5.044931E-012	2.031493E-011	1	0.000000E+000
1	174.34123589	2.031493E-011	5.044931E-012	0	0.000000E+000
1	174.36267197	5.044931E-012	2.031493E-011	1	0.000000E+000
1	174.36278280	2.031493E-011	5.044931E-012	0	0.000000E+000
1	174.36328593	5.044931E-012	2.031493E-011	1	0.000000E+000
1	174.36356694	2.031493E-011	5.044931E-012	0	0.000000E+000
1	174.36358828	5.044931E-012	2.031493E-011	1	0.000000E+000
1	174.36395401	2.031493E-011	5.044931E-012	0	0.000000E+000
1	174.36400158	5.044931E-012	2.031493E-011	1	0.000000E+000
1	174.36559674	2.031493E-011	5.044931E-012	0	0.000000E+000
1	174.38810721	5.044931E-012	2.031493E-011	1	0.000000E+000
1	174.39134740	2.031493E-011	5.044931E-012	0	0.000000E+000
1	174.39137608	5.044931E-012	2.031493E-011	1	0.000000E+000
1	174.39206977	2.031493E-011	5.044931E-012	0	0.000000E+000
1	178.88693102	5.334802E-012	2.060480E-011	1	0.000000E+000
1	178.88785210	2.060480E-011	5.334802E-012	0	0.000000E+000
1	178.88792300	5.334802E-012	2.060480E-011	1	0.000000E+000
1	178.88840151	2.060480E-011	5.334802E-012	0	0.000000E+000
1	178.88960682	5.334802E-012	2.060480E-011	1	0.000000E+000
1	178.88996385	2.060480E-011	5.334802E-012	0	0.000000E+000
1	178.88998483	5.334802E-012	2.060480E-011	1	0.000000E+000
1	178.89134600	2.060480E-011	5.334802E-012	0	0.000000E+000
1	178.90879037	5.334802E-012	2.060480E-011	1	0.000000E+000
1	178.91057551	2.060480E-011	5.334802E-012	0	0.000000E+000
1	178.91324636	5.334802E-012	2.060480E-011	1	0.000000E+000
1	178.91492138	2.060480E-011	5.334802E-012	0	0.000000E+000
1	178.91797373	5.334802E-012	2.060480E-011	1	0.000000E+000
1	178.91812896	2.060480E-011	5.334802E-012	0	0.000000E+000
1	178.91816302	5.334802E-012	2.060480E-011	1	0.000000E+000
1	178.91847830	2.060480E-011	5.334802E-012	0	0.000000E+000
1	178.92421125	5.334802E-012	2.060480E-011	1	0.000000E+000
1	178.92535280	2.060480E-011	5.334802E-012	0	0.000000E+000
1	178.92536850	5.334802E-012	2.060480E-011	1	0.000000E+000
1	178.92568082	2.060480E-011	5.334802E-012	0	0.000000E+000
1	178.93107153	5.334802E-012	2.060480E-011	1	0.000000E+000
1	178.93144056	2.060480E-011	5.334802E-012	0	0.000000E+000
1	178.93184516	5.334802E-012	2.060480E-011	1	0.000000E+000
1	178.93215762	2.060480E-011	5.334802E-012	0	0.000000E+000
1	178.93388721	5.334802E-012	2.060480E-011	1	0.000000E+000
1	178.93462915	2.060480E-011	5.334802E-012	0	0.000000E+000
1	178.93465288	5.334802E-012	2.060480E-011	1	0.000000E+000
1	178.93511445	2.060480E-011	5.334802E-012	0	0.000000E+000
1	178.94035201	5.334802E-012	2.060480E-011	1	0.000000E+000
1	178.94252781	2.060480E-011	5.334802E-012	0	0.000000E+000
1	178.94253897	5.334802E-012	2.060480E-011	1	0.000000E+000
1	178.94359164	2.060480E-011	5.334802E-012	0	0.000000E+000
1	178.94362099	5.334802E-012	2.060480E-011	1	0.000000E+000
1	178.94428573	2.060480E-011	5.334802E-012	0	0.000000E+000
1	178.94624661	5.334802E-012	2.060480E-011	1	0.000000E+000
1	178.94637499	2.060480E-011	5.334802E-012	0	0.000000E+000
1	178.94640718	5.334802E-012	2.060480E-011	1	0.000000E+000
1	178.94881833	2.060480E-011	5.334802E-012	0	0.000000E+000
1	178.95157887	5.334802E-012	2.060480E-011	1	0.000000E+000
1	178.95244605	2.060480E-011	5.334802E-012	0	0.000000E+000
1	178.95822361	5.334802E-012	2.060480E-011	1	0.000000E+000
1	178.95937238	2.060480E-011	5.334802E-012	0	0.000000E+000
1	178.95939844	5.334802E-012	2.060480E-011	1	0.000000E+000
1	178.96178213	2.060480E-011	5.334802E-012	0	0.000000E+000
1	178.97501975	5.334802E-012	2.060480E-011	1	0.000000E+000
1	178.97520936	2.060480E-011	5.334802E-012	0	0.000000E+000
1	178.97527551	5.334802E-012	2.060480E-011	1	0.000000E+000
1	178.97585619	2.060480E-011	5.334802E-012	0	0.000000E+000
1	178.97639842	5.334802E-012	2.060480E-011	1	0.000000E+000
1	178.97724062	2.060480E-011	5.334802E-012	0	0.000000E+000
1	178.97725924	5.334802E-012	2.060480E-011	1	0.000000E+000
1	178.98060932	2.060480E-011	5.334802E-012	0	0.000000E+000
1	179.01334487	5.334802E-012	2.060480E-011	1	0.000000E+000
1	179.01369300	2.060480E-011	5.334802E-012	0	0.000000E+000
1	179.01997525	5.334802E-012	2.060480E-011	1	0.000000E+000
1	179.02115196	2.060480E-011	5.334802E-012	0	0.000000E+000
1	179.02591916	5.334802E-012	2.060480E-011	1	0.000000E+000
1	179.02647212	2.060480E-011	5.334802E-012	0	0.000000E+000
1	179.02827499	5.334802E-012	2.060480E-011	1	0.000000E+000
1	179.02881407	2.060480E-011	5.334802E-012	0	0.000000E+000
1	179.02909232	5.334802E-012	2.060480E-011	1	0.000000E+000
1	179.03005538	2.060480E-011	5.334802E-012	0	0.000000E+000
1	179.03007793	5.334802E-012	2.060480E-011	1	0.000000E+000
1	179.03299452	2.060480E-011	5.334802E-012	0	0.000000E+000
1	179.03702011	5.334802E-012	2.060480E-011	1	0.000000E+000
1	179.03859772	2.060480E-011	5.334802E-012	0	0.000000E+000
1	179.03865872	5.334802E-012	2.060480E-011	1	0.000000E+000
1	179.03989750	2.060480E-011	5.334802E-012	0	0.000000E+000
1	179.04421716	5.334802E-012	2.060480E-011	1	0.000000E+000
1	179.04791792	2.060480E-011	5.334802E-012	0	0.000000E+000
1	180.82407743	5.165467E-012	2.043547E-011	1	0.000000E+000
1	180.82428384	2.043547E-011	5.165467E-012	0	0.000000E+000
1	180.82431638	5.165467E-012	2.043547E-011	1	0.000000E+000
1	180.82447393	2.043547E-011	5.165467E-012	0	0.000000E+000
1	180.85408469	5.165467E-012	2.043547E-011	1	0.000000E+000
1	180.85523531	2.043547E-011	5.165467E-012	0	0.000000E+000
1	180.87197825	5.165467E-012	2.043547E-011	1	0.000000E+000
1	180.87743802	2.043547E-011	5.165467E-012	0	0.000000E+000
1	180.87745993	5.165467E-012	2.043547E-011	1	0.000000E+000
1	180.87887480	2.043547E-011	5.165467E-012	0	0.000000E+000
1	180.88627855	5.165467E-012	2.043547E-011	1	0.000000E+000
1	180.88740828	2.043547E-011	5.165467E-012	0	0.000000E+000
1	180.88986702	5.165467E-012	2.043547E-011	1	0.000000E+000
1	180.89048548	2.043547E-011	5.165467E-012	0	0.000000E+000
1	180.89448669	5.165467E-012	2.043547E-011	1	0.000000E+000
1	180.89498348	2.043547E-011	5.165467E-012	0	0.000000E+000
1	180.89501006	5.165467E-012	2.043547E-011	1	0.000000E+000
1	180.89726352	2.043547E-011	5.165467E-012	0	0.000000E+000
1	180.89729488	5.165467E-012	2.043547E-011	1	0.000000E+000
1	180.89957049	2.043547E-011	5.165467E-012	0	0.000000E+000
1	180.90043999	5.165467E-012	2.043547E-011	1	0.000000E+000
1	180.90204627	2.043547E-011	5.165467E-012	0	0.000000E+000
1	180.90882683	5.165467E-012	2.043547E-011	1	0.000000E+000
1	180.90889453	2.043547E-011	5.165467E-012	0	0.000000E+000
1	180.91417359	5.165467E-012	2.043547E-011	1	0.000000E+000
1	180.91455288	2.043547E-011	5.165467E-012	0	0.000000E+000
1	180.91455811	5.165467E-012	2.043547E-011	1	0.000000E+000
1	180.91600975	2.043547E-011	5.165467E-012	0	0.000000E+000
1	180.91603320	5.165467E-012	2.043547E-011	1	0.000000E+000
1	180.91618829	2.043547E-011	5.165467E-012	0	0.000000E+000
1	180.92199524	5.165467E-012	2.043547E-011	1	0.000000E+000
1	180.92492767	2.043547E-011	5.165467E-012	0	0.000000E+000
1	180.92714850	5.165467E-012	2.043547E-011	1	0.000000E+000
1	180.92999126	2.043547E-011	5.165467E-012	0	0.000000E+000
1	180.93621700	5.165467E-012	2.043547E-011	1	0.000000E+000
1	180.93695789	2.043547E-011	5.165467E-012	0	0.000000E+000
1	180.94714114	5.165467E-012	2.043547E-011	1	0.000000E+000
1	180.94731753	2.043547E-011	5.165467E-012	0	0.000000E+000
1	180.95985738	5.165467E-012	2.043547E-011	1	0.000000E+000
1	180.96101135	2.043547E-011	5.165467E-012	0	0.000000E+000
1	180.96385626	5.165467E-012	2.043547E-011	1	0.000000E+000
1	180.96457055	2.043547E-011	5.165467E-012	0	0.000000E+000
1	180.96458299	5.165467E-012	2.043547E-011	1	0.000000E+000
1	180.96491161	2.043547E-011	5.165467E-012	0	0.000000E+000
1	180.96493044	5.165467E-012	2.043547E-011	1	0.000000E+000
1	180.96552325	2.043547E-011	5.165467E-012	0	0.000000E+000
1	180.96993840	5.165467E-012	2.043547E-011	1	0.000000E+000
1	180.97075579	2.043547E-011	5.165467E-012	0	0.000000E+000
1	180.97116521	5.165467E-012	2.043547E-011	1	0.000000E+000
1	180.97167140	2.043547E-011	5.165467E-012	0	0.000000E+000
1	180.97690699	5.165467E-012	2.043547E-011	1	0.000000E+000
1	180.97743502	2.043547E-011	5.165467E-012	0	0.000000E+000
1	180.97931155	5.165467E-012	2.043547E-011	1	0.000000E+000
1	180.98226829	2.043547E-011	5.165467E-012	0	0.000000E+000
1	180.98232238	5.165467E-012	2.043547E-011	1	0.000000E+000
1	180.98627664	2.043547E-011	5.165467E-012	0	0.000000E+000
1	180.98632700	5.165467E-012	2.043547E-011	1	0.000000E+000
1	180.98641112	2.043547E-011	5.165467E-012	0	0.000000E+000
1	180.98647244	5.165467E-012	2.043547E-011	1	0.000000E+000
1	180.98717710	2.043547E-011	5.165467E-012	0	0.000000E+000
1	180.98721943	5.165467E-012	2.043547E-011	1	0.000000E+000
1	180.98784947	2.043547E-011	5.165467E-012	0	0.000000E+000
1	181.00536785	5.165467E-012	2.043547E-011	1	0.000000E+000
1	181.00603702	2.043547E-011	5.165467E-012	0	0.000000E+000
1	181.02594620	5.165467E-012	2.043547E-011	1	0.000000E+000
1	181.02603352	2.043547E-011	5.165467E-012	0	0.000000E+000
1	181.03490395	5.165467E-012	2.043547E-011	1	0.000000E+000
1	181.03496677	2.043547E-011	5.165467E-012	0	0.000000E+000
1	181.03498462	5.165467E-012	2.043547E-011	1	0.000000E+000
1	181.03786512	2.043547E-011	5.165467E-012	0	0.000000E+000
1	181.03789444	5.165467E-012	2.043547E-011	1	0.000000E+000
1	181.03807494	2.043547E-011	5.165467E-012	0	0.000000E+000
1	181.04502414	5.165467E-012	2.043547E-011	1	0.000000E+000
1	181.04520628	2.043547E-011	5.165467E-012	0	0.000000E+000
1	181.04522849	5.165467E-012	2.043547E-011	1	0.000000E+000
1	181.05059472	2.043547E-011	5.165467E-012	0	0.000000E+000
1	181.05063998	5.165467E-012	2.043547E-011	1	0.000000E+000
1	181.05079633	2.043547E-011	5.165467E-012	0	0.000000E+000
1	181.05081927	5.165467E-012	2.043547E-011	1	0.000000E+000
1	181.05278026	2.043547E-011	5.165467E-012	0	0.000000E+000
1	181.05674975	5.165467E-012	2.043547E-011	1	0.000000E+000
1	181.05997042	2.043547E-011	5.165467E-012	0	0.000000E+000
1	181.05998078	5.165467E-012	2.043547E-011	1	0.000000E+000
1	181.06018849	2.043547E-011	5.165467E-012	0	0.000000E+000
1	181.06791543	5.165467E-012	2.043547E-011	1	0.000000E+000
1	181.06822032	2.043547E-011	5.165467E-012	0	0.000000E+000
1	181.07261730	5.165467E-012	2.043547E-011	1	0.000000E+000
1	181.07440611	2.043547E-011	5.165467E-012	0	0.000000E+000
1	181.07441328	5.165467E-012	2.043547E-011	1	0.000000E+000
1	181.07542836	2.043547E-011	5.165467E-012	0	0.000000E+000
1	181.07543419	5.165467E-012	2.043547E-011	1	0.000000E+000
1	181.07635645	2.043547E-011	5.165467E-012	0	0.000000E+000
1	181.07864315	5.165467E-012	2.043547E-011	1	0.000000E+000
1	181.07972136	2.043547E-011	5.165467E-012	0	0.000000E+000
1	181.08690257	5.165467E-012	2.043547E-011	1	0.000000E+000
1	181.08873344	2.043547E-011	5.165467E-012	0	0.000000E+000
1	181.08881350	5.165467E-012	2.043547E-011	1	0.000000E+000
1	181.09007863	2.043547E-011	5.165467E-012	0	0.000000E+000
1	181.09269078	5.165467E-012	2.043547E-011	1	0.000000E+000
1	181.09455631	2.043547E-011	5.165467E-012	0	0.000000E+000
1	181.09457635	5.165467E-012	2.043547E-011	1	0.000000E+000
1	181.09796463	2.043547E-011	5.165467E-012	0	0.000000E+000
1	181.09798685	5.165467E-012	2.043547E-011	1	0.000000E+000
1	181.09960402	2.043547E-011	5.165467E-012	0	0.000000E+000
1	181.10133417	5.165467E-012	2.043547E-011	1	0.000000E+000
1	181.10302293	2.043547E-011	5.165467E-012	0	0.000000E+000
1	181.12146373	5.165467E-012	2.043547E-011	1	0.000000E+000
1	181.12189201	2.043547E-011	5.165467E-012	0	0.000000E+000
1	181.12190562	5.165467E-012	2.043547E-011	1	0.000000E+000
1	181.12391575	2.043547E-011	5.165467E-012	0	0.000000E+000
1	181.12615945	5.165467E-012	2.043547E-011	1	0.000000E+000
1	181.13283697	2.043547E-011	5.165467E-012	0	0.000000E+000
1	181.13289733	5.165467E-012	2.043547E-011	1	0.000000E+000
1	181.13359242	2.043547E-011	5.165467E-012	0	0.000000E+000
1	181.13360067	5.165467E-012	2.043547E-011	1	0.000000E+000
1	181.13556590	2.043547E-011	5.165467E-012	0	0.000000E+000
1	181.70276373	5.201675E-012	2.047167E-011	1	0.000000E+000
1	181.70340765	2.047167E-011	5.201675E-012	0	0.000000E+000
1	181.71092234	5.201675E-012	2.047167E-011	1	0.000000E+000
1	181.71150095	2.047167E-011	5.201675E-012	0	0.000000E+000
1	181.71152345	5.201675E-012	2.047167E-011	1	0.000000E+000
1	181.71291203	2.047167E-011	5.201675E-012	0	0.000000E+000
1	181.71293379	5.201675E-012	2.047167E-011	1	0.000000E+000
1	181.71333673	2.047167E-011	5.201675E-012	0	0.000000E+000
1	181.71336261	5.201675E-012	2.047167E-011	1	0.000000E+000
1	181.71427618	2.047167E-011	5.201675E-012	0	0.000000E+000
1	181.71431777	5.201675E-012	2.047167E-011	1	0.000000E+000
1	181.71452453	2.047167E-011	5.201675E-012	0	0.000000E+000
1	181.71635767	5.201675E-012	2.047167E-011	1	0.000000E+000
1	181.71646228	2.047167E-011	5.201675E-012	0	0.000000E+000
1	181.71685599	5.201675E-012	2.047167E-011	1	0.000000E+000
1	181.71705311	2.047167E-011	5.201675E-012	0	0.000000E+000
1	181.72761048	5.201675E-012	2.047167E-011	1	0.000000E+000
1	181.72982873	2.047167E-011	5.201675E-012	0	0.000000E+000
1	181.73316146	5.201675E-012	2.047167E-011	1	0.000000E+000
1	181.73338154	2.047167E-011	5.201675E-012	0	0.000000E+000
1	181.73343560	5.201675E-012	2.047167E-011	1	0.000000E+000
1	181.73446024	2.047167E-011	5.201675E-012	0	0.000000E+000
1	181.73587206	5.201675E-012	2.047167E-011	1	0.000000E+000
1	181.73600224	2.047167E-011	5.201675E-012	0	0.000000E+000
1	181.73600358	5.201675E-012	2.047167E-011	1	0.000000E+000
1	181.73752272	2.047167E-011	5.201675E-012	0	0.000000E+000
1	181.74512212	5.201675E-012	2.047167E-011	1	0.000000E+000
1	181.74531332	2.047167E-011	5.201675E-012	0	0.000000E+000
1	181.74535446	5.201675E-012	2.047167E-011	1	0.000000E+000
1	181.74697126	2.047167E-011	5.201675E-012	0	0.000000E+000
1	181.74834957	5.201675E-012	2.047167E-011	1	0.000000E+000
1	181.74854629	2.047167E-011	5.201675E-012	0	0.000000E+000
1	181.75289168	5.201675E-012	2.047167E-011	1	0.000000E+000
1	181.75406435	2.047167E-011	5.201675E-012	0	0.000000E+000
1	181.75408855	5.201675E-012	2.047167E-011	1	0.000000E+000
1	181.75413525	2.047167E-011	5.201675E-012	0	0.000000E+000
1	181.75506543	5.201675E-012	2.047167E-011	1	0.000000E+000
1	181.75512134	2.047167E-011	5.201675E-012	0	0.000000E+000
1	181.75887815	5.201675E-012	2.047167E-011	1	0.000000E+000
1	181.75981685	2.047167E-011	5.201675E-012	0	0.000000E+000
1	181.76691276	5.201675E-012	2.047167E-011	1	0.000000E+000
1	181.76867793	2.047167E-011	5.201675E-012	0	0.000000E+000
1	181.76991736	5.201675E-012	2.047167E-011	1	0.000000E+000
1	181.77367370	2.047167E-011	5.201675E-012	0	0.000000E+000
1	181.77370985	5.201675E-012	2.047167E-011	1	0.000000E+000
1	181.77545640	2.047167E-011	5.201675E-012	0	0.000000E+000
1	181.77548183	5.201675E-012	2.047167E-011	1	0.000000E+000
1	181.77574874	2.047167E-011	5.201675E-012	0	0.000000E+000
1	181.78595548	5.201675E-012	2.047167E-011	1	0.000000E+000
1	181.78700930	2.047167E-011	5.201675E-012	0	0.000000E+000
1	181.79150017	5.201675E-012	2.047167E-011	1	0.000000E+000
1	181.79467458	2.047167E-011	5.201675E-012	0	0.000000E+000
1	181.80034918	5.201675E-012	2.047167E-011	1	0.000000E+000
1	181.80042812	2.047167E-011	5.201675E-012	0	0.000000E+000
1	181.80557465	5.201675E-012	2.047167E-011	1	0.000000E+000
1	181.80875475	2.047167E-011	5.201675E-012	0	0.000000E+000
1	181.80945004	5.201675E-012	2.047167E-011	1	0.000000E+000
1	181.81018879	2.047167E-011	5.201675E-012	0	0.000000E+000
1	181.81511335	5.201675E-012	2.047167E-011	1	0.000000E+000
1	181.81520710	2.047167E-011	5.201675E-012	0	0.000000E+000
1	181.81610937	5.201675E-012	2.047167E-011	1	0.000000E+000
1	181.81622657	2.047167E-011	5.201675E-012	0	0.000000E+000
1	181.81689799	5.201675E-012	2.047167E-011	1	0.000000E+000
1	181.81701554	2.047167E-011	5.201675E-012	0	0.000000E+000
1	181.81703087	5.201675E-012	2.047167E-011	1	0.000000E+000
1	181.81847529	2.047167E-011	5.201675E-012	0	0.000000E+000
1	181.82774333	5.201675E-012	2.047167E-011	1	0.000000E+000
1	181.82854482	2.047167E-011	5.201675E-012	0	0.000000E+000
1	181.83007474	5.201675E-012	2.047167E-011	1	0.000000E+000
1	181.83107785	2.047167E-011	5.201675E-012	0	0.000000E+000
1	181.83111341	5.201675E-012	2.047167E-011	1	0.000000E+000
1	181.83208806	2.047167E-011	5.201675E-012	0	0.000000E+000
1	181.83213086	5.201675E-012	2.047167E-011	1	0.000000E+000
1	181.83369535	2.047167E-011	5.201675E-012	0	0.000000E+000
1	181.84532342	5.201675E-012	2.047167E-011	1	0.000000E+000
1	181.84644486	2.047167E-011	5.201675E-012	0	0.000000E+000
1	181.84655680	5.201675E-012	2.047167E-011	1	0.000000E+000
1	181.84759210	2.047167E-011	5.201675E-012	0	0.000000E+000
1	181.84772380	5.201675E-012	2.047167E-011	1	0.000000E+000
1	181.85366970	2.047167E-011	5.201675E-012	0	0.000000E+000
1	181.86136039	5.201675E-012	2.047167E-011	1	0.000000E+000
1	181.86151900	2.047167E-011	5.201675E-012	0	0.000000E+000
1	181.87196678	5.201675E-012	2.047167E-011	1	0.000000E+000
1	181.87425240	2.047167E-011	5.201675E-012	0	0.000000E+000
1	181.87445938	5.201675E-012	2.047167E-011	1	0.000000E+000
1	181.87524490	2.047167E-011	5.201675E-012	0	0.000000E+000
1	181.87525754	5.201675E-012	2.047167E-011	1	0.000000E+000
1	181.87828803	2.047167E-011	5.201675E-012	0	0.000000E+000
1	181.87971262	5.201675E-012	2.047167E-011	1	0.000000E+000
1	181.88026155	2.047167E-011	5.201675E-012	0	0.000000E+000
1	181.88029708	5.201675E-012	2.047167E-011	1	0.000000E+000
1	181.88079755	2.047167E-011	5.201675E-012	0	0.000000E+000
1	181.89014218	5.201675E-012	2.047167E-011	1	0.000000E+000
1	181.89056930	2.047167E-011	5.201675E-012	0	0.000000E+000
1	181.89063648	5.201675E-012	2.047167E-011	1	0.000000E+000
1	181.89305461	2.047167E-011	5.201675E-012	0	0.000000E+000
1	181.89754082	5.201675E-012	2.047167E-011	1	0.000000E+000
1	181.89926621	2.047167E-011	5.201675E-012	0	0.000000E+000
1	181.90503323	5.201675E-012	2.047167E-011	1	0.000000E+000
1	181.90544878	2.047167E-011	5.201675E-012	0	0.000000E+000
1	181.91177887	5.201675E-012	2.047167E-011	1	0.000000E+000
1	181.91311965	2.047167E-011	5.201675E-012	0	0.000000E+000
1	181.91575632	5.201675E-012	2.047167E-011	1	0.000000E+000
1	181.91596588	2.047167E-011	5.201675E-012	0	0.000000E+000
1	181.91748817	5.201675E-012	2.047167E-011	1	0.000000E+000
1	181.91761902	2.047167E-011	5.201675E-012	0	0.000000E+000
1	181.93370525	5.201675E-012	2.047167E-011	1	0.000000E+000
1	181.93374200	2.047167E-011	5.201675E-012	0	0.000000E+000
1	181.94142862	5.201675E-012	2.047167E-011	1	0.000000E+000
1	181.94253063	2.047167E-011	5.201675E-012	0	0.000000E+000
1	181.96512589	5.201675E-012	2.047167E-011	1	0.000000E+000
1	181.96709988	2.047167E-011	5.201675E-012	0	0.000000E+000
1	181.96715091	5.201675E-012	2.047167E-011	1	0.000000E+000
1	181.96860412	2.047167E-011	5.201675E-012	0	0.000000E+000
1	181.96984100	5.201675E-012	2.047167E-011	1	0.000000E+000
1	181.96991907	2.047167E-011	5.201675E-012	0	0.000000E+000
1	181.97019594	5.201675E-012	2.047167E-011	1	0.000000E+000
1	181.97235892	2.047167E-011	5.201675E-012	0	0.000000E+000
1	181.97237198	5.201675E-012	2.047167E-011	1	0.000000E+000
1	181.97320917	2.047167E-011	5.201675E-012	0	0.000000E+000
1	181.98125024	5.201675E-012	2.047167E-011	1	0.000000E+000
1	181.98158435	2.047167E-011	5.201675E-012	0	0.000000E+000
1	181.98782849	5.201675E-012	2.047167E-011	1	0.000000E+000
1	181.98931969	2.047167E-011	5.201675E-012	0	0.000000E+000
1	182.00792088	5.201675E-012	2.047167E-011	1	0.000000E+000
1	182.01080823	2.047167E-011	5.201675E-012	0	0.000000E+000
1	182.01081732	5.201675E-012	2.047167E-011	1	0.000000E+000
1	182.01146737	2.047167E-011	5.201675E-012	0	0.000000E+000
1	182.02293249	5.201675E-012	2.047167E-011	1	0.000000E+000
1	182.02334038	2.047167E-011	5.201675E-012	0	0.000000E+000
1	185.22082065	5.153304E-012	2.042330E-011	1	0.000000E+000
1	185.22414979	2.042330E-011	5.153304E-012	0	0.000000E+000
1	185.22416271	5.153304E-012	2.042330E-011	1	0.000000E+000
1	185.22426209	2.042330E-011	5.153304E-012	0	0.000000E+000
1	185.22427692	5.153304E-012	2.042330E-011	1	0.000000E+000
1	185.22572397	2.042330E-011	5.153304E-012	0	0.000000E+000
1	185.22661646	5.153304E-012	2.042330E-011	1	0.000000E+000
1	185.22669386	2.042330E-011	5.153304E-012	0	0.000000E+000
1	185.23395000	5.153304E-012	2.042330E-011	1	0.000000E+000
1	185.23557270	2.042330E-011	5.153304E-012	0	0.000000E+000
1	185.23704009	5.153304E-012	2.042330E-011	1	0.000000E+000
1	185.23953156	2.042330E-011	5.153304E-012	0	0.000000E+000
1	185.23958415	5.153304E-012	2.042330E-011	1	0.000000E+000
1	185.24015842	2.042330E-011	5.153304E-012	0	0.000000E+000
1	185.24022408	5.153304E-012	2.042330E-011	1	0.000000E+000
1	185.24265669	2.042330E-011	5.153304E-012	0	0.000000E+000
1	185.24942778	5.153304E-012	2.042330E-011	1	0.000000E+000
1	185.25004857	2.042330E-011	5.153304E-012	0	0.000000E+000
1	185.25009149	5.153304E-012	2.042330E-011	1	0.000000E+000
1	185.25074329	2.042330E-011	5.153304E-012	0	0.000000E+000
1	185.25088154	5.153304E-012	2.042330E-011	1	0.000000E+000
1	185.25148887	2.042330E-011	5.153304E-012	0	0.000000E+000
1	185.25292033	5.153304E-012	2.042330E-011	1	0.000000E+000
1	185.25311253	2.042330E-011	5.153304E-012	0	0.000000E+000
1	185.26761202	5.153304E-012	2.042330E-011	1	0.000000E+000
1	185.26888985	2.042330E-011	5.153304E-012	0	0.000000E+000
1	185.27106965	5.153304E-012	2.042330E-011	1	0.000000E+000
1	185.27275806	2.042330E-011	5.153304E-012	0	0.000000E+000
1	185.27597045	5.153304E-012	2.042330E-011	1	0.000000E+000
1	185.27687061	2.042330E-011	5.153304E-012	0	0.000000E+000
1	185.27756745	5.153304E-012	2.042330E-011	1	0.000000E+000
1	185.28027016	2.042330E-011	5.153304E-012	0	0.000000E+000
1	185.28249184	5.153304E-012	2.042330E-011	1	0.000000E+000
1	185.28323154	2.042330E-011	5.153304E-012	0	0.000000E+000
1	185.29457172	5.153304E-012	2.042330E-011	1	0.000000E+000
1	185.29505666	2.042330E-011	5.153304E-012	0	0.000000E+000
1	185.30314026	5.153304E-012	2.042330E-011	1	0.000000E+000
1	185.30468582	2.042330E-011	5.153304E-012	0	0.000000E+000
1	185.30576359	5.153304E-012	2.042330E-011	1	0.000000E+000
1	185.30625602	2.042330E-011	5.153304E-012	0	0.000000E+000
1	185.30626888	5.153304E-012	2.042330E-011	1	0.000000E+000
1	185.30735984	2.042330E-011	5.153304E-012	0	0.000000E+000
1	185.30738807	5.153304E-012	2.042330E-011	1	0.000000E+000
1	185.30821252	2.042330E-011	5.153304E-012	0	0.000000E+000
1	185.30822514	5.153304E-012	2.042330E-011	1	0.000000E+000
1	185.30910971	2.042330E-011	5.153304E-012	0	0.000000E+000
1	185.31106142	5.153304E-012	2.042330E-011	1	0.000000E+000
1	185.31150518	2.042330E-011	5.153304E-012	0	0.000000E+000
1	185.31152785	5.153304E-012	2.042330E-011	1	0.000000E+000
1	185.31265967	2.042330E-011	5.153304E-012	0	0.000000E+000
1	185.31268248	5.153304E-012	2.042330E-011	1	0.000000E+000
1	185.31746990	2.042330E-011	5.153304E-012	0	0.000000E+000
1	185.31749464	5.153304E-012	2.042330E-011	1	0.000000E+000
1	185.31831441	2.042330E-011	5.153304E-012	0	0.000000E+000
1	185.31964618	5.153304E-012	2.042330E-011	1	0.000000E+000
1	185.32151009	2.042330E-011	5.153304E-012	0	0.000000E+000
1	185.32154084	5.153304E-012	2.042330E-011	1	0.000000E+000
1	185.32250488	2.042330E-011	5.153304E-012	0	0.000000E+000
1	185.32992359	5.153304E-012	2.042330E-011	1	0.000000E+000
1	185.33046062	2.042330E-011	5.153304E-012	0	0.000000E+000
1	185.33053272	5.153304E-012	2.042330E-011	1	0.000000E+000
1	185.33687148	2.042330E-011	5.153304E-012	0	0.000000E+000
1	185.33693129	5.153304E-012	2.042330E-011	1	0.000000E+000
1	185.33851474	2.042330E-011	5.153304E-012	0	0.000000E+000
1	185.33983038	5.153304E-012	2.042330E-011	1	0.000000E+000
1	185.33995213	2.042330E-011	5.153304E-012	0	0.000000E+000
1	185.34660861	5.153304E-012	2.042330E-011	1	0.000000E+000
1	185.34750803	2.042330E-011	5.153304E-012	0	0.000000E+000
1	185.34753188	5.153304E-012	2.042330E-011	1	0.000000E+000
1	185.35037268	2.042330E-011	5.153304E-012	0	0.000000E+000
1	185.35364817	5.153304E-012	2.042330E-011	1	0.000000E+000
1	185.35395735	2.042330E-011	5.153304E-012	0	0.000000E+000
1	185.35396023	5.153304E-012	2.042330E-011	1	0.000000E+000
1	185.35624794	2.042330E-011	5.153304E-012	0	0.000000E+000
1	185.35626772	5.153304E-012	2.042330E-011	1	0.000000E+000
1	185.35700510	2.042330E-011	5.153304E-012	0	0.000000E+000
1	185.36128442	5.153304E-012	2.042330E-011	1	0.000000E+000
1	185.36133258	2.042330E-011	5.153304E-012	0	0.000000E+000
1	185.37289153	5.153304E-012	2.042330E-011	1	0.000000E+000
1	185.37290512	2.042330E-011	5.153304E-012	0	0.000000E+000
1	185.38710645	5.153304E-012	2.042330E-011	1	0.000000E+000
1	185.38915762	2.042330E-011	5.153304E-012	0	0.000000E+000
1	185.38917646	5.153304E-012	2.042330E-011	1	0.000000E+000
1	185.38957864	2.042330E-011	5.153304E-012	0	0.000000E+000
1	185.38959837	5.153304E-012	2.042330E-011	1	0.000000E+000
1	185.39119361	2.042330E-011	5.153304E-012	0	0.000000E+000
1	185.39119931	5.153304E-012	2.042330E-011	1	0.000000E+000
1	185.39156055	2.042330E-011	5.153304E-012	0	0.000000E+000
1	185.39157680	5.153304E-012	2.042330E-011	1	0.000000E+000
1	185.39196560	2.042330E-011	5.153304E-012	0	0.000000E+000
1	185.40656826	5.153304E-012	2.042330E-011	1	0.000000E+000
1	185.40698246	2.042330E-011	5.153304E-012	0	0.000000E+000
1	185.40699447	5.153304E-012	2.042330E-011	1	0.000000E+000
1	185.40724204	2.042330E-011	5.153304E-012	0	0.000000E+000
1	185.41131956	5.153304E-012	2.042330E-011	1	0.000000E+000
1	185.41469356	2.042330E-011	5.153304E-012	0	0.000000E+000
1	185.41718816	5.153304E-012	2.042330E-011	1	0.000000E+000
1	185.41759672	2.042330E-011	5.153304E-012	0	0.000000E+000
1	185.41766454	5.153304E-012	2.042330E-011	1	0.000000E+000
1	185.41798684	2.042330E-011	5.153304E-012	0	0.000000E+000
1	185.42320487	5.153304E-012	2.042330E-011	1	0.000000E+000
1	185.42437900	2.042330E-011	5.153304E-012	0	0.000000E+000
1	185.42572000	5.153304E-012	2.042330E-011	1	0.000000E+000
1	185.42628075	2.042330E-011	5.153304E-012	0	0.000000E+000
1	185.42634159	5.153304E-012	2.042330E-011	1	0.000000E+000
1	185.42645100	2.042330E-011	5.153304E-012	0	0.000000E+000
1	185.42951840	5.153304E-012	2.042330E-011	1	0.000000E+000
1	185.42998499	2.042330E-011	5.153304E-012	0	0.000000E+000
1	185.43010409	5.153304E-012	2.042330E-011	1	0.000000E+000
1	185.43093929	2.042330E-011	5.153304E-012	0	0.000000E+000
1	185.43097591	5.153304E-012	2.042330E-011	1	0.000000E+000
1	185.43156236	2.042330E-011	5.153304E-012	0	0.000000E+000
1	185.43160188	5.153304E-012	2.042330E-011	1	0.000000E+000
1	185.43188805	2.042330E-011	5.153304E-012	0	0.000000E+000
1	185.43845344	5.153304E-012	2.042330E-011	1	0.000000E+000
1	185.43936266	2.042330E-011	5.153304E-012	0	0.000000E+000
1	185.44698729	5.153304E-012	2.042330E-011	1	0.000000E+000
1	185.44739408	2.042330E-011	5.153304E-012	0	0.000000E+000
1	185.45128093	5.153304E-012	2.042330E-011	1	0.000000E+000
1	185.45213738	2.042330E-011	5.153304E-012	0	0.000000E+000
1	185.45215476	5.153304E-012	2.042330E-011	1	0.000000E+000
1	185.45291685	2.042330E-011	5.153304E-012	0	0.000000E+000
1	185.45294360	5.153304E-012	2.042330E-011	1	0.000000E+000
1	185.45556778	2.042330E-011	5.153304E-012	0	0.000000E+000
1	185.46267840	5.153304E-012	2.042330E-011	1	0.000000E+000
1	185.46326449	2.042330E-011	5.153304E-012	0	0.000000E+000
1	185.47831980	5.153304E-012	2.042330E-011	1	0.000000E+000
1	185.47941626	2.042330E-011	5.153304E-012	0	0.000000E+000
1	185.47944313	5.153304E-012	2.042330E-011	1	0.000000E+000
1	185.48083451	2.042330E-011	5.153304E-012	0	0.000000E+000
1	185.48089280	5.153304E-012	2.042330E-011	1	0.000000E+000
1	185.48369202	2.042330E-011	5.153304E-012	0	0.000000E+000
1	185.48802496	5.153304E-012	2.042330E-011	1	0.000000E+000
1	185.48983499	2.042330E-011	5.153304E-012	0	0.000000E+000
1	185.49073214	5.153304E-012	2.042330E-011	1	0.000000E+000
1	185.49105142	2.042330E-011	5.153304E-012	0	0.000000E+000
1	185.50132025	5.153304E-012	2.042330E-011	1	0.000000E+000
1	185.50140042	2.042330E-011	5.153304E-012	0	0.000000E+000
1	185.64033111	5.215570E-012	2.048557E-011	1	0.000000E+000
1	185.64320371	2.048557E-011	5.215570E-012	0	0.000000E+000
1	185.64322067	5.215570E-012	2.048557E-011	1	0.000000E+000
1	185.64388600	2.048557E-011	5.215570E-012	0	0.000000E+000
1	185.64390963	5.215570E-012	2.048557E-011	1	0.000000E+000
1	185.64528141	2.048557E-011	5.215570E-012	0	0.000000E+000
1	185.64531430	5.215570E-012	2.048557E-011	1	0.000000E+000
1	185.64545558	2.048557E-011	5.215570E-012	0	0.000000E+000
1	185.65001556	5.215570E-012	2.048557E-011	1	0.000000E+000
1	185.65009710	2.048557E-011	5.215570E-012	0	0.000000E+000
1	185.67270269	5.215570E-012	2.048557E-011	1	0.000000E+000
1	185.67304207	2.048557E-011	5.215570E-012	0	0.000000E+000
1	185.67307987	5.215570E-012	2.048557E-011	1	0.000000E+000
1	185.67363232	2.048557E-011	5.215570E-012	0	0.000000E+000
1	185.67869367	5.215570E-012	2.048557E-011	1	0.000000E+000
1	185.68117840	2.048557E-011	5.215570E-012	0	0.000000E+000
1	185.69183120	5.215570E-012	2.048557E-011	1	0.000000E+000
1	185.69289588	2.048557E-011	5.215570E-012	0	0.000000E+000
1	185.69294505	5.215570E-012	2.048557E-011	1	0.000000E+000
1	185.69374587	2.048557E-011	5.215570E-012	0	0.000000E+000
1	185.69375075	5.215570E-012	2.048557E-011	1	0.000000E+000
1	185.69401634	2.048557E-011	5.215570E-012	0	0.000000E+000
1	185.69403109	5.215570E-012	2.048557E-011	1	0.000000E+000
1	185.69408125	2.048557E-011	5.215570E-012	0	0.000000E+000
1	185.70149013	5.215570E-012	2.048557E-011	1	0.000000E+000
1	185.70162867	2.048557E-011	5.215570E-012	0	0.000000E+000
1	185.70381379	5.215570E-012	2.048557E-011	1	0.000000E+000
1	185.70493318	2.048557E-011	5.215570E-012	0	0.000000E+000
1	185.70493901	5.215570E-012	2.048557E-011	1	0.000000E+000
1	185.70511815	2.048557E-011	5.215570E-012	0	0.000000E+000
1	185.71602383	5.215570E-012	2.048557E-011	1	0.000000E+000
1	185.71823960	2.048557E-011	5.215570E-012	0	0.000000E+000
1	185.71828199	5.215570E-012	2.048557E-011	1	0.000000E+000
1	185.71837056	2.048557E-011	5.215570E-012	0	0.000000E+000
1	185.71839072	5.215570E-012	2.048557E-011	1	0.000000E+000
1	185.71865123	2.048557E-011	5.215570E-012	0	0.000000E+000
1	185.71913376	5.215570E-012	2.048557E-011	1	0.000000E+000
1	185.71941350	2.048557E-011	5.215570E-012	0	0.000000E+000
1	185.72433246	5.215570E-012	2.048557E-011	1	0.000000E+000
1	185.72445130	2.048557E-011	5.215570E-012	0	0.000000E+000
1	185.72576464	5.215570E-012	2.048557E-011	1	0.000000E+000
1	185.72742692	2.048557E-011	5.215570E-012	0	0.000000E+000
1	185.72745063	5.215570E-012	2.048557E-011	1	0.000000E+000
1	185.72805585	2.048557E-011	5.215570E-012	0	0.000000E+000
1	185.72899337	5.215570E-012	2.048557E-011	1	0.000000E+000
1	185.73040980	2.048557E-011	5.215570E-012	0	0.000000E+000
1	185.73042245	5.215570E-012	2.048557E-011	1	0.000000E+000
1	185.73125239	2.048557E-011	5.215570E-012	0	0.000000E+000
1	185.73265386	5.215570E-012	2.048557E-011	1	0.000000E+000
1	185.73611067	2.048557E-011	5.215570E-012	0	0.000000E+000
1	185.73732326	5.215570E-012	2.048557E-011	1	0.000000E+000
1	185.73945467	2.048557E-011	5.215570E-012	0	0.000000E+000
1	185.73946587	5.215570E-012	2.048557E-011	1	0.000000E+000
1	185.73968141	2.048557E-011	5.215570E-012	0	0.000000E+000
1	185.74655641	5.215570E-012	2.048557E-011	1	0.000000E+000
1	185.74733044	2.048557E-011	5.215570E-012	0	0.000000E+000
1	185.74755280	5.215570E-012	2.048557E-011	1	0.000000E+000
1	185.74780234	2.048557E-011	5.215570E-012	0	0.000000E+000
1	185.74835725	5.215570E-012	2.048557E-011	1	0.000000E+000
1	185.74991348	2.048557E-011	5.215570E-012	0	0.000000E+000
1	185.74995814	5.215570E-012	2.048557E-011	1	0.000000E+000
1	185.75202870	2.048557E-011	5.215570E-012	0	0.000000E+000
1	186.08762726	5.015582E-012	2.028558E-011	1	0.000000E+000
1	186.08791910	2.028558E-011	5.015582E-012	0	0.000000E+000
1	186.09981259	5.015582E-012	2.028558E-011	1	0.000000E+000
1	186.10071467	2.028558E-011	5.015582E-012	0	0.000000E+000
1	186.10073193	5.015582E-012	2.028558E-011	1	0.000000E+000
1	186.10179090	2.028558E-011	5.015582E-012	0	0.000000E+000
1	186.11585699	5.015582E-012	2.028558E-011	1	0.000000E+000
1	186.11590905	2.028558E-011	5.015582E-012	0	0.000000E+000
1	186.12005437	5.015582E-012	2.028558E-011	1	0.000000E+000
1	186.12402321	2.028558E-011	5.015582E-012	0	0.000000E+000
1	186.12403945	5.015582E-012	2.028558E-011	1	0.000000E+000
1	186.12433574	2.028558E-011	5.015582E-012	0	0.000000E+000
1	186.12752023	5.015582E-012	2.028558E-011	1	0.000000E+000
1	186.12804644	2.028558E-011	5.015582E-012	0	0.000000E+000
1	186.12823132	5.015582E-012	2.028558E-011	1	0.000000E+000
1	186.13001414	2.028558E-011	5.015582E-012	0	0.000000E+000
1	186.13006447	5.015582E-012	2.028558E-011	1	0.000000E+000
1	186.13113122	2.028558E-011	5.015582E-012	0	0.000000E+000
1	186.13114668	5.015582E-012	2.028558E-011	1	0.000000E+000
1	186.13303460	2.028558E-011	5.015582E-012	0	0.000000E+000
1	186.13404291	5.015582E-012	2.028558E-011	1	0.000000E+000
1	186.13626276	2.028558E-011	5.015582E-012	0	0.000000E+000
[truncated: 308,925 more chars]
