# Supplementary material for: Ancestral acetylcholine receptor β-subunit forms homopentamers that prime before opening spontaneously
Source: eLife. 2022 Jul 4;11:e76504. doi: 10.7554/eLife.76504 (PMC9365395; doi:10.7554/eLife.76504)
Supplement: Figure 4—figure supplement 1—source data 1. — Detected single-channel event durations for the human adult muscle-type acetylcholine receptor in the presence of increasing concentrations of acetylcholine (ACh; 3 µM, 6 µM, 10 µM, 18 µM, 30 µM, 60 µM, 100 µM, and 180 µM). Compressed file includes 24 TAC 4.3.3 event files (*.evt format) of the single-channel detections for the three recordings for each acetylcholine concentration (fileA, fileB, and fileC in each case) in the presented kinetic analysis, as well as the associated R scripts (*.txt format) for defining and sorting bursts. [file elife-76504-fig4-figsupp1-data1.zip › F4S1-SD1/Source Data - Figure 4-figure supplement 1/Figure 4-figure supplement 1_WTMuscle6uMACh_fileC.evt]

5
File
Acquire	D:\Data\Christian\1-Single Channel Recordings\WTMuscle (control)\6uM ACh\Recordings\a3 - 17-08-08-WTmuscle-BRBS-PA6OOPS-120mV-4.acquire	0	
Sweeps
1	254.213644	0.000000	0.187251	0.0000000E+000	0.0000000E+000	
2	107.921854	0.000000	0.690057	0.0000000E+000	0.0000000E+000	
Segments
1	216	0.000000	0.187251	0.200272	0.821015	0.851468	1.586753	2.372786	3.250059	3.276300	4.362190	4.643504	4.912289	4.914700	5.409557	5.438988	6.222140	6.349298	7.286043	7.800742	8.310145	8.361132	9.068685	9.180035	11.463983	11.528525	11.701329	12.823976	13.021037	13.390039	13.676042	17.008135	17.314457	18.570412	19.040834	19.387402	19.856303	19.856908	20.209897	21.417010	21.518160	21.589983	21.691254	21.860845	21.991767	22.546168	22.805171	22.806028	23.130582	23.133708	23.375191	23.490907	23.704392	23.742313	24.165396	24.680126	25.163532	25.771103	26.161613	26.162489	26.389087	26.660014	26.987831	27.065390	27.181560	27.325895	27.634610	29.985294	30.901593	30.932492	31.564522	31.626334	31.958735	31.981068	32.068164	32.680248	32.781161	33.298297	33.618987	33.793031	34.099437	34.201725	36.124054	36.231512	36.577801	37.213408	37.593117	37.973984	38.653710	39.022907	39.741408	40.019506	40.176068	41.000200	41.242239	42.745836	43.048838	45.063582	45.240109	45.482473	46.287833	46.699365	46.996081	50.412101	50.694962	53.277330	53.523615	54.375628	55.216113	55.522065	55.624314	57.275509	57.385623	61.672394	61.861353	62.652777	62.926059	63.155110	63.464963	63.787631	64.002198	64.168229	64.323247	64.522485	64.787335	64.921090	66.230374	66.440915	66.640675	67.938633	68.763610	69.438703	69.625734	69.664268	70.121648	70.123020	70.297042	70.666984	71.170862	71.197628	71.365342	71.368204	72.085206	72.663939	72.768033	73.553343	74.125306	74.987767	75.816686	80.445112	80.546172	82.675681	83.432346	84.346899	84.464408	84.475404	84.671301	85.127586	85.448597	86.811815	87.049312	87.138144	88.139415	89.388236	89.774215	90.971578	91.080518	92.398785	93.149222	93.695604	94.235556	94.298079	94.573507	95.306960	95.757772	96.176155	96.424897	96.470642	97.053426	98.554094	98.828482	98.893324	99.041451	100.843784	101.324688	101.528792	101.866837	102.872789	103.080794	103.231711	103.778306	103.808524	104.154789	104.201740	104.379260	106.095901	106.411823	107.248914	107.350015	107.413004	108.206753	108.615802	108.745174	114.134340	114.760188	114.764103	115.242543	115.599172	115.773804	115.857751	115.977537	116.843899	117.319179	118.661901	118.960475	119.149926	119.295828	119.698154	120.306503	120.347734	120.499003	121.532435	121.746379	121.765388	122.233904	122.681386	123.063757	124.544057	124.741421	128.116864	128.560541	129.052951	129.153506	130.229889	130.981815	131.298537	131.451944	133.413461	133.737591	133.856304	134.320418	135.568380	135.671842	135.933848	136.560729	136.705442	137.282215	137.738039	137.956682	138.830532	139.117567	140.574285	141.001062	141.393722	141.645674	141.926925	142.203890	143.903447	144.080383	144.113164	144.788281	145.222504	145.438714	145.516223	145.686970	145.784739	146.059744	146.079244	146.977461	147.197794	147.327749	147.830661	148.478875	148.547105	148.660428	148.700684	149.262242	149.394153	150.264935	150.457791	150.878044	151.471595	151.725859	151.780876	151.875129	151.944149	152.087999	152.200159	152.555536	152.627997	152.773852	152.853104	153.068078	153.574522	153.707502	153.846968	154.013614	155.129761	155.370137	164.269349	164.624716	164.899542	166.236732	167.707038	167.824639	167.837196	168.059818	169.797181	170.325090	172.174578	172.557470	172.946215	173.052498	173.080076	173.191098	173.675926	173.971526	174.541271	174.911577	174.997150	175.499633	178.362977	178.616579	178.931906	179.141239	179.901441	180.281712	181.368965	181.543973	182.043997	182.264678	183.757492	183.864027	184.554323	184.924468	185.190830	185.364379	186.014278	186.478588	188.409327	188.686811	188.743180	188.951606	189.425593	189.941591	190.842993	190.952911	192.085396	192.284627	194.739997	195.304820	197.659845	197.835325	199.845299	200.312707	201.457814	201.642802	202.369565	202.565808	202.571276	203.181275	208.378126	208.493494	209.518117	209.681329	210.050069	210.150136	210.421743	210.727283	212.421721	212.521790	212.603027	213.929796	217.503989	217.842331	217.906700	218.065936	218.103308	218.217200	219.389944	219.829407	220.345371	220.657095	222.818540	223.120763	226.927687	227.256332	227.923272	228.023818	228.852215	229.006730	232.098101	232.797484	234.555663	234.731814	234.933579	235.264943	235.273740	235.332466	235.339276	235.967044	236.238936	236.784960	237.841971	238.114646	238.766626	239.019304	241.099301	241.208432	242.760000	243.183486	244.337368	244.588252	244.669902	244.770591	245.435570	245.653103	245.763604	246.092527	246.759722	246.927479	247.280062	247.489358	247.706018	247.822994	247.856652	248.069206	248.258035	248.780627	248.839692	248.954957	249.405040	254.213644	
2	69	0.000000	0.690057	2.962557	3.685208	3.719614	3.841467	6.008314	6.139314	6.926448	7.164972	7.193022	7.913172	7.913918	8.132691	8.176062	8.278665	8.307134	8.392535	9.981578	10.543994	11.183399	11.773059	12.060340	12.427062	13.826062	14.274806	14.454174	14.619312	18.959890	19.301460	19.317182	19.976181	21.652909	21.797174	23.076376	24.313180	24.587986	25.440788	27.639302	27.740335	27.935604	28.044610	28.972481	29.105276	30.660476	30.949014	34.007684	34.495842	38.382069	38.510714	38.524870	38.798668	40.204212	40.720007	41.964837	42.531088	43.189538	43.330555	43.923960	44.159126	45.186519	45.572576	45.770786	46.048660	47.737058	47.862341	49.491155	50.199672	50.409364	50.837468	53.094280	53.196108	53.808675	54.114978	56.345131	56.574844	59.385656	59.486391	59.657976	59.759416	60.112869	60.310271	65.150292	65.553668	65.588623	65.823225	65.919654	66.169893	66.398121	66.615622	68.605419	70.798136	70.889052	71.035144	71.175181	71.304956	72.892700	73.041162	74.984870	75.086950	75.452903	75.743454	75.743678	75.854996	76.767289	76.880775	78.742769	79.382807	83.890774	84.202825	86.504697	87.212515	87.481740	87.583334	90.531597	90.693746	92.777287	93.312193	98.306835	100.056938	100.057534	100.235730	100.254142	100.685965	102.182934	102.389926	103.696696	103.811843	103.858622	103.994395	104.082126	104.182473	104.186302	104.376942	106.196863	107.164752	107.276561	107.921854	
Events
1	0.03992517	5.957960E-012	2.095796E-011	1	0.000000E+000
1	0.04035625	2.095796E-011	5.957960E-012	0	0.000000E+000
1	0.04037414	5.957960E-012	2.095796E-011	1	0.000000E+000
1	0.04070755	2.095796E-011	5.957960E-012	0	0.000000E+000
1	0.04073410	5.957960E-012	2.095796E-011	1	0.000000E+000
1	0.04077684	2.095796E-011	5.957960E-012	0	0.000000E+000
1	0.04080244	5.957960E-012	2.095796E-011	1	0.000000E+000
1	0.04199055	2.095796E-011	5.957960E-012	0	0.000000E+000
1	0.04199846	5.957960E-012	2.095796E-011	1	0.000000E+000
1	0.04273208	2.095796E-011	5.957960E-012	0	0.000000E+000
1	0.09781669	5.957960E-012	2.095796E-011	1	0.000000E+000
1	0.09850882	2.095796E-011	5.957960E-012	0	0.000000E+000
1	0.10551944	5.957960E-012	2.095796E-011	1	0.000000E+000
1	0.10586237	2.095796E-011	5.957960E-012	0	0.000000E+000
1	0.10833785	5.957960E-012	2.095796E-011	1	0.000000E+000
1	0.10886579	2.095796E-011	5.957960E-012	0	0.000000E+000
1	0.11709137	5.957960E-012	2.095796E-011	1	0.000000E+000
1	0.11832052	2.095796E-011	5.957960E-012	0	0.000000E+000
1	0.12680987	5.957960E-012	2.095796E-011	1	0.000000E+000
1	0.12686508	2.095796E-011	5.957960E-012	0	0.000000E+000
1	0.12689207	5.957960E-012	2.095796E-011	1	0.000000E+000
1	0.12746079	2.095796E-011	5.957960E-012	0	0.000000E+000
1	0.13602738	5.957960E-012	2.095796E-011	1	0.000000E+000
1	0.13722726	2.095796E-011	5.957960E-012	0	0.000000E+000
1	0.13798026	5.957960E-012	2.095796E-011	1	0.000000E+000
1	0.13813312	2.095796E-011	5.957960E-012	0	0.000000E+000
1	0.24454758	6.002804E-012	2.100280E-011	1	0.000000E+000
1	0.24463967	2.100280E-011	6.002804E-012	0	0.000000E+000
1	0.25029065	6.002804E-012	2.100280E-011	1	0.000000E+000
1	0.25124338	2.100280E-011	6.002804E-012	0	0.000000E+000
1	0.25188126	6.002804E-012	2.100280E-011	1	0.000000E+000
1	0.25224607	2.100280E-011	6.002804E-012	0	0.000000E+000
1	0.30001371	6.002804E-012	2.100280E-011	1	0.000000E+000
1	0.30049956	2.100280E-011	6.002804E-012	0	0.000000E+000
1	0.31345179	6.002804E-012	2.100280E-011	1	0.000000E+000
1	0.31363276	2.100280E-011	6.002804E-012	0	0.000000E+000
1	0.33454645	6.002804E-012	2.100280E-011	1	0.000000E+000
1	0.33468337	2.100280E-011	6.002804E-012	0	0.000000E+000
1	0.33664257	6.002804E-012	2.100280E-011	1	0.000000E+000
1	0.33715902	2.100280E-011	6.002804E-012	0	0.000000E+000
1	0.33719328	6.002804E-012	2.100280E-011	1	0.000000E+000
1	0.33743687	2.100280E-011	6.002804E-012	0	0.000000E+000
1	0.34454321	6.002804E-012	2.100280E-011	1	0.000000E+000
1	0.34699153	2.100280E-011	6.002804E-012	0	0.000000E+000
1	0.35507852	6.002804E-012	2.100280E-011	1	0.000000E+000
1	0.35550407	2.100280E-011	6.002804E-012	0	0.000000E+000
1	0.37479704	6.002804E-012	2.100280E-011	1	0.000000E+000
1	0.37678203	2.100280E-011	6.002804E-012	0	0.000000E+000
1	0.39695807	6.002804E-012	2.100280E-011	1	0.000000E+000
1	0.39758483	2.100280E-011	6.002804E-012	0	0.000000E+000
1	0.41298652	6.002804E-012	2.100280E-011	1	0.000000E+000
1	0.41379217	2.100280E-011	6.002804E-012	0	0.000000E+000
1	0.41382411	6.002804E-012	2.100280E-011	1	0.000000E+000
1	0.41405708	2.100280E-011	6.002804E-012	0	0.000000E+000
1	0.41717049	6.002804E-012	2.100280E-011	1	0.000000E+000
1	0.41743901	2.100280E-011	6.002804E-012	0	0.000000E+000
1	0.45410664	6.002804E-012	2.100280E-011	1	0.000000E+000
1	0.45550134	2.100280E-011	6.002804E-012	0	0.000000E+000
1	0.45552910	6.002804E-012	2.100280E-011	1	0.000000E+000
1	0.45800154	2.100280E-011	6.002804E-012	0	0.000000E+000
1	0.45806157	6.002804E-012	2.100280E-011	1	0.000000E+000
1	0.45854195	2.100280E-011	6.002804E-012	0	0.000000E+000
1	0.45857164	6.002804E-012	2.100280E-011	1	0.000000E+000
1	0.46010536	2.100280E-011	6.002804E-012	0	0.000000E+000
1	0.47592769	6.002804E-012	2.100280E-011	1	0.000000E+000
1	0.47632571	2.100280E-011	6.002804E-012	0	0.000000E+000
1	0.47834141	6.002804E-012	2.100280E-011	1	0.000000E+000
1	0.48133138	2.100280E-011	6.002804E-012	0	0.000000E+000
1	0.49089613	6.002804E-012	2.100280E-011	1	0.000000E+000
1	0.49174675	2.100280E-011	6.002804E-012	0	0.000000E+000
1	0.49238245	6.002804E-012	2.100280E-011	1	0.000000E+000
1	0.49299313	2.100280E-011	6.002804E-012	0	0.000000E+000
1	0.50052632	6.002804E-012	2.100280E-011	1	0.000000E+000
1	0.50132131	2.100280E-011	6.002804E-012	0	0.000000E+000
1	0.50733157	6.002804E-012	2.100280E-011	1	0.000000E+000
1	0.51046460	2.100280E-011	6.002804E-012	0	0.000000E+000
1	0.51912261	6.002804E-012	2.100280E-011	1	0.000000E+000
1	0.52006274	2.100280E-011	6.002804E-012	0	0.000000E+000
1	0.52249109	6.002804E-012	2.100280E-011	1	0.000000E+000
1	0.52299865	2.100280E-011	6.002804E-012	0	0.000000E+000
1	0.52302944	6.002804E-012	2.100280E-011	1	0.000000E+000
1	0.52722140	2.100280E-011	6.002804E-012	0	0.000000E+000
1	0.52724997	6.002804E-012	2.100280E-011	1	0.000000E+000
1	0.52778761	2.100280E-011	6.002804E-012	0	0.000000E+000
1	0.52789323	6.002804E-012	2.100280E-011	1	0.000000E+000
1	0.52821312	2.100280E-011	6.002804E-012	0	0.000000E+000
1	0.52824696	6.002804E-012	2.100280E-011	1	0.000000E+000
1	0.52841342	2.100280E-011	6.002804E-012	0	0.000000E+000
1	0.52844835	6.002804E-012	2.100280E-011	1	0.000000E+000
1	0.52853762	2.100280E-011	6.002804E-012	0	0.000000E+000
1	0.54217791	6.002804E-012	2.100280E-011	1	0.000000E+000
1	0.54231856	2.100280E-011	6.002804E-012	0	0.000000E+000
1	0.54233113	6.002804E-012	2.100280E-011	1	0.000000E+000
1	0.54322353	2.100280E-011	6.002804E-012	0	0.000000E+000
1	0.55146974	6.002804E-012	2.100280E-011	1	0.000000E+000
1	0.55256095	2.100280E-011	6.002804E-012	0	0.000000E+000
1	0.55258344	6.002804E-012	2.100280E-011	1	0.000000E+000
1	0.55280072	2.100280E-011	6.002804E-012	0	0.000000E+000
1	0.57931465	6.002804E-012	2.100280E-011	1	0.000000E+000
1	0.57934005	2.100280E-011	6.002804E-012	0	0.000000E+000
1	0.59868656	6.002804E-012	2.100280E-011	1	0.000000E+000
1	0.60075760	2.100280E-011	6.002804E-012	0	0.000000E+000
1	0.60903772	6.002804E-012	2.100280E-011	1	0.000000E+000
1	0.60921828	2.100280E-011	6.002804E-012	0	0.000000E+000
1	0.61121718	6.002804E-012	2.100280E-011	1	0.000000E+000
1	0.61335577	2.100280E-011	6.002804E-012	0	0.000000E+000
1	0.61459637	6.002804E-012	2.100280E-011	1	0.000000E+000
1	0.61527408	2.100280E-011	6.002804E-012	0	0.000000E+000
1	0.68473458	6.002804E-012	2.100280E-011	1	0.000000E+000
1	0.68481502	2.100280E-011	6.002804E-012	0	0.000000E+000
1	0.69361844	6.002804E-012	2.100280E-011	1	0.000000E+000
1	0.69483858	2.100280E-011	6.002804E-012	0	0.000000E+000
1	0.69939434	6.002804E-012	2.100280E-011	1	0.000000E+000
1	0.70121027	2.100280E-011	6.002804E-012	0	0.000000E+000
1	0.71352126	6.002804E-012	2.100280E-011	1	0.000000E+000
1	0.71362982	2.100280E-011	6.002804E-012	0	0.000000E+000
1	0.72635036	6.002804E-012	2.100280E-011	1	0.000000E+000
1	0.72716773	2.100280E-011	6.002804E-012	0	0.000000E+000
1	0.72720667	6.002804E-012	2.100280E-011	1	0.000000E+000
1	0.73063119	2.100280E-011	6.002804E-012	0	0.000000E+000
1	0.73064921	6.002804E-012	2.100280E-011	1	0.000000E+000
1	0.73114334	2.100280E-011	6.002804E-012	0	0.000000E+000
1	0.77031505	6.002804E-012	2.100280E-011	1	0.000000E+000
1	0.77097461	2.100280E-011	6.002804E-012	0	0.000000E+000
1	0.79568675	6.002804E-012	2.100280E-011	1	0.000000E+000
1	0.79579008	2.100280E-011	6.002804E-012	0	0.000000E+000
1	0.80847647	6.002804E-012	2.100280E-011	1	0.000000E+000
1	0.80861134	2.100280E-011	6.002804E-012	0	0.000000E+000
1	13.44002748	5.682440E-012	2.068244E-011	1	0.000000E+000
1	13.44123403	2.068244E-011	5.682440E-012	0	0.000000E+000
1	13.44641119	5.682440E-012	2.068244E-011	1	0.000000E+000
1	13.44979567	2.068244E-011	5.682440E-012	0	0.000000E+000
1	13.44986698	5.682440E-012	2.068244E-011	1	0.000000E+000
1	13.45045250	2.068244E-011	5.682440E-012	0	0.000000E+000
1	13.45792043	5.682440E-012	2.068244E-011	1	0.000000E+000
1	13.45923944	2.068244E-011	5.682440E-012	0	0.000000E+000
1	13.45926761	5.682440E-012	2.068244E-011	1	0.000000E+000
1	13.45978461	2.068244E-011	5.682440E-012	0	0.000000E+000
1	13.46095998	5.682440E-012	2.068244E-011	1	0.000000E+000
1	13.46170563	2.068244E-011	5.682440E-012	0	0.000000E+000
1	13.46869601	5.682440E-012	2.068244E-011	1	0.000000E+000
1	13.46954921	2.068244E-011	5.682440E-012	0	0.000000E+000
1	13.47212177	5.682440E-012	2.068244E-011	1	0.000000E+000
1	13.47218712	2.068244E-011	5.682440E-012	0	0.000000E+000
1	13.47371910	5.682440E-012	2.068244E-011	1	0.000000E+000
1	13.47376191	2.068244E-011	5.682440E-012	0	0.000000E+000
1	13.49140677	5.682440E-012	2.068244E-011	1	0.000000E+000
1	13.49230805	2.068244E-011	5.682440E-012	0	0.000000E+000
1	13.49234562	5.682440E-012	2.068244E-011	1	0.000000E+000
1	13.49246253	2.068244E-011	5.682440E-012	0	0.000000E+000
1	13.49251473	5.682440E-012	2.068244E-011	1	0.000000E+000
1	13.49261179	2.068244E-011	5.682440E-012	0	0.000000E+000
1	13.49348522	5.682440E-012	2.068244E-011	1	0.000000E+000
1	13.49353963	2.068244E-011	5.682440E-012	0	0.000000E+000
1	13.49358672	5.682440E-012	2.068244E-011	1	0.000000E+000
1	13.49366108	2.068244E-011	5.682440E-012	0	0.000000E+000
1	13.50141581	5.682440E-012	2.068244E-011	1	0.000000E+000
1	13.50151107	2.068244E-011	5.682440E-012	0	0.000000E+000
1	13.50152648	5.682440E-012	2.068244E-011	1	0.000000E+000
1	13.50159205	2.068244E-011	5.682440E-012	0	0.000000E+000
1	13.50298976	5.682440E-012	2.068244E-011	1	0.000000E+000
1	13.50349834	2.068244E-011	5.682440E-012	0	0.000000E+000
1	13.51109025	5.682440E-012	2.068244E-011	1	0.000000E+000
1	13.51202485	2.068244E-011	5.682440E-012	0	0.000000E+000
1	13.51204014	5.682440E-012	2.068244E-011	1	0.000000E+000
1	13.51297056	2.068244E-011	5.682440E-012	0	0.000000E+000
1	13.51961104	5.682440E-012	2.068244E-011	1	0.000000E+000
1	13.52003124	2.068244E-011	5.682440E-012	0	0.000000E+000
1	13.52007123	5.682440E-012	2.068244E-011	1	0.000000E+000
1	13.52046389	2.068244E-011	5.682440E-012	0	0.000000E+000
1	13.52603923	5.682440E-012	2.068244E-011	1	0.000000E+000
1	13.52623102	2.068244E-011	5.682440E-012	0	0.000000E+000
1	13.53303271	5.682440E-012	2.068244E-011	1	0.000000E+000
1	13.53507004	2.068244E-011	5.682440E-012	0	0.000000E+000
1	13.56671704	5.682440E-012	2.068244E-011	1	0.000000E+000
1	13.56790823	2.068244E-011	5.682440E-012	0	0.000000E+000
1	13.56794328	5.682440E-012	2.068244E-011	1	0.000000E+000
1	13.57066210	2.068244E-011	5.682440E-012	0	0.000000E+000
1	13.57067912	5.682440E-012	2.068244E-011	1	0.000000E+000
1	13.57105636	2.068244E-011	5.682440E-012	0	0.000000E+000
1	13.57108208	5.682440E-012	2.068244E-011	1	0.000000E+000
1	13.57191686	2.068244E-011	5.682440E-012	0	0.000000E+000
1	13.58680001	5.682440E-012	2.068244E-011	1	0.000000E+000
1	13.58696095	2.068244E-011	5.682440E-012	0	0.000000E+000
1	13.58709428	5.682440E-012	2.068244E-011	1	0.000000E+000
1	13.58827837	2.068244E-011	5.682440E-012	0	0.000000E+000
1	13.58829548	5.682440E-012	2.068244E-011	1	0.000000E+000
1	13.58877288	2.068244E-011	5.682440E-012	0	0.000000E+000
1	13.58880609	5.682440E-012	2.068244E-011	1	0.000000E+000
1	13.58890072	2.068244E-011	5.682440E-012	0	0.000000E+000
1	13.58895371	5.682440E-012	2.068244E-011	1	0.000000E+000
1	13.58970763	2.068244E-011	5.682440E-012	0	0.000000E+000
1	13.59546305	5.682440E-012	2.068244E-011	1	0.000000E+000
1	13.59712381	2.068244E-011	5.682440E-012	0	0.000000E+000
1	13.60484024	5.682440E-012	2.068244E-011	1	0.000000E+000
1	13.60505065	2.068244E-011	5.682440E-012	0	0.000000E+000
1	13.60899635	5.682440E-012	2.068244E-011	1	0.000000E+000
1	13.61006470	2.068244E-011	5.682440E-012	0	0.000000E+000
1	13.61307337	5.682440E-012	2.068244E-011	1	0.000000E+000
1	13.61440990	2.068244E-011	5.682440E-012	0	0.000000E+000
1	13.61981112	5.682440E-012	2.068244E-011	1	0.000000E+000
1	13.61986168	2.068244E-011	5.682440E-012	0	0.000000E+000
1	13.62057543	5.682440E-012	2.068244E-011	1	0.000000E+000
1	13.62075575	2.068244E-011	5.682440E-012	0	0.000000E+000
1	13.62079007	5.682440E-012	2.068244E-011	1	0.000000E+000
1	13.62106138	2.068244E-011	5.682440E-012	0	0.000000E+000
1	13.62552995	5.682440E-012	2.068244E-011	1	0.000000E+000
1	13.62601527	2.068244E-011	5.682440E-012	0	0.000000E+000
1	18.62044331	5.583667E-012	2.058367E-011	1	0.000000E+000
1	18.62130124	2.058367E-011	5.583667E-012	0	0.000000E+000
1	18.62160936	5.583667E-012	2.058367E-011	1	0.000000E+000
1	18.62231998	2.058367E-011	5.583667E-012	0	0.000000E+000
1	18.62501832	5.583667E-012	2.058367E-011	1	0.000000E+000
1	18.62631077	2.058367E-011	5.583667E-012	0	0.000000E+000
1	18.62631923	5.583667E-012	2.058367E-011	1	0.000000E+000
1	18.62657446	2.058367E-011	5.583667E-012	0	0.000000E+000
1	18.62887057	5.583667E-012	2.058367E-011	1	0.000000E+000
1	18.62972378	2.058367E-011	5.583667E-012	0	0.000000E+000
1	18.62979818	5.583667E-012	2.058367E-011	1	0.000000E+000
1	18.63084485	2.058367E-011	5.583667E-012	0	0.000000E+000
1	18.64230674	5.583667E-012	2.058367E-011	1	0.000000E+000
1	18.64303809	2.058367E-011	5.583667E-012	0	0.000000E+000
1	18.64346766	5.583667E-012	2.058367E-011	1	0.000000E+000
1	18.64395845	2.058367E-011	5.583667E-012	0	0.000000E+000
1	18.64456071	5.583667E-012	2.058367E-011	1	0.000000E+000
1	18.64626103	2.058367E-011	5.583667E-012	0	0.000000E+000
1	18.65233841	5.583667E-012	2.058367E-011	1	0.000000E+000
1	18.65247861	2.058367E-011	5.583667E-012	0	0.000000E+000
1	18.65256397	5.583667E-012	2.058367E-011	1	0.000000E+000
1	18.65293959	2.058367E-011	5.583667E-012	0	0.000000E+000
1	18.66379810	5.583667E-012	2.058367E-011	1	0.000000E+000
1	18.66451084	2.058367E-011	5.583667E-012	0	0.000000E+000
1	18.66452475	5.583667E-012	2.058367E-011	1	0.000000E+000
1	18.66530145	2.058367E-011	5.583667E-012	0	0.000000E+000
1	18.67827692	5.583667E-012	2.058367E-011	1	0.000000E+000
1	18.67916310	2.058367E-011	5.583667E-012	0	0.000000E+000
1	18.67926667	5.583667E-012	2.058367E-011	1	0.000000E+000
1	18.68058848	2.058367E-011	5.583667E-012	0	0.000000E+000
1	18.68061842	5.583667E-012	2.058367E-011	1	0.000000E+000
1	18.68201582	2.058367E-011	5.583667E-012	0	0.000000E+000
1	18.69050828	5.583667E-012	2.058367E-011	1	0.000000E+000
1	18.69085685	2.058367E-011	5.583667E-012	0	0.000000E+000
1	18.69198589	5.583667E-012	2.058367E-011	1	0.000000E+000
1	18.69268775	2.058367E-011	5.583667E-012	0	0.000000E+000
1	18.70121991	5.583667E-012	2.058367E-011	1	0.000000E+000
1	18.70200725	2.058367E-011	5.583667E-012	0	0.000000E+000
1	18.72928686	5.583667E-012	2.058367E-011	1	0.000000E+000
1	18.72997260	2.058367E-011	5.583667E-012	0	0.000000E+000
1	18.73385529	5.583667E-012	2.058367E-011	1	0.000000E+000
1	18.73543494	2.058367E-011	5.583667E-012	0	0.000000E+000
1	18.73546943	5.583667E-012	2.058367E-011	1	0.000000E+000
1	18.73746226	2.058367E-011	5.583667E-012	0	0.000000E+000
1	18.74454585	5.583667E-012	2.058367E-011	1	0.000000E+000
1	18.75120897	2.058367E-011	5.583667E-012	0	0.000000E+000
1	18.76081336	5.583667E-012	2.058367E-011	1	0.000000E+000
1	18.76091730	2.058367E-011	5.583667E-012	0	0.000000E+000
1	18.79973961	5.583667E-012	2.058367E-011	1	0.000000E+000
1	18.80045313	2.058367E-011	5.583667E-012	0	0.000000E+000
1	18.80547614	5.583667E-012	2.058367E-011	1	0.000000E+000
1	18.80689525	2.058367E-011	5.583667E-012	0	0.000000E+000
1	18.80973114	5.583667E-012	2.058367E-011	1	0.000000E+000
1	18.80992765	2.058367E-011	5.583667E-012	0	0.000000E+000
1	18.81324887	5.583667E-012	2.058367E-011	1	0.000000E+000
1	18.81356038	2.058367E-011	5.583667E-012	0	0.000000E+000
1	18.82007259	5.583667E-012	2.058367E-011	1	0.000000E+000
1	18.82161567	2.058367E-011	5.583667E-012	0	0.000000E+000
1	18.82167527	5.583667E-012	2.058367E-011	1	0.000000E+000
1	18.82229747	2.058367E-011	5.583667E-012	0	0.000000E+000
1	18.82398322	5.583667E-012	2.058367E-011	1	0.000000E+000
1	18.82526270	2.058367E-011	5.583667E-012	0	0.000000E+000
1	18.82528638	5.583667E-012	2.058367E-011	1	0.000000E+000
1	18.82540339	2.058367E-011	5.583667E-012	0	0.000000E+000
1	18.82543716	5.583667E-012	2.058367E-011	1	0.000000E+000
1	18.82557344	2.058367E-011	5.583667E-012	0	0.000000E+000
1	18.83321013	5.583667E-012	2.058367E-011	1	0.000000E+000
1	18.83323879	2.058367E-011	5.583667E-012	0	0.000000E+000
1	18.83324842	5.583667E-012	2.058367E-011	1	0.000000E+000
1	18.83448790	2.058367E-011	5.583667E-012	0	0.000000E+000
1	18.83453906	5.583667E-012	2.058367E-011	1	0.000000E+000
1	18.83478336	2.058367E-011	5.583667E-012	0	0.000000E+000
1	18.83480560	5.583667E-012	2.058367E-011	1	0.000000E+000
1	18.83542317	2.058367E-011	5.583667E-012	0	0.000000E+000
1	18.83852673	5.583667E-012	2.058367E-011	1	0.000000E+000
1	18.84302342	2.058367E-011	5.583667E-012	0	0.000000E+000
1	18.84503884	5.583667E-012	2.058367E-011	1	0.000000E+000
1	18.84522351	2.058367E-011	5.583667E-012	0	0.000000E+000
1	18.84580948	5.583667E-012	2.058367E-011	1	0.000000E+000
1	18.84634554	2.058367E-011	5.583667E-012	0	0.000000E+000
1	18.85185583	5.583667E-012	2.058367E-011	1	0.000000E+000
1	18.85424422	2.058367E-011	5.583667E-012	0	0.000000E+000
1	18.85463451	5.583667E-012	2.058367E-011	1	0.000000E+000
1	18.85503057	2.058367E-011	5.583667E-012	0	0.000000E+000
1	18.86631491	5.583667E-012	2.058367E-011	1	0.000000E+000
1	18.86766443	2.058367E-011	5.583667E-012	0	0.000000E+000
1	18.86959467	5.583667E-012	2.058367E-011	1	0.000000E+000
1	18.86976600	2.058367E-011	5.583667E-012	0	0.000000E+000
1	18.87833943	5.583667E-012	2.058367E-011	1	0.000000E+000
1	18.87918408	2.058367E-011	5.583667E-012	0	0.000000E+000
1	18.88740071	5.583667E-012	2.058367E-011	1	0.000000E+000
1	18.88808657	2.058367E-011	5.583667E-012	0	0.000000E+000
1	18.88898813	5.583667E-012	2.058367E-011	1	0.000000E+000
1	18.88904651	2.058367E-011	5.583667E-012	0	0.000000E+000
1	18.89472030	5.583667E-012	2.058367E-011	1	0.000000E+000
1	18.89506309	2.058367E-011	5.583667E-012	0	0.000000E+000
1	18.90946750	5.583667E-012	2.058367E-011	1	0.000000E+000
1	18.91052203	2.058367E-011	5.583667E-012	0	0.000000E+000
1	18.91077790	5.583667E-012	2.058367E-011	1	0.000000E+000
1	18.91089946	2.058367E-011	5.583667E-012	0	0.000000E+000
1	18.91336172	5.583667E-012	2.058367E-011	1	0.000000E+000
1	18.91567516	2.058367E-011	5.583667E-012	0	0.000000E+000
1	18.91925764	5.583667E-012	2.058367E-011	1	0.000000E+000
1	18.91934412	2.058367E-011	5.583667E-012	0	0.000000E+000
1	18.92550978	5.583667E-012	2.058367E-011	1	0.000000E+000
1	18.92721447	2.058367E-011	5.583667E-012	0	0.000000E+000
1	18.93752080	5.583667E-012	2.058367E-011	1	0.000000E+000
1	18.93790155	2.058367E-011	5.583667E-012	0	0.000000E+000
1	18.93793784	5.583667E-012	2.058367E-011	1	0.000000E+000
1	18.93992278	2.058367E-011	5.583667E-012	0	0.000000E+000
1	18.93994794	5.583667E-012	2.058367E-011	1	0.000000E+000
1	18.94000594	2.058367E-011	5.583667E-012	0	0.000000E+000
1	18.94011917	5.583667E-012	2.058367E-011	1	0.000000E+000
1	18.94354827	2.058367E-011	5.583667E-012	0	0.000000E+000
1	18.94357871	5.583667E-012	2.058367E-011	1	0.000000E+000
1	18.94371108	2.058367E-011	5.583667E-012	0	0.000000E+000
1	18.94783749	5.583667E-012	2.058367E-011	1	0.000000E+000
1	18.94807911	2.058367E-011	5.583667E-012	0	0.000000E+000
1	18.95257672	5.583667E-012	2.058367E-011	1	0.000000E+000
1	18.95283721	2.058367E-011	5.583667E-012	0	0.000000E+000
1	18.95455634	5.583667E-012	2.058367E-011	1	0.000000E+000
1	18.95544787	2.058367E-011	5.583667E-012	0	0.000000E+000
1	18.95659426	5.583667E-012	2.058367E-011	1	0.000000E+000
1	18.95962724	2.058367E-011	5.583667E-012	0	0.000000E+000
1	18.95969499	5.583667E-012	2.058367E-011	1	0.000000E+000
1	18.96120996	2.058367E-011	5.583667E-012	0	0.000000E+000
1	18.96125136	5.583667E-012	2.058367E-011	1	0.000000E+000
1	18.96337149	2.058367E-011	5.583667E-012	0	0.000000E+000
1	18.96342400	5.583667E-012	2.058367E-011	1	0.000000E+000
1	18.96345653	2.058367E-011	5.583667E-012	0	0.000000E+000
1	18.96356693	5.583667E-012	2.058367E-011	1	0.000000E+000
1	18.96380315	2.058367E-011	5.583667E-012	0	0.000000E+000
1	18.96382916	5.583667E-012	2.058367E-011	1	0.000000E+000
1	18.96543964	2.058367E-011	5.583667E-012	0	0.000000E+000
1	18.96829750	5.583667E-012	2.058367E-011	1	0.000000E+000
1	18.97386407	2.058367E-011	5.583667E-012	0	0.000000E+000
1	18.97770578	5.583667E-012	2.058367E-011	1	0.000000E+000
1	18.97839898	2.058367E-011	5.583667E-012	0	0.000000E+000
1	18.97842224	5.583667E-012	2.058367E-011	1	0.000000E+000
1	18.97885388	2.058367E-011	5.583667E-012	0	0.000000E+000
1	18.97890606	5.583667E-012	2.058367E-011	1	0.000000E+000
1	18.97890908	2.058367E-011	5.583667E-012	0	0.000000E+000
1	18.98634754	5.583667E-012	2.058367E-011	1	0.000000E+000
1	18.98676201	2.058367E-011	5.583667E-012	0	0.000000E+000
1	18.98857012	5.583667E-012	2.058367E-011	1	0.000000E+000
1	18.98955056	2.058367E-011	5.583667E-012	0	0.000000E+000
1	18.99002492	5.583667E-012	2.058367E-011	1	0.000000E+000
1	18.99079961	2.058367E-011	5.583667E-012	0	0.000000E+000
1	18.99082515	5.583667E-012	2.058367E-011	1	0.000000E+000
1	18.99085914	2.058367E-011	5.583667E-012	0	0.000000E+000
1	19.00287651	5.583667E-012	2.058367E-011	1	0.000000E+000
1	19.00334007	2.058367E-011	5.583667E-012	0	0.000000E+000
1	19.43711406	5.564421E-012	2.056442E-011	1	0.000000E+000
1	19.43759203	2.056442E-011	5.564421E-012	0	0.000000E+000
1	19.43788085	5.564421E-012	2.056442E-011	1	0.000000E+000
1	19.43799630	2.056442E-011	5.564421E-012	0	0.000000E+000
1	19.43979153	5.564421E-012	2.056442E-011	1	0.000000E+000
1	19.44059407	2.056442E-011	5.564421E-012	0	0.000000E+000
1	19.44282778	5.564421E-012	2.056442E-011	1	0.000000E+000
1	19.44294985	2.056442E-011	5.564421E-012	0	0.000000E+000
1	19.44358315	5.564421E-012	2.056442E-011	1	0.000000E+000
1	19.44368039	2.056442E-011	5.564421E-012	0	0.000000E+000
1	19.45572277	5.564421E-012	2.056442E-011	1	0.000000E+000
1	19.45584318	2.056442E-011	5.564421E-012	0	0.000000E+000
1	19.45679863	5.564421E-012	2.056442E-011	1	0.000000E+000
1	19.45697827	2.056442E-011	5.564421E-012	0	0.000000E+000
1	19.46485703	5.564421E-012	2.056442E-011	1	0.000000E+000
1	19.46653603	2.056442E-011	5.564421E-012	0	0.000000E+000
1	19.47068686	5.564421E-012	2.056442E-011	1	0.000000E+000
1	19.47076702	2.056442E-011	5.564421E-012	0	0.000000E+000
1	19.47080341	5.564421E-012	2.056442E-011	1	0.000000E+000
1	19.47237914	2.056442E-011	5.564421E-012	0	0.000000E+000
1	19.47378821	5.564421E-012	2.056442E-011	1	0.000000E+000
1	19.47898193	2.056442E-011	5.564421E-012	0	0.000000E+000
1	19.48044909	5.564421E-012	2.056442E-011	1	0.000000E+000
1	19.48067253	2.056442E-011	5.564421E-012	0	0.000000E+000
1	19.48069661	5.564421E-012	2.056442E-011	1	0.000000E+000
1	19.48128239	2.056442E-011	5.564421E-012	0	0.000000E+000
1	19.48939894	5.564421E-012	2.056442E-011	1	0.000000E+000
1	19.48971247	2.056442E-011	5.564421E-012	0	0.000000E+000
1	19.49165594	5.564421E-012	2.056442E-011	1	0.000000E+000
1	19.49205020	2.056442E-011	5.564421E-012	0	0.000000E+000
1	19.50713277	5.564421E-012	2.056442E-011	1	0.000000E+000
1	19.50900665	2.056442E-011	5.564421E-012	0	0.000000E+000
1	19.50905833	5.564421E-012	2.056442E-011	1	0.000000E+000
1	19.50934174	2.056442E-011	5.564421E-012	0	0.000000E+000
1	19.51080559	5.564421E-012	2.056442E-011	1	0.000000E+000
1	19.51499341	2.056442E-011	5.564421E-012	0	0.000000E+000
1	19.56684605	5.564421E-012	2.056442E-011	1	0.000000E+000
1	19.56784256	2.056442E-011	5.564421E-012	0	0.000000E+000
1	19.57039085	5.564421E-012	2.056442E-011	1	0.000000E+000
1	19.57080615	2.056442E-011	5.564421E-012	0	0.000000E+000
1	19.57082293	5.564421E-012	2.056442E-011	1	0.000000E+000
1	19.57098295	2.056442E-011	5.564421E-012	0	0.000000E+000
1	19.57394910	5.564421E-012	2.056442E-011	1	0.000000E+000
1	19.57415555	2.056442E-011	5.564421E-012	0	0.000000E+000
1	19.57422488	5.564421E-012	2.056442E-011	1	0.000000E+000
1	19.57591111	2.056442E-011	5.564421E-012	0	0.000000E+000
1	19.57596232	5.564421E-012	2.056442E-011	1	0.000000E+000
1	19.57647902	2.056442E-011	5.564421E-012	0	0.000000E+000
1	19.58056880	5.564421E-012	2.056442E-011	1	0.000000E+000
1	19.58077320	2.056442E-011	5.564421E-012	0	0.000000E+000
1	19.58891468	5.564421E-012	2.056442E-011	1	0.000000E+000
1	19.58931146	2.056442E-011	5.564421E-012	0	0.000000E+000
1	19.59161560	5.564421E-012	2.056442E-011	1	0.000000E+000
1	19.59326607	2.056442E-011	5.564421E-012	0	0.000000E+000
1	19.59890203	5.564421E-012	2.056442E-011	1	0.000000E+000
1	19.59894196	2.056442E-011	5.564421E-012	0	0.000000E+000
1	19.59900679	5.564421E-012	2.056442E-011	1	0.000000E+000
1	19.59995968	2.056442E-011	5.564421E-012	0	0.000000E+000
1	19.61352762	5.564421E-012	2.056442E-011	1	0.000000E+000
1	19.61410963	2.056442E-011	5.564421E-012	0	0.000000E+000
1	19.61412613	5.564421E-012	2.056442E-011	1	0.000000E+000
1	19.61760596	2.056442E-011	5.564421E-012	0	0.000000E+000
1	19.62862895	5.564421E-012	2.056442E-011	1	0.000000E+000
1	19.63001564	2.056442E-011	5.564421E-012	0	0.000000E+000
1	19.63006183	5.564421E-012	2.056442E-011	1	0.000000E+000
1	19.63206349	2.056442E-011	5.564421E-012	0	0.000000E+000
1	19.63208277	5.564421E-012	2.056442E-011	1	0.000000E+000
1	19.63232849	2.056442E-011	5.564421E-012	0	0.000000E+000
1	19.65674414	5.564421E-012	2.056442E-011	1	0.000000E+000
1	19.65729924	2.056442E-011	5.564421E-012	0	0.000000E+000
1	19.65994588	5.564421E-012	2.056442E-011	1	0.000000E+000
1	19.65999145	2.056442E-011	5.564421E-012	0	0.000000E+000
1	19.66361041	5.564421E-012	2.056442E-011	1	0.000000E+000
1	19.66447011	2.056442E-011	5.564421E-012	0	0.000000E+000
1	19.66448588	5.564421E-012	2.056442E-011	1	0.000000E+000
1	19.66482502	2.056442E-011	5.564421E-012	0	0.000000E+000
1	19.66576403	5.564421E-012	2.056442E-011	1	0.000000E+000
1	19.66583007	2.056442E-011	5.564421E-012	0	0.000000E+000
1	19.68977001	5.564421E-012	2.056442E-011	1	0.000000E+000
1	19.69031598	2.056442E-011	5.564421E-012	0	0.000000E+000
1	19.69186920	5.564421E-012	2.056442E-011	1	0.000000E+000
1	19.69262988	2.056442E-011	5.564421E-012	0	0.000000E+000
1	19.69728627	5.564421E-012	2.056442E-011	1	0.000000E+000
1	19.69755105	2.056442E-011	5.564421E-012	0	0.000000E+000
1	19.69764012	5.564421E-012	2.056442E-011	1	0.000000E+000
1	19.69804223	2.056442E-011	5.564421E-012	0	0.000000E+000
1	19.70779836	5.564421E-012	2.056442E-011	1	0.000000E+000
1	19.70781882	2.056442E-011	5.564421E-012	0	0.000000E+000
1	19.71502877	5.564421E-012	2.056442E-011	1	0.000000E+000
1	19.71545739	2.056442E-011	5.564421E-012	0	0.000000E+000
1	19.72131992	5.564421E-012	2.056442E-011	1	0.000000E+000
1	19.72147087	2.056442E-011	5.564421E-012	0	0.000000E+000
1	19.72148096	5.564421E-012	2.056442E-011	1	0.000000E+000
1	19.72171553	2.056442E-011	5.564421E-012	0	0.000000E+000
1	19.72183026	5.564421E-012	2.056442E-011	1	0.000000E+000
1	19.72193457	2.056442E-011	5.564421E-012	0	0.000000E+000
1	19.72199183	5.564421E-012	2.056442E-011	1	0.000000E+000
1	19.72205567	2.056442E-011	5.564421E-012	0	0.000000E+000
1	19.72822191	5.564421E-012	2.056442E-011	1	0.000000E+000
1	19.73042237	2.056442E-011	5.564421E-012	0	0.000000E+000
1	19.73070019	5.564421E-012	2.056442E-011	1	0.000000E+000
1	19.73117106	2.056442E-011	5.564421E-012	0	0.000000E+000
1	19.74472412	5.564421E-012	2.056442E-011	1	0.000000E+000
1	19.74547354	2.056442E-011	5.564421E-012	0	0.000000E+000
1	19.74554605	5.564421E-012	2.056442E-011	1	0.000000E+000
1	19.74604547	2.056442E-011	5.564421E-012	0	0.000000E+000
1	19.74607545	5.564421E-012	2.056442E-011	1	0.000000E+000
1	19.74652143	2.056442E-011	5.564421E-012	0	0.000000E+000
1	19.74746810	5.564421E-012	2.056442E-011	1	0.000000E+000
1	19.74812176	2.056442E-011	5.564421E-012	0	0.000000E+000
1	19.74864994	5.564421E-012	2.056442E-011	1	0.000000E+000
1	19.74882621	2.056442E-011	5.564421E-012	0	0.000000E+000
1	19.75638811	5.564421E-012	2.056442E-011	1	0.000000E+000
1	19.75663730	2.056442E-011	5.564421E-012	0	0.000000E+000
1	19.75928382	5.564421E-012	2.056442E-011	1	0.000000E+000
1	19.76070604	2.056442E-011	5.564421E-012	0	0.000000E+000
1	19.76184817	5.564421E-012	2.056442E-011	1	0.000000E+000
1	19.76236307	2.056442E-011	5.564421E-012	0	0.000000E+000
1	19.76361837	5.564421E-012	2.056442E-011	1	0.000000E+000
1	19.76449512	2.056442E-011	5.564421E-012	0	0.000000E+000
1	19.76599024	5.564421E-012	2.056442E-011	1	0.000000E+000
1	19.76630350	2.056442E-011	5.564421E-012	0	0.000000E+000
1	19.77001138	5.564421E-012	2.056442E-011	1	0.000000E+000
1	19.77003024	2.056442E-011	5.564421E-012	0	0.000000E+000
1	19.77093643	5.564421E-012	2.056442E-011	1	0.000000E+000
1	19.77154595	2.056442E-011	5.564421E-012	0	0.000000E+000
1	19.77308241	5.564421E-012	2.056442E-011	1	0.000000E+000
1	19.77349767	2.056442E-011	5.564421E-012	0	0.000000E+000
1	19.78187924	5.564421E-012	2.056442E-011	1	0.000000E+000
1	19.78322679	2.056442E-011	5.564421E-012	0	0.000000E+000
1	19.78324494	5.564421E-012	2.056442E-011	1	0.000000E+000
1	19.78388446	2.056442E-011	5.564421E-012	0	0.000000E+000
1	19.78561212	5.564421E-012	2.056442E-011	1	0.000000E+000
1	19.78574566	2.056442E-011	5.564421E-012	0	0.000000E+000
1	19.78602865	5.564421E-012	2.056442E-011	1	0.000000E+000
1	19.78717745	2.056442E-011	5.564421E-012	0	0.000000E+000
1	19.80407993	5.564421E-012	2.056442E-011	1	0.000000E+000
1	19.80492427	2.056442E-011	5.564421E-012	0	0.000000E+000
1	19.80496014	5.564421E-012	2.056442E-011	1	0.000000E+000
1	19.80630211	2.056442E-011	5.564421E-012	0	0.000000E+000
1	19.80731962	5.564421E-012	2.056442E-011	1	0.000000E+000
1	19.80736284	2.056442E-011	5.564421E-012	0	0.000000E+000
1	19.80737708	5.564421E-012	2.056442E-011	1	0.000000E+000
1	19.80742469	2.056442E-011	5.564421E-012	0	0.000000E+000
1	22.56849171	5.640482E-012	2.064048E-011	1	0.000000E+000
1	22.56851661	2.064048E-011	5.640482E-012	0	0.000000E+000
1	22.59617074	5.640482E-012	2.064048E-011	1	0.000000E+000
1	22.59704776	2.064048E-011	5.640482E-012	0	0.000000E+000
1	22.61059044	5.640482E-012	2.064048E-011	1	0.000000E+000
1	22.61199081	2.064048E-011	5.640482E-012	0	0.000000E+000
1	22.61719740	5.640482E-012	2.064048E-011	1	0.000000E+000
1	22.61745949	2.064048E-011	5.640482E-012	0	0.000000E+000
1	22.62639314	5.640482E-012	2.064048E-011	1	0.000000E+000
1	22.62640988	2.064048E-011	5.640482E-012	0	0.000000E+000
1	22.62962259	5.640482E-012	2.064048E-011	1	0.000000E+000
1	22.63327098	2.064048E-011	5.640482E-012	0	0.000000E+000
1	22.64047966	5.640482E-012	2.064048E-011	1	0.000000E+000
1	22.64136175	2.064048E-011	5.640482E-012	0	0.000000E+000
1	22.64138664	5.640482E-012	2.064048E-011	1	0.000000E+000
1	22.64142419	2.064048E-011	5.640482E-012	0	0.000000E+000
1	22.64147924	5.640482E-012	2.064048E-011	1	0.000000E+000
1	22.64287275	2.064048E-011	5.640482E-012	0	0.000000E+000
1	22.65097144	5.640482E-012	2.064048E-011	1	0.000000E+000
1	22.65327564	2.064048E-011	5.640482E-012	0	0.000000E+000
1	22.65328435	5.640482E-012	2.064048E-011	1	0.000000E+000
1	22.65404853	2.064048E-011	5.640482E-012	0	0.000000E+000
1	22.69491041	5.640482E-012	2.064048E-011	1	0.000000E+000
1	22.69524779	2.064048E-011	5.640482E-012	0	0.000000E+000
1	22.69527754	5.640482E-012	2.064048E-011	1	0.000000E+000
1	22.69587417	2.064048E-011	5.640482E-012	0	0.000000E+000
1	22.70572339	5.640482E-012	2.064048E-011	1	0.000000E+000
1	22.71005096	2.064048E-011	5.640482E-012	0	0.000000E+000
1	22.71008090	5.640482E-012	2.064048E-011	1	0.000000E+000
1	22.71171388	2.064048E-011	5.640482E-012	0	0.000000E+000
1	22.73369997	5.640482E-012	2.064048E-011	1	0.000000E+000
1	22.73521121	2.064048E-011	5.640482E-012	0	0.000000E+000
1	22.75196827	5.640482E-012	2.064048E-011	1	0.000000E+000
1	22.75336499	2.064048E-011	5.640482E-012	0	0.000000E+000
1	22.75356970	5.640482E-012	2.064048E-011	1	0.000000E+000
1	22.75428247	2.064048E-011	5.640482E-012	0	0.000000E+000
1	22.75430692	5.640482E-012	2.064048E-011	1	0.000000E+000
1	22.75503316	2.064048E-011	5.640482E-012	0	0.000000E+000
1	22.75505695	5.640482E-012	2.064048E-011	1	0.000000E+000
1	22.75519702	2.064048E-011	5.640482E-012	0	0.000000E+000
1	22.78556682	5.640482E-012	2.064048E-011	1	0.000000E+000
1	22.78584970	2.064048E-011	5.640482E-012	0	0.000000E+000
1	22.82067701	5.634741E-012	2.063474E-011	1	0.000000E+000
1	22.82091534	2.063474E-011	5.634741E-012	0	0.000000E+000
1	22.84261245	5.634741E-012	2.063474E-011	1	0.000000E+000
1	22.84372729	2.063474E-011	5.634741E-012	0	0.000000E+000
1	22.86777871	5.634741E-012	2.063474E-011	1	0.000000E+000
1	22.86877401	2.063474E-011	5.634741E-012	0	0.000000E+000
1	22.87745906	5.634741E-012	2.063474E-011	1	0.000000E+000
1	22.87929788	2.063474E-011	5.634741E-012	0	0.000000E+000
1	22.91266628	5.634741E-012	2.063474E-011	1	0.000000E+000
1	22.91610959	2.063474E-011	5.634741E-012	0	0.000000E+000
1	22.91657126	5.634741E-012	2.063474E-011	1	0.000000E+000
1	22.91659644	2.063474E-011	5.634741E-012	0	0.000000E+000
1	22.92739931	5.634741E-012	2.063474E-011	1	0.000000E+000
1	22.92763606	2.063474E-011	5.634741E-012	0	0.000000E+000
1	22.92768937	5.634741E-012	2.063474E-011	1	0.000000E+000
1	22.92797137	2.063474E-011	5.634741E-012	0	0.000000E+000
1	22.93185194	5.634741E-012	2.063474E-011	1	0.000000E+000
1	22.93208893	2.063474E-011	5.634741E-012	0	0.000000E+000
1	22.94590367	5.634741E-012	2.063474E-011	1	0.000000E+000
1	22.94639525	2.063474E-011	5.634741E-012	0	0.000000E+000
1	22.95716989	5.634741E-012	2.063474E-011	1	0.000000E+000
1	22.95757879	2.063474E-011	5.634741E-012	0	0.000000E+000
1	22.96932714	5.634741E-012	2.063474E-011	1	0.000000E+000
1	22.96974767	2.063474E-011	5.634741E-012	0	0.000000E+000
1	22.98503198	5.634741E-012	2.063474E-011	1	0.000000E+000
1	22.98507611	2.063474E-011	5.634741E-012	0	0.000000E+000
1	22.98730309	5.634741E-012	2.063474E-011	1	0.000000E+000
1	22.98844153	2.063474E-011	5.634741E-012	0	0.000000E+000
1	22.98880850	5.634741E-012	2.063474E-011	1	0.000000E+000
1	22.98896250	2.063474E-011	5.634741E-012	0	0.000000E+000
1	22.98906201	5.634741E-012	2.063474E-011	1	0.000000E+000
1	22.98946756	2.063474E-011	5.634741E-012	0	0.000000E+000
1	22.99200464	5.634741E-012	2.063474E-011	1	0.000000E+000
1	22.99268845	2.063474E-011	5.634741E-012	0	0.000000E+000
1	22.99270254	5.634741E-012	2.063474E-011	1	0.000000E+000
1	22.99359784	2.063474E-011	5.634741E-012	0	0.000000E+000
1	22.99367354	5.634741E-012	2.063474E-011	1	0.000000E+000
1	22.99405286	2.063474E-011	5.634741E-012	0	0.000000E+000
1	22.99407771	5.634741E-012	2.063474E-011	1	0.000000E+000
1	22.99797585	2.063474E-011	5.634741E-012	0	0.000000E+000
1	22.99798155	5.634741E-012	2.063474E-011	1	0.000000E+000
1	22.99886616	2.063474E-011	5.634741E-012	0	0.000000E+000
1	23.00047376	5.634741E-012	2.063474E-011	1	0.000000E+000
1	23.00333545	2.063474E-011	5.634741E-012	0	0.000000E+000
1	23.02586232	5.634741E-012	2.063474E-011	1	0.000000E+000
1	23.02807357	2.063474E-011	5.634741E-012	0	0.000000E+000
1	23.02811605	5.634741E-012	2.063474E-011	1	0.000000E+000
1	23.02821592	2.063474E-011	5.634741E-012	0	0.000000E+000
1	23.02824880	5.634741E-012	2.063474E-011	1	0.000000E+000
1	23.02831726	2.063474E-011	5.634741E-012	0	0.000000E+000
1	23.02833818	5.634741E-012	2.063474E-011	1	0.000000E+000
1	23.02883001	2.063474E-011	5.634741E-012	0	0.000000E+000
1	23.03248046	5.634741E-012	2.063474E-011	1	0.000000E+000
1	23.03289536	2.063474E-011	5.634741E-012	0	0.000000E+000
1	23.07908918	5.634741E-012	2.063474E-011	1	0.000000E+000
1	23.08057679	2.063474E-011	5.634741E-012	0	0.000000E+000
1	23.08984009	5.634741E-012	2.063474E-011	1	0.000000E+000
1	23.08993785	2.063474E-011	5.634741E-012	0	0.000000E+000
1	23.09014342	5.634741E-012	2.063474E-011	1	0.000000E+000
1	23.09046838	2.063474E-011	5.634741E-012	0	0.000000E+000
1	23.13387679	5.741778E-012	2.074178E-011	1	0.000000E+000
1	23.13452030	2.074178E-011	5.741778E-012	0	0.000000E+000
1	23.13455422	5.741778E-012	2.074178E-011	1	0.000000E+000
1	23.13481811	2.074178E-011	5.741778E-012	0	0.000000E+000
1	23.15065839	5.741778E-012	2.074178E-011	1	0.000000E+000
1	23.15122591	2.074178E-011	5.741778E-012	0	0.000000E+000
1	23.15128124	5.741778E-012	2.074178E-011	1	0.000000E+000
1	23.15195377	2.074178E-011	5.741778E-012	0	0.000000E+000
1	23.15198368	5.741778E-012	2.074178E-011	1	0.000000E+000
1	23.15275940	2.074178E-011	5.741778E-012	0	0.000000E+000
1	23.15276770	5.741778E-012	2.074178E-011	1	0.000000E+000
1	23.15282831	2.074178E-011	5.741778E-012	0	0.000000E+000
1	23.15289894	5.741778E-012	2.074178E-011	1	0.000000E+000
1	23.15387050	2.074178E-011	5.741778E-012	0	0.000000E+000
1	23.15398617	5.741778E-012	2.074178E-011	1	0.000000E+000
1	23.15405911	2.074178E-011	5.741778E-012	0	0.000000E+000
1	23.15406131	5.741778E-012	2.074178E-011	1	0.000000E+000
1	23.15498627	2.074178E-011	5.741778E-012	0	0.000000E+000
1	23.17189570	5.741778E-012	2.074178E-011	1	0.000000E+000
1	23.17533968	2.074178E-011	5.741778E-012	0	0.000000E+000
1	23.18985004	5.741778E-012	2.074178E-011	1	0.000000E+000
1	23.19044100	2.074178E-011	5.741778E-012	0	0.000000E+000
1	23.19400181	5.741778E-012	2.074178E-011	1	0.000000E+000
1	23.19510742	2.074178E-011	5.741778E-012	0	0.000000E+000
1	23.19761781	5.741778E-012	2.074178E-011	1	0.000000E+000
1	23.19764236	2.074178E-011	5.741778E-012	0	0.000000E+000
1	23.19767109	5.741778E-012	2.074178E-011	1	0.000000E+000
1	23.19778065	2.074178E-011	5.741778E-012	0	0.000000E+000
1	23.20115623	5.741778E-012	2.074178E-011	1	0.000000E+000
1	23.20154850	2.074178E-011	5.741778E-012	0	0.000000E+000
1	23.21358604	5.741778E-012	2.074178E-011	1	0.000000E+000
1	23.21379798	2.074178E-011	5.741778E-012	0	0.000000E+000
1	23.22530359	5.741778E-012	2.074178E-011	1	0.000000E+000
1	23.22573633	2.074178E-011	5.741778E-012	0	0.000000E+000
1	23.23412750	5.741778E-012	2.074178E-011	1	0.000000E+000
1	23.23487164	2.074178E-011	5.741778E-012	0	0.000000E+000
1	23.23488009	5.741778E-012	2.074178E-011	1	0.000000E+000
1	23.23668493	2.074178E-011	5.741778E-012	0	0.000000E+000
1	23.24269037	5.741778E-012	2.074178E-011	1	0.000000E+000
1	23.24283121	2.074178E-011	5.741778E-012	0	0.000000E+000
1	23.24414253	5.741778E-012	2.074178E-011	1	0.000000E+000
1	23.24495192	2.074178E-011	5.741778E-012	0	0.000000E+000
1	23.24714579	5.741778E-012	2.074178E-011	1	0.000000E+000
1	23.24740239	2.074178E-011	5.741778E-012	0	0.000000E+000
1	23.24761755	5.741778E-012	2.074178E-011	1	0.000000E+000
1	23.25069921	2.074178E-011	5.741778E-012	0	0.000000E+000
1	23.25071631	5.741778E-012	2.074178E-011	1	0.000000E+000
1	23.25144552	2.074178E-011	5.741778E-012	0	0.000000E+000
1	23.26490108	5.741778E-012	2.074178E-011	1	0.000000E+000
1	23.26716145	2.074178E-011	5.741778E-012	0	0.000000E+000
1	23.27043757	5.741778E-012	2.074178E-011	1	0.000000E+000
1	23.27166477	2.074178E-011	5.741778E-012	0	0.000000E+000
1	23.29020212	5.741778E-012	2.074178E-011	1	0.000000E+000
1	23.29177355	2.074178E-011	5.741778E-012	0	0.000000E+000
1	23.29179398	5.741778E-012	2.074178E-011	1	0.000000E+000
1	23.29321012	2.074178E-011	5.741778E-012	0	0.000000E+000
1	23.30092432	5.741778E-012	2.074178E-011	1	0.000000E+000
1	23.30119018	2.074178E-011	5.741778E-012	0	0.000000E+000
1	23.30123366	5.741778E-012	2.074178E-011	1	0.000000E+000
1	23.30157615	2.074178E-011	5.741778E-012	0	0.000000E+000
1	23.32410408	5.741778E-012	2.074178E-011	1	0.000000E+000
1	23.32431576	2.074178E-011	5.741778E-012	0	0.000000E+000
1	23.32437216	5.741778E-012	2.074178E-011	1	0.000000E+000
1	23.32519268	2.074178E-011	5.741778E-012	0	0.000000E+000
1	23.32618149	5.741778E-012	2.074178E-011	1	0.000000E+000
1	23.32648075	2.074178E-011	5.741778E-012	0	0.000000E+000
1	23.52986895	5.620701E-012	2.062070E-011	1	0.000000E+000
1	23.53014055	2.062070E-011	5.620701E-012	0	0.000000E+000
1	23.54090836	5.620701E-012	2.062070E-011	1	0.000000E+000
1	23.54197804	2.062070E-011	5.620701E-012	0	0.000000E+000
1	23.55595833	5.620701E-012	2.062070E-011	1	0.000000E+000
1	23.55713647	2.062070E-011	5.620701E-012	0	0.000000E+000
1	23.55717035	5.620701E-012	2.062070E-011	1	0.000000E+000
1	23.55762878	2.062070E-011	5.620701E-012	0	0.000000E+000
1	23.56093219	5.620701E-012	2.062070E-011	1	0.000000E+000
1	23.56096791	2.062070E-011	5.620701E-012	0	0.000000E+000
1	23.56268885	5.620701E-012	2.062070E-011	1	0.000000E+000
1	23.56296107	2.062070E-011	5.620701E-012	0	0.000000E+000
1	23.56408285	5.620701E-012	2.062070E-011	1	0.000000E+000
1	23.56417115	2.062070E-011	5.620701E-012	0	0.000000E+000
1	23.56684620	5.620701E-012	2.062070E-011	1	0.000000E+000
1	23.56742753	2.062070E-011	5.620701E-012	0	0.000000E+000
1	23.56940839	5.620701E-012	2.062070E-011	1	0.000000E+000
1	23.56943980	2.062070E-011	5.620701E-012	0	0.000000E+000
1	23.56948735	5.620701E-012	2.062070E-011	1	0.000000E+000
1	23.57027680	2.062070E-011	5.620701E-012	0	0.000000E+000
1	23.57031169	5.620701E-012	2.062070E-011	1	0.000000E+000
1	23.57072208	2.062070E-011	5.620701E-012	0	0.000000E+000
1	23.57836892	5.620701E-012	2.062070E-011	1	0.000000E+000
1	23.57967257	2.062070E-011	5.620701E-012	0	0.000000E+000
1	23.60642875	5.620701E-012	2.062070E-011	1	0.000000E+000
1	23.60697787	2.062070E-011	5.620701E-012	0	0.000000E+000
1	23.61071318	5.620701E-012	2.062070E-011	1	0.000000E+000
1	23.61267274	2.062070E-011	5.620701E-012	0	0.000000E+000
1	23.61632097	5.620701E-012	2.062070E-011	1	0.000000E+000
1	23.61691358	2.062070E-011	5.620701E-012	0	0.000000E+000
1	23.62997849	5.620701E-012	2.062070E-011	1	0.000000E+000
1	23.63002551	2.062070E-011	5.620701E-012	0	0.000000E+000
1	23.64479419	5.620701E-012	2.062070E-011	1	0.000000E+000
1	23.64566081	2.062070E-011	5.620701E-012	0	0.000000E+000
1	23.64900123	5.620701E-012	2.062070E-011	1	0.000000E+000
1	23.65054404	2.062070E-011	5.620701E-012	0	0.000000E+000
1	23.65055698	5.620701E-012	2.062070E-011	1	0.000000E+000
1	23.65078781	2.062070E-011	5.620701E-012	0	0.000000E+000
1	23.65317537	5.620701E-012	2.062070E-011	1	0.000000E+000
1	23.65439936	2.062070E-011	5.620701E-012	0	0.000000E+000
1	23.79227236	5.593466E-012	2.059347E-011	1	0.000000E+000
1	23.79291002	2.059347E-011	5.593466E-012	0	0.000000E+000
1	23.79565347	5.593466E-012	2.059347E-011	1	0.000000E+000
1	23.79589904	2.059347E-011	5.593466E-012	0	0.000000E+000
1	23.80412193	5.593466E-012	2.059347E-011	1	0.000000E+000
1	23.80427938	2.059347E-011	5.593466E-012	0	0.000000E+000
1	23.81965608	5.593466E-012	2.059347E-011	1	0.000000E+000
1	23.82009464	2.059347E-011	5.593466E-012	0	0.000000E+000
1	23.82868110	5.593466E-012	2.059347E-011	1	0.000000E+000
1	23.82926440	2.059347E-011	5.593466E-012	0	0.000000E+000
1	23.83412299	5.593466E-012	2.059347E-011	1	0.000000E+000
1	23.83466989	2.059347E-011	5.593466E-012	0	0.000000E+000
1	23.88005159	5.593466E-012	2.059347E-011	1	0.000000E+000
1	23.88091692	2.059347E-011	5.593466E-012	0	0.000000E+000
1	23.91876392	5.593466E-012	2.059347E-011	1	0.000000E+000
1	23.91924423	2.059347E-011	5.593466E-012	0	0.000000E+000
1	23.91931786	5.593466E-012	2.059347E-011	1	0.000000E+000
1	23.92106855	2.059347E-011	5.593466E-012	0	0.000000E+000
1	23.95111903	5.593466E-012	2.059347E-011	1	0.000000E+000
1	23.95136841	2.059347E-011	5.593466E-012	0	0.000000E+000
1	23.95138502	5.593466E-012	2.059347E-011	1	0.000000E+000
1	23.95163790	2.059347E-011	5.593466E-012	0	0.000000E+000
1	23.95779160	5.593466E-012	2.059347E-011	1	0.000000E+000
1	23.95802361	2.059347E-011	5.593466E-012	0	0.000000E+000
1	24.00686052	5.593466E-012	2.059347E-011	1	0.000000E+000
1	24.00768807	2.059347E-011	5.593466E-012	0	0.000000E+000
1	24.00771774	5.593466E-012	2.059347E-011	1	0.000000E+000
1	24.00808342	2.059347E-011	5.593466E-012	0	0.000000E+000
1	24.03053440	5.593466E-012	2.059347E-011	1	0.000000E+000
1	24.03186132	2.059347E-011	5.593466E-012	0	0.000000E+000
1	24.03186772	5.593466E-012	2.059347E-011	1	0.000000E+000
1	24.03250325	2.059347E-011	5.593466E-012	0	0.000000E+000
1	24.03250885	5.593466E-012	2.059347E-011	1	0.000000E+000
1	24.03270032	2.059347E-011	5.593466E-012	0	0.000000E+000
1	24.03811412	5.593466E-012	2.059347E-011	1	0.000000E+000
1	24.03864754	2.059347E-011	5.593466E-012	0	0.000000E+000
1	24.05346633	5.593466E-012	2.059347E-011	1	0.000000E+000
1	24.05364639	2.059347E-011	5.593466E-012	0	0.000000E+000
1	24.06714405	5.593466E-012	2.059347E-011	1	0.000000E+000
1	24.06761058	2.059347E-011	5.593466E-012	0	0.000000E+000
1	24.11129598	5.593466E-012	2.059347E-011	1	0.000000E+000
1	24.11139600	2.059347E-011	5.593466E-012	0	0.000000E+000
1	24.11397033	5.593466E-012	2.059347E-011	1	0.000000E+000
1	24.11439916	2.059347E-011	5.593466E-012	0	0.000000E+000
1	24.11441203	5.593466E-012	2.059347E-011	1	0.000000E+000
1	24.11452094	2.059347E-011	5.593466E-012	0	0.000000E+000
1	24.11453213	5.593466E-012	2.059347E-011	1	0.000000E+000
1	24.11532960	2.059347E-011	5.593466E-012	0	0.000000E+000
1	24.11535243	5.593466E-012	2.059347E-011	1	0.000000E+000
1	24.11541917	2.059347E-011	5.593466E-012	0	0.000000E+000
1	24.12935275	5.593466E-012	2.059347E-011	1	0.000000E+000
1	24.12951934	2.059347E-011	5.593466E-012	0	0.000000E+000
1	24.12955582	5.593466E-012	2.059347E-011	1	0.000000E+000
1	24.12987307	2.059347E-011	5.593466E-012	0	0.000000E+000
1	24.72355901	5.734009E-012	2.073401E-011	1	0.000000E+000
1	24.72371335	2.073401E-011	5.734009E-012	0	0.000000E+000
1	24.72515099	5.734009E-012	2.073401E-011	1	0.000000E+000
1	24.72520047	2.073401E-011	5.734009E-012	0	0.000000E+000
1	24.73014379	5.734009E-012	2.073401E-011	1	0.000000E+000
1	24.73072796	2.073401E-011	5.734009E-012	0	0.000000E+000
1	24.73076544	5.734009E-012	2.073401E-011	1	0.000000E+000
1	24.73097884	2.073401E-011	5.734009E-012	0	0.000000E+000
1	24.73258250	5.734009E-012	2.073401E-011	1	0.000000E+000
1	24.73267406	2.073401E-011	5.734009E-012	0	0.000000E+000
1	24.73471195	5.734009E-012	2.073401E-011	1	0.000000E+000
1	24.73529532	2.073401E-011	5.734009E-012	0	0.000000E+000
1	24.73549515	5.734009E-012	2.073401E-011	1	0.000000E+000
1	24.73600739	2.073401E-011	5.734009E-012	0	0.000000E+000
1	24.73604767	5.734009E-012	2.073401E-011	1	0.000000E+000
1	24.73724798	2.073401E-011	5.734009E-012	0	0.000000E+000
1	24.73728058	5.734009E-012	2.073401E-011	1	0.000000E+000
1	24.73828970	2.073401E-011	5.734009E-012	0	0.000000E+000
1	24.73830171	5.734009E-012	2.073401E-011	1	0.000000E+000
1	24.73845305	2.073401E-011	5.734009E-012	0	0.000000E+000
1	24.74409678	5.734009E-012	2.073401E-011	1	0.000000E+000
1	24.74444757	2.073401E-011	5.734009E-012	0	0.000000E+000
1	24.75162351	5.734009E-012	2.073401E-011	1	0.000000E+000
1	24.75250173	2.073401E-011	5.734009E-012	0	0.000000E+000
1	24.75252639	5.734009E-012	2.073401E-011	1	0.000000E+000
1	24.75272408	2.073401E-011	5.734009E-012	0	0.000000E+000
1	24.75692287	5.734009E-012	2.073401E-011	1	0.000000E+000
1	24.75771171	2.073401E-011	5.734009E-012	0	0.000000E+000
1	24.76507126	5.734009E-012	2.073401E-011	1	0.000000E+000
1	24.76528767	2.073401E-011	5.734009E-012	0	0.000000E+000
1	24.76834933	5.734009E-012	2.073401E-011	1	0.000000E+000
1	24.76965603	2.073401E-011	5.734009E-012	0	0.000000E+000
1	24.76968807	5.734009E-012	2.073401E-011	1	0.000000E+000
1	24.76977888	2.073401E-011	5.734009E-012	0	0.000000E+000
1	24.77138968	5.734009E-012	2.073401E-011	1	0.000000E+000
1	24.77152888	2.073401E-011	5.734009E-012	0	0.000000E+000
1	24.78534786	5.734009E-012	2.073401E-011	1	0.000000E+000
1	24.78648947	2.073401E-011	5.734009E-012	0	0.000000E+000
1	24.79091562	5.734009E-012	2.073401E-011	1	0.000000E+000
1	24.79115884	2.073401E-011	5.734009E-012	0	0.000000E+000
1	24.79120603	5.734009E-012	2.073401E-011	1	0.000000E+000
1	24.79334165	2.073401E-011	5.734009E-012	0	0.000000E+000
1	24.79336173	5.734009E-012	2.073401E-011	1	0.000000E+000
1	24.79349298	2.073401E-011	5.734009E-012	0	0.000000E+000
1	24.79355247	5.734009E-012	2.073401E-011	1	0.000000E+000
1	24.79378434	2.073401E-011	5.734009E-012	0	0.000000E+000
1	24.79465811	5.734009E-012	2.073401E-011	1	0.000000E+000
1	24.79534688	2.073401E-011	5.734009E-012	0	0.000000E+000
1	24.80224816	5.734009E-012	2.073401E-011	1	0.000000E+000
1	24.80276260	2.073401E-011	5.734009E-012	0	0.000000E+000
1	24.80504806	5.734009E-012	2.073401E-011	1	0.000000E+000
1	24.80580921	2.073401E-011	5.734009E-012	0	0.000000E+000
1	24.80724775	5.734009E-012	2.073401E-011	1	0.000000E+000
1	24.80833277	2.073401E-011	5.734009E-012	0	0.000000E+000
1	24.81615954	5.734009E-012	2.073401E-011	1	0.000000E+000
1	24.81653312	2.073401E-011	5.734009E-012	0	0.000000E+000
1	24.81654498	5.734009E-012	2.073401E-011	1	0.000000E+000
1	24.81733459	2.073401E-011	5.734009E-012	0	0.000000E+000
1	24.81736867	5.734009E-012	2.073401E-011	1	0.000000E+000
1	24.81786460	2.073401E-011	5.734009E-012	0	0.000000E+000
1	24.82653219	5.734009E-012	2.073401E-011	1	0.000000E+000
1	24.82658077	2.073401E-011	5.734009E-012	0	0.000000E+000
1	24.83443471	5.734009E-012	2.073401E-011	1	0.000000E+000
1	24.83477937	2.073401E-011	5.734009E-012	0	0.000000E+000
1	24.83855426	5.734009E-012	2.073401E-011	1	0.000000E+000
1	24.84088206	2.073401E-011	5.734009E-012	0	0.000000E+000
1	24.84350166	5.734009E-012	2.073401E-011	1	0.000000E+000
1	24.84394360	2.073401E-011	5.734009E-012	0	0.000000E+000
1	24.84397007	5.734009E-012	2.073401E-011	1	0.000000E+000
1	24.84435359	2.073401E-011	5.734009E-012	0	0.000000E+000
1	24.85650345	5.734009E-012	2.073401E-011	1	0.000000E+000
1	24.85666554	2.073401E-011	5.734009E-012	0	0.000000E+000
1	24.86456877	5.734009E-012	2.073401E-011	1	0.000000E+000
1	24.86509901	2.073401E-011	5.734009E-012	0	0.000000E+000
1	24.86721736	5.734009E-012	2.073401E-011	1	0.000000E+000
1	24.86751617	2.073401E-011	5.734009E-012	0	0.000000E+000
1	24.86754181	5.734009E-012	2.073401E-011	1	0.000000E+000
1	24.86796686	2.073401E-011	5.734009E-012	0	0.000000E+000
1	24.87518462	5.734009E-012	2.073401E-011	1	0.000000E+000
1	24.87561087	2.073401E-011	5.734009E-012	0	0.000000E+000
1	24.87605237	5.734009E-012	2.073401E-011	1	0.000000E+000
1	24.87727901	2.073401E-011	5.734009E-012	0	0.000000E+000
1	24.88431428	5.734009E-012	2.073401E-011	1	0.000000E+000
1	24.88509417	2.073401E-011	5.734009E-012	0	0.000000E+000
1	24.88536731	5.734009E-012	2.073401E-011	1	0.000000E+000
1	24.88580190	2.073401E-011	5.734009E-012	0	0.000000E+000
1	24.88609484	5.734009E-012	2.073401E-011	1	0.000000E+000
1	24.88631704	2.073401E-011	5.734009E-012	0	0.000000E+000
1	24.89402753	5.734009E-012	2.073401E-011	1	0.000000E+000
1	24.89409052	2.073401E-011	5.734009E-012	0	0.000000E+000
1	24.89414704	5.734009E-012	2.073401E-011	1	0.000000E+000
1	24.89424052	2.073401E-011	5.734009E-012	0	0.000000E+000
1	24.89627609	5.734009E-012	2.073401E-011	1	0.000000E+000
1	24.89656009	2.073401E-011	5.734009E-012	0	0.000000E+000
1	24.90481642	5.734009E-012	2.073401E-011	1	0.000000E+000
1	24.90591338	2.073401E-011	5.734009E-012	0	0.000000E+000
1	24.90727917	5.734009E-012	2.073401E-011	1	0.000000E+000
1	24.90988861	2.073401E-011	5.734009E-012	0	0.000000E+000
1	24.92058188	5.734009E-012	2.073401E-011	1	0.000000E+000
1	24.92060408	2.073401E-011	5.734009E-012	0	0.000000E+000
1	24.93919331	5.734009E-012	2.073401E-011	1	0.000000E+000
1	24.93992709	2.073401E-011	5.734009E-012	0	0.000000E+000
1	24.94551398	5.734009E-012	2.073401E-011	1	0.000000E+000
1	24.94572452	2.073401E-011	5.734009E-012	0	0.000000E+000
1	24.94580241	5.734009E-012	2.073401E-011	1	0.000000E+000
1	24.94606709	2.073401E-011	5.734009E-012	0	0.000000E+000
1	24.94608515	5.734009E-012	2.073401E-011	1	0.000000E+000
1	24.94630284	2.073401E-011	5.734009E-012	0	0.000000E+000
1	24.94634391	5.734009E-012	2.073401E-011	1	0.000000E+000
1	24.94655006	2.073401E-011	5.734009E-012	0	0.000000E+000
1	24.95461298	5.734009E-012	2.073401E-011	1	0.000000E+000
1	24.95530540	2.073401E-011	5.734009E-012	0	0.000000E+000
1	24.95636088	5.734009E-012	2.073401E-011	1	0.000000E+000
1	24.95664263	2.073401E-011	5.734009E-012	0	0.000000E+000
1	24.95830337	5.734009E-012	2.073401E-011	1	0.000000E+000
1	24.95887057	2.073401E-011	5.734009E-012	0	0.000000E+000
1	24.97259491	5.734009E-012	2.073401E-011	1	0.000000E+000
1	24.97504379	2.073401E-011	5.734009E-012	0	0.000000E+000
1	24.97506749	5.734009E-012	2.073401E-011	1	0.000000E+000
1	24.97603582	2.073401E-011	5.734009E-012	0	0.000000E+000
1	24.97636717	5.734009E-012	2.073401E-011	1	0.000000E+000
1	24.97644243	2.073401E-011	5.734009E-012	0	0.000000E+000
1	24.97655936	5.734009E-012	2.073401E-011	1	0.000000E+000
1	24.97764433	2.073401E-011	5.734009E-012	0	0.000000E+000
1	24.98141393	5.734009E-012	2.073401E-011	1	0.000000E+000
1	24.98150162	2.073401E-011	5.734009E-012	0	0.000000E+000
1	24.98151444	5.734009E-012	2.073401E-011	1	0.000000E+000
1	24.98167822	2.073401E-011	5.734009E-012	0	0.000000E+000
1	24.98264691	5.734009E-012	2.073401E-011	1	0.000000E+000
1	24.98378516	2.073401E-011	5.734009E-012	0	0.000000E+000
1	24.98556231	5.734009E-012	2.073401E-011	1	0.000000E+000
1	24.98625452	2.073401E-011	5.734009E-012	0	0.000000E+000
1	24.99196859	5.734009E-012	2.073401E-011	1	0.000000E+000
1	24.99276257	2.073401E-011	5.734009E-012	0	0.000000E+000
1	24.99284917	5.734009E-012	2.073401E-011	1	0.000000E+000
1	24.99312779	2.073401E-011	5.734009E-012	0	0.000000E+000
1	24.99719203	5.734009E-012	2.073401E-011	1	0.000000E+000
1	24.99775777	2.073401E-011	5.734009E-012	0	0.000000E+000
1	25.00116481	5.734009E-012	2.073401E-011	1	0.000000E+000
1	25.00278117	2.073401E-011	5.734009E-012	0	0.000000E+000
1	25.00705380	5.734009E-012	2.073401E-011	1	0.000000E+000
1	25.00713456	2.073401E-011	5.734009E-012	0	0.000000E+000
1	25.01692450	5.734009E-012	2.073401E-011	1	0.000000E+000
1	25.01700181	2.073401E-011	5.734009E-012	0	0.000000E+000
1	25.01802160	5.734009E-012	2.073401E-011	1	0.000000E+000
1	25.01818713	2.073401E-011	5.734009E-012	0	0.000000E+000
1	25.02773802	5.734009E-012	2.073401E-011	1	0.000000E+000
1	25.02841167	2.073401E-011	5.734009E-012	0	0.000000E+000
1	25.02842612	5.734009E-012	2.073401E-011	1	0.000000E+000
1	25.02864041	2.073401E-011	5.734009E-012	0	0.000000E+000
1	25.02870156	5.734009E-012	2.073401E-011	1	0.000000E+000
1	25.02873331	2.073401E-011	5.734009E-012	0	0.000000E+000
1	25.03034275	5.734009E-012	2.073401E-011	1	0.000000E+000
1	25.03102744	2.073401E-011	5.734009E-012	0	0.000000E+000
1	25.03104818	5.734009E-012	2.073401E-011	1	0.000000E+000
1	25.03155675	2.073401E-011	5.734009E-012	0	0.000000E+000
1	25.03174753	5.734009E-012	2.073401E-011	1	0.000000E+000
1	25.03194244	2.073401E-011	5.734009E-012	0	0.000000E+000
1	25.03196667	5.734009E-012	2.073401E-011	1	0.000000E+000
1	25.03231901	2.073401E-011	5.734009E-012	0	0.000000E+000
1	25.04692436	5.734009E-012	2.073401E-011	1	0.000000E+000
1	25.04714772	2.073401E-011	5.734009E-012	0	0.000000E+000
1	25.04752492	5.734009E-012	2.073401E-011	1	0.000000E+000
1	25.04784885	2.073401E-011	5.734009E-012	0	0.000000E+000
1	25.04785954	5.734009E-012	2.073401E-011	1	0.000000E+000
1	25.04805670	2.073401E-011	5.734009E-012	0	0.000000E+000
1	25.05054527	5.734009E-012	2.073401E-011	1	0.000000E+000
1	25.05056774	2.073401E-011	5.734009E-012	0	0.000000E+000
1	25.05118595	5.734009E-012	2.073401E-011	1	0.000000E+000
1	25.05140519	2.073401E-011	5.734009E-012	0	0.000000E+000
1	25.06394164	5.734009E-012	2.073401E-011	1	0.000000E+000
1	25.06407580	2.073401E-011	5.734009E-012	0	0.000000E+000
1	25.06574810	5.734009E-012	2.073401E-011	1	0.000000E+000
1	25.06683883	2.073401E-011	5.734009E-012	0	0.000000E+000
1	25.06688486	5.734009E-012	2.073401E-011	1	0.000000E+000
1	25.06744890	2.073401E-011	5.734009E-012	0	0.000000E+000
1	25.06747716	5.734009E-012	2.073401E-011	1	0.000000E+000
1	25.06923763	2.073401E-011	5.734009E-012	0	0.000000E+000
1	25.06926715	5.734009E-012	2.073401E-011	1	0.000000E+000
1	25.06978341	2.073401E-011	5.734009E-012	0	0.000000E+000
1	25.08236366	5.734009E-012	2.073401E-011	1	0.000000E+000
1	25.08257678	2.073401E-011	5.734009E-012	0	0.000000E+000
1	25.08259551	5.734009E-012	2.073401E-011	1	0.000000E+000
1	25.08342044	2.073401E-011	5.734009E-012	0	0.000000E+000
1	25.08662515	5.734009E-012	2.073401E-011	1	0.000000E+000
1	25.08838502	2.073401E-011	5.734009E-012	0	0.000000E+000
1	25.09584273	5.734009E-012	2.073401E-011	1	0.000000E+000
1	25.09720914	2.073401E-011	5.734009E-012	0	0.000000E+000
1	25.10945850	5.734009E-012	2.073401E-011	1	0.000000E+000
1	25.11220302	2.073401E-011	5.734009E-012	0	0.000000E+000
1	25.11222998	5.734009E-012	2.073401E-011	1	0.000000E+000
1	25.11227484	2.073401E-011	5.734009E-012	0	0.000000E+000
1	25.11231194	5.734009E-012	2.073401E-011	1	0.000000E+000
1	25.11281481	2.073401E-011	5.734009E-012	0	0.000000E+000
1	25.11281831	5.734009E-012	2.073401E-011	1	0.000000E+000
1	25.11319943	2.073401E-011	5.734009E-012	0	0.000000E+000
1	25.11323720	5.734009E-012	2.073401E-011	1	0.000000E+000
1	25.11355110	2.073401E-011	5.734009E-012	0	0.000000E+000
1	25.82110392	5.590634E-012	2.059063E-011	1	0.000000E+000
1	25.82190889	2.059063E-011	5.590634E-012	0	0.000000E+000
1	25.82684574	5.590634E-012	2.059063E-011	1	0.000000E+000
1	25.82908685	2.059063E-011	5.590634E-012	0	0.000000E+000
1	25.84106261	5.590634E-012	2.059063E-011	1	0.000000E+000
1	25.84109836	2.059063E-011	5.590634E-012	0	0.000000E+000
1	25.84496684	5.590634E-012	2.059063E-011	1	0.000000E+000
1	25.84539892	2.059063E-011	5.590634E-012	0	0.000000E+000
1	25.84543183	5.590634E-012	2.059063E-011	1	0.000000E+000
1	25.84727444	2.059063E-011	5.590634E-012	0	0.000000E+000
1	25.84751096	5.590634E-012	2.059063E-011	1	0.000000E+000
1	25.84920694	2.059063E-011	5.590634E-012	0	0.000000E+000
1	25.84925427	5.590634E-012	2.059063E-011	1	0.000000E+000
1	25.84933629	2.059063E-011	5.590634E-012	0	0.000000E+000
1	25.84939674	5.590634E-012	2.059063E-011	1	0.000000E+000
1	25.84947182	2.059063E-011	5.590634E-012	0	0.000000E+000
1	25.86364563	5.590634E-012	2.059063E-011	1	0.000000E+000
1	25.86373891	2.059063E-011	5.590634E-012	0	0.000000E+000
1	25.86919878	5.590634E-012	2.059063E-011	1	0.000000E+000
1	25.86981571	2.059063E-011	5.590634E-012	0	0.000000E+000
1	25.87034932	5.590634E-012	2.059063E-011	1	0.000000E+000
1	25.87054368	2.059063E-011	5.590634E-012	0	0.000000E+000
1	25.87055945	5.590634E-012	2.059063E-011	1	0.000000E+000
1	25.87070227	2.059063E-011	5.590634E-012	0	0.000000E+000
1	25.87593516	5.590634E-012	2.059063E-011	1	0.000000E+000
1	25.87710120	2.059063E-011	5.590634E-012	0	0.000000E+000
1	25.87721645	5.590634E-012	2.059063E-011	1	0.000000E+000
1	25.87729164	2.059063E-011	5.590634E-012	0	0.000000E+000
1	25.88279362	5.590634E-012	2.059063E-011	1	0.000000E+000
1	25.88402591	2.059063E-011	5.590634E-012	0	0.000000E+000
1	25.89419504	5.590634E-012	2.059063E-011	1	0.000000E+000
1	25.89478820	2.059063E-011	5.590634E-012	0	0.000000E+000
1	25.90297128	5.590634E-012	2.059063E-011	1	0.000000E+000
1	25.90338915	2.059063E-011	5.590634E-012	0	0.000000E+000
1	25.91284706	5.590634E-012	2.059063E-011	1	0.000000E+000
1	25.91364525	2.059063E-011	5.590634E-012	0	0.000000E+000
1	25.92072771	5.590634E-012	2.059063E-011	1	0.000000E+000
1	25.92145449	2.059063E-011	5.590634E-012	0	0.000000E+000
1	25.93074652	5.590634E-012	2.059063E-011	1	0.000000E+000
1	25.93140292	2.059063E-011	5.590634E-012	0	0.000000E+000
1	25.94209176	5.590634E-012	2.059063E-011	1	0.000000E+000
1	25.94239860	2.059063E-011	5.590634E-012	0	0.000000E+000
1	25.94241762	5.590634E-012	2.059063E-011	1	0.000000E+000
1	25.94249277	2.059063E-011	5.590634E-012	0	0.000000E+000
1	25.95070864	5.590634E-012	2.059063E-011	1	0.000000E+000
1	25.95076544	2.059063E-011	5.590634E-012	0	0.000000E+000
1	25.95591728	5.590634E-012	2.059063E-011	1	0.000000E+000
1	25.95601810	2.059063E-011	5.590634E-012	0	0.000000E+000
1	25.96053196	5.590634E-012	2.059063E-011	1	0.000000E+000
1	25.96072012	2.059063E-011	5.590634E-012	0	0.000000E+000
1	25.96075174	5.590634E-012	2.059063E-011	1	0.000000E+000
1	25.96305380	2.059063E-011	5.590634E-012	0	0.000000E+000
1	25.96308848	5.590634E-012	2.059063E-011	1	0.000000E+000
1	25.96513413	2.059063E-011	5.590634E-012	0	0.000000E+000
1	25.96517557	5.590634E-012	2.059063E-011	1	0.000000E+000
1	25.96568744	2.059063E-011	5.590634E-012	0	0.000000E+000
1	25.96570284	5.590634E-012	2.059063E-011	1	0.000000E+000
1	25.96653815	2.059063E-011	5.590634E-012	0	0.000000E+000
1	25.96655957	5.590634E-012	2.059063E-011	1	0.000000E+000
1	25.96666576	2.059063E-011	5.590634E-012	0	0.000000E+000
1	25.97573734	5.590634E-012	2.059063E-011	1	0.000000E+000
1	25.97578659	2.059063E-011	5.590634E-012	0	0.000000E+000
1	25.97595842	5.590634E-012	2.059063E-011	1	0.000000E+000
1	25.97778898	2.059063E-011	5.590634E-012	0	0.000000E+000
1	25.97779712	5.590634E-012	2.059063E-011	1	0.000000E+000
1	25.97789959	2.059063E-011	5.590634E-012	0	0.000000E+000
1	25.97793645	5.590634E-012	2.059063E-011	1	0.000000E+000
1	25.97890949	2.059063E-011	5.590634E-012	0	0.000000E+000
1	25.97913358	5.590634E-012	2.059063E-011	1	0.000000E+000
1	25.97966059	2.059063E-011	5.590634E-012	0	0.000000E+000
1	25.98200659	5.590634E-012	2.059063E-011	1	0.000000E+000
1	25.98218935	2.059063E-011	5.590634E-012	0	0.000000E+000
1	25.98282257	5.590634E-012	2.059063E-011	1	0.000000E+000
1	25.98293889	2.059063E-011	5.590634E-012	0	0.000000E+000
1	25.99174948	5.590634E-012	2.059063E-011	1	0.000000E+000
1	25.99261757	2.059063E-011	5.590634E-012	0	0.000000E+000
1	25.99265138	5.590634E-012	2.059063E-011	1	0.000000E+000
1	25.99324393	2.059063E-011	5.590634E-012	0	0.000000E+000
1	25.99326470	5.590634E-012	2.059063E-011	1	0.000000E+000
1	25.99453804	2.059063E-011	5.590634E-012	0	0.000000E+000
1	26.00393450	5.590634E-012	2.059063E-011	1	0.000000E+000
1	26.00424762	2.059063E-011	5.590634E-012	0	0.000000E+000
1	26.00427068	5.590634E-012	2.059063E-011	1	0.000000E+000
1	26.00559388	2.059063E-011	5.590634E-012	0	0.000000E+000
1	26.00709190	5.590634E-012	2.059063E-011	1	0.000000E+000
1	26.01188015	2.059063E-011	5.590634E-012	0	0.000000E+000
1	26.01193070	5.590634E-012	2.059063E-011	1	0.000000E+000
1	26.01373243	2.059063E-011	5.590634E-012	0	0.000000E+000
1	26.01377482	5.590634E-012	2.059063E-011	1	0.000000E+000
1	26.01396218	2.059063E-011	5.590634E-012	0	0.000000E+000
1	26.01741902	5.590634E-012	2.059063E-011	1	0.000000E+000
1	26.01754178	2.059063E-011	5.590634E-012	0	0.000000E+000
1	26.03556131	5.590634E-012	2.059063E-011	1	0.000000E+000
1	26.03558232	2.059063E-011	5.590634E-012	0	0.000000E+000
1	26.03562148	5.590634E-012	2.059063E-011	1	0.000000E+000
1	26.03563458	2.059063E-011	5.590634E-012	0	0.000000E+000
1	26.03653671	5.590634E-012	2.059063E-011	1	0.000000E+000
1	26.03689138	2.059063E-011	5.590634E-012	0	0.000000E+000
1	26.03922725	5.590634E-012	2.059063E-011	1	0.000000E+000
1	26.03980828	2.059063E-011	5.590634E-012	0	0.000000E+000
1	26.03982721	5.590634E-012	2.059063E-011	1	0.000000E+000
1	26.04008209	2.059063E-011	5.590634E-012	0	0.000000E+000
1	26.04017741	5.590634E-012	2.059063E-011	1	0.000000E+000
1	26.04093117	2.059063E-011	5.590634E-012	0	0.000000E+000
1	26.04926125	5.590634E-012	2.059063E-011	1	0.000000E+000
1	26.04939203	2.059063E-011	5.590634E-012	0	0.000000E+000
1	26.06423355	5.590634E-012	2.059063E-011	1	0.000000E+000
1	26.06667107	2.059063E-011	5.590634E-012	0	0.000000E+000
1	26.07580378	5.590634E-012	2.059063E-011	1	0.000000E+000
1	26.07669871	2.059063E-011	5.590634E-012	0	0.000000E+000
1	26.07671213	5.590634E-012	2.059063E-011	1	0.000000E+000
1	26.07713298	2.059063E-011	5.590634E-012	0	0.000000E+000
1	26.08452948	5.590634E-012	2.059063E-011	1	0.000000E+000
1	26.08505475	2.059063E-011	5.590634E-012	0	0.000000E+000
1	26.08520241	5.590634E-012	2.059063E-011	1	0.000000E+000
1	26.08564849	2.059063E-011	5.590634E-012	0	0.000000E+000
1	26.08993617	5.590634E-012	2.059063E-011	1	0.000000E+000
1	26.09052244	2.059063E-011	5.590634E-012	0	0.000000E+000
1	26.09052535	5.590634E-012	2.059063E-011	1	0.000000E+000
1	26.09131066	2.059063E-011	5.590634E-012	0	0.000000E+000
1	26.09745005	5.590634E-012	2.059063E-011	1	0.000000E+000
1	26.09942137	2.059063E-011	5.590634E-012	0	0.000000E+000
1	26.09945199	5.590634E-012	2.059063E-011	1	0.000000E+000
1	26.10004243	2.059063E-011	5.590634E-012	0	0.000000E+000
1	26.10008358	5.590634E-012	2.059063E-011	1	0.000000E+000
1	26.10016987	2.059063E-011	5.590634E-012	0	0.000000E+000
1	26.10023169	5.590634E-012	2.059063E-011	1	0.000000E+000
1	26.10070469	2.059063E-011	5.590634E-012	0	0.000000E+000
1	26.10467880	5.590634E-012	2.059063E-011	1	0.000000E+000
1	26.10548888	2.059063E-011	5.590634E-012	0	0.000000E+000
1	26.10916295	5.590634E-012	2.059063E-011	1	0.000000E+000
1	26.11161359	2.059063E-011	5.590634E-012	0	0.000000E+000
1	26.21248113	5.558914E-012	2.055891E-011	1	0.000000E+000
1	26.21474823	2.055891E-011	5.558914E-012	0	0.000000E+000
1	26.23107836	5.558914E-012	2.055891E-011	1	0.000000E+000
1	26.23134979	2.055891E-011	5.558914E-012	0	0.000000E+000
1	26.24875377	5.558914E-012	2.055891E-011	1	0.000000E+000
1	26.25023918	2.055891E-011	5.558914E-012	0	0.000000E+000
1	26.25844057	5.558914E-012	2.055891E-011	1	0.000000E+000
1	26.25892296	2.055891E-011	5.558914E-012	0	0.000000E+000
1	26.25974595	5.558914E-012	2.055891E-011	1	0.000000E+000
1	26.25996279	2.055891E-011	5.558914E-012	0	0.000000E+000
1	26.26696360	5.558914E-012	2.055891E-011	1	0.000000E+000
1	26.26856621	2.055891E-011	5.558914E-012	0	0.000000E+000
1	26.27453979	5.558914E-012	2.055891E-011	1	0.000000E+000
1	26.27459946	2.055891E-011	5.558914E-012	0	0.000000E+000
1	26.27517347	5.558914E-012	2.055891E-011	1	0.000000E+000
1	26.27524951	2.055891E-011	5.558914E-012	0	0.000000E+000
1	26.27529506	5.558914E-012	2.055891E-011	1	0.000000E+000
1	26.27534481	2.055891E-011	5.558914E-012	0	0.000000E+000
1	26.28590130	5.558914E-012	2.055891E-011	1	0.000000E+000
1	26.28773827	2.055891E-011	5.558914E-012	0	0.000000E+000
1	26.30133269	5.558914E-012	2.055891E-011	1	0.000000E+000
1	26.30260913	2.055891E-011	5.558914E-012	0	0.000000E+000
1	26.30265212	5.558914E-012	2.055891E-011	1	0.000000E+000
1	26.30294599	2.055891E-011	5.558914E-012	0	0.000000E+000
1	26.31562184	5.558914E-012	2.055891E-011	1	0.000000E+000
1	26.31569375	2.055891E-011	5.558914E-012	0	0.000000E+000
1	26.31887903	5.558914E-012	2.055891E-011	1	0.000000E+000
1	26.31898309	2.055891E-011	5.558914E-012	0	0.000000E+000
1	26.31914948	5.558914E-012	2.055891E-011	1	0.000000E+000
1	26.31929882	2.055891E-011	5.558914E-012	0	0.000000E+000
1	26.32235779	5.558914E-012	2.055891E-011	1	0.000000E+000
1	26.32319862	2.055891E-011	5.558914E-012	0	0.000000E+000
1	26.33834785	5.558914E-012	2.055891E-011	1	0.000000E+000
1	26.33903559	2.055891E-011	5.558914E-012	0	0.000000E+000
1	26.33905220	5.558914E-012	2.055891E-011	1	0.000000E+000
1	26.33912259	2.055891E-011	5.558914E-012	0	0.000000E+000
1	26.71001911	5.789808E-012	2.078981E-011	1	0.000000E+000
1	26.71166288	2.078981E-011	5.789808E-012	0	0.000000E+000
1	26.72545381	5.789808E-012	2.078981E-011	1	0.000000E+000
1	26.72628321	2.078981E-011	5.789808E-012	0	0.000000E+000
1	26.72676069	5.789808E-012	2.078981E-011	1	0.000000E+000
1	26.72838134	2.078981E-011	5.789808E-012	0	0.000000E+000
1	26.73426273	5.789808E-012	2.078981E-011	1	0.000000E+000
1	26.73447619	2.078981E-011	5.789808E-012	0	0.000000E+000
1	26.74445328	5.789808E-012	2.078981E-011	1	0.000000E+000
1	26.74712290	2.078981E-011	5.789808E-012	0	0.000000E+000
1	26.75488931	5.789808E-012	2.078981E-011	1	0.000000E+000
1	26.75553729	2.078981E-011	5.789808E-012	0	0.000000E+000
1	26.75556176	5.789808E-012	2.078981E-011	1	0.000000E+000
1	26.75559307	2.078981E-011	5.789808E-012	0	0.000000E+000
1	26.75665866	5.789808E-012	2.078981E-011	1	0.000000E+000
1	26.75737779	2.078981E-011	5.789808E-012	0	0.000000E+000
1	26.76096701	5.789808E-012	2.078981E-011	1	0.000000E+000
1	26.76120331	2.078981E-011	5.789808E-012	0	0.000000E+000
1	26.76121028	5.789808E-012	2.078981E-011	1	0.000000E+000
1	26.76309548	2.078981E-011	5.789808E-012	0	0.000000E+000
1	26.77259130	5.789808E-012	2.078981E-011	1	0.000000E+000
1	26.77286305	2.078981E-011	5.789808E-012	0	0.000000E+000
1	26.78012496	5.789808E-012	2.078981E-011	1	0.000000E+000
1	26.78015874	2.078981E-011	5.789808E-012	0	0.000000E+000
1	26.78217415	5.789808E-012	2.078981E-011	1	0.000000E+000
1	26.78255197	2.078981E-011	5.789808E-012	0	0.000000E+000
1	26.80252411	5.789808E-012	2.078981E-011	1	0.000000E+000
1	26.80275941	2.078981E-011	5.789808E-012	0	0.000000E+000
1	26.80278724	5.789808E-012	2.078981E-011	1	0.000000E+000
1	26.80283170	2.078981E-011	5.789808E-012	0	0.000000E+000
1	26.80874198	5.789808E-012	2.078981E-011	1	0.000000E+000
1	26.80957275	2.078981E-011	5.789808E-012	0	0.000000E+000
1	26.81020212	5.789808E-012	2.078981E-011	1	0.000000E+000
1	26.81245898	2.078981E-011	5.789808E-012	0	0.000000E+000
1	26.81630744	5.789808E-012	2.078981E-011	1	0.000000E+000
1	26.81639561	2.078981E-011	5.789808E-012	0	0.000000E+000
1	26.81997920	5.789808E-012	2.078981E-011	1	0.000000E+000
1	26.82022834	2.078981E-011	5.789808E-012	0	0.000000E+000
1	26.82854581	5.789808E-012	2.078981E-011	1	0.000000E+000
1	26.82884916	2.078981E-011	5.789808E-012	0	0.000000E+000
1	26.83461308	5.789808E-012	2.078981E-011	1	0.000000E+000
1	26.83550241	2.078981E-011	5.789808E-012	0	0.000000E+000
1	26.83551394	5.789808E-012	2.078981E-011	1	0.000000E+000
1	26.83634045	2.078981E-011	5.789808E-012	0	0.000000E+000
1	26.83637766	5.789808E-012	2.078981E-011	1	0.000000E+000
1	26.83661589	2.078981E-011	5.789808E-012	0	0.000000E+000
1	26.83664521	5.789808E-012	2.078981E-011	1	0.000000E+000
1	26.83830227	2.078981E-011	5.789808E-012	0	0.000000E+000
1	26.84298871	5.789808E-012	2.078981E-011	1	0.000000E+000
1	26.84337750	2.078981E-011	5.789808E-012	0	0.000000E+000
1	26.84341989	5.789808E-012	2.078981E-011	1	0.000000E+000
1	26.84367470	2.078981E-011	5.789808E-012	0	0.000000E+000
1	26.84584784	5.789808E-012	2.078981E-011	1	0.000000E+000
1	26.84806200	2.078981E-011	5.789808E-012	0	0.000000E+000
1	26.86522130	5.789808E-012	2.078981E-011	1	0.000000E+000
1	26.86683190	2.078981E-011	5.789808E-012	0	0.000000E+000
1	26.87381546	5.789808E-012	2.078981E-011	1	0.000000E+000
1	26.87404181	2.078981E-011	5.789808E-012	0	0.000000E+000
1	26.87894007	5.789808E-012	2.078981E-011	1	0.000000E+000
1	26.87900016	2.078981E-011	5.789808E-012	0	0.000000E+000
1	26.87962534	5.789808E-012	2.078981E-011	1	0.000000E+000
1	26.87990902	2.078981E-011	5.789808E-012	0	0.000000E+000
1	26.87994615	5.789808E-012	2.078981E-011	1	0.000000E+000
1	26.88027569	2.078981E-011	5.789808E-012	0	0.000000E+000
1	26.88752644	5.789808E-012	2.078981E-011	1	0.000000E+000
1	26.88879048	2.078981E-011	5.789808E-012	0	0.000000E+000
1	26.89975377	5.789808E-012	2.078981E-011	1	0.000000E+000
1	26.90039042	2.078981E-011	5.789808E-012	0	0.000000E+000
1	26.90780470	5.789808E-012	2.078981E-011	1	0.000000E+000
1	26.90821678	2.078981E-011	5.789808E-012	0	0.000000E+000
1	26.91931454	5.789808E-012	2.078981E-011	1	0.000000E+000
1	26.92028181	2.078981E-011	5.789808E-012	0	0.000000E+000
1	26.92580080	5.789808E-012	2.078981E-011	1	0.000000E+000
1	26.92742890	2.078981E-011	5.789808E-012	0	0.000000E+000
1	26.93569353	5.789808E-012	2.078981E-011	1	0.000000E+000
1	26.93594316	2.078981E-011	5.789808E-012	0	0.000000E+000
1	26.93598556	5.789808E-012	2.078981E-011	1	0.000000E+000
1	26.93601877	2.078981E-011	5.789808E-012	0	0.000000E+000
1	26.93609371	5.789808E-012	2.078981E-011	1	0.000000E+000
1	26.93650502	2.078981E-011	5.789808E-012	0	0.000000E+000
1	26.93731021	5.789808E-012	2.078981E-011	1	0.000000E+000
1	26.93783687	2.078981E-011	5.789808E-012	0	0.000000E+000
1	30.03528563	5.649193E-012	2.064919E-011	1	0.000000E+000
1	30.03728396	2.064919E-011	5.649193E-012	0	0.000000E+000
1	30.06612465	5.649193E-012	2.064919E-011	1	0.000000E+000
1	30.06617145	2.064919E-011	5.649193E-012	0	0.000000E+000
1	30.07745945	5.649193E-012	2.064919E-011	1	0.000000E+000
1	30.07816961	2.064919E-011	5.649193E-012	0	0.000000E+000
1	30.08739540	5.649193E-012	2.064919E-011	1	0.000000E+000
1	30.08747602	2.064919E-011	5.649193E-012	0	0.000000E+000
1	30.09433148	5.649193E-012	2.064919E-011	1	0.000000E+000
1	30.09464808	2.064919E-011	5.649193E-012	0	0.000000E+000
1	30.10189775	5.649193E-012	2.064919E-011	1	0.000000E+000
1	30.10258910	2.064919E-011	5.649193E-012	0	0.000000E+000
1	30.12783976	5.649193E-012	2.064919E-011	1	0.000000E+000
1	30.12957448	2.064919E-011	5.649193E-012	0	0.000000E+000
1	30.12960427	5.649193E-012	2.064919E-011	1	0.000000E+000
1	30.12984798	2.064919E-011	5.649193E-012	0	0.000000E+000
1	30.13457371	5.649193E-012	2.064919E-011	1	0.000000E+000
1	30.13600993	2.064919E-011	5.649193E-012	0	0.000000E+000
1	30.15166322	5.649193E-012	2.064919E-011	1	0.000000E+000
1	30.15273317	2.064919E-011	5.649193E-012	0	0.000000E+000
1	30.15782982	5.649193E-012	2.064919E-011	1	0.000000E+000
1	30.15815783	2.064919E-011	5.649193E-012	0	0.000000E+000
1	30.15991649	5.649193E-012	2.064919E-011	1	0.000000E+000
1	30.16047305	2.064919E-011	5.649193E-012	0	0.000000E+000
1	30.16512546	5.649193E-012	2.064919E-011	1	0.000000E+000
1	30.16568488	2.064919E-011	5.649193E-012	0	0.000000E+000
1	30.18311037	5.649193E-012	2.064919E-011	1	0.000000E+000
1	30.18360884	2.064919E-011	5.649193E-012	0	0.000000E+000
1	30.18364524	5.649193E-012	2.064919E-011	1	0.000000E+000
1	30.18370033	2.064919E-011	5.649193E-012	0	0.000000E+000
1	30.18497165	5.649193E-012	2.064919E-011	1	0.000000E+000
1	30.18574341	2.064919E-011	5.649193E-012	0	0.000000E+000
1	30.19467627	5.649193E-012	2.064919E-011	1	0.000000E+000
1	30.19533211	2.064919E-011	5.649193E-012	0	0.000000E+000
1	30.20773300	5.649193E-012	2.064919E-011	1	0.000000E+000
1	30.20919783	2.064919E-011	5.649193E-012	0	0.000000E+000
1	30.21272341	5.649193E-012	2.064919E-011	1	0.000000E+000
1	30.21317966	2.064919E-011	5.649193E-012	0	0.000000E+000
1	30.21318604	5.649193E-012	2.064919E-011	1	0.000000E+000
1	30.21409597	2.064919E-011	5.649193E-012	0	0.000000E+000
1	30.21418602	5.649193E-012	2.064919E-011	1	0.000000E+000
1	30.21464718	2.064919E-011	5.649193E-012	0	0.000000E+000
1	30.21643088	5.649193E-012	2.064919E-011	1	0.000000E+000
1	30.21706377	2.064919E-011	5.649193E-012	0	0.000000E+000
1	30.24574379	5.649193E-012	2.064919E-011	1	0.000000E+000
1	30.24736531	2.064919E-011	5.649193E-012	0	0.000000E+000
1	30.27830718	5.649193E-012	2.064919E-011	1	0.000000E+000
1	30.27851193	2.064919E-011	5.649193E-012	0	0.000000E+000
1	30.27880215	5.649193E-012	2.064919E-011	1	0.000000E+000
1	30.27899002	2.064919E-011	5.649193E-012	0	0.000000E+000
1	30.30601779	5.649193E-012	2.064919E-011	1	0.000000E+000
1	30.30703698	2.064919E-011	5.649193E-012	0	0.000000E+000
1	30.31226696	5.649193E-012	2.064919E-011	1	0.000000E+000
1	30.31253448	2.064919E-011	5.649193E-012	0	0.000000E+000
1	30.31256256	5.649193E-012	2.064919E-011	1	0.000000E+000
1	30.31292581	2.064919E-011	5.649193E-012	0	0.000000E+000
1	30.31878814	5.649193E-012	2.064919E-011	1	0.000000E+000
1	30.31927294	2.064919E-011	5.649193E-012	0	0.000000E+000
1	30.33877458	5.649193E-012	2.064919E-011	1	0.000000E+000
1	30.34050662	2.064919E-011	5.649193E-012	0	0.000000E+000
1	30.34053142	5.649193E-012	2.064919E-011	1	0.000000E+000
1	30.34154748	2.064919E-011	5.649193E-012	0	0.000000E+000
1	30.34157352	5.649193E-012	2.064919E-011	1	0.000000E+000
1	30.34344519	2.064919E-011	5.649193E-012	0	0.000000E+000
1	30.34347626	5.649193E-012	2.064919E-011	1	0.000000E+000
1	30.34356386	2.064919E-011	5.649193E-012	0	0.000000E+000
1	30.37835522	5.649193E-012	2.064919E-011	1	0.000000E+000
1	30.37892643	2.064919E-011	5.649193E-012	0	0.000000E+000
1	30.38134337	5.649193E-012	2.064919E-011	1	0.000000E+000
1	30.38144296	2.064919E-011	5.649193E-012	0	0.000000E+000
1	30.39524393	5.649193E-012	2.064919E-011	1	0.000000E+000
1	30.39535355	2.064919E-011	5.649193E-012	0	0.000000E+000
1	30.39540101	5.649193E-012	2.064919E-011	1	0.000000E+000
1	30.39576572	2.064919E-011	5.649193E-012	0	0.000000E+000
1	30.39577831	5.649193E-012	2.064919E-011	1	0.000000E+000
1	30.39600458	2.064919E-011	5.649193E-012	0	0.000000E+000
1	30.39604142	5.649193E-012	2.064919E-011	1	0.000000E+000
1	30.39637196	2.064919E-011	5.649193E-012	0	0.000000E+000
1	30.39640862	5.649193E-012	2.064919E-011	1	0.000000E+000
1	30.39651876	2.064919E-011	5.649193E-012	0	0.000000E+000
1	30.40302860	5.649193E-012	2.064919E-011	1	0.000000E+000
1	30.40372668	2.064919E-011	5.649193E-012	0	0.000000E+000
1	30.41296351	5.649193E-012	2.064919E-011	1	0.000000E+000
1	30.41545777	2.064919E-011	5.649193E-012	0	0.000000E+000
1	30.41548753	5.649193E-012	2.064919E-011	1	0.000000E+000
1	30.41934309	2.064919E-011	5.649193E-012	0	0.000000E+000
1	30.42065849	5.649193E-012	2.064919E-011	1	0.000000E+000
1	30.42147907	2.064919E-011	5.649193E-012	0	0.000000E+000
1	30.42231865	5.649193E-012	2.064919E-011	1	0.000000E+000
1	30.42253662	2.064919E-011	5.649193E-012	0	0.000000E+000
1	30.42255758	5.649193E-012	2.064919E-011	1	0.000000E+000
1	30.42364019	2.064919E-011	5.649193E-012	0	0.000000E+000
1	30.43401862	5.649193E-012	2.064919E-011	1	0.000000E+000
1	30.43429380	2.064919E-011	5.649193E-012	0	0.000000E+000
1	30.43431923	5.649193E-012	2.064919E-011	1	0.000000E+000
1	30.43450974	2.064919E-011	5.649193E-012	0	0.000000E+000
1	30.44759959	5.649193E-012	2.064919E-011	1	0.000000E+000
1	30.44765662	2.064919E-011	5.649193E-012	0	0.000000E+000
1	30.44901423	5.649193E-012	2.064919E-011	1	0.000000E+000
1	30.45000729	2.064919E-011	5.649193E-012	0	0.000000E+000
1	30.45004919	5.649193E-012	2.064919E-011	1	0.000000E+000
1	30.45141770	2.064919E-011	5.649193E-012	0	0.000000E+000
1	30.45208516	5.649193E-012	2.064919E-011	1	0.000000E+000
1	30.45432405	2.064919E-011	5.649193E-012	0	0.000000E+000
1	30.46249068	5.649193E-012	2.064919E-011	1	0.000000E+000
1	30.46273198	2.064919E-011	5.649193E-012	0	0.000000E+000
1	30.46275046	5.649193E-012	2.064919E-011	1	0.000000E+000
1	30.46338011	2.064919E-011	5.649193E-012	0	0.000000E+000
1	30.46372734	5.649193E-012	2.064919E-011	1	0.000000E+000
1	30.46504750	2.064919E-011	5.649193E-012	0	0.000000E+000
1	30.47645057	5.649193E-012	2.064919E-011	1	0.000000E+000
1	30.47751414	2.064919E-011	5.649193E-012	0	0.000000E+000
1	30.47753919	5.649193E-012	2.064919E-011	1	0.000000E+000
1	30.47773907	2.064919E-011	5.649193E-012	0	0.000000E+000
1	30.49365115	5.649193E-012	2.064919E-011	1	0.000000E+000
1	30.49390540	2.064919E-011	5.649193E-012	0	0.000000E+000
1	30.50084234	5.649193E-012	2.064919E-011	1	0.000000E+000
1	30.50188740	2.064919E-011	5.649193E-012	0	0.000000E+000
1	30.51055284	5.649193E-012	2.064919E-011	1	0.000000E+000
1	30.51087226	2.064919E-011	5.649193E-012	0	0.000000E+000
1	30.51518042	5.649193E-012	2.064919E-011	1	0.000000E+000
1	30.51541605	2.064919E-011	5.649193E-012	0	0.000000E+000
1	30.52654811	5.649193E-012	2.064919E-011	1	0.000000E+000
1	30.52672188	2.064919E-011	5.649193E-012	0	0.000000E+000
1	30.53781530	5.649193E-012	2.064919E-011	1	0.000000E+000
1	30.53787975	2.064919E-011	5.649193E-012	0	0.000000E+000
1	30.54903161	5.649193E-012	2.064919E-011	1	0.000000E+000
1	30.54965749	2.064919E-011	5.649193E-012	0	0.000000E+000
1	30.56551023	5.649193E-012	2.064919E-011	1	0.000000E+000
1	30.56616565	2.064919E-011	5.649193E-012	0	0.000000E+000
1	30.57291309	5.649193E-012	2.064919E-011	1	0.000000E+000
1	30.57403649	2.064919E-011	5.649193E-012	0	0.000000E+000
1	30.57410189	5.649193E-012	2.064919E-011	1	0.000000E+000
1	30.57442723	2.064919E-011	5.649193E-012	0	0.000000E+000
1	30.58220835	5.649193E-012	2.064919E-011	1	0.000000E+000
1	30.58290233	2.064919E-011	5.649193E-012	0	0.000000E+000
1	30.60053953	5.649193E-012	2.064919E-011	1	0.000000E+000
1	30.60123776	2.064919E-011	5.649193E-012	0	0.000000E+000
1	30.60499892	5.649193E-012	2.064919E-011	1	0.000000E+000
1	30.60535389	2.064919E-011	5.649193E-012	0	0.000000E+000
1	30.60538796	5.649193E-012	2.064919E-011	1	0.000000E+000
1	30.60551366	2.064919E-011	5.649193E-012	0	0.000000E+000
1	30.60843850	5.649193E-012	2.064919E-011	1	0.000000E+000
1	30.60892318	2.064919E-011	5.649193E-012	0	0.000000E+000
1	30.60895748	5.649193E-012	2.064919E-011	1	0.000000E+000
1	30.60962377	2.064919E-011	5.649193E-012	0	0.000000E+000
1	30.60966727	5.649193E-012	2.064919E-011	1	0.000000E+000
1	30.60979958	2.064919E-011	5.649193E-012	0	0.000000E+000
1	30.61226046	5.649193E-012	2.064919E-011	1	0.000000E+000
1	30.61301248	2.064919E-011	5.649193E-012	0	0.000000E+000
1	30.62754779	5.649193E-012	2.064919E-011	1	0.000000E+000
1	30.62913026	2.064919E-011	5.649193E-012	0	0.000000E+000
1	30.66517955	5.649193E-012	2.064919E-011	1	0.000000E+000
1	30.66544203	2.064919E-011	5.649193E-012	0	0.000000E+000
1	30.67129144	5.649193E-012	2.064919E-011	1	0.000000E+000
1	30.67130623	2.064919E-011	5.649193E-012	0	0.000000E+000
1	30.67424193	5.649193E-012	2.064919E-011	1	0.000000E+000
1	30.67456403	2.064919E-011	5.649193E-012	0	0.000000E+000
1	30.67551518	5.649193E-012	2.064919E-011	1	0.000000E+000
1	30.67554886	2.064919E-011	5.649193E-012	0	0.000000E+000
1	30.68996406	5.649193E-012	2.064919E-011	1	0.000000E+000
1	30.69001229	2.064919E-011	5.649193E-012	0	0.000000E+000
1	30.69014148	5.649193E-012	2.064919E-011	1	0.000000E+000
1	30.69028964	2.064919E-011	5.649193E-012	0	0.000000E+000
1	30.69924255	5.649193E-012	2.064919E-011	1	0.000000E+000
1	30.69966749	2.064919E-011	5.649193E-012	0	0.000000E+000
1	30.71353417	5.649193E-012	2.064919E-011	1	0.000000E+000
1	30.71439194	2.064919E-011	5.649193E-012	0	0.000000E+000
1	30.73028963	5.649193E-012	2.064919E-011	1	0.000000E+000
1	30.73036237	2.064919E-011	5.649193E-012	0	0.000000E+000
1	30.73040051	5.649193E-012	2.064919E-011	1	0.000000E+000
1	30.73143157	2.064919E-011	5.649193E-012	0	0.000000E+000
1	30.73146432	5.649193E-012	2.064919E-011	1	0.000000E+000
1	30.73155414	2.064919E-011	5.649193E-012	0	0.000000E+000
1	30.75460381	5.649193E-012	2.064919E-011	1	0.000000E+000
1	30.75513008	2.064919E-011	5.649193E-012	0	0.000000E+000
1	30.76166370	5.649193E-012	2.064919E-011	1	0.000000E+000
1	30.76283611	2.064919E-011	5.649193E-012	0	0.000000E+000
1	30.76615405	5.649193E-012	2.064919E-011	1	0.000000E+000
1	30.76646133	2.064919E-011	5.649193E-012	0	0.000000E+000
1	30.77099122	5.649193E-012	2.064919E-011	1	0.000000E+000
1	30.77145690	2.064919E-011	5.649193E-012	0	0.000000E+000
1	30.79411776	5.649193E-012	2.064919E-011	1	0.000000E+000
1	30.79428084	2.064919E-011	5.649193E-012	0	0.000000E+000
1	30.79754499	5.649193E-012	2.064919E-011	1	0.000000E+000
1	30.79756336	2.064919E-011	5.649193E-012	0	0.000000E+000
1	30.80067330	5.649193E-012	2.064919E-011	1	0.000000E+000
1	30.80330620	2.064919E-011	5.649193E-012	0	0.000000E+000
1	30.80333447	5.649193E-012	2.064919E-011	1	0.000000E+000
1	30.80349668	2.064919E-011	5.649193E-012	0	0.000000E+000
1	30.80621189	5.649193E-012	2.064919E-011	1	0.000000E+000
1	30.80708192	2.064919E-011	5.649193E-012	0	0.000000E+000
1	30.80734197	5.649193E-012	2.064919E-011	1	0.000000E+000
1	30.80801105	2.064919E-011	5.649193E-012	0	0.000000E+000
1	30.81580650	5.649193E-012	2.064919E-011	1	0.000000E+000
1	30.81798608	2.064919E-011	5.649193E-012	0	0.000000E+000
1	30.82287825	5.649193E-012	2.064919E-011	1	0.000000E+000
1	30.82336979	2.064919E-011	5.649193E-012	0	0.000000E+000
1	30.82809049	5.649193E-012	2.064919E-011	1	0.000000E+000
1	30.82844172	2.064919E-011	5.649193E-012	0	0.000000E+000
1	30.84988495	5.649193E-012	2.064919E-011	1	0.000000E+000
1	30.85002358	2.064919E-011	5.649193E-012	0	0.000000E+000
1	30.85005040	5.649193E-012	2.064919E-011	1	0.000000E+000
1	30.85013620	2.064919E-011	5.649193E-012	0	0.000000E+000
1	30.85038729	5.649193E-012	2.064919E-011	1	0.000000E+000
1	30.85104087	2.064919E-011	5.649193E-012	0	0.000000E+000
1	30.85109269	5.649193E-012	2.064919E-011	1	0.000000E+000
1	30.85159096	2.064919E-011	5.649193E-012	0	0.000000E+000
1	30.96157757	5.515033E-012	2.051503E-011	1	0.000000E+000
1	30.96175947	2.051503E-011	5.515033E-012	0	0.000000E+000
1	30.96177246	5.515033E-012	2.051503E-011	1	0.000000E+000
1	30.96262528	2.051503E-011	5.515033E-012	0	0.000000E+000
1	30.96265507	5.515033E-012	2.051503E-011	1	0.000000E+000
1	30.96354447	2.051503E-011	5.515033E-012	0	0.000000E+000
1	30.96360115	5.515033E-012	2.051503E-011	1	0.000000E+000
1	30.96411123	2.051503E-011	5.515033E-012	0	0.000000E+000
1	30.96815619	5.515033E-012	2.051503E-011	1	0.000000E+000
1	30.96857078	2.051503E-011	5.515033E-012	0	0.000000E+000
1	31.04025143	5.515033E-012	2.051503E-011	1	0.000000E+000
1	31.04046576	2.051503E-011	5.515033E-012	0	0.000000E+000
1	31.04180827	5.515033E-012	2.051503E-011	1	0.000000E+000
1	31.04252978	2.051503E-011	5.515033E-012	0	0.000000E+000
1	31.04254375	5.515033E-012	2.051503E-011	1	0.000000E+000
1	31.04279896	2.051503E-011	5.515033E-012	0	0.000000E+000
1	31.04666221	5.515033E-012	2.051503E-011	1	0.000000E+000
1	31.04736236	2.051503E-011	5.515033E-012	0	0.000000E+000
1	31.07956671	5.515033E-012	2.051503E-011	1	0.000000E+000
1	31.08010937	2.051503E-011	5.515033E-012	0	0.000000E+000
1	31.08122382	5.515033E-012	2.051503E-011	1	0.000000E+000
1	31.08156815	2.051503E-011	5.515033E-012	0	0.000000E+000
1	31.08256619	5.515033E-012	2.051503E-011	1	0.000000E+000
1	31.08273419	2.051503E-011	5.515033E-012	0	0.000000E+000
1	31.08715712	5.515033E-012	2.051503E-011	1	0.000000E+000
1	31.08736628	2.051503E-011	5.515033E-012	0	0.000000E+000
1	31.08793971	5.515033E-012	2.051503E-011	1	0.000000E+000
1	31.08831887	2.051503E-011	5.515033E-012	0	0.000000E+000
1	31.08979933	5.515033E-012	2.051503E-011	1	0.000000E+000
1	31.09024018	2.051503E-011	5.515033E-012	0	0.000000E+000
1	31.10226105	5.515033E-012	2.051503E-011	1	0.000000E+000
1	31.10482630	2.051503E-011	5.515033E-012	0	0.000000E+000
1	31.12280732	5.515033E-012	2.051503E-011	1	0.000000E+000
1	31.12310931	2.051503E-011	5.515033E-012	0	0.000000E+000
1	31.12313445	5.515033E-012	2.051503E-011	1	0.000000E+000
1	31.12335678	2.051503E-011	5.515033E-012	0	0.000000E+000
1	31.12337203	5.515033E-012	2.051503E-011	1	0.000000E+000
1	31.12375326	2.051503E-011	5.515033E-012	0	0.000000E+000
1	31.13827720	5.515033E-012	2.051503E-011	1	0.000000E+000
1	31.13917152	2.051503E-011	5.515033E-012	0	0.000000E+000
1	31.14638244	5.515033E-012	2.051503E-011	1	0.000000E+000
1	31.14749364	2.051503E-011	5.515033E-012	0	0.000000E+000
1	31.15576680	5.515033E-012	2.051503E-011	1	0.000000E+000
1	31.15596013	2.051503E-011	5.515033E-012	0	0.000000E+000
1	31.15843054	5.515033E-012	2.051503E-011	1	0.000000E+000
1	31.15946516	2.051503E-011	5.515033E-012	0	0.000000E+000
1	31.19620928	5.515033E-012	2.051503E-011	1	0.000000E+000
1	31.19948698	2.051503E-011	5.515033E-012	0	0.000000E+000
1	31.20584924	5.515033E-012	2.051503E-011	1	0.000000E+000
1	31.20586689	2.051503E-011	5.515033E-012	0	0.000000E+000
1	31.21404945	5.515033E-012	2.051503E-011	1	0.000000E+000
1	31.21595529	2.051503E-011	5.515033E-012	0	0.000000E+000
1	31.22469160	5.515033E-012	2.051503E-011	1	0.000000E+000
1	31.22656686	2.051503E-011	5.515033E-012	0	0.000000E+000
1	31.23484422	5.515033E-012	2.051503E-011	1	0.000000E+000
1	31.23489906	2.051503E-011	5.515033E-012	0	0.000000E+000
1	31.23592709	5.515033E-012	2.051503E-011	1	0.000000E+000
1	31.23666717	2.051503E-011	5.515033E-012	0	0.000000E+000
1	31.27589139	5.515033E-012	2.051503E-011	1	0.000000E+000
1	31.27599538	2.051503E-011	5.515033E-012	0	0.000000E+000
1	31.27602714	5.515033E-012	2.051503E-011	1	0.000000E+000
1	31.27636644	2.051503E-011	5.515033E-012	0	0.000000E+000
1	31.27638717	5.515033E-012	2.051503E-011	1	0.000000E+000
1	31.27709622	2.051503E-011	5.515033E-012	0	0.000000E+000
1	31.28776026	5.515033E-012	2.051503E-011	1	0.000000E+000
1	31.29022793	2.051503E-011	5.515033E-012	0	0.000000E+000
1	31.30244567	5.515033E-012	2.051503E-011	1	0.000000E+000
1	31.30247162	2.051503E-011	5.515033E-012	0	0.000000E+000
1	31.30252420	5.515033E-012	2.051503E-011	1	0.000000E+000
1	31.30258327	2.051503E-011	5.515033E-012	0	0.000000E+000
1	31.34017465	5.515033E-012	2.051503E-011	1	0.000000E+000
1	31.34049269	2.051503E-011	5.515033E-012	0	0.000000E+000
1	31.34128917	5.515033E-012	2.051503E-011	1	0.000000E+000
1	31.34174148	2.051503E-011	5.515033E-012	0	0.000000E+000
1	31.34851339	5.515033E-012	2.051503E-011	1	0.000000E+000
1	31.34882946	2.051503E-011	5.515033E-012	0	0.000000E+000
1	31.35299305	5.515033E-012	2.051503E-011	1	0.000000E+000
1	31.35321520	2.051503E-011	5.515033E-012	0	0.000000E+000
1	31.35325057	5.515033E-012	2.051503E-011	1	0.000000E+000
1	31.35349280	2.051503E-011	5.515033E-012	0	0.000000E+000
1	31.36886123	5.515033E-012	2.051503E-011	1	0.000000E+000
1	31.36957040	2.051503E-011	5.515033E-012	0	0.000000E+000
1	31.36959900	5.515033E-012	2.051503E-011	1	0.000000E+000
1	31.36981813	2.051503E-011	5.515033E-012	0	0.000000E+000
1	31.36983803	5.515033E-012	2.051503E-011	1	0.000000E+000
1	31.36991659	2.051503E-011	5.515033E-012	0	0.000000E+000
1	31.38716027	5.515033E-012	2.051503E-011	1	0.000000E+000
1	31.38875985	2.051503E-011	5.515033E-012	0	0.000000E+000
1	31.39239630	5.515033E-012	2.051503E-011	1	0.000000E+000
1	31.39278331	2.051503E-011	5.515033E-012	0	0.000000E+000
1	31.39340541	5.515033E-012	2.051503E-011	1	0.000000E+000
1	31.39369395	2.051503E-011	5.515033E-012	0	0.000000E+000
1	31.39375621	5.515033E-012	2.051503E-011	1	0.000000E+000
1	31.39460855	2.051503E-011	5.515033E-012	0	0.000000E+000
1	31.40196452	5.515033E-012	2.051503E-011	1	0.000000E+000
1	31.40215922	2.051503E-011	5.515033E-012	0	0.000000E+000
1	31.40719219	5.515033E-012	2.051503E-011	1	0.000000E+000
1	31.40761597	2.051503E-011	5.515033E-012	0	0.000000E+000
1	31.41123946	5.515033E-012	2.051503E-011	1	0.000000E+000
1	31.41130550	2.051503E-011	5.515033E-012	0	0.000000E+000
1	31.43347884	5.515033E-012	2.051503E-011	1	0.000000E+000
1	31.43387307	2.051503E-011	5.515033E-012	0	0.000000E+000
1	31.44229748	5.515033E-012	2.051503E-011	1	0.000000E+000
1	31.44292903	2.051503E-011	5.515033E-012	0	0.000000E+000
1	31.44408899	5.515033E-012	2.051503E-011	1	0.000000E+000
1	31.44456055	2.051503E-011	5.515033E-012	0	0.000000E+000
1	31.44457383	5.515033E-012	2.051503E-011	1	0.000000E+000
1	31.44461419	2.051503E-011	5.515033E-012	0	0.000000E+000
1	31.44683915	5.515033E-012	2.051503E-011	1	0.000000E+000
1	31.44702071	2.051503E-011	5.515033E-012	0	0.000000E+000
1	31.44709799	5.515033E-012	2.051503E-011	1	0.000000E+000
1	31.44771993	2.051503E-011	5.515033E-012	0	0.000000E+000
1	31.45141985	5.515033E-012	2.051503E-011	1	0.000000E+000
1	31.45261469	2.051503E-011	5.515033E-012	0	0.000000E+000
1	31.46422558	5.515033E-012	2.051503E-011	1	0.000000E+000
1	31.46470738	2.051503E-011	5.515033E-012	0	0.000000E+000
1	31.48788804	5.515033E-012	2.051503E-011	1	0.000000E+000
1	31.48827209	2.051503E-011	5.515033E-012	0	0.000000E+000
1	31.49176935	5.515033E-012	2.051503E-011	1	0.000000E+000
1	31.49194514	2.051503E-011	5.515033E-012	0	0.000000E+000
1	31.49693953	5.515033E-012	2.051503E-011	1	0.000000E+000
1	31.49762011	2.051503E-011	5.515033E-012	0	0.000000E+000
1	31.51400491	5.515033E-012	2.051503E-011	1	0.000000E+000
1	31.51434524	2.051503E-011	5.515033E-012	0	0.000000E+000
1	31.51436221	5.515033E-012	2.051503E-011	1	0.000000E+000
1	31.51454149	2.051503E-011	5.515033E-012	0	0.000000E+000
1	33.34829353	5.533209E-012	2.053321E-011	1	0.000000E+000
1	33.34941313	2.053321E-011	5.533209E-012	0	0.000000E+000
1	33.36448429	5.533209E-012	2.053321E-011	1	0.000000E+000
1	33.36556060	2.053321E-011	5.533209E-012	0	0.000000E+000
1	33.38882631	5.533209E-012	2.053321E-011	1	0.000000E+000
1	33.38925375	2.053321E-011	5.533209E-012	0	0.000000E+000
1	33.39018778	5.533209E-012	2.053321E-011	1	0.000000E+000
1	33.39051478	2.053321E-011	5.533209E-012	0	0.000000E+000
1	33.39895983	5.533209E-012	2.053321E-011	1	0.000000E+000
1	33.39967900	2.053321E-011	5.533209E-012	0	0.000000E+000
1	33.40659120	5.533209E-012	2.053321E-011	1	0.000000E+000
1	33.40687400	2.053321E-011	5.533209E-012	0	0.000000E+000
1	33.40792608	5.533209E-012	2.053321E-011	1	0.000000E+000
1	33.40848389	2.053321E-011	5.533209E-012	0	0.000000E+000
1	33.40850883	5.533209E-012	2.053321E-011	1	0.000000E+000
1	33.40855446	2.053321E-011	5.533209E-012	0	0.000000E+000
1	33.40894466	5.533209E-012	2.053321E-011	1	0.000000E+000
1	33.40900331	2.053321E-011	5.533209E-012	0	0.000000E+000
1	33.40904679	5.533209E-012	2.053321E-011	1	0.000000E+000
1	33.40963074	2.053321E-011	5.533209E-012	0	0.000000E+000
1	33.41039864	5.533209E-012	2.053321E-011	1	0.000000E+000
1	33.41067962	2.053321E-011	5.533209E-012	0	0.000000E+000
1	33.41283241	5.533209E-012	2.053321E-011	1	0.000000E+000
1	33.41364572	2.053321E-011	5.533209E-012	0	0.000000E+000
1	33.42339168	5.533209E-012	2.053321E-011	1	0.000000E+000
1	33.42723198	2.053321E-011	5.533209E-012	0	0.000000E+000
1	33.42890774	5.533209E-012	2.053321E-011	1	0.000000E+000
1	33.42926576	2.053321E-011	5.533209E-012	0	0.000000E+000
1	33.43159331	5.533209E-012	2.053321E-011	1	0.000000E+000
1	33.43179499	2.053321E-011	5.533209E-012	0	0.000000E+000
1	33.43560358	5.533209E-012	2.053321E-011	1	0.000000E+000
1	33.43651115	2.053321E-011	5.533209E-012	0	0.000000E+000
1	33.43655858	5.533209E-012	2.053321E-011	1	0.000000E+000
1	33.43666573	2.053321E-011	5.533209E-012	0	0.000000E+000
1	33.44567278	5.533209E-012	2.053321E-011	1	0.000000E+000
1	33.44747537	2.053321E-011	5.533209E-012	0	0.000000E+000
1	33.46699846	5.533209E-012	2.053321E-011	1	0.000000E+000
1	33.46796226	2.053321E-011	5.533209E-012	0	0.000000E+000
1	33.47612592	5.533209E-012	2.053321E-011	1	0.000000E+000
1	33.47724974	2.053321E-011	5.533209E-012	0	0.000000E+000
1	33.47726902	5.533209E-012	2.053321E-011	1	0.000000E+000
1	33.47751255	2.053321E-011	5.533209E-012	0	0.000000E+000
1	33.47780407	5.533209E-012	2.053321E-011	1	0.000000E+000
1	33.47823127	2.053321E-011	5.533209E-012	0	0.000000E+000
1	33.48422561	5.533209E-012	2.053321E-011	1	0.000000E+000
1	33.48440870	2.053321E-011	5.533209E-012	0	0.000000E+000
1	33.49422969	5.533209E-012	2.053321E-011	1	0.000000E+000
1	33.49470482	2.053321E-011	5.533209E-012	0	0.000000E+000
1	33.49693432	5.533209E-012	2.053321E-011	1	0.000000E+000
1	33.49830275	2.053321E-011	5.533209E-012	0	0.000000E+000
1	33.49837539	5.533209E-012	2.053321E-011	1	0.000000E+000
1	33.49859080	2.053321E-011	5.533209E-012	0	0.000000E+000
1	33.49859279	5.533209E-012	2.053321E-011	1	0.000000E+000
1	33.49868809	2.053321E-011	5.533209E-012	0	0.000000E+000
1	33.50241703	5.533209E-012	2.053321E-011	1	0.000000E+000
1	33.50293176	2.053321E-011	5.533209E-012	0	0.000000E+000
1	33.50455093	5.533209E-012	2.053321E-011	1	0.000000E+000
1	33.50462017	2.053321E-011	5.533209E-012	0	0.000000E+000
1	33.51436204	5.533209E-012	2.053321E-011	1	0.000000E+000
1	33.51490260	2.053321E-011	5.533209E-012	0	0.000000E+000
1	33.51674628	5.533209E-012	2.053321E-011	1	0.000000E+000
1	33.51688112	2.053321E-011	5.533209E-012	0	0.000000E+000
1	33.52781420	5.533209E-012	2.053321E-011	1	0.000000E+000
1	33.52844734	2.053321E-011	5.533209E-012	0	0.000000E+000
1	33.53113966	5.533209E-012	2.053321E-011	1	0.000000E+000
1	33.53118811	2.053321E-011	5.533209E-012	0	0.000000E+000
1	33.53986020	5.533209E-012	2.053321E-011	1	0.000000E+000
1	33.54018533	2.053321E-011	5.533209E-012	0	0.000000E+000
1	33.54096474	5.533209E-012	2.053321E-011	1	0.000000E+000
1	33.54110189	2.053321E-011	5.533209E-012	0	0.000000E+000
1	33.54276910	5.533209E-012	2.053321E-011	1	0.000000E+000
1	33.54337407	2.053321E-011	5.533209E-012	0	0.000000E+000
1	33.54338789	5.533209E-012	2.053321E-011	1	0.000000E+000
1	33.54352701	2.053321E-011	5.533209E-012	0	0.000000E+000
1	33.54950004	5.533209E-012	2.053321E-011	1	0.000000E+000
1	33.55001935	2.053321E-011	5.533209E-012	0	0.000000E+000
1	33.55005821	5.533209E-012	2.053321E-011	1	0.000000E+000
1	33.55015254	2.053321E-011	5.533209E-012	0	0.000000E+000
1	33.55017629	5.533209E-012	2.053321E-011	1	0.000000E+000
1	33.55059123	2.053321E-011	5.533209E-012	0	0.000000E+000
1	33.56155455	5.533209E-012	2.053321E-011	1	0.000000E+000
1	33.56201609	2.053321E-011	5.533209E-012	0	0.000000E+000
1	33.56729020	5.533209E-012	2.053321E-011	1	0.000000E+000
1	33.56759645	2.053321E-011	5.533209E-012	0	0.000000E+000
1	33.56765155	5.533209E-012	2.053321E-011	1	0.000000E+000
1	33.56806413	2.053321E-011	5.533209E-012	0	0.000000E+000
1	33.56813920	5.533209E-012	2.053321E-011	1	0.000000E+000
1	33.56899763	2.053321E-011	5.533209E-012	0	0.000000E+000
1	33.83955593	5.565173E-012	2.056517E-011	1	0.000000E+000
1	33.83976553	2.056517E-011	5.565173E-012	0	0.000000E+000
1	33.83977652	5.565173E-012	2.056517E-011	1	0.000000E+000
1	33.83991762	2.056517E-011	5.565173E-012	0	0.000000E+000
1	33.84301790	5.565173E-012	2.056517E-011	1	0.000000E+000
1	33.84586420	2.056517E-011	5.565173E-012	0	0.000000E+000
1	33.84869551	5.565173E-012	2.056517E-011	1	0.000000E+000
1	33.84924258	2.056517E-011	5.565173E-012	0	0.000000E+000
1	33.84924944	5.565173E-012	2.056517E-011	1	0.000000E+000
1	33.85007510	2.056517E-011	5.565173E-012	0	0.000000E+000
1	33.85668141	5.565173E-012	2.056517E-011	1	0.000000E+000
1	33.86066209	2.056517E-011	5.565173E-012	0	0.000000E+000
1	33.86068320	5.565173E-012	2.056517E-011	1	0.000000E+000
1	33.86261934	2.056517E-011	5.565173E-012	0	0.000000E+000
1	33.86266035	5.565173E-012	2.056517E-011	1	0.000000E+000
1	33.86447856	2.056517E-011	5.565173E-012	0	0.000000E+000
1	33.86499241	5.565173E-012	2.056517E-011	1	0.000000E+000
1	33.86593582	2.056517E-011	5.565173E-012	0	0.000000E+000
1	33.88562329	5.565173E-012	2.056517E-011	1	0.000000E+000
1	33.88577543	2.056517E-011	5.565173E-012	0	0.000000E+000
1	33.89301899	5.565173E-012	2.056517E-011	1	0.000000E+000
1	33.89355831	2.056517E-011	5.565173E-012	0	0.000000E+000
1	33.89359937	5.565173E-012	2.056517E-011	1	0.000000E+000
1	33.89439354	2.056517E-011	5.565173E-012	0	0.000000E+000
1	33.89936203	5.565173E-012	2.056517E-011	1	0.000000E+000
1	33.89944299	2.056517E-011	5.565173E-012	0	0.000000E+000
1	33.89947870	5.565173E-012	2.056517E-011	1	0.000000E+000
1	33.90005746	2.056517E-011	5.565173E-012	0	0.000000E+000
1	33.90131121	5.565173E-012	2.056517E-011	1	0.000000E+000
1	33.90217634	2.056517E-011	5.565173E-012	0	0.000000E+000
1	33.91032497	5.565173E-012	2.056517E-011	1	0.000000E+000
1	33.91054814	2.056517E-011	5.565173E-012	0	0.000000E+000
1	33.91472011	5.565173E-012	2.056517E-011	1	0.000000E+000
1	33.91680752	2.056517E-011	5.565173E-012	0	0.000000E+000
1	33.92217531	5.565173E-012	2.056517E-011	1	0.000000E+000
1	33.92277928	2.056517E-011	5.565173E-012	0	0.000000E+000
1	33.93075796	5.565173E-012	2.056517E-011	1	0.000000E+000
1	33.93092208	2.056517E-011	5.565173E-012	0	0.000000E+000
1	33.93098072	5.565173E-012	2.056517E-011	1	0.000000E+000
1	33.93118414	2.056517E-011	5.565173E-012	0	0.000000E+000
1	33.93119876	5.565173E-012	2.056517E-011	1	0.000000E+000
1	33.93162804	2.056517E-011	5.565173E-012	0	0.000000E+000
1	33.93166438	5.565173E-012	2.056517E-011	1	0.000000E+000
1	33.93192580	2.056517E-011	5.565173E-012	0	0.000000E+000
1	33.93998328	5.565173E-012	2.056517E-011	1	0.000000E+000
1	33.94011448	2.056517E-011	5.565173E-012	0	0.000000E+000
1	33.94013066	5.565173E-012	2.056517E-011	1	0.000000E+000
1	33.94037629	2.056517E-011	5.565173E-012	0	0.000000E+000
1	33.94645439	5.565173E-012	2.056517E-011	1	0.000000E+000
1	33.94776066	2.056517E-011	5.565173E-012	0	0.000000E+000
1	33.95113690	5.565173E-012	2.056517E-011	1	0.000000E+000
1	33.95259389	2.056517E-011	5.565173E-012	0	0.000000E+000
1	33.95736373	5.565173E-012	2.056517E-011	1	0.000000E+000
1	33.95809742	2.056517E-011	5.565173E-012	0	0.000000E+000
1	33.95811334	5.565173E-012	2.056517E-011	1	0.000000E+000
1	33.95851270	2.056517E-011	5.565173E-012	0	0.000000E+000
1	33.96443934	5.565173E-012	2.056517E-011	1	0.000000E+000
1	33.96572241	2.056517E-011	5.565173E-012	0	0.000000E+000
1	33.96574879	5.565173E-012	2.056517E-011	1	0.000000E+000
1	33.96575303	2.056517E-011	5.565173E-012	0	0.000000E+000
1	33.97743406	5.565173E-012	2.056517E-011	1	0.000000E+000
1	33.97797639	2.056517E-011	5.565173E-012	0	0.000000E+000
1	33.97801230	5.565173E-012	2.056517E-011	1	0.000000E+000
1	33.97811956	2.056517E-011	5.565173E-012	0	0.000000E+000
1	34.00497957	5.565173E-012	2.056517E-011	1	0.000000E+000
1	34.00566434	2.056517E-011	5.565173E-012	0	0.000000E+000
1	34.01944827	5.565173E-012	2.056517E-011	1	0.000000E+000
1	34.01968466	2.056517E-011	5.565173E-012	0	0.000000E+000
1	34.03063670	5.565173E-012	2.056517E-011	1	0.000000E+000
1	34.03142646	2.056517E-011	5.565173E-012	0	0.000000E+000
1	34.04028586	5.565173E-012	2.056517E-011	1	0.000000E+000
1	34.04070819	2.056517E-011	5.565173E-012	0	0.000000E+000
1	34.04073252	5.565173E-012	2.056517E-011	1	0.000000E+000
1	34.04095119	2.056517E-011	5.565173E-012	0	0.000000E+000
1	34.04337144	5.565173E-012	2.056517E-011	1	0.000000E+000
1	34.04393872	2.056517E-011	5.565173E-012	0	0.000000E+000
1	34.04731827	5.565173E-012	2.056517E-011	1	0.000000E+000
1	34.04880115	2.056517E-011	5.565173E-012	0	0.000000E+000
1	34.04884935	5.565173E-012	2.056517E-011	1	0.000000E+000
1	34.04946020	2.056517E-011	5.565173E-012	0	0.000000E+000
1	36.28152500	5.657503E-012	2.065750E-011	1	0.000000E+000
1	36.28232818	2.065750E-011	5.657503E-012	0	0.000000E+000
1	36.33283637	5.657503E-012	2.065750E-011	1	0.000000E+000
1	36.33294559	2.065750E-011	5.657503E-012	0	0.000000E+000
1	36.33897275	5.657503E-012	2.065750E-011	1	0.000000E+000
1	36.34034729	2.065750E-011	5.657503E-012	0	0.000000E+000
1	36.34037311	5.657503E-012	2.065750E-011	1	0.000000E+000
1	36.34473448	2.065750E-011	5.657503E-012	0	0.000000E+000
1	36.34475353	5.657503E-012	2.065750E-011	1	0.000000E+000
1	36.34679148	2.065750E-011	5.657503E-012	0	0.000000E+000
1	36.34682452	5.657503E-012	2.065750E-011	1	0.000000E+000
1	36.34702093	2.065750E-011	5.657503E-012	0	0.000000E+000
1	36.34703897	5.657503E-012	2.065750E-011	1	0.000000E+000
1	36.34869944	2.065750E-011	5.657503E-012	0	0.000000E+000
1	36.34903222	5.657503E-012	2.065750E-011	1	0.000000E+000
1	36.34985473	2.065750E-011	5.657503E-012	0	0.000000E+000
1	36.35000453	5.657503E-012	2.065750E-011	1	0.000000E+000
1	36.35037437	2.065750E-011	5.657503E-012	0	0.000000E+000
1	36.35040153	5.657503E-012	2.065750E-011	1	0.000000E+000
1	36.35105556	2.065750E-011	5.657503E-012	0	0.000000E+000
1	36.35989690	5.657503E-012	2.065750E-011	1	0.000000E+000
1	36.35994688	2.065750E-011	5.657503E-012	0	0.000000E+000
1	36.35996603	5.657503E-012	2.065750E-011	1	0.000000E+000
1	36.36011792	2.065750E-011	5.657503E-012	0	0.000000E+000
1	36.37197705	5.657503E-012	2.065750E-011	1	0.000000E+000
1	36.37303864	2.065750E-011	5.657503E-012	0	0.000000E+000
1	36.37308460	5.657503E-012	2.065750E-011	1	0.000000E+000
1	36.37419862	2.065750E-011	5.657503E-012	0	0.000000E+000
1	36.37530373	5.657503E-012	2.065750E-011	1	0.000000E+000
1	36.37795572	2.065750E-011	5.657503E-012	0	0.000000E+000
1	36.38064921	5.657503E-012	2.065750E-011	1	0.000000E+000
1	36.38251279	2.065750E-011	5.657503E-012	0	0.000000E+000
1	36.38252934	5.657503E-012	2.065750E-011	1	0.000000E+000
1	36.38615152	2.065750E-011	5.657503E-012	0	0.000000E+000
1	36.40141351	5.657503E-012	2.065750E-011	1	0.000000E+000
1	36.40241258	2.065750E-011	5.657503E-012	0	0.000000E+000
1	36.40361230	5.657503E-012	2.065750E-011	1	0.000000E+000
1	36.40391365	2.065750E-011	5.657503E-012	0	0.000000E+000
1	36.41772800	5.657503E-012	2.065750E-011	1	0.000000E+000
1	36.41952127	2.065750E-011	5.657503E-012	0	0.000000E+000
1	36.41957941	5.657503E-012	2.065750E-011	1	0.000000E+000
1	36.42072802	2.065750E-011	5.657503E-012	0	0.000000E+000
1	36.42602789	5.657503E-012	2.065750E-011	1	0.000000E+000
1	36.42609146	2.065750E-011	5.657503E-012	0	0.000000E+000
1	36.45109582	5.657503E-012	2.065750E-011	1	0.000000E+000
1	36.45142661	2.065750E-011	5.657503E-012	0	0.000000E+000
1	36.45155772	5.657503E-012	2.065750E-011	1	0.000000E+000
1	36.45160732	2.065750E-011	5.657503E-012	0	0.000000E+000
1	36.45165862	5.657503E-012	2.065750E-011	1	0.000000E+000
1	36.45184472	2.065750E-011	5.657503E-012	0	0.000000E+000
1	36.45913842	5.657503E-012	2.065750E-011	1	0.000000E+000
1	36.45937465	2.065750E-011	5.657503E-012	0	0.000000E+000
1	36.48979517	5.657503E-012	2.065750E-011	1	0.000000E+000
1	36.49078518	2.065750E-011	5.657503E-012	0	0.000000E+000
1	36.49104815	5.657503E-012	2.065750E-011	1	0.000000E+000
1	36.49132109	2.065750E-011	5.657503E-012	0	0.000000E+000
1	36.51661320	5.657503E-012	2.065750E-011	1	0.000000E+000
1	36.51733638	2.065750E-011	5.657503E-012	0	0.000000E+000
1	36.51740844	5.657503E-012	2.065750E-011	1	0.000000E+000
1	36.51810314	2.065750E-011	5.657503E-012	0	0.000000E+000
1	36.51980870	5.657503E-012	2.065750E-011	1	0.000000E+000
1	36.52083759	2.065750E-011	5.657503E-012	0	0.000000E+000
1	36.52386950	5.657503E-012	2.065750E-011	1	0.000000E+000
1	36.52553397	2.065750E-011	5.657503E-012	0	0.000000E+000
1	36.52721165	5.657503E-012	2.065750E-011	1	0.000000E+000
1	36.52779783	2.065750E-011	5.657503E-012	0	0.000000E+000
1	37.25898925	5.468508E-012	2.046851E-011	1	0.000000E+000
1	37.25902484	2.046851E-011	5.468508E-012	0	0.000000E+000
1	37.26340596	5.468508E-012	2.046851E-011	1	0.000000E+000
1	37.26447711	2.046851E-011	5.468508E-012	0	0.000000E+000
1	37.27381098	5.468508E-012	2.046851E-011	1	0.000000E+000
1	37.27605554	2.046851E-011	5.468508E-012	0	0.000000E+000
1	37.28130376	5.468508E-012	2.046851E-011	1	0.000000E+000
1	37.28208205	2.046851E-011	5.468508E-012	0	0.000000E+000
1	37.28778719	5.468508E-012	2.046851E-011	1	0.000000E+000
1	37.28816444	2.046851E-011	5.468508E-012	0	0.000000E+000
1	37.28817831	5.468508E-012	2.046851E-011	1	0.000000E+000
1	37.29013914	2.046851E-011	5.468508E-012	0	0.000000E+000
1	37.30390034	5.468508E-012	2.046851E-011	1	0.000000E+000
1	37.30449509	2.046851E-011	5.468508E-012	0	0.000000E+000
1	37.31449770	5.468508E-012	2.046851E-011	1	0.000000E+000
1	37.31484743	2.046851E-011	5.468508E-012	0	0.000000E+000
1	37.31485248	5.468508E-012	2.046851E-011	1	0.000000E+000
1	37.31585238	2.046851E-011	5.468508E-012	0	0.000000E+000
1	37.31590380	5.468508E-012	2.046851E-011	1	0.000000E+000
1	37.31618160	2.046851E-011	5.468508E-012	0	0.000000E+000
1	37.31621907	5.468508E-012	2.046851E-011	1	0.000000E+000
1	37.31877061	2.046851E-011	5.468508E-012	0	0.000000E+000
1	37.32439386	5.468508E-012	2.046851E-011	1	0.000000E+000
1	37.32561843	2.046851E-011	5.468508E-012	0	0.000000E+000
1	37.32574548	5.468508E-012	2.046851E-011	1	0.000000E+000
1	37.32615217	2.046851E-011	5.468508E-012	0	0.000000E+000
1	37.33552947	5.468508E-012	2.046851E-011	1	0.000000E+000
1	37.33638081	2.046851E-011	5.468508E-012	0	0.000000E+000
1	37.33779156	5.468508E-012	2.046851E-011	1	0.000000E+000
1	37.33805132	2.046851E-011	5.468508E-012	0	0.000000E+000
1	37.34722806	5.468508E-012	2.046851E-011	1	0.000000E+000
1	37.34793897	2.046851E-011	5.468508E-012	0	0.000000E+000
1	37.35738437	5.468508E-012	2.046851E-011	1	0.000000E+000
1	37.35768496	2.046851E-011	5.468508E-012	0	0.000000E+000
1	37.35770613	5.468508E-012	2.046851E-011	1	0.000000E+000
1	37.35807250	2.046851E-011	5.468508E-012	0	0.000000E+000
1	37.37587289	5.468508E-012	2.046851E-011	1	0.000000E+000
1	37.37653692	2.046851E-011	5.468508E-012	0	0.000000E+000
1	37.37664073	5.468508E-012	2.046851E-011	1	0.000000E+000
1	37.37793880	2.046851E-011	5.468508E-012	0	0.000000E+000
1	37.38906408	5.468508E-012	2.046851E-011	1	0.000000E+000
1	37.38944672	2.046851E-011	5.468508E-012	0	0.000000E+000
1	37.38947513	5.468508E-012	2.046851E-011	1	0.000000E+000
1	37.38976003	2.046851E-011	5.468508E-012	0	0.000000E+000
1	37.40165609	5.468508E-012	2.046851E-011	1	0.000000E+000
1	37.40171981	2.046851E-011	5.468508E-012	0	0.000000E+000
1	37.40173189	5.468508E-012	2.046851E-011	1	0.000000E+000
1	37.40179315	2.046851E-011	5.468508E-012	0	0.000000E+000
1	37.41422203	5.468508E-012	2.046851E-011	1	0.000000E+000
1	37.41428363	2.046851E-011	5.468508E-012	0	0.000000E+000
1	37.41577315	5.468508E-012	2.046851E-011	1	0.000000E+000
1	37.41579902	2.046851E-011	5.468508E-012	0	0.000000E+000
1	37.41581341	5.468508E-012	2.046851E-011	1	0.000000E+000
1	37.41604264	2.046851E-011	5.468508E-012	0	0.000000E+000
1	37.41606302	5.468508E-012	2.046851E-011	1	0.000000E+000
1	37.41690279	2.046851E-011	5.468508E-012	0	0.000000E+000
1	37.41794853	5.468508E-012	2.046851E-011	1	0.000000E+000
1	37.41883191	2.046851E-011	5.468508E-012	0	0.000000E+000
1	37.42051864	5.468508E-012	2.046851E-011	1	0.000000E+000
1	37.42179698	2.046851E-011	5.468508E-012	0	0.000000E+000
1	37.42231432	5.468508E-012	2.046851E-011	1	0.000000E+000
1	37.42324869	2.046851E-011	5.468508E-012	0	0.000000E+000
1	37.43112955	5.468508E-012	2.046851E-011	1	0.000000E+000
1	37.43165377	2.046851E-011	5.468508E-012	0	0.000000E+000
1	37.45314580	5.468508E-012	2.046851E-011	1	0.000000E+000
1	37.45336452	2.046851E-011	5.468508E-012	0	0.000000E+000
1	37.45337761	5.468508E-012	2.046851E-011	1	0.000000E+000
1	37.45342154	2.046851E-011	5.468508E-012	0	0.000000E+000
1	37.46190870	5.468508E-012	2.046851E-011	1	0.000000E+000
1	37.46197096	2.046851E-011	5.468508E-012	0	0.000000E+000
1	37.46202151	5.468508E-012	2.046851E-011	1	0.000000E+000
1	37.46274741	2.046851E-011	5.468508E-012	0	0.000000E+000
1	37.47078361	5.468508E-012	2.046851E-011	1	0.000000E+000
1	37.47127863	2.046851E-011	5.468508E-012	0	0.000000E+000
1	37.48143007	5.468508E-012	2.046851E-011	1	0.000000E+000
1	37.48209421	2.046851E-011	5.468508E-012	0	0.000000E+000
1	37.48210769	5.468508E-012	2.046851E-011	1	0.000000E+000
1	37.48280664	2.046851E-011	5.468508E-012	0	0.000000E+000
1	37.48283585	5.468508E-012	2.046851E-011	1	0.000000E+000
1	37.48334683	2.046851E-011	5.468508E-012	0	0.000000E+000
1	37.48335957	5.468508E-012	2.046851E-011	1	0.000000E+000
1	37.48405008	2.046851E-011	5.468508E-012	0	0.000000E+000
1	37.49213644	5.468508E-012	2.046851E-011	1	0.000000E+000
1	37.49258494	2.046851E-011	5.468508E-012	0	0.000000E+000
1	37.49593748	5.468508E-012	2.046851E-011	1	0.000000E+000
1	37.49762496	2.046851E-011	5.468508E-012	0	0.000000E+000
1	37.50356728	5.468508E-012	2.046851E-011	1	0.000000E+000
1	37.50442835	2.046851E-011	5.468508E-012	0	0.000000E+000
1	37.51988873	5.468508E-012	2.046851E-011	1	0.000000E+000
1	37.52037635	2.046851E-011	5.468508E-012	0	0.000000E+000
1	37.52066814	5.468508E-012	2.046851E-011	1	0.000000E+000
1	37.52090617	2.046851E-011	5.468508E-012	0	0.000000E+000
1	37.52092781	5.468508E-012	2.046851E-011	1	0.000000E+000
1	37.52205625	2.046851E-011	5.468508E-012	0	0.000000E+000
1	37.52430907	5.468508E-012	2.046851E-011	1	0.000000E+000
1	37.52453662	2.046851E-011	5.468508E-012	0	0.000000E+000
1	37.52454391	5.468508E-012	2.046851E-011	1	0.000000E+000
1	37.52585416	2.046851E-011	5.468508E-012	0	0.000000E+000
1	37.52861365	5.468508E-012	2.046851E-011	1	0.000000E+000
1	37.53033355	2.046851E-011	5.468508E-012	0	0.000000E+000
1	37.53036261	5.468508E-012	2.046851E-011	1	0.000000E+000
1	37.53057548	2.046851E-011	5.468508E-012	0	0.000000E+000
1	37.53181131	5.468508E-012	2.046851E-011	1	0.000000E+000
1	37.53280950	2.046851E-011	5.468508E-012	0	0.000000E+000
1	37.53506617	5.468508E-012	2.046851E-011	1	0.000000E+000
1	37.53903531	2.046851E-011	5.468508E-012	0	0.000000E+000
1	37.53904783	5.468508E-012	2.046851E-011	1	0.000000E+000
1	37.53929456	2.046851E-011	5.468508E-012	0	0.000000E+000
1	37.53932441	5.468508E-012	2.046851E-011	1	0.000000E+000
1	37.53950663	2.046851E-011	5.468508E-012	0	0.000000E+000
1	37.54195821	5.468508E-012	2.046851E-011	1	0.000000E+000
1	37.54310494	2.046851E-011	5.468508E-012	0	0.000000E+000
1	40.06952351	5.699507E-012	2.069951E-011	1	0.000000E+000
1	40.07028197	2.069951E-011	5.699507E-012	0	0.000000E+000
1	40.07708960	5.699507E-012	2.069951E-011	1	0.000000E+000
1	40.07740748	2.069951E-011	5.699507E-012	0	0.000000E+000
1	40.08085710	5.699507E-012	2.069951E-011	1	0.000000E+000
1	40.08267155	2.069951E-011	5.699507E-012	0	0.000000E+000
1	40.08267950	5.699507E-012	2.069951E-011	1	0.000000E+000
1	40.08286167	2.069951E-011	5.699507E-012	0	0.000000E+000
1	40.08286931	5.699507E-012	2.069951E-011	1	0.000000E+000
1	40.08318377	2.069951E-011	5.699507E-012	0	0.000000E+000
1	40.10224463	5.699507E-012	2.069951E-011	1	0.000000E+000
1	40.10246680	2.069951E-011	5.699507E-012	0	0.000000E+000
1	40.10961181	5.699507E-012	2.069951E-011	1	0.000000E+000
1	40.11057149	2.069951E-011	5.699507E-012	0	0.000000E+000
1	40.11061136	5.699507E-012	2.069951E-011	1	0.000000E+000
1	40.11148761	2.069951E-011	5.699507E-012	0	0.000000E+000
1	40.11369646	5.699507E-012	2.069951E-011	1	0.000000E+000
1	40.11441699	2.069951E-011	5.699507E-012	0	0.000000E+000
1	40.12541627	5.699507E-012	2.069951E-011	1	0.000000E+000
1	40.12609079	2.069951E-011	5.699507E-012	0	0.000000E+000
1	40.12679799	5.699507E-012	2.069951E-011	1	0.000000E+000
1	40.12720427	2.069951E-011	5.699507E-012	0	0.000000E+000
1	40.13227858	5.699507E-012	2.069951E-011	1	0.000000E+000
1	40.13237081	2.069951E-011	5.699507E-012	0	0.000000E+000
1	40.13239995	5.699507E-012	2.069951E-011	1	0.000000E+000
1	40.13267103	2.069951E-011	5.699507E-012	0	0.000000E+000
1	41.05018148	5.613766E-012	2.061377E-011	1	0.000000E+000
1	41.05025278	2.061377E-011	5.613766E-012	0	0.000000E+000
1	41.05027654	5.613766E-012	2.061377E-011	1	0.000000E+000
1	41.05120125	2.061377E-011	5.613766E-012	0	0.000000E+000
1	41.07191872	5.613766E-012	2.061377E-011	1	0.000000E+000
1	41.07333373	2.061377E-011	5.613766E-012	0	0.000000E+000
1	41.07336784	5.613766E-012	2.061377E-011	1	0.000000E+000
1	41.07354655	2.061377E-011	5.613766E-012	0	0.000000E+000
1	41.07358067	5.613766E-012	2.061377E-011	1	0.000000E+000
1	41.07389996	2.061377E-011	5.613766E-012	0	0.000000E+000
1	41.07654505	5.613766E-012	2.061377E-011	1	0.000000E+000
1	41.07661794	2.061377E-011	5.613766E-012	0	0.000000E+000
1	41.07664553	5.613766E-012	2.061377E-011	1	0.000000E+000
1	41.07808623	2.061377E-011	5.613766E-012	0	0.000000E+000
1	41.08128760	5.613766E-012	2.061377E-011	1	0.000000E+000
1	41.08134879	2.061377E-011	5.613766E-012	0	0.000000E+000
1	41.08684174	5.613766E-012	2.061377E-011	1	0.000000E+000
1	41.08715434	2.061377E-011	5.613766E-012	0	0.000000E+000
1	41.08717175	5.613766E-012	2.061377E-011	1	0.000000E+000
1	41.08725231	2.061377E-011	5.613766E-012	0	0.000000E+000
1	41.09526705	5.613766E-012	2.061377E-011	1	0.000000E+000
1	41.09529758	2.061377E-011	5.613766E-012	0	0.000000E+000
1	41.10551589	5.613766E-012	2.061377E-011	1	0.000000E+000
1	41.10565914	2.061377E-011	5.613766E-012	0	0.000000E+000
1	41.10697523	5.613766E-012	2.061377E-011	1	0.000000E+000
1	41.10738782	2.061377E-011	5.613766E-012	0	0.000000E+000
1	41.11613311	5.613766E-012	2.061377E-011	1	0.000000E+000
1	41.11631320	2.061377E-011	5.613766E-012	0	0.000000E+000
1	41.12337006	5.613766E-012	2.061377E-011	1	0.000000E+000
1	41.12384086	2.061377E-011	5.613766E-012	0	0.000000E+000
1	41.12809368	5.613766E-012	2.061377E-011	1	0.000000E+000
1	41.12827612	2.061377E-011	5.613766E-012	0	0.000000E+000
1	41.13130277	5.613766E-012	2.061377E-011	1	0.000000E+000
1	41.13142494	2.061377E-011	5.613766E-012	0	0.000000E+000
1	41.13502899	5.613766E-012	2.061377E-011	1	0.000000E+000
1	41.13616462	2.061377E-011	5.613766E-012	0	0.000000E+000
1	41.13711533	5.613766E-012	2.061377E-011	1	0.000000E+000
1	41.13775907	2.061377E-011	5.613766E-012	0	0.000000E+000
1	41.14295563	5.613766E-012	2.061377E-011	1	0.000000E+000
1	41.14368466	2.061377E-011	5.613766E-012	0	0.000000E+000
1	41.15121869	5.613766E-012	2.061377E-011	1	0.000000E+000
1	41.15271313	2.061377E-011	5.613766E-012	0	0.000000E+000
1	41.16462281	5.613766E-012	2.061377E-011	1	0.000000E+000
1	41.16598756	2.061377E-011	5.613766E-012	0	0.000000E+000
1	41.16602155	5.613766E-012	2.061377E-011	1	0.000000E+000
1	41.16604380	2.061377E-011	5.613766E-012	0	0.000000E+000
1	41.17734320	5.613766E-012	2.061377E-011	1	0.000000E+000
1	41.17754887	2.061377E-011	5.613766E-012	0	0.000000E+000
1	41.17758654	5.613766E-012	2.061377E-011	1	0.000000E+000
1	41.17835832	2.061377E-011	5.613766E-012	0	0.000000E+000
1	41.18768025	5.613766E-012	2.061377E-011	1	0.000000E+000
1	41.18799991	2.061377E-011	5.613766E-012	0	0.000000E+000
1	41.18959546	5.613766E-012	2.061377E-011	1	0.000000E+000
1	41.19220568	2.061377E-011	5.613766E-012	0	0.000000E+000
1	41.19224770	5.613766E-012	2.061377E-011	1	0.000000E+000
1	41.19230912	2.061377E-011	5.613766E-012	0	0.000000E+000
1	41.20704595	5.613766E-012	2.061377E-011	1	0.000000E+000
1	41.20717033	2.061377E-011	5.613766E-012	0	0.000000E+000
1	42.79581191	5.362729E-012	2.036273E-011	1	0.000000E+000
1	42.79624128	2.036273E-011	5.362729E-012	0	0.000000E+000
1	42.79626221	5.362729E-012	2.036273E-011	1	0.000000E+000
1	42.80228346	2.036273E-011	5.362729E-012	0	0.000000E+000
1	42.80343636	5.362729E-012	2.036273E-011	1	0.000000E+000
1	42.80371337	2.036273E-011	5.362729E-012	0	0.000000E+000
1	42.80736164	5.362729E-012	2.036273E-011	1	0.000000E+000
1	42.80966349	2.036273E-011	5.362729E-012	0	0.000000E+000
1	42.81658984	5.362729E-012	2.036273E-011	1	0.000000E+000
1	42.81692579	2.036273E-011	5.362729E-012	0	0.000000E+000
1	42.81702542	5.362729E-012	2.036273E-011	1	0.000000E+000
1	42.81879179	2.036273E-011	5.362729E-012	0	0.000000E+000
1	42.82751625	5.362729E-012	2.036273E-011	1	0.000000E+000
1	42.82813447	2.036273E-011	5.362729E-012	0	0.000000E+000
1	42.83274570	5.362729E-012	2.036273E-011	1	0.000000E+000
1	42.83335552	2.036273E-011	5.362729E-012	0	0.000000E+000
1	42.83336632	5.362729E-012	2.036273E-011	1	0.000000E+000
1	42.83376901	2.036273E-011	5.362729E-012	0	0.000000E+000
1	42.84400360	5.362729E-012	2.036273E-011	1	0.000000E+000
1	42.84528636	2.036273E-011	5.362729E-012	0	0.000000E+000
1	42.84729424	5.362729E-012	2.036273E-011	1	0.000000E+000
1	42.84762235	2.036273E-011	5.362729E-012	0	0.000000E+000
1	42.85173207	5.362729E-012	2.036273E-011	1	0.000000E+000
1	42.85180931	2.036273E-011	5.362729E-012	0	0.000000E+000
1	42.85783278	5.362729E-012	2.036273E-011	1	0.000000E+000
1	42.85893677	2.036273E-011	5.362729E-012	0	0.000000E+000
1	42.85925604	5.362729E-012	2.036273E-011	1	0.000000E+000
1	42.85929195	2.036273E-011	5.362729E-012	0	0.000000E+000
1	42.86238901	5.362729E-012	2.036273E-011	1	0.000000E+000
1	42.86256286	2.036273E-011	5.362729E-012	0	0.000000E+000
1	42.87142115	5.362729E-012	2.036273E-011	1	0.000000E+000
1	42.87145862	2.036273E-011	5.362729E-012	0	0.000000E+000
1	42.87381810	5.362729E-012	2.036273E-011	1	0.000000E+000
1	42.87579909	2.036273E-011	5.362729E-012	0	0.000000E+000
1	42.87743426	5.362729E-012	2.036273E-011	1	0.000000E+000
1	42.87835989	2.036273E-011	5.362729E-012	0	0.000000E+000
1	42.87838981	5.362729E-012	2.036273E-011	1	0.000000E+000
1	42.87919057	2.036273E-011	5.362729E-012	0	0.000000E+000
1	42.88266959	5.362729E-012	2.036273E-011	1	0.000000E+000
1	42.88268609	2.036273E-011	5.362729E-012	0	0.000000E+000
1	42.88806005	5.362729E-012	2.036273E-011	1	0.000000E+000
1	42.88972592	2.036273E-011	5.362729E-012	0	0.000000E+000
1	42.89259266	5.362729E-012	2.036273E-011	1	0.000000E+000
1	42.89363951	2.036273E-011	5.362729E-012	0	0.000000E+000
1	42.89809665	5.362729E-012	2.036273E-011	1	0.000000E+000
1	42.90123943	2.036273E-011	5.362729E-012	0	0.000000E+000
1	42.90216649	5.362729E-012	2.036273E-011	1	0.000000E+000
1	42.90270870	2.036273E-011	5.362729E-012	0	0.000000E+000
1	42.90273893	5.362729E-012	2.036273E-011	1	0.000000E+000
1	42.90444636	2.036273E-011	5.362729E-012	0	0.000000E+000
1	42.93812758	5.362729E-012	2.036273E-011	1	0.000000E+000
1	42.93974901	2.036273E-011	5.362729E-012	0	0.000000E+000
1	42.95454893	5.362729E-012	2.036273E-011	1	0.000000E+000
1	42.95475007	2.036273E-011	5.362729E-012	0	0.000000E+000
1	42.95476835	5.362729E-012	2.036273E-011	1	0.000000E+000
1	42.95498173	2.036273E-011	5.362729E-012	0	0.000000E+000
1	42.95798232	5.362729E-012	2.036273E-011	1	0.000000E+000
1	42.95809178	2.036273E-011	5.362729E-012	0	0.000000E+000
1	42.96449790	5.362729E-012	2.036273E-011	1	0.000000E+000
1	42.96478601	2.036273E-011	5.362729E-012	0	0.000000E+000
1	42.96480430	5.362729E-012	2.036273E-011	1	0.000000E+000
1	42.96492545	2.036273E-011	5.362729E-012	0	0.000000E+000
1	42.96494638	5.362729E-012	2.036273E-011	1	0.000000E+000
1	42.96523322	2.036273E-011	5.362729E-012	0	0.000000E+000
1	42.96525529	5.362729E-012	2.036273E-011	1	0.000000E+000
1	42.96649446	2.036273E-011	5.362729E-012	0	0.000000E+000
1	42.96877660	5.362729E-012	2.036273E-011	1	0.000000E+000
1	42.96956783	2.036273E-011	5.362729E-012	0	0.000000E+000
1	42.96960612	5.362729E-012	2.036273E-011	1	0.000000E+000
1	42.97349186	2.036273E-011	5.362729E-012	0	0.000000E+000
1	42.97353742	5.362729E-012	2.036273E-011	1	0.000000E+000
1	42.97358953	2.036273E-011	5.362729E-012	0	0.000000E+000
1	42.97359965	5.362729E-012	2.036273E-011	1	0.000000E+000
1	42.97456643	2.036273E-011	5.362729E-012	0	0.000000E+000
1	42.97460573	5.362729E-012	2.036273E-011	1	0.000000E+000
1	42.97500086	2.036273E-011	5.362729E-012	0	0.000000E+000
1	42.97500903	5.362729E-012	2.036273E-011	1	0.000000E+000
1	42.97608760	2.036273E-011	5.362729E-012	0	0.000000E+000
1	42.97611172	5.362729E-012	2.036273E-011	1	0.000000E+000
1	42.97671456	2.036273E-011	5.362729E-012	0	0.000000E+000
1	42.97673275	5.362729E-012	2.036273E-011	1	0.000000E+000
1	42.98162338	2.036273E-011	5.362729E-012	0	0.000000E+000
1	42.98163855	5.362729E-012	2.036273E-011	1	0.000000E+000
1	42.98182280	2.036273E-011	5.362729E-012	0	0.000000E+000
1	42.99761256	5.362729E-012	2.036273E-011	1	0.000000E+000
1	42.99779464	2.036273E-011	5.362729E-012	0	0.000000E+000
1	42.99780823	5.362729E-012	2.036273E-011	1	0.000000E+000
1	42.99884076	2.036273E-011	5.362729E-012	0	0.000000E+000
1	45.11229842	5.535521E-012	2.053552E-011	1	0.000000E+000
1	45.11245723	2.053552E-011	5.535521E-012	0	0.000000E+000
1	45.11357149	5.535521E-012	2.053552E-011	1	0.000000E+000
1	45.11652503	2.053552E-011	5.535521E-012	0	0.000000E+000
1	45.11834528	5.535521E-012	2.053552E-011	1	0.000000E+000
1	45.11847481	2.053552E-011	5.535521E-012	0	0.000000E+000
1	45.12033636	5.535521E-012	2.053552E-011	1	0.000000E+000
1	45.12054281	2.053552E-011	5.535521E-012	0	0.000000E+000
1	45.12494925	5.535521E-012	2.053552E-011	1	0.000000E+000
1	45.12878021	2.053552E-011	5.535521E-012	0	0.000000E+000
1	45.13118091	5.535521E-012	2.053552E-011	1	0.000000E+000
1	45.13134167	2.053552E-011	5.535521E-012	0	0.000000E+000
1	45.13530320	5.535521E-012	2.053552E-011	1	0.000000E+000
1	45.13626158	2.053552E-011	5.535521E-012	0	0.000000E+000
1	45.13629078	5.535521E-012	2.053552E-011	1	0.000000E+000
1	45.13641051	2.053552E-011	5.535521E-012	0	0.000000E+000
1	45.13642987	5.535521E-012	2.053552E-011	1	0.000000E+000
1	45.13710455	2.053552E-011	5.535521E-012	0	0.000000E+000
1	45.13811594	5.535521E-012	2.053552E-011	1	0.000000E+000
1	45.13835175	2.053552E-011	5.535521E-012	0	0.000000E+000
1	45.13837525	5.535521E-012	2.053552E-011	1	0.000000E+000
1	45.13848831	2.053552E-011	5.535521E-012	0	0.000000E+000
1	45.13852194	5.535521E-012	2.053552E-011	1	0.000000E+000
1	45.13856844	2.053552E-011	5.535521E-012	0	0.000000E+000
1	45.13896045	5.535521E-012	2.053552E-011	1	0.000000E+000
1	45.13983154	2.053552E-011	5.535521E-012	0	0.000000E+000
1	45.14614074	5.535521E-012	2.053552E-011	1	0.000000E+000
1	45.14734281	2.053552E-011	5.535521E-012	0	0.000000E+000
1	45.14739043	5.535521E-012	2.053552E-011	1	0.000000E+000
1	45.14828397	2.053552E-011	5.535521E-012	0	0.000000E+000
1	45.15012713	5.535521E-012	2.053552E-011	1	0.000000E+000
1	45.15142437	2.053552E-011	5.535521E-012	0	0.000000E+000
1	45.15167181	5.535521E-012	2.053552E-011	1	0.000000E+000
1	45.15176477	2.053552E-011	5.535521E-012	0	0.000000E+000
1	45.16084406	5.535521E-012	2.053552E-011	1	0.000000E+000
1	45.16091456	2.053552E-011	5.535521E-012	0	0.000000E+000
1	45.16482550	5.535521E-012	2.053552E-011	1	0.000000E+000
1	45.16545373	2.053552E-011	5.535521E-012	0	0.000000E+000
1	45.18514258	5.535521E-012	2.053552E-011	1	0.000000E+000
1	45.18579079	2.053552E-011	5.535521E-012	0	0.000000E+000
1	45.18579878	5.535521E-012	2.053552E-011	1	0.000000E+000
1	45.19013818	2.053552E-011	5.535521E-012	0	0.000000E+000
1	50.46170563	5.456856E-012	2.045686E-011	1	0.000000E+000
1	50.46181705	2.045686E-011	5.456856E-012	0	0.000000E+000
1	50.46202369	5.456856E-012	2.045686E-011	1	0.000000E+000
1	50.46209120	2.045686E-011	5.456856E-012	0	0.000000E+000
1	50.46226970	5.456856E-012	2.045686E-011	1	0.000000E+000
1	50.46286408	2.045686E-011	5.456856E-012	0	0.000000E+000
1	50.46294483	5.456856E-012	2.045686E-011	1	0.000000E+000
1	50.46308428	2.045686E-011	5.456856E-012	0	0.000000E+000
1	50.46356026	5.456856E-012	2.045686E-011	1	0.000000E+000
1	50.46468011	2.045686E-011	5.456856E-012	0	0.000000E+000
1	50.46469228	5.456856E-012	2.045686E-011	1	0.000000E+000
1	50.46504319	2.045686E-011	5.456856E-012	0	0.000000E+000
1	50.46787390	5.456856E-012	2.045686E-011	1	0.000000E+000
1	50.46793111	2.045686E-011	5.456856E-012	0	0.000000E+000
1	50.46829073	5.456856E-012	2.045686E-011	1	0.000000E+000
1	50.46876837	2.045686E-011	5.456856E-012	0	0.000000E+000
1	50.46917740	5.456856E-012	2.045686E-011	1	0.000000E+000
1	50.46987607	2.045686E-011	5.456856E-012	0	0.000000E+000
1	50.47293432	5.456856E-012	2.045686E-011	1	0.000000E+000
1	50.47352767	2.045686E-011	5.456856E-012	0	0.000000E+000
1	50.47643516	5.456856E-012	2.045686E-011	1	0.000000E+000
1	50.47725551	2.045686E-011	5.456856E-012	0	0.000000E+000
1	50.47730135	5.456856E-012	2.045686E-011	1	0.000000E+000
1	50.47734893	2.045686E-011	5.456856E-012	0	0.000000E+000
1	50.47910828	5.456856E-012	2.045686E-011	1	0.000000E+000
1	50.48090214	2.045686E-011	5.456856E-012	0	0.000000E+000
1	50.48091129	5.456856E-012	2.045686E-011	1	0.000000E+000
1	50.48094723	2.045686E-011	5.456856E-012	0	0.000000E+000
1	50.48098656	5.456856E-012	2.045686E-011	1	0.000000E+000
1	50.48303055	2.045686E-011	5.456856E-012	0	0.000000E+000
1	50.48796475	5.456856E-012	2.045686E-011	1	0.000000E+000
1	50.48812402	2.045686E-011	5.456856E-012	0	0.000000E+000
1	50.48816216	5.456856E-012	2.045686E-011	1	0.000000E+000
1	50.48823327	2.045686E-011	5.456856E-012	0	0.000000E+000
1	50.49434009	5.456856E-012	2.045686E-011	1	0.000000E+000
1	50.49479483	2.045686E-011	5.456856E-012	0	0.000000E+000
1	50.49483960	5.456856E-012	2.045686E-011	1	0.000000E+000
1	50.49677134	2.045686E-011	5.456856E-012	0	0.000000E+000
1	50.49681653	5.456856E-012	2.045686E-011	1	0.000000E+000
1	50.49703546	2.045686E-011	5.456856E-012	0	0.000000E+000
1	50.49807994	5.456856E-012	2.045686E-011	1	0.000000E+000
1	50.49873410	2.045686E-011	5.456856E-012	0	0.000000E+000
1	50.49880500	5.456856E-012	2.045686E-011	1	0.000000E+000
1	50.49888330	2.045686E-011	5.456856E-012	0	0.000000E+000
1	50.49895421	5.456856E-012	2.045686E-011	1	0.000000E+000
1	50.50036107	2.045686E-011	5.456856E-012	0	0.000000E+000
1	50.50064269	5.456856E-012	2.045686E-011	1	0.000000E+000
1	50.50131274	2.045686E-011	5.456856E-012	0	0.000000E+000
1	50.50568809	5.456856E-012	2.045686E-011	1	0.000000E+000
1	50.50602896	2.045686E-011	5.456856E-012	0	0.000000E+000
1	50.50606362	5.456856E-012	2.045686E-011	1	0.000000E+000
1	50.50611190	2.045686E-011	5.456856E-012	0	0.000000E+000
1	50.50614679	5.456856E-012	2.045686E-011	1	0.000000E+000
1	50.50912190	2.045686E-011	5.456856E-012	0	0.000000E+000
1	50.50923207	5.456856E-012	2.045686E-011	1	0.000000E+000
1	50.50932940	2.045686E-011	5.456856E-012	0	0.000000E+000
1	50.51063575	5.456856E-012	2.045686E-011	1	0.000000E+000
1	50.51101572	2.045686E-011	5.456856E-012	0	0.000000E+000
1	50.51304164	5.456856E-012	2.045686E-011	1	0.000000E+000
1	50.51306572	2.045686E-011	5.456856E-012	0	0.000000E+000
1	50.51335316	5.456856E-012	2.045686E-011	1	0.000000E+000
1	50.51467926	2.045686E-011	5.456856E-012	0	0.000000E+000
1	50.51504321	5.456856E-012	2.045686E-011	1	0.000000E+000
1	50.51711380	2.045686E-011	5.456856E-012	0	0.000000E+000
1	50.51716605	5.456856E-012	2.045686E-011	1	0.000000E+000
1	50.51747308	2.045686E-011	5.456856E-012	0	0.000000E+000
1	50.51926104	5.456856E-012	2.045686E-011	1	0.000000E+000
1	50.52117490	2.045686E-011	5.456856E-012	0	0.000000E+000
1	50.52130163	5.456856E-012	2.045686E-011	1	0.000000E+000
1	50.52263322	2.045686E-011	5.456856E-012	0	0.000000E+000
1	50.52353725	5.456856E-012	2.045686E-011	1	0.000000E+000
1	50.52720542	2.045686E-011	5.456856E-012	0	0.000000E+000
1	50.52723984	5.456856E-012	2.045686E-011	1	0.000000E+000
1	50.52741827	2.045686E-011	5.456856E-012	0	0.000000E+000
1	50.52743711	5.456856E-012	2.045686E-011	1	0.000000E+000
1	50.52834391	2.045686E-011	5.456856E-012	0	0.000000E+000
1	50.52977518	5.456856E-012	2.045686E-011	1	0.000000E+000
1	50.53097082	2.045686E-011	5.456856E-012	0	0.000000E+000
1	50.53101491	5.456856E-012	2.045686E-011	1	0.000000E+000
1	50.53134216	2.045686E-011	5.456856E-012	0	0.000000E+000
1	50.53136528	5.456856E-012	2.045686E-011	1	0.000000E+000
1	50.53269031	2.045686E-011	5.456856E-012	0	0.000000E+000
1	50.53275854	5.456856E-012	2.045686E-011	1	0.000000E+000
1	50.53347992	2.045686E-011	5.456856E-012	0	0.000000E+000
1	50.53961564	5.456856E-012	2.045686E-011	1	0.000000E+000
1	50.54025603	2.045686E-011	5.456856E-012	0	0.000000E+000
1	50.54346144	5.456856E-012	2.045686E-011	1	0.000000E+000
1	50.54417878	2.045686E-011	5.456856E-012	0	0.000000E+000
1	50.54419641	5.456856E-012	2.045686E-011	1	0.000000E+000
1	50.54465296	2.045686E-011	5.456856E-012	0	0.000000E+000
1	50.54467621	5.456856E-012	2.045686E-011	1	0.000000E+000
1	50.54481152	2.045686E-011	5.456856E-012	0	0.000000E+000
1	50.54488434	5.456856E-012	2.045686E-011	1	0.000000E+000
1	50.54512859	2.045686E-011	5.456856E-012	0	0.000000E+000
1	50.54572459	5.456856E-012	2.045686E-011	1	0.000000E+000
1	50.54673495	2.045686E-011	5.456856E-012	0	0.000000E+000
1	50.55347422	5.456856E-012	2.045686E-011	1	0.000000E+000
1	50.55352093	2.045686E-011	5.456856E-012	0	0.000000E+000
1	50.55355407	5.456856E-012	2.045686E-011	1	0.000000E+000
1	50.55425741	2.045686E-011	5.456856E-012	0	0.000000E+000
1	50.55429614	5.456856E-012	2.045686E-011	1	0.000000E+000
1	50.55466701	2.045686E-011	5.456856E-012	0	0.000000E+000
1	50.56141573	5.456856E-012	2.045686E-011	1	0.000000E+000
1	50.56149473	2.045686E-011	5.456856E-012	0	0.000000E+000
1	50.56152141	5.456856E-012	2.045686E-011	1	0.000000E+000
1	50.56229191	2.045686E-011	5.456856E-012	0	0.000000E+000
1	50.58399710	5.456856E-012	2.045686E-011	1	0.000000E+000
1	50.58436371	2.045686E-011	5.456856E-012	0	0.000000E+000
1	50.58953339	5.456856E-012	2.045686E-011	1	0.000000E+000
1	50.59157597	2.045686E-011	5.456856E-012	0	0.000000E+000
1	50.59180816	5.456856E-012	2.045686E-011	1	0.000000E+000
1	50.59189435	2.045686E-011	5.456856E-012	0	0.000000E+000
1	50.59367834	5.456856E-012	2.045686E-011	1	0.000000E+000
1	50.59443291	2.045686E-011	5.456856E-012	0	0.000000E+000
1	50.59474152	5.456856E-012	2.045686E-011	1	0.000000E+000
1	50.59524838	2.045686E-011	5.456856E-012	0	0.000000E+000
1	50.59557041	5.456856E-012	2.045686E-011	1	0.000000E+000
1	50.59583360	2.045686E-011	5.456856E-012	0	0.000000E+000
1	50.59686309	5.456856E-012	2.045686E-011	1	0.000000E+000
1	50.59764331	2.045686E-011	5.456856E-012	0	0.000000E+000
1	50.59924960	5.456856E-012	2.045686E-011	1	0.000000E+000
1	50.59960067	2.045686E-011	5.456856E-012	0	0.000000E+000
1	50.60209134	5.456856E-012	2.045686E-011	1	0.000000E+000
1	50.60244621	2.045686E-011	5.456856E-012	0	0.000000E+000
1	50.60489825	5.456856E-012	2.045686E-011	1	0.000000E+000
1	50.60498384	2.045686E-011	5.456856E-012	0	0.000000E+000
1	50.60516327	5.456856E-012	2.045686E-011	1	0.000000E+000
1	50.60521799	2.045686E-011	5.456856E-012	0	0.000000E+000
1	50.60912591	5.456856E-012	2.045686E-011	1	0.000000E+000
1	50.60919544	2.045686E-011	5.456856E-012	0	0.000000E+000
1	50.60921890	5.456856E-012	2.045686E-011	1	0.000000E+000
1	50.60960103	2.045686E-011	5.456856E-012	0	0.000000E+000
1	50.60966366	5.456856E-012	2.045686E-011	1	0.000000E+000
1	50.61053464	2.045686E-011	5.456856E-012	0	0.000000E+000
1	50.61156034	5.456856E-012	2.045686E-011	1	0.000000E+000
1	50.61210847	2.045686E-011	5.456856E-012	0	0.000000E+000
1	50.61310270	5.456856E-012	2.045686E-011	1	0.000000E+000
1	50.61328911	2.045686E-011	5.456856E-012	0	0.000000E+000
1	50.61331659	5.456856E-012	2.045686E-011	1	0.000000E+000
1	50.61508624	2.045686E-011	5.456856E-012	0	0.000000E+000
1	50.61511696	5.456856E-012	2.045686E-011	1	0.000000E+000
1	50.61635708	2.045686E-011	5.456856E-012	0	0.000000E+000
1	50.61873712	5.456856E-012	2.045686E-011	1	0.000000E+000
1	50.61902346	2.045686E-011	5.456856E-012	0	0.000000E+000
1	50.61913814	5.456856E-012	2.045686E-011	1	0.000000E+000
1	50.61921164	2.045686E-011	5.456856E-012	0	0.000000E+000
1	50.61923515	5.456856E-012	2.045686E-011	1	0.000000E+000
1	50.61933544	2.045686E-011	5.456856E-012	0	0.000000E+000
1	50.61935187	5.456856E-012	2.045686E-011	1	0.000000E+000
1	50.61973809	2.045686E-011	5.456856E-012	0	0.000000E+000
1	50.61978182	5.456856E-012	2.045686E-011	1	0.000000E+000
1	50.62004182	2.045686E-011	5.456856E-012	0	0.000000E+000
1	50.62393675	5.456856E-012	2.045686E-011	1	0.000000E+000
1	50.62523491	2.045686E-011	5.456856E-012	0	0.000000E+000
1	50.62715763	5.456856E-012	2.045686E-011	1	0.000000E+000
1	50.62755034	2.045686E-011	5.456856E-012	0	0.000000E+000
1	50.62980518	5.456856E-012	2.045686E-011	1	0.000000E+000
1	50.63074857	2.045686E-011	5.456856E-012	0	0.000000E+000
1	50.63150156	5.456856E-012	2.045686E-011	1	0.000000E+000
1	50.63243049	2.045686E-011	5.456856E-012	0	0.000000E+000
1	50.63960278	5.456856E-012	2.045686E-011	1	0.000000E+000
1	50.64023500	2.045686E-011	5.456856E-012	0	0.000000E+000
1	50.64028077	5.456856E-012	2.045686E-011	1	0.000000E+000
1	50.64094658	2.045686E-011	5.456856E-012	0	0.000000E+000
1	50.64120157	5.456856E-012	2.045686E-011	1	0.000000E+000
1	50.64210009	2.045686E-011	5.456856E-012	0	0.000000E+000
1	50.64217331	5.456856E-012	2.045686E-011	1	0.000000E+000
1	50.64229756	2.045686E-011	5.456856E-012	0	0.000000E+000
1	50.64233320	5.456856E-012	2.045686E-011	1	0.000000E+000
1	50.64323437	2.045686E-011	5.456856E-012	0	0.000000E+000
1	50.64327274	5.456856E-012	2.045686E-011	1	0.000000E+000
1	50.64451077	2.045686E-011	5.456856E-012	0	0.000000E+000
1	50.64455613	5.456856E-012	2.045686E-011	1	0.000000E+000
1	50.64495672	2.045686E-011	5.456856E-012	0	0.000000E+000
1	50.64497038	5.456856E-012	2.045686E-011	1	0.000000E+000
1	50.64502531	2.045686E-011	5.456856E-012	0	0.000000E+000
1	50.64805908	5.456856E-012	2.045686E-011	1	0.000000E+000
1	50.64827814	2.045686E-011	5.456856E-012	0	0.000000E+000
1	53.32690945	5.394508E-012	2.039451E-011	1	0.000000E+000
1	53.32710360	2.039451E-011	5.394508E-012	0	0.000000E+000
1	53.32752155	5.394508E-012	2.039451E-011	1	0.000000E+000
1	53.32797440	2.039451E-011	5.394508E-012	0	0.000000E+000
1	53.33344822	5.394508E-012	2.039451E-011	1	0.000000E+000
1	53.33388004	2.039451E-011	5.394508E-012	0	0.000000E+000
1	53.34524902	5.394508E-012	2.039451E-011	1	0.000000E+000
1	53.34550114	2.039451E-011	5.394508E-012	0	0.000000E+000
1	53.37156291	5.394508E-012	2.039451E-011	1	0.000000E+000
1	53.37284110	2.039451E-011	5.394508E-012	0	0.000000E+000
1	53.37649317	5.394508E-012	2.039451E-011	1	0.000000E+000
1	53.37658244	2.039451E-011	5.394508E-012	0	0.000000E+000
1	53.38120181	5.394508E-012	2.039451E-011	1	0.000000E+000
1	53.38225182	2.039451E-011	5.394508E-012	0	0.000000E+000
1	53.40531895	5.394508E-012	2.039451E-011	1	0.000000E+000
1	53.40559271	2.039451E-011	5.394508E-012	0	0.000000E+000
1	53.40563150	5.394508E-012	2.039451E-011	1	0.000000E+000
1	53.40646318	2.039451E-011	5.394508E-012	0	0.000000E+000
1	53.42110568	5.394508E-012	2.039451E-011	1	0.000000E+000
1	53.42199656	2.039451E-011	5.394508E-012	0	0.000000E+000
1	53.42376987	5.394508E-012	2.039451E-011	1	0.000000E+000
1	53.42495266	2.039451E-011	5.394508E-012	0	0.000000E+000
1	53.42497823	5.394508E-012	2.039451E-011	1	0.000000E+000
1	53.42731001	2.039451E-011	5.394508E-012	0	0.000000E+000
1	53.42994820	5.394508E-012	2.039451E-011	1	0.000000E+000
1	53.43001352	2.039451E-011	5.394508E-012	0	0.000000E+000
1	53.43885341	5.394508E-012	2.039451E-011	1	0.000000E+000
1	53.43899994	2.039451E-011	5.394508E-012	0	0.000000E+000
1	53.45974283	5.394508E-012	2.039451E-011	1	0.000000E+000
1	53.46011619	2.039451E-011	5.394508E-012	0	0.000000E+000
1	53.46212018	5.394508E-012	2.039451E-011	1	0.000000E+000
1	53.46261187	2.039451E-011	5.394508E-012	0	0.000000E+000
1	53.46379697	5.394508E-012	2.039451E-011	1	0.000000E+000
1	53.46402457	2.039451E-011	5.394508E-012	0	0.000000E+000
1	53.46657043	5.394508E-012	2.039451E-011	1	0.000000E+000
1	53.46692188	2.039451E-011	5.394508E-012	0	0.000000E+000
1	53.46693754	5.394508E-012	2.039451E-011	1	0.000000E+000
1	53.46719823	2.039451E-011	5.394508E-012	0	0.000000E+000
1	53.47233621	5.394508E-012	2.039451E-011	1	0.000000E+000
1	53.47359571	2.039451E-011	5.394508E-012	0	0.000000E+000
1	53.48112305	5.394508E-012	2.039451E-011	1	0.000000E+000
1	53.48157814	2.039451E-011	5.394508E-012	0	0.000000E+000
1	53.48588677	5.394508E-012	2.039451E-011	1	0.000000E+000
1	53.48631154	2.039451E-011	5.394508E-012	0	0.000000E+000
1	54.42561199	5.511640E-012	2.051164E-011	1	0.000000E+000
1	54.42641547	2.051164E-011	5.511640E-012	0	0.000000E+000
1	54.42939310	5.511640E-012	2.051164E-011	1	0.000000E+000
1	54.42958397	2.051164E-011	5.511640E-012	0	0.000000E+000
1	54.42966358	5.511640E-012	2.051164E-011	1	0.000000E+000
1	54.42990898	2.051164E-011	5.511640E-012	0	0.000000E+000
1	54.43515725	5.511640E-012	2.051164E-011	1	0.000000E+000
1	54.43570551	2.051164E-011	5.511640E-012	0	0.000000E+000
1	54.45428045	5.511640E-012	2.051164E-011	1	0.000000E+000
1	54.45507512	2.051164E-011	5.511640E-012	0	0.000000E+000
1	54.46197439	5.511640E-012	2.051164E-011	1	0.000000E+000
1	54.46215892	2.051164E-011	5.511640E-012	0	0.000000E+000
1	54.47121454	5.511640E-012	2.051164E-011	1	0.000000E+000
1	54.47181674	2.051164E-011	5.511640E-012	0	0.000000E+000
1	54.47183817	5.511640E-012	2.051164E-011	1	0.000000E+000
1	54.47257603	2.051164E-011	5.511640E-012	0	0.000000E+000
1	54.48846450	5.511640E-012	2.051164E-011	1	0.000000E+000
1	54.48875210	2.051164E-011	5.511640E-012	0	0.000000E+000
1	54.48948071	5.511640E-012	2.051164E-011	1	0.000000E+000
1	54.49049810	2.051164E-011	5.511640E-012	0	0.000000E+000
1	54.50601292	5.511640E-012	2.051164E-011	1	0.000000E+000
1	54.50636261	2.051164E-011	5.511640E-012	0	0.000000E+000
1	54.51245220	5.511640E-012	2.051164E-011	1	0.000000E+000
1	54.51302489	2.051164E-011	5.511640E-012	0	0.000000E+000
1	54.51318281	5.511640E-012	2.051164E-011	1	0.000000E+000
1	54.51410822	2.051164E-011	5.511640E-012	0	0.000000E+000
1	54.52043120	5.511640E-012	2.051164E-011	1	0.000000E+000
1	54.52053098	2.051164E-011	5.511640E-012	0	0.000000E+000
1	54.52101254	5.511640E-012	2.051164E-011	1	0.000000E+000
1	54.52137965	2.051164E-011	5.511640E-012	0	0.000000E+000
1	54.52592300	5.511640E-012	2.051164E-011	1	0.000000E+000
1	54.52646101	2.051164E-011	5.511640E-012	0	0.000000E+000
1	54.53040998	5.511640E-012	2.051164E-011	1	0.000000E+000
1	54.53216836	2.051164E-011	5.511640E-012	0	0.000000E+000
1	54.53222362	5.511640E-012	2.051164E-011	1	0.000000E+000
1	54.53279078	2.051164E-011	5.511640E-012	0	0.000000E+000
1	54.53570154	5.511640E-012	2.051164E-011	1	0.000000E+000
1	54.53620248	2.051164E-011	5.511640E-012	0	0.000000E+000
1	54.56177872	5.511640E-012	2.051164E-011	1	0.000000E+000
1	54.56207425	2.051164E-011	5.511640E-012	0	0.000000E+000
1	54.56531040	5.511640E-012	2.051164E-011	1	0.000000E+000
1	54.56548529	2.051164E-011	5.511640E-012	0	0.000000E+000
1	54.57070366	5.511640E-012	2.051164E-011	1	0.000000E+000
1	54.57098687	2.051164E-011	5.511640E-012	0	0.000000E+000
1	54.57120705	5.511640E-012	2.051164E-011	1	0.000000E+000
1	54.57282536	2.051164E-011	5.511640E-012	0	0.000000E+000
1	54.58445341	5.511640E-012	2.051164E-011	1	0.000000E+000
1	54.58450903	2.051164E-011	5.511640E-012	0	0.000000E+000
1	54.58637005	5.511640E-012	2.051164E-011	1	0.000000E+000
1	54.58655407	2.051164E-011	5.511640E-012	0	0.000000E+000
1	54.58660838	5.511640E-012	2.051164E-011	1	0.000000E+000
1	54.58699462	2.051164E-011	5.511640E-012	0	0.000000E+000
1	54.59444035	5.511640E-012	2.051164E-011	1	0.000000E+000
1	54.59530368	2.051164E-011	5.511640E-012	0	0.000000E+000
1	54.59812896	5.511640E-012	2.051164E-011	1	0.000000E+000
1	54.59876336	2.051164E-011	5.511640E-012	0	0.000000E+000
1	54.60453146	5.511640E-012	2.051164E-011	1	0.000000E+000
1	54.60695734	2.051164E-011	5.511640E-012	0	0.000000E+000
1	54.61410038	5.511640E-012	2.051164E-011	1	0.000000E+000
1	54.61421862	2.051164E-011	5.511640E-012	0	0.000000E+000
1	54.61447737	5.511640E-012	2.051164E-011	1	0.000000E+000
1	54.61728116	2.051164E-011	5.511640E-012	0	0.000000E+000
1	54.61730121	5.511640E-012	2.051164E-011	1	0.000000E+000
1	54.61748235	2.051164E-011	5.511640E-012	0	0.000000E+000
1	54.61751047	5.511640E-012	2.051164E-011	1	0.000000E+000
1	54.61769745	2.051164E-011	5.511640E-012	0	0.000000E+000
1	54.62542977	5.511640E-012	2.051164E-011	1	0.000000E+000
1	54.62640347	2.051164E-011	5.511640E-012	0	0.000000E+000
1	54.64182501	5.511640E-012	2.051164E-011	1	0.000000E+000
1	54.64239044	2.051164E-011	5.511640E-012	0	0.000000E+000
1	54.66236231	5.511640E-012	2.051164E-011	1	0.000000E+000
1	54.66251948	2.051164E-011	5.511640E-012	0	0.000000E+000
1	54.67581450	5.511640E-012	2.051164E-011	1	0.000000E+000
1	54.67600977	2.051164E-011	5.511640E-012	0	0.000000E+000
1	54.68663302	5.511640E-012	2.051164E-011	1	0.000000E+000
1	54.68733534	2.051164E-011	5.511640E-012	0	0.000000E+000
1	54.72183507	5.511640E-012	2.051164E-011	1	0.000000E+000
1	54.72198125	2.051164E-011	5.511640E-012	0	0.000000E+000
1	54.73005903	5.511640E-012	2.051164E-011	1	0.000000E+000
1	54.73054472	2.051164E-011	5.511640E-012	0	0.000000E+000
1	54.74451096	5.511640E-012	2.051164E-011	1	0.000000E+000
1	54.74458592	2.051164E-011	5.511640E-012	0	0.000000E+000
1	54.74657091	5.511640E-012	2.051164E-011	1	0.000000E+000
1	54.74670703	2.051164E-011	5.511640E-012	0	0.000000E+000
1	54.75164537	5.511640E-012	2.051164E-011	1	0.000000E+000
1	54.75198348	2.051164E-011	5.511640E-012	0	0.000000E+000
1	54.75767329	5.511640E-012	2.051164E-011	1	0.000000E+000
1	54.75887656	2.051164E-011	5.511640E-012	0	0.000000E+000
1	54.76118201	5.511640E-012	2.051164E-011	1	0.000000E+000
1	54.76265774	2.051164E-011	5.511640E-012	0	0.000000E+000
1	54.76860716	5.511640E-012	2.051164E-011	1	0.000000E+000
1	54.76913867	2.051164E-011	5.511640E-012	0	0.000000E+000
1	54.77208917	5.511640E-012	2.051164E-011	1	0.000000E+000
1	54.77326048	2.051164E-011	5.511640E-012	0	0.000000E+000
1	54.77843445	5.511640E-012	2.051164E-011	1	0.000000E+000
1	54.77965149	2.051164E-011	5.511640E-012	0	0.000000E+000
1	54.78001470	5.511640E-012	2.051164E-011	1	0.000000E+000
1	54.78182568	2.051164E-011	5.511640E-012	0	0.000000E+000
1	54.79472336	5.511640E-012	2.051164E-011	1	0.000000E+000
1	54.79513928	2.051164E-011	5.511640E-012	0	0.000000E+000
1	54.79691798	5.511640E-012	2.051164E-011	1	0.000000E+000
1	54.79703538	2.051164E-011	5.511640E-012	0	0.000000E+000
1	54.81730841	5.511640E-012	2.051164E-011	1	0.000000E+000
1	54.81760526	2.051164E-011	5.511640E-012	0	0.000000E+000
1	54.82533005	5.511640E-012	2.051164E-011	1	0.000000E+000
1	54.82634999	2.051164E-011	5.511640E-012	0	0.000000E+000
1	54.83019617	5.511640E-012	2.051164E-011	1	0.000000E+000
1	54.83063661	2.051164E-011	5.511640E-012	0	0.000000E+000
1	54.83066195	5.511640E-012	2.051164E-011	1	0.000000E+000
1	54.83098294	2.051164E-011	5.511640E-012	0	0.000000E+000
1	54.84442860	5.511640E-012	2.051164E-011	1	0.000000E+000
1	54.84472079	2.051164E-011	5.511640E-012	0	0.000000E+000
1	54.87251047	5.511640E-012	2.051164E-011	1	0.000000E+000
1	54.87285404	2.051164E-011	5.511640E-012	0	0.000000E+000
1	54.89645495	5.511640E-012	2.051164E-011	1	0.000000E+000
1	54.89650785	2.051164E-011	5.511640E-012	0	0.000000E+000
1	54.89653457	5.511640E-012	2.051164E-011	1	0.000000E+000
1	54.89693203	2.051164E-011	5.511640E-012	0	0.000000E+000
1	54.89811894	5.511640E-012	2.051164E-011	1	0.000000E+000
1	54.89816334	2.051164E-011	5.511640E-012	0	0.000000E+000
1	54.89949145	5.511640E-012	2.051164E-011	1	0.000000E+000
1	54.89967224	2.051164E-011	5.511640E-012	0	0.000000E+000
1	54.90370906	5.511640E-012	2.051164E-011	1	0.000000E+000
1	54.90377338	2.051164E-011	5.511640E-012	0	0.000000E+000
1	54.90601931	5.511640E-012	2.051164E-011	1	0.000000E+000
1	54.90604891	2.051164E-011	5.511640E-012	0	0.000000E+000
1	54.91136243	5.511640E-012	2.051164E-011	1	0.000000E+000
1	54.91160037	2.051164E-011	5.511640E-012	0	0.000000E+000
1	54.91560898	5.511640E-012	2.051164E-011	1	0.000000E+000
1	54.91622282	2.051164E-011	5.511640E-012	0	0.000000E+000
1	54.92117309	5.511640E-012	2.051164E-011	1	0.000000E+000
1	54.92127690	2.051164E-011	5.511640E-012	0	0.000000E+000
1	54.92997689	5.511640E-012	2.051164E-011	1	0.000000E+000
1	54.93022146	2.051164E-011	5.511640E-012	0	0.000000E+000
1	54.93066512	5.511640E-012	2.051164E-011	1	0.000000E+000
1	54.93106645	2.051164E-011	5.511640E-012	0	0.000000E+000
1	54.95864884	5.511640E-012	2.051164E-011	1	0.000000E+000
1	54.95880298	2.051164E-011	5.511640E-012	0	0.000000E+000
1	54.95885419	5.511640E-012	2.051164E-011	1	0.000000E+000
1	54.95937254	2.051164E-011	5.511640E-012	0	0.000000E+000
1	54.95938733	5.511640E-012	2.051164E-011	1	0.000000E+000
1	54.96029629	2.051164E-011	5.511640E-012	0	0.000000E+000
1	54.97584917	5.511640E-012	2.051164E-011	1	0.000000E+000
1	54.97692713	2.051164E-011	5.511640E-012	0	0.000000E+000
1	54.97698452	5.511640E-012	2.051164E-011	1	0.000000E+000
1	54.97748096	2.051164E-011	5.511640E-012	0	0.000000E+000
1	54.97753449	5.511640E-012	2.051164E-011	1	0.000000E+000
1	54.97818244	2.051164E-011	5.511640E-012	0	0.000000E+000
1	54.97821679	5.511640E-012	2.051164E-011	1	0.000000E+000
1	54.97829323	2.051164E-011	5.511640E-012	0	0.000000E+000
1	54.97830302	5.511640E-012	2.051164E-011	1	0.000000E+000
1	54.97877504	2.051164E-011	5.511640E-012	0	0.000000E+000
1	54.98365884	5.511640E-012	2.051164E-011	1	0.000000E+000
1	54.98422572	2.051164E-011	5.511640E-012	0	0.000000E+000
1	54.99324120	5.511640E-012	2.051164E-011	1	0.000000E+000
1	54.99439307	2.051164E-011	5.511640E-012	0	0.000000E+000
1	54.99442137	5.511640E-012	2.051164E-011	1	0.000000E+000
1	54.99509861	2.051164E-011	5.511640E-012	0	0.000000E+000
1	55.01288345	5.511640E-012	2.051164E-011	1	0.000000E+000
1	55.01288887	2.051164E-011	5.511640E-012	0	0.000000E+000
1	55.01291499	5.511640E-012	2.051164E-011	1	0.000000E+000
1	55.01297279	2.051164E-011	5.511640E-012	0	0.000000E+000
1	55.02688564	5.511640E-012	2.051164E-011	1	0.000000E+000
1	55.02740544	2.051164E-011	5.511640E-012	0	0.000000E+000
1	55.02743729	5.511640E-012	2.051164E-011	1	0.000000E+000
1	55.02918428	2.051164E-011	5.511640E-012	0	0.000000E+000
1	55.02920193	5.511640E-012	2.051164E-011	1	0.000000E+000
1	55.02933734	2.051164E-011	5.511640E-012	0	0.000000E+000
1	55.04111702	5.511640E-012	2.051164E-011	1	0.000000E+000
1	55.04135157	2.051164E-011	5.511640E-012	0	0.000000E+000
1	55.04138741	5.511640E-012	2.051164E-011	1	0.000000E+000
1	55.04222838	2.051164E-011	5.511640E-012	0	0.000000E+000
1	55.04889227	5.511640E-012	2.051164E-011	1	0.000000E+000
1	55.04899584	2.051164E-011	5.511640E-012	0	0.000000E+000
1	55.05968786	5.511640E-012	2.051164E-011	1	0.000000E+000
1	55.05998890	2.051164E-011	5.511640E-012	0	0.000000E+000
1	55.07611584	5.511640E-012	2.051164E-011	1	0.000000E+000
1	55.07727929	2.051164E-011	5.511640E-012	0	0.000000E+000
1	55.09112586	5.511640E-012	2.051164E-011	1	0.000000E+000
1	55.09194565	2.051164E-011	5.511640E-012	0	0.000000E+000
1	55.09196448	5.511640E-012	2.051164E-011	1	0.000000E+000
1	55.09476013	2.051164E-011	5.511640E-012	0	0.000000E+000
1	55.11609817	5.511640E-012	2.051164E-011	1	0.000000E+000
1	55.11628856	2.051164E-011	5.511640E-012	0	0.000000E+000
1	55.11629925	5.511640E-012	2.051164E-011	1	0.000000E+000
1	55.11633716	2.051164E-011	5.511640E-012	0	0.000000E+000
1	55.11636674	5.511640E-012	2.051164E-011	1	0.000000E+000
1	55.11647156	2.051164E-011	5.511640E-012	0	0.000000E+000
1	55.16561018	5.511640E-012	2.051164E-011	1	0.000000E+000
1	55.16611794	2.051164E-011	5.511640E-012	0	0.000000E+000
1	55.54065868	5.504288E-012	2.050429E-011	1	0.000000E+000
1	55.54067455	2.050429E-011	5.504288E-012	0	0.000000E+000
1	55.56093079	5.504288E-012	2.050429E-011	1	0.000000E+000
1	55.56105747	2.050429E-011	5.504288E-012	0	0.000000E+000
1	55.56752099	5.504288E-012	2.050429E-011	1	0.000000E+000
1	55.56769069	2.050429E-011	5.504288E-012	0	0.000000E+000
1	55.57205645	5.504288E-012	2.050429E-011	1	0.000000E+000
1	55.57431050	2.050429E-011	5.504288E-012	0	0.000000E+000
1	61.72235725	5.425190E-012	2.042519E-011	1	0.000000E+000
1	61.72289540	2.042519E-011	5.425190E-012	0	0.000000E+000
1	61.72293630	5.425190E-012	2.042519E-011	1	0.000000E+000
1	61.72299774	2.042519E-011	5.425190E-012	0	0.000000E+000
1	61.72695445	5.425190E-012	2.042519E-011	1	0.000000E+000
1	61.72729097	2.042519E-011	5.425190E-012	0	0.000000E+000
1	61.72761813	5.425190E-012	2.042519E-011	1	0.000000E+000
1	61.72801166	2.042519E-011	5.425190E-012	0	0.000000E+000
1	61.72952839	5.425190E-012	2.042519E-011	1	0.000000E+000
1	61.72995043	2.042519E-011	5.425190E-012	0	0.000000E+000
1	61.74685254	5.425190E-012	2.042519E-011	1	0.000000E+000
1	61.74689781	2.042519E-011	5.425190E-012	0	0.000000E+000
1	61.75931766	5.425190E-012	2.042519E-011	1	0.000000E+000
1	61.75943091	2.042519E-011	5.425190E-012	0	0.000000E+000
1	61.77678866	5.425190E-012	2.042519E-011	1	0.000000E+000
1	61.77783664	2.042519E-011	5.425190E-012	0	0.000000E+000
1	61.79819139	5.425190E-012	2.042519E-011	1	0.000000E+000
1	61.79957063	2.042519E-011	5.425190E-012	0	0.000000E+000
1	61.81064178	5.425190E-012	2.042519E-011	1	0.000000E+000
1	61.81141039	2.042519E-011	5.425190E-012	0	0.000000E+000
1	63.20509335	5.496201E-012	2.049620E-011	1	0.000000E+000
1	63.20598451	2.049620E-011	5.496201E-012	0	0.000000E+000
1	63.20599909	5.496201E-012	2.049620E-011	1	0.000000E+000
1	63.20702907	2.049620E-011	5.496201E-012	0	0.000000E+000
1	63.21090847	5.496201E-012	2.049620E-011	1	0.000000E+000
1	63.21095036	2.049620E-011	5.496201E-012	0	0.000000E+000
1	63.22369777	5.496201E-012	2.049620E-011	1	0.000000E+000
1	63.22373150	2.049620E-011	5.496201E-012	0	0.000000E+000
1	63.22433985	5.496201E-012	2.049620E-011	1	0.000000E+000
1	63.22495902	2.049620E-011	5.496201E-012	0	0.000000E+000
1	63.22500531	5.496201E-012	2.049620E-011	1	0.000000E+000
1	63.22555653	2.049620E-011	5.496201E-012	0	0.000000E+000
1	63.22558262	5.496201E-012	2.049620E-011	1	0.000000E+000
1	63.22639227	2.049620E-011	5.496201E-012	0	0.000000E+000
1	63.23645903	5.496201E-012	2.049620E-011	1	0.000000E+000
1	63.23773016	2.049620E-011	5.496201E-012	0	0.000000E+000
1	63.23774827	5.496201E-012	2.049620E-011	1	0.000000E+000
1	63.23813628	2.049620E-011	5.496201E-012	0	0.000000E+000
1	63.25541488	5.496201E-012	2.049620E-011	1	0.000000E+000
1	63.25575761	2.049620E-011	5.496201E-012	0	0.000000E+000
1	63.25577372	5.496201E-012	2.049620E-011	1	0.000000E+000
1	63.25705022	2.049620E-011	5.496201E-012	0	0.000000E+000
1	63.27115276	5.496201E-012	2.049620E-011	1	0.000000E+000
1	63.27158454	2.049620E-011	5.496201E-012	0	0.000000E+000
1	63.27483241	5.496201E-012	2.049620E-011	1	0.000000E+000
1	63.27575196	2.049620E-011	5.496201E-012	0	0.000000E+000
1	63.28415697	5.496201E-012	2.049620E-011	1	0.000000E+000
1	63.28437045	2.049620E-011	5.496201E-012	0	0.000000E+000
1	63.28888188	5.496201E-012	2.049620E-011	1	0.000000E+000
1	63.28895218	2.049620E-011	5.496201E-012	0	0.000000E+000
1	63.29074702	5.496201E-012	2.049620E-011	1	0.000000E+000
1	63.29146033	2.049620E-011	5.496201E-012	0	0.000000E+000
1	63.29151599	5.496201E-012	2.049620E-011	1	0.000000E+000
1	63.29287660	2.049620E-011	5.496201E-012	0	0.000000E+000
1	63.29292590	5.496201E-012	2.049620E-011	1	0.000000E+000
1	63.29332237	2.049620E-011	5.496201E-012	0	0.000000E+000
1	63.29553472	5.496201E-012	2.049620E-011	1	0.000000E+000
1	63.29579864	2.049620E-011	5.496201E-012	0	0.000000E+000
1	63.29671379	5.496201E-012	2.049620E-011	1	0.000000E+000
1	63.29672813	2.049620E-011	5.496201E-012	0	0.000000E+000
1	63.29893736	5.496201E-012	2.049620E-011	1	0.000000E+000
1	63.29926303	2.049620E-011	5.496201E-012	0	0.000000E+000
1	63.30917321	5.496201E-012	2.049620E-011	1	0.000000E+000
1	63.30928996	2.049620E-011	5.496201E-012	0	0.000000E+000
1	63.31880434	5.496201E-012	2.049620E-011	1	0.000000E+000
1	63.31886136	2.049620E-011	5.496201E-012	0	0.000000E+000
1	63.32192037	5.496201E-012	2.049620E-011	1	0.000000E+000
1	63.32243117	2.049620E-011	5.496201E-012	0	0.000000E+000
1	63.32293167	5.496201E-012	2.049620E-011	1	0.000000E+000
1	63.32308485	2.049620E-011	5.496201E-012	0	0.000000E+000
1	63.32310545	5.496201E-012	2.049620E-011	1	0.000000E+000
1	63.32449346	2.049620E-011	5.496201E-012	0	0.000000E+000
1	63.32592331	5.496201E-012	2.049620E-011	1	0.000000E+000
1	63.32818829	2.049620E-011	5.496201E-012	0	0.000000E+000
1	63.33375311	5.496201E-012	2.049620E-011	1	0.000000E+000
1	63.33441944	2.049620E-011	5.496201E-012	0	0.000000E+000
1	63.33516377	5.496201E-012	2.049620E-011	1	0.000000E+000
1	63.33567482	2.049620E-011	5.496201E-012	0	0.000000E+000
1	63.33570000	5.496201E-012	2.049620E-011	1	0.000000E+000
1	63.33696118	2.049620E-011	5.496201E-012	0	0.000000E+000
1	63.33698633	5.496201E-012	2.049620E-011	1	0.000000E+000
1	63.33719110	2.049620E-011	5.496201E-012	0	0.000000E+000
1	63.33721493	5.496201E-012	2.049620E-011	1	0.000000E+000
1	63.33734524	2.049620E-011	5.496201E-012	0	0.000000E+000
1	63.33737478	5.496201E-012	2.049620E-011	1	0.000000E+000
1	63.33745810	2.049620E-011	5.496201E-012	0	0.000000E+000
1	63.34059261	5.496201E-012	2.049620E-011	1	0.000000E+000
1	63.34192792	2.049620E-011	5.496201E-012	0	0.000000E+000
1	63.34193813	5.496201E-012	2.049620E-011	1	0.000000E+000
1	63.34238587	2.049620E-011	5.496201E-012	0	0.000000E+000
1	63.34279204	5.496201E-012	2.049620E-011	1	0.000000E+000
1	63.34322833	2.049620E-011	5.496201E-012	0	0.000000E+000
1	63.34326248	5.496201E-012	2.049620E-011	1	0.000000E+000
1	63.34343124	2.049620E-011	5.496201E-012	0	0.000000E+000
1	63.36465035	5.496201E-012	2.049620E-011	1	0.000000E+000
1	63.36592811	2.049620E-011	5.496201E-012	0	0.000000E+000
1	63.36603722	5.496201E-012	2.049620E-011	1	0.000000E+000
1	63.37088499	2.049620E-011	5.496201E-012	0	0.000000E+000
1	63.37941742	5.496201E-012	2.049620E-011	1	0.000000E+000
1	63.37968778	2.049620E-011	5.496201E-012	0	0.000000E+000
1	63.39107781	5.496201E-012	2.049620E-011	1	0.000000E+000
1	63.39114031	2.049620E-011	5.496201E-012	0	0.000000E+000
1	63.39439021	5.496201E-012	2.049620E-011	1	0.000000E+000
1	63.39483009	2.049620E-011	5.496201E-012	0	0.000000E+000
1	63.39637478	5.496201E-012	2.049620E-011	1	0.000000E+000
1	63.39647425	2.049620E-011	5.496201E-012	0	0.000000E+000
1	63.40188246	5.496201E-012	2.049620E-011	1	0.000000E+000
1	63.40250824	2.049620E-011	5.496201E-012	0	0.000000E+000
1	63.40256737	5.496201E-012	2.049620E-011	1	0.000000E+000
1	63.40267436	2.049620E-011	5.496201E-012	0	0.000000E+000
1	63.41022621	5.496201E-012	2.049620E-011	1	0.000000E+000
1	63.41199070	2.049620E-011	5.496201E-012	0	0.000000E+000
1	63.41274815	5.496201E-012	2.049620E-011	1	0.000000E+000
1	63.41334610	2.049620E-011	5.496201E-012	0	0.000000E+000
1	63.41338069	5.496201E-012	2.049620E-011	1	0.000000E+000
1	63.41498977	2.049620E-011	5.496201E-012	0	0.000000E+000
1	63.83763781	5.551204E-012	2.055120E-011	1	0.000000E+000
1	63.83836820	2.055120E-011	5.551204E-012	0	0.000000E+000
1	63.84630911	5.551204E-012	2.055120E-011	1	0.000000E+000
1	63.84647761	2.055120E-011	5.551204E-012	0	0.000000E+000
1	63.84742100	5.551204E-012	2.055120E-011	1	0.000000E+000
1	63.84748010	2.055120E-011	5.551204E-012	0	0.000000E+000
1	63.85059226	5.551204E-012	2.055120E-011	1	0.000000E+000
1	63.85109545	2.055120E-011	5.551204E-012	0	0.000000E+000
1	63.85229616	5.551204E-012	2.055120E-011	1	0.000000E+000
1	63.85245033	2.055120E-011	5.551204E-012	0	0.000000E+000
1	63.85246323	5.551204E-012	2.055120E-011	1	0.000000E+000
1	63.85479611	2.055120E-011	5.551204E-012	0	0.000000E+000
1	63.85483682	5.551204E-012	2.055120E-011	1	0.000000E+000
1	63.85520789	2.055120E-011	5.551204E-012	0	0.000000E+000
1	63.87275331	5.551204E-012	2.055120E-011	1	0.000000E+000
1	63.87283485	2.055120E-011	5.551204E-012	0	0.000000E+000
1	63.87603164	5.551204E-012	2.055120E-011	1	0.000000E+000
1	63.87630256	2.055120E-011	5.551204E-012	0	0.000000E+000
1	63.88395478	5.551204E-012	2.055120E-011	1	0.000000E+000
1	63.88613394	2.055120E-011	5.551204E-012	0	0.000000E+000
1	63.88909671	5.551204E-012	2.055120E-011	1	0.000000E+000
1	63.88922490	2.055120E-011	5.551204E-012	0	0.000000E+000
1	63.88927992	5.551204E-012	2.055120E-011	1	0.000000E+000
1	63.89027668	2.055120E-011	5.551204E-012	0	0.000000E+000
1	63.89092522	5.551204E-012	2.055120E-011	1	0.000000E+000
1	63.89192996	2.055120E-011	5.551204E-012	0	0.000000E+000
1	63.89243125	5.551204E-012	2.055120E-011	1	0.000000E+000
1	63.89252172	2.055120E-011	5.551204E-012	0	0.000000E+000
1	63.89254308	5.551204E-012	2.055120E-011	1	0.000000E+000
1	63.89311333	2.055120E-011	5.551204E-012	0	0.000000E+000
1	63.91846098	5.551204E-012	2.055120E-011	1	0.000000E+000
1	63.91853366	2.055120E-011	5.551204E-012	0	0.000000E+000
1	63.91995261	5.551204E-012	2.055120E-011	1	0.000000E+000
1	63.92147707	2.055120E-011	5.551204E-012	0	0.000000E+000
1	63.92149302	5.551204E-012	2.055120E-011	1	0.000000E+000
1	63.92175579	2.055120E-011	5.551204E-012	0	0.000000E+000
1	63.93521185	5.551204E-012	2.055120E-011	1	0.000000E+000
1	63.93547705	2.055120E-011	5.551204E-012	0	0.000000E+000
1	63.93627682	5.551204E-012	2.055120E-011	1	0.000000E+000
1	63.93647908	2.055120E-011	5.551204E-012	0	0.000000E+000
1	63.93791776	5.551204E-012	2.055120E-011	1	0.000000E+000
1	63.93814838	2.055120E-011	5.551204E-012	0	0.000000E+000
1	63.94458524	5.551204E-012	2.055120E-011	1	0.000000E+000
1	63.94524389	2.055120E-011	5.551204E-012	0	0.000000E+000
1	63.94527427	5.551204E-012	2.055120E-011	1	0.000000E+000
1	63.94615948	2.055120E-011	5.551204E-012	0	0.000000E+000
1	63.95024446	5.551204E-012	2.055120E-011	1	0.000000E+000
1	63.95221407	2.055120E-011	5.551204E-012	0	0.000000E+000
1	63.97455071	5.551204E-012	2.055120E-011	1	0.000000E+000
1	63.97469289	2.055120E-011	5.551204E-012	0	0.000000E+000
1	64.21821349	5.550468E-012	2.055047E-011	1	0.000000E+000
1	64.21954804	2.055047E-011	5.550468E-012	0	0.000000E+000
1	64.21961258	5.550468E-012	2.055047E-011	1	0.000000E+000
1	64.22125082	2.055047E-011	5.550468E-012	0	0.000000E+000
1	64.22127327	5.550468E-012	2.055047E-011	1	0.000000E+000
1	64.22208293	2.055047E-011	5.550468E-012	0	0.000000E+000
1	64.22473083	5.550468E-012	2.055047E-011	1	0.000000E+000
1	64.22481076	2.055047E-011	5.550468E-012	0	0.000000E+000
1	64.22482434	5.550468E-012	2.055047E-011	1	0.000000E+000
1	64.22603956	2.055047E-011	5.550468E-012	0	0.000000E+000
1	64.25459570	5.550468E-012	2.055047E-011	1	0.000000E+000
1	64.25466132	2.055047E-011	5.550468E-012	0	0.000000E+000
1	64.25508587	5.550468E-012	2.055047E-011	1	0.000000E+000
1	64.25552959	2.055047E-011	5.550468E-012	0	0.000000E+000
1	64.25554139	5.550468E-012	2.055047E-011	1	0.000000E+000
1	64.25585658	2.055047E-011	5.550468E-012	0	0.000000E+000
1	64.25707532	5.550468E-012	2.055047E-011	1	0.000000E+000
1	64.25767908	2.055047E-011	5.550468E-012	0	0.000000E+000
1	64.26523999	5.550468E-012	2.055047E-011	1	0.000000E+000
1	64.26534043	2.055047E-011	5.550468E-012	0	0.000000E+000
1	64.26915944	5.550468E-012	2.055047E-011	1	0.000000E+000
1	64.27104487	2.055047E-011	5.550468E-012	0	0.000000E+000
1	64.27264965	5.550468E-012	2.055047E-011	1	0.000000E+000
1	64.27324553	2.055047E-011	5.550468E-012	0	0.000000E+000
1	64.56772522	5.337483E-012	2.033748E-011	1	0.000000E+000
1	64.56809766	2.033748E-011	5.337483E-012	0	0.000000E+000
1	64.57037471	5.337483E-012	2.033748E-011	1	0.000000E+000
1	64.57041058	2.033748E-011	5.337483E-012	0	0.000000E+000
1	64.57247631	5.337483E-012	2.033748E-011	1	0.000000E+000
1	64.57388669	2.033748E-011	5.337483E-012	0	0.000000E+000
1	64.57608896	5.337483E-012	2.033748E-011	1	0.000000E+000
1	64.57640784	2.033748E-011	5.337483E-012	0	0.000000E+000
1	64.57649029	5.337483E-012	2.033748E-011	1	0.000000E+000
1	64.57855483	2.033748E-011	5.337483E-012	0	0.000000E+000
1	64.57858731	5.337483E-012	2.033748E-011	1	0.000000E+000
1	64.57886323	2.033748E-011	5.337483E-012	0	0.000000E+000
1	64.57913990	5.337483E-012	2.033748E-011	1	0.000000E+000
1	64.57977154	2.033748E-011	5.337483E-012	0	0.000000E+000
1	64.58001100	5.337483E-012	2.033748E-011	1	0.000000E+000
1	64.58046603	2.033748E-011	5.337483E-012	0	0.000000E+000
1	64.58222931	5.337483E-012	2.033748E-011	1	0.000000E+000
1	64.58267459	2.033748E-011	5.337483E-012	0	0.000000E+000
1	64.58268829	5.337483E-012	2.033748E-011	1	0.000000E+000
1	64.58288558	2.033748E-011	5.337483E-012	0	0.000000E+000
1	64.58290265	5.337483E-012	2.033748E-011	1	0.000000E+000
1	64.58318142	2.033748E-011	5.337483E-012	0	0.000000E+000
1	64.58397803	5.337483E-012	2.033748E-011	1	0.000000E+000
1	64.58414043	2.033748E-011	5.337483E-012	0	0.000000E+000
1	64.58415101	5.337483E-012	2.033748E-011	1	0.000000E+000
1	64.58444754	2.033748E-011	5.337483E-012	0	0.000000E+000
1	64.61554571	5.337483E-012	2.033748E-011	1	0.000000E+000
1	64.61663283	2.033748E-011	5.337483E-012	0	0.000000E+000
1	64.61663311	5.337483E-012	2.033748E-011	1	0.000000E+000
1	64.61672382	2.033748E-011	5.337483E-012	0	0.000000E+000
1	64.61793903	5.337483E-012	2.033748E-011	1	0.000000E+000
1	64.61835982	2.033748E-011	5.337483E-012	0	0.000000E+000
1	64.61842830	5.337483E-012	2.033748E-011	1	0.000000E+000
1	64.62022585	2.033748E-011	5.337483E-012	0	0.000000E+000
1	64.62023917	5.337483E-012	2.033748E-011	1	0.000000E+000
1	64.62065312	2.033748E-011	5.337483E-012	0	0.000000E+000
1	64.62660297	5.337483E-012	2.033748E-011	1	0.000000E+000
1	64.62661555	2.033748E-011	5.337483E-012	0	0.000000E+000
1	64.62911982	5.337483E-012	2.033748E-011	1	0.000000E+000
1	64.63016525	2.033748E-011	5.337483E-012	0	0.000000E+000
1	64.63021009	5.337483E-012	2.033748E-011	1	0.000000E+000
1	64.63027155	2.033748E-011	5.337483E-012	0	0.000000E+000
1	64.63036143	5.337483E-012	2.033748E-011	1	0.000000E+000
1	64.63128924	2.033748E-011	5.337483E-012	0	0.000000E+000
1	64.63130208	5.337483E-012	2.033748E-011	1	0.000000E+000
1	64.63222134	2.033748E-011	5.337483E-012	0	0.000000E+000
1	64.63222977	5.337483E-012	2.033748E-011	1	0.000000E+000
1	64.63287641	2.033748E-011	5.337483E-012	0	0.000000E+000
1	64.63290521	5.337483E-012	2.033748E-011	1	0.000000E+000
1	64.63448883	2.033748E-011	5.337483E-012	0	0.000000E+000
1	64.63450839	5.337483E-012	2.033748E-011	1	0.000000E+000
1	64.63577565	2.033748E-011	5.337483E-012	0	0.000000E+000
1	64.63725944	5.337483E-012	2.033748E-011	1	0.000000E+000
1	64.63755961	2.033748E-011	5.337483E-012	0	0.000000E+000
1	64.63792675	5.337483E-012	2.033748E-011	1	0.000000E+000
1	64.63826076	2.033748E-011	5.337483E-012	0	0.000000E+000
1	64.63951649	5.337483E-012	2.033748E-011	1	0.000000E+000
1	64.63985509	2.033748E-011	5.337483E-012	0	0.000000E+000
1	64.64063410	5.337483E-012	2.033748E-011	1	0.000000E+000
1	64.64119629	2.033748E-011	5.337483E-012	0	0.000000E+000
1	64.64121633	5.337483E-012	2.033748E-011	1	0.000000E+000
1	64.64199446	2.033748E-011	5.337483E-012	0	0.000000E+000
1	64.64200951	5.337483E-012	2.033748E-011	1	0.000000E+000
1	64.64255688	2.033748E-011	5.337483E-012	0	0.000000E+000
1	64.64542232	5.337483E-012	2.033748E-011	1	0.000000E+000
1	64.64806314	2.033748E-011	5.337483E-012	0	0.000000E+000
1	64.64809919	5.337483E-012	2.033748E-011	1	0.000000E+000
1	64.64816766	2.033748E-011	5.337483E-012	0	0.000000E+000
1	64.65056879	5.337483E-012	2.033748E-011	1	0.000000E+000
1	64.65084945	2.033748E-011	5.337483E-012	0	0.000000E+000
1	64.66161992	5.337483E-012	2.033748E-011	1	0.000000E+000
1	64.66183023	2.033748E-011	5.337483E-012	0	0.000000E+000
1	64.66183800	5.337483E-012	2.033748E-011	1	0.000000E+000
1	64.66272334	2.033748E-011	5.337483E-012	0	0.000000E+000
1	64.66277301	5.337483E-012	2.033748E-011	1	0.000000E+000
1	64.66296828	2.033748E-011	5.337483E-012	0	0.000000E+000
1	64.66302289	5.337483E-012	2.033748E-011	1	0.000000E+000
1	64.66426946	2.033748E-011	5.337483E-012	0	0.000000E+000
1	64.66428598	5.337483E-012	2.033748E-011	1	0.000000E+000
1	64.66444876	2.033748E-011	5.337483E-012	0	0.000000E+000
1	64.66517239	5.337483E-012	2.033748E-011	1	0.000000E+000
1	64.66542928	2.033748E-011	5.337483E-012	0	0.000000E+000
1	64.66585693	5.337483E-012	2.033748E-011	1	0.000000E+000
1	64.66642229	2.033748E-011	5.337483E-012	0	0.000000E+000
1	64.66679872	5.337483E-012	2.033748E-011	1	0.000000E+000
1	64.66726567	2.033748E-011	5.337483E-012	0	0.000000E+000
1	64.66731870	5.337483E-012	2.033748E-011	1	0.000000E+000
1	64.66750999	2.033748E-011	5.337483E-012	0	0.000000E+000
1	64.66751386	5.337483E-012	2.033748E-011	1	0.000000E+000
1	64.66756651	2.033748E-011	5.337483E-012	0	0.000000E+000
1	64.66800153	5.337483E-012	2.033748E-011	1	0.000000E+000
1	64.66828957	2.033748E-011	5.337483E-012	0	0.000000E+000
1	64.66943373	5.337483E-012	2.033748E-011	1	0.000000E+000
1	64.66989328	2.033748E-011	5.337483E-012	0	0.000000E+000
1	64.66993965	5.337483E-012	2.033748E-011	1	0.000000E+000
1	64.67018971	2.033748E-011	5.337483E-012	0	0.000000E+000
1	64.67021269	5.337483E-012	2.033748E-011	1	0.000000E+000
1	64.67116723	2.033748E-011	5.337483E-012	0	0.000000E+000
1	64.67161705	5.337483E-012	2.033748E-011	1	0.000000E+000
1	64.67188978	2.033748E-011	5.337483E-012	0	0.000000E+000
1	64.67400771	5.337483E-012	2.033748E-011	1	0.000000E+000
1	64.67432385	2.033748E-011	5.337483E-012	0	0.000000E+000
1	64.67449844	5.337483E-012	2.033748E-011	1	0.000000E+000
1	64.67461257	2.033748E-011	5.337483E-012	0	0.000000E+000
1	64.67604429	5.337483E-012	2.033748E-011	1	0.000000E+000
1	64.67612396	2.033748E-011	5.337483E-012	0	0.000000E+000
1	64.67880037	5.337483E-012	2.033748E-011	1	0.000000E+000
1	64.67890273	2.033748E-011	5.337483E-012	0	0.000000E+000
1	64.67891508	5.337483E-012	2.033748E-011	1	0.000000E+000
1	64.67930382	2.033748E-011	5.337483E-012	0	0.000000E+000
1	64.68306328	5.337483E-012	2.033748E-011	1	0.000000E+000
1	64.68336370	2.033748E-011	5.337483E-012	0	0.000000E+000
1	64.68589410	5.337483E-012	2.033748E-011	1	0.000000E+000
1	64.68619045	2.033748E-011	5.337483E-012	0	0.000000E+000
1	64.69155456	5.337483E-012	2.033748E-011	1	0.000000E+000
1	64.69235875	2.033748E-011	5.337483E-012	0	0.000000E+000
1	64.69398696	5.337483E-012	2.033748E-011	1	0.000000E+000
1	64.69408796	2.033748E-011	5.337483E-012	0	0.000000E+000
1	64.69662451	5.337483E-012	2.033748E-011	1	0.000000E+000
1	64.69775039	2.033748E-011	5.337483E-012	0	0.000000E+000
1	64.69776055	5.337483E-012	2.033748E-011	1	0.000000E+000
1	64.69868234	2.033748E-011	5.337483E-012	0	0.000000E+000
1	64.69955781	5.337483E-012	2.033748E-011	1	0.000000E+000
1	64.69995222	2.033748E-011	5.337483E-012	0	0.000000E+000
1	64.70626468	5.337483E-012	2.033748E-011	1	0.000000E+000
1	64.70706954	2.033748E-011	5.337483E-012	0	0.000000E+000
1	64.70811053	5.337483E-012	2.033748E-011	1	0.000000E+000
1	64.70946511	2.033748E-011	5.337483E-012	0	0.000000E+000
1	64.71160791	5.337483E-012	2.033748E-011	1	0.000000E+000
1	64.71267974	2.033748E-011	5.337483E-012	0	0.000000E+000
1	64.71350761	5.337483E-012	2.033748E-011	1	0.000000E+000
1	64.71370880	2.033748E-011	5.337483E-012	0	0.000000E+000
1	64.71374966	5.337483E-012	2.033748E-011	1	0.000000E+000
1	64.71459778	2.033748E-011	5.337483E-012	0	0.000000E+000
1	64.71462121	5.337483E-012	2.033748E-011	1	0.000000E+000
1	64.71505792	2.033748E-011	5.337483E-012	0	0.000000E+000
1	64.72129551	5.337483E-012	2.033748E-011	1	0.000000E+000
1	64.72186315	2.033748E-011	5.337483E-012	0	0.000000E+000
1	64.72512270	5.337483E-012	2.033748E-011	1	0.000000E+000
1	64.72557573	2.033748E-011	5.337483E-012	0	0.000000E+000
1	64.72633145	5.337483E-012	2.033748E-011	1	0.000000E+000
1	64.72638217	2.033748E-011	5.337483E-012	0	0.000000E+000
1	64.72655982	5.337483E-012	2.033748E-011	1	0.000000E+000
1	64.72678824	2.033748E-011	5.337483E-012	0	0.000000E+000
1	64.73029040	5.337483E-012	2.033748E-011	1	0.000000E+000
1	64.73040418	2.033748E-011	5.337483E-012	0	0.000000E+000
1	64.73204066	5.337483E-012	2.033748E-011	1	0.000000E+000
1	64.73247597	2.033748E-011	5.337483E-012	0	0.000000E+000
1	64.73251741	5.337483E-012	2.033748E-011	1	0.000000E+000
1	64.73475922	2.033748E-011	5.337483E-012	0	0.000000E+000
1	64.73629658	5.337483E-012	2.033748E-011	1	0.000000E+000
1	64.73736220	2.033748E-011	5.337483E-012	0	0.000000E+000
1	64.73826310	5.337483E-012	2.033748E-011	1	0.000000E+000
1	64.73848111	2.033748E-011	5.337483E-012	0	0.000000E+000
1	66.49089851	5.451762E-012	2.045176E-011	1	0.000000E+000
1	66.49100672	2.045176E-011	5.451762E-012	0	0.000000E+000
1	66.49102009	5.451762E-012	2.045176E-011	1	0.000000E+000
1	66.49179858	2.045176E-011	5.451762E-012	0	0.000000E+000
1	66.49181064	5.451762E-012	2.045176E-011	1	0.000000E+000
1	66.49284611	2.045176E-011	5.451762E-012	0	0.000000E+000
1	66.49974706	5.451762E-012	2.045176E-011	1	0.000000E+000
1	66.50030937	2.045176E-011	5.451762E-012	0	0.000000E+000
1	66.50636604	5.451762E-012	2.045176E-011	1	0.000000E+000
1	66.50822710	2.045176E-011	5.451762E-012	0	0.000000E+000
1	66.50823860	5.451762E-012	2.045176E-011	1	0.000000E+000
1	66.50831579	2.045176E-011	5.451762E-012	0	0.000000E+000
1	66.52377190	5.451762E-012	2.045176E-011	1	0.000000E+000
1	66.52391330	2.045176E-011	5.451762E-012	0	0.000000E+000
1	66.53108679	5.451762E-012	2.045176E-011	1	0.000000E+000
1	66.53191828	2.045176E-011	5.451762E-012	0	0.000000E+000
1	66.53195015	5.451762E-012	2.045176E-011	1	0.000000E+000
1	66.53279767	2.045176E-011	5.451762E-012	0	0.000000E+000
1	66.53835187	5.451762E-012	2.045176E-011	1	0.000000E+000
1	66.53861308	2.045176E-011	5.451762E-012	0	0.000000E+000
1	66.54603745	5.451762E-012	2.045176E-011	1	0.000000E+000
1	66.54655198	2.045176E-011	5.451762E-012	0	0.000000E+000
1	66.54941806	5.451762E-012	2.045176E-011	1	0.000000E+000
1	66.54953332	2.045176E-011	5.451762E-012	0	0.000000E+000
1	66.56018171	5.451762E-012	2.045176E-011	1	0.000000E+000
1	66.56024518	2.045176E-011	5.451762E-012	0	0.000000E+000
1	66.56039258	5.451762E-012	2.045176E-011	1	0.000000E+000
1	66.56043622	2.045176E-011	5.451762E-012	0	0.000000E+000
1	66.57514380	5.451762E-012	2.045176E-011	1	0.000000E+000
1	66.57524707	2.045176E-011	5.451762E-012	0	0.000000E+000
1	66.57532884	5.451762E-012	2.045176E-011	1	0.000000E+000
1	66.57701642	2.045176E-011	5.451762E-012	0	0.000000E+000
1	66.58550196	5.451762E-012	2.045176E-011	1	0.000000E+000
1	66.58644015	2.045176E-011	5.451762E-012	0	0.000000E+000
1	66.58646014	5.451762E-012	2.045176E-011	1	0.000000E+000
1	66.58723941	2.045176E-011	5.451762E-012	0	0.000000E+000
1	66.58728416	5.451762E-012	2.045176E-011	1	0.000000E+000
1	66.58869148	2.045176E-011	5.451762E-012	0	0.000000E+000
1	66.58928298	5.451762E-012	2.045176E-011	1	0.000000E+000
1	66.59067490	2.045176E-011	5.451762E-012	0	0.000000E+000
1	69.69779374	5.604537E-012	2.060454E-011	1	0.000000E+000
1	69.69793315	2.060454E-011	5.604537E-012	0	0.000000E+000
1	69.69924789	5.604537E-012	2.060454E-011	1	0.000000E+000
1	69.69931418	2.060454E-011	5.604537E-012	0	0.000000E+000
1	69.70048103	5.604537E-012	2.060454E-011	1	0.000000E+000
1	69.70125603	2.060454E-011	5.604537E-012	0	0.000000E+000
1	69.70129030	5.604537E-012	2.060454E-011	1	0.000000E+000
1	69.70140908	2.060454E-011	5.604537E-012	0	0.000000E+000
1	69.71522449	5.604537E-012	2.060454E-011	1	0.000000E+000
1	69.71554585	2.060454E-011	5.604537E-012	0	0.000000E+000
1	69.71557037	5.604537E-012	2.060454E-011	1	0.000000E+000
1	69.71587395	2.060454E-011	5.604537E-012	0	0.000000E+000
1	69.71844804	5.604537E-012	2.060454E-011	1	0.000000E+000
1	69.71896343	2.060454E-011	5.604537E-012	0	0.000000E+000
1	69.72459962	5.604537E-012	2.060454E-011	1	0.000000E+000
1	69.72505414	2.060454E-011	5.604537E-012	0	0.000000E+000
1	69.72508160	5.604537E-012	2.060454E-011	1	0.000000E+000
1	69.72889198	2.060454E-011	5.604537E-012	0	0.000000E+000
1	69.74041313	5.604537E-012	2.060454E-011	1	0.000000E+000
1	69.74181488	2.060454E-011	5.604537E-012	0	0.000000E+000
1	69.76024012	5.604537E-012	2.060454E-011	1	0.000000E+000
1	69.76040440	2.060454E-011	5.604537E-012	0	0.000000E+000
1	69.76423602	5.604537E-012	2.060454E-011	1	0.000000E+000
1	69.76430342	2.060454E-011	5.604537E-012	0	0.000000E+000
1	69.76651352	5.604537E-012	2.060454E-011	1	0.000000E+000
1	69.76954785	2.060454E-011	5.604537E-012	0	0.000000E+000
1	69.77199977	5.604537E-012	2.060454E-011	1	0.000000E+000
1	69.77222120	2.060454E-011	5.604537E-012	0	0.000000E+000
1	69.77343342	5.604537E-012	2.060454E-011	1	0.000000E+000
1	69.77344663	2.060454E-011	5.604537E-012	0	0.000000E+000
1	69.77776237	5.604537E-012	2.060454E-011	1	0.000000E+000
1	69.77895161	2.060454E-011	5.604537E-012	0	0.000000E+000
1	69.78571247	5.604537E-012	2.060454E-011	1	0.000000E+000
1	69.78662707	2.060454E-011	5.604537E-012	0	0.000000E+000
1	69.79419904	5.604537E-012	2.060454E-011	1	0.000000E+000
1	69.79505530	2.060454E-011	5.604537E-012	0	0.000000E+000
1	69.79906912	5.604537E-012	2.060454E-011	1	0.000000E+000
1	69.80055980	2.060454E-011	5.604537E-012	0	0.000000E+000
1	69.80210328	5.604537E-012	2.060454E-011	1	0.000000E+000
1	69.80277182	2.060454E-011	5.604537E-012	0	0.000000E+000
1	69.80278994	5.604537E-012	2.060454E-011	1	0.000000E+000
1	69.80292178	2.060454E-011	5.604537E-012	0	0.000000E+000
1	69.81420928	5.604537E-012	2.060454E-011	1	0.000000E+000
1	69.81456643	2.060454E-011	5.604537E-012	0	0.000000E+000
1	69.81459765	5.604537E-012	2.060454E-011	1	0.000000E+000
1	69.81502093	2.060454E-011	5.604537E-012	0	0.000000E+000
1	69.81505369	5.604537E-012	2.060454E-011	1	0.000000E+000
1	69.81554573	2.060454E-011	5.604537E-012	0	0.000000E+000
1	69.82565384	5.604537E-012	2.060454E-011	1	0.000000E+000
1	69.82579002	2.060454E-011	5.604537E-012	0	0.000000E+000
1	69.83433170	5.604537E-012	2.060454E-011	1	0.000000E+000
1	69.83590980	2.060454E-011	5.604537E-012	0	0.000000E+000
1	69.83593535	5.604537E-012	2.060454E-011	1	0.000000E+000
1	69.83658386	2.060454E-011	5.604537E-012	0	0.000000E+000
1	69.83886220	5.604537E-012	2.060454E-011	1	0.000000E+000
1	69.83993941	2.060454E-011	5.604537E-012	0	0.000000E+000
1	69.84021915	5.604537E-012	2.060454E-011	1	0.000000E+000
1	69.84050048	2.060454E-011	5.604537E-012	0	0.000000E+000
1	69.84296717	5.604537E-012	2.060454E-011	1	0.000000E+000
1	69.84391598	2.060454E-011	5.604537E-012	0	0.000000E+000
1	69.84409957	5.604537E-012	2.060454E-011	1	0.000000E+000
1	69.84601649	2.060454E-011	5.604537E-012	0	0.000000E+000
1	69.86602264	5.604537E-012	2.060454E-011	1	0.000000E+000
1	69.86641619	2.060454E-011	5.604537E-012	0	0.000000E+000
1	69.87060126	5.604537E-012	2.060454E-011	1	0.000000E+000
1	69.87126449	2.060454E-011	5.604537E-012	0	0.000000E+000
1	69.87709092	5.604537E-012	2.060454E-011	1	0.000000E+000
1	69.87726188	2.060454E-011	5.604537E-012	0	0.000000E+000
1	69.87731474	5.604537E-012	2.060454E-011	1	0.000000E+000
1	69.87871843	2.060454E-011	5.604537E-012	0	0.000000E+000
1	69.88335876	5.604537E-012	2.060454E-011	1	0.000000E+000
1	69.88455000	2.060454E-011	5.604537E-012	0	0.000000E+000
1	69.89073090	5.604537E-012	2.060454E-011	1	0.000000E+000
1	69.89094715	2.060454E-011	5.604537E-012	0	0.000000E+000
1	69.89095047	5.604537E-012	2.060454E-011	1	0.000000E+000
1	69.89190454	2.060454E-011	5.604537E-012	0	0.000000E+000
1	69.90252695	5.604537E-012	2.060454E-011	1	0.000000E+000
1	69.90264062	2.060454E-011	5.604537E-012	0	0.000000E+000
1	69.90276255	5.604537E-012	2.060454E-011	1	0.000000E+000
1	69.90342380	2.060454E-011	5.604537E-012	0	0.000000E+000
1	69.90356124	5.604537E-012	2.060454E-011	1	0.000000E+000
1	69.90359716	2.060454E-011	5.604537E-012	0	0.000000E+000
1	69.91695853	5.604537E-012	2.060454E-011	1	0.000000E+000
1	69.91815202	2.060454E-011	5.604537E-012	0	0.000000E+000
1	69.91818511	5.604537E-012	2.060454E-011	1	0.000000E+000
1	69.91972006	2.060454E-011	5.604537E-012	0	0.000000E+000
1	69.91972696	5.604537E-012	2.060454E-011	1	0.000000E+000
1	69.91980230	2.060454E-011	5.604537E-012	0	0.000000E+000
1	69.92462928	5.604537E-012	2.060454E-011	1	0.000000E+000
1	69.92881211	2.060454E-011	5.604537E-012	0	0.000000E+000
1	69.93550903	5.604537E-012	2.060454E-011	1	0.000000E+000
1	69.93665766	2.060454E-011	5.604537E-012	0	0.000000E+000
1	69.93706547	5.604537E-012	2.060454E-011	1	0.000000E+000
1	69.93790531	2.060454E-011	5.604537E-012	0	0.000000E+000
1	69.93962663	5.604537E-012	2.060454E-011	1	0.000000E+000
1	69.94011892	2.060454E-011	5.604537E-012	0	0.000000E+000
1	69.94179491	5.604537E-012	2.060454E-011	1	0.000000E+000
1	69.94218353	2.060454E-011	5.604537E-012	0	0.000000E+000
1	69.94220723	5.604537E-012	2.060454E-011	1	0.000000E+000
1	69.94334136	2.060454E-011	5.604537E-012	0	0.000000E+000
1	69.94336799	5.604537E-012	2.060454E-011	1	0.000000E+000
1	69.94426546	2.060454E-011	5.604537E-012	0	0.000000E+000
1	69.94472500	5.604537E-012	2.060454E-011	1	0.000000E+000
1	69.94475217	2.060454E-011	5.604537E-012	0	0.000000E+000
1	69.94480265	5.604537E-012	2.060454E-011	1	0.000000E+000
1	69.94570272	2.060454E-011	5.604537E-012	0	0.000000E+000
1	69.94572876	5.604537E-012	2.060454E-011	1	0.000000E+000
1	69.94712445	2.060454E-011	5.604537E-012	0	0.000000E+000
1	69.94714368	5.604537E-012	2.060454E-011	1	0.000000E+000
1	69.94939932	2.060454E-011	5.604537E-012	0	0.000000E+000
1	69.96062055	5.604537E-012	2.060454E-011	1	0.000000E+000
1	69.96063122	2.060454E-011	5.604537E-012	0	0.000000E+000
1	69.96829408	5.604537E-012	2.060454E-011	1	0.000000E+000
1	69.96991412	2.060454E-011	5.604537E-012	0	0.000000E+000
1	69.96993400	5.604537E-012	2.060454E-011	1	0.000000E+000
1	69.97334983	2.060454E-011	5.604537E-012	0	0.000000E+000
1	69.97339199	5.604537E-012	2.060454E-011	1	0.000000E+000
1	69.97447751	2.060454E-011	5.604537E-012	0	0.000000E+000
1	69.97517950	5.604537E-012	2.060454E-011	1	0.000000E+000
1	69.97562876	2.060454E-011	5.604537E-012	0	0.000000E+000
1	69.97564783	5.604537E-012	2.060454E-011	1	0.000000E+000
1	69.97585460	2.060454E-011	5.604537E-012	0	0.000000E+000
1	69.97589653	5.604537E-012	2.060454E-011	1	0.000000E+000
1	69.97732171	2.060454E-011	5.604537E-012	0	0.000000E+000
1	69.98786374	5.604537E-012	2.060454E-011	1	0.000000E+000
1	69.98806632	2.060454E-011	5.604537E-012	0	0.000000E+000
1	69.98808381	5.604537E-012	2.060454E-011	1	0.000000E+000
1	69.98851245	2.060454E-011	5.604537E-012	0	0.000000E+000
1	69.99772187	5.604537E-012	2.060454E-011	1	0.000000E+000
1	69.99786332	2.060454E-011	5.604537E-012	0	0.000000E+000
1	70.00972754	5.604537E-012	2.060454E-011	1	0.000000E+000
1	70.01041645	2.060454E-011	5.604537E-012	0	0.000000E+000
1	70.04340327	5.604537E-012	2.060454E-011	1	0.000000E+000
1	70.04492123	2.060454E-011	5.604537E-012	0	0.000000E+000
1	70.06046799	5.604537E-012	2.060454E-011	1	0.000000E+000
1	70.06063357	2.060454E-011	5.604537E-012	0	0.000000E+000
1	70.06990608	5.604537E-012	2.060454E-011	1	0.000000E+000
1	70.07166216	2.060454E-011	5.604537E-012	0	0.000000E+000
1	70.07578591	5.604537E-012	2.060454E-011	1	0.000000E+000
1	70.07598015	2.060454E-011	5.604537E-012	0	0.000000E+000
1	70.08088991	5.604537E-012	2.060454E-011	1	0.000000E+000
1	70.08108179	2.060454E-011	5.604537E-012	0	0.000000E+000
1	70.12106682	5.604537E-012	2.060454E-011	1	0.000000E+000
1	70.12141782	2.060454E-011	5.604537E-012	0	0.000000E+000
1	70.14343058	5.386295E-012	2.038629E-011	1	0.000000E+000
1	70.14465550	2.038629E-011	5.386295E-012	0	0.000000E+000
1	70.15203736	5.386295E-012	2.038629E-011	1	0.000000E+000
1	70.15321997	2.038629E-011	5.386295E-012	0	0.000000E+000
1	70.15324211	5.386295E-012	2.038629E-011	1	0.000000E+000
1	70.15326432	2.038629E-011	5.386295E-012	0	0.000000E+000
1	70.15330353	5.386295E-012	2.038629E-011	1	0.000000E+000
1	70.15464658	2.038629E-011	5.386295E-012	0	0.000000E+000
1	70.15888211	5.386295E-012	2.038629E-011	1	0.000000E+000
1	70.15952830	2.038629E-011	5.386295E-012	0	0.000000E+000
1	70.16176294	5.386295E-012	2.038629E-011	1	0.000000E+000
1	70.16260461	2.038629E-011	5.386295E-012	0	0.000000E+000
1	70.16266834	5.386295E-012	2.038629E-011	1	0.000000E+000
1	70.16283317	2.038629E-011	5.386295E-012	0	0.000000E+000
1	70.16906490	5.386295E-012	2.038629E-011	1	0.000000E+000
1	70.16939659	2.038629E-011	5.386295E-012	0	0.000000E+000
1	70.17180010	5.386295E-012	2.038629E-011	1	0.000000E+000
1	70.17230788	2.038629E-011	5.386295E-012	0	0.000000E+000
1	70.17233316	5.386295E-012	2.038629E-011	1	0.000000E+000
1	70.17319858	2.038629E-011	5.386295E-012	0	0.000000E+000
1	70.17324663	5.386295E-012	2.038629E-011	1	0.000000E+000
1	70.17344024	2.038629E-011	5.386295E-012	0	0.000000E+000
1	70.17613261	5.386295E-012	2.038629E-011	1	0.000000E+000
1	70.17666491	2.038629E-011	5.386295E-012	0	0.000000E+000
1	70.17959172	5.386295E-012	2.038629E-011	1	0.000000E+000
1	70.18144340	2.038629E-011	5.386295E-012	0	0.000000E+000
1	70.18905465	5.386295E-012	2.038629E-011	1	0.000000E+000
1	70.18939426	2.038629E-011	5.386295E-012	0	0.000000E+000
1	70.19895202	5.386295E-012	2.038629E-011	1	0.000000E+000
1	70.19930432	2.038629E-011	5.386295E-012	0	0.000000E+000
1	70.19933200	5.386295E-012	2.038629E-011	1	0.000000E+000
1	70.19947070	2.038629E-011	5.386295E-012	0	0.000000E+000
1	70.19958115	5.386295E-012	2.038629E-011	1	0.000000E+000
1	70.20213907	2.038629E-011	5.386295E-012	0	0.000000E+000
1	70.20467774	5.386295E-012	2.038629E-011	1	0.000000E+000
1	70.20503081	2.038629E-011	5.386295E-012	0	0.000000E+000
1	70.21384074	5.386295E-012	2.038629E-011	1	0.000000E+000
1	70.21498014	2.038629E-011	5.386295E-012	0	0.000000E+000
1	70.21501501	5.386295E-012	2.038629E-011	1	0.000000E+000
1	70.21678614	2.038629E-011	5.386295E-012	0	0.000000E+000
1	70.24585992	5.386295E-012	2.038629E-011	1	0.000000E+000
1	70.24706263	2.038629E-011	5.386295E-012	0	0.000000E+000
1	70.24847004	5.386295E-012	2.038629E-011	1	0.000000E+000
1	70.24871154	2.038629E-011	5.386295E-012	0	0.000000E+000
1	73.60329036	5.346914E-012	2.034691E-011	1	0.000000E+000
1	73.60388219	2.034691E-011	5.346914E-012	0	0.000000E+000
1	73.60391317	5.346914E-012	2.034691E-011	1	0.000000E+000
1	73.60419792	2.034691E-011	5.346914E-012	0	0.000000E+000
1	73.60581659	5.346914E-012	2.034691E-011	1	0.000000E+000
1	73.60595570	2.034691E-011	5.346914E-012	0	0.000000E+000
1	73.63546061	5.346914E-012	2.034691E-011	1	0.000000E+000
1	73.63548034	2.034691E-011	5.346914E-012	0	0.000000E+000
1	73.63600176	5.346914E-012	2.034691E-011	1	0.000000E+000
1	73.63602858	2.034691E-011	5.346914E-012	0	0.000000E+000
1	73.63808629	5.346914E-012	2.034691E-011	1	0.000000E+000
1	73.63814419	2.034691E-011	5.346914E-012	0	0.000000E+000
1	73.65916989	5.346914E-012	2.034691E-011	1	0.000000E+000
1	73.65954595	2.034691E-011	5.346914E-012	0	0.000000E+000
1	73.66013650	5.346914E-012	2.034691E-011	1	0.000000E+000
1	73.66116068	2.034691E-011	5.346914E-012	0	0.000000E+000
1	73.68066237	5.346914E-012	2.034691E-011	1	0.000000E+000
1	73.68109727	2.034691E-011	5.346914E-012	0	0.000000E+000
1	73.68114143	5.346914E-012	2.034691E-011	1	0.000000E+000
1	73.68129431	2.034691E-011	5.346914E-012	0	0.000000E+000
1	73.68375674	5.346914E-012	2.034691E-011	1	0.000000E+000
1	73.68454000	2.034691E-011	5.346914E-012	0	0.000000E+000
1	73.68955832	5.346914E-012	2.034691E-011	1	0.000000E+000
1	73.68993249	2.034691E-011	5.346914E-012	0	0.000000E+000
1	73.68995324	5.346914E-012	2.034691E-011	1	0.000000E+000
1	73.69096382	2.034691E-011	5.346914E-012	0	0.000000E+000
1	73.69100906	5.346914E-012	2.034691E-011	1	0.000000E+000
1	73.69108419	2.034691E-011	5.346914E-012	0	0.000000E+000
1	73.71090793	5.346914E-012	2.034691E-011	1	0.000000E+000
1	73.71105982	2.034691E-011	5.346914E-012	0	0.000000E+000
1	73.75913948	5.346914E-012	2.034691E-011	1	0.000000E+000
1	73.75944032	2.034691E-011	5.346914E-012	0	0.000000E+000
1	73.75947294	5.346914E-012	2.034691E-011	1	0.000000E+000
1	73.76211473	2.034691E-011	5.346914E-012	0	0.000000E+000
1	73.76319836	5.346914E-012	2.034691E-011	1	0.000000E+000
1	73.76381541	2.034691E-011	5.346914E-012	0	0.000000E+000
1	73.76384928	5.346914E-012	2.034691E-011	1	0.000000E+000
1	73.76388812	2.034691E-011	5.346914E-012	0	0.000000E+000
1	73.76666831	5.346914E-012	2.034691E-011	1	0.000000E+000
1	73.76676680	2.034691E-011	5.346914E-012	0	0.000000E+000
1	73.78343827	5.346914E-012	2.034691E-011	1	0.000000E+000
1	73.78351423	2.034691E-011	5.346914E-012	0	0.000000E+000
1	73.78352491	5.346914E-012	2.034691E-011	1	0.000000E+000
1	73.78410055	2.034691E-011	5.346914E-012	0	0.000000E+000
1	73.78410242	5.346914E-012	2.034691E-011	1	0.000000E+000
1	73.78415622	2.034691E-011	5.346914E-012	0	0.000000E+000
1	73.79276819	5.346914E-012	2.034691E-011	1	0.000000E+000
1	73.79278072	2.034691E-011	5.346914E-012	0	0.000000E+000
1	73.81329904	5.346914E-012	2.034691E-011	1	0.000000E+000
1	73.81342378	2.034691E-011	5.346914E-012	0	0.000000E+000
1	73.82061733	5.346914E-012	2.034691E-011	1	0.000000E+000
1	73.82067041	2.034691E-011	5.346914E-012	0	0.000000E+000
1	73.82173693	5.346914E-012	2.034691E-011	1	0.000000E+000
1	73.82189207	2.034691E-011	5.346914E-012	0	0.000000E+000
1	73.83249052	5.346914E-012	2.034691E-011	1	0.000000E+000
1	73.83397698	2.034691E-011	5.346914E-012	0	0.000000E+000
1	73.83399464	5.346914E-012	2.034691E-011	1	0.000000E+000
1	73.83450300	2.034691E-011	5.346914E-012	0	0.000000E+000
1	73.84949782	5.346914E-012	2.034691E-011	1	0.000000E+000
1	73.84996755	2.034691E-011	5.346914E-012	0	0.000000E+000
1	73.84997537	5.346914E-012	2.034691E-011	1	0.000000E+000
1	73.85029466	2.034691E-011	5.346914E-012	0	0.000000E+000
1	73.85159424	5.346914E-012	2.034691E-011	1	0.000000E+000
1	73.85194201	2.034691E-011	5.346914E-012	0	0.000000E+000
1	73.85237353	5.346914E-012	2.034691E-011	1	0.000000E+000
1	73.85299143	2.034691E-011	5.346914E-012	0	0.000000E+000
1	73.85352941	5.346914E-012	2.034691E-011	1	0.000000E+000
1	73.85380267	2.034691E-011	5.346914E-012	0	0.000000E+000
1	73.85937146	5.346914E-012	2.034691E-011	1	0.000000E+000
1	73.86020509	2.034691E-011	5.346914E-012	0	0.000000E+000
1	73.87560366	5.346914E-012	2.034691E-011	1	0.000000E+000
1	73.87579249	2.034691E-011	5.346914E-012	0	0.000000E+000
1	73.88247016	5.346914E-012	2.034691E-011	1	0.000000E+000
1	73.88279710	2.034691E-011	5.346914E-012	0	0.000000E+000
1	73.88284302	5.346914E-012	2.034691E-011	1	0.000000E+000
1	73.88297869	2.034691E-011	5.346914E-012	0	0.000000E+000
1	73.89542621	5.346914E-012	2.034691E-011	1	0.000000E+000
1	73.89559919	2.034691E-011	5.346914E-012	0	0.000000E+000
1	73.89563009	5.346914E-012	2.034691E-011	1	0.000000E+000
1	73.89612171	2.034691E-011	5.346914E-012	0	0.000000E+000
1	73.90950907	5.346914E-012	2.034691E-011	1	0.000000E+000
1	73.90961298	2.034691E-011	5.346914E-012	0	0.000000E+000
1	73.90961607	5.346914E-012	2.034691E-011	1	0.000000E+000
1	73.91025556	2.034691E-011	5.346914E-012	0	0.000000E+000
1	73.91771256	5.346914E-012	2.034691E-011	1	0.000000E+000
1	73.91806794	2.034691E-011	5.346914E-012	0	0.000000E+000
1	73.91821521	5.346914E-012	2.034691E-011	1	0.000000E+000
1	73.91856808	2.034691E-011	5.346914E-012	0	0.000000E+000
1	73.93545846	5.346914E-012	2.034691E-011	1	0.000000E+000
1	73.93625537	2.034691E-011	5.346914E-012	0	0.000000E+000
1	73.94549672	5.346914E-012	2.034691E-011	1	0.000000E+000
1	73.94570592	2.034691E-011	5.346914E-012	0	0.000000E+000
1	73.95388834	5.346914E-012	2.034691E-011	1	0.000000E+000
1	73.95402730	2.034691E-011	5.346914E-012	0	0.000000E+000
1	73.97756679	5.346914E-012	2.034691E-011	1	0.000000E+000
1	73.97785677	2.034691E-011	5.346914E-012	0	0.000000E+000
1	73.97816492	5.346914E-012	2.034691E-011	1	0.000000E+000
1	73.97928180	2.034691E-011	5.346914E-012	0	0.000000E+000
1	73.98310167	5.346914E-012	2.034691E-011	1	0.000000E+000
1	73.98353311	2.034691E-011	5.346914E-012	0	0.000000E+000
1	73.99294917	5.346914E-012	2.034691E-011	1	0.000000E+000
1	73.99384519	2.034691E-011	5.346914E-012	0	0.000000E+000
1	73.99741271	5.346914E-012	2.034691E-011	1	0.000000E+000
1	73.99742707	2.034691E-011	5.346914E-012	0	0.000000E+000
1	73.99834407	5.346914E-012	2.034691E-011	1	0.000000E+000
1	73.99837584	2.034691E-011	5.346914E-012	0	0.000000E+000
1	74.00646593	5.346914E-012	2.034691E-011	1	0.000000E+000
1	74.00815527	2.034691E-011	5.346914E-012	0	0.000000E+000
1	74.00816037	5.346914E-012	2.034691E-011	1	0.000000E+000
1	74.00840679	2.034691E-011	5.346914E-012	0	0.000000E+000
1	74.00844148	5.346914E-012	2.034691E-011	1	0.000000E+000
1	74.00942296	2.034691E-011	5.346914E-012	0	0.000000E+000
1	74.01676387	5.346914E-012	2.034691E-011	1	0.000000E+000
1	74.01693245	2.034691E-011	5.346914E-012	0	0.000000E+000
1	74.01696339	5.346914E-012	2.034691E-011	1	0.000000E+000
1	74.01710289	2.034691E-011	5.346914E-012	0	0.000000E+000
1	74.03110006	5.346914E-012	2.034691E-011	1	0.000000E+000
1	74.03113776	2.034691E-011	5.346914E-012	0	0.000000E+000
1	74.04780668	5.346914E-012	2.034691E-011	1	0.000000E+000
1	74.04809187	2.034691E-011	5.346914E-012	0	0.000000E+000
1	74.04835184	5.346914E-012	2.034691E-011	1	0.000000E+000
1	74.04892385	2.034691E-011	5.346914E-012	0	0.000000E+000
1	74.05206227	5.346914E-012	2.034691E-011	1	0.000000E+000
1	74.05235096	2.034691E-011	5.346914E-012	0	0.000000E+000
1	74.07369870	5.346914E-012	2.034691E-011	1	0.000000E+000
1	74.07407356	2.034691E-011	5.346914E-012	0	0.000000E+000
1	74.07412422	5.346914E-012	2.034691E-011	1	0.000000E+000
1	74.07539074	2.034691E-011	5.346914E-012	0	0.000000E+000
1	74.10459375	5.346914E-012	2.034691E-011	1	0.000000E+000
1	74.10462211	2.034691E-011	5.346914E-012	0	0.000000E+000
1	74.99982113	5.391757E-012	2.039176E-011	1	0.000000E+000
1	74.99999422	2.039176E-011	5.391757E-012	0	0.000000E+000
1	75.01648942	5.391757E-012	2.039176E-011	1	0.000000E+000
1	75.01693262	2.039176E-011	5.391757E-012	0	0.000000E+000
1	75.03773893	5.391757E-012	2.039176E-011	1	0.000000E+000
1	75.03841225	2.039176E-011	5.391757E-012	0	0.000000E+000
1	75.07102445	5.391757E-012	2.039176E-011	1	0.000000E+000
1	75.07106421	2.039176E-011	5.391757E-012	0	0.000000E+000
1	75.07115035	5.391757E-012	2.039176E-011	1	0.000000E+000
1	75.07220680	2.039176E-011	5.391757E-012	0	0.000000E+000
1	75.07279087	5.391757E-012	2.039176E-011	1	0.000000E+000
1	75.07298478	2.039176E-011	5.391757E-012	0	0.000000E+000
1	75.07389670	5.391757E-012	2.039176E-011	1	0.000000E+000
1	75.07450994	2.039176E-011	5.391757E-012	0	0.000000E+000
1	75.07571275	5.391757E-012	2.039176E-011	1	0.000000E+000
1	75.07572380	2.039176E-011	5.391757E-012	0	0.000000E+000
1	75.08201433	5.391757E-012	2.039176E-011	1	0.000000E+000
1	75.08214990	2.039176E-011	5.391757E-012	0	0.000000E+000
1	75.08221856	5.391757E-012	2.039176E-011	1	0.000000E+000
1	75.08263220	2.039176E-011	5.391757E-012	0	0.000000E+000
1	75.08683074	5.391757E-012	2.039176E-011	1	0.000000E+000
1	75.08689273	2.039176E-011	5.391757E-012	0	0.000000E+000
1	75.09658654	5.391757E-012	2.039176E-011	1	0.000000E+000
1	75.09700518	2.039176E-011	5.391757E-012	0	0.000000E+000
1	75.10171327	5.391757E-012	2.039176E-011	1	0.000000E+000
1	75.10177355	2.039176E-011	5.391757E-012	0	0.000000E+000
1	75.10469698	5.391757E-012	2.039176E-011	1	0.000000E+000
1	75.10480794	2.039176E-011	5.391757E-012	0	0.000000E+000
1	75.11126524	5.391757E-012	2.039176E-011	1	0.000000E+000
1	75.11141738	2.039176E-011	5.391757E-012	0	0.000000E+000
1	75.11402982	5.391757E-012	2.039176E-011	1	0.000000E+000
1	75.11406558	2.039176E-011	5.391757E-012	0	0.000000E+000
1	75.13696349	5.391757E-012	2.039176E-011	1	0.000000E+000
1	75.13746141	2.039176E-011	5.391757E-012	0	0.000000E+000
1	75.15188311	5.391757E-012	2.039176E-011	1	0.000000E+000
1	75.15197093	2.039176E-011	5.391757E-012	0	0.000000E+000
1	75.15199430	5.391757E-012	2.039176E-011	1	0.000000E+000
1	75.15211328	2.039176E-011	5.391757E-012	0	0.000000E+000
1	75.15216098	5.391757E-012	2.039176E-011	1	0.000000E+000
1	75.15227970	2.039176E-011	5.391757E-012	0	0.000000E+000
1	75.15518367	5.391757E-012	2.039176E-011	1	0.000000E+000
1	75.15540145	2.039176E-011	5.391757E-012	0	0.000000E+000
1	75.15854679	5.391757E-012	2.039176E-011	1	0.000000E+000
1	75.15886402	2.039176E-011	5.391757E-012	0	0.000000E+000
1	75.15889568	5.391757E-012	2.039176E-011	1	0.000000E+000
1	75.15974275	2.039176E-011	5.391757E-012	0	0.000000E+000
1	75.16656868	5.391757E-012	2.039176E-011	1	0.000000E+000
1	75.16699623	2.039176E-011	5.391757E-012	0	0.000000E+000
1	75.17811011	5.391757E-012	2.039176E-011	1	0.000000E+000
1	75.17910450	2.039176E-011	5.391757E-012	0	0.000000E+000
1	75.18486530	5.391757E-012	2.039176E-011	1	0.000000E+000
1	75.18618977	2.039176E-011	5.391757E-012	0	0.000000E+000
1	75.19354304	5.391757E-012	2.039176E-011	1	0.000000E+000
1	75.19363391	2.039176E-011	5.391757E-012	0	0.000000E+000
1	75.19556277	5.391757E-012	2.039176E-011	1	0.000000E+000
1	75.19610016	2.039176E-011	5.391757E-012	0	0.000000E+000
1	75.20511638	5.391757E-012	2.039176E-011	1	0.000000E+000
1	75.20515429	2.039176E-011	5.391757E-012	0	0.000000E+000
1	75.23781769	5.391757E-012	2.039176E-011	1	0.000000E+000
1	75.23854781	2.039176E-011	5.391757E-012	0	0.000000E+000
1	75.23866534	5.391757E-012	2.039176E-011	1	0.000000E+000
1	75.23941054	2.039176E-011	5.391757E-012	0	0.000000E+000
1	75.23948914	5.391757E-012	2.039176E-011	1	0.000000E+000
1	75.23953617	2.039176E-011	5.391757E-012	0	0.000000E+000
1	75.24392719	5.391757E-012	2.039176E-011	1	0.000000E+000
1	75.24453413	2.039176E-011	5.391757E-012	0	0.000000E+000
1	75.24535044	5.391757E-012	2.039176E-011	1	0.000000E+000
1	75.24609363	2.039176E-011	5.391757E-012	0	0.000000E+000
1	75.26241323	5.391757E-012	2.039176E-011	1	0.000000E+000
1	75.26311895	2.039176E-011	5.391757E-012	0	0.000000E+000
1	75.26529454	5.391757E-012	2.039176E-011	1	0.000000E+000
1	75.26601115	2.039176E-011	5.391757E-012	0	0.000000E+000
1	75.28094942	5.391757E-012	2.039176E-011	1	0.000000E+000
1	75.28155835	2.039176E-011	5.391757E-012	0	0.000000E+000
1	75.28157651	5.391757E-012	2.039176E-011	1	0.000000E+000
1	75.28238397	2.039176E-011	5.391757E-012	0	0.000000E+000
1	75.30021335	5.391757E-012	2.039176E-011	1	0.000000E+000
1	75.30025647	2.039176E-011	5.391757E-012	0	0.000000E+000
1	75.30716859	5.391757E-012	2.039176E-011	1	0.000000E+000
1	75.30743367	2.039176E-011	5.391757E-012	0	0.000000E+000
1	75.30744874	5.391757E-012	2.039176E-011	1	0.000000E+000
1	75.30770004	2.039176E-011	5.391757E-012	0	0.000000E+000
1	75.30866952	5.391757E-012	2.039176E-011	1	0.000000E+000
1	75.30917137	2.039176E-011	5.391757E-012	0	0.000000E+000
1	75.31666763	5.391757E-012	2.039176E-011	1	0.000000E+000
1	75.31777228	2.039176E-011	5.391757E-012	0	0.000000E+000
1	75.32195007	5.391757E-012	2.039176E-011	1	0.000000E+000
1	75.32246517	2.039176E-011	5.391757E-012	0	0.000000E+000
1	75.32329348	5.391757E-012	2.039176E-011	1	0.000000E+000
1	75.32393261	2.039176E-011	5.391757E-012	0	0.000000E+000
1	75.33660762	5.391757E-012	2.039176E-011	1	0.000000E+000
1	75.33674909	2.039176E-011	5.391757E-012	0	0.000000E+000
1	75.33675637	5.391757E-012	2.039176E-011	1	0.000000E+000
1	75.33681400	2.039176E-011	5.391757E-012	0	0.000000E+000
1	75.33905248	5.391757E-012	2.039176E-011	1	0.000000E+000
1	75.33934799	2.039176E-011	5.391757E-012	0	0.000000E+000
1	75.34418799	5.391757E-012	2.039176E-011	1	0.000000E+000
1	75.34523955	2.039176E-011	5.391757E-012	0	0.000000E+000
1	75.34527917	5.391757E-012	2.039176E-011	1	0.000000E+000
1	75.34531993	2.039176E-011	5.391757E-012	0	0.000000E+000
1	75.35097814	5.391757E-012	2.039176E-011	1	0.000000E+000
1	75.35162230	2.039176E-011	5.391757E-012	0	0.000000E+000
1	75.35370526	5.391757E-012	2.039176E-011	1	0.000000E+000
1	75.35389690	2.039176E-011	5.391757E-012	0	0.000000E+000
1	75.35451265	5.391757E-012	2.039176E-011	1	0.000000E+000
1	75.35475261	2.039176E-011	5.391757E-012	0	0.000000E+000
1	75.36186073	5.391757E-012	2.039176E-011	1	0.000000E+000
1	75.36187442	2.039176E-011	5.391757E-012	0	0.000000E+000
1	75.37113067	5.391757E-012	2.039176E-011	1	0.000000E+000
1	75.37172871	2.039176E-011	5.391757E-012	0	0.000000E+000
1	75.37737781	5.391757E-012	2.039176E-011	1	0.000000E+000
1	75.37816056	2.039176E-011	5.391757E-012	0	0.000000E+000
1	75.38031613	5.391757E-012	2.039176E-011	1	0.000000E+000
1	75.38127340	2.039176E-011	5.391757E-012	0	0.000000E+000
1	75.41694524	5.391757E-012	2.039176E-011	1	0.000000E+000
1	75.41750391	2.039176E-011	5.391757E-012	0	0.000000E+000
1	75.43555121	5.391757E-012	2.039176E-011	1	0.000000E+000
1	75.43649712	2.039176E-011	5.391757E-012	0	0.000000E+000
1	75.44144278	5.391757E-012	2.039176E-011	1	0.000000E+000
1	75.44325127	2.039176E-011	5.391757E-012	0	0.000000E+000
1	75.44336928	5.391757E-012	2.039176E-011	1	0.000000E+000
1	75.44367369	2.039176E-011	5.391757E-012	0	0.000000E+000
1	75.44370544	5.391757E-012	2.039176E-011	1	0.000000E+000
1	75.44384183	2.039176E-011	5.391757E-012	0	0.000000E+000
1	75.44870663	5.391757E-012	2.039176E-011	1	0.000000E+000
1	75.44876153	2.039176E-011	5.391757E-012	0	0.000000E+000
1	75.45343567	5.391757E-012	2.039176E-011	1	0.000000E+000
1	75.45360784	2.039176E-011	5.391757E-012	0	0.000000E+000
1	75.45893966	5.391757E-012	2.039176E-011	1	0.000000E+000
1	75.45896574	2.039176E-011	5.391757E-012	0	0.000000E+000
1	75.46085609	5.391757E-012	2.039176E-011	1	0.000000E+000
1	75.46194609	2.039176E-011	5.391757E-012	0	0.000000E+000
1	75.46307018	5.391757E-012	2.039176E-011	1	0.000000E+000
1	75.46376963	2.039176E-011	5.391757E-012	0	0.000000E+000
1	75.46432026	5.391757E-012	2.039176E-011	1	0.000000E+000
1	75.46737184	2.039176E-011	5.391757E-012	0	0.000000E+000
1	75.48113401	5.391757E-012	2.039176E-011	1	0.000000E+000
1	75.48140752	2.039176E-011	5.391757E-012	0	0.000000E+000
1	75.48292300	5.391757E-012	2.039176E-011	1	0.000000E+000
1	75.48300537	2.039176E-011	5.391757E-012	0	0.000000E+000
1	75.49259698	5.391757E-012	2.039176E-011	1	0.000000E+000
1	75.49382426	2.039176E-011	5.391757E-012	0	0.000000E+000
1	75.51241510	5.391757E-012	2.039176E-011	1	0.000000E+000
1	75.51270275	2.039176E-011	5.391757E-012	0	0.000000E+000
1	75.51432481	5.391757E-012	2.039176E-011	1	0.000000E+000
1	75.51466424	2.039176E-011	5.391757E-012	0	0.000000E+000
1	75.51485496	5.391757E-012	2.039176E-011	1	0.000000E+000
1	75.51563302	2.039176E-011	5.391757E-012	0	0.000000E+000
1	75.51567325	5.391757E-012	2.039176E-011	1	0.000000E+000
1	75.51600367	2.039176E-011	5.391757E-012	0	0.000000E+000
1	75.53412607	5.391757E-012	2.039176E-011	1	0.000000E+000
1	75.53416691	2.039176E-011	5.391757E-012	0	0.000000E+000
1	75.54595547	5.391757E-012	2.039176E-011	1	0.000000E+000
1	75.54707552	2.039176E-011	5.391757E-012	0	0.000000E+000
1	75.55437581	5.391757E-012	2.039176E-011	1	0.000000E+000
1	75.55459842	2.039176E-011	5.391757E-012	0	0.000000E+000
1	75.56596249	5.391757E-012	2.039176E-011	1	0.000000E+000
1	75.56624452	2.039176E-011	5.391757E-012	0	0.000000E+000
1	75.56625227	5.391757E-012	2.039176E-011	1	0.000000E+000
1	75.56739765	2.039176E-011	5.391757E-012	0	0.000000E+000
1	75.59078222	5.391757E-012	2.039176E-011	1	0.000000E+000
1	75.59091360	2.039176E-011	5.391757E-012	0	0.000000E+000
1	75.59304972	5.391757E-012	2.039176E-011	1	0.000000E+000
1	75.59494570	2.039176E-011	5.391757E-012	0	0.000000E+000
1	75.59496949	5.391757E-012	2.039176E-011	1	0.000000E+000
1	75.59861240	2.039176E-011	5.391757E-012	0	0.000000E+000
1	75.59882140	5.391757E-012	2.039176E-011	1	0.000000E+000
1	75.59893243	2.039176E-011	5.391757E-012	0	0.000000E+000
1	75.60203204	5.391757E-012	2.039176E-011	1	0.000000E+000
1	75.60238800	2.039176E-011	5.391757E-012	0	0.000000E+000
1	75.61364187	5.391757E-012	2.039176E-011	1	0.000000E+000
1	75.61413183	2.039176E-011	5.391757E-012	0	0.000000E+000
1	75.61413669	5.391757E-012	2.039176E-011	1	0.000000E+000
1	75.61466107	2.039176E-011	5.391757E-012	0	0.000000E+000
1	75.61492502	5.391757E-012	2.039176E-011	1	0.000000E+000
1	75.61581622	2.039176E-011	5.391757E-012	0	0.000000E+000
1	75.61667179	5.391757E-012	2.039176E-011	1	0.000000E+000
1	75.61718730	2.039176E-011	5.391757E-012	0	0.000000E+000
1	75.61721805	5.391757E-012	2.039176E-011	1	0.000000E+000
1	75.61739062	2.039176E-011	5.391757E-012	0	0.000000E+000
1	75.61756618	5.391757E-012	2.039176E-011	1	0.000000E+000
1	75.61759371	2.039176E-011	5.391757E-012	0	0.000000E+000
1	75.62856503	5.391757E-012	2.039176E-011	1	0.000000E+000
1	75.62859628	2.039176E-011	5.391757E-012	0	0.000000E+000
1	75.64431481	5.391757E-012	2.039176E-011	1	0.000000E+000
1	75.64432743	2.039176E-011	5.391757E-012	0	0.000000E+000
1	75.64439898	5.391757E-012	2.039176E-011	1	0.000000E+000
1	75.64462141	2.039176E-011	5.391757E-012	0	0.000000E+000
1	75.65378765	5.391757E-012	2.039176E-011	1	0.000000E+000
1	75.65492837	2.039176E-011	5.391757E-012	0	0.000000E+000
1	75.66155543	5.391757E-012	2.039176E-011	1	0.000000E+000
1	75.66187815	2.039176E-011	5.391757E-012	0	0.000000E+000
1	75.66681347	5.391757E-012	2.039176E-011	1	0.000000E+000
1	75.66800875	2.039176E-011	5.391757E-012	0	0.000000E+000
1	75.67695723	5.391757E-012	2.039176E-011	1	0.000000E+000
1	75.67849388	2.039176E-011	5.391757E-012	0	0.000000E+000
1	75.68325288	5.391757E-012	2.039176E-011	1	0.000000E+000
1	75.68416801	2.039176E-011	5.391757E-012	0	0.000000E+000
1	75.68530527	5.391757E-012	2.039176E-011	1	0.000000E+000
1	75.68569038	2.039176E-011	5.391757E-012	0	0.000000E+000
1	75.68779026	5.391757E-012	2.039176E-011	1	0.000000E+000
1	75.68796045	2.039176E-011	5.391757E-012	0	0.000000E+000
1	75.69474889	5.391757E-012	2.039176E-011	1	0.000000E+000
1	75.69540062	2.039176E-011	5.391757E-012	0	0.000000E+000
1	75.69543409	5.391757E-012	2.039176E-011	1	0.000000E+000
1	75.69549349	2.039176E-011	5.391757E-012	0	0.000000E+000
1	75.70321737	5.391757E-012	2.039176E-011	1	0.000000E+000
1	75.70373803	2.039176E-011	5.391757E-012	0	0.000000E+000
1	75.75486068	5.391757E-012	2.039176E-011	1	0.000000E+000
1	75.75560787	2.039176E-011	5.391757E-012	0	0.000000E+000
1	75.75775179	5.391757E-012	2.039176E-011	1	0.000000E+000
1	75.75859263	2.039176E-011	5.391757E-012	0	0.000000E+000
1	75.76587175	5.391757E-012	2.039176E-011	1	0.000000E+000
1	75.76661248	2.039176E-011	5.391757E-012	0	0.000000E+000
1	75.76663949	5.391757E-012	2.039176E-011	1	0.000000E+000
1	75.76674456	2.039176E-011	5.391757E-012	0	0.000000E+000
1	84.50262945	5.214955E-012	2.021496E-011	1	0.000000E+000
1	84.50284714	2.021496E-011	5.214955E-012	0	0.000000E+000
1	84.50869916	5.214955E-012	2.021496E-011	1	0.000000E+000
1	84.51119336	2.021496E-011	5.214955E-012	0	0.000000E+000
1	84.51287283	5.214955E-012	2.021496E-011	1	0.000000E+000
1	84.51344483	2.021496E-011	5.214955E-012	0	0.000000E+000
1	84.52202762	5.214955E-012	2.021496E-011	1	0.000000E+000
1	84.52251791	2.021496E-011	5.214955E-012	0	0.000000E+000
1	84.52253540	5.214955E-012	2.021496E-011	1	0.000000E+000
1	84.52402770	2.021496E-011	5.214955E-012	0	0.000000E+000
1	84.52576697	5.214955E-012	2.021496E-011	1	0.000000E+000
1	84.52862438	2.021496E-011	5.214955E-012	0	0.000000E+000
1	84.53548316	5.214955E-012	2.021496E-011	1	0.000000E+000
1	84.53803374	2.021496E-011	5.214955E-012	0	0.000000E+000
1	84.53806384	5.214955E-012	2.021496E-011	1	0.000000E+000
1	84.53848417	2.021496E-011	5.214955E-012	0	0.000000E+000
1	84.55129872	5.214955E-012	2.021496E-011	1	0.000000E+000
1	84.55130924	2.021496E-011	5.214955E-012	0	0.000000E+000
1	84.55252933	5.214955E-012	2.021496E-011	1	0.000000E+000
1	84.55282176	2.021496E-011	5.214955E-012	0	0.000000E+000
1	84.55333319	5.214955E-012	2.021496E-011	1	0.000000E+000
1	84.55393717	2.021496E-011	5.214955E-012	0	0.000000E+000
1	84.55395086	5.214955E-012	2.021496E-011	1	0.000000E+000
1	84.55454553	2.021496E-011	5.214955E-012	0	0.000000E+000
1	84.55506496	5.214955E-012	2.021496E-011	1	0.000000E+000
1	84.55508629	2.021496E-011	5.214955E-012	0	0.000000E+000
1	84.55511895	5.214955E-012	2.021496E-011	1	0.000000E+000
1	84.55571938	2.021496E-011	5.214955E-012	0	0.000000E+000
1	84.55751937	5.214955E-012	2.021496E-011	1	0.000000E+000
1	84.55780469	2.021496E-011	5.214955E-012	0	0.000000E+000
1	84.55800712	5.214955E-012	2.021496E-011	1	0.000000E+000
1	84.55858841	2.021496E-011	5.214955E-012	0	0.000000E+000
1	84.57109378	5.214955E-012	2.021496E-011	1	0.000000E+000
1	84.57129106	2.021496E-011	5.214955E-012	0	0.000000E+000
1	84.57206355	5.214955E-012	2.021496E-011	1	0.000000E+000
1	84.57259468	2.021496E-011	5.214955E-012	0	0.000000E+000
1	84.57436115	5.214955E-012	2.021496E-011	1	0.000000E+000
1	84.57665217	2.021496E-011	5.214955E-012	0	0.000000E+000
1	84.57905690	5.214955E-012	2.021496E-011	1	0.000000E+000
1	84.58068073	2.021496E-011	5.214955E-012	0	0.000000E+000
1	84.59137730	5.214955E-012	2.021496E-011	1	0.000000E+000
1	84.59154382	2.021496E-011	5.214955E-012	0	0.000000E+000
1	84.59159033	5.214955E-012	2.021496E-011	1	0.000000E+000
1	84.59162590	2.021496E-011	5.214955E-012	0	0.000000E+000
1	84.59409307	5.214955E-012	2.021496E-011	1	0.000000E+000
1	84.59415643	2.021496E-011	5.214955E-012	0	0.000000E+000
1	84.60143934	5.214955E-012	2.021496E-011	1	0.000000E+000
1	84.60500049	2.021496E-011	5.214955E-012	0	0.000000E+000
1	84.60502635	5.214955E-012	2.021496E-011	1	0.000000E+000
1	84.60636920	2.021496E-011	5.214955E-012	0	0.000000E+000
1	84.60942034	5.214955E-012	2.021496E-011	1	0.000000E+000
1	84.60950115	2.021496E-011	5.214955E-012	0	0.000000E+000
1	84.61108697	5.214955E-012	2.021496E-011	1	0.000000E+000
1	84.61165119	2.021496E-011	5.214955E-012	0	0.000000E+000
1	84.61211180	5.214955E-012	2.021496E-011	1	0.000000E+000
1	84.61236851	2.021496E-011	5.214955E-012	0	0.000000E+000
1	84.61402397	5.214955E-012	2.021496E-011	1	0.000000E+000
1	84.61616153	2.021496E-011	5.214955E-012	0	0.000000E+000
1	84.62021025	5.214955E-012	2.021496E-011	1	0.000000E+000
1	84.62050889	2.021496E-011	5.214955E-012	0	0.000000E+000
1	84.62062939	5.214955E-012	2.021496E-011	1	0.000000E+000
1	84.62130502	2.021496E-011	5.214955E-012	0	0.000000E+000
1	85.17175432	5.537313E-012	2.053731E-011	1	0.000000E+000
1	85.17192416	2.053731E-011	5.537313E-012	0	0.000000E+000
1	85.17755168	5.537313E-012	2.053731E-011	1	0.000000E+000
1	85.17769856	2.053731E-011	5.537313E-012	0	0.000000E+000
1	85.17775534	5.537313E-012	2.053731E-011	1	0.000000E+000
1	85.17845521	2.053731E-011	5.537313E-012	0	0.000000E+000
1	85.18005720	5.537313E-012	2.053731E-011	1	0.000000E+000
1	85.18088222	2.053731E-011	5.537313E-012	0	0.000000E+000
1	85.18781225	5.537313E-012	2.053731E-011	1	0.000000E+000
1	85.18852160	2.053731E-011	5.537313E-012	0	0.000000E+000
1	85.19448922	5.537313E-012	2.053731E-011	1	0.000000E+000
1	85.19568559	2.053731E-011	5.537313E-012	0	0.000000E+000
1	85.20046610	5.537313E-012	2.053731E-011	1	0.000000E+000
1	85.20053974	2.053731E-011	5.537313E-012	0	0.000000E+000
1	85.20266660	5.537313E-012	2.053731E-011	1	0.000000E+000
1	85.20276525	2.053731E-011	5.537313E-012	0	0.000000E+000
1	85.20595068	5.537313E-012	2.053731E-011	1	0.000000E+000
1	85.20712039	2.053731E-011	5.537313E-012	0	0.000000E+000
1	85.21318767	5.537313E-012	2.053731E-011	1	0.000000E+000
1	85.21338604	2.053731E-011	5.537313E-012	0	0.000000E+000
1	85.21367408	5.537313E-012	2.053731E-011	1	0.000000E+000
1	85.21429762	2.053731E-011	5.537313E-012	0	0.000000E+000
1	85.23172770	5.537313E-012	2.053731E-011	1	0.000000E+000
1	85.23366426	2.053731E-011	5.537313E-012	0	0.000000E+000
1	85.23964539	5.537313E-012	2.053731E-011	1	0.000000E+000
1	85.23987215	2.053731E-011	5.537313E-012	0	0.000000E+000
1	85.24105803	5.537313E-012	2.053731E-011	1	0.000000E+000
1	85.24226582	2.053731E-011	5.537313E-012	0	0.000000E+000
1	85.24230109	5.537313E-012	2.053731E-011	1	0.000000E+000
1	85.24234997	2.053731E-011	5.537313E-012	0	0.000000E+000
1	85.24604306	5.537313E-012	2.053731E-011	1	0.000000E+000
1	85.24693624	2.053731E-011	5.537313E-012	0	0.000000E+000
1	85.26196181	5.537313E-012	2.053731E-011	1	0.000000E+000
1	85.26209691	2.053731E-011	5.537313E-012	0	0.000000E+000
1	85.27992074	5.537313E-012	2.053731E-011	1	0.000000E+000
1	85.28079068	2.053731E-011	5.537313E-012	0	0.000000E+000
1	85.28981707	5.537313E-012	2.053731E-011	1	0.000000E+000
1	85.29016047	2.053731E-011	5.537313E-012	0	0.000000E+000
1	85.29534895	5.537313E-012	2.053731E-011	1	0.000000E+000
1	85.29574602	2.053731E-011	5.537313E-012	0	0.000000E+000
1	85.29577079	5.537313E-012	2.053731E-011	1	0.000000E+000
1	85.29615871	2.053731E-011	5.537313E-012	0	0.000000E+000
1	85.30321140	5.537313E-012	2.053731E-011	1	0.000000E+000
1	85.30547553	2.053731E-011	5.537313E-012	0	0.000000E+000
1	85.30549752	5.537313E-012	2.053731E-011	1	0.000000E+000
1	85.30621522	2.053731E-011	5.537313E-012	0	0.000000E+000
1	85.30709416	5.537313E-012	2.053731E-011	1	0.000000E+000
1	85.30722048	2.053731E-011	5.537313E-012	0	0.000000E+000
1	85.30725589	5.537313E-012	2.053731E-011	1	0.000000E+000
1	85.30797311	2.053731E-011	5.537313E-012	0	0.000000E+000
1	85.30798635	5.537313E-012	2.053731E-011	1	0.000000E+000
1	85.30839263	2.053731E-011	5.537313E-012	0	0.000000E+000
1	85.30841831	5.537313E-012	2.053731E-011	1	0.000000E+000
1	85.30845817	2.053731E-011	5.537313E-012	0	0.000000E+000
1	85.30846050	5.537313E-012	2.053731E-011	1	0.000000E+000
1	85.30868070	2.053731E-011	5.537313E-012	0	0.000000E+000
1	85.31004092	5.537313E-012	2.053731E-011	1	0.000000E+000
1	85.31017373	2.053731E-011	5.537313E-012	0	0.000000E+000
1	85.33083616	5.537313E-012	2.053731E-011	1	0.000000E+000
1	85.33127146	2.053731E-011	5.537313E-012	0	0.000000E+000
1	85.33265830	5.537313E-012	2.053731E-011	1	0.000000E+000
1	85.33284091	2.053731E-011	5.537313E-012	0	0.000000E+000
1	85.34906936	5.537313E-012	2.053731E-011	1	0.000000E+000
1	85.34967345	2.053731E-011	5.537313E-012	0	0.000000E+000
1	85.37309511	5.537313E-012	2.053731E-011	1	0.000000E+000
1	85.37410976	2.053731E-011	5.537313E-012	0	0.000000E+000
1	85.37495799	5.537313E-012	2.053731E-011	1	0.000000E+000
1	85.37520669	2.053731E-011	5.537313E-012	0	0.000000E+000
1	85.38503089	5.537313E-012	2.053731E-011	1	0.000000E+000
1	85.38541696	2.053731E-011	5.537313E-012	0	0.000000E+000
1	85.38542574	5.537313E-012	2.053731E-011	1	0.000000E+000
1	85.38648045	2.053731E-011	5.537313E-012	0	0.000000E+000
1	85.38650697	5.537313E-012	2.053731E-011	1	0.000000E+000
1	85.38659784	2.053731E-011	5.537313E-012	0	0.000000E+000
1	85.39148470	5.537313E-012	2.053731E-011	1	0.000000E+000
1	85.39155890	2.053731E-011	5.537313E-012	0	0.000000E+000
1	85.39578885	5.537313E-012	2.053731E-011	1	0.000000E+000
1	85.39583462	2.053731E-011	5.537313E-012	0	0.000000E+000
1	85.39585250	5.537313E-012	2.053731E-011	1	0.000000E+000
1	85.39591022	2.053731E-011	5.537313E-012	0	0.000000E+000
1	85.39803785	5.537313E-012	2.053731E-011	1	0.000000E+000
1	85.39861026	2.053731E-011	5.537313E-012	0	0.000000E+000
1	85.40029555	5.537313E-012	2.053731E-011	1	0.000000E+000
1	85.40048221	2.053731E-011	5.537313E-012	0	0.000000E+000
1	85.42761230	5.537313E-012	2.053731E-011	1	0.000000E+000
1	85.42811330	2.053731E-011	5.537313E-012	0	0.000000E+000
1	86.86179400	5.310250E-012	2.031025E-011	1	0.000000E+000
1	86.86261057	2.031025E-011	5.310250E-012	0	0.000000E+000
1	86.86264520	5.310250E-012	2.031025E-011	1	0.000000E+000
1	86.86291046	2.031025E-011	5.310250E-012	0	0.000000E+000
1	86.86818961	5.310250E-012	2.031025E-011	1	0.000000E+000
1	86.86825935	2.031025E-011	5.310250E-012	0	0.000000E+000
1	86.87076687	5.310250E-012	2.031025E-011	1	0.000000E+000
1	86.87076706	2.031025E-011	5.310250E-012	0	0.000000E+000
1	86.87115325	5.310250E-012	2.031025E-011	1	0.000000E+000
1	86.87127557	2.031025E-011	5.310250E-012	0	0.000000E+000
1	86.88727379	5.310250E-012	2.031025E-011	1	0.000000E+000
1	86.88753601	2.031025E-011	5.310250E-012	0	0.000000E+000
1	86.89051946	5.310250E-012	2.031025E-011	1	0.000000E+000
1	86.89344888	2.031025E-011	5.310250E-012	0	0.000000E+000
1	86.89681084	5.310250E-012	2.031025E-011	1	0.000000E+000
1	86.89855329	2.031025E-011	5.310250E-012	0	0.000000E+000
1	86.92177853	5.310250E-012	2.031025E-011	1	0.000000E+000
1	86.92401193	2.031025E-011	5.310250E-012	0	0.000000E+000
1	86.92401211	5.310250E-012	2.031025E-011	1	0.000000E+000
1	86.92413971	2.031025E-011	5.310250E-012	0	0.000000E+000
1	86.92756443	5.310250E-012	2.031025E-011	1	0.000000E+000
1	86.92891296	2.031025E-011	5.310250E-012	0	0.000000E+000
1	86.92937194	5.310250E-012	2.031025E-011	1	0.000000E+000
1	86.93049081	2.031025E-011	5.310250E-012	0	0.000000E+000
1	86.93052175	5.310250E-012	2.031025E-011	1	0.000000E+000
1	86.93294774	2.031025E-011	5.310250E-012	0	0.000000E+000
1	86.93874629	5.310250E-012	2.031025E-011	1	0.000000E+000
1	86.93993532	2.031025E-011	5.310250E-012	0	0.000000E+000
1	86.94097506	5.310250E-012	2.031025E-011	1	0.000000E+000
1	86.94592452	2.031025E-011	5.310250E-012	0	0.000000E+000
1	86.94593809	5.310250E-012	2.031025E-011	1	0.000000E+000
1	86.94628746	2.031025E-011	5.310250E-012	0	0.000000E+000
1	86.94848546	5.310250E-012	2.031025E-011	1	0.000000E+000
1	86.94853525	2.031025E-011	5.310250E-012	0	0.000000E+000
1	86.95471230	5.310250E-012	2.031025E-011	1	0.000000E+000
1	86.95937603	2.031025E-011	5.310250E-012	0	0.000000E+000
1	86.96060162	5.310250E-012	2.031025E-011	1	0.000000E+000
1	86.96343842	2.031025E-011	5.310250E-012	0	0.000000E+000
1	86.96347313	5.310250E-012	2.031025E-011	1	0.000000E+000
1	86.96542901	2.031025E-011	5.310250E-012	0	0.000000E+000
1	86.96553771	5.310250E-012	2.031025E-011	1	0.000000E+000
1	86.96824280	2.031025E-011	5.310250E-012	0	0.000000E+000
1	86.96967678	5.310250E-012	2.031025E-011	1	0.000000E+000
1	86.97019853	2.031025E-011	5.310250E-012	0	0.000000E+000
1	86.97247663	5.310250E-012	2.031025E-011	1	0.000000E+000
1	86.97278717	2.031025E-011	5.310250E-012	0	0.000000E+000
1	86.98225716	5.310250E-012	2.031025E-011	1	0.000000E+000
1	86.98278915	2.031025E-011	5.310250E-012	0	0.000000E+000
1	86.98576544	5.310250E-012	2.031025E-011	1	0.000000E+000
1	86.98586967	2.031025E-011	5.310250E-012	0	0.000000E+000
1	86.98713805	5.310250E-012	2.031025E-011	1	0.000000E+000
1	86.98993784	2.031025E-011	5.310250E-012	0	0.000000E+000
1	86.98995303	5.310250E-012	2.031025E-011	1	0.000000E+000
1	86.99371445	2.031025E-011	5.310250E-012	0	0.000000E+000
1	86.99701605	5.310250E-012	2.031025E-011	1	0.000000E+000
1	86.99820995	2.031025E-011	5.310250E-012	0	0.000000E+000
1	86.99854726	5.310250E-012	2.031025E-011	1	0.000000E+000
1	86.99931635	2.031025E-011	5.310250E-012	0	0.000000E+000
1	87.18813513	5.432073E-012	2.043207E-011	1	0.000000E+000
1	87.18911644	2.043207E-011	5.432073E-012	0	0.000000E+000
1	87.19124678	5.432073E-012	2.043207E-011	1	0.000000E+000
1	87.19126847	2.043207E-011	5.432073E-012	0	0.000000E+000
1	87.22112630	5.432073E-012	2.043207E-011	1	0.000000E+000
1	87.22250205	2.043207E-011	5.432073E-012	0	0.000000E+000
1	87.22256999	5.432073E-012	2.043207E-011	1	0.000000E+000
1	87.22325348	2.043207E-011	5.432073E-012	0	0.000000E+000
1	87.22445827	5.432073E-012	2.043207E-011	1	0.000000E+000
1	87.22481535	2.043207E-011	5.432073E-012	0	0.000000E+000
1	87.22642762	5.432073E-012	2.043207E-011	1	0.000000E+000
1	87.22671694	2.043207E-011	5.432073E-012	0	0.000000E+000
1	87.22673934	5.432073E-012	2.043207E-011	1	0.000000E+000
1	87.22725587	2.043207E-011	5.432073E-012	0	0.000000E+000
1	87.22726815	5.432073E-012	2.043207E-011	1	0.000000E+000
1	87.22883280	2.043207E-011	5.432073E-012	0	0.000000E+000
1	87.23293925	5.432073E-012	2.043207E-011	1	0.000000E+000
1	87.23366575	2.043207E-011	5.432073E-012	0	0.000000E+000
1	87.23521896	5.432073E-012	2.043207E-011	1	0.000000E+000
1	87.23594139	2.043207E-011	5.432073E-012	0	0.000000E+000
1	87.24453696	5.432073E-012	2.043207E-011	1	0.000000E+000
1	87.24474032	2.043207E-011	5.432073E-012	0	0.000000E+000
1	87.24623924	5.432073E-012	2.043207E-011	1	0.000000E+000
1	87.24635100	2.043207E-011	5.432073E-012	0	0.000000E+000
1	87.25300278	5.432073E-012	2.043207E-011	1	0.000000E+000
1	87.25304897	2.043207E-011	5.432073E-012	0	0.000000E+000
1	87.25312617	5.432073E-012	2.043207E-011	1	0.000000E+000
1	87.25399114	2.043207E-011	5.432073E-012	0	0.000000E+000
1	87.25508026	5.432073E-012	2.043207E-011	1	0.000000E+000
1	87.25573895	2.043207E-011	5.432073E-012	0	0.000000E+000
1	87.25577401	5.432073E-012	2.043207E-011	1	0.000000E+000
1	87.25739336	2.043207E-011	5.432073E-012	0	0.000000E+000
1	87.25742703	5.432073E-012	2.043207E-011	1	0.000000E+000
1	87.25797963	2.043207E-011	5.432073E-012	0	0.000000E+000
1	87.26982933	5.432073E-012	2.043207E-011	1	0.000000E+000
1	87.27061151	2.043207E-011	5.432073E-012	0	0.000000E+000
1	87.27821794	5.432073E-012	2.043207E-011	1	0.000000E+000
1	87.27832519	2.043207E-011	5.432073E-012	0	0.000000E+000
1	87.28237945	5.432073E-012	2.043207E-011	1	0.000000E+000
1	87.28247130	2.043207E-011	5.432073E-012	0	0.000000E+000
1	87.28766002	5.432073E-012	2.043207E-011	1	0.000000E+000
1	87.28794356	2.043207E-011	5.432073E-012	0	0.000000E+000
1	87.28798628	5.432073E-012	2.043207E-011	1	0.000000E+000
1	87.28801598	2.043207E-011	5.432073E-012	0	0.000000E+000
1	87.29192956	5.432073E-012	2.043207E-011	1	0.000000E+000
1	87.29434044	2.043207E-011	5.432073E-012	0	0.000000E+000
1	87.29562073	5.432073E-012	2.043207E-011	1	0.000000E+000
1	87.29582317	2.043207E-011	5.432073E-012	0	0.000000E+000
1	87.30574524	5.432073E-012	2.043207E-011	1	0.000000E+000
1	87.30629810	2.043207E-011	5.432073E-012	0	0.000000E+000
1	87.31015851	5.432073E-012	2.043207E-011	1	0.000000E+000
1	87.31042634	2.043207E-011	5.432073E-012	0	0.000000E+000
1	87.33003348	5.432073E-012	2.043207E-011	1	0.000000E+000
1	87.33207929	2.043207E-011	5.432073E-012	0	0.000000E+000
1	87.33208162	5.432073E-012	2.043207E-011	1	0.000000E+000
1	87.33314626	2.043207E-011	5.432073E-012	0	0.000000E+000
1	87.33326181	5.432073E-012	2.043207E-011	1	0.000000E+000
1	87.33446066	2.043207E-011	5.432073E-012	0	0.000000E+000
1	87.33447392	5.432073E-012	2.043207E-011	1	0.000000E+000
1	87.33564824	2.043207E-011	5.432073E-012	0	0.000000E+000
1	87.34094804	5.432073E-012	2.043207E-011	1	0.000000E+000
1	87.34123054	2.043207E-011	5.432073E-012	0	0.000000E+000
1	87.34356066	5.432073E-012	2.043207E-011	1	0.000000E+000
1	87.34522185	2.043207E-011	5.432073E-012	0	0.000000E+000
1	87.34526658	5.432073E-012	2.043207E-011	1	0.000000E+000
1	87.34666309	2.043207E-011	5.432073E-012	0	0.000000E+000
1	87.34713866	5.432073E-012	2.043207E-011	1	0.000000E+000
1	87.34720860	2.043207E-011	5.432073E-012	0	0.000000E+000
1	87.34957443	5.432073E-012	2.043207E-011	1	0.000000E+000
1	87.35132750	2.043207E-011	5.432073E-012	0	0.000000E+000
1	87.35646098	5.432073E-012	2.043207E-011	1	0.000000E+000
1	87.35672447	2.043207E-011	5.432073E-012	0	0.000000E+000
1	87.35678483	5.432073E-012	2.043207E-011	1	0.000000E+000
1	87.35797536	2.043207E-011	5.432073E-012	0	0.000000E+000
1	87.37445226	5.432073E-012	2.043207E-011	1	0.000000E+000
1	87.37457087	2.043207E-011	5.432073E-012	0	0.000000E+000
1	87.39407966	5.432073E-012	2.043207E-011	1	0.000000E+000
1	87.39480315	2.043207E-011	5.432073E-012	0	0.000000E+000
1	87.39483135	5.432073E-012	2.043207E-011	1	0.000000E+000
1	87.39563825	2.043207E-011	5.432073E-012	0	0.000000E+000
1	87.41431601	5.432073E-012	2.043207E-011	1	0.000000E+000
1	87.41460570	2.043207E-011	5.432073E-012	0	0.000000E+000
1	87.41464172	5.432073E-012	2.043207E-011	1	0.000000E+000
1	87.41471928	2.043207E-011	5.432073E-012	0	0.000000E+000
1	87.41582812	5.432073E-012	2.043207E-011	1	0.000000E+000
1	87.42029195	2.043207E-011	5.432073E-012	0	0.000000E+000
1	87.42033347	5.432073E-012	2.043207E-011	1	0.000000E+000
1	87.42058683	2.043207E-011	5.432073E-012	0	0.000000E+000
1	87.42522752	5.432073E-012	2.043207E-011	1	0.000000E+000
1	87.42811760	2.043207E-011	5.432073E-012	0	0.000000E+000
1	87.43450476	5.432073E-012	2.043207E-011	1	0.000000E+000
1	87.43476493	2.043207E-011	5.432073E-012	0	0.000000E+000
1	87.43661320	5.432073E-012	2.043207E-011	1	0.000000E+000
1	87.43721382	2.043207E-011	5.432073E-012	0	0.000000E+000
1	87.43811520	5.432073E-012	2.043207E-011	1	0.000000E+000
1	87.43840811	2.043207E-011	5.432073E-012	0	0.000000E+000
1	87.43873013	5.432073E-012	2.043207E-011	1	0.000000E+000
1	87.43923083	2.043207E-011	5.432073E-012	0	0.000000E+000
1	87.44603490	5.432073E-012	2.043207E-011	1	0.000000E+000
1	87.44608661	2.043207E-011	5.432073E-012	0	0.000000E+000
1	87.45077644	5.432073E-012	2.043207E-011	1	0.000000E+000
1	87.45155546	2.043207E-011	5.432073E-012	0	0.000000E+000
1	87.45966479	5.432073E-012	2.043207E-011	1	0.000000E+000
1	87.46085725	2.043207E-011	5.432073E-012	0	0.000000E+000
1	87.46727063	5.432073E-012	2.043207E-011	1	0.000000E+000
1	87.46774456	2.043207E-011	5.432073E-012	0	0.000000E+000
1	87.46776117	5.432073E-012	2.043207E-011	1	0.000000E+000
1	87.46903244	2.043207E-011	5.432073E-012	0	0.000000E+000
1	87.47074854	5.432073E-012	2.043207E-011	1	0.000000E+000
1	87.47180893	2.043207E-011	5.432073E-012	0	0.000000E+000
1	87.47223421	5.432073E-012	2.043207E-011	1	0.000000E+000
1	87.47407959	2.043207E-011	5.432073E-012	0	0.000000E+000
1	87.47553722	5.432073E-012	2.043207E-011	1	0.000000E+000
1	87.47721518	2.043207E-011	5.432073E-012	0	0.000000E+000
1	87.47725876	5.432073E-012	2.043207E-011	1	0.000000E+000
1	87.47887153	2.043207E-011	5.432073E-012	0	0.000000E+000
1	87.47889346	5.432073E-012	2.043207E-011	1	0.000000E+000
1	87.47977684	2.043207E-011	5.432073E-012	0	0.000000E+000
1	87.47981250	5.432073E-012	2.043207E-011	1	0.000000E+000
1	87.47995387	2.043207E-011	5.432073E-012	0	0.000000E+000
1	87.48251758	5.432073E-012	2.043207E-011	1	0.000000E+000
1	87.48539931	2.043207E-011	5.432073E-012	0	0.000000E+000
1	87.48543729	5.432073E-012	2.043207E-011	1	0.000000E+000
1	87.48803284	2.043207E-011	5.432073E-012	0	0.000000E+000
1	87.49906124	5.432073E-012	2.043207E-011	1	0.000000E+000
1	87.49913420	2.043207E-011	5.432073E-012	0	0.000000E+000
1	87.49973691	5.432073E-012	2.043207E-011	1	0.000000E+000
1	87.49991203	2.043207E-011	5.432073E-012	0	0.000000E+000
1	87.50330176	5.432073E-012	2.043207E-011	1	0.000000E+000
1	87.50343444	2.043207E-011	5.432073E-012	0	0.000000E+000
1	87.50541821	5.432073E-012	2.043207E-011	1	0.000000E+000
1	87.50806921	2.043207E-011	5.432073E-012	0	0.000000E+000
1	87.50810002	5.432073E-012	2.043207E-011	1	0.000000E+000
1	87.50926424	2.043207E-011	5.432073E-012	0	0.000000E+000
1	87.54291189	5.432073E-012	2.043207E-011	1	0.000000E+000
1	87.54423485	2.043207E-011	5.432073E-012	0	0.000000E+000
1	87.54438108	5.432073E-012	2.043207E-011	1	0.000000E+000
1	87.54498493	2.043207E-011	5.432073E-012	0	0.000000E+000
1	87.55711219	5.432073E-012	2.043207E-011	1	0.000000E+000
1	87.55818534	2.043207E-011	5.432073E-012	0	0.000000E+000
1	87.57213686	5.432073E-012	2.043207E-011	1	0.000000E+000
1	87.57218755	2.043207E-011	5.432073E-012	0	0.000000E+000
1	87.57348121	5.432073E-012	2.043207E-011	1	0.000000E+000
1	87.57488636	2.043207E-011	5.432073E-012	0	0.000000E+000
1	87.59114704	5.432073E-012	2.043207E-011	1	0.000000E+000
1	87.59174586	2.043207E-011	5.432073E-012	0	0.000000E+000
1	87.59573427	5.432073E-012	2.043207E-011	1	0.000000E+000
1	87.59600453	2.043207E-011	5.432073E-012	0	0.000000E+000
1	87.61237800	5.432073E-012	2.043207E-011	1	0.000000E+000
1	87.61274811	2.043207E-011	5.432073E-012	0	0.000000E+000
1	87.61811142	5.432073E-012	2.043207E-011	1	0.000000E+000
1	87.61962023	2.043207E-011	5.432073E-012	0	0.000000E+000
1	87.62551957	5.432073E-012	2.043207E-011	1	0.000000E+000
1	87.62565617	2.043207E-011	5.432073E-012	0	0.000000E+000
1	87.62667638	5.432073E-012	2.043207E-011	1	0.000000E+000
1	87.62731156	2.043207E-011	5.432073E-012	0	0.000000E+000
1	87.64037918	5.432073E-012	2.043207E-011	1	0.000000E+000
1	87.64065754	2.043207E-011	5.432073E-012	0	0.000000E+000
1	87.64433952	5.432073E-012	2.043207E-011	1	0.000000E+000
1	87.64484745	2.043207E-011	5.432073E-012	0	0.000000E+000
1	87.64975729	5.432073E-012	2.043207E-011	1	0.000000E+000
1	87.65074261	2.043207E-011	5.432073E-012	0	0.000000E+000
1	87.65343748	5.432073E-012	2.043207E-011	1	0.000000E+000
1	87.65402655	2.043207E-011	5.432073E-012	0	0.000000E+000
1	87.67151542	5.432073E-012	2.043207E-011	1	0.000000E+000
1	87.67178812	2.043207E-011	5.432073E-012	0	0.000000E+000
1	87.67209329	5.432073E-012	2.043207E-011	1	0.000000E+000
1	87.67285049	2.043207E-011	5.432073E-012	0	0.000000E+000
1	87.68713081	5.432073E-012	2.043207E-011	1	0.000000E+000
1	87.68751700	2.043207E-011	5.432073E-012	0	0.000000E+000
1	87.69445303	5.432073E-012	2.043207E-011	1	0.000000E+000
1	87.69464098	2.043207E-011	5.432073E-012	0	0.000000E+000
1	87.70309815	5.432073E-012	2.043207E-011	1	0.000000E+000
1	87.70434325	2.043207E-011	5.432073E-012	0	0.000000E+000
1	87.70743541	5.432073E-012	2.043207E-011	1	0.000000E+000
1	87.70765913	2.043207E-011	5.432073E-012	0	0.000000E+000
1	87.70769379	5.432073E-012	2.043207E-011	1	0.000000E+000
1	87.70776766	2.043207E-011	5.432073E-012	0	0.000000E+000
1	87.70779980	5.432073E-012	2.043207E-011	1	0.000000E+000
1	87.70828894	2.043207E-011	5.432073E-012	0	0.000000E+000
1	87.72302404	5.432073E-012	2.043207E-011	1	0.000000E+000
1	87.72443748	2.043207E-011	5.432073E-012	0	0.000000E+000
1	87.72446657	5.432073E-012	2.043207E-011	1	0.000000E+000
1	87.72450310	2.043207E-011	5.432073E-012	0	0.000000E+000
1	87.74384234	5.432073E-012	2.043207E-011	1	0.000000E+000
1	87.74419866	2.043207E-011	5.432073E-012	0	0.000000E+000
1	87.74420158	5.432073E-012	2.043207E-011	1	0.000000E+000
1	87.74802030	2.043207E-011	5.432073E-012	0	0.000000E+000
1	87.75282059	5.432073E-012	2.043207E-011	1	0.000000E+000
1	87.75398183	2.043207E-011	5.432073E-012	0	0.000000E+000
1	87.75584273	5.432073E-012	2.043207E-011	1	0.000000E+000
1	87.75861362	2.043207E-011	5.432073E-012	0	0.000000E+000
1	87.76894657	5.432073E-012	2.043207E-011	1	0.000000E+000
1	87.77091676	2.043207E-011	5.432073E-012	0	0.000000E+000
1	87.77101560	5.432073E-012	2.043207E-011	1	0.000000E+000
1	87.77198019	2.043207E-011	5.432073E-012	0	0.000000E+000
1	87.77203489	5.432073E-012	2.043207E-011	1	0.000000E+000
1	87.77283695	2.043207E-011	5.432073E-012	0	0.000000E+000
1	87.77476422	5.432073E-012	2.043207E-011	1	0.000000E+000
1	87.77509928	2.043207E-011	5.432073E-012	0	0.000000E+000
1	87.79365547	5.432073E-012	2.043207E-011	1	0.000000E+000
1	87.79451527	2.043207E-011	5.432073E-012	0	0.000000E+000
1	87.79454947	5.432073E-012	2.043207E-011	1	0.000000E+000
1	87.79805287	2.043207E-011	5.432073E-012	0	0.000000E+000
1	87.79808830	5.432073E-012	2.043207E-011	1	0.000000E+000
1	87.79971277	2.043207E-011	5.432073E-012	0	0.000000E+000
1	87.80636441	5.432073E-012	2.043207E-011	1	0.000000E+000
1	87.80891181	2.043207E-011	5.432073E-012	0	0.000000E+000
1	87.81599790	5.432073E-012	2.043207E-011	1	0.000000E+000
1	87.81633678	2.043207E-011	5.432073E-012	0	0.000000E+000
1	87.81721795	5.432073E-012	2.043207E-011	1	0.000000E+000
1	87.81764149	2.043207E-011	5.432073E-012	0	0.000000E+000
1	87.82002983	5.432073E-012	2.043207E-011	1	0.000000E+000
1	87.82100979	2.043207E-011	5.432073E-012	0	0.000000E+000
1	87.82960215	5.432073E-012	2.043207E-011	1	0.000000E+000
1	87.83014096	2.043207E-011	5.432073E-012	0	0.000000E+000
1	87.83082335	5.432073E-012	2.043207E-011	1	0.000000E+000
1	87.83156897	2.043207E-011	5.432073E-012	0	0.000000E+000
1	87.83978555	5.432073E-012	2.043207E-011	1	0.000000E+000
1	87.84051241	2.043207E-011	5.432073E-012	0	0.000000E+000
1	87.84443811	5.432073E-012	2.043207E-011	1	0.000000E+000
1	87.84451622	2.043207E-011	5.432073E-012	0	0.000000E+000
1	87.86100139	5.432073E-012	2.043207E-011	1	0.000000E+000
1	87.86102955	2.043207E-011	5.432073E-012	0	0.000000E+000
1	87.86815362	5.432073E-012	2.043207E-011	1	0.000000E+000
1	87.86869584	2.043207E-011	5.432073E-012	0	0.000000E+000
1	87.86870596	5.432073E-012	2.043207E-011	1	0.000000E+000
1	87.86877654	2.043207E-011	5.432073E-012	0	0.000000E+000
1	87.87641356	5.432073E-012	2.043207E-011	1	0.000000E+000
1	87.87663975	2.043207E-011	5.432073E-012	0	0.000000E+000
1	87.88101255	5.432073E-012	2.043207E-011	1	0.000000E+000
1	87.88239766	2.043207E-011	5.432073E-012	0	0.000000E+000
1	87.88604828	5.432073E-012	2.043207E-011	1	0.000000E+000
1	87.88619313	2.043207E-011	5.432073E-012	0	0.000000E+000
1	87.88620843	5.432073E-012	2.043207E-011	1	0.000000E+000
1	87.88717611	2.043207E-011	5.432073E-012	0	0.000000E+000
1	87.88931539	5.432073E-012	2.043207E-011	1	0.000000E+000
1	87.88948422	2.043207E-011	5.432073E-012	0	0.000000E+000
1	87.89437574	5.432073E-012	2.043207E-011	1	0.000000E+000
1	87.89449616	2.043207E-011	5.432073E-012	0	0.000000E+000
1	87.91377250	5.432073E-012	2.043207E-011	1	0.000000E+000
1	87.91396002	2.043207E-011	5.432073E-012	0	0.000000E+000
1	87.91695394	5.432073E-012	2.043207E-011	1	0.000000E+000
1	87.91716250	2.043207E-011	5.432073E-012	0	0.000000E+000
1	87.92580152	5.432073E-012	2.043207E-011	1	0.000000E+000
1	87.92590569	2.043207E-011	5.432073E-012	0	0.000000E+000
1	87.92593112	5.432073E-012	2.043207E-011	1	0.000000E+000
1	87.92603331	2.043207E-011	5.432073E-012	0	0.000000E+000
1	87.93257495	5.432073E-012	2.043207E-011	1	0.000000E+000
1	87.93320956	2.043207E-011	5.432073E-012	0	0.000000E+000
1	87.93328343	5.432073E-012	2.043207E-011	1	0.000000E+000
1	87.93418924	2.043207E-011	5.432073E-012	0	0.000000E+000
1	87.93425063	5.432073E-012	2.043207E-011	1	0.000000E+000
1	87.93457220	2.043207E-011	5.432073E-012	0	0.000000E+000
1	87.93544166	5.432073E-012	2.043207E-011	1	0.000000E+000
1	87.93581180	2.043207E-011	5.432073E-012	0	0.000000E+000
1	87.93868226	5.432073E-012	2.043207E-011	1	0.000000E+000
1	87.93873683	2.043207E-011	5.432073E-012	0	0.000000E+000
1	87.93875459	5.432073E-012	2.043207E-011	1	0.000000E+000
1	87.93920403	2.043207E-011	5.432073E-012	0	0.000000E+000
1	87.93924357	5.432073E-012	2.043207E-011	1	0.000000E+000
1	87.94013814	2.043207E-011	5.432073E-012	0	0.000000E+000
1	87.94179460	5.432073E-012	2.043207E-011	1	0.000000E+000
1	87.94231560	2.043207E-011	5.432073E-012	0	0.000000E+000
1	87.95477417	5.432073E-012	2.043207E-011	1	0.000000E+000
1	87.95544092	2.043207E-011	5.432073E-012	0	0.000000E+000
1	87.95836428	5.432073E-012	2.043207E-011	1	0.000000E+000
1	87.95842552	2.043207E-011	5.432073E-012	0	0.000000E+000
1	87.95843064	5.432073E-012	2.043207E-011	1	0.000000E+000
1	87.96007346	2.043207E-011	5.432073E-012	0	0.000000E+000
1	87.96118135	5.432073E-012	2.043207E-011	1	0.000000E+000
1	87.96140258	2.043207E-011	5.432073E-012	0	0.000000E+000
1	87.97754921	5.432073E-012	2.043207E-011	1	0.000000E+000
1	87.97939977	2.043207E-011	5.432073E-012	0	0.000000E+000
1	87.99092208	5.432073E-012	2.043207E-011	1	0.000000E+000
1	87.99184033	2.043207E-011	5.432073E-012	0	0.000000E+000
1	87.99265783	5.432073E-012	2.043207E-011	1	0.000000E+000
1	87.99332986	2.043207E-011	5.432073E-012	0	0.000000E+000
1	88.00436539	5.432073E-012	2.043207E-011	1	0.000000E+000
1	88.00492486	2.043207E-011	5.432073E-012	0	0.000000E+000
1	88.00844898	5.432073E-012	2.043207E-011	1	0.000000E+000
1	88.00904446	2.043207E-011	5.432073E-012	0	0.000000E+000
1	88.00907631	5.432073E-012	2.043207E-011	1	0.000000E+000
1	88.01010552	2.043207E-011	5.432073E-012	0	0.000000E+000
1	88.02215957	5.432073E-012	2.043207E-011	1	0.000000E+000
1	88.02238576	2.043207E-011	5.432073E-012	0	0.000000E+000
1	88.03416829	5.432073E-012	2.043207E-011	1	0.000000E+000
1	88.03426512	2.043207E-011	5.432073E-012	0	0.000000E+000
1	88.03447745	5.432073E-012	2.043207E-011	1	0.000000E+000
1	88.03462796	2.043207E-011	5.432073E-012	0	0.000000E+000
1	88.03608196	5.432073E-012	2.043207E-011	1	0.000000E+000
1	88.03613800	2.043207E-011	5.432073E-012	0	0.000000E+000
1	88.03616104	5.432073E-012	2.043207E-011	1	0.000000E+000
1	88.03640746	2.043207E-011	5.432073E-012	0	0.000000E+000
1	88.04886126	5.432073E-012	2.043207E-011	1	0.000000E+000
1	88.05057601	2.043207E-011	5.432073E-012	0	0.000000E+000
1	88.05076285	5.432073E-012	2.043207E-011	1	0.000000E+000
1	88.05147249	2.043207E-011	5.432073E-012	0	0.000000E+000
1	88.05531052	5.432073E-012	2.043207E-011	1	0.000000E+000
1	88.05625902	2.043207E-011	5.432073E-012	0	0.000000E+000
1	88.05785639	5.432073E-012	2.043207E-011	1	0.000000E+000
1	88.05809525	2.043207E-011	5.432073E-012	0	0.000000E+000
1	88.06026565	5.432073E-012	2.043207E-011	1	0.000000E+000
1	88.06032266	2.043207E-011	5.432073E-012	0	0.000000E+000
1	88.06087969	5.432073E-012	2.043207E-011	1	0.000000E+000
1	88.06089752	2.043207E-011	5.432073E-012	0	0.000000E+000
1	88.07600167	5.432073E-012	2.043207E-011	1	0.000000E+000
1	88.07647373	2.043207E-011	5.432073E-012	0	0.000000E+000
1	88.07649497	5.432073E-012	2.043207E-011	1	0.000000E+000
1	88.07782167	2.043207E-011	5.432073E-012	0	0.000000E+000
1	88.07910000	5.432073E-012	2.043207E-011	1	0.000000E+000
1	88.07919648	2.043207E-011	5.432073E-012	0	0.000000E+000
1	88.08147777	5.432073E-012	2.043207E-011	1	0.000000E+000
1	88.08565485	2.043207E-011	5.432073E-012	0	0.000000E+000
1	88.08698672	5.432073E-012	2.043207E-011	1	0.000000E+000
1	88.08884632	2.043207E-011	5.432073E-012	0	0.000000E+000
1	88.08892753	5.432073E-012	2.043207E-011	1	0.000000E+000
1	88.08942338	2.043207E-011	5.432073E-012	0	0.000000E+000
1	88.09315931	5.432073E-012	2.043207E-011	1	0.000000E+000
1	88.09339211	2.043207E-011	5.432073E-012	0	0.000000E+000
1	88.09651074	5.432073E-012	2.043207E-011	1	0.000000E+000
1	88.09660868	2.043207E-011	5.432073E-012	0	0.000000E+000
1	88.11407953	5.432073E-012	2.043207E-011	1	0.000000E+000
1	88.11455208	2.043207E-011	5.432073E-012	0	0.000000E+000
1	89.42500503	5.341448E-012	2.034145E-011	1	0.000000E+000
1	89.42507416	2.034145E-011	5.341448E-012	0	0.000000E+000
1	89.43446701	5.341448E-012	2.034145E-011	1	0.000000E+000
1	89.43487798	2.034145E-011	5.341448E-012	0	0.000000E+000
1	89.43822705	5.341448E-012	2.034145E-011	1	0.000000E+000
1	89.43946640	2.034145E-011	5.341448E-012	0	0.000000E+000
1	89.43948208	5.341448E-012	2.034145E-011	1	0.000000E+000
1	89.44015872	2.034145E-011	5.341448E-012	0	0.000000E+000
1	89.44188515	5.341448E-012	2.034145E-011	1	0.000000E+000
1	89.44223665	2.034145E-011	5.341448E-012	0	0.000000E+000
1	89.44337785	5.341448E-012	2.034145E-011	1	0.000000E+000
1	89.44393126	2.034145E-011	5.341448E-012	0	0.000000E+000
1	89.44406035	5.341448E-012	2.034145E-011	1	0.000000E+000
1	89.44408414	2.034145E-011	5.341448E-012	0	0.000000E+000
1	89.44689325	5.341448E-012	2.034145E-011	1	0.000000E+000
1	89.44863508	2.034145E-011	5.341448E-012	0	0.000000E+000
1	89.44880178	5.341448E-012	2.034145E-011	1	0.000000E+000
1	89.45083963	2.034145E-011	5.341448E-012	0	0.000000E+000
1	89.45086554	5.341448E-012	2.034145E-011	1	0.000000E+000
1	89.45090521	2.034145E-011	5.341448E-012	0	0.000000E+000
1	89.45956696	5.341448E-012	2.034145E-011	1	0.000000E+000
1	89.46047208	2.034145E-011	5.341448E-012	0	0.000000E+000
1	89.46052488	5.341448E-012	2.034145E-011	1	0.000000E+000
1	89.46116643	2.034145E-011	5.341448E-012	0	0.000000E+000
1	89.47371578	5.341448E-012	2.034145E-011	1	0.000000E+000
1	89.47407672	2.034145E-011	5.341448E-012	0	0.000000E+000
1	89.47933907	5.341448E-012	2.034145E-011	1	0.000000E+000
1	89.48064851	2.034145E-011	5.341448E-012	0	0.000000E+000
1	89.48066897	5.341448E-012	2.034145E-011	1	0.000000E+000
1	89.48102163	2.034145E-011	5.341448E-012	0	0.000000E+000
1	89.48516554	5.341448E-012	2.034145E-011	1	0.000000E+000
1	89.48553509	2.034145E-011	5.341448E-012	0	0.000000E+000
1	89.48585196	5.341448E-012	2.034145E-011	1	0.000000E+000
1	89.48618316	2.034145E-011	5.341448E-012	0	0.000000E+000
1	89.50057989	5.341448E-012	2.034145E-011	1	0.000000E+000
1	89.50213537	2.034145E-011	5.341448E-012	0	0.000000E+000
1	89.51163118	5.341448E-012	2.034145E-011	1	0.000000E+000
1	89.51173301	2.034145E-011	5.341448E-012	0	0.000000E+000
1	89.51173830	5.341448E-012	2.034145E-011	1	0.000000E+000
1	89.51222370	2.034145E-011	5.341448E-012	0	0.000000E+000
1	89.52727371	5.341448E-012	2.034145E-011	1	0.000000E+000
1	89.52760617	2.034145E-011	5.341448E-012	0	0.000000E+000
1	89.52999668	5.341448E-012	2.034145E-011	1	0.000000E+000
1	89.53268391	2.034145E-011	5.341448E-012	0	0.000000E+000
1	89.53275308	5.341448E-012	2.034145E-011	1	0.000000E+000
1	89.53312484	2.034145E-011	5.341448E-012	0	0.000000E+000
1	89.53523969	5.341448E-012	2.034145E-011	1	0.000000E+000
1	89.53628248	2.034145E-011	5.341448E-012	0	0.000000E+000
1	89.54530890	5.341448E-012	2.034145E-011	1	0.000000E+000
1	89.54610226	2.034145E-011	5.341448E-012	0	0.000000E+000
1	89.54612327	5.341448E-012	2.034145E-011	1	0.000000E+000
1	89.54624105	2.034145E-011	5.341448E-012	0	0.000000E+000
1	89.54945064	5.341448E-012	2.034145E-011	1	0.000000E+000
1	89.55058564	2.034145E-011	5.341448E-012	0	0.000000E+000
1	89.56308867	5.341448E-012	2.034145E-011	1	0.000000E+000
1	89.56320026	2.034145E-011	5.341448E-012	0	0.000000E+000
1	89.57896860	5.341448E-012	2.034145E-011	1	0.000000E+000
1	89.57982340	2.034145E-011	5.341448E-012	0	0.000000E+000
1	89.57986009	5.341448E-012	2.034145E-011	1	0.000000E+000
1	89.57991407	2.034145E-011	5.341448E-012	0	0.000000E+000
1	89.57993258	5.341448E-012	2.034145E-011	1	0.000000E+000
1	89.58085588	2.034145E-011	5.341448E-012	0	0.000000E+000
1	89.58976720	5.341448E-012	2.034145E-011	1	0.000000E+000
1	89.59009113	2.034145E-011	5.341448E-012	0	0.000000E+000
1	89.59035284	5.341448E-012	2.034145E-011	1	0.000000E+000
1	89.59442104	2.034145E-011	5.341448E-012	0	0.000000E+000
1	89.59447701	5.341448E-012	2.034145E-011	1	0.000000E+000
1	89.59483950	2.034145E-011	5.341448E-012	0	0.000000E+000
1	89.61220583	5.341448E-012	2.034145E-011	1	0.000000E+000
1	89.61257475	2.034145E-011	5.341448E-012	0	0.000000E+000
1	89.61428889	5.341448E-012	2.034145E-011	1	0.000000E+000
1	89.61480034	2.034145E-011	5.341448E-012	0	0.000000E+000
1	89.62201411	5.341448E-012	2.034145E-011	1	0.000000E+000
1	89.62220667	2.034145E-011	5.341448E-012	0	0.000000E+000
1	89.62224349	5.341448E-012	2.034145E-011	1	0.000000E+000
1	89.62313604	2.034145E-011	5.341448E-012	0	0.000000E+000
1	89.62852195	5.341448E-012	2.034145E-011	1	0.000000E+000
1	89.62879477	2.034145E-011	5.341448E-012	0	0.000000E+000
1	89.63677096	5.341448E-012	2.034145E-011	1	0.000000E+000
1	89.63785106	2.034145E-011	5.341448E-012	0	0.000000E+000
1	89.65460852	5.341448E-012	2.034145E-011	1	0.000000E+000
1	89.65479224	2.034145E-011	5.341448E-012	0	0.000000E+000
1	89.65495497	5.341448E-012	2.034145E-011	1	0.000000E+000
1	89.65581880	2.034145E-011	5.341448E-012	0	0.000000E+000
1	89.66251275	5.341448E-012	2.034145E-011	1	0.000000E+000
1	89.66377461	2.034145E-011	5.341448E-012	0	0.000000E+000
1	89.66417925	5.341448E-012	2.034145E-011	1	0.000000E+000
1	89.66429511	2.034145E-011	5.341448E-012	0	0.000000E+000
1	89.66465253	5.341448E-012	2.034145E-011	1	0.000000E+000
1	89.66552845	2.034145E-011	5.341448E-012	0	0.000000E+000
1	89.66561971	5.341448E-012	2.034145E-011	1	0.000000E+000
1	89.66632800	2.034145E-011	5.341448E-012	0	0.000000E+000
1	89.67144188	5.341448E-012	2.034145E-011	1	0.000000E+000
1	89.67263155	2.034145E-011	5.341448E-012	0	0.000000E+000
1	89.67563060	5.341448E-012	2.034145E-011	1	0.000000E+000
1	89.67584025	2.034145E-011	5.341448E-012	0	0.000000E+000
1	89.68107961	5.341448E-012	2.034145E-011	1	0.000000E+000
1	89.68153062	2.034145E-011	5.341448E-012	0	0.000000E+000
1	89.68383287	5.341448E-012	2.034145E-011	1	0.000000E+000
1	89.68407905	2.034145E-011	5.341448E-012	0	0.000000E+000
1	89.69327138	5.341448E-012	2.034145E-011	1	0.000000E+000
1	89.69366535	2.034145E-011	5.341448E-012	0	0.000000E+000
1	89.69393429	5.341448E-012	2.034145E-011	1	0.000000E+000
1	89.69434697	2.034145E-011	5.341448E-012	0	0.000000E+000
1	89.69978177	5.341448E-012	2.034145E-011	1	0.000000E+000
1	89.69984051	2.034145E-011	5.341448E-012	0	0.000000E+000
1	89.70169512	5.341448E-012	2.034145E-011	1	0.000000E+000
1	89.70200690	2.034145E-011	5.341448E-012	0	0.000000E+000
1	89.70827984	5.341448E-012	2.034145E-011	1	0.000000E+000
1	89.70835309	2.034145E-011	5.341448E-012	0	0.000000E+000
1	89.70837218	5.341448E-012	2.034145E-011	1	0.000000E+000
1	89.70874961	2.034145E-011	5.341448E-012	0	0.000000E+000
1	89.72319433	5.341448E-012	2.034145E-011	1	0.000000E+000
1	89.72351873	2.034145E-011	5.341448E-012	0	0.000000E+000
1	89.72353094	5.341448E-012	2.034145E-011	1	0.000000E+000
1	89.72422493	2.034145E-011	5.341448E-012	0	0.000000E+000
1	94.34807109	5.398455E-012	2.039845E-011	1	0.000000E+000
1	94.34889837	2.039845E-011	5.398455E-012	0	0.000000E+000
1	94.36889374	5.398455E-012	2.039845E-011	1	0.000000E+000
1	94.36957531	2.039845E-011	5.398455E-012	0	0.000000E+000
1	94.37144327	5.398455E-012	2.039845E-011	1	0.000000E+000
1	94.37409254	2.039845E-011	5.398455E-012	0	0.000000E+000
1	94.37862679	5.398455E-012	2.039845E-011	1	0.000000E+000
1	94.37869407	2.039845E-011	5.398455E-012	0	0.000000E+000
1	94.37871099	5.398455E-012	2.039845E-011	1	0.000000E+000
1	94.37953967	2.039845E-011	5.398455E-012	0	0.000000E+000
1	94.38718378	5.398455E-012	2.039845E-011	1	0.000000E+000
1	94.38824656	2.039845E-011	5.398455E-012	0	0.000000E+000
1	94.38830646	5.398455E-012	2.039845E-011	1	0.000000E+000
1	94.38885639	2.039845E-011	5.398455E-012	0	0.000000E+000
1	94.39309446	5.398455E-012	2.039845E-011	1	0.000000E+000
1	94.39326948	2.039845E-011	5.398455E-012	0	0.000000E+000
1	94.39546806	5.398455E-012	2.039845E-011	1	0.000000E+000
1	94.39735590	2.039845E-011	5.398455E-012	0	0.000000E+000
1	94.40149572	5.398455E-012	2.039845E-011	1	0.000000E+000
1	94.40156039	2.039845E-011	5.398455E-012	0	0.000000E+000
1	94.40159370	5.398455E-012	2.039845E-011	1	0.000000E+000
1	94.40298872	2.039845E-011	5.398455E-012	0	0.000000E+000
1	94.41620037	5.398455E-012	2.039845E-011	1	0.000000E+000
1	94.41637676	2.039845E-011	5.398455E-012	0	0.000000E+000
1	94.41680015	5.398455E-012	2.039845E-011	1	0.000000E+000
1	94.41694845	2.039845E-011	5.398455E-012	0	0.000000E+000
1	94.41961404	5.398455E-012	2.039845E-011	1	0.000000E+000
1	94.42111969	2.039845E-011	5.398455E-012	0	0.000000E+000
1	94.42117272	5.398455E-012	2.039845E-011	1	0.000000E+000
1	94.42239564	2.039845E-011	5.398455E-012	0	0.000000E+000
1	94.42506800	5.398455E-012	2.039845E-011	1	0.000000E+000
1	94.42540102	2.039845E-011	5.398455E-012	0	0.000000E+000
1	94.47875453	5.398455E-012	2.039845E-011	1	0.000000E+000
1	94.47894114	2.039845E-011	5.398455E-012	0	0.000000E+000
1	94.48109438	5.398455E-012	2.039845E-011	1	0.000000E+000
1	94.48176671	2.039845E-011	5.398455E-012	0	0.000000E+000
1	94.49986205	5.398455E-012	2.039845E-011	1	0.000000E+000
1	94.49991920	2.039845E-011	5.398455E-012	0	0.000000E+000
1	94.50349199	5.398455E-012	2.039845E-011	1	0.000000E+000
1	94.50350428	2.039845E-011	5.398455E-012	0	0.000000E+000
1	94.50565065	5.398455E-012	2.039845E-011	1	0.000000E+000
1	94.50579177	2.039845E-011	5.398455E-012	0	0.000000E+000
1	94.51746318	5.398455E-012	2.039845E-011	1	0.000000E+000
1	94.51890532	2.039845E-011	5.398455E-012	0	0.000000E+000
1	94.52017108	5.398455E-012	2.039845E-011	1	0.000000E+000
1	94.52115001	2.039845E-011	5.398455E-012	0	0.000000E+000
1	94.52124921	5.398455E-012	2.039845E-011	1	0.000000E+000
1	94.52350972	2.039845E-011	5.398455E-012	0	0.000000E+000
1	96.22615079	5.362491E-012	2.036249E-011	1	0.000000E+000
1	96.22666867	2.036249E-011	5.362491E-012	0	0.000000E+000
1	96.22779007	5.362491E-012	2.036249E-011	1	0.000000E+000
1	96.22800771	2.036249E-011	5.362491E-012	0	0.000000E+000
1	96.23619434	5.362491E-012	2.036249E-011	1	0.000000E+000
1	96.23827123	2.036249E-011	5.362491E-012	0	0.000000E+000
1	96.24204815	5.362491E-012	2.036249E-011	1	0.000000E+000
1	96.24496416	2.036249E-011	5.362491E-012	0	0.000000E+000
1	96.24591356	5.362491E-012	2.036249E-011	1	0.000000E+000
1	96.24645368	2.036249E-011	5.362491E-012	0	0.000000E+000
1	96.25196065	5.362491E-012	2.036249E-011	1	0.000000E+000
1	96.25230375	2.036249E-011	5.362491E-012	0	0.000000E+000
1	96.25507931	5.362491E-012	2.036249E-011	1	0.000000E+000
1	96.25576882	2.036249E-011	5.362491E-012	0	0.000000E+000
1	96.25579185	5.362491E-012	2.036249E-011	1	0.000000E+000
1	96.25643230	2.036249E-011	5.362491E-012	0	0.000000E+000
1	96.26247498	5.362491E-012	2.036249E-011	1	0.000000E+000
1	96.26263676	2.036249E-011	5.362491E-012	0	0.000000E+000
1	96.27671953	5.362491E-012	2.036249E-011	1	0.000000E+000
1	96.27700058	2.036249E-011	5.362491E-012	0	0.000000E+000
1	96.28080691	5.362491E-012	2.036249E-011	1	0.000000E+000
1	96.28132589	2.036249E-011	5.362491E-012	0	0.000000E+000
1	96.28133623	5.362491E-012	2.036249E-011	1	0.000000E+000
1	96.28279588	2.036249E-011	5.362491E-012	0	0.000000E+000
1	96.28605446	5.362491E-012	2.036249E-011	1	0.000000E+000
1	96.28607539	2.036249E-011	5.362491E-012	0	0.000000E+000
1	96.29286200	5.362491E-012	2.036249E-011	1	0.000000E+000
1	96.29366711	2.036249E-011	5.362491E-012	0	0.000000E+000
1	96.29367270	5.362491E-012	2.036249E-011	1	0.000000E+000
1	96.29373958	2.036249E-011	5.362491E-012	0	0.000000E+000
1	96.30399392	5.362491E-012	2.036249E-011	1	0.000000E+000
1	96.30403962	2.036249E-011	5.362491E-012	0	0.000000E+000
1	96.31165202	5.362491E-012	2.036249E-011	1	0.000000E+000
1	96.31168059	2.036249E-011	5.362491E-012	0	0.000000E+000
1	96.32107966	5.362491E-012	2.036249E-011	1	0.000000E+000
1	96.32128811	2.036249E-011	5.362491E-012	0	0.000000E+000
1	96.32133089	5.362491E-012	2.036249E-011	1	0.000000E+000
1	96.32192601	2.036249E-011	5.362491E-012	0	0.000000E+000
1	96.32845909	5.362491E-012	2.036249E-011	1	0.000000E+000
1	96.32952295	2.036249E-011	5.362491E-012	0	0.000000E+000
1	96.32955891	5.362491E-012	2.036249E-011	1	0.000000E+000
1	96.33236804	2.036249E-011	5.362491E-012	0	0.000000E+000
1	96.33690458	5.362491E-012	2.036249E-011	1	0.000000E+000
1	96.33704246	2.036249E-011	5.362491E-012	0	0.000000E+000
1	96.33893304	5.362491E-012	2.036249E-011	1	0.000000E+000
1	96.34137758	2.036249E-011	5.362491E-012	0	0.000000E+000
1	96.34716981	5.362491E-012	2.036249E-011	1	0.000000E+000
1	96.34948665	2.036249E-011	5.362491E-012	0	0.000000E+000
1	96.35756524	5.362491E-012	2.036249E-011	1	0.000000E+000
1	96.35831706	2.036249E-011	5.362491E-012	0	0.000000E+000
1	96.36361019	5.362491E-012	2.036249E-011	1	0.000000E+000
1	96.36407011	2.036249E-011	5.362491E-012	0	0.000000E+000
1	96.37344995	5.362491E-012	2.036249E-011	1	0.000000E+000
1	96.37416995	2.036249E-011	5.362491E-012	0	0.000000E+000
1	96.37422488	5.362491E-012	2.036249E-011	1	0.000000E+000
1	96.37464611	2.036249E-011	5.362491E-012	0	0.000000E+000
1	96.37466052	5.362491E-012	2.036249E-011	1	0.000000E+000
1	96.37492161	2.036249E-011	5.362491E-012	0	0.000000E+000
1	96.51861970	5.492262E-012	2.049226E-011	1	0.000000E+000
1	96.51865496	2.049226E-011	5.492262E-012	0	0.000000E+000
1	96.51869043	5.492262E-012	2.049226E-011	1	0.000000E+000
1	96.51872555	2.049226E-011	5.492262E-012	0	0.000000E+000
1	96.52063845	5.492262E-012	2.049226E-011	1	0.000000E+000
1	96.52227160	2.049226E-011	5.492262E-012	0	0.000000E+000
1	96.52230228	5.492262E-012	2.049226E-011	1	0.000000E+000
1	96.52274815	2.049226E-011	5.492262E-012	0	0.000000E+000
1	96.54030951	5.492262E-012	2.049226E-011	1	0.000000E+000
1	96.54096896	2.049226E-011	5.492262E-012	0	0.000000E+000
1	96.54159950	5.492262E-012	2.049226E-011	1	0.000000E+000
1	96.54227030	2.049226E-011	5.492262E-012	0	0.000000E+000
1	96.55132695	5.492262E-012	2.049226E-011	1	0.000000E+000
1	96.55256160	2.049226E-011	5.492262E-012	0	0.000000E+000
1	96.55258469	5.492262E-012	2.049226E-011	1	0.000000E+000
1	96.55283610	2.049226E-011	5.492262E-012	0	0.000000E+000
1	96.55406423	5.492262E-012	2.049226E-011	1	0.000000E+000
1	96.55431360	2.049226E-011	5.492262E-012	0	0.000000E+000
1	96.55431798	5.492262E-012	2.049226E-011	1	0.000000E+000
1	96.55593355	2.049226E-011	5.492262E-012	0	0.000000E+000
1	96.55595473	5.492262E-012	2.049226E-011	1	0.000000E+000
1	96.55598544	2.049226E-011	5.492262E-012	0	0.000000E+000
1	96.55602992	5.492262E-012	2.049226E-011	1	0.000000E+000
1	96.55608735	2.049226E-011	5.492262E-012	0	0.000000E+000
1	96.56244125	5.492262E-012	2.049226E-011	1	0.000000E+000
1	96.56383114	2.049226E-011	5.492262E-012	0	0.000000E+000
1	96.56806769	5.492262E-012	2.049226E-011	1	0.000000E+000
1	96.56922051	2.049226E-011	5.492262E-012	0	0.000000E+000
1	96.59026302	5.492262E-012	2.049226E-011	1	0.000000E+000
1	96.59060775	2.049226E-011	5.492262E-012	0	0.000000E+000
1	96.59068176	5.492262E-012	2.049226E-011	1	0.000000E+000
1	96.59093775	2.049226E-011	5.492262E-012	0	0.000000E+000
1	96.59095618	5.492262E-012	2.049226E-011	1	0.000000E+000
1	96.59108381	2.049226E-011	5.492262E-012	0	0.000000E+000
1	96.59653989	5.492262E-012	2.049226E-011	1	0.000000E+000
1	96.59661155	2.049226E-011	5.492262E-012	0	0.000000E+000
1	96.59661627	5.492262E-012	2.049226E-011	1	0.000000E+000
1	96.59711659	2.049226E-011	5.492262E-012	0	0.000000E+000
1	96.60133322	5.492262E-012	2.049226E-011	1	0.000000E+000
1	96.60156676	2.049226E-011	5.492262E-012	0	0.000000E+000
1	96.62320832	5.492262E-012	2.049226E-011	1	0.000000E+000
1	96.62360985	2.049226E-011	5.492262E-012	0	0.000000E+000
1	96.62698480	5.492262E-012	2.049226E-011	1	0.000000E+000
1	96.62703027	2.049226E-011	5.492262E-012	0	0.000000E+000
1	96.64209481	5.492262E-012	2.049226E-011	1	0.000000E+000
1	96.64228001	2.049226E-011	5.492262E-012	0	0.000000E+000
1	96.64234438	5.492262E-012	2.049226E-011	1	0.000000E+000
1	96.64324739	2.049226E-011	5.492262E-012	0	0.000000E+000
1	96.65225539	5.492262E-012	2.049226E-011	1	0.000000E+000
1	96.65330675	2.049226E-011	5.492262E-012	0	0.000000E+000
1	96.65707366	5.492262E-012	2.049226E-011	1	0.000000E+000
1	96.65862482	2.049226E-011	5.492262E-012	0	0.000000E+000
1	96.65867180	5.492262E-012	2.049226E-011	1	0.000000E+000
1	96.65887485	2.049226E-011	5.492262E-012	0	0.000000E+000
1	96.65890177	5.492262E-012	2.049226E-011	1	0.000000E+000
1	96.65952797	2.049226E-011	5.492262E-012	0	0.000000E+000
1	96.66230136	5.492262E-012	2.049226E-011	1	0.000000E+000
1	96.66465193	2.049226E-011	5.492262E-012	0	0.000000E+000
1	96.66875442	5.492262E-012	2.049226E-011	1	0.000000E+000
1	96.67154406	2.049226E-011	5.492262E-012	0	0.000000E+000
1	96.67157474	5.492262E-012	2.049226E-011	1	0.000000E+000
1	96.67297333	2.049226E-011	5.492262E-012	0	0.000000E+000
1	96.67604874	5.492262E-012	2.049226E-011	1	0.000000E+000
1	96.67717821	2.049226E-011	5.492262E-012	0	0.000000E+000
1	96.68079403	5.492262E-012	2.049226E-011	1	0.000000E+000
1	96.68249191	2.049226E-011	5.492262E-012	0	0.000000E+000
1	96.68254282	5.492262E-012	2.049226E-011	1	0.000000E+000
1	96.68277854	2.049226E-011	5.492262E-012	0	0.000000E+000
1	96.68279385	5.492262E-012	2.049226E-011	1	0.000000E+000
1	96.68303332	2.049226E-011	5.492262E-012	0	0.000000E+000
1	96.68557729	5.492262E-012	2.049226E-011	1	0.000000E+000
1	96.68635775	2.049226E-011	5.492262E-012	0	0.000000E+000
1	96.68672966	5.492262E-012	2.049226E-011	1	0.000000E+000
1	96.68679211	2.049226E-011	5.492262E-012	0	0.000000E+000
1	96.69149792	5.492262E-012	2.049226E-011	1	0.000000E+000
1	96.69194629	2.049226E-011	5.492262E-012	0	0.000000E+000
1	96.69271707	5.492262E-012	2.049226E-011	1	0.000000E+000
1	96.69274497	2.049226E-011	5.492262E-012	0	0.000000E+000
1	96.70081069	5.492262E-012	2.049226E-011	1	0.000000E+000
1	96.70099291	2.049226E-011	5.492262E-012	0	0.000000E+000
1	96.71353389	5.492262E-012	2.049226E-011	1	0.000000E+000
1	96.71377520	2.049226E-011	5.492262E-012	0	0.000000E+000
1	96.72225157	5.492262E-012	2.049226E-011	1	0.000000E+000
1	96.72237774	2.049226E-011	5.492262E-012	0	0.000000E+000
1	96.72242907	5.492262E-012	2.049226E-011	1	0.000000E+000
1	96.72283079	2.049226E-011	5.492262E-012	0	0.000000E+000
1	96.72709307	5.492262E-012	2.049226E-011	1	0.000000E+000
1	96.72739025	2.049226E-011	5.492262E-012	0	0.000000E+000
1	96.72784137	5.492262E-012	2.049226E-011	1	0.000000E+000
1	96.72810231	2.049226E-011	5.492262E-012	0	0.000000E+000
1	96.73837221	5.492262E-012	2.049226E-011	1	0.000000E+000
1	96.73937434	2.049226E-011	5.492262E-012	0	0.000000E+000
1	96.74548548	5.492262E-012	2.049226E-011	1	0.000000E+000
1	96.74560923	2.049226E-011	5.492262E-012	0	0.000000E+000
1	96.74704166	5.492262E-012	2.049226E-011	1	0.000000E+000
1	96.74736009	2.049226E-011	5.492262E-012	0	0.000000E+000
1	96.75040543	5.492262E-012	2.049226E-011	1	0.000000E+000
1	96.75169775	2.049226E-011	5.492262E-012	0	0.000000E+000
1	96.76192673	5.492262E-012	2.049226E-011	1	0.000000E+000
1	96.76207587	2.049226E-011	5.492262E-012	0	0.000000E+000
1	96.77159671	5.492262E-012	2.049226E-011	1	0.000000E+000
1	96.77242490	2.049226E-011	5.492262E-012	0	0.000000E+000
1	96.77509074	5.492262E-012	2.049226E-011	1	0.000000E+000
1	96.77614090	2.049226E-011	5.492262E-012	0	0.000000E+000
1	96.77760263	5.492262E-012	2.049226E-011	1	0.000000E+000
1	96.77814265	2.049226E-011	5.492262E-012	0	0.000000E+000
1	96.79224244	5.492262E-012	2.049226E-011	1	0.000000E+000
1	96.79255940	2.049226E-011	5.492262E-012	0	0.000000E+000
1	96.80130665	5.492262E-012	2.049226E-011	1	0.000000E+000
1	96.80621494	2.049226E-011	5.492262E-012	0	0.000000E+000
1	96.80623797	5.492262E-012	2.049226E-011	1	0.000000E+000
1	96.80724672	2.049226E-011	5.492262E-012	0	0.000000E+000
1	96.80732358	5.492262E-012	2.049226E-011	1	0.000000E+000
1	96.80963940	2.049226E-011	5.492262E-012	0	0.000000E+000
1	96.82369707	5.492262E-012	2.049226E-011	1	0.000000E+000
1	96.82594883	2.049226E-011	5.492262E-012	0	0.000000E+000
1	96.83297111	5.492262E-012	2.049226E-011	1	0.000000E+000
1	96.83418717	2.049226E-011	5.492262E-012	0	0.000000E+000
1	96.83427162	5.492262E-012	2.049226E-011	1	0.000000E+000
1	96.83499706	2.049226E-011	5.492262E-012	0	0.000000E+000
1	96.83501230	5.492262E-012	2.049226E-011	1	0.000000E+000
1	96.83561414	2.049226E-011	5.492262E-012	0	0.000000E+000
1	96.83562844	5.492262E-012	2.049226E-011	1	0.000000E+000
1	96.83649608	2.049226E-011	5.492262E-012	0	0.000000E+000
1	96.83651367	5.492262E-012	2.049226E-011	1	0.000000E+000
1	96.84004581	2.049226E-011	5.492262E-012	0	0.000000E+000
1	96.84252512	5.492262E-012	2.049226E-011	1	0.000000E+000
1	96.84369157	2.049226E-011	5.492262E-012	0	0.000000E+000
1	96.85414717	5.492262E-012	2.049226E-011	1	0.000000E+000
1	96.85435916	2.049226E-011	5.492262E-012	0	0.000000E+000
1	96.85533987	5.492262E-012	2.049226E-011	1	0.000000E+000
1	96.85592527	2.049226E-011	5.492262E-012	0	0.000000E+000
1	96.85601787	5.492262E-012	2.049226E-011	1	0.000000E+000
1	96.85623046	2.049226E-011	5.492262E-012	0	0.000000E+000
1	96.85965534	5.492262E-012	2.049226E-011	1	0.000000E+000
1	96.86157631	2.049226E-011	5.492262E-012	0	0.000000E+000
1	96.86332648	5.492262E-012	2.049226E-011	1	0.000000E+000
1	96.86477359	2.049226E-011	5.492262E-012	0	0.000000E+000
1	96.86683208	5.492262E-012	2.049226E-011	1	0.000000E+000
1	96.86778961	2.049226E-011	5.492262E-012	0	0.000000E+000
1	96.87235640	5.492262E-012	2.049226E-011	1	0.000000E+000
1	96.87297333	2.049226E-011	5.492262E-012	0	0.000000E+000
1	96.87977454	5.492262E-012	2.049226E-011	1	0.000000E+000
1	96.88201134	2.049226E-011	5.492262E-012	0	0.000000E+000
1	96.88591607	5.492262E-012	2.049226E-011	1	0.000000E+000
1	96.88611380	2.049226E-011	5.492262E-012	0	0.000000E+000
1	96.88613651	5.492262E-012	2.049226E-011	1	0.000000E+000
1	96.88713235	2.049226E-011	5.492262E-012	0	0.000000E+000
1	96.88945872	5.492262E-012	2.049226E-011	1	0.000000E+000
1	96.89047346	2.049226E-011	5.492262E-012	0	0.000000E+000
1	96.92307093	5.492262E-012	2.049226E-011	1	0.000000E+000
1	96.92445766	2.049226E-011	5.492262E-012	0	0.000000E+000
1	96.92556242	5.492262E-012	2.049226E-011	1	0.000000E+000
1	96.92563725	2.049226E-011	5.492262E-012	0	0.000000E+000
1	96.92567442	5.492262E-012	2.049226E-011	1	0.000000E+000
1	96.92571626	2.049226E-011	5.492262E-012	0	0.000000E+000
1	96.92576671	5.492262E-012	2.049226E-011	1	0.000000E+000
1	96.92647539	2.049226E-011	5.492262E-012	0	0.000000E+000
1	96.92648974	5.492262E-012	2.049226E-011	1	0.000000E+000
1	96.92727347	2.049226E-011	5.492262E-012	0	0.000000E+000
1	96.92987373	5.492262E-012	2.049226E-011	1	0.000000E+000
1	96.92995551	2.049226E-011	5.492262E-012	0	0.000000E+000
1	96.93025266	5.492262E-012	2.049226E-011	1	0.000000E+000
1	96.93043735	2.049226E-011	5.492262E-012	0	0.000000E+000
1	96.93046307	5.492262E-012	2.049226E-011	1	0.000000E+000
1	96.93241390	2.049226E-011	5.492262E-012	0	0.000000E+000
1	96.93387809	5.492262E-012	2.049226E-011	1	0.000000E+000
1	96.93392380	2.049226E-011	5.492262E-012	0	0.000000E+000
1	96.93396181	5.492262E-012	2.049226E-011	1	0.000000E+000
1	96.93670245	2.049226E-011	5.492262E-012	0	0.000000E+000
1	96.93770753	5.492262E-012	2.049226E-011	1	0.000000E+000
1	96.93994153	2.049226E-011	5.492262E-012	0	0.000000E+000
1	96.94049158	5.492262E-012	2.049226E-011	1	0.000000E+000
1	96.94058838	2.049226E-011	5.492262E-012	0	0.000000E+000
1	96.94959509	5.492262E-012	2.049226E-011	1	0.000000E+000
1	96.94972461	2.049226E-011	5.492262E-012	0	0.000000E+000
1	96.97472887	5.492262E-012	2.049226E-011	1	0.000000E+000
1	96.97609348	2.049226E-011	5.492262E-012	0	0.000000E+000
1	96.98107584	5.492262E-012	2.049226E-011	1	0.000000E+000
1	96.98207637	2.049226E-011	5.492262E-012	0	0.000000E+000
1	96.99264188	5.492262E-012	2.049226E-011	1	0.000000E+000
1	96.99277697	2.049226E-011	5.492262E-012	0	0.000000E+000
1	96.99281127	5.492262E-012	2.049226E-011	1	0.000000E+000
1	96.99311159	2.049226E-011	5.492262E-012	0	0.000000E+000
1	97.00133987	5.492262E-012	2.049226E-011	1	0.000000E+000
1	97.00173392	2.049226E-011	5.492262E-012	0	0.000000E+000
1	97.00264626	5.492262E-012	2.049226E-011	1	0.000000E+000
1	97.00343677	2.049226E-011	5.492262E-012	0	0.000000E+000
1	98.93759095	5.406494E-012	2.040649E-011	1	0.000000E+000
1	98.93781090	2.040649E-011	5.406494E-012	0	0.000000E+000
1	98.93785552	5.406494E-012	2.040649E-011	1	0.000000E+000
1	98.93898652	2.040649E-011	5.406494E-012	0	0.000000E+000
1	98.94284373	5.406494E-012	2.040649E-011	1	0.000000E+000
1	98.94302877	2.040649E-011	5.406494E-012	0	0.000000E+000
1	98.94501097	5.406494E-012	2.040649E-011	1	0.000000E+000
1	98.94514757	2.040649E-011	5.406494E-012	0	0.000000E+000
1	98.95005725	5.406494E-012	2.040649E-011	1	0.000000E+000
1	98.95034475	2.040649E-011	5.406494E-012	0	0.000000E+000
1	98.95427348	5.406494E-012	2.040649E-011	1	0.000000E+000
1	98.95475084	2.040649E-011	5.406494E-012	0	0.000000E+000
1	98.95478333	5.406494E-012	2.040649E-011	1	0.000000E+000
1	98.95511077	2.040649E-011	5.406494E-012	0	0.000000E+000
1	98.95513055	5.406494E-012	2.040649E-011	1	0.000000E+000
1	98.95535489	2.040649E-011	5.406494E-012	0	0.000000E+000
1	98.96507272	5.406494E-012	2.040649E-011	1	0.000000E+000
1	98.96648195	2.040649E-011	5.406494E-012	0	0.000000E+000
1	98.97028014	5.406494E-012	2.040649E-011	1	0.000000E+000
1	98.97154258	2.040649E-011	5.406494E-012	0	0.000000E+000
1	98.97389978	5.406494E-012	2.040649E-011	1	0.000000E+000
1	98.97404833	2.040649E-011	5.406494E-012	0	0.000000E+000
1	98.98075304	5.406494E-012	2.040649E-011	1	0.000000E+000
1	98.98113774	2.040649E-011	5.406494E-012	0	0.000000E+000
1	98.98116535	5.406494E-012	2.040649E-011	1	0.000000E+000
1	98.98542420	2.040649E-011	5.406494E-012	0	0.000000E+000
1	98.98544908	5.406494E-012	2.040649E-011	1	0.000000E+000
1	98.98575425	2.040649E-011	5.406494E-012	0	0.000000E+000
1	98.98581962	5.406494E-012	2.040649E-011	1	0.000000E+000
1	98.98583484	2.040649E-011	5.406494E-012	0	0.000000E+000
1	98.98623042	5.406494E-012	2.040649E-011	1	0.000000E+000
1	98.98655063	2.040649E-011	5.406494E-012	0	0.000000E+000
1	98.99093715	5.406494E-012	2.040649E-011	1	0.000000E+000
1	98.99147164	2.040649E-011	5.406494E-012	0	0.000000E+000
1	99.00479800	5.406494E-012	2.040649E-011	1	0.000000E+000
1	99.00497364	2.040649E-011	5.406494E-012	0	0.000000E+000
1	100.89377027	5.403499E-012	2.040350E-011	1	0.000000E+000
1	100.89541195	2.040350E-011	5.403499E-012	0	0.000000E+000
1	100.90398886	5.403499E-012	2.040350E-011	1	0.000000E+000
1	100.90478147	2.040350E-011	5.403499E-012	0	0.000000E+000
1	100.90481963	5.403499E-012	2.040350E-011	1	0.000000E+000
1	100.90660022	2.040350E-011	5.403499E-012	0	0.000000E+000
1	100.90778635	5.403499E-012	2.040350E-011	1	0.000000E+000
1	100.90954486	2.040350E-011	5.403499E-012	0	0.000000E+000
1	100.91075644	5.403499E-012	2.040350E-011	1	0.000000E+000
1	100.91282594	2.040350E-011	5.403499E-012	0	0.000000E+000
1	100.91287203	5.403499E-012	2.040350E-011	1	0.000000E+000
1	100.91339394	2.040350E-011	5.403499E-012	0	0.000000E+000
1	100.91345522	5.403499E-012	2.040350E-011	1	0.000000E+000
1	100.91457336	2.040350E-011	5.403499E-012	0	0.000000E+000
1	100.92409347	5.403499E-012	2.040350E-011	1	0.000000E+000
1	100.92665613	2.040350E-011	5.403499E-012	0	0.000000E+000
1	100.92819332	5.403499E-012	2.040350E-011	1	0.000000E+000
1	100.92835290	2.040350E-011	5.403499E-012	0	0.000000E+000
1	100.94926295	5.403499E-012	2.040350E-011	1	0.000000E+000
1	100.94982843	2.040350E-011	5.403499E-012	0	0.000000E+000
1	100.99033295	5.403499E-012	2.040350E-011	1	0.000000E+000
1	100.99036761	2.040350E-011	5.403499E-012	0	0.000000E+000
1	100.99073328	5.403499E-012	2.040350E-011	1	0.000000E+000
1	100.99182443	2.040350E-011	5.403499E-012	0	0.000000E+000
1	100.99184676	5.403499E-012	2.040350E-011	1	0.000000E+000
1	100.99193116	2.040350E-011	5.403499E-012	0	0.000000E+000
1	100.99478351	5.403499E-012	2.040350E-011	1	0.000000E+000
1	100.99580370	2.040350E-011	5.403499E-012	0	0.000000E+000
1	100.99586409	5.403499E-012	2.040350E-011	1	0.000000E+000
1	100.99700327	2.040350E-011	5.403499E-012	0	0.000000E+000
1	100.99700840	5.403499E-012	2.040350E-011	1	0.000000E+000
1	100.99838913	2.040350E-011	5.403499E-012	0	0.000000E+000
1	101.00277636	5.403499E-012	2.040350E-011	1	0.000000E+000
1	101.00346206	2.040350E-011	5.403499E-012	0	0.000000E+000
1	101.00395836	5.403499E-012	2.040350E-011	1	0.000000E+000
1	101.00452524	2.040350E-011	5.403499E-012	0	0.000000E+000
1	101.00455555	5.403499E-012	2.040350E-011	1	0.000000E+000
1	101.00542091	2.040350E-011	5.403499E-012	0	0.000000E+000
1	101.02159673	5.403499E-012	2.040350E-011	1	0.000000E+000
1	101.02165267	2.040350E-011	5.403499E-012	0	0.000000E+000
1	101.02355899	5.403499E-012	2.040350E-011	1	0.000000E+000
1	101.02371789	2.040350E-011	5.403499E-012	0	0.000000E+000
1	101.02484123	5.403499E-012	2.040350E-011	1	0.000000E+000
1	101.02583247	2.040350E-011	5.403499E-012	0	0.000000E+000
1	101.03652656	5.403499E-012	2.040350E-011	1	0.000000E+000
1	101.03706967	2.040350E-011	5.403499E-012	0	0.000000E+000
1	101.05350022	5.403499E-012	2.040350E-011	1	0.000000E+000
1	101.05361284	2.040350E-011	5.403499E-012	0	0.000000E+000
1	101.05566573	5.403499E-012	2.040350E-011	1	0.000000E+000
1	101.05570804	2.040350E-011	5.403499E-012	0	0.000000E+000
1	101.08697267	5.403499E-012	2.040350E-011	1	0.000000E+000
1	101.08742225	2.040350E-011	5.403499E-012	0	0.000000E+000
1	101.08743662	5.403499E-012	2.040350E-011	1	0.000000E+000
1	101.08771661	2.040350E-011	5.403499E-012	0	0.000000E+000
1	101.10398324	5.403499E-012	2.040350E-011	1	0.000000E+000
1	101.10434970	2.040350E-011	5.403499E-012	0	0.000000E+000
1	101.11648499	5.403499E-012	2.040350E-011	1	0.000000E+000
1	101.11675357	2.040350E-011	5.403499E-012	0	0.000000E+000
1	101.12540850	5.403499E-012	2.040350E-011	1	0.000000E+000
1	101.12665214	2.040350E-011	5.403499E-012	0	0.000000E+000
1	101.12798393	5.403499E-012	2.040350E-011	1	0.000000E+000
1	101.12880350	2.040350E-011	5.403499E-012	0	0.000000E+000
1	101.14868924	5.403499E-012	2.040350E-011	1	0.000000E+000
1	101.14886802	2.040350E-011	5.403499E-012	0	0.000000E+000
1	101.14888849	5.403499E-012	2.040350E-011	1	0.000000E+000
1	101.14932880	2.040350E-011	5.403499E-012	0	0.000000E+000
1	101.15342007	5.403499E-012	2.040350E-011	1	0.000000E+000
1	101.15346126	2.040350E-011	5.403499E-012	0	0.000000E+000
1	101.16102706	5.403499E-012	2.040350E-011	1	0.000000E+000
1	101.16279533	2.040350E-011	5.403499E-012	0	0.000000E+000
1	101.16467598	5.403499E-012	2.040350E-011	1	0.000000E+000
1	101.16497499	2.040350E-011	5.403499E-012	0	0.000000E+000
1	101.16497932	5.403499E-012	2.040350E-011	1	0.000000E+000
1	101.16525834	2.040350E-011	5.403499E-012	0	0.000000E+000
1	101.16528580	5.403499E-012	2.040350E-011	1	0.000000E+000
1	101.16551212	2.040350E-011	5.403499E-012	0	0.000000E+000
1	101.16874979	5.403499E-012	2.040350E-011	1	0.000000E+000
1	101.16952228	2.040350E-011	5.403499E-012	0	0.000000E+000
1	101.17210951	5.403499E-012	2.040350E-011	1	0.000000E+000
1	101.17219155	2.040350E-011	5.403499E-012	0	0.000000E+000
1	101.17478658	5.403499E-012	2.040350E-011	1	0.000000E+000
1	101.17489953	2.040350E-011	5.403499E-012	0	0.000000E+000
1	101.17696545	5.403499E-012	2.040350E-011	1	0.000000E+000
1	101.17701322	2.040350E-011	5.403499E-012	0	0.000000E+000
1	101.18132828	5.403499E-012	2.040350E-011	1	0.000000E+000
1	101.18226131	2.040350E-011	5.403499E-012	0	0.000000E+000
1	101.19039335	5.403499E-012	2.040350E-011	1	0.000000E+000
1	101.19162324	2.040350E-011	5.403499E-012	0	0.000000E+000
1	101.20106817	5.403499E-012	2.040350E-011	1	0.000000E+000
1	101.20227542	2.040350E-011	5.403499E-012	0	0.000000E+000
1	101.20229376	5.403499E-012	2.040350E-011	1	0.000000E+000
1	101.20344738	2.040350E-011	5.403499E-012	0	0.000000E+000
1	101.20347056	5.403499E-012	2.040350E-011	1	0.000000E+000
1	101.20350354	2.040350E-011	5.403499E-012	0	0.000000E+000
1	101.21403529	5.403499E-012	2.040350E-011	1	0.000000E+000
1	101.21434872	2.040350E-011	5.403499E-012	0	0.000000E+000
1	101.21829817	5.403499E-012	2.040350E-011	1	0.000000E+000
1	101.21952577	2.040350E-011	5.403499E-012	0	0.000000E+000
1	101.23771596	5.403499E-012	2.040350E-011	1	0.000000E+000
1	101.23945162	2.040350E-011	5.403499E-012	0	0.000000E+000
1	101.24511396	5.403499E-012	2.040350E-011	1	0.000000E+000
1	101.24529720	2.040350E-011	5.403499E-012	0	0.000000E+000
1	101.26465475	5.403499E-012	2.040350E-011	1	0.000000E+000
1	101.26578712	2.040350E-011	5.403499E-012	0	0.000000E+000
1	101.26864869	5.403499E-012	2.040350E-011	1	0.000000E+000
1	101.26900590	2.040350E-011	5.403499E-012	0	0.000000E+000
1	101.27368377	5.403499E-012	2.040350E-011	1	0.000000E+000
1	101.27470832	2.040350E-011	5.403499E-012	0	0.000000E+000
1	102.92277061	5.282760E-012	2.028276E-011	1	0.000000E+000
1	102.92392289	2.028276E-011	5.282760E-012	0	0.000000E+000
1	102.93359499	5.282760E-012	2.028276E-011	1	0.000000E+000
1	102.93364516	2.028276E-011	5.282760E-012	0	0.000000E+000
1	102.93814302	5.282760E-012	2.028276E-011	1	0.000000E+000
1	102.93842104	2.028276E-011	5.282760E-012	0	0.000000E+000
1	102.94350666	5.282760E-012	2.028276E-011	1	0.000000E+000
1	102.94611935	2.028276E-011	5.282760E-012	0	0.000000E+000
1	102.96217815	5.282760E-012	2.028276E-011	1	0.000000E+000
1	102.96241880	2.028276E-011	5.282760E-012	0	0.000000E+000
1	102.96470911	5.282760E-012	2.028276E-011	1	0.000000E+000
1	102.96473212	2.028276E-011	5.282760E-012	0	0.000000E+000
1	102.96539338	5.282760E-012	2.028276E-011	1	0.000000E+000
1	102.96745413	2.028276E-011	5.282760E-012	0	0.000000E+000
1	102.96747222	5.282760E-012	2.028276E-011	1	0.000000E+000
1	102.96764807	2.028276E-011	5.282760E-012	0	0.000000E+000
1	102.97056644	5.282760E-012	2.028276E-011	1	0.000000E+000
1	102.97099051	2.028276E-011	5.282760E-012	0	0.000000E+000
1	102.97294810	5.282760E-012	2.028276E-011	1	0.000000E+000
1	102.97311493	2.028276E-011	5.282760E-012	0	0.000000E+000
1	102.98457015	5.282760E-012	2.028276E-011	1	0.000000E+000
1	102.98493274	2.028276E-011	5.282760E-012	0	0.000000E+000
1	102.98577702	5.282760E-012	2.028276E-011	1	0.000000E+000
1	102.98738911	2.028276E-011	5.282760E-012	0	0.000000E+000
1	102.98838789	5.282760E-012	2.028276E-011	1	0.000000E+000
1	102.98892190	2.028276E-011	5.282760E-012	0	0.000000E+000
1	102.99370832	5.282760E-012	2.028276E-011	1	0.000000E+000
1	102.99373918	2.028276E-011	5.282760E-012	0	0.000000E+000
1	102.99564119	5.282760E-012	2.028276E-011	1	0.000000E+000
1	102.99664284	2.028276E-011	5.282760E-012	0	0.000000E+000
1	103.00537798	5.282760E-012	2.028276E-011	1	0.000000E+000
1	103.00716287	2.028276E-011	5.282760E-012	0	0.000000E+000
1	103.00721023	5.282760E-012	2.028276E-011	1	0.000000E+000
1	103.00751642	2.028276E-011	5.282760E-012	0	0.000000E+000
1	103.00971754	5.282760E-012	2.028276E-011	1	0.000000E+000
1	103.01300479	2.028276E-011	5.282760E-012	0	0.000000E+000
1	103.01348097	5.282760E-012	2.028276E-011	1	0.000000E+000
1	103.01382624	2.028276E-011	5.282760E-012	0	0.000000E+000
1	103.01386479	5.282760E-012	2.028276E-011	1	0.000000E+000
1	103.01581226	2.028276E-011	5.282760E-012	0	0.000000E+000
1	103.01591542	5.282760E-012	2.028276E-011	1	0.000000E+000
1	103.01624476	2.028276E-011	5.282760E-012	0	0.000000E+000
1	103.02931067	5.282760E-012	2.028276E-011	1	0.000000E+000
1	103.03068334	2.028276E-011	5.282760E-012	0	0.000000E+000
1	103.03069651	5.282760E-012	2.028276E-011	1	0.000000E+000
1	103.03084538	2.028276E-011	5.282760E-012	0	0.000000E+000
1	103.03468509	5.282760E-012	2.028276E-011	1	0.000000E+000
1	103.03475321	2.028276E-011	5.282760E-012	0	0.000000E+000
1	103.03999207	5.282760E-012	2.028276E-011	1	0.000000E+000
1	103.04016759	2.028276E-011	5.282760E-012	0	0.000000E+000
1	104.23577049	5.310480E-012	2.031048E-011	1	0.000000E+000
1	104.23632043	2.031048E-011	5.310480E-012	0	0.000000E+000
1	104.25929456	5.310480E-012	2.031048E-011	1	0.000000E+000
1	104.25940025	2.031048E-011	5.310480E-012	0	0.000000E+000
1	104.28085804	5.310480E-012	2.031048E-011	1	0.000000E+000
1	104.28157506	2.031048E-011	5.310480E-012	0	0.000000E+000
1	104.28979942	5.310480E-012	2.031048E-011	1	0.000000E+000
1	104.28990160	2.031048E-011	5.310480E-012	0	0.000000E+000
1	104.29870594	5.310480E-012	2.031048E-011	1	0.000000E+000
1	104.29962464	2.031048E-011	5.310480E-012	0	0.000000E+000
1	104.30028733	5.310480E-012	2.031048E-011	1	0.000000E+000
1	104.30101176	2.031048E-011	5.310480E-012	0	0.000000E+000
1	104.30979689	5.310480E-012	2.031048E-011	1	0.000000E+000
1	104.31251031	2.031048E-011	5.310480E-012	0	0.000000E+000
1	104.31253274	5.310480E-012	2.031048E-011	1	0.000000E+000
1	104.31289725	2.031048E-011	5.310480E-012	0	0.000000E+000
1	104.31366935	5.310480E-012	2.031048E-011	1	0.000000E+000
1	104.31388823	2.031048E-011	5.310480E-012	0	0.000000E+000
1	104.32146419	5.310480E-012	2.031048E-011	1	0.000000E+000
1	104.32210360	2.031048E-011	5.310480E-012	0	0.000000E+000
1	104.32215129	5.310480E-012	2.031048E-011	1	0.000000E+000
1	104.32244208	2.031048E-011	5.310480E-012	0	0.000000E+000
1	104.32511481	5.310480E-012	2.031048E-011	1	0.000000E+000
1	104.32857800	2.031048E-011	5.310480E-012	0	0.000000E+000
1	104.32860511	5.310480E-012	2.031048E-011	1	0.000000E+000
1	104.32928787	2.031048E-011	5.310480E-012	0	0.000000E+000
1	106.14589942	5.245356E-012	2.024536E-011	1	0.000000E+000
1	106.14660095	2.024536E-011	5.245356E-012	0	0.000000E+000
1	106.14663226	5.245356E-012	2.024536E-011	1	0.000000E+000
1	106.14720650	2.024536E-011	5.245356E-012	0	0.000000E+000
1	106.14722781	5.245356E-012	2.024536E-011	1	0.000000E+000
1	106.14737132	2.024536E-011	5.245356E-012	0	0.000000E+000
1	106.16203851	5.245356E-012	2.024536E-011	1	0.000000E+000
1	106.16229874	2.024536E-011	5.245356E-012	0	0.000000E+000
1	106.16449708	5.245356E-012	2.024536E-011	1	0.000000E+000
1	106.16516690	2.024536E-011	5.245356E-012	0	0.000000E+000
1	106.16516702	5.245356E-012	2.024536E-011	1	0.000000E+000
1	106.16527503	2.024536E-011	5.245356E-012	0	0.000000E+000
1	106.17241089	5.245356E-012	2.024536E-011	1	0.000000E+000
1	106.17380717	2.024536E-011	5.245356E-012	0	0.000000E+000
1	106.18204228	5.245356E-012	2.024536E-011	1	0.000000E+000
1	106.18214294	2.024536E-011	5.245356E-012	0	0.000000E+000
1	106.19042887	5.245356E-012	2.024536E-011	1	0.000000E+000
1	106.19084875	2.024536E-011	5.245356E-012	0	0.000000E+000
1	106.19086535	5.245356E-012	2.024536E-011	1	0.000000E+000
1	106.19168929	2.024536E-011	5.245356E-012	0	0.000000E+000
1	106.19323252	5.245356E-012	2.024536E-011	1	0.000000E+000
1	106.19327480	2.024536E-011	5.245356E-012	0	0.000000E+000
1	106.19695224	5.245356E-012	2.024536E-011	1	0.000000E+000
1	106.19746008	2.024536E-011	5.245356E-012	0	0.000000E+000
1	106.19847014	5.245356E-012	2.024536E-011	1	0.000000E+000
1	106.19866956	2.024536E-011	5.245356E-012	0	0.000000E+000
1	106.20065026	5.245356E-012	2.024536E-011	1	0.000000E+000
1	106.20146093	2.024536E-011	5.245356E-012	0	0.000000E+000
1	106.20148353	5.245356E-012	2.024536E-011	1	0.000000E+000
1	106.20201420	2.024536E-011	5.245356E-012	0	0.000000E+000
1	106.20501827	5.245356E-012	2.024536E-011	1	0.000000E+000
1	106.20545156	2.024536E-011	5.245356E-012	0	0.000000E+000
1	106.21005843	5.245356E-012	2.024536E-011	1	0.000000E+000
1	106.21069333	2.024536E-011	5.245356E-012	0	0.000000E+000
1	106.21621001	5.245356E-012	2.024536E-011	1	0.000000E+000
1	106.21952617	2.024536E-011	5.245356E-012	0	0.000000E+000
1	106.21954736	5.245356E-012	2.024536E-011	1	0.000000E+000
1	106.21962338	2.024536E-011	5.245356E-012	0	0.000000E+000
1	106.21974261	5.245356E-012	2.024536E-011	1	0.000000E+000
1	106.21979664	2.024536E-011	5.245356E-012	0	0.000000E+000
1	106.23370006	5.245356E-012	2.024536E-011	1	0.000000E+000
1	106.23468800	2.024536E-011	5.245356E-012	0	0.000000E+000
1	106.24438582	5.245356E-012	2.024536E-011	1	0.000000E+000
1	106.24585959	2.024536E-011	5.245356E-012	0	0.000000E+000
1	106.24590394	5.245356E-012	2.024536E-011	1	0.000000E+000
1	106.24681866	2.024536E-011	5.245356E-012	0	0.000000E+000
1	106.24859834	5.245356E-012	2.024536E-011	1	0.000000E+000
1	106.24931368	2.024536E-011	5.245356E-012	0	0.000000E+000
1	106.24932219	5.245356E-012	2.024536E-011	1	0.000000E+000
1	106.24939987	2.024536E-011	5.245356E-012	0	0.000000E+000
1	106.27278377	5.245356E-012	2.024536E-011	1	0.000000E+000
1	106.27282978	2.024536E-011	5.245356E-012	0	0.000000E+000
1	106.27284994	5.245356E-012	2.024536E-011	1	0.000000E+000
1	106.27287478	2.024536E-011	5.245356E-012	0	0.000000E+000
1	106.27291114	5.245356E-012	2.024536E-011	1	0.000000E+000
1	106.27354797	2.024536E-011	5.245356E-012	0	0.000000E+000
1	106.28213300	5.245356E-012	2.024536E-011	1	0.000000E+000
1	106.28337057	2.024536E-011	5.245356E-012	0	0.000000E+000
1	106.28606257	5.245356E-012	2.024536E-011	1	0.000000E+000
1	106.28780731	2.024536E-011	5.245356E-012	0	0.000000E+000
1	106.28924916	5.245356E-012	2.024536E-011	1	0.000000E+000
1	106.28966056	2.024536E-011	5.245356E-012	0	0.000000E+000
1	106.28968069	5.245356E-012	2.024536E-011	1	0.000000E+000
1	106.29010530	2.024536E-011	5.245356E-012	0	0.000000E+000
1	106.30777175	5.245356E-012	2.024536E-011	1	0.000000E+000
1	106.30781250	2.024536E-011	5.245356E-012	0	0.000000E+000
1	106.32359756	5.245356E-012	2.024536E-011	1	0.000000E+000
1	106.32696799	2.024536E-011	5.245356E-012	0	0.000000E+000
1	106.32747695	5.245356E-012	2.024536E-011	1	0.000000E+000
1	106.32891129	2.024536E-011	5.245356E-012	0	0.000000E+000
1	106.32896039	5.245356E-012	2.024536E-011	1	0.000000E+000
1	106.32996590	2.024536E-011	5.245356E-012	0	0.000000E+000
1	106.33002007	5.245356E-012	2.024536E-011	1	0.000000E+000
1	106.33118959	2.024536E-011	5.245356E-012	0	0.000000E+000
1	106.33498663	5.245356E-012	2.024536E-011	1	0.000000E+000
1	106.33690901	2.024536E-011	5.245356E-012	0	0.000000E+000
1	106.33692888	5.245356E-012	2.024536E-011	1	0.000000E+000
1	106.33722737	2.024536E-011	5.245356E-012	0	0.000000E+000
1	106.33855987	5.245356E-012	2.024536E-011	1	0.000000E+000
1	106.34079372	2.024536E-011	5.245356E-012	0	0.000000E+000
1	106.34183593	5.245356E-012	2.024536E-011	1	0.000000E+000
1	106.34193736	2.024536E-011	5.245356E-012	0	0.000000E+000
1	106.34745464	5.245356E-012	2.024536E-011	1	0.000000E+000
1	106.34841555	2.024536E-011	5.245356E-012	0	0.000000E+000
1	106.35532991	5.245356E-012	2.024536E-011	1	0.000000E+000
1	106.35565513	2.024536E-011	5.245356E-012	0	0.000000E+000
1	106.35668337	5.245356E-012	2.024536E-011	1	0.000000E+000
1	106.35679316	2.024536E-011	5.245356E-012	0	0.000000E+000
1	106.35711322	5.245356E-012	2.024536E-011	1	0.000000E+000
1	106.35886346	2.024536E-011	5.245356E-012	0	0.000000E+000
1	106.36103036	5.245356E-012	2.024536E-011	1	0.000000E+000
1	106.36146371	2.024536E-011	5.245356E-012	0	0.000000E+000
1	106.36169022	5.245356E-012	2.024536E-011	1	0.000000E+000
1	106.36206354	2.024536E-011	5.245356E-012	0	0.000000E+000
1	107.42880790	5.291695E-012	2.029169E-011	1	0.000000E+000
1	107.42894376	2.029169E-011	5.291695E-012	0	0.000000E+000
1	107.43541160	5.291695E-012	2.029169E-011	1	0.000000E+000
1	107.43587204	2.029169E-011	5.291695E-012	0	0.000000E+000
1	107.44619554	5.291695E-012	2.029169E-011	1	0.000000E+000
1	107.44643746	2.029169E-011	5.291695E-012	0	0.000000E+000
1	107.45356560	5.291695E-012	2.029169E-011	1	0.000000E+000
1	107.45385137	2.029169E-011	5.291695E-012	0	0.000000E+000
1	107.46215990	5.291695E-012	2.029169E-011	1	0.000000E+000
1	107.46217867	2.029169E-011	5.291695E-012	0	0.000000E+000
1	107.46249650	5.291695E-012	2.029169E-011	1	0.000000E+000
1	107.46377075	2.029169E-011	5.291695E-012	0	0.000000E+000
1	107.46828260	5.291695E-012	2.029169E-011	1	0.000000E+000
1	107.47106177	2.029169E-011	5.291695E-012	0	0.000000E+000
1	107.47106907	5.291695E-012	2.029169E-011	1	0.000000E+000
1	107.47160772	2.029169E-011	5.291695E-012	0	0.000000E+000
1	107.47669339	5.291695E-012	2.029169E-011	1	0.000000E+000
1	107.47679235	2.029169E-011	5.291695E-012	0	0.000000E+000
1	107.47681590	5.291695E-012	2.029169E-011	1	0.000000E+000
1	107.47695026	2.029169E-011	5.291695E-012	0	0.000000E+000
1	107.50345082	5.291695E-012	2.029169E-011	1	0.000000E+000
1	107.50489398	2.029169E-011	5.291695E-012	0	0.000000E+000
1	107.51900296	5.291695E-012	2.029169E-011	1	0.000000E+000
1	107.52230096	2.029169E-011	5.291695E-012	0	0.000000E+000
1	107.52479442	5.291695E-012	2.029169E-011	1	0.000000E+000
1	107.52625834	2.029169E-011	5.291695E-012	0	0.000000E+000
1	107.52628915	5.291695E-012	2.029169E-011	1	0.000000E+000
1	107.52823083	2.029169E-011	5.291695E-012	0	0.000000E+000
1	107.52986815	5.291695E-012	2.029169E-011	1	0.000000E+000
1	107.53015073	2.029169E-011	5.291695E-012	0	0.000000E+000
1	107.53018321	5.291695E-012	2.029169E-011	1	0.000000E+000
1	107.53075577	2.029169E-011	5.291695E-012	0	0.000000E+000
1	107.53080308	5.291695E-012	2.029169E-011	1	0.000000E+000
1	107.53093330	2.029169E-011	5.291695E-012	0	0.000000E+000
1	107.53316035	5.291695E-012	2.029169E-011	1	0.000000E+000
1	107.53362654	2.029169E-011	5.291695E-012	0	0.000000E+000
1	107.54044110	5.291695E-012	2.029169E-011	1	0.000000E+000
1	107.54048801	2.029169E-011	5.291695E-012	0	0.000000E+000
1	107.54051185	5.291695E-012	2.029169E-011	1	0.000000E+000
1	107.54150727	2.029169E-011	5.291695E-012	0	0.000000E+000
1	107.54543285	5.291695E-012	2.029169E-011	1	0.000000E+000
1	107.54552720	2.029169E-011	5.291695E-012	0	0.000000E+000
1	107.55156864	5.291695E-012	2.029169E-011	1	0.000000E+000
1	107.55324318	2.029169E-011	5.291695E-012	0	0.000000E+000
1	107.55329500	5.291695E-012	2.029169E-011	1	0.000000E+000
1	107.55393115	2.029169E-011	5.291695E-012	0	0.000000E+000
1	107.56498958	5.291695E-012	2.029169E-011	1	0.000000E+000
1	107.56502788	2.029169E-011	5.291695E-012	0	0.000000E+000
1	107.56854328	5.291695E-012	2.029169E-011	1	0.000000E+000
1	107.56893712	2.029169E-011	5.291695E-012	0	0.000000E+000
1	107.57012844	5.291695E-012	2.029169E-011	1	0.000000E+000
1	107.57072960	2.029169E-011	5.291695E-012	0	0.000000E+000
1	107.57075400	5.291695E-012	2.029169E-011	1	0.000000E+000
1	107.57364100	2.029169E-011	5.291695E-012	0	0.000000E+000
1	107.59037747	5.291695E-012	2.029169E-011	1	0.000000E+000
1	107.59206658	2.029169E-011	5.291695E-012	0	0.000000E+000
1	107.59387831	5.291695E-012	2.029169E-011	1	0.000000E+000
1	107.59393516	2.029169E-011	5.291695E-012	0	0.000000E+000
1	107.59720188	5.291695E-012	2.029169E-011	1	0.000000E+000
1	107.59739588	2.029169E-011	5.291695E-012	0	0.000000E+000
1	107.61284272	5.291695E-012	2.029169E-011	1	0.000000E+000
1	107.61321976	2.029169E-011	5.291695E-012	0	0.000000E+000
1	107.62209187	5.291695E-012	2.029169E-011	1	0.000000E+000
1	107.62219146	2.029169E-011	5.291695E-012	0	0.000000E+000
1	107.64121052	5.291695E-012	2.029169E-011	1	0.000000E+000
1	107.64131974	2.029169E-011	5.291695E-012	0	0.000000E+000
1	107.64133588	5.291695E-012	2.029169E-011	1	0.000000E+000
1	107.64141853	2.029169E-011	5.291695E-012	0	0.000000E+000
1	107.64301843	5.291695E-012	2.029169E-011	1	0.000000E+000
1	107.64332251	2.029169E-011	5.291695E-012	0	0.000000E+000
1	107.65038353	5.291695E-012	2.029169E-011	1	0.000000E+000
1	107.65047029	2.029169E-011	5.291695E-012	0	0.000000E+000
1	107.65329625	5.291695E-012	2.029169E-011	1	0.000000E+000
1	107.65373650	2.029169E-011	5.291695E-012	0	0.000000E+000
1	107.65656156	5.291695E-012	2.029169E-011	1	0.000000E+000
1	107.65714678	2.029169E-011	5.291695E-012	0	0.000000E+000
1	107.65743349	5.291695E-012	2.029169E-011	1	0.000000E+000
1	107.65802552	2.029169E-011	5.291695E-012	0	0.000000E+000
1	107.65804115	5.291695E-012	2.029169E-011	1	0.000000E+000
1	107.65862170	2.029169E-011	5.291695E-012	0	0.000000E+000
1	107.65997864	5.291695E-012	2.029169E-011	1	0.000000E+000
1	107.66003429	2.029169E-011	5.291695E-012	0	0.000000E+000
1	107.66355305	5.291695E-012	2.029169E-011	1	0.000000E+000
1	107.66434665	2.029169E-011	5.291695E-012	0	0.000000E+000
1	107.66958511	5.291695E-012	2.029169E-011	1	0.000000E+000
1	107.66978470	2.029169E-011	5.291695E-012	0	0.000000E+000
1	107.66980179	5.291695E-012	2.029169E-011	1	0.000000E+000
1	107.67000470	2.029169E-011	5.291695E-012	0	0.000000E+000
1	107.68240951	5.291695E-012	2.029169E-011	1	0.000000E+000
1	107.68269752	2.029169E-011	5.291695E-012	0	0.000000E+000
1	107.68384430	5.291695E-012	2.029169E-011	1	0.000000E+000
1	107.68410211	2.029169E-011	5.291695E-012	0	0.000000E+000
1	107.70384966	5.291695E-012	2.029169E-011	1	0.000000E+000
1	107.70463256	2.029169E-011	5.291695E-012	0	0.000000E+000
1	107.71974796	5.291695E-012	2.029169E-011	1	0.000000E+000
1	107.71978189	2.029169E-011	5.291695E-012	0	0.000000E+000
1	107.74712387	5.291695E-012	2.029169E-011	1	0.000000E+000
1	107.74728697	2.029169E-011	5.291695E-012	0	0.000000E+000
1	107.74729453	5.291695E-012	2.029169E-011	1	0.000000E+000
1	107.74760200	2.029169E-011	5.291695E-012	0	0.000000E+000
1	107.74824836	5.291695E-012	2.029169E-011	1	0.000000E+000
1	107.75112685	2.029169E-011	5.291695E-012	0	0.000000E+000
1	107.76386459	5.291695E-012	2.029169E-011	1	0.000000E+000
1	107.76401133	2.029169E-011	5.291695E-012	0	0.000000E+000
1	107.77814579	5.291695E-012	2.029169E-011	1	0.000000E+000
1	107.77843993	2.029169E-011	5.291695E-012	0	0.000000E+000
1	107.77994171	5.291695E-012	2.029169E-011	1	0.000000E+000
1	107.78021048	2.029169E-011	5.291695E-012	0	0.000000E+000
1	107.78527374	5.291695E-012	2.029169E-011	1	0.000000E+000
1	107.78534315	2.029169E-011	5.291695E-012	0	0.000000E+000
1	107.78624802	5.291695E-012	2.029169E-011	1	0.000000E+000
1	107.78661136	2.029169E-011	5.291695E-012	0	0.000000E+000
1	107.79488251	5.291695E-012	2.029169E-011	1	0.000000E+000
1	107.79505707	2.029169E-011	5.291695E-012	0	0.000000E+000
1	107.79509557	5.291695E-012	2.029169E-011	1	0.000000E+000
1	107.79581213	2.029169E-011	5.291695E-012	0	0.000000E+000
1	107.79583871	5.291695E-012	2.029169E-011	1	0.000000E+000
1	107.79679345	2.029169E-011	5.291695E-012	0	0.000000E+000
1	107.80893645	5.291695E-012	2.029169E-011	1	0.000000E+000
1	107.80906115	2.029169E-011	5.291695E-012	0	0.000000E+000
1	107.81004763	5.291695E-012	2.029169E-011	1	0.000000E+000
1	107.81092275	2.029169E-011	5.291695E-012	0	0.000000E+000
1	107.81306239	5.291695E-012	2.029169E-011	1	0.000000E+000
1	107.81385496	2.029169E-011	5.291695E-012	0	0.000000E+000
1	107.81394319	5.291695E-012	2.029169E-011	1	0.000000E+000
1	107.81396440	2.029169E-011	5.291695E-012	0	0.000000E+000
1	107.81556030	5.291695E-012	2.029169E-011	1	0.000000E+000
1	107.81795650	2.029169E-011	5.291695E-012	0	0.000000E+000
1	107.81796473	5.291695E-012	2.029169E-011	1	0.000000E+000
1	107.81826153	2.029169E-011	5.291695E-012	0	0.000000E+000
1	107.82847205	5.291695E-012	2.029169E-011	1	0.000000E+000
1	107.82851455	2.029169E-011	5.291695E-012	0	0.000000E+000
1	107.82857347	5.291695E-012	2.029169E-011	1	0.000000E+000
1	107.82969390	2.029169E-011	5.291695E-012	0	0.000000E+000
1	107.82974467	5.291695E-012	2.029169E-011	1	0.000000E+000
1	107.82984198	2.029169E-011	5.291695E-012	0	0.000000E+000
1	107.82994948	5.291695E-012	2.029169E-011	1	0.000000E+000
1	107.83108098	2.029169E-011	5.291695E-012	0	0.000000E+000
1	107.83110083	5.291695E-012	2.029169E-011	1	0.000000E+000
1	107.83228693	2.029169E-011	5.291695E-012	0	0.000000E+000
1	107.83231653	5.291695E-012	2.029169E-011	1	0.000000E+000
1	107.83454488	2.029169E-011	5.291695E-012	0	0.000000E+000
1	107.84306709	5.291695E-012	2.029169E-011	1	0.000000E+000
1	107.84360794	2.029169E-011	5.291695E-012	0	0.000000E+000
1	107.85706199	5.291695E-012	2.029169E-011	1	0.000000E+000
1	107.85763703	2.029169E-011	5.291695E-012	0	0.000000E+000
1	107.85771143	5.291695E-012	2.029169E-011	1	0.000000E+000
1	107.86068345	2.029169E-011	5.291695E-012	0	0.000000E+000
1	107.86615416	5.291695E-012	2.029169E-011	1	0.000000E+000
1	107.86621098	2.029169E-011	5.291695E-012	0	0.000000E+000
1	107.87156847	5.291695E-012	2.029169E-011	1	0.000000E+000
1	107.87244972	2.029169E-011	5.291695E-012	0	0.000000E+000
1	107.87769467	5.291695E-012	2.029169E-011	1	0.000000E+000
1	107.88237077	2.029169E-011	5.291695E-012	0	0.000000E+000
1	107.88238830	5.291695E-012	2.029169E-011	1	0.000000E+000
1	107.88271978	2.029169E-011	5.291695E-012	0	0.000000E+000
1	107.89730493	5.291695E-012	2.029169E-011	1	0.000000E+000
1	107.90181262	2.029169E-011	5.291695E-012	0	0.000000E+000
1	107.90512288	5.291695E-012	2.029169E-011	1	0.000000E+000
1	107.90528359	2.029169E-011	5.291695E-012	0	0.000000E+000
1	107.90702396	5.291695E-012	2.029169E-011	1	0.000000E+000
1	107.90742073	2.029169E-011	5.291695E-012	0	0.000000E+000
1	107.91182718	5.291695E-012	2.029169E-011	1	0.000000E+000
1	107.91188242	2.029169E-011	5.291695E-012	0	0.000000E+000
1	107.91859660	5.291695E-012	2.029169E-011	1	0.000000E+000
1	107.91911103	2.029169E-011	5.291695E-012	0	0.000000E+000
1	107.92342088	5.291695E-012	2.029169E-011	1	0.000000E+000
1	107.92367740	2.029169E-011	5.291695E-012	0	0.000000E+000
1	107.92909347	5.291695E-012	2.029169E-011	1	0.000000E+000
1	107.93018329	2.029169E-011	5.291695E-012	0	0.000000E+000
1	107.94249154	5.291695E-012	2.029169E-011	1	0.000000E+000
1	107.94281574	2.029169E-011	5.291695E-012	0	0.000000E+000
1	107.94282894	5.291695E-012	2.029169E-011	1	0.000000E+000
1	107.94554111	2.029169E-011	5.291695E-012	0	0.000000E+000
1	107.95130463	5.291695E-012	2.029169E-011	1	0.000000E+000
1	107.95271315	2.029169E-011	5.291695E-012	0	0.000000E+000
1	107.95849388	5.291695E-012	2.029169E-011	1	0.000000E+000
1	107.95870638	2.029169E-011	5.291695E-012	0	0.000000E+000
1	107.96249986	5.291695E-012	2.029169E-011	1	0.000000E+000
1	107.96367876	2.029169E-011	5.291695E-012	0	0.000000E+000
1	107.98592832	5.291695E-012	2.029169E-011	1	0.000000E+000
1	107.98787304	2.029169E-011	5.291695E-012	0	0.000000E+000
1	107.98793911	5.291695E-012	2.029169E-011	1	0.000000E+000
1	107.98953959	2.029169E-011	5.291695E-012	0	0.000000E+000
1	107.99023871	5.291695E-012	2.029169E-011	1	0.000000E+000
1	107.99449795	2.029169E-011	5.291695E-012	0	0.000000E+000
1	107.99454880	5.291695E-012	2.029169E-011	1	0.000000E+000
1	107.99550162	2.029169E-011	5.291695E-012	0	0.000000E+000
1	108.00157989	5.291695E-012	2.029169E-011	1	0.000000E+000
1	108.00413101	2.029169E-011	5.291695E-012	0	0.000000E+000
1	108.02594323	5.291695E-012	2.029169E-011	1	0.000000E+000
1	108.02757279	2.029169E-011	5.291695E-012	0	0.000000E+000
1	108.02758153	5.291695E-012	2.029169E-011	1	0.000000E+000
1	108.03013529	2.029169E-011	5.291695E-012	0	0.000000E+000
1	108.03176383	5.291695E-012	2.029169E-011	1	0.000000E+000
1	108.03231414	2.029169E-011	5.291695E-012	0	0.000000E+000
1	108.03231811	5.291695E-012	2.029169E-011	1	0.000000E+000
1	108.03274611	2.029169E-011	5.291695E-012	0	0.000000E+000
1	108.03755496	5.291695E-012	2.029169E-011	1	0.000000E+000
1	108.03916446	2.029169E-011	5.291695E-012	0	0.000000E+000
1	108.04358761	5.291695E-012	2.029169E-011	1	0.000000E+000
1	108.04426221	2.029169E-011	5.291695E-012	0	0.000000E+000
1	108.05541493	5.291695E-012	2.029169E-011	1	0.000000E+000
1	108.05648878	2.029169E-011	5.291695E-012	0	0.000000E+000
1	108.06406064	5.291695E-012	2.029169E-011	1	0.000000E+000
1	108.06485777	2.029169E-011	5.291695E-012	0	0.000000E+000
1	108.06491470	5.291695E-012	2.029169E-011	1	0.000000E+000
1	108.06598879	2.029169E-011	5.291695E-012	0	0.000000E+000
1	108.07212097	5.291695E-012	2.029169E-011	1	0.000000E+000
1	108.07225047	2.029169E-011	5.291695E-012	0	0.000000E+000
1	108.07858294	5.291695E-012	2.029169E-011	1	0.000000E+000
1	108.07863212	2.029169E-011	5.291695E-012	0	0.000000E+000
1	108.07911492	5.291695E-012	2.029169E-011	1	0.000000E+000
1	108.07923276	2.029169E-011	5.291695E-012	0	0.000000E+000
1	108.09150310	5.291695E-012	2.029169E-011	1	0.000000E+000
1	108.09164935	2.029169E-011	5.291695E-012	0	0.000000E+000
1	108.09167395	5.291695E-012	2.029169E-011	1	0.000000E+000
1	108.09585999	2.029169E-011	5.291695E-012	0	0.000000E+000
1	108.09588391	5.291695E-012	2.029169E-011	1	0.000000E+000
1	108.09872014	2.029169E-011	5.291695E-012	0	0.000000E+000
1	108.11155599	5.291695E-012	2.029169E-011	1	0.000000E+000
1	108.11261455	2.029169E-011	5.291695E-012	0	0.000000E+000
1	108.11263183	5.291695E-012	2.029169E-011	1	0.000000E+000
1	108.11410454	2.029169E-011	5.291695E-012	0	0.000000E+000
1	108.11411466	5.291695E-012	2.029169E-011	1	0.000000E+000
1	108.11470694	2.029169E-011	5.291695E-012	0	0.000000E+000
1	108.12381057	5.291695E-012	2.029169E-011	1	0.000000E+000
1	108.12514547	2.029169E-011	5.291695E-012	0	0.000000E+000
1	108.12969695	5.291695E-012	2.029169E-011	1	0.000000E+000
1	108.13155833	2.029169E-011	5.291695E-012	0	0.000000E+000
1	108.13159686	5.291695E-012	2.029169E-011	1	0.000000E+000
1	108.13325219	2.029169E-011	5.291695E-012	0	0.000000E+000
1	108.14120447	5.291695E-012	2.029169E-011	1	0.000000E+000
1	108.14317131	2.029169E-011	5.291695E-012	0	0.000000E+000
1	108.14397602	5.291695E-012	2.029169E-011	1	0.000000E+000
1	108.14504485	2.029169E-011	5.291695E-012	0	0.000000E+000
1	108.15172681	5.291695E-012	2.029169E-011	1	0.000000E+000
1	108.15304407	2.029169E-011	5.291695E-012	0	0.000000E+000
1	108.15304657	5.291695E-012	2.029169E-011	1	0.000000E+000
1	108.15348184	2.029169E-011	5.291695E-012	0	0.000000E+000
1	108.15622978	5.291695E-012	2.029169E-011	1	0.000000E+000
1	108.15657037	2.029169E-011	5.291695E-012	0	0.000000E+000
1	108.15660580	5.291695E-012	2.029169E-011	1	0.000000E+000
1	108.15680479	2.029169E-011	5.291695E-012	0	0.000000E+000
1	108.66574764	5.171103E-012	2.017110E-011	1	0.000000E+000
1	108.66575946	2.017110E-011	5.171103E-012	0	0.000000E+000
1	108.66578691	5.171103E-012	2.017110E-011	1	0.000000E+000
1	108.66650276	2.017110E-011	5.171103E-012	0	0.000000E+000
1	108.66655746	5.171103E-012	2.017110E-011	1	0.000000E+000
1	108.66767966	2.017110E-011	5.171103E-012	0	0.000000E+000
1	108.67085196	5.171103E-012	2.017110E-011	1	0.000000E+000
1	108.67100168	2.017110E-011	5.171103E-012	0	0.000000E+000
1	108.67298062	5.171103E-012	2.017110E-011	1	0.000000E+000
1	108.67482842	2.017110E-011	5.171103E-012	0	0.000000E+000
1	108.67675190	5.171103E-012	2.017110E-011	1	0.000000E+000
1	108.67684542	2.017110E-011	5.171103E-012	0	0.000000E+000
1	108.67715641	5.171103E-012	2.017110E-011	1	0.000000E+000
1	108.67728229	2.017110E-011	5.171103E-012	0	0.000000E+000
1	108.68178533	5.171103E-012	2.017110E-011	1	0.000000E+000
1	108.68365427	2.017110E-011	5.171103E-012	0	0.000000E+000
1	108.68369780	5.171103E-012	2.017110E-011	1	0.000000E+000
1	108.68413873	2.017110E-011	5.171103E-012	0	0.000000E+000
1	108.68750861	5.171103E-012	2.017110E-011	1	0.000000E+000
1	108.68775772	2.017110E-011	5.171103E-012	0	0.000000E+000
1	108.68777762	5.171103E-012	2.017110E-011	1	0.000000E+000
1	108.68840559	2.017110E-011	5.171103E-012	0	0.000000E+000
1	108.69422859	5.171103E-012	2.017110E-011	1	0.000000E+000
1	108.69519004	2.017110E-011	5.171103E-012	0	0.000000E+000
1	116.89389611	5.330802E-012	2.033080E-011	1	0.000000E+000
1	116.89442147	2.033080E-011	5.330802E-012	0	0.000000E+000
1	116.89502912	5.330802E-012	2.033080E-011	1	0.000000E+000
1	116.89552943	2.033080E-011	5.330802E-012	0	0.000000E+000
1	116.89555058	5.330802E-012	2.033080E-011	1	0.000000E+000
1	116.89564676	2.033080E-011	5.330802E-012	0	0.000000E+000
1	116.89568885	5.330802E-012	2.033080E-011	1	0.000000E+000
1	116.89708786	2.033080E-011	5.330802E-012	0	0.000000E+000
1	116.90488841	5.330802E-012	2.033080E-011	1	0.000000E+000
1	116.90578358	2.033080E-011	5.330802E-012	0	0.000000E+000
1	116.90579274	5.330802E-012	2.033080E-011	1	0.000000E+000
1	116.90659160	2.033080E-011	5.330802E-012	0	0.000000E+000
1	116.90727818	5.330802E-012	2.033080E-011	1	0.000000E+000
1	116.90811858	2.033080E-011	5.330802E-012	0	0.000000E+000
1	116.92727943	5.330802E-012	2.033080E-011	1	0.000000E+000
1	116.92730721	2.033080E-011	5.330802E-012	0	0.000000E+000
1	116.92732591	5.330802E-012	2.033080E-011	1	0.000000E+000
1	116.92838616	2.033080E-011	5.330802E-012	0	0.000000E+000
1	116.93751134	5.330802E-012	2.033080E-011	1	0.000000E+000
1	116.93790776	2.033080E-011	5.330802E-012	0	0.000000E+000
1	116.93883500	5.330802E-012	2.033080E-011	1	0.000000E+000
1	116.94046376	2.033080E-011	5.330802E-012	0	0.000000E+000
1	116.94050864	5.330802E-012	2.033080E-011	1	0.000000E+000
1	116.94099320	2.033080E-011	5.330802E-012	0	0.000000E+000
1	116.94317198	5.330802E-012	2.033080E-011	1	0.000000E+000
1	116.94423857	2.033080E-011	5.330802E-012	0	0.000000E+000
1	116.94427581	5.330802E-012	2.033080E-011	1	0.000000E+000
1	116.94499696	2.033080E-011	5.330802E-012	0	0.000000E+000
1	116.95334064	5.330802E-012	2.033080E-011	1	0.000000E+000
1	116.95361925	2.033080E-011	5.330802E-012	0	0.000000E+000
1	116.96748085	5.330802E-012	2.033080E-011	1	0.000000E+000
1	116.96991236	2.033080E-011	5.330802E-012	0	0.000000E+000
1	116.97291319	5.330802E-012	2.033080E-011	1	0.000000E+000
1	116.97337401	2.033080E-011	5.330802E-012	0	0.000000E+000
1	116.97458788	5.330802E-012	2.033080E-011	1	0.000000E+000
1	116.97497961	2.033080E-011	5.330802E-012	0	0.000000E+000
1	116.97499834	5.330802E-012	2.033080E-011	1	0.000000E+000
1	116.97519427	2.033080E-011	5.330802E-012	0	0.000000E+000
1	116.98173514	5.330802E-012	2.033080E-011	1	0.000000E+000
1	116.98243702	2.033080E-011	5.330802E-012	0	0.000000E+000
1	116.99033194	5.330802E-012	2.033080E-011	1	0.000000E+000
1	116.99054365	2.033080E-011	5.330802E-012	0	0.000000E+000
1	116.99507345	5.330802E-012	2.033080E-011	1	0.000000E+000
1	116.99526030	2.033080E-011	5.330802E-012	0	0.000000E+000
1	116.99529507	5.330802E-012	2.033080E-011	1	0.000000E+000
1	116.99768636	2.033080E-011	5.330802E-012	0	0.000000E+000
1	117.00043755	5.330802E-012	2.033080E-011	1	0.000000E+000
1	117.00046752	2.033080E-011	5.330802E-012	0	0.000000E+000
1	117.00966331	5.330802E-012	2.033080E-011	1	0.000000E+000
1	117.01107348	2.033080E-011	5.330802E-012	0	0.000000E+000
1	117.01711147	5.330802E-012	2.033080E-011	1	0.000000E+000
1	117.01717745	2.033080E-011	5.330802E-012	0	0.000000E+000
1	117.02375732	5.330802E-012	2.033080E-011	1	0.000000E+000
1	117.02505333	2.033080E-011	5.330802E-012	0	0.000000E+000
1	117.02890008	5.330802E-012	2.033080E-011	1	0.000000E+000
1	117.02920159	2.033080E-011	5.330802E-012	0	0.000000E+000
1	117.02922144	5.330802E-012	2.033080E-011	1	0.000000E+000
1	117.02927598	2.033080E-011	5.330802E-012	0	0.000000E+000
1	117.03804117	5.330802E-012	2.033080E-011	1	0.000000E+000
1	117.03851026	2.033080E-011	5.330802E-012	0	0.000000E+000
1	117.03852514	5.330802E-012	2.033080E-011	1	0.000000E+000
1	117.03919212	2.033080E-011	5.330802E-012	0	0.000000E+000
1	117.03919858	5.330802E-012	2.033080E-011	1	0.000000E+000
1	117.03986065	2.033080E-011	5.330802E-012	0	0.000000E+000
1	117.04300896	5.330802E-012	2.033080E-011	1	0.000000E+000
1	117.04304254	2.033080E-011	5.330802E-012	0	0.000000E+000
1	117.04305640	5.330802E-012	2.033080E-011	1	0.000000E+000
1	117.04340653	2.033080E-011	5.330802E-012	0	0.000000E+000
1	117.04941847	5.330802E-012	2.033080E-011	1	0.000000E+000
1	117.04981361	2.033080E-011	5.330802E-012	0	0.000000E+000
1	117.06352130	5.330802E-012	2.033080E-011	1	0.000000E+000
1	117.06356711	2.033080E-011	5.330802E-012	0	0.000000E+000
1	117.06360660	5.330802E-012	2.033080E-011	1	0.000000E+000
1	117.06363535	2.033080E-011	5.330802E-012	0	0.000000E+000
1	117.08224426	5.330802E-012	2.033080E-011	1	0.000000E+000
1	117.08268471	2.033080E-011	5.330802E-012	0	0.000000E+000
1	117.08271646	5.330802E-012	2.033080E-011	1	0.000000E+000
1	117.08275615	2.033080E-011	5.330802E-012	0	0.000000E+000
1	117.08676165	5.330802E-012	2.033080E-011	1	0.000000E+000
1	117.08684467	2.033080E-011	5.330802E-012	0	0.000000E+000
1	117.09164410	5.330802E-012	2.033080E-011	1	0.000000E+000
1	117.09249042	2.033080E-011	5.330802E-012	0	0.000000E+000
1	117.09252610	5.330802E-012	2.033080E-011	1	0.000000E+000
1	117.09347131	2.033080E-011	5.330802E-012	0	0.000000E+000
1	117.11331182	5.330802E-012	2.033080E-011	1	0.000000E+000
1	117.11567911	2.033080E-011	5.330802E-012	0	0.000000E+000
1	117.11868708	5.330802E-012	2.033080E-011	1	0.000000E+000
1	117.11918375	2.033080E-011	5.330802E-012	0	0.000000E+000
1	117.13388723	5.330802E-012	2.033080E-011	1	0.000000E+000
1	117.13536835	2.033080E-011	5.330802E-012	0	0.000000E+000
1	117.13540041	5.330802E-012	2.033080E-011	1	0.000000E+000
1	117.13667907	2.033080E-011	5.330802E-012	0	0.000000E+000
1	117.13673404	5.330802E-012	2.033080E-011	1	0.000000E+000
1	117.13703293	2.033080E-011	5.330802E-012	0	0.000000E+000
1	117.13734252	5.330802E-012	2.033080E-011	1	0.000000E+000
1	117.13824540	2.033080E-011	5.330802E-012	0	0.000000E+000
1	117.15662285	5.330802E-012	2.033080E-011	1	0.000000E+000
1	117.15819435	2.033080E-011	5.330802E-012	0	0.000000E+000
1	117.15822378	5.330802E-012	2.033080E-011	1	0.000000E+000
1	117.15882995	2.033080E-011	5.330802E-012	0	0.000000E+000
1	117.15886024	5.330802E-012	2.033080E-011	1	0.000000E+000
1	117.16005254	2.033080E-011	5.330802E-012	0	0.000000E+000
1	117.16028827	5.330802E-012	2.033080E-011	1	0.000000E+000
1	117.16067511	2.033080E-011	5.330802E-012	0	0.000000E+000
1	117.16071076	5.330802E-012	2.033080E-011	1	0.000000E+000
1	117.16261866	2.033080E-011	5.330802E-012	0	0.000000E+000
1	117.17189063	5.330802E-012	2.033080E-011	1	0.000000E+000
1	117.17218135	2.033080E-011	5.330802E-012	0	0.000000E+000
1	117.17426951	5.330802E-012	2.033080E-011	1	0.000000E+000
1	117.17560843	2.033080E-011	5.330802E-012	0	0.000000E+000
1	117.18710502	5.330802E-012	2.033080E-011	1	0.000000E+000
1	117.18896689	2.033080E-011	5.330802E-012	0	0.000000E+000
1	117.19937125	5.330802E-012	2.033080E-011	1	0.000000E+000
1	117.19955568	2.033080E-011	5.330802E-012	0	0.000000E+000
1	117.21993800	5.330802E-012	2.033080E-011	1	0.000000E+000
1	117.22120416	2.033080E-011	5.330802E-012	0	0.000000E+000
1	117.22123390	5.330802E-012	2.033080E-011	1	0.000000E+000
1	117.22232322	2.033080E-011	5.330802E-012	0	0.000000E+000
1	117.22336102	5.330802E-012	2.033080E-011	1	0.000000E+000
1	117.22351184	2.033080E-011	5.330802E-012	0	0.000000E+000
1	117.24246651	5.330802E-012	2.033080E-011	1	0.000000E+000
1	117.24273898	2.033080E-011	5.330802E-012	0	0.000000E+000
1	117.24277038	5.330802E-012	2.033080E-011	1	0.000000E+000
1	117.24323564	2.033080E-011	5.330802E-012	0	0.000000E+000
1	117.24324406	5.330802E-012	2.033080E-011	1	0.000000E+000
1	117.24364579	2.033080E-011	5.330802E-012	0	0.000000E+000
1	117.24520199	5.330802E-012	2.033080E-011	1	0.000000E+000
1	117.24683398	2.033080E-011	5.330802E-012	0	0.000000E+000
1	117.24957258	5.330802E-012	2.033080E-011	1	0.000000E+000
1	117.25027439	2.033080E-011	5.330802E-012	0	0.000000E+000
1	117.25227251	5.330802E-012	2.033080E-011	1	0.000000E+000
1	117.25228510	2.033080E-011	5.330802E-012	0	0.000000E+000
1	117.25501913	5.330802E-012	2.033080E-011	1	0.000000E+000
1	117.25575256	2.033080E-011	5.330802E-012	0	0.000000E+000
1	117.25828934	5.330802E-012	2.033080E-011	1	0.000000E+000
1	117.25977776	2.033080E-011	5.330802E-012	0	0.000000E+000
1	117.25979679	5.330802E-012	2.033080E-011	1	0.000000E+000
1	117.26008980	2.033080E-011	5.330802E-012	0	0.000000E+000
1	117.26022851	5.330802E-012	2.033080E-011	1	0.000000E+000
1	117.26038060	2.033080E-011	5.330802E-012	0	0.000000E+000
1	117.26865414	5.330802E-012	2.033080E-011	1	0.000000E+000
1	117.26920373	2.033080E-011	5.330802E-012	0	0.000000E+000
1	118.71183766	5.150129E-012	2.015013E-011	1	0.000000E+000
1	118.71207271	2.015013E-011	5.150129E-012	0	0.000000E+000
1	118.71212624	5.150129E-012	2.015013E-011	1	0.000000E+000
1	118.71373666	2.015013E-011	5.150129E-012	0	0.000000E+000
1	118.71732364	5.150129E-012	2.015013E-011	1	0.000000E+000
1	118.71914128	2.015013E-011	5.150129E-012	0	0.000000E+000
1	118.71915441	5.150129E-012	2.015013E-011	1	0.000000E+000
1	118.72044519	2.015013E-011	5.150129E-012	0	0.000000E+000
1	118.73652843	5.150129E-012	2.015013E-011	1	0.000000E+000
1	118.73936263	2.015013E-011	5.150129E-012	0	0.000000E+000
1	118.75667878	5.150129E-012	2.015013E-011	1	0.000000E+000
1	118.75748291	2.015013E-011	5.150129E-012	0	0.000000E+000
1	118.76001189	5.150129E-012	2.015013E-011	1	0.000000E+000
1	118.76098410	2.015013E-011	5.150129E-012	0	0.000000E+000
1	118.77049209	5.150129E-012	2.015013E-011	1	0.000000E+000
1	118.77115220	2.015013E-011	5.150129E-012	0	0.000000E+000
1	118.77189968	5.150129E-012	2.015013E-011	1	0.000000E+000
1	118.77315210	2.015013E-011	5.150129E-012	0	0.000000E+000
1	118.77553741	5.150129E-012	2.015013E-011	1	0.000000E+000
1	118.77765989	2.015013E-011	5.150129E-012	0	0.000000E+000
1	118.77775660	5.150129E-012	2.015013E-011	1	0.000000E+000
1	118.77786743	2.015013E-011	5.150129E-012	0	0.000000E+000
1	118.77965793	5.150129E-012	2.015013E-011	1	0.000000E+000
1	118.78011804	2.015013E-011	5.150129E-012	0	0.000000E+000
1	118.78358458	5.150129E-012	2.015013E-011	1	0.000000E+000
1	118.78468030	2.015013E-011	5.150129E-012	0	0.000000E+000
1	118.78738014	5.150129E-012	2.015013E-011	1	0.000000E+000
1	118.78767096	2.015013E-011	5.150129E-012	0	0.000000E+000
1	118.79020295	5.150129E-012	2.015013E-011	1	0.000000E+000
1	118.79038956	2.015013E-011	5.150129E-012	0	0.000000E+000
1	118.79319004	5.150129E-012	2.015013E-011	1	0.000000E+000
1	118.79334117	2.015013E-011	5.150129E-012	0	0.000000E+000
1	118.80760339	5.150129E-012	2.015013E-011	1	0.000000E+000
1	118.80877475	2.015013E-011	5.150129E-012	0	0.000000E+000
1	118.80879960	5.150129E-012	2.015013E-011	1	0.000000E+000
1	118.80892585	2.015013E-011	5.150129E-012	0	0.000000E+000
1	118.81383288	5.150129E-012	2.015013E-011	1	0.000000E+000
1	118.81519181	2.015013E-011	5.150129E-012	0	0.000000E+000
1	118.81585972	5.150129E-012	2.015013E-011	1	0.000000E+000
1	118.81603229	2.015013E-011	5.150129E-012	0	0.000000E+000
1	118.81964559	5.150129E-012	2.015013E-011	1	0.000000E+000
1	118.82022937	2.015013E-011	5.150129E-012	0	0.000000E+000
1	118.83005614	5.150129E-012	2.015013E-011	1	0.000000E+000
1	118.83026972	2.015013E-011	5.150129E-012	0	0.000000E+000
1	118.83028101	5.150129E-012	2.015013E-011	1	0.000000E+000
1	118.83177428	2.015013E-011	5.150129E-012	0	0.000000E+000
1	118.83262884	5.150129E-012	2.015013E-011	1	0.000000E+000
1	118.83307178	2.015013E-011	5.150129E-012	0	0.000000E+000
1	118.83307560	5.150129E-012	2.015013E-011	1	0.000000E+000
1	118.83384910	2.015013E-011	5.150129E-012	0	0.000000E+000
1	118.83848650	5.150129E-012	2.015013E-011	1	0.000000E+000
1	118.83856245	2.015013E-011	5.150129E-012	0	0.000000E+000
1	118.84156664	5.150129E-012	2.015013E-011	1	0.000000E+000
1	118.84190194	2.015013E-011	5.150129E-012	0	0.000000E+000
1	118.84599868	5.150129E-012	2.015013E-011	1	0.000000E+000
1	118.84606549	2.015013E-011	5.150129E-012	0	0.000000E+000
1	118.84982815	5.150129E-012	2.015013E-011	1	0.000000E+000
1	118.85028201	2.015013E-011	5.150129E-012	0	0.000000E+000
1	118.85029361	5.150129E-012	2.015013E-011	1	0.000000E+000
1	118.85153987	2.015013E-011	5.150129E-012	0	0.000000E+000
1	118.87228645	5.150129E-012	2.015013E-011	1	0.000000E+000
1	118.87424525	2.015013E-011	5.150129E-012	0	0.000000E+000
1	118.87428382	5.150129E-012	2.015013E-011	1	0.000000E+000
1	118.87558420	2.015013E-011	5.150129E-012	0	0.000000E+000
1	118.87563605	5.150129E-012	2.015013E-011	1	0.000000E+000
1	118.87565826	2.015013E-011	5.150129E-012	0	0.000000E+000
1	118.87651381	5.150129E-012	2.015013E-011	1	0.000000E+000
1	118.87655650	2.015013E-011	5.150129E-012	0	0.000000E+000
1	118.88475164	5.150129E-012	2.015013E-011	1	0.000000E+000
1	118.88767199	2.015013E-011	5.150129E-012	0	0.000000E+000
1	118.89251462	5.150129E-012	2.015013E-011	1	0.000000E+000
1	118.89331140	2.015013E-011	5.150129E-012	0	0.000000E+000
1	118.90471660	5.150129E-012	2.015013E-011	1	0.000000E+000
1	118.90487257	2.015013E-011	5.150129E-012	0	0.000000E+000
1	118.90674817	5.150129E-012	2.015013E-011	1	0.000000E+000
1	118.90734476	2.015013E-011	5.150129E-012	0	0.000000E+000
1	118.90993124	5.150129E-012	2.015013E-011	1	0.000000E+000
1	118.91050650	2.015013E-011	5.150129E-012	0	0.000000E+000
1	118.91455963	5.150129E-012	2.015013E-011	1	0.000000E+000
1	118.91495111	2.015013E-011	5.150129E-012	0	0.000000E+000
1	118.92328174	5.150129E-012	2.015013E-011	1	0.000000E+000
1	118.92335783	2.015013E-011	5.150129E-012	0	0.000000E+000
1	119.19989883	5.310617E-012	2.031062E-011	1	0.000000E+000
1	119.20055740	2.031062E-011	5.310617E-012	0	0.000000E+000
1	119.20081683	5.310617E-012	2.031062E-011	1	0.000000E+000
1	119.20140754	2.031062E-011	5.310617E-012	0	0.000000E+000
1	119.21243033	5.310617E-012	2.031062E-011	1	0.000000E+000
1	119.21289231	2.031062E-011	5.310617E-012	0	0.000000E+000
1	119.22191676	5.310617E-012	2.031062E-011	1	0.000000E+000
1	119.22335168	2.031062E-011	5.310617E-012	0	0.000000E+000
1	119.22826345	5.310617E-012	2.031062E-011	1	0.000000E+000
1	119.22868833	2.031062E-011	5.310617E-012	0	0.000000E+000
1	119.22870952	5.310617E-012	2.031062E-011	1	0.000000E+000
1	119.22894020	2.031062E-011	5.310617E-012	0	0.000000E+000
1	119.22977827	5.310617E-012	2.031062E-011	1	0.000000E+000
1	119.22992552	2.031062E-011	5.310617E-012	0	0.000000E+000
1	119.22994503	5.310617E-012	2.031062E-011	1	0.000000E+000
1	119.23033639	2.031062E-011	5.310617E-012	0	0.000000E+000
1	119.23850140	5.310617E-012	2.031062E-011	1	0.000000E+000
1	119.23881166	2.031062E-011	5.310617E-012	0	0.000000E+000
1	119.24084757	5.310617E-012	2.031062E-011	1	0.000000E+000
1	119.24217700	2.031062E-011	5.310617E-012	0	0.000000E+000
1	119.24468123	5.310617E-012	2.031062E-011	1	0.000000E+000
1	119.24496846	2.031062E-011	5.310617E-012	0	0.000000E+000
1	119.24502165	5.310617E-012	2.031062E-011	1	0.000000E+000
1	119.24518737	2.031062E-011	5.310617E-012	0	0.000000E+000
1	119.24522922	5.310617E-012	2.031062E-011	1	0.000000E+000
1	119.24586572	2.031062E-011	5.310617E-012	0	0.000000E+000
1	119.74813760	5.200405E-012	2.020041E-011	1	0.000000E+000
1	119.74895419	2.020041E-011	5.200405E-012	0	0.000000E+000
1	119.75573603	5.200405E-012	2.020041E-011	1	0.000000E+000
1	119.75606454	2.020041E-011	5.200405E-012	0	0.000000E+000
1	119.75607545	5.200405E-012	2.020041E-011	1	0.000000E+000
1	119.75802375	2.020041E-011	5.200405E-012	0	0.000000E+000
1	119.77445436	5.200405E-012	2.020041E-011	1	0.000000E+000
1	119.77448172	2.020041E-011	5.200405E-012	0	0.000000E+000
1	119.78123500	5.200405E-012	2.020041E-011	1	0.000000E+000
1	119.78197856	2.020041E-011	5.200405E-012	0	0.000000E+000
1	119.78269508	5.200405E-012	2.020041E-011	1	0.000000E+000
1	119.78346690	2.020041E-011	5.200405E-012	0	0.000000E+000
1	119.78503423	5.200405E-012	2.020041E-011	1	0.000000E+000
1	119.78631800	2.020041E-011	5.200405E-012	0	0.000000E+000
1	119.79711151	5.200405E-012	2.020041E-011	1	0.000000E+000
1	119.79928819	2.020041E-011	5.200405E-012	0	0.000000E+000
1	119.80520122	5.200405E-012	2.020041E-011	1	0.000000E+000
1	119.80549548	2.020041E-011	5.200405E-012	0	0.000000E+000
1	119.81592178	5.200405E-012	2.020041E-011	1	0.000000E+000
1	119.81645984	2.020041E-011	5.200405E-012	0	0.000000E+000
1	119.82490341	5.200405E-012	2.020041E-011	1	0.000000E+000
1	119.82571304	2.020041E-011	5.200405E-012	0	0.000000E+000
1	119.82576265	5.200405E-012	2.020041E-011	1	0.000000E+000
1	119.82601903	2.020041E-011	5.200405E-012	0	0.000000E+000
1	119.82842657	5.200405E-012	2.020041E-011	1	0.000000E+000
1	119.82856973	2.020041E-011	5.200405E-012	0	0.000000E+000
1	119.82859482	5.200405E-012	2.020041E-011	1	0.000000E+000
1	119.82862912	2.020041E-011	5.200405E-012	0	0.000000E+000
1	119.83419699	5.200405E-012	2.020041E-011	1	0.000000E+000
1	119.83468518	2.020041E-011	5.200405E-012	0	0.000000E+000
1	119.84070658	5.200405E-012	2.020041E-011	1	0.000000E+000
1	119.84089271	2.020041E-011	5.200405E-012	0	0.000000E+000
1	119.86163237	5.200405E-012	2.020041E-011	1	0.000000E+000
1	119.86226332	2.020041E-011	5.200405E-012	0	0.000000E+000
1	119.87292703	5.200405E-012	2.020041E-011	1	0.000000E+000
1	119.87303733	2.020041E-011	5.200405E-012	0	0.000000E+000
1	119.87306171	5.200405E-012	2.020041E-011	1	0.000000E+000
1	119.87317195	2.020041E-011	5.200405E-012	0	0.000000E+000
1	119.87320066	5.200405E-012	2.020041E-011	1	0.000000E+000
1	119.87327824	2.020041E-011	5.200405E-012	0	0.000000E+000
1	119.87612971	5.200405E-012	2.020041E-011	1	0.000000E+000
1	119.87710192	2.020041E-011	5.200405E-012	0	0.000000E+000
1	119.87715573	5.200405E-012	2.020041E-011	1	0.000000E+000
1	119.87758863	2.020041E-011	5.200405E-012	0	0.000000E+000
1	119.89326809	5.200405E-012	2.020041E-011	1	0.000000E+000
1	119.89532477	2.020041E-011	5.200405E-012	0	0.000000E+000
1	119.89625918	5.200405E-012	2.020041E-011	1	0.000000E+000
1	119.89632197	2.020041E-011	5.200405E-012	0	0.000000E+000
1	119.91038840	5.200405E-012	2.020041E-011	1	0.000000E+000
1	119.91089272	2.020041E-011	5.200405E-012	0	0.000000E+000
1	119.91338995	5.200405E-012	2.020041E-011	1	0.000000E+000
1	119.91442937	2.020041E-011	5.200405E-012	0	0.000000E+000
1	119.94029718	5.200405E-012	2.020041E-011	1	0.000000E+000
1	119.94234432	2.020041E-011	5.200405E-012	0	0.000000E+000
1	119.94242153	5.200405E-012	2.020041E-011	1	0.000000E+000
1	119.94264680	2.020041E-011	5.200405E-012	0	0.000000E+000
1	119.94851750	5.200405E-012	2.020041E-011	1	0.000000E+000
1	119.94890202	2.020041E-011	5.200405E-012	0	0.000000E+000
1	119.94906430	5.200405E-012	2.020041E-011	1	0.000000E+000
1	119.95028645	2.020041E-011	5.200405E-012	0	0.000000E+000
1	119.95248695	5.200405E-012	2.020041E-011	1	0.000000E+000
1	119.95319042	2.020041E-011	5.200405E-012	0	0.000000E+000
1	119.95330346	5.200405E-012	2.020041E-011	1	0.000000E+000
1	119.95483215	2.020041E-011	5.200405E-012	0	0.000000E+000
1	119.95484946	5.200405E-012	2.020041E-011	1	0.000000E+000
1	119.95552192	2.020041E-011	5.200405E-012	0	0.000000E+000
1	119.96232048	5.200405E-012	2.020041E-011	1	0.000000E+000
1	119.96331098	2.020041E-011	5.200405E-012	0	0.000000E+000
1	119.96333347	5.200405E-012	2.020041E-011	1	0.000000E+000
1	119.96436493	2.020041E-011	5.200405E-012	0	0.000000E+000
1	119.96632390	5.200405E-012	2.020041E-011	1	0.000000E+000
1	119.96675176	2.020041E-011	5.200405E-012	0	0.000000E+000
1	119.96855997	5.200405E-012	2.020041E-011	1	0.000000E+000
1	119.96914148	2.020041E-011	5.200405E-012	0	0.000000E+000
1	119.96919889	5.200405E-012	2.020041E-011	1	0.000000E+000
1	119.97108172	2.020041E-011	5.200405E-012	0	0.000000E+000
1	119.97109616	5.200405E-012	2.020041E-011	1	0.000000E+000
1	119.97268629	2.020041E-011	5.200405E-012	0	0.000000E+000
1	119.98956796	5.200405E-012	2.020041E-011	1	0.000000E+000
1	119.99044453	2.020041E-011	5.200405E-012	0	0.000000E+000
1	119.99048970	5.200405E-012	2.020041E-011	1	0.000000E+000
1	119.99125810	2.020041E-011	5.200405E-012	0	0.000000E+000
1	119.99655339	5.200405E-012	2.020041E-011	1	0.000000E+000
1	119.99692051	2.020041E-011	5.200405E-012	0	0.000000E+000
1	119.99714465	5.200405E-012	2.020041E-011	1	0.000000E+000
1	119.99729814	2.020041E-011	5.200405E-012	0	0.000000E+000
1	120.00584720	5.200405E-012	2.020041E-011	1	0.000000E+000
1	120.00634706	2.020041E-011	5.200405E-012	0	0.000000E+000
1	120.00642331	5.200405E-012	2.020041E-011	1	0.000000E+000
1	120.00678687	2.020041E-011	5.200405E-012	0	0.000000E+000
1	120.01731333	5.200405E-012	2.020041E-011	1	0.000000E+000
1	120.01932843	2.020041E-011	5.200405E-012	0	0.000000E+000
1	120.01944919	5.200405E-012	2.020041E-011	1	0.000000E+000
1	120.01970622	2.020041E-011	5.200405E-012	0	0.000000E+000
1	120.02169334	5.200405E-012	2.020041E-011	1	0.000000E+000
1	120.02387392	2.020041E-011	5.200405E-012	0	0.000000E+000
1	120.02770800	5.200405E-012	2.020041E-011	1	0.000000E+000
1	120.02959106	2.020041E-011	5.200405E-012	0	0.000000E+000
1	120.03577941	5.200405E-012	2.020041E-011	1	0.000000E+000
1	120.03656029	2.020041E-011	5.200405E-012	0	0.000000E+000
1	120.03817123	5.200405E-012	2.020041E-011	1	0.000000E+000
1	120.03878935	2.020041E-011	5.200405E-012	0	0.000000E+000
1	120.03972290	5.200405E-012	2.020041E-011	1	0.000000E+000
1	120.04051012	2.020041E-011	5.200405E-012	0	0.000000E+000
1	120.04183585	5.200405E-012	2.020041E-011	1	0.000000E+000
1	120.04212210	2.020041E-011	5.200405E-012	0	0.000000E+000
1	120.04404048	5.200405E-012	2.020041E-011	1	0.000000E+000
1	120.04689192	2.020041E-011	5.200405E-012	0	0.000000E+000
1	120.04691555	5.200405E-012	2.020041E-011	1	0.000000E+000
1	120.04754438	2.020041E-011	5.200405E-012	0	0.000000E+000
1	120.04760424	5.200405E-012	2.020041E-011	1	0.000000E+000
1	120.04774479	2.020041E-011	5.200405E-012	0	0.000000E+000
1	120.05346764	5.200405E-012	2.020041E-011	1	0.000000E+000
1	120.05353582	2.020041E-011	5.200405E-012	0	0.000000E+000
1	120.05356369	5.200405E-012	2.020041E-011	1	0.000000E+000
1	120.05360910	2.020041E-011	5.200405E-012	0	0.000000E+000
1	120.05362630	5.200405E-012	2.020041E-011	1	0.000000E+000
1	120.05376960	2.020041E-011	5.200405E-012	0	0.000000E+000
1	120.05378226	5.200405E-012	2.020041E-011	1	0.000000E+000
1	120.05393290	2.020041E-011	5.200405E-012	0	0.000000E+000
1	120.05546204	5.200405E-012	2.020041E-011	1	0.000000E+000
1	120.05573835	2.020041E-011	5.200405E-012	0	0.000000E+000
1	120.05575577	5.200405E-012	2.020041E-011	1	0.000000E+000
1	120.05608950	2.020041E-011	5.200405E-012	0	0.000000E+000
1	120.06018222	5.200405E-012	2.020041E-011	1	0.000000E+000
1	120.06058924	2.020041E-011	5.200405E-012	0	0.000000E+000
1	120.06784073	5.200405E-012	2.020041E-011	1	0.000000E+000
1	120.07004432	2.020041E-011	5.200405E-012	0	0.000000E+000
1	120.07047686	5.200405E-012	2.020041E-011	1	0.000000E+000
1	120.07065360	2.020041E-011	5.200405E-012	0	0.000000E+000
1	120.07339824	5.200405E-012	2.020041E-011	1	0.000000E+000
1	120.07429858	2.020041E-011	5.200405E-012	0	0.000000E+000
1	120.07646878	5.200405E-012	2.020041E-011	1	0.000000E+000
1	120.07705892	2.020041E-011	5.200405E-012	0	0.000000E+000
1	120.10160604	5.200405E-012	2.020041E-011	1	0.000000E+000
1	120.10248499	2.020041E-011	5.200405E-012	0	0.000000E+000
1	120.10410718	5.200405E-012	2.020041E-011	1	0.000000E+000
1	120.10469477	2.020041E-011	5.200405E-012	0	0.000000E+000
1	120.11359139	5.200405E-012	2.020041E-011	1	0.000000E+000
1	120.11359922	2.020041E-011	5.200405E-012	0	0.000000E+000
1	120.11367834	5.200405E-012	2.020041E-011	1	0.000000E+000
1	120.11450272	2.020041E-011	5.200405E-012	0	0.000000E+000
1	120.14666489	5.200405E-012	2.020041E-011	1	0.000000E+000
1	120.14712412	2.020041E-011	5.200405E-012	0	0.000000E+000
1	120.15156054	5.200405E-012	2.020041E-011	1	0.000000E+000
1	120.15162516	2.020041E-011	5.200405E-012	0	0.000000E+000
1	120.15384296	5.200405E-012	2.020041E-011	1	0.000000E+000
1	120.15389476	2.020041E-011	5.200405E-012	0	0.000000E+000
1	120.15396185	5.200405E-012	2.020041E-011	1	0.000000E+000
1	120.15502522	2.020041E-011	5.200405E-012	0	0.000000E+000
1	120.15506651	5.200405E-012	2.020041E-011	1	0.000000E+000
1	120.15518676	2.020041E-011	5.200405E-012	0	0.000000E+000
1	120.20062080	5.200405E-012	2.020041E-011	1	0.000000E+000
1	120.20097527	2.020041E-011	5.200405E-012	0	0.000000E+000
1	120.20098490	5.200405E-012	2.020041E-011	1	0.000000E+000
1	120.20105229	2.020041E-011	5.200405E-012	0	0.000000E+000
1	120.20921749	5.200405E-012	2.020041E-011	1	0.000000E+000
1	120.20973855	2.020041E-011	5.200405E-012	0	0.000000E+000
1	120.21607648	5.200405E-012	2.020041E-011	1	0.000000E+000
1	120.21643018	2.020041E-011	5.200405E-012	0	0.000000E+000
1	120.22682487	5.200405E-012	2.020041E-011	1	0.000000E+000
1	120.22758377	2.020041E-011	5.200405E-012	0	0.000000E+000
1	120.22967597	5.200405E-012	2.020041E-011	1	0.000000E+000
1	120.23074779	2.020041E-011	5.200405E-012	0	0.000000E+000
1	120.23682181	5.200405E-012	2.020041E-011	1	0.000000E+000
1	120.23805025	2.020041E-011	5.200405E-012	0	0.000000E+000
1	120.23805858	5.200405E-012	2.020041E-011	1	0.000000E+000
1	120.23830012	2.020041E-011	5.200405E-012	0	0.000000E+000
1	120.24453838	5.200405E-012	2.020041E-011	1	0.000000E+000
1	120.24548341	2.020041E-011	5.200405E-012	0	0.000000E+000
1	120.25112024	5.200405E-012	2.020041E-011	1	0.000000E+000
1	120.25218609	2.020041E-011	5.200405E-012	0	0.000000E+000
1	120.25583860	5.200405E-012	2.020041E-011	1	0.000000E+000
1	120.25650770	2.020041E-011	5.200405E-012	0	0.000000E+000
1	120.27601773	5.200405E-012	2.020041E-011	1	0.000000E+000
1	120.27624787	2.020041E-011	5.200405E-012	0	0.000000E+000
1	120.28028383	5.200405E-012	2.020041E-011	1	0.000000E+000
1	120.28040350	2.020041E-011	5.200405E-012	0	0.000000E+000
1	120.28393166	5.200405E-012	2.020041E-011	1	0.000000E+000
1	120.28406648	2.020041E-011	5.200405E-012	0	0.000000E+000
1	120.38904373	5.211774E-012	2.021177E-011	1	0.000000E+000
1	120.38905744	2.021177E-011	5.211774E-012	0	0.000000E+000
1	120.39628672	5.211774E-012	2.021177E-011	1	0.000000E+000
1	120.39636063	2.021177E-011	5.211774E-012	0	0.000000E+000
1	120.39742629	5.211774E-012	2.021177E-011	1	0.000000E+000
1	120.39777264	2.021177E-011	5.211774E-012	0	0.000000E+000
1	120.39806030	5.211774E-012	2.021177E-011	1	0.000000E+000
1	120.40044465	2.021177E-011	5.211774E-012	0	0.000000E+000
1	120.40337929	5.211774E-012	2.021177E-011	1	0.000000E+000
1	120.40387902	2.021177E-011	5.211774E-012	0	0.000000E+000
1	120.40388698	5.211774E-012	2.021177E-011	1	0.000000E+000
1	120.40451465	2.021177E-011	5.211774E-012	0	0.000000E+000
1	120.40488346	5.211774E-012	2.021177E-011	1	0.000000E+000
1	120.40571553	2.021177E-011	5.211774E-012	0	0.000000E+000
1	120.40580039	5.211774E-012	2.021177E-011	1	0.000000E+000
1	120.40625147	2.021177E-011	5.211774E-012	0	0.000000E+000
1	120.40627780	5.211774E-012	2.021177E-011	1	0.000000E+000
1	120.40810435	2.021177E-011	5.211774E-012	0	0.000000E+000
1	120.40812297	5.211774E-012	2.021177E-011	1	0.000000E+000
1	120.40814335	2.021177E-011	5.211774E-012	0	0.000000E+000
1	120.40883861	5.211774E-012	2.021177E-011	1	0.000000E+000
1	120.40984887	2.021177E-011	5.211774E-012	0	0.000000E+000
1	120.41443011	5.211774E-012	2.021177E-011	1	0.000000E+000
1	120.41543930	2.021177E-011	5.211774E-012	0	0.000000E+000
1	120.42134303	5.211774E-012	2.021177E-011	1	0.000000E+000
1	120.42223306	2.021177E-011	5.211774E-012	0	0.000000E+000
1	120.42256726	5.211774E-012	2.021177E-011	1	0.000000E+000
1	120.42313716	2.021177E-011	5.211774E-012	0	0.000000E+000
1	120.42829869	5.211774E-012	2.021177E-011	1	0.000000E+000
1	120.42841285	2.021177E-011	5.211774E-012	0	0.000000E+000
1	120.43449087	5.211774E-012	2.021177E-011	1	0.000000E+000
1	120.43451742	2.021177E-011	5.211774E-012	0	0.000000E+000
1	120.43456244	5.211774E-012	2.021177E-011	1	0.000000E+000
1	120.43620580	2.021177E-011	5.211774E-012	0	0.000000E+000
1	120.43656704	5.211774E-012	2.021177E-011	1	0.000000E+000
1	120.43796494	2.021177E-011	5.211774E-012	0	0.000000E+000
1	120.44162052	5.211774E-012	2.021177E-011	1	0.000000E+000
1	120.44167363	2.021177E-011	5.211774E-012	0	0.000000E+000
1	120.44793250	5.211774E-012	2.021177E-011	1	0.000000E+000
1	120.44902562	2.021177E-011	5.211774E-012	0	0.000000E+000
1	120.45427994	5.211774E-012	2.021177E-011	1	0.000000E+000
1	120.45471198	2.021177E-011	5.211774E-012	0	0.000000E+000
1	120.46525208	5.211774E-012	2.021177E-011	1	0.000000E+000
1	120.46534664	2.021177E-011	5.211774E-012	0	0.000000E+000
1	121.58239289	5.221884E-012	2.022188E-011	1	0.000000E+000
1	121.58260127	2.022188E-011	5.221884E-012	0	0.000000E+000
1	121.58261423	5.221884E-012	2.022188E-011	1	0.000000E+000
1	121.58317637	2.022188E-011	5.221884E-012	0	0.000000E+000
1	121.58350907	5.221884E-012	2.022188E-011	1	0.000000E+000
1	121.58561334	2.022188E-011	5.221884E-012	0	0.000000E+000
1	121.58740673	5.221884E-012	2.022188E-011	1	0.000000E+000
1	121.58937638	2.022188E-011	5.221884E-012	0	0.000000E+000
1	121.59684353	5.221884E-012	2.022188E-011	1	0.000000E+000
1	121.59691893	2.022188E-011	5.221884E-012	0	0.000000E+000
1	121.59700226	5.221884E-012	2.022188E-011	1	0.000000E+000
1	121.59801573	2.022188E-011	5.221884E-012	0	0.000000E+000
1	121.59803292	5.221884E-012	2.022188E-011	1	0.000000E+000
1	121.59927084	2.022188E-011	5.221884E-012	0	0.000000E+000
1	121.60785917	5.221884E-012	2.022188E-011	1	0.000000E+000
1	121.60968764	2.022188E-011	5.221884E-012	0	0.000000E+000
1	121.61430833	5.221884E-012	2.022188E-011	1	0.000000E+000
1	121.61570944	2.022188E-011	5.221884E-012	0	0.000000E+000
1	121.61574038	5.221884E-012	2.022188E-011	1	0.000000E+000
1	121.61672575	2.022188E-011	5.221884E-012	0	0.000000E+000
1	121.64068350	5.221884E-012	2.022188E-011	1	0.000000E+000
1	121.64078120	2.022188E-011	5.221884E-012	0	0.000000E+000
1	121.64336385	5.221884E-012	2.022188E-011	1	0.000000E+000
1	121.64605920	2.022188E-011	5.221884E-012	0	0.000000E+000
1	121.66447163	5.221884E-012	2.022188E-011	1	0.000000E+000
1	121.66543432	2.022188E-011	5.221884E-012	0	0.000000E+000
1	121.67018511	5.221884E-012	2.022188E-011	1	0.000000E+000
1	121.67060821	2.022188E-011	5.221884E-012	0	0.000000E+000
1	121.67535860	5.221884E-012	2.022188E-011	1	0.000000E+000
1	121.67595142	2.022188E-011	5.221884E-012	0	0.000000E+000
1	121.67596979	5.221884E-012	2.022188E-011	1	0.000000E+000
1	121.67676896	2.022188E-011	5.221884E-012	0	0.000000E+000
1	121.68426582	5.221884E-012	2.022188E-011	1	0.000000E+000
1	121.68472973	2.022188E-011	5.221884E-012	0	0.000000E+000
1	121.68478921	5.221884E-012	2.022188E-011	1	0.000000E+000
1	121.68550536	2.022188E-011	5.221884E-012	0	0.000000E+000
1	121.68552439	5.221884E-012	2.022188E-011	1	0.000000E+000
1	121.68569503	2.022188E-011	5.221884E-012	0	0.000000E+000
1	121.68662517	5.221884E-012	2.022188E-011	1	0.000000E+000
1	121.68701025	2.022188E-011	5.221884E-012	0	0.000000E+000
1	121.69531943	5.221884E-012	2.022188E-011	1	0.000000E+000
1	121.69582744	2.022188E-011	5.221884E-012	0	0.000000E+000
1	121.69584890	5.221884E-012	2.022188E-011	1	0.000000E+000
1	121.69640591	2.022188E-011	5.221884E-012	0	0.000000E+000
1	121.70971575	5.221884E-012	2.022188E-011	1	0.000000E+000
1	121.70987886	2.022188E-011	5.221884E-012	0	0.000000E+000
1	124.57831685	5.384914E-012	2.038491E-011	1	0.000000E+000
1	124.57836897	2.038491E-011	5.384914E-012	0	0.000000E+000
1	124.57930769	5.384914E-012	2.038491E-011	1	0.000000E+000
1	124.57967343	2.038491E-011	5.384914E-012	0	0.000000E+000
1	124.59402567	5.384914E-012	2.038491E-011	1	0.000000E+000
1	124.59435707	2.038491E-011	5.384914E-012	0	0.000000E+000
1	124.59437074	5.384914E-012	2.038491E-011	1	0.000000E+000
1	124.59472379	2.038491E-011	5.384914E-012	0	0.000000E+000
1	124.59476521	5.384914E-012	2.038491E-011	1	0.000000E+000
1	124.59497934	2.038491E-011	5.384914E-012	0	0.000000E+000
1	124.59500529	5.384914E-012	2.038491E-011	1	0.000000E+000
1	124.59510106	2.038491E-011	5.384914E-012	0	0.000000E+000
1	124.59532968	5.384914E-012	2.038491E-011	1	0.000000E+000
1	124.59536938	2.038491E-011	5.384914E-012	0	0.000000E+000
1	124.59609881	5.384914E-012	2.038491E-011	1	0.000000E+000
1	124.59656180	2.038491E-011	5.384914E-012	0	0.000000E+000
1	124.60306064	5.384914E-012	2.038491E-011	1	0.000000E+000
1	124.60428487	2.038491E-011	5.384914E-012	0	0.000000E+000
1	124.61372935	5.384914E-012	2.038491E-011	1	0.000000E+000
1	124.61400494	2.038491E-011	5.384914E-012	0	0.000000E+000
1	124.61517495	5.384914E-012	2.038491E-011	1	0.000000E+000
1	124.61535932	2.038491E-011	5.384914E-012	0	0.000000E+000
1	124.61560697	5.384914E-012	2.038491E-011	1	0.000000E+000
1	124.61570737	2.038491E-011	5.384914E-012	0	0.000000E+000
1	124.61571712	5.384914E-012	2.038491E-011	1	0.000000E+000
1	124.61699991	2.038491E-011	5.384914E-012	0	0.000000E+000
1	124.61720422	5.384914E-012	2.038491E-011	1	0.000000E+000
1	124.61741225	2.038491E-011	5.384914E-012	0	0.000000E+000
1	124.61835416	5.384914E-012	2.038491E-011	1	0.000000E+000
1	124.61926915	2.038491E-011	5.384914E-012	0	0.000000E+000
1	124.61930520	5.384914E-012	2.038491E-011	1	0.000000E+000
1	124.62211335	2.038491E-011	5.384914E-012	0	0.000000E+000
1	124.62445257	5.384914E-012	2.038491E-011	1	0.000000E+000
1	124.62643400	2.038491E-011	5.384914E-012	0	0.000000E+000
1	124.62646048	5.384914E-012	2.038491E-011	1	0.000000E+000
1	124.62685797	2.038491E-011	5.384914E-012	0	0.000000E+000
1	124.62980412	5.384914E-012	2.038491E-011	1	0.000000E+000
1	124.62983581	2.038491E-011	5.384914E-012	0	0.000000E+000
1	124.64946222	5.384914E-012	2.038491E-011	1	0.000000E+000
1	124.65023922	2.038491E-011	5.384914E-012	0	0.000000E+000
1	124.65027605	5.384914E-012	2.038491E-011	1	0.000000E+000
1	124.65049050	2.038491E-011	5.384914E-012	0	0.000000E+000
1	124.65053591	5.384914E-012	2.038491E-011	1	0.000000E+000
1	124.65093471	2.038491E-011	5.384914E-012	0	0.000000E+000
1	124.65318215	5.384914E-012	2.038491E-011	1	0.000000E+000
1	124.65363239	2.038491E-011	5.384914E-012	0	0.000000E+000
1	124.65450232	5.384914E-012	2.038491E-011	1	0.000000E+000
1	124.65510151	2.038491E-011	5.384914E-012	0	0.000000E+000
1	124.67368633	5.384914E-012	2.038491E-011	1	0.000000E+000
1	124.67370064	2.038491E-011	5.384914E-012	0	0.000000E+000
1	124.67409923	5.384914E-012	2.038491E-011	1	0.000000E+000
1	124.67427536	2.038491E-011	5.384914E-012	0	0.000000E+000
1	124.67503019	5.384914E-012	2.038491E-011	1	0.000000E+000
1	124.67536529	2.038491E-011	5.384914E-012	0	0.000000E+000
1	124.67676322	5.384914E-012	2.038491E-011	1	0.000000E+000
1	124.67738167	2.038491E-011	5.384914E-012	0	0.000000E+000
1	124.68444829	5.384914E-012	2.038491E-011	1	0.000000E+000
1	124.68487846	2.038491E-011	5.384914E-012	0	0.000000E+000
1	124.69072059	5.384914E-012	2.038491E-011	1	0.000000E+000
1	124.69143785	2.038491E-011	5.384914E-012	0	0.000000E+000
1	124.70568524	5.384914E-012	2.038491E-011	1	0.000000E+000
1	124.70596277	2.038491E-011	5.384914E-012	0	0.000000E+000
1	128.16687011	5.192815E-012	2.019281E-011	1	0.000000E+000
1	128.16807866	2.019281E-011	5.192815E-012	0	0.000000E+000
1	128.16809062	5.192815E-012	2.019281E-011	1	0.000000E+000
1	128.16833353	2.019281E-011	5.192815E-012	0	0.000000E+000
1	128.16834858	5.192815E-012	2.019281E-011	1	0.000000E+000
1	128.17045204	2.019281E-011	5.192815E-012	0	0.000000E+000
1	128.17280870	5.192815E-012	2.019281E-011	1	0.000000E+000
1	128.17364226	2.019281E-011	5.192815E-012	0	0.000000E+000
1	128.17371151	5.192815E-012	2.019281E-011	1	0.000000E+000
1	128.17494183	2.019281E-011	5.192815E-012	0	0.000000E+000
1	128.17504199	5.192815E-012	2.019281E-011	1	0.000000E+000
1	128.17574128	2.019281E-011	5.192815E-012	0	0.000000E+000
1	128.17990840	5.192815E-012	2.019281E-011	1	0.000000E+000
1	128.18254564	2.019281E-011	5.192815E-012	0	0.000000E+000
1	128.18318429	5.192815E-012	2.019281E-011	1	0.000000E+000
1	128.18505928	2.019281E-011	5.192815E-012	0	0.000000E+000
1	128.19911370	5.192815E-012	2.019281E-011	1	0.000000E+000
1	128.19933091	2.019281E-011	5.192815E-012	0	0.000000E+000
1	128.20581314	5.192815E-012	2.019281E-011	1	0.000000E+000
1	128.20585943	2.019281E-011	5.192815E-012	0	0.000000E+000
1	128.22914252	5.192815E-012	2.019281E-011	1	0.000000E+000
1	128.22919479	2.019281E-011	5.192815E-012	0	0.000000E+000
1	128.23121370	5.192815E-012	2.019281E-011	1	0.000000E+000
1	128.23206304	2.019281E-011	5.192815E-012	0	0.000000E+000
1	128.23508963	5.192815E-012	2.019281E-011	1	0.000000E+000
1	128.23548384	2.019281E-011	5.192815E-012	0	0.000000E+000
1	128.25223114	5.192815E-012	2.019281E-011	1	0.000000E+000
1	128.25245414	2.019281E-011	5.192815E-012	0	0.000000E+000
1	128.25248337	5.192815E-012	2.019281E-011	1	0.000000E+000
1	128.25266110	2.019281E-011	5.192815E-012	0	0.000000E+000
1	128.26340373	5.192815E-012	2.019281E-011	1	0.000000E+000
1	128.26356650	2.019281E-011	5.192815E-012	0	0.000000E+000
1	128.26460765	5.192815E-012	2.019281E-011	1	0.000000E+000
1	128.26496641	2.019281E-011	5.192815E-012	0	0.000000E+000
1	128.26723730	5.192815E-012	2.019281E-011	1	0.000000E+000
1	128.26823567	2.019281E-011	5.192815E-012	0	0.000000E+000
1	128.26950501	5.192815E-012	2.019281E-011	1	0.000000E+000
1	128.26979115	2.019281E-011	5.192815E-012	0	0.000000E+000
1	128.26982118	5.192815E-012	2.019281E-011	1	0.000000E+000
1	128.27358886	2.019281E-011	5.192815E-012	0	0.000000E+000
1	128.27563162	5.192815E-012	2.019281E-011	1	0.000000E+000
1	128.27605414	2.019281E-011	5.192815E-012	0	0.000000E+000
1	128.27994389	5.192815E-012	2.019281E-011	1	0.000000E+000
1	128.28059544	2.019281E-011	5.192815E-012	0	0.000000E+000
1	128.28062803	5.192815E-012	2.019281E-011	1	0.000000E+000
1	128.28570475	2.019281E-011	5.192815E-012	0	0.000000E+000
1	128.28572233	5.192815E-012	2.019281E-011	1	0.000000E+000
1	128.28677950	2.019281E-011	5.192815E-012	0	0.000000E+000
1	128.28976116	5.192815E-012	2.019281E-011	1	0.000000E+000
1	128.29394853	2.019281E-011	5.192815E-012	0	0.000000E+000
1	128.29712225	5.192815E-012	2.019281E-011	1	0.000000E+000
1	128.29743917	2.019281E-011	5.192815E-012	0	0.000000E+000
1	128.30121849	5.192815E-012	2.019281E-011	1	0.000000E+000
1	128.30166624	2.019281E-011	5.192815E-012	0	0.000000E+000
1	128.31289296	5.192815E-012	2.019281E-011	1	0.000000E+000
1	128.31337365	2.019281E-011	5.192815E-012	0	0.000000E+000
1	128.31406500	5.192815E-012	2.019281E-011	1	0.000000E+000
1	128.31425453	2.019281E-011	5.192815E-012	0	0.000000E+000
1	128.31430306	5.192815E-012	2.019281E-011	1	0.000000E+000
1	128.31676111	2.019281E-011	5.192815E-012	0	0.000000E+000
1	128.32914905	5.192815E-012	2.019281E-011	1	0.000000E+000
1	128.33068393	2.019281E-011	5.192815E-012	0	0.000000E+000
1	128.33233653	5.192815E-012	2.019281E-011	1	0.000000E+000
1	128.33322918	2.019281E-011	5.192815E-012	0	0.000000E+000
1	128.33326554	5.192815E-012	2.019281E-011	1	0.000000E+000
1	128.33405361	2.019281E-011	5.192815E-012	0	0.000000E+000
1	128.33408231	5.192815E-012	2.019281E-011	1	0.000000E+000
1	128.33460586	2.019281E-011	5.192815E-012	0	0.000000E+000
1	128.34342300	5.192815E-012	2.019281E-011	1	0.000000E+000
1	128.34414708	2.019281E-011	5.192815E-012	0	0.000000E+000
1	128.34726732	5.192815E-012	2.019281E-011	1	0.000000E+000
1	128.34729003	2.019281E-011	5.192815E-012	0	0.000000E+000
1	128.34731676	5.192815E-012	2.019281E-011	1	0.000000E+000
1	128.34781352	2.019281E-011	5.192815E-012	0	0.000000E+000
1	128.38020948	5.192815E-012	2.019281E-011	1	0.000000E+000
1	128.38083291	2.019281E-011	5.192815E-012	0	0.000000E+000
1	128.38382786	5.192815E-012	2.019281E-011	1	0.000000E+000
1	128.38435930	2.019281E-011	5.192815E-012	0	0.000000E+000
1	128.38676224	5.192815E-012	2.019281E-011	1	0.000000E+000
1	128.38796387	2.019281E-011	5.192815E-012	0	0.000000E+000
1	128.38823714	5.192815E-012	2.019281E-011	1	0.000000E+000
1	128.39018799	2.019281E-011	5.192815E-012	0	0.000000E+000
1	128.39028391	5.192815E-012	2.019281E-011	1	0.000000E+000
1	128.39095435	2.019281E-011	5.192815E-012	0	0.000000E+000
1	128.39099382	5.192815E-012	2.019281E-011	1	0.000000E+000
1	128.39153550	2.019281E-011	5.192815E-012	0	0.000000E+000
1	128.40444347	5.192815E-012	2.019281E-011	1	0.000000E+000
1	128.40567527	2.019281E-011	5.192815E-012	0	0.000000E+000
1	128.40574737	5.192815E-012	2.019281E-011	1	0.000000E+000
1	128.40588083	2.019281E-011	5.192815E-012	0	0.000000E+000
1	128.40629850	5.192815E-012	2.019281E-011	1	0.000000E+000
1	128.40637433	2.019281E-011	5.192815E-012	0	0.000000E+000
1	128.40638029	5.192815E-012	2.019281E-011	1	0.000000E+000
1	128.40736717	2.019281E-011	5.192815E-012	0	0.000000E+000
1	128.42147134	5.192815E-012	2.019281E-011	1	0.000000E+000
1	128.42234746	2.019281E-011	5.192815E-012	0	0.000000E+000
1	128.43069779	5.192815E-012	2.019281E-011	1	0.000000E+000
1	128.43080401	2.019281E-011	5.192815E-012	0	0.000000E+000
1	128.43239402	5.192815E-012	2.019281E-011	1	0.000000E+000
1	128.43272063	2.019281E-011	5.192815E-012	0	0.000000E+000
1	128.44142488	5.192815E-012	2.019281E-011	1	0.000000E+000
1	128.44183331	2.019281E-011	5.192815E-012	0	0.000000E+000
1	128.45425085	5.192815E-012	2.019281E-011	1	0.000000E+000
1	128.45434600	2.019281E-011	5.192815E-012	0	0.000000E+000
1	128.45435638	5.192815E-012	2.019281E-011	1	0.000000E+000
1	128.45522796	2.019281E-011	5.192815E-012	0	0.000000E+000
1	128.45644790	5.192815E-012	2.019281E-011	1	0.000000E+000
1	128.45788080	2.019281E-011	5.192815E-012	0	0.000000E+000
1	128.47699149	5.192815E-012	2.019281E-011	1	0.000000E+000
1	128.47703215	2.019281E-011	5.192815E-012	0	0.000000E+000
1	128.47929445	5.192815E-012	2.019281E-011	1	0.000000E+000
1	128.47955117	2.019281E-011	5.192815E-012	0	0.000000E+000
1	128.48516228	5.192815E-012	2.019281E-011	1	0.000000E+000
1	128.48608477	2.019281E-011	5.192815E-012	0	0.000000E+000
1	128.49015765	5.192815E-012	2.019281E-011	1	0.000000E+000
1	128.49077250	2.019281E-011	5.192815E-012	0	0.000000E+000
1	128.49268299	5.192815E-012	2.019281E-011	1	0.000000E+000
1	128.49296871	2.019281E-011	5.192815E-012	0	0.000000E+000
1	128.49298603	5.192815E-012	2.019281E-011	1	0.000000E+000
1	128.49365565	2.019281E-011	5.192815E-012	0	0.000000E+000
1	128.50488379	5.192815E-012	2.019281E-011	1	0.000000E+000
1	128.50497041	2.019281E-011	5.192815E-012	0	0.000000E+000
1	128.50575949	5.192815E-012	2.019281E-011	1	0.000000E+000
1	128.50609688	2.019281E-011	5.192815E-012	0	0.000000E+000
1	128.50616534	5.192815E-012	2.019281E-011	1	0.000000E+000
1	128.51054241	2.019281E-011	5.192815E-012	0	0.000000E+000
1	137.78797057	5.146013E-012	2.014601E-011	1	0.000000E+000
1	137.78877824	2.014601E-011	5.146013E-012	0	0.000000E+000
1	137.79253732	5.146013E-012	2.014601E-011	1	0.000000E+000
1	137.79282039	2.014601E-011	5.146013E-012	0	0.000000E+000
1	137.80241671	5.146013E-012	2.014601E-011	1	0.000000E+000
1	137.80574186	2.014601E-011	5.146013E-012	0	0.000000E+000
1	137.80755546	5.146013E-012	2.014601E-011	1	0.000000E+000
1	137.80777689	2.014601E-011	5.146013E-012	0	0.000000E+000
1	137.81356908	5.146013E-012	2.014601E-011	1	0.000000E+000
1	137.81419006	2.014601E-011	5.146013E-012	0	0.000000E+000
1	137.81565780	5.146013E-012	2.014601E-011	1	0.000000E+000
1	137.81693560	2.014601E-011	5.146013E-012	0	0.000000E+000
1	137.82456772	5.146013E-012	2.014601E-011	1	0.000000E+000
1	137.82769657	2.014601E-011	5.146013E-012	0	0.000000E+000
1	137.84082189	5.146013E-012	2.014601E-011	1	0.000000E+000
1	137.84273343	2.014601E-011	5.146013E-012	0	0.000000E+000
1	137.84336522	5.146013E-012	2.014601E-011	1	0.000000E+000
1	137.84402792	2.014601E-011	5.146013E-012	0	0.000000E+000
1	137.84408432	5.146013E-012	2.014601E-011	1	0.000000E+000
1	137.84486647	2.014601E-011	5.146013E-012	0	0.000000E+000
1	137.84875338	5.146013E-012	2.014601E-011	1	0.000000E+000
1	137.85073389	2.014601E-011	5.146013E-012	0	0.000000E+000
1	137.86214026	5.146013E-012	2.014601E-011	1	0.000000E+000
1	137.86286264	2.014601E-011	5.146013E-012	0	0.000000E+000
1	137.86702544	5.146013E-012	2.014601E-011	1	0.000000E+000
1	137.86783613	2.014601E-011	5.146013E-012	0	0.000000E+000
1	137.86959747	5.146013E-012	2.014601E-011	1	0.000000E+000
1	137.87075277	2.014601E-011	5.146013E-012	0	0.000000E+000
1	137.87077404	5.146013E-012	2.014601E-011	1	0.000000E+000
1	137.87116487	2.014601E-011	5.146013E-012	0	0.000000E+000
1	137.87241467	5.146013E-012	2.014601E-011	1	0.000000E+000
1	137.87313055	2.014601E-011	5.146013E-012	0	0.000000E+000
1	137.87806676	5.146013E-012	2.014601E-011	1	0.000000E+000
1	137.87888257	2.014601E-011	5.146013E-012	0	0.000000E+000
1	137.87939583	5.146013E-012	2.014601E-011	1	0.000000E+000
1	137.88039320	2.014601E-011	5.146013E-012	0	0.000000E+000
1	137.89552772	5.146013E-012	2.014601E-011	1	0.000000E+000
1	137.89659286	2.014601E-011	5.146013E-012	0	0.000000E+000
1	137.90613170	5.146013E-012	2.014601E-011	1	0.000000E+000
1	137.90669368	2.014601E-011	5.146013E-012	0	0.000000E+000
1	138.88050253	5.440540E-012	2.044054E-011	1	0.000000E+000
1	138.88155490	2.044054E-011	5.440540E-012	0	0.000000E+000
1	138.88158838	5.440540E-012	2.044054E-011	1	0.000000E+000
1	138.88188795	2.044054E-011	5.440540E-012	0	0.000000E+000
1	138.88353453	5.440540E-012	2.044054E-011	1	0.000000E+000
1	138.88484571	2.044054E-011	5.440540E-012	0	0.000000E+000
1	138.88486545	5.440540E-012	2.044054E-011	1	0.000000E+000
1	138.88491019	2.044054E-011	5.440540E-012	0	0.000000E+000
1	138.88896381	5.440540E-012	2.044054E-011	1	0.000000E+000
1	138.88934584	2.044054E-011	5.440540E-012	0	0.000000E+000
1	138.89122997	5.440540E-012	2.044054E-011	1	0.000000E+000
1	138.89131920	2.044054E-011	5.440540E-012	0	0.000000E+000
1	138.89139098	5.440540E-012	2.044054E-011	1	0.000000E+000
1	138.89540849	2.044054E-011	5.440540E-012	0	0.000000E+000
1	138.89543109	5.440540E-012	2.044054E-011	1	0.000000E+000
1	138.89737016	2.044054E-011	5.440540E-012	0	0.000000E+000
1	138.89917467	5.440540E-012	2.044054E-011	1	0.000000E+000
1	138.89935766	2.044054E-011	5.440540E-012	0	0.000000E+000
1	138.90393150	5.440540E-012	2.044054E-011	1	0.000000E+000
1	138.90416121	2.044054E-011	5.440540E-012	0	0.000000E+000
1	138.90805078	5.440540E-012	2.044054E-011	1	0.000000E+000
1	138.90812055	2.044054E-011	5.440540E-012	0	0.000000E+000
1	138.90814158	5.440540E-012	2.044054E-011	1	0.000000E+000
1	138.90854858	2.044054E-011	5.440540E-012	0	0.000000E+000
1	138.91390529	5.440540E-012	2.044054E-011	1	0.000000E+000
1	138.91401700	2.044054E-011	5.440540E-012	0	0.000000E+000
1	138.92515398	5.440540E-012	2.044054E-011	1	0.000000E+000
1	138.92648907	2.044054E-011	5.440540E-012	0	0.000000E+000
1	138.93730677	5.440540E-012	2.044054E-011	1	0.000000E+000
1	138.93770113	2.044054E-011	5.440540E-012	0	0.000000E+000
1	138.93771143	5.440540E-012	2.044054E-011	1	0.000000E+000
1	138.93794049	2.044054E-011	5.440540E-012	0	0.000000E+000
1	138.93797112	5.440540E-012	2.044054E-011	1	0.000000E+000
1	138.93983743	2.044054E-011	5.440540E-012	0	0.000000E+000
1	138.94465037	5.440540E-012	2.044054E-011	1	0.000000E+000
1	138.94491946	2.044054E-011	5.440540E-012	0	0.000000E+000
1	138.94517912	5.440540E-012	2.044054E-011	1	0.000000E+000
1	138.94627070	2.044054E-011	5.440540E-012	0	0.000000E+000
1	138.96056695	5.440540E-012	2.044054E-011	1	0.000000E+000
1	138.96152534	2.044054E-011	5.440540E-012	0	0.000000E+000
1	138.96596195	5.440540E-012	2.044054E-011	1	0.000000E+000
1	138.96681719	2.044054E-011	5.440540E-012	0	0.000000E+000
1	138.96684126	5.440540E-012	2.044054E-011	1	0.000000E+000
1	138.96717175	2.044054E-011	5.440540E-012	0	0.000000E+000
1	138.97022067	5.440540E-012	2.044054E-011	1	0.000000E+000
1	138.97274172	2.044054E-011	5.440540E-012	0	0.000000E+000
1	138.97278295	5.440540E-012	2.044054E-011	1	0.000000E+000
1	138.97287241	2.044054E-011	5.440540E-012	0	0.000000E+000
1	138.97412594	5.440540E-012	2.044054E-011	1	0.000000E+000
1	138.97600969	2.044054E-011	5.440540E-012	0	0.000000E+000
1	138.97732121	5.440540E-012	2.044054E-011	1	0.000000E+000
1	138.97823874	2.044054E-011	5.440540E-012	0	0.000000E+000
1	138.98081034	5.440540E-012	2.044054E-011	1	0.000000E+000
1	138.98090117	2.044054E-011	5.440540E-012	0	0.000000E+000
1	138.98092389	5.440540E-012	2.044054E-011	1	0.000000E+000
1	138.98161619	2.044054E-011	5.440540E-012	0	0.000000E+000
1	138.98730938	5.440540E-012	2.044054E-011	1	0.000000E+000
1	138.98744512	2.044054E-011	5.440540E-012	0	0.000000E+000
1	138.98818829	5.440540E-012	2.044054E-011	1	0.000000E+000
1	138.98960559	2.044054E-011	5.440540E-012	0	0.000000E+000
1	138.98962931	5.440540E-012	2.044054E-011	1	0.000000E+000
1	138.99046754	2.044054E-011	5.440540E-012	0	0.000000E+000
1	138.99588259	5.440540E-012	2.044054E-011	1	0.000000E+000
1	138.99613150	2.044054E-011	5.440540E-012	0	0.000000E+000
1	139.00031888	5.440540E-012	2.044054E-011	1	0.000000E+000
1	139.00037919	2.044054E-011	5.440540E-012	0	0.000000E+000
1	139.00222273	5.440540E-012	2.044054E-011	1	0.000000E+000
1	139.00397580	2.044054E-011	5.440540E-012	0	0.000000E+000
1	139.01039478	5.440540E-012	2.044054E-011	1	0.000000E+000
1	139.01171089	2.044054E-011	5.440540E-012	0	0.000000E+000
1	139.02107359	5.440540E-012	2.044054E-011	1	0.000000E+000
1	139.02175551	2.044054E-011	5.440540E-012	0	0.000000E+000
1	139.02181378	5.440540E-012	2.044054E-011	1	0.000000E+000
1	139.02189786	2.044054E-011	5.440540E-012	0	0.000000E+000
1	139.02337695	5.440540E-012	2.044054E-011	1	0.000000E+000
1	139.02361962	2.044054E-011	5.440540E-012	0	0.000000E+000
1	139.03259282	5.440540E-012	2.044054E-011	1	0.000000E+000
1	139.03367583	2.044054E-011	5.440540E-012	0	0.000000E+000
1	139.03758960	5.440540E-012	2.044054E-011	1	0.000000E+000
1	139.03898911	2.044054E-011	5.440540E-012	0	0.000000E+000
1	139.05983401	5.440540E-012	2.044054E-011	1	0.000000E+000
1	139.06071610	2.044054E-011	5.440540E-012	0	0.000000E+000
1	139.06074977	5.440540E-012	2.044054E-011	1	0.000000E+000
1	139.06108973	2.044054E-011	5.440540E-012	0	0.000000E+000
1	139.06209503	5.440540E-012	2.044054E-011	1	0.000000E+000
1	139.06262339	2.044054E-011	5.440540E-012	0	0.000000E+000
1	139.06267361	5.440540E-012	2.044054E-011	1	0.000000E+000
1	139.06316237	2.044054E-011	5.440540E-012	0	0.000000E+000
1	139.06319938	5.440540E-012	2.044054E-011	1	0.000000E+000
1	139.06377370	2.044054E-011	5.440540E-012	0	0.000000E+000
1	139.06380546	5.440540E-012	2.044054E-011	1	0.000000E+000
1	139.06534242	2.044054E-011	5.440540E-012	0	0.000000E+000
1	139.06537674	5.440540E-012	2.044054E-011	1	0.000000E+000
1	139.06582759	2.044054E-011	5.440540E-012	0	0.000000E+000
1	139.06660687	5.440540E-012	2.044054E-011	1	0.000000E+000
1	139.06759182	2.044054E-011	5.440540E-012	0	0.000000E+000
1	140.62426940	4.938630E-012	1.993863E-011	1	0.000000E+000
1	140.62663742	1.993863E-011	4.938630E-012	0	0.000000E+000
1	140.63136328	4.938630E-012	1.993863E-011	1	0.000000E+000
1	140.63340572	1.993863E-011	4.938630E-012	0	0.000000E+000
1	140.63745534	4.938630E-012	1.993863E-011	1	0.000000E+000
1	140.63785245	1.993863E-011	4.938630E-012	0	0.000000E+000
1	140.63789194	4.938630E-012	1.993863E-011	1	0.000000E+000
1	140.63861348	1.993863E-011	4.938630E-012	0	0.000000E+000
1	140.64144479	4.938630E-012	1.993863E-011	1	0.000000E+000
1	140.64276268	1.993863E-011	4.938630E-012	0	0.000000E+000
1	140.64865389	4.938630E-012	1.993863E-011	1	0.000000E+000
1	140.64871081	1.993863E-011	4.938630E-012	0	0.000000E+000
1	140.64986344	4.938630E-012	1.993863E-011	1	0.000000E+000
1	140.65042666	1.993863E-011	4.938630E-012	0	0.000000E+000
1	140.65149862	4.938630E-012	1.993863E-011	1	0.000000E+000
1	140.65162880	1.993863E-011	4.938630E-012	0	0.000000E+000
1	140.65593461	4.938630E-012	1.993863E-011	1	0.000000E+000
1	140.65632743	1.993863E-011	4.938630E-012	0	0.000000E+000
1	140.66291878	4.938630E-012	1.993863E-011	1	0.000000E+000
1	140.66318434	1.993863E-011	4.938630E-012	0	0.000000E+000
1	140.66422154	4.938630E-012	1.993863E-011	1	0.000000E+000
1	140.66479282	1.993863E-011	4.938630E-012	0	0.000000E+000
1	140.66680198	4.938630E-012	1.993863E-011	1	0.000000E+000
1	140.66831749	1.993863E-011	4.938630E-012	0	0.000000E+000
1	140.68518684	4.938630E-012	1.993863E-011	1	0.000000E+000
1	140.68587793	1.993863E-011	4.938630E-012	0	0.000000E+000
1	140.70616040	4.938630E-012	1.993863E-011	1	0.000000E+000
1	140.70733000	1.993863E-011	4.938630E-012	0	0.000000E+000
1	140.71098448	4.938630E-012	1.993863E-011	1	0.000000E+000
1	140.71119431	1.993863E-011	4.938630E-012	0	0.000000E+000
1	140.71802365	4.938630E-012	1.993863E-011	1	0.000000E+000
1	140.71846130	1.993863E-011	4.938630E-012	0	0.000000E+000
1	140.71878320	4.938630E-012	1.993863E-011	1	0.000000E+000
1	140.71912642	1.993863E-011	4.938630E-012	0	0.000000E+000
1	140.71986893	4.938630E-012	1.993863E-011	1	0.000000E+000
1	140.72010680	1.993863E-011	4.938630E-012	0	0.000000E+000
1	140.72013437	4.938630E-012	1.993863E-011	1	0.000000E+000
1	140.72109626	1.993863E-011	4.938630E-012	0	0.000000E+000
1	140.72333185	4.938630E-012	1.993863E-011	1	0.000000E+000
1	140.72357755	1.993863E-011	4.938630E-012	0	0.000000E+000
1	140.73346160	4.938630E-012	1.993863E-011	1	0.000000E+000
1	140.73352447	1.993863E-011	4.938630E-012	0	0.000000E+000
1	140.73644812	4.938630E-012	1.993863E-011	1	0.000000E+000
1	140.73661807	1.993863E-011	4.938630E-012	0	0.000000E+000
1	140.74433093	4.938630E-012	1.993863E-011	1	0.000000E+000
1	140.74456962	1.993863E-011	4.938630E-012	0	0.000000E+000
1	140.74610205	4.938630E-012	1.993863E-011	1	0.000000E+000
1	140.74681583	1.993863E-011	4.938630E-012	0	0.000000E+000
1	140.75180712	4.938630E-012	1.993863E-011	1	0.000000E+000
1	140.75189398	1.993863E-011	4.938630E-012	0	0.000000E+000
1	140.76060868	4.938630E-012	1.993863E-011	1	0.000000E+000
1	140.76062597	1.993863E-011	4.938630E-012	0	0.000000E+000
1	140.76223660	4.938630E-012	1.993863E-011	1	0.000000E+000
1	140.76368675	1.993863E-011	4.938630E-012	0	0.000000E+000
1	140.76750460	4.938630E-012	1.993863E-011	1	0.000000E+000
1	140.76824670	1.993863E-011	4.938630E-012	0	0.000000E+000
1	140.77012181	4.938630E-012	1.993863E-011	1	0.000000E+000
1	140.77031464	1.993863E-011	4.938630E-012	0	0.000000E+000
1	140.77080780	4.938630E-012	1.993863E-011	1	0.000000E+000
1	140.77200379	1.993863E-011	4.938630E-012	0	0.000000E+000
1	140.77855046	4.938630E-012	1.993863E-011	1	0.000000E+000
1	140.77899803	1.993863E-011	4.938630E-012	0	0.000000E+000
1	140.77982640	4.938630E-012	1.993863E-011	1	0.000000E+000
1	140.78015357	1.993863E-011	4.938630E-012	0	0.000000E+000
1	140.79957258	4.938630E-012	1.993863E-011	1	0.000000E+000
1	140.80060244	1.993863E-011	4.938630E-012	0	0.000000E+000
1	140.80062760	4.938630E-012	1.993863E-011	1	0.000000E+000
1	140.80142815	1.993863E-011	4.938630E-012	0	0.000000E+000
1	140.80359741	4.938630E-012	1.993863E-011	1	0.000000E+000
1	140.80449894	1.993863E-011	4.938630E-012	0	0.000000E+000
1	140.81004247	4.938630E-012	1.993863E-011	1	0.000000E+000
1	140.81010043	1.993863E-011	4.938630E-012	0	0.000000E+000
1	140.81010828	4.938630E-012	1.993863E-011	1	0.000000E+000
1	140.81046021	1.993863E-011	4.938630E-012	0	0.000000E+000
1	140.83088392	4.938630E-012	1.993863E-011	1	0.000000E+000
1	140.83109003	1.993863E-011	4.938630E-012	0	0.000000E+000
1	140.83410245	4.938630E-012	1.993863E-011	1	0.000000E+000
1	140.83473846	1.993863E-011	4.938630E-012	0	0.000000E+000
1	140.85408134	4.938630E-012	1.993863E-011	1	0.000000E+000
1	140.85468907	1.993863E-011	4.938630E-012	0	0.000000E+000
1	140.85782226	4.938630E-012	1.993863E-011	1	0.000000E+000
1	140.85799496	1.993863E-011	4.938630E-012	0	0.000000E+000
1	140.86255580	4.938630E-012	1.993863E-011	1	0.000000E+000
1	140.86451062	1.993863E-011	4.938630E-012	0	0.000000E+000
1	140.86452129	4.938630E-012	1.993863E-011	1	0.000000E+000
1	140.86477983	1.993863E-011	4.938630E-012	0	0.000000E+000
1	150.50017055	5.278477E-012	2.027848E-011	1	0.000000E+000
1	150.50048576	2.027848E-011	5.278477E-012	0	0.000000E+000
1	150.50050234	5.278477E-012	2.027848E-011	1	0.000000E+000
1	150.50060454	2.027848E-011	5.278477E-012	0	0.000000E+000
1	150.50097090	5.278477E-012	2.027848E-011	1	0.000000E+000
1	150.50104398	2.027848E-011	5.278477E-012	0	0.000000E+000
1	150.50281172	5.278477E-012	2.027848E-011	1	0.000000E+000
1	150.50283886	2.027848E-011	5.278477E-012	0	0.000000E+000
1	150.50775891	5.278477E-012	2.027848E-011	1	0.000000E+000
1	150.50879110	2.027848E-011	5.278477E-012	0	0.000000E+000
1	150.50880659	5.278477E-012	2.027848E-011	1	0.000000E+000
1	150.50945867	2.027848E-011	5.278477E-012	0	0.000000E+000
1	150.50947612	5.278477E-012	2.027848E-011	1	0.000000E+000
1	150.50991487	2.027848E-011	5.278477E-012	0	0.000000E+000
1	150.50992270	5.278477E-012	2.027848E-011	1	0.000000E+000
1	150.51188187	2.027848E-011	5.278477E-012	0	0.000000E+000
1	150.51365331	5.278477E-012	2.027848E-011	1	0.000000E+000
1	150.51441998	2.027848E-011	5.278477E-012	0	0.000000E+000
1	150.52320029	5.278477E-012	2.027848E-011	1	0.000000E+000
1	150.52325709	2.027848E-011	5.278477E-012	0	0.000000E+000
1	150.53066368	5.278477E-012	2.027848E-011	1	0.000000E+000
1	150.53073799	2.027848E-011	5.278477E-012	0	0.000000E+000
1	150.53074550	5.278477E-012	2.027848E-011	1	0.000000E+000
1	150.53245505	2.027848E-011	5.278477E-012	0	0.000000E+000
1	150.53729765	5.278477E-012	2.027848E-011	1	0.000000E+000
1	150.53818651	2.027848E-011	5.278477E-012	0	0.000000E+000
1	150.53821465	5.278477E-012	2.027848E-011	1	0.000000E+000
1	150.53909313	2.027848E-011	5.278477E-012	0	0.000000E+000
1	150.53912927	5.278477E-012	2.027848E-011	1	0.000000E+000
1	150.53995322	2.027848E-011	5.278477E-012	0	0.000000E+000
1	150.55082044	5.278477E-012	2.027848E-011	1	0.000000E+000
1	150.55107849	2.027848E-011	5.278477E-012	0	0.000000E+000
1	150.56155025	5.278477E-012	2.027848E-011	1	0.000000E+000
1	150.56241866	2.027848E-011	5.278477E-012	0	0.000000E+000
1	150.56247843	5.278477E-012	2.027848E-011	1	0.000000E+000
1	150.56335657	2.027848E-011	5.278477E-012	0	0.000000E+000
1	150.56338876	5.278477E-012	2.027848E-011	1	0.000000E+000
1	150.56432769	2.027848E-011	5.278477E-012	0	0.000000E+000
1	150.57175899	5.278477E-012	2.027848E-011	1	0.000000E+000
1	150.57247023	2.027848E-011	5.278477E-012	0	0.000000E+000
1	150.57634833	5.278477E-012	2.027848E-011	1	0.000000E+000
1	150.57706932	2.027848E-011	5.278477E-012	0	0.000000E+000
1	150.57941752	5.278477E-012	2.027848E-011	1	0.000000E+000
1	150.58015588	2.027848E-011	5.278477E-012	0	0.000000E+000
1	150.58089770	5.278477E-012	2.027848E-011	1	0.000000E+000
1	150.58095349	2.027848E-011	5.278477E-012	0	0.000000E+000
1	150.58566950	5.278477E-012	2.027848E-011	1	0.000000E+000
1	150.58682865	2.027848E-011	5.278477E-012	0	0.000000E+000
1	150.58858270	5.278477E-012	2.027848E-011	1	0.000000E+000
1	150.58883593	2.027848E-011	5.278477E-012	0	0.000000E+000
1	150.58956732	5.278477E-012	2.027848E-011	1	0.000000E+000
1	150.58976302	2.027848E-011	5.278477E-012	0	0.000000E+000
1	150.59003034	5.278477E-012	2.027848E-011	1	0.000000E+000
1	150.59007119	2.027848E-011	5.278477E-012	0	0.000000E+000
1	150.59773616	5.278477E-012	2.027848E-011	1	0.000000E+000
1	150.59931966	2.027848E-011	5.278477E-012	0	0.000000E+000
1	150.61416139	5.278477E-012	2.027848E-011	1	0.000000E+000
1	150.61445846	2.027848E-011	5.278477E-012	0	0.000000E+000
1	150.61804800	5.278477E-012	2.027848E-011	1	0.000000E+000
1	150.61838253	2.027848E-011	5.278477E-012	0	0.000000E+000
1	150.62294156	5.278477E-012	2.027848E-011	1	0.000000E+000
1	150.62344927	2.027848E-011	5.278477E-012	0	0.000000E+000
1	150.62405506	5.278477E-012	2.027848E-011	1	0.000000E+000
1	150.62412159	2.027848E-011	5.278477E-012	0	0.000000E+000
1	150.62948537	5.278477E-012	2.027848E-011	1	0.000000E+000
1	150.63436597	2.027848E-011	5.278477E-012	0	0.000000E+000
1	150.64038793	5.278477E-012	2.027848E-011	1	0.000000E+000
1	150.64149857	2.027848E-011	5.278477E-012	0	0.000000E+000
1	150.64154414	5.278477E-012	2.027848E-011	1	0.000000E+000
1	150.64288951	2.027848E-011	5.278477E-012	0	0.000000E+000
1	150.64290992	5.278477E-012	2.027848E-011	1	0.000000E+000
1	150.64356070	2.027848E-011	5.278477E-012	0	0.000000E+000
1	150.64357218	5.278477E-012	2.027848E-011	1	0.000000E+000
1	150.64370648	2.027848E-011	5.278477E-012	0	0.000000E+000
1	150.65280768	5.278477E-012	2.027848E-011	1	0.000000E+000
1	150.65358652	2.027848E-011	5.278477E-012	0	0.000000E+000
1	150.65872910	5.278477E-012	2.027848E-011	1	0.000000E+000
1	150.66004759	2.027848E-011	5.278477E-012	0	0.000000E+000
1	150.66032994	5.278477E-012	2.027848E-011	1	0.000000E+000
1	150.66068104	2.027848E-011	5.278477E-012	0	0.000000E+000
1	150.66425831	5.278477E-012	2.027848E-011	1	0.000000E+000
1	150.66461495	2.027848E-011	5.278477E-012	0	0.000000E+000
1	150.66531746	5.278477E-012	2.027848E-011	1	0.000000E+000
1	150.66643439	2.027848E-011	5.278477E-012	0	0.000000E+000
1	150.66650957	5.278477E-012	2.027848E-011	1	0.000000E+000
1	150.66655208	2.027848E-011	5.278477E-012	0	0.000000E+000
1	150.67002308	5.278477E-012	2.027848E-011	1	0.000000E+000
1	150.67094333	2.027848E-011	5.278477E-012	0	0.000000E+000
1	150.67097019	5.278477E-012	2.027848E-011	1	0.000000E+000
1	150.67329178	2.027848E-011	5.278477E-012	0	0.000000E+000
1	150.67560465	5.278477E-012	2.027848E-011	1	0.000000E+000
1	150.67650447	2.027848E-011	5.278477E-012	0	0.000000E+000
1	150.67653222	5.278477E-012	2.027848E-011	1	0.000000E+000
1	150.67679336	2.027848E-011	5.278477E-012	0	0.000000E+000
1	150.67682337	5.278477E-012	2.027848E-011	1	0.000000E+000
1	150.67706576	2.027848E-011	5.278477E-012	0	0.000000E+000
1	150.68335640	5.278477E-012	2.027848E-011	1	0.000000E+000
1	150.68405059	2.027848E-011	5.278477E-012	0	0.000000E+000
1	150.68455430	5.278477E-012	2.027848E-011	1	0.000000E+000
1	150.68622993	2.027848E-011	5.278477E-012	0	0.000000E+000
1	150.69256133	5.278477E-012	2.027848E-011	1	0.000000E+000
1	150.69301554	2.027848E-011	5.278477E-012	0	0.000000E+000
1	150.69922252	5.278477E-012	2.027848E-011	1	0.000000E+000
1	150.70084648	2.027848E-011	5.278477E-012	0	0.000000E+000
1	150.70218952	5.278477E-012	2.027848E-011	1	0.000000E+000
1	150.70228864	2.027848E-011	5.278477E-012	0	0.000000E+000
1	150.71120857	5.278477E-012	2.027848E-011	1	0.000000E+000
1	150.71139573	2.027848E-011	5.278477E-012	0	0.000000E+000
1	150.71552289	5.278477E-012	2.027848E-011	1	0.000000E+000
1	150.71582101	2.027848E-011	5.278477E-012	0	0.000000E+000
1	150.74097133	5.278477E-012	2.027848E-011	1	0.000000E+000
1	150.74110356	2.027848E-011	5.278477E-012	0	0.000000E+000
1	150.74608170	5.278477E-012	2.027848E-011	1	0.000000E+000
1	150.74661181	2.027848E-011	5.278477E-012	0	0.000000E+000
1	150.74664633	5.278477E-012	2.027848E-011	1	0.000000E+000
1	150.74705064	2.027848E-011	5.278477E-012	0	0.000000E+000
1	150.74706009	5.278477E-012	2.027848E-011	1	0.000000E+000
1	150.74716465	2.027848E-011	5.278477E-012	0	0.000000E+000
1	150.75411042	5.278477E-012	2.027848E-011	1	0.000000E+000
1	150.75541776	2.027848E-011	5.278477E-012	0	0.000000E+000
1	150.75543295	5.278477E-012	2.027848E-011	1	0.000000E+000
1	150.75547377	2.027848E-011	5.278477E-012	0	0.000000E+000
1	150.75652264	5.278477E-012	2.027848E-011	1	0.000000E+000
1	150.75673788	2.027848E-011	5.278477E-012	0	0.000000E+000
1	150.76700626	5.278477E-012	2.027848E-011	1	0.000000E+000
1	150.76718925	2.027848E-011	5.278477E-012	0	0.000000E+000
1	150.76726357	5.278477E-012	2.027848E-011	1	0.000000E+000
1	150.76883971	2.027848E-011	5.278477E-012	0	0.000000E+000
1	150.77690476	5.278477E-012	2.027848E-011	1	0.000000E+000
1	150.77707283	2.027848E-011	5.278477E-012	0	0.000000E+000
1	150.80203639	5.278477E-012	2.027848E-011	1	0.000000E+000
1	150.80291799	2.027848E-011	5.278477E-012	0	0.000000E+000
1	150.81510135	5.278477E-012	2.027848E-011	1	0.000000E+000
1	150.81574580	2.027848E-011	5.278477E-012	0	0.000000E+000
1	150.81575792	5.278477E-012	2.027848E-011	1	0.000000E+000
1	150.81596279	2.027848E-011	5.278477E-012	0	0.000000E+000
1	150.81605392	5.278477E-012	2.027848E-011	1	0.000000E+000
1	150.81662981	2.027848E-011	5.278477E-012	0	0.000000E+000
1	150.81665401	5.278477E-012	2.027848E-011	1	0.000000E+000
1	150.81667903	2.027848E-011	5.278477E-012	0	0.000000E+000
1	150.82163027	5.278477E-012	2.027848E-011	1	0.000000E+000
1	150.82211529	2.027848E-011	5.278477E-012	0	0.000000E+000
1	150.82613709	5.278477E-012	2.027848E-011	1	0.000000E+000
1	150.82806100	2.027848E-011	5.278477E-012	0	0.000000E+000
1	150.82856235	5.278477E-012	2.027848E-011	1	0.000000E+000
1	150.82874439	2.027848E-011	5.278477E-012	0	0.000000E+000
1	150.82878995	5.278477E-012	2.027848E-011	1	0.000000E+000
1	150.82905660	2.027848E-011	5.278477E-012	0	0.000000E+000
1	152.90281621	5.329268E-012	2.032927E-011	1	0.000000E+000
1	152.90325081	2.032927E-011	5.329268E-012	0	0.000000E+000
1	152.90351502	5.329268E-012	2.032927E-011	1	0.000000E+000
1	152.90499582	2.032927E-011	5.329268E-012	0	0.000000E+000
1	152.90501185	5.329268E-012	2.032927E-011	1	0.000000E+000
1	152.90589314	2.032927E-011	5.329268E-012	0	0.000000E+000
1	152.90591428	5.329268E-012	2.032927E-011	1	0.000000E+000
1	152.90602549	2.032927E-011	5.329268E-012	0	0.000000E+000
1	152.91986648	5.329268E-012	2.032927E-011	1	0.000000E+000
1	152.92096983	2.032927E-011	5.329268E-012	0	0.000000E+000
1	152.92097367	5.329268E-012	2.032927E-011	1	0.000000E+000
1	152.92164484	2.032927E-011	5.329268E-012	0	0.000000E+000
1	152.92257971	5.329268E-012	2.032927E-011	1	0.000000E+000
1	152.92425726	2.032927E-011	5.329268E-012	0	0.000000E+000
1	152.93059710	5.329268E-012	2.032927E-011	1	0.000000E+000
1	152.93083129	2.032927E-011	5.329268E-012	0	0.000000E+000
1	152.93084795	5.329268E-012	2.032927E-011	1	0.000000E+000
1	152.93190194	2.032927E-011	5.329268E-012	0	0.000000E+000
1	152.93192385	5.329268E-012	2.032927E-011	1	0.000000E+000
1	152.93214047	2.032927E-011	5.329268E-012	0	0.000000E+000
1	152.93216933	5.329268E-012	2.032927E-011	1	0.000000E+000
1	152.93247699	2.032927E-011	5.329268E-012	0	0.000000E+000
1	152.94007852	5.329268E-012	2.032927E-011	1	0.000000E+000
1	152.94116006	2.032927E-011	5.329268E-012	0	0.000000E+000
1	152.97159238	5.329268E-012	2.032927E-011	1	0.000000E+000
1	152.97262280	2.032927E-011	5.329268E-012	0	0.000000E+000
1	152.97826851	5.329268E-012	2.032927E-011	1	0.000000E+000
1	152.97862433	2.032927E-011	5.329268E-012	0	0.000000E+000
1	152.97865323	5.329268E-012	2.032927E-011	1	0.000000E+000
1	152.97956255	2.032927E-011	5.329268E-012	0	0.000000E+000
1	152.99232231	5.329268E-012	2.032927E-011	1	0.000000E+000
1	152.99490683	2.032927E-011	5.329268E-012	0	0.000000E+000
1	153.00280789	5.329268E-012	2.032927E-011	1	0.000000E+000
1	153.00804392	2.032927E-011	5.329268E-012	0	0.000000E+000
1	153.00805609	5.329268E-012	2.032927E-011	1	0.000000E+000
1	153.00859629	2.032927E-011	5.329268E-012	0	0.000000E+000
1	153.00863622	5.329268E-012	2.032927E-011	1	0.000000E+000
1	153.00874357	2.032927E-011	5.329268E-012	0	0.000000E+000
1	153.01126984	5.329268E-012	2.032927E-011	1	0.000000E+000
1	153.01279616	2.032927E-011	5.329268E-012	0	0.000000E+000
1	153.01506768	5.329268E-012	2.032927E-011	1	0.000000E+000
1	153.01532488	2.032927E-011	5.329268E-012	0	0.000000E+000
1	153.01536689	5.329268E-012	2.032927E-011	1	0.000000E+000
1	153.01649561	2.032927E-011	5.329268E-012	0	0.000000E+000
1	153.01650350	5.329268E-012	2.032927E-011	1	0.000000E+000
1	153.01810087	2.032927E-011	5.329268E-012	0	0.000000E+000
1	153.02828190	5.329268E-012	2.032927E-011	1	0.000000E+000
1	153.02857738	2.032927E-011	5.329268E-012	0	0.000000E+000
1	153.88941351	5.071823E-012	2.007182E-011	1	0.000000E+000
1	153.88956498	2.007182E-011	5.071823E-012	0	0.000000E+000
1	153.88958551	5.071823E-012	2.007182E-011	1	0.000000E+000
1	153.88986014	2.007182E-011	5.071823E-012	0	0.000000E+000
1	153.89129073	5.071823E-012	2.007182E-011	1	0.000000E+000
1	153.89131551	2.007182E-011	5.071823E-012	0	0.000000E+000
1	153.89694389	5.071823E-012	2.007182E-011	1	0.000000E+000
1	153.90017442	2.007182E-011	5.071823E-012	0	0.000000E+000
1	153.90943238	5.071823E-012	2.007182E-011	1	0.000000E+000
1	153.90950147	2.007182E-011	5.071823E-012	0	0.000000E+000
1	153.90956646	5.071823E-012	2.007182E-011	1	0.000000E+000
1	153.91038037	2.007182E-011	5.071823E-012	0	0.000000E+000
1	153.91469159	5.071823E-012	2.007182E-011	1	0.000000E+000
1	153.91482051	2.007182E-011	5.071823E-012	0	0.000000E+000
1	153.91485381	5.071823E-012	2.007182E-011	1	0.000000E+000
1	153.91520673	2.007182E-011	5.071823E-012	0	0.000000E+000
1	153.91758334	5.071823E-012	2.007182E-011	1	0.000000E+000
1	153.91949141	2.007182E-011	5.071823E-012	0	0.000000E+000
1	153.92019324	5.071823E-012	2.007182E-011	1	0.000000E+000
1	153.92051306	2.007182E-011	5.071823E-012	0	0.000000E+000
1	153.94209482	5.071823E-012	2.007182E-011	1	0.000000E+000
1	153.94358001	2.007182E-011	5.071823E-012	0	0.000000E+000
1	153.94598164	5.071823E-012	2.007182E-011	1	0.000000E+000
1	153.94751599	2.007182E-011	5.071823E-012	0	0.000000E+000
1	153.94760820	5.071823E-012	2.007182E-011	1	0.000000E+000
1	153.94922646	2.007182E-011	5.071823E-012	0	0.000000E+000
1	153.95409680	5.071823E-012	2.007182E-011	1	0.000000E+000
1	153.95415542	2.007182E-011	5.071823E-012	0	0.000000E+000
1	153.95417890	5.071823E-012	2.007182E-011	1	0.000000E+000
1	153.95505784	2.007182E-011	5.071823E-012	0	0.000000E+000
1	153.95914604	5.071823E-012	2.007182E-011	1	0.000000E+000
1	153.95930638	2.007182E-011	5.071823E-012	0	0.000000E+000
1	153.95937448	5.071823E-012	2.007182E-011	1	0.000000E+000
1	153.96062155	2.007182E-011	5.071823E-012	0	0.000000E+000
1	153.96230884	5.071823E-012	2.007182E-011	1	0.000000E+000
1	153.96364701	2.007182E-011	5.071823E-012	0	0.000000E+000
1	153.97162747	5.071823E-012	2.007182E-011	1	0.000000E+000
1	153.97171512	2.007182E-011	5.071823E-012	0	0.000000E+000
1	155.17972820	5.177206E-012	2.017721E-011	1	0.000000E+000
1	155.18204072	2.017721E-011	5.177206E-012	0	0.000000E+000
1	155.18377519	5.177206E-012	2.017721E-011	1	0.000000E+000
1	155.18406363	2.017721E-011	5.177206E-012	0	0.000000E+000
1	155.19576791	5.177206E-012	2.017721E-011	1	0.000000E+000
1	155.19631440	2.017721E-011	5.177206E-012	0	0.000000E+000
1	155.20576116	5.177206E-012	2.017721E-011	1	0.000000E+000
1	155.20586451	2.017721E-011	5.177206E-012	0	0.000000E+000
1	155.20589374	5.177206E-012	2.017721E-011	1	0.000000E+000
1	155.20616064	2.017721E-011	5.177206E-012	0	0.000000E+000
1	155.21241765	5.177206E-012	2.017721E-011	1	0.000000E+000
1	155.21450149	2.017721E-011	5.177206E-012	0	0.000000E+000
1	155.21460672	5.177206E-012	2.017721E-011	1	0.000000E+000
1	155.21680437	2.017721E-011	5.177206E-012	0	0.000000E+000
1	155.22209958	5.177206E-012	2.017721E-011	1	0.000000E+000
1	155.22248171	2.017721E-011	5.177206E-012	0	0.000000E+000
1	155.22248639	5.177206E-012	2.017721E-011	1	0.000000E+000
1	155.22259200	2.017721E-011	5.177206E-012	0	0.000000E+000
1	155.22279094	5.177206E-012	2.017721E-011	1	0.000000E+000
1	155.22286427	2.017721E-011	5.177206E-012	0	0.000000E+000
1	155.22333055	5.177206E-012	2.017721E-011	1	0.000000E+000
1	155.22368200	2.017721E-011	5.177206E-012	0	0.000000E+000
1	155.22412288	5.177206E-012	2.017721E-011	1	0.000000E+000
1	155.22478570	2.017721E-011	5.177206E-012	0	0.000000E+000
1	155.22571756	5.177206E-012	2.017721E-011	1	0.000000E+000
1	155.22581005	2.017721E-011	5.177206E-012	0	0.000000E+000
1	155.24455415	5.177206E-012	2.017721E-011	1	0.000000E+000
1	155.24542641	2.017721E-011	5.177206E-012	0	0.000000E+000
1	155.26152718	5.177206E-012	2.017721E-011	1	0.000000E+000
1	155.26289027	2.017721E-011	5.177206E-012	0	0.000000E+000
1	155.26971270	5.177206E-012	2.017721E-011	1	0.000000E+000
1	155.27114422	2.017721E-011	5.177206E-012	0	0.000000E+000
1	155.27456713	5.177206E-012	2.017721E-011	1	0.000000E+000
1	155.27599730	2.017721E-011	5.177206E-012	0	0.000000E+000
1	155.27600183	5.177206E-012	2.017721E-011	1	0.000000E+000
1	155.27687594	2.017721E-011	5.177206E-012	0	0.000000E+000
1	155.27855496	5.177206E-012	2.017721E-011	1	0.000000E+000
1	155.27926017	2.017721E-011	5.177206E-012	0	0.000000E+000
1	155.28553409	5.177206E-012	2.017721E-011	1	0.000000E+000
1	155.28585808	2.017721E-011	5.177206E-012	0	0.000000E+000
1	155.29712814	5.177206E-012	2.017721E-011	1	0.000000E+000
1	155.29887718	2.017721E-011	5.177206E-012	0	0.000000E+000
1	155.30275880	5.177206E-012	2.017721E-011	1	0.000000E+000
1	155.30505910	2.017721E-011	5.177206E-012	0	0.000000E+000
1	155.30507484	5.177206E-012	2.017721E-011	1	0.000000E+000
1	155.30576604	2.017721E-011	5.177206E-012	0	0.000000E+000
1	155.30582673	5.177206E-012	2.017721E-011	1	0.000000E+000
1	155.30651514	2.017721E-011	5.177206E-012	0	0.000000E+000
1	155.30965103	5.177206E-012	2.017721E-011	1	0.000000E+000
1	155.31015662	2.017721E-011	5.177206E-012	0	0.000000E+000
1	155.31254070	5.177206E-012	2.017721E-011	1	0.000000E+000
1	155.31289924	2.017721E-011	5.177206E-012	0	0.000000E+000
1	155.31845491	5.177206E-012	2.017721E-011	1	0.000000E+000
1	155.31954719	2.017721E-011	5.177206E-012	0	0.000000E+000
1	155.31959666	5.177206E-012	2.017721E-011	1	0.000000E+000
1	155.32016227	2.017721E-011	5.177206E-012	0	0.000000E+000
1	155.32436788	5.177206E-012	2.017721E-011	1	0.000000E+000
1	155.32457517	2.017721E-011	5.177206E-012	0	0.000000E+000
1	164.31931915	5.233710E-012	2.023371E-011	1	0.000000E+000
1	164.32096112	2.023371E-011	5.233710E-012	0	0.000000E+000
1	164.32637980	5.233710E-012	2.023371E-011	1	0.000000E+000
1	164.32658190	2.023371E-011	5.233710E-012	0	0.000000E+000
1	164.34381257	5.233710E-012	2.023371E-011	1	0.000000E+000
1	164.34432039	2.023371E-011	5.233710E-012	0	0.000000E+000
1	164.34433114	5.233710E-012	2.023371E-011	1	0.000000E+000
1	164.34445423	2.023371E-011	5.233710E-012	0	0.000000E+000
1	164.34447173	5.233710E-012	2.023371E-011	1	0.000000E+000
1	164.34464254	2.023371E-011	5.233710E-012	0	0.000000E+000
1	164.34714757	5.233710E-012	2.023371E-011	1	0.000000E+000
1	164.34835499	2.023371E-011	5.233710E-012	0	0.000000E+000
1	164.34838340	5.233710E-012	2.023371E-011	1	0.000000E+000
1	164.34951215	2.023371E-011	5.233710E-012	0	0.000000E+000
1	164.35471206	5.233710E-012	2.023371E-011	1	0.000000E+000
1	164.35548076	2.023371E-011	5.233710E-012	0	0.000000E+000
1	164.36749147	5.233710E-012	2.023371E-011	1	0.000000E+000
1	164.36806203	2.023371E-011	5.233710E-012	0	0.000000E+000
1	164.37007588	5.233710E-012	2.023371E-011	1	0.000000E+000
1	164.37014891	2.023371E-011	5.233710E-012	0	0.000000E+000
1	164.37018951	5.233710E-012	2.023371E-011	1	0.000000E+000
1	164.37034862	2.023371E-011	5.233710E-012	0	0.000000E+000
1	164.38704030	5.233710E-012	2.023371E-011	1	0.000000E+000
1	164.38748375	2.023371E-011	5.233710E-012	0	0.000000E+000
1	164.38753366	5.233710E-012	2.023371E-011	1	0.000000E+000
1	164.38849790	2.023371E-011	5.233710E-012	0	0.000000E+000
1	164.40149573	5.233710E-012	2.023371E-011	1	0.000000E+000
1	164.40195568	2.023371E-011	5.233710E-012	0	0.000000E+000
1	164.40198319	5.233710E-012	2.023371E-011	1	0.000000E+000
1	164.40204857	2.023371E-011	5.233710E-012	0	0.000000E+000
1	164.41364353	5.233710E-012	2.023371E-011	1	0.000000E+000
1	164.41412702	2.023371E-011	5.233710E-012	0	0.000000E+000
1	164.41592985	5.233710E-012	2.023371E-011	1	0.000000E+000
1	164.41753739	2.023371E-011	5.233710E-012	0	0.000000E+000
1	164.42839976	5.233710E-012	2.023371E-011	1	0.000000E+000
1	164.43007109	2.023371E-011	5.233710E-012	0	0.000000E+000
1	164.43485079	5.233710E-012	2.023371E-011	1	0.000000E+000
1	164.43502099	2.023371E-011	5.233710E-012	0	0.000000E+000
1	164.43505096	5.233710E-012	2.023371E-011	1	0.000000E+000
1	164.43602288	2.023371E-011	5.233710E-012	0	0.000000E+000
1	164.44232172	5.233710E-012	2.023371E-011	1	0.000000E+000
1	164.44381824	2.023371E-011	5.233710E-012	0	0.000000E+000
1	164.44385264	5.233710E-012	2.023371E-011	1	0.000000E+000
1	164.44407914	2.023371E-011	5.233710E-012	0	0.000000E+000
1	164.46023995	5.233710E-012	2.023371E-011	1	0.000000E+000
1	164.46464062	2.023371E-011	5.233710E-012	0	0.000000E+000
1	164.46466212	5.233710E-012	2.023371E-011	1	0.000000E+000
1	164.46545532	2.023371E-011	5.233710E-012	0	0.000000E+000
1	164.46853494	5.233710E-012	2.023371E-011	1	0.000000E+000
1	164.46940878	2.023371E-011	5.233710E-012	0	0.000000E+000
1	164.46943995	5.233710E-012	2.023371E-011	1	0.000000E+000
1	164.46983859	2.023371E-011	5.233710E-012	0	0.000000E+000
1	164.47420406	5.233710E-012	2.023371E-011	1	0.000000E+000
1	164.47440596	2.023371E-011	5.233710E-012	0	0.000000E+000
1	164.47444610	5.233710E-012	2.023371E-011	1	0.000000E+000
1	164.47516818	2.023371E-011	5.233710E-012	0	0.000000E+000
1	164.48084766	5.233710E-012	2.023371E-011	1	0.000000E+000
1	164.48107736	2.023371E-011	5.233710E-012	0	0.000000E+000
1	164.48110193	5.233710E-012	2.023371E-011	1	0.000000E+000
1	164.48114924	2.023371E-011	5.233710E-012	0	0.000000E+000
1	164.48725624	5.233710E-012	2.023371E-011	1	0.000000E+000
1	164.48825475	2.023371E-011	5.233710E-012	0	0.000000E+000
1	164.48828225	5.233710E-012	2.023371E-011	1	0.000000E+000
1	164.48848011	2.023371E-011	5.233710E-012	0	0.000000E+000
1	164.48853011	5.233710E-012	2.023371E-011	1	0.000000E+000
1	164.49291903	2.023371E-011	5.233710E-012	0	0.000000E+000
1	164.49292491	5.233710E-012	2.023371E-011	1	0.000000E+000
1	164.49601043	2.023371E-011	5.233710E-012	0	0.000000E+000
1	164.49679992	5.233710E-012	2.023371E-011	1	0.000000E+000
1	164.49736475	2.023371E-011	5.233710E-012	0	0.000000E+000
1	164.49738789	5.233710E-012	2.023371E-011	1	0.000000E+000
1	164.49747284	2.023371E-011	5.233710E-012	0	0.000000E+000
1	164.49800180	5.233710E-012	2.023371E-011	1	0.000000E+000
1	164.49865587	2.023371E-011	5.233710E-012	0	0.000000E+000
1	164.49866733	5.233710E-012	2.023371E-011	1	0.000000E+000
1	164.49996358	2.023371E-011	5.233710E-012	0	0.000000E+000
1	164.49997033	5.233710E-012	2.023371E-011	1	0.000000E+000
1	164.50011944	2.023371E-011	5.233710E-012	0	0.000000E+000
1	164.50525475	5.233710E-012	2.023371E-011	1	0.000000E+000
1	164.50546757	2.023371E-011	5.233710E-012	0	0.000000E+000
1	164.50547448	5.233710E-012	2.023371E-011	1	0.000000E+000
1	164.50730167	2.023371E-011	5.233710E-012	0	0.000000E+000
1	164.50732963	5.233710E-012	2.023371E-011	1	0.000000E+000
1	164.50842527	2.023371E-011	5.233710E-012	0	0.000000E+000
1	164.50845648	5.233710E-012	2.023371E-011	1	0.000000E+000
1	164.50965920	2.023371E-011	5.233710E-012	0	0.000000E+000
1	164.51794390	5.233710E-012	2.023371E-011	1	0.000000E+000
1	164.51806174	2.023371E-011	5.233710E-012	0	0.000000E+000
1	164.51809348	5.233710E-012	2.023371E-011	1	0.000000E+000
1	164.51977751	2.023371E-011	5.233710E-012	0	0.000000E+000
1	164.52693006	5.233710E-012	2.023371E-011	1	0.000000E+000
1	164.53065581	2.023371E-011	5.233710E-012	0	0.000000E+000
1	164.53068276	5.233710E-012	2.023371E-011	1	0.000000E+000
1	164.53216993	2.023371E-011	5.233710E-012	0	0.000000E+000
1	164.53220689	5.233710E-012	2.023371E-011	1	0.000000E+000
1	164.53333401	2.023371E-011	5.233710E-012	0	0.000000E+000
1	164.53339458	5.233710E-012	2.023371E-011	1	0.000000E+000
1	164.53398338	2.023371E-011	5.233710E-012	0	0.000000E+000
1	164.53404688	5.233710E-012	2.023371E-011	1	0.000000E+000
1	164.53699191	2.023371E-011	5.233710E-012	0	0.000000E+000
1	164.53699460	5.233710E-012	2.023371E-011	1	0.000000E+000
1	164.53707263	2.023371E-011	5.233710E-012	0	0.000000E+000
1	164.53992622	5.233710E-012	2.023371E-011	1	0.000000E+000
1	164.54225856	2.023371E-011	5.233710E-012	0	0.000000E+000
1	164.54228337	5.233710E-012	2.023371E-011	1	0.000000E+000
1	164.54250021	2.023371E-011	5.233710E-012	0	0.000000E+000
1	164.54919598	5.233710E-012	2.023371E-011	1	0.000000E+000
1	164.55017459	2.023371E-011	5.233710E-012	0	0.000000E+000
1	164.55020073	5.233710E-012	2.023371E-011	1	0.000000E+000
1	164.55137825	2.023371E-011	5.233710E-012	0	0.000000E+000
1	164.55140259	5.233710E-012	2.023371E-011	1	0.000000E+000
1	164.55192305	2.023371E-011	5.233710E-012	0	0.000000E+000
1	164.55289338	5.233710E-012	2.023371E-011	1	0.000000E+000
1	164.55338409	2.023371E-011	5.233710E-012	0	0.000000E+000
1	164.55524804	5.233710E-012	2.023371E-011	1	0.000000E+000
1	164.55618124	2.023371E-011	5.233710E-012	0	0.000000E+000
1	164.55621769	5.233710E-012	2.023371E-011	1	0.000000E+000
1	164.55648930	2.023371E-011	5.233710E-012	0	0.000000E+000
1	164.55654214	5.233710E-012	2.023371E-011	1	0.000000E+000
1	164.55817275	2.023371E-011	5.233710E-012	0	0.000000E+000
1	164.55887794	5.233710E-012	2.023371E-011	1	0.000000E+000
1	164.55969962	2.023371E-011	5.233710E-012	0	0.000000E+000
1	164.55973661	5.233710E-012	2.023371E-011	1	0.000000E+000
1	164.56186790	2.023371E-011	5.233710E-012	0	0.000000E+000
1	164.56188450	5.233710E-012	2.023371E-011	1	0.000000E+000
1	164.56214526	2.023371E-011	5.233710E-012	0	0.000000E+000
1	164.57259162	5.233710E-012	2.023371E-011	1	0.000000E+000
1	164.57474173	2.023371E-011	5.233710E-012	0	0.000000E+000
1	169.84015263	5.187596E-012	2.018760E-011	1	0.000000E+000
1	169.84056288	2.018760E-011	5.187596E-012	0	0.000000E+000
1	169.84711720	5.187596E-012	2.018760E-011	1	0.000000E+000
1	169.84761973	2.018760E-011	5.187596E-012	0	0.000000E+000
1	169.84763306	5.187596E-012	2.018760E-011	1	0.000000E+000
1	169.84775228	2.018760E-011	5.187596E-012	0	0.000000E+000
1	169.85330498	5.187596E-012	2.018760E-011	1	0.000000E+000
1	169.85389428	2.018760E-011	5.187596E-012	0	0.000000E+000
1	169.86075513	5.187596E-012	2.018760E-011	1	0.000000E+000
1	169.86163058	2.018760E-011	5.187596E-012	0	0.000000E+000
1	169.86382210	5.187596E-012	2.018760E-011	1	0.000000E+000
1	169.86448321	2.018760E-011	5.187596E-012	0	0.000000E+000
1	169.86449554	5.187596E-012	2.018760E-011	1	0.000000E+000
1	169.86459765	2.018760E-011	5.187596E-012	0	0.000000E+000
1	169.88085746	5.187596E-012	2.018760E-011	1	0.000000E+000
1	169.88201798	2.018760E-011	5.187596E-012	0	0.000000E+000
1	169.89760585	5.187596E-012	2.018760E-011	1	0.000000E+000
1	169.89891032	2.018760E-011	5.187596E-012	0	0.000000E+000
1	169.90023907	5.187596E-012	2.018760E-011	1	0.000000E+000
1	169.90134993	2.018760E-011	5.187596E-012	0	0.000000E+000
1	169.90413456	5.187596E-012	2.018760E-011	1	0.000000E+000
1	169.90544082	2.018760E-011	5.187596E-012	0	0.000000E+000
1	169.90823993	5.187596E-012	2.018760E-011	1	0.000000E+000
1	169.90928603	2.018760E-011	5.187596E-012	0	0.000000E+000
1	169.90932238	5.187596E-012	2.018760E-011	1	0.000000E+000
1	169.90957274	2.018760E-011	5.187596E-012	0	0.000000E+000
1	169.91316631	5.187596E-012	2.018760E-011	1	0.000000E+000
1	169.91347937	2.018760E-011	5.187596E-012	0	0.000000E+000
1	169.92180815	5.187596E-012	2.018760E-011	1	0.000000E+000
1	169.92204267	2.018760E-011	5.187596E-012	0	0.000000E+000
1	169.93797534	5.187596E-012	2.018760E-011	1	0.000000E+000
1	169.93866289	2.018760E-011	5.187596E-012	0	0.000000E+000
1	169.94459979	5.187596E-012	2.018760E-011	1	0.000000E+000
1	169.94511087	2.018760E-011	5.187596E-012	0	0.000000E+000
1	169.94659526	5.187596E-012	2.018760E-011	1	0.000000E+000
1	169.94776929	2.018760E-011	5.187596E-012	0	0.000000E+000
1	169.95073954	5.187596E-012	2.018760E-011	1	0.000000E+000
1	169.95115967	2.018760E-011	5.187596E-012	0	0.000000E+000
1	169.95117889	5.187596E-012	2.018760E-011	1	0.000000E+000
1	169.95189172	2.018760E-011	5.187596E-012	0	0.000000E+000
1	169.95192197	5.187596E-012	2.018760E-011	1	0.000000E+000
1	169.95426779	2.018760E-011	5.187596E-012	0	0.000000E+000
1	169.96962755	5.187596E-012	2.018760E-011	1	0.000000E+000
1	169.97011023	2.018760E-011	5.187596E-012	0	0.000000E+000
1	169.98002672	5.187596E-012	2.018760E-011	1	0.000000E+000
1	169.98175244	2.018760E-011	5.187596E-012	0	0.000000E+000
1	169.98912283	5.187596E-012	2.018760E-011	1	0.000000E+000
1	169.99088578	2.018760E-011	5.187596E-012	0	0.000000E+000
1	169.99092533	5.187596E-012	2.018760E-011	1	0.000000E+000
1	169.99112396	2.018760E-011	5.187596E-012	0	0.000000E+000
1	169.99285522	5.187596E-012	2.018760E-011	1	0.000000E+000
1	169.99330647	2.018760E-011	5.187596E-012	0	0.000000E+000
1	169.99338799	5.187596E-012	2.018760E-011	1	0.000000E+000
1	169.99633034	2.018760E-011	5.187596E-012	0	0.000000E+000
1	170.00133231	5.187596E-012	2.018760E-011	1	0.000000E+000
1	170.00330133	2.018760E-011	5.187596E-012	0	0.000000E+000
1	170.00929195	5.187596E-012	2.018760E-011	1	0.000000E+000
1	170.01038974	2.018760E-011	5.187596E-012	0	0.000000E+000
1	170.01194626	5.187596E-012	2.018760E-011	1	0.000000E+000
1	170.01291323	2.018760E-011	5.187596E-012	0	0.000000E+000
1	170.01294027	5.187596E-012	2.018760E-011	1	0.000000E+000
1	170.01385060	2.018760E-011	5.187596E-012	0	0.000000E+000
1	170.01829788	5.187596E-012	2.018760E-011	1	0.000000E+000
1	170.01930794	2.018760E-011	5.187596E-012	0	0.000000E+000
1	170.01936596	5.187596E-012	2.018760E-011	1	0.000000E+000
1	170.01969985	2.018760E-011	5.187596E-012	0	0.000000E+000
1	170.01971714	5.187596E-012	2.018760E-011	1	0.000000E+000
1	170.02000886	2.018760E-011	5.187596E-012	0	0.000000E+000
1	170.02004618	5.187596E-012	2.018760E-011	1	0.000000E+000
1	170.02100084	2.018760E-011	5.187596E-012	0	0.000000E+000
1	170.02830924	5.187596E-012	2.018760E-011	1	0.000000E+000
1	170.02857875	2.018760E-011	5.187596E-012	0	0.000000E+000
1	170.03362949	5.187596E-012	2.018760E-011	1	0.000000E+000
1	170.03445418	2.018760E-011	5.187596E-012	0	0.000000E+000
1	170.03447713	5.187596E-012	2.018760E-011	1	0.000000E+000
1	170.03467527	2.018760E-011	5.187596E-012	0	0.000000E+000
1	170.03470817	5.187596E-012	2.018760E-011	1	0.000000E+000
1	170.03474097	2.018760E-011	5.187596E-012	0	0.000000E+000
1	170.03913172	5.187596E-012	2.018760E-011	1	0.000000E+000
1	170.03917510	2.018760E-011	5.187596E-012	0	0.000000E+000
1	170.03921969	5.187596E-012	2.018760E-011	1	0.000000E+000
1	170.03967876	2.018760E-011	5.187596E-012	0	0.000000E+000
1	170.06775109	5.187596E-012	2.018760E-011	1	0.000000E+000
1	170.06794006	2.018760E-011	5.187596E-012	0	0.000000E+000
1	170.06797349	5.187596E-012	2.018760E-011	1	0.000000E+000
1	170.06974782	2.018760E-011	5.187596E-012	0	0.000000E+000
1	170.06975433	5.187596E-012	2.018760E-011	1	0.000000E+000
1	170.07037277	2.018760E-011	5.187596E-012	0	0.000000E+000
1	170.07587205	5.187596E-012	2.018760E-011	1	0.000000E+000
1	170.07618454	2.018760E-011	5.187596E-012	0	0.000000E+000
1	170.07619259	5.187596E-012	2.018760E-011	1	0.000000E+000
1	170.07644272	2.018760E-011	5.187596E-012	0	0.000000E+000
1	170.08604571	5.187596E-012	2.018760E-011	1	0.000000E+000
1	170.08630423	2.018760E-011	5.187596E-012	0	0.000000E+000
1	170.09512121	5.187596E-012	2.018760E-011	1	0.000000E+000
1	170.09542301	2.018760E-011	5.187596E-012	0	0.000000E+000
1	170.10607232	5.187596E-012	2.018760E-011	1	0.000000E+000
1	170.10703718	2.018760E-011	5.187596E-012	0	0.000000E+000
1	170.11165015	5.187596E-012	2.018760E-011	1	0.000000E+000
1	170.11165980	2.018760E-011	5.187596E-012	0	0.000000E+000
1	170.12862572	5.187596E-012	2.018760E-011	1	0.000000E+000
1	170.12908108	2.018760E-011	5.187596E-012	0	0.000000E+000
1	170.13316064	5.187596E-012	2.018760E-011	1	0.000000E+000
1	170.13341498	2.018760E-011	5.187596E-012	0	0.000000E+000
1	170.14643224	5.187596E-012	2.018760E-011	1	0.000000E+000
1	170.14696995	2.018760E-011	5.187596E-012	0	0.000000E+000
1	170.15993865	5.187596E-012	2.018760E-011	1	0.000000E+000
1	170.16028510	2.018760E-011	5.187596E-012	0	0.000000E+000
1	170.16665907	5.187596E-012	2.018760E-011	1	0.000000E+000
1	170.16681339	2.018760E-011	5.187596E-012	0	0.000000E+000
1	170.16684425	5.187596E-012	2.018760E-011	1	0.000000E+000
1	170.16798218	2.018760E-011	5.187596E-012	0	0.000000E+000
1	170.17556958	5.187596E-012	2.018760E-011	1	0.000000E+000
1	170.17677620	2.018760E-011	5.187596E-012	0	0.000000E+000
1	170.17679919	5.187596E-012	2.018760E-011	1	0.000000E+000
1	170.17732354	2.018760E-011	5.187596E-012	0	0.000000E+000
1	170.18010197	5.187596E-012	2.018760E-011	1	0.000000E+000
1	170.18137030	2.018760E-011	5.187596E-012	0	0.000000E+000
1	170.18251287	5.187596E-012	2.018760E-011	1	0.000000E+000
1	170.18287603	2.018760E-011	5.187596E-012	0	0.000000E+000
1	170.18291106	5.187596E-012	2.018760E-011	1	0.000000E+000
1	170.18330715	2.018760E-011	5.187596E-012	0	0.000000E+000
1	170.18833260	5.187596E-012	2.018760E-011	1	0.000000E+000
1	170.18922476	2.018760E-011	5.187596E-012	0	0.000000E+000
1	170.18924157	5.187596E-012	2.018760E-011	1	0.000000E+000
1	170.18938116	2.018760E-011	5.187596E-012	0	0.000000E+000
1	170.18941619	5.187596E-012	2.018760E-011	1	0.000000E+000
1	170.18961860	2.018760E-011	5.187596E-012	0	0.000000E+000
1	170.19087021	5.187596E-012	2.018760E-011	1	0.000000E+000
1	170.19096747	2.018760E-011	5.187596E-012	0	0.000000E+000
1	170.19441683	5.187596E-012	2.018760E-011	1	0.000000E+000
1	170.19460255	2.018760E-011	5.187596E-012	0	0.000000E+000
1	170.19463546	5.187596E-012	2.018760E-011	1	0.000000E+000
1	170.19523735	2.018760E-011	5.187596E-012	0	0.000000E+000
1	170.20046214	5.187596E-012	2.018760E-011	1	0.000000E+000
1	170.20051041	2.018760E-011	5.187596E-012	0	0.000000E+000
1	170.20321125	5.187596E-012	2.018760E-011	1	0.000000E+000
1	170.20460545	2.018760E-011	5.187596E-012	0	0.000000E+000
1	170.21017296	5.187596E-012	2.018760E-011	1	0.000000E+000
1	170.21178699	2.018760E-011	5.187596E-012	0	0.000000E+000
1	170.21348032	5.187596E-012	2.018760E-011	1	0.000000E+000
1	170.21458834	2.018760E-011	5.187596E-012	0	0.000000E+000
1	170.21859513	5.187596E-012	2.018760E-011	1	0.000000E+000
1	170.21885103	2.018760E-011	5.187596E-012	0	0.000000E+000
1	170.22694356	5.187596E-012	2.018760E-011	1	0.000000E+000
1	170.22899211	2.018760E-011	5.187596E-012	0	0.000000E+000
1	170.22907098	5.187596E-012	2.018760E-011	1	0.000000E+000
1	170.23000065	2.018760E-011	5.187596E-012	0	0.000000E+000
1	170.24393857	5.187596E-012	2.018760E-011	1	0.000000E+000
1	170.24399690	2.018760E-011	5.187596E-012	0	0.000000E+000
1	170.25235046	5.187596E-012	2.018760E-011	1	0.000000E+000
1	170.25651908	2.018760E-011	5.187596E-012	0	0.000000E+000
1	170.25654744	5.187596E-012	2.018760E-011	1	0.000000E+000
1	170.26000646	2.018760E-011	5.187596E-012	0	0.000000E+000
1	170.26960347	5.187596E-012	2.018760E-011	1	0.000000E+000
1	170.27056272	2.018760E-011	5.187596E-012	0	0.000000E+000
1	170.27058698	5.187596E-012	2.018760E-011	1	0.000000E+000
1	170.27061323	2.018760E-011	5.187596E-012	0	0.000000E+000
1	170.27063971	5.187596E-012	2.018760E-011	1	0.000000E+000
1	170.27334844	2.018760E-011	5.187596E-012	0	0.000000E+000
1	170.27336977	5.187596E-012	2.018760E-011	1	0.000000E+000
1	170.27510494	2.018760E-011	5.187596E-012	0	0.000000E+000
1	170.27706266	5.187596E-012	2.018760E-011	1	0.000000E+000
1	170.27719900	2.018760E-011	5.187596E-012	0	0.000000E+000
1	172.22452378	5.220768E-012	2.022077E-011	1	0.000000E+000
1	172.22479805	2.022077E-011	5.220768E-012	0	0.000000E+000
1	172.22480931	5.220768E-012	2.022077E-011	1	0.000000E+000
1	172.22744552	2.022077E-011	5.220768E-012	0	0.000000E+000
1	172.22745911	5.220768E-012	2.022077E-011	1	0.000000E+000
1	172.23018074	2.022077E-011	5.220768E-012	0	0.000000E+000
1	172.24408955	5.220768E-012	2.022077E-011	1	0.000000E+000
1	172.24460809	2.022077E-011	5.220768E-012	0	0.000000E+000
1	172.24465185	5.220768E-012	2.022077E-011	1	0.000000E+000
1	172.24621009	2.022077E-011	5.220768E-012	0	0.000000E+000
1	172.25309417	5.220768E-012	2.022077E-011	1	0.000000E+000
1	172.25319537	2.022077E-011	5.220768E-012	0	0.000000E+000
1	172.26476892	5.220768E-012	2.022077E-011	1	0.000000E+000
1	172.26614284	2.022077E-011	5.220768E-012	0	0.000000E+000
1	172.27818530	5.220768E-012	2.022077E-011	1	0.000000E+000
1	172.27891110	2.022077E-011	5.220768E-012	0	0.000000E+000
1	172.27896290	5.220768E-012	2.022077E-011	1	0.000000E+000
1	172.27991158	2.022077E-011	5.220768E-012	0	0.000000E+000
1	172.28140549	5.220768E-012	2.022077E-011	1	0.000000E+000
1	172.28156694	2.022077E-011	5.220768E-012	0	0.000000E+000
1	172.28166151	5.220768E-012	2.022077E-011	1	0.000000E+000
1	172.28258413	2.022077E-011	5.220768E-012	0	0.000000E+000
1	172.28331131	5.220768E-012	2.022077E-011	1	0.000000E+000
1	172.28368824	2.022077E-011	5.220768E-012	0	0.000000E+000
1	172.30814212	5.220768E-012	2.022077E-011	1	0.000000E+000
1	172.30893887	2.022077E-011	5.220768E-012	0	0.000000E+000
1	172.31016692	5.220768E-012	2.022077E-011	1	0.000000E+000
1	172.31033974	2.022077E-011	5.220768E-012	0	0.000000E+000
1	172.31038882	5.220768E-012	2.022077E-011	1	0.000000E+000
1	172.31309261	2.022077E-011	5.220768E-012	0	0.000000E+000
1	172.31785773	5.220768E-012	2.022077E-011	1	0.000000E+000
1	172.31823240	2.022077E-011	5.220768E-012	0	0.000000E+000
1	172.31984063	5.220768E-012	2.022077E-011	1	0.000000E+000
1	172.32050928	2.022077E-011	5.220768E-012	0	0.000000E+000
1	172.32645644	5.220768E-012	2.022077E-011	1	0.000000E+000
1	172.32722729	2.022077E-011	5.220768E-012	0	0.000000E+000
1	172.32727423	5.220768E-012	2.022077E-011	1	0.000000E+000
1	172.32799337	2.022077E-011	5.220768E-012	0	0.000000E+000
1	172.32802752	5.220768E-012	2.022077E-011	1	0.000000E+000
1	172.32836844	2.022077E-011	5.220768E-012	0	0.000000E+000
1	172.33991320	5.220768E-012	2.022077E-011	1	0.000000E+000
1	172.33994575	2.022077E-011	5.220768E-012	0	0.000000E+000
1	172.38233170	5.220768E-012	2.022077E-011	1	0.000000E+000
1	172.38355696	2.022077E-011	5.220768E-012	0	0.000000E+000
1	172.42143777	5.220768E-012	2.022077E-011	1	0.000000E+000
1	172.42182976	2.022077E-011	5.220768E-012	0	0.000000E+000
1	172.42184101	5.220768E-012	2.022077E-011	1	0.000000E+000
1	172.42277946	2.022077E-011	5.220768E-012	0	0.000000E+000
1	172.42294982	5.220768E-012	2.022077E-011	1	0.000000E+000
1	172.42327341	2.022077E-011	5.220768E-012	0	0.000000E+000
1	172.42330066	5.220768E-012	2.022077E-011	1	0.000000E+000
1	172.42345994	2.022077E-011	5.220768E-012	0	0.000000E+000
1	172.42752714	5.220768E-012	2.022077E-011	1	0.000000E+000
1	172.42787615	2.022077E-011	5.220768E-012	0	0.000000E+000
1	172.43473516	5.220768E-012	2.022077E-011	1	0.000000E+000
1	172.43515189	2.022077E-011	5.220768E-012	0	0.000000E+000
1	172.43873412	5.220768E-012	2.022077E-011	1	0.000000E+000
1	172.43877850	2.022077E-011	5.220768E-012	0	0.000000E+000
1	172.44100011	5.220768E-012	2.022077E-011	1	0.000000E+000
1	172.44168243	2.022077E-011	5.220768E-012	0	0.000000E+000
1	172.44429922	5.220768E-012	2.022077E-011	1	0.000000E+000
1	172.44515971	2.022077E-011	5.220768E-012	0	0.000000E+000
1	172.45463955	5.220768E-012	2.022077E-011	1	0.000000E+000
1	172.45567618	2.022077E-011	5.220768E-012	0	0.000000E+000
1	172.45570114	5.220768E-012	2.022077E-011	1	0.000000E+000
1	172.45867955	2.022077E-011	5.220768E-012	0	0.000000E+000
1	172.46584017	5.220768E-012	2.022077E-011	1	0.000000E+000
1	172.46596238	2.022077E-011	5.220768E-012	0	0.000000E+000
1	172.47775184	5.220768E-012	2.022077E-011	1	0.000000E+000
1	172.47780874	2.022077E-011	5.220768E-012	0	0.000000E+000
1	172.48118129	5.220768E-012	2.022077E-011	1	0.000000E+000
1	172.48162506	2.022077E-011	5.220768E-012	0	0.000000E+000
1	172.48496579	5.220768E-012	2.022077E-011	1	0.000000E+000
1	172.48653925	2.022077E-011	5.220768E-012	0	0.000000E+000
1	172.50111926	5.220768E-012	2.022077E-011	1	0.000000E+000
1	172.50128778	2.022077E-011	5.220768E-012	0	0.000000E+000
1	172.50692909	5.220768E-012	2.022077E-011	1	0.000000E+000
1	172.50750432	2.022077E-011	5.220768E-012	0	0.000000E+000
1	172.55625595	5.220768E-012	2.022077E-011	1	0.000000E+000
1	172.55661720	2.022077E-011	5.220768E-012	0	0.000000E+000
1	173.72587892	4.961908E-012	1.996191E-011	1	0.000000E+000
1	173.72656998	1.996191E-011	4.961908E-012	0	0.000000E+000
1	173.72878009	4.961908E-012	1.996191E-011	1	0.000000E+000
1	173.72895759	1.996191E-011	4.961908E-012	0	0.000000E+000
1	173.72896924	4.961908E-012	1.996191E-011	1	0.000000E+000
1	173.72903946	1.996191E-011	4.961908E-012	0	0.000000E+000
1	173.76007908	4.961908E-012	1.996191E-011	1	0.000000E+000
1	173.76045129	1.996191E-011	4.961908E-012	0	0.000000E+000
1	173.76248625	4.961908E-012	1.996191E-011	1	0.000000E+000
1	173.76261197	1.996191E-011	4.961908E-012	0	0.000000E+000
1	173.76530565	4.961908E-012	1.996191E-011	1	0.000000E+000
1	173.76568605	1.996191E-011	4.961908E-012	0	0.000000E+000
1	173.77076817	4.961908E-012	1.996191E-011	1	0.000000E+000
1	173.77189482	1.996191E-011	4.961908E-012	0	0.000000E+000
1	173.77191194	4.961908E-012	1.996191E-011	1	0.000000E+000
1	173.77237664	1.996191E-011	4.961908E-012	0	0.000000E+000
1	173.79526662	4.961908E-012	1.996191E-011	1	0.000000E+000
1	173.79590554	1.996191E-011	4.961908E-012	0	0.000000E+000
1	173.79593276	4.961908E-012	1.996191E-011	1	0.000000E+000
1	173.79613837	1.996191E-011	4.961908E-012	0	0.000000E+000
1	173.79617797	4.961908E-012	1.996191E-011	1	0.000000E+000
1	173.79627431	1.996191E-011	4.961908E-012	0	0.000000E+000
1	173.79738935	4.961908E-012	1.996191E-011	1	0.000000E+000
1	173.79809788	1.996191E-011	4.961908E-012	0	0.000000E+000
1	173.79837637	4.961908E-012	1.996191E-011	1	0.000000E+000
1	173.79859162	1.996191E-011	4.961908E-012	0	0.000000E+000
1	173.80078863	4.961908E-012	1.996191E-011	1	0.000000E+000
1	173.80219784	1.996191E-011	4.961908E-012	0	0.000000E+000
1	173.80987548	4.961908E-012	1.996191E-011	1	0.000000E+000
1	173.81003305	1.996191E-011	4.961908E-012	0	0.000000E+000
1	173.81102062	4.961908E-012	1.996191E-011	1	0.000000E+000
1	173.81176156	1.996191E-011	4.961908E-012	0	0.000000E+000
1	173.81178987	4.961908E-012	1.996191E-011	1	0.000000E+000
1	173.81318730	1.996191E-011	4.961908E-012	0	0.000000E+000
1	173.81687618	4.961908E-012	1.996191E-011	1	0.000000E+000
1	173.81739417	1.996191E-011	4.961908E-012	0	0.000000E+000
1	173.81772019	4.961908E-012	1.996191E-011	1	0.000000E+000
1	173.81835528	1.996191E-011	4.961908E-012	0	0.000000E+000
1	173.81837317	4.961908E-012	1.996191E-011	1	0.000000E+000
1	173.81910298	1.996191E-011	4.961908E-012	0	0.000000E+000
1	173.82131360	4.961908E-012	1.996191E-011	1	0.000000E+000
1	173.82197667	1.996191E-011	4.961908E-012	0	0.000000E+000
1	173.82198814	4.961908E-012	1.996191E-011	1	0.000000E+000
1	173.82213513	1.996191E-011	4.961908E-012	0	0.000000E+000
1	173.82216804	4.961908E-012	1.996191E-011	1	0.000000E+000
1	173.82231896	1.996191E-011	4.961908E-012	0	0.000000E+000
1	173.82329606	4.961908E-012	1.996191E-011	1	0.000000E+000
1	173.82429643	1.996191E-011	4.961908E-012	0	0.000000E+000
1	173.83405935	4.961908E-012	1.996191E-011	1	0.000000E+000
1	173.83419717	1.996191E-011	4.961908E-012	0	0.000000E+000
1	173.83422271	4.961908E-012	1.996191E-011	1	0.000000E+000
1	173.83449729	1.996191E-011	4.961908E-012	0	0.000000E+000
1	173.84141309	4.961908E-012	1.996191E-011	1	0.000000E+000
1	173.84183780	1.996191E-011	4.961908E-012	0	0.000000E+000
1	173.84602964	4.961908E-012	1.996191E-011	1	0.000000E+000
1	173.84651739	1.996191E-011	4.961908E-012	0	0.000000E+000
1	173.87629768	4.961908E-012	1.996191E-011	1	0.000000E+000
1	173.87753586	1.996191E-011	4.961908E-012	0	0.000000E+000
1	173.88066057	4.961908E-012	1.996191E-011	1	0.000000E+000
1	173.88129631	1.996191E-011	4.961908E-012	0	0.000000E+000
1	173.88705604	4.961908E-012	1.996191E-011	1	0.000000E+000
1	173.88799314	1.996191E-011	4.961908E-012	0	0.000000E+000
1	173.90628721	4.961908E-012	1.996191E-011	1	0.000000E+000
1	173.90738976	1.996191E-011	4.961908E-012	0	0.000000E+000
1	173.91415488	4.961908E-012	1.996191E-011	1	0.000000E+000
1	173.91507127	1.996191E-011	4.961908E-012	0	0.000000E+000
1	173.92073577	4.961908E-012	1.996191E-011	1	0.000000E+000
1	173.92154163	1.996191E-011	4.961908E-012	0	0.000000E+000
1	174.59124418	5.231954E-012	2.023195E-011	1	0.000000E+000
1	174.59420037	2.023195E-011	5.231954E-012	0	0.000000E+000
1	174.59948117	5.231954E-012	2.023195E-011	1	0.000000E+000
1	174.59952559	2.023195E-011	5.231954E-012	0	0.000000E+000
1	174.60514905	5.231954E-012	2.023195E-011	1	0.000000E+000
1	174.60559079	2.023195E-011	5.231954E-012	0	0.000000E+000
1	174.62349655	5.231954E-012	2.023195E-011	1	0.000000E+000
1	174.62355252	2.023195E-011	5.231954E-012	0	0.000000E+000
1	174.62552684	5.231954E-012	2.023195E-011	1	0.000000E+000
1	174.62558434	2.023195E-011	5.231954E-012	0	0.000000E+000
1	174.64682006	5.231954E-012	2.023195E-011	1	0.000000E+000
1	174.64712052	2.023195E-011	5.231954E-012	0	0.000000E+000
1	174.64713814	5.231954E-012	2.023195E-011	1	0.000000E+000
1	174.64779028	2.023195E-011	5.231954E-012	0	0.000000E+000
1	174.65445713	5.231954E-012	2.023195E-011	1	0.000000E+000
1	174.65494573	2.023195E-011	5.231954E-012	0	0.000000E+000
1	174.65495508	5.231954E-012	2.023195E-011	1	0.000000E+000
1	174.65504404	2.023195E-011	5.231954E-012	0	0.000000E+000
1	174.65506169	5.231954E-012	2.023195E-011	1	0.000000E+000
1	174.65509555	2.023195E-011	5.231954E-012	0	0.000000E+000
1	174.65561038	5.231954E-012	2.023195E-011	1	0.000000E+000
1	174.65603999	2.023195E-011	5.231954E-012	0	0.000000E+000
1	174.65605770	5.231954E-012	2.023195E-011	1	0.000000E+000
1	174.65608067	2.023195E-011	5.231954E-012	0	0.000000E+000
1	174.66346050	5.231954E-012	2.023195E-011	1	0.000000E+000
1	174.66393944	2.023195E-011	5.231954E-012	0	0.000000E+000
1	174.66616870	5.231954E-012	2.023195E-011	1	0.000000E+000
1	174.66628424	2.023195E-011	5.231954E-012	0	0.000000E+000
1	174.66629714	5.231954E-012	2.023195E-011	1	0.000000E+000
1	174.66644740	2.023195E-011	5.231954E-012	0	0.000000E+000
1	174.67036104	5.231954E-012	2.023195E-011	1	0.000000E+000
1	174.67041798	2.023195E-011	5.231954E-012	0	0.000000E+000
1	174.67063898	5.231954E-012	2.023195E-011	1	0.000000E+000
1	174.67212998	2.023195E-011	5.231954E-012	0	0.000000E+000
1	174.68854770	5.231954E-012	2.023195E-011	1	0.000000E+000
1	174.68865823	2.023195E-011	5.231954E-012	0	0.000000E+000
1	174.69602984	5.231954E-012	2.023195E-011	1	0.000000E+000
1	174.69723113	2.023195E-011	5.231954E-012	0	0.000000E+000
1	174.72039257	5.231954E-012	2.023195E-011	1	0.000000E+000
1	174.72071236	2.023195E-011	5.231954E-012	0	0.000000E+000
1	174.72317959	5.231954E-012	2.023195E-011	1	0.000000E+000
1	174.72442113	2.023195E-011	5.231954E-012	0	0.000000E+000
1	174.73269794	5.231954E-012	2.023195E-011	1	0.000000E+000
1	174.73385988	2.023195E-011	5.231954E-012	0	0.000000E+000
1	174.74927648	5.231954E-012	2.023195E-011	1	0.000000E+000
1	174.74997668	2.023195E-011	5.231954E-012	0	0.000000E+000
1	174.76377178	5.231954E-012	2.023195E-011	1	0.000000E+000
1	174.76395102	2.023195E-011	5.231954E-012	0	0.000000E+000
1	174.76396784	5.231954E-012	2.023195E-011	1	0.000000E+000
1	174.76408624	2.023195E-011	5.231954E-012	0	0.000000E+000
1	174.77365560	5.231954E-012	2.023195E-011	1	0.000000E+000
1	174.77411502	2.023195E-011	5.231954E-012	0	0.000000E+000
1	174.77417606	5.231954E-012	2.023195E-011	1	0.000000E+000
1	174.77483233	2.023195E-011	5.231954E-012	0	0.000000E+000
1	174.78014978	5.231954E-012	2.023195E-011	1	0.000000E+000
1	174.78245730	2.023195E-011	5.231954E-012	0	0.000000E+000
1	174.80082148	5.231954E-012	2.023195E-011	1	0.000000E+000
1	174.80255869	2.023195E-011	5.231954E-012	0	0.000000E+000
1	174.80259405	5.231954E-012	2.023195E-011	1	0.000000E+000
1	174.80270011	2.023195E-011	5.231954E-012	0	0.000000E+000
1	174.81292615	5.231954E-012	2.023195E-011	1	0.000000E+000
1	174.81359992	2.023195E-011	5.231954E-012	0	0.000000E+000
1	174.81365063	5.231954E-012	2.023195E-011	1	0.000000E+000
1	174.81412101	2.023195E-011	5.231954E-012	0	0.000000E+000
1	174.81654948	5.231954E-012	2.023195E-011	1	0.000000E+000
1	174.81662933	2.023195E-011	5.231954E-012	0	0.000000E+000
1	174.81663930	5.231954E-012	2.023195E-011	1	0.000000E+000
1	174.81726882	2.023195E-011	5.231954E-012	0	0.000000E+000
1	174.84436016	5.231954E-012	2.023195E-011	1	0.000000E+000
1	174.84467024	2.023195E-011	5.231954E-012	0	0.000000E+000
1	174.85217411	5.231954E-012	2.023195E-011	1	0.000000E+000
1	174.85240412	2.023195E-011	5.231954E-012	0	0.000000E+000
1	174.85964876	5.231954E-012	2.023195E-011	1	0.000000E+000
1	174.86159852	2.023195E-011	5.231954E-012	0	0.000000E+000
1	174.86509465	5.231954E-012	2.023195E-011	1	0.000000E+000
1	174.86545070	2.023195E-011	5.231954E-012	0	0.000000E+000
1	175.04617245	5.118782E-012	2.011878E-011	1	0.000000E+000
1	175.04641076	2.011878E-011	5.118782E-012	0	0.000000E+000
1	175.04712643	5.118782E-012	2.011878E-011	1	0.000000E+000
1	175.04998363	2.011878E-011	5.118782E-012	0	0.000000E+000
1	175.05001242	5.118782E-012	2.011878E-011	1	0.000000E+000
1	175.05093366	2.011878E-011	5.118782E-012	0	0.000000E+000
1	175.05246489	5.118782E-012	2.011878E-011	1	0.000000E+000
1	175.05310974	2.011878E-011	5.118782E-012	0	0.000000E+000
1	175.05472869	5.118782E-012	2.011878E-011	1	0.000000E+000
1	175.05489767	2.011878E-011	5.118782E-012	0	0.000000E+000
1	175.05526075	5.118782E-012	2.011878E-011	1	0.000000E+000
1	175.05644728	2.011878E-011	5.118782E-012	0	0.000000E+000
1	175.06439410	5.118782E-012	2.011878E-011	1	0.000000E+000
1	175.06482247	2.011878E-011	5.118782E-012	0	0.000000E+000
1	175.06631112	5.118782E-012	2.011878E-011	1	0.000000E+000
1	175.06743079	2.011878E-011	5.118782E-012	0	0.000000E+000
1	175.07077247	5.118782E-012	2.011878E-011	1	0.000000E+000
1	175.07165976	2.011878E-011	5.118782E-012	0	0.000000E+000
1	175.07170258	5.118782E-012	2.011878E-011	1	0.000000E+000
1	175.07206050	2.011878E-011	5.118782E-012	0	0.000000E+000
1	175.08095348	5.118782E-012	2.011878E-011	1	0.000000E+000
1	175.08099733	2.011878E-011	5.118782E-012	0	0.000000E+000
1	175.08256520	5.118782E-012	2.011878E-011	1	0.000000E+000
1	175.08381319	2.011878E-011	5.118782E-012	0	0.000000E+000
1	175.08383423	5.118782E-012	2.011878E-011	1	0.000000E+000
1	175.08393208	2.011878E-011	5.118782E-012	0	0.000000E+000
1	175.09252725	5.118782E-012	2.011878E-011	1	0.000000E+000
1	175.09275795	2.011878E-011	5.118782E-012	0	0.000000E+000
1	175.09277321	5.118782E-012	2.011878E-011	1	0.000000E+000
1	175.09347549	2.011878E-011	5.118782E-012	0	0.000000E+000
1	175.09347632	5.118782E-012	2.011878E-011	1	0.000000E+000
1	175.09353062	2.011878E-011	5.118782E-012	0	0.000000E+000
1	175.09353810	5.118782E-012	2.011878E-011	1	0.000000E+000
1	175.09466797	2.011878E-011	5.118782E-012	0	0.000000E+000
1	175.11418926	5.118782E-012	2.011878E-011	1	0.000000E+000
1	175.11475174	2.011878E-011	5.118782E-012	0	0.000000E+000
1	175.11569851	5.118782E-012	2.011878E-011	1	0.000000E+000
1	175.11687058	2.011878E-011	5.118782E-012	0	0.000000E+000
1	175.14346422	5.118782E-012	2.011878E-011	1	0.000000E+000
1	175.14358380	2.011878E-011	5.118782E-012	0	0.000000E+000
1	175.15986147	5.118782E-012	2.011878E-011	1	0.000000E+000
1	175.16032799	2.011878E-011	5.118782E-012	0	0.000000E+000
1	175.17014672	5.118782E-012	2.011878E-011	1	0.000000E+000
1	175.17547884	2.011878E-011	5.118782E-012	0	0.000000E+000
1	175.18468290	5.118782E-012	2.011878E-011	1	0.000000E+000
[truncated: 270,928 more chars]
