# Supplementary material for: Ancestral acetylcholine receptor β-subunit forms homopentamers that prime before opening spontaneously
Source: eLife. 2022 Jul 4;11:e76504. doi: 10.7554/eLife.76504 (PMC9365395; doi:10.7554/eLife.76504)
Supplement: Figure 4—figure supplement 2—source data 1. — Detected single-channel event durations for 2-[(2,6-dimethylphenyl)amino]-N,N,N-trimethyl-2-oxoethaniminium chloride (QX-222) block of the human adult muscle-type acetylcholine receptor. Recordings were in the presence of either 10 µM or 30 µM acetylcholine, and increasing concentrations of QX-222 (QX222; 10 µM, 30 µM, 60 µM, and 100 µM). Compressed file includes 30 TAC 4.3.3 event files (*.evt format) of the single-channel detections for three recordings for each condition (fileA, fileB, and fileC in each case) included in the kinetic analysis, as well as the associated R scripts (*.txt format) for defining and sorting bursts. [file elife-76504-fig4-figsupp2-data1.zip]

Archive with 133 entries (130 files):
- F4S1-SD2/__MACOSX/
- F4S1-SD2/__MACOSX/._Source Data - Figure 4-figure supplement 2
- F4S1-SD2/__MACOSX/Source Data - Figure 4-figure supplement 2/
- F4S1-SD2/__MACOSX/Source Data - Figure 4-figure supplement 2/._.DS_Store
- F4S1-SD2/__MACOSX/Source Data - Figure 4-figure supplement 2/._.Rapp.history
- F4S1-SD2/__MACOSX/Source Data - Figure 4-figure supplement 2/._.RData
- F4S1-SD2/__MACOSX/Source Data - Figure 4-figure supplement 2/._.Rhistory
- F4S1-SD2/__MACOSX/Source Data - Figure 4-figure supplement 2/._Figure 4-figure supplement 2_WTMuscle10uMACh_0uMQX222_fileA.evt
- F4S1-SD2/__MACOSX/Source Data - Figure 4-figure supplement 2/._Figure 4-figure supplement 2_WTMuscle10uMACh_0uMQX222_fileA_Script.txt
- F4S1-SD2/__MACOSX/Source Data - Figure 4-figure supplement 2/._Figure 4-figure supplement 2_WTMuscle10uMACh_0uMQX222_fileB.evt
- F4S1-SD2/__MACOSX/Source Data - Figure 4-figure supplement 2/._Figure 4-figure supplement 2_WTMuscle10uMACh_0uMQX222_fileB_Script.txt
- F4S1-SD2/__MACOSX/Source Data - Figure 4-figure supplement 2/._Figure 4-figure supplement 2_WTMuscle10uMACh_0uMQX222_fileC.evt
- F4S1-SD2/__MACOSX/Source Data - Figure 4-figure supplement 2/._Figure 4-figure supplement 2_WTMuscle10uMACh_0uMQX222_fileC_Script.txt
- F4S1-SD2/__MACOSX/Source Data - Figure 4-figure supplement 2/._Figure 4-figure supplement 2_WTMuscle10uMACh_100uMQX222_fileA.evt
- F4S1-SD2/__MACOSX/Source Data - Figure 4-figure supplement 2/._Figure 4-figure supplement 2_WTMuscle10uMACh_100uMQX222_fileA_Script.txt
- F4S1-SD2/__MACOSX/Source Data - Figure 4-figure supplement 2/._Figure 4-figure supplement 2_WTMuscle10uMACh_100uMQX222_fileB.evt
- F4S1-SD2/__MACOSX/Source Data - Figure 4-figure supplement 2/._Figure 4-figure supplement 2_WTMuscle10uMACh_100uMQX222_fileB_Script.txt
- F4S1-SD2/__MACOSX/Source Data - Figure 4-figure supplement 2/._Figure 4-figure supplement 2_WTMuscle10uMACh_100uMQX222_fileC.evt
- F4S1-SD2/__MACOSX/Source Data - Figure 4-figure supplement 2/._Figure 4-figure supplement 2_WTMuscle10uMACh_100uMQX222_fileC_Script.txt
- F4S1-SD2/__MACOSX/Source Data - Figure 4-figure supplement 2/._Figure 4-figure supplement 2_WTMuscle10uMACh_10uMQX222_fileA.evt
- F4S1-SD2/__MACOSX/Source Data - Figure 4-figure supplement 2/._Figure 4-figure supplement 2_WTMuscle10uMACh_10uMQX222_fileA_Script.txt
- F4S1-SD2/__MACOSX/Source Data - Figure 4-figure supplement 2/._Figure 4-figure supplement 2_WTMuscle10uMACh_10uMQX222_fileB.evt
- F4S1-SD2/__MACOSX/Source Data - Figure 4-figure supplement 2/._Figure 4-figure supplement 2_WTMuscle10uMACh_10uMQX222_fileB_Script.txt
- F4S1-SD2/__MACOSX/Source Data - Figure 4-figure supplement 2/._Figure 4-figure supplement 2_WTMuscle10uMACh_10uMQX222_fileC.evt
- F4S1-SD2/__MACOSX/Source Data - Figure 4-figure supplement 2/._Figure 4-figure supplement 2_WTMuscle10uMACh_10uMQX222_fileC_Script.txt
- F4S1-SD2/__MACOSX/Source Data - Figure 4-figure supplement 2/._Figure 4-figure supplement 2_WTMuscle10uMACh_30uMQX222_fileA.evt
- F4S1-SD2/__MACOSX/Source Data - Figure 4-figure supplement 2/._Figure 4-figure supplement 2_WTMuscle10uMACh_30uMQX222_fileA_Script.txt
- F4S1-SD2/__MACOSX/Source Data - Figure 4-figure supplement 2/._Figure 4-figure supplement 2_WTMuscle10uMACh_30uMQX222_fileB.evt
- F4S1-SD2/__MACOSX/Source Data - Figure 4-figure supplement 2/._Figure 4-figure supplement 2_WTMuscle10uMACh_30uMQX222_fileB_Script.txt
- F4S1-SD2/__MACOSX/Source Data - Figure 4-figure supplement 2/._Figure 4-figure supplement 2_WTMuscle10uMACh_30uMQX222_fileC.evt
- F4S1-SD2/__MACOSX/Source Data - Figure 4-figure supplement 2/._Figure 4-figure supplement 2_WTMuscle10uMACh_30uMQX222_fileC_Script.txt
- F4S1-SD2/__MACOSX/Source Data - Figure 4-figure supplement 2/._Figure 4-figure supplement 2_WTMuscle10uMACh_60uMQX222_fileA.evt
- F4S1-SD2/__MACOSX/Source Data - Figure 4-figure supplement 2/._Figure 4-figure supplement 2_WTMuscle10uMACh_60uMQX222_fileA_Script.txt
- F4S1-SD2/__MACOSX/Source Data - Figure 4-figure supplement 2/._Figure 4-figure supplement 2_WTMuscle10uMACh_60uMQX222_fileB.evt
- F4S1-SD2/__MACOSX/Source Data - Figure 4-figure supplement 2/._Figure 4-figure supplement 2_WTMuscle10uMACh_60uMQX222_fileB_Script.txt
- F4S1-SD2/__MACOSX/Source Data - Figure 4-figure supplement 2/._Figure 4-figure supplement 2_WTMuscle10uMACh_60uMQX222_fileC.evt
- F4S1-SD2/__MACOSX/Source Data - Figure 4-figure supplement 2/._Figure 4-figure supplement 2_WTMuscle10uMACh_60uMQX222_fileC_Script.txt
- F4S1-SD2/__MACOSX/Source Data - Figure 4-figure supplement 2/._Figure 4-figure supplement 2_WTMuscle30uMACh_0uMQX222_fileA.evt
- F4S1-SD2/__MACOSX/Source Data - Figure 4-figure supplement 2/._Figure 4-figure supplement 2_WTMuscle30uMACh_0uMQX222_fileA_Script.txt
- F4S1-SD2/__MACOSX/Source Data - Figure 4-figure supplement 2/._Figure 4-figure supplement 2_WTMuscle30uMACh_0uMQX222_fileB.evt
- F4S1-SD2/__MACOSX/Source Data - Figure 4-figure supplement 2/._Figure 4-figure supplement 2_WTMuscle30uMACh_0uMQX222_fileB_Script.txt
- F4S1-SD2/__MACOSX/Source Data - Figure 4-figure supplement 2/._Figure 4-figure supplement 2_WTMuscle30uMACh_0uMQX222_fileC.evt
- F4S1-SD2/__MACOSX/Source Data - Figure 4-figure supplement 2/._Figure 4-figure supplement 2_WTMuscle30uMACh_0uMQX222_fileC_Script.txt
- F4S1-SD2/__MACOSX/Source Data - Figure 4-figure supplement 2/._Figure 4-figure supplement 2_WTMuscle30uMACh_100uMQX222_fileA.evt
- F4S1-SD2/__MACOSX/Source Data - Figure 4-figure supplement 2/._Figure 4-figure supplement 2_WTMuscle30uMACh_100uMQX222_fileA_Script.txt
- F4S1-SD2/__MACOSX/Source Data - Figure 4-figure supplement 2/._Figure 4-figure supplement 2_WTMuscle30uMACh_100uMQX222_fileB.evt
- F4S1-SD2/__MACOSX/Source Data - Figure 4-figure supplement 2/._Figure 4-figure supplement 2_WTMuscle30uMACh_100uMQX222_fileB_Script.txt
- F4S1-SD2/__MACOSX/Source Data - Figure 4-figure supplement 2/._Figure 4-figure supplement 2_WTMuscle30uMACh_100uMQX222_fileC.evt
- F4S1-SD2/__MACOSX/Source Data - Figure 4-figure supplement 2/._Figure 4-figure supplement 2_WTMuscle30uMACh_100uMQX222_fileC_Script.txt
- F4S1-SD2/__MACOSX/Source Data - Figure 4-figure supplement 2/._Figure 4-figure supplement 2_WTMuscle30uMACh_10uMQX222_fileA.evt
- F4S1-SD2/__MACOSX/Source Data - Figure 4-figure supplement 2/._Figure 4-figure supplement 2_WTMuscle30uMACh_10uMQX222_fileA_Script.txt
- F4S1-SD2/__MACOSX/Source Data - Figure 4-figure supplement 2/._Figure 4-figure supplement 2_WTMuscle30uMACh_10uMQX222_fileB.evt
- F4S1-SD2/__MACOSX/Source Data - Figure 4-figure supplement 2/._Figure 4-figure supplement 2_WTMuscle30uMACh_10uMQX222_fileB_Script.txt
- F4S1-SD2/__MACOSX/Source Data - Figure 4-figure supplement 2/._Figure 4-figure supplement 2_WTMuscle30uMACh_10uMQX222_fileC.evt
- F4S1-SD2/__MACOSX/Source Data - Figure 4-figure supplement 2/._Figure 4-figure supplement 2_WTMuscle30uMACh_10uMQX222_fileC_Script.txt
- F4S1-SD2/__MACOSX/Source Data - Figure 4-figure supplement 2/._Figure 4-figure supplement 2_WTMuscle30uMACh_30uMQX222_fileA.evt
- F4S1-SD2/__MACOSX/Source Data - Figure 4-figure supplement 2/._Figure 4-figure supplement 2_WTMuscle30uMACh_30uMQX222_fileA_Script.txt
- F4S1-SD2/__MACOSX/Source Data - Figure 4-figure supplement 2/._Figure 4-figure supplement 2_WTMuscle30uMACh_30uMQX222_fileB.evt
- F4S1-SD2/__MACOSX/Source Data - Figure 4-figure supplement 2/._Figure 4-figure supplement 2_WTMuscle30uMACh_30uMQX222_fileB_Script.txt
- F4S1-SD2/__MACOSX/Source Data - Figure 4-figure supplement 2/._Figure 4-figure supplement 2_WTMuscle30uMACh_30uMQX222_fileC.evt
- F4S1-SD2/__MACOSX/Source Data - Figure 4-figure supplement 2/._Figure 4-figure supplement 2_WTMuscle30uMACh_30uMQX222_fileC_Script.txt
- F4S1-SD2/__MACOSX/Source Data - Figure 4-figure supplement 2/._Figure 4-figure supplement 2_WTMuscle30uMACh_60uMQX222_fileA.evt
- F4S1-SD2/__MACOSX/Source Data - Figure 4-figure supplement 2/._Figure 4-figure supplement 2_WTMuscle30uMACh_60uMQX222_fileA_Script.txt
- F4S1-SD2/__MACOSX/Source Data - Figure 4-figure supplement 2/._Figure 4-figure supplement 2_WTMuscle30uMACh_60uMQX222_fileB.evt
- F4S1-SD2/__MACOSX/Source Data - Figure 4-figure supplement 2/._Figure 4-figure supplement 2_WTMuscle30uMACh_60uMQX222_fileB_Script.txt
- F4S1-SD2/__MACOSX/Source Data - Figure 4-figure supplement 2/._Figure 4-figure supplement 2_WTMuscle30uMACh_60uMQX222_fileC.evt
- F4S1-SD2/__MACOSX/Source Data - Figure 4-figure supplement 2/._Figure 4-figure supplement 2_WTMuscle30uMACh_60uMQX222_fileC_Script.txt
- F4S1-SD2/Figure 4-figure supplement 2_cmyk_rasterized.eps
- F4S1-SD2/Source Data - Figure 4-figure supplement 2/
- F4S1-SD2/Source Data - Figure 4-figure supplement 2/.DS_Store
- F4S1-SD2/Source Data - Figure 4-figure supplement 2/.Rapp.history
- F4S1-SD2/Source Data - Figure 4-figure supplement 2/.RData
- F4S1-SD2/Source Data - Figure 4-figure supplement 2/.Rhistory
- F4S1-SD2/Source Data - Figure 4-figure supplement 2/Figure 4-figure supplement 2_WTMuscle10uMACh_0uMQX222_fileA.evt
- F4S1-SD2/Source Data - Figure 4-figure supplement 2/Figure 4-figure supplement 2_WTMuscle10uMACh_0uMQX222_fileA_Script.txt
- F4S1-SD2/Source Data - Figure 4-figure supplement 2/Figure 4-figure supplement 2_WTMuscle10uMACh_0uMQX222_fileB.evt
- F4S1-SD2/Source Data - Figure 4-figure supplement 2/Figure 4-figure supplement 2_WTMuscle10uMACh_0uMQX222_fileB_Script.txt
- F4S1-SD2/Source Data - Figure 4-figure supplement 2/Figure 4-figure supplement 2_WTMuscle10uMACh_0uMQX222_fileC.evt
- F4S1-SD2/Source Data - Figure 4-figure supplement 2/Figure 4-figure supplement 2_WTMuscle10uMACh_0uMQX222_fileC_Script.txt
- F4S1-SD2/Source Data - Figure 4-figure supplement 2/Figure 4-figure supplement 2_WTMuscle10uMACh_100uMQX222_fileA.evt
- F4S1-SD2/Source Data - Figure 4-figure supplement 2/Figure 4-figure supplement 2_WTMuscle10uMACh_100uMQX222_fileA_Script.txt
- F4S1-SD2/Source Data - Figure 4-figure supplement 2/Figure 4-figure supplement 2_WTMuscle10uMACh_100uMQX222_fileB.evt
- F4S1-SD2/Source Data - Figure 4-figure supplement 2/Figure 4-figure supplement 2_WTMuscle10uMACh_100uMQX222_fileB_Script.txt
- F4S1-SD2/Source Data - Figure 4-figure supplement 2/Figure 4-figure supplement 2_WTMuscle10uMACh_100uMQX222_fileC.evt
- F4S1-SD2/Source Data - Figure 4-figure supplement 2/Figure 4-figure supplement 2_WTMuscle10uMACh_100uMQX222_fileC_Script.txt
- F4S1-SD2/Source Data - Figure 4-figure supplement 2/Figure 4-figure supplement 2_WTMuscle10uMACh_10uMQX222_fileA.evt
- F4S1-SD2/Source Data - Figure 4-figure supplement 2/Figure 4-figure supplement 2_WTMuscle10uMACh_10uMQX222_fileA_Script.txt
- F4S1-SD2/Source Data - Figure 4-figure supplement 2/Figure 4-figure supplement 2_WTMuscle10uMACh_10uMQX222_fileB.evt
- F4S1-SD2/Source Data - Figure 4-figure supplement 2/Figure 4-figure supplement 2_WTMuscle10uMACh_10uMQX222_fileB_Script.txt
- F4S1-SD2/Source Data - Figure 4-figure supplement 2/Figure 4-figure supplement 2_WTMuscle10uMACh_10uMQX222_fileC.evt
- F4S1-SD2/Source Data - Figure 4-figure supplement 2/Figure 4-figure supplement 2_WTMuscle10uMACh_10uMQX222_fileC_Script.txt
- F4S1-SD2/Source Data - Figure 4-figure supplement 2/Figure 4-figure supplement 2_WTMuscle10uMACh_30uMQX222_fileA.evt
- F4S1-SD2/Source Data - Figure 4-figure supplement 2/Figure 4-figure supplement 2_WTMuscle10uMACh_30uMQX222_fileA_Script.txt
- F4S1-SD2/Source Data - Figure 4-figure supplement 2/Figure 4-figure supplement 2_WTMuscle10uMACh_30uMQX222_fileB.evt
- F4S1-SD2/Source Data - Figure 4-figure supplement 2/Figure 4-figure supplement 2_WTMuscle10uMACh_30uMQX222_fileB_Script.txt
- F4S1-SD2/Source Data - Figure 4-figure supplement 2/Figure 4-figure supplement 2_WTMuscle10uMACh_30uMQX222_fileC.evt
- F4S1-SD2/Source Data - Figure 4-figure supplement 2/Figure 4-figure supplement 2_WTMuscle10uMACh_30uMQX222_fileC_Script.txt
- F4S1-SD2/Source Data - Figure 4-figure supplement 2/Figure 4-figure supplement 2_WTMuscle10uMACh_60uMQX222_fileA.evt
- F4S1-SD2/Source Data - Figure 4-figure supplement 2/Figure 4-figure supplement 2_WTMuscle10uMACh_60uMQX222_fileA_Script.txt
- F4S1-SD2/Source Data - Figure 4-figure supplement 2/Figure 4-figure supplement 2_WTMuscle10uMACh_60uMQX222_fileB.evt
- F4S1-SD2/Source Data - Figure 4-figure supplement 2/Figure 4-figure supplement 2_WTMuscle10uMACh_60uMQX222_fileB_Script.txt
- F4S1-SD2/Source Data - Figure 4-figure supplement 2/Figure 4-figure supplement 2_WTMuscle10uMACh_60uMQX222_fileC.evt
- F4S1-SD2/Source Data - Figure 4-figure supplement 2/Figure 4-figure supplement 2_WTMuscle10uMACh_60uMQX222_fileC_Script.txt
- F4S1-SD2/Source Data - Figure 4-figure supplement 2/Figure 4-figure supplement 2_WTMuscle30uMACh_0uMQX222_fileA.evt
- F4S1-SD2/Source Data - Figure 4-figure supplement 2/Figure 4-figure supplement 2_WTMuscle30uMACh_0uMQX222_fileA_Script.txt
- F4S1-SD2/Source Data - Figure 4-figure supplement 2/Figure 4-figure supplement 2_WTMuscle30uMACh_0uMQX222_fileB.evt
- F4S1-SD2/Source Data - Figure 4-figure supplement 2/Figure 4-figure supplement 2_WTMuscle30uMACh_0uMQX222_fileB_Script.txt
- F4S1-SD2/Source Data - Figure 4-figure supplement 2/Figure 4-figure supplement 2_WTMuscle30uMACh_0uMQX222_fileC.evt
- F4S1-SD2/Source Data - Figure 4-figure supplement 2/Figure 4-figure supplement 2_WTMuscle30uMACh_0uMQX222_fileC_Script.txt
- F4S1-SD2/Source Data - Figure 4-figure supplement 2/Figure 4-figure supplement 2_WTMuscle30uMACh_100uMQX222_fileA.evt
- F4S1-SD2/Source Data - Figure 4-figure supplement 2/Figure 4-figure supplement 2_WTMuscle30uMACh_100uMQX222_fileA_Script.txt
- F4S1-SD2/Source Data - Figure 4-figure supplement 2/Figure 4-figure supplement 2_WTMuscle30uMACh_100uMQX222_fileB.evt
- F4S1-SD2/Source Data - Figure 4-figure supplement 2/Figure 4-figure supplement 2_WTMuscle30uMACh_100uMQX222_fileB_Script.txt
- F4S1-SD2/Source Data - Figure 4-figure supplement 2/Figure 4-figure supplement 2_WTMuscle30uMACh_100uMQX222_fileC.evt
- F4S1-SD2/Source Data - Figure 4-figure supplement 2/Figure 4-figure supplement 2_WTMuscle30uMACh_100uMQX222_fileC_Script.txt
- F4S1-SD2/Source Data - Figure 4-figure supplement 2/Figure 4-figure supplement 2_WTMuscle30uMACh_10uMQX222_fileA.evt
- F4S1-SD2/Source Data - Figure 4-figure supplement 2/Figure 4-figure supplement 2_WTMuscle30uMACh_10uMQX222_fileA_Script.txt
- F4S1-SD2/Source Data - Figure 4-figure supplement 2/Figure 4-figure supplement 2_WTMuscle30uMACh_10uMQX222_fileB.evt
- F4S1-SD2/Source Data - Figure 4-figure supplement 2/Figure 4-figure supplement 2_WTMuscle30uMACh_10uMQX222_fileB_Script.txt
- F4S1-SD2/Source Data - Figure 4-figure supplement 2/Figure 4-figure supplement 2_WTMuscle30uMACh_10uMQX222_fileC.evt
- F4S1-SD2/Source Data - Figure 4-figure supplement 2/Figure 4-figure supplement 2_WTMuscle30uMACh_10uMQX222_fileC_Script.txt
- F4S1-SD2/Source Data - Figure 4-figure supplement 2/Figure 4-figure supplement 2_WTMuscle30uMACh_30uMQX222_fileA.evt
- F4S1-SD2/Source Data - Figure 4-figure supplement 2/Figure 4-figure supplement 2_WTMuscle30uMACh_30uMQX222_fileA_Script.txt
- F4S1-SD2/Source Data - Figure 4-figure supplement 2/Figure 4-figure supplement 2_WTMuscle30uMACh_30uMQX222_fileB.evt
- F4S1-SD2/Source Data - Figure 4-figure supplement 2/Figure 4-figure supplement 2_WTMuscle30uMACh_30uMQX222_fileB_Script.txt
- F4S1-SD2/Source Data - Figure 4-figure supplement 2/Figure 4-figure supplement 2_WTMuscle30uMACh_30uMQX222_fileC.evt
- F4S1-SD2/Source Data - Figure 4-figure supplement 2/Figure 4-figure supplement 2_WTMuscle30uMACh_30uMQX222_fileC_Script.txt
- F4S1-SD2/Source Data - Figure 4-figure supplement 2/Figure 4-figure supplement 2_WTMuscle30uMACh_60uMQX222_fileA.evt
- F4S1-SD2/Source Data - Figure 4-figure supplement 2/Figure 4-figure supplement 2_WTMuscle30uMACh_60uMQX222_fileA_Script.txt
- F4S1-SD2/Source Data - Figure 4-figure supplement 2/Figure 4-figure supplement 2_WTMuscle30uMACh_60uMQX222_fileB.evt
- F4S1-SD2/Source Data - Figure 4-figure supplement 2/Figure 4-figure supplement 2_WTMuscle30uMACh_60uMQX222_fileB_Script.txt
- F4S1-SD2/Source Data - Figure 4-figure supplement 2/Figure 4-figure supplement 2_WTMuscle30uMACh_60uMQX222_fileC.evt
- F4S1-SD2/Source Data - Figure 4-figure supplement 2/Figure 4-figure supplement 2_WTMuscle30uMACh_60uMQX222_fileC_Script.txt
