# Supplementary material for: Ancestral acetylcholine receptor β-subunit forms homopentamers that prime before opening spontaneously
Source: eLife. 2022 Jul 4;11:e76504. doi: 10.7554/eLife.76504 (PMC9365395; doi:10.7554/eLife.76504)
Supplement: Figure 4—figure supplement 2—source data 1. — Detected single-channel event durations for 2-[(2,6-dimethylphenyl)amino]-N,N,N-trimethyl-2-oxoethaniminium chloride (QX-222) block of the human adult muscle-type acetylcholine receptor. Recordings were in the presence of either 10 µM or 30 µM acetylcholine, and increasing concentrations of QX-222 (QX222; 10 µM, 30 µM, 60 µM, and 100 µM). Compressed file includes 30 TAC 4.3.3 event files (*.evt format) of the single-channel detections for three recordings for each condition (fileA, fileB, and fileC in each case) included in the kinetic analysis, as well as the associated R scripts (*.txt format) for defining and sorting bursts. [file elife-76504-fig4-figsupp2-data1.zip › F4S1-SD2/Source Data - Figure 4-figure supplement 2/Figure 4-figure supplement 2_WTMuscle10uMACh_100uMQX222_fileA.evt]

5
File
Acquire	C:\Users\daCostaLab\Desktop\WT-QX222 Dose Response\10A100Q\a1 - 20-07-13-WTMuscle-BRBS-PA10Q100OOPS-120mV-10.acquire	0	
Sweeps
1	205.911014	0.000000	0.174298	0.0000000E+000	0.0000000E+000	
2	621.766839	0.000000	0.100132	0.0000000E+000	0.0000000E+000	
Segments
1	75	0.000000	0.174298	0.732119	0.876716	2.028965	2.140110	2.744917	2.956186	2.991397	3.097964	3.865557	4.096854	4.851146	5.042270	15.293580	15.384747	20.896890	21.049621	21.143743	21.380713	21.390477	21.552147	21.917603	22.031687	22.910458	23.022053	23.028877	23.113323	32.241989	32.395511	32.551757	32.652505	32.882338	33.021433	33.556107	33.725231	36.348295	36.489840	41.080364	41.247129	45.876546	46.118971	48.651833	48.752933	49.975864	50.077944	50.305162	50.421018	50.772298	50.882218	51.195995	51.320698	51.340429	51.438086	51.576273	51.747448	52.120496	52.435873	52.762262	52.943483	53.444123	53.559451	55.423601	55.587644	55.751747	55.852973	58.948399	59.061372	59.505796	59.606516	63.385395	63.521386	63.678229	63.898526	64.827178	64.927866	73.732730	73.849960	73.941810	74.110159	74.146957	74.215917	75.418902	75.531401	78.385614	78.486232	80.134285	80.234908	89.302931	89.403202	89.416845	89.482220	91.819672	92.000212	92.107401	92.318574	92.810462	92.911183	104.007138	104.107508	111.464435	111.564897	112.356751	112.551103	112.616589	112.674914	115.452912	115.553187	115.579340	115.949406	118.227398	118.328178	118.491674	118.592223	128.545229	128.645499	130.807605	130.908385	131.134659	131.235003	131.327859	131.428959	131.676873	131.842570	133.561300	133.661896	137.956337	138.056589	143.839447	143.960319	152.162062	152.330029	162.845450	162.945790	169.227818	169.328072	169.850678	169.951334	170.612478	170.796385	171.629715	171.729720	183.674150	183.774281	192.374703	192.476434	204.362090	204.504319	205.810600	205.911014	
2	115	0.000000	0.100132	0.174125	0.274734	0.734700	0.934057	11.148501	11.269585	11.381316	11.658958	11.818056	11.923684	13.781686	13.888432	21.156405	21.257075	21.596654	21.723028	31.323181	31.424221	33.021713	33.203430	39.538172	39.664983	39.790772	40.116427	40.931877	41.032627	43.307372	43.470686	43.492295	43.543884	47.855839	48.011205	49.130009	49.231413	50.271165	50.392643	54.014524	54.117014	55.436804	55.613088	68.171937	68.327776	68.342587	68.452865	68.762777	68.966204	69.168167	69.528146	73.929228	74.122521	74.912000	75.012974	81.317249	81.434146	82.859010	83.079995	83.577491	83.696756	83.731399	83.873072	86.279147	86.500352	89.487686	89.588461	90.892153	91.038958	110.791677	110.895741	112.312333	112.498484	117.456097	117.583563	144.689620	144.942619	150.100271	150.201158	154.094215	154.240820	176.289348	176.432453	191.588760	191.689548	198.339218	198.439375	200.518893	200.642651	201.283176	201.384141	202.788790	202.889073	205.354232	205.488044	206.570817	206.671050	213.719503	213.920742	213.971541	214.239871	214.705524	214.812241	218.000386	218.167508	221.914340	222.078735	222.722485	223.027909	224.626485	225.157696	225.163058	225.326980	226.806169	227.012550	233.912925	234.013261	235.596276	235.697105	238.018902	238.121072	238.134215	238.231244	238.788273	238.923051	242.224686	242.325615	255.962270	256.065815	259.561221	259.731919	272.312557	272.527563	276.092613	276.193382	286.546083	286.689305	288.195002	288.301442	302.119928	302.273696	304.766744	304.917385	304.980935	305.036939	312.659114	312.793467	322.622850	322.723415	363.693868	363.914016	365.200317	365.300999	365.475399	365.616551	365.710771	365.946517	366.623324	366.723866	366.821921	366.922597	366.998188	367.187870	368.180984	368.281743	373.498621	373.665027	373.674232	373.796286	374.411281	374.511791	400.765068	400.880935	403.599436	403.761538	406.867795	407.012703	408.368881	408.529537	418.558713	418.659555	420.625050	420.726026	425.059426	425.186570	461.740696	461.840868	513.221695	513.322465	513.325058	513.443949	519.943531	520.043931	537.276309	537.383611	539.447859	539.548636	553.403669	553.503871	553.597133	553.714508	560.679237	561.006337	568.213483	568.314195	578.521710	578.622514	595.590975	595.691615	601.032924	601.132925	601.151491	601.252210	602.376591	602.477405	604.478761	604.578853	607.642858	607.743751	607.883866	608.009021	615.627198	616.183617	616.992329	617.093780	620.122822	620.595113	620.672280	621.289333	621.665863	621.766839	
Events
1	0.04320006	4.954219E-012	1.765422E-011	1	0.000000E+000
1	0.04326622	1.765422E-011	4.954219E-012	0	0.000000E+000
1	0.04836395	4.954219E-012	1.765422E-011	1	0.000000E+000
1	0.04842457	1.765422E-011	4.954219E-012	0	0.000000E+000
1	0.04854951	4.954219E-012	1.765422E-011	1	0.000000E+000
1	0.04857694	1.765422E-011	4.954219E-012	0	0.000000E+000
1	0.04872308	4.954219E-012	1.765422E-011	1	0.000000E+000
1	0.04878575	1.765422E-011	4.954219E-012	0	0.000000E+000
1	0.05025251	4.954219E-012	1.765422E-011	1	0.000000E+000
1	0.05048842	1.765422E-011	4.954219E-012	0	0.000000E+000
1	0.05225457	4.954219E-012	1.765422E-011	1	0.000000E+000
1	0.05228271	1.765422E-011	4.954219E-012	0	0.000000E+000
1	0.05305541	4.954219E-012	1.765422E-011	1	0.000000E+000
1	0.05324638	1.765422E-011	4.954219E-012	0	0.000000E+000
1	0.05384868	4.954219E-012	1.765422E-011	1	0.000000E+000
1	0.05402837	1.765422E-011	4.954219E-012	0	0.000000E+000
1	0.05427963	4.954219E-012	1.765422E-011	1	0.000000E+000
1	0.05440905	1.765422E-011	4.954219E-012	0	0.000000E+000
1	0.05531044	4.954219E-012	1.765422E-011	1	0.000000E+000
1	0.05534419	1.765422E-011	4.954219E-012	0	0.000000E+000
1	0.06727505	4.954219E-012	1.765422E-011	1	0.000000E+000
1	0.06734348	1.765422E-011	4.954219E-012	0	0.000000E+000
1	0.06748154	4.954219E-012	1.765422E-011	1	0.000000E+000
1	0.06771139	1.765422E-011	4.954219E-012	0	0.000000E+000
1	0.06796573	4.954219E-012	1.765422E-011	1	0.000000E+000
1	0.06803293	1.765422E-011	4.954219E-012	0	0.000000E+000
1	0.06904565	4.954219E-012	1.765422E-011	1	0.000000E+000
1	0.06905921	1.765422E-011	4.954219E-012	0	0.000000E+000
1	0.07079578	4.954219E-012	1.765422E-011	1	0.000000E+000
1	0.07080884	1.765422E-011	4.954219E-012	0	0.000000E+000
1	0.07383939	4.954219E-012	1.765422E-011	1	0.000000E+000
1	0.07390267	1.765422E-011	4.954219E-012	0	0.000000E+000
1	0.08106163	4.954219E-012	1.765422E-011	1	0.000000E+000
1	0.08121270	1.765422E-011	4.954219E-012	0	0.000000E+000
1	0.08293020	4.954219E-012	1.765422E-011	1	0.000000E+000
1	0.08296738	1.765422E-011	4.954219E-012	0	0.000000E+000
1	0.08517027	4.954219E-012	1.765422E-011	1	0.000000E+000
1	0.08518628	1.765422E-011	4.954219E-012	0	0.000000E+000
1	0.08609523	4.954219E-012	1.765422E-011	1	0.000000E+000
1	0.08619675	1.765422E-011	4.954219E-012	0	0.000000E+000
1	0.08859166	4.954219E-012	1.765422E-011	1	0.000000E+000
1	0.08884995	1.765422E-011	4.954219E-012	0	0.000000E+000
1	0.08887885	4.954219E-012	1.765422E-011	1	0.000000E+000
1	0.08892664	1.765422E-011	4.954219E-012	0	0.000000E+000
1	0.08976062	4.954219E-012	1.765422E-011	1	0.000000E+000
1	0.08981858	1.765422E-011	4.954219E-012	0	0.000000E+000
1	0.09161336	4.954219E-012	1.765422E-011	1	0.000000E+000
1	0.09169652	1.765422E-011	4.954219E-012	0	0.000000E+000
1	0.09393771	4.954219E-012	1.765422E-011	1	0.000000E+000
1	0.09407406	1.765422E-011	4.954219E-012	0	0.000000E+000
1	0.09606219	4.954219E-012	1.765422E-011	1	0.000000E+000
1	0.09606990	1.765422E-011	4.954219E-012	0	0.000000E+000
1	0.09614056	4.954219E-012	1.765422E-011	1	0.000000E+000
1	0.09622915	1.765422E-011	4.954219E-012	0	0.000000E+000
1	0.09956986	4.954219E-012	1.765422E-011	1	0.000000E+000
1	0.09960026	1.765422E-011	4.954219E-012	0	0.000000E+000
1	0.10059983	4.954219E-012	1.765422E-011	1	0.000000E+000
1	0.10075033	1.765422E-011	4.954219E-012	0	0.000000E+000
1	0.10234160	4.954219E-012	1.765422E-011	1	0.000000E+000
1	0.10248817	1.765422E-011	4.954219E-012	0	0.000000E+000
1	0.10311556	4.954219E-012	1.765422E-011	1	0.000000E+000
1	0.10317089	1.765422E-011	4.954219E-012	0	0.000000E+000
1	0.10464603	4.954219E-012	1.765422E-011	1	0.000000E+000
1	0.10468814	1.765422E-011	4.954219E-012	0	0.000000E+000
1	0.10472772	4.954219E-012	1.765422E-011	1	0.000000E+000
1	0.10535681	1.765422E-011	4.954219E-012	0	0.000000E+000
1	0.10613121	4.954219E-012	1.765422E-011	1	0.000000E+000
1	0.10615960	1.765422E-011	4.954219E-012	0	0.000000E+000
1	0.10872250	4.954219E-012	1.765422E-011	1	0.000000E+000
1	0.10876861	1.765422E-011	4.954219E-012	0	0.000000E+000
1	0.11519146	4.954219E-012	1.765422E-011	1	0.000000E+000
1	0.11524120	1.765422E-011	4.954219E-012	0	0.000000E+000
1	0.11545099	4.954219E-012	1.765422E-011	1	0.000000E+000
1	0.11572146	1.765422E-011	4.954219E-012	0	0.000000E+000
1	0.11607421	4.954219E-012	1.765422E-011	1	0.000000E+000
1	0.11613587	1.765422E-011	4.954219E-012	0	0.000000E+000
1	0.11754731	4.954219E-012	1.765422E-011	1	0.000000E+000
1	0.11757524	1.765422E-011	4.954219E-012	0	0.000000E+000
1	0.12000317	4.954219E-012	1.765422E-011	1	0.000000E+000
1	0.12022270	1.765422E-011	4.954219E-012	0	0.000000E+000
1	0.12031984	4.954219E-012	1.765422E-011	1	0.000000E+000
1	0.12060263	1.765422E-011	4.954219E-012	0	0.000000E+000
1	0.12077218	4.954219E-012	1.765422E-011	1	0.000000E+000
1	0.12085760	1.765422E-011	4.954219E-012	0	0.000000E+000
1	0.12127732	4.954219E-012	1.765422E-011	1	0.000000E+000
1	0.12135697	1.765422E-011	4.954219E-012	0	0.000000E+000
1	0.12372026	4.954219E-012	1.765422E-011	1	0.000000E+000
1	0.12402514	1.765422E-011	4.954219E-012	0	0.000000E+000
1	0.78184888	5.041521E-012	1.774152E-011	1	0.000000E+000
1	0.78193162	1.774152E-011	5.041521E-012	0	0.000000E+000
1	0.78245750	5.041521E-012	1.774152E-011	1	0.000000E+000
1	0.78267443	1.774152E-011	5.041521E-012	0	0.000000E+000
1	0.78283006	5.041521E-012	1.774152E-011	1	0.000000E+000
1	0.78290869	1.774152E-011	5.041521E-012	0	0.000000E+000
1	0.78769555	5.041521E-012	1.774152E-011	1	0.000000E+000
1	0.78786409	1.774152E-011	5.041521E-012	0	0.000000E+000
1	0.79059114	5.041521E-012	1.774152E-011	1	0.000000E+000
1	0.79062908	1.774152E-011	5.041521E-012	0	0.000000E+000
1	0.79933518	5.041521E-012	1.774152E-011	1	0.000000E+000
1	0.79958891	1.774152E-011	5.041521E-012	0	0.000000E+000
1	0.79966876	5.041521E-012	1.774152E-011	1	0.000000E+000
1	0.79990715	1.774152E-011	5.041521E-012	0	0.000000E+000
1	0.80349335	5.041521E-012	1.774152E-011	1	0.000000E+000
1	0.80359623	1.774152E-011	5.041521E-012	0	0.000000E+000
1	0.80530578	5.041521E-012	1.774152E-011	1	0.000000E+000
1	0.80548863	1.774152E-011	5.041521E-012	0	0.000000E+000
1	0.81029518	5.041521E-012	1.774152E-011	1	0.000000E+000
1	0.81036269	1.774152E-011	5.041521E-012	0	0.000000E+000
1	0.81143077	5.041521E-012	1.774152E-011	1	0.000000E+000
1	0.81165205	1.774152E-011	5.041521E-012	0	0.000000E+000
1	0.81166204	5.041521E-012	1.774152E-011	1	0.000000E+000
1	0.81170157	1.774152E-011	5.041521E-012	0	0.000000E+000
1	0.81419077	5.041521E-012	1.774152E-011	1	0.000000E+000
1	0.81420544	1.774152E-011	5.041521E-012	0	0.000000E+000
1	0.81592256	5.041521E-012	1.774152E-011	1	0.000000E+000
1	0.81596705	1.774152E-011	5.041521E-012	0	0.000000E+000
1	0.82393444	5.041521E-012	1.774152E-011	1	0.000000E+000
1	0.82417680	1.774152E-011	5.041521E-012	0	0.000000E+000
1	0.82600142	5.041521E-012	1.774152E-011	1	0.000000E+000
1	0.82608363	1.774152E-011	5.041521E-012	0	0.000000E+000
1	0.82622318	5.041521E-012	1.774152E-011	1	0.000000E+000
1	0.82644602	1.774152E-011	5.041521E-012	0	0.000000E+000
1	2.06533253	4.966699E-012	1.766670E-011	1	0.000000E+000
1	2.06542279	1.766670E-011	4.966699E-012	0	0.000000E+000
1	2.07659142	4.966699E-012	1.766670E-011	1	0.000000E+000
1	2.07665159	1.766670E-011	4.966699E-012	0	0.000000E+000
1	2.07740004	4.966699E-012	1.766670E-011	1	0.000000E+000
1	2.07757996	1.766670E-011	4.966699E-012	0	0.000000E+000
1	2.07921838	4.966699E-012	1.766670E-011	1	0.000000E+000
1	2.07956324	1.766670E-011	4.966699E-012	0	0.000000E+000
1	2.07957022	4.966699E-012	1.766670E-011	1	0.000000E+000
1	2.07963792	1.766670E-011	4.966699E-012	0	0.000000E+000
1	2.08056469	4.966699E-012	1.766670E-011	1	0.000000E+000
1	2.08073755	1.766670E-011	4.966699E-012	0	0.000000E+000
1	2.08201246	4.966699E-012	1.766670E-011	1	0.000000E+000
1	2.08214664	1.766670E-011	4.966699E-012	0	0.000000E+000
1	2.08308294	4.966699E-012	1.766670E-011	1	0.000000E+000
1	2.08318629	1.766670E-011	4.966699E-012	0	0.000000E+000
1	2.08369120	4.966699E-012	1.766670E-011	1	0.000000E+000
1	2.08373798	1.766670E-011	4.966699E-012	0	0.000000E+000
1	2.08374231	4.966699E-012	1.766670E-011	1	0.000000E+000
1	2.08377743	1.766670E-011	4.966699E-012	0	0.000000E+000
1	2.08470695	4.966699E-012	1.766670E-011	1	0.000000E+000
1	2.08475088	1.766670E-011	4.966699E-012	0	0.000000E+000
1	2.08821583	4.966699E-012	1.766670E-011	1	0.000000E+000
1	2.08845033	1.766670E-011	4.966699E-012	0	0.000000E+000
1	2.08954719	4.966699E-012	1.766670E-011	1	0.000000E+000
1	2.08984610	1.766670E-011	4.966699E-012	0	0.000000E+000
1	2.09141627	4.966699E-012	1.766670E-011	1	0.000000E+000
1	2.09145596	1.766670E-011	4.966699E-012	0	0.000000E+000
1	2.09238504	4.966699E-012	1.766670E-011	1	0.000000E+000
1	2.09257681	1.766670E-011	4.966699E-012	0	0.000000E+000
1	2.79517496	5.072250E-012	1.777225E-011	1	0.000000E+000
1	2.79554094	1.777225E-011	5.072250E-012	0	0.000000E+000
1	2.79894212	5.072250E-012	1.777225E-011	1	0.000000E+000
1	2.79902192	1.777225E-011	5.072250E-012	0	0.000000E+000
1	2.80216373	5.072250E-012	1.777225E-011	1	0.000000E+000
1	2.80226082	1.777225E-011	5.072250E-012	0	0.000000E+000
1	2.80642493	5.072250E-012	1.777225E-011	1	0.000000E+000
1	2.80651302	1.777225E-011	5.072250E-012	0	0.000000E+000
1	2.80783468	5.072250E-012	1.777225E-011	1	0.000000E+000
1	2.80798877	1.777225E-011	5.072250E-012	0	0.000000E+000
1	2.80858769	5.072250E-012	1.777225E-011	1	0.000000E+000
1	2.80875434	1.777225E-011	5.072250E-012	0	0.000000E+000
1	2.80995810	5.072250E-012	1.777225E-011	1	0.000000E+000
1	2.81005057	1.777225E-011	5.072250E-012	0	0.000000E+000
1	2.81008611	5.072250E-012	1.777225E-011	1	0.000000E+000
1	2.81036568	1.777225E-011	5.072250E-012	0	0.000000E+000
1	2.81157184	5.072250E-012	1.777225E-011	1	0.000000E+000
1	2.81169268	1.777225E-011	5.072250E-012	0	0.000000E+000
1	2.81263133	5.072250E-012	1.777225E-011	1	0.000000E+000
1	2.81271506	1.777225E-011	5.072250E-012	0	0.000000E+000
1	2.81391524	5.072250E-012	1.777225E-011	1	0.000000E+000
1	2.81401541	1.777225E-011	5.072250E-012	0	0.000000E+000
1	2.81406694	5.072250E-012	1.777225E-011	1	0.000000E+000
1	2.81409674	1.777225E-011	5.072250E-012	0	0.000000E+000
1	2.81471038	5.072250E-012	1.777225E-011	1	0.000000E+000
1	2.81475943	1.777225E-011	5.072250E-012	0	0.000000E+000
1	2.81504854	5.072250E-012	1.777225E-011	1	0.000000E+000
1	2.81508269	1.777225E-011	5.072250E-012	0	0.000000E+000
1	2.81622230	5.072250E-012	1.777225E-011	1	0.000000E+000
1	2.81625121	1.777225E-011	5.072250E-012	0	0.000000E+000
1	2.81876534	5.072250E-012	1.777225E-011	1	0.000000E+000
1	2.81888389	1.777225E-011	5.072250E-012	0	0.000000E+000
1	2.81981907	5.072250E-012	1.777225E-011	1	0.000000E+000
1	2.82012635	1.777225E-011	5.072250E-012	0	0.000000E+000
1	2.82018395	5.072250E-012	1.777225E-011	1	0.000000E+000
1	2.82024662	1.777225E-011	5.072250E-012	0	0.000000E+000
1	2.82189926	5.072250E-012	1.777225E-011	1	0.000000E+000
1	2.82199960	1.777225E-011	5.072250E-012	0	0.000000E+000
1	2.82745026	5.072250E-012	1.777225E-011	1	0.000000E+000
1	2.82748075	1.777225E-011	5.072250E-012	0	0.000000E+000
1	2.83163812	5.072250E-012	1.777225E-011	1	0.000000E+000
1	2.83186127	1.777225E-011	5.072250E-012	0	0.000000E+000
1	2.83189062	5.072250E-012	1.777225E-011	1	0.000000E+000
1	2.83224646	1.777225E-011	5.072250E-012	0	0.000000E+000
1	2.83239292	5.072250E-012	1.777225E-011	1	0.000000E+000
1	2.83246295	1.777225E-011	5.072250E-012	0	0.000000E+000
1	2.83299759	5.072250E-012	1.777225E-011	1	0.000000E+000
1	2.83312972	1.777225E-011	5.072250E-012	0	0.000000E+000
1	2.83610870	5.072250E-012	1.777225E-011	1	0.000000E+000
1	2.83623165	1.777225E-011	5.072250E-012	0	0.000000E+000
1	2.83872078	5.072250E-012	1.777225E-011	1	0.000000E+000
1	2.83875105	1.777225E-011	5.072250E-012	0	0.000000E+000
1	2.84031676	5.072250E-012	1.777225E-011	1	0.000000E+000
1	2.84038443	1.777225E-011	5.072250E-012	0	0.000000E+000
1	2.84107285	5.072250E-012	1.777225E-011	1	0.000000E+000
1	2.84109122	1.777225E-011	5.072250E-012	0	0.000000E+000
1	2.84141395	5.072250E-012	1.777225E-011	1	0.000000E+000
1	2.84173154	1.777225E-011	5.072250E-012	0	0.000000E+000
1	2.84290239	5.072250E-012	1.777225E-011	1	0.000000E+000
1	2.84294186	1.777225E-011	5.072250E-012	0	0.000000E+000
1	2.84308269	5.072250E-012	1.777225E-011	1	0.000000E+000
1	2.84316053	1.777225E-011	5.072250E-012	0	0.000000E+000
1	2.84376391	5.072250E-012	1.777225E-011	1	0.000000E+000
1	2.84378091	1.777225E-011	5.072250E-012	0	0.000000E+000
1	2.85420729	5.072250E-012	1.777225E-011	1	0.000000E+000
1	2.85428453	1.777225E-011	5.072250E-012	0	0.000000E+000
1	2.85506290	5.072250E-012	1.777225E-011	1	0.000000E+000
1	2.85511210	1.777225E-011	5.072250E-012	0	0.000000E+000
1	2.85613852	5.072250E-012	1.777225E-011	1	0.000000E+000
1	2.85618100	1.777225E-011	5.072250E-012	0	0.000000E+000
1	2.85624951	5.072250E-012	1.777225E-011	1	0.000000E+000
1	2.85643274	1.777225E-011	5.072250E-012	0	0.000000E+000
1	2.85730848	5.072250E-012	1.777225E-011	1	0.000000E+000
1	2.85751925	1.777225E-011	5.072250E-012	0	0.000000E+000
1	2.85913810	5.072250E-012	1.777225E-011	1	0.000000E+000
1	2.85941533	1.777225E-011	5.072250E-012	0	0.000000E+000
1	2.86138742	5.072250E-012	1.777225E-011	1	0.000000E+000
1	2.86151381	1.777225E-011	5.072250E-012	0	0.000000E+000
1	2.86635820	5.072250E-012	1.777225E-011	1	0.000000E+000
1	2.86639732	1.777225E-011	5.072250E-012	0	0.000000E+000
1	2.86658863	5.072250E-012	1.777225E-011	1	0.000000E+000
1	2.86667793	1.777225E-011	5.072250E-012	0	0.000000E+000
1	2.86819515	5.072250E-012	1.777225E-011	1	0.000000E+000
1	2.86831254	1.777225E-011	5.072250E-012	0	0.000000E+000
1	2.86873070	5.072250E-012	1.777225E-011	1	0.000000E+000
1	2.86873715	1.777225E-011	5.072250E-012	0	0.000000E+000
1	2.87052781	5.072250E-012	1.777225E-011	1	0.000000E+000
1	2.87055707	1.777225E-011	5.072250E-012	0	0.000000E+000
1	2.87197998	5.072250E-012	1.777225E-011	1	0.000000E+000
1	2.87201938	1.777225E-011	5.072250E-012	0	0.000000E+000
1	2.87409055	5.072250E-012	1.777225E-011	1	0.000000E+000
1	2.87414313	1.777225E-011	5.072250E-012	0	0.000000E+000
1	2.87422114	5.072250E-012	1.777225E-011	1	0.000000E+000
1	2.87422831	1.777225E-011	5.072250E-012	0	0.000000E+000
1	2.87436234	5.072250E-012	1.777225E-011	1	0.000000E+000
1	2.87441731	1.777225E-011	5.072250E-012	0	0.000000E+000
1	2.87443258	5.072250E-012	1.777225E-011	1	0.000000E+000
1	2.87446941	1.777225E-011	5.072250E-012	0	0.000000E+000
1	2.87702489	5.072250E-012	1.777225E-011	1	0.000000E+000
1	2.87722971	1.777225E-011	5.072250E-012	0	0.000000E+000
1	2.87728750	5.072250E-012	1.777225E-011	1	0.000000E+000
1	2.87735615	1.777225E-011	5.072250E-012	0	0.000000E+000
1	2.87796898	5.072250E-012	1.777225E-011	1	0.000000E+000
1	2.87802579	1.777225E-011	5.072250E-012	0	0.000000E+000
1	2.87826010	5.072250E-012	1.777225E-011	1	0.000000E+000
1	2.87834574	1.777225E-011	5.072250E-012	0	0.000000E+000
1	2.87876908	5.072250E-012	1.777225E-011	1	0.000000E+000
1	2.87879912	1.777225E-011	5.072250E-012	0	0.000000E+000
1	2.88146235	5.072250E-012	1.777225E-011	1	0.000000E+000
1	2.88146968	1.777225E-011	5.072250E-012	0	0.000000E+000
1	2.88157482	5.072250E-012	1.777225E-011	1	0.000000E+000
1	2.88159387	1.777225E-011	5.072250E-012	0	0.000000E+000
1	2.88168611	5.072250E-012	1.777225E-011	1	0.000000E+000
1	2.88184564	1.777225E-011	5.072250E-012	0	0.000000E+000
1	2.88216664	5.072250E-012	1.777225E-011	1	0.000000E+000
1	2.88220795	1.777225E-011	5.072250E-012	0	0.000000E+000
1	2.88228787	5.072250E-012	1.777225E-011	1	0.000000E+000
1	2.88237602	1.777225E-011	5.072250E-012	0	0.000000E+000
1	2.88295240	5.072250E-012	1.777225E-011	1	0.000000E+000
1	2.88302771	1.777225E-011	5.072250E-012	0	0.000000E+000
1	2.88453057	5.072250E-012	1.777225E-011	1	0.000000E+000
1	2.88460647	1.777225E-011	5.072250E-012	0	0.000000E+000
1	2.88548754	5.072250E-012	1.777225E-011	1	0.000000E+000
1	2.88561279	1.777225E-011	5.072250E-012	0	0.000000E+000
1	2.88810463	5.072250E-012	1.777225E-011	1	0.000000E+000
1	2.88820158	1.777225E-011	5.072250E-012	0	0.000000E+000
1	2.88857657	5.072250E-012	1.777225E-011	1	0.000000E+000
1	2.88863195	1.777225E-011	5.072250E-012	0	0.000000E+000
1	2.89992463	5.072250E-012	1.777225E-011	1	0.000000E+000
1	2.89997523	1.777225E-011	5.072250E-012	0	0.000000E+000
1	2.90141985	5.072250E-012	1.777225E-011	1	0.000000E+000
1	2.90147146	1.777225E-011	5.072250E-012	0	0.000000E+000
1	2.90160891	5.072250E-012	1.777225E-011	1	0.000000E+000
1	2.90163101	1.777225E-011	5.072250E-012	0	0.000000E+000
1	2.90288941	5.072250E-012	1.777225E-011	1	0.000000E+000
1	2.90300468	1.777225E-011	5.072250E-012	0	0.000000E+000
1	2.90565466	5.072250E-012	1.777225E-011	1	0.000000E+000
1	2.90591658	1.777225E-011	5.072250E-012	0	0.000000E+000
1	2.90751350	5.072250E-012	1.777225E-011	1	0.000000E+000
1	2.90759509	1.777225E-011	5.072250E-012	0	0.000000E+000
1	2.90910817	5.072250E-012	1.777225E-011	1	0.000000E+000
1	2.90915798	1.777225E-011	5.072250E-012	0	0.000000E+000
1	2.90977743	5.072250E-012	1.777225E-011	1	0.000000E+000
1	2.90991265	1.777225E-011	5.072250E-012	0	0.000000E+000
1	3.03233493	4.805335E-012	1.750533E-011	1	0.000000E+000
1	3.03236888	1.750533E-011	4.805335E-012	0	0.000000E+000
1	3.03381634	4.805335E-012	1.750533E-011	1	0.000000E+000
1	3.03383598	1.750533E-011	4.805335E-012	0	0.000000E+000
1	3.03574488	4.805335E-012	1.750533E-011	1	0.000000E+000
1	3.03577536	1.750533E-011	4.805335E-012	0	0.000000E+000
1	3.03936114	4.805335E-012	1.750533E-011	1	0.000000E+000
1	3.03952792	1.750533E-011	4.805335E-012	0	0.000000E+000
1	3.04016716	4.805335E-012	1.750533E-011	1	0.000000E+000
1	3.04021766	1.750533E-011	4.805335E-012	0	0.000000E+000
1	3.04151465	4.805335E-012	1.750533E-011	1	0.000000E+000
1	3.04175684	1.750533E-011	4.805335E-012	0	0.000000E+000
1	3.04421567	4.805335E-012	1.750533E-011	1	0.000000E+000
1	3.04426315	1.750533E-011	4.805335E-012	0	0.000000E+000
1	3.04432773	4.805335E-012	1.750533E-011	1	0.000000E+000
1	3.04440214	1.750533E-011	4.805335E-012	0	0.000000E+000
1	3.04508725	4.805335E-012	1.750533E-011	1	0.000000E+000
1	3.04512254	1.750533E-011	4.805335E-012	0	0.000000E+000
1	3.04649924	4.805335E-012	1.750533E-011	1	0.000000E+000
1	3.04651261	1.750533E-011	4.805335E-012	0	0.000000E+000
1	3.04732796	4.805335E-012	1.750533E-011	1	0.000000E+000
1	3.04761117	1.750533E-011	4.805335E-012	0	0.000000E+000
1	3.04802518	4.805335E-012	1.750533E-011	1	0.000000E+000
1	3.04812399	1.750533E-011	4.805335E-012	0	0.000000E+000
1	3.04867509	4.805335E-012	1.750533E-011	1	0.000000E+000
1	3.04869656	1.750533E-011	4.805335E-012	0	0.000000E+000
1	3.05000010	4.805335E-012	1.750533E-011	1	0.000000E+000
1	3.05002986	1.750533E-011	4.805335E-012	0	0.000000E+000
1	3.05373559	4.805335E-012	1.750533E-011	1	0.000000E+000
1	3.05375634	1.750533E-011	4.805335E-012	0	0.000000E+000
1	3.05636361	4.805335E-012	1.750533E-011	1	0.000000E+000
1	3.05654072	1.750533E-011	4.805335E-012	0	0.000000E+000
1	3.05962239	4.805335E-012	1.750533E-011	1	0.000000E+000
1	3.05962884	1.750533E-011	4.805335E-012	0	0.000000E+000
1	3.89960615	4.932124E-012	1.763212E-011	1	0.000000E+000
1	3.89980910	1.763212E-011	4.932124E-012	0	0.000000E+000
1	3.90277855	4.932124E-012	1.763212E-011	1	0.000000E+000
1	3.90286063	1.763212E-011	4.932124E-012	0	0.000000E+000
1	3.90401960	4.932124E-012	1.763212E-011	1	0.000000E+000
1	3.90420629	1.763212E-011	4.932124E-012	0	0.000000E+000
1	3.90836161	4.932124E-012	1.763212E-011	1	0.000000E+000
1	3.90847321	1.763212E-011	4.932124E-012	0	0.000000E+000
1	3.90893294	4.932124E-012	1.763212E-011	1	0.000000E+000
1	3.90896750	1.763212E-011	4.932124E-012	0	0.000000E+000
1	3.91109199	4.932124E-012	1.763212E-011	1	0.000000E+000
1	3.91129367	1.763212E-011	4.932124E-012	0	0.000000E+000
1	3.91306398	4.932124E-012	1.763212E-011	1	0.000000E+000
1	3.91326914	1.763212E-011	4.932124E-012	0	0.000000E+000
1	3.91558234	4.932124E-012	1.763212E-011	1	0.000000E+000
1	3.91573176	1.763212E-011	4.932124E-012	0	0.000000E+000
1	3.91596488	4.932124E-012	1.763212E-011	1	0.000000E+000
1	3.91609345	1.763212E-011	4.932124E-012	0	0.000000E+000
1	3.91687327	4.932124E-012	1.763212E-011	1	0.000000E+000
1	3.91689612	1.763212E-011	4.932124E-012	0	0.000000E+000
1	3.92111734	4.932124E-012	1.763212E-011	1	0.000000E+000
1	3.92115404	1.763212E-011	4.932124E-012	0	0.000000E+000
1	3.92535215	4.932124E-012	1.763212E-011	1	0.000000E+000
1	3.92554270	1.763212E-011	4.932124E-012	0	0.000000E+000
1	3.92595677	4.932124E-012	1.763212E-011	1	0.000000E+000
1	3.92600585	1.763212E-011	4.932124E-012	0	0.000000E+000
1	3.92701855	4.932124E-012	1.763212E-011	1	0.000000E+000
1	3.92711859	1.763212E-011	4.932124E-012	0	0.000000E+000
1	3.92988417	4.932124E-012	1.763212E-011	1	0.000000E+000
1	3.92990402	1.763212E-011	4.932124E-012	0	0.000000E+000
1	3.93050433	4.932124E-012	1.763212E-011	1	0.000000E+000
1	3.93054287	1.763212E-011	4.932124E-012	0	0.000000E+000
1	3.93266364	4.932124E-012	1.763212E-011	1	0.000000E+000
1	3.93299702	1.763212E-011	4.932124E-012	0	0.000000E+000
1	3.93417334	4.932124E-012	1.763212E-011	1	0.000000E+000
1	3.93420578	1.763212E-011	4.932124E-012	0	0.000000E+000
1	3.93509437	4.932124E-012	1.763212E-011	1	0.000000E+000
1	3.93515627	1.763212E-011	4.932124E-012	0	0.000000E+000
1	3.93563220	4.932124E-012	1.763212E-011	1	0.000000E+000
1	3.93571580	1.763212E-011	4.932124E-012	0	0.000000E+000
1	3.93792537	4.932124E-012	1.763212E-011	1	0.000000E+000
1	3.93805967	1.763212E-011	4.932124E-012	0	0.000000E+000
1	3.93878395	4.932124E-012	1.763212E-011	1	0.000000E+000
1	3.93886323	1.763212E-011	4.932124E-012	0	0.000000E+000
1	3.94049421	4.932124E-012	1.763212E-011	1	0.000000E+000
1	3.94053803	1.763212E-011	4.932124E-012	0	0.000000E+000
1	3.94289447	4.932124E-012	1.763212E-011	1	0.000000E+000
1	3.94295658	1.763212E-011	4.932124E-012	0	0.000000E+000
1	3.94427240	4.932124E-012	1.763212E-011	1	0.000000E+000
1	3.94435812	1.763212E-011	4.932124E-012	0	0.000000E+000
1	3.95043658	4.932124E-012	1.763212E-011	1	0.000000E+000
1	3.95052654	1.763212E-011	4.932124E-012	0	0.000000E+000
1	3.95308213	4.932124E-012	1.763212E-011	1	0.000000E+000
1	3.95309377	1.763212E-011	4.932124E-012	0	0.000000E+000
1	3.95919387	4.932124E-012	1.763212E-011	1	0.000000E+000
1	3.95932478	1.763212E-011	4.932124E-012	0	0.000000E+000
1	3.96303499	4.932124E-012	1.763212E-011	1	0.000000E+000
1	3.96321900	1.763212E-011	4.932124E-012	0	0.000000E+000
1	3.96481848	4.932124E-012	1.763212E-011	1	0.000000E+000
1	3.96488986	1.763212E-011	4.932124E-012	0	0.000000E+000
1	3.96640421	4.932124E-012	1.763212E-011	1	0.000000E+000
1	3.96643074	1.763212E-011	4.932124E-012	0	0.000000E+000
1	3.96663621	4.932124E-012	1.763212E-011	1	0.000000E+000
1	3.96670084	1.763212E-011	4.932124E-012	0	0.000000E+000
1	3.96868841	4.932124E-012	1.763212E-011	1	0.000000E+000
1	3.96896418	1.763212E-011	4.932124E-012	0	0.000000E+000
1	3.97669260	4.932124E-012	1.763212E-011	1	0.000000E+000
1	3.97679225	1.763212E-011	4.932124E-012	0	0.000000E+000
1	3.97777743	4.932124E-012	1.763212E-011	1	0.000000E+000
1	3.97804393	1.763212E-011	4.932124E-012	0	0.000000E+000
1	3.97843355	4.932124E-012	1.763212E-011	1	0.000000E+000
1	3.97848757	1.763212E-011	4.932124E-012	0	0.000000E+000
1	3.98315018	4.932124E-012	1.763212E-011	1	0.000000E+000
1	3.98320223	1.763212E-011	4.932124E-012	0	0.000000E+000
1	3.98321834	4.932124E-012	1.763212E-011	1	0.000000E+000
1	3.98335184	1.763212E-011	4.932124E-012	0	0.000000E+000
1	3.98472942	4.932124E-012	1.763212E-011	1	0.000000E+000
1	3.98490618	1.763212E-011	4.932124E-012	0	0.000000E+000
1	3.98494950	4.932124E-012	1.763212E-011	1	0.000000E+000
1	3.98516893	1.763212E-011	4.932124E-012	0	0.000000E+000
1	3.98537697	4.932124E-012	1.763212E-011	1	0.000000E+000
1	3.98550557	1.763212E-011	4.932124E-012	0	0.000000E+000
1	3.98686621	4.932124E-012	1.763212E-011	1	0.000000E+000
1	3.98706329	1.763212E-011	4.932124E-012	0	0.000000E+000
1	3.98718024	4.932124E-012	1.763212E-011	1	0.000000E+000
1	3.98722934	1.763212E-011	4.932124E-012	0	0.000000E+000
1	3.98764443	4.932124E-012	1.763212E-011	1	0.000000E+000
1	3.98774523	1.763212E-011	4.932124E-012	0	0.000000E+000
1	3.98824413	4.932124E-012	1.763212E-011	1	0.000000E+000
1	3.98839975	1.763212E-011	4.932124E-012	0	0.000000E+000
1	3.99165985	4.932124E-012	1.763212E-011	1	0.000000E+000
1	3.99192255	1.763212E-011	4.932124E-012	0	0.000000E+000
1	3.99227648	4.932124E-012	1.763212E-011	1	0.000000E+000
1	3.99231764	1.763212E-011	4.932124E-012	0	0.000000E+000
1	3.99359810	4.932124E-012	1.763212E-011	1	0.000000E+000
1	3.99363273	1.763212E-011	4.932124E-012	0	0.000000E+000
1	3.99959664	4.932124E-012	1.763212E-011	1	0.000000E+000
1	3.99965276	1.763212E-011	4.932124E-012	0	0.000000E+000
1	4.00122437	4.932124E-012	1.763212E-011	1	0.000000E+000
1	4.00138116	1.763212E-011	4.932124E-012	0	0.000000E+000
1	4.00157421	4.932124E-012	1.763212E-011	1	0.000000E+000
1	4.00164347	1.763212E-011	4.932124E-012	0	0.000000E+000
1	4.00208239	4.932124E-012	1.763212E-011	1	0.000000E+000
1	4.00209415	1.763212E-011	4.932124E-012	0	0.000000E+000
1	4.00301237	4.932124E-012	1.763212E-011	1	0.000000E+000
1	4.00303776	1.763212E-011	4.932124E-012	0	0.000000E+000
1	4.00477846	4.932124E-012	1.763212E-011	1	0.000000E+000
1	4.00479479	1.763212E-011	4.932124E-012	0	0.000000E+000
1	4.00508127	4.932124E-012	1.763212E-011	1	0.000000E+000
1	4.00521527	1.763212E-011	4.932124E-012	0	0.000000E+000
1	4.00619467	4.932124E-012	1.763212E-011	1	0.000000E+000
1	4.00623967	1.763212E-011	4.932124E-012	0	0.000000E+000
1	4.00741755	4.932124E-012	1.763212E-011	1	0.000000E+000
1	4.00752625	1.763212E-011	4.932124E-012	0	0.000000E+000
1	4.00829641	4.932124E-012	1.763212E-011	1	0.000000E+000
1	4.00833074	1.763212E-011	4.932124E-012	0	0.000000E+000
1	4.01085596	4.932124E-012	1.763212E-011	1	0.000000E+000
1	4.01090017	1.763212E-011	4.932124E-012	0	0.000000E+000
1	4.01111251	4.932124E-012	1.763212E-011	1	0.000000E+000
1	4.01150505	1.763212E-011	4.932124E-012	0	0.000000E+000
1	4.01437418	4.932124E-012	1.763212E-011	1	0.000000E+000
1	4.01452485	1.763212E-011	4.932124E-012	0	0.000000E+000
1	4.01616276	4.932124E-012	1.763212E-011	1	0.000000E+000
1	4.01629560	1.763212E-011	4.932124E-012	0	0.000000E+000
1	4.03081271	4.932124E-012	1.763212E-011	1	0.000000E+000
1	4.03096627	1.763212E-011	4.932124E-012	0	0.000000E+000
1	4.03712851	4.932124E-012	1.763212E-011	1	0.000000E+000
1	4.03725833	1.763212E-011	4.932124E-012	0	0.000000E+000
1	4.04081588	4.932124E-012	1.763212E-011	1	0.000000E+000
1	4.04088425	1.763212E-011	4.932124E-012	0	0.000000E+000
1	4.04400326	4.932124E-012	1.763212E-011	1	0.000000E+000
1	4.04408776	1.763212E-011	4.932124E-012	0	0.000000E+000
1	4.04633471	4.932124E-012	1.763212E-011	1	0.000000E+000
1	4.04645167	1.763212E-011	4.932124E-012	0	0.000000E+000
1	4.04695205	4.932124E-012	1.763212E-011	1	0.000000E+000
1	4.04709299	1.763212E-011	4.932124E-012	0	0.000000E+000
1	4.88702860	5.035937E-012	1.773594E-011	1	0.000000E+000
1	4.88717758	1.773594E-011	5.035937E-012	0	0.000000E+000
1	4.88756256	5.035937E-012	1.773594E-011	1	0.000000E+000
1	4.88761487	1.773594E-011	5.035937E-012	0	0.000000E+000
1	4.89151272	5.035937E-012	1.773594E-011	1	0.000000E+000
1	4.89156858	1.773594E-011	5.035937E-012	0	0.000000E+000
1	4.89552851	5.035937E-012	1.773594E-011	1	0.000000E+000
1	4.89560232	1.773594E-011	5.035937E-012	0	0.000000E+000
1	4.89713223	5.035937E-012	1.773594E-011	1	0.000000E+000
1	4.89717764	1.773594E-011	5.035937E-012	0	0.000000E+000
1	4.89758470	5.035937E-012	1.773594E-011	1	0.000000E+000
1	4.89764699	1.773594E-011	5.035937E-012	0	0.000000E+000
1	4.89892574	5.035937E-012	1.773594E-011	1	0.000000E+000
1	4.89913056	1.773594E-011	5.035937E-012	0	0.000000E+000
1	4.90107869	5.035937E-012	1.773594E-011	1	0.000000E+000
1	4.90124795	1.773594E-011	5.035937E-012	0	0.000000E+000
1	4.90157920	5.035937E-012	1.773594E-011	1	0.000000E+000
1	4.90166537	1.773594E-011	5.035937E-012	0	0.000000E+000
1	4.90389463	5.035937E-012	1.773594E-011	1	0.000000E+000
1	4.90399374	1.773594E-011	5.035937E-012	0	0.000000E+000
1	4.90862260	5.035937E-012	1.773594E-011	1	0.000000E+000
1	4.90867222	1.773594E-011	5.035937E-012	0	0.000000E+000
1	4.90877534	5.035937E-012	1.773594E-011	1	0.000000E+000
1	4.90881505	1.773594E-011	5.035937E-012	0	0.000000E+000
1	4.91174358	5.035937E-012	1.773594E-011	1	0.000000E+000
1	4.91182019	1.773594E-011	5.035937E-012	0	0.000000E+000
1	4.91475157	5.035937E-012	1.773594E-011	1	0.000000E+000
1	4.91476227	1.773594E-011	5.035937E-012	0	0.000000E+000
1	4.91661167	5.035937E-012	1.773594E-011	1	0.000000E+000
1	4.91667036	1.773594E-011	5.035937E-012	0	0.000000E+000
1	4.91973169	5.035937E-012	1.773594E-011	1	0.000000E+000
1	4.91990705	1.773594E-011	5.035937E-012	0	0.000000E+000
1	4.95143034	5.035937E-012	1.773594E-011	1	0.000000E+000
1	4.95144127	1.773594E-011	5.035937E-012	0	0.000000E+000
1	4.95147783	5.035937E-012	1.773594E-011	1	0.000000E+000
1	4.95157768	1.773594E-011	5.035937E-012	0	0.000000E+000
1	4.95160908	5.035937E-012	1.773594E-011	1	0.000000E+000
1	4.95174499	1.773594E-011	5.035937E-012	0	0.000000E+000
1	4.95476695	5.035937E-012	1.773594E-011	1	0.000000E+000
1	4.95485171	1.773594E-011	5.035937E-012	0	0.000000E+000
1	4.95644590	5.035937E-012	1.773594E-011	1	0.000000E+000
1	4.95647696	1.773594E-011	5.035937E-012	0	0.000000E+000
1	4.95815882	5.035937E-012	1.773594E-011	1	0.000000E+000
1	4.95821825	1.773594E-011	5.035937E-012	0	0.000000E+000
1	4.95826574	5.035937E-012	1.773594E-011	1	0.000000E+000
1	4.95827549	1.773594E-011	5.035937E-012	0	0.000000E+000
1	4.96039972	5.035937E-012	1.773594E-011	1	0.000000E+000
1	4.96043153	1.773594E-011	5.035937E-012	0	0.000000E+000
1	4.96145928	5.035937E-012	1.773594E-011	1	0.000000E+000
1	4.96156056	1.773594E-011	5.035937E-012	0	0.000000E+000
1	4.96346427	5.035937E-012	1.773594E-011	1	0.000000E+000
1	4.96359984	1.773594E-011	5.035937E-012	0	0.000000E+000
1	4.96612238	5.035937E-012	1.773594E-011	1	0.000000E+000
1	4.96620362	1.773594E-011	5.035937E-012	0	0.000000E+000
1	4.96768386	5.035937E-012	1.773594E-011	1	0.000000E+000
1	4.96773507	1.773594E-011	5.035937E-012	0	0.000000E+000
1	4.97688623	5.035937E-012	1.773594E-011	1	0.000000E+000
1	4.97690907	1.773594E-011	5.035937E-012	0	0.000000E+000
1	4.97745563	5.035937E-012	1.773594E-011	1	0.000000E+000
1	4.97766718	1.773594E-011	5.035937E-012	0	0.000000E+000
1	4.97767674	5.035937E-012	1.773594E-011	1	0.000000E+000
1	4.97768728	1.773594E-011	5.035937E-012	0	0.000000E+000
1	4.97848332	5.035937E-012	1.773594E-011	1	0.000000E+000
1	4.97853608	1.773594E-011	5.035937E-012	0	0.000000E+000
1	4.98074701	5.035937E-012	1.773594E-011	1	0.000000E+000
1	4.98086306	1.773594E-011	5.035937E-012	0	0.000000E+000
1	4.98118560	5.035937E-012	1.773594E-011	1	0.000000E+000
1	4.98123045	1.773594E-011	5.035937E-012	0	0.000000E+000
1	4.98966457	5.035937E-012	1.773594E-011	1	0.000000E+000
1	4.98979539	1.773594E-011	5.035937E-012	0	0.000000E+000
1	4.99131734	5.035937E-012	1.773594E-011	1	0.000000E+000
1	4.99134807	1.773594E-011	5.035937E-012	0	0.000000E+000
1	4.99166544	5.035937E-012	1.773594E-011	1	0.000000E+000
1	4.99202006	1.773594E-011	5.035937E-012	0	0.000000E+000
1	15.32986044	4.774531E-012	1.747453E-011	1	0.000000E+000
1	15.32995409	1.747453E-011	4.774531E-012	0	0.000000E+000
1	15.33090434	4.774531E-012	1.747453E-011	1	0.000000E+000
1	15.33092775	1.747453E-011	4.774531E-012	0	0.000000E+000
1	15.33100648	4.774531E-012	1.747453E-011	1	0.000000E+000
1	15.33103951	1.747453E-011	4.774531E-012	0	0.000000E+000
1	15.33179897	4.774531E-012	1.747453E-011	1	0.000000E+000
1	15.33186719	1.747453E-011	4.774531E-012	0	0.000000E+000
1	15.33260352	4.774531E-012	1.747453E-011	1	0.000000E+000
1	15.33273712	1.747453E-011	4.774531E-012	0	0.000000E+000
1	15.33416991	4.774531E-012	1.747453E-011	1	0.000000E+000
1	15.33447039	1.747453E-011	4.774531E-012	0	0.000000E+000
1	15.33473673	4.774531E-012	1.747453E-011	1	0.000000E+000
1	15.33475839	1.747453E-011	4.774531E-012	0	0.000000E+000
1	15.33902544	4.774531E-012	1.747453E-011	1	0.000000E+000
1	15.33917200	1.747453E-011	4.774531E-012	0	0.000000E+000
1	15.34436770	4.774531E-012	1.747453E-011	1	0.000000E+000
1	15.34446314	1.747453E-011	4.774531E-012	0	0.000000E+000
1	15.35403635	4.774531E-012	1.747453E-011	1	0.000000E+000
1	15.35408031	1.747453E-011	4.774531E-012	0	0.000000E+000
1	20.92473059	4.614084E-012	1.731408E-011	1	0.000000E+000
1	20.92480845	1.731408E-011	4.614084E-012	0	0.000000E+000
1	20.92739266	4.614084E-012	1.731408E-011	1	0.000000E+000
1	20.92748704	1.731408E-011	4.614084E-012	0	0.000000E+000
1	20.92970629	4.614084E-012	1.731408E-011	1	0.000000E+000
1	20.92974990	1.731408E-011	4.614084E-012	0	0.000000E+000
1	20.93075710	4.614084E-012	1.731408E-011	1	0.000000E+000
1	20.93079150	1.731408E-011	4.614084E-012	0	0.000000E+000
1	20.93279954	4.614084E-012	1.731408E-011	1	0.000000E+000
1	20.93291207	1.731408E-011	4.614084E-012	0	0.000000E+000
1	20.93303395	4.614084E-012	1.731408E-011	1	0.000000E+000
1	20.93308949	1.731408E-011	4.614084E-012	0	0.000000E+000
1	20.93589119	4.614084E-012	1.731408E-011	1	0.000000E+000
1	20.93598797	1.731408E-011	4.614084E-012	0	0.000000E+000
1	20.93651824	4.614084E-012	1.731408E-011	1	0.000000E+000
1	20.93666582	1.731408E-011	4.614084E-012	0	0.000000E+000
1	20.93767475	4.614084E-012	1.731408E-011	1	0.000000E+000
1	20.93770002	1.731408E-011	4.614084E-012	0	0.000000E+000
1	20.93806513	4.614084E-012	1.731408E-011	1	0.000000E+000
1	20.93813719	1.731408E-011	4.614084E-012	0	0.000000E+000
1	20.93858601	4.614084E-012	1.731408E-011	1	0.000000E+000
1	20.93868768	1.731408E-011	4.614084E-012	0	0.000000E+000
1	20.94077047	4.614084E-012	1.731408E-011	1	0.000000E+000
1	20.94088715	1.731408E-011	4.614084E-012	0	0.000000E+000
1	20.94711739	4.614084E-012	1.731408E-011	1	0.000000E+000
1	20.94749483	1.731408E-011	4.614084E-012	0	0.000000E+000
1	20.94796152	4.614084E-012	1.731408E-011	1	0.000000E+000
1	20.94801025	1.731408E-011	4.614084E-012	0	0.000000E+000
1	20.95028315	4.614084E-012	1.731408E-011	1	0.000000E+000
1	20.95042433	1.731408E-011	4.614084E-012	0	0.000000E+000
1	20.95152737	4.614084E-012	1.731408E-011	1	0.000000E+000
1	20.95187425	1.731408E-011	4.614084E-012	0	0.000000E+000
1	20.95213820	4.614084E-012	1.731408E-011	1	0.000000E+000
1	20.95222131	1.731408E-011	4.614084E-012	0	0.000000E+000
1	20.96120188	4.614084E-012	1.731408E-011	1	0.000000E+000
1	20.96129023	1.731408E-011	4.614084E-012	0	0.000000E+000
1	20.96201677	4.614084E-012	1.731408E-011	1	0.000000E+000
1	20.96210906	1.731408E-011	4.614084E-012	0	0.000000E+000
1	20.96383039	4.614084E-012	1.731408E-011	1	0.000000E+000
1	20.96387313	1.731408E-011	4.614084E-012	0	0.000000E+000
1	20.96441600	4.614084E-012	1.731408E-011	1	0.000000E+000
1	20.96450908	1.731408E-011	4.614084E-012	0	0.000000E+000
1	20.96454674	4.614084E-012	1.731408E-011	1	0.000000E+000
1	20.96460884	1.731408E-011	4.614084E-012	0	0.000000E+000
1	20.96550894	4.614084E-012	1.731408E-011	1	0.000000E+000
1	20.96556838	1.731408E-011	4.614084E-012	0	0.000000E+000
1	20.96789901	4.614084E-012	1.731408E-011	1	0.000000E+000
1	20.96811991	1.731408E-011	4.614084E-012	0	0.000000E+000
1	20.96968265	4.614084E-012	1.731408E-011	1	0.000000E+000
1	20.96972018	1.731408E-011	4.614084E-012	0	0.000000E+000
1	20.97830167	4.614084E-012	1.731408E-011	1	0.000000E+000
1	20.97835005	1.731408E-011	4.614084E-012	0	0.000000E+000
1	20.98155795	4.614084E-012	1.731408E-011	1	0.000000E+000
1	20.98174571	1.731408E-011	4.614084E-012	0	0.000000E+000
1	20.98594040	4.614084E-012	1.731408E-011	1	0.000000E+000
1	20.98609579	1.731408E-011	4.614084E-012	0	0.000000E+000
1	20.98630832	4.614084E-012	1.731408E-011	1	0.000000E+000
1	20.98634131	1.731408E-011	4.614084E-012	0	0.000000E+000
1	20.98951936	4.614084E-012	1.731408E-011	1	0.000000E+000
1	20.98955889	1.731408E-011	4.614084E-012	0	0.000000E+000
1	20.99482927	4.614084E-012	1.731408E-011	1	0.000000E+000
1	20.99491220	1.731408E-011	4.614084E-012	0	0.000000E+000
1	20.99644731	4.614084E-012	1.731408E-011	1	0.000000E+000
1	20.99651973	1.731408E-011	4.614084E-012	0	0.000000E+000
1	20.99690583	4.614084E-012	1.731408E-011	1	0.000000E+000
1	20.99694336	1.731408E-011	4.614084E-012	0	0.000000E+000
1	20.99904809	4.614084E-012	1.731408E-011	1	0.000000E+000
1	20.99919357	1.731408E-011	4.614084E-012	0	0.000000E+000
1	20.99950352	4.614084E-012	1.731408E-011	1	0.000000E+000
1	20.99957270	1.731408E-011	4.614084E-012	0	0.000000E+000
1	20.99969249	4.614084E-012	1.731408E-011	1	0.000000E+000
1	20.99983154	1.731408E-011	4.614084E-012	0	0.000000E+000
1	21.00048747	4.614084E-012	1.731408E-011	1	0.000000E+000
1	21.00052087	1.731408E-011	4.614084E-012	0	0.000000E+000
1	21.00590756	4.614084E-012	1.731408E-011	1	0.000000E+000
1	21.00594268	1.731408E-011	4.614084E-012	0	0.000000E+000
1	21.00660832	4.614084E-012	1.731408E-011	1	0.000000E+000
1	21.00667782	1.731408E-011	4.614084E-012	0	0.000000E+000
1	21.00791551	4.614084E-012	1.731408E-011	1	0.000000E+000
1	21.00793774	1.731408E-011	4.614084E-012	0	0.000000E+000
1	21.00796907	4.614084E-012	1.731408E-011	1	0.000000E+000
1	21.00800680	1.731408E-011	4.614084E-012	0	0.000000E+000
1	21.01076204	4.614084E-012	1.731408E-011	1	0.000000E+000
1	21.01082739	1.731408E-011	4.614084E-012	0	0.000000E+000
1	21.01163580	4.614084E-012	1.731408E-011	1	0.000000E+000
1	21.01167775	1.731408E-011	4.614084E-012	0	0.000000E+000
1	21.01228463	4.614084E-012	1.731408E-011	1	0.000000E+000
1	21.01230079	1.731408E-011	4.614084E-012	0	0.000000E+000
1	21.01237664	4.614084E-012	1.731408E-011	1	0.000000E+000
1	21.01243028	1.731408E-011	4.614084E-012	0	0.000000E+000
1	21.01264959	4.614084E-012	1.731408E-011	1	0.000000E+000
1	21.01271750	1.731408E-011	4.614084E-012	0	0.000000E+000
1	21.19395933	4.511206E-012	1.721121E-011	1	0.000000E+000
1	21.19431978	1.721121E-011	4.511206E-012	0	0.000000E+000
1	21.19526303	4.511206E-012	1.721121E-011	1	0.000000E+000
1	21.19539750	1.721121E-011	4.511206E-012	0	0.000000E+000
1	21.19685653	4.511206E-012	1.721121E-011	1	0.000000E+000
1	21.19701916	1.721121E-011	4.511206E-012	0	0.000000E+000
1	21.19707337	4.511206E-012	1.721121E-011	1	0.000000E+000
1	21.19744703	1.721121E-011	4.511206E-012	0	0.000000E+000
1	21.19814731	4.511206E-012	1.721121E-011	1	0.000000E+000
1	21.19832983	1.721121E-011	4.511206E-012	0	0.000000E+000
1	21.20122130	4.511206E-012	1.721121E-011	1	0.000000E+000
1	21.20134136	1.721121E-011	4.511206E-012	0	0.000000E+000
1	21.20256655	4.511206E-012	1.721121E-011	1	0.000000E+000
1	21.20267851	1.721121E-011	4.511206E-012	0	0.000000E+000
1	21.20380312	4.511206E-012	1.721121E-011	1	0.000000E+000
1	21.20393303	1.721121E-011	4.511206E-012	0	0.000000E+000
1	21.20639209	4.511206E-012	1.721121E-011	1	0.000000E+000
1	21.20642775	1.721121E-011	4.511206E-012	0	0.000000E+000
1	21.20701499	4.511206E-012	1.721121E-011	1	0.000000E+000
1	21.20704229	1.721121E-011	4.511206E-012	0	0.000000E+000
1	21.20715404	4.511206E-012	1.721121E-011	1	0.000000E+000
1	21.20743414	1.721121E-011	4.511206E-012	0	0.000000E+000
1	21.20779544	4.511206E-012	1.721121E-011	1	0.000000E+000
1	21.20786223	1.721121E-011	4.511206E-012	0	0.000000E+000
1	21.20869296	4.511206E-012	1.721121E-011	1	0.000000E+000
1	21.20875100	1.721121E-011	4.511206E-012	0	0.000000E+000
1	21.20912161	4.511206E-012	1.721121E-011	1	0.000000E+000
1	21.20918858	1.721121E-011	4.511206E-012	0	0.000000E+000
1	21.21100686	4.511206E-012	1.721121E-011	1	0.000000E+000
1	21.21107539	1.721121E-011	4.511206E-012	0	0.000000E+000
1	21.21562460	4.511206E-012	1.721121E-011	1	0.000000E+000
1	21.21569655	1.721121E-011	4.511206E-012	0	0.000000E+000
1	21.21808127	4.511206E-012	1.721121E-011	1	0.000000E+000
1	21.21810824	1.721121E-011	4.511206E-012	0	0.000000E+000
1	21.21855089	4.511206E-012	1.721121E-011	1	0.000000E+000
1	21.21862613	1.721121E-011	4.511206E-012	0	0.000000E+000
1	21.21967104	4.511206E-012	1.721121E-011	1	0.000000E+000
1	21.21970451	1.721121E-011	4.511206E-012	0	0.000000E+000
1	21.21997851	4.511206E-012	1.721121E-011	1	0.000000E+000
1	21.22013201	1.721121E-011	4.511206E-012	0	0.000000E+000
1	21.22103838	4.511206E-012	1.721121E-011	1	0.000000E+000
1	21.22108751	1.721121E-011	4.511206E-012	0	0.000000E+000
1	21.22202491	4.511206E-012	1.721121E-011	1	0.000000E+000
1	21.22209747	1.721121E-011	4.511206E-012	0	0.000000E+000
1	21.22933871	4.511206E-012	1.721121E-011	1	0.000000E+000
1	21.22938126	1.721121E-011	4.511206E-012	0	0.000000E+000
1	21.22941028	4.511206E-012	1.721121E-011	1	0.000000E+000
1	21.22944886	1.721121E-011	4.511206E-012	0	0.000000E+000
1	21.23198104	4.511206E-012	1.721121E-011	1	0.000000E+000
1	21.23200450	1.721121E-011	4.511206E-012	0	0.000000E+000
1	21.23234844	4.511206E-012	1.721121E-011	1	0.000000E+000
1	21.23251193	1.721121E-011	4.511206E-012	0	0.000000E+000
1	21.23279815	4.511206E-012	1.721121E-011	1	0.000000E+000
1	21.23293669	1.721121E-011	4.511206E-012	0	0.000000E+000
1	21.23296267	4.511206E-012	1.721121E-011	1	0.000000E+000
1	21.23298273	1.721121E-011	4.511206E-012	0	0.000000E+000
1	21.23356895	4.511206E-012	1.721121E-011	1	0.000000E+000
1	21.23363923	1.721121E-011	4.511206E-012	0	0.000000E+000
1	21.23369243	4.511206E-012	1.721121E-011	1	0.000000E+000
1	21.23388257	1.721121E-011	4.511206E-012	0	0.000000E+000
1	21.23650093	4.511206E-012	1.721121E-011	1	0.000000E+000
1	21.23658498	1.721121E-011	4.511206E-012	0	0.000000E+000
1	21.24286306	4.511206E-012	1.721121E-011	1	0.000000E+000
1	21.24293459	1.721121E-011	4.511206E-012	0	0.000000E+000
1	21.24377185	4.511206E-012	1.721121E-011	1	0.000000E+000
1	21.24385420	1.721121E-011	4.511206E-012	0	0.000000E+000
1	21.24816515	4.511206E-012	1.721121E-011	1	0.000000E+000
1	21.24839206	1.721121E-011	4.511206E-012	0	0.000000E+000
1	21.24926305	4.511206E-012	1.721121E-011	1	0.000000E+000
1	21.24932178	1.721121E-011	4.511206E-012	0	0.000000E+000
1	21.24933907	4.511206E-012	1.721121E-011	1	0.000000E+000
1	21.24945993	1.721121E-011	4.511206E-012	0	0.000000E+000
1	21.25142763	4.511206E-012	1.721121E-011	1	0.000000E+000
1	21.25145530	1.721121E-011	4.511206E-012	0	0.000000E+000
1	21.25186342	4.511206E-012	1.721121E-011	1	0.000000E+000
1	21.25198538	1.721121E-011	4.511206E-012	0	0.000000E+000
1	21.25258811	4.511206E-012	1.721121E-011	1	0.000000E+000
1	21.25261321	1.721121E-011	4.511206E-012	0	0.000000E+000
1	21.25665977	4.511206E-012	1.721121E-011	1	0.000000E+000
1	21.25676453	1.721121E-011	4.511206E-012	0	0.000000E+000
1	21.25757506	4.511206E-012	1.721121E-011	1	0.000000E+000
1	21.25764553	1.721121E-011	4.511206E-012	0	0.000000E+000
1	21.25928767	4.511206E-012	1.721121E-011	1	0.000000E+000
1	21.25943030	1.721121E-011	4.511206E-012	0	0.000000E+000
1	21.26385042	4.511206E-012	1.721121E-011	1	0.000000E+000
1	21.26391511	1.721121E-011	4.511206E-012	0	0.000000E+000
1	21.27182145	4.511206E-012	1.721121E-011	1	0.000000E+000
1	21.27209083	1.721121E-011	4.511206E-012	0	0.000000E+000
1	21.27249125	4.511206E-012	1.721121E-011	1	0.000000E+000
1	21.27256955	1.721121E-011	4.511206E-012	0	0.000000E+000
1	21.27343021	4.511206E-012	1.721121E-011	1	0.000000E+000
1	21.27352010	1.721121E-011	4.511206E-012	0	0.000000E+000
1	21.27412047	4.511206E-012	1.721121E-011	1	0.000000E+000
1	21.27426027	1.721121E-011	4.511206E-012	0	0.000000E+000
1	21.27497673	4.511206E-012	1.721121E-011	1	0.000000E+000
1	21.27516831	1.721121E-011	4.511206E-012	0	0.000000E+000
1	21.27911777	4.511206E-012	1.721121E-011	1	0.000000E+000
1	21.27928738	1.721121E-011	4.511206E-012	0	0.000000E+000
1	21.28222387	4.511206E-012	1.721121E-011	1	0.000000E+000
1	21.28231157	1.721121E-011	4.511206E-012	0	0.000000E+000
1	21.28264361	4.511206E-012	1.721121E-011	1	0.000000E+000
1	21.28279862	1.721121E-011	4.511206E-012	0	0.000000E+000
1	21.28330754	4.511206E-012	1.721121E-011	1	0.000000E+000
1	21.28335270	1.721121E-011	4.511206E-012	0	0.000000E+000
1	21.28468056	4.511206E-012	1.721121E-011	1	0.000000E+000
1	21.28502835	1.721121E-011	4.511206E-012	0	0.000000E+000
1	21.28616228	4.511206E-012	1.721121E-011	1	0.000000E+000
1	21.28625768	1.721121E-011	4.511206E-012	0	0.000000E+000
1	21.28781352	4.511206E-012	1.721121E-011	1	0.000000E+000
1	21.28786514	1.721121E-011	4.511206E-012	0	0.000000E+000
1	21.28792694	4.511206E-012	1.721121E-011	1	0.000000E+000
1	21.28795379	1.721121E-011	4.511206E-012	0	0.000000E+000
1	21.28811057	4.511206E-012	1.721121E-011	1	0.000000E+000
1	21.28820493	1.721121E-011	4.511206E-012	0	0.000000E+000
1	21.29096823	4.511206E-012	1.721121E-011	1	0.000000E+000
1	21.29101869	1.721121E-011	4.511206E-012	0	0.000000E+000
1	21.29276602	4.511206E-012	1.721121E-011	1	0.000000E+000
1	21.29299821	1.721121E-011	4.511206E-012	0	0.000000E+000
1	21.30225968	4.511206E-012	1.721121E-011	1	0.000000E+000
1	21.30238469	1.721121E-011	4.511206E-012	0	0.000000E+000
1	21.30260348	4.511206E-012	1.721121E-011	1	0.000000E+000
1	21.30270576	1.721121E-011	4.511206E-012	0	0.000000E+000
1	21.30418090	4.511206E-012	1.721121E-011	1	0.000000E+000
1	21.30438684	1.721121E-011	4.511206E-012	0	0.000000E+000
1	21.30796086	4.511206E-012	1.721121E-011	1	0.000000E+000
1	21.30804673	1.721121E-011	4.511206E-012	0	0.000000E+000
1	21.30826828	4.511206E-012	1.721121E-011	1	0.000000E+000
1	21.30830343	1.721121E-011	4.511206E-012	0	0.000000E+000
1	21.30880052	4.511206E-012	1.721121E-011	1	0.000000E+000
1	21.30899471	1.721121E-011	4.511206E-012	0	0.000000E+000
1	21.30902848	4.511206E-012	1.721121E-011	1	0.000000E+000
1	21.30910317	1.721121E-011	4.511206E-012	0	0.000000E+000
1	21.31210715	4.511206E-012	1.721121E-011	1	0.000000E+000
1	21.31215584	1.721121E-011	4.511206E-012	0	0.000000E+000
1	21.31225027	4.511206E-012	1.721121E-011	1	0.000000E+000
1	21.31229405	1.721121E-011	4.511206E-012	0	0.000000E+000
1	21.31296116	4.511206E-012	1.721121E-011	1	0.000000E+000
1	21.31311643	1.721121E-011	4.511206E-012	0	0.000000E+000
1	21.31365882	4.511206E-012	1.721121E-011	1	0.000000E+000
1	21.31387629	1.721121E-011	4.511206E-012	0	0.000000E+000
1	21.31517652	4.511206E-012	1.721121E-011	1	0.000000E+000
1	21.31527779	1.721121E-011	4.511206E-012	0	0.000000E+000
1	21.31564633	4.511206E-012	1.721121E-011	1	0.000000E+000
1	21.31578621	1.721121E-011	4.511206E-012	0	0.000000E+000
1	21.31980100	4.511206E-012	1.721121E-011	1	0.000000E+000
1	21.31991073	1.721121E-011	4.511206E-012	0	0.000000E+000
1	21.32017719	4.511206E-012	1.721121E-011	1	0.000000E+000
1	21.32021297	1.721121E-011	4.511206E-012	0	0.000000E+000
1	21.32118829	4.511206E-012	1.721121E-011	1	0.000000E+000
1	21.32124312	1.721121E-011	4.511206E-012	0	0.000000E+000
1	21.32178939	4.511206E-012	1.721121E-011	1	0.000000E+000
1	21.32188155	1.721121E-011	4.511206E-012	0	0.000000E+000
1	21.32233419	4.511206E-012	1.721121E-011	1	0.000000E+000
1	21.32260937	1.721121E-011	4.511206E-012	0	0.000000E+000
1	21.32425779	4.511206E-012	1.721121E-011	1	0.000000E+000
1	21.32446372	1.721121E-011	4.511206E-012	0	0.000000E+000
1	21.32754255	4.511206E-012	1.721121E-011	1	0.000000E+000
1	21.32759468	1.721121E-011	4.511206E-012	0	0.000000E+000
1	21.33085967	4.511206E-012	1.721121E-011	1	0.000000E+000
1	21.33111746	1.721121E-011	4.511206E-012	0	0.000000E+000
1	21.39758143	4.640036E-012	1.734004E-011	1	0.000000E+000
1	21.39761277	1.734004E-011	4.640036E-012	0	0.000000E+000
1	21.41206210	4.640036E-012	1.734004E-011	1	0.000000E+000
1	21.41214060	1.734004E-011	4.640036E-012	0	0.000000E+000
1	21.41234090	4.640036E-012	1.734004E-011	1	0.000000E+000
1	21.41241389	1.734004E-011	4.640036E-012	0	0.000000E+000
1	21.41348532	4.640036E-012	1.734004E-011	1	0.000000E+000
1	21.41356077	1.734004E-011	4.640036E-012	0	0.000000E+000
1	21.41386744	4.640036E-012	1.734004E-011	1	0.000000E+000
1	21.41387944	1.734004E-011	4.640036E-012	0	0.000000E+000
1	21.41484711	4.640036E-012	1.734004E-011	1	0.000000E+000
1	21.41487294	1.734004E-011	4.640036E-012	0	0.000000E+000
1	21.41705839	4.640036E-012	1.734004E-011	1	0.000000E+000
1	21.41710726	1.734004E-011	4.640036E-012	0	0.000000E+000
1	21.41811502	4.640036E-012	1.734004E-011	1	0.000000E+000
1	21.41861212	1.734004E-011	4.640036E-012	0	0.000000E+000
1	21.42874007	4.640036E-012	1.734004E-011	1	0.000000E+000
1	21.42875064	1.734004E-011	4.640036E-012	0	0.000000E+000
1	21.42998961	4.640036E-012	1.734004E-011	1	0.000000E+000
1	21.43017145	1.734004E-011	4.640036E-012	0	0.000000E+000
1	21.43039097	4.640036E-012	1.734004E-011	1	0.000000E+000
1	21.43043453	1.734004E-011	4.640036E-012	0	0.000000E+000
1	21.43239367	4.640036E-012	1.734004E-011	1	0.000000E+000
1	21.43252110	1.734004E-011	4.640036E-012	0	0.000000E+000
1	21.43528147	4.640036E-012	1.734004E-011	1	0.000000E+000
1	21.43538849	1.734004E-011	4.640036E-012	0	0.000000E+000
1	21.45146931	4.640036E-012	1.734004E-011	1	0.000000E+000
1	21.45160724	1.734004E-011	4.640036E-012	0	0.000000E+000
1	21.45184791	4.640036E-012	1.734004E-011	1	0.000000E+000
1	21.45195502	1.734004E-011	4.640036E-012	0	0.000000E+000
1	21.45365389	4.640036E-012	1.734004E-011	1	0.000000E+000
1	21.45381196	1.734004E-011	4.640036E-012	0	0.000000E+000
1	21.45471091	4.640036E-012	1.734004E-011	1	0.000000E+000
1	21.45475040	1.734004E-011	4.640036E-012	0	0.000000E+000
1	21.45515271	4.640036E-012	1.734004E-011	1	0.000000E+000
1	21.45526956	1.734004E-011	4.640036E-012	0	0.000000E+000
1	21.45753507	4.640036E-012	1.734004E-011	1	0.000000E+000
1	21.45756099	1.734004E-011	4.640036E-012	0	0.000000E+000
1	21.47629655	4.640036E-012	1.734004E-011	1	0.000000E+000
1	21.47635474	1.734004E-011	4.640036E-012	0	0.000000E+000
1	21.47879259	4.640036E-012	1.734004E-011	1	0.000000E+000
1	21.47889700	1.734004E-011	4.640036E-012	0	0.000000E+000
1	21.47996654	4.640036E-012	1.734004E-011	1	0.000000E+000
1	21.48000768	1.734004E-011	4.640036E-012	0	0.000000E+000
1	21.48038993	4.640036E-012	1.734004E-011	1	0.000000E+000
1	21.48040472	1.734004E-011	4.640036E-012	0	0.000000E+000
1	21.48193386	4.640036E-012	1.734004E-011	1	0.000000E+000
1	21.48206558	1.734004E-011	4.640036E-012	0	0.000000E+000
1	21.48298202	4.640036E-012	1.734004E-011	1	0.000000E+000
1	21.48301427	1.734004E-011	4.640036E-012	0	0.000000E+000
1	21.48347102	4.640036E-012	1.734004E-011	1	0.000000E+000
1	21.48357272	1.734004E-011	4.640036E-012	0	0.000000E+000
1	21.48370213	4.640036E-012	1.734004E-011	1	0.000000E+000
1	21.48380255	1.734004E-011	4.640036E-012	0	0.000000E+000
1	21.48502706	4.640036E-012	1.734004E-011	1	0.000000E+000
1	21.48516305	1.734004E-011	4.640036E-012	0	0.000000E+000
1	21.48652240	4.640036E-012	1.734004E-011	1	0.000000E+000
1	21.48695961	1.734004E-011	4.640036E-012	0	0.000000E+000
1	21.48704918	4.640036E-012	1.734004E-011	1	0.000000E+000
1	21.48720371	1.734004E-011	4.640036E-012	0	0.000000E+000
1	21.49049371	4.640036E-012	1.734004E-011	1	0.000000E+000
1	21.49053255	1.734004E-011	4.640036E-012	0	0.000000E+000
1	21.49561158	4.640036E-012	1.734004E-011	1	0.000000E+000
1	21.49580638	1.734004E-011	4.640036E-012	0	0.000000E+000
1	21.49817652	4.640036E-012	1.734004E-011	1	0.000000E+000
1	21.49822113	1.734004E-011	4.640036E-012	0	0.000000E+000
1	21.49833104	4.640036E-012	1.734004E-011	1	0.000000E+000
1	21.49852349	1.734004E-011	4.640036E-012	0	0.000000E+000
1	21.50139430	4.640036E-012	1.734004E-011	1	0.000000E+000
1	21.50152258	1.734004E-011	4.640036E-012	0	0.000000E+000
1	21.50155057	4.640036E-012	1.734004E-011	1	0.000000E+000
1	21.50192069	1.734004E-011	4.640036E-012	0	0.000000E+000
1	21.96600245	4.514639E-012	1.721464E-011	1	0.000000E+000
1	21.96614321	1.721464E-011	4.514639E-012	0	0.000000E+000
1	21.96713920	4.514639E-012	1.721464E-011	1	0.000000E+000
1	21.96716774	1.721464E-011	4.514639E-012	0	0.000000E+000
1	21.96777683	4.514639E-012	1.721464E-011	1	0.000000E+000
1	21.96783749	1.721464E-011	4.514639E-012	0	0.000000E+000
1	21.96790745	4.514639E-012	1.721464E-011	1	0.000000E+000
1	21.96812483	1.721464E-011	4.514639E-012	0	0.000000E+000
1	21.96851583	4.514639E-012	1.721464E-011	1	0.000000E+000
1	21.96858385	1.721464E-011	4.514639E-012	0	0.000000E+000
1	21.96893110	4.514639E-012	1.721464E-011	1	0.000000E+000
1	21.96894178	1.721464E-011	4.514639E-012	0	0.000000E+000
1	21.97297841	4.514639E-012	1.721464E-011	1	0.000000E+000
1	21.97304041	1.721464E-011	4.514639E-012	0	0.000000E+000
1	21.97917507	4.514639E-012	1.721464E-011	1	0.000000E+000
1	21.97919650	1.721464E-011	4.514639E-012	0	0.000000E+000
1	21.98113715	4.514639E-012	1.721464E-011	1	0.000000E+000
1	21.98141391	1.721464E-011	4.514639E-012	0	0.000000E+000
1	21.98208539	4.514639E-012	1.721464E-011	1	0.000000E+000
1	21.98216574	1.721464E-011	4.514639E-012	0	0.000000E+000
1	21.98548603	4.514639E-012	1.721464E-011	1	0.000000E+000
1	21.98550468	1.721464E-011	4.514639E-012	0	0.000000E+000
1	21.98676919	4.514639E-012	1.721464E-011	1	0.000000E+000
1	21.98684252	1.721464E-011	4.514639E-012	0	0.000000E+000
1	21.98923476	4.514639E-012	1.721464E-011	1	0.000000E+000
1	21.98933875	1.721464E-011	4.514639E-012	0	0.000000E+000
1	21.98935285	4.514639E-012	1.721464E-011	1	0.000000E+000
1	21.98944366	1.721464E-011	4.514639E-012	0	0.000000E+000
1	21.99032246	4.514639E-012	1.721464E-011	1	0.000000E+000
1	21.99059400	1.721464E-011	4.514639E-012	0	0.000000E+000
1	21.99306519	4.514639E-012	1.721464E-011	1	0.000000E+000
1	21.99313270	1.721464E-011	4.514639E-012	0	0.000000E+000
1	21.99383615	4.514639E-012	1.721464E-011	1	0.000000E+000
1	21.99388810	1.721464E-011	4.514639E-012	0	0.000000E+000
1	21.99529359	4.514639E-012	1.721464E-011	1	0.000000E+000
1	21.99541943	1.721464E-011	4.514639E-012	0	0.000000E+000
1	21.99911694	4.514639E-012	1.721464E-011	1	0.000000E+000
1	21.99912484	1.721464E-011	4.514639E-012	0	0.000000E+000
1	21.99970973	4.514639E-012	1.721464E-011	1	0.000000E+000
1	21.99977148	1.721464E-011	4.514639E-012	0	0.000000E+000
1	22.00418166	4.514639E-012	1.721464E-011	1	0.000000E+000
1	22.00427557	1.721464E-011	4.514639E-012	0	0.000000E+000
1	22.00432605	4.514639E-012	1.721464E-011	1	0.000000E+000
1	22.00447579	1.721464E-011	4.514639E-012	0	0.000000E+000
1	22.00759765	4.514639E-012	1.721464E-011	1	0.000000E+000
1	22.00768238	1.721464E-011	4.514639E-012	0	0.000000E+000
1	22.95543645	4.399367E-012	1.709937E-011	1	0.000000E+000
1	22.95547200	1.709937E-011	4.399367E-012	0	0.000000E+000
1	22.96005044	4.399367E-012	1.709937E-011	1	0.000000E+000
1	22.96013285	1.709937E-011	4.399367E-012	0	0.000000E+000
1	22.96077035	4.399367E-012	1.709937E-011	1	0.000000E+000
1	22.96104671	1.709937E-011	4.399367E-012	0	0.000000E+000
1	22.97145967	4.399367E-012	1.709937E-011	1	0.000000E+000
1	22.97170870	1.709937E-011	4.399367E-012	0	0.000000E+000
1	22.97202111	4.399367E-012	1.709937E-011	1	0.000000E+000
1	22.97214983	1.709937E-011	4.399367E-012	0	0.000000E+000
1	22.97303353	4.399367E-012	1.709937E-011	1	0.000000E+000
1	22.97319641	1.709937E-011	4.399367E-012	0	0.000000E+000
1	22.97609260	4.399367E-012	1.709937E-011	1	0.000000E+000
1	22.97613310	1.709937E-011	4.399367E-012	0	0.000000E+000
1	22.97670386	4.399367E-012	1.709937E-011	1	0.000000E+000
1	22.97674019	1.709937E-011	4.399367E-012	0	0.000000E+000
1	22.97679486	4.399367E-012	1.709937E-011	1	0.000000E+000
1	22.97695730	1.709937E-011	4.399367E-012	0	0.000000E+000
1	22.98106760	4.399367E-012	1.709937E-011	1	0.000000E+000
1	22.98119078	1.709937E-011	4.399367E-012	0	0.000000E+000
1	22.98278677	4.399367E-012	1.709937E-011	1	0.000000E+000
1	22.98294925	1.709937E-011	4.399367E-012	0	0.000000E+000
1	22.98609781	4.399367E-012	1.709937E-011	1	0.000000E+000
1	22.98617651	1.709937E-011	4.399367E-012	0	0.000000E+000
1	22.98723161	4.399367E-012	1.709937E-011	1	0.000000E+000
1	22.98738721	1.709937E-011	4.399367E-012	0	0.000000E+000
1	22.98773471	4.399367E-012	1.709937E-011	1	0.000000E+000
1	22.98780360	1.709937E-011	4.399367E-012	0	0.000000E+000
1	22.98899962	4.399367E-012	1.709937E-011	1	0.000000E+000
1	22.98905989	1.709937E-011	4.399367E-012	0	0.000000E+000
1	22.99569611	4.399367E-012	1.709937E-011	1	0.000000E+000
1	22.99584413	1.709937E-011	4.399367E-012	0	0.000000E+000
1	23.03045926	4.867620E-012	1.756762E-011	1	0.000000E+000
1	23.03062418	1.756762E-011	4.867620E-012	0	0.000000E+000
1	23.03377625	4.867620E-012	1.756762E-011	1	0.000000E+000
1	23.03382320	1.756762E-011	4.867620E-012	0	0.000000E+000
1	23.03384005	4.867620E-012	1.756762E-011	1	0.000000E+000
1	23.03397606	1.756762E-011	4.867620E-012	0	0.000000E+000
1	23.03494165	4.867620E-012	1.756762E-011	1	0.000000E+000
1	23.03498208	1.756762E-011	4.867620E-012	0	0.000000E+000
1	23.03565607	4.867620E-012	1.756762E-011	1	0.000000E+000
1	23.03578285	1.756762E-011	4.867620E-012	0	0.000000E+000
1	23.03756088	4.867620E-012	1.756762E-011	1	0.000000E+000
1	23.03761261	1.756762E-011	4.867620E-012	0	0.000000E+000
1	23.03926595	4.867620E-012	1.756762E-011	1	0.000000E+000
1	23.03934838	1.756762E-011	4.867620E-012	0	0.000000E+000
1	23.04633944	4.867620E-012	1.756762E-011	1	0.000000E+000
1	23.04640688	1.756762E-011	4.867620E-012	0	0.000000E+000
1	23.04686775	4.867620E-012	1.756762E-011	1	0.000000E+000
1	23.04695305	1.756762E-011	4.867620E-012	0	0.000000E+000
1	23.04820141	4.867620E-012	1.756762E-011	1	0.000000E+000
1	23.04840171	1.756762E-011	4.867620E-012	0	0.000000E+000
1	23.04842848	4.867620E-012	1.756762E-011	1	0.000000E+000
1	23.04847607	1.756762E-011	4.867620E-012	0	0.000000E+000
1	23.04982484	4.867620E-012	1.756762E-011	1	0.000000E+000
1	23.04985720	1.756762E-011	4.867620E-012	0	0.000000E+000
1	23.05044955	4.867620E-012	1.756762E-011	1	0.000000E+000
1	23.05058247	1.756762E-011	4.867620E-012	0	0.000000E+000
1	23.05066709	4.867620E-012	1.756762E-011	1	0.000000E+000
1	23.05073532	1.756762E-011	4.867620E-012	0	0.000000E+000
1	23.05359787	4.867620E-012	1.756762E-011	1	0.000000E+000
1	23.05361386	1.756762E-011	4.867620E-012	0	0.000000E+000
1	23.05461824	4.867620E-012	1.756762E-011	1	0.000000E+000
1	23.05472535	1.756762E-011	4.867620E-012	0	0.000000E+000
1	23.05640443	4.867620E-012	1.756762E-011	1	0.000000E+000
1	23.05646010	1.756762E-011	4.867620E-012	0	0.000000E+000
1	23.05688538	4.867620E-012	1.756762E-011	1	0.000000E+000
1	23.05691673	1.756762E-011	4.867620E-012	0	0.000000E+000
1	23.06067331	4.867620E-012	1.756762E-011	1	0.000000E+000
1	23.06079305	1.756762E-011	4.867620E-012	0	0.000000E+000
1	23.06173999	4.867620E-012	1.756762E-011	1	0.000000E+000
1	23.06184710	1.756762E-011	4.867620E-012	0	0.000000E+000
1	23.06280872	4.867620E-012	1.756762E-011	1	0.000000E+000
1	23.06302788	1.756762E-011	4.867620E-012	0	0.000000E+000
1	23.06344661	4.867620E-012	1.756762E-011	1	0.000000E+000
1	23.06352475	1.756762E-011	4.867620E-012	0	0.000000E+000
1	23.06640539	4.867620E-012	1.756762E-011	1	0.000000E+000
1	23.06642480	1.756762E-011	4.867620E-012	0	0.000000E+000
1	23.06945135	4.867620E-012	1.756762E-011	1	0.000000E+000
1	23.06953467	1.756762E-011	4.867620E-012	0	0.000000E+000
1	23.08097439	4.867620E-012	1.756762E-011	1	0.000000E+000
1	23.08099675	1.756762E-011	4.867620E-012	0	0.000000E+000
1	23.08356882	4.867620E-012	1.756762E-011	1	0.000000E+000
1	23.08364733	1.756762E-011	4.867620E-012	0	0.000000E+000
1	23.09275345	4.867620E-012	1.756762E-011	1	0.000000E+000
1	23.09279971	1.756762E-011	4.867620E-012	0	0.000000E+000
1	23.09348253	4.867620E-012	1.756762E-011	1	0.000000E+000
1	23.09357644	1.756762E-011	4.867620E-012	0	0.000000E+000
1	23.09369713	4.867620E-012	1.756762E-011	1	0.000000E+000
1	23.09371458	1.756762E-011	4.867620E-012	0	0.000000E+000
1	23.09431696	4.867620E-012	1.756762E-011	1	0.000000E+000
1	23.09437228	1.756762E-011	4.867620E-012	0	0.000000E+000
1	23.09685097	4.867620E-012	1.756762E-011	1	0.000000E+000
1	23.09695846	1.756762E-011	4.867620E-012	0	0.000000E+000
1	23.09740406	4.867620E-012	1.756762E-011	1	0.000000E+000
1	23.09743654	1.756762E-011	4.867620E-012	0	0.000000E+000
1	32.28650724	4.045701E-012	1.674570E-011	1	0.000000E+000
1	32.28653238	1.674570E-011	4.045701E-012	0	0.000000E+000
1	32.28767688	4.045701E-012	1.674570E-011	1	0.000000E+000
1	32.28772909	1.674570E-011	4.045701E-012	0	0.000000E+000
1	32.28853235	4.045701E-012	1.674570E-011	1	0.000000E+000
1	32.28859398	1.674570E-011	4.045701E-012	0	0.000000E+000
1	32.28906662	4.045701E-012	1.674570E-011	1	0.000000E+000
1	32.28915519	1.674570E-011	4.045701E-012	0	0.000000E+000
1	32.29197518	4.045701E-012	1.674570E-011	1	0.000000E+000
1	32.29211268	1.674570E-011	4.045701E-012	0	0.000000E+000
1	32.29232980	4.045701E-012	1.674570E-011	1	0.000000E+000
1	32.29249457	1.674570E-011	4.045701E-012	0	0.000000E+000
1	32.29529102	4.045701E-012	1.674570E-011	1	0.000000E+000
1	32.29532536	1.674570E-011	4.045701E-012	0	0.000000E+000
1	32.29655211	4.045701E-012	1.674570E-011	1	0.000000E+000
1	32.29672492	1.674570E-011	4.045701E-012	0	0.000000E+000
1	32.30156282	4.045701E-012	1.674570E-011	1	0.000000E+000
1	32.30165491	1.674570E-011	4.045701E-012	0	0.000000E+000
1	32.30212787	4.045701E-012	1.674570E-011	1	0.000000E+000
1	32.30223427	1.674570E-011	4.045701E-012	0	0.000000E+000
1	32.30484427	4.045701E-012	1.674570E-011	1	0.000000E+000
1	32.30490371	1.674570E-011	4.045701E-012	0	0.000000E+000
1	32.30592396	4.045701E-012	1.674570E-011	1	0.000000E+000
1	32.30593946	1.674570E-011	4.045701E-012	0	0.000000E+000
1	32.30625807	4.045701E-012	1.674570E-011	1	0.000000E+000
1	32.30632462	1.674570E-011	4.045701E-012	0	0.000000E+000
1	32.30658785	4.045701E-012	1.674570E-011	1	0.000000E+000
1	32.30669084	1.674570E-011	4.045701E-012	0	0.000000E+000
1	32.31336623	4.045701E-012	1.674570E-011	1	0.000000E+000
1	32.31338994	1.674570E-011	4.045701E-012	0	0.000000E+000
1	32.31539565	4.045701E-012	1.674570E-011	1	0.000000E+000
1	32.31542347	1.674570E-011	4.045701E-012	0	0.000000E+000
1	32.31940181	4.045701E-012	1.674570E-011	1	0.000000E+000
1	32.31942114	1.674570E-011	4.045701E-012	0	0.000000E+000
1	32.32056345	4.045701E-012	1.674570E-011	1	0.000000E+000
1	32.32068086	1.674570E-011	4.045701E-012	0	0.000000E+000
1	32.32293596	4.045701E-012	1.674570E-011	1	0.000000E+000
1	32.32297805	1.674570E-011	4.045701E-012	0	0.000000E+000
1	32.32328299	4.045701E-012	1.674570E-011	1	0.000000E+000
1	32.32339232	1.674570E-011	4.045701E-012	0	0.000000E+000
1	32.32393100	4.045701E-012	1.674570E-011	1	0.000000E+000
1	32.32401043	1.674570E-011	4.045701E-012	0	0.000000E+000
1	32.32417773	4.045701E-012	1.674570E-011	1	0.000000E+000
1	32.32438152	1.674570E-011	4.045701E-012	0	0.000000E+000
1	32.32456214	4.045701E-012	1.674570E-011	1	0.000000E+000
1	32.32482355	1.674570E-011	4.045701E-012	0	0.000000E+000
1	32.32556818	4.045701E-012	1.674570E-011	1	0.000000E+000
1	32.32562848	1.674570E-011	4.045701E-012	0	0.000000E+000
1	32.32638029	4.045701E-012	1.674570E-011	1	0.000000E+000
1	32.32646952	1.674570E-011	4.045701E-012	0	0.000000E+000
1	32.32813303	4.045701E-012	1.674570E-011	1	0.000000E+000
1	32.32825097	1.674570E-011	4.045701E-012	0	0.000000E+000
1	32.33212039	4.045701E-012	1.674570E-011	1	0.000000E+000
1	32.33213148	1.674570E-011	4.045701E-012	0	0.000000E+000
1	32.33264112	4.045701E-012	1.674570E-011	1	0.000000E+000
1	32.33271590	1.674570E-011	4.045701E-012	0	0.000000E+000
1	32.33280175	4.045701E-012	1.674570E-011	1	0.000000E+000
1	32.33286268	1.674570E-011	4.045701E-012	0	0.000000E+000
1	32.33290333	4.045701E-012	1.674570E-011	1	0.000000E+000
1	32.33311871	1.674570E-011	4.045701E-012	0	0.000000E+000
1	32.33533470	4.045701E-012	1.674570E-011	1	0.000000E+000
1	32.33539201	1.674570E-011	4.045701E-012	0	0.000000E+000
1	32.33662499	4.045701E-012	1.674570E-011	1	0.000000E+000
1	32.33672776	1.674570E-011	4.045701E-012	0	0.000000E+000
1	32.33755477	4.045701E-012	1.674570E-011	1	0.000000E+000
1	32.33764370	1.674570E-011	4.045701E-012	0	0.000000E+000
1	32.33826923	4.045701E-012	1.674570E-011	1	0.000000E+000
1	32.33831522	1.674570E-011	4.045701E-012	0	0.000000E+000
1	32.33988130	4.045701E-012	1.674570E-011	1	0.000000E+000
1	32.34001379	1.674570E-011	4.045701E-012	0	0.000000E+000
1	32.34079239	4.045701E-012	1.674570E-011	1	0.000000E+000
1	32.34094946	1.674570E-011	4.045701E-012	0	0.000000E+000
1	32.34259938	4.045701E-012	1.674570E-011	1	0.000000E+000
1	32.34276170	1.674570E-011	4.045701E-012	0	0.000000E+000
1	32.34319430	4.045701E-012	1.674570E-011	1	0.000000E+000
1	32.34323762	1.674570E-011	4.045701E-012	0	0.000000E+000
1	32.34497944	4.045701E-012	1.674570E-011	1	0.000000E+000
1	32.34502326	1.674570E-011	4.045701E-012	0	0.000000E+000
1	32.34556620	4.045701E-012	1.674570E-011	1	0.000000E+000
1	32.34575572	1.674570E-011	4.045701E-012	0	0.000000E+000
1	32.34586862	4.045701E-012	1.674570E-011	1	0.000000E+000
1	32.34598510	1.674570E-011	4.045701E-012	0	0.000000E+000
1	32.34827027	4.045701E-012	1.674570E-011	1	0.000000E+000
1	32.34835910	1.674570E-011	4.045701E-012	0	0.000000E+000
1	32.34998240	4.045701E-012	1.674570E-011	1	0.000000E+000
1	32.35010861	1.674570E-011	4.045701E-012	0	0.000000E+000
1	32.35485622	4.045701E-012	1.674570E-011	1	0.000000E+000
1	32.35494556	1.674570E-011	4.045701E-012	0	0.000000E+000
1	32.35874969	4.045701E-012	1.674570E-011	1	0.000000E+000
1	32.35894426	1.674570E-011	4.045701E-012	0	0.000000E+000
1	32.35896510	4.045701E-012	1.674570E-011	1	0.000000E+000
1	32.35901976	1.674570E-011	4.045701E-012	0	0.000000E+000
1	32.36184966	4.045701E-012	1.674570E-011	1	0.000000E+000
1	32.36185108	1.674570E-011	4.045701E-012	0	0.000000E+000
1	32.36738268	4.045701E-012	1.674570E-011	1	0.000000E+000
1	32.36763176	1.674570E-011	4.045701E-012	0	0.000000E+000
1	32.37032823	4.045701E-012	1.674570E-011	1	0.000000E+000
1	32.37034293	1.674570E-011	4.045701E-012	0	0.000000E+000
1	32.37058022	4.045701E-012	1.674570E-011	1	0.000000E+000
1	32.37065153	1.674570E-011	4.045701E-012	0	0.000000E+000
1	32.37104562	4.045701E-012	1.674570E-011	1	0.000000E+000
1	32.37115123	1.674570E-011	4.045701E-012	0	0.000000E+000
1	32.92318031	4.172112E-012	1.687211E-011	1	0.000000E+000
1	32.92325017	1.687211E-011	4.172112E-012	0	0.000000E+000
1	32.92490327	4.172112E-012	1.687211E-011	1	0.000000E+000
1	32.92499427	1.687211E-011	4.172112E-012	0	0.000000E+000
1	32.92651971	4.172112E-012	1.687211E-011	1	0.000000E+000
1	32.92665251	1.687211E-011	4.172112E-012	0	0.000000E+000
1	32.92770048	4.172112E-012	1.687211E-011	1	0.000000E+000
1	32.92783805	1.687211E-011	4.172112E-012	0	0.000000E+000
1	32.92890048	4.172112E-012	1.687211E-011	1	0.000000E+000
1	32.92907483	1.687211E-011	4.172112E-012	0	0.000000E+000
1	32.93201247	4.172112E-012	1.687211E-011	1	0.000000E+000
1	32.93216087	1.687211E-011	4.172112E-012	0	0.000000E+000
1	32.93267832	4.172112E-012	1.687211E-011	1	0.000000E+000
1	32.93294824	1.687211E-011	4.172112E-012	0	0.000000E+000
1	32.93520273	4.172112E-012	1.687211E-011	1	0.000000E+000
1	32.93526793	1.687211E-011	4.172112E-012	0	0.000000E+000
1	32.93529179	4.172112E-012	1.687211E-011	1	0.000000E+000
1	32.93539035	1.687211E-011	4.172112E-012	0	0.000000E+000
1	32.93563413	4.172112E-012	1.687211E-011	1	0.000000E+000
1	32.93572394	1.687211E-011	4.172112E-012	0	0.000000E+000
1	32.93940863	4.172112E-012	1.687211E-011	1	0.000000E+000
1	32.93951458	1.687211E-011	4.172112E-012	0	0.000000E+000
1	32.93989578	4.172112E-012	1.687211E-011	1	0.000000E+000
1	32.94004497	1.687211E-011	4.172112E-012	0	0.000000E+000
1	32.94016398	4.172112E-012	1.687211E-011	1	0.000000E+000
1	32.94047673	1.687211E-011	4.172112E-012	0	0.000000E+000
1	32.94116271	4.172112E-012	1.687211E-011	1	0.000000E+000
1	32.94117299	1.687211E-011	4.172112E-012	0	0.000000E+000
1	32.94719212	4.172112E-012	1.687211E-011	1	0.000000E+000
1	32.94722133	1.687211E-011	4.172112E-012	0	0.000000E+000
1	32.94892490	4.172112E-012	1.687211E-011	1	0.000000E+000
1	32.94900224	1.687211E-011	4.172112E-012	0	0.000000E+000
1	32.94904669	4.172112E-012	1.687211E-011	1	0.000000E+000
1	32.94913219	1.687211E-011	4.172112E-012	0	0.000000E+000
1	32.94985914	4.172112E-012	1.687211E-011	1	0.000000E+000
1	32.94992136	1.687211E-011	4.172112E-012	0	0.000000E+000
1	32.95090736	4.172112E-012	1.687211E-011	1	0.000000E+000
1	32.95095304	1.687211E-011	4.172112E-012	0	0.000000E+000
1	32.95150501	4.172112E-012	1.687211E-011	1	0.000000E+000
1	32.95156433	1.687211E-011	4.172112E-012	0	0.000000E+000
1	32.95288413	4.172112E-012	1.687211E-011	1	0.000000E+000
1	32.95297630	1.687211E-011	4.172112E-012	0	0.000000E+000
1	32.95398328	4.172112E-012	1.687211E-011	1	0.000000E+000
1	32.95405737	1.687211E-011	4.172112E-012	0	0.000000E+000
1	32.95519271	4.172112E-012	1.687211E-011	1	0.000000E+000
1	32.95520629	1.687211E-011	4.172112E-012	0	0.000000E+000
1	32.95711052	4.172112E-012	1.687211E-011	1	0.000000E+000
1	32.95717314	1.687211E-011	4.172112E-012	0	0.000000E+000
1	32.96227533	4.172112E-012	1.687211E-011	1	0.000000E+000
1	32.96253482	1.687211E-011	4.172112E-012	0	0.000000E+000
1	32.96593413	4.172112E-012	1.687211E-011	1	0.000000E+000
1	32.96609138	1.687211E-011	4.172112E-012	0	0.000000E+000
1	32.96759708	4.172112E-012	1.687211E-011	1	0.000000E+000
1	32.96768757	1.687211E-011	4.172112E-012	0	0.000000E+000
1	32.97092256	4.172112E-012	1.687211E-011	1	0.000000E+000
1	32.97110924	1.687211E-011	4.172112E-012	0	0.000000E+000
1	32.97114199	4.172112E-012	1.687211E-011	1	0.000000E+000
1	32.97115783	1.687211E-011	4.172112E-012	0	0.000000E+000
1	32.97182220	4.172112E-012	1.687211E-011	1	0.000000E+000
1	32.97192117	1.687211E-011	4.172112E-012	0	0.000000E+000
1	32.97449082	4.172112E-012	1.687211E-011	1	0.000000E+000
1	32.97465298	1.687211E-011	4.172112E-012	0	0.000000E+000
1	32.97743883	4.172112E-012	1.687211E-011	1	0.000000E+000
1	32.97749286	1.687211E-011	4.172112E-012	0	0.000000E+000
1	32.98072328	4.172112E-012	1.687211E-011	1	0.000000E+000
1	32.98085348	1.687211E-011	4.172112E-012	0	0.000000E+000
1	33.59483858	4.117445E-012	1.681745E-011	1	0.000000E+000
1	33.59503501	1.681745E-011	4.117445E-012	0	0.000000E+000
1	33.59554506	4.117445E-012	1.681745E-011	1	0.000000E+000
1	33.59557489	1.681745E-011	4.117445E-012	0	0.000000E+000
1	33.59805792	4.117445E-012	1.681745E-011	1	0.000000E+000
1	33.59809153	1.681745E-011	4.117445E-012	0	0.000000E+000
1	33.59912377	4.117445E-012	1.681745E-011	1	0.000000E+000
1	33.59916844	1.681745E-011	4.117445E-012	0	0.000000E+000
1	33.60048692	4.117445E-012	1.681745E-011	1	0.000000E+000
1	33.60052937	1.681745E-011	4.117445E-012	0	0.000000E+000
1	33.60390200	4.117445E-012	1.681745E-011	1	0.000000E+000
1	33.60400908	1.681745E-011	4.117445E-012	0	0.000000E+000
1	33.60429040	4.117445E-012	1.681745E-011	1	0.000000E+000
1	33.60447356	1.681745E-011	4.117445E-012	0	0.000000E+000
1	33.60517322	4.117445E-012	1.681745E-011	1	0.000000E+000
1	33.60527736	1.681745E-011	4.117445E-012	0	0.000000E+000
1	33.60630583	4.117445E-012	1.681745E-011	1	0.000000E+000
1	33.60669405	1.681745E-011	4.117445E-012	0	0.000000E+000
1	33.60713593	4.117445E-012	1.681745E-011	1	0.000000E+000
1	33.60716716	1.681745E-011	4.117445E-012	0	0.000000E+000
1	33.60995837	4.117445E-012	1.681745E-011	1	0.000000E+000
1	33.60998260	1.681745E-011	4.117445E-012	0	0.000000E+000
1	33.61582999	4.117445E-012	1.681745E-011	1	0.000000E+000
1	33.61592910	1.681745E-011	4.117445E-012	0	0.000000E+000
1	33.61597067	4.117445E-012	1.681745E-011	1	0.000000E+000
1	33.61606911	1.681745E-011	4.117445E-012	0	0.000000E+000
1	33.61748890	4.117445E-012	1.681745E-011	1	0.000000E+000
1	33.61749461	1.681745E-011	4.117445E-012	0	0.000000E+000
1	33.61785638	4.117445E-012	1.681745E-011	1	0.000000E+000
1	33.61816967	1.681745E-011	4.117445E-012	0	0.000000E+000
1	33.61957451	4.117445E-012	1.681745E-011	1	0.000000E+000
1	33.61965444	1.681745E-011	4.117445E-012	0	0.000000E+000
1	33.62206423	4.117445E-012	1.681745E-011	1	0.000000E+000
1	33.62207521	1.681745E-011	4.117445E-012	0	0.000000E+000
1	33.62349117	4.117445E-012	1.681745E-011	1	0.000000E+000
1	33.62355617	1.681745E-011	4.117445E-012	0	0.000000E+000
1	33.62409202	4.117445E-012	1.681745E-011	1	0.000000E+000
1	33.62412567	1.681745E-011	4.117445E-012	0	0.000000E+000
1	33.62427855	4.117445E-012	1.681745E-011	1	0.000000E+000
1	33.62435236	1.681745E-011	4.117445E-012	0	0.000000E+000
1	33.62448804	4.117445E-012	1.681745E-011	1	0.000000E+000
1	33.62458180	1.681745E-011	4.117445E-012	0	0.000000E+000
1	33.62606103	4.117445E-012	1.681745E-011	1	0.000000E+000
1	33.62612298	1.681745E-011	4.117445E-012	0	0.000000E+000
1	33.62831891	4.117445E-012	1.681745E-011	1	0.000000E+000
1	33.62868059	1.681745E-011	4.117445E-012	0	0.000000E+000
1	33.63043682	4.117445E-012	1.681745E-011	1	0.000000E+000
1	33.63045158	1.681745E-011	4.117445E-012	0	0.000000E+000
1	33.63104996	4.117445E-012	1.681745E-011	1	0.000000E+000
1	33.63131929	1.681745E-011	4.117445E-012	0	0.000000E+000
1	33.63402050	4.117445E-012	1.681745E-011	1	0.000000E+000
1	33.63404091	1.681745E-011	4.117445E-012	0	0.000000E+000
1	33.63739246	4.117445E-012	1.681745E-011	1	0.000000E+000
1	33.63743241	1.681745E-011	4.117445E-012	0	0.000000E+000
1	33.64169427	4.117445E-012	1.681745E-011	1	0.000000E+000
1	33.64173916	1.681745E-011	4.117445E-012	0	0.000000E+000
1	33.64497021	4.117445E-012	1.681745E-011	1	0.000000E+000
1	33.64499346	1.681745E-011	4.117445E-012	0	0.000000E+000
1	33.64763754	4.117445E-012	1.681745E-011	1	0.000000E+000
1	33.64767206	1.681745E-011	4.117445E-012	0	0.000000E+000
1	33.64844166	4.117445E-012	1.681745E-011	1	0.000000E+000
1	33.64854026	1.681745E-011	4.117445E-012	0	0.000000E+000
1	33.65024627	4.117445E-012	1.681745E-011	1	0.000000E+000
1	33.65026309	1.681745E-011	4.117445E-012	0	0.000000E+000
1	33.65368952	4.117445E-012	1.681745E-011	1	0.000000E+000
1	33.65392920	1.681745E-011	4.117445E-012	0	0.000000E+000
1	33.65403867	4.117445E-012	1.681745E-011	1	0.000000E+000
1	33.65421941	1.681745E-011	4.117445E-012	0	0.000000E+000
1	33.65470218	4.117445E-012	1.681745E-011	1	0.000000E+000
1	33.65477160	1.681745E-011	4.117445E-012	0	0.000000E+000
1	33.65642635	4.117445E-012	1.681745E-011	1	0.000000E+000
1	33.65649535	1.681745E-011	4.117445E-012	0	0.000000E+000
1	33.66649133	4.117445E-012	1.681745E-011	1	0.000000E+000
1	33.66654493	1.681745E-011	4.117445E-012	0	0.000000E+000
1	33.66732275	4.117445E-012	1.681745E-011	1	0.000000E+000
1	33.66742039	1.681745E-011	4.117445E-012	0	0.000000E+000
1	33.67467664	4.117445E-012	1.681745E-011	1	0.000000E+000
1	33.67502873	1.681745E-011	4.117445E-012	0	0.000000E+000
1	33.67966046	4.117445E-012	1.681745E-011	1	0.000000E+000
1	33.67994885	1.681745E-011	4.117445E-012	0	0.000000E+000
1	33.68631557	4.117445E-012	1.681745E-011	1	0.000000E+000
1	33.68639332	1.681745E-011	4.117445E-012	0	0.000000E+000
1	33.68716716	4.117445E-012	1.681745E-011	1	0.000000E+000
1	33.68721117	1.681745E-011	4.117445E-012	0	0.000000E+000
1	33.68730158	4.117445E-012	1.681745E-011	1	0.000000E+000
1	33.68738620	1.681745E-011	4.117445E-012	0	0.000000E+000
1	33.68900775	4.117445E-012	1.681745E-011	1	0.000000E+000
1	33.68918523	1.681745E-011	4.117445E-012	0	0.000000E+000
1	33.69141963	4.117445E-012	1.681745E-011	1	0.000000E+000
1	33.69144425	1.681745E-011	4.117445E-012	0	0.000000E+000
1	33.69450207	4.117445E-012	1.681745E-011	1	0.000000E+000
1	33.69462229	1.681745E-011	4.117445E-012	0	0.000000E+000
1	33.69880953	4.117445E-012	1.681745E-011	1	0.000000E+000
1	33.69896200	1.681745E-011	4.117445E-012	0	0.000000E+000
1	33.70289140	4.117445E-012	1.681745E-011	1	0.000000E+000
1	33.70293946	1.681745E-011	4.117445E-012	0	0.000000E+000
1	33.70337641	4.117445E-012	1.681745E-011	1	0.000000E+000
1	33.70346769	1.681745E-011	4.117445E-012	0	0.000000E+000
1	33.70654194	4.117445E-012	1.681745E-011	1	0.000000E+000
1	33.70658788	1.681745E-011	4.117445E-012	0	0.000000E+000
1	33.70719576	4.117445E-012	1.681745E-011	1	0.000000E+000
1	33.70726776	1.681745E-011	4.117445E-012	0	0.000000E+000
1	33.70844557	4.117445E-012	1.681745E-011	1	0.000000E+000
1	33.70852177	1.681745E-011	4.117445E-012	0	0.000000E+000
1	33.71050711	4.117445E-012	1.681745E-011	1	0.000000E+000
1	33.71064166	1.681745E-011	4.117445E-012	0	0.000000E+000
1	33.71286753	4.117445E-012	1.681745E-011	1	0.000000E+000
1	33.71291557	1.681745E-011	4.117445E-012	0	0.000000E+000
1	33.71333879	4.117445E-012	1.681745E-011	1	0.000000E+000
1	33.71355458	1.681745E-011	4.117445E-012	0	0.000000E+000
1	33.71480801	4.117445E-012	1.681745E-011	1	0.000000E+000
1	33.71487249	1.681745E-011	4.117445E-012	0	0.000000E+000
1	33.71623242	4.117445E-012	1.681745E-011	1	0.000000E+000
1	33.71632581	1.681745E-011	4.117445E-012	0	0.000000E+000
1	33.71635577	4.117445E-012	1.681745E-011	1	0.000000E+000
1	33.71643323	1.681745E-011	4.117445E-012	0	0.000000E+000
1	36.36160751	4.146728E-012	1.684673E-011	1	0.000000E+000
1	36.36178884	1.684673E-011	4.146728E-012	0	0.000000E+000
1	36.36675175	4.146728E-012	1.684673E-011	1	0.000000E+000
1	36.36681972	1.684673E-011	4.146728E-012	0	0.000000E+000
1	36.37047728	4.146728E-012	1.684673E-011	1	0.000000E+000
1	36.37060444	1.684673E-011	4.146728E-012	0	0.000000E+000
1	36.37287930	4.146728E-012	1.684673E-011	1	0.000000E+000
1	36.37291530	1.684673E-011	4.146728E-012	0	0.000000E+000
1	36.37862958	4.146728E-012	1.684673E-011	1	0.000000E+000
1	36.37870802	1.684673E-011	4.146728E-012	0	0.000000E+000
1	36.37943431	4.146728E-012	1.684673E-011	1	0.000000E+000
1	36.37956743	1.684673E-011	4.146728E-012	0	0.000000E+000
1	36.38006802	4.146728E-012	1.684673E-011	1	0.000000E+000
1	36.38010201	1.684673E-011	4.146728E-012	0	0.000000E+000
1	36.38427584	4.146728E-012	1.684673E-011	1	0.000000E+000
1	36.38434975	1.684673E-011	4.146728E-012	0	0.000000E+000
1	36.38745291	4.146728E-012	1.684673E-011	1	0.000000E+000
1	36.38757770	1.684673E-011	4.146728E-012	0	0.000000E+000
1	36.39137729	4.146728E-012	1.684673E-011	1	0.000000E+000
1	36.39143843	1.684673E-011	4.146728E-012	0	0.000000E+000
1	36.39560245	4.146728E-012	1.684673E-011	1	0.000000E+000
1	36.39565323	1.684673E-011	4.146728E-012	0	0.000000E+000
1	36.39660901	4.146728E-012	1.684673E-011	1	0.000000E+000
1	36.39687018	1.684673E-011	4.146728E-012	0	0.000000E+000
1	36.39847631	4.146728E-012	1.684673E-011	1	0.000000E+000
1	36.39893964	1.684673E-011	4.146728E-012	0	0.000000E+000
1	36.40003056	4.146728E-012	1.684673E-011	1	0.000000E+000
1	36.40013028	1.684673E-011	4.146728E-012	0	0.000000E+000
1	36.40050095	4.146728E-012	1.684673E-011	1	0.000000E+000
1	36.40056870	1.684673E-011	4.146728E-012	0	0.000000E+000
1	36.40357903	4.146728E-012	1.684673E-011	1	0.000000E+000
1	36.40360243	1.684673E-011	4.146728E-012	0	0.000000E+000
1	36.40663863	4.146728E-012	1.684673E-011	1	0.000000E+000
1	36.40676834	1.684673E-011	4.146728E-012	0	0.000000E+000
1	36.40835788	4.146728E-012	1.684673E-011	1	0.000000E+000
1	36.40853754	1.684673E-011	4.146728E-012	0	0.000000E+000
1	36.40881513	4.146728E-012	1.684673E-011	1	0.000000E+000
1	36.40890476	1.684673E-011	4.146728E-012	0	0.000000E+000
1	36.41150815	4.146728E-012	1.684673E-011	1	0.000000E+000
1	36.41158875	1.684673E-011	4.146728E-012	0	0.000000E+000
1	36.41169626	4.146728E-012	1.684673E-011	1	0.000000E+000
1	36.41181150	1.684673E-011	4.146728E-012	0	0.000000E+000
1	36.41439479	4.146728E-012	1.684673E-011	1	0.000000E+000
1	36.41445815	1.684673E-011	4.146728E-012	0	0.000000E+000
1	36.41640330	4.146728E-012	1.684673E-011	1	0.000000E+000
1	36.41662561	1.684673E-011	4.146728E-012	0	0.000000E+000
1	36.42105888	4.146728E-012	1.684673E-011	1	0.000000E+000
1	36.42133136	1.684673E-011	4.146728E-012	0	0.000000E+000
1	36.42254467	4.146728E-012	1.684673E-011	1	0.000000E+000
1	36.42256010	1.684673E-011	4.146728E-012	0	0.000000E+000
1	36.42371490	4.146728E-012	1.684673E-011	1	0.000000E+000
1	36.42383641	1.684673E-011	4.146728E-012	0	0.000000E+000
1	36.42428192	4.146728E-012	1.684673E-011	1	0.000000E+000
1	36.42434260	1.684673E-011	4.146728E-012	0	0.000000E+000
1	36.42641827	4.146728E-012	1.684673E-011	1	0.000000E+000
1	36.42653200	1.684673E-011	4.146728E-012	0	0.000000E+000
1	36.42950867	4.146728E-012	1.684673E-011	1	0.000000E+000
1	36.42956708	1.684673E-011	4.146728E-012	0	0.000000E+000
1	36.42989957	4.146728E-012	1.684673E-011	1	0.000000E+000
1	36.42992033	1.684673E-011	4.146728E-012	0	0.000000E+000
1	36.43019454	4.146728E-012	1.684673E-011	1	0.000000E+000
1	36.43024174	1.684673E-011	4.146728E-012	0	0.000000E+000
1	36.43181148	4.146728E-012	1.684673E-011	1	0.000000E+000
1	36.43204914	1.684673E-011	4.146728E-012	0	0.000000E+000
1	36.43261600	4.146728E-012	1.684673E-011	1	0.000000E+000
1	36.43286565	1.684673E-011	4.146728E-012	0	0.000000E+000
1	36.43341477	4.146728E-012	1.684673E-011	1	0.000000E+000
1	36.43347537	1.684673E-011	4.146728E-012	0	0.000000E+000
1	36.43692946	4.146728E-012	1.684673E-011	1	0.000000E+000
1	36.43724523	1.684673E-011	4.146728E-012	0	0.000000E+000
1	36.43785411	4.146728E-012	1.684673E-011	1	0.000000E+000
1	36.43789971	1.684673E-011	4.146728E-012	0	0.000000E+000
1	36.43931101	4.146728E-012	1.684673E-011	1	0.000000E+000
1	36.43958346	1.684673E-011	4.146728E-012	0	0.000000E+000
1	36.43986986	4.146728E-012	1.684673E-011	1	0.000000E+000
1	36.43992651	1.684673E-011	4.146728E-012	0	0.000000E+000
1	36.44180512	4.146728E-012	1.684673E-011	1	0.000000E+000
1	36.44186360	1.684673E-011	4.146728E-012	0	0.000000E+000
1	36.44443352	4.146728E-012	1.684673E-011	1	0.000000E+000
1	36.44444154	1.684673E-011	4.146728E-012	0	0.000000E+000
1	36.45233661	4.146728E-012	1.684673E-011	1	0.000000E+000
1	36.45239288	1.684673E-011	4.146728E-012	0	0.000000E+000
1	36.45965393	4.146728E-012	1.684673E-011	1	0.000000E+000
1	36.45967021	1.684673E-011	4.146728E-012	0	0.000000E+000
1	36.45979171	4.146728E-012	1.684673E-011	1	0.000000E+000
1	36.45980452	1.684673E-011	4.146728E-012	0	0.000000E+000
1	36.46077431	4.146728E-012	1.684673E-011	1	0.000000E+000
1	36.46084224	1.684673E-011	4.146728E-012	0	0.000000E+000
1	36.46212109	4.146728E-012	1.684673E-011	1	0.000000E+000
1	36.46232086	1.684673E-011	4.146728E-012	0	0.000000E+000
1	36.46524755	4.146728E-012	1.684673E-011	1	0.000000E+000
1	36.46529755	1.684673E-011	4.146728E-012	0	0.000000E+000
1	36.46530675	4.146728E-012	1.684673E-011	1	0.000000E+000
1	36.46532839	1.684673E-011	4.146728E-012	0	0.000000E+000
1	36.46738979	4.146728E-012	1.684673E-011	1	0.000000E+000
1	36.46751667	1.684673E-011	4.146728E-012	0	0.000000E+000
1	36.46782290	4.146728E-012	1.684673E-011	1	0.000000E+000
1	36.46787841	1.684673E-011	4.146728E-012	0	0.000000E+000
1	36.46961907	4.146728E-012	1.684673E-011	1	0.000000E+000
1	36.46979511	1.684673E-011	4.146728E-012	0	0.000000E+000
1	36.47074264	4.146728E-012	1.684673E-011	1	0.000000E+000
1	36.47076736	1.684673E-011	4.146728E-012	0	0.000000E+000
1	36.47255756	4.146728E-012	1.684673E-011	1	0.000000E+000
1	36.47259530	1.684673E-011	4.146728E-012	0	0.000000E+000
1	41.12603279	3.921797E-012	1.662180E-011	1	0.000000E+000
1	41.12613568	1.662180E-011	3.921797E-012	0	0.000000E+000
1	41.12813123	3.921797E-012	1.662180E-011	1	0.000000E+000
1	41.12818442	1.662180E-011	3.921797E-012	0	0.000000E+000
1	41.12946808	3.921797E-012	1.662180E-011	1	0.000000E+000
1	41.12947912	1.662180E-011	3.921797E-012	0	0.000000E+000
1	41.13054234	3.921797E-012	1.662180E-011	1	0.000000E+000
1	41.13089538	1.662180E-011	3.921797E-012	0	0.000000E+000
1	41.13092204	3.921797E-012	1.662180E-011	1	0.000000E+000
1	41.13103044	1.662180E-011	3.921797E-012	0	0.000000E+000
1	41.13197283	3.921797E-012	1.662180E-011	1	0.000000E+000
1	41.13202403	1.662180E-011	3.921797E-012	0	0.000000E+000
1	41.14495836	3.921797E-012	1.662180E-011	1	0.000000E+000
1	41.14503733	1.662180E-011	3.921797E-012	0	0.000000E+000
1	41.14845693	3.921797E-012	1.662180E-011	1	0.000000E+000
1	41.14855655	1.662180E-011	3.921797E-012	0	0.000000E+000
1	41.14876923	3.921797E-012	1.662180E-011	1	0.000000E+000
1	41.14898139	1.662180E-011	3.921797E-012	0	0.000000E+000
1	41.15190916	3.921797E-012	1.662180E-011	1	0.000000E+000
1	41.15226342	1.662180E-011	3.921797E-012	0	0.000000E+000
1	41.15241061	3.921797E-012	1.662180E-011	1	0.000000E+000
1	41.15264484	1.662180E-011	3.921797E-012	0	0.000000E+000
1	41.15352559	3.921797E-012	1.662180E-011	1	0.000000E+000
1	41.15376675	1.662180E-011	3.921797E-012	0	0.000000E+000
1	41.15455145	3.921797E-012	1.662180E-011	1	0.000000E+000
1	41.15468129	1.662180E-011	3.921797E-012	0	0.000000E+000
1	41.15626107	3.921797E-012	1.662180E-011	1	0.000000E+000
1	41.15635783	1.662180E-011	3.921797E-012	0	0.000000E+000
1	41.15820497	3.921797E-012	1.662180E-011	1	0.000000E+000
1	41.15828533	1.662180E-011	3.921797E-012	0	0.000000E+000
1	41.16162127	3.921797E-012	1.662180E-011	1	0.000000E+000
1	41.16171547	1.662180E-011	3.921797E-012	0	0.000000E+000
1	41.16591021	3.921797E-012	1.662180E-011	1	0.000000E+000
1	41.16600152	1.662180E-011	3.921797E-012	0	0.000000E+000
1	41.16603839	3.921797E-012	1.662180E-011	1	0.000000E+000
1	41.16607951	1.662180E-011	3.921797E-012	0	0.000000E+000
1	41.16686967	3.921797E-012	1.662180E-011	1	0.000000E+000
1	41.16694028	1.662180E-011	3.921797E-012	0	0.000000E+000
1	41.16837891	3.921797E-012	1.662180E-011	1	0.000000E+000
1	41.16846485	1.662180E-011	3.921797E-012	0	0.000000E+000
1	41.16867181	3.921797E-012	1.662180E-011	1	0.000000E+000
1	41.16870605	1.662180E-011	3.921797E-012	0	0.000000E+000
1	41.16976756	3.921797E-012	1.662180E-011	1	0.000000E+000
1	41.16983525	1.662180E-011	3.921797E-012	0	0.000000E+000
1	41.17893490	3.921797E-012	1.662180E-011	1	0.000000E+000
1	41.17899360	1.662180E-011	3.921797E-012	0	0.000000E+000
1	41.17958911	3.921797E-012	1.662180E-011	1	0.000000E+000
1	41.17980757	1.662180E-011	3.921797E-012	0	0.000000E+000
1	41.18891702	3.921797E-012	1.662180E-011	1	0.000000E+000
1	41.18914749	1.662180E-011	3.921797E-012	0	0.000000E+000
1	41.19075382	3.921797E-012	1.662180E-011	1	0.000000E+000
1	41.19075687	1.662180E-011	3.921797E-012	0	0.000000E+000
1	41.19221529	3.921797E-012	1.662180E-011	1	0.000000E+000
1	41.19223932	1.662180E-011	3.921797E-012	0	0.000000E+000
1	41.19486346	3.921797E-012	1.662180E-011	1	0.000000E+000
1	41.19496912	1.662180E-011	3.921797E-012	0	0.000000E+000
1	41.19542636	3.921797E-012	1.662180E-011	1	0.000000E+000
1	41.19574661	1.662180E-011	3.921797E-012	0	0.000000E+000
1	41.19658417	3.921797E-012	1.662180E-011	1	0.000000E+000
1	41.19689267	1.662180E-011	3.921797E-012	0	0.000000E+000
1	41.19694105	3.921797E-012	1.662180E-011	1	0.000000E+000
1	41.19699196	1.662180E-011	3.921797E-012	0	0.000000E+000
1	41.19940438	3.921797E-012	1.662180E-011	1	0.000000E+000
1	41.19957462	1.662180E-011	3.921797E-012	0	0.000000E+000
1	45.89977610	4.074700E-012	1.677470E-011	1	0.000000E+000
1	45.89984892	1.677470E-011	4.074700E-012	0	0.000000E+000
1	45.90010965	4.074700E-012	1.677470E-011	1	0.000000E+000
1	45.90014011	1.677470E-011	4.074700E-012	0	0.000000E+000
1	45.90084361	4.074700E-012	1.677470E-011	1	0.000000E+000
1	45.90088813	1.677470E-011	4.074700E-012	0	0.000000E+000
1	45.90451597	4.074700E-012	1.677470E-011	1	0.000000E+000
1	45.90454650	1.677470E-011	4.074700E-012	0	0.000000E+000
1	45.90938044	4.074700E-012	1.677470E-011	1	0.000000E+000
1	45.90950043	1.677470E-011	4.074700E-012	0	0.000000E+000
1	45.91089066	4.074700E-012	1.677470E-011	1	0.000000E+000
1	45.91097658	1.677470E-011	4.074700E-012	0	0.000000E+000
1	45.91707886	4.074700E-012	1.677470E-011	1	0.000000E+000
1	45.91711793	1.677470E-011	4.074700E-012	0	0.000000E+000
1	45.91723850	4.074700E-012	1.677470E-011	1	0.000000E+000
1	45.91736615	1.677470E-011	4.074700E-012	0	0.000000E+000
1	45.91805706	4.074700E-012	1.677470E-011	1	0.000000E+000
1	45.91809477	1.677470E-011	4.074700E-012	0	0.000000E+000
1	45.91810642	4.074700E-012	1.677470E-011	1	0.000000E+000
1	45.91814006	1.677470E-011	4.074700E-012	0	0.000000E+000
1	45.91861237	4.074700E-012	1.677470E-011	1	0.000000E+000
1	45.91864354	1.677470E-011	4.074700E-012	0	0.000000E+000
1	45.91996515	4.074700E-012	1.677470E-011	1	0.000000E+000
1	45.91999079	1.677470E-011	4.074700E-012	0	0.000000E+000
1	45.92011807	4.074700E-012	1.677470E-011	1	0.000000E+000
1	45.92024690	1.677470E-011	4.074700E-012	0	0.000000E+000
1	45.92142472	4.074700E-012	1.677470E-011	1	0.000000E+000
1	45.92144175	1.677470E-011	4.074700E-012	0	0.000000E+000
1	45.92260818	4.074700E-012	1.677470E-011	1	0.000000E+000
1	45.92263203	1.677470E-011	4.074700E-012	0	0.000000E+000
1	45.92272140	4.074700E-012	1.677470E-011	1	0.000000E+000
1	45.92275829	1.677470E-011	4.074700E-012	0	0.000000E+000
1	45.92504305	4.074700E-012	1.677470E-011	1	0.000000E+000
1	45.92513970	1.677470E-011	4.074700E-012	0	0.000000E+000
1	45.92626185	4.074700E-012	1.677470E-011	1	0.000000E+000
1	45.92645041	1.677470E-011	4.074700E-012	0	0.000000E+000
1	45.92691518	4.074700E-012	1.677470E-011	1	0.000000E+000
1	45.92706219	1.677470E-011	4.074700E-012	0	0.000000E+000
1	45.92729801	4.074700E-012	1.677470E-011	1	0.000000E+000
1	45.92734788	1.677470E-011	4.074700E-012	0	0.000000E+000
1	45.92817845	4.074700E-012	1.677470E-011	1	0.000000E+000
1	45.92819789	1.677470E-011	4.074700E-012	0	0.000000E+000
1	45.92830671	4.074700E-012	1.677470E-011	1	0.000000E+000
1	45.92835739	1.677470E-011	4.074700E-012	0	0.000000E+000
1	45.92891320	4.074700E-012	1.677470E-011	1	0.000000E+000
1	45.92893609	1.677470E-011	4.074700E-012	0	0.000000E+000
1	45.92905941	4.074700E-012	1.677470E-011	1	0.000000E+000
1	45.92916770	1.677470E-011	4.074700E-012	0	0.000000E+000
1	45.93269584	4.074700E-012	1.677470E-011	1	0.000000E+000
1	45.93280699	1.677470E-011	4.074700E-012	0	0.000000E+000
1	45.93776076	4.074700E-012	1.677470E-011	1	0.000000E+000
1	45.93803314	1.677470E-011	4.074700E-012	0	0.000000E+000
1	45.93928563	4.074700E-012	1.677470E-011	1	0.000000E+000
1	45.93973878	1.677470E-011	4.074700E-012	0	0.000000E+000
1	45.94368150	4.074700E-012	1.677470E-011	1	0.000000E+000
1	45.94389608	1.677470E-011	4.074700E-012	0	0.000000E+000
1	45.94417700	4.074700E-012	1.677470E-011	1	0.000000E+000
1	45.94430860	1.677470E-011	4.074700E-012	0	0.000000E+000
1	45.95020566	4.074700E-012	1.677470E-011	1	0.000000E+000
1	45.95032649	1.677470E-011	4.074700E-012	0	0.000000E+000
1	45.95113203	4.074700E-012	1.677470E-011	1	0.000000E+000
1	45.95118119	1.677470E-011	4.074700E-012	0	0.000000E+000
1	45.95148993	4.074700E-012	1.677470E-011	1	0.000000E+000
1	45.95159955	1.677470E-011	4.074700E-012	0	0.000000E+000
1	45.95828160	4.074700E-012	1.677470E-011	1	0.000000E+000
1	45.95836913	1.677470E-011	4.074700E-012	0	0.000000E+000
1	45.95960282	4.074700E-012	1.677470E-011	1	0.000000E+000
1	45.95967315	1.677470E-011	4.074700E-012	0	0.000000E+000
1	45.96708492	4.074700E-012	1.677470E-011	1	0.000000E+000
1	45.96716961	1.677470E-011	4.074700E-012	0	0.000000E+000
1	45.96828667	4.074700E-012	1.677470E-011	1	0.000000E+000
1	45.96838443	1.677470E-011	4.074700E-012	0	0.000000E+000
1	45.96891784	4.074700E-012	1.677470E-011	1	0.000000E+000
1	45.96896108	1.677470E-011	4.074700E-012	0	0.000000E+000
1	45.96932374	4.074700E-012	1.677470E-011	1	0.000000E+000
1	45.96936927	1.677470E-011	4.074700E-012	0	0.000000E+000
1	45.97244693	4.074700E-012	1.677470E-011	1	0.000000E+000
1	45.97251636	1.677470E-011	4.074700E-012	0	0.000000E+000
1	45.97579303	4.074700E-012	1.677470E-011	1	0.000000E+000
1	45.97607330	1.677470E-011	4.074700E-012	0	0.000000E+000
1	45.97640277	4.074700E-012	1.677470E-011	1	0.000000E+000
1	45.97641915	1.677470E-011	4.074700E-012	0	0.000000E+000
1	45.97981130	4.074700E-012	1.677470E-011	1	0.000000E+000
1	45.97994047	1.677470E-011	4.074700E-012	0	0.000000E+000
1	45.98142043	4.074700E-012	1.677470E-011	1	0.000000E+000
1	45.98161351	1.677470E-011	4.074700E-012	0	0.000000E+000
1	45.99491454	4.074700E-012	1.677470E-011	1	0.000000E+000
1	45.99494598	1.677470E-011	4.074700E-012	0	0.000000E+000
1	45.99543858	4.074700E-012	1.677470E-011	1	0.000000E+000
1	45.99547426	1.677470E-011	4.074700E-012	0	0.000000E+000
1	45.99916396	4.074700E-012	1.677470E-011	1	0.000000E+000
1	45.99919866	1.677470E-011	4.074700E-012	0	0.000000E+000
1	46.00350157	4.074700E-012	1.677470E-011	1	0.000000E+000
1	46.00352062	1.677470E-011	4.074700E-012	0	0.000000E+000
1	46.00371985	4.074700E-012	1.677470E-011	1	0.000000E+000
1	46.00385209	1.677470E-011	4.074700E-012	0	0.000000E+000
1	46.00401355	4.074700E-012	1.677470E-011	1	0.000000E+000
1	46.00425634	1.677470E-011	4.074700E-012	0	0.000000E+000
1	46.00428516	4.074700E-012	1.677470E-011	1	0.000000E+000
1	46.00444418	1.677470E-011	4.074700E-012	0	0.000000E+000
1	46.00537104	4.074700E-012	1.677470E-011	1	0.000000E+000
1	46.00544133	1.677470E-011	4.074700E-012	0	0.000000E+000
1	46.00746201	4.074700E-012	1.677470E-011	1	0.000000E+000
1	46.00758656	1.677470E-011	4.074700E-012	0	0.000000E+000
1	46.00766645	4.074700E-012	1.677470E-011	1	0.000000E+000
1	46.00775664	1.677470E-011	4.074700E-012	0	0.000000E+000
1	46.01087933	4.074700E-012	1.677470E-011	1	0.000000E+000
1	46.01101243	1.677470E-011	4.074700E-012	0	0.000000E+000
1	46.01179164	4.074700E-012	1.677470E-011	1	0.000000E+000
1	46.01198110	1.677470E-011	4.074700E-012	0	0.000000E+000
1	46.01221811	4.074700E-012	1.677470E-011	1	0.000000E+000
1	46.01232023	1.677470E-011	4.074700E-012	0	0.000000E+000
1	46.01235941	4.074700E-012	1.677470E-011	1	0.000000E+000
1	46.01244957	1.677470E-011	4.074700E-012	0	0.000000E+000
1	46.01802885	4.074700E-012	1.677470E-011	1	0.000000E+000
1	46.01808479	1.677470E-011	4.074700E-012	0	0.000000E+000
1	46.01948835	4.074700E-012	1.677470E-011	1	0.000000E+000
1	46.01956270	1.677470E-011	4.074700E-012	0	0.000000E+000
1	46.02021559	4.074700E-012	1.677470E-011	1	0.000000E+000
1	46.02029597	1.677470E-011	4.074700E-012	0	0.000000E+000
1	46.02139918	4.074700E-012	1.677470E-011	1	0.000000E+000
1	46.02146671	1.677470E-011	4.074700E-012	0	0.000000E+000
1	46.02285674	4.074700E-012	1.677470E-011	1	0.000000E+000
1	46.02291477	1.677470E-011	4.074700E-012	0	0.000000E+000
1	46.02305036	4.074700E-012	1.677470E-011	1	0.000000E+000
1	46.02320566	1.677470E-011	4.074700E-012	0	0.000000E+000
1	46.02462619	4.074700E-012	1.677470E-011	1	0.000000E+000
1	46.02466005	1.677470E-011	4.074700E-012	0	0.000000E+000
1	46.02482119	4.074700E-012	1.677470E-011	1	0.000000E+000
1	46.02506607	1.677470E-011	4.074700E-012	0	0.000000E+000
1	46.02753072	4.074700E-012	1.677470E-011	1	0.000000E+000
1	46.02757637	1.677470E-011	4.074700E-012	0	0.000000E+000
1	46.02915164	4.074700E-012	1.677470E-011	1	0.000000E+000
1	46.02929608	1.677470E-011	4.074700E-012	0	0.000000E+000
1	46.02944887	4.074700E-012	1.677470E-011	1	0.000000E+000
1	46.02950626	1.677470E-011	4.074700E-012	0	0.000000E+000
1	46.02957928	4.074700E-012	1.677470E-011	1	0.000000E+000
1	46.02966614	1.677470E-011	4.074700E-012	0	0.000000E+000
1	46.03114185	4.074700E-012	1.677470E-011	1	0.000000E+000
1	46.03125432	1.677470E-011	4.074700E-012	0	0.000000E+000
1	46.03477979	4.074700E-012	1.677470E-011	1	0.000000E+000
1	46.03499417	1.677470E-011	4.074700E-012	0	0.000000E+000
1	46.03659782	4.074700E-012	1.677470E-011	1	0.000000E+000
1	46.03660959	1.677470E-011	4.074700E-012	0	0.000000E+000
1	46.04250734	4.074700E-012	1.677470E-011	1	0.000000E+000
1	46.04255550	1.677470E-011	4.074700E-012	0	0.000000E+000
1	46.04301830	4.074700E-012	1.677470E-011	1	0.000000E+000
1	46.04304996	1.677470E-011	4.074700E-012	0	0.000000E+000
1	46.04435593	4.074700E-012	1.677470E-011	1	0.000000E+000
1	46.04447165	1.677470E-011	4.074700E-012	0	0.000000E+000
1	46.04501873	4.074700E-012	1.677470E-011	1	0.000000E+000
1	46.04513828	1.677470E-011	4.074700E-012	0	0.000000E+000
1	46.04519085	4.074700E-012	1.677470E-011	1	0.000000E+000
1	46.04522178	1.677470E-011	4.074700E-012	0	0.000000E+000
1	46.04825047	4.074700E-012	1.677470E-011	1	0.000000E+000
1	46.04832337	1.677470E-011	4.074700E-012	0	0.000000E+000
1	46.04846522	4.074700E-012	1.677470E-011	1	0.000000E+000
1	46.04864906	1.677470E-011	4.074700E-012	0	0.000000E+000
1	46.05094372	4.074700E-012	1.677470E-011	1	0.000000E+000
1	46.05098054	1.677470E-011	4.074700E-012	0	0.000000E+000
1	46.05492617	4.074700E-012	1.677470E-011	1	0.000000E+000
1	46.05495305	1.677470E-011	4.074700E-012	0	0.000000E+000
1	46.05637883	4.074700E-012	1.677470E-011	1	0.000000E+000
1	46.05649635	1.677470E-011	4.074700E-012	0	0.000000E+000
1	46.05804528	4.074700E-012	1.677470E-011	1	0.000000E+000
1	46.05817658	1.677470E-011	4.074700E-012	0	0.000000E+000
1	46.05872713	4.074700E-012	1.677470E-011	1	0.000000E+000
1	46.05876600	1.677470E-011	4.074700E-012	0	0.000000E+000
1	46.05968371	4.074700E-012	1.677470E-011	1	0.000000E+000
1	46.05986184	1.677470E-011	4.074700E-012	0	0.000000E+000
1	46.06559236	4.074700E-012	1.677470E-011	1	0.000000E+000
1	46.06561291	1.677470E-011	4.074700E-012	0	0.000000E+000
1	46.06613193	4.074700E-012	1.677470E-011	1	0.000000E+000
1	46.06617615	1.677470E-011	4.074700E-012	0	0.000000E+000
1	46.06670208	4.074700E-012	1.677470E-011	1	0.000000E+000
1	46.06674495	1.677470E-011	4.074700E-012	0	0.000000E+000
1	46.06825882	4.074700E-012	1.677470E-011	1	0.000000E+000
1	46.06858080	1.677470E-011	4.074700E-012	0	0.000000E+000
1	46.06891269	4.074700E-012	1.677470E-011	1	0.000000E+000
1	46.06913127	1.677470E-011	4.074700E-012	0	0.000000E+000
1	46.07211994	4.074700E-012	1.677470E-011	1	0.000000E+000
1	46.07234635	1.677470E-011	4.074700E-012	0	0.000000E+000
1	46.07280967	4.074700E-012	1.677470E-011	1	0.000000E+000
1	46.07283852	1.677470E-011	4.074700E-012	0	0.000000E+000
1	46.07895818	4.074700E-012	1.677470E-011	1	0.000000E+000
1	46.07915924	1.677470E-011	4.074700E-012	0	0.000000E+000
1	46.07926031	4.074700E-012	1.677470E-011	1	0.000000E+000
1	46.07929771	1.677470E-011	4.074700E-012	0	0.000000E+000
1	46.10198560	4.074700E-012	1.677470E-011	1	0.000000E+000
1	46.10200276	1.677470E-011	4.074700E-012	0	0.000000E+000
1	46.10263994	4.074700E-012	1.677470E-011	1	0.000000E+000
1	46.10268556	1.677470E-011	4.074700E-012	0	0.000000E+000
1	46.10556089	4.074700E-012	1.677470E-011	1	0.000000E+000
1	46.10556591	1.677470E-011	4.074700E-012	0	0.000000E+000
1	48.67586091	3.883809E-012	1.658381E-011	1	0.000000E+000
1	48.67590666	1.658381E-011	3.883809E-012	0	0.000000E+000
1	48.67752407	3.883809E-012	1.658381E-011	1	0.000000E+000
1	48.67759212	1.658381E-011	3.883809E-012	0	0.000000E+000
1	48.68149680	3.883809E-012	1.658381E-011	1	0.000000E+000
1	48.68153420	1.658381E-011	3.883809E-012	0	0.000000E+000
1	48.68643968	3.883809E-012	1.658381E-011	1	0.000000E+000
1	48.68661773	1.658381E-011	3.883809E-012	0	0.000000E+000
1	48.69490232	3.883809E-012	1.658381E-011	1	0.000000E+000
1	48.69501755	1.658381E-011	3.883809E-012	0	0.000000E+000
1	48.70195813	3.883809E-012	1.658381E-011	1	0.000000E+000
1	48.70201605	1.658381E-011	3.883809E-012	0	0.000000E+000
1	48.70207881	3.883809E-012	1.658381E-011	1	0.000000E+000
1	48.70233263	1.658381E-011	3.883809E-012	0	0.000000E+000
1	48.70235998	3.883809E-012	1.658381E-011	1	0.000000E+000
1	48.70271223	1.658381E-011	3.883809E-012	0	0.000000E+000
1	48.70293595	3.883809E-012	1.658381E-011	1	0.000000E+000
1	48.70298406	1.658381E-011	3.883809E-012	0	0.000000E+000
1	48.70861800	3.883809E-012	1.658381E-011	1	0.000000E+000
1	48.70868334	1.658381E-011	3.883809E-012	0	0.000000E+000
1	48.70901804	3.883809E-012	1.658381E-011	1	0.000000E+000
1	48.70919703	1.658381E-011	3.883809E-012	0	0.000000E+000
1	48.70946831	3.883809E-012	1.658381E-011	1	0.000000E+000
1	48.70950584	1.658381E-011	3.883809E-012	0	0.000000E+000
1	48.71026711	3.883809E-012	1.658381E-011	1	0.000000E+000
1	48.71029453	1.658381E-011	3.883809E-012	0	0.000000E+000
1	48.71032145	3.883809E-012	1.658381E-011	1	0.000000E+000
1	48.71037821	1.658381E-011	3.883809E-012	0	0.000000E+000
1	50.35129666	3.808006E-012	1.650801E-011	1	0.000000E+000
1	50.35146689	1.650801E-011	3.808006E-012	0	0.000000E+000
1	50.35295044	3.808006E-012	1.650801E-011	1	0.000000E+000
1	50.35312899	1.650801E-011	3.808006E-012	0	0.000000E+000
1	50.35519382	3.808006E-012	1.650801E-011	1	0.000000E+000
1	50.35543003	1.650801E-011	3.808006E-012	0	0.000000E+000
1	50.35556913	3.808006E-012	1.650801E-011	1	0.000000E+000
1	50.35577722	1.650801E-011	3.808006E-012	0	0.000000E+000
1	50.35614649	3.808006E-012	1.650801E-011	1	0.000000E+000
1	50.35636010	1.650801E-011	3.808006E-012	0	0.000000E+000
1	50.35786209	3.808006E-012	1.650801E-011	1	0.000000E+000
1	50.35796327	1.650801E-011	3.808006E-012	0	0.000000E+000
1	50.35824863	3.808006E-012	1.650801E-011	1	0.000000E+000
1	50.35830113	1.650801E-011	3.808006E-012	0	0.000000E+000
1	50.36005068	3.808006E-012	1.650801E-011	1	0.000000E+000
1	50.36010287	1.650801E-011	3.808006E-012	0	0.000000E+000
1	50.36221997	3.808006E-012	1.650801E-011	1	0.000000E+000
1	50.36224454	1.650801E-011	3.808006E-012	0	0.000000E+000
1	50.36247495	3.808006E-012	1.650801E-011	1	0.000000E+000
1	50.36266895	1.650801E-011	3.808006E-012	0	0.000000E+000
1	50.36499633	3.808006E-012	1.650801E-011	1	0.000000E+000
1	50.36526138	1.650801E-011	3.808006E-012	0	0.000000E+000
1	50.36576018	3.808006E-012	1.650801E-011	1	0.000000E+000
1	50.36577377	1.650801E-011	3.808006E-012	0	0.000000E+000
1	50.36821289	3.808006E-012	1.650801E-011	1	0.000000E+000
1	50.36831990	1.650801E-011	3.808006E-012	0	0.000000E+000
1	50.36984740	3.808006E-012	1.650801E-011	1	0.000000E+000
1	50.36988321	1.650801E-011	3.808006E-012	0	0.000000E+000
1	50.36990604	3.808006E-012	1.650801E-011	1	0.000000E+000
1	50.36999858	1.650801E-011	3.808006E-012	0	0.000000E+000
1	50.37051797	3.808006E-012	1.650801E-011	1	0.000000E+000
1	50.37084641	1.650801E-011	3.808006E-012	0	0.000000E+000
1	50.37703518	3.808006E-012	1.650801E-011	1	0.000000E+000
1	50.37713619	1.650801E-011	3.808006E-012	0	0.000000E+000
1	50.38338732	3.808006E-012	1.650801E-011	1	0.000000E+000
1	50.38343050	1.650801E-011	3.808006E-012	0	0.000000E+000
1	50.38365443	3.808006E-012	1.650801E-011	1	0.000000E+000
1	50.38372626	1.650801E-011	3.808006E-012	0	0.000000E+000
1	50.38460306	3.808006E-012	1.650801E-011	1	0.000000E+000
1	50.38470221	1.650801E-011	3.808006E-012	0	0.000000E+000
1	50.38494268	3.808006E-012	1.650801E-011	1	0.000000E+000
1	50.38495075	1.650801E-011	3.808006E-012	0	0.000000E+000
1	50.38668345	3.808006E-012	1.650801E-011	1	0.000000E+000
1	50.38680085	1.650801E-011	3.808006E-012	0	0.000000E+000
1	50.38692726	3.808006E-012	1.650801E-011	1	0.000000E+000
1	50.38695900	1.650801E-011	3.808006E-012	0	0.000000E+000
1	50.38924553	3.808006E-012	1.650801E-011	1	0.000000E+000
1	50.38924926	1.650801E-011	3.808006E-012	0	0.000000E+000
1	50.39679359	3.808006E-012	1.650801E-011	1	0.000000E+000
1	50.39690283	1.650801E-011	3.808006E-012	0	0.000000E+000
1	50.39917254	3.808006E-012	1.650801E-011	1	0.000000E+000
1	50.39921331	1.650801E-011	3.808006E-012	0	0.000000E+000
1	52.12160391	4.015461E-012	1.671546E-011	1	0.000000E+000
1	52.12163191	1.671546E-011	4.015461E-012	0	0.000000E+000
1	52.12203385	4.015461E-012	1.671546E-011	1	0.000000E+000
1	52.12210870	1.671546E-011	4.015461E-012	0	0.000000E+000
1	52.12873026	4.015461E-012	1.671546E-011	1	0.000000E+000
1	52.12876664	1.671546E-011	4.015461E-012	0	0.000000E+000
1	52.13458669	4.015461E-012	1.671546E-011	1	0.000000E+000
1	52.13463189	1.671546E-011	4.015461E-012	0	0.000000E+000
1	52.13651788	4.015461E-012	1.671546E-011	1	0.000000E+000
1	52.13672624	1.671546E-011	4.015461E-012	0	0.000000E+000
1	52.14488681	4.015461E-012	1.671546E-011	1	0.000000E+000
1	52.14495541	1.671546E-011	4.015461E-012	0	0.000000E+000
1	52.16419366	4.015461E-012	1.671546E-011	1	0.000000E+000
1	52.16426529	1.671546E-011	4.015461E-012	0	0.000000E+000
1	52.16718121	4.015461E-012	1.671546E-011	1	0.000000E+000
1	52.16723868	1.671546E-011	4.015461E-012	0	0.000000E+000
1	52.17029504	4.015461E-012	1.671546E-011	1	0.000000E+000
1	52.17038378	1.671546E-011	4.015461E-012	0	0.000000E+000
1	52.17078094	4.015461E-012	1.671546E-011	1	0.000000E+000
1	52.17106466	1.671546E-011	4.015461E-012	0	0.000000E+000
1	52.17203750	4.015461E-012	1.671546E-011	1	0.000000E+000
1	52.17206611	1.671546E-011	4.015461E-012	0	0.000000E+000
1	52.17657182	4.015461E-012	1.671546E-011	1	0.000000E+000
1	52.17660823	1.671546E-011	4.015461E-012	0	0.000000E+000
1	52.17692110	4.015461E-012	1.671546E-011	1	0.000000E+000
1	52.17705465	1.671546E-011	4.015461E-012	0	0.000000E+000
1	52.17920835	4.015461E-012	1.671546E-011	1	0.000000E+000
1	52.17927852	1.671546E-011	4.015461E-012	0	0.000000E+000
1	52.18615849	4.015461E-012	1.671546E-011	1	0.000000E+000
1	52.18619382	1.671546E-011	4.015461E-012	0	0.000000E+000
1	52.18672842	4.015461E-012	1.671546E-011	1	0.000000E+000
1	52.18674706	1.671546E-011	4.015461E-012	0	0.000000E+000
1	52.18812188	4.015461E-012	1.671546E-011	1	0.000000E+000
1	52.18817997	1.671546E-011	4.015461E-012	0	0.000000E+000
1	52.18844900	4.015461E-012	1.671546E-011	1	0.000000E+000
1	52.18855058	1.671546E-011	4.015461E-012	0	0.000000E+000
1	52.20463310	4.015461E-012	1.671546E-011	1	0.000000E+000
1	52.20473379	1.671546E-011	4.015461E-012	0	0.000000E+000
1	52.20685490	4.015461E-012	1.671546E-011	1	0.000000E+000
1	52.20691739	1.671546E-011	4.015461E-012	0	0.000000E+000
1	52.20725273	4.015461E-012	1.671546E-011	1	0.000000E+000
1	52.20735943	1.671546E-011	4.015461E-012	0	0.000000E+000
1	52.20836081	4.015461E-012	1.671546E-011	1	0.000000E+000
1	52.20839312	1.671546E-011	4.015461E-012	0	0.000000E+000
1	52.21449151	4.015461E-012	1.671546E-011	1	0.000000E+000
1	52.21464134	1.671546E-011	4.015461E-012	0	0.000000E+000
1	52.21485337	4.015461E-012	1.671546E-011	1	0.000000E+000
1	52.21498881	1.671546E-011	4.015461E-012	0	0.000000E+000
1	52.21703773	4.015461E-012	1.671546E-011	1	0.000000E+000
1	52.21714959	1.671546E-011	4.015461E-012	0	0.000000E+000
1	52.21791603	4.015461E-012	1.671546E-011	1	0.000000E+000
1	52.21801771	1.671546E-011	4.015461E-012	0	0.000000E+000
1	52.21943973	4.015461E-012	1.671546E-011	1	0.000000E+000
1	52.21961611	1.671546E-011	4.015461E-012	0	0.000000E+000
1	52.22128628	4.015461E-012	1.671546E-011	1	0.000000E+000
1	52.22144109	1.671546E-011	4.015461E-012	0	0.000000E+000
1	52.22717022	4.015461E-012	1.671546E-011	1	0.000000E+000
1	52.22720815	1.671546E-011	4.015461E-012	0	0.000000E+000
1	52.22871580	4.015461E-012	1.671546E-011	1	0.000000E+000
1	52.22874295	1.671546E-011	4.015461E-012	0	0.000000E+000
1	52.23240977	4.015461E-012	1.671546E-011	1	0.000000E+000
1	52.23249802	1.671546E-011	4.015461E-012	0	0.000000E+000
1	52.23275721	4.015461E-012	1.671546E-011	1	0.000000E+000
1	52.23284942	1.671546E-011	4.015461E-012	0	0.000000E+000
1	52.23290487	4.015461E-012	1.671546E-011	1	0.000000E+000
1	52.23311431	1.671546E-011	4.015461E-012	0	0.000000E+000
1	52.23398141	4.015461E-012	1.671546E-011	1	0.000000E+000
1	52.23415372	1.671546E-011	4.015461E-012	0	0.000000E+000
1	52.23705167	4.015461E-012	1.671546E-011	1	0.000000E+000
1	52.23734262	1.671546E-011	4.015461E-012	0	0.000000E+000
1	52.23769940	4.015461E-012	1.671546E-011	1	0.000000E+000
1	52.23791562	1.671546E-011	4.015461E-012	0	0.000000E+000
1	52.23837427	4.015461E-012	1.671546E-011	1	0.000000E+000
1	52.23846565	1.671546E-011	4.015461E-012	0	0.000000E+000
1	52.23971061	4.015461E-012	1.671546E-011	1	0.000000E+000
1	52.23977394	1.671546E-011	4.015461E-012	0	0.000000E+000
1	52.24005687	4.015461E-012	1.671546E-011	1	0.000000E+000
1	52.24014402	1.671546E-011	4.015461E-012	0	0.000000E+000
1	52.24015174	4.015461E-012	1.671546E-011	1	0.000000E+000
1	52.24033531	1.671546E-011	4.015461E-012	0	0.000000E+000
1	52.24108451	4.015461E-012	1.671546E-011	1	0.000000E+000
1	52.24127341	1.671546E-011	4.015461E-012	0	0.000000E+000
1	52.24165389	4.015461E-012	1.671546E-011	1	0.000000E+000
1	52.24170740	1.671546E-011	4.015461E-012	0	0.000000E+000
1	52.24226773	4.015461E-012	1.671546E-011	1	0.000000E+000
1	52.24230136	1.671546E-011	4.015461E-012	0	0.000000E+000
1	52.24397086	4.015461E-012	1.671546E-011	1	0.000000E+000
1	52.24419435	1.671546E-011	4.015461E-012	0	0.000000E+000
1	52.24537043	4.015461E-012	1.671546E-011	1	0.000000E+000
1	52.24543137	1.671546E-011	4.015461E-012	0	0.000000E+000
1	52.25345078	4.015461E-012	1.671546E-011	1	0.000000E+000
1	52.25352489	1.671546E-011	4.015461E-012	0	0.000000E+000
1	52.25622684	4.015461E-012	1.671546E-011	1	0.000000E+000
1	52.25628942	1.671546E-011	4.015461E-012	0	0.000000E+000
1	52.25665849	4.015461E-012	1.671546E-011	1	0.000000E+000
1	52.25674330	1.671546E-011	4.015461E-012	0	0.000000E+000
1	52.25687496	4.015461E-012	1.671546E-011	1	0.000000E+000
1	52.25690742	1.671546E-011	4.015461E-012	0	0.000000E+000
1	52.25725254	4.015461E-012	1.671546E-011	1	0.000000E+000
1	52.25732190	1.671546E-011	4.015461E-012	0	0.000000E+000
1	52.25737300	4.015461E-012	1.671546E-011	1	0.000000E+000
1	52.25745761	1.671546E-011	4.015461E-012	0	0.000000E+000
1	52.25794886	4.015461E-012	1.671546E-011	1	0.000000E+000
1	52.25795352	1.671546E-011	4.015461E-012	0	0.000000E+000
1	52.25952539	4.015461E-012	1.671546E-011	1	0.000000E+000
1	52.25956910	1.671546E-011	4.015461E-012	0	0.000000E+000
1	52.26028086	4.015461E-012	1.671546E-011	1	0.000000E+000
1	52.26036148	1.671546E-011	4.015461E-012	0	0.000000E+000
1	52.26124081	4.015461E-012	1.671546E-011	1	0.000000E+000
1	52.26126643	1.671546E-011	4.015461E-012	0	0.000000E+000
1	52.26833437	4.015461E-012	1.671546E-011	1	0.000000E+000
1	52.26847488	1.671546E-011	4.015461E-012	0	0.000000E+000
1	52.26977411	4.015461E-012	1.671546E-011	1	0.000000E+000
1	52.26985617	1.671546E-011	4.015461E-012	0	0.000000E+000
1	52.27437570	4.015461E-012	1.671546E-011	1	0.000000E+000
1	52.27441038	1.671546E-011	4.015461E-012	0	0.000000E+000
1	52.27581280	4.015461E-012	1.671546E-011	1	0.000000E+000
1	52.27586487	1.671546E-011	4.015461E-012	0	0.000000E+000
1	52.27616663	4.015461E-012	1.671546E-011	1	0.000000E+000
1	52.27631193	1.671546E-011	4.015461E-012	0	0.000000E+000
1	52.27762602	4.015461E-012	1.671546E-011	1	0.000000E+000
1	52.27764095	1.671546E-011	4.015461E-012	0	0.000000E+000
1	52.27767925	4.015461E-012	1.671546E-011	1	0.000000E+000
1	52.27770796	1.671546E-011	4.015461E-012	0	0.000000E+000
1	52.27792760	4.015461E-012	1.671546E-011	1	0.000000E+000
1	52.27798586	1.671546E-011	4.015461E-012	0	0.000000E+000
1	52.27804872	4.015461E-012	1.671546E-011	1	0.000000E+000
1	52.27811013	1.671546E-011	4.015461E-012	0	0.000000E+000
1	52.27849659	4.015461E-012	1.671546E-011	1	0.000000E+000
1	52.27861236	1.671546E-011	4.015461E-012	0	0.000000E+000
1	52.27920704	4.015461E-012	1.671546E-011	1	0.000000E+000
1	52.27930293	1.671546E-011	4.015461E-012	0	0.000000E+000
1	52.27976524	4.015461E-012	1.671546E-011	1	0.000000E+000
1	52.27978346	1.671546E-011	4.015461E-012	0	0.000000E+000
1	52.28041398	4.015461E-012	1.671546E-011	1	0.000000E+000
1	52.28045676	1.671546E-011	4.015461E-012	0	0.000000E+000
1	52.28071433	4.015461E-012	1.671546E-011	1	0.000000E+000
1	52.28112149	1.671546E-011	4.015461E-012	0	0.000000E+000
1	52.28213671	4.015461E-012	1.671546E-011	1	0.000000E+000
1	52.28219385	1.671546E-011	4.015461E-012	0	0.000000E+000
1	52.28514968	4.015461E-012	1.671546E-011	1	0.000000E+000
1	52.28516392	1.671546E-011	4.015461E-012	0	0.000000E+000
1	52.28689780	4.015461E-012	1.671546E-011	1	0.000000E+000
1	52.28694789	1.671546E-011	4.015461E-012	0	0.000000E+000
1	52.29313016	4.015461E-012	1.671546E-011	1	0.000000E+000
1	52.29317563	1.671546E-011	4.015461E-012	0	0.000000E+000
1	52.29320811	4.015461E-012	1.671546E-011	1	0.000000E+000
1	52.29328230	1.671546E-011	4.015461E-012	0	0.000000E+000
1	52.29424876	4.015461E-012	1.671546E-011	1	0.000000E+000
1	52.29428273	1.671546E-011	4.015461E-012	0	0.000000E+000
1	52.29434621	4.015461E-012	1.671546E-011	1	0.000000E+000
1	52.29442344	1.671546E-011	4.015461E-012	0	0.000000E+000
1	52.29451555	4.015461E-012	1.671546E-011	1	0.000000E+000
1	52.29455978	1.671546E-011	4.015461E-012	0	0.000000E+000
1	52.29781643	4.015461E-012	1.671546E-011	1	0.000000E+000
1	52.29794435	1.671546E-011	4.015461E-012	0	0.000000E+000
1	52.29905080	4.015461E-012	1.671546E-011	1	0.000000E+000
1	52.29911139	1.671546E-011	4.015461E-012	0	0.000000E+000
1	52.30213685	4.015461E-012	1.671546E-011	1	0.000000E+000
1	52.30216837	1.671546E-011	4.015461E-012	0	0.000000E+000
1	52.30341913	4.015461E-012	1.671546E-011	1	0.000000E+000
1	52.30350240	1.671546E-011	4.015461E-012	0	0.000000E+000
1	52.30490195	4.015461E-012	1.671546E-011	1	0.000000E+000
1	52.30490421	1.671546E-011	4.015461E-012	0	0.000000E+000
1	52.30638261	4.015461E-012	1.671546E-011	1	0.000000E+000
1	52.30639846	1.671546E-011	4.015461E-012	0	0.000000E+000
1	52.30841196	4.015461E-012	1.671546E-011	1	0.000000E+000
1	52.30843399	1.671546E-011	4.015461E-012	0	0.000000E+000
1	52.30877798	4.015461E-012	1.671546E-011	1	0.000000E+000
1	52.30878367	1.671546E-011	4.015461E-012	0	0.000000E+000
1	52.31613612	4.015461E-012	1.671546E-011	1	0.000000E+000
1	52.31622133	1.671546E-011	4.015461E-012	0	0.000000E+000
1	52.31762823	4.015461E-012	1.671546E-011	1	0.000000E+000
1	52.31768616	1.671546E-011	4.015461E-012	0	0.000000E+000
1	52.32016124	4.015461E-012	1.671546E-011	1	0.000000E+000
1	52.32022173	1.671546E-011	4.015461E-012	0	0.000000E+000
1	52.32599608	4.015461E-012	1.671546E-011	1	0.000000E+000
1	52.32615283	1.671546E-011	4.015461E-012	0	0.000000E+000
1	52.32626477	4.015461E-012	1.671546E-011	1	0.000000E+000
1	52.32630100	1.671546E-011	4.015461E-012	0	0.000000E+000
1	52.33186643	4.015461E-012	1.671546E-011	1	0.000000E+000
1	52.33192195	1.671546E-011	4.015461E-012	0	0.000000E+000
1	52.33375731	4.015461E-012	1.671546E-011	1	0.000000E+000
1	52.33385482	1.671546E-011	4.015461E-012	0	0.000000E+000
1	52.33615269	4.015461E-012	1.671546E-011	1	0.000000E+000
1	52.33620484	1.671546E-011	4.015461E-012	0	0.000000E+000
1	52.33805029	4.015461E-012	1.671546E-011	1	0.000000E+000
1	52.33831623	1.671546E-011	4.015461E-012	0	0.000000E+000
1	52.33968383	4.015461E-012	1.671546E-011	1	0.000000E+000
1	52.33970853	1.671546E-011	4.015461E-012	0	0.000000E+000
1	52.34173732	4.015461E-012	1.671546E-011	1	0.000000E+000
1	52.34182388	1.671546E-011	4.015461E-012	0	0.000000E+000
1	52.34269684	4.015461E-012	1.671546E-011	1	0.000000E+000
1	52.34271893	1.671546E-011	4.015461E-012	0	0.000000E+000
1	52.34408894	4.015461E-012	1.671546E-011	1	0.000000E+000
1	52.34412378	1.671546E-011	4.015461E-012	0	0.000000E+000
1	52.34424941	4.015461E-012	1.671546E-011	1	0.000000E+000
1	52.34432003	1.671546E-011	4.015461E-012	0	0.000000E+000
1	52.34461768	4.015461E-012	1.671546E-011	1	0.000000E+000
1	52.34464960	1.671546E-011	4.015461E-012	0	0.000000E+000
1	52.34646753	4.015461E-012	1.671546E-011	1	0.000000E+000
1	52.34646981	1.671546E-011	4.015461E-012	0	0.000000E+000
1	52.34800851	4.015461E-012	1.671546E-011	1	0.000000E+000
1	52.34806486	1.671546E-011	4.015461E-012	0	0.000000E+000
1	52.35030893	4.015461E-012	1.671546E-011	1	0.000000E+000
1	52.35039699	1.671546E-011	4.015461E-012	0	0.000000E+000
1	52.35064860	4.015461E-012	1.671546E-011	1	0.000000E+000
1	52.35066650	1.671546E-011	4.015461E-012	0	0.000000E+000
1	52.35181357	4.015461E-012	1.671546E-011	1	0.000000E+000
1	52.35182636	1.671546E-011	4.015461E-012	0	0.000000E+000
1	52.35268697	4.015461E-012	1.671546E-011	1	0.000000E+000
1	52.35274985	1.671546E-011	4.015461E-012	0	0.000000E+000
1	52.35433675	4.015461E-012	1.671546E-011	1	0.000000E+000
1	52.35437642	1.671546E-011	4.015461E-012	0	0.000000E+000
1	52.35677226	4.015461E-012	1.671546E-011	1	0.000000E+000
1	52.35686479	1.671546E-011	4.015461E-012	0	0.000000E+000
1	52.35986108	4.015461E-012	1.671546E-011	1	0.000000E+000
1	52.35995702	1.671546E-011	4.015461E-012	0	0.000000E+000
1	52.36265898	4.015461E-012	1.671546E-011	1	0.000000E+000
1	52.36300835	1.671546E-011	4.015461E-012	0	0.000000E+000
1	52.36314348	4.015461E-012	1.671546E-011	1	0.000000E+000
1	52.36318388	1.671546E-011	4.015461E-012	0	0.000000E+000
1	52.36441068	4.015461E-012	1.671546E-011	1	0.000000E+000
1	52.36451817	1.671546E-011	4.015461E-012	0	0.000000E+000
1	52.36556648	4.015461E-012	1.671546E-011	1	0.000000E+000
1	52.36558185	1.671546E-011	4.015461E-012	0	0.000000E+000
1	52.36759163	4.015461E-012	1.671546E-011	1	0.000000E+000
1	52.36770872	1.671546E-011	4.015461E-012	0	0.000000E+000
1	52.36820901	4.015461E-012	1.671546E-011	1	0.000000E+000
1	52.36842607	1.671546E-011	4.015461E-012	0	0.000000E+000
1	52.36847609	4.015461E-012	1.671546E-011	1	0.000000E+000
1	52.36872566	1.671546E-011	4.015461E-012	0	0.000000E+000
1	52.36891063	4.015461E-012	1.671546E-011	1	0.000000E+000
1	52.36896826	1.671546E-011	4.015461E-012	0	0.000000E+000
1	52.36904442	4.015461E-012	1.671546E-011	1	0.000000E+000
1	52.36906250	1.671546E-011	4.015461E-012	0	0.000000E+000
1	52.37005949	4.015461E-012	1.671546E-011	1	0.000000E+000
1	52.37014711	1.671546E-011	4.015461E-012	0	0.000000E+000
1	52.37577733	4.015461E-012	1.671546E-011	1	0.000000E+000
1	52.37586403	1.671546E-011	4.015461E-012	0	0.000000E+000
1	52.38033903	4.015461E-012	1.671546E-011	1	0.000000E+000
1	52.38071336	1.671546E-011	4.015461E-012	0	0.000000E+000
1	52.38075826	4.015461E-012	1.671546E-011	1	0.000000E+000
1	52.38104634	1.671546E-011	4.015461E-012	0	0.000000E+000
1	52.38357932	4.015461E-012	1.671546E-011	1	0.000000E+000
1	52.38364232	1.671546E-011	4.015461E-012	0	0.000000E+000
1	52.38418363	4.015461E-012	1.671546E-011	1	0.000000E+000
1	52.38424874	1.671546E-011	4.015461E-012	0	0.000000E+000
1	52.38536906	4.015461E-012	1.671546E-011	1	0.000000E+000
1	52.38543879	1.671546E-011	4.015461E-012	0	0.000000E+000
1	52.38572360	4.015461E-012	1.671546E-011	1	0.000000E+000
1	52.38586645	1.671546E-011	4.015461E-012	0	0.000000E+000
1	52.38590288	4.015461E-012	1.671546E-011	1	0.000000E+000
1	52.38601392	1.671546E-011	4.015461E-012	0	0.000000E+000
1	52.38718614	4.015461E-012	1.671546E-011	1	0.000000E+000
1	52.38735486	1.671546E-011	4.015461E-012	0	0.000000E+000
1	52.39007432	4.015461E-012	1.671546E-011	1	0.000000E+000
1	52.39009941	1.671546E-011	4.015461E-012	0	0.000000E+000
1	52.39059385	4.015461E-012	1.671546E-011	1	0.000000E+000
1	52.39064697	1.671546E-011	4.015461E-012	0	0.000000E+000
1	52.78536097	4.118028E-012	1.681803E-011	1	0.000000E+000
1	52.78539926	1.681803E-011	4.118028E-012	0	0.000000E+000
1	52.78619165	4.118028E-012	1.681803E-011	1	0.000000E+000
1	52.78634284	1.681803E-011	4.118028E-012	0	0.000000E+000
1	52.78802335	4.118028E-012	1.681803E-011	1	0.000000E+000
1	52.78810787	1.681803E-011	4.118028E-012	0	0.000000E+000
1	52.79532545	4.118028E-012	1.681803E-011	1	0.000000E+000
1	52.79543443	1.681803E-011	4.118028E-012	0	0.000000E+000
1	52.79548628	4.118028E-012	1.681803E-011	1	0.000000E+000
1	52.79550462	1.681803E-011	4.118028E-012	0	0.000000E+000
1	52.79731485	4.118028E-012	1.681803E-011	1	0.000000E+000
1	52.79733792	1.681803E-011	4.118028E-012	0	0.000000E+000
1	52.80044921	4.118028E-012	1.681803E-011	1	0.000000E+000
1	52.80045840	1.681803E-011	4.118028E-012	0	0.000000E+000
1	52.80180696	4.118028E-012	1.681803E-011	1	0.000000E+000
1	52.80184271	1.681803E-011	4.118028E-012	0	0.000000E+000
1	52.80194832	4.118028E-012	1.681803E-011	1	0.000000E+000
1	52.80206793	1.681803E-011	4.118028E-012	0	0.000000E+000
1	52.80662975	4.118028E-012	1.681803E-011	1	0.000000E+000
1	52.80667622	1.681803E-011	4.118028E-012	0	0.000000E+000
1	52.80719638	4.118028E-012	1.681803E-011	1	0.000000E+000
1	52.80731424	1.681803E-011	4.118028E-012	0	0.000000E+000
1	52.80822723	4.118028E-012	1.681803E-011	1	0.000000E+000
1	52.80825585	1.681803E-011	4.118028E-012	0	0.000000E+000
1	52.81042920	4.118028E-012	1.681803E-011	1	0.000000E+000
1	52.81067865	1.681803E-011	4.118028E-012	0	0.000000E+000
1	52.81207092	4.118028E-012	1.681803E-011	1	0.000000E+000
1	52.81220712	1.681803E-011	4.118028E-012	0	0.000000E+000
1	52.81256718	4.118028E-012	1.681803E-011	1	0.000000E+000
1	52.81276604	1.681803E-011	4.118028E-012	0	0.000000E+000
1	52.81424335	4.118028E-012	1.681803E-011	1	0.000000E+000
1	52.81432755	1.681803E-011	4.118028E-012	0	0.000000E+000
1	52.81481425	4.118028E-012	1.681803E-011	1	0.000000E+000
1	52.81485154	1.681803E-011	4.118028E-012	0	0.000000E+000
1	52.81519488	4.118028E-012	1.681803E-011	1	0.000000E+000
1	52.81520667	1.681803E-011	4.118028E-012	0	0.000000E+000
1	52.81659455	4.118028E-012	1.681803E-011	1	0.000000E+000
1	52.81665866	1.681803E-011	4.118028E-012	0	0.000000E+000
1	52.81764793	4.118028E-012	1.681803E-011	1	0.000000E+000
1	52.81773969	1.681803E-011	4.118028E-012	0	0.000000E+000
1	52.82121070	4.118028E-012	1.681803E-011	1	0.000000E+000
1	52.82132825	1.681803E-011	4.118028E-012	0	0.000000E+000
1	52.82163646	4.118028E-012	1.681803E-011	1	0.000000E+000
1	52.82168571	1.681803E-011	4.118028E-012	0	0.000000E+000
1	52.83076577	4.118028E-012	1.681803E-011	1	0.000000E+000
1	52.83140878	1.681803E-011	4.118028E-012	0	0.000000E+000
1	52.83309527	4.118028E-012	1.681803E-011	1	0.000000E+000
1	52.83317321	1.681803E-011	4.118028E-012	0	0.000000E+000
1	52.83514625	4.118028E-012	1.681803E-011	1	0.000000E+000
1	52.83521366	1.681803E-011	4.118028E-012	0	0.000000E+000
1	52.83536687	4.118028E-012	1.681803E-011	1	0.000000E+000
1	52.83545195	1.681803E-011	4.118028E-012	0	0.000000E+000
1	52.83710791	4.118028E-012	1.681803E-011	1	0.000000E+000
1	52.83725130	1.681803E-011	4.118028E-012	0	0.000000E+000
1	52.84081081	4.118028E-012	1.681803E-011	1	0.000000E+000
1	52.84084003	1.681803E-011	4.118028E-012	0	0.000000E+000
1	52.84350236	4.118028E-012	1.681803E-011	1	0.000000E+000
1	52.84354565	1.681803E-011	4.118028E-012	0	0.000000E+000
1	52.84457372	4.118028E-012	1.681803E-011	1	0.000000E+000
1	52.84463904	1.681803E-011	4.118028E-012	0	0.000000E+000
1	52.85282746	4.118028E-012	1.681803E-011	1	0.000000E+000
1	52.85288350	1.681803E-011	4.118028E-012	0	0.000000E+000
1	52.85801221	4.118028E-012	1.681803E-011	1	0.000000E+000
1	52.85805477	1.681803E-011	4.118028E-012	0	0.000000E+000
1	52.87269031	4.118028E-012	1.681803E-011	1	0.000000E+000
1	52.87282326	1.681803E-011	4.118028E-012	0	0.000000E+000
1	52.87568126	4.118028E-012	1.681803E-011	1	0.000000E+000
1	52.87575043	1.681803E-011	4.118028E-012	0	0.000000E+000
1	52.87637343	4.118028E-012	1.681803E-011	1	0.000000E+000
1	52.87643916	1.681803E-011	4.118028E-012	0	0.000000E+000
1	52.87737116	4.118028E-012	1.681803E-011	1	0.000000E+000
1	52.87746725	1.681803E-011	4.118028E-012	0	0.000000E+000
1	52.87749565	4.118028E-012	1.681803E-011	1	0.000000E+000
1	52.87758218	1.681803E-011	4.118028E-012	0	0.000000E+000
1	52.87964872	4.118028E-012	1.681803E-011	1	0.000000E+000
1	52.87973030	1.681803E-011	4.118028E-012	0	0.000000E+000
1	52.88020643	4.118028E-012	1.681803E-011	1	0.000000E+000
1	52.88033405	1.681803E-011	4.118028E-012	0	0.000000E+000
1	52.88166094	4.118028E-012	1.681803E-011	1	0.000000E+000
1	52.88172873	1.681803E-011	4.118028E-012	0	0.000000E+000
1	52.88176397	4.118028E-012	1.681803E-011	1	0.000000E+000
1	52.88181097	1.681803E-011	4.118028E-012	0	0.000000E+000
1	52.88359705	4.118028E-012	1.681803E-011	1	0.000000E+000
1	52.88382181	1.681803E-011	4.118028E-012	0	0.000000E+000
1	52.88491167	4.118028E-012	1.681803E-011	1	0.000000E+000
1	52.88536892	1.681803E-011	4.118028E-012	0	0.000000E+000
1	52.89196257	4.118028E-012	1.681803E-011	1	0.000000E+000
1	52.89211393	1.681803E-011	4.118028E-012	0	0.000000E+000
1	52.89271896	4.118028E-012	1.681803E-011	1	0.000000E+000
1	52.89274972	1.681803E-011	4.118028E-012	0	0.000000E+000
1	52.89284641	4.118028E-012	1.681803E-011	1	0.000000E+000
1	52.89330589	1.681803E-011	4.118028E-012	0	0.000000E+000
1	52.90008301	4.118028E-012	1.681803E-011	1	0.000000E+000
1	52.90015506	1.681803E-011	4.118028E-012	0	0.000000E+000
1	52.90023120	4.118028E-012	1.681803E-011	1	0.000000E+000
1	52.90031394	1.681803E-011	4.118028E-012	0	0.000000E+000
1	53.49427407	4.045850E-012	1.674585E-011	1	0.000000E+000
1	53.49463465	1.674585E-011	4.045850E-012	0	0.000000E+000
1	53.49929964	4.045850E-012	1.674585E-011	1	0.000000E+000
1	53.49936535	1.674585E-011	4.045850E-012	0	0.000000E+000
1	53.50169082	4.045850E-012	1.674585E-011	1	0.000000E+000
1	53.50189320	1.674585E-011	4.045850E-012	0	0.000000E+000
1	53.50210023	4.045850E-012	1.674585E-011	1	0.000000E+000
1	53.50221090	1.674585E-011	4.045850E-012	0	0.000000E+000
1	53.50623240	4.045850E-012	1.674585E-011	1	0.000000E+000
1	53.50631937	1.674585E-011	4.045850E-012	0	0.000000E+000
1	53.50887063	4.045850E-012	1.674585E-011	1	0.000000E+000
1	53.50913120	1.674585E-011	4.045850E-012	0	0.000000E+000
1	53.50957032	4.045850E-012	1.674585E-011	1	0.000000E+000
1	53.50972971	1.674585E-011	4.045850E-012	0	0.000000E+000
1	53.51128039	4.045850E-012	1.674585E-011	1	0.000000E+000
1	53.51136724	1.674585E-011	4.045850E-012	0	0.000000E+000
1	53.51224409	4.045850E-012	1.674585E-011	1	0.000000E+000
1	53.51241456	1.674585E-011	4.045850E-012	0	0.000000E+000
1	53.51535612	4.045850E-012	1.674585E-011	1	0.000000E+000
1	53.51542046	1.674585E-011	4.045850E-012	0	0.000000E+000
1	53.51945487	4.045850E-012	1.674585E-011	1	0.000000E+000
1	53.51957180	1.674585E-011	4.045850E-012	0	0.000000E+000
1	53.52089652	4.045850E-012	1.674585E-011	1	0.000000E+000
1	53.52109143	1.674585E-011	4.045850E-012	0	0.000000E+000
1	53.52366201	4.045850E-012	1.674585E-011	1	0.000000E+000
1	53.52378408	1.674585E-011	4.045850E-012	0	0.000000E+000
1	55.42412755	3.894372E-012	1.659437E-011	1	0.000000E+000
1	55.42431661	1.659437E-011	3.894372E-012	0	0.000000E+000
1	55.42606759	3.894372E-012	1.659437E-011	1	0.000000E+000
1	55.42636123	1.659437E-011	3.894372E-012	0	0.000000E+000
1	55.42926761	3.894372E-012	1.659437E-011	1	0.000000E+000
1	55.42931591	1.659437E-011	3.894372E-012	0	0.000000E+000
1	55.42953192	3.894372E-012	1.659437E-011	1	0.000000E+000
1	55.42955372	1.659437E-011	3.894372E-012	0	0.000000E+000
1	55.42959002	3.894372E-012	1.659437E-011	1	0.000000E+000
1	55.42972670	1.659437E-011	3.894372E-012	0	0.000000E+000
1	55.43066722	3.894372E-012	1.659437E-011	1	0.000000E+000
1	55.43071895	1.659437E-011	3.894372E-012	0	0.000000E+000
1	55.43425224	3.894372E-012	1.659437E-011	1	0.000000E+000
1	55.43440387	1.659437E-011	3.894372E-012	0	0.000000E+000
1	55.43761038	3.894372E-012	1.659437E-011	1	0.000000E+000
1	55.43762645	1.659437E-011	3.894372E-012	0	0.000000E+000
1	55.44144650	3.894372E-012	1.659437E-011	1	0.000000E+000
1	55.44158733	1.659437E-011	3.894372E-012	0	0.000000E+000
1	55.44915425	3.894372E-012	1.659437E-011	1	0.000000E+000
1	55.44925799	1.659437E-011	3.894372E-012	0	0.000000E+000
1	55.45152547	3.894372E-012	1.659437E-011	1	0.000000E+000
1	55.45155700	1.659437E-011	3.894372E-012	0	0.000000E+000
1	55.45608532	3.894372E-012	1.659437E-011	1	0.000000E+000
1	55.45618337	1.659437E-011	3.894372E-012	0	0.000000E+000
1	55.45685951	3.894372E-012	1.659437E-011	1	0.000000E+000
1	55.45688493	1.659437E-011	3.894372E-012	0	0.000000E+000
1	55.45704426	3.894372E-012	1.659437E-011	1	0.000000E+000
1	55.45714410	1.659437E-011	3.894372E-012	0	0.000000E+000
1	55.45892263	3.894372E-012	1.659437E-011	1	0.000000E+000
1	55.45905029	1.659437E-011	3.894372E-012	0	0.000000E+000
1	55.45955337	3.894372E-012	1.659437E-011	1	0.000000E+000
1	55.45972171	1.659437E-011	3.894372E-012	0	0.000000E+000
1	55.46090207	3.894372E-012	1.659437E-011	1	0.000000E+000
1	55.46108964	1.659437E-011	3.894372E-012	0	0.000000E+000
1	55.46206215	3.894372E-012	1.659437E-011	1	0.000000E+000
1	55.46212691	1.659437E-011	3.894372E-012	0	0.000000E+000
1	55.46421257	3.894372E-012	1.659437E-011	1	0.000000E+000
1	55.46431738	1.659437E-011	3.894372E-012	0	0.000000E+000
1	55.46473908	3.894372E-012	1.659437E-011	1	0.000000E+000
1	55.46480901	1.659437E-011	3.894372E-012	0	0.000000E+000
1	55.46633278	3.894372E-012	1.659437E-011	1	0.000000E+000
1	55.46635022	1.659437E-011	3.894372E-012	0	0.000000E+000
1	55.46664953	3.894372E-012	1.659437E-011	1	0.000000E+000
1	55.46671134	1.659437E-011	3.894372E-012	0	0.000000E+000
1	55.46977546	3.894372E-012	1.659437E-011	1	0.000000E+000
1	55.46984301	1.659437E-011	3.894372E-012	0	0.000000E+000
1	55.47053228	3.894372E-012	1.659437E-011	1	0.000000E+000
1	55.47056451	1.659437E-011	3.894372E-012	0	0.000000E+000
1	55.47136994	3.894372E-012	1.659437E-011	1	0.000000E+000
1	55.47138332	1.659437E-011	3.894372E-012	0	0.000000E+000
1	55.47376727	3.894372E-012	1.659437E-011	1	0.000000E+000
1	55.47436750	1.659437E-011	3.894372E-012	0	0.000000E+000
1	55.47832367	3.894372E-012	1.659437E-011	1	0.000000E+000
1	55.47841623	1.659437E-011	3.894372E-012	0	0.000000E+000
1	55.51622991	3.894372E-012	1.659437E-011	1	0.000000E+000
1	55.51624831	1.659437E-011	3.894372E-012	0	0.000000E+000
1	55.52160318	3.894372E-012	1.659437E-011	1	0.000000E+000
1	55.52163807	1.659437E-011	3.894372E-012	0	0.000000E+000
1	55.52414151	3.894372E-012	1.659437E-011	1	0.000000E+000
1	55.52427120	1.659437E-011	3.894372E-012	0	0.000000E+000
1	55.52455348	3.894372E-012	1.659437E-011	1	0.000000E+000
1	55.52459928	1.659437E-011	3.894372E-012	0	0.000000E+000
1	55.52900100	3.894372E-012	1.659437E-011	1	0.000000E+000
1	55.52922171	1.659437E-011	3.894372E-012	0	0.000000E+000
1	55.53034658	3.894372E-012	1.659437E-011	1	0.000000E+000
1	55.53069516	1.659437E-011	3.894372E-012	0	0.000000E+000
1	55.53181612	3.894372E-012	1.659437E-011	1	0.000000E+000
1	55.53189499	1.659437E-011	3.894372E-012	0	0.000000E+000
1	55.53246635	3.894372E-012	1.659437E-011	1	0.000000E+000
1	55.53254345	1.659437E-011	3.894372E-012	0	0.000000E+000
1	55.53265401	3.894372E-012	1.659437E-011	1	0.000000E+000
1	55.53268487	1.659437E-011	3.894372E-012	0	0.000000E+000
1	55.53461279	3.894372E-012	1.659437E-011	1	0.000000E+000
1	55.53476197	1.659437E-011	3.894372E-012	0	0.000000E+000
1	55.53589922	3.894372E-012	1.659437E-011	1	0.000000E+000
1	55.53602963	1.659437E-011	3.894372E-012	0	0.000000E+000
1	55.53713685	3.894372E-012	1.659437E-011	1	0.000000E+000
1	55.53743559	1.659437E-011	3.894372E-012	0	0.000000E+000
1	55.53789726	3.894372E-012	1.659437E-011	1	0.000000E+000
1	55.53795181	1.659437E-011	3.894372E-012	0	0.000000E+000
1	55.54647643	3.894372E-012	1.659437E-011	1	0.000000E+000
1	55.54653890	1.659437E-011	3.894372E-012	0	0.000000E+000
1	55.54669028	3.894372E-012	1.659437E-011	1	0.000000E+000
1	55.54680424	1.659437E-011	3.894372E-012	0	0.000000E+000
1	55.54713648	3.894372E-012	1.659437E-011	1	0.000000E+000
1	55.54719058	1.659437E-011	3.894372E-012	0	0.000000E+000
1	55.55547839	3.894372E-012	1.659437E-011	1	0.000000E+000
1	55.55555306	1.659437E-011	3.894372E-012	0	0.000000E+000
1	58.99814507	3.788639E-012	1.648864E-011	1	0.000000E+000
1	58.99838350	1.648864E-011	3.788639E-012	0	0.000000E+000
1	58.99879910	3.788639E-012	1.648864E-011	1	0.000000E+000
1	58.99892643	1.648864E-011	3.788639E-012	0	0.000000E+000
1	59.00705432	3.788639E-012	1.648864E-011	1	0.000000E+000
1	59.00713330	1.648864E-011	3.788639E-012	0	0.000000E+000
1	59.01086560	3.788639E-012	1.648864E-011	1	0.000000E+000
1	59.01098705	1.648864E-011	3.788639E-012	0	0.000000E+000
1	59.01104864	3.788639E-012	1.648864E-011	1	0.000000E+000
1	59.01127010	1.648864E-011	3.788639E-012	0	0.000000E+000
1	59.01977992	3.788639E-012	1.648864E-011	1	0.000000E+000
1	59.01978932	1.648864E-011	3.788639E-012	0	0.000000E+000
1	59.02048949	3.788639E-012	1.648864E-011	1	0.000000E+000
1	59.02051327	1.648864E-011	3.788639E-012	0	0.000000E+000
1	59.02577389	3.788639E-012	1.648864E-011	1	0.000000E+000
1	59.02582102	1.648864E-011	3.788639E-012	0	0.000000E+000
1	59.02661318	3.788639E-012	1.648864E-011	1	0.000000E+000
1	59.02669630	1.648864E-011	3.788639E-012	0	0.000000E+000
1	59.02861030	3.788639E-012	1.648864E-011	1	0.000000E+000
1	59.02866626	1.648864E-011	3.788639E-012	0	0.000000E+000
1	59.50937847	3.788071E-012	1.648807E-011	1	0.000000E+000
1	59.50944956	1.648807E-011	3.788071E-012	0	0.000000E+000
1	59.51815931	3.788071E-012	1.648807E-011	1	0.000000E+000
1	59.51816231	1.648807E-011	3.788071E-012	0	0.000000E+000
1	59.51822708	3.788071E-012	1.648807E-011	1	0.000000E+000
1	59.51844596	1.648807E-011	3.788071E-012	0	0.000000E+000
1	59.52588308	3.788071E-012	1.648807E-011	1	0.000000E+000
1	59.52591539	1.648807E-011	3.788071E-012	0	0.000000E+000
1	59.52670228	3.788071E-012	1.648807E-011	1	0.000000E+000
1	59.52673346	1.648807E-011	3.788071E-012	0	0.000000E+000
1	59.53873826	3.788071E-012	1.648807E-011	1	0.000000E+000
1	59.53876675	1.648807E-011	3.788071E-012	0	0.000000E+000
1	59.53936128	3.788071E-012	1.648807E-011	1	0.000000E+000
1	59.53938651	1.648807E-011	3.788071E-012	0	0.000000E+000
1	59.53962179	3.788071E-012	1.648807E-011	1	0.000000E+000
1	59.53965456	1.648807E-011	3.788071E-012	0	0.000000E+000
1	59.54137268	3.788071E-012	1.648807E-011	1	0.000000E+000
1	59.54141595	1.648807E-011	3.788071E-012	0	0.000000E+000
1	59.54150322	3.788071E-012	1.648807E-011	1	0.000000E+000
1	59.54153229	1.648807E-011	3.788071E-012	0	0.000000E+000
1	59.54171302	3.788071E-012	1.648807E-011	1	0.000000E+000
1	59.54179593	1.648807E-011	3.788071E-012	0	0.000000E+000
1	59.54195258	3.788071E-012	1.648807E-011	1	0.000000E+000
1	59.54199414	1.648807E-011	3.788071E-012	0	0.000000E+000
1	59.54428966	3.788071E-012	1.648807E-011	1	0.000000E+000
1	59.54443315	1.648807E-011	3.788071E-012	0	0.000000E+000
1	59.54680322	3.788071E-012	1.648807E-011	1	0.000000E+000
1	59.54682976	1.648807E-011	3.788071E-012	0	0.000000E+000
1	59.54858572	3.788071E-012	1.648807E-011	1	0.000000E+000
1	59.54874568	1.648807E-011	3.788071E-012	0	0.000000E+000
1	59.55035558	3.788071E-012	1.648807E-011	1	0.000000E+000
1	59.55055223	1.648807E-011	3.788071E-012	0	0.000000E+000
1	59.55597060	3.788071E-012	1.648807E-011	1	0.000000E+000
1	59.55633429	1.648807E-011	3.788071E-012	0	0.000000E+000
1	59.55731484	3.788071E-012	1.648807E-011	1	0.000000E+000
1	59.55736282	1.648807E-011	3.788071E-012	0	0.000000E+000
1	59.55874101	3.788071E-012	1.648807E-011	1	0.000000E+000
1	59.55879356	1.648807E-011	3.788071E-012	0	0.000000E+000
1	59.56237770	3.788071E-012	1.648807E-011	1	0.000000E+000
1	59.56259173	1.648807E-011	3.788071E-012	0	0.000000E+000
1	63.43010817	3.706260E-012	1.640626E-011	1	0.000000E+000
1	63.43018738	1.640626E-011	3.706260E-012	0	0.000000E+000
1	63.43170738	3.706260E-012	1.640626E-011	1	0.000000E+000
1	63.43172743	1.640626E-011	3.706260E-012	0	0.000000E+000
1	63.43533375	3.706260E-012	1.640626E-011	1	0.000000E+000
1	63.43543679	1.640626E-011	3.706260E-012	0	0.000000E+000
1	63.43565875	3.706260E-012	1.640626E-011	1	0.000000E+000
1	63.43589961	1.640626E-011	3.706260E-012	0	0.000000E+000
1	63.43682243	3.706260E-012	1.640626E-011	1	0.000000E+000
1	63.43688693	1.640626E-011	3.706260E-012	0	0.000000E+000
1	63.43809793	3.706260E-012	1.640626E-011	1	0.000000E+000
1	63.43817201	1.640626E-011	3.706260E-012	0	0.000000E+000
1	63.43960487	3.706260E-012	1.640626E-011	1	0.000000E+000
1	63.43978594	1.640626E-011	3.706260E-012	0	0.000000E+000
1	63.43991787	3.706260E-012	1.640626E-011	1	0.000000E+000
1	63.44007200	1.640626E-011	3.706260E-012	0	0.000000E+000
1	63.44228343	3.706260E-012	1.640626E-011	1	0.000000E+000
1	63.44244123	1.640626E-011	3.706260E-012	0	0.000000E+000
1	63.44454947	3.706260E-012	1.640626E-011	1	0.000000E+000
1	63.44460022	1.640626E-011	3.706260E-012	0	0.000000E+000
1	63.44468274	3.706260E-012	1.640626E-011	1	0.000000E+000
1	63.44481744	1.640626E-011	3.706260E-012	0	0.000000E+000
1	63.44582387	3.706260E-012	1.640626E-011	1	0.000000E+000
1	63.44583679	1.640626E-011	3.706260E-012	0	0.000000E+000
1	63.44725102	3.706260E-012	1.640626E-011	1	0.000000E+000
1	63.44727961	1.640626E-011	3.706260E-012	0	0.000000E+000
1	63.44815887	3.706260E-012	1.640626E-011	1	0.000000E+000
1	63.44818456	1.640626E-011	3.706260E-012	0	0.000000E+000
1	63.44845129	3.706260E-012	1.640626E-011	1	0.000000E+000
1	63.44891592	1.640626E-011	3.706260E-012	0	0.000000E+000
1	63.45575209	3.706260E-012	1.640626E-011	1	0.000000E+000
1	63.45599384	1.640626E-011	3.706260E-012	0	0.000000E+000
1	63.45667944	3.706260E-012	1.640626E-011	1	0.000000E+000
1	63.45680290	1.640626E-011	3.706260E-012	0	0.000000E+000
1	63.45925844	3.706260E-012	1.640626E-011	1	0.000000E+000
1	63.45939010	1.640626E-011	3.706260E-012	0	0.000000E+000
1	63.46431621	3.706260E-012	1.640626E-011	1	0.000000E+000
1	63.46433900	1.640626E-011	3.706260E-012	0	0.000000E+000
1	63.46649500	3.706260E-012	1.640626E-011	1	0.000000E+000
1	63.46651582	1.640626E-011	3.706260E-012	0	0.000000E+000
1	63.46800515	3.706260E-012	1.640626E-011	1	0.000000E+000
1	63.46803518	1.640626E-011	3.706260E-012	0	0.000000E+000
1	63.46988161	3.706260E-012	1.640626E-011	1	0.000000E+000
1	63.46994828	1.640626E-011	3.706260E-012	0	0.000000E+000
1	63.47130395	3.706260E-012	1.640626E-011	1	0.000000E+000
1	63.47160533	1.640626E-011	3.706260E-012	0	0.000000E+000
1	63.47161500	3.706260E-012	1.640626E-011	1	0.000000E+000
1	63.47166215	1.640626E-011	3.706260E-012	0	0.000000E+000
1	63.47318801	3.706260E-012	1.640626E-011	1	0.000000E+000
1	63.47319853	1.640626E-011	3.706260E-012	0	0.000000E+000
1	63.72507782	3.839064E-012	1.653906E-011	1	0.000000E+000
1	63.72512501	1.653906E-011	3.839064E-012	0	0.000000E+000
1	63.72649776	3.839064E-012	1.653906E-011	1	0.000000E+000
1	63.72658182	1.653906E-011	3.839064E-012	0	0.000000E+000
1	63.72774599	3.839064E-012	1.653906E-011	1	0.000000E+000
1	63.72788261	1.653906E-011	3.839064E-012	0	0.000000E+000
1	63.72823274	3.839064E-012	1.653906E-011	1	0.000000E+000
1	63.72840448	1.653906E-011	3.839064E-012	0	0.000000E+000
1	63.72870772	3.839064E-012	1.653906E-011	1	0.000000E+000
1	63.72875896	1.653906E-011	3.839064E-012	0	0.000000E+000
1	63.72885887	3.839064E-012	1.653906E-011	1	0.000000E+000
1	63.72889686	1.653906E-011	3.839064E-012	0	0.000000E+000
1	63.73010090	3.839064E-012	1.653906E-011	1	0.000000E+000
1	63.73020682	1.653906E-011	3.839064E-012	0	0.000000E+000
1	63.73153844	3.839064E-012	1.653906E-011	1	0.000000E+000
1	63.73159717	1.653906E-011	3.839064E-012	0	0.000000E+000
1	63.73680837	3.839064E-012	1.653906E-011	1	0.000000E+000
1	63.73693783	1.653906E-011	3.839064E-012	0	0.000000E+000
1	63.73738765	3.839064E-012	1.653906E-011	1	0.000000E+000
1	63.73747086	1.653906E-011	3.839064E-012	0	0.000000E+000
1	63.74114733	3.839064E-012	1.653906E-011	1	0.000000E+000
1	63.74121186	1.653906E-011	3.839064E-012	0	0.000000E+000
1	63.74180238	3.839064E-012	1.653906E-011	1	0.000000E+000
1	63.74189120	1.653906E-011	3.839064E-012	0	0.000000E+000
1	63.74407773	3.839064E-012	1.653906E-011	1	0.000000E+000
1	63.74437432	1.653906E-011	3.839064E-012	0	0.000000E+000
1	63.74442422	3.839064E-012	1.653906E-011	1	0.000000E+000
1	63.74448992	1.653906E-011	3.839064E-012	0	0.000000E+000
1	63.74705907	3.839064E-012	1.653906E-011	1	0.000000E+000
1	63.74722274	1.653906E-011	3.839064E-012	0	0.000000E+000
1	63.74830556	3.839064E-012	1.653906E-011	1	0.000000E+000
1	63.74841591	1.653906E-011	3.839064E-012	0	0.000000E+000
1	63.75169377	3.839064E-012	1.653906E-011	1	0.000000E+000
1	63.75171810	1.653906E-011	3.839064E-012	0	0.000000E+000
1	63.75271169	3.839064E-012	1.653906E-011	1	0.000000E+000
1	63.75275880	1.653906E-011	3.839064E-012	0	0.000000E+000
1	63.75439527	3.839064E-012	1.653906E-011	1	0.000000E+000
1	63.75442802	1.653906E-011	3.839064E-012	0	0.000000E+000
1	63.75763775	3.839064E-012	1.653906E-011	1	0.000000E+000
1	63.75777144	1.653906E-011	3.839064E-012	0	0.000000E+000
1	63.75781312	3.839064E-012	1.653906E-011	1	0.000000E+000
1	63.75783620	1.653906E-011	3.839064E-012	0	0.000000E+000
1	63.75849406	3.839064E-012	1.653906E-011	1	0.000000E+000
1	63.75861946	1.653906E-011	3.839064E-012	0	0.000000E+000
1	63.76103421	3.839064E-012	1.653906E-011	1	0.000000E+000
1	63.76119850	1.653906E-011	3.839064E-012	0	0.000000E+000
1	63.76837668	3.839064E-012	1.653906E-011	1	0.000000E+000
1	63.76849169	1.653906E-011	3.839064E-012	0	0.000000E+000
1	63.77044068	3.839064E-012	1.653906E-011	1	0.000000E+000
1	63.77045554	1.653906E-011	3.839064E-012	0	0.000000E+000
1	63.77118600	3.839064E-012	1.653906E-011	1	0.000000E+000
1	63.77121836	1.653906E-011	3.839064E-012	0	0.000000E+000
1	63.77373780	3.839064E-012	1.653906E-011	1	0.000000E+000
1	63.77384329	1.653906E-011	3.839064E-012	0	0.000000E+000
1	63.77464791	3.839064E-012	1.653906E-011	1	0.000000E+000
1	63.77465911	1.653906E-011	3.839064E-012	0	0.000000E+000
1	63.77506496	3.839064E-012	1.653906E-011	1	0.000000E+000
1	63.77532217	1.653906E-011	3.839064E-012	0	0.000000E+000
1	63.77553018	3.839064E-012	1.653906E-011	1	0.000000E+000
1	63.77556037	1.653906E-011	3.839064E-012	0	0.000000E+000
1	63.77755987	3.839064E-012	1.653906E-011	1	0.000000E+000
1	63.77763429	1.653906E-011	3.839064E-012	0	0.000000E+000
1	63.77764615	3.839064E-012	1.653906E-011	1	0.000000E+000
1	63.77781568	1.653906E-011	3.839064E-012	0	0.000000E+000
1	63.77805487	3.839064E-012	1.653906E-011	1	0.000000E+000
1	63.77817397	1.653906E-011	3.839064E-012	0	0.000000E+000
1	63.77946068	3.839064E-012	1.653906E-011	1	0.000000E+000
1	63.77954510	1.653906E-011	3.839064E-012	0	0.000000E+000
1	63.78765928	3.839064E-012	1.653906E-011	1	0.000000E+000
1	63.78771494	1.653906E-011	3.839064E-012	0	0.000000E+000
1	63.78812130	3.839064E-012	1.653906E-011	1	0.000000E+000
1	63.78815340	1.653906E-011	3.839064E-012	0	0.000000E+000
1	63.79113766	3.839064E-012	1.653906E-011	1	0.000000E+000
1	63.79118521	1.653906E-011	3.839064E-012	0	0.000000E+000
1	63.79120794	3.839064E-012	1.653906E-011	1	0.000000E+000
1	63.79121744	1.653906E-011	3.839064E-012	0	0.000000E+000
1	63.81435736	3.839064E-012	1.653906E-011	1	0.000000E+000
1	63.81441090	1.653906E-011	3.839064E-012	0	0.000000E+000
1	63.81715827	3.839064E-012	1.653906E-011	1	0.000000E+000
1	63.81730433	1.653906E-011	3.839064E-012	0	0.000000E+000
1	63.81819399	3.839064E-012	1.653906E-011	1	0.000000E+000
1	63.81820204	1.653906E-011	3.839064E-012	0	0.000000E+000
1	63.81823105	3.839064E-012	1.653906E-011	1	0.000000E+000
1	63.81859859	1.653906E-011	3.839064E-012	0	0.000000E+000
1	63.81935184	3.839064E-012	1.653906E-011	1	0.000000E+000
1	63.81939704	1.653906E-011	3.839064E-012	0	0.000000E+000
1	63.82792934	3.839064E-012	1.653906E-011	1	0.000000E+000
1	63.82799966	1.653906E-011	3.839064E-012	0	0.000000E+000
1	63.82953816	3.839064E-012	1.653906E-011	1	0.000000E+000
1	63.82955441	1.653906E-011	3.839064E-012	0	0.000000E+000
1	63.83587029	3.839064E-012	1.653906E-011	1	0.000000E+000
1	63.83598683	1.653906E-011	3.839064E-012	0	0.000000E+000
1	63.84115965	3.839064E-012	1.653906E-011	1	0.000000E+000
1	63.84117254	1.653906E-011	3.839064E-012	0	0.000000E+000
1	63.84118996	3.839064E-012	1.653906E-011	1	0.000000E+000
1	63.84123593	1.653906E-011	3.839064E-012	0	0.000000E+000
1	63.84216823	3.839064E-012	1.653906E-011	1	0.000000E+000
1	63.84224983	1.653906E-011	3.839064E-012	0	0.000000E+000
1	63.84345033	3.839064E-012	1.653906E-011	1	0.000000E+000
1	63.84353331	1.653906E-011	3.839064E-012	0	0.000000E+000
1	63.84418591	3.839064E-012	1.653906E-011	1	0.000000E+000
1	63.84426105	1.653906E-011	3.839064E-012	0	0.000000E+000
1	63.84457170	3.839064E-012	1.653906E-011	1	0.000000E+000
1	63.84463460	1.653906E-011	3.839064E-012	0	0.000000E+000
1	63.84794945	3.839064E-012	1.653906E-011	1	0.000000E+000
1	63.84805568	1.653906E-011	3.839064E-012	0	0.000000E+000
1	63.84830496	3.839064E-012	1.653906E-011	1	0.000000E+000
1	63.84851258	1.653906E-011	3.839064E-012	0	0.000000E+000
1	63.84868954	3.839064E-012	1.653906E-011	1	0.000000E+000
1	63.84878885	1.653906E-011	3.839064E-012	0	0.000000E+000
1	63.84988461	3.839064E-012	1.653906E-011	1	0.000000E+000
1	63.85007266	1.653906E-011	3.839064E-012	0	0.000000E+000
1	63.85200720	3.839064E-012	1.653906E-011	1	0.000000E+000
1	63.85206524	1.653906E-011	3.839064E-012	0	0.000000E+000
1	63.85826997	3.839064E-012	1.653906E-011	1	0.000000E+000
1	63.85831804	1.653906E-011	3.839064E-012	0	0.000000E+000
1	63.85905574	3.839064E-012	1.653906E-011	1	0.000000E+000
1	63.85910186	1.653906E-011	3.839064E-012	0	0.000000E+000
1	63.86477911	3.839064E-012	1.653906E-011	1	0.000000E+000
1	63.86488373	1.653906E-011	3.839064E-012	0	0.000000E+000
1	63.86584594	3.839064E-012	1.653906E-011	1	0.000000E+000
1	63.86589919	1.653906E-011	3.839064E-012	0	0.000000E+000
1	63.86722704	3.839064E-012	1.653906E-011	1	0.000000E+000
1	63.86732508	1.653906E-011	3.839064E-012	0	0.000000E+000
1	63.86926191	3.839064E-012	1.653906E-011	1	0.000000E+000
1	63.86929311	1.653906E-011	3.839064E-012	0	0.000000E+000
1	63.86949148	3.839064E-012	1.653906E-011	1	0.000000E+000
1	63.86964408	1.653906E-011	3.839064E-012	0	0.000000E+000
1	63.87005829	3.839064E-012	1.653906E-011	1	0.000000E+000
1	63.87011054	1.653906E-011	3.839064E-012	0	0.000000E+000
1	63.87104215	3.839064E-012	1.653906E-011	1	0.000000E+000
1	63.87110091	1.653906E-011	3.839064E-012	0	0.000000E+000
1	63.87126423	3.839064E-012	1.653906E-011	1	0.000000E+000
1	63.87132391	1.653906E-011	3.839064E-012	0	0.000000E+000
1	63.87276301	3.839064E-012	1.653906E-011	1	0.000000E+000
1	63.87283886	1.653906E-011	3.839064E-012	0	0.000000E+000
1	63.87415623	3.839064E-012	1.653906E-011	1	0.000000E+000
1	63.87424123	1.653906E-011	3.839064E-012	0	0.000000E+000
1	63.87632898	3.839064E-012	1.653906E-011	1	0.000000E+000
1	63.87639801	1.653906E-011	3.839064E-012	0	0.000000E+000
1	63.87863403	3.839064E-012	1.653906E-011	1	0.000000E+000
1	63.87864808	1.653906E-011	3.839064E-012	0	0.000000E+000
1	63.87905239	3.839064E-012	1.653906E-011	1	0.000000E+000
1	63.87908169	1.653906E-011	3.839064E-012	0	0.000000E+000
1	63.87954753	3.839064E-012	1.653906E-011	1	0.000000E+000
1	63.87957199	1.653906E-011	3.839064E-012	0	0.000000E+000
1	63.88298756	3.839064E-012	1.653906E-011	1	0.000000E+000
1	63.88321142	1.653906E-011	3.839064E-012	0	0.000000E+000
1	63.88970503	3.839064E-012	1.653906E-011	1	0.000000E+000
1	63.88973104	1.653906E-011	3.839064E-012	0	0.000000E+000
1	63.89041713	3.839064E-012	1.653906E-011	1	0.000000E+000
1	63.89046113	1.653906E-011	3.839064E-012	0	0.000000E+000
1	63.89132338	3.839064E-012	1.653906E-011	1	0.000000E+000
1	63.89142808	1.653906E-011	3.839064E-012	0	0.000000E+000
1	63.89359915	3.839064E-012	1.653906E-011	1	0.000000E+000
1	63.89362923	1.653906E-011	3.839064E-012	0	0.000000E+000
1	63.89651114	3.839064E-012	1.653906E-011	1	0.000000E+000
1	63.89653367	1.653906E-011	3.839064E-012	0	0.000000E+000
1	63.89679929	3.839064E-012	1.653906E-011	1	0.000000E+000
1	63.89685093	1.653906E-011	3.839064E-012	0	0.000000E+000
1	64.87438804	3.772948E-012	1.647295E-011	1	0.000000E+000
1	64.87450787	1.647295E-011	3.772948E-012	0	0.000000E+000
1	64.87733221	3.772948E-012	1.647295E-011	1	0.000000E+000
1	64.87767053	1.647295E-011	3.772948E-012	0	0.000000E+000
1	64.87774079	3.772948E-012	1.647295E-011	1	0.000000E+000
1	64.87778603	1.647295E-011	3.772948E-012	0	0.000000E+000
1	64.87985589	3.772948E-012	1.647295E-011	1	0.000000E+000
1	64.88006723	1.647295E-011	3.772948E-012	0	0.000000E+000
1	64.88190252	3.772948E-012	1.647295E-011	1	0.000000E+000
1	64.88199426	1.647295E-011	3.772948E-012	0	0.000000E+000
1	64.88627548	3.772948E-012	1.647295E-011	1	0.000000E+000
1	64.88633786	1.647295E-011	3.772948E-012	0	0.000000E+000
1	64.88643526	3.772948E-012	1.647295E-011	1	0.000000E+000
1	64.88656570	1.647295E-011	3.772948E-012	0	0.000000E+000
1	73.96491519	3.375652E-012	1.607565E-011	1	0.000000E+000
1	73.96502676	1.607565E-011	3.375652E-012	0	0.000000E+000
1	73.96999945	3.375652E-012	1.607565E-011	1	0.000000E+000
1	73.97008441	1.607565E-011	3.375652E-012	0	0.000000E+000
1	73.97035669	3.375652E-012	1.607565E-011	1	0.000000E+000
1	73.97045453	1.607565E-011	3.375652E-012	0	0.000000E+000
1	73.97055650	3.375652E-012	1.607565E-011	1	0.000000E+000
1	73.97065434	1.607565E-011	3.375652E-012	0	0.000000E+000
1	73.97690474	3.375652E-012	1.607565E-011	1	0.000000E+000
1	73.97693689	1.607565E-011	3.375652E-012	0	0.000000E+000
1	73.97917344	3.375652E-012	1.607565E-011	1	0.000000E+000
1	73.97927225	1.607565E-011	3.375652E-012	0	0.000000E+000
1	73.98106461	3.375652E-012	1.607565E-011	1	0.000000E+000
1	73.98115580	1.607565E-011	3.375652E-012	0	0.000000E+000
1	73.98207060	3.375652E-012	1.607565E-011	1	0.000000E+000
1	73.98209614	1.607565E-011	3.375652E-012	0	0.000000E+000
1	73.98355122	3.375652E-012	1.607565E-011	1	0.000000E+000
1	73.98363787	1.607565E-011	3.375652E-012	0	0.000000E+000
1	73.98414752	3.375652E-012	1.607565E-011	1	0.000000E+000
1	73.98426888	1.607565E-011	3.375652E-012	0	0.000000E+000
1	73.98697113	3.375652E-012	1.607565E-011	1	0.000000E+000
1	73.98703817	1.607565E-011	3.375652E-012	0	0.000000E+000
1	73.99007531	3.375652E-012	1.607565E-011	1	0.000000E+000
1	73.99027621	1.607565E-011	3.375652E-012	0	0.000000E+000
1	73.99133596	3.375652E-012	1.607565E-011	1	0.000000E+000
1	73.99145453	1.607565E-011	3.375652E-012	0	0.000000E+000
1	73.99182917	3.375652E-012	1.607565E-011	1	0.000000E+000
1	73.99191267	1.607565E-011	3.375652E-012	0	0.000000E+000
1	73.99215759	3.375652E-012	1.607565E-011	1	0.000000E+000
1	73.99231005	1.607565E-011	3.375652E-012	0	0.000000E+000
1	73.99268437	3.375652E-012	1.607565E-011	1	0.000000E+000
1	73.99282262	1.607565E-011	3.375652E-012	0	0.000000E+000
1	73.99395974	3.375652E-012	1.607565E-011	1	0.000000E+000
1	73.99402756	1.607565E-011	3.375652E-012	0	0.000000E+000
1	73.99455733	3.375652E-012	1.607565E-011	1	0.000000E+000
1	73.99462278	1.607565E-011	3.375652E-012	0	0.000000E+000
1	73.99529922	3.375652E-012	1.607565E-011	1	0.000000E+000
1	73.99550221	1.607565E-011	3.375652E-012	0	0.000000E+000
1	73.99607852	3.375652E-012	1.607565E-011	1	0.000000E+000
1	73.99618136	1.607565E-011	3.375652E-012	0	0.000000E+000
1	74.00000738	3.375652E-012	1.607565E-011	1	0.000000E+000
1	74.00004005	1.607565E-011	3.375652E-012	0	0.000000E+000
1	74.00872738	3.375652E-012	1.607565E-011	1	0.000000E+000
1	74.00915092	1.607565E-011	3.375652E-012	0	0.000000E+000
1	74.00936220	3.375652E-012	1.607565E-011	1	0.000000E+000
1	74.00947052	1.607565E-011	3.375652E-012	0	0.000000E+000
1	74.01046943	3.375652E-012	1.607565E-011	1	0.000000E+000
1	74.01064276	1.607565E-011	3.375652E-012	0	0.000000E+000
1	74.01150889	3.375652E-012	1.607565E-011	1	0.000000E+000
1	74.01151457	1.607565E-011	3.375652E-012	0	0.000000E+000
1	74.01224320	3.375652E-012	1.607565E-011	1	0.000000E+000
1	74.01243153	1.607565E-011	3.375652E-012	0	0.000000E+000
1	74.01320047	3.375652E-012	1.607565E-011	1	0.000000E+000
1	74.01341172	1.607565E-011	3.375652E-012	0	0.000000E+000
1	74.01457197	3.375652E-012	1.607565E-011	1	0.000000E+000
1	74.01460519	1.607565E-011	3.375652E-012	0	0.000000E+000
1	74.01506150	3.375652E-012	1.607565E-011	1	0.000000E+000
1	74.01519630	1.607565E-011	3.375652E-012	0	0.000000E+000
1	74.01738649	3.375652E-012	1.607565E-011	1	0.000000E+000
1	74.01746657	1.607565E-011	3.375652E-012	0	0.000000E+000
1	74.01782220	3.375652E-012	1.607565E-011	1	0.000000E+000
1	74.01789185	1.607565E-011	3.375652E-012	0	0.000000E+000
1	74.02021050	3.375652E-012	1.607565E-011	1	0.000000E+000
1	74.02033712	1.607565E-011	3.375652E-012	0	0.000000E+000
1	74.02230186	3.375652E-012	1.607565E-011	1	0.000000E+000
1	74.02257005	1.607565E-011	3.375652E-012	0	0.000000E+000
1	74.02258667	3.375652E-012	1.607565E-011	1	0.000000E+000
1	74.02265161	1.607565E-011	3.375652E-012	0	0.000000E+000
1	74.02356625	3.375652E-012	1.607565E-011	1	0.000000E+000
1	74.02371506	1.607565E-011	3.375652E-012	0	0.000000E+000
1	74.02500473	3.375652E-012	1.607565E-011	1	0.000000E+000
1	74.02515403	1.607565E-011	3.375652E-012	0	0.000000E+000
1	74.02560678	3.375652E-012	1.607565E-011	1	0.000000E+000
1	74.02561725	1.607565E-011	3.375652E-012	0	0.000000E+000
1	74.02568322	3.375652E-012	1.607565E-011	1	0.000000E+000
1	74.02571671	1.607565E-011	3.375652E-012	0	0.000000E+000
1	74.02982886	3.375652E-012	1.607565E-011	1	0.000000E+000
1	74.02991388	1.607565E-011	3.375652E-012	0	0.000000E+000
1	74.05031430	3.375652E-012	1.607565E-011	1	0.000000E+000
1	74.05040606	1.607565E-011	3.375652E-012	0	0.000000E+000
1	74.05462641	3.375652E-012	1.607565E-011	1	0.000000E+000
1	74.05466798	1.607565E-011	3.375652E-012	0	0.000000E+000
1	74.05918545	3.375652E-012	1.607565E-011	1	0.000000E+000
1	74.05921763	1.607565E-011	3.375652E-012	0	0.000000E+000
1	74.05955877	3.375652E-012	1.607565E-011	1	0.000000E+000
1	74.05972803	1.607565E-011	3.375652E-012	0	0.000000E+000
1	74.06014877	3.375652E-012	1.607565E-011	1	0.000000E+000
1	74.06033341	1.607565E-011	3.375652E-012	0	0.000000E+000
1	74.06055382	3.375652E-012	1.607565E-011	1	0.000000E+000
1	74.06067234	1.607565E-011	3.375652E-012	0	0.000000E+000
1	74.06280316	3.375652E-012	1.607565E-011	1	0.000000E+000
1	74.06287459	1.607565E-011	3.375652E-012	0	0.000000E+000
1	74.06421755	3.375652E-012	1.607565E-011	1	0.000000E+000
1	74.06433760	1.607565E-011	3.375652E-012	0	0.000000E+000
1	75.46902691	3.261528E-012	1.596153E-011	1	0.000000E+000
1	75.46945959	1.596153E-011	3.261528E-012	0	0.000000E+000
1	75.47298597	3.261528E-012	1.596153E-011	1	0.000000E+000
1	75.47308102	1.596153E-011	3.261528E-012	0	0.000000E+000
1	75.47781427	3.261528E-012	1.596153E-011	1	0.000000E+000
1	75.47785370	1.596153E-011	3.261528E-012	0	0.000000E+000
1	75.48082321	3.261528E-012	1.596153E-011	1	0.000000E+000
1	75.48091167	1.596153E-011	3.261528E-012	0	0.000000E+000
1	75.48099265	3.261528E-012	1.596153E-011	1	0.000000E+000
1	75.48132132	1.596153E-011	3.261528E-012	0	0.000000E+000
1	75.48156562	3.261528E-012	1.596153E-011	1	0.000000E+000
1	75.48158982	1.596153E-011	3.261528E-012	0	0.000000E+000
1	75.48232845	3.261528E-012	1.596153E-011	1	0.000000E+000
1	75.48239186	1.596153E-011	3.261528E-012	0	0.000000E+000
1	75.48242997	3.261528E-012	1.596153E-011	1	0.000000E+000
1	75.48252660	1.596153E-011	3.261528E-012	0	0.000000E+000
1	75.48505822	3.261528E-012	1.596153E-011	1	0.000000E+000
1	75.48510404	1.596153E-011	3.261528E-012	0	0.000000E+000
1	75.48658544	3.261528E-012	1.596153E-011	1	0.000000E+000
1	75.48672047	1.596153E-011	3.261528E-012	0	0.000000E+000
1	75.48907459	3.261528E-012	1.596153E-011	1	0.000000E+000
1	75.48912322	1.596153E-011	3.261528E-012	0	0.000000E+000
1	89.30735075	2.869646E-012	1.556965E-011	1	0.000000E+000
1	89.30737935	1.556965E-011	2.869646E-012	0	0.000000E+000
1	89.30803836	2.869646E-012	1.556965E-011	1	0.000000E+000
1	89.30822720	1.556965E-011	2.869646E-012	0	0.000000E+000
1	89.30827182	2.869646E-012	1.556965E-011	1	0.000000E+000
1	89.30829312	1.556965E-011	2.869646E-012	0	0.000000E+000
1	89.30866557	2.869646E-012	1.556965E-011	1	0.000000E+000
1	89.30869695	1.556965E-011	2.869646E-012	0	0.000000E+000
1	89.30968637	2.869646E-012	1.556965E-011	1	0.000000E+000
1	89.30972319	1.556965E-011	2.869646E-012	0	0.000000E+000
1	89.31046384	2.869646E-012	1.556965E-011	1	0.000000E+000
1	89.31062216	1.556965E-011	2.869646E-012	0	0.000000E+000
1	89.31515285	2.869646E-012	1.556965E-011	1	0.000000E+000
1	89.31518171	1.556965E-011	2.869646E-012	0	0.000000E+000
1	89.31622021	2.869646E-012	1.556965E-011	1	0.000000E+000
1	89.31625254	1.556965E-011	2.869646E-012	0	0.000000E+000
1	89.31634314	2.869646E-012	1.556965E-011	1	0.000000E+000
1	89.31639003	1.556965E-011	2.869646E-012	0	0.000000E+000
1	89.32610450	2.869646E-012	1.556965E-011	1	0.000000E+000
1	89.32613179	1.556965E-011	2.869646E-012	0	0.000000E+000
1	89.32844194	2.869646E-012	1.556965E-011	1	0.000000E+000
1	89.32862327	1.556965E-011	2.869646E-012	0	0.000000E+000
1	89.33051167	2.869646E-012	1.556965E-011	1	0.000000E+000
1	89.33052931	1.556965E-011	2.869646E-012	0	0.000000E+000
1	89.33730103	2.869646E-012	1.556965E-011	1	0.000000E+000
1	89.33734456	1.556965E-011	2.869646E-012	0	0.000000E+000
1	89.33789988	2.869646E-012	1.556965E-011	1	0.000000E+000
1	89.33798439	1.556965E-011	2.869646E-012	0	0.000000E+000
1	89.33857134	2.869646E-012	1.556965E-011	1	0.000000E+000
1	89.33861066	1.556965E-011	2.869646E-012	0	0.000000E+000
1	89.33875158	2.869646E-012	1.556965E-011	1	0.000000E+000
1	89.33877263	1.556965E-011	2.869646E-012	0	0.000000E+000
1	89.34027521	2.869646E-012	1.556965E-011	1	0.000000E+000
1	89.34034297	1.556965E-011	2.869646E-012	0	0.000000E+000
1	89.34034442	2.869646E-012	1.556965E-011	1	0.000000E+000
1	89.34042591	1.556965E-011	2.869646E-012	0	0.000000E+000
1	89.34329441	2.869646E-012	1.556965E-011	1	0.000000E+000
1	89.34332605	1.556965E-011	2.869646E-012	0	0.000000E+000
1	89.34379765	2.869646E-012	1.556965E-011	1	0.000000E+000
1	89.34387119	1.556965E-011	2.869646E-012	0	0.000000E+000
1	89.34818832	2.869646E-012	1.556965E-011	1	0.000000E+000
1	89.34828917	1.556965E-011	2.869646E-012	0	0.000000E+000
1	89.35076390	2.869646E-012	1.556965E-011	1	0.000000E+000
1	89.35083018	1.556965E-011	2.869646E-012	0	0.000000E+000
1	89.35264369	2.869646E-012	1.556965E-011	1	0.000000E+000
1	89.35279411	1.556965E-011	2.869646E-012	0	0.000000E+000
1	89.35304141	2.869646E-012	1.556965E-011	1	0.000000E+000
1	89.35317557	1.556965E-011	2.869646E-012	0	0.000000E+000
1	89.35329574	2.869646E-012	1.556965E-011	1	0.000000E+000
1	89.35347513	1.556965E-011	2.869646E-012	0	0.000000E+000
1	89.36798421	2.869646E-012	1.556965E-011	1	0.000000E+000
1	89.36800966	1.556965E-011	2.869646E-012	0	0.000000E+000
1	89.36851462	2.869646E-012	1.556965E-011	1	0.000000E+000
1	89.36860842	1.556965E-011	2.869646E-012	0	0.000000E+000
1	89.36998451	2.869646E-012	1.556965E-011	1	0.000000E+000
1	89.37007069	1.556965E-011	2.869646E-012	0	0.000000E+000
1	89.37305578	2.869646E-012	1.556965E-011	1	0.000000E+000
1	89.37310672	1.556965E-011	2.869646E-012	0	0.000000E+000
1	89.37348780	2.869646E-012	1.556965E-011	1	0.000000E+000
1	89.37353152	1.556965E-011	2.869646E-012	0	0.000000E+000
1	89.37427161	2.869646E-012	1.556965E-011	1	0.000000E+000
1	89.37437590	1.556965E-011	2.869646E-012	0	0.000000E+000
1	89.37560570	2.869646E-012	1.556965E-011	1	0.000000E+000
1	89.37566525	1.556965E-011	2.869646E-012	0	0.000000E+000
1	89.37774261	2.869646E-012	1.556965E-011	1	0.000000E+000
1	89.37790882	1.556965E-011	2.869646E-012	0	0.000000E+000
1	89.37904735	2.869646E-012	1.556965E-011	1	0.000000E+000
1	89.37915331	1.556965E-011	2.869646E-012	0	0.000000E+000
1	89.38140964	2.869646E-012	1.556965E-011	1	0.000000E+000
1	89.38146622	1.556965E-011	2.869646E-012	0	0.000000E+000
1	89.38224408	2.869646E-012	1.556965E-011	1	0.000000E+000
1	89.38226547	1.556965E-011	2.869646E-012	0	0.000000E+000
1	89.38868949	2.869646E-012	1.556965E-011	1	0.000000E+000
1	89.38878431	1.556965E-011	2.869646E-012	0	0.000000E+000
1	91.82063836	3.197252E-012	1.589725E-011	1	0.000000E+000
1	91.82067459	1.589725E-011	3.197252E-012	0	0.000000E+000
1	91.82080378	3.197252E-012	1.589725E-011	1	0.000000E+000
1	91.82091316	1.589725E-011	3.197252E-012	0	0.000000E+000
1	91.83364028	3.197252E-012	1.589725E-011	1	0.000000E+000
1	91.83369844	1.589725E-011	3.197252E-012	0	0.000000E+000
1	91.84541583	3.197252E-012	1.589725E-011	1	0.000000E+000
1	91.84551002	1.589725E-011	3.197252E-012	0	0.000000E+000
1	91.84667872	3.197252E-012	1.589725E-011	1	0.000000E+000
1	91.84672896	1.589725E-011	3.197252E-012	0	0.000000E+000
1	91.84884483	3.197252E-012	1.589725E-011	1	0.000000E+000
1	91.84892231	1.589725E-011	3.197252E-012	0	0.000000E+000
1	91.84899266	3.197252E-012	1.589725E-011	1	0.000000E+000
1	91.84914181	1.589725E-011	3.197252E-012	0	0.000000E+000
1	91.84938182	3.197252E-012	1.589725E-011	1	0.000000E+000
1	91.84950071	1.589725E-011	3.197252E-012	0	0.000000E+000
1	91.86510440	3.197252E-012	1.589725E-011	1	0.000000E+000
1	91.86538505	1.589725E-011	3.197252E-012	0	0.000000E+000
1	91.86782365	3.197252E-012	1.589725E-011	1	0.000000E+000
1	91.86787918	1.589725E-011	3.197252E-012	0	0.000000E+000
1	91.86957266	3.197252E-012	1.589725E-011	1	0.000000E+000
1	91.86969170	1.589725E-011	3.197252E-012	0	0.000000E+000
1	91.86986317	3.197252E-012	1.589725E-011	1	0.000000E+000
1	91.86994500	1.589725E-011	3.197252E-012	0	0.000000E+000
1	91.86996840	3.197252E-012	1.589725E-011	1	0.000000E+000
1	91.87032719	1.589725E-011	3.197252E-012	0	0.000000E+000
1	91.87081973	3.197252E-012	1.589725E-011	1	0.000000E+000
1	91.87087998	1.589725E-011	3.197252E-012	0	0.000000E+000
1	91.87147656	3.197252E-012	1.589725E-011	1	0.000000E+000
1	91.87156713	1.589725E-011	3.197252E-012	0	0.000000E+000
1	91.87385480	3.197252E-012	1.589725E-011	1	0.000000E+000
1	91.87387475	1.589725E-011	3.197252E-012	0	0.000000E+000
1	91.87598471	3.197252E-012	1.589725E-011	1	0.000000E+000
1	91.87616914	1.589725E-011	3.197252E-012	0	0.000000E+000
1	91.89040120	3.197252E-012	1.589725E-011	1	0.000000E+000
1	91.89051240	1.589725E-011	3.197252E-012	0	0.000000E+000
1	91.89053941	3.197252E-012	1.589725E-011	1	0.000000E+000
1	91.89064307	1.589725E-011	3.197252E-012	0	0.000000E+000
1	91.89516471	3.197252E-012	1.589725E-011	1	0.000000E+000
1	91.89536900	1.589725E-011	3.197252E-012	0	0.000000E+000
1	91.89699012	3.197252E-012	1.589725E-011	1	0.000000E+000
1	91.89708144	1.589725E-011	3.197252E-012	0	0.000000E+000
1	91.89744934	3.197252E-012	1.589725E-011	1	0.000000E+000
1	91.89747475	1.589725E-011	3.197252E-012	0	0.000000E+000
1	91.90250066	3.197252E-012	1.589725E-011	1	0.000000E+000
1	91.90257968	1.589725E-011	3.197252E-012	0	0.000000E+000
1	91.90263077	3.197252E-012	1.589725E-011	1	0.000000E+000
1	91.90275128	1.589725E-011	3.197252E-012	0	0.000000E+000
1	91.90874188	3.197252E-012	1.589725E-011	1	0.000000E+000
1	91.90877207	1.589725E-011	3.197252E-012	0	0.000000E+000
1	91.91098151	3.197252E-012	1.589725E-011	1	0.000000E+000
1	91.91100679	1.589725E-011	3.197252E-012	0	0.000000E+000
1	91.91186718	3.197252E-012	1.589725E-011	1	0.000000E+000
1	91.91195733	1.589725E-011	3.197252E-012	0	0.000000E+000
1	91.91271109	3.197252E-012	1.589725E-011	1	0.000000E+000
1	91.91281057	1.589725E-011	3.197252E-012	0	0.000000E+000
1	91.91283685	3.197252E-012	1.589725E-011	1	0.000000E+000
1	91.91295012	1.589725E-011	3.197252E-012	0	0.000000E+000
1	91.91720020	3.197252E-012	1.589725E-011	1	0.000000E+000
1	91.91721422	1.589725E-011	3.197252E-012	0	0.000000E+000
1	91.91825648	3.197252E-012	1.589725E-011	1	0.000000E+000
1	91.91855665	1.589725E-011	3.197252E-012	0	0.000000E+000
1	91.91858366	3.197252E-012	1.589725E-011	1	0.000000E+000
1	91.91868317	1.589725E-011	3.197252E-012	0	0.000000E+000
1	91.91914732	3.197252E-012	1.589725E-011	1	0.000000E+000
1	91.91919018	1.589725E-011	3.197252E-012	0	0.000000E+000
1	91.92479375	3.197252E-012	1.589725E-011	1	0.000000E+000
1	91.92486171	1.589725E-011	3.197252E-012	0	0.000000E+000
1	91.92550230	3.197252E-012	1.589725E-011	1	0.000000E+000
1	91.92556311	1.589725E-011	3.197252E-012	0	0.000000E+000
1	91.92566161	3.197252E-012	1.589725E-011	1	0.000000E+000
1	91.92591243	1.589725E-011	3.197252E-012	0	0.000000E+000
1	91.92610496	3.197252E-012	1.589725E-011	1	0.000000E+000
1	91.92625011	1.589725E-011	3.197252E-012	0	0.000000E+000
1	91.92789285	3.197252E-012	1.589725E-011	1	0.000000E+000
1	91.92812995	1.589725E-011	3.197252E-012	0	0.000000E+000
1	91.93385164	3.197252E-012	1.589725E-011	1	0.000000E+000
1	91.93403216	1.589725E-011	3.197252E-012	0	0.000000E+000
1	91.93420470	3.197252E-012	1.589725E-011	1	0.000000E+000
1	91.93424070	1.589725E-011	3.197252E-012	0	0.000000E+000
1	91.93453651	3.197252E-012	1.589725E-011	1	0.000000E+000
1	91.93457373	1.589725E-011	3.197252E-012	0	0.000000E+000
1	91.93740387	3.197252E-012	1.589725E-011	1	0.000000E+000
1	91.93747072	1.589725E-011	3.197252E-012	0	0.000000E+000
1	91.93790202	3.197252E-012	1.589725E-011	1	0.000000E+000
1	91.93795352	1.589725E-011	3.197252E-012	0	0.000000E+000
1	91.93939718	3.197252E-012	1.589725E-011	1	0.000000E+000
1	91.93943527	1.589725E-011	3.197252E-012	0	0.000000E+000
1	91.94649701	3.197252E-012	1.589725E-011	1	0.000000E+000
1	91.94661041	1.589725E-011	3.197252E-012	0	0.000000E+000
1	91.94675750	3.197252E-012	1.589725E-011	1	0.000000E+000
1	91.94677911	1.589725E-011	3.197252E-012	0	0.000000E+000
1	91.94745984	3.197252E-012	1.589725E-011	1	0.000000E+000
1	91.94763004	1.589725E-011	3.197252E-012	0	0.000000E+000
1	91.94797965	3.197252E-012	1.589725E-011	1	0.000000E+000
1	91.94800491	1.589725E-011	3.197252E-012	0	0.000000E+000
1	91.94969088	3.197252E-012	1.589725E-011	1	0.000000E+000
1	91.94993403	1.589725E-011	3.197252E-012	0	0.000000E+000
1	91.95020228	3.197252E-012	1.589725E-011	1	0.000000E+000
1	91.95031067	1.589725E-011	3.197252E-012	0	0.000000E+000
1	91.95038857	3.197252E-012	1.589725E-011	1	0.000000E+000
1	91.95044290	1.589725E-011	3.197252E-012	0	0.000000E+000
1	91.95172984	3.197252E-012	1.589725E-011	1	0.000000E+000
1	91.95182835	1.589725E-011	3.197252E-012	0	0.000000E+000
1	91.95196049	3.197252E-012	1.589725E-011	1	0.000000E+000
1	91.95200044	1.589725E-011	3.197252E-012	0	0.000000E+000
1	91.95537442	3.197252E-012	1.589725E-011	1	0.000000E+000
1	91.95547629	1.589725E-011	3.197252E-012	0	0.000000E+000
1	91.95629581	3.197252E-012	1.589725E-011	1	0.000000E+000
1	91.95635974	1.589725E-011	3.197252E-012	0	0.000000E+000
1	91.96344616	3.197252E-012	1.589725E-011	1	0.000000E+000
1	91.96364083	1.589725E-011	3.197252E-012	0	0.000000E+000
1	91.96468059	3.197252E-012	1.589725E-011	1	0.000000E+000
1	91.96477682	1.589725E-011	3.197252E-012	0	0.000000E+000
1	91.97068859	3.197252E-012	1.589725E-011	1	0.000000E+000
1	91.97087620	1.589725E-011	3.197252E-012	0	0.000000E+000
1	92.10936213	2.860613E-012	1.556061E-011	1	0.000000E+000
1	92.10936300	1.556061E-011	2.860613E-012	0	0.000000E+000
1	92.11140454	2.860613E-012	1.556061E-011	1	0.000000E+000
1	92.11146555	1.556061E-011	2.860613E-012	0	0.000000E+000
1	92.11162894	2.860613E-012	1.556061E-011	1	0.000000E+000
1	92.11170094	1.556061E-011	2.860613E-012	0	0.000000E+000
1	92.12908202	2.860613E-012	1.556061E-011	1	0.000000E+000
1	92.12924784	1.556061E-011	2.860613E-012	0	0.000000E+000
1	92.13114725	2.860613E-012	1.556061E-011	1	0.000000E+000
1	92.13120669	1.556061E-011	2.860613E-012	0	0.000000E+000
1	92.13333541	2.860613E-012	1.556061E-011	1	0.000000E+000
1	92.13341742	1.556061E-011	2.860613E-012	0	0.000000E+000
1	92.13344137	2.860613E-012	1.556061E-011	1	0.000000E+000
1	92.13350430	1.556061E-011	2.860613E-012	0	0.000000E+000
1	92.14727181	2.860613E-012	1.556061E-011	1	0.000000E+000
1	92.14738911	1.556061E-011	2.860613E-012	0	0.000000E+000
1	92.14787282	2.860613E-012	1.556061E-011	1	0.000000E+000
1	92.14792660	1.556061E-011	2.860613E-012	0	0.000000E+000
1	92.14815549	2.860613E-012	1.556061E-011	1	0.000000E+000
1	92.14827466	1.556061E-011	2.860613E-012	0	0.000000E+000
1	92.15085833	2.860613E-012	1.556061E-011	1	0.000000E+000
1	92.15120151	1.556061E-011	2.860613E-012	0	0.000000E+000
1	92.15523122	2.860613E-012	1.556061E-011	1	0.000000E+000
1	92.15530798	1.556061E-011	2.860613E-012	0	0.000000E+000
1	92.15737040	2.860613E-012	1.556061E-011	1	0.000000E+000
1	92.15777036	1.556061E-011	2.860613E-012	0	0.000000E+000
1	92.15790075	2.860613E-012	1.556061E-011	1	0.000000E+000
1	92.15800963	1.556061E-011	2.860613E-012	0	0.000000E+000
1	92.15803942	2.860613E-012	1.556061E-011	1	0.000000E+000
1	92.15832616	1.556061E-011	2.860613E-012	0	0.000000E+000
1	92.15928384	2.860613E-012	1.556061E-011	1	0.000000E+000
1	92.15941333	1.556061E-011	2.860613E-012	0	0.000000E+000
1	92.16007609	2.860613E-012	1.556061E-011	1	0.000000E+000
1	92.16022962	1.556061E-011	2.860613E-012	0	0.000000E+000
1	92.16043394	2.860613E-012	1.556061E-011	1	0.000000E+000
1	92.16046671	1.556061E-011	2.860613E-012	0	0.000000E+000
1	92.16169800	2.860613E-012	1.556061E-011	1	0.000000E+000
1	92.16173104	1.556061E-011	2.860613E-012	0	0.000000E+000
1	92.16317600	2.860613E-012	1.556061E-011	1	0.000000E+000
1	92.16338524	1.556061E-011	2.860613E-012	0	0.000000E+000
1	92.16365913	2.860613E-012	1.556061E-011	1	0.000000E+000
1	92.16381556	1.556061E-011	2.860613E-012	0	0.000000E+000
1	92.16766262	2.860613E-012	1.556061E-011	1	0.000000E+000
1	92.16796932	1.556061E-011	2.860613E-012	0	0.000000E+000
1	92.16862073	2.860613E-012	1.556061E-011	1	0.000000E+000
1	92.16878125	1.556061E-011	2.860613E-012	0	0.000000E+000
1	92.16907834	2.860613E-012	1.556061E-011	1	0.000000E+000
1	92.16916266	1.556061E-011	2.860613E-012	0	0.000000E+000
1	92.18284510	2.860613E-012	1.556061E-011	1	0.000000E+000
1	92.18290260	1.556061E-011	2.860613E-012	0	0.000000E+000
1	92.18703268	2.860613E-012	1.556061E-011	1	0.000000E+000
1	92.18718062	1.556061E-011	2.860613E-012	0	0.000000E+000
1	92.18833069	2.860613E-012	1.556061E-011	1	0.000000E+000
1	92.18863108	1.556061E-011	2.860613E-012	0	0.000000E+000
1	92.18986792	2.860613E-012	1.556061E-011	1	0.000000E+000
1	92.18998591	1.556061E-011	2.860613E-012	0	0.000000E+000
1	92.19546596	2.860613E-012	1.556061E-011	1	0.000000E+000
1	92.19558006	1.556061E-011	2.860613E-012	0	0.000000E+000
1	92.20164262	2.860613E-012	1.556061E-011	1	0.000000E+000
1	92.20169162	1.556061E-011	2.860613E-012	0	0.000000E+000
1	92.20293388	2.860613E-012	1.556061E-011	1	0.000000E+000
1	92.20312885	1.556061E-011	2.860613E-012	0	0.000000E+000
1	92.20489722	2.860613E-012	1.556061E-011	1	0.000000E+000
1	92.20496244	1.556061E-011	2.860613E-012	0	0.000000E+000
1	92.20596215	2.860613E-012	1.556061E-011	1	0.000000E+000
1	92.20611088	1.556061E-011	2.860613E-012	0	0.000000E+000
1	92.20665579	2.860613E-012	1.556061E-011	1	0.000000E+000
1	92.20672934	1.556061E-011	2.860613E-012	0	0.000000E+000
1	92.20675682	2.860613E-012	1.556061E-011	1	0.000000E+000
1	92.20676417	1.556061E-011	2.860613E-012	0	0.000000E+000
1	92.20789850	2.860613E-012	1.556061E-011	1	0.000000E+000
1	92.20802689	1.556061E-011	2.860613E-012	0	0.000000E+000
1	92.20811185	2.860613E-012	1.556061E-011	1	0.000000E+000
1	92.20812701	1.556061E-011	2.860613E-012	0	0.000000E+000
1	92.20882519	2.860613E-012	1.556061E-011	1	0.000000E+000
1	92.20897993	1.556061E-011	2.860613E-012	0	0.000000E+000
1	92.20902239	2.860613E-012	1.556061E-011	1	0.000000E+000
1	92.20904431	1.556061E-011	2.860613E-012	0	0.000000E+000
1	92.21148724	2.860613E-012	1.556061E-011	1	0.000000E+000
1	92.21151585	1.556061E-011	2.860613E-012	0	0.000000E+000
1	92.21178131	2.860613E-012	1.556061E-011	1	0.000000E+000
1	92.21220392	1.556061E-011	2.860613E-012	0	0.000000E+000
1	92.21251815	2.860613E-012	1.556061E-011	1	0.000000E+000
1	92.21256406	1.556061E-011	2.860613E-012	0	0.000000E+000
1	92.21259221	2.860613E-012	1.556061E-011	1	0.000000E+000
1	92.21263687	1.556061E-011	2.860613E-012	0	0.000000E+000
1	92.21320748	2.860613E-012	1.556061E-011	1	0.000000E+000
1	92.21332106	1.556061E-011	2.860613E-012	0	0.000000E+000
1	92.22168120	2.860613E-012	1.556061E-011	1	0.000000E+000
1	92.22183539	1.556061E-011	2.860613E-012	0	0.000000E+000
1	92.22268470	2.860613E-012	1.556061E-011	1	0.000000E+000
1	92.22280400	1.556061E-011	2.860613E-012	0	0.000000E+000
1	92.22685980	2.860613E-012	1.556061E-011	1	0.000000E+000
1	92.22687609	1.556061E-011	2.860613E-012	0	0.000000E+000
1	92.22717191	2.860613E-012	1.556061E-011	1	0.000000E+000
1	92.22720875	1.556061E-011	2.860613E-012	0	0.000000E+000
1	92.22758286	2.860613E-012	1.556061E-011	1	0.000000E+000
1	92.22791475	1.556061E-011	2.860613E-012	0	0.000000E+000
1	92.22943810	2.860613E-012	1.556061E-011	1	0.000000E+000
1	92.22951930	1.556061E-011	2.860613E-012	0	0.000000E+000
1	92.22955279	2.860613E-012	1.556061E-011	1	0.000000E+000
1	92.22970088	1.556061E-011	2.860613E-012	0	0.000000E+000
1	92.22991349	2.860613E-012	1.556061E-011	1	0.000000E+000
1	92.22994872	1.556061E-011	2.860613E-012	0	0.000000E+000
1	92.23051875	2.860613E-012	1.556061E-011	1	0.000000E+000
1	92.23059516	1.556061E-011	2.860613E-012	0	0.000000E+000
1	92.23363969	2.860613E-012	1.556061E-011	1	0.000000E+000
1	92.23376594	1.556061E-011	2.860613E-012	0	0.000000E+000
1	92.23384823	2.860613E-012	1.556061E-011	1	0.000000E+000
1	92.23394455	1.556061E-011	2.860613E-012	0	0.000000E+000
1	92.23443000	2.860613E-012	1.556061E-011	1	0.000000E+000
1	92.23454314	1.556061E-011	2.860613E-012	0	0.000000E+000
1	92.23457496	2.860613E-012	1.556061E-011	1	0.000000E+000
1	92.23463456	1.556061E-011	2.860613E-012	0	0.000000E+000
1	92.23478314	2.860613E-012	1.556061E-011	1	0.000000E+000
1	92.23483297	1.556061E-011	2.860613E-012	0	0.000000E+000
1	92.23506551	2.860613E-012	1.556061E-011	1	0.000000E+000
1	92.23519854	1.556061E-011	2.860613E-012	0	0.000000E+000
1	92.23902008	2.860613E-012	1.556061E-011	1	0.000000E+000
1	92.23919964	1.556061E-011	2.860613E-012	0	0.000000E+000
1	92.24063799	2.860613E-012	1.556061E-011	1	0.000000E+000
1	92.24065082	1.556061E-011	2.860613E-012	0	0.000000E+000
1	92.24203571	2.860613E-012	1.556061E-011	1	0.000000E+000
1	92.24211529	1.556061E-011	2.860613E-012	0	0.000000E+000
1	92.24497567	2.860613E-012	1.556061E-011	1	0.000000E+000
1	92.24500648	1.556061E-011	2.860613E-012	0	0.000000E+000
1	92.24559100	2.860613E-012	1.556061E-011	1	0.000000E+000
1	92.24561949	1.556061E-011	2.860613E-012	0	0.000000E+000
1	92.24730031	2.860613E-012	1.556061E-011	1	0.000000E+000
1	92.24742606	1.556061E-011	2.860613E-012	0	0.000000E+000
1	92.24864843	2.860613E-012	1.556061E-011	1	0.000000E+000
1	92.24874207	1.556061E-011	2.860613E-012	0	0.000000E+000
1	92.24904071	2.860613E-012	1.556061E-011	1	0.000000E+000
1	92.24907357	1.556061E-011	2.860613E-012	0	0.000000E+000
1	92.25094295	2.860613E-012	1.556061E-011	1	0.000000E+000
1	92.25097044	1.556061E-011	2.860613E-012	0	0.000000E+000
1	92.25106775	2.860613E-012	1.556061E-011	1	0.000000E+000
1	92.25128330	1.556061E-011	2.860613E-012	0	0.000000E+000
1	92.25730484	2.860613E-012	1.556061E-011	1	0.000000E+000
1	92.25735987	1.556061E-011	2.860613E-012	0	0.000000E+000
1	92.25864283	2.860613E-012	1.556061E-011	1	0.000000E+000
1	92.25867262	1.556061E-011	2.860613E-012	0	0.000000E+000
1	92.26025793	2.860613E-012	1.556061E-011	1	0.000000E+000
1	92.26033266	1.556061E-011	2.860613E-012	0	0.000000E+000
1	92.26069594	2.860613E-012	1.556061E-011	1	0.000000E+000
1	92.26071785	1.556061E-011	2.860613E-012	0	0.000000E+000
1	92.26208145	2.860613E-012	1.556061E-011	1	0.000000E+000
1	92.26211505	1.556061E-011	2.860613E-012	0	0.000000E+000
1	92.26475435	2.860613E-012	1.556061E-011	1	0.000000E+000
1	92.26481527	1.556061E-011	2.860613E-012	0	0.000000E+000
1	92.26581363	2.860613E-012	1.556061E-011	1	0.000000E+000
1	92.26586392	1.556061E-011	2.860613E-012	0	0.000000E+000
1	92.26807941	2.860613E-012	1.556061E-011	1	0.000000E+000
1	92.26836123	1.556061E-011	2.860613E-012	0	0.000000E+000
1	92.26849505	2.860613E-012	1.556061E-011	1	0.000000E+000
1	92.26861559	1.556061E-011	2.860613E-012	0	0.000000E+000
1	92.27136936	2.860613E-012	1.556061E-011	1	0.000000E+000
1	92.27167351	1.556061E-011	2.860613E-012	0	0.000000E+000
1	92.27914654	2.860613E-012	1.556061E-011	1	0.000000E+000
1	92.27923234	1.556061E-011	2.860613E-012	0	0.000000E+000
1	92.28043283	2.860613E-012	1.556061E-011	1	0.000000E+000
1	92.28052881	1.556061E-011	2.860613E-012	0	0.000000E+000
1	92.28070660	2.860613E-012	1.556061E-011	1	0.000000E+000
1	92.28083097	1.556061E-011	2.860613E-012	0	0.000000E+000
1	92.81268719	2.583787E-012	1.528379E-011	1	0.000000E+000
1	92.81274956	1.528379E-011	2.583787E-012	0	0.000000E+000
1	92.81303593	2.583787E-012	1.528379E-011	1	0.000000E+000
1	92.81309880	1.528379E-011	2.583787E-012	0	0.000000E+000
1	92.81382063	2.583787E-012	1.528379E-011	1	0.000000E+000
1	92.81392337	1.528379E-011	2.583787E-012	0	0.000000E+000
1	92.81601655	2.583787E-012	1.528379E-011	1	0.000000E+000
1	92.81624711	1.528379E-011	2.583787E-012	0	0.000000E+000
1	92.84066345	2.583787E-012	1.528379E-011	1	0.000000E+000
1	92.84071086	1.528379E-011	2.583787E-012	0	0.000000E+000
1	92.84146692	2.583787E-012	1.528379E-011	1	0.000000E+000
1	92.84149570	1.528379E-011	2.583787E-012	0	0.000000E+000
1	92.84205833	2.583787E-012	1.528379E-011	1	0.000000E+000
1	92.84227407	1.528379E-011	2.583787E-012	0	0.000000E+000
1	92.84316881	2.583787E-012	1.528379E-011	1	0.000000E+000
1	92.84335291	1.528379E-011	2.583787E-012	0	0.000000E+000
1	92.84647905	2.583787E-012	1.528379E-011	1	0.000000E+000
1	92.84651878	1.528379E-011	2.583787E-012	0	0.000000E+000
1	92.84848469	2.583787E-012	1.528379E-011	1	0.000000E+000
1	92.84857078	1.528379E-011	2.583787E-012	0	0.000000E+000
1	92.84951029	2.583787E-012	1.528379E-011	1	0.000000E+000
1	92.84952450	1.528379E-011	2.583787E-012	0	0.000000E+000
1	92.85014441	2.583787E-012	1.528379E-011	1	0.000000E+000
1	92.85043195	1.528379E-011	2.583787E-012	0	0.000000E+000
1	92.85335574	2.583787E-012	1.528379E-011	1	0.000000E+000
1	92.85348542	1.528379E-011	2.583787E-012	0	0.000000E+000
1	92.85546631	2.583787E-012	1.528379E-011	1	0.000000E+000
1	92.85570909	1.528379E-011	2.583787E-012	0	0.000000E+000
1	92.85869896	2.583787E-012	1.528379E-011	1	0.000000E+000
1	92.85898161	1.528379E-011	2.583787E-012	0	0.000000E+000
1	92.86006719	2.583787E-012	1.528379E-011	1	0.000000E+000
1	92.86018925	1.528379E-011	2.583787E-012	0	0.000000E+000
1	92.86068200	2.583787E-012	1.528379E-011	1	0.000000E+000
1	92.86086557	1.528379E-011	2.583787E-012	0	0.000000E+000
1	92.86088695	2.583787E-012	1.528379E-011	1	0.000000E+000
1	92.86111021	1.528379E-011	2.583787E-012	0	0.000000E+000
1	92.86245196	2.583787E-012	1.528379E-011	1	0.000000E+000
1	92.86261341	1.528379E-011	2.583787E-012	0	0.000000E+000
1	104.01588294	2.800359E-012	1.550036E-011	1	0.000000E+000
1	104.01610857	1.550036E-011	2.800359E-012	0	0.000000E+000
1	104.01613832	2.800359E-012	1.550036E-011	1	0.000000E+000
1	104.01621642	1.550036E-011	2.800359E-012	0	0.000000E+000
1	104.01660616	2.800359E-012	1.550036E-011	1	0.000000E+000
1	104.01665107	1.550036E-011	2.800359E-012	0	0.000000E+000
1	104.02018465	2.800359E-012	1.550036E-011	1	0.000000E+000
1	104.02021762	1.550036E-011	2.800359E-012	0	0.000000E+000
1	104.02157482	2.800359E-012	1.550036E-011	1	0.000000E+000
1	104.02176761	1.550036E-011	2.800359E-012	0	0.000000E+000
1	104.02242153	2.800359E-012	1.550036E-011	1	0.000000E+000
1	104.02249187	1.550036E-011	2.800359E-012	0	0.000000E+000
1	104.02405517	2.800359E-012	1.550036E-011	1	0.000000E+000
1	104.02409806	1.550036E-011	2.800359E-012	0	0.000000E+000
1	104.02607060	2.800359E-012	1.550036E-011	1	0.000000E+000
1	104.02642008	1.550036E-011	2.800359E-012	0	0.000000E+000
1	104.02852868	2.800359E-012	1.550036E-011	1	0.000000E+000
1	104.02866740	1.550036E-011	2.800359E-012	0	0.000000E+000
1	104.02954866	2.800359E-012	1.550036E-011	1	0.000000E+000
1	104.02957565	1.550036E-011	2.800359E-012	0	0.000000E+000
1	104.02979567	2.800359E-012	1.550036E-011	1	0.000000E+000
1	104.02999178	1.550036E-011	2.800359E-012	0	0.000000E+000
1	104.03036815	2.800359E-012	1.550036E-011	1	0.000000E+000
1	104.03044891	1.550036E-011	2.800359E-012	0	0.000000E+000
1	104.03389170	2.800359E-012	1.550036E-011	1	0.000000E+000
1	104.03391441	1.550036E-011	2.800359E-012	0	0.000000E+000
1	104.03403410	2.800359E-012	1.550036E-011	1	0.000000E+000
1	104.03422986	1.550036E-011	2.800359E-012	0	0.000000E+000
1	104.03927486	2.800359E-012	1.550036E-011	1	0.000000E+000
1	104.03935876	1.550036E-011	2.800359E-012	0	0.000000E+000
1	104.04719807	2.800359E-012	1.550036E-011	1	0.000000E+000
1	104.04734310	1.550036E-011	2.800359E-012	0	0.000000E+000
1	104.05528445	2.800359E-012	1.550036E-011	1	0.000000E+000
1	104.05538826	1.550036E-011	2.800359E-012	0	0.000000E+000
1	104.05690884	2.800359E-012	1.550036E-011	1	0.000000E+000
1	104.05730970	1.550036E-011	2.800359E-012	0	0.000000E+000
1	104.05761226	2.800359E-012	1.550036E-011	1	0.000000E+000
1	104.05774314	1.550036E-011	2.800359E-012	0	0.000000E+000
1	104.05855995	2.800359E-012	1.550036E-011	1	0.000000E+000
1	104.05859128	1.550036E-011	2.800359E-012	0	0.000000E+000
1	104.05955026	2.800359E-012	1.550036E-011	1	0.000000E+000
1	104.05963328	1.550036E-011	2.800359E-012	0	0.000000E+000
1	104.06293860	2.800359E-012	1.550036E-011	1	0.000000E+000
1	104.06307842	1.550036E-011	2.800359E-012	0	0.000000E+000
1	104.06680856	2.800359E-012	1.550036E-011	1	0.000000E+000
1	104.06683184	1.550036E-011	2.800359E-012	0	0.000000E+000
1	104.07072743	2.800359E-012	1.550036E-011	1	0.000000E+000
1	104.07083035	1.550036E-011	2.800359E-012	0	0.000000E+000
1	104.07202469	2.800359E-012	1.550036E-011	1	0.000000E+000
1	104.07205994	1.550036E-011	2.800359E-012	0	0.000000E+000
1	104.07422334	2.800359E-012	1.550036E-011	1	0.000000E+000
1	104.07426446	1.550036E-011	2.800359E-012	0	0.000000E+000
1	104.07750270	2.800359E-012	1.550036E-011	1	0.000000E+000
1	104.07754966	1.550036E-011	2.800359E-012	0	0.000000E+000
1	104.07761373	2.800359E-012	1.550036E-011	1	0.000000E+000
1	104.07764807	1.550036E-011	2.800359E-012	0	0.000000E+000
1	104.07834444	2.800359E-012	1.550036E-011	1	0.000000E+000
1	104.07846629	1.550036E-011	2.800359E-012	0	0.000000E+000
1	104.07910679	2.800359E-012	1.550036E-011	1	0.000000E+000
1	104.07914096	1.550036E-011	2.800359E-012	0	0.000000E+000
1	104.07974843	2.800359E-012	1.550036E-011	1	0.000000E+000
1	104.07983532	1.550036E-011	2.800359E-012	0	0.000000E+000
1	104.08696183	2.800359E-012	1.550036E-011	1	0.000000E+000
1	104.08699336	1.550036E-011	2.800359E-012	0	0.000000E+000
1	104.08917489	2.800359E-012	1.550036E-011	1	0.000000E+000
1	104.08919792	1.550036E-011	2.800359E-012	0	0.000000E+000
1	104.09378229	2.800359E-012	1.550036E-011	1	0.000000E+000
1	104.09380449	1.550036E-011	2.800359E-012	0	0.000000E+000
1	104.09480021	2.800359E-012	1.550036E-011	1	0.000000E+000
1	104.09486676	1.550036E-011	2.800359E-012	0	0.000000E+000
1	104.09495555	2.800359E-012	1.550036E-011	1	0.000000E+000
1	104.09498845	1.550036E-011	2.800359E-012	0	0.000000E+000
1	104.09500199	2.800359E-012	1.550036E-011	1	0.000000E+000
1	104.09504822	1.550036E-011	2.800359E-012	0	0.000000E+000
1	111.48079744	2.631022E-012	1.533102E-011	1	0.000000E+000
1	111.48082166	1.533102E-011	2.631022E-012	0	0.000000E+000
1	111.48146723	2.631022E-012	1.533102E-011	1	0.000000E+000
1	111.48153080	1.533102E-011	2.631022E-012	0	0.000000E+000
1	111.48310389	2.631022E-012	1.533102E-011	1	0.000000E+000
1	111.48338746	1.533102E-011	2.631022E-012	0	0.000000E+000
1	111.48351279	2.631022E-012	1.533102E-011	1	0.000000E+000
1	111.48361251	1.533102E-011	2.631022E-012	0	0.000000E+000
1	111.48656576	2.631022E-012	1.533102E-011	1	0.000000E+000
1	111.48665926	1.533102E-011	2.631022E-012	0	0.000000E+000
1	111.48962428	2.631022E-012	1.533102E-011	1	0.000000E+000
1	111.48965783	1.533102E-011	2.631022E-012	0	0.000000E+000
1	111.49438010	2.631022E-012	1.533102E-011	1	0.000000E+000
1	111.49440619	1.533102E-011	2.631022E-012	0	0.000000E+000
1	111.49655820	2.631022E-012	1.533102E-011	1	0.000000E+000
1	111.49661944	1.533102E-011	2.631022E-012	0	0.000000E+000
1	111.49678543	2.631022E-012	1.533102E-011	1	0.000000E+000
1	111.49688103	1.533102E-011	2.631022E-012	0	0.000000E+000
1	111.49699372	2.631022E-012	1.533102E-011	1	0.000000E+000
1	111.49711438	1.533102E-011	2.631022E-012	0	0.000000E+000
1	111.49763385	2.631022E-012	1.533102E-011	1	0.000000E+000
1	111.49764963	1.533102E-011	2.631022E-012	0	0.000000E+000
1	111.49989357	2.631022E-012	1.533102E-011	1	0.000000E+000
1	111.50010735	1.533102E-011	2.631022E-012	0	0.000000E+000
1	111.50970946	2.631022E-012	1.533102E-011	1	0.000000E+000
1	111.50990782	1.533102E-011	2.631022E-012	0	0.000000E+000
1	111.51097584	2.631022E-012	1.533102E-011	1	0.000000E+000
1	111.51102622	1.533102E-011	2.631022E-012	0	0.000000E+000
1	111.51205630	2.631022E-012	1.533102E-011	1	0.000000E+000
1	111.51220854	1.533102E-011	2.631022E-012	0	0.000000E+000
1	111.51436201	2.631022E-012	1.533102E-011	1	0.000000E+000
1	111.51479268	1.533102E-011	2.631022E-012	0	0.000000E+000
1	111.51491453	2.631022E-012	1.533102E-011	1	0.000000E+000
1	111.51497824	1.533102E-011	2.631022E-012	0	0.000000E+000
1	111.52345327	2.631022E-012	1.533102E-011	1	0.000000E+000
1	111.52346893	1.533102E-011	2.631022E-012	0	0.000000E+000
1	111.52348173	2.631022E-012	1.533102E-011	1	0.000000E+000
1	111.52356541	1.533102E-011	2.631022E-012	0	0.000000E+000
1	111.52359575	2.631022E-012	1.533102E-011	1	0.000000E+000
1	111.52383204	1.533102E-011	2.631022E-012	0	0.000000E+000
1	111.52642737	2.631022E-012	1.533102E-011	1	0.000000E+000
1	111.52656932	1.533102E-011	2.631022E-012	0	0.000000E+000
1	112.36493256	2.554740E-012	1.525474E-011	1	0.000000E+000
1	112.36500741	1.525474E-011	2.554740E-012	0	0.000000E+000
1	112.36862001	2.554740E-012	1.525474E-011	1	0.000000E+000
1	112.36862213	1.525474E-011	2.554740E-012	0	0.000000E+000
1	112.36964634	2.554740E-012	1.525474E-011	1	0.000000E+000
1	112.36975986	1.525474E-011	2.554740E-012	0	0.000000E+000
1	112.36981262	2.554740E-012	1.525474E-011	1	0.000000E+000
1	112.36995818	1.525474E-011	2.554740E-012	0	0.000000E+000
1	112.37084396	2.554740E-012	1.525474E-011	1	0.000000E+000
1	112.37100493	1.525474E-011	2.554740E-012	0	0.000000E+000
1	112.37597837	2.554740E-012	1.525474E-011	1	0.000000E+000
1	112.37600891	1.525474E-011	2.554740E-012	0	0.000000E+000
1	112.37690615	2.554740E-012	1.525474E-011	1	0.000000E+000
1	112.37695617	1.525474E-011	2.554740E-012	0	0.000000E+000
1	112.37697760	2.554740E-012	1.525474E-011	1	0.000000E+000
1	112.37710424	1.525474E-011	2.554740E-012	0	0.000000E+000
1	112.38023916	2.554740E-012	1.525474E-011	1	0.000000E+000
1	112.38033623	1.525474E-011	2.554740E-012	0	0.000000E+000
1	112.39005194	2.554740E-012	1.525474E-011	1	0.000000E+000
1	112.39005998	1.525474E-011	2.554740E-012	0	0.000000E+000
1	112.39326247	2.554740E-012	1.525474E-011	1	0.000000E+000
1	112.39336118	1.525474E-011	2.554740E-012	0	0.000000E+000
1	112.39338081	2.554740E-012	1.525474E-011	1	0.000000E+000
1	112.39359197	1.525474E-011	2.554740E-012	0	0.000000E+000
1	112.39426818	2.554740E-012	1.525474E-011	1	0.000000E+000
1	112.39431308	1.525474E-011	2.554740E-012	0	0.000000E+000
1	112.39474327	2.554740E-012	1.525474E-011	1	0.000000E+000
1	112.39479149	1.525474E-011	2.554740E-012	0	0.000000E+000
1	112.39592535	2.554740E-012	1.525474E-011	1	0.000000E+000
1	112.39595165	1.525474E-011	2.554740E-012	0	0.000000E+000
1	112.40031004	2.554740E-012	1.525474E-011	1	0.000000E+000
1	112.40037677	1.525474E-011	2.554740E-012	0	0.000000E+000
1	112.40041874	2.554740E-012	1.525474E-011	1	0.000000E+000
1	112.40053817	1.525474E-011	2.554740E-012	0	0.000000E+000
1	112.40172091	2.554740E-012	1.525474E-011	1	0.000000E+000
1	112.40187986	1.525474E-011	2.554740E-012	0	0.000000E+000
1	112.40261214	2.554740E-012	1.525474E-011	1	0.000000E+000
1	112.40267843	1.525474E-011	2.554740E-012	0	0.000000E+000
1	112.40680809	2.554740E-012	1.525474E-011	1	0.000000E+000
1	112.40736114	1.525474E-011	2.554740E-012	0	0.000000E+000
1	112.40753849	2.554740E-012	1.525474E-011	1	0.000000E+000
1	112.40755009	1.525474E-011	2.554740E-012	0	0.000000E+000
1	112.41276587	2.554740E-012	1.525474E-011	1	0.000000E+000
1	112.41287603	1.525474E-011	2.554740E-012	0	0.000000E+000
1	112.41315695	2.554740E-012	1.525474E-011	1	0.000000E+000
1	112.41319040	1.525474E-011	2.554740E-012	0	0.000000E+000
1	112.41321471	2.554740E-012	1.525474E-011	1	0.000000E+000
1	112.41369591	1.525474E-011	2.554740E-012	0	0.000000E+000
1	112.41430973	2.554740E-012	1.525474E-011	1	0.000000E+000
1	112.41432936	1.525474E-011	2.554740E-012	0	0.000000E+000
1	112.41588414	2.554740E-012	1.525474E-011	1	0.000000E+000
1	112.41593185	1.525474E-011	2.554740E-012	0	0.000000E+000
1	112.41791294	2.554740E-012	1.525474E-011	1	0.000000E+000
1	112.41803277	1.525474E-011	2.554740E-012	0	0.000000E+000
1	112.41814234	2.554740E-012	1.525474E-011	1	0.000000E+000
1	112.41816569	1.525474E-011	2.554740E-012	0	0.000000E+000
1	112.42064612	2.554740E-012	1.525474E-011	1	0.000000E+000
1	112.42071624	1.525474E-011	2.554740E-012	0	0.000000E+000
1	112.42191452	2.554740E-012	1.525474E-011	1	0.000000E+000
1	112.42199754	1.525474E-011	2.554740E-012	0	0.000000E+000
1	112.42210990	2.554740E-012	1.525474E-011	1	0.000000E+000
1	112.42222534	1.525474E-011	2.554740E-012	0	0.000000E+000
1	112.42226080	2.554740E-012	1.525474E-011	1	0.000000E+000
1	112.42228536	1.525474E-011	2.554740E-012	0	0.000000E+000
1	112.42469545	2.554740E-012	1.525474E-011	1	0.000000E+000
1	112.42471618	1.525474E-011	2.554740E-012	0	0.000000E+000
1	112.42696900	2.554740E-012	1.525474E-011	1	0.000000E+000
1	112.42701185	1.525474E-011	2.554740E-012	0	0.000000E+000
1	112.42790213	2.554740E-012	1.525474E-011	1	0.000000E+000
1	112.42810127	1.525474E-011	2.554740E-012	0	0.000000E+000
1	112.42998748	2.554740E-012	1.525474E-011	1	0.000000E+000
1	112.43000522	1.525474E-011	2.554740E-012	0	0.000000E+000
1	112.43199265	2.554740E-012	1.525474E-011	1	0.000000E+000
1	112.43215077	1.525474E-011	2.554740E-012	0	0.000000E+000
1	112.43459548	2.554740E-012	1.525474E-011	1	0.000000E+000
1	112.43469310	1.525474E-011	2.554740E-012	0	0.000000E+000
1	112.43648452	2.554740E-012	1.525474E-011	1	0.000000E+000
1	112.43651182	1.525474E-011	2.554740E-012	0	0.000000E+000
1	112.43696218	2.554740E-012	1.525474E-011	1	0.000000E+000
1	112.43755948	1.525474E-011	2.554740E-012	0	0.000000E+000
1	112.43922859	2.554740E-012	1.525474E-011	1	0.000000E+000
1	112.43928370	1.525474E-011	2.554740E-012	0	0.000000E+000
1	112.44026772	2.554740E-012	1.525474E-011	1	0.000000E+000
1	112.44029911	1.525474E-011	2.554740E-012	0	0.000000E+000
1	112.44282138	2.554740E-012	1.525474E-011	1	0.000000E+000
1	112.44305502	1.525474E-011	2.554740E-012	0	0.000000E+000
1	112.44416371	2.554740E-012	1.525474E-011	1	0.000000E+000
1	112.44425129	1.525474E-011	2.554740E-012	0	0.000000E+000
1	112.44731249	2.554740E-012	1.525474E-011	1	0.000000E+000
1	112.44736118	1.525474E-011	2.554740E-012	0	0.000000E+000
1	112.44810845	2.554740E-012	1.525474E-011	1	0.000000E+000
1	112.44815264	1.525474E-011	2.554740E-012	0	0.000000E+000
1	112.45160686	2.554740E-012	1.525474E-011	1	0.000000E+000
1	112.45167830	1.525474E-011	2.554740E-012	0	0.000000E+000
1	112.45300655	2.554740E-012	1.525474E-011	1	0.000000E+000
1	112.45314566	1.525474E-011	2.554740E-012	0	0.000000E+000
1	112.45335591	2.554740E-012	1.525474E-011	1	0.000000E+000
1	112.45354938	1.525474E-011	2.554740E-012	0	0.000000E+000
1	112.45465885	2.554740E-012	1.525474E-011	1	0.000000E+000
1	112.45469219	1.525474E-011	2.554740E-012	0	0.000000E+000
1	112.45948298	2.554740E-012	1.525474E-011	1	0.000000E+000
1	112.45953190	1.525474E-011	2.554740E-012	0	0.000000E+000
1	112.46013651	2.554740E-012	1.525474E-011	1	0.000000E+000
1	112.46020823	1.525474E-011	2.554740E-012	0	0.000000E+000
1	112.46056571	2.554740E-012	1.525474E-011	1	0.000000E+000
1	112.46102996	1.525474E-011	2.554740E-012	0	0.000000E+000
1	112.46177398	2.554740E-012	1.525474E-011	1	0.000000E+000
1	112.46181271	1.525474E-011	2.554740E-012	0	0.000000E+000
1	112.46196029	2.554740E-012	1.525474E-011	1	0.000000E+000
1	112.46216038	1.525474E-011	2.554740E-012	0	0.000000E+000
1	112.46256960	2.554740E-012	1.525474E-011	1	0.000000E+000
1	112.46274532	1.525474E-011	2.554740E-012	0	0.000000E+000
1	112.46290369	2.554740E-012	1.525474E-011	1	0.000000E+000
1	112.46294385	1.525474E-011	2.554740E-012	0	0.000000E+000
1	112.46414099	2.554740E-012	1.525474E-011	1	0.000000E+000
1	112.46443926	1.525474E-011	2.554740E-012	0	0.000000E+000
1	112.46523667	2.554740E-012	1.525474E-011	1	0.000000E+000
1	112.46527710	1.525474E-011	2.554740E-012	0	0.000000E+000
1	112.46554609	2.554740E-012	1.525474E-011	1	0.000000E+000
1	112.46557869	1.525474E-011	2.554740E-012	0	0.000000E+000
1	112.46561698	2.554740E-012	1.525474E-011	1	0.000000E+000
1	112.46574784	1.525474E-011	2.554740E-012	0	0.000000E+000
1	112.46716012	2.554740E-012	1.525474E-011	1	0.000000E+000
1	112.46718189	1.525474E-011	2.554740E-012	0	0.000000E+000
1	112.46934474	2.554740E-012	1.525474E-011	1	0.000000E+000
1	112.46941981	1.525474E-011	2.554740E-012	0	0.000000E+000
1	112.47025248	2.554740E-012	1.525474E-011	1	0.000000E+000
1	112.47030101	1.525474E-011	2.554740E-012	0	0.000000E+000
1	112.47061211	2.554740E-012	1.525474E-011	1	0.000000E+000
1	112.47071710	1.525474E-011	2.554740E-012	0	0.000000E+000
1	112.47637854	2.554740E-012	1.525474E-011	1	0.000000E+000
1	112.47649782	1.525474E-011	2.554740E-012	0	0.000000E+000
1	112.47707946	2.554740E-012	1.525474E-011	1	0.000000E+000
1	112.47715120	1.525474E-011	2.554740E-012	0	0.000000E+000
1	112.47816288	2.554740E-012	1.525474E-011	1	0.000000E+000
1	112.47821242	1.525474E-011	2.554740E-012	0	0.000000E+000
1	112.47824875	2.554740E-012	1.525474E-011	1	0.000000E+000
1	112.47827501	1.525474E-011	2.554740E-012	0	0.000000E+000
1	112.48143624	2.554740E-012	1.525474E-011	1	0.000000E+000
1	112.48165728	1.525474E-011	2.554740E-012	0	0.000000E+000
1	112.48169539	2.554740E-012	1.525474E-011	1	0.000000E+000
1	112.48176420	1.525474E-011	2.554740E-012	0	0.000000E+000
1	112.48365645	2.554740E-012	1.525474E-011	1	0.000000E+000
1	112.48368342	1.525474E-011	2.554740E-012	0	0.000000E+000
1	112.48688613	2.554740E-012	1.525474E-011	1	0.000000E+000
1	112.48700070	1.525474E-011	2.554740E-012	0	0.000000E+000
1	112.48803008	2.554740E-012	1.525474E-011	1	0.000000E+000
1	112.48829951	1.525474E-011	2.554740E-012	0	0.000000E+000
1	112.48834350	2.554740E-012	1.525474E-011	1	0.000000E+000
1	112.48840067	1.525474E-011	2.554740E-012	0	0.000000E+000
1	112.48905234	2.554740E-012	1.525474E-011	1	0.000000E+000
1	112.48910356	1.525474E-011	2.554740E-012	0	0.000000E+000
1	112.49634696	2.554740E-012	1.525474E-011	1	0.000000E+000
1	112.49651262	1.525474E-011	2.554740E-012	0	0.000000E+000
1	112.49653823	2.554740E-012	1.525474E-011	1	0.000000E+000
1	112.49661547	1.525474E-011	2.554740E-012	0	0.000000E+000
1	112.50062634	2.554740E-012	1.525474E-011	1	0.000000E+000
1	112.50106939	1.525474E-011	2.554740E-012	0	0.000000E+000
1	112.50188598	2.554740E-012	1.525474E-011	1	0.000000E+000
1	112.50194322	1.525474E-011	2.554740E-012	0	0.000000E+000
1	112.50222843	2.554740E-012	1.525474E-011	1	0.000000E+000
1	112.50227458	1.525474E-011	2.554740E-012	0	0.000000E+000
1	112.50852568	2.554740E-012	1.525474E-011	1	0.000000E+000
1	112.50857912	1.525474E-011	2.554740E-012	0	0.000000E+000
1	112.51146975	2.554740E-012	1.525474E-011	1	0.000000E+000
1	112.51155514	1.525474E-011	2.554740E-012	0	0.000000E+000
1	112.51169018	2.554740E-012	1.525474E-011	1	0.000000E+000
1	112.51186069	1.525474E-011	2.554740E-012	0	0.000000E+000
1	112.51194161	2.554740E-012	1.525474E-011	1	0.000000E+000
1	112.51201933	1.525474E-011	2.554740E-012	0	0.000000E+000
1	112.51343944	2.554740E-012	1.525474E-011	1	0.000000E+000
1	112.51368583	1.525474E-011	2.554740E-012	0	0.000000E+000
1	112.51373138	2.554740E-012	1.525474E-011	1	0.000000E+000
1	112.51376638	1.525474E-011	2.554740E-012	0	0.000000E+000
1	112.51587476	2.554740E-012	1.525474E-011	1	0.000000E+000
1	112.51612794	1.525474E-011	2.554740E-012	0	0.000000E+000
1	112.51641586	2.554740E-012	1.525474E-011	1	0.000000E+000
1	112.51643046	1.525474E-011	2.554740E-012	0	0.000000E+000
1	112.51683761	2.554740E-012	1.525474E-011	1	0.000000E+000
1	112.51687971	1.525474E-011	2.554740E-012	0	0.000000E+000
1	112.51730431	2.554740E-012	1.525474E-011	1	0.000000E+000
1	112.51739639	1.525474E-011	2.554740E-012	0	0.000000E+000
1	112.51907733	2.554740E-012	1.525474E-011	1	0.000000E+000
1	112.51909949	1.525474E-011	2.554740E-012	0	0.000000E+000
1	112.52135649	2.554740E-012	1.525474E-011	1	0.000000E+000
1	112.52153488	1.525474E-011	2.554740E-012	0	0.000000E+000
1	112.52270140	2.554740E-012	1.525474E-011	1	0.000000E+000
1	112.52275646	1.525474E-011	2.554740E-012	0	0.000000E+000
1	112.52315494	2.554740E-012	1.525474E-011	1	0.000000E+000
1	112.52329033	1.525474E-011	2.554740E-012	0	0.000000E+000
1	112.52578544	2.554740E-012	1.525474E-011	1	0.000000E+000
1	112.52587431	1.525474E-011	2.554740E-012	0	0.000000E+000
1	112.53029542	2.554740E-012	1.525474E-011	1	0.000000E+000
1	112.53038274	1.525474E-011	2.554740E-012	0	0.000000E+000
1	112.53107534	2.554740E-012	1.525474E-011	1	0.000000E+000
1	112.53130480	1.525474E-011	2.554740E-012	0	0.000000E+000
1	112.54296998	2.554740E-012	1.525474E-011	1	0.000000E+000
1	112.54309292	1.525474E-011	2.554740E-012	0	0.000000E+000
1	112.55047671	2.554740E-012	1.525474E-011	1	0.000000E+000
1	112.55048606	1.525474E-011	2.554740E-012	0	0.000000E+000
1	115.45648780	2.698488E-012	1.539849E-011	1	0.000000E+000
1	115.45651689	1.539849E-011	2.698488E-012	0	0.000000E+000
1	115.45834983	2.698488E-012	1.539849E-011	1	0.000000E+000
1	115.45835593	1.539849E-011	2.698488E-012	0	0.000000E+000
1	115.46059328	2.698488E-012	1.539849E-011	1	0.000000E+000
1	115.46069022	1.539849E-011	2.698488E-012	0	0.000000E+000
1	115.46250424	2.698488E-012	1.539849E-011	1	0.000000E+000
1	115.46264134	1.539849E-011	2.698488E-012	0	0.000000E+000
1	115.46894074	2.698488E-012	1.539849E-011	1	0.000000E+000
1	115.46907572	1.539849E-011	2.698488E-012	0	0.000000E+000
1	115.47210815	2.698488E-012	1.539849E-011	1	0.000000E+000
1	115.47222575	1.539849E-011	2.698488E-012	0	0.000000E+000
1	115.47227966	2.698488E-012	1.539849E-011	1	0.000000E+000
1	115.47237780	1.539849E-011	2.698488E-012	0	0.000000E+000
1	115.47646277	2.698488E-012	1.539849E-011	1	0.000000E+000
1	115.47675019	1.539849E-011	2.698488E-012	0	0.000000E+000
1	115.48546266	2.698488E-012	1.539849E-011	1	0.000000E+000
1	115.48563938	1.539849E-011	2.698488E-012	0	0.000000E+000
1	115.48720432	2.698488E-012	1.539849E-011	1	0.000000E+000
1	115.48733031	1.539849E-011	2.698488E-012	0	0.000000E+000
1	115.49050874	2.698488E-012	1.539849E-011	1	0.000000E+000
1	115.49056514	1.539849E-011	2.698488E-012	0	0.000000E+000
1	115.49197401	2.698488E-012	1.539849E-011	1	0.000000E+000
1	115.49207787	1.539849E-011	2.698488E-012	0	0.000000E+000
1	115.49478098	2.698488E-012	1.539849E-011	1	0.000000E+000
1	115.49503328	1.539849E-011	2.698488E-012	0	0.000000E+000
1	115.49563286	2.698488E-012	1.539849E-011	1	0.000000E+000
1	115.49563805	1.539849E-011	2.698488E-012	0	0.000000E+000
1	115.49569495	2.698488E-012	1.539849E-011	1	0.000000E+000
1	115.49572768	1.539849E-011	2.698488E-012	0	0.000000E+000
1	115.49679722	2.698488E-012	1.539849E-011	1	0.000000E+000
1	115.49683920	1.539849E-011	2.698488E-012	0	0.000000E+000
1	115.49710816	2.698488E-012	1.539849E-011	1	0.000000E+000
1	115.49723846	1.539849E-011	2.698488E-012	0	0.000000E+000
1	115.49849901	2.698488E-012	1.539849E-011	1	0.000000E+000
1	115.49859136	1.539849E-011	2.698488E-012	0	0.000000E+000
1	115.49860569	2.698488E-012	1.539849E-011	1	0.000000E+000
1	115.49864004	1.539849E-011	2.698488E-012	0	0.000000E+000
1	115.49880667	2.698488E-012	1.539849E-011	1	0.000000E+000
1	115.49886246	1.539849E-011	2.698488E-012	0	0.000000E+000
1	115.49911282	2.698488E-012	1.539849E-011	1	0.000000E+000
1	115.49919099	1.539849E-011	2.698488E-012	0	0.000000E+000
1	115.50037407	2.698488E-012	1.539849E-011	1	0.000000E+000
1	115.50045018	1.539849E-011	2.698488E-012	0	0.000000E+000
1	115.50150232	2.698488E-012	1.539849E-011	1	0.000000E+000
1	115.50154350	1.539849E-011	2.698488E-012	0	0.000000E+000
1	115.50266378	2.698488E-012	1.539849E-011	1	0.000000E+000
1	115.50286595	1.539849E-011	2.698488E-012	0	0.000000E+000
1	115.50318504	2.698488E-012	1.539849E-011	1	0.000000E+000
1	115.50344289	1.539849E-011	2.698488E-012	0	0.000000E+000
1	115.50720153	2.698488E-012	1.539849E-011	1	0.000000E+000
1	115.50723097	1.539849E-011	2.698488E-012	0	0.000000E+000
1	115.50962912	2.698488E-012	1.539849E-011	1	0.000000E+000
1	115.50966794	1.539849E-011	2.698488E-012	0	0.000000E+000
1	115.58095058	2.703042E-012	1.540304E-011	1	0.000000E+000
1	115.58111679	1.540304E-011	2.703042E-012	0	0.000000E+000
1	115.58270463	2.703042E-012	1.540304E-011	1	0.000000E+000
1	115.58281666	1.540304E-011	2.703042E-012	0	0.000000E+000
1	115.58443864	2.703042E-012	1.540304E-011	1	0.000000E+000
1	115.58458807	1.540304E-011	2.703042E-012	0	0.000000E+000
1	115.58500015	2.703042E-012	1.540304E-011	1	0.000000E+000
1	115.58522773	1.540304E-011	2.703042E-012	0	0.000000E+000
1	115.58574864	2.703042E-012	1.540304E-011	1	0.000000E+000
1	115.58592983	1.540304E-011	2.703042E-012	0	0.000000E+000
1	115.59099502	2.703042E-012	1.540304E-011	1	0.000000E+000
1	115.59103166	1.540304E-011	2.703042E-012	0	0.000000E+000
1	115.59148378	2.703042E-012	1.540304E-011	1	0.000000E+000
1	115.59165772	1.540304E-011	2.703042E-012	0	0.000000E+000
1	115.59234619	2.703042E-012	1.540304E-011	1	0.000000E+000
1	115.59240598	1.540304E-011	2.703042E-012	0	0.000000E+000
1	115.59285361	2.703042E-012	1.540304E-011	1	0.000000E+000
1	115.59292544	1.540304E-011	2.703042E-012	0	0.000000E+000
1	115.59349747	2.703042E-012	1.540304E-011	1	0.000000E+000
1	115.59375172	1.540304E-011	2.703042E-012	0	0.000000E+000
1	115.59377270	2.703042E-012	1.540304E-011	1	0.000000E+000
1	115.59387785	1.540304E-011	2.703042E-012	0	0.000000E+000
1	115.59437614	2.703042E-012	1.540304E-011	1	0.000000E+000
1	115.59440280	1.540304E-011	2.703042E-012	0	0.000000E+000
1	115.59511358	2.703042E-012	1.540304E-011	1	0.000000E+000
1	115.59525736	1.540304E-011	2.703042E-012	0	0.000000E+000
1	115.59762153	2.703042E-012	1.540304E-011	1	0.000000E+000
1	115.59764647	1.540304E-011	2.703042E-012	0	0.000000E+000
1	115.59768599	2.703042E-012	1.540304E-011	1	0.000000E+000
1	115.59773454	1.540304E-011	2.703042E-012	0	0.000000E+000
1	115.60039687	2.703042E-012	1.540304E-011	1	0.000000E+000
1	115.60040522	1.540304E-011	2.703042E-012	0	0.000000E+000
1	115.60045964	2.703042E-012	1.540304E-011	1	0.000000E+000
1	115.60076210	1.540304E-011	2.703042E-012	0	0.000000E+000
1	115.60479945	2.703042E-012	1.540304E-011	1	0.000000E+000
1	115.60482664	1.540304E-011	2.703042E-012	0	0.000000E+000
1	115.60504812	2.703042E-012	1.540304E-011	1	0.000000E+000
1	115.60519269	1.540304E-011	2.703042E-012	0	0.000000E+000
1	115.60613561	2.703042E-012	1.540304E-011	1	0.000000E+000
1	115.60615998	1.540304E-011	2.703042E-012	0	0.000000E+000
1	115.60673605	2.703042E-012	1.540304E-011	1	0.000000E+000
1	115.60677859	1.540304E-011	2.703042E-012	0	0.000000E+000
1	115.60679998	2.703042E-012	1.540304E-011	1	0.000000E+000
1	115.60682825	1.540304E-011	2.703042E-012	0	0.000000E+000
1	115.60764407	2.703042E-012	1.540304E-011	1	0.000000E+000
1	115.60767247	1.540304E-011	2.703042E-012	0	0.000000E+000
1	115.60769216	2.703042E-012	1.540304E-011	1	0.000000E+000
1	115.60791469	1.540304E-011	2.703042E-012	0	0.000000E+000
1	115.61123337	2.703042E-012	1.540304E-011	1	0.000000E+000
1	115.61142728	1.540304E-011	2.703042E-012	0	0.000000E+000
1	115.61808608	2.703042E-012	1.540304E-011	1	0.000000E+000
1	115.61809405	1.540304E-011	2.703042E-012	0	0.000000E+000
1	115.61859628	2.703042E-012	1.540304E-011	1	0.000000E+000
1	115.61863402	1.540304E-011	2.703042E-012	0	0.000000E+000
1	115.61873071	2.703042E-012	1.540304E-011	1	0.000000E+000
1	115.61879000	1.540304E-011	2.703042E-012	0	0.000000E+000
1	115.62168269	2.703042E-012	1.540304E-011	1	0.000000E+000
1	115.62173964	1.540304E-011	2.703042E-012	0	0.000000E+000
1	115.62394089	2.703042E-012	1.540304E-011	1	0.000000E+000
1	115.62397273	1.540304E-011	2.703042E-012	0	0.000000E+000
1	115.62862135	2.703042E-012	1.540304E-011	1	0.000000E+000
1	115.62871314	1.540304E-011	2.703042E-012	0	0.000000E+000
1	115.62889307	2.703042E-012	1.540304E-011	1	0.000000E+000
1	115.62893302	1.540304E-011	2.703042E-012	0	0.000000E+000
1	115.62943111	2.703042E-012	1.540304E-011	1	0.000000E+000
1	115.62994890	1.540304E-011	2.703042E-012	0	0.000000E+000
1	115.63304287	2.703042E-012	1.540304E-011	1	0.000000E+000
1	115.63307434	1.540304E-011	2.703042E-012	0	0.000000E+000
1	115.63310328	2.703042E-012	1.540304E-011	1	0.000000E+000
1	115.63313360	1.540304E-011	2.703042E-012	0	0.000000E+000
1	115.63368173	2.703042E-012	1.540304E-011	1	0.000000E+000
1	115.63401540	1.540304E-011	2.703042E-012	0	0.000000E+000
1	115.63506866	2.703042E-012	1.540304E-011	1	0.000000E+000
1	115.63520254	1.540304E-011	2.703042E-012	0	0.000000E+000
1	115.63644555	2.703042E-012	1.540304E-011	1	0.000000E+000
1	115.63652730	1.540304E-011	2.703042E-012	0	0.000000E+000
1	115.63655671	2.703042E-012	1.540304E-011	1	0.000000E+000
1	115.63657718	1.540304E-011	2.703042E-012	0	0.000000E+000
1	115.63674344	2.703042E-012	1.540304E-011	1	0.000000E+000
1	115.63682675	1.540304E-011	2.703042E-012	0	0.000000E+000
1	115.64104004	2.703042E-012	1.540304E-011	1	0.000000E+000
1	115.64114158	1.540304E-011	2.703042E-012	0	0.000000E+000
1	115.64606147	2.703042E-012	1.540304E-011	1	0.000000E+000
1	115.64610451	1.540304E-011	2.703042E-012	0	0.000000E+000
1	115.64877134	2.703042E-012	1.540304E-011	1	0.000000E+000
1	115.64885947	1.540304E-011	2.703042E-012	0	0.000000E+000
1	115.64964719	2.703042E-012	1.540304E-011	1	0.000000E+000
1	115.64973140	1.540304E-011	2.703042E-012	0	0.000000E+000
1	115.66664470	2.703042E-012	1.540304E-011	1	0.000000E+000
1	115.66686331	1.540304E-011	2.703042E-012	0	0.000000E+000
1	115.67375141	2.703042E-012	1.540304E-011	1	0.000000E+000
1	115.67384762	1.540304E-011	2.703042E-012	0	0.000000E+000
1	115.67758819	2.703042E-012	1.540304E-011	1	0.000000E+000
1	115.67762204	1.540304E-011	2.703042E-012	0	0.000000E+000
1	115.67948542	2.703042E-012	1.540304E-011	1	0.000000E+000
1	115.67951460	1.540304E-011	2.703042E-012	0	0.000000E+000
1	115.68116224	2.703042E-012	1.540304E-011	1	0.000000E+000
1	115.68118316	1.540304E-011	2.703042E-012	0	0.000000E+000
1	115.68261966	2.703042E-012	1.540304E-011	1	0.000000E+000
1	115.68296031	1.540304E-011	2.703042E-012	0	0.000000E+000
1	115.68448603	2.703042E-012	1.540304E-011	1	0.000000E+000
1	115.68453065	1.540304E-011	2.703042E-012	0	0.000000E+000
1	115.68774023	2.703042E-012	1.540304E-011	1	0.000000E+000
1	115.68779534	1.540304E-011	2.703042E-012	0	0.000000E+000
1	115.68973949	2.703042E-012	1.540304E-011	1	0.000000E+000
1	115.68977953	1.540304E-011	2.703042E-012	0	0.000000E+000
1	115.69183438	2.703042E-012	1.540304E-011	1	0.000000E+000
1	115.69193014	1.540304E-011	2.703042E-012	0	0.000000E+000
1	115.69298957	2.703042E-012	1.540304E-011	1	0.000000E+000
1	115.69310966	1.540304E-011	2.703042E-012	0	0.000000E+000
1	115.69320773	2.703042E-012	1.540304E-011	1	0.000000E+000
1	115.69323915	1.540304E-011	2.703042E-012	0	0.000000E+000
1	115.69371008	2.703042E-012	1.540304E-011	1	0.000000E+000
1	115.69373305	1.540304E-011	2.703042E-012	0	0.000000E+000
1	115.69490898	2.703042E-012	1.540304E-011	1	0.000000E+000
1	115.69497264	1.540304E-011	2.703042E-012	0	0.000000E+000
1	115.69519924	2.703042E-012	1.540304E-011	1	0.000000E+000
1	115.69524419	1.540304E-011	2.703042E-012	0	0.000000E+000
1	115.69534785	2.703042E-012	1.540304E-011	1	0.000000E+000
1	115.69536623	1.540304E-011	2.703042E-012	0	0.000000E+000
1	115.69628044	2.703042E-012	1.540304E-011	1	0.000000E+000
1	115.69635897	1.540304E-011	2.703042E-012	0	0.000000E+000
1	115.69658118	2.703042E-012	1.540304E-011	1	0.000000E+000
1	115.69681766	1.540304E-011	2.703042E-012	0	0.000000E+000
1	115.69705207	2.703042E-012	1.540304E-011	1	0.000000E+000
1	115.69718102	1.540304E-011	2.703042E-012	0	0.000000E+000
1	115.69820505	2.703042E-012	1.540304E-011	1	0.000000E+000
1	115.69826791	1.540304E-011	2.703042E-012	0	0.000000E+000
1	115.70043110	2.703042E-012	1.540304E-011	1	0.000000E+000
1	115.70047721	1.540304E-011	2.703042E-012	0	0.000000E+000
1	115.70136779	2.703042E-012	1.540304E-011	1	0.000000E+000
1	115.70148468	1.540304E-011	2.703042E-012	0	0.000000E+000
1	115.70195461	2.703042E-012	1.540304E-011	1	0.000000E+000
1	115.70198062	1.540304E-011	2.703042E-012	0	0.000000E+000
1	115.70329009	2.703042E-012	1.540304E-011	1	0.000000E+000
1	115.70342043	1.540304E-011	2.703042E-012	0	0.000000E+000
1	115.70475684	2.703042E-012	1.540304E-011	1	0.000000E+000
1	115.70482546	1.540304E-011	2.703042E-012	0	0.000000E+000
1	115.70670103	2.703042E-012	1.540304E-011	1	0.000000E+000
1	115.70673510	1.540304E-011	2.703042E-012	0	0.000000E+000
1	115.70926597	2.703042E-012	1.540304E-011	1	0.000000E+000
1	115.70937070	1.540304E-011	2.703042E-012	0	0.000000E+000
1	115.71023869	2.703042E-012	1.540304E-011	1	0.000000E+000
1	115.71063588	1.540304E-011	2.703042E-012	0	0.000000E+000
1	115.71067252	2.703042E-012	1.540304E-011	1	0.000000E+000
1	115.71084832	1.540304E-011	2.703042E-012	0	0.000000E+000
1	115.71737140	2.703042E-012	1.540304E-011	1	0.000000E+000
1	115.71739959	1.540304E-011	2.703042E-012	0	0.000000E+000
1	115.71826775	2.703042E-012	1.540304E-011	1	0.000000E+000
1	115.71837049	1.540304E-011	2.703042E-012	0	0.000000E+000
1	115.71976912	2.703042E-012	1.540304E-011	1	0.000000E+000
1	115.71980111	1.540304E-011	2.703042E-012	0	0.000000E+000
1	115.72745443	2.703042E-012	1.540304E-011	1	0.000000E+000
1	115.72804410	1.540304E-011	2.703042E-012	0	0.000000E+000
1	115.73096882	2.703042E-012	1.540304E-011	1	0.000000E+000
1	115.73101600	1.540304E-011	2.703042E-012	0	0.000000E+000
1	115.73409348	2.703042E-012	1.540304E-011	1	0.000000E+000
1	115.73418318	1.540304E-011	2.703042E-012	0	0.000000E+000
1	115.74061554	2.703042E-012	1.540304E-011	1	0.000000E+000
1	115.74062545	1.540304E-011	2.703042E-012	0	0.000000E+000
1	115.74149809	2.703042E-012	1.540304E-011	1	0.000000E+000
1	115.74151634	1.540304E-011	2.703042E-012	0	0.000000E+000
1	115.76384478	2.703042E-012	1.540304E-011	1	0.000000E+000
1	115.76398503	1.540304E-011	2.703042E-012	0	0.000000E+000
1	115.76697034	2.703042E-012	1.540304E-011	1	0.000000E+000
1	115.76700438	1.540304E-011	2.703042E-012	0	0.000000E+000
1	115.76854296	2.703042E-012	1.540304E-011	1	0.000000E+000
1	115.76859912	1.540304E-011	2.703042E-012	0	0.000000E+000
1	115.76885076	2.703042E-012	1.540304E-011	1	0.000000E+000
1	115.76892398	1.540304E-011	2.703042E-012	0	0.000000E+000
1	115.77064003	2.703042E-012	1.540304E-011	1	0.000000E+000
1	115.77072911	1.540304E-011	2.703042E-012	0	0.000000E+000
1	115.77158443	2.703042E-012	1.540304E-011	1	0.000000E+000
1	115.77167083	1.540304E-011	2.703042E-012	0	0.000000E+000
1	115.77286085	2.703042E-012	1.540304E-011	1	0.000000E+000
1	115.77296007	1.540304E-011	2.703042E-012	0	0.000000E+000
1	115.77379609	2.703042E-012	1.540304E-011	1	0.000000E+000
1	115.77398428	1.540304E-011	2.703042E-012	0	0.000000E+000
1	115.77670202	2.703042E-012	1.540304E-011	1	0.000000E+000
1	115.77672408	1.540304E-011	2.703042E-012	0	0.000000E+000
1	115.77917112	2.703042E-012	1.540304E-011	1	0.000000E+000
1	115.77927274	1.540304E-011	2.703042E-012	0	0.000000E+000
1	115.78052825	2.703042E-012	1.540304E-011	1	0.000000E+000
1	115.78061762	1.540304E-011	2.703042E-012	0	0.000000E+000
1	115.78099525	2.703042E-012	1.540304E-011	1	0.000000E+000
1	115.78105160	1.540304E-011	2.703042E-012	0	0.000000E+000
1	115.78384026	2.703042E-012	1.540304E-011	1	0.000000E+000
1	115.78411771	1.540304E-011	2.703042E-012	0	0.000000E+000
1	115.78711121	2.703042E-012	1.540304E-011	1	0.000000E+000
1	115.78715335	1.540304E-011	2.703042E-012	0	0.000000E+000
1	115.79090478	2.703042E-012	1.540304E-011	1	0.000000E+000
1	115.79099106	1.540304E-011	2.703042E-012	0	0.000000E+000
1	115.79115153	2.703042E-012	1.540304E-011	1	0.000000E+000
1	115.79130015	1.540304E-011	2.703042E-012	0	0.000000E+000
1	115.79329797	2.703042E-012	1.540304E-011	1	0.000000E+000
1	115.79332320	1.540304E-011	2.703042E-012	0	0.000000E+000
1	115.79336226	2.703042E-012	1.540304E-011	1	0.000000E+000
1	115.79342593	1.540304E-011	2.703042E-012	0	0.000000E+000
1	115.79610077	2.703042E-012	1.540304E-011	1	0.000000E+000
1	115.79626186	1.540304E-011	2.703042E-012	0	0.000000E+000
1	115.79727924	2.703042E-012	1.540304E-011	1	0.000000E+000
1	115.79735296	1.540304E-011	2.703042E-012	0	0.000000E+000
1	115.79835585	2.703042E-012	1.540304E-011	1	0.000000E+000
1	115.79869686	1.540304E-011	2.703042E-012	0	0.000000E+000
1	115.79909353	2.703042E-012	1.540304E-011	1	0.000000E+000
1	115.79928990	1.540304E-011	2.703042E-012	0	0.000000E+000
1	115.79950740	2.703042E-012	1.540304E-011	1	0.000000E+000
1	115.79957664	1.540304E-011	2.703042E-012	0	0.000000E+000
1	115.79965698	2.703042E-012	1.540304E-011	1	0.000000E+000
1	115.79988980	1.540304E-011	2.703042E-012	0	0.000000E+000
1	115.80010823	2.703042E-012	1.540304E-011	1	0.000000E+000
1	115.80019757	1.540304E-011	2.703042E-012	0	0.000000E+000
1	115.80131182	2.703042E-012	1.540304E-011	1	0.000000E+000
1	115.80134078	1.540304E-011	2.703042E-012	0	0.000000E+000
1	115.80222933	2.703042E-012	1.540304E-011	1	0.000000E+000
1	115.80227282	1.540304E-011	2.703042E-012	0	0.000000E+000
1	115.80373327	2.703042E-012	1.540304E-011	1	0.000000E+000
1	115.80400439	1.540304E-011	2.703042E-012	0	0.000000E+000
1	115.80537130	2.703042E-012	1.540304E-011	1	0.000000E+000
1	115.80544740	1.540304E-011	2.703042E-012	0	0.000000E+000
1	115.80642632	2.703042E-012	1.540304E-011	1	0.000000E+000
1	115.80646302	1.540304E-011	2.703042E-012	0	0.000000E+000
1	115.82021837	2.703042E-012	1.540304E-011	1	0.000000E+000
1	115.82035041	1.540304E-011	2.703042E-012	0	0.000000E+000
1	115.82609664	2.703042E-012	1.540304E-011	1	0.000000E+000
1	115.82613573	1.540304E-011	2.703042E-012	0	0.000000E+000
1	115.85759980	2.703042E-012	1.540304E-011	1	0.000000E+000
1	115.85774440	1.540304E-011	2.703042E-012	0	0.000000E+000
1	115.85791073	2.703042E-012	1.540304E-011	1	0.000000E+000
1	115.85801441	1.540304E-011	2.703042E-012	0	0.000000E+000
1	115.85902222	2.703042E-012	1.540304E-011	1	0.000000E+000
1	115.85915018	1.540304E-011	2.703042E-012	0	0.000000E+000
1	115.86019539	2.703042E-012	1.540304E-011	1	0.000000E+000
1	115.86030243	1.540304E-011	2.703042E-012	0	0.000000E+000
1	115.86084240	2.703042E-012	1.540304E-011	1	0.000000E+000
1	115.86086851	1.540304E-011	2.703042E-012	0	0.000000E+000
1	115.86265249	2.703042E-012	1.540304E-011	1	0.000000E+000
1	115.86327769	1.540304E-011	2.703042E-012	0	0.000000E+000
1	115.86581416	2.703042E-012	1.540304E-011	1	0.000000E+000
1	115.86597750	1.540304E-011	2.703042E-012	0	0.000000E+000
1	115.87038787	2.703042E-012	1.540304E-011	1	0.000000E+000
1	115.87048520	1.540304E-011	2.703042E-012	0	0.000000E+000
1	115.87085163	2.703042E-012	1.540304E-011	1	0.000000E+000
1	115.87086069	1.540304E-011	2.703042E-012	0	0.000000E+000
1	115.87204001	2.703042E-012	1.540304E-011	1	0.000000E+000
1	115.87208133	1.540304E-011	2.703042E-012	0	0.000000E+000
1	115.87366908	2.703042E-012	1.540304E-011	1	0.000000E+000
1	115.87386720	1.540304E-011	2.703042E-012	0	0.000000E+000
1	115.87494632	2.703042E-012	1.540304E-011	1	0.000000E+000
1	115.87538798	1.540304E-011	2.703042E-012	0	0.000000E+000
1	115.87895097	2.703042E-012	1.540304E-011	1	0.000000E+000
1	115.87914554	1.540304E-011	2.703042E-012	0	0.000000E+000
1	115.87916222	2.703042E-012	1.540304E-011	1	0.000000E+000
1	115.87921399	1.540304E-011	2.703042E-012	0	0.000000E+000
1	115.88618687	2.703042E-012	1.540304E-011	1	0.000000E+000
1	115.88622066	1.540304E-011	2.703042E-012	0	0.000000E+000
1	115.88861067	2.703042E-012	1.540304E-011	1	0.000000E+000
1	115.88866495	1.540304E-011	2.703042E-012	0	0.000000E+000
1	115.89130757	2.703042E-012	1.540304E-011	1	0.000000E+000
1	115.89138274	1.540304E-011	2.703042E-012	0	0.000000E+000
1	115.89339675	2.703042E-012	1.540304E-011	1	0.000000E+000
1	115.89355378	1.540304E-011	2.703042E-012	0	0.000000E+000
1	115.89566441	2.703042E-012	1.540304E-011	1	0.000000E+000
1	115.89568442	1.540304E-011	2.703042E-012	0	0.000000E+000
1	115.89864515	2.703042E-012	1.540304E-011	1	0.000000E+000
1	115.89904535	1.540304E-011	2.703042E-012	0	0.000000E+000
1	115.89947516	2.703042E-012	1.540304E-011	1	0.000000E+000
1	115.89977349	1.540304E-011	2.703042E-012	0	0.000000E+000
1	115.90087098	2.703042E-012	1.540304E-011	1	0.000000E+000
1	115.90089087	1.540304E-011	2.703042E-012	0	0.000000E+000
1	115.90182241	2.703042E-012	1.540304E-011	1	0.000000E+000
1	115.90185399	1.540304E-011	2.703042E-012	0	0.000000E+000
1	115.90191102	2.703042E-012	1.540304E-011	1	0.000000E+000
1	115.90197216	1.540304E-011	2.703042E-012	0	0.000000E+000
1	115.90278049	2.703042E-012	1.540304E-011	1	0.000000E+000
1	115.90280424	1.540304E-011	2.703042E-012	0	0.000000E+000
1	115.90411120	2.703042E-012	1.540304E-011	1	0.000000E+000
1	115.90425861	1.540304E-011	2.703042E-012	0	0.000000E+000
1	115.90451483	2.703042E-012	1.540304E-011	1	0.000000E+000
1	115.90464958	1.540304E-011	2.703042E-012	0	0.000000E+000
1	115.90594854	2.703042E-012	1.540304E-011	1	0.000000E+000
1	115.90597204	1.540304E-011	2.703042E-012	0	0.000000E+000
1	115.90762056	2.703042E-012	1.540304E-011	1	0.000000E+000
1	115.90775167	1.540304E-011	2.703042E-012	0	0.000000E+000
1	115.91287946	2.703042E-012	1.540304E-011	1	0.000000E+000
1	115.91297720	1.540304E-011	2.703042E-012	0	0.000000E+000
1	115.91663571	2.703042E-012	1.540304E-011	1	0.000000E+000
1	115.91671636	1.540304E-011	2.703042E-012	0	0.000000E+000
1	115.91760647	2.703042E-012	1.540304E-011	1	0.000000E+000
1	115.91776860	1.540304E-011	2.703042E-012	0	0.000000E+000
1	115.91925588	2.703042E-012	1.540304E-011	1	0.000000E+000
1	115.91927537	1.540304E-011	2.703042E-012	0	0.000000E+000
1	115.91995941	2.703042E-012	1.540304E-011	1	0.000000E+000
1	115.91997797	1.540304E-011	2.703042E-012	0	0.000000E+000
1	115.92025375	2.703042E-012	1.540304E-011	1	0.000000E+000
1	115.92032165	1.540304E-011	2.703042E-012	0	0.000000E+000
1	115.92131383	2.703042E-012	1.540304E-011	1	0.000000E+000
1	115.92152769	1.540304E-011	2.703042E-012	0	0.000000E+000
1	115.93233981	2.703042E-012	1.540304E-011	1	0.000000E+000
1	115.93235880	1.540304E-011	2.703042E-012	0	0.000000E+000
1	115.93838959	2.703042E-012	1.540304E-011	1	0.000000E+000
1	115.93840515	1.540304E-011	2.703042E-012	0	0.000000E+000
1	115.93977173	2.703042E-012	1.540304E-011	1	0.000000E+000
1	115.93994666	1.540304E-011	2.703042E-012	0	0.000000E+000
1	115.94053493	2.703042E-012	1.540304E-011	1	0.000000E+000
1	115.94058930	1.540304E-011	2.703042E-012	0	0.000000E+000
1	115.94063692	2.703042E-012	1.540304E-011	1	0.000000E+000
1	115.94078132	1.540304E-011	2.703042E-012	0	0.000000E+000
1	115.94624009	2.703042E-012	1.540304E-011	1	0.000000E+000
1	115.94632475	1.540304E-011	2.703042E-012	0	0.000000E+000
1	118.22870277	2.784145E-012	1.548415E-011	1	0.000000E+000
1	118.22894221	1.548415E-011	2.784145E-012	0	0.000000E+000
1	118.22986731	2.784145E-012	1.548415E-011	1	0.000000E+000
1	118.22993991	1.548415E-011	2.784145E-012	0	0.000000E+000
1	118.23284437	2.784145E-012	1.548415E-011	1	0.000000E+000
1	118.23286753	1.548415E-011	2.784145E-012	0	0.000000E+000
1	118.23481858	2.784145E-012	1.548415E-011	1	0.000000E+000
1	118.23508945	1.548415E-011	2.784145E-012	0	0.000000E+000
1	118.23511627	2.784145E-012	1.548415E-011	1	0.000000E+000
1	118.23523217	1.548415E-011	2.784145E-012	0	0.000000E+000
1	118.23651576	2.784145E-012	1.548415E-011	1	0.000000E+000
1	118.23668836	1.548415E-011	2.784145E-012	0	0.000000E+000
1	118.23775143	2.784145E-012	1.548415E-011	1	0.000000E+000
1	118.23784322	1.548415E-011	2.784145E-012	0	0.000000E+000
1	118.23844679	2.784145E-012	1.548415E-011	1	0.000000E+000
1	118.23850928	1.548415E-011	2.784145E-012	0	0.000000E+000
1	118.24125955	2.784145E-012	1.548415E-011	1	0.000000E+000
1	118.24128155	1.548415E-011	2.784145E-012	0	0.000000E+000
1	118.24361330	2.784145E-012	1.548415E-011	1	0.000000E+000
1	118.24386138	1.548415E-011	2.784145E-012	0	0.000000E+000
1	118.24478356	2.784145E-012	1.548415E-011	1	0.000000E+000
1	118.24494699	1.548415E-011	2.784145E-012	0	0.000000E+000
1	118.24943989	2.784145E-012	1.548415E-011	1	0.000000E+000
1	118.24948306	1.548415E-011	2.784145E-012	0	0.000000E+000
1	118.24973052	2.784145E-012	1.548415E-011	1	0.000000E+000
1	118.24979224	1.548415E-011	2.784145E-012	0	0.000000E+000
1	118.24992123	2.784145E-012	1.548415E-011	1	0.000000E+000
1	118.24993746	1.548415E-011	2.784145E-012	0	0.000000E+000
1	118.25017151	2.784145E-012	1.548415E-011	1	0.000000E+000
1	118.25041143	1.548415E-011	2.784145E-012	0	0.000000E+000
1	118.25222358	2.784145E-012	1.548415E-011	1	0.000000E+000
1	118.25224809	1.548415E-011	2.784145E-012	0	0.000000E+000
1	118.25253810	2.784145E-012	1.548415E-011	1	0.000000E+000
1	118.25257842	1.548415E-011	2.784145E-012	0	0.000000E+000
1	118.25468551	2.784145E-012	1.548415E-011	1	0.000000E+000
1	118.25477648	1.548415E-011	2.784145E-012	0	0.000000E+000
1	118.25676350	2.784145E-012	1.548415E-011	1	0.000000E+000
1	118.25681560	1.548415E-011	2.784145E-012	0	0.000000E+000
1	118.26947610	2.784145E-012	1.548415E-011	1	0.000000E+000
1	118.26957252	1.548415E-011	2.784145E-012	0	0.000000E+000
1	118.27331408	2.784145E-012	1.548415E-011	1	0.000000E+000
1	118.27337192	1.548415E-011	2.784145E-012	0	0.000000E+000
1	118.27672417	2.784145E-012	1.548415E-011	1	0.000000E+000
1	118.27677557	1.548415E-011	2.784145E-012	0	0.000000E+000
1	118.27703892	2.784145E-012	1.548415E-011	1	0.000000E+000
1	118.27718815	1.548415E-011	2.784145E-012	0	0.000000E+000
1	118.27758266	2.784145E-012	1.548415E-011	1	0.000000E+000
1	118.27781160	1.548415E-011	2.784145E-012	0	0.000000E+000
1	118.27785254	2.784145E-012	1.548415E-011	1	0.000000E+000
1	118.27815289	1.548415E-011	2.784145E-012	0	0.000000E+000
1	118.28202627	2.784145E-012	1.548415E-011	1	0.000000E+000
1	118.28214061	1.548415E-011	2.784145E-012	0	0.000000E+000
1	118.29512678	2.784145E-012	1.548415E-011	1	0.000000E+000
1	118.29536951	1.548415E-011	2.784145E-012	0	0.000000E+000
1	118.29665516	2.784145E-012	1.548415E-011	1	0.000000E+000
1	118.29667358	1.548415E-011	2.784145E-012	0	0.000000E+000
1	118.29671539	2.784145E-012	1.548415E-011	1	0.000000E+000
1	118.29674430	1.548415E-011	2.784145E-012	0	0.000000E+000
1	118.29758691	2.784145E-012	1.548415E-011	1	0.000000E+000
1	118.29763587	1.548415E-011	2.784145E-012	0	0.000000E+000
1	118.29764796	2.784145E-012	1.548415E-011	1	0.000000E+000
1	118.29775778	1.548415E-011	2.784145E-012	0	0.000000E+000
1	118.30338951	2.784145E-012	1.548415E-011	1	0.000000E+000
1	118.30340313	1.548415E-011	2.784145E-012	0	0.000000E+000
1	118.49258531	2.716486E-012	1.541649E-011	1	0.000000E+000
1	118.49264285	1.541649E-011	2.716486E-012	0	0.000000E+000
1	118.49274714	2.716486E-012	1.541649E-011	1	0.000000E+000
1	118.49284242	1.541649E-011	2.716486E-012	0	0.000000E+000
1	118.49341629	2.716486E-012	1.541649E-011	1	0.000000E+000
1	118.49344932	1.541649E-011	2.716486E-012	0	0.000000E+000
1	118.49809059	2.716486E-012	1.541649E-011	1	0.000000E+000
1	118.49813591	1.541649E-011	2.716486E-012	0	0.000000E+000
1	118.50333024	2.716486E-012	1.541649E-011	1	0.000000E+000
1	118.50336840	1.541649E-011	2.716486E-012	0	0.000000E+000
1	118.50501343	2.716486E-012	1.541649E-011	1	0.000000E+000
1	118.50533104	1.541649E-011	2.716486E-012	0	0.000000E+000
1	118.50593325	2.716486E-012	1.541649E-011	1	0.000000E+000
1	118.50596082	1.541649E-011	2.716486E-012	0	0.000000E+000
1	118.50787563	2.716486E-012	1.541649E-011	1	0.000000E+000
1	118.50813312	1.541649E-011	2.716486E-012	0	0.000000E+000
1	118.50884823	2.716486E-012	1.541649E-011	1	0.000000E+000
1	118.50890925	1.541649E-011	2.716486E-012	0	0.000000E+000
1	118.51101822	2.716486E-012	1.541649E-011	1	0.000000E+000
1	118.51122585	1.541649E-011	2.716486E-012	0	0.000000E+000
1	118.52144993	2.716486E-012	1.541649E-011	1	0.000000E+000
1	118.52172796	1.541649E-011	2.716486E-012	0	0.000000E+000
1	118.52505994	2.716486E-012	1.541649E-011	1	0.000000E+000
1	118.52516801	1.541649E-011	2.716486E-012	0	0.000000E+000
1	118.52535393	2.716486E-012	1.541649E-011	1	0.000000E+000
1	118.52538810	1.541649E-011	2.716486E-012	0	0.000000E+000
1	118.52824249	2.716486E-012	1.541649E-011	1	0.000000E+000
1	118.52827591	1.541649E-011	2.716486E-012	0	0.000000E+000
1	118.52993267	2.716486E-012	1.541649E-011	1	0.000000E+000
1	118.52995775	1.541649E-011	2.716486E-012	0	0.000000E+000
1	118.53012634	2.716486E-012	1.541649E-011	1	0.000000E+000
1	118.53017854	1.541649E-011	2.716486E-012	0	0.000000E+000
1	118.53171645	2.716486E-012	1.541649E-011	1	0.000000E+000
1	118.53184234	1.541649E-011	2.716486E-012	0	0.000000E+000
1	118.53966040	2.716486E-012	1.541649E-011	1	0.000000E+000
1	118.53976275	1.541649E-011	2.716486E-012	0	0.000000E+000
1	118.53993028	2.716486E-012	1.541649E-011	1	0.000000E+000
1	118.54000859	1.541649E-011	2.716486E-012	0	0.000000E+000
1	118.54171199	2.716486E-012	1.541649E-011	1	0.000000E+000
1	118.54203372	1.541649E-011	2.716486E-012	0	0.000000E+000
1	118.54204725	2.716486E-012	1.541649E-011	1	0.000000E+000
1	118.54217356	1.541649E-011	2.716486E-012	0	0.000000E+000
1	118.54609373	2.716486E-012	1.541649E-011	1	0.000000E+000
1	118.54615740	1.541649E-011	2.716486E-012	0	0.000000E+000
1	118.54675074	2.716486E-012	1.541649E-011	1	0.000000E+000
1	118.54692450	1.541649E-011	2.716486E-012	0	0.000000E+000
1	128.56688457	2.288148E-012	1.498815E-011	1	0.000000E+000
1	128.56694103	1.498815E-011	2.288148E-012	0	0.000000E+000
1	128.56799795	2.288148E-012	1.498815E-011	1	0.000000E+000
1	128.56809148	1.498815E-011	2.288148E-012	0	0.000000E+000
1	128.56980196	2.288148E-012	1.498815E-011	1	0.000000E+000
1	128.56986734	1.498815E-011	2.288148E-012	0	0.000000E+000
1	128.56997533	2.288148E-012	1.498815E-011	1	0.000000E+000
1	128.57028465	1.498815E-011	2.288148E-012	0	0.000000E+000
1	128.57213220	2.288148E-012	1.498815E-011	1	0.000000E+000
1	128.57214636	1.498815E-011	2.288148E-012	0	0.000000E+000
1	128.57655273	2.288148E-012	1.498815E-011	1	0.000000E+000
1	128.57659063	1.498815E-011	2.288148E-012	0	0.000000E+000
1	128.57839339	2.288148E-012	1.498815E-011	1	0.000000E+000
1	128.57846908	1.498815E-011	2.288148E-012	0	0.000000E+000
1	128.57896872	2.288148E-012	1.498815E-011	1	0.000000E+000
1	128.57915716	1.498815E-011	2.288148E-012	0	0.000000E+000
1	128.58024417	2.288148E-012	1.498815E-011	1	0.000000E+000
1	128.58031734	1.498815E-011	2.288148E-012	0	0.000000E+000
1	128.58724550	2.288148E-012	1.498815E-011	1	0.000000E+000
1	128.58734401	1.498815E-011	2.288148E-012	0	0.000000E+000
1	128.58750286	2.288148E-012	1.498815E-011	1	0.000000E+000
1	128.58760967	1.498815E-011	2.288148E-012	0	0.000000E+000
1	128.58832124	2.288148E-012	1.498815E-011	1	0.000000E+000
1	128.58838439	1.498815E-011	2.288148E-012	0	0.000000E+000
1	128.59497213	2.288148E-012	1.498815E-011	1	0.000000E+000
1	128.59502738	1.498815E-011	2.288148E-012	0	0.000000E+000
1	128.59531221	2.288148E-012	1.498815E-011	1	0.000000E+000
1	128.59532476	1.498815E-011	2.288148E-012	0	0.000000E+000
1	128.59536786	2.288148E-012	1.498815E-011	1	0.000000E+000
1	128.59575462	1.498815E-011	2.288148E-012	0	0.000000E+000
1	130.81294160	2.369139E-012	1.506914E-011	1	0.000000E+000
1	130.81325721	1.506914E-011	2.369139E-012	0	0.000000E+000
1	130.81344639	2.369139E-012	1.506914E-011	1	0.000000E+000
1	130.81357884	1.506914E-011	2.369139E-012	0	0.000000E+000
1	130.81642904	2.369139E-012	1.506914E-011	1	0.000000E+000
1	130.81648664	1.506914E-011	2.369139E-012	0	0.000000E+000
1	130.82073191	2.369139E-012	1.506914E-011	1	0.000000E+000
1	130.82100546	1.506914E-011	2.369139E-012	0	0.000000E+000
1	130.82159080	2.369139E-012	1.506914E-011	1	0.000000E+000
1	130.82163437	1.506914E-011	2.369139E-012	0	0.000000E+000
1	130.82533287	2.369139E-012	1.506914E-011	1	0.000000E+000
1	130.82536495	1.506914E-011	2.369139E-012	0	0.000000E+000
1	130.82969839	2.369139E-012	1.506914E-011	1	0.000000E+000
1	130.82985808	1.506914E-011	2.369139E-012	0	0.000000E+000
1	130.83578065	2.369139E-012	1.506914E-011	1	0.000000E+000
1	130.83586172	1.506914E-011	2.369139E-012	0	0.000000E+000
1	130.84028411	2.369139E-012	1.506914E-011	1	0.000000E+000
1	130.84045958	1.506914E-011	2.369139E-012	0	0.000000E+000
1	130.84249482	2.369139E-012	1.506914E-011	1	0.000000E+000
1	130.84254927	1.506914E-011	2.369139E-012	0	0.000000E+000
1	130.84401419	2.369139E-012	1.506914E-011	1	0.000000E+000
1	130.84403179	1.506914E-011	2.369139E-012	0	0.000000E+000
1	130.84424495	2.369139E-012	1.506914E-011	1	0.000000E+000
1	130.84443350	1.506914E-011	2.369139E-012	0	0.000000E+000
1	130.84611739	2.369139E-012	1.506914E-011	1	0.000000E+000
1	130.84620839	1.506914E-011	2.369139E-012	0	0.000000E+000
1	130.85020044	2.369139E-012	1.506914E-011	1	0.000000E+000
1	130.85031069	1.506914E-011	2.369139E-012	0	0.000000E+000
1	130.85127716	2.369139E-012	1.506914E-011	1	0.000000E+000
1	130.85131637	1.506914E-011	2.369139E-012	0	0.000000E+000
1	130.85247790	2.369139E-012	1.506914E-011	1	0.000000E+000
1	130.85248886	1.506914E-011	2.369139E-012	0	0.000000E+000
1	130.85385385	2.369139E-012	1.506914E-011	1	0.000000E+000
1	130.85400566	1.506914E-011	2.369139E-012	0	0.000000E+000
1	130.85604733	2.369139E-012	1.506914E-011	1	0.000000E+000
1	130.85607632	1.506914E-011	2.369139E-012	0	0.000000E+000
1	130.85733732	2.369139E-012	1.506914E-011	1	0.000000E+000
1	130.85735711	1.506914E-011	2.369139E-012	0	0.000000E+000
1	130.85738184	2.369139E-012	1.506914E-011	1	0.000000E+000
1	130.85739580	1.506914E-011	2.369139E-012	0	0.000000E+000
1	130.85770178	2.369139E-012	1.506914E-011	1	0.000000E+000
1	130.85835263	1.506914E-011	2.369139E-012	0	0.000000E+000
1	130.85936608	2.369139E-012	1.506914E-011	1	0.000000E+000
1	130.85940814	1.506914E-011	2.369139E-012	0	0.000000E+000
1	130.86220061	2.369139E-012	1.506914E-011	1	0.000000E+000
1	130.86232858	1.506914E-011	2.369139E-012	0	0.000000E+000
1	130.86789930	2.369139E-012	1.506914E-011	1	0.000000E+000
1	130.86794806	1.506914E-011	2.369139E-012	0	0.000000E+000
1	130.87250208	2.369139E-012	1.506914E-011	1	0.000000E+000
1	130.87255548	1.506914E-011	2.369139E-012	0	0.000000E+000
1	130.87394482	2.369139E-012	1.506914E-011	1	0.000000E+000
1	130.87405937	1.506914E-011	2.369139E-012	0	0.000000E+000
1	130.87680206	2.369139E-012	1.506914E-011	1	0.000000E+000
1	130.87689264	1.506914E-011	2.369139E-012	0	0.000000E+000
1	130.87787584	2.369139E-012	1.506914E-011	1	0.000000E+000
1	130.87794953	1.506914E-011	2.369139E-012	0	0.000000E+000
1	130.87841674	2.369139E-012	1.506914E-011	1	0.000000E+000
1	130.87845821	1.506914E-011	2.369139E-012	0	0.000000E+000
1	130.88392373	2.369139E-012	1.506914E-011	1	0.000000E+000
1	130.88421467	1.506914E-011	2.369139E-012	0	0.000000E+000
1	130.88439088	2.369139E-012	1.506914E-011	1	0.000000E+000
1	130.88444000	1.506914E-011	2.369139E-012	0	0.000000E+000
1	130.88710929	2.369139E-012	1.506914E-011	1	0.000000E+000
1	130.88715284	1.506914E-011	2.369139E-012	0	0.000000E+000
1	130.88779576	2.369139E-012	1.506914E-011	1	0.000000E+000
1	130.88791631	1.506914E-011	2.369139E-012	0	0.000000E+000
1	130.89027855	2.369139E-012	1.506914E-011	1	0.000000E+000
1	130.89030956	1.506914E-011	2.369139E-012	0	0.000000E+000
1	130.89092273	2.369139E-012	1.506914E-011	1	0.000000E+000
1	130.89101612	1.506914E-011	2.369139E-012	0	0.000000E+000
1	130.89110694	2.369139E-012	1.506914E-011	1	0.000000E+000
1	130.89122815	1.506914E-011	2.369139E-012	0	0.000000E+000
1	130.89394404	2.369139E-012	1.506914E-011	1	0.000000E+000
1	130.89406881	1.506914E-011	2.369139E-012	0	0.000000E+000
1	130.90393606	2.369139E-012	1.506914E-011	1	0.000000E+000
1	130.90411996	1.506914E-011	2.369139E-012	0	0.000000E+000
1	131.14191062	2.190385E-012	1.489039E-011	1	0.000000E+000
1	131.14198637	1.489039E-011	2.190385E-012	0	0.000000E+000
1	131.14549231	2.190385E-012	1.489039E-011	1	0.000000E+000
1	131.14552305	1.489039E-011	2.190385E-012	0	0.000000E+000
1	131.14642767	2.190385E-012	1.489039E-011	1	0.000000E+000
1	131.14651373	1.489039E-011	2.190385E-012	0	0.000000E+000
1	131.14653559	2.190385E-012	1.489039E-011	1	0.000000E+000
1	131.14659451	1.489039E-011	2.190385E-012	0	0.000000E+000
1	131.14670703	2.190385E-012	1.489039E-011	1	0.000000E+000
1	131.14685993	1.489039E-011	2.190385E-012	0	0.000000E+000
1	131.16458065	2.190385E-012	1.489039E-011	1	0.000000E+000
1	131.16475351	1.489039E-011	2.190385E-012	0	0.000000E+000
1	131.16485396	2.190385E-012	1.489039E-011	1	0.000000E+000
1	131.16489388	1.489039E-011	2.190385E-012	0	0.000000E+000
1	131.16492860	2.190385E-012	1.489039E-011	1	0.000000E+000
1	131.16505517	1.489039E-011	2.190385E-012	0	0.000000E+000
1	131.16914287	2.190385E-012	1.489039E-011	1	0.000000E+000
1	131.16923625	1.489039E-011	2.190385E-012	0	0.000000E+000
1	131.17233472	2.190385E-012	1.489039E-011	1	0.000000E+000
1	131.17251932	1.489039E-011	2.190385E-012	0	0.000000E+000
1	131.17267099	2.190385E-012	1.489039E-011	1	0.000000E+000
1	131.17270299	1.489039E-011	2.190385E-012	0	0.000000E+000
1	131.17391334	2.190385E-012	1.489039E-011	1	0.000000E+000
1	131.17400459	1.489039E-011	2.190385E-012	0	0.000000E+000
1	131.17451202	2.190385E-012	1.489039E-011	1	0.000000E+000
1	131.17459418	1.489039E-011	2.190385E-012	0	0.000000E+000
1	131.17497562	2.190385E-012	1.489039E-011	1	0.000000E+000
1	131.17500706	1.489039E-011	2.190385E-012	0	0.000000E+000
1	131.18050037	2.190385E-012	1.489039E-011	1	0.000000E+000
1	131.18082574	1.489039E-011	2.190385E-012	0	0.000000E+000
1	131.18170559	2.190385E-012	1.489039E-011	1	0.000000E+000
1	131.18175465	1.489039E-011	2.190385E-012	0	0.000000E+000
1	131.18442662	2.190385E-012	1.489039E-011	1	0.000000E+000
1	131.18470154	1.489039E-011	2.190385E-012	0	0.000000E+000
1	131.18494864	2.190385E-012	1.489039E-011	1	0.000000E+000
1	131.18506746	1.489039E-011	2.190385E-012	0	0.000000E+000
1	131.18508293	2.190385E-012	1.489039E-011	1	0.000000E+000
1	131.18521628	1.489039E-011	2.190385E-012	0	0.000000E+000
1	131.18542854	2.190385E-012	1.489039E-011	1	0.000000E+000
1	131.18544137	1.489039E-011	2.190385E-012	0	0.000000E+000
1	131.18614324	2.190385E-012	1.489039E-011	1	0.000000E+000
1	131.18624125	1.489039E-011	2.190385E-012	0	0.000000E+000
1	131.19410778	2.190385E-012	1.489039E-011	1	0.000000E+000
1	131.19413301	1.489039E-011	2.190385E-012	0	0.000000E+000
1	131.19586643	2.190385E-012	1.489039E-011	1	0.000000E+000
1	131.19610021	1.489039E-011	2.190385E-012	0	0.000000E+000
1	131.20186316	2.190385E-012	1.489039E-011	1	0.000000E+000
1	131.20204843	1.489039E-011	2.190385E-012	0	0.000000E+000
1	131.20727426	2.190385E-012	1.489039E-011	1	0.000000E+000
1	131.20733197	1.489039E-011	2.190385E-012	0	0.000000E+000
1	131.20883639	2.190385E-012	1.489039E-011	1	0.000000E+000
1	131.20892631	1.489039E-011	2.190385E-012	0	0.000000E+000
1	131.21186467	2.190385E-012	1.489039E-011	1	0.000000E+000
1	131.21188734	1.489039E-011	2.190385E-012	0	0.000000E+000
1	131.21321324	2.190385E-012	1.489039E-011	1	0.000000E+000
1	131.21333504	1.489039E-011	2.190385E-012	0	0.000000E+000
1	131.34732858	2.196186E-012	1.489619E-011	1	0.000000E+000
1	131.34752510	1.489619E-011	2.196186E-012	0	0.000000E+000
1	131.34821394	2.196186E-012	1.489619E-011	1	0.000000E+000
1	131.34848220	1.489619E-011	2.196186E-012	0	0.000000E+000
1	131.34869512	2.196186E-012	1.489619E-011	1	0.000000E+000
1	131.34877439	1.489619E-011	2.196186E-012	0	0.000000E+000
1	131.35000452	2.196186E-012	1.489619E-011	1	0.000000E+000
1	131.35008435	1.489619E-011	2.196186E-012	0	0.000000E+000
1	131.35217514	2.196186E-012	1.489619E-011	1	0.000000E+000
1	131.35223458	1.489619E-011	2.196186E-012	0	0.000000E+000
1	131.35263054	2.196186E-012	1.489619E-011	1	0.000000E+000
1	131.35265394	1.489619E-011	2.196186E-012	0	0.000000E+000
1	131.35295670	2.196186E-012	1.489619E-011	1	0.000000E+000
1	131.35313041	1.489619E-011	2.196186E-012	0	0.000000E+000
1	131.35322443	2.196186E-012	1.489619E-011	1	0.000000E+000
1	131.35331256	1.489619E-011	2.196186E-012	0	0.000000E+000
1	131.35461748	2.196186E-012	1.489619E-011	1	0.000000E+000
1	131.35472368	1.489619E-011	2.196186E-012	0	0.000000E+000
1	131.35668505	2.196186E-012	1.489619E-011	1	0.000000E+000
1	131.35700379	1.489619E-011	2.196186E-012	0	0.000000E+000
1	131.35704937	2.196186E-012	1.489619E-011	1	0.000000E+000
1	131.35710074	1.489619E-011	2.196186E-012	0	0.000000E+000
1	131.35862073	2.196186E-012	1.489619E-011	1	0.000000E+000
1	131.35871167	1.489619E-011	2.196186E-012	0	0.000000E+000
1	131.35877969	2.196186E-012	1.489619E-011	1	0.000000E+000
1	131.35884892	1.489619E-011	2.196186E-012	0	0.000000E+000
1	131.36231801	2.196186E-012	1.489619E-011	1	0.000000E+000
1	131.36243622	1.489619E-011	2.196186E-012	0	0.000000E+000
1	131.36459788	2.196186E-012	1.489619E-011	1	0.000000E+000
1	131.36474077	1.489619E-011	2.196186E-012	0	0.000000E+000
1	131.36691238	2.196186E-012	1.489619E-011	1	0.000000E+000
1	131.36694188	1.489619E-011	2.196186E-012	0	0.000000E+000
1	131.36900119	2.196186E-012	1.489619E-011	1	0.000000E+000
1	131.36917640	1.489619E-011	2.196186E-012	0	0.000000E+000
1	131.37027239	2.196186E-012	1.489619E-011	1	0.000000E+000
1	131.37037747	1.489619E-011	2.196186E-012	0	0.000000E+000
1	131.37070396	2.196186E-012	1.489619E-011	1	0.000000E+000
1	131.37087786	1.489619E-011	2.196186E-012	0	0.000000E+000
1	131.37152166	2.196186E-012	1.489619E-011	1	0.000000E+000
1	131.37170873	1.489619E-011	2.196186E-012	0	0.000000E+000
1	131.37280261	2.196186E-012	1.489619E-011	1	0.000000E+000
1	131.37281622	1.489619E-011	2.196186E-012	0	0.000000E+000
1	131.37359585	2.196186E-012	1.489619E-011	1	0.000000E+000
1	131.37367464	1.489619E-011	2.196186E-012	0	0.000000E+000
1	131.37510819	2.196186E-012	1.489619E-011	1	0.000000E+000
1	131.37526647	1.489619E-011	2.196186E-012	0	0.000000E+000
1	131.37760393	2.196186E-012	1.489619E-011	1	0.000000E+000
1	131.37786457	1.489619E-011	2.196186E-012	0	0.000000E+000
1	131.37816389	2.196186E-012	1.489619E-011	1	0.000000E+000
1	131.37848704	1.489619E-011	2.196186E-012	0	0.000000E+000
1	131.37885287	2.196186E-012	1.489619E-011	1	0.000000E+000
1	131.37926805	1.489619E-011	2.196186E-012	0	0.000000E+000
1	131.38024483	2.196186E-012	1.489619E-011	1	0.000000E+000
1	131.38046475	1.489619E-011	2.196186E-012	0	0.000000E+000
1	131.38102342	2.196186E-012	1.489619E-011	1	0.000000E+000
1	131.38127419	1.489619E-011	2.196186E-012	0	0.000000E+000
1	131.38258221	2.196186E-012	1.489619E-011	1	0.000000E+000
1	131.38260671	1.489619E-011	2.196186E-012	0	0.000000E+000
1	131.38303116	2.196186E-012	1.489619E-011	1	0.000000E+000
1	131.38308243	1.489619E-011	2.196186E-012	0	0.000000E+000
1	131.38437946	2.196186E-012	1.489619E-011	1	0.000000E+000
1	131.38446034	1.489619E-011	2.196186E-012	0	0.000000E+000
1	131.38456944	2.196186E-012	1.489619E-011	1	0.000000E+000
1	131.38464341	1.489619E-011	2.196186E-012	0	0.000000E+000
1	131.38492239	2.196186E-012	1.489619E-011	1	0.000000E+000
1	131.38494921	1.489619E-011	2.196186E-012	0	0.000000E+000
1	131.39156207	2.196186E-012	1.489619E-011	1	0.000000E+000
1	131.39158995	1.489619E-011	2.196186E-012	0	0.000000E+000
1	131.39171834	2.196186E-012	1.489619E-011	1	0.000000E+000
1	131.39179753	1.489619E-011	2.196186E-012	0	0.000000E+000
1	131.39195091	2.196186E-012	1.489619E-011	1	0.000000E+000
1	131.39198553	1.489619E-011	2.196186E-012	0	0.000000E+000
1	131.40031296	2.196186E-012	1.489619E-011	1	0.000000E+000
1	131.40037183	1.489619E-011	2.196186E-012	0	0.000000E+000
1	131.40686649	2.196186E-012	1.489619E-011	1	0.000000E+000
1	131.40688905	1.489619E-011	2.196186E-012	0	0.000000E+000
1	131.40744419	2.196186E-012	1.489619E-011	1	0.000000E+000
1	131.40749465	1.489619E-011	2.196186E-012	0	0.000000E+000
1	131.40807052	2.196186E-012	1.489619E-011	1	0.000000E+000
1	131.40813344	1.489619E-011	2.196186E-012	0	0.000000E+000
1	131.41479123	2.196186E-012	1.489619E-011	1	0.000000E+000
1	131.41487373	1.489619E-011	2.196186E-012	0	0.000000E+000
1	131.41530137	2.196186E-012	1.489619E-011	1	0.000000E+000
1	131.41557112	1.489619E-011	2.196186E-012	0	0.000000E+000
1	131.41792969	2.196186E-012	1.489619E-011	1	0.000000E+000
1	131.41806619	1.489619E-011	2.196186E-012	0	0.000000E+000
1	131.41848357	2.196186E-012	1.489619E-011	1	0.000000E+000
1	131.41853024	1.489619E-011	2.196186E-012	0	0.000000E+000
1	131.41857558	2.196186E-012	1.489619E-011	1	0.000000E+000
1	131.41871218	1.489619E-011	2.196186E-012	0	0.000000E+000
1	131.41972494	2.196186E-012	1.489619E-011	1	0.000000E+000
1	131.41987142	1.489619E-011	2.196186E-012	0	0.000000E+000
1	131.41998997	2.196186E-012	1.489619E-011	1	0.000000E+000
1	131.42004356	1.489619E-011	2.196186E-012	0	0.000000E+000
1	131.42039033	2.196186E-012	1.489619E-011	1	0.000000E+000
1	131.42049047	1.489619E-011	2.196186E-012	0	0.000000E+000
1	131.42083137	2.196186E-012	1.489619E-011	1	0.000000E+000
1	131.42107021	1.489619E-011	2.196186E-012	0	0.000000E+000
1	131.42182892	2.196186E-012	1.489619E-011	1	0.000000E+000
1	131.42185794	1.489619E-011	2.196186E-012	0	0.000000E+000
1	131.42237935	2.196186E-012	1.489619E-011	1	0.000000E+000
1	131.42240892	1.489619E-011	2.196186E-012	0	0.000000E+000
1	131.42288527	2.196186E-012	1.489619E-011	1	0.000000E+000
1	131.42298986	1.489619E-011	2.196186E-012	0	0.000000E+000
1	131.42409001	2.196186E-012	1.489619E-011	1	0.000000E+000
1	131.42426434	1.489619E-011	2.196186E-012	0	0.000000E+000
1	131.42431021	2.196186E-012	1.489619E-011	1	0.000000E+000
1	131.42444954	1.489619E-011	2.196186E-012	0	0.000000E+000
1	131.42567321	2.196186E-012	1.489619E-011	1	0.000000E+000
1	131.42576383	1.489619E-011	2.196186E-012	0	0.000000E+000
1	131.42668309	2.196186E-012	1.489619E-011	1	0.000000E+000
1	131.42674202	1.489619E-011	2.196186E-012	0	0.000000E+000
1	137.98459009	2.152092E-012	1.485209E-011	1	0.000000E+000
1	137.98471540	1.485209E-011	2.152092E-012	0	0.000000E+000
1	137.98476749	2.152092E-012	1.485209E-011	1	0.000000E+000
1	137.98488543	1.485209E-011	2.152092E-012	0	0.000000E+000
1	137.98563169	2.152092E-012	1.485209E-011	1	0.000000E+000
1	137.98565564	1.485209E-011	2.152092E-012	0	0.000000E+000
1	137.98575800	2.152092E-012	1.485209E-011	1	0.000000E+000
1	137.98583424	1.485209E-011	2.152092E-012	0	0.000000E+000
1	137.98716493	2.152092E-012	1.485209E-011	1	0.000000E+000
1	137.98730578	1.485209E-011	2.152092E-012	0	0.000000E+000
1	137.98814630	2.152092E-012	1.485209E-011	1	0.000000E+000
1	137.98830757	1.485209E-011	2.152092E-012	0	0.000000E+000
1	137.99289730	2.152092E-012	1.485209E-011	1	0.000000E+000
1	137.99295462	1.485209E-011	2.152092E-012	0	0.000000E+000
1	137.99390559	2.152092E-012	1.485209E-011	1	0.000000E+000
1	137.99395281	1.485209E-011	2.152092E-012	0	0.000000E+000
1	137.99511652	2.152092E-012	1.485209E-011	1	0.000000E+000
1	137.99520717	1.485209E-011	2.152092E-012	0	0.000000E+000
1	137.99594331	2.152092E-012	1.485209E-011	1	0.000000E+000
1	137.99596487	1.485209E-011	2.152092E-012	0	0.000000E+000
1	137.99603898	2.152092E-012	1.485209E-011	1	0.000000E+000
1	137.99619126	1.485209E-011	2.152092E-012	0	0.000000E+000
1	137.99772241	2.152092E-012	1.485209E-011	1	0.000000E+000
1	137.99792142	1.485209E-011	2.152092E-012	0	0.000000E+000
1	137.99843866	2.152092E-012	1.485209E-011	1	0.000000E+000
1	137.99851121	1.485209E-011	2.152092E-012	0	0.000000E+000
1	138.00523863	2.152092E-012	1.485209E-011	1	0.000000E+000
1	138.00544141	1.485209E-011	2.152092E-012	0	0.000000E+000
1	138.00606158	2.152092E-012	1.485209E-011	1	0.000000E+000
1	138.00649591	1.485209E-011	2.152092E-012	0	0.000000E+000
1	138.00681799	2.152092E-012	1.485209E-011	1	0.000000E+000
1	138.00686197	1.485209E-011	2.152092E-012	0	0.000000E+000
1	138.00933981	2.152092E-012	1.485209E-011	1	0.000000E+000
1	138.00947000	1.485209E-011	2.152092E-012	0	0.000000E+000
1	138.00956726	2.152092E-012	1.485209E-011	1	0.000000E+000
1	138.00970141	1.485209E-011	2.152092E-012	0	0.000000E+000
1	138.00996488	2.152092E-012	1.485209E-011	1	0.000000E+000
1	138.00997966	1.485209E-011	2.152092E-012	0	0.000000E+000
1	143.85468699	2.062118E-012	1.476212E-011	1	0.000000E+000
1	143.85488931	1.476212E-011	2.062118E-012	0	0.000000E+000
1	143.85757020	2.062118E-012	1.476212E-011	1	0.000000E+000
1	143.85758081	1.476212E-011	2.062118E-012	0	0.000000E+000
1	143.86716815	2.062118E-012	1.476212E-011	1	0.000000E+000
1	143.86729083	1.476212E-011	2.062118E-012	0	0.000000E+000
1	143.86877778	2.062118E-012	1.476212E-011	1	0.000000E+000
1	143.86881765	1.476212E-011	2.062118E-012	0	0.000000E+000
1	143.86972469	2.062118E-012	1.476212E-011	1	0.000000E+000
1	143.86973721	1.476212E-011	2.062118E-012	0	0.000000E+000
1	143.87655827	2.062118E-012	1.476212E-011	1	0.000000E+000
1	143.87677528	1.476212E-011	2.062118E-012	0	0.000000E+000
1	143.87936052	2.062118E-012	1.476212E-011	1	0.000000E+000
1	143.87945778	1.476212E-011	2.062118E-012	0	0.000000E+000
1	143.88001661	2.062118E-012	1.476212E-011	1	0.000000E+000
1	143.88015756	1.476212E-011	2.062118E-012	0	0.000000E+000
1	143.88029294	2.062118E-012	1.476212E-011	1	0.000000E+000
1	143.88060206	1.476212E-011	2.062118E-012	0	0.000000E+000
1	143.88219280	2.062118E-012	1.476212E-011	1	0.000000E+000
1	143.88222273	1.476212E-011	2.062118E-012	0	0.000000E+000
1	143.88842241	2.062118E-012	1.476212E-011	1	0.000000E+000
1	143.88853608	1.476212E-011	2.062118E-012	0	0.000000E+000
1	143.88856815	2.062118E-012	1.476212E-011	1	0.000000E+000
1	143.88878723	1.476212E-011	2.062118E-012	0	0.000000E+000
1	143.88935099	2.062118E-012	1.476212E-011	1	0.000000E+000
1	143.88970159	1.476212E-011	2.062118E-012	0	0.000000E+000
1	143.88982254	2.062118E-012	1.476212E-011	1	0.000000E+000
1	143.89016674	1.476212E-011	2.062118E-012	0	0.000000E+000
1	143.89252049	2.062118E-012	1.476212E-011	1	0.000000E+000
1	143.89256197	1.476212E-011	2.062118E-012	0	0.000000E+000
1	143.90138295	2.062118E-012	1.476212E-011	1	0.000000E+000
1	143.90150370	1.476212E-011	2.062118E-012	0	0.000000E+000
1	143.90183412	2.062118E-012	1.476212E-011	1	0.000000E+000
1	143.90190456	1.476212E-011	2.062118E-012	0	0.000000E+000
1	143.90225926	2.062118E-012	1.476212E-011	1	0.000000E+000
1	143.90236809	1.476212E-011	2.062118E-012	0	0.000000E+000
1	143.90321357	2.062118E-012	1.476212E-011	1	0.000000E+000
1	143.90329194	1.476212E-011	2.062118E-012	0	0.000000E+000
1	143.90604302	2.062118E-012	1.476212E-011	1	0.000000E+000
1	143.90607743	1.476212E-011	2.062118E-012	0	0.000000E+000
1	143.90700886	2.062118E-012	1.476212E-011	1	0.000000E+000
1	143.90702772	1.476212E-011	2.062118E-012	0	0.000000E+000
1	143.90956763	2.062118E-012	1.476212E-011	1	0.000000E+000
1	143.90958753	1.476212E-011	2.062118E-012	0	0.000000E+000
1	143.90977980	2.062118E-012	1.476212E-011	1	0.000000E+000
1	143.90985001	1.476212E-011	2.062118E-012	0	0.000000E+000
1	143.90999235	2.062118E-012	1.476212E-011	1	0.000000E+000
1	143.91044398	1.476212E-011	2.062118E-012	0	0.000000E+000
1	143.91366170	2.062118E-012	1.476212E-011	1	0.000000E+000
1	143.91371438	1.476212E-011	2.062118E-012	0	0.000000E+000
1	143.91427716	2.062118E-012	1.476212E-011	1	0.000000E+000
1	143.91430229	1.476212E-011	2.062118E-012	0	0.000000E+000
1	143.91805834	2.062118E-012	1.476212E-011	1	0.000000E+000
1	143.91812332	1.476212E-011	2.062118E-012	0	0.000000E+000
1	143.91847109	2.062118E-012	1.476212E-011	1	0.000000E+000
1	143.91850549	1.476212E-011	2.062118E-012	0	0.000000E+000
1	143.91948656	2.062118E-012	1.476212E-011	1	0.000000E+000
1	143.91960526	1.476212E-011	2.062118E-012	0	0.000000E+000
1	143.92089926	2.062118E-012	1.476212E-011	1	0.000000E+000
1	143.92107816	1.476212E-011	2.062118E-012	0	0.000000E+000
1	143.92192824	2.062118E-012	1.476212E-011	1	0.000000E+000
1	143.92196086	1.476212E-011	2.062118E-012	0	0.000000E+000
1	143.92683380	2.062118E-012	1.476212E-011	1	0.000000E+000
1	143.92690583	1.476212E-011	2.062118E-012	0	0.000000E+000
1	143.92796679	2.062118E-012	1.476212E-011	1	0.000000E+000
1	143.92799909	1.476212E-011	2.062118E-012	0	0.000000E+000
1	143.92946114	2.062118E-012	1.476212E-011	1	0.000000E+000
1	143.92967253	1.476212E-011	2.062118E-012	0	0.000000E+000
1	143.92985265	2.062118E-012	1.476212E-011	1	0.000000E+000
1	143.93004858	1.476212E-011	2.062118E-012	0	0.000000E+000
1	143.93206084	2.062118E-012	1.476212E-011	1	0.000000E+000
1	143.93213259	1.476212E-011	2.062118E-012	0	0.000000E+000
1	143.93319872	2.062118E-012	1.476212E-011	1	0.000000E+000
1	143.93321823	1.476212E-011	2.062118E-012	0	0.000000E+000
1	143.93755930	2.062118E-012	1.476212E-011	1	0.000000E+000
1	143.93757207	1.476212E-011	2.062118E-012	0	0.000000E+000
1	143.93920452	2.062118E-012	1.476212E-011	1	0.000000E+000
1	143.93927271	1.476212E-011	2.062118E-012	0	0.000000E+000
1	143.94062166	2.062118E-012	1.476212E-011	1	0.000000E+000
1	143.94070719	1.476212E-011	2.062118E-012	0	0.000000E+000
1	143.94097840	2.062118E-012	1.476212E-011	1	0.000000E+000
1	143.94105867	1.476212E-011	2.062118E-012	0	0.000000E+000
1	143.94257438	2.062118E-012	1.476212E-011	1	0.000000E+000
1	143.94265683	1.476212E-011	2.062118E-012	0	0.000000E+000
1	143.94589068	2.062118E-012	1.476212E-011	1	0.000000E+000
1	143.94597647	1.476212E-011	2.062118E-012	0	0.000000E+000
1	143.94604537	2.062118E-012	1.476212E-011	1	0.000000E+000
1	143.94615068	1.476212E-011	2.062118E-012	0	0.000000E+000
1	143.94700176	2.062118E-012	1.476212E-011	1	0.000000E+000
1	143.94722519	1.476212E-011	2.062118E-012	0	0.000000E+000
1	143.94799300	2.062118E-012	1.476212E-011	1	0.000000E+000
1	143.94805544	1.476212E-011	2.062118E-012	0	0.000000E+000
1	143.94826849	2.062118E-012	1.476212E-011	1	0.000000E+000
1	143.94844999	1.476212E-011	2.062118E-012	0	0.000000E+000
1	143.95096473	2.062118E-012	1.476212E-011	1	0.000000E+000
1	143.95098150	1.476212E-011	2.062118E-012	0	0.000000E+000
1	143.95366250	2.062118E-012	1.476212E-011	1	0.000000E+000
1	143.95371972	1.476212E-011	2.062118E-012	0	0.000000E+000
1	143.95439227	2.062118E-012	1.476212E-011	1	0.000000E+000
1	143.95446237	1.476212E-011	2.062118E-012	0	0.000000E+000
1	143.95516672	2.062118E-012	1.476212E-011	1	0.000000E+000
1	143.95531734	1.476212E-011	2.062118E-012	0	0.000000E+000
1	143.95749546	2.062118E-012	1.476212E-011	1	0.000000E+000
1	143.95752153	1.476212E-011	2.062118E-012	0	0.000000E+000
1	152.21166715	1.930254E-012	1.463025E-011	1	0.000000E+000
1	152.21186130	1.463025E-011	1.930254E-012	0	0.000000E+000
1	152.21229457	1.930254E-012	1.463025E-011	1	0.000000E+000
1	152.21273170	1.463025E-011	1.930254E-012	0	0.000000E+000
1	152.21348104	1.930254E-012	1.463025E-011	1	0.000000E+000
1	152.21384407	1.463025E-011	1.930254E-012	0	0.000000E+000
1	152.21746485	1.930254E-012	1.463025E-011	1	0.000000E+000
1	152.21752423	1.463025E-011	1.930254E-012	0	0.000000E+000
1	152.21763015	1.930254E-012	1.463025E-011	1	0.000000E+000
1	152.21766043	1.463025E-011	1.930254E-012	0	0.000000E+000
1	152.22192986	1.930254E-012	1.463025E-011	1	0.000000E+000
1	152.22204328	1.463025E-011	1.930254E-012	0	0.000000E+000
1	152.22796282	1.930254E-012	1.463025E-011	1	0.000000E+000
1	152.22804656	1.463025E-011	1.930254E-012	0	0.000000E+000
1	152.22846374	1.930254E-012	1.463025E-011	1	0.000000E+000
1	152.22859949	1.463025E-011	1.930254E-012	0	0.000000E+000
1	152.22898297	1.930254E-012	1.463025E-011	1	0.000000E+000
1	152.22904244	1.463025E-011	1.930254E-012	0	0.000000E+000
1	152.23102605	1.930254E-012	1.463025E-011	1	0.000000E+000
1	152.23105597	1.463025E-011	1.930254E-012	0	0.000000E+000
1	152.23319557	1.930254E-012	1.463025E-011	1	0.000000E+000
1	152.23328764	1.463025E-011	1.930254E-012	0	0.000000E+000
1	152.23365468	1.930254E-012	1.463025E-011	1	0.000000E+000
1	152.23371608	1.463025E-011	1.930254E-012	0	0.000000E+000
1	152.23560765	1.930254E-012	1.463025E-011	1	0.000000E+000
1	152.23564480	1.463025E-011	1.930254E-012	0	0.000000E+000
1	152.24293847	1.930254E-012	1.463025E-011	1	0.000000E+000
1	152.24314825	1.463025E-011	1.930254E-012	0	0.000000E+000
1	152.24424275	1.930254E-012	1.463025E-011	1	0.000000E+000
1	152.24425315	1.463025E-011	1.930254E-012	0	0.000000E+000
1	152.24582882	1.930254E-012	1.463025E-011	1	0.000000E+000
1	152.24586292	1.463025E-011	1.930254E-012	0	0.000000E+000
1	152.24761926	1.930254E-012	1.463025E-011	1	0.000000E+000
1	152.24769281	1.463025E-011	1.930254E-012	0	0.000000E+000
1	152.25044430	1.930254E-012	1.463025E-011	1	0.000000E+000
1	152.25056576	1.463025E-011	1.930254E-012	0	0.000000E+000
1	152.25059755	1.930254E-012	1.463025E-011	1	0.000000E+000
1	152.25080937	1.463025E-011	1.930254E-012	0	0.000000E+000
1	152.25105700	1.930254E-012	1.463025E-011	1	0.000000E+000
1	152.25111057	1.463025E-011	1.930254E-012	0	0.000000E+000
1	152.25366237	1.930254E-012	1.463025E-011	1	0.000000E+000
1	152.25370156	1.463025E-011	1.930254E-012	0	0.000000E+000
1	152.25500426	1.930254E-012	1.463025E-011	1	0.000000E+000
1	152.25519906	1.463025E-011	1.930254E-012	0	0.000000E+000
1	152.25557745	1.930254E-012	1.463025E-011	1	0.000000E+000
1	152.25581413	1.463025E-011	1.930254E-012	0	0.000000E+000
1	152.25589120	1.930254E-012	1.463025E-011	1	0.000000E+000
1	152.25605475	1.463025E-011	1.930254E-012	0	0.000000E+000
1	152.25634897	1.930254E-012	1.463025E-011	1	0.000000E+000
1	152.25639219	1.463025E-011	1.930254E-012	0	0.000000E+000
1	152.25818337	1.930254E-012	1.463025E-011	1	0.000000E+000
1	152.25830709	1.463025E-011	1.930254E-012	0	0.000000E+000
1	152.25896514	1.930254E-012	1.463025E-011	1	0.000000E+000
1	152.25914736	1.463025E-011	1.930254E-012	0	0.000000E+000
1	152.26282423	1.930254E-012	1.463025E-011	1	0.000000E+000
1	152.26285262	1.463025E-011	1.930254E-012	0	0.000000E+000
1	152.27648213	1.930254E-012	1.463025E-011	1	0.000000E+000
1	152.27665486	1.463025E-011	1.930254E-012	0	0.000000E+000
1	152.27714831	1.930254E-012	1.463025E-011	1	0.000000E+000
1	152.27718932	1.463025E-011	1.930254E-012	0	0.000000E+000
1	152.27780791	1.930254E-012	1.463025E-011	1	0.000000E+000
1	152.27787616	1.463025E-011	1.930254E-012	0	0.000000E+000
1	152.27947317	1.930254E-012	1.463025E-011	1	0.000000E+000
1	152.27962663	1.463025E-011	1.930254E-012	0	0.000000E+000
1	152.27970262	1.930254E-012	1.463025E-011	1	0.000000E+000
1	152.27996837	1.463025E-011	1.930254E-012	0	0.000000E+000
1	152.28024470	1.930254E-012	1.463025E-011	1	0.000000E+000
1	152.28032877	1.463025E-011	1.930254E-012	0	0.000000E+000
1	152.28144650	1.930254E-012	1.463025E-011	1	0.000000E+000
1	152.28155125	1.463025E-011	1.930254E-012	0	0.000000E+000
1	152.28599478	1.930254E-012	1.463025E-011	1	0.000000E+000
1	152.28612858	1.463025E-011	1.930254E-012	0	0.000000E+000
1	152.28661262	1.930254E-012	1.463025E-011	1	0.000000E+000
1	152.28669273	1.463025E-011	1.930254E-012	0	0.000000E+000
1	152.30025851	1.930254E-012	1.463025E-011	1	0.000000E+000
1	152.30036426	1.463025E-011	1.930254E-012	0	0.000000E+000
1	152.30080356	1.930254E-012	1.463025E-011	1	0.000000E+000
1	152.30100950	1.463025E-011	1.930254E-012	0	0.000000E+000
1	152.30275492	1.930254E-012	1.463025E-011	1	0.000000E+000
1	152.30288797	1.463025E-011	1.930254E-012	0	0.000000E+000
1	152.30462224	1.930254E-012	1.463025E-011	1	0.000000E+000
1	152.30478111	1.463025E-011	1.930254E-012	0	0.000000E+000
1	152.30648583	1.930254E-012	1.463025E-011	1	0.000000E+000
1	152.30654860	1.463025E-011	1.930254E-012	0	0.000000E+000
1	152.30666393	1.930254E-012	1.463025E-011	1	0.000000E+000
1	152.30676178	1.463025E-011	1.930254E-012	0	0.000000E+000
1	152.30793928	1.930254E-012	1.463025E-011	1	0.000000E+000
1	152.30800731	1.463025E-011	1.930254E-012	0	0.000000E+000
1	152.31059928	1.930254E-012	1.463025E-011	1	0.000000E+000
1	152.31060277	1.463025E-011	1.930254E-012	0	0.000000E+000
1	152.31192230	1.930254E-012	1.463025E-011	1	0.000000E+000
1	152.31195233	1.463025E-011	1.930254E-012	0	0.000000E+000
1	152.31267598	1.930254E-012	1.463025E-011	1	0.000000E+000
1	152.31271574	1.463025E-011	1.930254E-012	0	0.000000E+000
1	152.31355211	1.930254E-012	1.463025E-011	1	0.000000E+000
1	152.31358904	1.463025E-011	1.930254E-012	0	0.000000E+000
1	152.31530063	1.930254E-012	1.463025E-011	1	0.000000E+000
1	152.31533184	1.463025E-011	1.930254E-012	0	0.000000E+000
1	152.31556876	1.930254E-012	1.463025E-011	1	0.000000E+000
1	152.31561830	1.463025E-011	1.930254E-012	0	0.000000E+000
1	152.31639694	1.930254E-012	1.463025E-011	1	0.000000E+000
1	152.31648010	1.463025E-011	1.930254E-012	0	0.000000E+000
1	152.31795448	1.930254E-012	1.463025E-011	1	0.000000E+000
1	152.31809938	1.463025E-011	1.930254E-012	0	0.000000E+000
1	152.31859775	1.930254E-012	1.463025E-011	1	0.000000E+000
1	152.31864361	1.463025E-011	1.930254E-012	0	0.000000E+000
1	152.31953643	1.930254E-012	1.463025E-011	1	0.000000E+000
1	152.31972923	1.463025E-011	1.930254E-012	0	0.000000E+000
1	152.31985752	1.930254E-012	1.463025E-011	1	0.000000E+000
1	152.31995278	1.463025E-011	1.930254E-012	0	0.000000E+000
1	152.32182153	1.930254E-012	1.463025E-011	1	0.000000E+000
1	152.32189222	1.463025E-011	1.930254E-012	0	0.000000E+000
1	152.32400484	1.930254E-012	1.463025E-011	1	0.000000E+000
1	152.32403390	1.463025E-011	1.930254E-012	0	0.000000E+000
1	152.32785415	1.930254E-012	1.463025E-011	1	0.000000E+000
1	152.32791270	1.463025E-011	1.930254E-012	0	0.000000E+000
1	152.32798078	1.930254E-012	1.463025E-011	1	0.000000E+000
1	152.32803293	1.463025E-011	1.930254E-012	0	0.000000E+000
1	152.32880674	1.930254E-012	1.463025E-011	1	0.000000E+000
1	152.32887821	1.463025E-011	1.930254E-012	0	0.000000E+000
1	162.85628859	1.896600E-012	1.459660E-011	1	0.000000E+000
1	162.85632068	1.459660E-011	1.896600E-012	0	0.000000E+000
1	162.85673067	1.896600E-012	1.459660E-011	1	0.000000E+000
1	162.85673884	1.459660E-011	1.896600E-012	0	0.000000E+000
1	162.85693622	1.896600E-012	1.459660E-011	1	0.000000E+000
1	162.85715786	1.459660E-011	1.896600E-012	0	0.000000E+000
1	162.85989355	1.896600E-012	1.459660E-011	1	0.000000E+000
1	162.85992875	1.459660E-011	1.896600E-012	0	0.000000E+000
1	162.86210273	1.896600E-012	1.459660E-011	1	0.000000E+000
1	162.86213202	1.459660E-011	1.896600E-012	0	0.000000E+000
1	162.86230677	1.896600E-012	1.459660E-011	1	0.000000E+000
1	162.86231770	1.459660E-011	1.896600E-012	0	0.000000E+000
1	162.86249512	1.896600E-012	1.459660E-011	1	0.000000E+000
1	162.86257737	1.459660E-011	1.896600E-012	0	0.000000E+000
1	162.86442282	1.896600E-012	1.459660E-011	1	0.000000E+000
1	162.86448092	1.459660E-011	1.896600E-012	0	0.000000E+000
1	162.87153829	1.896600E-012	1.459660E-011	1	0.000000E+000
1	162.87157412	1.459660E-011	1.896600E-012	0	0.000000E+000
1	162.87238944	1.896600E-012	1.459660E-011	1	0.000000E+000
1	162.87251713	1.459660E-011	1.896600E-012	0	0.000000E+000
1	162.87265261	1.896600E-012	1.459660E-011	1	0.000000E+000
1	162.87270433	1.459660E-011	1.896600E-012	0	0.000000E+000
1	162.87342128	1.896600E-012	1.459660E-011	1	0.000000E+000
1	162.87345492	1.459660E-011	1.896600E-012	0	0.000000E+000
1	162.87841329	1.896600E-012	1.459660E-011	1	0.000000E+000
1	162.87861008	1.459660E-011	1.896600E-012	0	0.000000E+000
1	162.88446454	1.896600E-012	1.459660E-011	1	0.000000E+000
1	162.88453610	1.459660E-011	1.896600E-012	0	0.000000E+000
1	162.88512331	1.896600E-012	1.459660E-011	1	0.000000E+000
1	162.88513216	1.459660E-011	1.896600E-012	0	0.000000E+000
1	162.88887114	1.896600E-012	1.459660E-011	1	0.000000E+000
1	162.88901454	1.459660E-011	1.896600E-012	0	0.000000E+000
1	162.88967899	1.896600E-012	1.459660E-011	1	0.000000E+000
1	162.88975966	1.459660E-011	1.896600E-012	0	0.000000E+000
1	162.89150622	1.896600E-012	1.459660E-011	1	0.000000E+000
1	162.89152103	1.459660E-011	1.896600E-012	0	0.000000E+000
1	162.89211146	1.896600E-012	1.459660E-011	1	0.000000E+000
1	162.89224391	1.459660E-011	1.896600E-012	0	0.000000E+000
1	162.89382848	1.896600E-012	1.459660E-011	1	0.000000E+000
1	162.89389764	1.459660E-011	1.896600E-012	0	0.000000E+000
1	162.89502935	1.896600E-012	1.459660E-011	1	0.000000E+000
1	162.89543049	1.459660E-011	1.896600E-012	0	0.000000E+000
1	162.89586970	1.896600E-012	1.459660E-011	1	0.000000E+000
1	162.89619971	1.459660E-011	1.896600E-012	0	0.000000E+000
1	162.89625709	1.896600E-012	1.459660E-011	1	0.000000E+000
1	162.89627937	1.459660E-011	1.896600E-012	0	0.000000E+000
1	162.89789763	1.896600E-012	1.459660E-011	1	0.000000E+000
1	162.89796546	1.459660E-011	1.896600E-012	0	0.000000E+000
1	162.90183729	1.896600E-012	1.459660E-011	1	0.000000E+000
1	162.90189959	1.459660E-011	1.896600E-012	0	0.000000E+000
1	162.90356267	1.896600E-012	1.459660E-011	1	0.000000E+000
1	162.90379743	1.459660E-011	1.896600E-012	0	0.000000E+000
1	162.90997324	1.896600E-012	1.459660E-011	1	0.000000E+000
1	162.91008412	1.459660E-011	1.896600E-012	0	0.000000E+000
1	162.91100281	1.896600E-012	1.459660E-011	1	0.000000E+000
1	162.91102809	1.459660E-011	1.896600E-012	0	0.000000E+000
1	162.91207845	1.896600E-012	1.459660E-011	1	0.000000E+000
1	162.91213444	1.459660E-011	1.896600E-012	0	0.000000E+000
1	162.91275347	1.896600E-012	1.459660E-011	1	0.000000E+000
1	162.91283313	1.459660E-011	1.896600E-012	0	0.000000E+000
1	169.86288358	1.700185E-012	1.440018E-011	1	0.000000E+000
1	169.86297016	1.440018E-011	1.700185E-012	0	0.000000E+000
1	169.86318529	1.700185E-012	1.440018E-011	1	0.000000E+000
1	169.86333070	1.440018E-011	1.700185E-012	0	0.000000E+000
1	169.86420297	1.700185E-012	1.440018E-011	1	0.000000E+000
1	169.86431403	1.440018E-011	1.700185E-012	0	0.000000E+000
1	169.86588057	1.700185E-012	1.440018E-011	1	0.000000E+000
1	169.86595917	1.440018E-011	1.700185E-012	0	0.000000E+000
1	169.86609356	1.700185E-012	1.440018E-011	1	0.000000E+000
1	169.86627415	1.440018E-011	1.700185E-012	0	0.000000E+000
1	169.86629002	1.700185E-012	1.440018E-011	1	0.000000E+000
1	169.86632778	1.440018E-011	1.700185E-012	0	0.000000E+000
1	169.86748856	1.700185E-012	1.440018E-011	1	0.000000E+000
1	169.86752360	1.440018E-011	1.700185E-012	0	0.000000E+000
1	169.86764242	1.700185E-012	1.440018E-011	1	0.000000E+000
1	169.86771422	1.440018E-011	1.700185E-012	0	0.000000E+000
1	169.87507344	1.700185E-012	1.440018E-011	1	0.000000E+000
1	169.87522069	1.440018E-011	1.700185E-012	0	0.000000E+000
1	169.87752514	1.700185E-012	1.440018E-011	1	0.000000E+000
1	169.87754950	1.440018E-011	1.700185E-012	0	0.000000E+000
1	169.87775307	1.700185E-012	1.440018E-011	1	0.000000E+000
1	169.87780230	1.440018E-011	1.700185E-012	0	0.000000E+000
1	169.89355106	1.700185E-012	1.440018E-011	1	0.000000E+000
1	169.89365822	1.440018E-011	1.700185E-012	0	0.000000E+000
1	169.89376814	1.700185E-012	1.440018E-011	1	0.000000E+000
1	169.89384630	1.440018E-011	1.700185E-012	0	0.000000E+000
1	169.89790009	1.700185E-012	1.440018E-011	1	0.000000E+000
1	169.89806159	1.440018E-011	1.700185E-012	0	0.000000E+000
1	169.89823776	1.700185E-012	1.440018E-011	1	0.000000E+000
1	169.89833714	1.440018E-011	1.700185E-012	0	0.000000E+000
1	169.89897030	1.700185E-012	1.440018E-011	1	0.000000E+000
1	169.89904674	1.440018E-011	1.700185E-012	0	0.000000E+000
1	169.90030314	1.700185E-012	1.440018E-011	1	0.000000E+000
1	169.90037199	1.440018E-011	1.700185E-012	0	0.000000E+000
1	169.90074601	1.700185E-012	1.440018E-011	1	0.000000E+000
1	169.90133941	1.440018E-011	1.700185E-012	0	0.000000E+000
1	169.90218420	1.700185E-012	1.440018E-011	1	0.000000E+000
1	169.90225187	1.440018E-011	1.700185E-012	0	0.000000E+000
1	169.90418157	1.700185E-012	1.440018E-011	1	0.000000E+000
1	169.90426341	1.440018E-011	1.700185E-012	0	0.000000E+000
1	169.90547841	1.700185E-012	1.440018E-011	1	0.000000E+000
1	169.90555256	1.440018E-011	1.700185E-012	0	0.000000E+000
1	169.90659170	1.700185E-012	1.440018E-011	1	0.000000E+000
1	169.90664257	1.440018E-011	1.700185E-012	0	0.000000E+000
1	169.90918924	1.700185E-012	1.440018E-011	1	0.000000E+000
1	169.90935968	1.440018E-011	1.700185E-012	0	0.000000E+000
1	169.90967217	1.700185E-012	1.440018E-011	1	0.000000E+000
1	169.90994535	1.440018E-011	1.700185E-012	0	0.000000E+000
1	169.91157526	1.700185E-012	1.440018E-011	1	0.000000E+000
1	169.91172996	1.440018E-011	1.700185E-012	0	0.000000E+000
1	169.91185313	1.700185E-012	1.440018E-011	1	0.000000E+000
1	169.91194936	1.440018E-011	1.700185E-012	0	0.000000E+000
1	169.91283825	1.700185E-012	1.440018E-011	1	0.000000E+000
1	169.91292853	1.440018E-011	1.700185E-012	0	0.000000E+000
1	169.91594966	1.700185E-012	1.440018E-011	1	0.000000E+000
1	169.91604871	1.440018E-011	1.700185E-012	0	0.000000E+000
1	169.92042562	1.700185E-012	1.440018E-011	1	0.000000E+000
1	169.92053668	1.440018E-011	1.700185E-012	0	0.000000E+000
1	169.92059210	1.700185E-012	1.440018E-011	1	0.000000E+000
1	169.92067575	1.440018E-011	1.700185E-012	0	0.000000E+000
1	169.92101031	1.700185E-012	1.440018E-011	1	0.000000E+000
1	169.92120727	1.440018E-011	1.700185E-012	0	0.000000E+000
2	0.02254076	1.374424E-012	1.407442E-011	1	0.000000E+000
2	0.02259716	1.407442E-011	1.374424E-012	0	0.000000E+000
2	0.02276324	1.374424E-012	1.407442E-011	1	0.000000E+000
2	0.02280918	1.407442E-011	1.374424E-012	0	0.000000E+000
2	0.02355817	1.374424E-012	1.407442E-011	1	0.000000E+000
2	0.02370987	1.407442E-011	1.374424E-012	0	0.000000E+000
2	0.02895891	1.374424E-012	1.407442E-011	1	0.000000E+000
2	0.02899446	1.407442E-011	1.374424E-012	0	0.000000E+000
2	0.02984506	1.374424E-012	1.407442E-011	1	0.000000E+000
2	0.03001852	1.407442E-011	1.374424E-012	0	0.000000E+000
2	0.03012442	1.374424E-012	1.407442E-011	1	0.000000E+000
2	0.03022124	1.407442E-011	1.374424E-012	0	0.000000E+000
2	0.03173524	1.374424E-012	1.407442E-011	1	0.000000E+000
2	0.03177016	1.407442E-011	1.374424E-012	0	0.000000E+000
2	0.04780801	1.374424E-012	1.407442E-011	1	0.000000E+000
2	0.04787290	1.407442E-011	1.374424E-012	0	0.000000E+000
2	0.04954972	1.374424E-012	1.407442E-011	1	0.000000E+000
2	0.04972328	1.407442E-011	1.374424E-012	0	0.000000E+000
2	0.04974646	1.374424E-012	1.407442E-011	1	0.000000E+000
2	0.04983872	1.407442E-011	1.374424E-012	0	0.000000E+000
2	0.05049175	1.374424E-012	1.407442E-011	1	0.000000E+000
2	0.05059131	1.407442E-011	1.374424E-012	0	0.000000E+000
2	0.05124404	1.374424E-012	1.407442E-011	1	0.000000E+000
2	0.05131577	1.407442E-011	1.374424E-012	0	0.000000E+000
2	0.05171211	1.374424E-012	1.407442E-011	1	0.000000E+000
2	0.05174529	1.407442E-011	1.374424E-012	0	0.000000E+000
2	0.05208451	1.374424E-012	1.407442E-011	1	0.000000E+000
2	0.05229977	1.407442E-011	1.374424E-012	0	0.000000E+000
2	0.05349777	1.374424E-012	1.407442E-011	1	0.000000E+000
2	0.05356750	1.407442E-011	1.374424E-012	0	0.000000E+000
2	0.05375912	1.374424E-012	1.407442E-011	1	0.000000E+000
2	0.05392745	1.407442E-011	1.374424E-012	0	0.000000E+000
2	0.77548075	1.608922E-012	1.430892E-011	1	0.000000E+000
2	0.77550917	1.430892E-011	1.608922E-012	0	0.000000E+000
2	0.78354745	1.608922E-012	1.430892E-011	1	0.000000E+000
2	0.78374193	1.430892E-011	1.608922E-012	0	0.000000E+000
2	0.78381527	1.608922E-012	1.430892E-011	1	0.000000E+000
2	0.78383554	1.430892E-011	1.608922E-012	0	0.000000E+000
2	0.78468438	1.608922E-012	1.430892E-011	1	0.000000E+000
2	0.78494365	1.430892E-011	1.608922E-012	0	0.000000E+000
2	0.78517957	1.608922E-012	1.430892E-011	1	0.000000E+000
2	0.78527116	1.430892E-011	1.608922E-012	0	0.000000E+000
2	0.78684394	1.608922E-012	1.430892E-011	1	0.000000E+000
2	0.78684736	1.430892E-011	1.608922E-012	0	0.000000E+000
2	0.78944896	1.608922E-012	1.430892E-011	1	0.000000E+000
2	0.78946143	1.430892E-011	1.608922E-012	0	0.000000E+000
2	0.79562963	1.608922E-012	1.430892E-011	1	0.000000E+000
2	0.79565826	1.430892E-011	1.608922E-012	0	0.000000E+000
2	0.79607067	1.608922E-012	1.430892E-011	1	0.000000E+000
2	0.79621151	1.430892E-011	1.608922E-012	0	0.000000E+000
2	0.79723712	1.608922E-012	1.430892E-011	1	0.000000E+000
2	0.79737207	1.430892E-011	1.608922E-012	0	0.000000E+000
2	0.79794005	1.608922E-012	1.430892E-011	1	0.000000E+000
2	0.79799296	1.430892E-011	1.608922E-012	0	0.000000E+000
2	0.79806247	1.608922E-012	1.430892E-011	1	0.000000E+000
2	0.79807785	1.430892E-011	1.608922E-012	0	0.000000E+000
2	0.80608134	1.608922E-012	1.430892E-011	1	0.000000E+000
2	0.80617847	1.430892E-011	1.608922E-012	0	0.000000E+000
2	0.80638890	1.608922E-012	1.430892E-011	1	0.000000E+000
2	0.80647527	1.430892E-011	1.608922E-012	0	0.000000E+000
2	0.80737897	1.608922E-012	1.430892E-011	1	0.000000E+000
2	0.80748801	1.430892E-011	1.608922E-012	0	0.000000E+000
2	0.80864370	1.608922E-012	1.430892E-011	1	0.000000E+000
2	0.80908210	1.430892E-011	1.608922E-012	0	0.000000E+000
2	0.81297129	1.608922E-012	1.430892E-011	1	0.000000E+000
2	0.81308250	1.430892E-011	1.608922E-012	0	0.000000E+000
2	0.81383994	1.608922E-012	1.430892E-011	1	0.000000E+000
2	0.81393264	1.430892E-011	1.608922E-012	0	0.000000E+000
2	0.81551096	1.608922E-012	1.430892E-011	1	0.000000E+000
2	0.81554453	1.430892E-011	1.608922E-012	0	0.000000E+000
2	0.81577960	1.608922E-012	1.430892E-011	1	0.000000E+000
2	0.81580516	1.430892E-011	1.608922E-012	0	0.000000E+000
2	0.81670797	1.608922E-012	1.430892E-011	1	0.000000E+000
2	0.81674314	1.430892E-011	1.608922E-012	0	0.000000E+000
2	0.81721544	1.608922E-012	1.430892E-011	1	0.000000E+000
2	0.81738605	1.430892E-011	1.608922E-012	0	0.000000E+000
2	0.81768636	1.608922E-012	1.430892E-011	1	0.000000E+000
2	0.81769876	1.430892E-011	1.608922E-012	0	0.000000E+000
2	0.81807079	1.608922E-012	1.430892E-011	1	0.000000E+000
2	0.81815919	1.430892E-011	1.608922E-012	0	0.000000E+000
2	0.82189258	1.608922E-012	1.430892E-011	1	0.000000E+000
2	0.82199409	1.430892E-011	1.608922E-012	0	0.000000E+000
2	0.82212071	1.608922E-012	1.430892E-011	1	0.000000E+000
2	0.82218758	1.430892E-011	1.608922E-012	0	0.000000E+000
2	0.82344748	1.608922E-012	1.430892E-011	1	0.000000E+000
2	0.82349707	1.430892E-011	1.608922E-012	0	0.000000E+000
2	0.82528568	1.608922E-012	1.430892E-011	1	0.000000E+000
2	0.82549646	1.430892E-011	1.608922E-012	0	0.000000E+000
2	0.83130443	1.608922E-012	1.430892E-011	1	0.000000E+000
2	0.83135402	1.430892E-011	1.608922E-012	0	0.000000E+000
2	0.83138702	1.608922E-012	1.430892E-011	1	0.000000E+000
2	0.83166512	1.430892E-011	1.608922E-012	0	0.000000E+000
2	0.83724694	1.608922E-012	1.430892E-011	1	0.000000E+000
2	0.83737717	1.430892E-011	1.608922E-012	0	0.000000E+000
2	0.83906464	1.608922E-012	1.430892E-011	1	0.000000E+000
2	0.83918380	1.430892E-011	1.608922E-012	0	0.000000E+000
2	0.84437155	1.608922E-012	1.430892E-011	1	0.000000E+000
2	0.84445180	1.430892E-011	1.608922E-012	0	0.000000E+000
2	0.84619225	1.608922E-012	1.430892E-011	1	0.000000E+000
2	0.84630376	1.430892E-011	1.608922E-012	0	0.000000E+000
2	0.84724330	1.608922E-012	1.430892E-011	1	0.000000E+000
2	0.84731507	1.430892E-011	1.608922E-012	0	0.000000E+000
2	0.85796744	1.608922E-012	1.430892E-011	1	0.000000E+000
2	0.85801721	1.430892E-011	1.608922E-012	0	0.000000E+000
2	0.85804093	1.608922E-012	1.430892E-011	1	0.000000E+000
2	0.85809145	1.430892E-011	1.608922E-012	0	0.000000E+000
2	0.86014974	1.608922E-012	1.430892E-011	1	0.000000E+000
2	0.86024240	1.430892E-011	1.608922E-012	0	0.000000E+000
2	0.86393670	1.608922E-012	1.430892E-011	1	0.000000E+000
2	0.86397127	1.430892E-011	1.608922E-012	0	0.000000E+000
2	0.86414727	1.608922E-012	1.430892E-011	1	0.000000E+000
2	0.86419354	1.430892E-011	1.608922E-012	0	0.000000E+000
2	0.86544415	1.608922E-012	1.430892E-011	1	0.000000E+000
2	0.86552611	1.430892E-011	1.608922E-012	0	0.000000E+000
2	0.86899536	1.608922E-012	1.430892E-011	1	0.000000E+000
2	0.86920115	1.430892E-011	1.608922E-012	0	0.000000E+000
2	0.86932845	1.608922E-012	1.430892E-011	1	0.000000E+000
2	0.86936212	1.430892E-011	1.608922E-012	0	0.000000E+000
2	0.87236186	1.608922E-012	1.430892E-011	1	0.000000E+000
2	0.87236956	1.430892E-011	1.608922E-012	0	0.000000E+000
2	0.87641071	1.608922E-012	1.430892E-011	1	0.000000E+000
2	0.87671222	1.430892E-011	1.608922E-012	0	0.000000E+000
2	0.87981303	1.608922E-012	1.430892E-011	1	0.000000E+000
2	0.87984638	1.430892E-011	1.608922E-012	0	0.000000E+000
2	0.87998572	1.608922E-012	1.430892E-011	1	0.000000E+000
2	0.88000960	1.430892E-011	1.608922E-012	0	0.000000E+000
2	0.88081673	1.608922E-012	1.430892E-011	1	0.000000E+000
2	0.88095959	1.430892E-011	1.608922E-012	0	0.000000E+000
2	0.88249615	1.608922E-012	1.430892E-011	1	0.000000E+000
2	0.88263832	1.430892E-011	1.608922E-012	0	0.000000E+000
2	0.88350504	1.608922E-012	1.430892E-011	1	0.000000E+000
2	0.88361152	1.430892E-011	1.608922E-012	0	0.000000E+000
2	0.88362317	1.608922E-012	1.430892E-011	1	0.000000E+000
2	0.88384704	1.430892E-011	1.608922E-012	0	0.000000E+000
2	11.19474787	1.336879E-012	1.403688E-011	1	0.000000E+000
2	11.19499246	1.403688E-011	1.336879E-012	0	0.000000E+000
2	11.19500618	1.336879E-012	1.403688E-011	1	0.000000E+000
2	11.19503657	1.403688E-011	1.336879E-012	0	0.000000E+000
2	11.19869179	1.336879E-012	1.403688E-011	1	0.000000E+000
2	11.19890700	1.403688E-011	1.336879E-012	0	0.000000E+000
2	11.19892748	1.336879E-012	1.403688E-011	1	0.000000E+000
2	11.19914823	1.403688E-011	1.336879E-012	0	0.000000E+000
2	11.19947876	1.336879E-012	1.403688E-011	1	0.000000E+000
2	11.19954796	1.403688E-011	1.336879E-012	0	0.000000E+000
2	11.20365033	1.336879E-012	1.403688E-011	1	0.000000E+000
2	11.20381727	1.403688E-011	1.336879E-012	0	0.000000E+000
2	11.20754013	1.336879E-012	1.403688E-011	1	0.000000E+000
2	11.20758894	1.403688E-011	1.336879E-012	0	0.000000E+000
2	11.20804710	1.336879E-012	1.403688E-011	1	0.000000E+000
2	11.20808615	1.403688E-011	1.336879E-012	0	0.000000E+000
2	11.20839872	1.336879E-012	1.403688E-011	1	0.000000E+000
2	11.20843265	1.403688E-011	1.336879E-012	0	0.000000E+000
2	11.20857769	1.336879E-012	1.403688E-011	1	0.000000E+000
2	11.20858222	1.403688E-011	1.336879E-012	0	0.000000E+000
2	11.20993747	1.336879E-012	1.403688E-011	1	0.000000E+000
2	11.20997713	1.403688E-011	1.336879E-012	0	0.000000E+000
2	11.21116901	1.336879E-012	1.403688E-011	1	0.000000E+000
2	11.21121110	1.403688E-011	1.336879E-012	0	0.000000E+000
2	11.21135906	1.336879E-012	1.403688E-011	1	0.000000E+000
2	11.21148983	1.403688E-011	1.336879E-012	0	0.000000E+000
2	11.21302380	1.336879E-012	1.403688E-011	1	0.000000E+000
2	11.21306196	1.403688E-011	1.336879E-012	0	0.000000E+000
2	11.21334436	1.336879E-012	1.403688E-011	1	0.000000E+000
2	11.21346776	1.403688E-011	1.336879E-012	0	0.000000E+000
2	11.21900250	1.336879E-012	1.403688E-011	1	0.000000E+000
2	11.21937299	1.403688E-011	1.336879E-012	0	0.000000E+000
2	11.22037719	1.336879E-012	1.403688E-011	1	0.000000E+000
2	11.22048461	1.403688E-011	1.336879E-012	0	0.000000E+000
2	11.22184892	1.336879E-012	1.403688E-011	1	0.000000E+000
2	11.22188294	1.403688E-011	1.336879E-012	0	0.000000E+000
2	11.22250486	1.336879E-012	1.403688E-011	1	0.000000E+000
2	11.22256618	1.403688E-011	1.336879E-012	0	0.000000E+000
2	11.38174068	1.690056E-012	1.439006E-011	1	0.000000E+000
2	11.38182996	1.439006E-011	1.690056E-012	0	0.000000E+000
2	11.38418217	1.690056E-012	1.439006E-011	1	0.000000E+000
2	11.38432137	1.439006E-011	1.690056E-012	0	0.000000E+000
2	11.38720543	1.690056E-012	1.439006E-011	1	0.000000E+000
2	11.38725830	1.439006E-011	1.690056E-012	0	0.000000E+000
2	11.38798390	1.690056E-012	1.439006E-011	1	0.000000E+000
2	11.38813082	1.439006E-011	1.690056E-012	0	0.000000E+000
2	11.39702698	1.690056E-012	1.439006E-011	1	0.000000E+000
2	11.39706725	1.439006E-011	1.690056E-012	0	0.000000E+000
2	11.39774845	1.690056E-012	1.439006E-011	1	0.000000E+000
2	11.39780167	1.439006E-011	1.690056E-012	0	0.000000E+000
2	11.39967221	1.690056E-012	1.439006E-011	1	0.000000E+000
2	11.39985295	1.439006E-011	1.690056E-012	0	0.000000E+000
2	11.39992822	1.690056E-012	1.439006E-011	1	0.000000E+000
2	11.39996473	1.439006E-011	1.690056E-012	0	0.000000E+000
2	11.40336603	1.690056E-012	1.439006E-011	1	0.000000E+000
2	11.40337962	1.439006E-011	1.690056E-012	0	0.000000E+000
2	11.40406143	1.690056E-012	1.439006E-011	1	0.000000E+000
2	11.40415926	1.439006E-011	1.690056E-012	0	0.000000E+000
2	11.40552364	1.690056E-012	1.439006E-011	1	0.000000E+000
2	11.40556659	1.439006E-011	1.690056E-012	0	0.000000E+000
2	11.41125993	1.690056E-012	1.439006E-011	1	0.000000E+000
2	11.41129095	1.439006E-011	1.690056E-012	0	0.000000E+000
2	11.42078337	1.690056E-012	1.439006E-011	1	0.000000E+000
2	11.42086244	1.439006E-011	1.690056E-012	0	0.000000E+000
2	11.42109737	1.690056E-012	1.439006E-011	1	0.000000E+000
2	11.42115516	1.439006E-011	1.690056E-012	0	0.000000E+000
2	11.43152843	1.690056E-012	1.439006E-011	1	0.000000E+000
2	11.43183016	1.439006E-011	1.690056E-012	0	0.000000E+000
2	11.43184319	1.690056E-012	1.439006E-011	1	0.000000E+000
2	11.43214004	1.439006E-011	1.690056E-012	0	0.000000E+000
2	11.43357613	1.690056E-012	1.439006E-011	1	0.000000E+000
2	11.43370145	1.439006E-011	1.690056E-012	0	0.000000E+000
2	11.43407424	1.690056E-012	1.439006E-011	1	0.000000E+000
2	11.43411874	1.439006E-011	1.690056E-012	0	0.000000E+000
2	11.43421439	1.690056E-012	1.439006E-011	1	0.000000E+000
2	11.43422578	1.439006E-011	1.690056E-012	0	0.000000E+000
2	11.43502312	1.690056E-012	1.439006E-011	1	0.000000E+000
2	11.43512487	1.439006E-011	1.690056E-012	0	0.000000E+000
2	11.43679531	1.690056E-012	1.439006E-011	1	0.000000E+000
2	11.43701622	1.439006E-011	1.690056E-012	0	0.000000E+000
2	11.43991687	1.690056E-012	1.439006E-011	1	0.000000E+000
2	11.44020060	1.439006E-011	1.690056E-012	0	0.000000E+000
2	11.44022447	1.690056E-012	1.439006E-011	1	0.000000E+000
2	11.44023100	1.439006E-011	1.690056E-012	0	0.000000E+000
2	11.44107673	1.690056E-012	1.439006E-011	1	0.000000E+000
2	11.44122569	1.439006E-011	1.690056E-012	0	0.000000E+000
2	11.44175919	1.690056E-012	1.439006E-011	1	0.000000E+000
2	11.44191593	1.439006E-011	1.690056E-012	0	0.000000E+000
2	11.44280431	1.690056E-012	1.439006E-011	1	0.000000E+000
2	11.44303482	1.439006E-011	1.690056E-012	0	0.000000E+000
2	11.44439056	1.690056E-012	1.439006E-011	1	0.000000E+000
2	11.44468833	1.439006E-011	1.690056E-012	0	0.000000E+000
2	11.44675961	1.690056E-012	1.439006E-011	1	0.000000E+000
2	11.44678857	1.439006E-011	1.690056E-012	0	0.000000E+000
2	11.44801119	1.690056E-012	1.439006E-011	1	0.000000E+000
2	11.44806177	1.439006E-011	1.690056E-012	0	0.000000E+000
2	11.45634938	1.690056E-012	1.439006E-011	1	0.000000E+000
2	11.45639027	1.439006E-011	1.690056E-012	0	0.000000E+000
2	11.45639609	1.690056E-012	1.439006E-011	1	0.000000E+000
2	11.45661420	1.439006E-011	1.690056E-012	0	0.000000E+000
2	11.45733461	1.690056E-012	1.439006E-011	1	0.000000E+000
2	11.45738885	1.439006E-011	1.690056E-012	0	0.000000E+000
2	11.45887344	1.690056E-012	1.439006E-011	1	0.000000E+000
2	11.45908972	1.439006E-011	1.690056E-012	0	0.000000E+000
2	11.46183859	1.690056E-012	1.439006E-011	1	0.000000E+000
2	11.46200410	1.439006E-011	1.690056E-012	0	0.000000E+000
2	11.46364644	1.690056E-012	1.439006E-011	1	0.000000E+000
2	11.46372012	1.439006E-011	1.690056E-012	0	0.000000E+000
2	11.46405150	1.690056E-012	1.439006E-011	1	0.000000E+000
2	11.46407453	1.439006E-011	1.690056E-012	0	0.000000E+000
2	11.46964522	1.690056E-012	1.439006E-011	1	0.000000E+000
2	11.46967433	1.439006E-011	1.690056E-012	0	0.000000E+000
2	11.47006216	1.690056E-012	1.439006E-011	1	0.000000E+000
2	11.47009746	1.439006E-011	1.690056E-012	0	0.000000E+000
2	11.47100000	1.690056E-012	1.439006E-011	1	0.000000E+000
2	11.47110072	1.439006E-011	1.690056E-012	0	0.000000E+000
2	11.47133986	1.690056E-012	1.439006E-011	1	0.000000E+000
2	11.47158477	1.439006E-011	1.690056E-012	0	0.000000E+000
2	11.47386842	1.690056E-012	1.439006E-011	1	0.000000E+000
2	11.47393182	1.439006E-011	1.690056E-012	0	0.000000E+000
2	11.47404951	1.690056E-012	1.439006E-011	1	0.000000E+000
2	11.47431341	1.439006E-011	1.690056E-012	0	0.000000E+000
2	11.47525629	1.690056E-012	1.439006E-011	1	0.000000E+000
2	11.47527364	1.439006E-011	1.690056E-012	0	0.000000E+000
2	11.47607115	1.690056E-012	1.439006E-011	1	0.000000E+000
2	11.47619455	1.439006E-011	1.690056E-012	0	0.000000E+000
2	11.47742633	1.690056E-012	1.439006E-011	1	0.000000E+000
2	11.47749314	1.439006E-011	1.690056E-012	0	0.000000E+000
2	11.47752343	1.690056E-012	1.439006E-011	1	0.000000E+000
2	11.47758801	1.439006E-011	1.690056E-012	0	0.000000E+000
2	11.48173228	1.690056E-012	1.439006E-011	1	0.000000E+000
2	11.48175944	1.439006E-011	1.690056E-012	0	0.000000E+000
2	11.48445148	1.690056E-012	1.439006E-011	1	0.000000E+000
2	11.48462680	1.439006E-011	1.690056E-012	0	0.000000E+000
2	11.48524551	1.690056E-012	1.439006E-011	1	0.000000E+000
2	11.48532622	1.439006E-011	1.690056E-012	0	0.000000E+000
2	11.48578032	1.690056E-012	1.439006E-011	1	0.000000E+000
2	11.48592331	1.439006E-011	1.690056E-012	0	0.000000E+000
2	11.48781597	1.690056E-012	1.439006E-011	1	0.000000E+000
2	11.48790981	1.439006E-011	1.690056E-012	0	0.000000E+000
2	11.48849897	1.690056E-012	1.439006E-011	1	0.000000E+000
2	11.48860724	1.439006E-011	1.690056E-012	0	0.000000E+000
2	11.48920345	1.690056E-012	1.439006E-011	1	0.000000E+000
2	11.48922799	1.439006E-011	1.690056E-012	0	0.000000E+000
2	11.49054926	1.690056E-012	1.439006E-011	1	0.000000E+000
2	11.49062953	1.439006E-011	1.690056E-012	0	0.000000E+000
2	11.49453466	1.690056E-012	1.439006E-011	1	0.000000E+000
2	11.49462538	1.439006E-011	1.690056E-012	0	0.000000E+000
2	11.49464968	1.690056E-012	1.439006E-011	1	0.000000E+000
2	11.49467596	1.439006E-011	1.690056E-012	0	0.000000E+000
2	11.49516034	1.690056E-012	1.439006E-011	1	0.000000E+000
2	11.49526284	1.439006E-011	1.690056E-012	0	0.000000E+000
2	11.50314604	1.690056E-012	1.439006E-011	1	0.000000E+000
2	11.50318228	1.439006E-011	1.690056E-012	0	0.000000E+000
2	11.51019859	1.690056E-012	1.439006E-011	1	0.000000E+000
2	11.51033584	1.439006E-011	1.690056E-012	0	0.000000E+000
2	11.51907086	1.690056E-012	1.439006E-011	1	0.000000E+000
2	11.51911151	1.439006E-011	1.690056E-012	0	0.000000E+000
2	11.52440447	1.690056E-012	1.439006E-011	1	0.000000E+000
2	11.52467805	1.439006E-011	1.690056E-012	0	0.000000E+000
2	11.52696599	1.690056E-012	1.439006E-011	1	0.000000E+000
2	11.52702117	1.439006E-011	1.690056E-012	0	0.000000E+000
2	11.53095616	1.690056E-012	1.439006E-011	1	0.000000E+000
2	11.53111246	1.439006E-011	1.690056E-012	0	0.000000E+000
2	11.53781165	1.690056E-012	1.439006E-011	1	0.000000E+000
2	11.53809916	1.439006E-011	1.690056E-012	0	0.000000E+000
2	11.53843343	1.690056E-012	1.439006E-011	1	0.000000E+000
2	11.53845280	1.439006E-011	1.690056E-012	0	0.000000E+000
2	11.53874753	1.690056E-012	1.439006E-011	1	0.000000E+000
2	11.53880360	1.439006E-011	1.690056E-012	0	0.000000E+000
2	11.54011932	1.690056E-012	1.439006E-011	1	0.000000E+000
2	11.54015346	1.439006E-011	1.690056E-012	0	0.000000E+000
2	11.54335110	1.690056E-012	1.439006E-011	1	0.000000E+000
2	11.54348793	1.439006E-011	1.690056E-012	0	0.000000E+000
2	11.56266109	1.690056E-012	1.439006E-011	1	0.000000E+000
2	11.56271926	1.439006E-011	1.690056E-012	0	0.000000E+000
2	11.56431995	1.690056E-012	1.439006E-011	1	0.000000E+000
2	11.56450400	1.439006E-011	1.690056E-012	0	0.000000E+000
2	11.56699856	1.690056E-012	1.439006E-011	1	0.000000E+000
2	11.56701901	1.439006E-011	1.690056E-012	0	0.000000E+000
2	11.56936376	1.690056E-012	1.439006E-011	1	0.000000E+000
2	11.56940871	1.439006E-011	1.690056E-012	0	0.000000E+000
2	11.57090206	1.690056E-012	1.439006E-011	1	0.000000E+000
2	11.57105339	1.439006E-011	1.690056E-012	0	0.000000E+000
2	11.57292837	1.690056E-012	1.439006E-011	1	0.000000E+000
2	11.57311495	1.439006E-011	1.690056E-012	0	0.000000E+000
2	11.57384982	1.690056E-012	1.439006E-011	1	0.000000E+000
2	11.57398998	1.439006E-011	1.690056E-012	0	0.000000E+000
2	11.57400871	1.690056E-012	1.439006E-011	1	0.000000E+000
2	11.57409207	1.439006E-011	1.690056E-012	0	0.000000E+000
2	11.57704596	1.690056E-012	1.439006E-011	1	0.000000E+000
2	11.57711114	1.439006E-011	1.690056E-012	0	0.000000E+000
2	11.58107951	1.690056E-012	1.439006E-011	1	0.000000E+000
2	11.58118854	1.439006E-011	1.690056E-012	0	0.000000E+000
2	11.60249425	1.690056E-012	1.439006E-011	1	0.000000E+000
2	11.60265112	1.439006E-011	1.690056E-012	0	0.000000E+000
2	11.60356572	1.690056E-012	1.439006E-011	1	0.000000E+000
2	11.60372494	1.439006E-011	1.690056E-012	0	0.000000E+000
2	11.60519886	1.690056E-012	1.439006E-011	1	0.000000E+000
2	11.60547329	1.439006E-011	1.690056E-012	0	0.000000E+000
2	11.60579051	1.690056E-012	1.439006E-011	1	0.000000E+000
2	11.60628763	1.439006E-011	1.690056E-012	0	0.000000E+000
2	11.60696698	1.690056E-012	1.439006E-011	1	0.000000E+000
2	11.60700840	1.439006E-011	1.690056E-012	0	0.000000E+000
2	11.60753439	1.690056E-012	1.439006E-011	1	0.000000E+000
2	11.60762291	1.439006E-011	1.690056E-012	0	0.000000E+000
2	11.60800767	1.690056E-012	1.439006E-011	1	0.000000E+000
2	11.60806921	1.439006E-011	1.690056E-012	0	0.000000E+000
2	11.60844403	1.690056E-012	1.439006E-011	1	0.000000E+000
2	11.60873355	1.439006E-011	1.690056E-012	0	0.000000E+000
2	11.61004695	1.690056E-012	1.439006E-011	1	0.000000E+000
2	11.61008737	1.439006E-011	1.690056E-012	0	0.000000E+000
2	11.82383569	1.421323E-012	1.412132E-011	1	0.000000E+000
2	11.82394790	1.412132E-011	1.421323E-012	0	0.000000E+000
2	11.82402233	1.421323E-012	1.412132E-011	1	0.000000E+000
2	11.82414753	1.412132E-011	1.421323E-012	0	0.000000E+000
2	11.82755590	1.421323E-012	1.412132E-011	1	0.000000E+000
2	11.82760510	1.412132E-011	1.421323E-012	0	0.000000E+000
2	11.82786746	1.421323E-012	1.412132E-011	1	0.000000E+000
2	11.82804189	1.412132E-011	1.421323E-012	0	0.000000E+000
2	11.82997107	1.421323E-012	1.412132E-011	1	0.000000E+000
2	11.83010578	1.412132E-011	1.421323E-012	0	0.000000E+000
2	11.83348818	1.421323E-012	1.412132E-011	1	0.000000E+000
2	11.83354807	1.412132E-011	1.421323E-012	0	0.000000E+000
2	11.83659314	1.421323E-012	1.412132E-011	1	0.000000E+000
2	11.83666601	1.412132E-011	1.421323E-012	0	0.000000E+000
2	11.83891587	1.421323E-012	1.412132E-011	1	0.000000E+000
2	11.83897277	1.412132E-011	1.421323E-012	0	0.000000E+000
2	11.83968742	1.421323E-012	1.412132E-011	1	0.000000E+000
2	11.83981729	1.412132E-011	1.421323E-012	0	0.000000E+000
2	11.84033332	1.421323E-012	1.412132E-011	1	0.000000E+000
2	11.84041213	1.412132E-011	1.421323E-012	0	0.000000E+000
2	11.84052675	1.421323E-012	1.412132E-011	1	0.000000E+000
2	11.84055847	1.412132E-011	1.421323E-012	0	0.000000E+000
2	11.84204836	1.421323E-012	1.412132E-011	1	0.000000E+000
2	11.84209150	1.412132E-011	1.421323E-012	0	0.000000E+000
2	11.84282018	1.421323E-012	1.412132E-011	1	0.000000E+000
2	11.84300132	1.412132E-011	1.421323E-012	0	0.000000E+000
2	11.84602749	1.421323E-012	1.412132E-011	1	0.000000E+000
2	11.84608240	1.412132E-011	1.421323E-012	0	0.000000E+000
2	11.84752882	1.421323E-012	1.412132E-011	1	0.000000E+000
2	11.84758678	1.412132E-011	1.421323E-012	0	0.000000E+000
2	11.84937169	1.421323E-012	1.412132E-011	1	0.000000E+000
2	11.84945375	1.412132E-011	1.421323E-012	0	0.000000E+000
2	11.84967486	1.421323E-012	1.412132E-011	1	0.000000E+000
2	11.84974519	1.412132E-011	1.421323E-012	0	0.000000E+000
2	11.84988206	1.421323E-012	1.412132E-011	1	0.000000E+000
2	11.84993214	1.412132E-011	1.421323E-012	0	0.000000E+000
2	11.85720115	1.421323E-012	1.412132E-011	1	0.000000E+000
2	11.85721995	1.412132E-011	1.421323E-012	0	0.000000E+000
2	11.85780397	1.421323E-012	1.412132E-011	1	0.000000E+000
2	11.85788584	1.412132E-011	1.421323E-012	0	0.000000E+000
2	11.85922393	1.421323E-012	1.412132E-011	1	0.000000E+000
2	11.85932630	1.412132E-011	1.421323E-012	0	0.000000E+000
2	11.86084495	1.421323E-012	1.412132E-011	1	0.000000E+000
2	11.86096337	1.412132E-011	1.421323E-012	0	0.000000E+000
2	11.86231950	1.421323E-012	1.412132E-011	1	0.000000E+000
2	11.86235475	1.412132E-011	1.421323E-012	0	0.000000E+000
2	11.86386119	1.421323E-012	1.412132E-011	1	0.000000E+000
2	11.86388959	1.412132E-011	1.421323E-012	0	0.000000E+000
2	11.86390566	1.421323E-012	1.412132E-011	1	0.000000E+000
2	11.86392628	1.412132E-011	1.421323E-012	0	0.000000E+000
2	11.86460154	1.421323E-012	1.412132E-011	1	0.000000E+000
2	11.86466377	1.412132E-011	1.421323E-012	0	0.000000E+000
2	11.86476969	1.421323E-012	1.412132E-011	1	0.000000E+000
2	11.86493158	1.412132E-011	1.421323E-012	0	0.000000E+000
2	11.86627573	1.421323E-012	1.412132E-011	1	0.000000E+000
2	11.86632768	1.412132E-011	1.421323E-012	0	0.000000E+000
2	11.86786475	1.421323E-012	1.412132E-011	1	0.000000E+000
2	11.86807513	1.412132E-011	1.421323E-012	0	0.000000E+000
2	11.86848790	1.421323E-012	1.412132E-011	1	0.000000E+000
2	11.86855494	1.412132E-011	1.421323E-012	0	0.000000E+000
2	11.86954677	1.421323E-012	1.412132E-011	1	0.000000E+000
2	11.86958654	1.412132E-011	1.421323E-012	0	0.000000E+000
2	11.87078752	1.421323E-012	1.412132E-011	1	0.000000E+000
2	11.87085431	1.412132E-011	1.421323E-012	0	0.000000E+000
2	11.87189111	1.421323E-012	1.412132E-011	1	0.000000E+000
2	11.87215638	1.412132E-011	1.421323E-012	0	0.000000E+000
2	11.87242231	1.421323E-012	1.412132E-011	1	0.000000E+000
2	11.87244381	1.412132E-011	1.421323E-012	0	0.000000E+000
2	11.87306243	1.421323E-012	1.412132E-011	1	0.000000E+000
2	11.87332996	1.412132E-011	1.421323E-012	0	0.000000E+000
2	11.87342392	1.421323E-012	1.412132E-011	1	0.000000E+000
2	11.87357617	1.412132E-011	1.421323E-012	0	0.000000E+000
2	11.87498223	1.421323E-012	1.412132E-011	1	0.000000E+000
2	11.87504122	1.412132E-011	1.421323E-012	0	0.000000E+000
2	11.87870439	1.421323E-012	1.412132E-011	1	0.000000E+000
2	11.87874286	1.412132E-011	1.421323E-012	0	0.000000E+000
2	11.88239061	1.421323E-012	1.412132E-011	1	0.000000E+000
2	11.88245543	1.412132E-011	1.421323E-012	0	0.000000E+000
2	11.88330750	1.421323E-012	1.412132E-011	1	0.000000E+000
2	11.88332072	1.412132E-011	1.421323E-012	0	0.000000E+000
2	11.88343376	1.421323E-012	1.412132E-011	1	0.000000E+000
2	11.88347952	1.412132E-011	1.421323E-012	0	0.000000E+000
2	11.88444175	1.421323E-012	1.412132E-011	1	0.000000E+000
2	11.88447786	1.412132E-011	1.421323E-012	0	0.000000E+000
2	11.88461018	1.421323E-012	1.412132E-011	1	0.000000E+000
2	11.88468061	1.412132E-011	1.421323E-012	0	0.000000E+000
2	13.81975681	1.324609E-012	1.402461E-011	1	0.000000E+000
2	13.81978118	1.402461E-011	1.324609E-012	0	0.000000E+000
2	13.82705669	1.324609E-012	1.402461E-011	1	0.000000E+000
2	13.82713329	1.402461E-011	1.324609E-012	0	0.000000E+000
2	13.82816357	1.324609E-012	1.402461E-011	1	0.000000E+000
2	13.82822163	1.402461E-011	1.324609E-012	0	0.000000E+000
2	13.82835781	1.324609E-012	1.402461E-011	1	0.000000E+000
2	13.82848571	1.402461E-011	1.324609E-012	0	0.000000E+000
2	13.82910963	1.324609E-012	1.402461E-011	1	0.000000E+000
2	13.82915789	1.402461E-011	1.324609E-012	0	0.000000E+000
2	13.82946085	1.324609E-012	1.402461E-011	1	0.000000E+000
2	13.82949923	1.402461E-011	1.324609E-012	0	0.000000E+000
2	13.83155519	1.324609E-012	1.402461E-011	1	0.000000E+000
2	13.83183611	1.402461E-011	1.324609E-012	0	0.000000E+000
2	13.83217339	1.324609E-012	1.402461E-011	1	0.000000E+000
2	13.83237115	1.402461E-011	1.324609E-012	0	0.000000E+000
2	13.83339345	1.324609E-012	1.402461E-011	1	0.000000E+000
2	13.83342294	1.402461E-011	1.324609E-012	0	0.000000E+000
2	13.83515893	1.324609E-012	1.402461E-011	1	0.000000E+000
2	13.83539019	1.402461E-011	1.324609E-012	0	0.000000E+000
2	13.83693832	1.324609E-012	1.402461E-011	1	0.000000E+000
2	13.83698779	1.402461E-011	1.324609E-012	0	0.000000E+000
2	13.83773312	1.324609E-012	1.402461E-011	1	0.000000E+000
2	13.83795688	1.402461E-011	1.324609E-012	0	0.000000E+000
2	13.83799814	1.324609E-012	1.402461E-011	1	0.000000E+000
2	13.83825869	1.402461E-011	1.324609E-012	0	0.000000E+000
2	13.83947926	1.324609E-012	1.402461E-011	1	0.000000E+000
2	13.83955631	1.402461E-011	1.324609E-012	0	0.000000E+000
2	13.84111987	1.324609E-012	1.402461E-011	1	0.000000E+000
2	13.84118681	1.402461E-011	1.324609E-012	0	0.000000E+000
2	13.84319093	1.324609E-012	1.402461E-011	1	0.000000E+000
2	13.84327135	1.402461E-011	1.324609E-012	0	0.000000E+000
2	13.84572682	1.324609E-012	1.402461E-011	1	0.000000E+000
2	13.84591040	1.402461E-011	1.324609E-012	0	0.000000E+000
2	13.85183714	1.324609E-012	1.402461E-011	1	0.000000E+000
2	13.85188127	1.402461E-011	1.324609E-012	0	0.000000E+000
2	13.85321177	1.324609E-012	1.402461E-011	1	0.000000E+000
2	13.85331447	1.402461E-011	1.324609E-012	0	0.000000E+000
2	13.86012493	1.324609E-012	1.402461E-011	1	0.000000E+000
2	13.86027192	1.402461E-011	1.324609E-012	0	0.000000E+000
2	13.86493858	1.324609E-012	1.402461E-011	1	0.000000E+000
2	13.86499299	1.402461E-011	1.324609E-012	0	0.000000E+000
2	13.86590789	1.324609E-012	1.402461E-011	1	0.000000E+000
2	13.86595762	1.402461E-011	1.324609E-012	0	0.000000E+000
2	21.63956123	1.132418E-012	1.383242E-011	1	0.000000E+000
2	21.63969030	1.383242E-011	1.132418E-012	0	0.000000E+000
2	21.64206673	1.132418E-012	1.383242E-011	1	0.000000E+000
2	21.64209139	1.383242E-011	1.132418E-012	0	0.000000E+000
2	21.64297344	1.132418E-012	1.383242E-011	1	0.000000E+000
2	21.64298074	1.383242E-011	1.132418E-012	0	0.000000E+000
2	21.64621752	1.132418E-012	1.383242E-011	1	0.000000E+000
2	21.64624026	1.383242E-011	1.132418E-012	0	0.000000E+000
2	21.64626428	1.132418E-012	1.383242E-011	1	0.000000E+000
2	21.64635786	1.383242E-011	1.132418E-012	0	0.000000E+000
2	21.64699497	1.132418E-012	1.383242E-011	1	0.000000E+000
2	21.64723206	1.383242E-011	1.132418E-012	0	0.000000E+000
2	21.65010117	1.132418E-012	1.383242E-011	1	0.000000E+000
2	21.65016260	1.383242E-011	1.132418E-012	0	0.000000E+000
2	21.65022023	1.132418E-012	1.383242E-011	1	0.000000E+000
2	21.65025506	1.383242E-011	1.132418E-012	0	0.000000E+000
2	21.65208156	1.132418E-012	1.383242E-011	1	0.000000E+000
2	21.65213174	1.383242E-011	1.132418E-012	0	0.000000E+000
2	21.65359821	1.132418E-012	1.383242E-011	1	0.000000E+000
2	21.65374301	1.383242E-011	1.132418E-012	0	0.000000E+000
2	21.65712172	1.132418E-012	1.383242E-011	1	0.000000E+000
2	21.65713788	1.383242E-011	1.132418E-012	0	0.000000E+000
2	21.66073967	1.132418E-012	1.383242E-011	1	0.000000E+000
2	21.66079473	1.383242E-011	1.132418E-012	0	0.000000E+000
2	21.66188370	1.132418E-012	1.383242E-011	1	0.000000E+000
2	21.66195922	1.383242E-011	1.132418E-012	0	0.000000E+000
2	21.66939555	1.132418E-012	1.383242E-011	1	0.000000E+000
2	21.66942033	1.383242E-011	1.132418E-012	0	0.000000E+000
2	21.66958037	1.132418E-012	1.383242E-011	1	0.000000E+000
2	21.66961443	1.383242E-011	1.132418E-012	0	0.000000E+000
2	21.67059497	1.132418E-012	1.383242E-011	1	0.000000E+000
2	21.67067254	1.383242E-011	1.132418E-012	0	0.000000E+000
2	21.67153606	1.132418E-012	1.383242E-011	1	0.000000E+000
2	21.67181908	1.383242E-011	1.132418E-012	0	0.000000E+000
2	21.67211426	1.132418E-012	1.383242E-011	1	0.000000E+000
2	21.67238730	1.383242E-011	1.132418E-012	0	0.000000E+000
2	21.67243635	1.132418E-012	1.383242E-011	1	0.000000E+000
2	21.67278389	1.383242E-011	1.132418E-012	0	0.000000E+000
2	21.67289382	1.132418E-012	1.383242E-011	1	0.000000E+000
2	21.67292793	1.383242E-011	1.132418E-012	0	0.000000E+000
2	21.67590838	1.132418E-012	1.383242E-011	1	0.000000E+000
2	21.67594643	1.383242E-011	1.132418E-012	0	0.000000E+000
2	21.67830104	1.132418E-012	1.383242E-011	1	0.000000E+000
2	21.67847902	1.383242E-011	1.132418E-012	0	0.000000E+000
2	21.68124052	1.132418E-012	1.383242E-011	1	0.000000E+000
2	21.68139261	1.383242E-011	1.132418E-012	0	0.000000E+000
2	21.68235731	1.132418E-012	1.383242E-011	1	0.000000E+000
2	21.68244044	1.383242E-011	1.132418E-012	0	0.000000E+000
2	21.68271636	1.132418E-012	1.383242E-011	1	0.000000E+000
2	21.68277026	1.383242E-011	1.132418E-012	0	0.000000E+000
2	33.04068945	1.203490E-012	1.390349E-011	1	0.000000E+000
2	33.04071826	1.390349E-011	1.203490E-012	0	0.000000E+000
2	33.04314372	1.203490E-012	1.390349E-011	1	0.000000E+000
2	33.04321165	1.390349E-011	1.203490E-012	0	0.000000E+000
2	33.04560251	1.203490E-012	1.390349E-011	1	0.000000E+000
2	33.04568294	1.390349E-011	1.203490E-012	0	0.000000E+000
2	33.05842358	1.203490E-012	1.390349E-011	1	0.000000E+000
2	33.05849916	1.390349E-011	1.203490E-012	0	0.000000E+000
2	33.05852800	1.203490E-012	1.390349E-011	1	0.000000E+000
2	33.05854475	1.390349E-011	1.203490E-012	0	0.000000E+000
2	33.06138714	1.203490E-012	1.390349E-011	1	0.000000E+000
2	33.06141128	1.390349E-011	1.203490E-012	0	0.000000E+000
2	33.06227726	1.203490E-012	1.390349E-011	1	0.000000E+000
2	33.06233716	1.390349E-011	1.203490E-012	0	0.000000E+000
2	33.06690316	1.203490E-012	1.390349E-011	1	0.000000E+000
2	33.06695584	1.390349E-011	1.203490E-012	0	0.000000E+000
2	33.06944459	1.203490E-012	1.390349E-011	1	0.000000E+000
2	33.06945578	1.390349E-011	1.203490E-012	0	0.000000E+000
2	33.06976611	1.203490E-012	1.390349E-011	1	0.000000E+000
2	33.06978239	1.390349E-011	1.203490E-012	0	0.000000E+000
2	33.07158390	1.203490E-012	1.390349E-011	1	0.000000E+000
2	33.07181683	1.390349E-011	1.203490E-012	0	0.000000E+000
2	33.07214672	1.203490E-012	1.390349E-011	1	0.000000E+000
2	33.07222776	1.390349E-011	1.203490E-012	0	0.000000E+000
2	33.07278111	1.203490E-012	1.390349E-011	1	0.000000E+000
2	33.07332619	1.390349E-011	1.203490E-012	0	0.000000E+000
2	33.07417116	1.203490E-012	1.390349E-011	1	0.000000E+000
2	33.07432794	1.390349E-011	1.203490E-012	0	0.000000E+000
2	33.07448017	1.203490E-012	1.390349E-011	1	0.000000E+000
2	33.07452128	1.390349E-011	1.203490E-012	0	0.000000E+000
2	33.07857480	1.203490E-012	1.390349E-011	1	0.000000E+000
2	33.07873404	1.390349E-011	1.203490E-012	0	0.000000E+000
2	33.08077028	1.203490E-012	1.390349E-011	1	0.000000E+000
2	33.08077821	1.390349E-011	1.203490E-012	0	0.000000E+000
2	33.08399807	1.203490E-012	1.390349E-011	1	0.000000E+000
2	33.08411694	1.390349E-011	1.203490E-012	0	0.000000E+000
2	33.08517917	1.203490E-012	1.390349E-011	1	0.000000E+000
2	33.08530530	1.390349E-011	1.203490E-012	0	0.000000E+000
2	33.08697833	1.203490E-012	1.390349E-011	1	0.000000E+000
2	33.08701480	1.390349E-011	1.203490E-012	0	0.000000E+000
2	33.08704950	1.203490E-012	1.390349E-011	1	0.000000E+000
2	33.08708783	1.390349E-011	1.203490E-012	0	0.000000E+000
2	33.08796918	1.203490E-012	1.390349E-011	1	0.000000E+000
2	33.08803352	1.390349E-011	1.203490E-012	0	0.000000E+000
2	33.08969131	1.203490E-012	1.390349E-011	1	0.000000E+000
2	33.08985532	1.390349E-011	1.203490E-012	0	0.000000E+000
2	33.09015476	1.203490E-012	1.390349E-011	1	0.000000E+000
2	33.09018588	1.390349E-011	1.203490E-012	0	0.000000E+000
2	33.09239212	1.203490E-012	1.390349E-011	1	0.000000E+000
2	33.09241120	1.390349E-011	1.203490E-012	0	0.000000E+000
2	33.09436103	1.203490E-012	1.390349E-011	1	0.000000E+000
2	33.09444949	1.390349E-011	1.203490E-012	0	0.000000E+000
2	33.09596554	1.203490E-012	1.390349E-011	1	0.000000E+000
2	33.09613717	1.390349E-011	1.203490E-012	0	0.000000E+000
2	33.09906356	1.203490E-012	1.390349E-011	1	0.000000E+000
2	33.09925632	1.390349E-011	1.203490E-012	0	0.000000E+000
2	33.09926806	1.203490E-012	1.390349E-011	1	0.000000E+000
2	33.09928297	1.390349E-011	1.203490E-012	0	0.000000E+000
2	33.10079191	1.203490E-012	1.390349E-011	1	0.000000E+000
2	33.10083445	1.390349E-011	1.203490E-012	0	0.000000E+000
2	33.10461309	1.203490E-012	1.390349E-011	1	0.000000E+000
2	33.10464390	1.390349E-011	1.203490E-012	0	0.000000E+000
2	33.10502708	1.203490E-012	1.390349E-011	1	0.000000E+000
2	33.10530572	1.390349E-011	1.203490E-012	0	0.000000E+000
2	33.10551532	1.203490E-012	1.390349E-011	1	0.000000E+000
2	33.10556981	1.390349E-011	1.203490E-012	0	0.000000E+000
2	33.10559511	1.203490E-012	1.390349E-011	1	0.000000E+000
2	33.10565344	1.390349E-011	1.203490E-012	0	0.000000E+000
2	33.10627079	1.203490E-012	1.390349E-011	1	0.000000E+000
2	33.10634342	1.390349E-011	1.203490E-012	0	0.000000E+000
2	33.10651452	1.203490E-012	1.390349E-011	1	0.000000E+000
2	33.10663394	1.390349E-011	1.203490E-012	0	0.000000E+000
2	33.10826783	1.203490E-012	1.390349E-011	1	0.000000E+000
2	33.10855539	1.390349E-011	1.203490E-012	0	0.000000E+000
2	33.11282874	1.203490E-012	1.390349E-011	1	0.000000E+000
2	33.11285826	1.390349E-011	1.203490E-012	0	0.000000E+000
2	33.11419505	1.203490E-012	1.390349E-011	1	0.000000E+000
2	33.11422962	1.390349E-011	1.203490E-012	0	0.000000E+000
2	33.11687123	1.203490E-012	1.390349E-011	1	0.000000E+000
2	33.11690027	1.390349E-011	1.203490E-012	0	0.000000E+000
2	33.12044093	1.203490E-012	1.390349E-011	1	0.000000E+000
2	33.12069716	1.390349E-011	1.203490E-012	0	0.000000E+000
2	33.12152252	1.203490E-012	1.390349E-011	1	0.000000E+000
2	33.12155507	1.390349E-011	1.203490E-012	0	0.000000E+000
2	33.14104899	1.203490E-012	1.390349E-011	1	0.000000E+000
2	33.14109520	1.390349E-011	1.203490E-012	0	0.000000E+000
2	33.14112785	1.203490E-012	1.390349E-011	1	0.000000E+000
2	33.14115825	1.390349E-011	1.203490E-012	0	0.000000E+000
2	33.14142252	1.203490E-012	1.390349E-011	1	0.000000E+000
2	33.14147471	1.390349E-011	1.203490E-012	0	0.000000E+000
2	33.14224972	1.203490E-012	1.390349E-011	1	0.000000E+000
2	33.14245201	1.390349E-011	1.203490E-012	0	0.000000E+000
2	33.14366572	1.203490E-012	1.390349E-011	1	0.000000E+000
2	33.14373072	1.390349E-011	1.203490E-012	0	0.000000E+000
2	33.14409922	1.203490E-012	1.390349E-011	1	0.000000E+000
2	33.14437437	1.390349E-011	1.203490E-012	0	0.000000E+000
2	33.14456906	1.203490E-012	1.390349E-011	1	0.000000E+000
2	33.14484342	1.390349E-011	1.203490E-012	0	0.000000E+000
2	33.14624775	1.203490E-012	1.390349E-011	1	0.000000E+000
2	33.14636763	1.390349E-011	1.203490E-012	0	0.000000E+000
2	33.14808285	1.203490E-012	1.390349E-011	1	0.000000E+000
2	33.14829028	1.390349E-011	1.203490E-012	0	0.000000E+000
2	33.14864409	1.203490E-012	1.390349E-011	1	0.000000E+000
2	33.14868316	1.390349E-011	1.203490E-012	0	0.000000E+000
2	33.15178956	1.203490E-012	1.390349E-011	1	0.000000E+000
2	33.15189476	1.390349E-011	1.203490E-012	0	0.000000E+000
2	33.15295214	1.203490E-012	1.390349E-011	1	0.000000E+000
2	33.15319291	1.390349E-011	1.203490E-012	0	0.000000E+000
2	33.15320506	1.203490E-012	1.390349E-011	1	0.000000E+000
2	33.15327069	1.390349E-011	1.203490E-012	0	0.000000E+000
2	33.15443075	1.203490E-012	1.390349E-011	1	0.000000E+000
2	33.15452624	1.390349E-011	1.203490E-012	0	0.000000E+000
2	33.15463741	1.203490E-012	1.390349E-011	1	0.000000E+000
2	33.15477278	1.390349E-011	1.203490E-012	0	0.000000E+000
2	33.15598756	1.203490E-012	1.390349E-011	1	0.000000E+000
2	33.15620073	1.390349E-011	1.203490E-012	0	0.000000E+000
2	33.15648362	1.203490E-012	1.390349E-011	1	0.000000E+000
2	33.15651551	1.390349E-011	1.203490E-012	0	0.000000E+000
2	33.16581663	1.203490E-012	1.390349E-011	1	0.000000E+000
2	33.16598458	1.390349E-011	1.203490E-012	0	0.000000E+000
2	33.16625093	1.203490E-012	1.390349E-011	1	0.000000E+000
2	33.16627868	1.390349E-011	1.203490E-012	0	0.000000E+000
2	33.16715294	1.203490E-012	1.390349E-011	1	0.000000E+000
2	33.16718823	1.390349E-011	1.203490E-012	0	0.000000E+000
2	33.16814579	1.203490E-012	1.390349E-011	1	0.000000E+000
2	33.16817641	1.390349E-011	1.203490E-012	0	0.000000E+000
2	33.17332345	1.203490E-012	1.390349E-011	1	0.000000E+000
2	33.17338428	1.390349E-011	1.203490E-012	0	0.000000E+000
2	33.18520931	1.203490E-012	1.390349E-011	1	0.000000E+000
2	33.18525710	1.390349E-011	1.203490E-012	0	0.000000E+000
2	33.18578314	1.203490E-012	1.390349E-011	1	0.000000E+000
2	33.18582088	1.390349E-011	1.203490E-012	0	0.000000E+000
2	33.18607304	1.203490E-012	1.390349E-011	1	0.000000E+000
2	33.18612632	1.390349E-011	1.203490E-012	0	0.000000E+000
2	33.18690708	1.203490E-012	1.390349E-011	1	0.000000E+000
2	33.18692347	1.390349E-011	1.203490E-012	0	0.000000E+000
2	33.18694392	1.203490E-012	1.390349E-011	1	0.000000E+000
2	33.18701646	1.390349E-011	1.203490E-012	0	0.000000E+000
2	33.20228080	1.203490E-012	1.390349E-011	1	0.000000E+000
2	33.20234430	1.390349E-011	1.203490E-012	0	0.000000E+000
2	39.83865897	1.228945E-012	1.392895E-011	1	0.000000E+000
2	39.83886719	1.392895E-011	1.228945E-012	0	0.000000E+000
2	39.84080372	1.228945E-012	1.392895E-011	1	0.000000E+000
2	39.84093968	1.392895E-011	1.228945E-012	0	0.000000E+000
2	39.84112538	1.228945E-012	1.392895E-011	1	0.000000E+000
2	39.84132358	1.392895E-011	1.228945E-012	0	0.000000E+000
2	39.84287944	1.228945E-012	1.392895E-011	1	0.000000E+000
2	39.84290904	1.392895E-011	1.228945E-012	0	0.000000E+000
2	39.84756494	1.228945E-012	1.392895E-011	1	0.000000E+000
2	39.84761066	1.392895E-011	1.228945E-012	0	0.000000E+000
2	39.84903936	1.228945E-012	1.392895E-011	1	0.000000E+000
2	39.84917626	1.392895E-011	1.228945E-012	0	0.000000E+000
2	39.84920897	1.228945E-012	1.392895E-011	1	0.000000E+000
2	39.84928382	1.392895E-011	1.228945E-012	0	0.000000E+000
2	39.85064674	1.228945E-012	1.392895E-011	1	0.000000E+000
2	39.85068713	1.392895E-011	1.228945E-012	0	0.000000E+000
2	39.85239351	1.228945E-012	1.392895E-011	1	0.000000E+000
2	39.85244021	1.392895E-011	1.228945E-012	0	0.000000E+000
2	39.85253872	1.228945E-012	1.392895E-011	1	0.000000E+000
2	39.85271366	1.392895E-011	1.228945E-012	0	0.000000E+000
2	39.85560861	1.228945E-012	1.392895E-011	1	0.000000E+000
2	39.85565741	1.392895E-011	1.228945E-012	0	0.000000E+000
2	39.85573928	1.228945E-012	1.392895E-011	1	0.000000E+000
2	39.85575948	1.392895E-011	1.228945E-012	0	0.000000E+000
2	39.85898383	1.228945E-012	1.392895E-011	1	0.000000E+000
2	39.85899832	1.392895E-011	1.228945E-012	0	0.000000E+000
2	39.85996931	1.228945E-012	1.392895E-011	1	0.000000E+000
2	39.86009142	1.392895E-011	1.228945E-012	0	0.000000E+000
2	39.86164854	1.228945E-012	1.392895E-011	1	0.000000E+000
2	39.86169129	1.392895E-011	1.228945E-012	0	0.000000E+000
2	39.86388328	1.228945E-012	1.392895E-011	1	0.000000E+000
2	39.86397069	1.392895E-011	1.228945E-012	0	0.000000E+000
2	39.86399069	1.228945E-012	1.392895E-011	1	0.000000E+000
2	39.86406264	1.392895E-011	1.228945E-012	0	0.000000E+000
2	39.87115602	1.228945E-012	1.392895E-011	1	0.000000E+000
2	39.87123528	1.392895E-011	1.228945E-012	0	0.000000E+000
2	39.87152648	1.228945E-012	1.392895E-011	1	0.000000E+000
2	39.87177656	1.392895E-011	1.228945E-012	0	0.000000E+000
2	39.87624445	1.228945E-012	1.392895E-011	1	0.000000E+000
2	39.87643826	1.392895E-011	1.228945E-012	0	0.000000E+000
2	39.87894623	1.228945E-012	1.392895E-011	1	0.000000E+000
2	39.87900852	1.392895E-011	1.228945E-012	0	0.000000E+000
2	39.88002653	1.228945E-012	1.392895E-011	1	0.000000E+000
2	39.88011137	1.392895E-011	1.228945E-012	0	0.000000E+000
2	39.88068949	1.228945E-012	1.392895E-011	1	0.000000E+000
2	39.88074531	1.392895E-011	1.228945E-012	0	0.000000E+000
2	39.88109056	1.228945E-012	1.392895E-011	1	0.000000E+000
2	39.88121365	1.392895E-011	1.228945E-012	0	0.000000E+000
2	39.88155355	1.228945E-012	1.392895E-011	1	0.000000E+000
2	39.88185082	1.392895E-011	1.228945E-012	0	0.000000E+000
2	39.88213657	1.228945E-012	1.392895E-011	1	0.000000E+000
2	39.88216246	1.392895E-011	1.228945E-012	0	0.000000E+000
2	39.88229223	1.228945E-012	1.392895E-011	1	0.000000E+000
2	39.88232602	1.392895E-011	1.228945E-012	0	0.000000E+000
2	39.88310368	1.228945E-012	1.392895E-011	1	0.000000E+000
2	39.88312786	1.392895E-011	1.228945E-012	0	0.000000E+000
2	39.88315934	1.228945E-012	1.392895E-011	1	0.000000E+000
2	39.88320357	1.392895E-011	1.228945E-012	0	0.000000E+000
2	39.88438461	1.228945E-012	1.392895E-011	1	0.000000E+000
2	39.88446624	1.392895E-011	1.228945E-012	0	0.000000E+000
2	39.88774355	1.228945E-012	1.392895E-011	1	0.000000E+000
2	39.88776973	1.392895E-011	1.228945E-012	0	0.000000E+000
2	39.88884925	1.228945E-012	1.392895E-011	1	0.000000E+000
2	39.88885721	1.392895E-011	1.228945E-012	0	0.000000E+000
2	39.89087483	1.228945E-012	1.392895E-011	1	0.000000E+000
2	39.89090590	1.392895E-011	1.228945E-012	0	0.000000E+000
2	39.89185952	1.228945E-012	1.392895E-011	1	0.000000E+000
2	39.89191861	1.392895E-011	1.228945E-012	0	0.000000E+000
2	39.89297511	1.228945E-012	1.392895E-011	1	0.000000E+000
2	39.89304272	1.392895E-011	1.228945E-012	0	0.000000E+000
2	39.90233675	1.228945E-012	1.392895E-011	1	0.000000E+000
2	39.90235671	1.392895E-011	1.228945E-012	0	0.000000E+000
2	39.90688674	1.228945E-012	1.392895E-011	1	0.000000E+000
2	39.90692645	1.392895E-011	1.228945E-012	0	0.000000E+000
2	39.90755077	1.228945E-012	1.392895E-011	1	0.000000E+000
2	39.90773030	1.392895E-011	1.228945E-012	0	0.000000E+000
2	39.91091448	1.228945E-012	1.392895E-011	1	0.000000E+000
2	39.91114151	1.392895E-011	1.228945E-012	0	0.000000E+000
2	39.91205669	1.228945E-012	1.392895E-011	1	0.000000E+000
2	39.91211286	1.392895E-011	1.228945E-012	0	0.000000E+000
2	39.91396766	1.228945E-012	1.392895E-011	1	0.000000E+000
2	39.91398207	1.392895E-011	1.228945E-012	0	0.000000E+000
2	39.91534610	1.228945E-012	1.392895E-011	1	0.000000E+000
2	39.91552076	1.392895E-011	1.228945E-012	0	0.000000E+000
2	39.91636117	1.228945E-012	1.392895E-011	1	0.000000E+000
2	39.91641696	1.392895E-011	1.228945E-012	0	0.000000E+000
2	39.91695528	1.228945E-012	1.392895E-011	1	0.000000E+000
2	39.91712387	1.392895E-011	1.228945E-012	0	0.000000E+000
2	39.91723532	1.228945E-012	1.392895E-011	1	0.000000E+000
2	39.91728122	1.392895E-011	1.228945E-012	0	0.000000E+000
2	39.91734384	1.228945E-012	1.392895E-011	1	0.000000E+000
2	39.91754769	1.392895E-011	1.228945E-012	0	0.000000E+000
2	39.91757885	1.228945E-012	1.392895E-011	1	0.000000E+000
2	39.91763105	1.392895E-011	1.228945E-012	0	0.000000E+000
2	39.92139685	1.228945E-012	1.392895E-011	1	0.000000E+000
2	39.92148635	1.392895E-011	1.228945E-012	0	0.000000E+000
2	39.92160273	1.228945E-012	1.392895E-011	1	0.000000E+000
2	39.92165006	1.392895E-011	1.228945E-012	0	0.000000E+000
2	39.92564147	1.228945E-012	1.392895E-011	1	0.000000E+000
2	39.92585329	1.392895E-011	1.228945E-012	0	0.000000E+000
2	39.92934668	1.228945E-012	1.392895E-011	1	0.000000E+000
2	39.92945435	1.392895E-011	1.228945E-012	0	0.000000E+000
2	39.92969971	1.228945E-012	1.392895E-011	1	0.000000E+000
2	39.92980661	1.392895E-011	1.228945E-012	0	0.000000E+000
2	39.93021642	1.228945E-012	1.392895E-011	1	0.000000E+000
2	39.93029671	1.392895E-011	1.228945E-012	0	0.000000E+000
2	39.93049862	1.228945E-012	1.392895E-011	1	0.000000E+000
2	39.93062852	1.392895E-011	1.228945E-012	0	0.000000E+000
2	39.93574986	1.228945E-012	1.392895E-011	1	0.000000E+000
2	39.93581398	1.392895E-011	1.228945E-012	0	0.000000E+000
2	39.93680816	1.228945E-012	1.392895E-011	1	0.000000E+000
2	39.93708957	1.392895E-011	1.228945E-012	0	0.000000E+000
2	39.93940200	1.228945E-012	1.392895E-011	1	0.000000E+000
2	39.93953246	1.392895E-011	1.228945E-012	0	0.000000E+000
2	39.94377060	1.228945E-012	1.392895E-011	1	0.000000E+000
2	39.94393662	1.392895E-011	1.228945E-012	0	0.000000E+000
2	39.94408218	1.228945E-012	1.392895E-011	1	0.000000E+000
2	39.94419432	1.392895E-011	1.228945E-012	0	0.000000E+000
2	39.94510375	1.228945E-012	1.392895E-011	1	0.000000E+000
2	39.94517637	1.392895E-011	1.228945E-012	0	0.000000E+000
2	39.94599790	1.228945E-012	1.392895E-011	1	0.000000E+000
2	39.94621897	1.392895E-011	1.228945E-012	0	0.000000E+000
2	39.94633657	1.228945E-012	1.392895E-011	1	0.000000E+000
2	39.94655718	1.392895E-011	1.228945E-012	0	0.000000E+000
2	39.95013893	1.228945E-012	1.392895E-011	1	0.000000E+000
2	39.95015517	1.392895E-011	1.228945E-012	0	0.000000E+000
2	39.95113047	1.228945E-012	1.392895E-011	1	0.000000E+000
2	39.95122988	1.392895E-011	1.228945E-012	0	0.000000E+000
2	39.95390036	1.228945E-012	1.392895E-011	1	0.000000E+000
2	39.95397908	1.392895E-011	1.228945E-012	0	0.000000E+000
2	39.95874859	1.228945E-012	1.392895E-011	1	0.000000E+000
2	39.95876327	1.392895E-011	1.228945E-012	0	0.000000E+000
2	39.95941897	1.228945E-012	1.392895E-011	1	0.000000E+000
2	39.95946059	1.392895E-011	1.228945E-012	0	0.000000E+000
2	39.96228863	1.228945E-012	1.392895E-011	1	0.000000E+000
2	39.96240635	1.392895E-011	1.228945E-012	0	0.000000E+000
2	39.96411833	1.228945E-012	1.392895E-011	1	0.000000E+000
2	39.96422284	1.392895E-011	1.228945E-012	0	0.000000E+000
2	39.96788767	1.228945E-012	1.392895E-011	1	0.000000E+000
2	39.96791986	1.392895E-011	1.228945E-012	0	0.000000E+000
2	39.96887514	1.228945E-012	1.392895E-011	1	0.000000E+000
2	39.96908818	1.392895E-011	1.228945E-012	0	0.000000E+000
2	39.97835387	1.228945E-012	1.392895E-011	1	0.000000E+000
2	39.97851783	1.392895E-011	1.228945E-012	0	0.000000E+000
2	39.97875894	1.228945E-012	1.392895E-011	1	0.000000E+000
2	39.97885565	1.392895E-011	1.228945E-012	0	0.000000E+000
2	39.97926829	1.228945E-012	1.392895E-011	1	0.000000E+000
2	39.97951541	1.392895E-011	1.228945E-012	0	0.000000E+000
2	39.98029389	1.228945E-012	1.392895E-011	1	0.000000E+000
2	39.98043649	1.392895E-011	1.228945E-012	0	0.000000E+000
2	39.98126210	1.228945E-012	1.392895E-011	1	0.000000E+000
2	39.98132201	1.392895E-011	1.228945E-012	0	0.000000E+000
2	39.98135567	1.228945E-012	1.392895E-011	1	0.000000E+000
2	39.98141176	1.392895E-011	1.228945E-012	0	0.000000E+000
2	39.98160868	1.228945E-012	1.392895E-011	1	0.000000E+000
2	39.98164673	1.392895E-011	1.228945E-012	0	0.000000E+000
2	39.98247486	1.228945E-012	1.392895E-011	1	0.000000E+000
2	39.98250338	1.392895E-011	1.228945E-012	0	0.000000E+000
2	39.98379273	1.228945E-012	1.392895E-011	1	0.000000E+000
2	39.98386650	1.392895E-011	1.228945E-012	0	0.000000E+000
2	39.98426245	1.228945E-012	1.392895E-011	1	0.000000E+000
2	39.98434080	1.392895E-011	1.228945E-012	0	0.000000E+000
2	39.98724502	1.228945E-012	1.392895E-011	1	0.000000E+000
2	39.98736478	1.392895E-011	1.228945E-012	0	0.000000E+000
2	39.98746681	1.228945E-012	1.392895E-011	1	0.000000E+000
2	39.98752391	1.392895E-011	1.228945E-012	0	0.000000E+000
2	39.98813202	1.228945E-012	1.392895E-011	1	0.000000E+000
2	39.98832872	1.392895E-011	1.228945E-012	0	0.000000E+000
2	39.99231557	1.228945E-012	1.392895E-011	1	0.000000E+000
2	39.99246765	1.392895E-011	1.228945E-012	0	0.000000E+000
2	39.99355444	1.228945E-012	1.392895E-011	1	0.000000E+000
2	39.99356432	1.392895E-011	1.228945E-012	0	0.000000E+000
2	40.00479753	1.228945E-012	1.392895E-011	1	0.000000E+000
2	40.00486487	1.392895E-011	1.228945E-012	0	0.000000E+000
2	40.00783307	1.228945E-012	1.392895E-011	1	0.000000E+000
2	40.00808272	1.392895E-011	1.228945E-012	0	0.000000E+000
2	40.00827432	1.228945E-012	1.392895E-011	1	0.000000E+000
2	40.00848003	1.392895E-011	1.228945E-012	0	0.000000E+000
2	40.00946930	1.228945E-012	1.392895E-011	1	0.000000E+000
2	40.00955463	1.392895E-011	1.228945E-012	0	0.000000E+000
2	40.01098632	1.228945E-012	1.392895E-011	1	0.000000E+000
2	40.01103105	1.392895E-011	1.228945E-012	0	0.000000E+000
2	40.01270730	1.228945E-012	1.392895E-011	1	0.000000E+000
2	40.01277841	1.392895E-011	1.228945E-012	0	0.000000E+000
2	40.01313988	1.228945E-012	1.392895E-011	1	0.000000E+000
2	40.01318043	1.392895E-011	1.228945E-012	0	0.000000E+000
2	40.01629942	1.228945E-012	1.392895E-011	1	0.000000E+000
2	40.01641670	1.392895E-011	1.228945E-012	0	0.000000E+000
2	40.01643347	1.228945E-012	1.392895E-011	1	0.000000E+000
2	40.01650187	1.392895E-011	1.228945E-012	0	0.000000E+000
2	40.01699182	1.228945E-012	1.392895E-011	1	0.000000E+000
2	40.01706030	1.392895E-011	1.228945E-012	0	0.000000E+000
2	40.01724916	1.228945E-012	1.392895E-011	1	0.000000E+000
2	40.01726329	1.392895E-011	1.228945E-012	0	0.000000E+000
2	40.04907017	1.228945E-012	1.392895E-011	1	0.000000E+000
2	40.04912991	1.392895E-011	1.228945E-012	0	0.000000E+000
2	40.04946622	1.228945E-012	1.392895E-011	1	0.000000E+000
2	40.04955439	1.392895E-011	1.228945E-012	0	0.000000E+000
2	40.04989187	1.228945E-012	1.392895E-011	1	0.000000E+000
2	40.04990663	1.392895E-011	1.228945E-012	0	0.000000E+000
2	40.05052524	1.228945E-012	1.392895E-011	1	0.000000E+000
2	40.05088720	1.392895E-011	1.228945E-012	0	0.000000E+000
2	40.06591106	1.228945E-012	1.392895E-011	1	0.000000E+000
2	40.06619841	1.392895E-011	1.228945E-012	0	0.000000E+000
2	40.06638617	1.228945E-012	1.392895E-011	1	0.000000E+000
2	40.06639967	1.392895E-011	1.228945E-012	0	0.000000E+000
2	40.06883561	1.228945E-012	1.392895E-011	1	0.000000E+000
2	40.06908610	1.392895E-011	1.228945E-012	0	0.000000E+000
2	40.07091715	1.228945E-012	1.392895E-011	1	0.000000E+000
2	40.07097861	1.392895E-011	1.228945E-012	0	0.000000E+000
2	40.07137929	1.228945E-012	1.392895E-011	1	0.000000E+000
2	40.07139484	1.392895E-011	1.228945E-012	0	0.000000E+000
2	40.07155793	1.228945E-012	1.392895E-011	1	0.000000E+000
2	40.07164187	1.392895E-011	1.228945E-012	0	0.000000E+000
2	40.07597466	1.228945E-012	1.392895E-011	1	0.000000E+000
2	40.07609524	1.392895E-011	1.228945E-012	0	0.000000E+000
2	40.07774225	1.228945E-012	1.392895E-011	1	0.000000E+000
2	40.07791123	1.392895E-011	1.228945E-012	0	0.000000E+000
2	43.35742896	1.249969E-012	1.394997E-011	1	0.000000E+000
2	43.35753189	1.394997E-011	1.249969E-012	0	0.000000E+000
2	43.35764363	1.249969E-012	1.394997E-011	1	0.000000E+000
2	43.35768766	1.394997E-011	1.249969E-012	0	0.000000E+000
2	43.35771325	1.249969E-012	1.394997E-011	1	0.000000E+000
2	43.35807016	1.394997E-011	1.249969E-012	0	0.000000E+000
2	43.35840640	1.249969E-012	1.394997E-011	1	0.000000E+000
2	43.35850438	1.394997E-011	1.249969E-012	0	0.000000E+000
2	43.35980339	1.249969E-012	1.394997E-011	1	0.000000E+000
2	43.36007156	1.394997E-011	1.249969E-012	0	0.000000E+000
2	43.36106582	1.249969E-012	1.394997E-011	1	0.000000E+000
2	43.36109687	1.394997E-011	1.249969E-012	0	0.000000E+000
2	43.36117857	1.249969E-012	1.394997E-011	1	0.000000E+000
2	43.36122680	1.394997E-011	1.249969E-012	0	0.000000E+000
2	43.36234892	1.249969E-012	1.394997E-011	1	0.000000E+000
2	43.36237216	1.394997E-011	1.249969E-012	0	0.000000E+000
2	43.36643153	1.249969E-012	1.394997E-011	1	0.000000E+000
2	43.36653420	1.394997E-011	1.249969E-012	0	0.000000E+000
2	43.36716469	1.249969E-012	1.394997E-011	1	0.000000E+000
2	43.36718890	1.394997E-011	1.249969E-012	0	0.000000E+000
2	43.36744185	1.249969E-012	1.394997E-011	1	0.000000E+000
2	43.36752941	1.394997E-011	1.249969E-012	0	0.000000E+000
2	43.36932355	1.249969E-012	1.394997E-011	1	0.000000E+000
2	43.36937125	1.394997E-011	1.249969E-012	0	0.000000E+000
2	43.37330248	1.249969E-012	1.394997E-011	1	0.000000E+000
2	43.37346371	1.394997E-011	1.249969E-012	0	0.000000E+000
2	43.37396161	1.249969E-012	1.394997E-011	1	0.000000E+000
2	43.37411231	1.394997E-011	1.249969E-012	0	0.000000E+000
2	43.37693592	1.249969E-012	1.394997E-011	1	0.000000E+000
2	43.37697747	1.394997E-011	1.249969E-012	0	0.000000E+000
2	43.37922511	1.249969E-012	1.394997E-011	1	0.000000E+000
2	43.37941595	1.394997E-011	1.249969E-012	0	0.000000E+000
2	43.38248575	1.249969E-012	1.394997E-011	1	0.000000E+000
2	43.38273269	1.394997E-011	1.249969E-012	0	0.000000E+000
2	43.38362050	1.249969E-012	1.394997E-011	1	0.000000E+000
2	43.38381587	1.394997E-011	1.249969E-012	0	0.000000E+000
2	43.38542996	1.249969E-012	1.394997E-011	1	0.000000E+000
2	43.38554902	1.394997E-011	1.249969E-012	0	0.000000E+000
2	43.38573031	1.249969E-012	1.394997E-011	1	0.000000E+000
2	43.38588905	1.394997E-011	1.249969E-012	0	0.000000E+000
2	43.38685444	1.249969E-012	1.394997E-011	1	0.000000E+000
2	43.38689985	1.394997E-011	1.249969E-012	0	0.000000E+000
2	43.38767422	1.249969E-012	1.394997E-011	1	0.000000E+000
2	43.38771592	1.394997E-011	1.249969E-012	0	0.000000E+000
2	43.38866156	1.249969E-012	1.394997E-011	1	0.000000E+000
2	43.38876603	1.394997E-011	1.249969E-012	0	0.000000E+000
2	43.39416235	1.249969E-012	1.394997E-011	1	0.000000E+000
2	43.39421360	1.394997E-011	1.249969E-012	0	0.000000E+000
2	43.39883786	1.249969E-012	1.394997E-011	1	0.000000E+000
2	43.39901447	1.394997E-011	1.249969E-012	0	0.000000E+000
2	43.40010374	1.249969E-012	1.394997E-011	1	0.000000E+000
2	43.40024568	1.394997E-011	1.249969E-012	0	0.000000E+000
2	43.40231420	1.249969E-012	1.394997E-011	1	0.000000E+000
2	43.40240104	1.394997E-011	1.249969E-012	0	0.000000E+000
2	43.40325376	1.249969E-012	1.394997E-011	1	0.000000E+000
2	43.40326850	1.394997E-011	1.249969E-012	0	0.000000E+000
2	43.40328942	1.249969E-012	1.394997E-011	1	0.000000E+000
2	43.40339515	1.394997E-011	1.249969E-012	0	0.000000E+000
2	43.40509862	1.249969E-012	1.394997E-011	1	0.000000E+000
2	43.40522135	1.394997E-011	1.249969E-012	0	0.000000E+000
2	43.40547008	1.249969E-012	1.394997E-011	1	0.000000E+000
2	43.40561732	1.394997E-011	1.249969E-012	0	0.000000E+000
2	43.40843418	1.249969E-012	1.394997E-011	1	0.000000E+000
2	43.40862711	1.394997E-011	1.249969E-012	0	0.000000E+000
2	43.41444220	1.249969E-012	1.394997E-011	1	0.000000E+000
2	43.41455763	1.394997E-011	1.249969E-012	0	0.000000E+000
2	43.41576646	1.249969E-012	1.394997E-011	1	0.000000E+000
2	43.41585939	1.394997E-011	1.249969E-012	0	0.000000E+000
2	43.41652146	1.249969E-012	1.394997E-011	1	0.000000E+000
2	43.41664313	1.394997E-011	1.249969E-012	0	0.000000E+000
2	43.41837062	1.249969E-012	1.394997E-011	1	0.000000E+000
2	43.41845027	1.394997E-011	1.249969E-012	0	0.000000E+000
2	43.41893682	1.249969E-012	1.394997E-011	1	0.000000E+000
2	43.41898562	1.394997E-011	1.249969E-012	0	0.000000E+000
2	43.41914740	1.249969E-012	1.394997E-011	1	0.000000E+000
2	43.41929660	1.394997E-011	1.249969E-012	0	0.000000E+000
2	43.42009554	1.249969E-012	1.394997E-011	1	0.000000E+000
2	43.42026904	1.394997E-011	1.249969E-012	0	0.000000E+000
2	43.42047731	1.249969E-012	1.394997E-011	1	0.000000E+000
2	43.42069212	1.394997E-011	1.249969E-012	0	0.000000E+000
2	43.42310033	1.249969E-012	1.394997E-011	1	0.000000E+000
2	43.42321811	1.394997E-011	1.249969E-012	0	0.000000E+000
2	43.42419583	1.249969E-012	1.394997E-011	1	0.000000E+000
2	43.42422774	1.394997E-011	1.249969E-012	0	0.000000E+000
2	43.42517755	1.249969E-012	1.394997E-011	1	0.000000E+000
2	43.42535373	1.394997E-011	1.249969E-012	0	0.000000E+000
2	43.42562790	1.249969E-012	1.394997E-011	1	0.000000E+000
2	43.42566722	1.394997E-011	1.249969E-012	0	0.000000E+000
2	43.43112552	1.249969E-012	1.394997E-011	1	0.000000E+000
2	43.43121941	1.394997E-011	1.249969E-012	0	0.000000E+000
2	43.43245854	1.249969E-012	1.394997E-011	1	0.000000E+000
2	43.43264837	1.394997E-011	1.249969E-012	0	0.000000E+000
2	43.43950039	1.249969E-012	1.394997E-011	1	0.000000E+000
2	43.43965371	1.394997E-011	1.249969E-012	0	0.000000E+000
2	43.44355561	1.249969E-012	1.394997E-011	1	0.000000E+000
2	43.44364262	1.394997E-011	1.249969E-012	0	0.000000E+000
2	43.44516718	1.249969E-012	1.394997E-011	1	0.000000E+000
2	43.44520289	1.394997E-011	1.249969E-012	0	0.000000E+000
2	43.45069263	1.249969E-012	1.394997E-011	1	0.000000E+000
2	43.45082097	1.394997E-011	1.249969E-012	0	0.000000E+000
2	43.45112099	1.249969E-012	1.394997E-011	1	0.000000E+000
2	43.45119257	1.394997E-011	1.249969E-012	0	0.000000E+000
2	43.45123072	1.249969E-012	1.394997E-011	1	0.000000E+000
2	43.45125282	1.394997E-011	1.249969E-012	0	0.000000E+000
2	43.45167993	1.249969E-012	1.394997E-011	1	0.000000E+000
2	43.45168856	1.394997E-011	1.249969E-012	0	0.000000E+000
2	43.45885507	1.249969E-012	1.394997E-011	1	0.000000E+000
2	43.45908578	1.394997E-011	1.249969E-012	0	0.000000E+000
2	43.45986131	1.249969E-012	1.394997E-011	1	0.000000E+000
2	43.45992553	1.394997E-011	1.249969E-012	0	0.000000E+000
2	43.46198186	1.249969E-012	1.394997E-011	1	0.000000E+000
2	43.46218449	1.394997E-011	1.249969E-012	0	0.000000E+000
2	43.46394632	1.249969E-012	1.394997E-011	1	0.000000E+000
2	43.46401285	1.394997E-011	1.249969E-012	0	0.000000E+000
2	47.88992154	1.146965E-012	1.384697E-011	1	0.000000E+000
2	47.88999843	1.384697E-011	1.146965E-012	0	0.000000E+000
2	47.89022896	1.146965E-012	1.384697E-011	1	0.000000E+000
2	47.89035354	1.384697E-011	1.146965E-012	0	0.000000E+000
2	47.89035814	1.146965E-012	1.384697E-011	1	0.000000E+000
2	47.89039676	1.384697E-011	1.146965E-012	0	0.000000E+000
2	47.89614264	1.146965E-012	1.384697E-011	1	0.000000E+000
2	47.89642580	1.384697E-011	1.146965E-012	0	0.000000E+000
2	47.89755519	1.146965E-012	1.384697E-011	1	0.000000E+000
2	47.89763986	1.384697E-011	1.146965E-012	0	0.000000E+000
2	47.89863293	1.146965E-012	1.384697E-011	1	0.000000E+000
2	47.89869764	1.384697E-011	1.146965E-012	0	0.000000E+000
2	47.89912893	1.146965E-012	1.384697E-011	1	0.000000E+000
2	47.89921548	1.384697E-011	1.146965E-012	0	0.000000E+000
2	47.90604222	1.146965E-012	1.384697E-011	1	0.000000E+000
2	47.90655326	1.384697E-011	1.146965E-012	0	0.000000E+000
2	47.92073471	1.146965E-012	1.384697E-011	1	0.000000E+000
2	47.92084252	1.384697E-011	1.146965E-012	0	0.000000E+000
2	47.92085062	1.146965E-012	1.384697E-011	1	0.000000E+000
2	47.92113836	1.384697E-011	1.146965E-012	0	0.000000E+000
2	47.92120314	1.146965E-012	1.384697E-011	1	0.000000E+000
2	47.92126046	1.384697E-011	1.146965E-012	0	0.000000E+000
2	47.92206595	1.146965E-012	1.384697E-011	1	0.000000E+000
2	47.92217665	1.384697E-011	1.146965E-012	0	0.000000E+000
2	47.92221168	1.146965E-012	1.384697E-011	1	0.000000E+000
2	47.92230379	1.384697E-011	1.146965E-012	0	0.000000E+000
2	47.92285929	1.146965E-012	1.384697E-011	1	0.000000E+000
2	47.92290563	1.384697E-011	1.146965E-012	0	0.000000E+000
2	47.92524414	1.146965E-012	1.384697E-011	1	0.000000E+000
2	47.92551615	1.384697E-011	1.146965E-012	0	0.000000E+000
2	47.92635601	1.146965E-012	1.384697E-011	1	0.000000E+000
2	47.92670174	1.384697E-011	1.146965E-012	0	0.000000E+000
2	47.92677346	1.146965E-012	1.384697E-011	1	0.000000E+000
2	47.92682190	1.384697E-011	1.146965E-012	0	0.000000E+000
2	47.93042572	1.146965E-012	1.384697E-011	1	0.000000E+000
2	47.93050341	1.384697E-011	1.146965E-012	0	0.000000E+000
2	47.93100510	1.146965E-012	1.384697E-011	1	0.000000E+000
2	47.93105309	1.384697E-011	1.146965E-012	0	0.000000E+000
2	47.93137538	1.146965E-012	1.384697E-011	1	0.000000E+000
2	47.93143838	1.384697E-011	1.146965E-012	0	0.000000E+000
2	47.93226319	1.146965E-012	1.384697E-011	1	0.000000E+000
2	47.93241227	1.384697E-011	1.146965E-012	0	0.000000E+000
2	47.93253116	1.146965E-012	1.384697E-011	1	0.000000E+000
2	47.93260817	1.384697E-011	1.146965E-012	0	0.000000E+000
2	47.93502919	1.146965E-012	1.384697E-011	1	0.000000E+000
2	47.93507871	1.384697E-011	1.146965E-012	0	0.000000E+000
2	47.93610421	1.146965E-012	1.384697E-011	1	0.000000E+000
2	47.93654276	1.384697E-011	1.146965E-012	0	0.000000E+000
2	47.93916689	1.146965E-012	1.384697E-011	1	0.000000E+000
2	47.93920711	1.384697E-011	1.146965E-012	0	0.000000E+000
2	47.94227177	1.146965E-012	1.384697E-011	1	0.000000E+000
2	47.94227823	1.384697E-011	1.146965E-012	0	0.000000E+000
2	47.94568377	1.146965E-012	1.384697E-011	1	0.000000E+000
2	47.94576357	1.384697E-011	1.146965E-012	0	0.000000E+000
2	47.94690253	1.146965E-012	1.384697E-011	1	0.000000E+000
2	47.94705086	1.384697E-011	1.146965E-012	0	0.000000E+000
2	47.95070190	1.146965E-012	1.384697E-011	1	0.000000E+000
2	47.95091745	1.384697E-011	1.146965E-012	0	0.000000E+000
2	47.95454156	1.146965E-012	1.384697E-011	1	0.000000E+000
2	47.95461533	1.384697E-011	1.146965E-012	0	0.000000E+000
2	47.95942101	1.146965E-012	1.384697E-011	1	0.000000E+000
2	47.95946775	1.384697E-011	1.146965E-012	0	0.000000E+000
2	47.95961352	1.146965E-012	1.384697E-011	1	0.000000E+000
2	47.95964374	1.384697E-011	1.146965E-012	0	0.000000E+000
2	47.95976533	1.146965E-012	1.384697E-011	1	0.000000E+000
2	47.95989411	1.384697E-011	1.146965E-012	0	0.000000E+000
2	47.96040136	1.146965E-012	1.384697E-011	1	0.000000E+000
2	47.96041223	1.384697E-011	1.146965E-012	0	0.000000E+000
2	47.96068502	1.146965E-012	1.384697E-011	1	0.000000E+000
2	47.96100005	1.384697E-011	1.146965E-012	0	0.000000E+000
2	47.97211856	1.146965E-012	1.384697E-011	1	0.000000E+000
2	47.97214048	1.384697E-011	1.146965E-012	0	0.000000E+000
2	54.03871369	1.374731E-012	1.407473E-011	1	0.000000E+000
2	54.03880258	1.407473E-011	1.374731E-012	0	0.000000E+000
2	54.03950845	1.374731E-012	1.407473E-011	1	0.000000E+000
2	54.03962085	1.407473E-011	1.374731E-012	0	0.000000E+000
2	54.04319414	1.374731E-012	1.407473E-011	1	0.000000E+000
2	54.04323569	1.407473E-011	1.374731E-012	0	0.000000E+000
2	54.04421630	1.374731E-012	1.407473E-011	1	0.000000E+000
2	54.04445500	1.407473E-011	1.374731E-012	0	0.000000E+000
2	54.04742209	1.374731E-012	1.407473E-011	1	0.000000E+000
2	54.04754049	1.407473E-011	1.374731E-012	0	0.000000E+000
2	54.04794231	1.374731E-012	1.407473E-011	1	0.000000E+000
2	54.04800867	1.407473E-011	1.374731E-012	0	0.000000E+000
2	54.05158708	1.374731E-012	1.407473E-011	1	0.000000E+000
2	54.05163563	1.407473E-011	1.374731E-012	0	0.000000E+000
2	54.05745381	1.374731E-012	1.407473E-011	1	0.000000E+000
2	54.05763372	1.407473E-011	1.374731E-012	0	0.000000E+000
2	54.05876932	1.374731E-012	1.407473E-011	1	0.000000E+000
2	54.05888130	1.407473E-011	1.374731E-012	0	0.000000E+000
2	54.06316007	1.374731E-012	1.407473E-011	1	0.000000E+000
2	54.06318586	1.407473E-011	1.374731E-012	0	0.000000E+000
2	54.06410374	1.374731E-012	1.407473E-011	1	0.000000E+000
2	54.06418464	1.407473E-011	1.374731E-012	0	0.000000E+000
2	54.06440398	1.374731E-012	1.407473E-011	1	0.000000E+000
2	54.06442966	1.407473E-011	1.374731E-012	0	0.000000E+000
2	54.06485032	1.374731E-012	1.407473E-011	1	0.000000E+000
2	54.06508148	1.407473E-011	1.374731E-012	0	0.000000E+000
2	54.06646179	1.374731E-012	1.407473E-011	1	0.000000E+000
2	54.06654366	1.407473E-011	1.374731E-012	0	0.000000E+000
2	54.06719075	1.374731E-012	1.407473E-011	1	0.000000E+000
2	54.06745693	1.407473E-011	1.374731E-012	0	0.000000E+000
2	54.06843917	1.374731E-012	1.407473E-011	1	0.000000E+000
2	54.06848278	1.407473E-011	1.374731E-012	0	0.000000E+000
2	54.07123631	1.374731E-012	1.407473E-011	1	0.000000E+000
2	54.07148102	1.407473E-011	1.374731E-012	0	0.000000E+000
2	54.07336520	1.374731E-012	1.407473E-011	1	0.000000E+000
2	54.07352775	1.407473E-011	1.374731E-012	0	0.000000E+000
2	54.07440915	1.374731E-012	1.407473E-011	1	0.000000E+000
2	54.07451528	1.407473E-011	1.374731E-012	0	0.000000E+000
2	55.48704086	1.327964E-012	1.402796E-011	1	0.000000E+000
2	55.48732523	1.402796E-011	1.327964E-012	0	0.000000E+000
2	55.48839430	1.327964E-012	1.402796E-011	1	0.000000E+000
2	55.48863723	1.402796E-011	1.327964E-012	0	0.000000E+000
2	55.48993572	1.327964E-012	1.402796E-011	1	0.000000E+000
2	55.48993765	1.402796E-011	1.327964E-012	0	0.000000E+000
2	55.49026452	1.327964E-012	1.402796E-011	1	0.000000E+000
2	55.49059805	1.402796E-011	1.327964E-012	0	0.000000E+000
2	55.49164377	1.327964E-012	1.402796E-011	1	0.000000E+000
2	55.49171847	1.402796E-011	1.327964E-012	0	0.000000E+000
2	55.49197934	1.327964E-012	1.402796E-011	1	0.000000E+000
2	55.49204230	1.402796E-011	1.327964E-012	0	0.000000E+000
2	55.49441814	1.327964E-012	1.402796E-011	1	0.000000E+000
2	55.49449080	1.402796E-011	1.327964E-012	0	0.000000E+000
2	55.51836393	1.327964E-012	1.402796E-011	1	0.000000E+000
2	55.51864177	1.402796E-011	1.327964E-012	0	0.000000E+000
2	55.51889169	1.327964E-012	1.402796E-011	1	0.000000E+000
2	55.51894530	1.402796E-011	1.327964E-012	0	0.000000E+000
2	55.51972174	1.327964E-012	1.402796E-011	1	0.000000E+000
2	55.51981294	1.402796E-011	1.327964E-012	0	0.000000E+000
2	55.52126275	1.327964E-012	1.402796E-011	1	0.000000E+000
2	55.52132728	1.402796E-011	1.327964E-012	0	0.000000E+000
2	55.52133636	1.327964E-012	1.402796E-011	1	0.000000E+000
2	55.52137833	1.402796E-011	1.327964E-012	0	0.000000E+000
2	55.52370411	1.327964E-012	1.402796E-011	1	0.000000E+000
2	55.52383028	1.402796E-011	1.327964E-012	0	0.000000E+000
2	55.52513350	1.327964E-012	1.402796E-011	1	0.000000E+000
2	55.52534842	1.402796E-011	1.327964E-012	0	0.000000E+000
2	55.52602135	1.327964E-012	1.402796E-011	1	0.000000E+000
2	55.52603638	1.402796E-011	1.327964E-012	0	0.000000E+000
2	55.52663302	1.327964E-012	1.402796E-011	1	0.000000E+000
2	55.52690244	1.402796E-011	1.327964E-012	0	0.000000E+000
2	55.52720306	1.327964E-012	1.402796E-011	1	0.000000E+000
2	55.52726038	1.402796E-011	1.327964E-012	0	0.000000E+000
2	55.52817514	1.327964E-012	1.402796E-011	1	0.000000E+000
2	55.52826559	1.402796E-011	1.327964E-012	0	0.000000E+000
2	55.52883210	1.327964E-012	1.402796E-011	1	0.000000E+000
2	55.52897376	1.402796E-011	1.327964E-012	0	0.000000E+000
2	55.52936943	1.327964E-012	1.402796E-011	1	0.000000E+000
2	55.52939179	1.402796E-011	1.327964E-012	0	0.000000E+000
2	55.52946163	1.327964E-012	1.402796E-011	1	0.000000E+000
2	55.52947643	1.402796E-011	1.327964E-012	0	0.000000E+000
2	55.53279094	1.327964E-012	1.402796E-011	1	0.000000E+000
2	55.53283172	1.402796E-011	1.327964E-012	0	0.000000E+000
2	55.53375733	1.327964E-012	1.402796E-011	1	0.000000E+000
2	55.53387700	1.402796E-011	1.327964E-012	0	0.000000E+000
2	55.53406922	1.327964E-012	1.402796E-011	1	0.000000E+000
2	55.53427850	1.402796E-011	1.327964E-012	0	0.000000E+000
2	55.53429482	1.327964E-012	1.402796E-011	1	0.000000E+000
2	55.53439294	1.402796E-011	1.327964E-012	0	0.000000E+000
2	55.53466632	1.327964E-012	1.402796E-011	1	0.000000E+000
2	55.53476590	1.402796E-011	1.327964E-012	0	0.000000E+000
2	55.53495468	1.327964E-012	1.402796E-011	1	0.000000E+000
2	55.53501219	1.402796E-011	1.327964E-012	0	0.000000E+000
2	55.53637818	1.327964E-012	1.402796E-011	1	0.000000E+000
2	55.53644041	1.402796E-011	1.327964E-012	0	0.000000E+000
2	55.54101577	1.327964E-012	1.402796E-011	1	0.000000E+000
2	55.54124991	1.402796E-011	1.327964E-012	0	0.000000E+000
2	55.54252308	1.327964E-012	1.402796E-011	1	0.000000E+000
2	55.54261156	1.402796E-011	1.327964E-012	0	0.000000E+000
2	55.54536629	1.327964E-012	1.402796E-011	1	0.000000E+000
2	55.54541815	1.402796E-011	1.327964E-012	0	0.000000E+000
2	55.54660601	1.327964E-012	1.402796E-011	1	0.000000E+000
2	55.54667751	1.402796E-011	1.327964E-012	0	0.000000E+000
2	55.55011666	1.327964E-012	1.402796E-011	1	0.000000E+000
2	55.55023158	1.402796E-011	1.327964E-012	0	0.000000E+000
2	55.55062829	1.327964E-012	1.402796E-011	1	0.000000E+000
2	55.55068431	1.402796E-011	1.327964E-012	0	0.000000E+000
2	55.55170607	1.327964E-012	1.402796E-011	1	0.000000E+000
2	55.55180723	1.402796E-011	1.327964E-012	0	0.000000E+000
2	55.55182384	1.327964E-012	1.402796E-011	1	0.000000E+000
2	55.55186985	1.402796E-011	1.327964E-012	0	0.000000E+000
2	55.55211785	1.327964E-012	1.402796E-011	1	0.000000E+000
2	55.55213524	1.402796E-011	1.327964E-012	0	0.000000E+000
2	55.55340578	1.327964E-012	1.402796E-011	1	0.000000E+000
2	55.55361309	1.402796E-011	1.327964E-012	0	0.000000E+000
2	55.55370726	1.327964E-012	1.402796E-011	1	0.000000E+000
2	55.55402430	1.402796E-011	1.327964E-012	0	0.000000E+000
2	55.55543383	1.327964E-012	1.402796E-011	1	0.000000E+000
2	55.55545550	1.402796E-011	1.327964E-012	0	0.000000E+000
2	55.55616657	1.327964E-012	1.402796E-011	1	0.000000E+000
2	55.55623113	1.402796E-011	1.327964E-012	0	0.000000E+000
2	55.55643871	1.327964E-012	1.402796E-011	1	0.000000E+000
2	55.55653019	1.402796E-011	1.327964E-012	0	0.000000E+000
2	55.55681075	1.327964E-012	1.402796E-011	1	0.000000E+000
2	55.55707936	1.402796E-011	1.327964E-012	0	0.000000E+000
2	55.55785156	1.327964E-012	1.402796E-011	1	0.000000E+000
2	55.55797979	1.402796E-011	1.327964E-012	0	0.000000E+000
2	55.55852875	1.327964E-012	1.402796E-011	1	0.000000E+000
2	55.55855162	1.402796E-011	1.327964E-012	0	0.000000E+000
2	55.56007239	1.327964E-012	1.402796E-011	1	0.000000E+000
2	55.56027121	1.402796E-011	1.327964E-012	0	0.000000E+000
2	55.56093775	1.327964E-012	1.402796E-011	1	0.000000E+000
2	55.56113342	1.402796E-011	1.327964E-012	0	0.000000E+000
2	55.56255951	1.327964E-012	1.402796E-011	1	0.000000E+000
2	55.56268459	1.402796E-011	1.327964E-012	0	0.000000E+000
2	55.56314695	1.327964E-012	1.402796E-011	1	0.000000E+000
2	55.56320341	1.402796E-011	1.327964E-012	0	0.000000E+000
2	55.56325608	1.327964E-012	1.402796E-011	1	0.000000E+000
2	55.56339088	1.402796E-011	1.327964E-012	0	0.000000E+000
2	68.20097429	1.350313E-012	1.405031E-011	1	0.000000E+000
2	68.20100319	1.405031E-011	1.350313E-012	0	0.000000E+000
2	68.20114868	1.350313E-012	1.405031E-011	1	0.000000E+000
2	68.20124279	1.405031E-011	1.350313E-012	0	0.000000E+000
2	68.20287107	1.350313E-012	1.405031E-011	1	0.000000E+000
2	68.20289156	1.405031E-011	1.350313E-012	0	0.000000E+000
2	68.20307038	1.350313E-012	1.405031E-011	1	0.000000E+000
2	68.20311056	1.405031E-011	1.350313E-012	0	0.000000E+000
2	68.20445057	1.350313E-012	1.405031E-011	1	0.000000E+000
2	68.20453998	1.405031E-011	1.350313E-012	0	0.000000E+000
2	68.20461392	1.350313E-012	1.405031E-011	1	0.000000E+000
2	68.20469551	1.405031E-011	1.350313E-012	0	0.000000E+000
2	68.20795405	1.350313E-012	1.405031E-011	1	0.000000E+000
2	68.20805631	1.405031E-011	1.350313E-012	0	0.000000E+000
2	68.21469151	1.350313E-012	1.405031E-011	1	0.000000E+000
2	68.21477491	1.405031E-011	1.350313E-012	0	0.000000E+000
2	68.21652098	1.350313E-012	1.405031E-011	1	0.000000E+000
2	68.21656463	1.405031E-011	1.350313E-012	0	0.000000E+000
2	68.21682732	1.350313E-012	1.405031E-011	1	0.000000E+000
2	68.21696611	1.405031E-011	1.350313E-012	0	0.000000E+000
2	68.21878569	1.350313E-012	1.405031E-011	1	0.000000E+000
2	68.21885395	1.405031E-011	1.350313E-012	0	0.000000E+000
2	68.21919211	1.350313E-012	1.405031E-011	1	0.000000E+000
2	68.21924759	1.405031E-011	1.350313E-012	0	0.000000E+000
2	68.22024604	1.350313E-012	1.405031E-011	1	0.000000E+000
2	68.22042580	1.405031E-011	1.350313E-012	0	0.000000E+000
2	68.22151640	1.350313E-012	1.405031E-011	1	0.000000E+000
2	68.22156826	1.405031E-011	1.350313E-012	0	0.000000E+000
2	68.22189040	1.350313E-012	1.405031E-011	1	0.000000E+000
2	68.22200860	1.405031E-011	1.350313E-012	0	0.000000E+000
2	68.22205969	1.350313E-012	1.405031E-011	1	0.000000E+000
2	68.22207279	1.405031E-011	1.350313E-012	0	0.000000E+000
2	68.22236419	1.350313E-012	1.405031E-011	1	0.000000E+000
2	68.22249970	1.405031E-011	1.350313E-012	0	0.000000E+000
2	68.22338125	1.350313E-012	1.405031E-011	1	0.000000E+000
2	68.22341485	1.405031E-011	1.350313E-012	0	0.000000E+000
2	68.22350758	1.350313E-012	1.405031E-011	1	0.000000E+000
2	68.22355707	1.405031E-011	1.350313E-012	0	0.000000E+000
2	68.22864006	1.350313E-012	1.405031E-011	1	0.000000E+000
2	68.22871502	1.405031E-011	1.350313E-012	0	0.000000E+000
2	68.24452336	1.350313E-012	1.405031E-011	1	0.000000E+000
2	68.24456919	1.405031E-011	1.350313E-012	0	0.000000E+000
2	68.24762851	1.350313E-012	1.405031E-011	1	0.000000E+000
2	68.24776001	1.405031E-011	1.350313E-012	0	0.000000E+000
2	68.24877617	1.350313E-012	1.405031E-011	1	0.000000E+000
2	68.24886100	1.405031E-011	1.350313E-012	0	0.000000E+000
2	68.25167881	1.350313E-012	1.405031E-011	1	0.000000E+000
2	68.25169818	1.405031E-011	1.350313E-012	0	0.000000E+000
2	68.25259296	1.350313E-012	1.405031E-011	1	0.000000E+000
2	68.25266165	1.405031E-011	1.350313E-012	0	0.000000E+000
2	68.25476971	1.350313E-012	1.405031E-011	1	0.000000E+000
2	68.25484907	1.405031E-011	1.350313E-012	0	0.000000E+000
2	68.25643421	1.350313E-012	1.405031E-011	1	0.000000E+000
2	68.25645322	1.405031E-011	1.350313E-012	0	0.000000E+000
2	68.25673683	1.350313E-012	1.405031E-011	1	0.000000E+000
2	68.25678943	1.405031E-011	1.350313E-012	0	0.000000E+000
2	68.25999717	1.350313E-012	1.405031E-011	1	0.000000E+000
2	68.26012975	1.405031E-011	1.350313E-012	0	0.000000E+000
2	68.26167120	1.350313E-012	1.405031E-011	1	0.000000E+000
2	68.26179657	1.405031E-011	1.350313E-012	0	0.000000E+000
2	68.26209522	1.350313E-012	1.405031E-011	1	0.000000E+000
2	68.26223931	1.405031E-011	1.350313E-012	0	0.000000E+000
2	68.26677676	1.350313E-012	1.405031E-011	1	0.000000E+000
2	68.26695920	1.405031E-011	1.350313E-012	0	0.000000E+000
2	68.26766755	1.350313E-012	1.405031E-011	1	0.000000E+000
2	68.26774316	1.405031E-011	1.350313E-012	0	0.000000E+000
2	68.26829267	1.350313E-012	1.405031E-011	1	0.000000E+000
2	68.26836104	1.405031E-011	1.350313E-012	0	0.000000E+000
2	68.27683669	1.350313E-012	1.405031E-011	1	0.000000E+000
2	68.27693911	1.405031E-011	1.350313E-012	0	0.000000E+000
2	68.27727660	1.350313E-012	1.405031E-011	1	0.000000E+000
2	68.27735560	1.405031E-011	1.350313E-012	0	0.000000E+000
2	68.27759576	1.350313E-012	1.405031E-011	1	0.000000E+000
2	68.27763721	1.405031E-011	1.350313E-012	0	0.000000E+000
2	68.27775233	1.350313E-012	1.405031E-011	1	0.000000E+000
2	68.27791754	1.405031E-011	1.350313E-012	0	0.000000E+000
2	68.27904435	1.350313E-012	1.405031E-011	1	0.000000E+000
2	68.27911652	1.405031E-011	1.350313E-012	0	0.000000E+000
2	68.28207262	1.350313E-012	1.405031E-011	1	0.000000E+000
2	68.28214003	1.405031E-011	1.350313E-012	0	0.000000E+000
2	68.37857766	1.531188E-012	1.423119E-011	1	0.000000E+000
2	68.37880630	1.423119E-011	1.531188E-012	0	0.000000E+000
2	68.38334603	1.531188E-012	1.423119E-011	1	0.000000E+000
2	68.38352038	1.423119E-011	1.531188E-012	0	0.000000E+000
2	68.38606431	1.531188E-012	1.423119E-011	1	0.000000E+000
2	68.38626868	1.423119E-011	1.531188E-012	0	0.000000E+000
2	68.39078060	1.531188E-012	1.423119E-011	1	0.000000E+000
2	68.39082112	1.423119E-011	1.531188E-012	0	0.000000E+000
2	68.39146431	1.531188E-012	1.423119E-011	1	0.000000E+000
2	68.39147665	1.423119E-011	1.531188E-012	0	0.000000E+000
2	68.39225385	1.531188E-012	1.423119E-011	1	0.000000E+000
2	68.39236765	1.423119E-011	1.531188E-012	0	0.000000E+000
2	68.39237053	1.531188E-012	1.423119E-011	1	0.000000E+000
2	68.39248875	1.423119E-011	1.531188E-012	0	0.000000E+000
2	68.39302829	1.531188E-012	1.423119E-011	1	0.000000E+000
2	68.39324000	1.423119E-011	1.531188E-012	0	0.000000E+000
2	68.39973179	1.531188E-012	1.423119E-011	1	0.000000E+000
2	68.39975636	1.423119E-011	1.531188E-012	0	0.000000E+000
2	68.39999033	1.531188E-012	1.423119E-011	1	0.000000E+000
2	68.40008331	1.423119E-011	1.531188E-012	0	0.000000E+000
2	68.40039093	1.531188E-012	1.423119E-011	1	0.000000E+000
2	68.40041529	1.423119E-011	1.531188E-012	0	0.000000E+000
2	68.40225686	1.531188E-012	1.423119E-011	1	0.000000E+000
2	68.40265179	1.423119E-011	1.531188E-012	0	0.000000E+000
2	68.78808249	1.156693E-012	1.385669E-011	1	0.000000E+000
2	68.78809475	1.385669E-011	1.156693E-012	0	0.000000E+000
2	68.78858927	1.156693E-012	1.385669E-011	1	0.000000E+000
2	68.78879596	1.385669E-011	1.156693E-012	0	0.000000E+000
2	68.78977373	1.156693E-012	1.385669E-011	1	0.000000E+000
2	68.78978602	1.385669E-011	1.156693E-012	0	0.000000E+000
2	68.78979680	1.156693E-012	1.385669E-011	1	0.000000E+000
2	68.78983318	1.385669E-011	1.156693E-012	0	0.000000E+000
2	68.79039307	1.156693E-012	1.385669E-011	1	0.000000E+000
2	68.79048452	1.385669E-011	1.156693E-012	0	0.000000E+000
2	68.79193676	1.156693E-012	1.385669E-011	1	0.000000E+000
2	68.79197969	1.385669E-011	1.156693E-012	0	0.000000E+000
2	68.79304730	1.156693E-012	1.385669E-011	1	0.000000E+000
2	68.79308166	1.385669E-011	1.156693E-012	0	0.000000E+000
2	68.79500819	1.156693E-012	1.385669E-011	1	0.000000E+000
2	68.79508776	1.385669E-011	1.156693E-012	0	0.000000E+000
2	68.79932329	1.156693E-012	1.385669E-011	1	0.000000E+000
2	68.79946939	1.385669E-011	1.156693E-012	0	0.000000E+000
2	68.80445416	1.156693E-012	1.385669E-011	1	0.000000E+000
2	68.80457934	1.385669E-011	1.156693E-012	0	0.000000E+000
2	68.80469697	1.156693E-012	1.385669E-011	1	0.000000E+000
2	68.80479885	1.385669E-011	1.156693E-012	0	0.000000E+000
2	68.80671758	1.156693E-012	1.385669E-011	1	0.000000E+000
2	68.80677341	1.385669E-011	1.156693E-012	0	0.000000E+000
2	68.80710761	1.156693E-012	1.385669E-011	1	0.000000E+000
2	68.80712409	1.385669E-011	1.156693E-012	0	0.000000E+000
2	68.80753020	1.156693E-012	1.385669E-011	1	0.000000E+000
2	68.80757076	1.385669E-011	1.156693E-012	0	0.000000E+000
2	68.80876412	1.156693E-012	1.385669E-011	1	0.000000E+000
2	68.80880102	1.385669E-011	1.156693E-012	0	0.000000E+000
2	68.81074916	1.156693E-012	1.385669E-011	1	0.000000E+000
2	68.81087670	1.385669E-011	1.156693E-012	0	0.000000E+000
2	68.81296894	1.156693E-012	1.385669E-011	1	0.000000E+000
2	68.81306662	1.385669E-011	1.156693E-012	0	0.000000E+000
2	68.81310588	1.156693E-012	1.385669E-011	1	0.000000E+000
2	68.81331638	1.385669E-011	1.156693E-012	0	0.000000E+000
2	68.81676634	1.156693E-012	1.385669E-011	1	0.000000E+000
2	68.81705390	1.385669E-011	1.156693E-012	0	0.000000E+000
2	68.81961499	1.156693E-012	1.385669E-011	1	0.000000E+000
2	68.81968592	1.385669E-011	1.156693E-012	0	0.000000E+000
2	68.82008254	1.156693E-012	1.385669E-011	1	0.000000E+000
2	68.82026410	1.385669E-011	1.156693E-012	0	0.000000E+000
2	68.82203790	1.156693E-012	1.385669E-011	1	0.000000E+000
2	68.82213099	1.385669E-011	1.156693E-012	0	0.000000E+000
2	68.82526312	1.156693E-012	1.385669E-011	1	0.000000E+000
2	68.82534141	1.385669E-011	1.156693E-012	0	0.000000E+000
2	68.82806174	1.156693E-012	1.385669E-011	1	0.000000E+000
2	68.82824037	1.385669E-011	1.156693E-012	0	0.000000E+000
2	68.82993836	1.156693E-012	1.385669E-011	1	0.000000E+000
2	68.83021136	1.385669E-011	1.156693E-012	0	0.000000E+000
2	68.83110908	1.156693E-012	1.385669E-011	1	0.000000E+000
2	68.83113378	1.385669E-011	1.156693E-012	0	0.000000E+000
2	68.83140429	1.156693E-012	1.385669E-011	1	0.000000E+000
2	68.83154607	1.385669E-011	1.156693E-012	0	0.000000E+000
2	68.83359549	1.156693E-012	1.385669E-011	1	0.000000E+000
2	68.83364201	1.385669E-011	1.156693E-012	0	0.000000E+000
2	68.83397027	1.156693E-012	1.385669E-011	1	0.000000E+000
2	68.83398942	1.385669E-011	1.156693E-012	0	0.000000E+000
2	68.83416374	1.156693E-012	1.385669E-011	1	0.000000E+000
2	68.83427889	1.385669E-011	1.156693E-012	0	0.000000E+000
2	68.83454406	1.156693E-012	1.385669E-011	1	0.000000E+000
2	68.83460304	1.385669E-011	1.156693E-012	0	0.000000E+000
2	68.83630933	1.156693E-012	1.385669E-011	1	0.000000E+000
2	68.83640850	1.385669E-011	1.156693E-012	0	0.000000E+000
2	68.84052282	1.156693E-012	1.385669E-011	1	0.000000E+000
2	68.84055249	1.385669E-011	1.156693E-012	0	0.000000E+000
2	68.84115620	1.156693E-012	1.385669E-011	1	0.000000E+000
2	68.84122483	1.385669E-011	1.156693E-012	0	0.000000E+000
2	68.84492927	1.156693E-012	1.385669E-011	1	0.000000E+000
2	68.84500228	1.385669E-011	1.156693E-012	0	0.000000E+000
2	68.87549821	1.156693E-012	1.385669E-011	1	0.000000E+000
2	68.87551602	1.385669E-011	1.156693E-012	0	0.000000E+000
2	68.87740046	1.156693E-012	1.385669E-011	1	0.000000E+000
2	68.87750254	1.385669E-011	1.156693E-012	0	0.000000E+000
2	68.87813303	1.156693E-012	1.385669E-011	1	0.000000E+000
2	68.87815388	1.385669E-011	1.156693E-012	0	0.000000E+000
2	68.88097676	1.156693E-012	1.385669E-011	1	0.000000E+000
2	68.88117365	1.385669E-011	1.156693E-012	0	0.000000E+000
2	68.88119952	1.156693E-012	1.385669E-011	1	0.000000E+000
2	68.88121039	1.385669E-011	1.156693E-012	0	0.000000E+000
2	68.88145909	1.156693E-012	1.385669E-011	1	0.000000E+000
2	68.88146623	1.385669E-011	1.156693E-012	0	0.000000E+000
2	68.88255866	1.156693E-012	1.385669E-011	1	0.000000E+000
2	68.88265633	1.385669E-011	1.156693E-012	0	0.000000E+000
2	68.88269158	1.156693E-012	1.385669E-011	1	0.000000E+000
2	68.88282720	1.385669E-011	1.156693E-012	0	0.000000E+000
2	68.88344656	1.156693E-012	1.385669E-011	1	0.000000E+000
2	68.88350577	1.385669E-011	1.156693E-012	0	0.000000E+000
2	68.88408700	1.156693E-012	1.385669E-011	1	0.000000E+000
2	68.88414128	1.385669E-011	1.156693E-012	0	0.000000E+000
2	68.88418232	1.156693E-012	1.385669E-011	1	0.000000E+000
2	68.88434539	1.385669E-011	1.156693E-012	0	0.000000E+000
2	68.88599420	1.156693E-012	1.385669E-011	1	0.000000E+000
2	68.88604539	1.385669E-011	1.156693E-012	0	0.000000E+000
2	68.88649841	1.156693E-012	1.385669E-011	1	0.000000E+000
2	68.88654292	1.385669E-011	1.156693E-012	0	0.000000E+000
2	68.88749415	1.156693E-012	1.385669E-011	1	0.000000E+000
2	68.88759364	1.385669E-011	1.156693E-012	0	0.000000E+000
2	68.88818608	1.156693E-012	1.385669E-011	1	0.000000E+000
2	68.88826321	1.385669E-011	1.156693E-012	0	0.000000E+000
2	68.88973271	1.156693E-012	1.385669E-011	1	0.000000E+000
2	68.88981292	1.385669E-011	1.156693E-012	0	0.000000E+000
2	68.89797328	1.156693E-012	1.385669E-011	1	0.000000E+000
2	68.89805733	1.385669E-011	1.156693E-012	0	0.000000E+000
2	68.89912974	1.156693E-012	1.385669E-011	1	0.000000E+000
2	68.89919854	1.385669E-011	1.156693E-012	0	0.000000E+000
2	68.89963200	1.156693E-012	1.385669E-011	1	0.000000E+000
2	68.89966736	1.385669E-011	1.156693E-012	0	0.000000E+000
2	68.90155802	1.156693E-012	1.385669E-011	1	0.000000E+000
2	68.90170800	1.385669E-011	1.156693E-012	0	0.000000E+000
2	68.90339879	1.156693E-012	1.385669E-011	1	0.000000E+000
2	68.90342825	1.385669E-011	1.156693E-012	0	0.000000E+000
2	68.90374481	1.156693E-012	1.385669E-011	1	0.000000E+000
2	68.90380497	1.385669E-011	1.156693E-012	0	0.000000E+000
2	68.90721512	1.156693E-012	1.385669E-011	1	0.000000E+000
2	68.90731865	1.385669E-011	1.156693E-012	0	0.000000E+000
2	68.90903235	1.156693E-012	1.385669E-011	1	0.000000E+000
2	68.90905211	1.385669E-011	1.156693E-012	0	0.000000E+000
2	68.90959486	1.156693E-012	1.385669E-011	1	0.000000E+000
2	68.90965924	1.385669E-011	1.156693E-012	0	0.000000E+000
2	68.91001385	1.156693E-012	1.385669E-011	1	0.000000E+000
2	68.91005139	1.385669E-011	1.156693E-012	0	0.000000E+000
2	68.91098764	1.156693E-012	1.385669E-011	1	0.000000E+000
2	68.91102014	1.385669E-011	1.156693E-012	0	0.000000E+000
2	68.91189415	1.156693E-012	1.385669E-011	1	0.000000E+000
2	68.91224921	1.385669E-011	1.156693E-012	0	0.000000E+000
2	68.91432919	1.156693E-012	1.385669E-011	1	0.000000E+000
2	68.91436445	1.385669E-011	1.156693E-012	0	0.000000E+000
2	68.91515819	1.156693E-012	1.385669E-011	1	0.000000E+000
2	68.91520770	1.385669E-011	1.156693E-012	0	0.000000E+000
2	68.91564930	1.156693E-012	1.385669E-011	1	0.000000E+000
2	68.91578382	1.385669E-011	1.156693E-012	0	0.000000E+000
2	68.91582825	1.156693E-012	1.385669E-011	1	0.000000E+000
2	68.91593496	1.385669E-011	1.156693E-012	0	0.000000E+000
2	68.91619176	1.156693E-012	1.385669E-011	1	0.000000E+000
2	68.91627794	1.385669E-011	1.156693E-012	0	0.000000E+000
2	68.91863234	1.156693E-012	1.385669E-011	1	0.000000E+000
2	68.91867239	1.385669E-011	1.156693E-012	0	0.000000E+000
2	69.21838248	1.091732E-012	1.379173E-011	1	0.000000E+000
2	69.21880740	1.379173E-011	1.091732E-012	0	0.000000E+000
2	69.21907046	1.091732E-012	1.379173E-011	1	0.000000E+000
2	69.21920041	1.379173E-011	1.091732E-012	0	0.000000E+000
2	69.22810696	1.091732E-012	1.379173E-011	1	0.000000E+000
2	69.22829600	1.379173E-011	1.091732E-012	0	0.000000E+000
2	69.22830518	1.091732E-012	1.379173E-011	1	0.000000E+000
2	69.22834344	1.379173E-011	1.091732E-012	0	0.000000E+000
2	69.22876099	1.091732E-012	1.379173E-011	1	0.000000E+000
2	69.22877649	1.379173E-011	1.091732E-012	0	0.000000E+000
2	69.22932225	1.091732E-012	1.379173E-011	1	0.000000E+000
2	69.22937503	1.379173E-011	1.091732E-012	0	0.000000E+000
2	69.23004824	1.091732E-012	1.379173E-011	1	0.000000E+000
2	69.23009405	1.379173E-011	1.091732E-012	0	0.000000E+000
2	69.24276728	1.091732E-012	1.379173E-011	1	0.000000E+000
2	69.24287817	1.379173E-011	1.091732E-012	0	0.000000E+000
2	69.24313038	1.091732E-012	1.379173E-011	1	0.000000E+000
2	69.24321809	1.379173E-011	1.091732E-012	0	0.000000E+000
2	69.28870539	1.091732E-012	1.379173E-011	1	0.000000E+000
2	69.28892920	1.379173E-011	1.091732E-012	0	0.000000E+000
2	69.29012078	1.091732E-012	1.379173E-011	1	0.000000E+000
2	69.29016261	1.379173E-011	1.091732E-012	0	0.000000E+000
2	69.29024736	1.091732E-012	1.379173E-011	1	0.000000E+000
2	69.29025816	1.379173E-011	1.091732E-012	0	0.000000E+000
2	69.29532688	1.091732E-012	1.379173E-011	1	0.000000E+000
2	69.29534693	1.379173E-011	1.091732E-012	0	0.000000E+000
2	69.29786708	1.091732E-012	1.379173E-011	1	0.000000E+000
2	69.29788662	1.379173E-011	1.091732E-012	0	0.000000E+000
2	69.29913047	1.091732E-012	1.379173E-011	1	0.000000E+000
2	69.29921681	1.379173E-011	1.091732E-012	0	0.000000E+000
2	69.30045002	1.091732E-012	1.379173E-011	1	0.000000E+000
2	69.30049152	1.379173E-011	1.091732E-012	0	0.000000E+000
2	69.30054055	1.091732E-012	1.379173E-011	1	0.000000E+000
2	69.30057639	1.379173E-011	1.091732E-012	0	0.000000E+000
2	69.30345806	1.091732E-012	1.379173E-011	1	0.000000E+000
2	69.30349597	1.379173E-011	1.091732E-012	0	0.000000E+000
2	69.30408446	1.091732E-012	1.379173E-011	1	0.000000E+000
2	69.30415738	1.379173E-011	1.091732E-012	0	0.000000E+000
2	69.30427373	1.091732E-012	1.379173E-011	1	0.000000E+000
2	69.30429328	1.379173E-011	1.091732E-012	0	0.000000E+000
2	69.30525144	1.091732E-012	1.379173E-011	1	0.000000E+000
2	69.30531755	1.379173E-011	1.091732E-012	0	0.000000E+000
2	69.30749964	1.091732E-012	1.379173E-011	1	0.000000E+000
2	69.30756487	1.379173E-011	1.091732E-012	0	0.000000E+000
2	69.30849981	1.091732E-012	1.379173E-011	1	0.000000E+000
2	69.30866403	1.379173E-011	1.091732E-012	0	0.000000E+000
2	69.30896121	1.091732E-012	1.379173E-011	1	0.000000E+000
2	69.30920666	1.379173E-011	1.091732E-012	0	0.000000E+000
2	69.31128806	1.091732E-012	1.379173E-011	1	0.000000E+000
2	69.31133036	1.379173E-011	1.091732E-012	0	0.000000E+000
2	69.31428274	1.091732E-012	1.379173E-011	1	0.000000E+000
2	69.31438952	1.379173E-011	1.091732E-012	0	0.000000E+000
2	69.31522840	1.091732E-012	1.379173E-011	1	0.000000E+000
2	69.31527251	1.379173E-011	1.091732E-012	0	0.000000E+000
2	69.31850099	1.091732E-012	1.379173E-011	1	0.000000E+000
2	69.31861210	1.379173E-011	1.091732E-012	0	0.000000E+000
2	69.31933579	1.091732E-012	1.379173E-011	1	0.000000E+000
2	69.31944551	1.379173E-011	1.091732E-012	0	0.000000E+000
2	69.32076970	1.091732E-012	1.379173E-011	1	0.000000E+000
2	69.32087829	1.379173E-011	1.091732E-012	0	0.000000E+000
2	69.32258466	1.091732E-012	1.379173E-011	1	0.000000E+000
2	69.32270306	1.379173E-011	1.091732E-012	0	0.000000E+000
2	69.32554393	1.091732E-012	1.379173E-011	1	0.000000E+000
2	69.32567383	1.379173E-011	1.091732E-012	0	0.000000E+000
2	69.32638982	1.091732E-012	1.379173E-011	1	0.000000E+000
2	69.32648025	1.379173E-011	1.091732E-012	0	0.000000E+000
2	69.32668747	1.091732E-012	1.379173E-011	1	0.000000E+000
2	69.32700237	1.379173E-011	1.091732E-012	0	0.000000E+000
2	69.33000296	1.091732E-012	1.379173E-011	1	0.000000E+000
2	69.33024927	1.379173E-011	1.091732E-012	0	0.000000E+000
2	69.33691414	1.091732E-012	1.379173E-011	1	0.000000E+000
2	69.33695530	1.379173E-011	1.091732E-012	0	0.000000E+000
2	69.33769414	1.091732E-012	1.379173E-011	1	0.000000E+000
2	69.33782769	1.379173E-011	1.091732E-012	0	0.000000E+000
2	69.33799233	1.091732E-012	1.379173E-011	1	0.000000E+000
2	69.33822121	1.379173E-011	1.091732E-012	0	0.000000E+000
2	69.33830926	1.091732E-012	1.379173E-011	1	0.000000E+000
2	69.33848146	1.379173E-011	1.091732E-012	0	0.000000E+000
2	69.33999103	1.091732E-012	1.379173E-011	1	0.000000E+000
2	69.34000768	1.379173E-011	1.091732E-012	0	0.000000E+000
2	69.34162179	1.091732E-012	1.379173E-011	1	0.000000E+000
2	69.34167309	1.379173E-011	1.091732E-012	0	0.000000E+000
2	69.34408404	1.091732E-012	1.379173E-011	1	0.000000E+000
2	69.34419510	1.379173E-011	1.091732E-012	0	0.000000E+000
2	69.34535192	1.091732E-012	1.379173E-011	1	0.000000E+000
2	69.34540108	1.379173E-011	1.091732E-012	0	0.000000E+000
2	69.34961211	1.091732E-012	1.379173E-011	1	0.000000E+000
2	69.34980484	1.379173E-011	1.091732E-012	0	0.000000E+000
2	69.35138947	1.091732E-012	1.379173E-011	1	0.000000E+000
2	69.35152296	1.379173E-011	1.091732E-012	0	0.000000E+000
2	69.35273448	1.091732E-012	1.379173E-011	1	0.000000E+000
2	69.35294122	1.379173E-011	1.091732E-012	0	0.000000E+000
2	69.35345244	1.091732E-012	1.379173E-011	1	0.000000E+000
2	69.35348476	1.379173E-011	1.091732E-012	0	0.000000E+000
2	69.35727053	1.091732E-012	1.379173E-011	1	0.000000E+000
2	69.35732334	1.379173E-011	1.091732E-012	0	0.000000E+000
2	69.35850851	1.091732E-012	1.379173E-011	1	0.000000E+000
2	69.35858913	1.379173E-011	1.091732E-012	0	0.000000E+000
2	69.35864812	1.091732E-012	1.379173E-011	1	0.000000E+000
2	69.35868056	1.379173E-011	1.091732E-012	0	0.000000E+000
2	69.36021671	1.091732E-012	1.379173E-011	1	0.000000E+000
2	69.36025345	1.379173E-011	1.091732E-012	0	0.000000E+000
2	69.36035501	1.091732E-012	1.379173E-011	1	0.000000E+000
2	69.36044214	1.379173E-011	1.091732E-012	0	0.000000E+000
2	69.36115536	1.091732E-012	1.379173E-011	1	0.000000E+000
2	69.36118340	1.379173E-011	1.091732E-012	0	0.000000E+000
2	69.36535527	1.091732E-012	1.379173E-011	1	0.000000E+000
2	69.36545647	1.379173E-011	1.091732E-012	0	0.000000E+000
2	69.36706978	1.091732E-012	1.379173E-011	1	0.000000E+000
2	69.36714928	1.379173E-011	1.091732E-012	0	0.000000E+000
2	69.36782909	1.091732E-012	1.379173E-011	1	0.000000E+000
2	69.36785300	1.379173E-011	1.091732E-012	0	0.000000E+000
2	69.36788679	1.091732E-012	1.379173E-011	1	0.000000E+000
2	69.36791846	1.379173E-011	1.091732E-012	0	0.000000E+000
2	69.36839501	1.091732E-012	1.379173E-011	1	0.000000E+000
2	69.36843715	1.379173E-011	1.091732E-012	0	0.000000E+000
2	69.36872967	1.091732E-012	1.379173E-011	1	0.000000E+000
2	69.36876852	1.379173E-011	1.091732E-012	0	0.000000E+000
2	69.36962458	1.091732E-012	1.379173E-011	1	0.000000E+000
2	69.36969454	1.379173E-011	1.091732E-012	0	0.000000E+000
2	69.37130932	1.091732E-012	1.379173E-011	1	0.000000E+000
2	69.37145030	1.379173E-011	1.091732E-012	0	0.000000E+000
2	69.37464390	1.091732E-012	1.379173E-011	1	0.000000E+000
2	69.37469287	1.379173E-011	1.091732E-012	0	0.000000E+000
2	69.37718264	1.091732E-012	1.379173E-011	1	0.000000E+000
2	69.37722725	1.379173E-011	1.091732E-012	0	0.000000E+000
2	69.37738582	1.091732E-012	1.379173E-011	1	0.000000E+000
2	69.37750399	1.379173E-011	1.091732E-012	0	0.000000E+000
2	69.37833701	1.091732E-012	1.379173E-011	1	0.000000E+000
2	69.37839209	1.379173E-011	1.091732E-012	0	0.000000E+000
2	69.38207850	1.091732E-012	1.379173E-011	1	0.000000E+000
2	69.38217411	1.379173E-011	1.091732E-012	0	0.000000E+000
2	69.38520350	1.091732E-012	1.379173E-011	1	0.000000E+000
2	69.38529649	1.379173E-011	1.091732E-012	0	0.000000E+000
2	69.38585820	1.091732E-012	1.379173E-011	1	0.000000E+000
2	69.38594312	1.379173E-011	1.091732E-012	0	0.000000E+000
2	69.39165414	1.091732E-012	1.379173E-011	1	0.000000E+000
2	69.39182754	1.379173E-011	1.091732E-012	0	0.000000E+000
2	69.39221603	1.091732E-012	1.379173E-011	1	0.000000E+000
2	69.39228692	1.379173E-011	1.091732E-012	0	0.000000E+000
2	69.39234938	1.091732E-012	1.379173E-011	1	0.000000E+000
2	69.39273038	1.379173E-011	1.091732E-012	0	0.000000E+000
2	69.39330712	1.091732E-012	1.379173E-011	1	0.000000E+000
2	69.39341602	1.379173E-011	1.091732E-012	0	0.000000E+000
2	69.39587091	1.091732E-012	1.379173E-011	1	0.000000E+000
2	69.39591586	1.379173E-011	1.091732E-012	0	0.000000E+000
2	69.39786235	1.091732E-012	1.379173E-011	1	0.000000E+000
2	69.39800349	1.379173E-011	1.091732E-012	0	0.000000E+000
2	69.40451492	1.091732E-012	1.379173E-011	1	0.000000E+000
2	69.40455465	1.379173E-011	1.091732E-012	0	0.000000E+000
2	69.40464500	1.091732E-012	1.379173E-011	1	0.000000E+000
2	69.40471892	1.379173E-011	1.091732E-012	0	0.000000E+000
2	69.40586413	1.091732E-012	1.379173E-011	1	0.000000E+000
2	69.40594438	1.379173E-011	1.091732E-012	0	0.000000E+000
2	69.40597469	1.091732E-012	1.379173E-011	1	0.000000E+000
2	69.40604805	1.379173E-011	1.091732E-012	0	0.000000E+000
2	69.40628726	1.091732E-012	1.379173E-011	1	0.000000E+000
2	69.40632067	1.379173E-011	1.091732E-012	0	0.000000E+000
2	69.40834555	1.091732E-012	1.379173E-011	1	0.000000E+000
2	69.40837559	1.379173E-011	1.091732E-012	0	0.000000E+000
2	69.41037392	1.091732E-012	1.379173E-011	1	0.000000E+000
2	69.41053420	1.379173E-011	1.091732E-012	0	0.000000E+000
2	69.41069940	1.091732E-012	1.379173E-011	1	0.000000E+000
2	69.41080772	1.379173E-011	1.091732E-012	0	0.000000E+000
2	69.41223775	1.091732E-012	1.379173E-011	1	0.000000E+000
2	69.41233288	1.379173E-011	1.091732E-012	0	0.000000E+000
2	69.41332325	1.091732E-012	1.379173E-011	1	0.000000E+000
2	69.41333540	1.379173E-011	1.091732E-012	0	0.000000E+000
2	69.41428313	1.091732E-012	1.379173E-011	1	0.000000E+000
2	69.41435505	1.379173E-011	1.091732E-012	0	0.000000E+000
2	69.41437248	1.091732E-012	1.379173E-011	1	0.000000E+000
2	69.41451425	1.379173E-011	1.091732E-012	0	0.000000E+000
2	69.41606451	1.091732E-012	1.379173E-011	1	0.000000E+000
2	69.41618539	1.379173E-011	1.091732E-012	0	0.000000E+000
2	69.41655418	1.091732E-012	1.379173E-011	1	0.000000E+000
2	69.41679266	1.379173E-011	1.091732E-012	0	0.000000E+000
2	69.41681463	1.091732E-012	1.379173E-011	1	0.000000E+000
2	69.41684415	1.379173E-011	1.091732E-012	0	0.000000E+000
2	69.42002410	1.091732E-012	1.379173E-011	1	0.000000E+000
2	69.42032798	1.379173E-011	1.091732E-012	0	0.000000E+000
2	69.42178694	1.091732E-012	1.379173E-011	1	0.000000E+000
2	69.42182333	1.379173E-011	1.091732E-012	0	0.000000E+000
2	69.42261821	1.091732E-012	1.379173E-011	1	0.000000E+000
2	69.42283411	1.379173E-011	1.091732E-012	0	0.000000E+000
2	69.42901869	1.091732E-012	1.379173E-011	1	0.000000E+000
2	69.42911366	1.379173E-011	1.091732E-012	0	0.000000E+000
2	69.43067653	1.091732E-012	1.379173E-011	1	0.000000E+000
2	69.43086764	1.379173E-011	1.091732E-012	0	0.000000E+000
2	69.43218088	1.091732E-012	1.379173E-011	1	0.000000E+000
2	69.43225899	1.379173E-011	1.091732E-012	0	0.000000E+000
2	69.43270024	1.091732E-012	1.379173E-011	1	0.000000E+000
2	69.43277561	1.379173E-011	1.091732E-012	0	0.000000E+000
2	69.43613031	1.091732E-012	1.379173E-011	1	0.000000E+000
2	69.43615815	1.379173E-011	1.091732E-012	0	0.000000E+000
2	69.44044099	1.091732E-012	1.379173E-011	1	0.000000E+000
2	69.44062503	1.379173E-011	1.091732E-012	0	0.000000E+000
2	69.44625186	1.091732E-012	1.379173E-011	1	0.000000E+000
2	69.44658446	1.379173E-011	1.091732E-012	0	0.000000E+000
2	69.44816820	1.091732E-012	1.379173E-011	1	0.000000E+000
2	69.44828317	1.379173E-011	1.091732E-012	0	0.000000E+000
2	69.44871455	1.091732E-012	1.379173E-011	1	0.000000E+000
2	69.44893218	1.379173E-011	1.091732E-012	0	0.000000E+000
2	69.44920410	1.091732E-012	1.379173E-011	1	0.000000E+000
2	69.44934385	1.379173E-011	1.091732E-012	0	0.000000E+000
2	69.45196512	1.091732E-012	1.379173E-011	1	0.000000E+000
2	69.45225933	1.379173E-011	1.091732E-012	0	0.000000E+000
2	69.45596536	1.091732E-012	1.379173E-011	1	0.000000E+000
2	69.45598754	1.379173E-011	1.091732E-012	0	0.000000E+000
2	69.46809456	1.091732E-012	1.379173E-011	1	0.000000E+000
2	69.46839862	1.379173E-011	1.091732E-012	0	0.000000E+000
2	69.46982736	1.091732E-012	1.379173E-011	1	0.000000E+000
2	69.47009077	1.379173E-011	1.091732E-012	0	0.000000E+000
2	69.47286767	1.091732E-012	1.379173E-011	1	0.000000E+000
2	69.47289083	1.379173E-011	1.091732E-012	0	0.000000E+000
2	69.47764380	1.091732E-012	1.379173E-011	1	0.000000E+000
2	69.47793720	1.379173E-011	1.091732E-012	0	0.000000E+000
2	69.47930082	1.091732E-012	1.379173E-011	1	0.000000E+000
2	69.47932266	1.379173E-011	1.091732E-012	0	0.000000E+000
2	69.48181033	1.091732E-012	1.379173E-011	1	0.000000E+000
2	69.48194593	1.379173E-011	1.091732E-012	0	0.000000E+000
2	73.96485592	1.357636E-012	1.405764E-011	1	0.000000E+000
2	73.96488150	1.405764E-011	1.357636E-012	0	0.000000E+000
2	73.97891091	1.357636E-012	1.405764E-011	1	0.000000E+000
2	73.97905290	1.405764E-011	1.357636E-012	0	0.000000E+000
2	73.97952921	1.357636E-012	1.405764E-011	1	0.000000E+000
2	73.97967636	1.405764E-011	1.357636E-012	0	0.000000E+000
2	73.98032179	1.357636E-012	1.405764E-011	1	0.000000E+000
2	73.98044831	1.405764E-011	1.357636E-012	0	0.000000E+000
2	73.98098609	1.357636E-012	1.405764E-011	1	0.000000E+000
2	73.98108933	1.405764E-011	1.357636E-012	0	0.000000E+000
2	73.98347466	1.357636E-012	1.405764E-011	1	0.000000E+000
2	73.98351245	1.405764E-011	1.357636E-012	0	0.000000E+000
2	73.98364726	1.357636E-012	1.405764E-011	1	0.000000E+000
2	73.98383372	1.405764E-011	1.357636E-012	0	0.000000E+000
2	73.98488578	1.357636E-012	1.405764E-011	1	0.000000E+000
2	73.98495959	1.405764E-011	1.357636E-012	0	0.000000E+000
2	73.98967781	1.357636E-012	1.405764E-011	1	0.000000E+000
2	73.98970329	1.405764E-011	1.357636E-012	0	0.000000E+000
2	73.99598080	1.357636E-012	1.405764E-011	1	0.000000E+000
2	73.99656753	1.405764E-011	1.357636E-012	0	0.000000E+000
2	73.99671513	1.357636E-012	1.405764E-011	1	0.000000E+000
2	73.99676512	1.405764E-011	1.357636E-012	0	0.000000E+000
2	74.00030482	1.357636E-012	1.405764E-011	1	0.000000E+000
2	74.00032166	1.405764E-011	1.357636E-012	0	0.000000E+000
2	74.00095535	1.357636E-012	1.405764E-011	1	0.000000E+000
2	74.00101126	1.405764E-011	1.357636E-012	0	0.000000E+000
2	74.00145890	1.357636E-012	1.405764E-011	1	0.000000E+000
2	74.00154428	1.405764E-011	1.357636E-012	0	0.000000E+000
2	74.00231799	1.357636E-012	1.405764E-011	1	0.000000E+000
2	74.00251897	1.405764E-011	1.357636E-012	0	0.000000E+000
2	74.00426881	1.357636E-012	1.405764E-011	1	0.000000E+000
2	74.00432382	1.405764E-011	1.357636E-012	0	0.000000E+000
2	74.00648251	1.357636E-012	1.405764E-011	1	0.000000E+000
2	74.00672484	1.405764E-011	1.357636E-012	0	0.000000E+000
2	74.03792067	1.357636E-012	1.405764E-011	1	0.000000E+000
2	74.03807614	1.405764E-011	1.357636E-012	0	0.000000E+000
2	74.03954893	1.357636E-012	1.405764E-011	1	0.000000E+000
2	74.03958947	1.405764E-011	1.357636E-012	0	0.000000E+000
2	74.03996118	1.357636E-012	1.405764E-011	1	0.000000E+000
2	74.03997946	1.405764E-011	1.357636E-012	0	0.000000E+000
2	74.04480312	1.357636E-012	1.405764E-011	1	0.000000E+000
2	74.04490984	1.405764E-011	1.357636E-012	0	0.000000E+000
2	74.04708666	1.357636E-012	1.405764E-011	1	0.000000E+000
2	74.04711288	1.405764E-011	1.357636E-012	0	0.000000E+000
2	74.04722570	1.357636E-012	1.405764E-011	1	0.000000E+000
2	74.04731863	1.405764E-011	1.357636E-012	0	0.000000E+000
2	74.04841150	1.357636E-012	1.405764E-011	1	0.000000E+000
2	74.04861669	1.405764E-011	1.357636E-012	0	0.000000E+000
2	74.05067269	1.357636E-012	1.405764E-011	1	0.000000E+000
2	74.05069290	1.405764E-011	1.357636E-012	0	0.000000E+000
2	74.05139287	1.357636E-012	1.405764E-011	1	0.000000E+000
2	74.05141677	1.405764E-011	1.357636E-012	0	0.000000E+000
2	74.05198099	1.357636E-012	1.405764E-011	1	0.000000E+000
2	74.05205045	1.405764E-011	1.357636E-012	0	0.000000E+000
2	74.05213461	1.357636E-012	1.405764E-011	1	0.000000E+000
2	74.05216836	1.405764E-011	1.357636E-012	0	0.000000E+000
2	74.05386446	1.357636E-012	1.405764E-011	1	0.000000E+000
2	74.05390382	1.405764E-011	1.357636E-012	0	0.000000E+000
2	74.05503741	1.357636E-012	1.405764E-011	1	0.000000E+000
2	74.05519693	1.405764E-011	1.357636E-012	0	0.000000E+000
2	74.05541508	1.357636E-012	1.405764E-011	1	0.000000E+000
2	74.05551235	1.405764E-011	1.357636E-012	0	0.000000E+000
2	74.05652414	1.357636E-012	1.405764E-011	1	0.000000E+000
2	74.05674457	1.405764E-011	1.357636E-012	0	0.000000E+000
2	74.05792609	1.357636E-012	1.405764E-011	1	0.000000E+000
2	74.05804356	1.405764E-011	1.357636E-012	0	0.000000E+000
2	74.06233853	1.357636E-012	1.405764E-011	1	0.000000E+000
2	74.06238321	1.405764E-011	1.357636E-012	0	0.000000E+000
2	74.06272014	1.357636E-012	1.405764E-011	1	0.000000E+000
2	74.06273883	1.405764E-011	1.357636E-012	0	0.000000E+000
2	74.06364607	1.357636E-012	1.405764E-011	1	0.000000E+000
2	74.06366743	1.405764E-011	1.357636E-012	0	0.000000E+000
2	74.06629136	1.357636E-012	1.405764E-011	1	0.000000E+000
2	74.06632719	1.405764E-011	1.357636E-012	0	0.000000E+000
2	74.06796503	1.357636E-012	1.405764E-011	1	0.000000E+000
2	74.06800141	1.405764E-011	1.357636E-012	0	0.000000E+000
2	74.07185549	1.357636E-012	1.405764E-011	1	0.000000E+000
2	74.07232872	1.405764E-011	1.357636E-012	0	0.000000E+000
2	74.08060722	1.357636E-012	1.405764E-011	1	0.000000E+000
2	74.08063960	1.405764E-011	1.357636E-012	0	0.000000E+000
2	74.08190098	1.357636E-012	1.405764E-011	1	0.000000E+000
2	74.08192840	1.405764E-011	1.357636E-012	0	0.000000E+000
2	74.08198881	1.357636E-012	1.405764E-011	1	0.000000E+000
2	74.08204278	1.405764E-011	1.357636E-012	0	0.000000E+000
2	74.08279391	1.357636E-012	1.405764E-011	1	0.000000E+000
2	74.08288995	1.405764E-011	1.357636E-012	0	0.000000E+000
2	74.08364280	1.357636E-012	1.405764E-011	1	0.000000E+000
2	74.08382705	1.405764E-011	1.357636E-012	0	0.000000E+000
2	74.08603374	1.357636E-012	1.405764E-011	1	0.000000E+000
2	74.08607580	1.405764E-011	1.357636E-012	0	0.000000E+000
2	74.08990047	1.357636E-012	1.405764E-011	1	0.000000E+000
2	74.08993373	1.405764E-011	1.357636E-012	0	0.000000E+000
2	74.09415540	1.357636E-012	1.405764E-011	1	0.000000E+000
2	74.09429464	1.405764E-011	1.357636E-012	0	0.000000E+000
2	74.09600124	1.357636E-012	1.405764E-011	1	0.000000E+000
2	74.09618042	1.405764E-011	1.357636E-012	0	0.000000E+000
2	74.09748100	1.357636E-012	1.405764E-011	1	0.000000E+000
2	74.09751506	1.405764E-011	1.357636E-012	0	0.000000E+000
2	74.09910754	1.357636E-012	1.405764E-011	1	0.000000E+000
2	74.09916534	1.405764E-011	1.357636E-012	0	0.000000E+000
2	74.09949403	1.357636E-012	1.405764E-011	1	0.000000E+000
2	74.09964082	1.405764E-011	1.357636E-012	0	0.000000E+000
2	74.10010108	1.357636E-012	1.405764E-011	1	0.000000E+000
2	74.10019250	1.405764E-011	1.357636E-012	0	0.000000E+000
2	74.10523520	1.357636E-012	1.405764E-011	1	0.000000E+000
2	74.10526522	1.405764E-011	1.357636E-012	0	0.000000E+000
2	74.11433076	1.357636E-012	1.405764E-011	1	0.000000E+000
2	74.11456448	1.405764E-011	1.357636E-012	0	0.000000E+000
2	74.11501827	1.357636E-012	1.405764E-011	1	0.000000E+000
2	74.11506458	1.405764E-011	1.357636E-012	0	0.000000E+000
2	74.11673833	1.357636E-012	1.405764E-011	1	0.000000E+000
2	74.11677677	1.405764E-011	1.357636E-012	0	0.000000E+000
2	74.94807253	1.502801E-012	1.420280E-011	1	0.000000E+000
2	74.94819626	1.420280E-011	1.502801E-012	0	0.000000E+000
2	74.94824721	1.502801E-012	1.420280E-011	1	0.000000E+000
2	74.94831816	1.420280E-011	1.502801E-012	0	0.000000E+000
2	74.94959869	1.502801E-012	1.420280E-011	1	0.000000E+000
2	74.94978912	1.420280E-011	1.502801E-012	0	0.000000E+000
2	74.95176126	1.502801E-012	1.420280E-011	1	0.000000E+000
2	74.95202277	1.420280E-011	1.502801E-012	0	0.000000E+000
2	74.95420593	1.502801E-012	1.420280E-011	1	0.000000E+000
2	74.95439951	1.420280E-011	1.502801E-012	0	0.000000E+000
2	74.95690117	1.502801E-012	1.420280E-011	1	0.000000E+000
2	74.95695821	1.420280E-011	1.502801E-012	0	0.000000E+000
2	74.95830018	1.502801E-012	1.420280E-011	1	0.000000E+000
2	74.95833935	1.420280E-011	1.502801E-012	0	0.000000E+000
2	74.95852324	1.502801E-012	1.420280E-011	1	0.000000E+000
2	74.95859759	1.420280E-011	1.502801E-012	0	0.000000E+000
2	74.95990639	1.502801E-012	1.420280E-011	1	0.000000E+000
2	74.96002421	1.420280E-011	1.502801E-012	0	0.000000E+000
2	74.96205096	1.502801E-012	1.420280E-011	1	0.000000E+000
2	74.96213927	1.420280E-011	1.502801E-012	0	0.000000E+000
2	74.96229531	1.502801E-012	1.420280E-011	1	0.000000E+000
2	74.96250029	1.420280E-011	1.502801E-012	0	0.000000E+000
2	74.96258955	1.502801E-012	1.420280E-011	1	0.000000E+000
2	74.96279748	1.420280E-011	1.502801E-012	0	0.000000E+000
2	74.96298637	1.502801E-012	1.420280E-011	1	0.000000E+000
2	74.96304188	1.420280E-011	1.502801E-012	0	0.000000E+000
2	74.96416712	1.502801E-012	1.420280E-011	1	0.000000E+000
2	74.96436603	1.420280E-011	1.502801E-012	0	0.000000E+000
2	74.96448435	1.502801E-012	1.420280E-011	1	0.000000E+000
2	74.96455803	1.420280E-011	1.502801E-012	0	0.000000E+000
2	74.96601748	1.502801E-012	1.420280E-011	1	0.000000E+000
2	74.96614828	1.420280E-011	1.502801E-012	0	0.000000E+000
2	74.96634737	1.502801E-012	1.420280E-011	1	0.000000E+000
2	74.96637466	1.420280E-011	1.502801E-012	0	0.000000E+000
2	74.96763957	1.502801E-012	1.420280E-011	1	0.000000E+000
2	74.96772667	1.420280E-011	1.502801E-012	0	0.000000E+000
2	74.97963307	1.502801E-012	1.420280E-011	1	0.000000E+000
2	74.97974263	1.420280E-011	1.502801E-012	0	0.000000E+000
2	74.98597017	1.502801E-012	1.420280E-011	1	0.000000E+000
2	74.98609450	1.420280E-011	1.502801E-012	0	0.000000E+000
2	74.98669444	1.502801E-012	1.420280E-011	1	0.000000E+000
2	74.98670620	1.420280E-011	1.502801E-012	0	0.000000E+000
2	74.99136677	1.502801E-012	1.420280E-011	1	0.000000E+000
2	74.99144879	1.420280E-011	1.502801E-012	0	0.000000E+000
2	74.99247952	1.502801E-012	1.420280E-011	1	0.000000E+000
2	74.99261604	1.420280E-011	1.502801E-012	0	0.000000E+000
2	74.99472305	1.502801E-012	1.420280E-011	1	0.000000E+000
2	74.99476333	1.420280E-011	1.502801E-012	0	0.000000E+000
2	81.34258526	1.441055E-012	1.414106E-011	1	0.000000E+000
2	81.34262159	1.414106E-011	1.441055E-012	0	0.000000E+000
2	81.34496910	1.441055E-012	1.414106E-011	1	0.000000E+000
2	81.34508630	1.414106E-011	1.441055E-012	0	0.000000E+000
2	81.34619486	1.441055E-012	1.414106E-011	1	0.000000E+000
2	81.34631778	1.414106E-011	1.441055E-012	0	0.000000E+000
2	81.34902384	1.441055E-012	1.414106E-011	1	0.000000E+000
2	81.34905804	1.414106E-011	1.441055E-012	0	0.000000E+000
2	81.35534706	1.441055E-012	1.414106E-011	1	0.000000E+000
2	81.35545042	1.414106E-011	1.441055E-012	0	0.000000E+000
2	81.35607729	1.441055E-012	1.414106E-011	1	0.000000E+000
2	81.35609847	1.414106E-011	1.441055E-012	0	0.000000E+000
2	81.35726559	1.441055E-012	1.414106E-011	1	0.000000E+000
2	81.35732101	1.414106E-011	1.441055E-012	0	0.000000E+000
2	81.35853897	1.441055E-012	1.414106E-011	1	0.000000E+000
2	81.35858706	1.414106E-011	1.441055E-012	0	0.000000E+000
2	81.36291898	1.441055E-012	1.414106E-011	1	0.000000E+000
2	81.36294246	1.414106E-011	1.441055E-012	0	0.000000E+000
2	81.36501930	1.441055E-012	1.414106E-011	1	0.000000E+000
2	81.36517414	1.414106E-011	1.441055E-012	0	0.000000E+000
2	81.36596920	1.441055E-012	1.414106E-011	1	0.000000E+000
2	81.36600641	1.414106E-011	1.441055E-012	0	0.000000E+000
2	81.36736759	1.441055E-012	1.414106E-011	1	0.000000E+000
2	81.36743954	1.414106E-011	1.441055E-012	0	0.000000E+000
2	81.36753072	1.441055E-012	1.414106E-011	1	0.000000E+000
2	81.36790596	1.414106E-011	1.441055E-012	0	0.000000E+000
2	81.36977995	1.441055E-012	1.414106E-011	1	0.000000E+000
2	81.36992133	1.414106E-011	1.441055E-012	0	0.000000E+000
2	81.37091538	1.441055E-012	1.414106E-011	1	0.000000E+000
2	81.37107488	1.414106E-011	1.441055E-012	0	0.000000E+000
2	81.37204860	1.441055E-012	1.414106E-011	1	0.000000E+000
2	81.37227200	1.414106E-011	1.441055E-012	0	0.000000E+000
2	81.37777815	1.441055E-012	1.414106E-011	1	0.000000E+000
2	81.37800951	1.414106E-011	1.441055E-012	0	0.000000E+000
2	81.38059459	1.441055E-012	1.414106E-011	1	0.000000E+000
2	81.38060976	1.414106E-011	1.441055E-012	0	0.000000E+000
2	81.38351134	1.441055E-012	1.414106E-011	1	0.000000E+000
2	81.38394639	1.414106E-011	1.441055E-012	0	0.000000E+000
2	81.38725534	1.441055E-012	1.414106E-011	1	0.000000E+000
2	81.38734930	1.414106E-011	1.441055E-012	0	0.000000E+000
2	81.38874454	1.441055E-012	1.414106E-011	1	0.000000E+000
2	81.38884799	1.414106E-011	1.441055E-012	0	0.000000E+000
2	81.39014792	1.441055E-012	1.414106E-011	1	0.000000E+000
2	81.39020595	1.414106E-011	1.441055E-012	0	0.000000E+000
2	81.39110495	1.441055E-012	1.414106E-011	1	0.000000E+000
2	81.39113332	1.414106E-011	1.441055E-012	0	0.000000E+000
2	81.39978454	1.441055E-012	1.414106E-011	1	0.000000E+000
2	81.39984862	1.414106E-011	1.441055E-012	0	0.000000E+000
2	81.40239089	1.441055E-012	1.414106E-011	1	0.000000E+000
2	81.40251185	1.414106E-011	1.441055E-012	0	0.000000E+000
2	81.40284414	1.441055E-012	1.414106E-011	1	0.000000E+000
2	81.40291150	1.414106E-011	1.441055E-012	0	0.000000E+000
2	81.40648297	1.441055E-012	1.414106E-011	1	0.000000E+000
2	81.40670794	1.414106E-011	1.441055E-012	0	0.000000E+000
2	81.40788816	1.441055E-012	1.414106E-011	1	0.000000E+000
2	81.40813256	1.414106E-011	1.441055E-012	0	0.000000E+000
2	82.90614943	1.090230E-012	1.379023E-011	1	0.000000E+000
2	82.90627618	1.379023E-011	1.090230E-012	0	0.000000E+000
2	82.90759053	1.090230E-012	1.379023E-011	1	0.000000E+000
2	82.90776956	1.379023E-011	1.090230E-012	0	0.000000E+000
2	82.90920989	1.090230E-012	1.379023E-011	1	0.000000E+000
2	82.90961802	1.379023E-011	1.090230E-012	0	0.000000E+000
2	82.91246354	1.090230E-012	1.379023E-011	1	0.000000E+000
2	82.91261877	1.379023E-011	1.090230E-012	0	0.000000E+000
2	82.91288735	1.090230E-012	1.379023E-011	1	0.000000E+000
2	82.91320169	1.379023E-011	1.090230E-012	0	0.000000E+000
2	82.91356969	1.090230E-012	1.379023E-011	1	0.000000E+000
2	82.91360940	1.379023E-011	1.090230E-012	0	0.000000E+000
2	82.91370049	1.090230E-012	1.379023E-011	1	0.000000E+000
2	82.91380046	1.379023E-011	1.090230E-012	0	0.000000E+000
2	82.91414294	1.090230E-012	1.379023E-011	1	0.000000E+000
2	82.91419269	1.379023E-011	1.090230E-012	0	0.000000E+000
2	82.91464291	1.090230E-012	1.379023E-011	1	0.000000E+000
2	82.91466958	1.379023E-011	1.090230E-012	0	0.000000E+000
2	82.91591500	1.090230E-012	1.379023E-011	1	0.000000E+000
2	82.91593939	1.379023E-011	1.090230E-012	0	0.000000E+000
2	82.91598456	1.090230E-012	1.379023E-011	1	0.000000E+000
2	82.91609392	1.379023E-011	1.090230E-012	0	0.000000E+000
2	82.92148955	1.090230E-012	1.379023E-011	1	0.000000E+000
2	82.92151806	1.379023E-011	1.090230E-012	0	0.000000E+000
2	82.92311243	1.090230E-012	1.379023E-011	1	0.000000E+000
2	82.92324835	1.379023E-011	1.090230E-012	0	0.000000E+000
2	82.92350598	1.090230E-012	1.379023E-011	1	0.000000E+000
2	82.92361743	1.379023E-011	1.090230E-012	0	0.000000E+000
2	82.92422173	1.090230E-012	1.379023E-011	1	0.000000E+000
2	82.92423048	1.379023E-011	1.090230E-012	0	0.000000E+000
2	82.92428077	1.090230E-012	1.379023E-011	1	0.000000E+000
2	82.92446646	1.379023E-011	1.090230E-012	0	0.000000E+000
2	82.92700590	1.090230E-012	1.379023E-011	1	0.000000E+000
2	82.92704953	1.379023E-011	1.090230E-012	0	0.000000E+000
2	82.92756377	1.090230E-012	1.379023E-011	1	0.000000E+000
2	82.92760918	1.379023E-011	1.090230E-012	0	0.000000E+000
2	82.93117154	1.090230E-012	1.379023E-011	1	0.000000E+000
2	82.93117453	1.379023E-011	1.090230E-012	0	0.000000E+000
2	82.93772831	1.090230E-012	1.379023E-011	1	0.000000E+000
2	82.93784230	1.379023E-011	1.090230E-012	0	0.000000E+000
2	82.93787698	1.090230E-012	1.379023E-011	1	0.000000E+000
2	82.93790116	1.379023E-011	1.090230E-012	0	0.000000E+000
2	82.94406165	1.090230E-012	1.379023E-011	1	0.000000E+000
2	82.94410773	1.379023E-011	1.090230E-012	0	0.000000E+000
2	82.94470841	1.090230E-012	1.379023E-011	1	0.000000E+000
2	82.94486386	1.379023E-011	1.090230E-012	0	0.000000E+000
2	82.94492447	1.090230E-012	1.379023E-011	1	0.000000E+000
2	82.94497013	1.379023E-011	1.090230E-012	0	0.000000E+000
2	82.94551526	1.090230E-012	1.379023E-011	1	0.000000E+000
2	82.94557666	1.379023E-011	1.090230E-012	0	0.000000E+000
2	82.94784059	1.090230E-012	1.379023E-011	1	0.000000E+000
2	82.94789255	1.379023E-011	1.090230E-012	0	0.000000E+000
2	82.94789907	1.090230E-012	1.379023E-011	1	0.000000E+000
2	82.94792547	1.379023E-011	1.090230E-012	0	0.000000E+000
2	82.95981513	1.090230E-012	1.379023E-011	1	0.000000E+000
2	82.95987219	1.379023E-011	1.090230E-012	0	0.000000E+000
2	82.96376865	1.090230E-012	1.379023E-011	1	0.000000E+000
2	82.96381540	1.379023E-011	1.090230E-012	0	0.000000E+000
2	82.96581163	1.090230E-012	1.379023E-011	1	0.000000E+000
2	82.96589429	1.379023E-011	1.090230E-012	0	0.000000E+000
2	82.96695434	1.090230E-012	1.379023E-011	1	0.000000E+000
2	82.96702783	1.379023E-011	1.090230E-012	0	0.000000E+000
2	82.96729930	1.090230E-012	1.379023E-011	1	0.000000E+000
2	82.96732454	1.379023E-011	1.090230E-012	0	0.000000E+000
2	82.97187095	1.090230E-012	1.379023E-011	1	0.000000E+000
2	82.97194111	1.379023E-011	1.090230E-012	0	0.000000E+000
2	82.97508179	1.090230E-012	1.379023E-011	1	0.000000E+000
2	82.97511502	1.379023E-011	1.090230E-012	0	0.000000E+000
2	82.97585634	1.090230E-012	1.379023E-011	1	0.000000E+000
2	82.97593094	1.379023E-011	1.090230E-012	0	0.000000E+000
2	82.97748241	1.090230E-012	1.379023E-011	1	0.000000E+000
2	82.97750209	1.379023E-011	1.090230E-012	0	0.000000E+000
2	82.97918088	1.090230E-012	1.379023E-011	1	0.000000E+000
2	82.97926934	1.379023E-011	1.090230E-012	0	0.000000E+000
2	82.97928751	1.090230E-012	1.379023E-011	1	0.000000E+000
2	82.97934210	1.379023E-011	1.090230E-012	0	0.000000E+000
2	82.98001112	1.090230E-012	1.379023E-011	1	0.000000E+000
2	82.98002963	1.379023E-011	1.090230E-012	0	0.000000E+000
2	82.98131120	1.090230E-012	1.379023E-011	1	0.000000E+000
2	82.98143053	1.379023E-011	1.090230E-012	0	0.000000E+000
2	82.98398267	1.090230E-012	1.379023E-011	1	0.000000E+000
2	82.98402565	1.379023E-011	1.090230E-012	0	0.000000E+000
2	82.98592429	1.090230E-012	1.379023E-011	1	0.000000E+000
2	82.98604095	1.379023E-011	1.090230E-012	0	0.000000E+000
2	82.98749686	1.090230E-012	1.379023E-011	1	0.000000E+000
2	82.98754669	1.379023E-011	1.090230E-012	0	0.000000E+000
2	82.98766598	1.090230E-012	1.379023E-011	1	0.000000E+000
2	82.98771284	1.379023E-011	1.090230E-012	0	0.000000E+000
2	82.98888248	1.090230E-012	1.379023E-011	1	0.000000E+000
2	82.98900948	1.379023E-011	1.090230E-012	0	0.000000E+000
2	82.98975478	1.090230E-012	1.379023E-011	1	0.000000E+000
2	82.98977163	1.379023E-011	1.090230E-012	0	0.000000E+000
2	82.98992596	1.090230E-012	1.379023E-011	1	0.000000E+000
2	82.98996959	1.379023E-011	1.090230E-012	0	0.000000E+000
2	82.99382922	1.090230E-012	1.379023E-011	1	0.000000E+000
2	82.99392367	1.379023E-011	1.090230E-012	0	0.000000E+000
2	82.99722059	1.090230E-012	1.379023E-011	1	0.000000E+000
2	82.99758068	1.379023E-011	1.090230E-012	0	0.000000E+000
2	82.99892867	1.090230E-012	1.379023E-011	1	0.000000E+000
2	82.99894478	1.379023E-011	1.090230E-012	0	0.000000E+000
2	83.00607064	1.090230E-012	1.379023E-011	1	0.000000E+000
2	83.00622306	1.379023E-011	1.090230E-012	0	0.000000E+000
2	83.00717707	1.090230E-012	1.379023E-011	1	0.000000E+000
2	83.00718538	1.379023E-011	1.090230E-012	0	0.000000E+000
2	83.00727598	1.090230E-012	1.379023E-011	1	0.000000E+000
2	83.00733498	1.379023E-011	1.090230E-012	0	0.000000E+000
2	83.00743971	1.090230E-012	1.379023E-011	1	0.000000E+000
2	83.00747271	1.379023E-011	1.090230E-012	0	0.000000E+000
2	83.00884472	1.090230E-012	1.379023E-011	1	0.000000E+000
2	83.00885995	1.379023E-011	1.090230E-012	0	0.000000E+000
2	83.01044190	1.090230E-012	1.379023E-011	1	0.000000E+000
2	83.01061865	1.379023E-011	1.090230E-012	0	0.000000E+000
2	83.01086805	1.090230E-012	1.379023E-011	1	0.000000E+000
2	83.01088889	1.379023E-011	1.090230E-012	0	0.000000E+000
2	83.01117876	1.090230E-012	1.379023E-011	1	0.000000E+000
2	83.01124324	1.379023E-011	1.090230E-012	0	0.000000E+000
2	83.01342174	1.090230E-012	1.379023E-011	1	0.000000E+000
2	83.01351137	1.379023E-011	1.090230E-012	0	0.000000E+000
2	83.01352420	1.090230E-012	1.379023E-011	1	0.000000E+000
2	83.01354045	1.379023E-011	1.090230E-012	0	0.000000E+000
2	83.01355595	1.090230E-012	1.379023E-011	1	0.000000E+000
2	83.01369409	1.379023E-011	1.090230E-012	0	0.000000E+000
2	83.01473155	1.090230E-012	1.379023E-011	1	0.000000E+000
2	83.01481767	1.379023E-011	1.090230E-012	0	0.000000E+000
2	83.01550805	1.090230E-012	1.379023E-011	1	0.000000E+000
2	83.01562124	1.379023E-011	1.090230E-012	0	0.000000E+000
2	83.01812489	1.090230E-012	1.379023E-011	1	0.000000E+000
2	83.01814362	1.379023E-011	1.090230E-012	0	0.000000E+000
2	83.01839888	1.090230E-012	1.379023E-011	1	0.000000E+000
2	83.01886777	1.379023E-011	1.090230E-012	0	0.000000E+000
2	83.02098867	1.090230E-012	1.379023E-011	1	0.000000E+000
2	83.02115134	1.379023E-011	1.090230E-012	0	0.000000E+000
2	83.02544350	1.090230E-012	1.379023E-011	1	0.000000E+000
2	83.02547641	1.379023E-011	1.090230E-012	0	0.000000E+000
2	83.02570139	1.090230E-012	1.379023E-011	1	0.000000E+000
2	83.02581845	1.379023E-011	1.090230E-012	0	0.000000E+000
2	83.02874385	1.090230E-012	1.379023E-011	1	0.000000E+000
2	83.02878153	1.379023E-011	1.090230E-012	0	0.000000E+000
2	83.02930982	1.090230E-012	1.379023E-011	1	0.000000E+000
2	83.02966467	1.379023E-011	1.090230E-012	0	0.000000E+000
2	83.02999183	1.090230E-012	1.379023E-011	1	0.000000E+000
2	83.03008682	1.379023E-011	1.090230E-012	0	0.000000E+000
2	83.03034053	1.090230E-012	1.379023E-011	1	0.000000E+000
2	83.03038328	1.379023E-011	1.090230E-012	0	0.000000E+000
2	83.03246030	1.090230E-012	1.379023E-011	1	0.000000E+000
2	83.03249998	1.379023E-011	1.090230E-012	0	0.000000E+000
2	83.03484660	1.090230E-012	1.379023E-011	1	0.000000E+000
2	83.03487085	1.379023E-011	1.090230E-012	0	0.000000E+000
2	83.62033968	1.381153E-012	1.408115E-011	1	0.000000E+000
2	83.62037913	1.408115E-011	1.381153E-012	0	0.000000E+000
2	83.62040465	1.381153E-012	1.408115E-011	1	0.000000E+000
2	83.62042305	1.408115E-011	1.381153E-012	0	0.000000E+000
2	83.62364324	1.381153E-012	1.408115E-011	1	0.000000E+000
2	83.62368768	1.408115E-011	1.381153E-012	0	0.000000E+000
2	83.62701488	1.381153E-012	1.408115E-011	1	0.000000E+000
2	83.62716665	1.408115E-011	1.381153E-012	0	0.000000E+000
2	83.62785520	1.381153E-012	1.408115E-011	1	0.000000E+000
2	83.62805909	1.408115E-011	1.381153E-012	0	0.000000E+000
2	83.63118118	1.381153E-012	1.408115E-011	1	0.000000E+000
2	83.63119067	1.408115E-011	1.381153E-012	0	0.000000E+000
2	83.63374623	1.381153E-012	1.408115E-011	1	0.000000E+000
2	83.63393528	1.408115E-011	1.381153E-012	0	0.000000E+000
2	83.63467829	1.381153E-012	1.408115E-011	1	0.000000E+000
2	83.63471548	1.408115E-011	1.381153E-012	0	0.000000E+000
2	83.63953031	1.381153E-012	1.408115E-011	1	0.000000E+000
2	83.63962670	1.408115E-011	1.381153E-012	0	0.000000E+000
2	83.64183079	1.381153E-012	1.408115E-011	1	0.000000E+000
2	83.64186409	1.408115E-011	1.381153E-012	0	0.000000E+000
2	83.64622947	1.381153E-012	1.408115E-011	1	0.000000E+000
2	83.64655245	1.408115E-011	1.381153E-012	0	0.000000E+000
2	83.65022735	1.381153E-012	1.408115E-011	1	0.000000E+000
2	83.65023226	1.408115E-011	1.381153E-012	0	0.000000E+000
2	83.65031950	1.381153E-012	1.408115E-011	1	0.000000E+000
2	83.65044944	1.408115E-011	1.381153E-012	0	0.000000E+000
2	83.65121424	1.381153E-012	1.408115E-011	1	0.000000E+000
2	83.65129209	1.408115E-011	1.381153E-012	0	0.000000E+000
2	83.65399647	1.381153E-012	1.408115E-011	1	0.000000E+000
2	83.65405952	1.408115E-011	1.381153E-012	0	0.000000E+000
2	83.65651656	1.381153E-012	1.408115E-011	1	0.000000E+000
2	83.65657369	1.408115E-011	1.381153E-012	0	0.000000E+000
2	83.65888978	1.381153E-012	1.408115E-011	1	0.000000E+000
2	83.65903232	1.408115E-011	1.381153E-012	0	0.000000E+000
2	83.68238370	1.381153E-012	1.408115E-011	1	0.000000E+000
2	83.68251238	1.408115E-011	1.381153E-012	0	0.000000E+000
2	83.68379744	1.381153E-012	1.408115E-011	1	0.000000E+000
2	83.68384073	1.408115E-011	1.381153E-012	0	0.000000E+000
2	83.68472593	1.381153E-012	1.408115E-011	1	0.000000E+000
2	83.68477777	1.408115E-011	1.381153E-012	0	0.000000E+000
2	83.68513887	1.381153E-012	1.408115E-011	1	0.000000E+000
2	83.68515258	1.408115E-011	1.381153E-012	0	0.000000E+000
2	83.68761887	1.381153E-012	1.408115E-011	1	0.000000E+000
2	83.68774206	1.408115E-011	1.381153E-012	0	0.000000E+000
2	83.68796183	1.381153E-012	1.408115E-011	1	0.000000E+000
2	83.68806876	1.408115E-011	1.381153E-012	0	0.000000E+000
2	83.68811173	1.381153E-012	1.408115E-011	1	0.000000E+000
2	83.68813907	1.408115E-011	1.381153E-012	0	0.000000E+000
2	83.68919694	1.381153E-012	1.408115E-011	1	0.000000E+000
2	83.68939382	1.408115E-011	1.381153E-012	0	0.000000E+000
2	83.69228654	1.381153E-012	1.408115E-011	1	0.000000E+000
2	83.69231883	1.408115E-011	1.381153E-012	0	0.000000E+000
2	83.69245939	1.381153E-012	1.408115E-011	1	0.000000E+000
2	83.69252403	1.408115E-011	1.381153E-012	0	0.000000E+000
2	83.69441936	1.381153E-012	1.408115E-011	1	0.000000E+000
2	83.69469598	1.408115E-011	1.381153E-012	0	0.000000E+000
2	83.73642197	1.396540E-012	1.409654E-011	1	0.000000E+000
2	83.73648105	1.409654E-011	1.396540E-012	0	0.000000E+000
2	83.73979339	1.396540E-012	1.409654E-011	1	0.000000E+000
2	83.73982142	1.409654E-011	1.396540E-012	0	0.000000E+000
2	83.74083047	1.396540E-012	1.409654E-011	1	0.000000E+000
2	83.74084202	1.409654E-011	1.396540E-012	0	0.000000E+000
2	83.74204041	1.396540E-012	1.409654E-011	1	0.000000E+000
2	83.74210067	1.409654E-011	1.396540E-012	0	0.000000E+000
2	83.74357537	1.396540E-012	1.409654E-011	1	0.000000E+000
2	83.74365838	1.409654E-011	1.396540E-012	0	0.000000E+000
2	83.76117766	1.396540E-012	1.409654E-011	1	0.000000E+000
2	83.76138229	1.409654E-011	1.396540E-012	0	0.000000E+000
2	83.76275507	1.396540E-012	1.409654E-011	1	0.000000E+000
2	83.76284967	1.409654E-011	1.396540E-012	0	0.000000E+000
2	83.76380391	1.396540E-012	1.409654E-011	1	0.000000E+000
2	83.76383177	1.409654E-011	1.396540E-012	0	0.000000E+000
2	83.76387907	1.396540E-012	1.409654E-011	1	0.000000E+000
2	83.76392354	1.409654E-011	1.396540E-012	0	0.000000E+000
2	83.76404206	1.396540E-012	1.409654E-011	1	0.000000E+000
2	83.76428706	1.409654E-011	1.396540E-012	0	0.000000E+000
2	83.76505395	1.396540E-012	1.409654E-011	1	0.000000E+000
2	83.76507643	1.409654E-011	1.396540E-012	0	0.000000E+000
2	83.76570811	1.396540E-012	1.409654E-011	1	0.000000E+000
2	83.76582314	1.409654E-011	1.396540E-012	0	0.000000E+000
2	83.76666809	1.396540E-012	1.409654E-011	1	0.000000E+000
2	83.76678192	1.409654E-011	1.396540E-012	0	0.000000E+000
2	83.76706725	1.396540E-012	1.409654E-011	1	0.000000E+000
2	83.76710594	1.409654E-011	1.396540E-012	0	0.000000E+000
2	83.77089217	1.396540E-012	1.409654E-011	1	0.000000E+000
2	83.77097615	1.409654E-011	1.396540E-012	0	0.000000E+000
2	83.77338423	1.396540E-012	1.409654E-011	1	0.000000E+000
2	83.77340954	1.409654E-011	1.396540E-012	0	0.000000E+000
2	83.77675903	1.396540E-012	1.409654E-011	1	0.000000E+000
2	83.77683337	1.409654E-011	1.396540E-012	0	0.000000E+000
2	83.78265689	1.396540E-012	1.409654E-011	1	0.000000E+000
2	83.78268471	1.409654E-011	1.396540E-012	0	0.000000E+000
2	83.78396512	1.396540E-012	1.409654E-011	1	0.000000E+000
2	83.78402696	1.409654E-011	1.396540E-012	0	0.000000E+000
2	83.78567716	1.396540E-012	1.409654E-011	1	0.000000E+000
2	83.78583327	1.409654E-011	1.396540E-012	0	0.000000E+000
2	83.78806247	1.396540E-012	1.409654E-011	1	0.000000E+000
2	83.78824607	1.409654E-011	1.396540E-012	0	0.000000E+000
2	83.78855775	1.396540E-012	1.409654E-011	1	0.000000E+000
2	83.78867835	1.409654E-011	1.396540E-012	0	0.000000E+000
2	83.78884924	1.396540E-012	1.409654E-011	1	0.000000E+000
2	83.78906486	1.409654E-011	1.396540E-012	0	0.000000E+000
2	83.78909963	1.396540E-012	1.409654E-011	1	0.000000E+000
2	83.78953264	1.409654E-011	1.396540E-012	0	0.000000E+000
2	83.78978047	1.396540E-012	1.409654E-011	1	0.000000E+000
2	83.78988988	1.409654E-011	1.396540E-012	0	0.000000E+000
2	83.79029194	1.396540E-012	1.409654E-011	1	0.000000E+000
2	83.79035158	1.409654E-011	1.396540E-012	0	0.000000E+000
2	83.79257317	1.396540E-012	1.409654E-011	1	0.000000E+000
2	83.79262051	1.409654E-011	1.396540E-012	0	0.000000E+000
2	83.79367758	1.396540E-012	1.409654E-011	1	0.000000E+000
2	83.79372412	1.409654E-011	1.396540E-012	0	0.000000E+000
2	83.79512531	1.396540E-012	1.409654E-011	1	0.000000E+000
2	83.79529873	1.409654E-011	1.396540E-012	0	0.000000E+000
2	83.80366488	1.396540E-012	1.409654E-011	1	0.000000E+000
2	83.80378939	1.409654E-011	1.396540E-012	0	0.000000E+000
2	83.80642376	1.396540E-012	1.409654E-011	1	0.000000E+000
2	83.80655459	1.409654E-011	1.396540E-012	0	0.000000E+000
2	83.80727819	1.396540E-012	1.409654E-011	1	0.000000E+000
2	83.80736334	1.409654E-011	1.396540E-012	0	0.000000E+000
2	83.80751668	1.396540E-012	1.409654E-011	1	0.000000E+000
2	83.80755247	1.409654E-011	1.396540E-012	0	0.000000E+000
2	83.81232978	1.396540E-012	1.409654E-011	1	0.000000E+000
2	83.81238882	1.409654E-011	1.396540E-012	0	0.000000E+000
2	83.81654239	1.396540E-012	1.409654E-011	1	0.000000E+000
2	83.81655320	1.409654E-011	1.396540E-012	0	0.000000E+000
2	83.81736491	1.396540E-012	1.409654E-011	1	0.000000E+000
2	83.81745159	1.409654E-011	1.396540E-012	0	0.000000E+000
2	83.82116761	1.396540E-012	1.409654E-011	1	0.000000E+000
2	83.82150483	1.409654E-011	1.396540E-012	0	0.000000E+000
2	83.82251254	1.396540E-012	1.409654E-011	1	0.000000E+000
2	83.82261812	1.409654E-011	1.396540E-012	0	0.000000E+000
2	83.82279681	1.396540E-012	1.409654E-011	1	0.000000E+000
2	83.82288942	1.409654E-011	1.396540E-012	0	0.000000E+000
2	83.82290141	1.396540E-012	1.409654E-011	1	0.000000E+000
2	83.82307750	1.409654E-011	1.396540E-012	0	0.000000E+000
2	83.83208292	1.396540E-012	1.409654E-011	1	0.000000E+000
2	83.83208428	1.409654E-011	1.396540E-012	0	0.000000E+000
2	83.83613255	1.396540E-012	1.409654E-011	1	0.000000E+000
2	83.83618072	1.409654E-011	1.396540E-012	0	0.000000E+000
2	83.83728202	1.396540E-012	1.409654E-011	1	0.000000E+000
2	83.83744518	1.409654E-011	1.396540E-012	0	0.000000E+000
2	83.84095804	1.396540E-012	1.409654E-011	1	0.000000E+000
2	83.84106047	1.409654E-011	1.396540E-012	0	0.000000E+000
2	86.30585134	1.272963E-012	1.397296E-011	1	0.000000E+000
2	86.30596328	1.397296E-011	1.272963E-012	0	0.000000E+000
2	86.30599437	1.272963E-012	1.397296E-011	1	0.000000E+000
2	86.30606469	1.397296E-011	1.272963E-012	0	0.000000E+000
2	86.31210705	1.272963E-012	1.397296E-011	1	0.000000E+000
2	86.31226790	1.397296E-011	1.272963E-012	0	0.000000E+000
2	86.31943959	1.272963E-012	1.397296E-011	1	0.000000E+000
2	86.31946348	1.397296E-011	1.272963E-012	0	0.000000E+000
2	86.32096107	1.272963E-012	1.397296E-011	1	0.000000E+000
2	86.32101551	1.397296E-011	1.272963E-012	0	0.000000E+000
2	86.32482524	1.272963E-012	1.397296E-011	1	0.000000E+000
2	86.32491673	1.397296E-011	1.272963E-012	0	0.000000E+000
2	86.32728225	1.272963E-012	1.397296E-011	1	0.000000E+000
2	86.32730606	1.397296E-011	1.272963E-012	0	0.000000E+000
2	86.32743275	1.272963E-012	1.397296E-011	1	0.000000E+000
2	86.32745129	1.397296E-011	1.272963E-012	0	0.000000E+000
2	86.32937500	1.272963E-012	1.397296E-011	1	0.000000E+000
2	86.32975495	1.397296E-011	1.272963E-012	0	0.000000E+000
2	86.33155728	1.272963E-012	1.397296E-011	1	0.000000E+000
2	86.33161408	1.397296E-011	1.272963E-012	0	0.000000E+000
2	86.33256797	1.272963E-012	1.397296E-011	1	0.000000E+000
2	86.33270946	1.397296E-011	1.272963E-012	0	0.000000E+000
2	86.33362014	1.272963E-012	1.397296E-011	1	0.000000E+000
2	86.33370274	1.397296E-011	1.272963E-012	0	0.000000E+000
2	86.33500439	1.272963E-012	1.397296E-011	1	0.000000E+000
2	86.33505588	1.397296E-011	1.272963E-012	0	0.000000E+000
2	86.33589853	1.272963E-012	1.397296E-011	1	0.000000E+000
2	86.33596242	1.397296E-011	1.272963E-012	0	0.000000E+000
2	86.33628618	1.272963E-012	1.397296E-011	1	0.000000E+000
2	86.33637946	1.397296E-011	1.272963E-012	0	0.000000E+000
2	86.33789069	1.272963E-012	1.397296E-011	1	0.000000E+000
2	86.33804853	1.397296E-011	1.272963E-012	0	0.000000E+000
2	86.34158374	1.272963E-012	1.397296E-011	1	0.000000E+000
2	86.34163066	1.397296E-011	1.272963E-012	0	0.000000E+000
2	86.34181755	1.272963E-012	1.397296E-011	1	0.000000E+000
2	86.34189656	1.397296E-011	1.272963E-012	0	0.000000E+000
2	86.34299805	1.272963E-012	1.397296E-011	1	0.000000E+000
2	86.34316294	1.397296E-011	1.272963E-012	0	0.000000E+000
2	86.34609513	1.272963E-012	1.397296E-011	1	0.000000E+000
2	86.34616702	1.397296E-011	1.272963E-012	0	0.000000E+000
2	86.34639893	1.272963E-012	1.397296E-011	1	0.000000E+000
2	86.34651271	1.397296E-011	1.272963E-012	0	0.000000E+000
2	86.34691692	1.272963E-012	1.397296E-011	1	0.000000E+000
2	86.34713014	1.397296E-011	1.272963E-012	0	0.000000E+000
2	86.34929372	1.272963E-012	1.397296E-011	1	0.000000E+000
2	86.34959842	1.397296E-011	1.272963E-012	0	0.000000E+000
2	86.35013552	1.272963E-012	1.397296E-011	1	0.000000E+000
2	86.35039382	1.397296E-011	1.272963E-012	0	0.000000E+000
2	86.35091932	1.272963E-012	1.397296E-011	1	0.000000E+000
2	86.35121784	1.397296E-011	1.272963E-012	0	0.000000E+000
2	86.35123830	1.272963E-012	1.397296E-011	1	0.000000E+000
2	86.35136113	1.397296E-011	1.272963E-012	0	0.000000E+000
2	86.35206471	1.272963E-012	1.397296E-011	1	0.000000E+000
2	86.35207832	1.397296E-011	1.272963E-012	0	0.000000E+000
2	86.35469794	1.272963E-012	1.397296E-011	1	0.000000E+000
2	86.35470955	1.397296E-011	1.272963E-012	0	0.000000E+000
2	86.35921336	1.272963E-012	1.397296E-011	1	0.000000E+000
2	86.35947937	1.397296E-011	1.272963E-012	0	0.000000E+000
2	86.36507262	1.272963E-012	1.397296E-011	1	0.000000E+000
2	86.36518231	1.397296E-011	1.272963E-012	0	0.000000E+000
2	86.36528740	1.272963E-012	1.397296E-011	1	0.000000E+000
2	86.36530043	1.397296E-011	1.272963E-012	0	0.000000E+000
2	86.36735516	1.272963E-012	1.397296E-011	1	0.000000E+000
2	86.36739888	1.397296E-011	1.272963E-012	0	0.000000E+000
2	86.37315266	1.272963E-012	1.397296E-011	1	0.000000E+000
2	86.37344319	1.397296E-011	1.272963E-012	0	0.000000E+000
2	86.37480081	1.272963E-012	1.397296E-011	1	0.000000E+000
2	86.37486110	1.397296E-011	1.272963E-012	0	0.000000E+000
2	86.38351019	1.272963E-012	1.397296E-011	1	0.000000E+000
2	86.38357023	1.397296E-011	1.272963E-012	0	0.000000E+000
2	86.38725871	1.272963E-012	1.397296E-011	1	0.000000E+000
2	86.38739938	1.397296E-011	1.272963E-012	0	0.000000E+000
2	86.38762565	1.272963E-012	1.397296E-011	1	0.000000E+000
2	86.38775561	1.397296E-011	1.272963E-012	0	0.000000E+000
2	86.39104112	1.272963E-012	1.397296E-011	1	0.000000E+000
2	86.39106937	1.397296E-011	1.272963E-012	0	0.000000E+000
2	86.39235042	1.272963E-012	1.397296E-011	1	0.000000E+000
2	86.39238305	1.397296E-011	1.272963E-012	0	0.000000E+000
2	86.40044860	1.272963E-012	1.397296E-011	1	0.000000E+000
2	86.40059763	1.397296E-011	1.272963E-012	0	0.000000E+000
2	86.40084704	1.272963E-012	1.397296E-011	1	0.000000E+000
2	86.40086839	1.397296E-011	1.272963E-012	0	0.000000E+000
2	86.40129026	1.272963E-012	1.397296E-011	1	0.000000E+000
2	86.40131396	1.397296E-011	1.272963E-012	0	0.000000E+000
2	86.40189066	1.272963E-012	1.397296E-011	1	0.000000E+000
2	86.40207212	1.397296E-011	1.272963E-012	0	0.000000E+000
2	86.40210028	1.272963E-012	1.397296E-011	1	0.000000E+000
2	86.40212761	1.397296E-011	1.272963E-012	0	0.000000E+000
2	86.42308885	1.272963E-012	1.397296E-011	1	0.000000E+000
2	86.42316126	1.397296E-011	1.272963E-012	0	0.000000E+000
2	86.42367539	1.272963E-012	1.397296E-011	1	0.000000E+000
2	86.42396805	1.397296E-011	1.272963E-012	0	0.000000E+000
2	86.42419299	1.272963E-012	1.397296E-011	1	0.000000E+000
2	86.42426743	1.397296E-011	1.272963E-012	0	0.000000E+000
2	86.42920065	1.272963E-012	1.397296E-011	1	0.000000E+000
2	86.42924376	1.397296E-011	1.272963E-012	0	0.000000E+000
2	86.43101623	1.272963E-012	1.397296E-011	1	0.000000E+000
2	86.43111488	1.397296E-011	1.272963E-012	0	0.000000E+000
2	86.43336840	1.272963E-012	1.397296E-011	1	0.000000E+000
2	86.43338744	1.397296E-011	1.272963E-012	0	0.000000E+000
2	86.43432505	1.272963E-012	1.397296E-011	1	0.000000E+000
2	86.43434571	1.397296E-011	1.272963E-012	0	0.000000E+000
2	86.44957130	1.272963E-012	1.397296E-011	1	0.000000E+000
2	86.44997568	1.397296E-011	1.272963E-012	0	0.000000E+000
2	86.45004129	1.272963E-012	1.397296E-011	1	0.000000E+000
2	86.45020705	1.397296E-011	1.272963E-012	0	0.000000E+000
2	86.45105366	1.272963E-012	1.397296E-011	1	0.000000E+000
2	86.45111152	1.397296E-011	1.272963E-012	0	0.000000E+000
2	86.45153157	1.272963E-012	1.397296E-011	1	0.000000E+000
2	86.45160311	1.397296E-011	1.272963E-012	0	0.000000E+000
2	86.45189275	1.272963E-012	1.397296E-011	1	0.000000E+000
2	86.45208522	1.397296E-011	1.272963E-012	0	0.000000E+000
2	86.45458260	1.272963E-012	1.397296E-011	1	0.000000E+000
2	86.45469583	1.397296E-011	1.272963E-012	0	0.000000E+000
2	86.45517314	1.272963E-012	1.397296E-011	1	0.000000E+000
2	86.45520725	1.397296E-011	1.272963E-012	0	0.000000E+000
2	86.45575894	1.272963E-012	1.397296E-011	1	0.000000E+000
2	86.45579961	1.397296E-011	1.272963E-012	0	0.000000E+000
2	86.45700681	1.272963E-012	1.397296E-011	1	0.000000E+000
2	86.45704255	1.397296E-011	1.272963E-012	0	0.000000E+000
2	86.45913940	1.272963E-012	1.397296E-011	1	0.000000E+000
2	86.45915061	1.397296E-011	1.272963E-012	0	0.000000E+000
2	86.45946247	1.272963E-012	1.397296E-011	1	0.000000E+000
2	86.45959504	1.397296E-011	1.272963E-012	0	0.000000E+000
2	86.46168202	1.272963E-012	1.397296E-011	1	0.000000E+000
2	86.46174826	1.397296E-011	1.272963E-012	0	0.000000E+000
2	86.46239392	1.272963E-012	1.397296E-011	1	0.000000E+000
2	86.46243846	1.397296E-011	1.272963E-012	0	0.000000E+000
2	86.46514443	1.272963E-012	1.397296E-011	1	0.000000E+000
2	86.46522600	1.397296E-011	1.272963E-012	0	0.000000E+000
2	86.46638836	1.272963E-012	1.397296E-011	1	0.000000E+000
2	86.46652400	1.397296E-011	1.272963E-012	0	0.000000E+000
2	86.46737217	1.272963E-012	1.397296E-011	1	0.000000E+000
2	86.46744870	1.397296E-011	1.272963E-012	0	0.000000E+000
2	86.46818081	1.272963E-012	1.397296E-011	1	0.000000E+000
2	86.46823653	1.397296E-011	1.272963E-012	0	0.000000E+000
2	86.46884436	1.272963E-012	1.397296E-011	1	0.000000E+000
2	86.46886878	1.397296E-011	1.272963E-012	0	0.000000E+000
2	86.46987854	1.272963E-012	1.397296E-011	1	0.000000E+000
2	86.46993188	1.397296E-011	1.272963E-012	0	0.000000E+000
2	89.52385311	1.260365E-012	1.396037E-011	1	0.000000E+000
2	89.52392427	1.396037E-011	1.260365E-012	0	0.000000E+000
2	89.52466077	1.260365E-012	1.396037E-011	1	0.000000E+000
2	89.52467325	1.396037E-011	1.260365E-012	0	0.000000E+000
2	89.52941590	1.260365E-012	1.396037E-011	1	0.000000E+000
2	89.52959225	1.396037E-011	1.260365E-012	0	0.000000E+000
2	89.53042344	1.260365E-012	1.396037E-011	1	0.000000E+000
2	89.53048312	1.396037E-011	1.260365E-012	0	0.000000E+000
2	89.53184933	1.260365E-012	1.396037E-011	1	0.000000E+000
2	89.53188797	1.396037E-011	1.260365E-012	0	0.000000E+000
2	89.53253172	1.260365E-012	1.396037E-011	1	0.000000E+000
2	89.53261670	1.396037E-011	1.260365E-012	0	0.000000E+000
2	89.53266806	1.260365E-012	1.396037E-011	1	0.000000E+000
2	89.53281336	1.396037E-011	1.260365E-012	0	0.000000E+000
2	89.53779516	1.260365E-012	1.396037E-011	1	0.000000E+000
2	89.53807531	1.396037E-011	1.260365E-012	0	0.000000E+000
2	89.53816186	1.260365E-012	1.396037E-011	1	0.000000E+000
2	89.53835315	1.396037E-011	1.260365E-012	0	0.000000E+000
2	89.54312339	1.260365E-012	1.396037E-011	1	0.000000E+000
2	89.54314442	1.396037E-011	1.260365E-012	0	0.000000E+000
2	89.54377798	1.260365E-012	1.396037E-011	1	0.000000E+000
2	89.54398776	1.396037E-011	1.260365E-012	0	0.000000E+000
2	89.54636917	1.260365E-012	1.396037E-011	1	0.000000E+000
2	89.54641436	1.396037E-011	1.260365E-012	0	0.000000E+000
2	89.54862044	1.260365E-012	1.396037E-011	1	0.000000E+000
2	89.54881997	1.396037E-011	1.260365E-012	0	0.000000E+000
2	89.54885552	1.260365E-012	1.396037E-011	1	0.000000E+000
2	89.54890347	1.396037E-011	1.260365E-012	0	0.000000E+000
2	89.55162984	1.260365E-012	1.396037E-011	1	0.000000E+000
[truncated: 212,621 more chars]
