# Supplementary material for: Ancestral acetylcholine receptor β-subunit forms homopentamers that prime before opening spontaneously
Source: eLife. 2022 Jul 4;11:e76504. doi: 10.7554/eLife.76504 (PMC9365395; doi:10.7554/eLife.76504)
Supplement: Figure 4—figure supplement 2—source data 1. — Detected single-channel event durations for 2-[(2,6-dimethylphenyl)amino]-N,N,N-trimethyl-2-oxoethaniminium chloride (QX-222) block of the human adult muscle-type acetylcholine receptor. Recordings were in the presence of either 10 µM or 30 µM acetylcholine, and increasing concentrations of QX-222 (QX222; 10 µM, 30 µM, 60 µM, and 100 µM). Compressed file includes 30 TAC 4.3.3 event files (*.evt format) of the single-channel detections for three recordings for each condition (fileA, fileB, and fileC in each case) included in the kinetic analysis, as well as the associated R scripts (*.txt format) for defining and sorting bursts. [file elife-76504-fig4-figsupp2-data1.zip › F4S1-SD2/Source Data - Figure 4-figure supplement 2/Figure 4-figure supplement 2_WTMuscle10uMACh_100uMQX222_fileB.evt]

5
File
Acquire	C:\Users\daCostaLab\Desktop\WT-QX222 Dose Response\10A100Q\a2 - 20-07-13-WTMuscle-BRBS-PA10Q100OOPS-120mV-8.acquire	0	
Sweeps
1	54.463173	0.000000	0.128291	0.0000000E+000	0.0000000E+000	
2	213.476448	0.000000	0.170162	0.0000000E+000	0.0000000E+000	
3	3.276300	0.000000	3.276300	0.0000000E+000	0.0000000E+000	
4	113.474487	0.000000	0.366490	0.0000000E+000	0.0000000E+000	
5	119.069523	0.000000	0.150464	0.0000000E+000	0.0000000E+000	
Segments
1	12	0.000000	0.128291	0.461769	0.590058	4.568984	4.669767	22.304246	22.404956	25.405705	25.506281	26.407662	26.507894	26.744324	26.943871	27.780684	27.880821	28.788688	28.889061	33.882353	33.982358	47.966443	48.067018	54.348394	54.463173	
2	45	0.000000	0.170162	0.797390	0.897425	0.928510	1.028621	1.104924	1.205232	6.491341	6.592178	10.566343	10.674215	13.726586	13.853355	22.690393	22.790557	25.589320	25.689599	32.633298	32.733321	32.831001	32.931428	35.505890	35.606883	46.186751	46.296795	47.552108	47.652779	53.543951	53.644401	53.666969	53.753897	56.359443	56.460181	58.039374	58.174888	60.972507	61.146987	82.008916	82.133877	85.006384	85.107251	95.450616	95.551137	99.896012	99.996068	101.631295	101.731891	107.164033	107.254539	107.290824	107.391550	110.113758	110.213845	111.236271	111.336599	124.994264	125.094330	127.245085	127.346002	127.737773	127.838641	128.897736	129.045009	131.014350	131.180277	133.147774	133.248085	133.515314	133.665592	155.213573	155.314240	157.024114	157.124450	158.324317	158.424984	159.521984	159.622654	164.705663	164.843194	165.842284	165.942454	186.676620	186.777251	201.395880	204.123232	209.908193	210.008486	213.376139	213.476448	
3	1	0.000000	3.276300	
4	89	0.000000	0.366490	1.135622	1.236858	1.273921	1.382570	1.404993	1.464957	1.470529	1.557524	3.327523	3.441943	3.502145	3.603652	9.964940	10.127754	13.378843	13.478873	13.991045	14.091297	14.118977	14.307774	15.618816	15.783944	15.943001	16.043917	17.296823	17.406830	17.926315	18.026848	18.605107	18.760126	19.773885	19.911551	23.292670	23.459840	28.174841	28.366711	29.107751	29.227148	29.257793	29.428173	29.454401	29.594082	30.194478	30.325474	30.413022	30.579701	31.991252	32.091261	33.158026	33.523308	33.873774	33.994781	34.435995	34.579610	34.693323	34.793662	35.264468	35.365783	35.457968	35.586527	36.119165	36.238462	36.325880	36.481541	36.729132	36.829850	36.859969	37.005151	37.056577	37.192533	37.784223	37.884978	38.282452	38.383246	38.467087	38.623139	38.769704	38.875454	38.891585	39.010522	39.022929	39.183829	39.779229	40.024749	40.083241	40.184199	40.338463	40.628734	40.859352	41.078111	41.671766	41.811843	42.286633	42.388669	42.803282	43.189284	43.954786	44.064142	44.485655	44.637452	45.289995	45.459889	45.536603	45.693449	45.707329	45.889675	47.048909	47.305147	48.510316	48.611061	50.373040	50.473067	53.947098	54.064944	54.432147	54.827716	55.461775	55.601539	57.938974	58.041795	58.226127	58.364633	62.959604	63.060770	64.450794	64.577491	64.581697	64.737163	65.116859	65.242381	74.747577	74.916265	87.104378	87.213355	90.728976	90.856443	91.422629	91.622728	91.735900	92.002370	92.041281	92.228315	92.237889	92.363408	99.614227	99.751350	99.774529	99.879265	100.916393	101.017624	101.259839	101.364773	103.132051	103.246561	103.418170	103.518561	104.133653	104.234311	104.623371	104.726446	105.687878	105.792204	107.418596	107.624420	109.921826	110.028358	111.143942	112.162996	112.171531	112.294977	112.778038	113.069535	113.078337	113.186392	113.373487	113.474487	
5	90	0.000000	0.150464	1.660034	1.760500	3.011018	3.252854	5.125951	5.226942	6.662012	6.834172	6.852575	6.966453	14.706776	14.886452	19.123991	19.229121	19.736831	20.007544	21.160539	21.278472	21.346765	21.578437	21.598175	21.653230	23.657678	23.757822	24.671027	24.817017	25.008571	25.132778	27.349275	27.483423	28.907414	29.132215	33.452232	33.622979	34.516488	34.660322	34.747871	34.880524	35.066504	35.399106	35.666004	35.796364	35.819487	35.871680	36.031233	36.131687	36.267244	36.368810	36.434412	36.534974	36.596738	36.933547	36.933599	37.164414	38.209881	38.310125	39.295477	39.405006	40.145745	40.246453	43.311099	43.450480	43.938730	44.039159	44.077023	44.167419	51.494376	51.594839	52.426387	52.539055	52.908672	53.008697	53.113778	53.214440	53.793563	53.957513	54.209029	54.312192	54.312673	54.413594	54.566702	54.675006	55.887659	55.992078	57.380193	57.484381	57.807613	57.909705	60.023022	60.123967	61.155899	61.297512	64.207994	64.308135	65.030859	65.149805	66.842804	66.943248	66.958065	67.101734	68.767486	68.918966	70.919170	71.034723	71.399437	71.563063	72.153023	72.317347	73.070330	73.171369	73.263326	73.407362	74.596802	74.697160	75.549385	75.650350	76.183024	76.283912	81.954237	82.054671	82.498518	82.746770	85.028137	85.181572	85.456955	85.592811	85.844982	85.953707	86.112063	86.245757	86.666236	86.807215	89.837004	90.045071	90.331233	90.437172	93.425394	93.582611	93.622239	93.720305	93.830847	93.935556	93.949919	94.143773	95.131874	95.233118	95.307983	95.408742	95.457247	95.566499	96.143743	96.243777	96.587765	96.697956	97.688068	97.997792	98.042041	98.150673	99.445442	99.749841	102.923830	103.111361	103.799807	103.910265	104.444039	104.598835	106.720511	106.853679	108.053277	108.155190	112.319710	112.459478	114.112659	114.278322	114.643433	114.746063	118.810720	119.069523	
Events
1	4.57952185	2.297098E-012	1.519710E-011	1	0.000000E+000
1	4.57961668	1.519710E-011	2.297098E-012	0	0.000000E+000
1	4.58064835	2.297098E-012	1.519710E-011	1	0.000000E+000
1	4.58069250	1.519710E-011	2.297098E-012	0	0.000000E+000
1	4.58370116	2.297098E-012	1.519710E-011	1	0.000000E+000
1	4.58373056	1.519710E-011	2.297098E-012	0	0.000000E+000
1	4.58521243	2.297098E-012	1.519710E-011	1	0.000000E+000
1	4.58523673	1.519710E-011	2.297098E-012	0	0.000000E+000
1	4.58998736	2.297098E-012	1.519710E-011	1	0.000000E+000
1	4.59021345	1.519710E-011	2.297098E-012	0	0.000000E+000
1	4.59140281	2.297098E-012	1.519710E-011	1	0.000000E+000
1	4.59151166	1.519710E-011	2.297098E-012	0	0.000000E+000
1	4.59208017	2.297098E-012	1.519710E-011	1	0.000000E+000
1	4.59217497	1.519710E-011	2.297098E-012	0	0.000000E+000
1	4.59285708	2.297098E-012	1.519710E-011	1	0.000000E+000
1	4.59299851	1.519710E-011	2.297098E-012	0	0.000000E+000
1	4.59842527	2.297098E-012	1.519710E-011	1	0.000000E+000
1	4.59854479	1.519710E-011	2.297098E-012	0	0.000000E+000
1	4.60095770	2.297098E-012	1.519710E-011	1	0.000000E+000
1	4.60124500	1.519710E-011	2.297098E-012	0	0.000000E+000
1	4.60594821	2.297098E-012	1.519710E-011	1	0.000000E+000
1	4.60603728	1.519710E-011	2.297098E-012	0	0.000000E+000
1	4.61154729	2.297098E-012	1.519710E-011	1	0.000000E+000
1	4.61158275	1.519710E-011	2.297098E-012	0	0.000000E+000
1	4.61515577	2.297098E-012	1.519710E-011	1	0.000000E+000
1	4.61525332	1.519710E-011	2.297098E-012	0	0.000000E+000
1	4.61595927	2.297098E-012	1.519710E-011	1	0.000000E+000
1	4.61609236	1.519710E-011	2.297098E-012	0	0.000000E+000
1	4.61887729	2.297098E-012	1.519710E-011	1	0.000000E+000
1	4.61970494	1.519710E-011	2.297098E-012	0	0.000000E+000
1	4.61995439	2.297098E-012	1.519710E-011	1	0.000000E+000
1	4.62012471	1.519710E-011	2.297098E-012	0	0.000000E+000
1	4.62215865	2.297098E-012	1.519710E-011	1	0.000000E+000
1	4.62248231	1.519710E-011	2.297098E-012	0	0.000000E+000
1	4.62273185	2.297098E-012	1.519710E-011	1	0.000000E+000
1	4.62279341	1.519710E-011	2.297098E-012	0	0.000000E+000
1	4.62428315	2.297098E-012	1.519710E-011	1	0.000000E+000
1	4.62476176	1.519710E-011	2.297098E-012	0	0.000000E+000
1	4.62565086	2.297098E-012	1.519710E-011	1	0.000000E+000
1	4.62592394	1.519710E-011	2.297098E-012	0	0.000000E+000
1	4.62715154	2.297098E-012	1.519710E-011	1	0.000000E+000
1	4.62717215	1.519710E-011	2.297098E-012	0	0.000000E+000
1	4.63166210	2.297098E-012	1.519710E-011	1	0.000000E+000
1	4.63170682	1.519710E-011	2.297098E-012	0	0.000000E+000
1	4.63232011	2.297098E-012	1.519710E-011	1	0.000000E+000
1	4.63256254	1.519710E-011	2.297098E-012	0	0.000000E+000
1	4.63300945	2.297098E-012	1.519710E-011	1	0.000000E+000
1	4.63335373	1.519710E-011	2.297098E-012	0	0.000000E+000
1	4.63402138	2.297098E-012	1.519710E-011	1	0.000000E+000
1	4.63415110	1.519710E-011	2.297098E-012	0	0.000000E+000
1	4.63439277	2.297098E-012	1.519710E-011	1	0.000000E+000
1	4.63442561	1.519710E-011	2.297098E-012	0	0.000000E+000
1	4.63836464	2.297098E-012	1.519710E-011	1	0.000000E+000
1	4.63840871	1.519710E-011	2.297098E-012	0	0.000000E+000
1	4.63942436	2.297098E-012	1.519710E-011	1	0.000000E+000
1	4.63952624	1.519710E-011	2.297098E-012	0	0.000000E+000
1	4.64406587	2.297098E-012	1.519710E-011	1	0.000000E+000
1	4.64411410	1.519710E-011	2.297098E-012	0	0.000000E+000
1	4.64556578	2.297098E-012	1.519710E-011	1	0.000000E+000
1	4.64558517	1.519710E-011	2.297098E-012	0	0.000000E+000
1	4.64592028	2.297098E-012	1.519710E-011	1	0.000000E+000
1	4.64604006	1.519710E-011	2.297098E-012	0	0.000000E+000
1	4.64675178	2.297098E-012	1.519710E-011	1	0.000000E+000
1	4.64715290	1.519710E-011	2.297098E-012	0	0.000000E+000
1	4.64760038	2.297098E-012	1.519710E-011	1	0.000000E+000
1	4.64786999	1.519710E-011	2.297098E-012	0	0.000000E+000
1	4.64909900	2.297098E-012	1.519710E-011	1	0.000000E+000
1	4.64913120	1.519710E-011	2.297098E-012	0	0.000000E+000
1	4.65061569	2.297098E-012	1.519710E-011	1	0.000000E+000
1	4.65072704	1.519710E-011	2.297098E-012	0	0.000000E+000
1	4.65124589	2.297098E-012	1.519710E-011	1	0.000000E+000
1	4.65128513	1.519710E-011	2.297098E-012	0	0.000000E+000
1	4.65319193	2.297098E-012	1.519710E-011	1	0.000000E+000
1	4.65324172	1.519710E-011	2.297098E-012	0	0.000000E+000
1	4.65379790	2.297098E-012	1.519710E-011	1	0.000000E+000
1	4.65388632	1.519710E-011	2.297098E-012	0	0.000000E+000
1	4.65448600	2.297098E-012	1.519710E-011	1	0.000000E+000
1	4.65470483	1.519710E-011	2.297098E-012	0	0.000000E+000
1	4.65569084	2.297098E-012	1.519710E-011	1	0.000000E+000
1	4.65581872	1.519710E-011	2.297098E-012	0	0.000000E+000
1	4.65757862	2.297098E-012	1.519710E-011	1	0.000000E+000
1	4.65761862	1.519710E-011	2.297098E-012	0	0.000000E+000
1	4.66124773	2.297098E-012	1.519710E-011	1	0.000000E+000
1	4.66149110	1.519710E-011	2.297098E-012	0	0.000000E+000
1	4.66152943	2.297098E-012	1.519710E-011	1	0.000000E+000
1	4.66157963	1.519710E-011	2.297098E-012	0	0.000000E+000
1	4.66226576	2.297098E-012	1.519710E-011	1	0.000000E+000
1	4.66233002	1.519710E-011	2.297098E-012	0	0.000000E+000
1	4.66259839	2.297098E-012	1.519710E-011	1	0.000000E+000
1	4.66267156	1.519710E-011	2.297098E-012	0	0.000000E+000
1	26.40783482	2.105396E-012	1.500540E-011	1	0.000000E+000
1	26.40799795	1.500540E-011	2.105396E-012	0	0.000000E+000
1	26.40808903	2.105396E-012	1.500540E-011	1	0.000000E+000
1	26.40817438	1.500540E-011	2.105396E-012	0	0.000000E+000
1	26.40858906	2.105396E-012	1.500540E-011	1	0.000000E+000
1	26.40863529	1.500540E-011	2.105396E-012	0	0.000000E+000
1	26.41039486	2.105396E-012	1.500540E-011	1	0.000000E+000
1	26.41042521	1.500540E-011	2.105396E-012	0	0.000000E+000
1	26.41047688	2.105396E-012	1.500540E-011	1	0.000000E+000
1	26.41049845	1.500540E-011	2.105396E-012	0	0.000000E+000
1	26.41131175	2.105396E-012	1.500540E-011	1	0.000000E+000
1	26.41132540	1.500540E-011	2.105396E-012	0	0.000000E+000
1	26.41221948	2.105396E-012	1.500540E-011	1	0.000000E+000
1	26.41225265	1.500540E-011	2.105396E-012	0	0.000000E+000
1	26.41394199	2.105396E-012	1.500540E-011	1	0.000000E+000
1	26.41400057	1.500540E-011	2.105396E-012	0	0.000000E+000
1	26.41431628	2.105396E-012	1.500540E-011	1	0.000000E+000
1	26.41444845	1.500540E-011	2.105396E-012	0	0.000000E+000
1	26.41702929	2.105396E-012	1.500540E-011	1	0.000000E+000
1	26.41730578	1.500540E-011	2.105396E-012	0	0.000000E+000
1	26.41755018	2.105396E-012	1.500540E-011	1	0.000000E+000
1	26.41765703	1.500540E-011	2.105396E-012	0	0.000000E+000
1	26.41856128	2.105396E-012	1.500540E-011	1	0.000000E+000
1	26.41860889	1.500540E-011	2.105396E-012	0	0.000000E+000
1	26.42136182	2.105396E-012	1.500540E-011	1	0.000000E+000
1	26.42146485	1.500540E-011	2.105396E-012	0	0.000000E+000
1	26.42543550	2.105396E-012	1.500540E-011	1	0.000000E+000
1	26.42567424	1.500540E-011	2.105396E-012	0	0.000000E+000
1	26.42599310	2.105396E-012	1.500540E-011	1	0.000000E+000
1	26.42601912	1.500540E-011	2.105396E-012	0	0.000000E+000
1	26.42839771	2.105396E-012	1.500540E-011	1	0.000000E+000
1	26.42848551	1.500540E-011	2.105396E-012	0	0.000000E+000
1	26.43154123	2.105396E-012	1.500540E-011	1	0.000000E+000
1	26.43162123	1.500540E-011	2.105396E-012	0	0.000000E+000
1	26.43245387	2.105396E-012	1.500540E-011	1	0.000000E+000
1	26.43258628	1.500540E-011	2.105396E-012	0	0.000000E+000
1	26.43333398	2.105396E-012	1.500540E-011	1	0.000000E+000
1	26.43345373	1.500540E-011	2.105396E-012	0	0.000000E+000
1	26.43352577	2.105396E-012	1.500540E-011	1	0.000000E+000
1	26.43363265	1.500540E-011	2.105396E-012	0	0.000000E+000
1	26.43448874	2.105396E-012	1.500540E-011	1	0.000000E+000
1	26.43455965	1.500540E-011	2.105396E-012	0	0.000000E+000
1	26.43668657	2.105396E-012	1.500540E-011	1	0.000000E+000
1	26.43683157	1.500540E-011	2.105396E-012	0	0.000000E+000
1	26.44194347	2.105396E-012	1.500540E-011	1	0.000000E+000
1	26.44199105	1.500540E-011	2.105396E-012	0	0.000000E+000
1	26.44237499	2.105396E-012	1.500540E-011	1	0.000000E+000
1	26.44252871	1.500540E-011	2.105396E-012	0	0.000000E+000
1	26.44486721	2.105396E-012	1.500540E-011	1	0.000000E+000
1	26.44495908	1.500540E-011	2.105396E-012	0	0.000000E+000
1	26.44792449	2.105396E-012	1.500540E-011	1	0.000000E+000
1	26.44801553	1.500540E-011	2.105396E-012	0	0.000000E+000
1	26.45571161	2.105396E-012	1.500540E-011	1	0.000000E+000
1	26.45575418	1.500540E-011	2.105396E-012	0	0.000000E+000
1	26.45737524	2.105396E-012	1.500540E-011	1	0.000000E+000
1	26.45756175	1.500540E-011	2.105396E-012	0	0.000000E+000
1	26.45772444	2.105396E-012	1.500540E-011	1	0.000000E+000
1	26.45818357	1.500540E-011	2.105396E-012	0	0.000000E+000
1	26.45879182	2.105396E-012	1.500540E-011	1	0.000000E+000
1	26.45884874	1.500540E-011	2.105396E-012	0	0.000000E+000
1	26.46005695	2.105396E-012	1.500540E-011	1	0.000000E+000
1	26.46011589	1.500540E-011	2.105396E-012	0	0.000000E+000
1	26.46084827	2.105396E-012	1.500540E-011	1	0.000000E+000
1	26.46097624	1.500540E-011	2.105396E-012	0	0.000000E+000
1	26.46113357	2.105396E-012	1.500540E-011	1	0.000000E+000
1	26.46116571	1.500540E-011	2.105396E-012	0	0.000000E+000
1	26.46346035	2.105396E-012	1.500540E-011	1	0.000000E+000
1	26.46354148	1.500540E-011	2.105396E-012	0	0.000000E+000
1	26.46362399	2.105396E-012	1.500540E-011	1	0.000000E+000
1	26.46382131	1.500540E-011	2.105396E-012	0	0.000000E+000
1	26.46512772	2.105396E-012	1.500540E-011	1	0.000000E+000
1	26.46524185	1.500540E-011	2.105396E-012	0	0.000000E+000
1	26.46696488	2.105396E-012	1.500540E-011	1	0.000000E+000
1	26.46699921	1.500540E-011	2.105396E-012	0	0.000000E+000
1	26.46702114	2.105396E-012	1.500540E-011	1	0.000000E+000
1	26.46708367	1.500540E-011	2.105396E-012	0	0.000000E+000
1	26.46850682	2.105396E-012	1.500540E-011	1	0.000000E+000
1	26.46852472	1.500540E-011	2.105396E-012	0	0.000000E+000
1	26.47076434	2.105396E-012	1.500540E-011	1	0.000000E+000
1	26.47090796	1.500540E-011	2.105396E-012	0	0.000000E+000
1	26.47220369	2.105396E-012	1.500540E-011	1	0.000000E+000
1	26.47221430	1.500540E-011	2.105396E-012	0	0.000000E+000
1	26.47297705	2.105396E-012	1.500540E-011	1	0.000000E+000
1	26.47298682	1.500540E-011	2.105396E-012	0	0.000000E+000
1	26.47348458	2.105396E-012	1.500540E-011	1	0.000000E+000
1	26.47351688	1.500540E-011	2.105396E-012	0	0.000000E+000
1	26.47396166	2.105396E-012	1.500540E-011	1	0.000000E+000
1	26.47403171	1.500540E-011	2.105396E-012	0	0.000000E+000
1	26.78367321	1.871376E-012	1.477138E-011	1	0.000000E+000
1	26.78369278	1.477138E-011	1.871376E-012	0	0.000000E+000
1	26.78535001	1.871376E-012	1.477138E-011	1	0.000000E+000
1	26.78551662	1.477138E-011	1.871376E-012	0	0.000000E+000
1	26.79102963	1.871376E-012	1.477138E-011	1	0.000000E+000
1	26.79110018	1.477138E-011	1.871376E-012	0	0.000000E+000
1	26.79240540	1.871376E-012	1.477138E-011	1	0.000000E+000
1	26.79261989	1.477138E-011	1.871376E-012	0	0.000000E+000
1	26.79386625	1.871376E-012	1.477138E-011	1	0.000000E+000
1	26.79403152	1.477138E-011	1.871376E-012	0	0.000000E+000
1	26.79418303	1.871376E-012	1.477138E-011	1	0.000000E+000
1	26.79432513	1.477138E-011	1.871376E-012	0	0.000000E+000
1	26.79450706	1.871376E-012	1.477138E-011	1	0.000000E+000
1	26.79513024	1.477138E-011	1.871376E-012	0	0.000000E+000
1	26.79556666	1.871376E-012	1.477138E-011	1	0.000000E+000
1	26.79578466	1.477138E-011	1.871376E-012	0	0.000000E+000
1	26.79580425	1.871376E-012	1.477138E-011	1	0.000000E+000
1	26.79583143	1.477138E-011	1.871376E-012	0	0.000000E+000
1	26.79617095	1.871376E-012	1.477138E-011	1	0.000000E+000
1	26.79622387	1.477138E-011	1.871376E-012	0	0.000000E+000
1	26.79831919	1.871376E-012	1.477138E-011	1	0.000000E+000
1	26.79840278	1.477138E-011	1.871376E-012	0	0.000000E+000
1	26.80355488	1.871376E-012	1.477138E-011	1	0.000000E+000
1	26.80366806	1.477138E-011	1.871376E-012	0	0.000000E+000
1	26.80484490	1.871376E-012	1.477138E-011	1	0.000000E+000
1	26.80486236	1.477138E-011	1.871376E-012	0	0.000000E+000
1	26.81233247	1.871376E-012	1.477138E-011	1	0.000000E+000
1	26.81243340	1.477138E-011	1.871376E-012	0	0.000000E+000
1	26.81358035	1.871376E-012	1.477138E-011	1	0.000000E+000
1	26.81367564	1.477138E-011	1.871376E-012	0	0.000000E+000
1	26.81473073	1.871376E-012	1.477138E-011	1	0.000000E+000
1	26.81476993	1.477138E-011	1.871376E-012	0	0.000000E+000
1	26.81539326	1.871376E-012	1.477138E-011	1	0.000000E+000
1	26.81547041	1.477138E-011	1.871376E-012	0	0.000000E+000
1	26.81593690	1.871376E-012	1.477138E-011	1	0.000000E+000
1	26.81613283	1.477138E-011	1.871376E-012	0	0.000000E+000
1	26.82042899	1.871376E-012	1.477138E-011	1	0.000000E+000
1	26.82054362	1.477138E-011	1.871376E-012	0	0.000000E+000
1	26.82407089	1.871376E-012	1.477138E-011	1	0.000000E+000
1	26.82415584	1.477138E-011	1.871376E-012	0	0.000000E+000
1	26.82634618	1.871376E-012	1.477138E-011	1	0.000000E+000
1	26.82665531	1.477138E-011	1.871376E-012	0	0.000000E+000
1	26.82926187	1.871376E-012	1.477138E-011	1	0.000000E+000
1	26.82949310	1.477138E-011	1.871376E-012	0	0.000000E+000
1	26.82953045	1.871376E-012	1.477138E-011	1	0.000000E+000
1	26.82967311	1.477138E-011	1.871376E-012	0	0.000000E+000
1	26.83300868	1.871376E-012	1.477138E-011	1	0.000000E+000
1	26.83314670	1.477138E-011	1.871376E-012	0	0.000000E+000
1	26.83549923	1.871376E-012	1.477138E-011	1	0.000000E+000
1	26.83559114	1.477138E-011	1.871376E-012	0	0.000000E+000
1	26.83571160	1.871376E-012	1.477138E-011	1	0.000000E+000
1	26.83574226	1.477138E-011	1.871376E-012	0	0.000000E+000
1	26.83578366	1.871376E-012	1.477138E-011	1	0.000000E+000
1	26.83586135	1.477138E-011	1.871376E-012	0	0.000000E+000
1	26.84120299	1.871376E-012	1.477138E-011	1	0.000000E+000
1	26.84122970	1.477138E-011	1.871376E-012	0	0.000000E+000
1	26.84160351	1.871376E-012	1.477138E-011	1	0.000000E+000
1	26.84167630	1.477138E-011	1.871376E-012	0	0.000000E+000
1	26.84180813	1.871376E-012	1.477138E-011	1	0.000000E+000
1	26.84189427	1.477138E-011	1.871376E-012	0	0.000000E+000
1	26.84278619	1.871376E-012	1.477138E-011	1	0.000000E+000
1	26.84280110	1.477138E-011	1.871376E-012	0	0.000000E+000
1	26.84283384	1.871376E-012	1.477138E-011	1	0.000000E+000
1	26.84287306	1.477138E-011	1.871376E-012	0	0.000000E+000
1	26.84501278	1.871376E-012	1.477138E-011	1	0.000000E+000
1	26.84509734	1.477138E-011	1.871376E-012	0	0.000000E+000
1	26.84668411	1.871376E-012	1.477138E-011	1	0.000000E+000
1	26.84685128	1.477138E-011	1.871376E-012	0	0.000000E+000
1	26.84712475	1.871376E-012	1.477138E-011	1	0.000000E+000
1	26.84721908	1.477138E-011	1.871376E-012	0	0.000000E+000
1	26.84819090	1.871376E-012	1.477138E-011	1	0.000000E+000
1	26.84821716	1.477138E-011	1.871376E-012	0	0.000000E+000
1	26.85021684	1.871376E-012	1.477138E-011	1	0.000000E+000
1	26.85023936	1.477138E-011	1.871376E-012	0	0.000000E+000
1	26.85429956	1.871376E-012	1.477138E-011	1	0.000000E+000
1	26.85440527	1.477138E-011	1.871376E-012	0	0.000000E+000
1	26.85501008	1.871376E-012	1.477138E-011	1	0.000000E+000
1	26.85514235	1.477138E-011	1.871376E-012	0	0.000000E+000
1	26.85565748	1.871376E-012	1.477138E-011	1	0.000000E+000
1	26.85577570	1.477138E-011	1.871376E-012	0	0.000000E+000
1	26.85632569	1.871376E-012	1.477138E-011	1	0.000000E+000
1	26.85636858	1.477138E-011	1.871376E-012	0	0.000000E+000
1	26.85816979	1.871376E-012	1.477138E-011	1	0.000000E+000
1	26.85847030	1.477138E-011	1.871376E-012	0	0.000000E+000
1	26.85884573	1.871376E-012	1.477138E-011	1	0.000000E+000
1	26.85888298	1.477138E-011	1.871376E-012	0	0.000000E+000
1	26.85949399	1.871376E-012	1.477138E-011	1	0.000000E+000
1	26.85959585	1.477138E-011	1.871376E-012	0	0.000000E+000
1	26.86566283	1.871376E-012	1.477138E-011	1	0.000000E+000
1	26.86570378	1.477138E-011	1.871376E-012	0	0.000000E+000
1	26.86676439	1.871376E-012	1.477138E-011	1	0.000000E+000
1	26.86685477	1.477138E-011	1.871376E-012	0	0.000000E+000
1	26.86731039	1.871376E-012	1.477138E-011	1	0.000000E+000
1	26.86740283	1.477138E-011	1.871376E-012	0	0.000000E+000
1	26.86757509	1.871376E-012	1.477138E-011	1	0.000000E+000
1	26.86762618	1.477138E-011	1.871376E-012	0	0.000000E+000
1	26.86789327	1.871376E-012	1.477138E-011	1	0.000000E+000
1	26.86795837	1.477138E-011	1.871376E-012	0	0.000000E+000
1	26.86957895	1.871376E-012	1.477138E-011	1	0.000000E+000
1	26.86959937	1.477138E-011	1.871376E-012	0	0.000000E+000
1	26.87297998	1.871376E-012	1.477138E-011	1	0.000000E+000
1	26.87310301	1.477138E-011	1.871376E-012	0	0.000000E+000
1	26.87437393	1.871376E-012	1.477138E-011	1	0.000000E+000
1	26.87450038	1.477138E-011	1.871376E-012	0	0.000000E+000
1	26.87462100	1.871376E-012	1.477138E-011	1	0.000000E+000
1	26.87471855	1.477138E-011	1.871376E-012	0	0.000000E+000
1	26.87566896	1.871376E-012	1.477138E-011	1	0.000000E+000
1	26.87569891	1.477138E-011	1.871376E-012	0	0.000000E+000
1	26.89335103	1.871376E-012	1.477138E-011	1	0.000000E+000
1	26.89357831	1.477138E-011	1.871376E-012	0	0.000000E+000
1	26.89389413	1.871376E-012	1.477138E-011	1	0.000000E+000
1	26.89407836	1.477138E-011	1.871376E-012	0	0.000000E+000
1	26.89409035	1.871376E-012	1.477138E-011	1	0.000000E+000
1	26.89432608	1.477138E-011	1.871376E-012	0	0.000000E+000
1	26.89660889	1.871376E-012	1.477138E-011	1	0.000000E+000
1	26.89660969	1.477138E-011	1.871376E-012	0	0.000000E+000
1	26.89821289	1.871376E-012	1.477138E-011	1	0.000000E+000
1	26.89832651	1.477138E-011	1.871376E-012	0	0.000000E+000
1	26.90364707	1.871376E-012	1.477138E-011	1	0.000000E+000
1	26.90369574	1.477138E-011	1.871376E-012	0	0.000000E+000
1	26.90651623	1.871376E-012	1.477138E-011	1	0.000000E+000
1	26.90653723	1.477138E-011	1.871376E-012	0	0.000000E+000
1	26.90694986	1.871376E-012	1.477138E-011	1	0.000000E+000
1	26.90696874	1.477138E-011	1.871376E-012	0	0.000000E+000
1	26.90733869	1.871376E-012	1.477138E-011	1	0.000000E+000
1	26.90750543	1.477138E-011	1.871376E-012	0	0.000000E+000
1	26.90865380	1.871376E-012	1.477138E-011	1	0.000000E+000
1	26.90872529	1.477138E-011	1.871376E-012	0	0.000000E+000
1	26.91080553	1.871376E-012	1.477138E-011	1	0.000000E+000
1	26.91084572	1.477138E-011	1.871376E-012	0	0.000000E+000
1	27.78104168	2.164659E-012	1.506466E-011	1	0.000000E+000
1	27.78117033	1.506466E-011	2.164659E-012	0	0.000000E+000
1	27.78221720	2.164659E-012	1.506466E-011	1	0.000000E+000
1	27.78230359	1.506466E-011	2.164659E-012	0	0.000000E+000
1	27.78313612	2.164659E-012	1.506466E-011	1	0.000000E+000
1	27.78318377	1.506466E-011	2.164659E-012	0	0.000000E+000
1	27.78329141	2.164659E-012	1.506466E-011	1	0.000000E+000
1	27.78331521	1.506466E-011	2.164659E-012	0	0.000000E+000
1	27.78846098	2.164659E-012	1.506466E-011	1	0.000000E+000
1	27.78855291	1.506466E-011	2.164659E-012	0	0.000000E+000
1	27.78857575	2.164659E-012	1.506466E-011	1	0.000000E+000
1	27.78872983	1.506466E-011	2.164659E-012	0	0.000000E+000
1	27.79034373	2.164659E-012	1.506466E-011	1	0.000000E+000
1	27.79054389	1.506466E-011	2.164659E-012	0	0.000000E+000
1	27.79111529	2.164659E-012	1.506466E-011	1	0.000000E+000
1	27.79114045	1.506466E-011	2.164659E-012	0	0.000000E+000
1	27.79186050	2.164659E-012	1.506466E-011	1	0.000000E+000
1	27.79193484	1.506466E-011	2.164659E-012	0	0.000000E+000
1	27.79605412	2.164659E-012	1.506466E-011	1	0.000000E+000
1	27.79625118	1.506466E-011	2.164659E-012	0	0.000000E+000
1	27.79857834	2.164659E-012	1.506466E-011	1	0.000000E+000
1	27.79870066	1.506466E-011	2.164659E-012	0	0.000000E+000
1	27.80048216	2.164659E-012	1.506466E-011	1	0.000000E+000
1	27.80059769	1.506466E-011	2.164659E-012	0	0.000000E+000
1	27.80062994	2.164659E-012	1.506466E-011	1	0.000000E+000
1	27.80072274	1.506466E-011	2.164659E-012	0	0.000000E+000
1	27.80077284	2.164659E-012	1.506466E-011	1	0.000000E+000
1	27.80079538	1.506466E-011	2.164659E-012	0	0.000000E+000
1	27.80134113	2.164659E-012	1.506466E-011	1	0.000000E+000
1	27.80138777	1.506466E-011	2.164659E-012	0	0.000000E+000
1	27.80382122	2.164659E-012	1.506466E-011	1	0.000000E+000
1	27.80383328	1.506466E-011	2.164659E-012	0	0.000000E+000
1	27.80641323	2.164659E-012	1.506466E-011	1	0.000000E+000
1	27.80646242	1.506466E-011	2.164659E-012	0	0.000000E+000
1	27.80840024	2.164659E-012	1.506466E-011	1	0.000000E+000
1	27.80852698	1.506466E-011	2.164659E-012	0	0.000000E+000
1	27.80966533	2.164659E-012	1.506466E-011	1	0.000000E+000
1	27.80970025	1.506466E-011	2.164659E-012	0	0.000000E+000
1	27.80981814	2.164659E-012	1.506466E-011	1	0.000000E+000
1	27.80983907	1.506466E-011	2.164659E-012	0	0.000000E+000
1	27.81840468	2.164659E-012	1.506466E-011	1	0.000000E+000
1	27.81844452	1.506466E-011	2.164659E-012	0	0.000000E+000
1	27.82034130	2.164659E-012	1.506466E-011	1	0.000000E+000
1	27.82037284	1.506466E-011	2.164659E-012	0	0.000000E+000
1	27.82050399	2.164659E-012	1.506466E-011	1	0.000000E+000
1	27.82104815	1.506466E-011	2.164659E-012	0	0.000000E+000
1	27.82212420	2.164659E-012	1.506466E-011	1	0.000000E+000
1	27.82233313	1.506466E-011	2.164659E-012	0	0.000000E+000
1	27.82253877	2.164659E-012	1.506466E-011	1	0.000000E+000
1	27.82255624	1.506466E-011	2.164659E-012	0	0.000000E+000
1	27.82266854	2.164659E-012	1.506466E-011	1	0.000000E+000
1	27.82282541	1.506466E-011	2.164659E-012	0	0.000000E+000
1	27.82316972	2.164659E-012	1.506466E-011	1	0.000000E+000
1	27.82325493	1.506466E-011	2.164659E-012	0	0.000000E+000
1	27.82327224	2.164659E-012	1.506466E-011	1	0.000000E+000
1	27.82330812	1.506466E-011	2.164659E-012	0	0.000000E+000
1	27.82492816	2.164659E-012	1.506466E-011	1	0.000000E+000
1	27.82498615	1.506466E-011	2.164659E-012	0	0.000000E+000
1	27.82555404	2.164659E-012	1.506466E-011	1	0.000000E+000
1	27.82556451	1.506466E-011	2.164659E-012	0	0.000000E+000
1	27.82630919	2.164659E-012	1.506466E-011	1	0.000000E+000
1	27.82649820	1.506466E-011	2.164659E-012	0	0.000000E+000
1	27.82827319	2.164659E-012	1.506466E-011	1	0.000000E+000
1	27.82846021	1.506466E-011	2.164659E-012	0	0.000000E+000
1	27.82952796	2.164659E-012	1.506466E-011	1	0.000000E+000
1	27.82957995	1.506466E-011	2.164659E-012	0	0.000000E+000
1	27.83032127	2.164659E-012	1.506466E-011	1	0.000000E+000
1	27.83055076	1.506466E-011	2.164659E-012	0	0.000000E+000
1	27.83069832	2.164659E-012	1.506466E-011	1	0.000000E+000
1	27.83072808	1.506466E-011	2.164659E-012	0	0.000000E+000
1	27.83076816	2.164659E-012	1.506466E-011	1	0.000000E+000
1	27.83110060	1.506466E-011	2.164659E-012	0	0.000000E+000
1	27.83134754	2.164659E-012	1.506466E-011	1	0.000000E+000
1	27.83152162	1.506466E-011	2.164659E-012	0	0.000000E+000
1	27.83349608	2.164659E-012	1.506466E-011	1	0.000000E+000
1	27.83354697	1.506466E-011	2.164659E-012	0	0.000000E+000
1	27.83490664	2.164659E-012	1.506466E-011	1	0.000000E+000
1	27.83502548	1.506466E-011	2.164659E-012	0	0.000000E+000
1	27.83811936	2.164659E-012	1.506466E-011	1	0.000000E+000
1	27.83819306	1.506466E-011	2.164659E-012	0	0.000000E+000
1	27.83899817	2.164659E-012	1.506466E-011	1	0.000000E+000
1	27.83904142	1.506466E-011	2.164659E-012	0	0.000000E+000
1	27.83951074	2.164659E-012	1.506466E-011	1	0.000000E+000
1	27.83952844	1.506466E-011	2.164659E-012	0	0.000000E+000
1	28.83851517	1.663963E-012	1.456396E-011	1	0.000000E+000
1	28.83907791	1.456396E-011	1.663963E-012	0	0.000000E+000
1	28.83911318	1.663963E-012	1.456396E-011	1	0.000000E+000
1	28.83923623	1.456396E-011	1.663963E-012	0	0.000000E+000
1	28.83961738	1.663963E-012	1.456396E-011	1	0.000000E+000
1	28.83963310	1.456396E-011	1.663963E-012	0	0.000000E+000
1	28.84766687	1.663963E-012	1.456396E-011	1	0.000000E+000
1	28.84779791	1.456396E-011	1.663963E-012	0	0.000000E+000
1	28.85149428	1.663963E-012	1.456396E-011	1	0.000000E+000
1	28.85151297	1.456396E-011	1.663963E-012	0	0.000000E+000
1	28.85217214	1.663963E-012	1.456396E-011	1	0.000000E+000
1	28.85222741	1.456396E-011	1.663963E-012	0	0.000000E+000
1	28.85312789	1.663963E-012	1.456396E-011	1	0.000000E+000
1	28.85319160	1.456396E-011	1.663963E-012	0	0.000000E+000
1	54.39601979	1.276481E-012	1.417648E-011	1	0.000000E+000
1	54.39608235	1.417648E-011	1.276481E-012	0	0.000000E+000
1	54.39805241	1.276481E-012	1.417648E-011	1	0.000000E+000
1	54.39819809	1.417648E-011	1.276481E-012	0	0.000000E+000
1	54.39831000	1.276481E-012	1.417648E-011	1	0.000000E+000
1	54.39846969	1.417648E-011	1.276481E-012	0	0.000000E+000
1	54.39852084	1.276481E-012	1.417648E-011	1	0.000000E+000
1	54.39883236	1.417648E-011	1.276481E-012	0	0.000000E+000
1	54.39887553	1.276481E-012	1.417648E-011	1	0.000000E+000
1	54.39893284	1.417648E-011	1.276481E-012	0	0.000000E+000
1	54.39965634	1.276481E-012	1.417648E-011	1	0.000000E+000
1	54.39967680	1.417648E-011	1.276481E-012	0	0.000000E+000
1	54.40828929	1.276481E-012	1.417648E-011	1	0.000000E+000
1	54.40847536	1.417648E-011	1.276481E-012	0	0.000000E+000
1	54.40853542	1.276481E-012	1.417648E-011	1	0.000000E+000
1	54.40858778	1.417648E-011	1.276481E-012	0	0.000000E+000
1	54.40950262	1.276481E-012	1.417648E-011	1	0.000000E+000
1	54.40956452	1.417648E-011	1.276481E-012	0	0.000000E+000
1	54.41165226	1.276481E-012	1.417648E-011	1	0.000000E+000
1	54.41177974	1.417648E-011	1.276481E-012	0	0.000000E+000
1	54.41263859	1.276481E-012	1.417648E-011	1	0.000000E+000
1	54.41303456	1.417648E-011	1.276481E-012	0	0.000000E+000
1	54.41327613	1.276481E-012	1.417648E-011	1	0.000000E+000
1	54.41328855	1.417648E-011	1.276481E-012	0	0.000000E+000
1	54.41335322	1.276481E-012	1.417648E-011	1	0.000000E+000
1	54.41362791	1.417648E-011	1.276481E-012	0	0.000000E+000
1	54.41447645	1.276481E-012	1.417648E-011	1	0.000000E+000
1	54.41448521	1.417648E-011	1.276481E-012	0	0.000000E+000
1	54.41524282	1.276481E-012	1.417648E-011	1	0.000000E+000
1	54.41529615	1.417648E-011	1.276481E-012	0	0.000000E+000
1	54.41756661	1.276481E-012	1.417648E-011	1	0.000000E+000
1	54.41771602	1.417648E-011	1.276481E-012	0	0.000000E+000
1	54.41873009	1.276481E-012	1.417648E-011	1	0.000000E+000
1	54.41885923	1.417648E-011	1.276481E-012	0	0.000000E+000
1	54.42276799	1.276481E-012	1.417648E-011	1	0.000000E+000
1	54.42322790	1.417648E-011	1.276481E-012	0	0.000000E+000
1	54.42711522	1.276481E-012	1.417648E-011	1	0.000000E+000
1	54.42720883	1.417648E-011	1.276481E-012	0	0.000000E+000
1	54.42728080	1.276481E-012	1.417648E-011	1	0.000000E+000
1	54.42742583	1.417648E-011	1.276481E-012	0	0.000000E+000
1	54.43017098	1.276481E-012	1.417648E-011	1	0.000000E+000
1	54.43018755	1.417648E-011	1.276481E-012	0	0.000000E+000
1	54.43106416	1.276481E-012	1.417648E-011	1	0.000000E+000
1	54.43107765	1.417648E-011	1.276481E-012	0	0.000000E+000
1	54.43273320	1.276481E-012	1.417648E-011	1	0.000000E+000
1	54.43279454	1.417648E-011	1.276481E-012	0	0.000000E+000
1	54.43618592	1.276481E-012	1.417648E-011	1	0.000000E+000
1	54.43622759	1.417648E-011	1.276481E-012	0	0.000000E+000
1	54.44083571	1.276481E-012	1.417648E-011	1	0.000000E+000
1	54.44092173	1.417648E-011	1.276481E-012	0	0.000000E+000
1	54.44164842	1.276481E-012	1.417648E-011	1	0.000000E+000
1	54.44188351	1.417648E-011	1.276481E-012	0	0.000000E+000
1	54.44418278	1.276481E-012	1.417648E-011	1	0.000000E+000
1	54.44425804	1.417648E-011	1.276481E-012	0	0.000000E+000
1	54.44447019	1.276481E-012	1.417648E-011	1	0.000000E+000
1	54.44450524	1.417648E-011	1.276481E-012	0	0.000000E+000
1	54.44505465	1.276481E-012	1.417648E-011	1	0.000000E+000
1	54.44507503	1.417648E-011	1.276481E-012	0	0.000000E+000
1	54.44589063	1.276481E-012	1.417648E-011	1	0.000000E+000
1	54.44603523	1.417648E-011	1.276481E-012	0	0.000000E+000
1	54.44741676	1.276481E-012	1.417648E-011	1	0.000000E+000
1	54.44744163	1.417648E-011	1.276481E-012	0	0.000000E+000
1	54.45024400	1.276481E-012	1.417648E-011	1	0.000000E+000
1	54.45029446	1.417648E-011	1.276481E-012	0	0.000000E+000
1	54.45287222	1.276481E-012	1.417648E-011	1	0.000000E+000
1	54.45289818	1.417648E-011	1.276481E-012	0	0.000000E+000
1	54.45612026	1.276481E-012	1.417648E-011	1	0.000000E+000
1	54.45617597	1.417648E-011	1.276481E-012	0	0.000000E+000
1	54.45772450	1.276481E-012	1.417648E-011	1	0.000000E+000
1	54.45804347	1.417648E-011	1.276481E-012	0	0.000000E+000
1	54.45925782	1.276481E-012	1.417648E-011	1	0.000000E+000
1	54.45944291	1.417648E-011	1.276481E-012	0	0.000000E+000
1	54.46126189	1.276481E-012	1.417648E-011	1	0.000000E+000
1	54.46133596	1.417648E-011	1.276481E-012	0	0.000000E+000
2	0.01272439	1.434557E-012	1.433456E-011	1	0.000000E+000
2	0.01285129	1.433456E-011	1.434557E-012	0	0.000000E+000
2	0.01382090	1.434557E-012	1.433456E-011	1	0.000000E+000
2	0.01391053	1.433456E-011	1.434557E-012	0	0.000000E+000
2	0.02155731	1.434557E-012	1.433456E-011	1	0.000000E+000
2	0.02168748	1.433456E-011	1.434557E-012	0	0.000000E+000
2	0.02291075	1.434557E-012	1.433456E-011	1	0.000000E+000
2	0.02301754	1.433456E-011	1.434557E-012	0	0.000000E+000
2	0.03287620	1.434557E-012	1.433456E-011	1	0.000000E+000
2	0.03293252	1.433456E-011	1.434557E-012	0	0.000000E+000
2	0.03378759	1.434557E-012	1.433456E-011	1	0.000000E+000
2	0.03392641	1.433456E-011	1.434557E-012	0	0.000000E+000
2	0.04992714	1.434557E-012	1.433456E-011	1	0.000000E+000
2	0.05017644	1.433456E-011	1.434557E-012	0	0.000000E+000
2	0.05019227	1.434557E-012	1.433456E-011	1	0.000000E+000
2	0.05045507	1.433456E-011	1.434557E-012	0	0.000000E+000
2	0.05369641	1.434557E-012	1.433456E-011	1	0.000000E+000
2	0.05376267	1.433456E-011	1.434557E-012	0	0.000000E+000
2	0.05380008	1.434557E-012	1.433456E-011	1	0.000000E+000
2	0.05400701	1.433456E-011	1.434557E-012	0	0.000000E+000
2	0.05403347	1.434557E-012	1.433456E-011	1	0.000000E+000
2	0.05425452	1.433456E-011	1.434557E-012	0	0.000000E+000
2	0.05428385	1.434557E-012	1.433456E-011	1	0.000000E+000
2	0.05435190	1.433456E-011	1.434557E-012	0	0.000000E+000
2	0.05493261	1.434557E-012	1.433456E-011	1	0.000000E+000
2	0.05496718	1.433456E-011	1.434557E-012	0	0.000000E+000
2	0.05573379	1.434557E-012	1.433456E-011	1	0.000000E+000
2	0.05574787	1.433456E-011	1.434557E-012	0	0.000000E+000
2	0.06631431	1.434557E-012	1.433456E-011	1	0.000000E+000
2	0.06635904	1.433456E-011	1.434557E-012	0	0.000000E+000
2	0.06927254	1.434557E-012	1.433456E-011	1	0.000000E+000
2	0.06928228	1.433456E-011	1.434557E-012	0	0.000000E+000
2	0.07786300	1.434557E-012	1.433456E-011	1	0.000000E+000
2	0.07814884	1.433456E-011	1.434557E-012	0	0.000000E+000
2	0.08095558	1.434557E-012	1.433456E-011	1	0.000000E+000
2	0.08103287	1.433456E-011	1.434557E-012	0	0.000000E+000
2	0.08771336	1.434557E-012	1.433456E-011	1	0.000000E+000
2	0.08790978	1.433456E-011	1.434557E-012	0	0.000000E+000
2	0.08943593	1.434557E-012	1.433456E-011	1	0.000000E+000
2	0.08944305	1.433456E-011	1.434557E-012	0	0.000000E+000
2	0.09365049	1.434557E-012	1.433456E-011	1	0.000000E+000
2	0.09368007	1.433456E-011	1.434557E-012	0	0.000000E+000
2	0.09657416	1.434557E-012	1.433456E-011	1	0.000000E+000
2	0.09659571	1.433456E-011	1.434557E-012	0	0.000000E+000
2	0.09861541	1.434557E-012	1.433456E-011	1	0.000000E+000
2	0.09871302	1.433456E-011	1.434557E-012	0	0.000000E+000
2	0.10073231	1.434557E-012	1.433456E-011	1	0.000000E+000
2	0.10074427	1.433456E-011	1.434557E-012	0	0.000000E+000
2	0.10421385	1.434557E-012	1.433456E-011	1	0.000000E+000
2	0.10423716	1.433456E-011	1.434557E-012	0	0.000000E+000
2	0.10618019	1.434557E-012	1.433456E-011	1	0.000000E+000
2	0.10624807	1.433456E-011	1.434557E-012	0	0.000000E+000
2	0.10953003	1.434557E-012	1.433456E-011	1	0.000000E+000
2	0.10960705	1.433456E-011	1.434557E-012	0	0.000000E+000
2	0.11272578	1.434557E-012	1.433456E-011	1	0.000000E+000
2	0.11275724	1.433456E-011	1.434557E-012	0	0.000000E+000
2	0.11462407	1.434557E-012	1.433456E-011	1	0.000000E+000
2	0.11464565	1.433456E-011	1.434557E-012	0	0.000000E+000
2	0.11519655	1.434557E-012	1.433456E-011	1	0.000000E+000
2	0.11523933	1.433456E-011	1.434557E-012	0	0.000000E+000
2	0.11902719	1.434557E-012	1.433456E-011	1	0.000000E+000
2	0.11915194	1.433456E-011	1.434557E-012	0	0.000000E+000
2	0.11960319	1.434557E-012	1.433456E-011	1	0.000000E+000
2	0.12014007	1.433456E-011	1.434557E-012	0	0.000000E+000
2	0.12043534	1.434557E-012	1.433456E-011	1	0.000000E+000
2	0.12048664	1.433456E-011	1.434557E-012	0	0.000000E+000
2	0.12103726	1.434557E-012	1.433456E-011	1	0.000000E+000
2	0.12111042	1.433456E-011	1.434557E-012	0	0.000000E+000
2	0.12215088	1.434557E-012	1.433456E-011	1	0.000000E+000
2	0.12220727	1.433456E-011	1.434557E-012	0	0.000000E+000
2	0.12225727	1.434557E-012	1.433456E-011	1	0.000000E+000
2	0.12233540	1.433456E-011	1.434557E-012	0	0.000000E+000
2	0.12935211	1.434557E-012	1.433456E-011	1	0.000000E+000
2	0.12940927	1.433456E-011	1.434557E-012	0	0.000000E+000
2	0.13143668	1.434557E-012	1.433456E-011	1	0.000000E+000
2	0.13146596	1.433456E-011	1.434557E-012	0	0.000000E+000
2	0.13209752	1.434557E-012	1.433456E-011	1	0.000000E+000
2	0.13237841	1.433456E-011	1.434557E-012	0	0.000000E+000
2	0.13247978	1.434557E-012	1.433456E-011	1	0.000000E+000
2	0.13250822	1.433456E-011	1.434557E-012	0	0.000000E+000
2	0.14403503	1.434557E-012	1.433456E-011	1	0.000000E+000
2	0.14406181	1.433456E-011	1.434557E-012	0	0.000000E+000
2	0.14408983	1.434557E-012	1.433456E-011	1	0.000000E+000
2	0.14412470	1.433456E-011	1.434557E-012	0	0.000000E+000
2	0.14466524	1.434557E-012	1.433456E-011	1	0.000000E+000
2	0.14481910	1.433456E-011	1.434557E-012	0	0.000000E+000
2	0.14924225	1.434557E-012	1.433456E-011	1	0.000000E+000
2	0.14951813	1.433456E-011	1.434557E-012	0	0.000000E+000
2	0.15152506	1.434557E-012	1.433456E-011	1	0.000000E+000
2	0.15157363	1.433456E-011	1.434557E-012	0	0.000000E+000
2	0.15262932	1.434557E-012	1.433456E-011	1	0.000000E+000
2	0.15283221	1.433456E-011	1.434557E-012	0	0.000000E+000
2	0.15299352	1.434557E-012	1.433456E-011	1	0.000000E+000
2	0.15304681	1.433456E-011	1.434557E-012	0	0.000000E+000
2	0.15435025	1.434557E-012	1.433456E-011	1	0.000000E+000
2	0.15447884	1.433456E-011	1.434557E-012	0	0.000000E+000
2	0.15705816	1.434557E-012	1.433456E-011	1	0.000000E+000
2	0.15708382	1.433456E-011	1.434557E-012	0	0.000000E+000
2	0.16006485	1.434557E-012	1.433456E-011	1	0.000000E+000
2	0.16029975	1.433456E-011	1.434557E-012	0	0.000000E+000
2	0.16119968	1.434557E-012	1.433456E-011	1	0.000000E+000
2	0.16122840	1.433456E-011	1.434557E-012	0	0.000000E+000
2	0.16131096	1.434557E-012	1.433456E-011	1	0.000000E+000
2	0.16132828	1.433456E-011	1.434557E-012	0	0.000000E+000
2	0.16221616	1.434557E-012	1.433456E-011	1	0.000000E+000
2	0.16244017	1.433456E-011	1.434557E-012	0	0.000000E+000
2	0.16383341	1.434557E-012	1.433456E-011	1	0.000000E+000
2	0.16386426	1.433456E-011	1.434557E-012	0	0.000000E+000
2	0.16436999	1.434557E-012	1.433456E-011	1	0.000000E+000
2	0.16442113	1.433456E-011	1.434557E-012	0	0.000000E+000
2	0.16507952	1.434557E-012	1.433456E-011	1	0.000000E+000
2	0.16509670	1.433456E-011	1.434557E-012	0	0.000000E+000
2	0.16692116	1.434557E-012	1.433456E-011	1	0.000000E+000
2	0.16721205	1.433456E-011	1.434557E-012	0	0.000000E+000
2	0.16750986	1.434557E-012	1.433456E-011	1	0.000000E+000
2	0.16755680	1.433456E-011	1.434557E-012	0	0.000000E+000
2	0.82760227	1.438731E-012	1.433873E-011	1	0.000000E+000
2	0.82767440	1.433873E-011	1.438731E-012	0	0.000000E+000
2	0.83572503	1.438731E-012	1.433873E-011	1	0.000000E+000
2	0.83588906	1.433873E-011	1.438731E-012	0	0.000000E+000
2	0.84114692	1.438731E-012	1.433873E-011	1	0.000000E+000
2	0.84119299	1.433873E-011	1.438731E-012	0	0.000000E+000
2	0.84140096	1.438731E-012	1.433873E-011	1	0.000000E+000
2	0.84142097	1.433873E-011	1.438731E-012	0	0.000000E+000
2	0.84159546	1.438731E-012	1.433873E-011	1	0.000000E+000
2	0.84165423	1.433873E-011	1.438731E-012	0	0.000000E+000
2	0.84244738	1.438731E-012	1.433873E-011	1	0.000000E+000
2	0.84259937	1.433873E-011	1.438731E-012	0	0.000000E+000
2	0.84394666	1.438731E-012	1.433873E-011	1	0.000000E+000
2	0.84399912	1.433873E-011	1.438731E-012	0	0.000000E+000
2	0.84402555	1.438731E-012	1.433873E-011	1	0.000000E+000
2	0.84421697	1.433873E-011	1.438731E-012	0	0.000000E+000
2	0.84552472	1.438731E-012	1.433873E-011	1	0.000000E+000
2	0.84574587	1.433873E-011	1.438731E-012	0	0.000000E+000
2	0.84691756	1.438731E-012	1.433873E-011	1	0.000000E+000
2	0.84710307	1.433873E-011	1.438731E-012	0	0.000000E+000
2	0.84719646	1.438731E-012	1.433873E-011	1	0.000000E+000
2	0.84730266	1.433873E-011	1.438731E-012	0	0.000000E+000
2	0.84765964	1.438731E-012	1.433873E-011	1	0.000000E+000
2	0.84788937	1.433873E-011	1.438731E-012	0	0.000000E+000
2	0.84922348	1.438731E-012	1.433873E-011	1	0.000000E+000
2	0.84926699	1.433873E-011	1.438731E-012	0	0.000000E+000
2	0.85150761	1.438731E-012	1.433873E-011	1	0.000000E+000
2	0.85158411	1.433873E-011	1.438731E-012	0	0.000000E+000
2	0.85193738	1.438731E-012	1.433873E-011	1	0.000000E+000
2	0.85196814	1.433873E-011	1.438731E-012	0	0.000000E+000
2	0.85297230	1.438731E-012	1.433873E-011	1	0.000000E+000
2	0.85297507	1.433873E-011	1.438731E-012	0	0.000000E+000
2	0.85388112	1.438731E-012	1.433873E-011	1	0.000000E+000
2	0.85393871	1.433873E-011	1.438731E-012	0	0.000000E+000
2	0.85394336	1.438731E-012	1.433873E-011	1	0.000000E+000
2	0.85398797	1.433873E-011	1.438731E-012	0	0.000000E+000
2	0.85579106	1.438731E-012	1.433873E-011	1	0.000000E+000
2	0.85581150	1.433873E-011	1.438731E-012	0	0.000000E+000
2	0.85647655	1.438731E-012	1.433873E-011	1	0.000000E+000
2	0.85666089	1.433873E-011	1.438731E-012	0	0.000000E+000
2	0.85918117	1.438731E-012	1.433873E-011	1	0.000000E+000
2	0.85932997	1.433873E-011	1.438731E-012	0	0.000000E+000
2	0.86156965	1.438731E-012	1.433873E-011	1	0.000000E+000
2	0.86162441	1.433873E-011	1.438731E-012	0	0.000000E+000
2	0.86168290	1.438731E-012	1.433873E-011	1	0.000000E+000
2	0.86180467	1.433873E-011	1.438731E-012	0	0.000000E+000
2	0.86195228	1.438731E-012	1.433873E-011	1	0.000000E+000
2	0.86210324	1.433873E-011	1.438731E-012	0	0.000000E+000
2	0.86299273	1.438731E-012	1.433873E-011	1	0.000000E+000
2	0.86323550	1.433873E-011	1.438731E-012	0	0.000000E+000
2	0.86372099	1.438731E-012	1.433873E-011	1	0.000000E+000
2	0.86384318	1.433873E-011	1.438731E-012	0	0.000000E+000
2	0.87064140	1.438731E-012	1.433873E-011	1	0.000000E+000
2	0.87073703	1.433873E-011	1.438731E-012	0	0.000000E+000
2	0.87095328	1.438731E-012	1.433873E-011	1	0.000000E+000
2	0.87113800	1.433873E-011	1.438731E-012	0	0.000000E+000
2	0.87209187	1.438731E-012	1.433873E-011	1	0.000000E+000
2	0.87229153	1.433873E-011	1.438731E-012	0	0.000000E+000
2	0.87307230	1.438731E-012	1.433873E-011	1	0.000000E+000
2	0.87325094	1.433873E-011	1.438731E-012	0	0.000000E+000
2	0.87455610	1.438731E-012	1.433873E-011	1	0.000000E+000
2	0.87461485	1.433873E-011	1.438731E-012	0	0.000000E+000
2	0.87530584	1.438731E-012	1.433873E-011	1	0.000000E+000
2	0.87533971	1.433873E-011	1.438731E-012	0	0.000000E+000
2	0.87959001	1.438731E-012	1.433873E-011	1	0.000000E+000
2	0.87965042	1.433873E-011	1.438731E-012	0	0.000000E+000
2	0.88104350	1.438731E-012	1.433873E-011	1	0.000000E+000
2	0.88112182	1.433873E-011	1.438731E-012	0	0.000000E+000
2	0.88612624	1.438731E-012	1.433873E-011	1	0.000000E+000
2	0.88615527	1.433873E-011	1.438731E-012	0	0.000000E+000
2	0.93052217	1.616454E-012	1.451645E-011	1	0.000000E+000
2	0.93057685	1.451645E-011	1.616454E-012	0	0.000000E+000
2	0.93992163	1.616454E-012	1.451645E-011	1	0.000000E+000
2	0.93996749	1.451645E-011	1.616454E-012	0	0.000000E+000
2	0.93999018	1.616454E-012	1.451645E-011	1	0.000000E+000
2	0.94000053	1.451645E-011	1.616454E-012	0	0.000000E+000
2	0.94143770	1.616454E-012	1.451645E-011	1	0.000000E+000
2	0.94150183	1.451645E-011	1.616454E-012	0	0.000000E+000
2	0.94187000	1.616454E-012	1.451645E-011	1	0.000000E+000
2	0.94192645	1.451645E-011	1.616454E-012	0	0.000000E+000
2	0.94570742	1.616454E-012	1.451645E-011	1	0.000000E+000
2	0.94593062	1.451645E-011	1.616454E-012	0	0.000000E+000
2	0.94615859	1.616454E-012	1.451645E-011	1	0.000000E+000
2	0.94631276	1.451645E-011	1.616454E-012	0	0.000000E+000
2	0.95143804	1.616454E-012	1.451645E-011	1	0.000000E+000
2	0.95151516	1.451645E-011	1.616454E-012	0	0.000000E+000
2	0.95190450	1.616454E-012	1.451645E-011	1	0.000000E+000
2	0.95194644	1.451645E-011	1.616454E-012	0	0.000000E+000
2	0.95357325	1.616454E-012	1.451645E-011	1	0.000000E+000
2	0.95361787	1.451645E-011	1.616454E-012	0	0.000000E+000
2	0.95419583	1.616454E-012	1.451645E-011	1	0.000000E+000
2	0.95420720	1.451645E-011	1.616454E-012	0	0.000000E+000
2	0.95423835	1.616454E-012	1.451645E-011	1	0.000000E+000
2	0.95444810	1.451645E-011	1.616454E-012	0	0.000000E+000
2	0.95566915	1.616454E-012	1.451645E-011	1	0.000000E+000
2	0.95570653	1.451645E-011	1.616454E-012	0	0.000000E+000
2	0.95641559	1.616454E-012	1.451645E-011	1	0.000000E+000
2	0.95642522	1.451645E-011	1.616454E-012	0	0.000000E+000
2	0.95764003	1.616454E-012	1.451645E-011	1	0.000000E+000
2	0.95766893	1.451645E-011	1.616454E-012	0	0.000000E+000
2	0.95768052	1.616454E-012	1.451645E-011	1	0.000000E+000
2	0.95788420	1.451645E-011	1.616454E-012	0	0.000000E+000
2	0.96030509	1.616454E-012	1.451645E-011	1	0.000000E+000
2	0.96032323	1.451645E-011	1.616454E-012	0	0.000000E+000
2	0.96074785	1.616454E-012	1.451645E-011	1	0.000000E+000
2	0.96077061	1.451645E-011	1.616454E-012	0	0.000000E+000
2	0.96197770	1.616454E-012	1.451645E-011	1	0.000000E+000
2	0.96198814	1.451645E-011	1.616454E-012	0	0.000000E+000
2	0.96833066	1.616454E-012	1.451645E-011	1	0.000000E+000
2	0.96839293	1.451645E-011	1.616454E-012	0	0.000000E+000
2	0.97070558	1.616454E-012	1.451645E-011	1	0.000000E+000
2	0.97087687	1.451645E-011	1.616454E-012	0	0.000000E+000
2	0.97291612	1.616454E-012	1.451645E-011	1	0.000000E+000
2	0.97304877	1.451645E-011	1.616454E-012	0	0.000000E+000
2	0.97550045	1.616454E-012	1.451645E-011	1	0.000000E+000
2	0.97552444	1.451645E-011	1.616454E-012	0	0.000000E+000
2	0.97758125	1.616454E-012	1.451645E-011	1	0.000000E+000
2	0.97765039	1.451645E-011	1.616454E-012	0	0.000000E+000
2	0.97811111	1.616454E-012	1.451645E-011	1	0.000000E+000
2	0.97842506	1.451645E-011	1.616454E-012	0	0.000000E+000
2	0.97844630	1.616454E-012	1.451645E-011	1	0.000000E+000
2	0.97847638	1.451645E-011	1.616454E-012	0	0.000000E+000
2	0.97884396	1.616454E-012	1.451645E-011	1	0.000000E+000
2	0.97900912	1.451645E-011	1.616454E-012	0	0.000000E+000
2	0.98164107	1.616454E-012	1.451645E-011	1	0.000000E+000
2	0.98190526	1.451645E-011	1.616454E-012	0	0.000000E+000
2	0.98368606	1.616454E-012	1.451645E-011	1	0.000000E+000
2	0.98375562	1.451645E-011	1.616454E-012	0	0.000000E+000
2	1.10637221	1.392179E-012	1.429218E-011	1	0.000000E+000
2	1.10649458	1.429218E-011	1.392179E-012	0	0.000000E+000
2	1.10698123	1.392179E-012	1.429218E-011	1	0.000000E+000
2	1.10721508	1.429218E-011	1.392179E-012	0	0.000000E+000
2	1.10983926	1.392179E-012	1.429218E-011	1	0.000000E+000
2	1.10996127	1.429218E-011	1.392179E-012	0	0.000000E+000
2	1.11140525	1.392179E-012	1.429218E-011	1	0.000000E+000
2	1.11145249	1.429218E-011	1.392179E-012	0	0.000000E+000
2	1.11879667	1.392179E-012	1.429218E-011	1	0.000000E+000
2	1.11891029	1.429218E-011	1.392179E-012	0	0.000000E+000
2	1.12419187	1.392179E-012	1.429218E-011	1	0.000000E+000
2	1.12441262	1.429218E-011	1.392179E-012	0	0.000000E+000
2	1.12592300	1.392179E-012	1.429218E-011	1	0.000000E+000
2	1.12609848	1.429218E-011	1.392179E-012	0	0.000000E+000
2	1.12770468	1.392179E-012	1.429218E-011	1	0.000000E+000
2	1.12775405	1.429218E-011	1.392179E-012	0	0.000000E+000
2	1.14054295	1.392179E-012	1.429218E-011	1	0.000000E+000
2	1.14065053	1.429218E-011	1.392179E-012	0	0.000000E+000
2	1.14396548	1.392179E-012	1.429218E-011	1	0.000000E+000
2	1.14405628	1.429218E-011	1.392179E-012	0	0.000000E+000
2	1.14454768	1.392179E-012	1.429218E-011	1	0.000000E+000
2	1.14457840	1.429218E-011	1.392179E-012	0	0.000000E+000
2	1.14601548	1.392179E-012	1.429218E-011	1	0.000000E+000
2	1.14619738	1.429218E-011	1.392179E-012	0	0.000000E+000
2	1.14620834	1.392179E-012	1.429218E-011	1	0.000000E+000
2	1.14624136	1.429218E-011	1.392179E-012	0	0.000000E+000
2	1.14770073	1.392179E-012	1.429218E-011	1	0.000000E+000
2	1.14772079	1.429218E-011	1.392179E-012	0	0.000000E+000
2	1.14951664	1.392179E-012	1.429218E-011	1	0.000000E+000
2	1.14963183	1.429218E-011	1.392179E-012	0	0.000000E+000
2	1.15276347	1.392179E-012	1.429218E-011	1	0.000000E+000
2	1.15288530	1.429218E-011	1.392179E-012	0	0.000000E+000
2	1.15467482	1.392179E-012	1.429218E-011	1	0.000000E+000
2	1.15488463	1.429218E-011	1.392179E-012	0	0.000000E+000
2	1.15500893	1.392179E-012	1.429218E-011	1	0.000000E+000
2	1.15524985	1.429218E-011	1.392179E-012	0	0.000000E+000
2	1.15535637	1.392179E-012	1.429218E-011	1	0.000000E+000
2	1.15548750	1.429218E-011	1.392179E-012	0	0.000000E+000
2	1.15587689	1.392179E-012	1.429218E-011	1	0.000000E+000
2	1.15598567	1.429218E-011	1.392179E-012	0	0.000000E+000
2	1.16090026	1.392179E-012	1.429218E-011	1	0.000000E+000
2	1.16097856	1.429218E-011	1.392179E-012	0	0.000000E+000
2	1.16127915	1.392179E-012	1.429218E-011	1	0.000000E+000
2	1.16133499	1.429218E-011	1.392179E-012	0	0.000000E+000
2	1.16255616	1.392179E-012	1.429218E-011	1	0.000000E+000
2	1.16267098	1.429218E-011	1.392179E-012	0	0.000000E+000
2	1.16320208	1.392179E-012	1.429218E-011	1	0.000000E+000
2	1.16322523	1.429218E-011	1.392179E-012	0	0.000000E+000
2	1.16329752	1.392179E-012	1.429218E-011	1	0.000000E+000
2	1.16332199	1.429218E-011	1.392179E-012	0	0.000000E+000
2	1.16389213	1.392179E-012	1.429218E-011	1	0.000000E+000
2	1.16397740	1.429218E-011	1.392179E-012	0	0.000000E+000
2	1.16884096	1.392179E-012	1.429218E-011	1	0.000000E+000
2	1.16912903	1.429218E-011	1.392179E-012	0	0.000000E+000
2	1.17015502	1.392179E-012	1.429218E-011	1	0.000000E+000
2	1.17019821	1.429218E-011	1.392179E-012	0	0.000000E+000
2	1.17123174	1.392179E-012	1.429218E-011	1	0.000000E+000
2	1.17129914	1.429218E-011	1.392179E-012	0	0.000000E+000
2	1.17350630	1.392179E-012	1.429218E-011	1	0.000000E+000
2	1.17351882	1.429218E-011	1.392179E-012	0	0.000000E+000
2	1.17702353	1.392179E-012	1.429218E-011	1	0.000000E+000
2	1.17704939	1.429218E-011	1.392179E-012	0	0.000000E+000
2	1.17762290	1.392179E-012	1.429218E-011	1	0.000000E+000
2	1.17772046	1.429218E-011	1.392179E-012	0	0.000000E+000
2	1.17860045	1.392179E-012	1.429218E-011	1	0.000000E+000
2	1.17870791	1.429218E-011	1.392179E-012	0	0.000000E+000
2	1.17892534	1.392179E-012	1.429218E-011	1	0.000000E+000
2	1.17895594	1.429218E-011	1.392179E-012	0	0.000000E+000
2	1.17900498	1.392179E-012	1.429218E-011	1	0.000000E+000
2	1.17912129	1.429218E-011	1.392179E-012	0	0.000000E+000
2	1.18157817	1.392179E-012	1.429218E-011	1	0.000000E+000
2	1.18158519	1.429218E-011	1.392179E-012	0	0.000000E+000
2	1.18186125	1.392179E-012	1.429218E-011	1	0.000000E+000
2	1.18190383	1.429218E-011	1.392179E-012	0	0.000000E+000
2	1.18447556	1.392179E-012	1.429218E-011	1	0.000000E+000
2	1.18459791	1.429218E-011	1.392179E-012	0	0.000000E+000
2	1.18693005	1.392179E-012	1.429218E-011	1	0.000000E+000
2	1.18697777	1.429218E-011	1.392179E-012	0	0.000000E+000
2	1.18719180	1.392179E-012	1.429218E-011	1	0.000000E+000
2	1.18726757	1.429218E-011	1.392179E-012	0	0.000000E+000
2	6.52262908	1.724592E-012	1.462459E-011	1	0.000000E+000
2	6.52273751	1.462459E-011	1.724592E-012	0	0.000000E+000
2	6.52294144	1.724592E-012	1.462459E-011	1	0.000000E+000
2	6.52322593	1.462459E-011	1.724592E-012	0	0.000000E+000
2	6.52327063	1.724592E-012	1.462459E-011	1	0.000000E+000
2	6.52333413	1.462459E-011	1.724592E-012	0	0.000000E+000
2	6.52525458	1.724592E-012	1.462459E-011	1	0.000000E+000
2	6.52531031	1.462459E-011	1.724592E-012	0	0.000000E+000
2	6.52691724	1.724592E-012	1.462459E-011	1	0.000000E+000
2	6.52693625	1.462459E-011	1.724592E-012	0	0.000000E+000
2	6.52746363	1.724592E-012	1.462459E-011	1	0.000000E+000
2	6.52754118	1.462459E-011	1.724592E-012	0	0.000000E+000
2	6.52755841	1.724592E-012	1.462459E-011	1	0.000000E+000
2	6.52775753	1.462459E-011	1.724592E-012	0	0.000000E+000
2	6.52879501	1.724592E-012	1.462459E-011	1	0.000000E+000
2	6.52885777	1.462459E-011	1.724592E-012	0	0.000000E+000
2	6.53047429	1.724592E-012	1.462459E-011	1	0.000000E+000
2	6.53052060	1.462459E-011	1.724592E-012	0	0.000000E+000
2	6.53058130	1.724592E-012	1.462459E-011	1	0.000000E+000
2	6.53059864	1.462459E-011	1.724592E-012	0	0.000000E+000
2	6.53701913	1.724592E-012	1.462459E-011	1	0.000000E+000
2	6.53709081	1.462459E-011	1.724592E-012	0	0.000000E+000
2	6.53932444	1.724592E-012	1.462459E-011	1	0.000000E+000
2	6.53935399	1.462459E-011	1.724592E-012	0	0.000000E+000
2	6.54131512	1.724592E-012	1.462459E-011	1	0.000000E+000
2	6.54211673	1.462459E-011	1.724592E-012	0	0.000000E+000
2	6.54215544	1.724592E-012	1.462459E-011	1	0.000000E+000
2	6.54221470	1.462459E-011	1.724592E-012	0	0.000000E+000
2	6.54356382	1.724592E-012	1.462459E-011	1	0.000000E+000
2	6.54361139	1.462459E-011	1.724592E-012	0	0.000000E+000
2	6.55258415	1.724592E-012	1.462459E-011	1	0.000000E+000
2	6.55261894	1.462459E-011	1.724592E-012	0	0.000000E+000
2	6.55375237	1.724592E-012	1.462459E-011	1	0.000000E+000
2	6.55395387	1.462459E-011	1.724592E-012	0	0.000000E+000
2	6.55791999	1.724592E-012	1.462459E-011	1	0.000000E+000
2	6.55805276	1.462459E-011	1.724592E-012	0	0.000000E+000
2	6.55901490	1.724592E-012	1.462459E-011	1	0.000000E+000
2	6.55928356	1.462459E-011	1.724592E-012	0	0.000000E+000
2	6.56065891	1.724592E-012	1.462459E-011	1	0.000000E+000
2	6.56073552	1.462459E-011	1.724592E-012	0	0.000000E+000
2	6.56101170	1.724592E-012	1.462459E-011	1	0.000000E+000
2	6.56107696	1.462459E-011	1.724592E-012	0	0.000000E+000
2	6.56278689	1.724592E-012	1.462459E-011	1	0.000000E+000
2	6.56293028	1.462459E-011	1.724592E-012	0	0.000000E+000
2	10.60989623	1.440318E-012	1.434032E-011	1	0.000000E+000
2	10.60996928	1.434032E-011	1.440318E-012	0	0.000000E+000
2	10.61063051	1.440318E-012	1.434032E-011	1	0.000000E+000
2	10.61071170	1.434032E-011	1.440318E-012	0	0.000000E+000
2	10.61472978	1.440318E-012	1.434032E-011	1	0.000000E+000
2	10.61477340	1.434032E-011	1.440318E-012	0	0.000000E+000
2	10.61513228	1.440318E-012	1.434032E-011	1	0.000000E+000
2	10.61514053	1.434032E-011	1.440318E-012	0	0.000000E+000
2	10.61544955	1.440318E-012	1.434032E-011	1	0.000000E+000
2	10.61556051	1.434032E-011	1.440318E-012	0	0.000000E+000
2	10.61635129	1.440318E-012	1.434032E-011	1	0.000000E+000
2	10.61685711	1.434032E-011	1.440318E-012	0	0.000000E+000
2	10.61799557	1.440318E-012	1.434032E-011	1	0.000000E+000
2	10.61810069	1.434032E-011	1.440318E-012	0	0.000000E+000
2	10.62266679	1.440318E-012	1.434032E-011	1	0.000000E+000
2	10.62271370	1.434032E-011	1.440318E-012	0	0.000000E+000
2	10.62320040	1.440318E-012	1.434032E-011	1	0.000000E+000
2	10.62336831	1.434032E-011	1.440318E-012	0	0.000000E+000
2	10.62360931	1.440318E-012	1.434032E-011	1	0.000000E+000
2	10.62405783	1.434032E-011	1.440318E-012	0	0.000000E+000
2	10.62424852	1.440318E-012	1.434032E-011	1	0.000000E+000
2	10.62439602	1.434032E-011	1.440318E-012	0	0.000000E+000
2	10.62574194	1.440318E-012	1.434032E-011	1	0.000000E+000
2	10.62578150	1.434032E-011	1.440318E-012	0	0.000000E+000
2	10.62602648	1.440318E-012	1.434032E-011	1	0.000000E+000
2	10.62606403	1.434032E-011	1.440318E-012	0	0.000000E+000
2	10.62742457	1.440318E-012	1.434032E-011	1	0.000000E+000
2	10.62748840	1.434032E-011	1.440318E-012	0	0.000000E+000
2	10.62753935	1.440318E-012	1.434032E-011	1	0.000000E+000
2	10.62764400	1.434032E-011	1.440318E-012	0	0.000000E+000
2	10.62843480	1.440318E-012	1.434032E-011	1	0.000000E+000
2	10.62854513	1.434032E-011	1.440318E-012	0	0.000000E+000
2	13.75419092	1.721223E-012	1.462122E-011	1	0.000000E+000
2	13.75424858	1.462122E-011	1.721223E-012	0	0.000000E+000
2	13.75432641	1.721223E-012	1.462122E-011	1	0.000000E+000
2	13.75441268	1.462122E-011	1.721223E-012	0	0.000000E+000
2	13.75595494	1.721223E-012	1.462122E-011	1	0.000000E+000
2	13.75601172	1.462122E-011	1.721223E-012	0	0.000000E+000
2	13.75686102	1.721223E-012	1.462122E-011	1	0.000000E+000
2	13.75700365	1.462122E-011	1.721223E-012	0	0.000000E+000
2	13.75755399	1.721223E-012	1.462122E-011	1	0.000000E+000
2	13.75773709	1.462122E-011	1.721223E-012	0	0.000000E+000
2	13.75951195	1.721223E-012	1.462122E-011	1	0.000000E+000
2	13.75958136	1.462122E-011	1.721223E-012	0	0.000000E+000
2	13.76123300	1.721223E-012	1.462122E-011	1	0.000000E+000
2	13.76129910	1.462122E-011	1.721223E-012	0	0.000000E+000
2	13.76263833	1.721223E-012	1.462122E-011	1	0.000000E+000
2	13.76285579	1.462122E-011	1.721223E-012	0	0.000000E+000
2	13.76880899	1.721223E-012	1.462122E-011	1	0.000000E+000
2	13.76889319	1.462122E-011	1.721223E-012	0	0.000000E+000
2	13.77100538	1.721223E-012	1.462122E-011	1	0.000000E+000
2	13.77104582	1.462122E-011	1.721223E-012	0	0.000000E+000
2	13.77240390	1.721223E-012	1.462122E-011	1	0.000000E+000
2	13.77246342	1.462122E-011	1.721223E-012	0	0.000000E+000
2	13.77295693	1.721223E-012	1.462122E-011	1	0.000000E+000
2	13.77298061	1.462122E-011	1.721223E-012	0	0.000000E+000
2	13.77639249	1.721223E-012	1.462122E-011	1	0.000000E+000
2	13.77647022	1.462122E-011	1.721223E-012	0	0.000000E+000
2	13.77667412	1.721223E-012	1.462122E-011	1	0.000000E+000
2	13.77712451	1.462122E-011	1.721223E-012	0	0.000000E+000
2	13.77960959	1.721223E-012	1.462122E-011	1	0.000000E+000
2	13.77993222	1.462122E-011	1.721223E-012	0	0.000000E+000
2	13.78531773	1.721223E-012	1.462122E-011	1	0.000000E+000
2	13.78536670	1.462122E-011	1.721223E-012	0	0.000000E+000
2	13.79159706	1.721223E-012	1.462122E-011	1	0.000000E+000
2	13.79180635	1.462122E-011	1.721223E-012	0	0.000000E+000
2	13.79366595	1.721223E-012	1.462122E-011	1	0.000000E+000
2	13.79379042	1.462122E-011	1.721223E-012	0	0.000000E+000
2	13.79603375	1.721223E-012	1.462122E-011	1	0.000000E+000
2	13.79612295	1.462122E-011	1.721223E-012	0	0.000000E+000
2	13.80284149	1.721223E-012	1.462122E-011	1	0.000000E+000
2	13.80335415	1.462122E-011	1.721223E-012	0	0.000000E+000
2	13.80392884	1.721223E-012	1.462122E-011	1	0.000000E+000
2	13.80398116	1.462122E-011	1.721223E-012	0	0.000000E+000
2	13.80546564	1.721223E-012	1.462122E-011	1	0.000000E+000
2	13.80579834	1.462122E-011	1.721223E-012	0	0.000000E+000
2	13.80791137	1.721223E-012	1.462122E-011	1	0.000000E+000
2	13.80792354	1.462122E-011	1.721223E-012	0	0.000000E+000
2	13.81239412	1.721223E-012	1.462122E-011	1	0.000000E+000
2	13.81243379	1.462122E-011	1.721223E-012	0	0.000000E+000
2	13.81243752	1.721223E-012	1.462122E-011	1	0.000000E+000
2	13.81248087	1.462122E-011	1.721223E-012	0	0.000000E+000
2	13.81262623	1.721223E-012	1.462122E-011	1	0.000000E+000
2	13.81265978	1.462122E-011	1.721223E-012	0	0.000000E+000
2	13.81426666	1.721223E-012	1.462122E-011	1	0.000000E+000
2	13.81432806	1.462122E-011	1.721223E-012	0	0.000000E+000
2	13.81721224	1.721223E-012	1.462122E-011	1	0.000000E+000
2	13.81735057	1.462122E-011	1.721223E-012	0	0.000000E+000
2	13.81781971	1.721223E-012	1.462122E-011	1	0.000000E+000
2	13.81791984	1.462122E-011	1.721223E-012	0	0.000000E+000
2	13.82089144	1.721223E-012	1.462122E-011	1	0.000000E+000
2	13.82091287	1.462122E-011	1.721223E-012	0	0.000000E+000
2	13.82230702	1.721223E-012	1.462122E-011	1	0.000000E+000
2	13.82234521	1.462122E-011	1.721223E-012	0	0.000000E+000
2	13.82270179	1.721223E-012	1.462122E-011	1	0.000000E+000
2	13.82274223	1.462122E-011	1.721223E-012	0	0.000000E+000
2	13.82321537	1.721223E-012	1.462122E-011	1	0.000000E+000
2	13.82332760	1.462122E-011	1.721223E-012	0	0.000000E+000
2	13.82634800	1.721223E-012	1.462122E-011	1	0.000000E+000
2	13.82638260	1.462122E-011	1.721223E-012	0	0.000000E+000
2	13.82887368	1.721223E-012	1.462122E-011	1	0.000000E+000
2	13.82893119	1.462122E-011	1.721223E-012	0	0.000000E+000
2	13.83005241	1.721223E-012	1.462122E-011	1	0.000000E+000
2	13.83006687	1.462122E-011	1.721223E-012	0	0.000000E+000
2	13.83343398	1.721223E-012	1.462122E-011	1	0.000000E+000
2	13.83347418	1.462122E-011	1.721223E-012	0	0.000000E+000
2	13.83548154	1.721223E-012	1.462122E-011	1	0.000000E+000
2	13.83555410	1.462122E-011	1.721223E-012	0	0.000000E+000
2	13.83616720	1.721223E-012	1.462122E-011	1	0.000000E+000
2	13.83619260	1.462122E-011	1.721223E-012	0	0.000000E+000
2	13.83658236	1.721223E-012	1.462122E-011	1	0.000000E+000
2	13.83668617	1.462122E-011	1.721223E-012	0	0.000000E+000
2	13.83834987	1.721223E-012	1.462122E-011	1	0.000000E+000
2	13.83851093	1.462122E-011	1.721223E-012	0	0.000000E+000
2	13.84118330	1.721223E-012	1.462122E-011	1	0.000000E+000
2	13.84126437	1.462122E-011	1.721223E-012	0	0.000000E+000
2	13.84160650	1.721223E-012	1.462122E-011	1	0.000000E+000
2	13.84181967	1.462122E-011	1.721223E-012	0	0.000000E+000
2	13.84768325	1.721223E-012	1.462122E-011	1	0.000000E+000
2	13.84781590	1.462122E-011	1.721223E-012	0	0.000000E+000
2	13.84944775	1.721223E-012	1.462122E-011	1	0.000000E+000
2	13.84957777	1.462122E-011	1.721223E-012	0	0.000000E+000
2	22.70199859	1.356841E-012	1.425684E-011	1	0.000000E+000
2	22.70203461	1.425684E-011	1.356841E-012	0	0.000000E+000
2	22.70233632	1.356841E-012	1.425684E-011	1	0.000000E+000
2	22.70254426	1.425684E-011	1.356841E-012	0	0.000000E+000
2	22.70476469	1.356841E-012	1.425684E-011	1	0.000000E+000
2	22.70482440	1.425684E-011	1.356841E-012	0	0.000000E+000
2	22.71921101	1.356841E-012	1.425684E-011	1	0.000000E+000
2	22.71932901	1.425684E-011	1.356841E-012	0	0.000000E+000
2	22.72756420	1.356841E-012	1.425684E-011	1	0.000000E+000
2	22.72763772	1.425684E-011	1.356841E-012	0	0.000000E+000
2	22.72807297	1.356841E-012	1.425684E-011	1	0.000000E+000
2	22.72809226	1.425684E-011	1.356841E-012	0	0.000000E+000
2	22.72992148	1.356841E-012	1.425684E-011	1	0.000000E+000
2	22.73003785	1.425684E-011	1.356841E-012	0	0.000000E+000
2	22.73059025	1.356841E-012	1.425684E-011	1	0.000000E+000
2	22.73064566	1.425684E-011	1.356841E-012	0	0.000000E+000
2	22.73953360	1.356841E-012	1.425684E-011	1	0.000000E+000
2	22.73956993	1.425684E-011	1.356841E-012	0	0.000000E+000
2	22.74005105	1.356841E-012	1.425684E-011	1	0.000000E+000
2	22.74025097	1.425684E-011	1.356841E-012	0	0.000000E+000
2	22.74031007	1.356841E-012	1.425684E-011	1	0.000000E+000
2	22.74052076	1.425684E-011	1.356841E-012	0	0.000000E+000
2	22.74078584	1.356841E-012	1.425684E-011	1	0.000000E+000
2	22.74090145	1.425684E-011	1.356841E-012	0	0.000000E+000
2	22.74711614	1.356841E-012	1.425684E-011	1	0.000000E+000
2	22.74729298	1.425684E-011	1.356841E-012	0	0.000000E+000
2	22.74996986	1.356841E-012	1.425684E-011	1	0.000000E+000
2	22.75009794	1.425684E-011	1.356841E-012	0	0.000000E+000
2	22.75123639	1.356841E-012	1.425684E-011	1	0.000000E+000
2	22.75158154	1.425684E-011	1.356841E-012	0	0.000000E+000
2	22.75514772	1.356841E-012	1.425684E-011	1	0.000000E+000
2	22.75518929	1.425684E-011	1.356841E-012	0	0.000000E+000
2	22.75529928	1.356841E-012	1.425684E-011	1	0.000000E+000
2	22.75536080	1.425684E-011	1.356841E-012	0	0.000000E+000
2	22.75563551	1.356841E-012	1.425684E-011	1	0.000000E+000
2	22.75567361	1.425684E-011	1.356841E-012	0	0.000000E+000
2	22.75588884	1.356841E-012	1.425684E-011	1	0.000000E+000
2	22.75604773	1.425684E-011	1.356841E-012	0	0.000000E+000
2	22.75613907	1.356841E-012	1.425684E-011	1	0.000000E+000
2	22.75619218	1.425684E-011	1.356841E-012	0	0.000000E+000
2	22.75623500	1.356841E-012	1.425684E-011	1	0.000000E+000
2	22.75630421	1.425684E-011	1.356841E-012	0	0.000000E+000
2	22.75671630	1.356841E-012	1.425684E-011	1	0.000000E+000
2	22.75695815	1.425684E-011	1.356841E-012	0	0.000000E+000
2	22.75699585	1.356841E-012	1.425684E-011	1	0.000000E+000
2	22.75705642	1.425684E-011	1.356841E-012	0	0.000000E+000
2	22.75725521	1.356841E-012	1.425684E-011	1	0.000000E+000
2	22.75729462	1.425684E-011	1.356841E-012	0	0.000000E+000
2	22.76042060	1.356841E-012	1.425684E-011	1	0.000000E+000
2	22.76047457	1.425684E-011	1.356841E-012	0	0.000000E+000
2	22.76084181	1.356841E-012	1.425684E-011	1	0.000000E+000
2	22.76087427	1.425684E-011	1.356841E-012	0	0.000000E+000
2	22.76178004	1.356841E-012	1.425684E-011	1	0.000000E+000
2	22.76181846	1.425684E-011	1.356841E-012	0	0.000000E+000
2	22.76713019	1.356841E-012	1.425684E-011	1	0.000000E+000
2	22.76716575	1.425684E-011	1.356841E-012	0	0.000000E+000
2	22.76841505	1.356841E-012	1.425684E-011	1	0.000000E+000
2	22.76850896	1.425684E-011	1.356841E-012	0	0.000000E+000
2	22.76865582	1.356841E-012	1.425684E-011	1	0.000000E+000
2	22.76867915	1.425684E-011	1.356841E-012	0	0.000000E+000
2	22.77386820	1.356841E-012	1.425684E-011	1	0.000000E+000
2	22.77392825	1.425684E-011	1.356841E-012	0	0.000000E+000
2	22.77397967	1.356841E-012	1.425684E-011	1	0.000000E+000
2	22.77407363	1.425684E-011	1.356841E-012	0	0.000000E+000
2	22.77828339	1.356841E-012	1.425684E-011	1	0.000000E+000
2	22.77837401	1.425684E-011	1.356841E-012	0	0.000000E+000
2	22.77907207	1.356841E-012	1.425684E-011	1	0.000000E+000
2	22.77911491	1.425684E-011	1.356841E-012	0	0.000000E+000
2	22.78020566	1.356841E-012	1.425684E-011	1	0.000000E+000
2	22.78042563	1.425684E-011	1.356841E-012	0	0.000000E+000
2	22.78111170	1.356841E-012	1.425684E-011	1	0.000000E+000
2	22.78118407	1.425684E-011	1.356841E-012	0	0.000000E+000
2	22.78296724	1.356841E-012	1.425684E-011	1	0.000000E+000
2	22.78302733	1.425684E-011	1.356841E-012	0	0.000000E+000
2	22.78450144	1.356841E-012	1.425684E-011	1	0.000000E+000
2	22.78460489	1.425684E-011	1.356841E-012	0	0.000000E+000
2	35.50829207	1.415943E-012	1.431594E-011	1	0.000000E+000
2	35.50832367	1.431594E-011	1.415943E-012	0	0.000000E+000
2	35.50839879	1.415943E-012	1.431594E-011	1	0.000000E+000
2	35.50845920	1.431594E-011	1.415943E-012	0	0.000000E+000
2	35.51002102	1.415943E-012	1.431594E-011	1	0.000000E+000
2	35.51007850	1.431594E-011	1.415943E-012	0	0.000000E+000
2	35.51264295	1.415943E-012	1.431594E-011	1	0.000000E+000
2	35.51272022	1.431594E-011	1.415943E-012	0	0.000000E+000
2	35.51623540	1.415943E-012	1.431594E-011	1	0.000000E+000
2	35.51627004	1.431594E-011	1.415943E-012	0	0.000000E+000
2	35.51656340	1.415943E-012	1.431594E-011	1	0.000000E+000
2	35.51662037	1.431594E-011	1.415943E-012	0	0.000000E+000
2	35.51754458	1.415943E-012	1.431594E-011	1	0.000000E+000
2	35.51777198	1.431594E-011	1.415943E-012	0	0.000000E+000
2	35.51806522	1.415943E-012	1.431594E-011	1	0.000000E+000
2	35.51810737	1.431594E-011	1.415943E-012	0	0.000000E+000
2	35.51908599	1.415943E-012	1.431594E-011	1	0.000000E+000
2	35.51910813	1.431594E-011	1.415943E-012	0	0.000000E+000
2	35.52353064	1.415943E-012	1.431594E-011	1	0.000000E+000
2	35.52355641	1.431594E-011	1.415943E-012	0	0.000000E+000
2	35.52511006	1.415943E-012	1.431594E-011	1	0.000000E+000
2	35.52515368	1.431594E-011	1.415943E-012	0	0.000000E+000
2	35.52521427	1.415943E-012	1.431594E-011	1	0.000000E+000
2	35.52537493	1.431594E-011	1.415943E-012	0	0.000000E+000
2	35.52555780	1.415943E-012	1.431594E-011	1	0.000000E+000
2	35.52559738	1.431594E-011	1.415943E-012	0	0.000000E+000
2	35.52603416	1.415943E-012	1.431594E-011	1	0.000000E+000
2	35.52612375	1.431594E-011	1.415943E-012	0	0.000000E+000
2	35.52711613	1.415943E-012	1.431594E-011	1	0.000000E+000
2	35.52718816	1.431594E-011	1.415943E-012	0	0.000000E+000
2	35.52723349	1.415943E-012	1.431594E-011	1	0.000000E+000
2	35.52724859	1.431594E-011	1.415943E-012	0	0.000000E+000
2	35.52923337	1.415943E-012	1.431594E-011	1	0.000000E+000
2	35.52926689	1.431594E-011	1.415943E-012	0	0.000000E+000
2	35.53274443	1.415943E-012	1.431594E-011	1	0.000000E+000
2	35.53279724	1.431594E-011	1.415943E-012	0	0.000000E+000
2	35.53313700	1.415943E-012	1.431594E-011	1	0.000000E+000
2	35.53329194	1.431594E-011	1.415943E-012	0	0.000000E+000
2	35.53404037	1.415943E-012	1.431594E-011	1	0.000000E+000
2	35.53420596	1.431594E-011	1.415943E-012	0	0.000000E+000
2	35.53815276	1.415943E-012	1.431594E-011	1	0.000000E+000
2	35.53824556	1.431594E-011	1.415943E-012	0	0.000000E+000
2	35.53876972	1.415943E-012	1.431594E-011	1	0.000000E+000
2	35.53884709	1.431594E-011	1.415943E-012	0	0.000000E+000
2	35.53904101	1.415943E-012	1.431594E-011	1	0.000000E+000
2	35.53910658	1.431594E-011	1.415943E-012	0	0.000000E+000
2	35.53967777	1.415943E-012	1.431594E-011	1	0.000000E+000
2	35.53971009	1.431594E-011	1.415943E-012	0	0.000000E+000
2	35.53993612	1.415943E-012	1.431594E-011	1	0.000000E+000
2	35.54005688	1.431594E-011	1.415943E-012	0	0.000000E+000
2	35.54322513	1.415943E-012	1.431594E-011	1	0.000000E+000
2	35.54336172	1.431594E-011	1.415943E-012	0	0.000000E+000
2	35.54378661	1.415943E-012	1.431594E-011	1	0.000000E+000
2	35.54389281	1.431594E-011	1.415943E-012	0	0.000000E+000
2	35.54529301	1.415943E-012	1.431594E-011	1	0.000000E+000
2	35.54542799	1.431594E-011	1.415943E-012	0	0.000000E+000
2	35.54956131	1.415943E-012	1.431594E-011	1	0.000000E+000
2	35.54959695	1.431594E-011	1.415943E-012	0	0.000000E+000
2	35.55096605	1.415943E-012	1.431594E-011	1	0.000000E+000
2	35.55101215	1.431594E-011	1.415943E-012	0	0.000000E+000
2	35.55199192	1.415943E-012	1.431594E-011	1	0.000000E+000
2	35.55202216	1.431594E-011	1.415943E-012	0	0.000000E+000
2	35.55291847	1.415943E-012	1.431594E-011	1	0.000000E+000
2	35.55298161	1.431594E-011	1.415943E-012	0	0.000000E+000
2	35.55393706	1.415943E-012	1.431594E-011	1	0.000000E+000
2	35.55406399	1.431594E-011	1.415943E-012	0	0.000000E+000
2	35.55504761	1.415943E-012	1.431594E-011	1	0.000000E+000
2	35.55510048	1.431594E-011	1.415943E-012	0	0.000000E+000
2	35.55549079	1.415943E-012	1.431594E-011	1	0.000000E+000
2	35.55578254	1.431594E-011	1.415943E-012	0	0.000000E+000
2	35.55617580	1.415943E-012	1.431594E-011	1	0.000000E+000
2	35.55657052	1.431594E-011	1.415943E-012	0	0.000000E+000
2	35.55695170	1.415943E-012	1.431594E-011	1	0.000000E+000
2	35.55728034	1.431594E-011	1.415943E-012	0	0.000000E+000
2	35.55790435	1.415943E-012	1.431594E-011	1	0.000000E+000
2	35.55817908	1.431594E-011	1.415943E-012	0	0.000000E+000
2	35.55894938	1.415943E-012	1.431594E-011	1	0.000000E+000
2	35.55897386	1.431594E-011	1.415943E-012	0	0.000000E+000
2	35.56305257	1.415943E-012	1.431594E-011	1	0.000000E+000
2	35.56313470	1.431594E-011	1.415943E-012	0	0.000000E+000
2	35.57181479	1.415943E-012	1.431594E-011	1	0.000000E+000
2	35.57193678	1.431594E-011	1.415943E-012	0	0.000000E+000
2	35.57291638	1.415943E-012	1.431594E-011	1	0.000000E+000
2	35.57304650	1.431594E-011	1.415943E-012	0	0.000000E+000
2	35.57463892	1.415943E-012	1.431594E-011	1	0.000000E+000
2	35.57488354	1.431594E-011	1.415943E-012	0	0.000000E+000
2	35.57519990	1.415943E-012	1.431594E-011	1	0.000000E+000
2	35.57521835	1.431594E-011	1.415943E-012	0	0.000000E+000
2	35.57817610	1.415943E-012	1.431594E-011	1	0.000000E+000
2	35.57820887	1.431594E-011	1.415943E-012	0	0.000000E+000
2	35.57999497	1.415943E-012	1.431594E-011	1	0.000000E+000
2	35.58006062	1.431594E-011	1.415943E-012	0	0.000000E+000
2	35.58023043	1.415943E-012	1.431594E-011	1	0.000000E+000
2	35.58029100	1.431594E-011	1.415943E-012	0	0.000000E+000
2	35.58126183	1.415943E-012	1.431594E-011	1	0.000000E+000
2	35.58143717	1.431594E-011	1.415943E-012	0	0.000000E+000
2	35.58353286	1.415943E-012	1.431594E-011	1	0.000000E+000
2	35.58361841	1.431594E-011	1.415943E-012	0	0.000000E+000
2	35.58430104	1.415943E-012	1.431594E-011	1	0.000000E+000
2	35.58430954	1.431594E-011	1.415943E-012	0	0.000000E+000
2	35.58466469	1.415943E-012	1.431594E-011	1	0.000000E+000
2	35.58468640	1.431594E-011	1.415943E-012	0	0.000000E+000
2	35.58489541	1.415943E-012	1.431594E-011	1	0.000000E+000
2	35.58497312	1.431594E-011	1.415943E-012	0	0.000000E+000
2	35.58593173	1.415943E-012	1.431594E-011	1	0.000000E+000
2	35.58602045	1.431594E-011	1.415943E-012	0	0.000000E+000
2	35.58679741	1.415943E-012	1.431594E-011	1	0.000000E+000
2	35.58684881	1.431594E-011	1.415943E-012	0	0.000000E+000
2	35.58785107	1.415943E-012	1.431594E-011	1	0.000000E+000
2	35.58798569	1.431594E-011	1.415943E-012	0	0.000000E+000
2	35.58902154	1.415943E-012	1.431594E-011	1	0.000000E+000
2	35.58905974	1.431594E-011	1.415943E-012	0	0.000000E+000
2	35.59099169	1.415943E-012	1.431594E-011	1	0.000000E+000
2	35.59100401	1.431594E-011	1.415943E-012	0	0.000000E+000
2	35.59164457	1.415943E-012	1.431594E-011	1	0.000000E+000
2	35.59190697	1.431594E-011	1.415943E-012	0	0.000000E+000
2	35.59297139	1.415943E-012	1.431594E-011	1	0.000000E+000
2	35.59324440	1.431594E-011	1.415943E-012	0	0.000000E+000
2	35.59671445	1.415943E-012	1.431594E-011	1	0.000000E+000
2	35.59674040	1.431594E-011	1.415943E-012	0	0.000000E+000
2	35.59730120	1.415943E-012	1.431594E-011	1	0.000000E+000
2	35.59736880	1.431594E-011	1.415943E-012	0	0.000000E+000
2	35.59738951	1.415943E-012	1.431594E-011	1	0.000000E+000
2	35.59740706	1.431594E-011	1.415943E-012	0	0.000000E+000
2	35.59893323	1.415943E-012	1.431594E-011	1	0.000000E+000
2	35.59894917	1.431594E-011	1.415943E-012	0	0.000000E+000
2	35.60044015	1.415943E-012	1.431594E-011	1	0.000000E+000
2	35.60047570	1.431594E-011	1.415943E-012	0	0.000000E+000
2	35.60169699	1.415943E-012	1.431594E-011	1	0.000000E+000
2	35.60173847	1.431594E-011	1.415943E-012	0	0.000000E+000
2	35.60297383	1.415943E-012	1.431594E-011	1	0.000000E+000
2	35.60314467	1.431594E-011	1.415943E-012	0	0.000000E+000
2	35.60329592	1.415943E-012	1.431594E-011	1	0.000000E+000
2	35.60339317	1.431594E-011	1.415943E-012	0	0.000000E+000
2	35.60635862	1.415943E-012	1.431594E-011	1	0.000000E+000
2	35.60655006	1.431594E-011	1.415943E-012	0	0.000000E+000
2	46.21038955	1.601501E-012	1.450150E-011	1	0.000000E+000
2	46.21043985	1.450150E-011	1.601501E-012	0	0.000000E+000
2	46.21118261	1.601501E-012	1.450150E-011	1	0.000000E+000
2	46.21133611	1.450150E-011	1.601501E-012	0	0.000000E+000
2	46.21449246	1.601501E-012	1.450150E-011	1	0.000000E+000
2	46.21454247	1.450150E-011	1.601501E-012	0	0.000000E+000
2	46.21727345	1.601501E-012	1.450150E-011	1	0.000000E+000
2	46.21739918	1.450150E-011	1.601501E-012	0	0.000000E+000
2	46.22123534	1.601501E-012	1.450150E-011	1	0.000000E+000
2	46.22132529	1.450150E-011	1.601501E-012	0	0.000000E+000
2	46.22253776	1.601501E-012	1.450150E-011	1	0.000000E+000
2	46.22298517	1.450150E-011	1.601501E-012	0	0.000000E+000
2	46.22557431	1.601501E-012	1.450150E-011	1	0.000000E+000
2	46.22576225	1.450150E-011	1.601501E-012	0	0.000000E+000
2	46.22819417	1.601501E-012	1.450150E-011	1	0.000000E+000
2	46.22820778	1.450150E-011	1.601501E-012	0	0.000000E+000
2	46.23672456	1.601501E-012	1.450150E-011	1	0.000000E+000
2	46.23725396	1.450150E-011	1.601501E-012	0	0.000000E+000
2	46.23878730	1.601501E-012	1.450150E-011	1	0.000000E+000
2	46.23883441	1.450150E-011	1.601501E-012	0	0.000000E+000
2	46.23945499	1.601501E-012	1.450150E-011	1	0.000000E+000
2	46.23954726	1.450150E-011	1.601501E-012	0	0.000000E+000
2	46.24097959	1.601501E-012	1.450150E-011	1	0.000000E+000
2	46.24106764	1.450150E-011	1.601501E-012	0	0.000000E+000
2	46.24201516	1.601501E-012	1.450150E-011	1	0.000000E+000
2	46.24214464	1.450150E-011	1.601501E-012	0	0.000000E+000
2	46.24626058	1.601501E-012	1.450150E-011	1	0.000000E+000
2	46.24681446	1.450150E-011	1.601501E-012	0	0.000000E+000
2	46.24836044	1.601501E-012	1.450150E-011	1	0.000000E+000
2	46.24837734	1.450150E-011	1.601501E-012	0	0.000000E+000
2	46.25058326	1.601501E-012	1.450150E-011	1	0.000000E+000
2	46.25076079	1.450150E-011	1.601501E-012	0	0.000000E+000
2	46.25172294	1.601501E-012	1.450150E-011	1	0.000000E+000
2	46.25172311	1.450150E-011	1.601501E-012	0	0.000000E+000
2	46.25199111	1.601501E-012	1.450150E-011	1	0.000000E+000
2	46.25202408	1.450150E-011	1.601501E-012	0	0.000000E+000
2	46.25250154	1.601501E-012	1.450150E-011	1	0.000000E+000
2	46.25256207	1.450150E-011	1.601501E-012	0	0.000000E+000
2	46.25294737	1.601501E-012	1.450150E-011	1	0.000000E+000
2	46.25334517	1.450150E-011	1.601501E-012	0	0.000000E+000
2	46.25707074	1.601501E-012	1.450150E-011	1	0.000000E+000
2	46.25710477	1.450150E-011	1.601501E-012	0	0.000000E+000
2	46.25906022	1.601501E-012	1.450150E-011	1	0.000000E+000
2	46.25920620	1.450150E-011	1.601501E-012	0	0.000000E+000
2	46.26452345	1.601501E-012	1.450150E-011	1	0.000000E+000
2	46.26461532	1.450150E-011	1.601501E-012	0	0.000000E+000
2	46.26792914	1.601501E-012	1.450150E-011	1	0.000000E+000
2	46.26802863	1.450150E-011	1.601501E-012	0	0.000000E+000
2	46.27095239	1.601501E-012	1.450150E-011	1	0.000000E+000
2	46.27107482	1.450150E-011	1.601501E-012	0	0.000000E+000
2	46.27251951	1.601501E-012	1.450150E-011	1	0.000000E+000
2	46.27256160	1.450150E-011	1.601501E-012	0	0.000000E+000
2	46.27280419	1.601501E-012	1.450150E-011	1	0.000000E+000
2	46.27289953	1.450150E-011	1.601501E-012	0	0.000000E+000
2	47.58522543	1.293579E-012	1.419358E-011	1	0.000000E+000
2	47.58529146	1.419358E-011	1.293579E-012	0	0.000000E+000
2	47.58915266	1.293579E-012	1.419358E-011	1	0.000000E+000
2	47.58925530	1.419358E-011	1.293579E-012	0	0.000000E+000
2	47.59028033	1.293579E-012	1.419358E-011	1	0.000000E+000
2	47.59029615	1.419358E-011	1.293579E-012	0	0.000000E+000
2	47.59085212	1.293579E-012	1.419358E-011	1	0.000000E+000
2	47.59092159	1.419358E-011	1.293579E-012	0	0.000000E+000
2	47.59145151	1.293579E-012	1.419358E-011	1	0.000000E+000
2	47.59176220	1.419358E-011	1.293579E-012	0	0.000000E+000
2	47.60197472	1.293579E-012	1.419358E-011	1	0.000000E+000
2	47.60199722	1.419358E-011	1.293579E-012	0	0.000000E+000
2	47.60206258	1.293579E-012	1.419358E-011	1	0.000000E+000
2	47.60232160	1.419358E-011	1.293579E-012	0	0.000000E+000
2	47.60235085	1.293579E-012	1.419358E-011	1	0.000000E+000
2	47.60285183	1.419358E-011	1.293579E-012	0	0.000000E+000
2	47.60530085	1.293579E-012	1.419358E-011	1	0.000000E+000
2	47.60536192	1.419358E-011	1.293579E-012	0	0.000000E+000
2	47.60558534	1.293579E-012	1.419358E-011	1	0.000000E+000
2	47.60567562	1.419358E-011	1.293579E-012	0	0.000000E+000
2	47.60610125	1.293579E-012	1.419358E-011	1	0.000000E+000
2	47.60612561	1.419358E-011	1.293579E-012	0	0.000000E+000
2	47.60631796	1.293579E-012	1.419358E-011	1	0.000000E+000
2	47.60637474	1.419358E-011	1.293579E-012	0	0.000000E+000
2	47.60644924	1.293579E-012	1.419358E-011	1	0.000000E+000
2	47.60661041	1.419358E-011	1.293579E-012	0	0.000000E+000
2	47.60903117	1.293579E-012	1.419358E-011	1	0.000000E+000
2	47.60918878	1.419358E-011	1.293579E-012	0	0.000000E+000
2	47.60989385	1.293579E-012	1.419358E-011	1	0.000000E+000
2	47.60990445	1.419358E-011	1.293579E-012	0	0.000000E+000
2	47.61301300	1.293579E-012	1.419358E-011	1	0.000000E+000
2	47.61310263	1.419358E-011	1.293579E-012	0	0.000000E+000
2	47.61637388	1.293579E-012	1.419358E-011	1	0.000000E+000
2	47.61642769	1.419358E-011	1.293579E-012	0	0.000000E+000
2	47.61931955	1.293579E-012	1.419358E-011	1	0.000000E+000
2	47.61943499	1.419358E-011	1.293579E-012	0	0.000000E+000
2	47.62183888	1.293579E-012	1.419358E-011	1	0.000000E+000
2	47.62189240	1.419358E-011	1.293579E-012	0	0.000000E+000
2	56.38213911	1.358637E-012	1.425864E-011	1	0.000000E+000
2	56.38217876	1.425864E-011	1.358637E-012	0	0.000000E+000
2	56.38221319	1.358637E-012	1.425864E-011	1	0.000000E+000
2	56.38233035	1.425864E-011	1.358637E-012	0	0.000000E+000
2	56.38262330	1.358637E-012	1.425864E-011	1	0.000000E+000
2	56.38267093	1.425864E-011	1.358637E-012	0	0.000000E+000
2	56.38486989	1.358637E-012	1.425864E-011	1	0.000000E+000
2	56.38501358	1.425864E-011	1.358637E-012	0	0.000000E+000
2	56.38566866	1.358637E-012	1.425864E-011	1	0.000000E+000
2	56.38569247	1.425864E-011	1.358637E-012	0	0.000000E+000
2	56.38595263	1.358637E-012	1.425864E-011	1	0.000000E+000
2	56.38597202	1.425864E-011	1.358637E-012	0	0.000000E+000
2	56.38659779	1.358637E-012	1.425864E-011	1	0.000000E+000
2	56.38662410	1.425864E-011	1.358637E-012	0	0.000000E+000
2	56.39894479	1.358637E-012	1.425864E-011	1	0.000000E+000
2	56.39900472	1.425864E-011	1.358637E-012	0	0.000000E+000
2	56.40138038	1.358637E-012	1.425864E-011	1	0.000000E+000
2	56.40140279	1.425864E-011	1.358637E-012	0	0.000000E+000
2	56.40286725	1.358637E-012	1.425864E-011	1	0.000000E+000
2	56.40292304	1.425864E-011	1.358637E-012	0	0.000000E+000
2	56.40433360	1.358637E-012	1.425864E-011	1	0.000000E+000
2	56.40439653	1.425864E-011	1.358637E-012	0	0.000000E+000
2	56.40496367	1.358637E-012	1.425864E-011	1	0.000000E+000
2	56.40498928	1.425864E-011	1.358637E-012	0	0.000000E+000
2	56.40601033	1.358637E-012	1.425864E-011	1	0.000000E+000
2	56.40610304	1.425864E-011	1.358637E-012	0	0.000000E+000
2	56.40897508	1.358637E-012	1.425864E-011	1	0.000000E+000
2	56.40908813	1.425864E-011	1.358637E-012	0	0.000000E+000
2	56.40954723	1.358637E-012	1.425864E-011	1	0.000000E+000
2	56.41007670	1.425864E-011	1.358637E-012	0	0.000000E+000
2	56.41025770	1.358637E-012	1.425864E-011	1	0.000000E+000
2	56.41037219	1.425864E-011	1.358637E-012	0	0.000000E+000
2	56.41108110	1.358637E-012	1.425864E-011	1	0.000000E+000
2	56.41114787	1.425864E-011	1.358637E-012	0	0.000000E+000
2	56.41119471	1.358637E-012	1.425864E-011	1	0.000000E+000
2	56.41123029	1.425864E-011	1.358637E-012	0	0.000000E+000
2	56.41211875	1.358637E-012	1.425864E-011	1	0.000000E+000
2	56.41246655	1.425864E-011	1.358637E-012	0	0.000000E+000
2	56.41939845	1.358637E-012	1.425864E-011	1	0.000000E+000
2	56.41948699	1.425864E-011	1.358637E-012	0	0.000000E+000
2	56.42026444	1.358637E-012	1.425864E-011	1	0.000000E+000
2	56.42045363	1.425864E-011	1.358637E-012	0	0.000000E+000
2	56.42141563	1.358637E-012	1.425864E-011	1	0.000000E+000
2	56.42158162	1.425864E-011	1.358637E-012	0	0.000000E+000
2	56.42772354	1.358637E-012	1.425864E-011	1	0.000000E+000
2	56.42776557	1.425864E-011	1.358637E-012	0	0.000000E+000
2	56.43497832	1.358637E-012	1.425864E-011	1	0.000000E+000
2	56.43515733	1.425864E-011	1.358637E-012	0	0.000000E+000
2	56.43685876	1.358637E-012	1.425864E-011	1	0.000000E+000
2	56.43690529	1.425864E-011	1.358637E-012	0	0.000000E+000
2	56.43722412	1.358637E-012	1.425864E-011	1	0.000000E+000
2	56.43728433	1.425864E-011	1.358637E-012	0	0.000000E+000
2	58.05299486	1.124081E-012	1.402408E-011	1	0.000000E+000
2	58.05313983	1.402408E-011	1.124081E-012	0	0.000000E+000
2	58.05967428	1.124081E-012	1.402408E-011	1	0.000000E+000
2	58.05975529	1.402408E-011	1.124081E-012	0	0.000000E+000
2	58.06240876	1.124081E-012	1.402408E-011	1	0.000000E+000
2	58.06241459	1.402408E-011	1.124081E-012	0	0.000000E+000
2	58.06509174	1.124081E-012	1.402408E-011	1	0.000000E+000
2	58.06527937	1.402408E-011	1.124081E-012	0	0.000000E+000
2	58.07263575	1.124081E-012	1.402408E-011	1	0.000000E+000
2	58.07269314	1.402408E-011	1.124081E-012	0	0.000000E+000
2	58.07289362	1.124081E-012	1.402408E-011	1	0.000000E+000
2	58.07298666	1.402408E-011	1.124081E-012	0	0.000000E+000
2	58.07692365	1.124081E-012	1.402408E-011	1	0.000000E+000
2	58.07695126	1.402408E-011	1.124081E-012	0	0.000000E+000
2	58.07719370	1.124081E-012	1.402408E-011	1	0.000000E+000
2	58.07726613	1.402408E-011	1.124081E-012	0	0.000000E+000
2	58.07782510	1.124081E-012	1.402408E-011	1	0.000000E+000
2	58.07784506	1.402408E-011	1.124081E-012	0	0.000000E+000
2	58.07887345	1.124081E-012	1.402408E-011	1	0.000000E+000
2	58.07894888	1.402408E-011	1.124081E-012	0	0.000000E+000
2	58.08155856	1.124081E-012	1.402408E-011	1	0.000000E+000
2	58.08163363	1.402408E-011	1.124081E-012	0	0.000000E+000
2	58.08683605	1.124081E-012	1.402408E-011	1	0.000000E+000
2	58.08687727	1.402408E-011	1.124081E-012	0	0.000000E+000
2	58.08718489	1.124081E-012	1.402408E-011	1	0.000000E+000
2	58.08721610	1.402408E-011	1.124081E-012	0	0.000000E+000
2	58.08788534	1.124081E-012	1.402408E-011	1	0.000000E+000
2	58.08811055	1.402408E-011	1.124081E-012	0	0.000000E+000
2	58.08815515	1.124081E-012	1.402408E-011	1	0.000000E+000
2	58.08816377	1.402408E-011	1.124081E-012	0	0.000000E+000
2	58.08933519	1.124081E-012	1.402408E-011	1	0.000000E+000
2	58.08946657	1.402408E-011	1.124081E-012	0	0.000000E+000
2	58.08948267	1.124081E-012	1.402408E-011	1	0.000000E+000
2	58.09001963	1.402408E-011	1.124081E-012	0	0.000000E+000
2	58.09205653	1.124081E-012	1.402408E-011	1	0.000000E+000
2	58.09225160	1.402408E-011	1.124081E-012	0	0.000000E+000
2	58.09227245	1.124081E-012	1.402408E-011	1	0.000000E+000
2	58.09242137	1.402408E-011	1.124081E-012	0	0.000000E+000
2	58.09256346	1.124081E-012	1.402408E-011	1	0.000000E+000
2	58.09272526	1.402408E-011	1.124081E-012	0	0.000000E+000
2	58.09329536	1.124081E-012	1.402408E-011	1	0.000000E+000
2	58.09340415	1.402408E-011	1.124081E-012	0	0.000000E+000
2	58.09740066	1.124081E-012	1.402408E-011	1	0.000000E+000
2	58.09749181	1.402408E-011	1.124081E-012	0	0.000000E+000
2	58.10061289	1.124081E-012	1.402408E-011	1	0.000000E+000
2	58.10067459	1.402408E-011	1.124081E-012	0	0.000000E+000
2	58.10135802	1.124081E-012	1.402408E-011	1	0.000000E+000
2	58.10140684	1.402408E-011	1.124081E-012	0	0.000000E+000
2	58.10181369	1.124081E-012	1.402408E-011	1	0.000000E+000
2	58.10186733	1.402408E-011	1.124081E-012	0	0.000000E+000
2	58.10454702	1.124081E-012	1.402408E-011	1	0.000000E+000
2	58.10458071	1.402408E-011	1.124081E-012	0	0.000000E+000
2	58.10498904	1.124081E-012	1.402408E-011	1	0.000000E+000
2	58.10500307	1.402408E-011	1.124081E-012	0	0.000000E+000
2	58.10606067	1.124081E-012	1.402408E-011	1	0.000000E+000
2	58.10610154	1.402408E-011	1.124081E-012	0	0.000000E+000
2	58.11075150	1.124081E-012	1.402408E-011	1	0.000000E+000
2	58.11079155	1.402408E-011	1.124081E-012	0	0.000000E+000
2	58.11588752	1.124081E-012	1.402408E-011	1	0.000000E+000
2	58.11590993	1.402408E-011	1.124081E-012	0	0.000000E+000
2	58.11593966	1.124081E-012	1.402408E-011	1	0.000000E+000
2	58.11598678	1.402408E-011	1.124081E-012	0	0.000000E+000
2	58.12060146	1.124081E-012	1.402408E-011	1	0.000000E+000
2	58.12067297	1.402408E-011	1.124081E-012	0	0.000000E+000
2	58.12425750	1.124081E-012	1.402408E-011	1	0.000000E+000
2	58.12427833	1.402408E-011	1.124081E-012	0	0.000000E+000
2	58.12429324	1.124081E-012	1.402408E-011	1	0.000000E+000
2	58.12471281	1.402408E-011	1.124081E-012	0	0.000000E+000
2	58.12473612	1.124081E-012	1.402408E-011	1	0.000000E+000
2	58.12493103	1.402408E-011	1.124081E-012	0	0.000000E+000
2	58.12575734	1.124081E-012	1.402408E-011	1	0.000000E+000
2	58.12585261	1.402408E-011	1.124081E-012	0	0.000000E+000
2	58.12636671	1.124081E-012	1.402408E-011	1	0.000000E+000
2	58.12640409	1.402408E-011	1.124081E-012	0	0.000000E+000
2	58.12670415	1.124081E-012	1.402408E-011	1	0.000000E+000
2	58.12695273	1.402408E-011	1.124081E-012	0	0.000000E+000
2	82.04631786	1.203632E-012	1.410363E-011	1	0.000000E+000
2	82.04654924	1.410363E-011	1.203632E-012	0	0.000000E+000
2	82.04747047	1.203632E-012	1.410363E-011	1	0.000000E+000
2	82.04755243	1.410363E-011	1.203632E-012	0	0.000000E+000
2	82.04952103	1.203632E-012	1.410363E-011	1	0.000000E+000
2	82.04971229	1.410363E-011	1.203632E-012	0	0.000000E+000
2	82.04975156	1.203632E-012	1.410363E-011	1	0.000000E+000
2	82.04978218	1.410363E-011	1.203632E-012	0	0.000000E+000
2	82.05229714	1.203632E-012	1.410363E-011	1	0.000000E+000
2	82.05252346	1.410363E-011	1.203632E-012	0	0.000000E+000
2	82.05357723	1.203632E-012	1.410363E-011	1	0.000000E+000
2	82.05361311	1.410363E-011	1.203632E-012	0	0.000000E+000
2	82.05439398	1.203632E-012	1.410363E-011	1	0.000000E+000
2	82.05456978	1.410363E-011	1.203632E-012	0	0.000000E+000
2	82.05471535	1.203632E-012	1.410363E-011	1	0.000000E+000
2	82.05472471	1.410363E-011	1.203632E-012	0	0.000000E+000
2	82.05553905	1.203632E-012	1.410363E-011	1	0.000000E+000
2	82.05567508	1.410363E-011	1.203632E-012	0	0.000000E+000
2	82.05870300	1.203632E-012	1.410363E-011	1	0.000000E+000
2	82.05884915	1.410363E-011	1.203632E-012	0	0.000000E+000
2	82.05904071	1.203632E-012	1.410363E-011	1	0.000000E+000
2	82.05949839	1.410363E-011	1.203632E-012	0	0.000000E+000
2	82.06220009	1.203632E-012	1.410363E-011	1	0.000000E+000
2	82.06227251	1.410363E-011	1.203632E-012	0	0.000000E+000
2	82.06302716	1.203632E-012	1.410363E-011	1	0.000000E+000
2	82.06306039	1.410363E-011	1.203632E-012	0	0.000000E+000
2	82.06417594	1.203632E-012	1.410363E-011	1	0.000000E+000
2	82.06426991	1.410363E-011	1.203632E-012	0	0.000000E+000
2	82.06749855	1.203632E-012	1.410363E-011	1	0.000000E+000
2	82.06761516	1.410363E-011	1.203632E-012	0	0.000000E+000
2	82.06961904	1.203632E-012	1.410363E-011	1	0.000000E+000
2	82.06974709	1.410363E-011	1.203632E-012	0	0.000000E+000
2	82.07076909	1.203632E-012	1.410363E-011	1	0.000000E+000
2	82.07087612	1.410363E-011	1.203632E-012	0	0.000000E+000
2	82.07101239	1.203632E-012	1.410363E-011	1	0.000000E+000
2	82.07110589	1.410363E-011	1.203632E-012	0	0.000000E+000
2	82.07213770	1.203632E-012	1.410363E-011	1	0.000000E+000
2	82.07219052	1.410363E-011	1.203632E-012	0	0.000000E+000
2	82.07645510	1.203632E-012	1.410363E-011	1	0.000000E+000
2	82.07649096	1.410363E-011	1.203632E-012	0	0.000000E+000
2	82.08099414	1.203632E-012	1.410363E-011	1	0.000000E+000
2	82.08102713	1.410363E-011	1.203632E-012	0	0.000000E+000
2	82.08331505	1.203632E-012	1.410363E-011	1	0.000000E+000
2	82.08345713	1.410363E-011	1.203632E-012	0	0.000000E+000
2	82.08380899	1.203632E-012	1.410363E-011	1	0.000000E+000
2	82.08423290	1.410363E-011	1.203632E-012	0	0.000000E+000
2	82.09331898	1.203632E-012	1.410363E-011	1	0.000000E+000
2	82.09338901	1.410363E-011	1.203632E-012	0	0.000000E+000
2	82.09642882	1.203632E-012	1.410363E-011	1	0.000000E+000
2	82.09648840	1.410363E-011	1.203632E-012	0	0.000000E+000
2	82.09669241	1.203632E-012	1.410363E-011	1	0.000000E+000
2	82.09675208	1.410363E-011	1.203632E-012	0	0.000000E+000
2	82.09760678	1.203632E-012	1.410363E-011	1	0.000000E+000
2	82.09773273	1.410363E-011	1.203632E-012	0	0.000000E+000
2	82.09890105	1.203632E-012	1.410363E-011	1	0.000000E+000
2	82.09908710	1.410363E-011	1.203632E-012	0	0.000000E+000
2	82.09953502	1.203632E-012	1.410363E-011	1	0.000000E+000
2	82.09956565	1.410363E-011	1.203632E-012	0	0.000000E+000
2	82.10131740	1.203632E-012	1.410363E-011	1	0.000000E+000
2	82.10137313	1.410363E-011	1.203632E-012	0	0.000000E+000
2	82.10197776	1.203632E-012	1.410363E-011	1	0.000000E+000
2	82.10200678	1.410363E-011	1.203632E-012	0	0.000000E+000
2	82.10215616	1.203632E-012	1.410363E-011	1	0.000000E+000
2	82.10231070	1.410363E-011	1.203632E-012	0	0.000000E+000
2	82.10348727	1.203632E-012	1.410363E-011	1	0.000000E+000
2	82.10350559	1.410363E-011	1.203632E-012	0	0.000000E+000
2	82.10377850	1.203632E-012	1.410363E-011	1	0.000000E+000
2	82.10393846	1.410363E-011	1.203632E-012	0	0.000000E+000
2	82.10418293	1.203632E-012	1.410363E-011	1	0.000000E+000
2	82.10418774	1.410363E-011	1.203632E-012	0	0.000000E+000
2	82.10616880	1.203632E-012	1.410363E-011	1	0.000000E+000
2	82.10626556	1.410363E-011	1.203632E-012	0	0.000000E+000
2	82.10660243	1.203632E-012	1.410363E-011	1	0.000000E+000
2	82.10668597	1.410363E-011	1.203632E-012	0	0.000000E+000
2	82.11095278	1.203632E-012	1.410363E-011	1	0.000000E+000
2	82.11111453	1.410363E-011	1.203632E-012	0	0.000000E+000
2	82.11180610	1.203632E-012	1.410363E-011	1	0.000000E+000
2	82.11184429	1.410363E-011	1.203632E-012	0	0.000000E+000
2	82.11305781	1.203632E-012	1.410363E-011	1	0.000000E+000
2	82.11318867	1.410363E-011	1.203632E-012	0	0.000000E+000
2	82.11688262	1.203632E-012	1.410363E-011	1	0.000000E+000
2	82.11694636	1.410363E-011	1.203632E-012	0	0.000000E+000
2	82.11720895	1.203632E-012	1.410363E-011	1	0.000000E+000
2	82.11725578	1.410363E-011	1.203632E-012	0	0.000000E+000
2	82.11750891	1.203632E-012	1.410363E-011	1	0.000000E+000
2	82.11753798	1.410363E-011	1.203632E-012	0	0.000000E+000
2	82.12411986	1.203632E-012	1.410363E-011	1	0.000000E+000
2	82.12416004	1.410363E-011	1.203632E-012	0	0.000000E+000
2	82.12522884	1.203632E-012	1.410363E-011	1	0.000000E+000
2	82.12528489	1.410363E-011	1.203632E-012	0	0.000000E+000
2	82.12595880	1.203632E-012	1.410363E-011	1	0.000000E+000
2	82.12608078	1.410363E-011	1.203632E-012	0	0.000000E+000
2	82.12649523	1.203632E-012	1.410363E-011	1	0.000000E+000
2	82.12685825	1.410363E-011	1.203632E-012	0	0.000000E+000
2	82.12814434	1.203632E-012	1.410363E-011	1	0.000000E+000
2	82.12832904	1.410363E-011	1.203632E-012	0	0.000000E+000
2	82.12838560	1.203632E-012	1.410363E-011	1	0.000000E+000
2	82.12843181	1.410363E-011	1.203632E-012	0	0.000000E+000
2	82.12919424	1.203632E-012	1.410363E-011	1	0.000000E+000
2	82.12925518	1.410363E-011	1.203632E-012	0	0.000000E+000
2	95.48209460	9.603040E-013	1.386030E-011	1	0.000000E+000
2	95.48228206	1.386030E-011	9.603040E-013	0	0.000000E+000
2	95.48458438	9.603040E-013	1.386030E-011	1	0.000000E+000
2	95.48466255	1.386030E-011	9.603040E-013	0	0.000000E+000
2	95.48571088	9.603040E-013	1.386030E-011	1	0.000000E+000
2	95.48588167	1.386030E-011	9.603040E-013	0	0.000000E+000
2	95.48988885	9.603040E-013	1.386030E-011	1	0.000000E+000
2	95.48990829	1.386030E-011	9.603040E-013	0	0.000000E+000
2	95.49127662	9.603040E-013	1.386030E-011	1	0.000000E+000
2	95.49142092	1.386030E-011	9.603040E-013	0	0.000000E+000
2	95.49162146	9.603040E-013	1.386030E-011	1	0.000000E+000
2	95.49179876	1.386030E-011	9.603040E-013	0	0.000000E+000
2	95.49272120	9.603040E-013	1.386030E-011	1	0.000000E+000
2	95.49289316	1.386030E-011	9.603040E-013	0	0.000000E+000
2	95.49566743	9.603040E-013	1.386030E-011	1	0.000000E+000
2	95.49586446	1.386030E-011	9.603040E-013	0	0.000000E+000
2	95.49892822	9.603040E-013	1.386030E-011	1	0.000000E+000
2	95.49911698	1.386030E-011	9.603040E-013	0	0.000000E+000
2	95.50058622	9.603040E-013	1.386030E-011	1	0.000000E+000
2	95.50117671	1.386030E-011	9.603040E-013	0	0.000000E+000
2	95.50232305	9.603040E-013	1.386030E-011	1	0.000000E+000
2	95.50236609	1.386030E-011	9.603040E-013	0	0.000000E+000
2	95.50375988	9.603040E-013	1.386030E-011	1	0.000000E+000
2	95.50388626	1.386030E-011	9.603040E-013	0	0.000000E+000
2	95.50612518	9.603040E-013	1.386030E-011	1	0.000000E+000
2	95.50618007	1.386030E-011	9.603040E-013	0	0.000000E+000
2	95.50834992	9.603040E-013	1.386030E-011	1	0.000000E+000
2	95.50853256	1.386030E-011	9.603040E-013	0	0.000000E+000
2	95.50888111	9.603040E-013	1.386030E-011	1	0.000000E+000
2	95.50894994	1.386030E-011	9.603040E-013	0	0.000000E+000
2	95.50974539	9.603040E-013	1.386030E-011	1	0.000000E+000
2	95.50979608	1.386030E-011	9.603040E-013	0	0.000000E+000
2	95.51060569	9.603040E-013	1.386030E-011	1	0.000000E+000
2	95.51064054	1.386030E-011	9.603040E-013	0	0.000000E+000
2	95.51156282	9.603040E-013	1.386030E-011	1	0.000000E+000
2	95.51166629	1.386030E-011	9.603040E-013	0	0.000000E+000
2	95.51354107	9.603040E-013	1.386030E-011	1	0.000000E+000
2	95.51358865	1.386030E-011	9.603040E-013	0	0.000000E+000
2	95.51366184	9.603040E-013	1.386030E-011	1	0.000000E+000
2	95.51375286	1.386030E-011	9.603040E-013	0	0.000000E+000
2	95.51470685	9.603040E-013	1.386030E-011	1	0.000000E+000
2	95.51473084	1.386030E-011	9.603040E-013	0	0.000000E+000
2	95.51795457	9.603040E-013	1.386030E-011	1	0.000000E+000
2	95.51799362	1.386030E-011	9.603040E-013	0	0.000000E+000
2	95.51819618	9.603040E-013	1.386030E-011	1	0.000000E+000
2	95.51821491	1.386030E-011	9.603040E-013	0	0.000000E+000
2	99.91251553	1.069950E-012	1.396995E-011	1	0.000000E+000
2	99.91258207	1.396995E-011	1.069950E-012	0	0.000000E+000
2	99.91338283	1.069950E-012	1.396995E-011	1	0.000000E+000
2	99.91341032	1.396995E-011	1.069950E-012	0	0.000000E+000
2	99.92095786	1.069950E-012	1.396995E-011	1	0.000000E+000
2	99.92104055	1.396995E-011	1.069950E-012	0	0.000000E+000
2	99.92232049	1.069950E-012	1.396995E-011	1	0.000000E+000
2	99.92235400	1.396995E-011	1.069950E-012	0	0.000000E+000
2	99.92315212	1.069950E-012	1.396995E-011	1	0.000000E+000
2	99.92331273	1.396995E-011	1.069950E-012	0	0.000000E+000
2	99.92363993	1.069950E-012	1.396995E-011	1	0.000000E+000
2	99.92367626	1.396995E-011	1.069950E-012	0	0.000000E+000
2	99.93193684	1.069950E-012	1.396995E-011	1	0.000000E+000
2	99.93213192	1.396995E-011	1.069950E-012	0	0.000000E+000
2	99.93259255	1.069950E-012	1.396995E-011	1	0.000000E+000
2	99.93268434	1.396995E-011	1.069950E-012	0	0.000000E+000
2	99.93403349	1.069950E-012	1.396995E-011	1	0.000000E+000
2	99.93412764	1.396995E-011	1.069950E-012	0	0.000000E+000
2	99.93545931	1.069950E-012	1.396995E-011	1	0.000000E+000
2	99.93565824	1.396995E-011	1.069950E-012	0	0.000000E+000
2	99.93608235	1.069950E-012	1.396995E-011	1	0.000000E+000
2	99.93610768	1.396995E-011	1.069950E-012	0	0.000000E+000
2	99.93837606	1.069950E-012	1.396995E-011	1	0.000000E+000
2	99.93842248	1.396995E-011	1.069950E-012	0	0.000000E+000
2	99.94271759	1.069950E-012	1.396995E-011	1	0.000000E+000
2	99.94276447	1.396995E-011	1.069950E-012	0	0.000000E+000
2	99.94387809	1.069950E-012	1.396995E-011	1	0.000000E+000
2	99.94391257	1.396995E-011	1.069950E-012	0	0.000000E+000
2	99.94478691	1.069950E-012	1.396995E-011	1	0.000000E+000
2	99.94494525	1.396995E-011	1.069950E-012	0	0.000000E+000
2	99.94554777	1.069950E-012	1.396995E-011	1	0.000000E+000
2	99.94571772	1.396995E-011	1.069950E-012	0	0.000000E+000
2	99.94573751	1.069950E-012	1.396995E-011	1	0.000000E+000
2	99.94585158	1.396995E-011	1.069950E-012	0	0.000000E+000
2	99.94621926	1.069950E-012	1.396995E-011	1	0.000000E+000
2	99.94652775	1.396995E-011	1.069950E-012	0	0.000000E+000
2	99.94848168	1.069950E-012	1.396995E-011	1	0.000000E+000
2	99.94852807	1.396995E-011	1.069950E-012	0	0.000000E+000
2	99.94871366	1.069950E-012	1.396995E-011	1	0.000000E+000
2	99.94876756	1.396995E-011	1.069950E-012	0	0.000000E+000
2	101.63296810	1.080095E-012	1.398009E-011	1	0.000000E+000
2	101.63311871	1.398009E-011	1.080095E-012	0	0.000000E+000
2	101.63554790	1.080095E-012	1.398009E-011	1	0.000000E+000
2	101.63564203	1.398009E-011	1.080095E-012	0	0.000000E+000
2	101.63580840	1.080095E-012	1.398009E-011	1	0.000000E+000
2	101.63586416	1.398009E-011	1.080095E-012	0	0.000000E+000
2	101.63662218	1.080095E-012	1.398009E-011	1	0.000000E+000
2	101.63667243	1.398009E-011	1.080095E-012	0	0.000000E+000
2	101.63895576	1.080095E-012	1.398009E-011	1	0.000000E+000
2	101.63903344	1.398009E-011	1.080095E-012	0	0.000000E+000
2	101.64051130	1.080095E-012	1.398009E-011	1	0.000000E+000
2	101.64055909	1.398009E-011	1.080095E-012	0	0.000000E+000
2	101.64087920	1.080095E-012	1.398009E-011	1	0.000000E+000
2	101.64093541	1.398009E-011	1.080095E-012	0	0.000000E+000
2	101.64612348	1.080095E-012	1.398009E-011	1	0.000000E+000
2	101.64614014	1.398009E-011	1.080095E-012	0	0.000000E+000
2	101.64650069	1.080095E-012	1.398009E-011	1	0.000000E+000
2	101.64656291	1.398009E-011	1.080095E-012	0	0.000000E+000
2	101.65030383	1.080095E-012	1.398009E-011	1	0.000000E+000
2	101.65052863	1.398009E-011	1.080095E-012	0	0.000000E+000
2	101.65379908	1.080095E-012	1.398009E-011	1	0.000000E+000
2	101.65384350	1.398009E-011	1.080095E-012	0	0.000000E+000
2	101.65724516	1.080095E-012	1.398009E-011	1	0.000000E+000
2	101.65727825	1.398009E-011	1.080095E-012	0	0.000000E+000
2	101.65822035	1.080095E-012	1.398009E-011	1	0.000000E+000
2	101.65840654	1.398009E-011	1.080095E-012	0	0.000000E+000
2	101.66094926	1.080095E-012	1.398009E-011	1	0.000000E+000
2	101.66099193	1.398009E-011	1.080095E-012	0	0.000000E+000
2	101.66115261	1.080095E-012	1.398009E-011	1	0.000000E+000
2	101.66126299	1.398009E-011	1.080095E-012	0	0.000000E+000
2	101.66490943	1.080095E-012	1.398009E-011	1	0.000000E+000
2	101.66504707	1.398009E-011	1.080095E-012	0	0.000000E+000
2	101.67112569	1.080095E-012	1.398009E-011	1	0.000000E+000
2	101.67145837	1.398009E-011	1.080095E-012	0	0.000000E+000
2	101.67227782	1.080095E-012	1.398009E-011	1	0.000000E+000
2	101.67251581	1.398009E-011	1.080095E-012	0	0.000000E+000
2	101.67265887	1.080095E-012	1.398009E-011	1	0.000000E+000
2	101.67276051	1.398009E-011	1.080095E-012	0	0.000000E+000
2	101.67276950	1.080095E-012	1.398009E-011	1	0.000000E+000
2	101.67282323	1.398009E-011	1.080095E-012	0	0.000000E+000
2	101.67766661	1.080095E-012	1.398009E-011	1	0.000000E+000
2	101.67771456	1.398009E-011	1.080095E-012	0	0.000000E+000
2	101.67895004	1.080095E-012	1.398009E-011	1	0.000000E+000
2	101.67896346	1.398009E-011	1.080095E-012	0	0.000000E+000
2	101.67911821	1.080095E-012	1.398009E-011	1	0.000000E+000
2	101.67914735	1.398009E-011	1.080095E-012	0	0.000000E+000
2	101.68128683	1.080095E-012	1.398009E-011	1	0.000000E+000
2	101.68189046	1.398009E-011	1.080095E-012	0	0.000000E+000
2	101.68237190	1.080095E-012	1.398009E-011	1	0.000000E+000
2	101.68241986	1.398009E-011	1.080095E-012	0	0.000000E+000
2	101.68246096	1.080095E-012	1.398009E-011	1	0.000000E+000
2	101.68247805	1.398009E-011	1.080095E-012	0	0.000000E+000
2	101.68331362	1.080095E-012	1.398009E-011	1	0.000000E+000
2	101.68335041	1.398009E-011	1.080095E-012	0	0.000000E+000
2	101.68368229	1.080095E-012	1.398009E-011	1	0.000000E+000
2	101.68373389	1.398009E-011	1.080095E-012	0	0.000000E+000
2	101.68416568	1.080095E-012	1.398009E-011	1	0.000000E+000
2	101.68417698	1.398009E-011	1.080095E-012	0	0.000000E+000
2	101.68559503	1.080095E-012	1.398009E-011	1	0.000000E+000
2	101.68561421	1.398009E-011	1.080095E-012	0	0.000000E+000
2	101.68655829	1.080095E-012	1.398009E-011	1	0.000000E+000
2	101.68669158	1.398009E-011	1.080095E-012	0	0.000000E+000
2	101.68707593	1.080095E-012	1.398009E-011	1	0.000000E+000
2	101.68712063	1.398009E-011	1.080095E-012	0	0.000000E+000
2	101.68923114	1.080095E-012	1.398009E-011	1	0.000000E+000
2	101.68926582	1.398009E-011	1.080095E-012	0	0.000000E+000
2	101.69411999	1.080095E-012	1.398009E-011	1	0.000000E+000
2	101.69422932	1.398009E-011	1.080095E-012	0	0.000000E+000
2	101.69548825	1.080095E-012	1.398009E-011	1	0.000000E+000
2	101.69560004	1.398009E-011	1.080095E-012	0	0.000000E+000
2	101.70064065	1.080095E-012	1.398009E-011	1	0.000000E+000
2	101.70076701	1.398009E-011	1.080095E-012	0	0.000000E+000
2	101.70208134	1.080095E-012	1.398009E-011	1	0.000000E+000
2	101.70214876	1.398009E-011	1.080095E-012	0	0.000000E+000
2	101.70429198	1.080095E-012	1.398009E-011	1	0.000000E+000
2	101.70443457	1.398009E-011	1.080095E-012	0	0.000000E+000
2	101.70880759	1.080095E-012	1.398009E-011	1	0.000000E+000
2	101.70887620	1.398009E-011	1.080095E-012	0	0.000000E+000
2	101.71224050	1.080095E-012	1.398009E-011	1	0.000000E+000
2	101.71227635	1.398009E-011	1.080095E-012	0	0.000000E+000
2	101.71447015	1.080095E-012	1.398009E-011	1	0.000000E+000
2	101.71466058	1.398009E-011	1.080095E-012	0	0.000000E+000
2	101.71833453	1.080095E-012	1.398009E-011	1	0.000000E+000
2	101.71854273	1.398009E-011	1.080095E-012	0	0.000000E+000
2	101.72156376	1.080095E-012	1.398009E-011	1	0.000000E+000
2	101.72161424	1.398009E-011	1.080095E-012	0	0.000000E+000
2	101.72252885	1.080095E-012	1.398009E-011	1	0.000000E+000
2	101.72274914	1.398009E-011	1.080095E-012	0	0.000000E+000
2	101.72280802	1.080095E-012	1.398009E-011	1	0.000000E+000
2	101.72285365	1.398009E-011	1.080095E-012	0	0.000000E+000
2	101.72294936	1.080095E-012	1.398009E-011	1	0.000000E+000
2	101.72311740	1.398009E-011	1.080095E-012	0	0.000000E+000
2	101.72489891	1.080095E-012	1.398009E-011	1	0.000000E+000
2	101.72496481	1.398009E-011	1.080095E-012	0	0.000000E+000
2	107.19665346	1.317679E-012	1.421768E-011	1	0.000000E+000
2	107.19673028	1.421768E-011	1.317679E-012	0	0.000000E+000
2	107.19796477	1.317679E-012	1.421768E-011	1	0.000000E+000
2	107.19802780	1.421768E-011	1.317679E-012	0	0.000000E+000
2	107.19852860	1.317679E-012	1.421768E-011	1	0.000000E+000
2	107.19858345	1.421768E-011	1.317679E-012	0	0.000000E+000
2	107.20125426	1.317679E-012	1.421768E-011	1	0.000000E+000
2	107.20144084	1.421768E-011	1.317679E-012	0	0.000000E+000
2	107.20190795	1.317679E-012	1.421768E-011	1	0.000000E+000
2	107.20195897	1.421768E-011	1.317679E-012	0	0.000000E+000
2	107.20395102	1.317679E-012	1.421768E-011	1	0.000000E+000
2	107.20409115	1.421768E-011	1.317679E-012	0	0.000000E+000
2	107.20433208	1.317679E-012	1.421768E-011	1	0.000000E+000
2	107.20449649	1.421768E-011	1.317679E-012	0	0.000000E+000
2	107.20707712	1.317679E-012	1.421768E-011	1	0.000000E+000
2	107.20712354	1.421768E-011	1.317679E-012	0	0.000000E+000
2	107.20817628	1.317679E-012	1.421768E-011	1	0.000000E+000
2	107.20819635	1.421768E-011	1.317679E-012	0	0.000000E+000
2	107.20868013	1.317679E-012	1.421768E-011	1	0.000000E+000
2	107.20868446	1.421768E-011	1.317679E-012	0	0.000000E+000
2	107.21051609	1.317679E-012	1.421768E-011	1	0.000000E+000
2	107.21054195	1.421768E-011	1.317679E-012	0	0.000000E+000
2	107.21126915	1.317679E-012	1.421768E-011	1	0.000000E+000
2	107.21150815	1.421768E-011	1.317679E-012	0	0.000000E+000
2	107.21168234	1.317679E-012	1.421768E-011	1	0.000000E+000
2	107.21181818	1.421768E-011	1.317679E-012	0	0.000000E+000
2	107.21231316	1.317679E-012	1.421768E-011	1	0.000000E+000
2	107.21268614	1.421768E-011	1.317679E-012	0	0.000000E+000
2	107.21366979	1.317679E-012	1.421768E-011	1	0.000000E+000
2	107.21374408	1.421768E-011	1.317679E-012	0	0.000000E+000
2	107.21393076	1.317679E-012	1.421768E-011	1	0.000000E+000
2	107.21405998	1.421768E-011	1.317679E-012	0	0.000000E+000
2	107.21419172	1.317679E-012	1.421768E-011	1	0.000000E+000
2	107.21459327	1.421768E-011	1.317679E-012	0	0.000000E+000
2	107.21511752	1.317679E-012	1.421768E-011	1	0.000000E+000
2	107.21528033	1.421768E-011	1.317679E-012	0	0.000000E+000
2	107.22110269	1.317679E-012	1.421768E-011	1	0.000000E+000
2	107.22125824	1.421768E-011	1.317679E-012	0	0.000000E+000
2	107.22327183	1.317679E-012	1.421768E-011	1	0.000000E+000
2	107.22332517	1.421768E-011	1.317679E-012	0	0.000000E+000
2	107.22390525	1.317679E-012	1.421768E-011	1	0.000000E+000
2	107.22395047	1.421768E-011	1.317679E-012	0	0.000000E+000
2	107.29368536	1.355134E-012	1.425513E-011	1	0.000000E+000
2	107.29373628	1.425513E-011	1.355134E-012	0	0.000000E+000
2	107.29478558	1.355134E-012	1.425513E-011	1	0.000000E+000
2	107.29484168	1.425513E-011	1.355134E-012	0	0.000000E+000
2	107.29653024	1.355134E-012	1.425513E-011	1	0.000000E+000
2	107.29669196	1.425513E-011	1.355134E-012	0	0.000000E+000
2	107.29988566	1.355134E-012	1.425513E-011	1	0.000000E+000
2	107.29991676	1.425513E-011	1.355134E-012	0	0.000000E+000
2	107.30564183	1.355134E-012	1.425513E-011	1	0.000000E+000
2	107.30570560	1.425513E-011	1.355134E-012	0	0.000000E+000
2	107.30763626	1.355134E-012	1.425513E-011	1	0.000000E+000
2	107.30765337	1.425513E-011	1.355134E-012	0	0.000000E+000
2	107.30768571	1.355134E-012	1.425513E-011	1	0.000000E+000
2	107.30774022	1.425513E-011	1.355134E-012	0	0.000000E+000
2	107.30845806	1.355134E-012	1.425513E-011	1	0.000000E+000
2	107.30848520	1.425513E-011	1.355134E-012	0	0.000000E+000
2	107.31180151	1.355134E-012	1.425513E-011	1	0.000000E+000
2	107.31204499	1.425513E-011	1.355134E-012	0	0.000000E+000
2	107.31555172	1.355134E-012	1.425513E-011	1	0.000000E+000
2	107.31559484	1.425513E-011	1.355134E-012	0	0.000000E+000
2	107.31561131	1.355134E-012	1.425513E-011	1	0.000000E+000
2	107.31571563	1.425513E-011	1.355134E-012	0	0.000000E+000
2	107.33056789	1.355134E-012	1.425513E-011	1	0.000000E+000
2	107.33061786	1.425513E-011	1.355134E-012	0	0.000000E+000
2	107.33238172	1.355134E-012	1.425513E-011	1	0.000000E+000
2	107.33246279	1.425513E-011	1.355134E-012	0	0.000000E+000
2	107.33371727	1.355134E-012	1.425513E-011	1	0.000000E+000
2	107.33373057	1.425513E-011	1.355134E-012	0	0.000000E+000
2	107.33375494	1.355134E-012	1.425513E-011	1	0.000000E+000
2	107.33390121	1.425513E-011	1.355134E-012	0	0.000000E+000
2	107.33651505	1.355134E-012	1.425513E-011	1	0.000000E+000
2	107.33653733	1.425513E-011	1.355134E-012	0	0.000000E+000
2	107.33797877	1.355134E-012	1.425513E-011	1	0.000000E+000
2	107.33799590	1.425513E-011	1.355134E-012	0	0.000000E+000
2	107.33879179	1.355134E-012	1.425513E-011	1	0.000000E+000
2	107.33882058	1.425513E-011	1.355134E-012	0	0.000000E+000
2	107.33978480	1.355134E-012	1.425513E-011	1	0.000000E+000
2	107.33981035	1.425513E-011	1.355134E-012	0	0.000000E+000
2	107.34076751	1.355134E-012	1.425513E-011	1	0.000000E+000
2	107.34094690	1.425513E-011	1.355134E-012	0	0.000000E+000
2	107.34095854	1.355134E-012	1.425513E-011	1	0.000000E+000
2	107.34140664	1.425513E-011	1.355134E-012	0	0.000000E+000
2	107.34178209	1.355134E-012	1.425513E-011	1	0.000000E+000
2	107.34197213	1.425513E-011	1.355134E-012	0	0.000000E+000
2	107.34227924	1.355134E-012	1.425513E-011	1	0.000000E+000
2	107.34232112	1.425513E-011	1.355134E-012	0	0.000000E+000
2	107.34466859	1.355134E-012	1.425513E-011	1	0.000000E+000
2	107.34515056	1.425513E-011	1.355134E-012	0	0.000000E+000
2	107.35915780	1.355134E-012	1.425513E-011	1	0.000000E+000
2	107.35928607	1.425513E-011	1.355134E-012	0	0.000000E+000
2	107.35966561	1.355134E-012	1.425513E-011	1	0.000000E+000
2	107.35977331	1.425513E-011	1.355134E-012	0	0.000000E+000
2	107.36140398	1.355134E-012	1.425513E-011	1	0.000000E+000
2	107.36146767	1.425513E-011	1.355134E-012	0	0.000000E+000
2	110.11433031	1.562375E-012	1.446238E-011	1	0.000000E+000
2	110.11447345	1.446238E-011	1.562375E-012	0	0.000000E+000
2	110.11532116	1.562375E-012	1.446238E-011	1	0.000000E+000
2	110.11535118	1.446238E-011	1.562375E-012	0	0.000000E+000
2	110.11977940	1.562375E-012	1.446238E-011	1	0.000000E+000
2	110.11994392	1.446238E-011	1.562375E-012	0	0.000000E+000
2	110.12324772	1.562375E-012	1.446238E-011	1	0.000000E+000
2	110.12335288	1.446238E-011	1.562375E-012	0	0.000000E+000
2	110.12567799	1.562375E-012	1.446238E-011	1	0.000000E+000
2	110.12570310	1.446238E-011	1.562375E-012	0	0.000000E+000
2	110.12587494	1.562375E-012	1.446238E-011	1	0.000000E+000
2	110.12593715	1.446238E-011	1.562375E-012	0	0.000000E+000
2	110.12633941	1.562375E-012	1.446238E-011	1	0.000000E+000
2	110.12636653	1.446238E-011	1.562375E-012	0	0.000000E+000
2	110.12994951	1.562375E-012	1.446238E-011	1	0.000000E+000
2	110.13016349	1.446238E-011	1.562375E-012	0	0.000000E+000
2	110.13382328	1.562375E-012	1.446238E-011	1	0.000000E+000
2	110.13384795	1.446238E-011	1.562375E-012	0	0.000000E+000
2	110.13664054	1.562375E-012	1.446238E-011	1	0.000000E+000
2	110.13670122	1.446238E-011	1.562375E-012	0	0.000000E+000
2	110.13942595	1.562375E-012	1.446238E-011	1	0.000000E+000
2	110.13944830	1.446238E-011	1.562375E-012	0	0.000000E+000
2	110.14009703	1.562375E-012	1.446238E-011	1	0.000000E+000
2	110.14050779	1.446238E-011	1.562375E-012	0	0.000000E+000
2	110.14107999	1.562375E-012	1.446238E-011	1	0.000000E+000
2	110.14121056	1.446238E-011	1.562375E-012	0	0.000000E+000
2	110.14156928	1.562375E-012	1.446238E-011	1	0.000000E+000
2	110.14162112	1.446238E-011	1.562375E-012	0	0.000000E+000
2	110.14175640	1.562375E-012	1.446238E-011	1	0.000000E+000
2	110.14191038	1.446238E-011	1.562375E-012	0	0.000000E+000
2	110.14250184	1.562375E-012	1.446238E-011	1	0.000000E+000
2	110.14254721	1.446238E-011	1.562375E-012	0	0.000000E+000
2	110.14458361	1.562375E-012	1.446238E-011	1	0.000000E+000
2	110.14470533	1.446238E-011	1.562375E-012	0	0.000000E+000
2	110.14618017	1.562375E-012	1.446238E-011	1	0.000000E+000
2	110.14639453	1.446238E-011	1.562375E-012	0	0.000000E+000
2	110.15647281	1.562375E-012	1.446238E-011	1	0.000000E+000
2	110.15650126	1.446238E-011	1.562375E-012	0	0.000000E+000
2	110.15656957	1.562375E-012	1.446238E-011	1	0.000000E+000
2	110.15660875	1.446238E-011	1.562375E-012	0	0.000000E+000
2	110.15847577	1.562375E-012	1.446238E-011	1	0.000000E+000
2	110.15863813	1.446238E-011	1.562375E-012	0	0.000000E+000
2	110.16122968	1.562375E-012	1.446238E-011	1	0.000000E+000
2	110.16141503	1.446238E-011	1.562375E-012	0	0.000000E+000
2	110.16155296	1.562375E-012	1.446238E-011	1	0.000000E+000
2	110.16155307	1.446238E-011	1.562375E-012	0	0.000000E+000
2	110.16330138	1.562375E-012	1.446238E-011	1	0.000000E+000
2	110.16347622	1.446238E-011	1.562375E-012	0	0.000000E+000
2	110.16350486	1.562375E-012	1.446238E-011	1	0.000000E+000
2	110.16364288	1.446238E-011	1.562375E-012	0	0.000000E+000
2	110.16397435	1.562375E-012	1.446238E-011	1	0.000000E+000
2	110.16405981	1.446238E-011	1.562375E-012	0	0.000000E+000
2	110.16413104	1.562375E-012	1.446238E-011	1	0.000000E+000
2	110.16430092	1.446238E-011	1.562375E-012	0	0.000000E+000
2	110.16522197	1.562375E-012	1.446238E-011	1	0.000000E+000
2	110.16524356	1.446238E-011	1.562375E-012	0	0.000000E+000
2	110.16649426	1.562375E-012	1.446238E-011	1	0.000000E+000
2	110.16665699	1.446238E-011	1.562375E-012	0	0.000000E+000
2	110.16933101	1.562375E-012	1.446238E-011	1	0.000000E+000
2	110.16936168	1.446238E-011	1.562375E-012	0	0.000000E+000
2	110.16938288	1.562375E-012	1.446238E-011	1	0.000000E+000
2	110.16943279	1.446238E-011	1.562375E-012	0	0.000000E+000
2	110.17559058	1.562375E-012	1.446238E-011	1	0.000000E+000
2	110.17560265	1.446238E-011	1.562375E-012	0	0.000000E+000
2	110.17611912	1.562375E-012	1.446238E-011	1	0.000000E+000
2	110.17616453	1.446238E-011	1.562375E-012	0	0.000000E+000
2	110.17854308	1.562375E-012	1.446238E-011	1	0.000000E+000
2	110.17864076	1.446238E-011	1.562375E-012	0	0.000000E+000
2	110.17881813	1.562375E-012	1.446238E-011	1	0.000000E+000
2	110.17894345	1.446238E-011	1.562375E-012	0	0.000000E+000
2	110.17934294	1.562375E-012	1.446238E-011	1	0.000000E+000
2	110.17936911	1.446238E-011	1.562375E-012	0	0.000000E+000
2	110.18036235	1.562375E-012	1.446238E-011	1	0.000000E+000
2	110.18063684	1.446238E-011	1.562375E-012	0	0.000000E+000
2	110.18137074	1.562375E-012	1.446238E-011	1	0.000000E+000
2	110.18147797	1.446238E-011	1.562375E-012	0	0.000000E+000
2	110.18739899	1.562375E-012	1.446238E-011	1	0.000000E+000
2	110.18742954	1.446238E-011	1.562375E-012	0	0.000000E+000
2	110.18776301	1.562375E-012	1.446238E-011	1	0.000000E+000
2	110.18783541	1.446238E-011	1.562375E-012	0	0.000000E+000
2	111.24043468	1.289196E-012	1.418920E-011	1	0.000000E+000
2	111.24057675	1.418920E-011	1.289196E-012	0	0.000000E+000
2	111.24083270	1.289196E-012	1.418920E-011	1	0.000000E+000
2	111.24089346	1.418920E-011	1.289196E-012	0	0.000000E+000
2	111.24372240	1.289196E-012	1.418920E-011	1	0.000000E+000
2	111.24378182	1.418920E-011	1.289196E-012	0	0.000000E+000
2	111.24504877	1.289196E-012	1.418920E-011	1	0.000000E+000
2	111.24511130	1.418920E-011	1.289196E-012	0	0.000000E+000
2	111.24939051	1.289196E-012	1.418920E-011	1	0.000000E+000
2	111.24945407	1.418920E-011	1.289196E-012	0	0.000000E+000
2	111.24967839	1.289196E-012	1.418920E-011	1	0.000000E+000
2	111.24990195	1.418920E-011	1.289196E-012	0	0.000000E+000
2	111.24991623	1.289196E-012	1.418920E-011	1	0.000000E+000
2	111.24996555	1.418920E-011	1.289196E-012	0	0.000000E+000
2	111.25141226	1.289196E-012	1.418920E-011	1	0.000000E+000
2	111.25145406	1.418920E-011	1.289196E-012	0	0.000000E+000
2	111.25158555	1.289196E-012	1.418920E-011	1	0.000000E+000
2	111.25173253	1.418920E-011	1.289196E-012	0	0.000000E+000
2	111.25272647	1.289196E-012	1.418920E-011	1	0.000000E+000
2	111.25279260	1.418920E-011	1.289196E-012	0	0.000000E+000
2	111.25349811	1.289196E-012	1.418920E-011	1	0.000000E+000
2	111.25366039	1.418920E-011	1.289196E-012	0	0.000000E+000
2	111.26401161	1.289196E-012	1.418920E-011	1	0.000000E+000
2	111.26421340	1.418920E-011	1.289196E-012	0	0.000000E+000
2	111.26792713	1.289196E-012	1.418920E-011	1	0.000000E+000
2	111.26799905	1.418920E-011	1.289196E-012	0	0.000000E+000
2	111.27368440	1.289196E-012	1.418920E-011	1	0.000000E+000
2	111.27383840	1.418920E-011	1.289196E-012	0	0.000000E+000
2	111.27388158	1.289196E-012	1.418920E-011	1	0.000000E+000
2	111.27406697	1.418920E-011	1.289196E-012	0	0.000000E+000
2	111.27539885	1.289196E-012	1.418920E-011	1	0.000000E+000
2	111.27546932	1.418920E-011	1.289196E-012	0	0.000000E+000
2	111.27676843	1.289196E-012	1.418920E-011	1	0.000000E+000
2	111.27691303	1.418920E-011	1.289196E-012	0	0.000000E+000
2	111.27711324	1.289196E-012	1.418920E-011	1	0.000000E+000
2	111.27721248	1.418920E-011	1.289196E-012	0	0.000000E+000
2	111.27725398	1.289196E-012	1.418920E-011	1	0.000000E+000
2	111.27736288	1.418920E-011	1.289196E-012	0	0.000000E+000
2	111.27818688	1.289196E-012	1.418920E-011	1	0.000000E+000
2	111.27822026	1.418920E-011	1.289196E-012	0	0.000000E+000
2	111.28099405	1.289196E-012	1.418920E-011	1	0.000000E+000
2	111.28109025	1.418920E-011	1.289196E-012	0	0.000000E+000
2	111.28179682	1.289196E-012	1.418920E-011	1	0.000000E+000
2	111.28190501	1.418920E-011	1.289196E-012	0	0.000000E+000
2	111.28257667	1.289196E-012	1.418920E-011	1	0.000000E+000
2	111.28271529	1.418920E-011	1.289196E-012	0	0.000000E+000
2	111.28336113	1.289196E-012	1.418920E-011	1	0.000000E+000
2	111.28340830	1.418920E-011	1.289196E-012	0	0.000000E+000
2	111.28598295	1.289196E-012	1.418920E-011	1	0.000000E+000
2	111.28612114	1.418920E-011	1.289196E-012	0	0.000000E+000
2	111.28618679	1.289196E-012	1.418920E-011	1	0.000000E+000
2	111.28638590	1.418920E-011	1.289196E-012	0	0.000000E+000
2	111.28657264	1.289196E-012	1.418920E-011	1	0.000000E+000
2	111.28688416	1.418920E-011	1.289196E-012	0	0.000000E+000
2	111.28816580	1.289196E-012	1.418920E-011	1	0.000000E+000
2	111.28822791	1.418920E-011	1.289196E-012	0	0.000000E+000
2	111.28974120	1.289196E-012	1.418920E-011	1	0.000000E+000
2	111.28977287	1.418920E-011	1.289196E-012	0	0.000000E+000
2	111.29196584	1.289196E-012	1.418920E-011	1	0.000000E+000
2	111.29218530	1.418920E-011	1.289196E-012	0	0.000000E+000
2	111.29743683	1.289196E-012	1.418920E-011	1	0.000000E+000
2	111.29745754	1.418920E-011	1.289196E-012	0	0.000000E+000
2	111.30004236	1.289196E-012	1.418920E-011	1	0.000000E+000
2	111.30005626	1.418920E-011	1.289196E-012	0	0.000000E+000
2	111.30054250	1.289196E-012	1.418920E-011	1	0.000000E+000
2	111.30057691	1.418920E-011	1.289196E-012	0	0.000000E+000
2	111.30161285	1.289196E-012	1.418920E-011	1	0.000000E+000
2	111.30181212	1.418920E-011	1.289196E-012	0	0.000000E+000
2	111.30320991	1.289196E-012	1.418920E-011	1	0.000000E+000
2	111.30322943	1.418920E-011	1.289196E-012	0	0.000000E+000
2	111.30380314	1.289196E-012	1.418920E-011	1	0.000000E+000
2	111.30410846	1.418920E-011	1.289196E-012	0	0.000000E+000
2	111.30426628	1.289196E-012	1.418920E-011	1	0.000000E+000
2	111.30430163	1.418920E-011	1.289196E-012	0	0.000000E+000
2	111.30525931	1.289196E-012	1.418920E-011	1	0.000000E+000
2	111.30534962	1.418920E-011	1.289196E-012	0	0.000000E+000
2	111.30561548	1.289196E-012	1.418920E-011	1	0.000000E+000
2	111.30566094	1.418920E-011	1.289196E-012	0	0.000000E+000
2	111.30791906	1.289196E-012	1.418920E-011	1	0.000000E+000
2	111.30796705	1.418920E-011	1.289196E-012	0	0.000000E+000
2	111.30877426	1.289196E-012	1.418920E-011	1	0.000000E+000
2	111.30904836	1.418920E-011	1.289196E-012	0	0.000000E+000
2	111.30920401	1.289196E-012	1.418920E-011	1	0.000000E+000
2	111.30923592	1.418920E-011	1.289196E-012	0	0.000000E+000
2	111.31158368	1.289196E-012	1.418920E-011	1	0.000000E+000
2	111.31170269	1.418920E-011	1.289196E-012	0	0.000000E+000
2	111.31195730	1.289196E-012	1.418920E-011	1	0.000000E+000
2	111.31198524	1.418920E-011	1.289196E-012	0	0.000000E+000
2	111.31211037	1.289196E-012	1.418920E-011	1	0.000000E+000
2	111.31221668	1.418920E-011	1.289196E-012	0	0.000000E+000
2	111.31614802	1.289196E-012	1.418920E-011	1	0.000000E+000
2	111.31617955	1.418920E-011	1.289196E-012	0	0.000000E+000
2	111.31722284	1.289196E-012	1.418920E-011	1	0.000000E+000
2	111.31729333	1.418920E-011	1.289196E-012	0	0.000000E+000
2	111.31740237	1.289196E-012	1.418920E-011	1	0.000000E+000
2	111.31745052	1.418920E-011	1.289196E-012	0	0.000000E+000
2	125.00024072	1.039926E-012	1.393993E-011	1	0.000000E+000
2	125.00038756	1.393993E-011	1.039926E-012	0	0.000000E+000
2	125.00196630	1.039926E-012	1.393993E-011	1	0.000000E+000
2	125.00206634	1.393993E-011	1.039926E-012	0	0.000000E+000
2	125.00557177	1.039926E-012	1.393993E-011	1	0.000000E+000
2	125.00569517	1.393993E-011	1.039926E-012	0	0.000000E+000
2	125.00633342	1.039926E-012	1.393993E-011	1	0.000000E+000
2	125.00636368	1.393993E-011	1.039926E-012	0	0.000000E+000
2	125.01180528	1.039926E-012	1.393993E-011	1	0.000000E+000
2	125.01186640	1.393993E-011	1.039926E-012	0	0.000000E+000
2	125.01365886	1.039926E-012	1.393993E-011	1	0.000000E+000
2	125.01371054	1.393993E-011	1.039926E-012	0	0.000000E+000
2	125.01480450	1.039926E-012	1.393993E-011	1	0.000000E+000
2	125.01487733	1.393993E-011	1.039926E-012	0	0.000000E+000
2	125.01687505	1.039926E-012	1.393993E-011	1	0.000000E+000
2	125.01716878	1.393993E-011	1.039926E-012	0	0.000000E+000
2	125.01885925	1.039926E-012	1.393993E-011	1	0.000000E+000
2	125.01894305	1.393993E-011	1.039926E-012	0	0.000000E+000
2	125.01961147	1.039926E-012	1.393993E-011	1	0.000000E+000
2	125.01974150	1.393993E-011	1.039926E-012	0	0.000000E+000
2	125.02144874	1.039926E-012	1.393993E-011	1	0.000000E+000
2	125.02147532	1.393993E-011	1.039926E-012	0	0.000000E+000
2	125.02234678	1.039926E-012	1.393993E-011	1	0.000000E+000
2	125.02245240	1.393993E-011	1.039926E-012	0	0.000000E+000
2	125.02514710	1.039926E-012	1.393993E-011	1	0.000000E+000
2	125.02516583	1.393993E-011	1.039926E-012	0	0.000000E+000
2	125.02706293	1.039926E-012	1.393993E-011	1	0.000000E+000
2	125.02709917	1.393993E-011	1.039926E-012	0	0.000000E+000
2	125.02794006	1.039926E-012	1.393993E-011	1	0.000000E+000
2	125.02807184	1.393993E-011	1.039926E-012	0	0.000000E+000
2	125.02816444	1.039926E-012	1.393993E-011	1	0.000000E+000
2	125.02818752	1.393993E-011	1.039926E-012	0	0.000000E+000
2	125.02821610	1.039926E-012	1.393993E-011	1	0.000000E+000
2	125.02837720	1.393993E-011	1.039926E-012	0	0.000000E+000
2	125.03673554	1.039926E-012	1.393993E-011	1	0.000000E+000
2	125.03676153	1.393993E-011	1.039926E-012	0	0.000000E+000
2	125.03773605	1.039926E-012	1.393993E-011	1	0.000000E+000
2	125.03787321	1.393993E-011	1.039926E-012	0	0.000000E+000
2	125.04153021	1.039926E-012	1.393993E-011	1	0.000000E+000
2	125.04157571	1.393993E-011	1.039926E-012	0	0.000000E+000
2	125.04167201	1.039926E-012	1.393993E-011	1	0.000000E+000
2	125.04167598	1.393993E-011	1.039926E-012	0	0.000000E+000
2	125.04244247	1.039926E-012	1.393993E-011	1	0.000000E+000
2	125.04245579	1.393993E-011	1.039926E-012	0	0.000000E+000
2	125.04381582	1.039926E-012	1.393993E-011	1	0.000000E+000
2	125.04396996	1.393993E-011	1.039926E-012	0	0.000000E+000
2	125.04431625	1.039926E-012	1.393993E-011	1	0.000000E+000
2	125.04449769	1.393993E-011	1.039926E-012	0	0.000000E+000
2	125.04451112	1.039926E-012	1.393993E-011	1	0.000000E+000
2	125.04455903	1.393993E-011	1.039926E-012	0	0.000000E+000
2	125.04457869	1.039926E-012	1.393993E-011	1	0.000000E+000
2	125.04464823	1.393993E-011	1.039926E-012	0	0.000000E+000
2	125.04466079	1.039926E-012	1.393993E-011	1	0.000000E+000
2	125.04477983	1.393993E-011	1.039926E-012	0	0.000000E+000
2	127.24603621	1.576954E-012	1.447695E-011	1	0.000000E+000
2	127.24609810	1.447695E-011	1.576954E-012	0	0.000000E+000
2	127.24877667	1.576954E-012	1.447695E-011	1	0.000000E+000
2	127.24881744	1.447695E-011	1.576954E-012	0	0.000000E+000
2	127.24950794	1.576954E-012	1.447695E-011	1	0.000000E+000
2	127.24959491	1.447695E-011	1.576954E-012	0	0.000000E+000
2	127.24993029	1.576954E-012	1.447695E-011	1	0.000000E+000
2	127.24999370	1.447695E-011	1.576954E-012	0	0.000000E+000
2	127.25141370	1.576954E-012	1.447695E-011	1	0.000000E+000
2	127.25142481	1.447695E-011	1.576954E-012	0	0.000000E+000
2	127.25222109	1.576954E-012	1.447695E-011	1	0.000000E+000
2	127.25232728	1.447695E-011	1.576954E-012	0	0.000000E+000
2	127.25285992	1.576954E-012	1.447695E-011	1	0.000000E+000
2	127.25286604	1.447695E-011	1.576954E-012	0	0.000000E+000
2	127.26441190	1.576954E-012	1.447695E-011	1	0.000000E+000
2	127.26456721	1.447695E-011	1.576954E-012	0	0.000000E+000
2	127.27332139	1.576954E-012	1.447695E-011	1	0.000000E+000
2	127.27342228	1.447695E-011	1.576954E-012	0	0.000000E+000
2	127.27644519	1.576954E-012	1.447695E-011	1	0.000000E+000
2	127.27661666	1.447695E-011	1.576954E-012	0	0.000000E+000
2	127.27754356	1.576954E-012	1.447695E-011	1	0.000000E+000
2	127.27766353	1.447695E-011	1.576954E-012	0	0.000000E+000
2	127.27825709	1.576954E-012	1.447695E-011	1	0.000000E+000
2	127.27828785	1.447695E-011	1.576954E-012	0	0.000000E+000
2	127.27859257	1.576954E-012	1.447695E-011	1	0.000000E+000
2	127.27888231	1.447695E-011	1.576954E-012	0	0.000000E+000
2	127.28046024	1.576954E-012	1.447695E-011	1	0.000000E+000
2	127.28052601	1.447695E-011	1.576954E-012	0	0.000000E+000
2	127.28076769	1.576954E-012	1.447695E-011	1	0.000000E+000
2	127.28093201	1.447695E-011	1.576954E-012	0	0.000000E+000
2	127.28096166	1.576954E-012	1.447695E-011	1	0.000000E+000
2	127.28100729	1.447695E-011	1.576954E-012	0	0.000000E+000
2	127.28591673	1.576954E-012	1.447695E-011	1	0.000000E+000
2	127.28593097	1.447695E-011	1.576954E-012	0	0.000000E+000
2	127.28698293	1.576954E-012	1.447695E-011	1	0.000000E+000
2	127.28709522	1.447695E-011	1.576954E-012	0	0.000000E+000
2	127.29243267	1.576954E-012	1.447695E-011	1	0.000000E+000
2	127.29249247	1.447695E-011	1.576954E-012	0	0.000000E+000
2	127.29342277	1.576954E-012	1.447695E-011	1	0.000000E+000
2	127.29346930	1.447695E-011	1.576954E-012	0	0.000000E+000
2	127.29459346	1.576954E-012	1.447695E-011	1	0.000000E+000
2	127.29494194	1.447695E-011	1.576954E-012	0	0.000000E+000
2	127.29542635	1.576954E-012	1.447695E-011	1	0.000000E+000
2	127.29587089	1.447695E-011	1.576954E-012	0	0.000000E+000
2	127.29620471	1.576954E-012	1.447695E-011	1	0.000000E+000
2	127.29630802	1.447695E-011	1.576954E-012	0	0.000000E+000
2	127.29645054	1.576954E-012	1.447695E-011	1	0.000000E+000
2	127.29646292	1.447695E-011	1.576954E-012	0	0.000000E+000
2	127.29837301	1.576954E-012	1.447695E-011	1	0.000000E+000
2	127.29841951	1.447695E-011	1.576954E-012	0	0.000000E+000
2	127.30097983	1.576954E-012	1.447695E-011	1	0.000000E+000
2	127.30105927	1.447695E-011	1.576954E-012	0	0.000000E+000
2	127.30511962	1.576954E-012	1.447695E-011	1	0.000000E+000
2	127.30513649	1.447695E-011	1.576954E-012	0	0.000000E+000
2	127.30517758	1.576954E-012	1.447695E-011	1	0.000000E+000
2	127.30525242	1.447695E-011	1.576954E-012	0	0.000000E+000
2	127.30910485	1.576954E-012	1.447695E-011	1	0.000000E+000
2	127.30916951	1.447695E-011	1.576954E-012	0	0.000000E+000
2	127.31080168	1.576954E-012	1.447695E-011	1	0.000000E+000
2	127.31091117	1.447695E-011	1.576954E-012	0	0.000000E+000
2	127.31764737	1.576954E-012	1.447695E-011	1	0.000000E+000
2	127.31780294	1.447695E-011	1.576954E-012	0	0.000000E+000
2	127.31949302	1.576954E-012	1.447695E-011	1	0.000000E+000
2	127.31978930	1.447695E-011	1.576954E-012	0	0.000000E+000
2	127.32020791	1.576954E-012	1.447695E-011	1	0.000000E+000
2	127.32041909	1.447695E-011	1.576954E-012	0	0.000000E+000
2	127.32250369	1.576954E-012	1.447695E-011	1	0.000000E+000
2	127.32254982	1.447695E-011	1.576954E-012	0	0.000000E+000
2	127.32457570	1.576954E-012	1.447695E-011	1	0.000000E+000
2	127.32470226	1.447695E-011	1.576954E-012	0	0.000000E+000
2	127.32687476	1.576954E-012	1.447695E-011	1	0.000000E+000
2	127.32698331	1.447695E-011	1.576954E-012	0	0.000000E+000
2	127.32945098	1.576954E-012	1.447695E-011	1	0.000000E+000
2	127.32952398	1.447695E-011	1.576954E-012	0	0.000000E+000
2	127.33220524	1.576954E-012	1.447695E-011	1	0.000000E+000
2	127.33226951	1.447695E-011	1.576954E-012	0	0.000000E+000
2	127.33259994	1.576954E-012	1.447695E-011	1	0.000000E+000
2	127.33263888	1.447695E-011	1.576954E-012	0	0.000000E+000
2	127.33556247	1.576954E-012	1.447695E-011	1	0.000000E+000
2	127.33560831	1.447695E-011	1.576954E-012	0	0.000000E+000
2	127.33608205	1.576954E-012	1.447695E-011	1	0.000000E+000
2	127.33614291	1.447695E-011	1.576954E-012	0	0.000000E+000
2	127.33691482	1.576954E-012	1.447695E-011	1	0.000000E+000
2	127.33693219	1.447695E-011	1.576954E-012	0	0.000000E+000
2	127.34153198	1.576954E-012	1.447695E-011	1	0.000000E+000
2	127.34170941	1.447695E-011	1.576954E-012	0	0.000000E+000
2	127.34176887	1.576954E-012	1.447695E-011	1	0.000000E+000
2	127.34187949	1.447695E-011	1.576954E-012	0	0.000000E+000
2	127.34440395	1.576954E-012	1.447695E-011	1	0.000000E+000
2	127.34445445	1.447695E-011	1.576954E-012	0	0.000000E+000
2	127.76107924	1.054657E-012	1.395466E-011	1	0.000000E+000
2	127.76114860	1.395466E-011	1.054657E-012	0	0.000000E+000
2	127.76491092	1.054657E-012	1.395466E-011	1	0.000000E+000
2	127.76514102	1.395466E-011	1.054657E-012	0	0.000000E+000
2	127.76708312	1.054657E-012	1.395466E-011	1	0.000000E+000
2	127.76724589	1.395466E-011	1.054657E-012	0	0.000000E+000
2	127.76872766	1.054657E-012	1.395466E-011	1	0.000000E+000
2	127.76873749	1.395466E-011	1.054657E-012	0	0.000000E+000
2	127.77759279	1.054657E-012	1.395466E-011	1	0.000000E+000
2	127.77778462	1.395466E-011	1.054657E-012	0	0.000000E+000
2	127.78180506	1.054657E-012	1.395466E-011	1	0.000000E+000
2	127.78186414	1.395466E-011	1.054657E-012	0	0.000000E+000
2	127.78343713	1.054657E-012	1.395466E-011	1	0.000000E+000
2	127.78353692	1.395466E-011	1.054657E-012	0	0.000000E+000
2	127.78399946	1.054657E-012	1.395466E-011	1	0.000000E+000
2	127.78436890	1.395466E-011	1.054657E-012	0	0.000000E+000
2	127.78559709	1.054657E-012	1.395466E-011	1	0.000000E+000
2	127.78562190	1.395466E-011	1.054657E-012	0	0.000000E+000
2	127.78771891	1.054657E-012	1.395466E-011	1	0.000000E+000
2	127.78807367	1.395466E-011	1.054657E-012	0	0.000000E+000
2	127.78808386	1.054657E-012	1.395466E-011	1	0.000000E+000
2	127.78844038	1.395466E-011	1.054657E-012	0	0.000000E+000
2	127.78882349	1.054657E-012	1.395466E-011	1	0.000000E+000
2	127.78904498	1.395466E-011	1.054657E-012	0	0.000000E+000
2	127.79093849	1.054657E-012	1.395466E-011	1	0.000000E+000
2	127.79096714	1.395466E-011	1.054657E-012	0	0.000000E+000
2	127.79159140	1.054657E-012	1.395466E-011	1	0.000000E+000
2	127.79196639	1.395466E-011	1.054657E-012	0	0.000000E+000
2	127.80002863	1.054657E-012	1.395466E-011	1	0.000000E+000
2	127.80031140	1.395466E-011	1.054657E-012	0	0.000000E+000
2	127.80069444	1.054657E-012	1.395466E-011	1	0.000000E+000
2	127.80074895	1.395466E-011	1.054657E-012	0	0.000000E+000
2	127.80083489	1.054657E-012	1.395466E-011	1	0.000000E+000
2	127.80098903	1.395466E-011	1.054657E-012	0	0.000000E+000
2	127.80218891	1.054657E-012	1.395466E-011	1	0.000000E+000
2	127.80225689	1.395466E-011	1.054657E-012	0	0.000000E+000
2	127.80452166	1.054657E-012	1.395466E-011	1	0.000000E+000
2	127.80471317	1.395466E-011	1.054657E-012	0	0.000000E+000
2	127.80632583	1.054657E-012	1.395466E-011	1	0.000000E+000
2	127.80653524	1.395466E-011	1.054657E-012	0	0.000000E+000
2	127.80701218	1.054657E-012	1.395466E-011	1	0.000000E+000
2	127.80712336	1.395466E-011	1.054657E-012	0	0.000000E+000
2	127.80816086	1.054657E-012	1.395466E-011	1	0.000000E+000
2	127.80832446	1.395466E-011	1.054657E-012	0	0.000000E+000
2	127.80852067	1.054657E-012	1.395466E-011	1	0.000000E+000
2	127.80866624	1.395466E-011	1.054657E-012	0	0.000000E+000
2	127.80880788	1.054657E-012	1.395466E-011	1	0.000000E+000
2	127.80889061	1.395466E-011	1.054657E-012	0	0.000000E+000
2	127.81269463	1.054657E-012	1.395466E-011	1	0.000000E+000
2	127.81278804	1.395466E-011	1.054657E-012	0	0.000000E+000
2	127.81598875	1.054657E-012	1.395466E-011	1	0.000000E+000
2	127.81599986	1.395466E-011	1.054657E-012	0	0.000000E+000
2	127.81696098	1.054657E-012	1.395466E-011	1	0.000000E+000
2	127.81703494	1.395466E-011	1.054657E-012	0	0.000000E+000
2	127.81806230	1.054657E-012	1.395466E-011	1	0.000000E+000
2	127.81811119	1.395466E-011	1.054657E-012	0	0.000000E+000
2	127.81979960	1.054657E-012	1.395466E-011	1	0.000000E+000
2	127.81981611	1.395466E-011	1.054657E-012	0	0.000000E+000
2	127.82107336	1.054657E-012	1.395466E-011	1	0.000000E+000
2	127.82121847	1.395466E-011	1.054657E-012	0	0.000000E+000
2	127.82217710	1.054657E-012	1.395466E-011	1	0.000000E+000
2	127.82219489	1.395466E-011	1.054657E-012	0	0.000000E+000
2	127.82286605	1.054657E-012	1.395466E-011	1	0.000000E+000
2	127.82291333	1.395466E-011	1.054657E-012	0	0.000000E+000
2	127.82580226	1.054657E-012	1.395466E-011	1	0.000000E+000
2	127.82588113	1.395466E-011	1.054657E-012	0	0.000000E+000
2	127.82670887	1.054657E-012	1.395466E-011	1	0.000000E+000
2	127.82676838	1.395466E-011	1.054657E-012	0	0.000000E+000
2	127.83186241	1.054657E-012	1.395466E-011	1	0.000000E+000
2	127.83188566	1.395466E-011	1.054657E-012	0	0.000000E+000
2	127.83471843	1.054657E-012	1.395466E-011	1	0.000000E+000
2	127.83476978	1.395466E-011	1.054657E-012	0	0.000000E+000
2	128.91805761	1.200957E-012	1.410096E-011	1	0.000000E+000
2	128.91808456	1.410096E-011	1.200957E-012	0	0.000000E+000
2	128.91872373	1.200957E-012	1.410096E-011	1	0.000000E+000
2	128.91882076	1.410096E-011	1.200957E-012	0	0.000000E+000
2	128.92505128	1.200957E-012	1.410096E-011	1	0.000000E+000
2	128.92508449	1.410096E-011	1.200957E-012	0	0.000000E+000
2	128.92549491	1.200957E-012	1.410096E-011	1	0.000000E+000
2	128.92551639	1.410096E-011	1.200957E-012	0	0.000000E+000
2	128.94170292	1.200957E-012	1.410096E-011	1	0.000000E+000
2	128.94172069	1.410096E-011	1.200957E-012	0	0.000000E+000
2	128.94471991	1.200957E-012	1.410096E-011	1	0.000000E+000
2	128.94478013	1.410096E-011	1.200957E-012	0	0.000000E+000
2	128.94541811	1.200957E-012	1.410096E-011	1	0.000000E+000
2	128.94552444	1.410096E-011	1.200957E-012	0	0.000000E+000
2	128.94733749	1.200957E-012	1.410096E-011	1	0.000000E+000
2	128.94781721	1.410096E-011	1.200957E-012	0	0.000000E+000
2	128.94819459	1.200957E-012	1.410096E-011	1	0.000000E+000
2	128.94825806	1.410096E-011	1.200957E-012	0	0.000000E+000
2	128.95133152	1.200957E-012	1.410096E-011	1	0.000000E+000
2	128.95139093	1.410096E-011	1.200957E-012	0	0.000000E+000
2	128.95190597	1.200957E-012	1.410096E-011	1	0.000000E+000
2	128.95218737	1.410096E-011	1.200957E-012	0	0.000000E+000
2	128.95240289	1.200957E-012	1.410096E-011	1	0.000000E+000
2	128.95259335	1.410096E-011	1.200957E-012	0	0.000000E+000
2	128.95484888	1.200957E-012	1.410096E-011	1	0.000000E+000
2	128.95491136	1.410096E-011	1.200957E-012	0	0.000000E+000
2	128.95727013	1.200957E-012	1.410096E-011	1	0.000000E+000
2	128.95735328	1.410096E-011	1.200957E-012	0	0.000000E+000
2	128.95776366	1.200957E-012	1.410096E-011	1	0.000000E+000
2	128.95786604	1.410096E-011	1.200957E-012	0	0.000000E+000
2	128.95982586	1.200957E-012	1.410096E-011	1	0.000000E+000
2	128.95984061	1.410096E-011	1.200957E-012	0	0.000000E+000
2	128.95991570	1.200957E-012	1.410096E-011	1	0.000000E+000
2	128.95994787	1.410096E-011	1.200957E-012	0	0.000000E+000
2	128.96110746	1.200957E-012	1.410096E-011	1	0.000000E+000
2	128.96112538	1.410096E-011	1.200957E-012	0	0.000000E+000
2	128.96251507	1.200957E-012	1.410096E-011	1	0.000000E+000
2	128.96260673	1.410096E-011	1.200957E-012	0	0.000000E+000
2	128.96304963	1.200957E-012	1.410096E-011	1	0.000000E+000
2	128.96315143	1.410096E-011	1.200957E-012	0	0.000000E+000
2	128.96464265	1.200957E-012	1.410096E-011	1	0.000000E+000
2	128.96469548	1.410096E-011	1.200957E-012	0	0.000000E+000
2	128.96490197	1.200957E-012	1.410096E-011	1	0.000000E+000
2	128.96496765	1.410096E-011	1.200957E-012	0	0.000000E+000
2	128.96574115	1.200957E-012	1.410096E-011	1	0.000000E+000
2	128.96581452	1.410096E-011	1.200957E-012	0	0.000000E+000
2	128.96603931	1.200957E-012	1.410096E-011	1	0.000000E+000
2	128.96606652	1.410096E-011	1.200957E-012	0	0.000000E+000
2	128.96674864	1.200957E-012	1.410096E-011	1	0.000000E+000
2	128.96676329	1.410096E-011	1.200957E-012	0	0.000000E+000
2	128.96879965	1.200957E-012	1.410096E-011	1	0.000000E+000
2	128.96884346	1.410096E-011	1.200957E-012	0	0.000000E+000
2	128.97002156	1.200957E-012	1.410096E-011	1	0.000000E+000
2	128.97013932	1.410096E-011	1.200957E-012	0	0.000000E+000
2	128.97016381	1.200957E-012	1.410096E-011	1	0.000000E+000
2	128.97022488	1.410096E-011	1.200957E-012	0	0.000000E+000
2	128.97367951	1.200957E-012	1.410096E-011	1	0.000000E+000
2	128.97372504	1.410096E-011	1.200957E-012	0	0.000000E+000
2	128.97537295	1.200957E-012	1.410096E-011	1	0.000000E+000
2	128.97543580	1.410096E-011	1.200957E-012	0	0.000000E+000
2	128.97631182	1.200957E-012	1.410096E-011	1	0.000000E+000
2	128.97639537	1.410096E-011	1.200957E-012	0	0.000000E+000
2	128.98182523	1.200957E-012	1.410096E-011	1	0.000000E+000
2	128.98188353	1.410096E-011	1.200957E-012	0	0.000000E+000
2	128.98207482	1.200957E-012	1.410096E-011	1	0.000000E+000
2	128.98211354	1.410096E-011	1.200957E-012	0	0.000000E+000
2	128.98361891	1.200957E-012	1.410096E-011	1	0.000000E+000
2	128.98371822	1.410096E-011	1.200957E-012	0	0.000000E+000
2	128.98909203	1.200957E-012	1.410096E-011	1	0.000000E+000
2	128.98913654	1.410096E-011	1.200957E-012	0	0.000000E+000
2	128.99444279	1.200957E-012	1.410096E-011	1	0.000000E+000
2	128.99479548	1.410096E-011	1.200957E-012	0	0.000000E+000
2	128.99489547	1.200957E-012	1.410096E-011	1	0.000000E+000
2	128.99510223	1.410096E-011	1.200957E-012	0	0.000000E+000
2	128.99533042	1.200957E-012	1.410096E-011	1	0.000000E+000
2	128.99534552	1.410096E-011	1.200957E-012	0	0.000000E+000
2	128.99682787	1.200957E-012	1.410096E-011	1	0.000000E+000
2	128.99725364	1.410096E-011	1.200957E-012	0	0.000000E+000
2	128.99825755	1.200957E-012	1.410096E-011	1	0.000000E+000
2	128.99835007	1.410096E-011	1.200957E-012	0	0.000000E+000
2	129.00323272	1.200957E-012	1.410096E-011	1	0.000000E+000
2	129.00330678	1.410096E-011	1.200957E-012	0	0.000000E+000
2	129.00508631	1.200957E-012	1.410096E-011	1	0.000000E+000
2	129.00527760	1.410096E-011	1.200957E-012	0	0.000000E+000
2	129.00606036	1.200957E-012	1.410096E-011	1	0.000000E+000
2	129.00617839	1.410096E-011	1.200957E-012	0	0.000000E+000
2	129.00674614	1.200957E-012	1.410096E-011	1	0.000000E+000
2	129.00675996	1.410096E-011	1.200957E-012	0	0.000000E+000
2	129.00739728	1.200957E-012	1.410096E-011	1	0.000000E+000
2	129.00754921	1.410096E-011	1.200957E-012	0	0.000000E+000
2	129.00767439	1.200957E-012	1.410096E-011	1	0.000000E+000
2	129.00769031	1.410096E-011	1.200957E-012	0	0.000000E+000
2	129.00775113	1.200957E-012	1.410096E-011	1	0.000000E+000
2	129.00792245	1.410096E-011	1.200957E-012	0	0.000000E+000
2	129.00944374	1.200957E-012	1.410096E-011	1	0.000000E+000
2	129.00967314	1.410096E-011	1.200957E-012	0	0.000000E+000
2	129.04230264	1.200957E-012	1.410096E-011	1	0.000000E+000
2	129.04233431	1.410096E-011	1.200957E-012	0	0.000000E+000
2	131.01507991	1.360866E-012	1.426087E-011	1	0.000000E+000
2	131.01515486	1.426087E-011	1.360866E-012	0	0.000000E+000
2	131.01635119	1.360866E-012	1.426087E-011	1	0.000000E+000
2	131.01651832	1.426087E-011	1.360866E-012	0	0.000000E+000
2	131.01810698	1.360866E-012	1.426087E-011	1	0.000000E+000
2	131.01813518	1.426087E-011	1.360866E-012	0	0.000000E+000
2	131.01819848	1.360866E-012	1.426087E-011	1	0.000000E+000
2	131.01824392	1.426087E-011	1.360866E-012	0	0.000000E+000
2	131.01950056	1.360866E-012	1.426087E-011	1	0.000000E+000
2	131.01957073	1.426087E-011	1.360866E-012	0	0.000000E+000
2	131.02086869	1.360866E-012	1.426087E-011	1	0.000000E+000
2	131.02089010	1.426087E-011	1.360866E-012	0	0.000000E+000
2	131.02126213	1.360866E-012	1.426087E-011	1	0.000000E+000
2	131.02133440	1.426087E-011	1.360866E-012	0	0.000000E+000
2	131.02373996	1.360866E-012	1.426087E-011	1	0.000000E+000
2	131.02384158	1.426087E-011	1.360866E-012	0	0.000000E+000
2	131.02821449	1.360866E-012	1.426087E-011	1	0.000000E+000
2	131.02823534	1.426087E-011	1.360866E-012	0	0.000000E+000
2	131.02825751	1.360866E-012	1.426087E-011	1	0.000000E+000
2	131.02829684	1.426087E-011	1.360866E-012	0	0.000000E+000
2	131.02888094	1.360866E-012	1.426087E-011	1	0.000000E+000
2	131.02904981	1.426087E-011	1.360866E-012	0	0.000000E+000
2	131.02916638	1.360866E-012	1.426087E-011	1	0.000000E+000
2	131.02920437	1.426087E-011	1.360866E-012	0	0.000000E+000
2	131.03074796	1.360866E-012	1.426087E-011	1	0.000000E+000
2	131.03076937	1.426087E-011	1.360866E-012	0	0.000000E+000
2	131.03152760	1.360866E-012	1.426087E-011	1	0.000000E+000
2	131.03154684	1.426087E-011	1.360866E-012	0	0.000000E+000
2	131.04901950	1.360866E-012	1.426087E-011	1	0.000000E+000
2	131.04905515	1.426087E-011	1.360866E-012	0	0.000000E+000
2	131.05303317	1.360866E-012	1.426087E-011	1	0.000000E+000
2	131.05304511	1.426087E-011	1.360866E-012	0	0.000000E+000
2	131.05309642	1.360866E-012	1.426087E-011	1	0.000000E+000
2	131.05327119	1.426087E-011	1.360866E-012	0	0.000000E+000
2	131.05341509	1.360866E-012	1.426087E-011	1	0.000000E+000
2	131.05347169	1.426087E-011	1.360866E-012	0	0.000000E+000
2	131.05985413	1.360866E-012	1.426087E-011	1	0.000000E+000
2	131.05994722	1.426087E-011	1.360866E-012	0	0.000000E+000
2	131.06203520	1.360866E-012	1.426087E-011	1	0.000000E+000
2	131.06208928	1.426087E-011	1.360866E-012	0	0.000000E+000
2	131.06432749	1.360866E-012	1.426087E-011	1	0.000000E+000
2	131.06501663	1.426087E-011	1.360866E-012	0	0.000000E+000
2	131.06604015	1.360866E-012	1.426087E-011	1	0.000000E+000
2	131.06609605	1.426087E-011	1.360866E-012	0	0.000000E+000
2	131.06715564	1.360866E-012	1.426087E-011	1	0.000000E+000
2	131.06723433	1.426087E-011	1.360866E-012	0	0.000000E+000
2	131.06975750	1.360866E-012	1.426087E-011	1	0.000000E+000
2	131.06976337	1.426087E-011	1.360866E-012	0	0.000000E+000
2	131.07118397	1.360866E-012	1.426087E-011	1	0.000000E+000
2	131.07122946	1.426087E-011	1.360866E-012	0	0.000000E+000
2	131.07230734	1.360866E-012	1.426087E-011	1	0.000000E+000
2	131.07233733	1.426087E-011	1.360866E-012	0	0.000000E+000
2	131.07479221	1.360866E-012	1.426087E-011	1	0.000000E+000
2	131.07485223	1.426087E-011	1.360866E-012	0	0.000000E+000
2	131.07523935	1.360866E-012	1.426087E-011	1	0.000000E+000
2	131.07535535	1.426087E-011	1.360866E-012	0	0.000000E+000
2	131.07574592	1.360866E-012	1.426087E-011	1	0.000000E+000
2	131.07590499	1.426087E-011	1.360866E-012	0	0.000000E+000
2	131.07676414	1.360866E-012	1.426087E-011	1	0.000000E+000
2	131.07682612	1.426087E-011	1.360866E-012	0	0.000000E+000
2	131.07848072	1.360866E-012	1.426087E-011	1	0.000000E+000
2	131.07857413	1.426087E-011	1.360866E-012	0	0.000000E+000
2	131.07906133	1.360866E-012	1.426087E-011	1	0.000000E+000
2	131.07931405	1.426087E-011	1.360866E-012	0	0.000000E+000
2	131.08136536	1.360866E-012	1.426087E-011	1	0.000000E+000
2	131.08146132	1.426087E-011	1.360866E-012	0	0.000000E+000
2	131.08273399	1.360866E-012	1.426087E-011	1	0.000000E+000
2	131.08283770	1.426087E-011	1.360866E-012	0	0.000000E+000
2	131.08324509	1.360866E-012	1.426087E-011	1	0.000000E+000
2	131.08337923	1.426087E-011	1.360866E-012	0	0.000000E+000
2	131.08341479	1.360866E-012	1.426087E-011	1	0.000000E+000
2	131.08348186	1.426087E-011	1.360866E-012	0	0.000000E+000
2	131.08505977	1.360866E-012	1.426087E-011	1	0.000000E+000
2	131.08515664	1.426087E-011	1.360866E-012	0	0.000000E+000
2	131.08555497	1.360866E-012	1.426087E-011	1	0.000000E+000
2	131.08558197	1.426087E-011	1.360866E-012	0	0.000000E+000
2	131.08672589	1.360866E-012	1.426087E-011	1	0.000000E+000
2	131.08673619	1.426087E-011	1.360866E-012	0	0.000000E+000
2	131.08725104	1.360866E-012	1.426087E-011	1	0.000000E+000
2	131.08728278	1.426087E-011	1.360866E-012	0	0.000000E+000
2	131.08743973	1.360866E-012	1.426087E-011	1	0.000000E+000
2	131.08750634	1.426087E-011	1.360866E-012	0	0.000000E+000
2	131.08786325	1.360866E-012	1.426087E-011	1	0.000000E+000
2	131.08800534	1.426087E-011	1.360866E-012	0	0.000000E+000
2	131.08960072	1.360866E-012	1.426087E-011	1	0.000000E+000
2	131.08963030	1.426087E-011	1.360866E-012	0	0.000000E+000
2	131.08992076	1.360866E-012	1.426087E-011	1	0.000000E+000
2	131.08997095	1.426087E-011	1.360866E-012	0	0.000000E+000
2	131.09467819	1.360866E-012	1.426087E-011	1	0.000000E+000
2	131.09479662	1.426087E-011	1.360866E-012	0	0.000000E+000
2	131.09599179	1.360866E-012	1.426087E-011	1	0.000000E+000
2	131.09613872	1.426087E-011	1.360866E-012	0	0.000000E+000
2	131.10545026	1.360866E-012	1.426087E-011	1	0.000000E+000
2	131.10572557	1.426087E-011	1.360866E-012	0	0.000000E+000
2	131.10873084	1.360866E-012	1.426087E-011	1	0.000000E+000
2	131.10875832	1.426087E-011	1.360866E-012	0	0.000000E+000
2	131.12009893	1.360866E-012	1.426087E-011	1	0.000000E+000
2	131.12026865	1.426087E-011	1.360866E-012	0	0.000000E+000
2	131.12197226	1.360866E-012	1.426087E-011	1	0.000000E+000
2	131.12198847	1.426087E-011	1.360866E-012	0	0.000000E+000
2	131.12368115	1.360866E-012	1.426087E-011	1	0.000000E+000
2	131.12375031	1.426087E-011	1.360866E-012	0	0.000000E+000
2	131.12485245	1.360866E-012	1.426087E-011	1	0.000000E+000
2	131.12486748	1.426087E-011	1.360866E-012	0	0.000000E+000
2	131.12903829	1.360866E-012	1.426087E-011	1	0.000000E+000
2	131.12909790	1.426087E-011	1.360866E-012	0	0.000000E+000
2	131.12963203	1.360866E-012	1.426087E-011	1	0.000000E+000
2	131.12985165	1.426087E-011	1.360866E-012	0	0.000000E+000
2	131.12995723	1.360866E-012	1.426087E-011	1	0.000000E+000
2	131.13010597	1.426087E-011	1.360866E-012	0	0.000000E+000
2	131.13023298	1.360866E-012	1.426087E-011	1	0.000000E+000
2	131.13055345	1.426087E-011	1.360866E-012	0	0.000000E+000
2	131.13176166	1.360866E-012	1.426087E-011	1	0.000000E+000
2	131.13184338	1.426087E-011	1.360866E-012	0	0.000000E+000
2	131.13204937	1.360866E-012	1.426087E-011	1	0.000000E+000
2	131.13212626	1.426087E-011	1.360866E-012	0	0.000000E+000
2	131.13406468	1.360866E-012	1.426087E-011	1	0.000000E+000
2	131.13409650	1.426087E-011	1.360866E-012	0	0.000000E+000
2	131.13520019	1.360866E-012	1.426087E-011	1	0.000000E+000
2	131.13524242	1.426087E-011	1.360866E-012	0	0.000000E+000
2	131.13798316	1.360866E-012	1.426087E-011	1	0.000000E+000
2	131.13801227	1.426087E-011	1.360866E-012	0	0.000000E+000
2	131.15667250	1.360866E-012	1.426087E-011	1	0.000000E+000
2	131.15677930	1.426087E-011	1.360866E-012	0	0.000000E+000
2	157.04927192	9.270772E-013	1.382708E-011	1	0.000000E+000
2	157.04941136	1.382708E-011	9.270772E-013	0	0.000000E+000
2	157.05143680	9.270772E-013	1.382708E-011	1	0.000000E+000
2	157.05147517	1.382708E-011	9.270772E-013	0	0.000000E+000
2	157.05197593	9.270772E-013	1.382708E-011	1	0.000000E+000
2	157.05218272	1.382708E-011	9.270772E-013	0	0.000000E+000
2	157.05259997	9.270772E-013	1.382708E-011	1	0.000000E+000
2	157.05262565	1.382708E-011	9.270772E-013	0	0.000000E+000
2	157.05373962	9.270772E-013	1.382708E-011	1	0.000000E+000
2	157.05378513	1.382708E-011	9.270772E-013	0	0.000000E+000
2	157.05427191	9.270772E-013	1.382708E-011	1	0.000000E+000
2	157.05433559	1.382708E-011	9.270772E-013	0	0.000000E+000
2	157.05909534	9.270772E-013	1.382708E-011	1	0.000000E+000
2	157.05921237	1.382708E-011	9.270772E-013	0	0.000000E+000
2	157.05990516	9.270772E-013	1.382708E-011	1	0.000000E+000
2	157.06007133	1.382708E-011	9.270772E-013	0	0.000000E+000
2	157.06019353	9.270772E-013	1.382708E-011	1	0.000000E+000
2	157.06030380	1.382708E-011	9.270772E-013	0	0.000000E+000
2	157.06055163	9.270772E-013	1.382708E-011	1	0.000000E+000
2	157.06057600	1.382708E-011	9.270772E-013	0	0.000000E+000
2	157.06106437	9.270772E-013	1.382708E-011	1	0.000000E+000
2	157.06118091	1.382708E-011	9.270772E-013	0	0.000000E+000
2	157.06708126	9.270772E-013	1.382708E-011	1	0.000000E+000
2	157.06716298	1.382708E-011	9.270772E-013	0	0.000000E+000
2	157.06751293	9.270772E-013	1.382708E-011	1	0.000000E+000
2	157.06760066	1.382708E-011	9.270772E-013	0	0.000000E+000
2	157.07292504	9.270772E-013	1.382708E-011	1	0.000000E+000
2	157.07311020	1.382708E-011	9.270772E-013	0	0.000000E+000
2	157.07394811	9.270772E-013	1.382708E-011	1	0.000000E+000
2	157.07449331	1.382708E-011	9.270772E-013	0	0.000000E+000
2	157.07848838	9.270772E-013	1.382708E-011	1	0.000000E+000
2	157.07872256	1.382708E-011	9.270772E-013	0	0.000000E+000
2	157.08290495	9.270772E-013	1.382708E-011	1	0.000000E+000
2	157.08296273	1.382708E-011	9.270772E-013	0	0.000000E+000
2	157.08395378	9.270772E-013	1.382708E-011	1	0.000000E+000
2	157.08398738	1.382708E-011	9.270772E-013	0	0.000000E+000
2	157.08815090	9.270772E-013	1.382708E-011	1	0.000000E+000
2	157.08817924	1.382708E-011	9.270772E-013	0	0.000000E+000
2	157.09008000	9.270772E-013	1.382708E-011	1	0.000000E+000
2	157.09014310	1.382708E-011	9.270772E-013	0	0.000000E+000
2	157.09052100	9.270772E-013	1.382708E-011	1	0.000000E+000
2	157.09059270	1.382708E-011	9.270772E-013	0	0.000000E+000
2	157.09191800	9.270772E-013	1.382708E-011	1	0.000000E+000
2	157.09231242	1.382708E-011	9.270772E-013	0	0.000000E+000
2	157.10135116	9.270772E-013	1.382708E-011	1	0.000000E+000
2	157.10141621	1.382708E-011	9.270772E-013	0	0.000000E+000
2	157.10149646	9.270772E-013	1.382708E-011	1	0.000000E+000
2	157.10150389	1.382708E-011	9.270772E-013	0	0.000000E+000
2	157.10460388	9.270772E-013	1.382708E-011	1	0.000000E+000
2	157.10467389	1.382708E-011	9.270772E-013	0	0.000000E+000
2	157.10805734	9.270772E-013	1.382708E-011	1	0.000000E+000
2	157.10834096	1.382708E-011	9.270772E-013	0	0.000000E+000
2	157.10865357	9.270772E-013	1.382708E-011	1	0.000000E+000
2	157.10867513	1.382708E-011	9.270772E-013	0	0.000000E+000
2	157.10922395	9.270772E-013	1.382708E-011	1	0.000000E+000
2	157.10924507	1.382708E-011	9.270772E-013	0	0.000000E+000
2	157.11493720	9.270772E-013	1.382708E-011	1	0.000000E+000
2	157.11497615	1.382708E-011	9.270772E-013	0	0.000000E+000
2	157.11662994	9.270772E-013	1.382708E-011	1	0.000000E+000
2	157.11669481	1.382708E-011	9.270772E-013	0	0.000000E+000
2	157.11792403	9.270772E-013	1.382708E-011	1	0.000000E+000
2	157.11798019	1.382708E-011	9.270772E-013	0	0.000000E+000
2	157.11846811	9.270772E-013	1.382708E-011	1	0.000000E+000
2	157.11848031	1.382708E-011	9.270772E-013	0	0.000000E+000
2	158.36186830	1.117919E-012	1.401792E-011	1	0.000000E+000
2	158.36187765	1.401792E-011	1.117919E-012	0	0.000000E+000
2	158.37204227	1.117919E-012	1.401792E-011	1	0.000000E+000
2	158.37209591	1.401792E-011	1.117919E-012	0	0.000000E+000
2	158.37276555	1.117919E-012	1.401792E-011	1	0.000000E+000
2	158.37280850	1.401792E-011	1.117919E-012	0	0.000000E+000
2	158.37428646	1.117919E-012	1.401792E-011	1	0.000000E+000
2	158.37501379	1.401792E-011	1.117919E-012	0	0.000000E+000
2	158.37617232	1.117919E-012	1.401792E-011	1	0.000000E+000
2	158.37625667	1.401792E-011	1.117919E-012	0	0.000000E+000
2	158.37727012	1.117919E-012	1.401792E-011	1	0.000000E+000
2	158.37731495	1.401792E-011	1.117919E-012	0	0.000000E+000
2	158.37901416	1.117919E-012	1.401792E-011	1	0.000000E+000
2	158.37907056	1.401792E-011	1.117919E-012	0	0.000000E+000
2	158.37999901	1.117919E-012	1.401792E-011	1	0.000000E+000
2	158.38012417	1.401792E-011	1.117919E-012	0	0.000000E+000
2	158.38022692	1.117919E-012	1.401792E-011	1	0.000000E+000
2	158.38023483	1.401792E-011	1.117919E-012	0	0.000000E+000
2	158.38059568	1.117919E-012	1.401792E-011	1	0.000000E+000
2	158.38070011	1.401792E-011	1.117919E-012	0	0.000000E+000
2	158.38102600	1.117919E-012	1.401792E-011	1	0.000000E+000
2	158.38131095	1.401792E-011	1.117919E-012	0	0.000000E+000
2	158.38215980	1.117919E-012	1.401792E-011	1	0.000000E+000
2	158.38221998	1.401792E-011	1.117919E-012	0	0.000000E+000
2	158.38483545	1.117919E-012	1.401792E-011	1	0.000000E+000
2	158.38513390	1.401792E-011	1.117919E-012	0	0.000000E+000
2	158.39148861	1.117919E-012	1.401792E-011	1	0.000000E+000
2	158.39151677	1.401792E-011	1.117919E-012	0	0.000000E+000
2	158.39274404	1.117919E-012	1.401792E-011	1	0.000000E+000
2	158.39278247	1.401792E-011	1.117919E-012	0	0.000000E+000
2	158.39456882	1.117919E-012	1.401792E-011	1	0.000000E+000
2	158.39467631	1.401792E-011	1.117919E-012	0	0.000000E+000
2	158.39636945	1.117919E-012	1.401792E-011	1	0.000000E+000
2	158.39648133	1.401792E-011	1.117919E-012	0	0.000000E+000
2	158.39732214	1.117919E-012	1.401792E-011	1	0.000000E+000
2	158.39749150	1.401792E-011	1.117919E-012	0	0.000000E+000
2	158.40002761	1.117919E-012	1.401792E-011	1	0.000000E+000
2	158.40024987	1.401792E-011	1.117919E-012	0	0.000000E+000
2	158.40054184	1.117919E-012	1.401792E-011	1	0.000000E+000
2	158.40055198	1.401792E-011	1.117919E-012	0	0.000000E+000
2	158.40085126	1.117919E-012	1.401792E-011	1	0.000000E+000
2	158.40110093	1.401792E-011	1.117919E-012	0	0.000000E+000
2	158.40172005	1.117919E-012	1.401792E-011	1	0.000000E+000
2	158.40178714	1.401792E-011	1.117919E-012	0	0.000000E+000
2	158.40260572	1.117919E-012	1.401792E-011	1	0.000000E+000
2	158.40262885	1.401792E-011	1.117919E-012	0	0.000000E+000
2	158.40361711	1.117919E-012	1.401792E-011	1	0.000000E+000
2	158.40372888	1.401792E-011	1.117919E-012	0	0.000000E+000
2	158.40904641	1.117919E-012	1.401792E-011	1	0.000000E+000
2	158.40915331	1.401792E-011	1.117919E-012	0	0.000000E+000
2	158.41249823	1.117919E-012	1.401792E-011	1	0.000000E+000
2	158.41274263	1.401792E-011	1.117919E-012	0	0.000000E+000
2	158.41278691	1.117919E-012	1.401792E-011	1	0.000000E+000
2	158.41280153	1.401792E-011	1.117919E-012	0	0.000000E+000
2	158.41362957	1.117919E-012	1.401792E-011	1	0.000000E+000
2	158.41368221	1.401792E-011	1.117919E-012	0	0.000000E+000
2	158.41461338	1.117919E-012	1.401792E-011	1	0.000000E+000
2	158.41472353	1.401792E-011	1.117919E-012	0	0.000000E+000
2	158.41654395	1.117919E-012	1.401792E-011	1	0.000000E+000
2	158.41656399	1.401792E-011	1.117919E-012	0	0.000000E+000
2	158.41790042	1.117919E-012	1.401792E-011	1	0.000000E+000
2	158.41796398	1.401792E-011	1.117919E-012	0	0.000000E+000
2	158.42139437	1.117919E-012	1.401792E-011	1	0.000000E+000
2	158.42149767	1.401792E-011	1.117919E-012	0	0.000000E+000
2	164.75554817	1.051017E-012	1.395102E-011	1	0.000000E+000
2	164.75581227	1.395102E-011	1.051017E-012	0	0.000000E+000
2	164.75591093	1.051017E-012	1.395102E-011	1	0.000000E+000
2	164.75625009	1.395102E-011	1.051017E-012	0	0.000000E+000
2	164.76036312	1.051017E-012	1.395102E-011	1	0.000000E+000
2	164.76043327	1.395102E-011	1.051017E-012	0	0.000000E+000
2	164.76223647	1.051017E-012	1.395102E-011	1	0.000000E+000
2	164.76230505	1.395102E-011	1.051017E-012	0	0.000000E+000
2	164.76372755	1.051017E-012	1.395102E-011	1	0.000000E+000
2	164.76378637	1.395102E-011	1.051017E-012	0	0.000000E+000
2	164.76703132	1.051017E-012	1.395102E-011	1	0.000000E+000
2	164.76705483	1.395102E-011	1.051017E-012	0	0.000000E+000
2	164.77210345	1.051017E-012	1.395102E-011	1	0.000000E+000
2	164.77211239	1.395102E-011	1.051017E-012	0	0.000000E+000
2	164.77237357	1.051017E-012	1.395102E-011	1	0.000000E+000
2	164.77241804	1.395102E-011	1.051017E-012	0	0.000000E+000
2	164.77889808	1.051017E-012	1.395102E-011	1	0.000000E+000
2	164.77898959	1.395102E-011	1.051017E-012	0	0.000000E+000
2	164.78057772	1.051017E-012	1.395102E-011	1	0.000000E+000
2	164.78065300	1.395102E-011	1.051017E-012	0	0.000000E+000
2	164.78276787	1.051017E-012	1.395102E-011	1	0.000000E+000
2	164.78281206	1.395102E-011	1.051017E-012	0	0.000000E+000
2	164.78303215	1.051017E-012	1.395102E-011	1	0.000000E+000
2	164.78309397	1.395102E-011	1.051017E-012	0	0.000000E+000
2	164.78470606	1.051017E-012	1.395102E-011	1	0.000000E+000
2	164.78480888	1.395102E-011	1.051017E-012	0	0.000000E+000
2	164.78671378	1.051017E-012	1.395102E-011	1	0.000000E+000
2	164.78690854	1.395102E-011	1.051017E-012	0	0.000000E+000
2	164.79262454	1.051017E-012	1.395102E-011	1	0.000000E+000
2	164.79295516	1.395102E-011	1.051017E-012	0	0.000000E+000
2	164.79306478	1.051017E-012	1.395102E-011	1	0.000000E+000
2	164.79336150	1.395102E-011	1.051017E-012	0	0.000000E+000
2	164.79533514	1.051017E-012	1.395102E-011	1	0.000000E+000
2	164.79557645	1.395102E-011	1.051017E-012	0	0.000000E+000
2	164.79770805	1.051017E-012	1.395102E-011	1	0.000000E+000
2	164.79780694	1.395102E-011	1.051017E-012	0	0.000000E+000
2	164.79791164	1.051017E-012	1.395102E-011	1	0.000000E+000
2	164.79797450	1.395102E-011	1.051017E-012	0	0.000000E+000
2	164.79881290	1.051017E-012	1.395102E-011	1	0.000000E+000
2	164.79885094	1.395102E-011	1.051017E-012	0	0.000000E+000
2	164.79893786	1.051017E-012	1.395102E-011	1	0.000000E+000
2	164.79896914	1.395102E-011	1.051017E-012	0	0.000000E+000
2	164.80012517	1.051017E-012	1.395102E-011	1	0.000000E+000
2	164.80018141	1.395102E-011	1.051017E-012	0	0.000000E+000
2	164.80091862	1.051017E-012	1.395102E-011	1	0.000000E+000
2	164.80094887	1.395102E-011	1.051017E-012	0	0.000000E+000
2	164.80188919	1.051017E-012	1.395102E-011	1	0.000000E+000
2	164.80191958	1.395102E-011	1.051017E-012	0	0.000000E+000
2	164.80220707	1.051017E-012	1.395102E-011	1	0.000000E+000
2	164.80222346	1.395102E-011	1.051017E-012	0	0.000000E+000
2	164.80885997	1.051017E-012	1.395102E-011	1	0.000000E+000
2	164.80893368	1.395102E-011	1.051017E-012	0	0.000000E+000
2	164.80964354	1.051017E-012	1.395102E-011	1	0.000000E+000
2	164.80966022	1.395102E-011	1.051017E-012	0	0.000000E+000
2	164.81184518	1.051017E-012	1.395102E-011	1	0.000000E+000
2	164.81188797	1.395102E-011	1.051017E-012	0	0.000000E+000
2	164.81295334	1.051017E-012	1.395102E-011	1	0.000000E+000
2	164.81299019	1.395102E-011	1.051017E-012	0	0.000000E+000
2	164.81478062	1.051017E-012	1.395102E-011	1	0.000000E+000
2	164.81482206	1.395102E-011	1.051017E-012	0	0.000000E+000
2	164.82186414	1.051017E-012	1.395102E-011	1	0.000000E+000
2	164.82200336	1.395102E-011	1.051017E-012	0	0.000000E+000
2	164.82505427	1.051017E-012	1.395102E-011	1	0.000000E+000
2	164.82511559	1.395102E-011	1.051017E-012	0	0.000000E+000
2	164.82805593	1.051017E-012	1.395102E-011	1	0.000000E+000
2	164.82819859	1.395102E-011	1.051017E-012	0	0.000000E+000
2	164.82837624	1.051017E-012	1.395102E-011	1	0.000000E+000
2	164.82875078	1.395102E-011	1.051017E-012	0	0.000000E+000
2	164.83084231	1.051017E-012	1.395102E-011	1	0.000000E+000
2	164.83087696	1.395102E-011	1.051017E-012	0	0.000000E+000
2	164.83317103	1.051017E-012	1.395102E-011	1	0.000000E+000
2	164.83325531	1.395102E-011	1.051017E-012	0	0.000000E+000
2	164.83363388	1.051017E-012	1.395102E-011	1	0.000000E+000
2	164.83395599	1.395102E-011	1.051017E-012	0	0.000000E+000
2	164.83514878	1.051017E-012	1.395102E-011	1	0.000000E+000
2	164.83528934	1.395102E-011	1.051017E-012	0	0.000000E+000
2	164.83589078	1.051017E-012	1.395102E-011	1	0.000000E+000
2	164.83597662	1.395102E-011	1.051017E-012	0	0.000000E+000
2	164.83756113	1.051017E-012	1.395102E-011	1	0.000000E+000
2	164.83765804	1.395102E-011	1.051017E-012	0	0.000000E+000
2	164.83868015	1.051017E-012	1.395102E-011	1	0.000000E+000
2	164.83873542	1.395102E-011	1.051017E-012	0	0.000000E+000
2	164.83906246	1.051017E-012	1.395102E-011	1	0.000000E+000
2	164.83933563	1.395102E-011	1.051017E-012	0	0.000000E+000
2	164.84063349	1.051017E-012	1.395102E-011	1	0.000000E+000
2	164.84078789	1.395102E-011	1.051017E-012	0	0.000000E+000
2	165.87769523	9.391789E-013	1.383918E-011	1	0.000000E+000
2	165.87777218	1.383918E-011	9.391789E-013	0	0.000000E+000
2	165.87858291	9.391789E-013	1.383918E-011	1	0.000000E+000
2	165.87869170	1.383918E-011	9.391789E-013	0	0.000000E+000
2	165.88026493	9.391789E-013	1.383918E-011	1	0.000000E+000
2	165.88031768	1.383918E-011	9.391789E-013	0	0.000000E+000
2	165.88294881	9.391789E-013	1.383918E-011	1	0.000000E+000
2	165.88303756	1.383918E-011	9.391789E-013	0	0.000000E+000
2	165.88421459	9.391789E-013	1.383918E-011	1	0.000000E+000
2	165.88439047	1.383918E-011	9.391789E-013	0	0.000000E+000
2	165.88547441	9.391789E-013	1.383918E-011	1	0.000000E+000
2	165.88559062	1.383918E-011	9.391789E-013	0	0.000000E+000
2	165.88634149	9.391789E-013	1.383918E-011	1	0.000000E+000
2	165.88637572	1.383918E-011	9.391789E-013	0	0.000000E+000
2	165.88794437	9.391789E-013	1.383918E-011	1	0.000000E+000
2	165.88800557	1.383918E-011	9.391789E-013	0	0.000000E+000
2	165.88881012	9.391789E-013	1.383918E-011	1	0.000000E+000
2	165.88884553	1.383918E-011	9.391789E-013	0	0.000000E+000
2	165.88902366	9.391789E-013	1.383918E-011	1	0.000000E+000
2	165.88916446	1.383918E-011	9.391789E-013	0	0.000000E+000
2	165.88969924	9.391789E-013	1.383918E-011	1	0.000000E+000
2	165.88995553	1.383918E-011	9.391789E-013	0	0.000000E+000
2	165.89184323	9.391789E-013	1.383918E-011	1	0.000000E+000
2	165.89200596	1.383918E-011	9.391789E-013	0	0.000000E+000
2	165.89201960	9.391789E-013	1.383918E-011	1	0.000000E+000
2	165.89210700	1.383918E-011	9.391789E-013	0	0.000000E+000
2	165.89211032	9.391789E-013	1.383918E-011	1	0.000000E+000
2	165.89240850	1.383918E-011	9.391789E-013	0	0.000000E+000
2	165.89277435	9.391789E-013	1.383918E-011	1	0.000000E+000
2	165.89290183	1.383918E-011	9.391789E-013	0	0.000000E+000
2	165.89426222	9.391789E-013	1.383918E-011	1	0.000000E+000
2	165.89428066	1.383918E-011	9.391789E-013	0	0.000000E+000
2	165.90093801	9.391789E-013	1.383918E-011	1	0.000000E+000
2	165.90098185	1.383918E-011	9.391789E-013	0	0.000000E+000
2	165.90370264	9.391789E-013	1.383918E-011	1	0.000000E+000
2	165.90374792	1.383918E-011	9.391789E-013	0	0.000000E+000
2	165.90377189	9.391789E-013	1.383918E-011	1	0.000000E+000
2	165.90381599	1.383918E-011	9.391789E-013	0	0.000000E+000
2	165.90467611	9.391789E-013	1.383918E-011	1	0.000000E+000
2	165.90478608	1.383918E-011	9.391789E-013	0	0.000000E+000
2	165.90707294	9.391789E-013	1.383918E-011	1	0.000000E+000
2	165.90708591	1.383918E-011	9.391789E-013	0	0.000000E+000
2	165.90745396	9.391789E-013	1.383918E-011	1	0.000000E+000
2	165.90747558	1.383918E-011	9.391789E-013	0	0.000000E+000
2	165.91119432	9.391789E-013	1.383918E-011	1	0.000000E+000
2	165.91122312	1.383918E-011	9.391789E-013	0	0.000000E+000
2	165.91395459	9.391789E-013	1.383918E-011	1	0.000000E+000
2	165.91410533	1.383918E-011	9.391789E-013	0	0.000000E+000
2	213.37839713	8.134867E-013	1.371349E-011	1	0.000000E+000
2	213.37844590	1.371349E-011	8.134867E-013	0	0.000000E+000
2	213.38051079	8.134867E-013	1.371349E-011	1	0.000000E+000
2	213.38057966	1.371349E-011	8.134867E-013	0	0.000000E+000
2	213.38208987	8.134867E-013	1.371349E-011	1	0.000000E+000
2	213.38224741	1.371349E-011	8.134867E-013	0	0.000000E+000
2	213.38355177	8.134867E-013	1.371349E-011	1	0.000000E+000
2	213.38357362	1.371349E-011	8.134867E-013	0	0.000000E+000
2	213.38763840	8.134867E-013	1.371349E-011	1	0.000000E+000
2	213.38770024	1.371349E-011	8.134867E-013	0	0.000000E+000
2	213.38860278	8.134867E-013	1.371349E-011	1	0.000000E+000
2	213.38863468	1.371349E-011	8.134867E-013	0	0.000000E+000
2	213.38943783	8.134867E-013	1.371349E-011	1	0.000000E+000
2	213.38947251	1.371349E-011	8.134867E-013	0	0.000000E+000
2	213.38977910	8.134867E-013	1.371349E-011	1	0.000000E+000
2	213.38981680	1.371349E-011	8.134867E-013	0	0.000000E+000
2	213.39327944	8.134867E-013	1.371349E-011	1	0.000000E+000
2	213.39336089	1.371349E-011	8.134867E-013	0	0.000000E+000
2	213.39653456	8.134867E-013	1.371349E-011	1	0.000000E+000
2	213.39658409	1.371349E-011	8.134867E-013	0	0.000000E+000
2	213.39857878	8.134867E-013	1.371349E-011	1	0.000000E+000
2	213.39859994	1.371349E-011	8.134867E-013	0	0.000000E+000
2	213.39878142	8.134867E-013	1.371349E-011	1	0.000000E+000
2	213.39879731	1.371349E-011	8.134867E-013	0	0.000000E+000
2	213.39900500	8.134867E-013	1.371349E-011	1	0.000000E+000
2	213.39911910	1.371349E-011	8.134867E-013	0	0.000000E+000
2	213.41181133	8.134867E-013	1.371349E-011	1	0.000000E+000
2	213.41190475	1.371349E-011	8.134867E-013	0	0.000000E+000
2	213.41439994	8.134867E-013	1.371349E-011	1	0.000000E+000
2	213.41455787	1.371349E-011	8.134867E-013	0	0.000000E+000
2	213.41516456	8.134867E-013	1.371349E-011	1	0.000000E+000
2	213.41529827	1.371349E-011	8.134867E-013	0	0.000000E+000
2	213.41947051	8.134867E-013	1.371349E-011	1	0.000000E+000
2	213.41949333	1.371349E-011	8.134867E-013	0	0.000000E+000
2	213.42594355	8.134867E-013	1.371349E-011	1	0.000000E+000
2	213.42619806	1.371349E-011	8.134867E-013	0	0.000000E+000
2	213.42636071	8.134867E-013	1.371349E-011	1	0.000000E+000
2	213.42664549	1.371349E-011	8.134867E-013	0	0.000000E+000
2	213.42864896	8.134867E-013	1.371349E-011	1	0.000000E+000
2	213.42865117	1.371349E-011	8.134867E-013	0	0.000000E+000
2	213.42925376	8.134867E-013	1.371349E-011	1	0.000000E+000
2	213.42951708	1.371349E-011	8.134867E-013	0	0.000000E+000
2	213.43003822	8.134867E-013	1.371349E-011	1	0.000000E+000
2	213.43007373	1.371349E-011	8.134867E-013	0	0.000000E+000
2	213.44870114	8.134867E-013	1.371349E-011	1	0.000000E+000
2	213.44884909	1.371349E-011	8.134867E-013	0	0.000000E+000
2	213.45013487	8.134867E-013	1.371349E-011	1	0.000000E+000
2	213.45049865	1.371349E-011	8.134867E-013	0	0.000000E+000
2	213.45053803	8.134867E-013	1.371349E-011	1	0.000000E+000
2	213.45061383	1.371349E-011	8.134867E-013	0	0.000000E+000
2	213.45078705	8.134867E-013	1.371349E-011	1	0.000000E+000
2	213.45084141	1.371349E-011	8.134867E-013	0	0.000000E+000
2	213.45179992	8.134867E-013	1.371349E-011	1	0.000000E+000
2	213.45184332	1.371349E-011	8.134867E-013	0	0.000000E+000
2	213.45248053	8.134867E-013	1.371349E-011	1	0.000000E+000
2	213.45264941	1.371349E-011	8.134867E-013	0	0.000000E+000
2	213.45471183	8.134867E-013	1.371349E-011	1	0.000000E+000
2	213.45479458	1.371349E-011	8.134867E-013	0	0.000000E+000
2	213.45659456	8.134867E-013	1.371349E-011	1	0.000000E+000
2	213.45673340	1.371349E-011	8.134867E-013	0	0.000000E+000
2	213.46015195	8.134867E-013	1.371349E-011	1	0.000000E+000
2	213.46027337	1.371349E-011	8.134867E-013	0	0.000000E+000
2	213.46140560	8.134867E-013	1.371349E-011	1	0.000000E+000
2	213.46141471	1.371349E-011	8.134867E-013	0	0.000000E+000
2	213.46882496	8.134867E-013	1.371349E-011	1	0.000000E+000
2	213.46889227	1.371349E-011	8.134867E-013	0	0.000000E+000
3	2.66259656	9.146254E-013	1.381463E-011	1	0.000000E+000
3	2.66286616	1.381463E-011	9.146254E-013	0	0.000000E+000
3	2.66294479	9.146254E-013	1.381463E-011	1	0.000000E+000
3	2.66306492	1.381463E-011	9.146254E-013	0	0.000000E+000
3	2.66319397	9.146254E-013	1.381463E-011	1	0.000000E+000
3	2.66328570	1.381463E-011	9.146254E-013	0	0.000000E+000
3	2.66368774	9.146254E-013	1.381463E-011	1	0.000000E+000
3	2.66383238	1.381463E-011	9.146254E-013	0	0.000000E+000
3	2.66862624	9.146254E-013	1.381463E-011	1	0.000000E+000
3	2.66872946	1.381463E-011	9.146254E-013	0	0.000000E+000
3	2.66910205	9.146254E-013	1.381463E-011	1	0.000000E+000
3	2.66916551	1.381463E-011	9.146254E-013	0	0.000000E+000
3	2.67592253	9.146254E-013	1.381463E-011	1	0.000000E+000
3	2.67605397	1.381463E-011	9.146254E-013	0	0.000000E+000
3	2.67686625	9.146254E-013	1.381463E-011	1	0.000000E+000
3	2.67691756	1.381463E-011	9.146254E-013	0	0.000000E+000
3	2.67696608	9.146254E-013	1.381463E-011	1	0.000000E+000
3	2.67700436	1.381463E-011	9.146254E-013	0	0.000000E+000
3	2.67801160	9.146254E-013	1.381463E-011	1	0.000000E+000
3	2.67813857	1.381463E-011	9.146254E-013	0	0.000000E+000
3	2.67872244	9.146254E-013	1.381463E-011	1	0.000000E+000
3	2.67890592	1.381463E-011	9.146254E-013	0	0.000000E+000
3	2.68557294	9.146254E-013	1.381463E-011	1	0.000000E+000
3	2.68564325	1.381463E-011	9.146254E-013	0	0.000000E+000
3	2.68984358	9.146254E-013	1.381463E-011	1	0.000000E+000
3	2.68986213	1.381463E-011	9.146254E-013	0	0.000000E+000
3	2.69149738	9.146254E-013	1.381463E-011	1	0.000000E+000
3	2.69158715	1.381463E-011	9.146254E-013	0	0.000000E+000
3	2.69161412	9.146254E-013	1.381463E-011	1	0.000000E+000
3	2.69164465	1.381463E-011	9.146254E-013	0	0.000000E+000
3	2.69166226	9.146254E-013	1.381463E-011	1	0.000000E+000
3	2.69174761	1.381463E-011	9.146254E-013	0	0.000000E+000
3	2.69409389	9.146254E-013	1.381463E-011	1	0.000000E+000
3	2.69415342	1.381463E-011	9.146254E-013	0	0.000000E+000
3	2.69733304	9.146254E-013	1.381463E-011	1	0.000000E+000
3	2.69739264	1.381463E-011	9.146254E-013	0	0.000000E+000
3	2.70093431	9.146254E-013	1.381463E-011	1	0.000000E+000
3	2.70107425	1.381463E-011	9.146254E-013	0	0.000000E+000
3	2.70228389	9.146254E-013	1.381463E-011	1	0.000000E+000
3	2.70254235	1.381463E-011	9.146254E-013	0	0.000000E+000
3	2.70290561	9.146254E-013	1.381463E-011	1	0.000000E+000
3	2.70293073	1.381463E-011	9.146254E-013	0	0.000000E+000
3	2.70383401	9.146254E-013	1.381463E-011	1	0.000000E+000
3	2.70387263	1.381463E-011	9.146254E-013	0	0.000000E+000
3	2.70412762	9.146254E-013	1.381463E-011	1	0.000000E+000
3	2.70418347	1.381463E-011	9.146254E-013	0	0.000000E+000
3	2.70528877	9.146254E-013	1.381463E-011	1	0.000000E+000
3	2.70534370	1.381463E-011	9.146254E-013	0	0.000000E+000
3	2.70628740	9.146254E-013	1.381463E-011	1	0.000000E+000
3	2.70639579	1.381463E-011	9.146254E-013	0	0.000000E+000
3	2.70910640	9.146254E-013	1.381463E-011	1	0.000000E+000
3	2.70938925	1.381463E-011	9.146254E-013	0	0.000000E+000
3	2.70991210	9.146254E-013	1.381463E-011	1	0.000000E+000
3	2.71004776	1.381463E-011	9.146254E-013	0	0.000000E+000
3	2.71039277	9.146254E-013	1.381463E-011	1	0.000000E+000
3	2.71057292	1.381463E-011	9.146254E-013	0	0.000000E+000
3	2.71234081	9.146254E-013	1.381463E-011	1	0.000000E+000
3	2.71242702	1.381463E-011	9.146254E-013	0	0.000000E+000
3	2.71367635	9.146254E-013	1.381463E-011	1	0.000000E+000
3	2.71368288	1.381463E-011	9.146254E-013	0	0.000000E+000
3	2.71416190	9.146254E-013	1.381463E-011	1	0.000000E+000
3	2.71425822	1.381463E-011	9.146254E-013	0	0.000000E+000
3	2.71604377	9.146254E-013	1.381463E-011	1	0.000000E+000
3	2.71610474	1.381463E-011	9.146254E-013	0	0.000000E+000
3	2.71747444	9.146254E-013	1.381463E-011	1	0.000000E+000
3	2.71759949	1.381463E-011	9.146254E-013	0	0.000000E+000
3	2.71947526	9.146254E-013	1.381463E-011	1	0.000000E+000
3	2.71952169	1.381463E-011	9.146254E-013	0	0.000000E+000
3	2.72007803	9.146254E-013	1.381463E-011	1	0.000000E+000
3	2.72011632	1.381463E-011	9.146254E-013	0	0.000000E+000
4	0.03152525	1.119765E-012	1.401976E-011	1	0.000000E+000
4	0.03158359	1.401976E-011	1.119765E-012	0	0.000000E+000
4	0.03236346	1.119765E-012	1.401976E-011	1	0.000000E+000
4	0.03263838	1.401976E-011	1.119765E-012	0	0.000000E+000
4	0.03909840	1.119765E-012	1.401976E-011	1	0.000000E+000
4	0.03917470	1.401976E-011	1.119765E-012	0	0.000000E+000
4	0.04239791	1.119765E-012	1.401976E-011	1	0.000000E+000
4	0.04243469	1.401976E-011	1.119765E-012	0	0.000000E+000
4	0.05012791	1.119765E-012	1.401976E-011	1	0.000000E+000
4	0.05028015	1.401976E-011	1.119765E-012	0	0.000000E+000
4	0.05034556	1.119765E-012	1.401976E-011	1	0.000000E+000
4	0.05048922	1.401976E-011	1.119765E-012	0	0.000000E+000
4	0.05080414	1.119765E-012	1.401976E-011	1	0.000000E+000
4	0.05099779	1.401976E-011	1.119765E-012	0	0.000000E+000
4	0.05136471	1.119765E-012	1.401976E-011	1	0.000000E+000
4	0.05152780	1.401976E-011	1.119765E-012	0	0.000000E+000
4	0.05641457	1.119765E-012	1.401976E-011	1	0.000000E+000
4	0.05665176	1.401976E-011	1.119765E-012	0	0.000000E+000
4	0.05847605	1.119765E-012	1.401976E-011	1	0.000000E+000
4	0.05852946	1.401976E-011	1.119765E-012	0	0.000000E+000
4	0.05933090	1.119765E-012	1.401976E-011	1	0.000000E+000
4	0.05978819	1.401976E-011	1.119765E-012	0	0.000000E+000
4	0.05985412	1.119765E-012	1.401976E-011	1	0.000000E+000
4	0.05991295	1.401976E-011	1.119765E-012	0	0.000000E+000
4	0.06246480	1.119765E-012	1.401976E-011	1	0.000000E+000
4	0.06252829	1.401976E-011	1.119765E-012	0	0.000000E+000
4	0.06266274	1.119765E-012	1.401976E-011	1	0.000000E+000
4	0.06276544	1.401976E-011	1.119765E-012	0	0.000000E+000
4	0.06460588	1.119765E-012	1.401976E-011	1	0.000000E+000
4	0.06461332	1.401976E-011	1.119765E-012	0	0.000000E+000
4	0.06658618	1.119765E-012	1.401976E-011	1	0.000000E+000
4	0.06661723	1.401976E-011	1.119765E-012	0	0.000000E+000
4	0.06704026	1.119765E-012	1.401976E-011	1	0.000000E+000
4	0.06712812	1.401976E-011	1.119765E-012	0	0.000000E+000
4	0.06757973	1.119765E-012	1.401976E-011	1	0.000000E+000
4	0.06767799	1.401976E-011	1.119765E-012	0	0.000000E+000
4	0.06789555	1.119765E-012	1.401976E-011	1	0.000000E+000
4	0.06794805	1.401976E-011	1.119765E-012	0	0.000000E+000
4	0.06903187	1.119765E-012	1.401976E-011	1	0.000000E+000
4	0.06915975	1.401976E-011	1.119765E-012	0	0.000000E+000
4	0.06919306	1.119765E-012	1.401976E-011	1	0.000000E+000
4	0.06924727	1.401976E-011	1.119765E-012	0	0.000000E+000
4	0.07116461	1.119765E-012	1.401976E-011	1	0.000000E+000
4	0.07121789	1.401976E-011	1.119765E-012	0	0.000000E+000
4	0.07342623	1.119765E-012	1.401976E-011	1	0.000000E+000
4	0.07346241	1.401976E-011	1.119765E-012	0	0.000000E+000
4	0.07413266	1.119765E-012	1.401976E-011	1	0.000000E+000
4	0.07420585	1.401976E-011	1.119765E-012	0	0.000000E+000
4	0.07467238	1.119765E-012	1.401976E-011	1	0.000000E+000
4	0.07481196	1.401976E-011	1.119765E-012	0	0.000000E+000
4	0.07693161	1.119765E-012	1.401976E-011	1	0.000000E+000
4	0.07720710	1.401976E-011	1.119765E-012	0	0.000000E+000
4	0.07735954	1.119765E-012	1.401976E-011	1	0.000000E+000
4	0.07741078	1.401976E-011	1.119765E-012	0	0.000000E+000
4	0.08048310	1.119765E-012	1.401976E-011	1	0.000000E+000
4	0.08057865	1.401976E-011	1.119765E-012	0	0.000000E+000
4	0.08136159	1.119765E-012	1.401976E-011	1	0.000000E+000
4	0.08146407	1.401976E-011	1.119765E-012	0	0.000000E+000
4	0.08765736	1.119765E-012	1.401976E-011	1	0.000000E+000
4	0.08769791	1.401976E-011	1.119765E-012	0	0.000000E+000
4	0.08807951	1.119765E-012	1.401976E-011	1	0.000000E+000
4	0.08820943	1.401976E-011	1.119765E-012	0	0.000000E+000
4	0.08926862	1.119765E-012	1.401976E-011	1	0.000000E+000
4	0.08929130	1.401976E-011	1.119765E-012	0	0.000000E+000
4	0.09306124	1.119765E-012	1.401976E-011	1	0.000000E+000
4	0.09312239	1.401976E-011	1.119765E-012	0	0.000000E+000
4	0.09358904	1.119765E-012	1.401976E-011	1	0.000000E+000
4	0.09364234	1.401976E-011	1.119765E-012	0	0.000000E+000
4	0.09479723	1.119765E-012	1.401976E-011	1	0.000000E+000
4	0.09493483	1.401976E-011	1.119765E-012	0	0.000000E+000
4	0.10409230	1.119765E-012	1.401976E-011	1	0.000000E+000
4	0.10430311	1.401976E-011	1.119765E-012	0	0.000000E+000
4	0.10881832	1.119765E-012	1.401976E-011	1	0.000000E+000
4	0.10917300	1.401976E-011	1.119765E-012	0	0.000000E+000
4	0.11154771	1.119765E-012	1.401976E-011	1	0.000000E+000
4	0.11187258	1.401976E-011	1.119765E-012	0	0.000000E+000
4	0.11217957	1.119765E-012	1.401976E-011	1	0.000000E+000
4	0.11246776	1.401976E-011	1.119765E-012	0	0.000000E+000
4	0.11346258	1.119765E-012	1.401976E-011	1	0.000000E+000
4	0.11365461	1.401976E-011	1.119765E-012	0	0.000000E+000
4	0.11415706	1.119765E-012	1.401976E-011	1	0.000000E+000
4	0.11427314	1.401976E-011	1.119765E-012	0	0.000000E+000
4	0.11592674	1.119765E-012	1.401976E-011	1	0.000000E+000
4	0.11607777	1.401976E-011	1.119765E-012	0	0.000000E+000
4	0.11740421	1.119765E-012	1.401976E-011	1	0.000000E+000
4	0.11749585	1.401976E-011	1.119765E-012	0	0.000000E+000
4	0.11750151	1.119765E-012	1.401976E-011	1	0.000000E+000
4	0.11772598	1.401976E-011	1.119765E-012	0	0.000000E+000
4	0.11942985	1.119765E-012	1.401976E-011	1	0.000000E+000
4	0.11954665	1.401976E-011	1.119765E-012	0	0.000000E+000
4	0.11984033	1.119765E-012	1.401976E-011	1	0.000000E+000
4	0.12001474	1.401976E-011	1.119765E-012	0	0.000000E+000
4	0.12229761	1.119765E-012	1.401976E-011	1	0.000000E+000
4	0.12235152	1.401976E-011	1.119765E-012	0	0.000000E+000
4	0.12453294	1.119765E-012	1.401976E-011	1	0.000000E+000
4	0.12463791	1.401976E-011	1.119765E-012	0	0.000000E+000
4	0.12506444	1.119765E-012	1.401976E-011	1	0.000000E+000
4	0.12518862	1.401976E-011	1.119765E-012	0	0.000000E+000
4	0.12785047	1.119765E-012	1.401976E-011	1	0.000000E+000
4	0.12800410	1.401976E-011	1.119765E-012	0	0.000000E+000
4	0.13096004	1.119765E-012	1.401976E-011	1	0.000000E+000
4	0.13101667	1.401976E-011	1.119765E-012	0	0.000000E+000
4	0.13106368	1.119765E-012	1.401976E-011	1	0.000000E+000
4	0.13107850	1.401976E-011	1.119765E-012	0	0.000000E+000
4	0.13474619	1.119765E-012	1.401976E-011	1	0.000000E+000
4	0.13479752	1.401976E-011	1.119765E-012	0	0.000000E+000
4	0.13747523	1.119765E-012	1.401976E-011	1	0.000000E+000
4	0.13752775	1.401976E-011	1.119765E-012	0	0.000000E+000
4	0.14043275	1.119765E-012	1.401976E-011	1	0.000000E+000
4	0.14048179	1.401976E-011	1.119765E-012	0	0.000000E+000
4	0.14120449	1.119765E-012	1.401976E-011	1	0.000000E+000
4	0.14124458	1.401976E-011	1.119765E-012	0	0.000000E+000
4	0.14914825	1.119765E-012	1.401976E-011	1	0.000000E+000
4	0.14918755	1.401976E-011	1.119765E-012	0	0.000000E+000
4	0.15151498	1.119765E-012	1.401976E-011	1	0.000000E+000
4	0.15156967	1.401976E-011	1.119765E-012	0	0.000000E+000
4	0.15171240	1.119765E-012	1.401976E-011	1	0.000000E+000
4	0.15172429	1.401976E-011	1.119765E-012	0	0.000000E+000
4	0.15297830	1.119765E-012	1.401976E-011	1	0.000000E+000
4	0.15310856	1.401976E-011	1.119765E-012	0	0.000000E+000
4	0.15711214	1.119765E-012	1.401976E-011	1	0.000000E+000
4	0.15723141	1.401976E-011	1.119765E-012	0	0.000000E+000
4	0.15757335	1.119765E-012	1.401976E-011	1	0.000000E+000
4	0.15779034	1.401976E-011	1.119765E-012	0	0.000000E+000
4	0.15816838	1.119765E-012	1.401976E-011	1	0.000000E+000
4	0.15839809	1.401976E-011	1.119765E-012	0	0.000000E+000
4	0.15998095	1.119765E-012	1.401976E-011	1	0.000000E+000
4	0.16005687	1.401976E-011	1.119765E-012	0	0.000000E+000
4	0.16401511	1.119765E-012	1.401976E-011	1	0.000000E+000
4	0.16403822	1.401976E-011	1.119765E-012	0	0.000000E+000
4	0.17655231	1.119765E-012	1.401976E-011	1	0.000000E+000
4	0.17661877	1.401976E-011	1.119765E-012	0	0.000000E+000
4	0.18063216	1.119765E-012	1.401976E-011	1	0.000000E+000
4	0.18118631	1.401976E-011	1.119765E-012	0	0.000000E+000
4	0.18581652	1.119765E-012	1.401976E-011	1	0.000000E+000
4	0.18587546	1.401976E-011	1.119765E-012	0	0.000000E+000
4	0.18744947	1.119765E-012	1.401976E-011	1	0.000000E+000
4	0.18746356	1.401976E-011	1.119765E-012	0	0.000000E+000
4	0.18755919	1.119765E-012	1.401976E-011	1	0.000000E+000
4	0.18765383	1.401976E-011	1.119765E-012	0	0.000000E+000
4	0.19079652	1.119765E-012	1.401976E-011	1	0.000000E+000
4	0.19091491	1.401976E-011	1.119765E-012	0	0.000000E+000
4	0.19357005	1.119765E-012	1.401976E-011	1	0.000000E+000
4	0.19370162	1.401976E-011	1.119765E-012	0	0.000000E+000
4	0.19873923	1.119765E-012	1.401976E-011	1	0.000000E+000
4	0.19878068	1.401976E-011	1.119765E-012	0	0.000000E+000
4	0.19937109	1.119765E-012	1.401976E-011	1	0.000000E+000
4	0.19955422	1.401976E-011	1.119765E-012	0	0.000000E+000
4	0.20515712	1.119765E-012	1.401976E-011	1	0.000000E+000
4	0.20517533	1.401976E-011	1.119765E-012	0	0.000000E+000
4	0.20855515	1.119765E-012	1.401976E-011	1	0.000000E+000
4	0.20861612	1.401976E-011	1.119765E-012	0	0.000000E+000
4	0.20862135	1.119765E-012	1.401976E-011	1	0.000000E+000
4	0.20869094	1.401976E-011	1.119765E-012	0	0.000000E+000
4	0.21242185	1.119765E-012	1.401976E-011	1	0.000000E+000
4	0.21249805	1.401976E-011	1.119765E-012	0	0.000000E+000
4	0.21375495	1.119765E-012	1.401976E-011	1	0.000000E+000
4	0.21379928	1.401976E-011	1.119765E-012	0	0.000000E+000
4	0.21429717	1.119765E-012	1.401976E-011	1	0.000000E+000
4	0.21443970	1.401976E-011	1.119765E-012	0	0.000000E+000
4	0.21554371	1.119765E-012	1.401976E-011	1	0.000000E+000
4	0.21574051	1.401976E-011	1.119765E-012	0	0.000000E+000
4	0.21699015	1.119765E-012	1.401976E-011	1	0.000000E+000
4	0.21700115	1.401976E-011	1.119765E-012	0	0.000000E+000
4	0.21916882	1.119765E-012	1.401976E-011	1	0.000000E+000
4	0.21921720	1.401976E-011	1.119765E-012	0	0.000000E+000
4	0.22125730	1.119765E-012	1.401976E-011	1	0.000000E+000
4	0.22130687	1.401976E-011	1.119765E-012	0	0.000000E+000
4	0.22352950	1.119765E-012	1.401976E-011	1	0.000000E+000
4	0.22355486	1.401976E-011	1.119765E-012	0	0.000000E+000
4	0.22380899	1.119765E-012	1.401976E-011	1	0.000000E+000
4	0.22390258	1.401976E-011	1.119765E-012	0	0.000000E+000
4	0.22441648	1.119765E-012	1.401976E-011	1	0.000000E+000
4	0.22446567	1.401976E-011	1.119765E-012	0	0.000000E+000
4	0.22450611	1.119765E-012	1.401976E-011	1	0.000000E+000
4	0.22465417	1.401976E-011	1.119765E-012	0	0.000000E+000
4	0.22525245	1.119765E-012	1.401976E-011	1	0.000000E+000
4	0.22526527	1.401976E-011	1.119765E-012	0	0.000000E+000
4	0.22655205	1.119765E-012	1.401976E-011	1	0.000000E+000
4	0.22660368	1.401976E-011	1.119765E-012	0	0.000000E+000
4	0.23723829	1.119765E-012	1.401976E-011	1	0.000000E+000
4	0.23726918	1.401976E-011	1.119765E-012	0	0.000000E+000
4	0.23884187	1.119765E-012	1.401976E-011	1	0.000000E+000
4	0.23929331	1.401976E-011	1.119765E-012	0	0.000000E+000
4	0.24464726	1.119765E-012	1.401976E-011	1	0.000000E+000
4	0.24475965	1.401976E-011	1.119765E-012	0	0.000000E+000
4	0.24489127	1.119765E-012	1.401976E-011	1	0.000000E+000
4	0.24492485	1.401976E-011	1.119765E-012	0	0.000000E+000
4	0.24496332	1.119765E-012	1.401976E-011	1	0.000000E+000
4	0.24505487	1.401976E-011	1.119765E-012	0	0.000000E+000
4	0.24525536	1.119765E-012	1.401976E-011	1	0.000000E+000
4	0.24531811	1.401976E-011	1.119765E-012	0	0.000000E+000
4	0.24828386	1.119765E-012	1.401976E-011	1	0.000000E+000
4	0.24834100	1.401976E-011	1.119765E-012	0	0.000000E+000
4	0.25094801	1.119765E-012	1.401976E-011	1	0.000000E+000
4	0.25097616	1.401976E-011	1.119765E-012	0	0.000000E+000
4	0.25133305	1.119765E-012	1.401976E-011	1	0.000000E+000
4	0.25172655	1.401976E-011	1.119765E-012	0	0.000000E+000
4	0.25777462	1.119765E-012	1.401976E-011	1	0.000000E+000
4	0.25792194	1.401976E-011	1.119765E-012	0	0.000000E+000
4	0.25855940	1.119765E-012	1.401976E-011	1	0.000000E+000
4	0.25876348	1.401976E-011	1.119765E-012	0	0.000000E+000
4	0.25911771	1.119765E-012	1.401976E-011	1	0.000000E+000
4	0.25915260	1.401976E-011	1.119765E-012	0	0.000000E+000
4	0.25966718	1.119765E-012	1.401976E-011	1	0.000000E+000
4	0.25980194	1.401976E-011	1.119765E-012	0	0.000000E+000
4	0.26153313	1.119765E-012	1.401976E-011	1	0.000000E+000
4	0.26156769	1.401976E-011	1.119765E-012	0	0.000000E+000
4	0.26269005	1.119765E-012	1.401976E-011	1	0.000000E+000
4	0.26277499	1.401976E-011	1.119765E-012	0	0.000000E+000
4	0.26289993	1.119765E-012	1.401976E-011	1	0.000000E+000
4	0.26298324	1.401976E-011	1.119765E-012	0	0.000000E+000
4	0.26507481	1.119765E-012	1.401976E-011	1	0.000000E+000
4	0.26516376	1.401976E-011	1.119765E-012	0	0.000000E+000
4	0.26830838	1.119765E-012	1.401976E-011	1	0.000000E+000
4	0.26842485	1.401976E-011	1.119765E-012	0	0.000000E+000
4	0.27912140	1.119765E-012	1.401976E-011	1	0.000000E+000
4	0.27912781	1.401976E-011	1.119765E-012	0	0.000000E+000
4	0.27948349	1.119765E-012	1.401976E-011	1	0.000000E+000
4	0.27963618	1.401976E-011	1.119765E-012	0	0.000000E+000
4	0.28386981	1.119765E-012	1.401976E-011	1	0.000000E+000
4	0.28393346	1.401976E-011	1.119765E-012	0	0.000000E+000
4	0.28812366	1.119765E-012	1.401976E-011	1	0.000000E+000
4	0.28816247	1.401976E-011	1.119765E-012	0	0.000000E+000
4	0.28871924	1.119765E-012	1.401976E-011	1	0.000000E+000
4	0.28878602	1.401976E-011	1.119765E-012	0	0.000000E+000
4	0.28950832	1.119765E-012	1.401976E-011	1	0.000000E+000
4	0.28958981	1.401976E-011	1.119765E-012	0	0.000000E+000
4	0.29241938	1.119765E-012	1.401976E-011	1	0.000000E+000
4	0.29246146	1.401976E-011	1.119765E-012	0	0.000000E+000
4	0.29364877	1.119765E-012	1.401976E-011	1	0.000000E+000
4	0.29375150	1.401976E-011	1.119765E-012	0	0.000000E+000
4	0.29434784	1.119765E-012	1.401976E-011	1	0.000000E+000
4	0.29475714	1.401976E-011	1.119765E-012	0	0.000000E+000
4	0.29489952	1.119765E-012	1.401976E-011	1	0.000000E+000
4	0.29497384	1.401976E-011	1.119765E-012	0	0.000000E+000
4	0.29577383	1.119765E-012	1.401976E-011	1	0.000000E+000
4	0.29591877	1.401976E-011	1.119765E-012	0	0.000000E+000
4	0.29734504	1.119765E-012	1.401976E-011	1	0.000000E+000
4	0.29738811	1.401976E-011	1.119765E-012	0	0.000000E+000
4	0.29754667	1.119765E-012	1.401976E-011	1	0.000000E+000
4	0.29755912	1.401976E-011	1.119765E-012	0	0.000000E+000
4	0.29817156	1.119765E-012	1.401976E-011	1	0.000000E+000
4	0.29837198	1.401976E-011	1.119765E-012	0	0.000000E+000
4	0.29933804	1.119765E-012	1.401976E-011	1	0.000000E+000
4	0.29940679	1.401976E-011	1.119765E-012	0	0.000000E+000
4	0.30161133	1.119765E-012	1.401976E-011	1	0.000000E+000
4	0.30177936	1.401976E-011	1.119765E-012	0	0.000000E+000
4	0.30241395	1.119765E-012	1.401976E-011	1	0.000000E+000
4	0.30250928	1.401976E-011	1.119765E-012	0	0.000000E+000
4	0.30315191	1.119765E-012	1.401976E-011	1	0.000000E+000
4	0.30322370	1.401976E-011	1.119765E-012	0	0.000000E+000
4	0.30426278	1.119765E-012	1.401976E-011	1	0.000000E+000
4	0.30438878	1.401976E-011	1.119765E-012	0	0.000000E+000
4	0.30699732	1.119765E-012	1.401976E-011	1	0.000000E+000
4	0.30705861	1.401976E-011	1.119765E-012	0	0.000000E+000
4	0.30791460	1.119765E-012	1.401976E-011	1	0.000000E+000
4	0.30793066	1.401976E-011	1.119765E-012	0	0.000000E+000
4	0.30882998	1.119765E-012	1.401976E-011	1	0.000000E+000
4	0.30928653	1.401976E-011	1.119765E-012	0	0.000000E+000
4	0.31203347	1.119765E-012	1.401976E-011	1	0.000000E+000
4	0.31210783	1.401976E-011	1.119765E-012	0	0.000000E+000
4	0.31347797	1.119765E-012	1.401976E-011	1	0.000000E+000
4	0.31357811	1.401976E-011	1.119765E-012	0	0.000000E+000
4	0.31363990	1.119765E-012	1.401976E-011	1	0.000000E+000
4	0.31371023	1.401976E-011	1.119765E-012	0	0.000000E+000
4	0.31469536	1.119765E-012	1.401976E-011	1	0.000000E+000
4	0.31482524	1.401976E-011	1.119765E-012	0	0.000000E+000
4	0.31529305	1.119765E-012	1.401976E-011	1	0.000000E+000
4	0.31545450	1.401976E-011	1.119765E-012	0	0.000000E+000
4	0.31597279	1.119765E-012	1.401976E-011	1	0.000000E+000
4	0.31627937	1.401976E-011	1.119765E-012	0	0.000000E+000
4	0.31733798	1.119765E-012	1.401976E-011	1	0.000000E+000
4	0.31745170	1.401976E-011	1.119765E-012	0	0.000000E+000
4	0.31903280	1.119765E-012	1.401976E-011	1	0.000000E+000
4	0.31911029	1.401976E-011	1.119765E-012	0	0.000000E+000
4	0.32070481	1.119765E-012	1.401976E-011	1	0.000000E+000
4	0.32081124	1.401976E-011	1.119765E-012	0	0.000000E+000
4	0.32089984	1.119765E-012	1.401976E-011	1	0.000000E+000
4	0.32091865	1.401976E-011	1.119765E-012	0	0.000000E+000
4	0.32338864	1.119765E-012	1.401976E-011	1	0.000000E+000
4	0.32353661	1.401976E-011	1.119765E-012	0	0.000000E+000
4	0.32722441	1.119765E-012	1.401976E-011	1	0.000000E+000
4	0.32725291	1.401976E-011	1.119765E-012	0	0.000000E+000
4	0.32825611	1.119765E-012	1.401976E-011	1	0.000000E+000
4	0.32827374	1.401976E-011	1.119765E-012	0	0.000000E+000
4	0.33331650	1.119765E-012	1.401976E-011	1	0.000000E+000
4	0.33343689	1.401976E-011	1.119765E-012	0	0.000000E+000
4	0.33753160	1.119765E-012	1.401976E-011	1	0.000000E+000
4	0.33761164	1.401976E-011	1.119765E-012	0	0.000000E+000
4	0.33770337	1.119765E-012	1.401976E-011	1	0.000000E+000
4	0.33773125	1.401976E-011	1.119765E-012	0	0.000000E+000
4	1.16666239	1.025476E-012	1.392548E-011	1	0.000000E+000
4	1.16675184	1.392548E-011	1.025476E-012	0	0.000000E+000
4	1.16680096	1.025476E-012	1.392548E-011	1	0.000000E+000
4	1.16687160	1.392548E-011	1.025476E-012	0	0.000000E+000
4	1.16701833	1.025476E-012	1.392548E-011	1	0.000000E+000
4	1.16710835	1.392548E-011	1.025476E-012	0	0.000000E+000
4	1.16815308	1.025476E-012	1.392548E-011	1	0.000000E+000
4	1.16822382	1.392548E-011	1.025476E-012	0	0.000000E+000
4	1.17196332	1.025476E-012	1.392548E-011	1	0.000000E+000
4	1.17205223	1.392548E-011	1.025476E-012	0	0.000000E+000
4	1.17663278	1.025476E-012	1.392548E-011	1	0.000000E+000
4	1.17673446	1.392548E-011	1.025476E-012	0	0.000000E+000
4	1.17728313	1.025476E-012	1.392548E-011	1	0.000000E+000
4	1.17737505	1.392548E-011	1.025476E-012	0	0.000000E+000
4	1.17798041	1.025476E-012	1.392548E-011	1	0.000000E+000
4	1.17801723	1.392548E-011	1.025476E-012	0	0.000000E+000
4	1.17806468	1.025476E-012	1.392548E-011	1	0.000000E+000
4	1.17818773	1.392548E-011	1.025476E-012	0	0.000000E+000
4	1.18040413	1.025476E-012	1.392548E-011	1	0.000000E+000
4	1.18047774	1.392548E-011	1.025476E-012	0	0.000000E+000
4	1.18193113	1.025476E-012	1.392548E-011	1	0.000000E+000
4	1.18195546	1.392548E-011	1.025476E-012	0	0.000000E+000
4	1.18581744	1.025476E-012	1.392548E-011	1	0.000000E+000
4	1.18664916	1.392548E-011	1.025476E-012	0	0.000000E+000
4	1.19395866	1.025476E-012	1.392548E-011	1	0.000000E+000
4	1.19404583	1.392548E-011	1.025476E-012	0	0.000000E+000
4	1.19630746	1.025476E-012	1.392548E-011	1	0.000000E+000
4	1.19632639	1.392548E-011	1.025476E-012	0	0.000000E+000
4	1.19636311	1.025476E-012	1.392548E-011	1	0.000000E+000
4	1.19640164	1.392548E-011	1.025476E-012	0	0.000000E+000
4	1.19737511	1.025476E-012	1.392548E-011	1	0.000000E+000
4	1.19738989	1.392548E-011	1.025476E-012	0	0.000000E+000
4	1.19799003	1.025476E-012	1.392548E-011	1	0.000000E+000
4	1.19803065	1.392548E-011	1.025476E-012	0	0.000000E+000
4	1.19934740	1.025476E-012	1.392548E-011	1	0.000000E+000
4	1.19936472	1.392548E-011	1.025476E-012	0	0.000000E+000
4	1.20065553	1.025476E-012	1.392548E-011	1	0.000000E+000
4	1.20077976	1.392548E-011	1.025476E-012	0	0.000000E+000
4	1.20220525	1.025476E-012	1.392548E-011	1	0.000000E+000
4	1.20232697	1.392548E-011	1.025476E-012	0	0.000000E+000
4	1.20413802	1.025476E-012	1.392548E-011	1	0.000000E+000
4	1.20436258	1.392548E-011	1.025476E-012	0	0.000000E+000
4	1.20714026	1.025476E-012	1.392548E-011	1	0.000000E+000
4	1.20716356	1.392548E-011	1.025476E-012	0	0.000000E+000
4	1.21040559	1.025476E-012	1.392548E-011	1	0.000000E+000
4	1.21048132	1.392548E-011	1.025476E-012	0	0.000000E+000
4	1.21117412	1.025476E-012	1.392548E-011	1	0.000000E+000
4	1.21128805	1.392548E-011	1.025476E-012	0	0.000000E+000
4	1.21322752	1.025476E-012	1.392548E-011	1	0.000000E+000
4	1.21333045	1.392548E-011	1.025476E-012	0	0.000000E+000
4	1.21395949	1.025476E-012	1.392548E-011	1	0.000000E+000
4	1.21401326	1.392548E-011	1.025476E-012	0	0.000000E+000
4	1.21841641	1.025476E-012	1.392548E-011	1	0.000000E+000
4	1.21856879	1.392548E-011	1.025476E-012	0	0.000000E+000
4	1.21890016	1.025476E-012	1.392548E-011	1	0.000000E+000
4	1.21899612	1.392548E-011	1.025476E-012	0	0.000000E+000
4	1.21960938	1.025476E-012	1.392548E-011	1	0.000000E+000
4	1.21967317	1.392548E-011	1.025476E-012	0	0.000000E+000
4	1.21985350	1.025476E-012	1.392548E-011	1	0.000000E+000
4	1.21992288	1.392548E-011	1.025476E-012	0	0.000000E+000
4	1.22140308	1.025476E-012	1.392548E-011	1	0.000000E+000
4	1.22142383	1.392548E-011	1.025476E-012	0	0.000000E+000
4	1.22238398	1.025476E-012	1.392548E-011	1	0.000000E+000
4	1.22258488	1.392548E-011	1.025476E-012	0	0.000000E+000
4	1.22323877	1.025476E-012	1.392548E-011	1	0.000000E+000
4	1.22324898	1.392548E-011	1.025476E-012	0	0.000000E+000
4	1.22466802	1.025476E-012	1.392548E-011	1	0.000000E+000
4	1.22476876	1.392548E-011	1.025476E-012	0	0.000000E+000
4	1.22920450	1.025476E-012	1.392548E-011	1	0.000000E+000
4	1.22933823	1.392548E-011	1.025476E-012	0	0.000000E+000
4	1.23085615	1.025476E-012	1.392548E-011	1	0.000000E+000
4	1.23091649	1.392548E-011	1.025476E-012	0	0.000000E+000
4	1.23114485	1.025476E-012	1.392548E-011	1	0.000000E+000
4	1.23115384	1.392548E-011	1.025476E-012	0	0.000000E+000
4	1.23385939	1.025476E-012	1.392548E-011	1	0.000000E+000
4	1.23403605	1.392548E-011	1.025476E-012	0	0.000000E+000
4	1.27591899	1.496670E-012	1.439667E-011	1	0.000000E+000
4	1.27596776	1.439667E-011	1.496670E-012	0	0.000000E+000
4	1.27843277	1.496670E-012	1.439667E-011	1	0.000000E+000
4	1.27845896	1.439667E-011	1.496670E-012	0	0.000000E+000
4	1.27930313	1.496670E-012	1.439667E-011	1	0.000000E+000
4	1.27963019	1.439667E-011	1.496670E-012	0	0.000000E+000
4	1.28004720	1.496670E-012	1.439667E-011	1	0.000000E+000
4	1.28009506	1.439667E-011	1.496670E-012	0	0.000000E+000
4	1.28032854	1.496670E-012	1.439667E-011	1	0.000000E+000
4	1.28045826	1.439667E-011	1.496670E-012	0	0.000000E+000
4	1.28629416	1.496670E-012	1.439667E-011	1	0.000000E+000
4	1.28650581	1.439667E-011	1.496670E-012	0	0.000000E+000
4	1.28873482	1.496670E-012	1.439667E-011	1	0.000000E+000
4	1.28876859	1.439667E-011	1.496670E-012	0	0.000000E+000
4	1.29144248	1.496670E-012	1.439667E-011	1	0.000000E+000
4	1.29145965	1.439667E-011	1.496670E-012	0	0.000000E+000
4	1.29161327	1.496670E-012	1.439667E-011	1	0.000000E+000
4	1.29163375	1.439667E-011	1.496670E-012	0	0.000000E+000
4	1.29220463	1.496670E-012	1.439667E-011	1	0.000000E+000
4	1.29229005	1.439667E-011	1.496670E-012	0	0.000000E+000
4	1.29962464	1.496670E-012	1.439667E-011	1	0.000000E+000
4	1.29984649	1.439667E-011	1.496670E-012	0	0.000000E+000
4	1.30481541	1.496670E-012	1.439667E-011	1	0.000000E+000
4	1.30485719	1.439667E-011	1.496670E-012	0	0.000000E+000
4	1.30791912	1.496670E-012	1.439667E-011	1	0.000000E+000
4	1.30796016	1.439667E-011	1.496670E-012	0	0.000000E+000
4	1.31070586	1.496670E-012	1.439667E-011	1	0.000000E+000
4	1.31076197	1.439667E-011	1.496670E-012	0	0.000000E+000
4	1.31249694	1.496670E-012	1.439667E-011	1	0.000000E+000
4	1.31288379	1.439667E-011	1.496670E-012	0	0.000000E+000
4	1.31351359	1.496670E-012	1.439667E-011	1	0.000000E+000
4	1.31363254	1.439667E-011	1.496670E-012	0	0.000000E+000
4	1.31784640	1.496670E-012	1.439667E-011	1	0.000000E+000
4	1.31788366	1.439667E-011	1.496670E-012	0	0.000000E+000
4	1.31793439	1.496670E-012	1.439667E-011	1	0.000000E+000
4	1.31798085	1.439667E-011	1.496670E-012	0	0.000000E+000
4	1.31932483	1.496670E-012	1.439667E-011	1	0.000000E+000
4	1.31933284	1.439667E-011	1.496670E-012	0	0.000000E+000
4	1.31936662	1.496670E-012	1.439667E-011	1	0.000000E+000
4	1.31939623	1.439667E-011	1.496670E-012	0	0.000000E+000
4	1.32165031	1.496670E-012	1.439667E-011	1	0.000000E+000
4	1.32172762	1.439667E-011	1.496670E-012	0	0.000000E+000
4	1.32409271	1.496670E-012	1.439667E-011	1	0.000000E+000
4	1.32411842	1.439667E-011	1.496670E-012	0	0.000000E+000
4	1.32416908	1.496670E-012	1.439667E-011	1	0.000000E+000
4	1.32429093	1.439667E-011	1.496670E-012	0	0.000000E+000
4	1.32527262	1.496670E-012	1.439667E-011	1	0.000000E+000
4	1.32534319	1.439667E-011	1.496670E-012	0	0.000000E+000
4	1.32674270	1.496670E-012	1.439667E-011	1	0.000000E+000
4	1.32675930	1.439667E-011	1.496670E-012	0	0.000000E+000
4	1.32693186	1.496670E-012	1.439667E-011	1	0.000000E+000
4	1.32694419	1.439667E-011	1.496670E-012	0	0.000000E+000
4	1.32695805	1.496670E-012	1.439667E-011	1	0.000000E+000
4	1.32715803	1.439667E-011	1.496670E-012	0	0.000000E+000
4	1.32943611	1.496670E-012	1.439667E-011	1	0.000000E+000
4	1.32953204	1.439667E-011	1.496670E-012	0	0.000000E+000
4	1.33213955	1.496670E-012	1.439667E-011	1	0.000000E+000
4	1.33232763	1.439667E-011	1.496670E-012	0	0.000000E+000
4	1.33295919	1.496670E-012	1.439667E-011	1	0.000000E+000
4	1.33305858	1.439667E-011	1.496670E-012	0	0.000000E+000
4	1.33375680	1.496670E-012	1.439667E-011	1	0.000000E+000
4	1.33384554	1.439667E-011	1.496670E-012	0	0.000000E+000
4	1.33472905	1.496670E-012	1.439667E-011	1	0.000000E+000
4	1.33478701	1.439667E-011	1.496670E-012	0	0.000000E+000
4	1.33579889	1.496670E-012	1.439667E-011	1	0.000000E+000
4	1.33593192	1.439667E-011	1.496670E-012	0	0.000000E+000
4	1.33753775	1.496670E-012	1.439667E-011	1	0.000000E+000
4	1.33761036	1.439667E-011	1.496670E-012	0	0.000000E+000
4	1.33847351	1.496670E-012	1.439667E-011	1	0.000000E+000
4	1.33860716	1.439667E-011	1.496670E-012	0	0.000000E+000
4	1.33878734	1.496670E-012	1.439667E-011	1	0.000000E+000
4	1.33886657	1.439667E-011	1.496670E-012	0	0.000000E+000
4	1.41183293	1.270113E-012	1.417011E-011	1	0.000000E+000
4	1.41189013	1.417011E-011	1.270113E-012	0	0.000000E+000
4	1.41229324	1.270113E-012	1.417011E-011	1	0.000000E+000
4	1.41231077	1.417011E-011	1.270113E-012	0	0.000000E+000
4	1.41280636	1.270113E-012	1.417011E-011	1	0.000000E+000
4	1.41284845	1.417011E-011	1.270113E-012	0	0.000000E+000
4	1.41373549	1.270113E-012	1.417011E-011	1	0.000000E+000
4	1.41386281	1.417011E-011	1.270113E-012	0	0.000000E+000
4	1.41445492	1.270113E-012	1.417011E-011	1	0.000000E+000
4	1.41477550	1.417011E-011	1.270113E-012	0	0.000000E+000
4	1.42091478	1.270113E-012	1.417011E-011	1	0.000000E+000
4	1.42094608	1.417011E-011	1.270113E-012	0	0.000000E+000
4	1.42112463	1.270113E-012	1.417011E-011	1	0.000000E+000
4	1.42116948	1.417011E-011	1.270113E-012	0	0.000000E+000
4	1.42203776	1.270113E-012	1.417011E-011	1	0.000000E+000
4	1.42226824	1.417011E-011	1.270113E-012	0	0.000000E+000
4	1.43300480	1.270113E-012	1.417011E-011	1	0.000000E+000
4	1.43306868	1.417011E-011	1.270113E-012	0	0.000000E+000
4	1.43354731	1.270113E-012	1.417011E-011	1	0.000000E+000
4	1.43365604	1.417011E-011	1.270113E-012	0	0.000000E+000
4	1.43379475	1.270113E-012	1.417011E-011	1	0.000000E+000
4	1.43385836	1.417011E-011	1.270113E-012	0	0.000000E+000
4	1.43405866	1.270113E-012	1.417011E-011	1	0.000000E+000
4	1.43410286	1.417011E-011	1.270113E-012	0	0.000000E+000
4	1.44183781	1.270113E-012	1.417011E-011	1	0.000000E+000
4	1.44189265	1.417011E-011	1.270113E-012	0	0.000000E+000
4	1.44199570	1.270113E-012	1.417011E-011	1	0.000000E+000
4	1.44200612	1.417011E-011	1.270113E-012	0	0.000000E+000
4	1.44233125	1.270113E-012	1.417011E-011	1	0.000000E+000
4	1.44244918	1.417011E-011	1.270113E-012	0	0.000000E+000
4	1.44647854	1.270113E-012	1.417011E-011	1	0.000000E+000
4	1.44654647	1.417011E-011	1.270113E-012	0	0.000000E+000
4	1.44754376	1.270113E-012	1.417011E-011	1	0.000000E+000
4	1.44766345	1.417011E-011	1.270113E-012	0	0.000000E+000
4	1.45138418	1.270113E-012	1.417011E-011	1	0.000000E+000
4	1.45140479	1.417011E-011	1.270113E-012	0	0.000000E+000
4	1.45722151	1.270113E-012	1.417011E-011	1	0.000000E+000
4	1.45732319	1.417011E-011	1.270113E-012	0	0.000000E+000
4	1.46306454	1.270113E-012	1.417011E-011	1	0.000000E+000
4	1.46321024	1.417011E-011	1.270113E-012	0	0.000000E+000
4	1.46348011	1.270113E-012	1.417011E-011	1	0.000000E+000
4	1.46357836	1.417011E-011	1.270113E-012	0	0.000000E+000
4	1.46438548	1.270113E-012	1.417011E-011	1	0.000000E+000
4	1.46443086	1.417011E-011	1.270113E-012	0	0.000000E+000
4	1.47383347	1.172339E-012	1.407234E-011	1	0.000000E+000
4	1.47387722	1.407234E-011	1.172339E-012	0	0.000000E+000
4	1.47524530	1.172339E-012	1.407234E-011	1	0.000000E+000
4	1.47537202	1.407234E-011	1.172339E-012	0	0.000000E+000
4	1.47764280	1.172339E-012	1.407234E-011	1	0.000000E+000
4	1.47766926	1.407234E-011	1.172339E-012	0	0.000000E+000
4	1.48060139	1.172339E-012	1.407234E-011	1	0.000000E+000
4	1.48069903	1.407234E-011	1.172339E-012	0	0.000000E+000
4	1.48196403	1.172339E-012	1.407234E-011	1	0.000000E+000
4	1.48221303	1.407234E-011	1.172339E-012	0	0.000000E+000
4	1.48368319	1.172339E-012	1.407234E-011	1	0.000000E+000
4	1.48370965	1.407234E-011	1.172339E-012	0	0.000000E+000
4	1.48478395	1.172339E-012	1.407234E-011	1	0.000000E+000
4	1.48485626	1.407234E-011	1.172339E-012	0	0.000000E+000
4	1.48712541	1.172339E-012	1.407234E-011	1	0.000000E+000
4	1.48712940	1.407234E-011	1.172339E-012	0	0.000000E+000
4	1.48752601	1.172339E-012	1.407234E-011	1	0.000000E+000
4	1.48758845	1.407234E-011	1.172339E-012	0	0.000000E+000
4	1.49016043	1.172339E-012	1.407234E-011	1	0.000000E+000
4	1.49021892	1.407234E-011	1.172339E-012	0	0.000000E+000
4	1.49023848	1.172339E-012	1.407234E-011	1	0.000000E+000
4	1.49040017	1.407234E-011	1.172339E-012	0	0.000000E+000
4	1.49069031	1.172339E-012	1.407234E-011	1	0.000000E+000
4	1.49081297	1.407234E-011	1.172339E-012	0	0.000000E+000
4	1.49487190	1.172339E-012	1.407234E-011	1	0.000000E+000
4	1.49502120	1.407234E-011	1.172339E-012	0	0.000000E+000
4	1.49925578	1.172339E-012	1.407234E-011	1	0.000000E+000
4	1.49948204	1.407234E-011	1.172339E-012	0	0.000000E+000
4	1.50150074	1.172339E-012	1.407234E-011	1	0.000000E+000
4	1.50160837	1.407234E-011	1.172339E-012	0	0.000000E+000
4	1.50206591	1.172339E-012	1.407234E-011	1	0.000000E+000
4	1.50208026	1.407234E-011	1.172339E-012	0	0.000000E+000
4	1.50277490	1.172339E-012	1.407234E-011	1	0.000000E+000
4	1.50286213	1.407234E-011	1.172339E-012	0	0.000000E+000
4	1.50548370	1.172339E-012	1.407234E-011	1	0.000000E+000
4	1.50557048	1.407234E-011	1.172339E-012	0	0.000000E+000
4	1.50615929	1.172339E-012	1.407234E-011	1	0.000000E+000
4	1.50619060	1.407234E-011	1.172339E-012	0	0.000000E+000
4	1.50633728	1.172339E-012	1.407234E-011	1	0.000000E+000
4	1.50651116	1.407234E-011	1.172339E-012	0	0.000000E+000
4	1.50691195	1.172339E-012	1.407234E-011	1	0.000000E+000
4	1.50711174	1.407234E-011	1.172339E-012	0	0.000000E+000
4	1.50722480	1.172339E-012	1.407234E-011	1	0.000000E+000
4	1.50728222	1.407234E-011	1.172339E-012	0	0.000000E+000
4	1.50730637	1.172339E-012	1.407234E-011	1	0.000000E+000
4	1.50746258	1.407234E-011	1.172339E-012	0	0.000000E+000
4	1.50852408	1.172339E-012	1.407234E-011	1	0.000000E+000
4	1.50858420	1.407234E-011	1.172339E-012	0	0.000000E+000
4	1.50970937	1.172339E-012	1.407234E-011	1	0.000000E+000
4	1.50977947	1.407234E-011	1.172339E-012	0	0.000000E+000
4	1.51000859	1.172339E-012	1.407234E-011	1	0.000000E+000
4	1.51005980	1.407234E-011	1.172339E-012	0	0.000000E+000
4	1.51011231	1.172339E-012	1.407234E-011	1	0.000000E+000
4	1.51018293	1.407234E-011	1.172339E-012	0	0.000000E+000
4	1.51065414	1.172339E-012	1.407234E-011	1	0.000000E+000
4	1.51072022	1.407234E-011	1.172339E-012	0	0.000000E+000
4	1.51077675	1.172339E-012	1.407234E-011	1	0.000000E+000
4	1.51085359	1.407234E-011	1.172339E-012	0	0.000000E+000
4	1.51162039	1.172339E-012	1.407234E-011	1	0.000000E+000
4	1.51169212	1.407234E-011	1.172339E-012	0	0.000000E+000
4	1.51500965	1.172339E-012	1.407234E-011	1	0.000000E+000
4	1.51509643	1.407234E-011	1.172339E-012	0	0.000000E+000
4	1.51653928	1.172339E-012	1.407234E-011	1	0.000000E+000
4	1.51661016	1.407234E-011	1.172339E-012	0	0.000000E+000
4	1.51677915	1.172339E-012	1.407234E-011	1	0.000000E+000
4	1.51684588	1.407234E-011	1.172339E-012	0	0.000000E+000
4	1.51703318	1.172339E-012	1.407234E-011	1	0.000000E+000
4	1.51711337	1.407234E-011	1.172339E-012	0	0.000000E+000
4	1.51854758	1.172339E-012	1.407234E-011	1	0.000000E+000
4	1.51858494	1.407234E-011	1.172339E-012	0	0.000000E+000
4	1.51913733	1.172339E-012	1.407234E-011	1	0.000000E+000
4	1.51917713	1.407234E-011	1.172339E-012	0	0.000000E+000
4	1.52107869	1.172339E-012	1.407234E-011	1	0.000000E+000
4	1.52113384	1.407234E-011	1.172339E-012	0	0.000000E+000
4	1.52246311	1.172339E-012	1.407234E-011	1	0.000000E+000
4	1.52257897	1.407234E-011	1.172339E-012	0	0.000000E+000
4	1.52292127	1.172339E-012	1.407234E-011	1	0.000000E+000
4	1.52300523	1.407234E-011	1.172339E-012	0	0.000000E+000
4	1.52569332	1.172339E-012	1.407234E-011	1	0.000000E+000
4	1.52571002	1.407234E-011	1.172339E-012	0	0.000000E+000
4	1.52587056	1.172339E-012	1.407234E-011	1	0.000000E+000
4	1.52589638	1.407234E-011	1.172339E-012	0	0.000000E+000
4	1.52692234	1.172339E-012	1.407234E-011	1	0.000000E+000
4	1.52704618	1.407234E-011	1.172339E-012	0	0.000000E+000
4	1.52831021	1.172339E-012	1.407234E-011	1	0.000000E+000
4	1.52833751	1.407234E-011	1.172339E-012	0	0.000000E+000
4	1.52985981	1.172339E-012	1.407234E-011	1	0.000000E+000
4	1.52995639	1.407234E-011	1.172339E-012	0	0.000000E+000
4	1.53107188	1.172339E-012	1.407234E-011	1	0.000000E+000
4	1.53113622	1.407234E-011	1.172339E-012	0	0.000000E+000
4	1.53509456	1.172339E-012	1.407234E-011	1	0.000000E+000
4	1.53512404	1.407234E-011	1.172339E-012	0	0.000000E+000
4	1.53637257	1.172339E-012	1.407234E-011	1	0.000000E+000
4	1.53638533	1.407234E-011	1.172339E-012	0	0.000000E+000
4	1.53891717	1.172339E-012	1.407234E-011	1	0.000000E+000
4	1.53894938	1.407234E-011	1.172339E-012	0	0.000000E+000
4	1.54323196	1.172339E-012	1.407234E-011	1	0.000000E+000
4	1.54328678	1.407234E-011	1.172339E-012	0	0.000000E+000
4	1.54493338	1.172339E-012	1.407234E-011	1	0.000000E+000
4	1.54498380	1.407234E-011	1.172339E-012	0	0.000000E+000
4	1.54761972	1.172339E-012	1.407234E-011	1	0.000000E+000
4	1.54776344	1.407234E-011	1.172339E-012	0	0.000000E+000
4	1.54807259	1.172339E-012	1.407234E-011	1	0.000000E+000
4	1.54816885	1.407234E-011	1.172339E-012	0	0.000000E+000
4	1.55155243	1.172339E-012	1.407234E-011	1	0.000000E+000
4	1.55167695	1.407234E-011	1.172339E-012	0	0.000000E+000
4	3.36935264	1.132999E-012	1.403300E-011	1	0.000000E+000
4	3.36953215	1.403300E-011	1.132999E-012	0	0.000000E+000
4	3.37047762	1.132999E-012	1.403300E-011	1	0.000000E+000
4	3.37050590	1.403300E-011	1.132999E-012	0	0.000000E+000
4	3.37074404	1.132999E-012	1.403300E-011	1	0.000000E+000
4	3.37088236	1.403300E-011	1.132999E-012	0	0.000000E+000
4	3.37451728	1.132999E-012	1.403300E-011	1	0.000000E+000
4	3.37456990	1.403300E-011	1.132999E-012	0	0.000000E+000
4	3.37530626	1.132999E-012	1.403300E-011	1	0.000000E+000
4	3.37538262	1.403300E-011	1.132999E-012	0	0.000000E+000
4	3.37744726	1.132999E-012	1.403300E-011	1	0.000000E+000
4	3.37758124	1.403300E-011	1.132999E-012	0	0.000000E+000
4	3.37783751	1.132999E-012	1.403300E-011	1	0.000000E+000
4	3.37811097	1.403300E-011	1.132999E-012	0	0.000000E+000
4	3.37856734	1.132999E-012	1.403300E-011	1	0.000000E+000
4	3.37862675	1.403300E-011	1.132999E-012	0	0.000000E+000
4	3.37995554	1.132999E-012	1.403300E-011	1	0.000000E+000
4	3.38003863	1.403300E-011	1.132999E-012	0	0.000000E+000
4	3.38293570	1.132999E-012	1.403300E-011	1	0.000000E+000
4	3.38302175	1.403300E-011	1.132999E-012	0	0.000000E+000
4	3.38538686	1.132999E-012	1.403300E-011	1	0.000000E+000
4	3.38547973	1.403300E-011	1.132999E-012	0	0.000000E+000
4	3.38824718	1.132999E-012	1.403300E-011	1	0.000000E+000
4	3.38839672	1.403300E-011	1.132999E-012	0	0.000000E+000
4	3.38900897	1.132999E-012	1.403300E-011	1	0.000000E+000
4	3.38902904	1.403300E-011	1.132999E-012	0	0.000000E+000
4	3.38940124	1.132999E-012	1.403300E-011	1	0.000000E+000
4	3.38942785	1.403300E-011	1.132999E-012	0	0.000000E+000
4	3.39087846	1.132999E-012	1.403300E-011	1	0.000000E+000
4	3.39100600	1.403300E-011	1.132999E-012	0	0.000000E+000
4	3.39127601	1.132999E-012	1.403300E-011	1	0.000000E+000
4	3.39165324	1.403300E-011	1.132999E-012	0	0.000000E+000
4	3.39207230	1.132999E-012	1.403300E-011	1	0.000000E+000
4	3.39212487	1.403300E-011	1.132999E-012	0	0.000000E+000
4	3.39357192	1.132999E-012	1.403300E-011	1	0.000000E+000
4	3.39368158	1.403300E-011	1.132999E-012	0	0.000000E+000
4	3.39786578	1.132999E-012	1.403300E-011	1	0.000000E+000
4	3.39791170	1.403300E-011	1.132999E-012	0	0.000000E+000
4	3.39880792	1.132999E-012	1.403300E-011	1	0.000000E+000
4	3.39898623	1.403300E-011	1.132999E-012	0	0.000000E+000
4	3.50235396	1.406557E-012	1.430656E-011	1	0.000000E+000
4	3.50241117	1.430656E-011	1.406557E-012	0	0.000000E+000
4	3.50885940	1.406557E-012	1.430656E-011	1	0.000000E+000
4	3.50892186	1.430656E-011	1.406557E-012	0	0.000000E+000
4	3.50946694	1.406557E-012	1.430656E-011	1	0.000000E+000
4	3.50949566	1.430656E-011	1.406557E-012	0	0.000000E+000
4	3.51148123	1.406557E-012	1.430656E-011	1	0.000000E+000
4	3.51152982	1.430656E-011	1.406557E-012	0	0.000000E+000
4	3.51167434	1.406557E-012	1.430656E-011	1	0.000000E+000
4	3.51170142	1.430656E-011	1.406557E-012	0	0.000000E+000
4	3.51188520	1.406557E-012	1.430656E-011	1	0.000000E+000
4	3.51210135	1.430656E-011	1.406557E-012	0	0.000000E+000
4	3.51458095	1.406557E-012	1.430656E-011	1	0.000000E+000
4	3.51460989	1.430656E-011	1.406557E-012	0	0.000000E+000
4	3.51564968	1.406557E-012	1.430656E-011	1	0.000000E+000
4	3.51574282	1.430656E-011	1.406557E-012	0	0.000000E+000
4	3.51662363	1.406557E-012	1.430656E-011	1	0.000000E+000
4	3.51667754	1.430656E-011	1.406557E-012	0	0.000000E+000
4	3.51724711	1.406557E-012	1.430656E-011	1	0.000000E+000
4	3.51730016	1.430656E-011	1.406557E-012	0	0.000000E+000
4	3.51775765	1.406557E-012	1.430656E-011	1	0.000000E+000
4	3.51789369	1.430656E-011	1.406557E-012	0	0.000000E+000
4	3.52010682	1.406557E-012	1.430656E-011	1	0.000000E+000
4	3.52017505	1.430656E-011	1.406557E-012	0	0.000000E+000
4	3.52165847	1.406557E-012	1.430656E-011	1	0.000000E+000
4	3.52166245	1.430656E-011	1.406557E-012	0	0.000000E+000
4	3.52173189	1.406557E-012	1.430656E-011	1	0.000000E+000
4	3.52192518	1.430656E-011	1.406557E-012	0	0.000000E+000
4	3.52629414	1.406557E-012	1.430656E-011	1	0.000000E+000
4	3.52635801	1.430656E-011	1.406557E-012	0	0.000000E+000
4	3.52710388	1.406557E-012	1.430656E-011	1	0.000000E+000
4	3.52724291	1.430656E-011	1.406557E-012	0	0.000000E+000
4	3.52874573	1.406557E-012	1.430656E-011	1	0.000000E+000
4	3.52884242	1.430656E-011	1.406557E-012	0	0.000000E+000
4	3.53026348	1.406557E-012	1.430656E-011	1	0.000000E+000
4	3.53027318	1.430656E-011	1.406557E-012	0	0.000000E+000
4	3.53146279	1.406557E-012	1.430656E-011	1	0.000000E+000
4	3.53152291	1.430656E-011	1.406557E-012	0	0.000000E+000
4	3.53157077	1.406557E-012	1.430656E-011	1	0.000000E+000
4	3.53158586	1.430656E-011	1.406557E-012	0	0.000000E+000
4	3.53199755	1.406557E-012	1.430656E-011	1	0.000000E+000
4	3.53203029	1.430656E-011	1.406557E-012	0	0.000000E+000
4	3.53251406	1.406557E-012	1.430656E-011	1	0.000000E+000
4	3.53282162	1.430656E-011	1.406557E-012	0	0.000000E+000
4	3.53478338	1.406557E-012	1.430656E-011	1	0.000000E+000
4	3.53485412	1.430656E-011	1.406557E-012	0	0.000000E+000
4	3.53914768	1.406557E-012	1.430656E-011	1	0.000000E+000
4	3.53926984	1.430656E-011	1.406557E-012	0	0.000000E+000
4	3.54102176	1.406557E-012	1.430656E-011	1	0.000000E+000
4	3.54108853	1.430656E-011	1.406557E-012	0	0.000000E+000
4	3.54210723	1.406557E-012	1.430656E-011	1	0.000000E+000
4	3.54213815	1.430656E-011	1.406557E-012	0	0.000000E+000
4	3.54604263	1.406557E-012	1.430656E-011	1	0.000000E+000
4	3.54606056	1.430656E-011	1.406557E-012	0	0.000000E+000
4	3.54791817	1.406557E-012	1.430656E-011	1	0.000000E+000
4	3.54796353	1.430656E-011	1.406557E-012	0	0.000000E+000
4	3.54806837	1.406557E-012	1.430656E-011	1	0.000000E+000
4	3.54808625	1.430656E-011	1.406557E-012	0	0.000000E+000
4	3.54828501	1.406557E-012	1.430656E-011	1	0.000000E+000
4	3.54834493	1.430656E-011	1.406557E-012	0	0.000000E+000
4	3.55311120	1.406557E-012	1.430656E-011	1	0.000000E+000
4	3.55344148	1.430656E-011	1.406557E-012	0	0.000000E+000
4	3.55365764	1.406557E-012	1.430656E-011	1	0.000000E+000
4	3.55368717	1.430656E-011	1.406557E-012	0	0.000000E+000
4	3.55525546	1.406557E-012	1.430656E-011	1	0.000000E+000
4	3.55528625	1.430656E-011	1.406557E-012	0	0.000000E+000
4	10.01512689	1.249636E-012	1.414964E-011	1	0.000000E+000
4	10.01520817	1.414964E-011	1.249636E-012	0	0.000000E+000
4	10.01522749	1.249636E-012	1.414964E-011	1	0.000000E+000
4	10.01563162	1.414964E-011	1.249636E-012	0	0.000000E+000
4	10.02000268	1.249636E-012	1.414964E-011	1	0.000000E+000
4	10.02003106	1.414964E-011	1.249636E-012	0	0.000000E+000
4	10.02249485	1.249636E-012	1.414964E-011	1	0.000000E+000
4	10.02251283	1.414964E-011	1.249636E-012	0	0.000000E+000
4	10.02326684	1.249636E-012	1.414964E-011	1	0.000000E+000
4	10.02329189	1.414964E-011	1.249636E-012	0	0.000000E+000
4	10.02448835	1.249636E-012	1.414964E-011	1	0.000000E+000
4	10.02460199	1.414964E-011	1.249636E-012	0	0.000000E+000
4	10.02707864	1.249636E-012	1.414964E-011	1	0.000000E+000
4	10.02739158	1.414964E-011	1.249636E-012	0	0.000000E+000
4	10.02876756	1.249636E-012	1.414964E-011	1	0.000000E+000
4	10.02885324	1.414964E-011	1.249636E-012	0	0.000000E+000
4	10.02918814	1.249636E-012	1.414964E-011	1	0.000000E+000
4	10.02947862	1.414964E-011	1.249636E-012	0	0.000000E+000
4	10.03528844	1.249636E-012	1.414964E-011	1	0.000000E+000
4	10.03539879	1.414964E-011	1.249636E-012	0	0.000000E+000
4	10.03766766	1.249636E-012	1.414964E-011	1	0.000000E+000
4	10.03769366	1.414964E-011	1.249636E-012	0	0.000000E+000
4	10.04031234	1.249636E-012	1.414964E-011	1	0.000000E+000
4	10.04035920	1.414964E-011	1.249636E-012	0	0.000000E+000
4	10.04164689	1.249636E-012	1.414964E-011	1	0.000000E+000
4	10.04169134	1.414964E-011	1.249636E-012	0	0.000000E+000
4	10.04171927	1.249636E-012	1.414964E-011	1	0.000000E+000
4	10.04182600	1.414964E-011	1.249636E-012	0	0.000000E+000
4	10.04357270	1.249636E-012	1.414964E-011	1	0.000000E+000
4	10.04362307	1.414964E-011	1.249636E-012	0	0.000000E+000
4	10.04437623	1.249636E-012	1.414964E-011	1	0.000000E+000
4	10.04447703	1.414964E-011	1.249636E-012	0	0.000000E+000
4	10.04494064	1.249636E-012	1.414964E-011	1	0.000000E+000
4	10.04499815	1.414964E-011	1.249636E-012	0	0.000000E+000
4	10.04501618	1.249636E-012	1.414964E-011	1	0.000000E+000
4	10.04524899	1.414964E-011	1.249636E-012	0	0.000000E+000
4	10.04526662	1.249636E-012	1.414964E-011	1	0.000000E+000
4	10.04527720	1.414964E-011	1.249636E-012	0	0.000000E+000
4	10.05005314	1.249636E-012	1.414964E-011	1	0.000000E+000
4	10.05006643	1.414964E-011	1.249636E-012	0	0.000000E+000
4	10.06000320	1.249636E-012	1.414964E-011	1	0.000000E+000
4	10.06010808	1.414964E-011	1.249636E-012	0	0.000000E+000
4	10.06031573	1.249636E-012	1.414964E-011	1	0.000000E+000
4	10.06034973	1.414964E-011	1.249636E-012	0	0.000000E+000
4	10.06379486	1.249636E-012	1.414964E-011	1	0.000000E+000
4	10.06381820	1.414964E-011	1.249636E-012	0	0.000000E+000
4	10.06805644	1.249636E-012	1.414964E-011	1	0.000000E+000
4	10.06812419	1.414964E-011	1.249636E-012	0	0.000000E+000
4	10.06920285	1.249636E-012	1.414964E-011	1	0.000000E+000
4	10.06924461	1.414964E-011	1.249636E-012	0	0.000000E+000
4	10.07709210	1.249636E-012	1.414964E-011	1	0.000000E+000
4	10.07755099	1.414964E-011	1.249636E-012	0	0.000000E+000
4	10.07941410	1.249636E-012	1.414964E-011	1	0.000000E+000
4	10.07949580	1.414964E-011	1.249636E-012	0	0.000000E+000
4	10.07954894	1.249636E-012	1.414964E-011	1	0.000000E+000
4	10.07964996	1.414964E-011	1.249636E-012	0	0.000000E+000
4	10.08716600	1.249636E-012	1.414964E-011	1	0.000000E+000
4	10.08736616	1.414964E-011	1.249636E-012	0	0.000000E+000
4	10.09041136	1.249636E-012	1.414964E-011	1	0.000000E+000
4	10.09053192	1.414964E-011	1.249636E-012	0	0.000000E+000
4	10.09106628	1.249636E-012	1.414964E-011	1	0.000000E+000
4	10.09113250	1.414964E-011	1.249636E-012	0	0.000000E+000
4	10.09865885	1.249636E-012	1.414964E-011	1	0.000000E+000
4	10.09874237	1.414964E-011	1.249636E-012	0	0.000000E+000
4	13.41829776	1.128958E-012	1.402896E-011	1	0.000000E+000
4	13.41845854	1.402896E-011	1.128958E-012	0	0.000000E+000
4	13.41980374	1.128958E-012	1.402896E-011	1	0.000000E+000
4	13.41997340	1.402896E-011	1.128958E-012	0	0.000000E+000
4	13.42212088	1.128958E-012	1.402896E-011	1	0.000000E+000
4	13.42221348	1.402896E-011	1.128958E-012	0	0.000000E+000
4	13.42840759	1.128958E-012	1.402896E-011	1	0.000000E+000
4	13.42849204	1.402896E-011	1.128958E-012	0	0.000000E+000
4	13.42911901	1.128958E-012	1.402896E-011	1	0.000000E+000
4	13.42932606	1.402896E-011	1.128958E-012	0	0.000000E+000
4	14.02313816	1.039311E-012	1.393931E-011	1	0.000000E+000
4	14.02318338	1.393931E-011	1.039311E-012	0	0.000000E+000
4	14.02542892	1.039311E-012	1.393931E-011	1	0.000000E+000
4	14.02550297	1.393931E-011	1.039311E-012	0	0.000000E+000
4	14.02729293	1.039311E-012	1.393931E-011	1	0.000000E+000
4	14.02735497	1.393931E-011	1.039311E-012	0	0.000000E+000
4	14.02802474	1.039311E-012	1.393931E-011	1	0.000000E+000
4	14.02804021	1.393931E-011	1.039311E-012	0	0.000000E+000
4	14.02842523	1.039311E-012	1.393931E-011	1	0.000000E+000
4	14.02845733	1.393931E-011	1.039311E-012	0	0.000000E+000
4	14.02900918	1.039311E-012	1.393931E-011	1	0.000000E+000
4	14.02904607	1.393931E-011	1.039311E-012	0	0.000000E+000
4	14.03178760	1.039311E-012	1.393931E-011	1	0.000000E+000
4	14.03184805	1.393931E-011	1.039311E-012	0	0.000000E+000
4	14.03857621	1.039311E-012	1.393931E-011	1	0.000000E+000
4	14.03867113	1.393931E-011	1.039311E-012	0	0.000000E+000
4	14.03910874	1.039311E-012	1.393931E-011	1	0.000000E+000
4	14.03918095	1.393931E-011	1.039311E-012	0	0.000000E+000
4	14.03941002	1.039311E-012	1.393931E-011	1	0.000000E+000
4	14.03946760	1.393931E-011	1.039311E-012	0	0.000000E+000
4	14.04079191	1.039311E-012	1.393931E-011	1	0.000000E+000
4	14.04093974	1.393931E-011	1.039311E-012	0	0.000000E+000
4	14.04111736	1.039311E-012	1.393931E-011	1	0.000000E+000
4	14.04120818	1.393931E-011	1.039311E-012	0	0.000000E+000
4	14.04140975	1.039311E-012	1.393931E-011	1	0.000000E+000
4	14.04149099	1.393931E-011	1.039311E-012	0	0.000000E+000
4	14.05093656	1.039311E-012	1.393931E-011	1	0.000000E+000
4	14.05095898	1.393931E-011	1.039311E-012	0	0.000000E+000
4	14.05315266	1.039311E-012	1.393931E-011	1	0.000000E+000
4	14.05342218	1.393931E-011	1.039311E-012	0	0.000000E+000
4	14.05556522	1.039311E-012	1.393931E-011	1	0.000000E+000
4	14.05563829	1.393931E-011	1.039311E-012	0	0.000000E+000
4	14.05666053	1.039311E-012	1.393931E-011	1	0.000000E+000
4	14.05674599	1.393931E-011	1.039311E-012	0	0.000000E+000
4	14.05895421	1.039311E-012	1.393931E-011	1	0.000000E+000
4	14.05908735	1.393931E-011	1.039311E-012	0	0.000000E+000
4	14.05945763	1.039311E-012	1.393931E-011	1	0.000000E+000
4	14.05962459	1.393931E-011	1.039311E-012	0	0.000000E+000
4	14.06120592	1.039311E-012	1.393931E-011	1	0.000000E+000
4	14.06122000	1.393931E-011	1.039311E-012	0	0.000000E+000
4	14.07441235	1.039311E-012	1.393931E-011	1	0.000000E+000
4	14.07450752	1.393931E-011	1.039311E-012	0	0.000000E+000
4	14.07744391	1.039311E-012	1.393931E-011	1	0.000000E+000
4	14.07758377	1.393931E-011	1.039311E-012	0	0.000000E+000
4	14.08050486	1.039311E-012	1.393931E-011	1	0.000000E+000
4	14.08059674	1.393931E-011	1.039311E-012	0	0.000000E+000
4	14.12039442	7.570946E-013	1.365709E-011	1	0.000000E+000
4	14.12043978	1.365709E-011	7.570946E-013	0	0.000000E+000
4	14.12531654	7.570946E-013	1.365709E-011	1	0.000000E+000
4	14.12533830	1.365709E-011	7.570946E-013	0	0.000000E+000
4	14.12701553	7.570946E-013	1.365709E-011	1	0.000000E+000
4	14.12723339	1.365709E-011	7.570946E-013	0	0.000000E+000
4	14.13337963	7.570946E-013	1.365709E-011	1	0.000000E+000
4	14.13348352	1.365709E-011	7.570946E-013	0	0.000000E+000
4	14.13485932	7.570946E-013	1.365709E-011	1	0.000000E+000
4	14.13488562	1.365709E-011	7.570946E-013	0	0.000000E+000
4	14.13503383	7.570946E-013	1.365709E-011	1	0.000000E+000
4	14.13516569	1.365709E-011	7.570946E-013	0	0.000000E+000
4	14.13751922	7.570946E-013	1.365709E-011	1	0.000000E+000
4	14.13762207	1.365709E-011	7.570946E-013	0	0.000000E+000
4	14.13767266	7.570946E-013	1.365709E-011	1	0.000000E+000
4	14.13771475	1.365709E-011	7.570946E-013	0	0.000000E+000
4	14.13875354	7.570946E-013	1.365709E-011	1	0.000000E+000
4	14.13895071	1.365709E-011	7.570946E-013	0	0.000000E+000
4	14.14259929	7.570946E-013	1.365709E-011	1	0.000000E+000
4	14.14264631	1.365709E-011	7.570946E-013	0	0.000000E+000
4	14.14818051	7.570946E-013	1.365709E-011	1	0.000000E+000
4	14.14835632	1.365709E-011	7.570946E-013	0	0.000000E+000
4	14.15047570	7.570946E-013	1.365709E-011	1	0.000000E+000
4	14.15076722	1.365709E-011	7.570946E-013	0	0.000000E+000
4	14.15260309	7.570946E-013	1.365709E-011	1	0.000000E+000
4	14.15264362	1.365709E-011	7.570946E-013	0	0.000000E+000
4	14.15458656	7.570946E-013	1.365709E-011	1	0.000000E+000
4	14.15460699	1.365709E-011	7.570946E-013	0	0.000000E+000
4	14.15528303	7.570946E-013	1.365709E-011	1	0.000000E+000
4	14.15531521	1.365709E-011	7.570946E-013	0	0.000000E+000
4	14.15815744	7.570946E-013	1.365709E-011	1	0.000000E+000
4	14.15820601	1.365709E-011	7.570946E-013	0	0.000000E+000
4	14.16174597	7.570946E-013	1.365709E-011	1	0.000000E+000
4	14.16179411	1.365709E-011	7.570946E-013	0	0.000000E+000
4	14.16481261	7.570946E-013	1.365709E-011	1	0.000000E+000
4	14.16511945	1.365709E-011	7.570946E-013	0	0.000000E+000
4	14.16536304	7.570946E-013	1.365709E-011	1	0.000000E+000
4	14.16546098	1.365709E-011	7.570946E-013	0	0.000000E+000
4	14.17303466	7.570946E-013	1.365709E-011	1	0.000000E+000
4	14.17307592	1.365709E-011	7.570946E-013	0	0.000000E+000
4	14.17356146	7.570946E-013	1.365709E-011	1	0.000000E+000
4	14.17360604	1.365709E-011	7.570946E-013	0	0.000000E+000
4	14.18024536	7.570946E-013	1.365709E-011	1	0.000000E+000
4	14.18034080	1.365709E-011	7.570946E-013	0	0.000000E+000
4	14.18133186	7.570946E-013	1.365709E-011	1	0.000000E+000
4	14.18148482	1.365709E-011	7.570946E-013	0	0.000000E+000
4	14.18340153	7.570946E-013	1.365709E-011	1	0.000000E+000
4	14.18353336	1.365709E-011	7.570946E-013	0	0.000000E+000
4	14.18373697	7.570946E-013	1.365709E-011	1	0.000000E+000
4	14.18403479	1.365709E-011	7.570946E-013	0	0.000000E+000
4	14.18481070	7.570946E-013	1.365709E-011	1	0.000000E+000
4	14.18485538	1.365709E-011	7.570946E-013	0	0.000000E+000
4	14.18507091	7.570946E-013	1.365709E-011	1	0.000000E+000
4	14.18519713	1.365709E-011	7.570946E-013	0	0.000000E+000
4	14.20070896	7.570946E-013	1.365709E-011	1	0.000000E+000
4	14.20088301	1.365709E-011	7.570946E-013	0	0.000000E+000
4	14.20244508	7.570946E-013	1.365709E-011	1	0.000000E+000
4	14.20254925	1.365709E-011	7.570946E-013	0	0.000000E+000
4	14.20356847	7.570946E-013	1.365709E-011	1	0.000000E+000
4	14.20365179	1.365709E-011	7.570946E-013	0	0.000000E+000
4	14.20474244	7.570946E-013	1.365709E-011	1	0.000000E+000
4	14.20481813	1.365709E-011	7.570946E-013	0	0.000000E+000
4	14.20518484	7.570946E-013	1.365709E-011	1	0.000000E+000
4	14.20522180	1.365709E-011	7.570946E-013	0	0.000000E+000
4	14.20872559	7.570946E-013	1.365709E-011	1	0.000000E+000
4	14.20895018	1.365709E-011	7.570946E-013	0	0.000000E+000
4	14.20966133	7.570946E-013	1.365709E-011	1	0.000000E+000
4	14.20976902	1.365709E-011	7.570946E-013	0	0.000000E+000
4	14.21013831	7.570946E-013	1.365709E-011	1	0.000000E+000
4	14.21021289	1.365709E-011	7.570946E-013	0	0.000000E+000
4	14.21117204	7.570946E-013	1.365709E-011	1	0.000000E+000
4	14.21119620	1.365709E-011	7.570946E-013	0	0.000000E+000
4	14.21396438	7.570946E-013	1.365709E-011	1	0.000000E+000
4	14.21401411	1.365709E-011	7.570946E-013	0	0.000000E+000
4	14.21748233	7.570946E-013	1.365709E-011	1	0.000000E+000
4	14.21748865	1.365709E-011	7.570946E-013	0	0.000000E+000
4	14.21918534	7.570946E-013	1.365709E-011	1	0.000000E+000
4	14.21923425	1.365709E-011	7.570946E-013	0	0.000000E+000
4	14.22002502	7.570946E-013	1.365709E-011	1	0.000000E+000
4	14.22025087	1.365709E-011	7.570946E-013	0	0.000000E+000
4	14.22268972	7.570946E-013	1.365709E-011	1	0.000000E+000
4	14.22275325	1.365709E-011	7.570946E-013	0	0.000000E+000
4	14.22290351	7.570946E-013	1.365709E-011	1	0.000000E+000
4	14.22293980	1.365709E-011	7.570946E-013	0	0.000000E+000
4	14.22369979	7.570946E-013	1.365709E-011	1	0.000000E+000
4	14.22375158	1.365709E-011	7.570946E-013	0	0.000000E+000
4	14.22453437	7.570946E-013	1.365709E-011	1	0.000000E+000
4	14.22460297	1.365709E-011	7.570946E-013	0	0.000000E+000
4	14.22796008	7.570946E-013	1.365709E-011	1	0.000000E+000
4	14.22805371	1.365709E-011	7.570946E-013	0	0.000000E+000
4	14.23146685	7.570946E-013	1.365709E-011	1	0.000000E+000
4	14.23152350	1.365709E-011	7.570946E-013	0	0.000000E+000
4	14.23205516	7.570946E-013	1.365709E-011	1	0.000000E+000
4	14.23210382	1.365709E-011	7.570946E-013	0	0.000000E+000
4	14.23397711	7.570946E-013	1.365709E-011	1	0.000000E+000
4	14.23402145	1.365709E-011	7.570946E-013	0	0.000000E+000
4	14.23465034	7.570946E-013	1.365709E-011	1	0.000000E+000
4	14.23470575	1.365709E-011	7.570946E-013	0	0.000000E+000
4	14.23720907	7.570946E-013	1.365709E-011	1	0.000000E+000
4	14.23723038	1.365709E-011	7.570946E-013	0	0.000000E+000
4	14.23987055	7.570946E-013	1.365709E-011	1	0.000000E+000
4	14.23992983	1.365709E-011	7.570946E-013	0	0.000000E+000
4	14.24060977	7.570946E-013	1.365709E-011	1	0.000000E+000
4	14.24072975	1.365709E-011	7.570946E-013	0	0.000000E+000
4	14.24166768	7.570946E-013	1.365709E-011	1	0.000000E+000
4	14.24170267	1.365709E-011	7.570946E-013	0	0.000000E+000
4	14.24310463	7.570946E-013	1.365709E-011	1	0.000000E+000
4	14.24316433	1.365709E-011	7.570946E-013	0	0.000000E+000
4	14.24394238	7.570946E-013	1.365709E-011	1	0.000000E+000
4	14.24427547	1.365709E-011	7.570946E-013	0	0.000000E+000
4	14.25037826	7.570946E-013	1.365709E-011	1	0.000000E+000
4	14.25076358	1.365709E-011	7.570946E-013	0	0.000000E+000
4	14.25687141	7.570946E-013	1.365709E-011	1	0.000000E+000
4	14.25742631	1.365709E-011	7.570946E-013	0	0.000000E+000
4	14.25810180	7.570946E-013	1.365709E-011	1	0.000000E+000
4	14.25825375	1.365709E-011	7.570946E-013	0	0.000000E+000
4	14.26004643	7.570946E-013	1.365709E-011	1	0.000000E+000
4	14.26020606	1.365709E-011	7.570946E-013	0	0.000000E+000
4	14.26228302	7.570946E-013	1.365709E-011	1	0.000000E+000
4	14.26232021	1.365709E-011	7.570946E-013	0	0.000000E+000
4	14.26251098	7.570946E-013	1.365709E-011	1	0.000000E+000
4	14.26269425	1.365709E-011	7.570946E-013	0	0.000000E+000
4	15.66899812	9.058862E-013	1.380589E-011	1	0.000000E+000
4	15.66941277	1.380589E-011	9.058862E-013	0	0.000000E+000
4	15.66949230	9.058862E-013	1.380589E-011	1	0.000000E+000
4	15.66978258	1.380589E-011	9.058862E-013	0	0.000000E+000
4	15.67046400	9.058862E-013	1.380589E-011	1	0.000000E+000
4	15.67053008	1.380589E-011	9.058862E-013	0	0.000000E+000
4	15.67056163	9.058862E-013	1.380589E-011	1	0.000000E+000
4	15.67059541	1.380589E-011	9.058862E-013	0	0.000000E+000
4	15.67508839	9.058862E-013	1.380589E-011	1	0.000000E+000
4	15.67513336	1.380589E-011	9.058862E-013	0	0.000000E+000
4	15.67936601	9.058862E-013	1.380589E-011	1	0.000000E+000
4	15.67953336	1.380589E-011	9.058862E-013	0	0.000000E+000
4	15.67955526	9.058862E-013	1.380589E-011	1	0.000000E+000
4	15.67957760	1.380589E-011	9.058862E-013	0	0.000000E+000
4	15.67997256	9.058862E-013	1.380589E-011	1	0.000000E+000
4	15.68009426	1.380589E-011	9.058862E-013	0	0.000000E+000
4	15.68419920	9.058862E-013	1.380589E-011	1	0.000000E+000
4	15.68461733	1.380589E-011	9.058862E-013	0	0.000000E+000
4	15.69080218	9.058862E-013	1.380589E-011	1	0.000000E+000
4	15.69086213	1.380589E-011	9.058862E-013	0	0.000000E+000
4	15.69133252	9.058862E-013	1.380589E-011	1	0.000000E+000
4	15.69137678	1.380589E-011	9.058862E-013	0	0.000000E+000
4	15.69528295	9.058862E-013	1.380589E-011	1	0.000000E+000
4	15.69534732	1.380589E-011	9.058862E-013	0	0.000000E+000
4	15.69558626	9.058862E-013	1.380589E-011	1	0.000000E+000
4	15.69563533	1.380589E-011	9.058862E-013	0	0.000000E+000
4	15.71180847	9.058862E-013	1.380589E-011	1	0.000000E+000
4	15.71188778	1.380589E-011	9.058862E-013	0	0.000000E+000
4	15.71699392	9.058862E-013	1.380589E-011	1	0.000000E+000
4	15.71716079	1.380589E-011	9.058862E-013	0	0.000000E+000
4	15.71766368	9.058862E-013	1.380589E-011	1	0.000000E+000
4	15.71769306	1.380589E-011	9.058862E-013	0	0.000000E+000
4	15.72137014	9.058862E-013	1.380589E-011	1	0.000000E+000
4	15.72146567	1.380589E-011	9.058862E-013	0	0.000000E+000
4	15.72529831	9.058862E-013	1.380589E-011	1	0.000000E+000
4	15.72548669	1.380589E-011	9.058862E-013	0	0.000000E+000
4	15.73003792	9.058862E-013	1.380589E-011	1	0.000000E+000
4	15.73010834	1.380589E-011	9.058862E-013	0	0.000000E+000
4	15.73309328	9.058862E-013	1.380589E-011	1	0.000000E+000
4	15.73321981	1.380589E-011	9.058862E-013	0	0.000000E+000
4	15.73339010	9.058862E-013	1.380589E-011	1	0.000000E+000
4	15.73355349	1.380589E-011	9.058862E-013	0	0.000000E+000
4	15.73376730	9.058862E-013	1.380589E-011	1	0.000000E+000
4	15.73394953	1.380589E-011	9.058862E-013	0	0.000000E+000
4	15.73491189	9.058862E-013	1.380589E-011	1	0.000000E+000
4	15.73496844	1.380589E-011	9.058862E-013	0	0.000000E+000
4	15.73976524	9.058862E-013	1.380589E-011	1	0.000000E+000
4	15.73984718	1.380589E-011	9.058862E-013	0	0.000000E+000
4	15.74019490	9.058862E-013	1.380589E-011	1	0.000000E+000
4	15.74021692	1.380589E-011	9.058862E-013	0	0.000000E+000
4	15.74107086	9.058862E-013	1.380589E-011	1	0.000000E+000
4	15.74115472	1.380589E-011	9.058862E-013	0	0.000000E+000
4	15.74121019	9.058862E-013	1.380589E-011	1	0.000000E+000
4	15.74126647	1.380589E-011	9.058862E-013	0	0.000000E+000
4	15.74258757	9.058862E-013	1.380589E-011	1	0.000000E+000
4	15.74267129	1.380589E-011	9.058862E-013	0	0.000000E+000
4	15.74321305	9.058862E-013	1.380589E-011	1	0.000000E+000
4	15.74330508	1.380589E-011	9.058862E-013	0	0.000000E+000
4	15.74331310	9.058862E-013	1.380589E-011	1	0.000000E+000
4	15.74338406	1.380589E-011	9.058862E-013	0	0.000000E+000
4	15.99274220	1.061186E-012	1.396119E-011	1	0.000000E+000
4	15.99278385	1.396119E-011	1.061186E-012	0	0.000000E+000
4	15.99281302	1.061186E-012	1.396119E-011	1	0.000000E+000
4	15.99292670	1.396119E-011	1.061186E-012	0	0.000000E+000
4	15.99331746	1.061186E-012	1.396119E-011	1	0.000000E+000
4	15.99336020	1.396119E-011	1.061186E-012	0	0.000000E+000
4	15.99338153	1.061186E-012	1.396119E-011	1	0.000000E+000
4	15.99355779	1.396119E-011	1.061186E-012	0	0.000000E+000
4	15.99387602	1.061186E-012	1.396119E-011	1	0.000000E+000
4	15.99400603	1.396119E-011	1.061186E-012	0	0.000000E+000
4	15.99402263	1.061186E-012	1.396119E-011	1	0.000000E+000
4	15.99406057	1.396119E-011	1.061186E-012	0	0.000000E+000
4	15.99499887	1.061186E-012	1.396119E-011	1	0.000000E+000
4	15.99516378	1.396119E-011	1.061186E-012	0	0.000000E+000
4	15.99628795	1.061186E-012	1.396119E-011	1	0.000000E+000
4	15.99637082	1.396119E-011	1.061186E-012	0	0.000000E+000
4	15.99786209	1.061186E-012	1.396119E-011	1	0.000000E+000
4	15.99787355	1.396119E-011	1.061186E-012	0	0.000000E+000
4	15.99813530	1.061186E-012	1.396119E-011	1	0.000000E+000
4	15.99834099	1.396119E-011	1.061186E-012	0	0.000000E+000
4	15.99881453	1.061186E-012	1.396119E-011	1	0.000000E+000
4	15.99886554	1.396119E-011	1.061186E-012	0	0.000000E+000
4	16.00010055	1.061186E-012	1.396119E-011	1	0.000000E+000
4	16.00012669	1.396119E-011	1.061186E-012	0	0.000000E+000
4	16.00073872	1.061186E-012	1.396119E-011	1	0.000000E+000
4	16.00080695	1.396119E-011	1.061186E-012	0	0.000000E+000
4	17.34699763	1.093909E-012	1.399391E-011	1	0.000000E+000
4	17.34741774	1.399391E-011	1.093909E-012	0	0.000000E+000
4	17.34884572	1.093909E-012	1.399391E-011	1	0.000000E+000
4	17.34910629	1.399391E-011	1.093909E-012	0	0.000000E+000
4	17.35099539	1.093909E-012	1.399391E-011	1	0.000000E+000
4	17.35107719	1.399391E-011	1.093909E-012	0	0.000000E+000
4	17.35620682	1.093909E-012	1.399391E-011	1	0.000000E+000
4	17.35658061	1.399391E-011	1.093909E-012	0	0.000000E+000
4	17.35676139	1.093909E-012	1.399391E-011	1	0.000000E+000
4	17.35681878	1.399391E-011	1.093909E-012	0	0.000000E+000
4	17.35821905	1.093909E-012	1.399391E-011	1	0.000000E+000
4	17.35828185	1.399391E-011	1.093909E-012	0	0.000000E+000
4	17.36265663	1.093909E-012	1.399391E-011	1	0.000000E+000
4	17.36272736	1.399391E-011	1.093909E-012	0	0.000000E+000
4	17.36576506	1.093909E-012	1.399391E-011	1	0.000000E+000
4	17.36580579	1.399391E-011	1.093909E-012	0	0.000000E+000
4	17.36922245	1.093909E-012	1.399391E-011	1	0.000000E+000
4	17.36930532	1.399391E-011	1.093909E-012	0	0.000000E+000
4	17.97413554	8.354835E-013	1.373548E-011	1	0.000000E+000
4	17.97418722	1.373548E-011	8.354835E-013	0	0.000000E+000
4	17.97633927	8.354835E-013	1.373548E-011	1	0.000000E+000
4	17.97637088	1.373548E-011	8.354835E-013	0	0.000000E+000
4	17.97654304	8.354835E-013	1.373548E-011	1	0.000000E+000
4	17.97682662	1.373548E-011	8.354835E-013	0	0.000000E+000
4	17.97811728	8.354835E-013	1.373548E-011	1	0.000000E+000
4	17.97819404	1.373548E-011	8.354835E-013	0	0.000000E+000
4	17.98183230	8.354835E-013	1.373548E-011	1	0.000000E+000
4	17.98188891	1.373548E-011	8.354835E-013	0	0.000000E+000
4	17.98260836	8.354835E-013	1.373548E-011	1	0.000000E+000
4	17.98270293	1.373548E-011	8.354835E-013	0	0.000000E+000
4	17.98314419	8.354835E-013	1.373548E-011	1	0.000000E+000
4	17.98319623	1.373548E-011	8.354835E-013	0	0.000000E+000
4	17.98373827	8.354835E-013	1.373548E-011	1	0.000000E+000
4	17.98388540	1.373548E-011	8.354835E-013	0	0.000000E+000
4	18.63366481	1.117956E-012	1.401796E-011	1	0.000000E+000
4	18.63376648	1.401796E-011	1.117956E-012	0	0.000000E+000
4	18.63433931	1.117956E-012	1.401796E-011	1	0.000000E+000
4	18.63441521	1.401796E-011	1.117956E-012	0	0.000000E+000
4	18.63469794	1.117956E-012	1.401796E-011	1	0.000000E+000
4	18.63471357	1.401796E-011	1.117956E-012	0	0.000000E+000
4	18.63474043	1.117956E-012	1.401796E-011	1	0.000000E+000
4	18.63480656	1.401796E-011	1.117956E-012	0	0.000000E+000
4	18.64212498	1.117956E-012	1.401796E-011	1	0.000000E+000
4	18.64233879	1.401796E-011	1.117956E-012	0	0.000000E+000
4	18.64310930	1.117956E-012	1.401796E-011	1	0.000000E+000
4	18.64313484	1.401796E-011	1.117956E-012	0	0.000000E+000
4	18.64317867	1.117956E-012	1.401796E-011	1	0.000000E+000
4	18.64321071	1.401796E-011	1.117956E-012	0	0.000000E+000
4	18.64343401	1.117956E-012	1.401796E-011	1	0.000000E+000
4	18.64345864	1.401796E-011	1.117956E-012	0	0.000000E+000
4	18.64448003	1.117956E-012	1.401796E-011	1	0.000000E+000
4	18.64450362	1.401796E-011	1.117956E-012	0	0.000000E+000
4	18.64514494	1.117956E-012	1.401796E-011	1	0.000000E+000
4	18.64523829	1.401796E-011	1.117956E-012	0	0.000000E+000
4	18.64609463	1.117956E-012	1.401796E-011	1	0.000000E+000
4	18.64625060	1.401796E-011	1.117956E-012	0	0.000000E+000
4	18.64739380	1.117956E-012	1.401796E-011	1	0.000000E+000
4	18.64743392	1.401796E-011	1.117956E-012	0	0.000000E+000
4	18.64756846	1.117956E-012	1.401796E-011	1	0.000000E+000
4	18.64760156	1.401796E-011	1.117956E-012	0	0.000000E+000
4	18.64786424	1.117956E-012	1.401796E-011	1	0.000000E+000
4	18.64797488	1.401796E-011	1.117956E-012	0	0.000000E+000
4	18.64991396	1.117956E-012	1.401796E-011	1	0.000000E+000
4	18.64997416	1.401796E-011	1.117956E-012	0	0.000000E+000
4	18.65074255	1.117956E-012	1.401796E-011	1	0.000000E+000
4	18.65078405	1.401796E-011	1.117956E-012	0	0.000000E+000
4	18.65079176	1.117956E-012	1.401796E-011	1	0.000000E+000
4	18.65092092	1.401796E-011	1.117956E-012	0	0.000000E+000
4	18.65149106	1.117956E-012	1.401796E-011	1	0.000000E+000
4	18.65160921	1.401796E-011	1.117956E-012	0	0.000000E+000
4	18.65259199	1.117956E-012	1.401796E-011	1	0.000000E+000
4	18.65262339	1.401796E-011	1.117956E-012	0	0.000000E+000
4	18.65281182	1.117956E-012	1.401796E-011	1	0.000000E+000
4	18.65285935	1.401796E-011	1.117956E-012	0	0.000000E+000
4	18.65311946	1.117956E-012	1.401796E-011	1	0.000000E+000
4	18.65315624	1.401796E-011	1.117956E-012	0	0.000000E+000
4	18.65354912	1.117956E-012	1.401796E-011	1	0.000000E+000
4	18.65359576	1.401796E-011	1.117956E-012	0	0.000000E+000
4	18.65474574	1.117956E-012	1.401796E-011	1	0.000000E+000
4	18.65494698	1.401796E-011	1.117956E-012	0	0.000000E+000
4	18.65551421	1.117956E-012	1.401796E-011	1	0.000000E+000
4	18.65561842	1.401796E-011	1.117956E-012	0	0.000000E+000
4	18.65568067	1.117956E-012	1.401796E-011	1	0.000000E+000
4	18.65583608	1.401796E-011	1.117956E-012	0	0.000000E+000
4	18.65636182	1.117956E-012	1.401796E-011	1	0.000000E+000
4	18.65640721	1.401796E-011	1.117956E-012	0	0.000000E+000
4	18.65811849	1.117956E-012	1.401796E-011	1	0.000000E+000
4	18.65821349	1.401796E-011	1.117956E-012	0	0.000000E+000
4	18.65839891	1.117956E-012	1.401796E-011	1	0.000000E+000
4	18.65852800	1.401796E-011	1.117956E-012	0	0.000000E+000
4	18.66137477	1.117956E-012	1.401796E-011	1	0.000000E+000
4	18.66162412	1.401796E-011	1.117956E-012	0	0.000000E+000
4	18.66183217	1.117956E-012	1.401796E-011	1	0.000000E+000
4	18.66198691	1.401796E-011	1.117956E-012	0	0.000000E+000
4	18.66625015	1.117956E-012	1.401796E-011	1	0.000000E+000
4	18.66626505	1.401796E-011	1.117956E-012	0	0.000000E+000
4	18.66684732	1.117956E-012	1.401796E-011	1	0.000000E+000
4	18.66700523	1.401796E-011	1.117956E-012	0	0.000000E+000
4	18.66856014	1.117956E-012	1.401796E-011	1	0.000000E+000
4	18.66868631	1.401796E-011	1.117956E-012	0	0.000000E+000
4	18.66966541	1.117956E-012	1.401796E-011	1	0.000000E+000
4	18.66970488	1.401796E-011	1.117956E-012	0	0.000000E+000
4	18.67138549	1.117956E-012	1.401796E-011	1	0.000000E+000
4	18.67140162	1.401796E-011	1.117956E-012	0	0.000000E+000
4	18.68748450	1.117956E-012	1.401796E-011	1	0.000000E+000
4	18.68762180	1.401796E-011	1.117956E-012	0	0.000000E+000
4	18.68770597	1.117956E-012	1.401796E-011	1	0.000000E+000
4	18.68780485	1.401796E-011	1.117956E-012	0	0.000000E+000
4	18.69010481	1.117956E-012	1.401796E-011	1	0.000000E+000
4	18.69015443	1.401796E-011	1.117956E-012	0	0.000000E+000
4	18.69036940	1.117956E-012	1.401796E-011	1	0.000000E+000
4	18.69040521	1.401796E-011	1.117956E-012	0	0.000000E+000
4	18.69104089	1.117956E-012	1.401796E-011	1	0.000000E+000
4	18.69128807	1.401796E-011	1.117956E-012	0	0.000000E+000
4	18.69205948	1.117956E-012	1.401796E-011	1	0.000000E+000
4	18.69207709	1.401796E-011	1.117956E-012	0	0.000000E+000
4	18.69230243	1.117956E-012	1.401796E-011	1	0.000000E+000
4	18.69238433	1.401796E-011	1.117956E-012	0	0.000000E+000
4	18.69273570	1.117956E-012	1.401796E-011	1	0.000000E+000
4	18.69290837	1.401796E-011	1.117956E-012	0	0.000000E+000
4	18.69539159	1.117956E-012	1.401796E-011	1	0.000000E+000
4	18.69539624	1.401796E-011	1.117956E-012	0	0.000000E+000
4	18.69650144	1.117956E-012	1.401796E-011	1	0.000000E+000
4	18.69656063	1.401796E-011	1.117956E-012	0	0.000000E+000
4	18.69853431	1.117956E-012	1.401796E-011	1	0.000000E+000
4	18.69860303	1.401796E-011	1.117956E-012	0	0.000000E+000
4	18.69932793	1.117956E-012	1.401796E-011	1	0.000000E+000
4	18.69939883	1.401796E-011	1.117956E-012	0	0.000000E+000
4	18.69973334	1.117956E-012	1.401796E-011	1	0.000000E+000
4	18.69994069	1.401796E-011	1.117956E-012	0	0.000000E+000
4	18.70303915	1.117956E-012	1.401796E-011	1	0.000000E+000
4	18.70307428	1.401796E-011	1.117956E-012	0	0.000000E+000
4	18.70313953	1.117956E-012	1.401796E-011	1	0.000000E+000
4	18.70325428	1.401796E-011	1.117956E-012	0	0.000000E+000
4	18.70735672	1.117956E-012	1.401796E-011	1	0.000000E+000
4	18.70750241	1.401796E-011	1.117956E-012	0	0.000000E+000
4	18.70967512	1.117956E-012	1.401796E-011	1	0.000000E+000
4	18.70986611	1.401796E-011	1.117956E-012	0	0.000000E+000
4	18.71000639	1.117956E-012	1.401796E-011	1	0.000000E+000
4	18.71005703	1.401796E-011	1.117956E-012	0	0.000000E+000
4	18.71014759	1.117956E-012	1.401796E-011	1	0.000000E+000
4	18.71018096	1.401796E-011	1.117956E-012	0	0.000000E+000
4	19.80205533	1.031064E-012	1.393106E-011	1	0.000000E+000
4	19.80215795	1.393106E-011	1.031064E-012	0	0.000000E+000
4	19.80454182	1.031064E-012	1.393106E-011	1	0.000000E+000
4	19.80458680	1.393106E-011	1.031064E-012	0	0.000000E+000
4	19.80534532	1.031064E-012	1.393106E-011	1	0.000000E+000
4	19.80537189	1.393106E-011	1.031064E-012	0	0.000000E+000
4	19.80782793	1.031064E-012	1.393106E-011	1	0.000000E+000
4	19.80787698	1.393106E-011	1.031064E-012	0	0.000000E+000
4	19.80797786	1.031064E-012	1.393106E-011	1	0.000000E+000
4	19.80821771	1.393106E-011	1.031064E-012	0	0.000000E+000
4	19.81018935	1.031064E-012	1.393106E-011	1	0.000000E+000
4	19.81026198	1.393106E-011	1.031064E-012	0	0.000000E+000
4	19.81624770	1.031064E-012	1.393106E-011	1	0.000000E+000
4	19.81625796	1.393106E-011	1.031064E-012	0	0.000000E+000
4	19.81697115	1.031064E-012	1.393106E-011	1	0.000000E+000
4	19.81708216	1.393106E-011	1.031064E-012	0	0.000000E+000
4	19.81746849	1.031064E-012	1.393106E-011	1	0.000000E+000
4	19.81751826	1.393106E-011	1.031064E-012	0	0.000000E+000
4	19.81817035	1.031064E-012	1.393106E-011	1	0.000000E+000
4	19.81823674	1.393106E-011	1.031064E-012	0	0.000000E+000
4	19.81829623	1.031064E-012	1.393106E-011	1	0.000000E+000
4	19.81833303	1.393106E-011	1.031064E-012	0	0.000000E+000
4	19.82217668	1.031064E-012	1.393106E-011	1	0.000000E+000
4	19.82230405	1.393106E-011	1.031064E-012	0	0.000000E+000
4	19.82341664	1.031064E-012	1.393106E-011	1	0.000000E+000
4	19.82359583	1.393106E-011	1.031064E-012	0	0.000000E+000
4	19.82427517	1.031064E-012	1.393106E-011	1	0.000000E+000
4	19.82444893	1.393106E-011	1.031064E-012	0	0.000000E+000
4	19.82868006	1.031064E-012	1.393106E-011	1	0.000000E+000
4	19.82870725	1.393106E-011	1.031064E-012	0	0.000000E+000
4	19.83035756	1.031064E-012	1.393106E-011	1	0.000000E+000
4	19.83062273	1.393106E-011	1.031064E-012	0	0.000000E+000
4	19.83229474	1.031064E-012	1.393106E-011	1	0.000000E+000
4	19.83234404	1.393106E-011	1.031064E-012	0	0.000000E+000
4	19.83531334	1.031064E-012	1.393106E-011	1	0.000000E+000
4	19.83535340	1.393106E-011	1.031064E-012	0	0.000000E+000
4	19.83695148	1.031064E-012	1.393106E-011	1	0.000000E+000
4	19.83707389	1.393106E-011	1.031064E-012	0	0.000000E+000
4	19.83880146	1.031064E-012	1.393106E-011	1	0.000000E+000
4	19.83882902	1.393106E-011	1.031064E-012	0	0.000000E+000
4	19.83950241	1.031064E-012	1.393106E-011	1	0.000000E+000
4	19.83950823	1.393106E-011	1.031064E-012	0	0.000000E+000
4	19.83976370	1.031064E-012	1.393106E-011	1	0.000000E+000
4	19.83979996	1.393106E-011	1.031064E-012	0	0.000000E+000
4	19.84018748	1.031064E-012	1.393106E-011	1	0.000000E+000
4	19.84029618	1.393106E-011	1.031064E-012	0	0.000000E+000
4	19.84428355	1.031064E-012	1.393106E-011	1	0.000000E+000
4	19.84430724	1.393106E-011	1.031064E-012	0	0.000000E+000
4	19.84547033	1.031064E-012	1.393106E-011	1	0.000000E+000
4	19.84553805	1.393106E-011	1.031064E-012	0	0.000000E+000
4	19.84559785	1.031064E-012	1.393106E-011	1	0.000000E+000
4	19.84563428	1.393106E-011	1.031064E-012	0	0.000000E+000
4	19.85120569	1.031064E-012	1.393106E-011	1	0.000000E+000
4	19.85123480	1.393106E-011	1.031064E-012	0	0.000000E+000
4	19.85272277	1.031064E-012	1.393106E-011	1	0.000000E+000
4	19.85275313	1.393106E-011	1.031064E-012	0	0.000000E+000
4	19.86103469	1.031064E-012	1.393106E-011	1	0.000000E+000
4	19.86113202	1.393106E-011	1.031064E-012	0	0.000000E+000
4	19.86157775	1.031064E-012	1.393106E-011	1	0.000000E+000
4	19.86183048	1.393106E-011	1.031064E-012	0	0.000000E+000
4	19.86475745	1.031064E-012	1.393106E-011	1	0.000000E+000
4	19.86481483	1.393106E-011	1.031064E-012	0	0.000000E+000
4	19.86757829	1.031064E-012	1.393106E-011	1	0.000000E+000
4	19.86764901	1.393106E-011	1.031064E-012	0	0.000000E+000
4	23.33681940	1.318155E-012	1.421815E-011	1	0.000000E+000
4	23.33683608	1.421815E-011	1.318155E-012	0	0.000000E+000
4	23.33948469	1.318155E-012	1.421815E-011	1	0.000000E+000
4	23.33953356	1.421815E-011	1.318155E-012	0	0.000000E+000
4	23.34269943	1.318155E-012	1.421815E-011	1	0.000000E+000
4	23.34277771	1.421815E-011	1.318155E-012	0	0.000000E+000
4	23.34294919	1.318155E-012	1.421815E-011	1	0.000000E+000
4	23.34312850	1.421815E-011	1.318155E-012	0	0.000000E+000
4	23.34315240	1.318155E-012	1.421815E-011	1	0.000000E+000
4	23.34321385	1.421815E-011	1.318155E-012	0	0.000000E+000
4	23.34639735	1.318155E-012	1.421815E-011	1	0.000000E+000
4	23.34687583	1.421815E-011	1.318155E-012	0	0.000000E+000
4	23.34872932	1.318155E-012	1.421815E-011	1	0.000000E+000
4	23.34874866	1.421815E-011	1.318155E-012	0	0.000000E+000
4	23.34985789	1.318155E-012	1.421815E-011	1	0.000000E+000
4	23.34991771	1.421815E-011	1.318155E-012	0	0.000000E+000
4	23.35143278	1.318155E-012	1.421815E-011	1	0.000000E+000
4	23.35150835	1.421815E-011	1.318155E-012	0	0.000000E+000
4	23.35238387	1.318155E-012	1.421815E-011	1	0.000000E+000
4	23.35258328	1.421815E-011	1.318155E-012	0	0.000000E+000
4	23.35417732	1.318155E-012	1.421815E-011	1	0.000000E+000
4	23.35424844	1.421815E-011	1.318155E-012	0	0.000000E+000
4	23.35475289	1.318155E-012	1.421815E-011	1	0.000000E+000
4	23.35480218	1.421815E-011	1.318155E-012	0	0.000000E+000
4	23.35647097	1.318155E-012	1.421815E-011	1	0.000000E+000
4	23.35663627	1.421815E-011	1.318155E-012	0	0.000000E+000
4	23.35666527	1.318155E-012	1.421815E-011	1	0.000000E+000
4	23.35675987	1.421815E-011	1.318155E-012	0	0.000000E+000
4	23.35949660	1.318155E-012	1.421815E-011	1	0.000000E+000
4	23.35956553	1.421815E-011	1.318155E-012	0	0.000000E+000
4	23.36122100	1.318155E-012	1.421815E-011	1	0.000000E+000
4	23.36150295	1.421815E-011	1.318155E-012	0	0.000000E+000
4	23.36163054	1.318155E-012	1.421815E-011	1	0.000000E+000
4	23.36178424	1.421815E-011	1.318155E-012	0	0.000000E+000
4	23.36330066	1.318155E-012	1.421815E-011	1	0.000000E+000
4	23.36344767	1.421815E-011	1.318155E-012	0	0.000000E+000
4	23.36358157	1.318155E-012	1.421815E-011	1	0.000000E+000
4	23.36361439	1.421815E-011	1.318155E-012	0	0.000000E+000
4	23.36393700	1.318155E-012	1.421815E-011	1	0.000000E+000
4	23.36410086	1.421815E-011	1.318155E-012	0	0.000000E+000
4	23.36598275	1.318155E-012	1.421815E-011	1	0.000000E+000
4	23.36599992	1.421815E-011	1.318155E-012	0	0.000000E+000
4	23.36602757	1.318155E-012	1.421815E-011	1	0.000000E+000
4	23.36610552	1.421815E-011	1.318155E-012	0	0.000000E+000
4	23.36806980	1.318155E-012	1.421815E-011	1	0.000000E+000
4	23.36814031	1.421815E-011	1.318155E-012	0	0.000000E+000
4	23.36859040	1.318155E-012	1.421815E-011	1	0.000000E+000
4	23.36887852	1.421815E-011	1.318155E-012	0	0.000000E+000
4	23.37124833	1.318155E-012	1.421815E-011	1	0.000000E+000
4	23.37129928	1.421815E-011	1.318155E-012	0	0.000000E+000
4	23.37204247	1.318155E-012	1.421815E-011	1	0.000000E+000
4	23.37208585	1.421815E-011	1.318155E-012	0	0.000000E+000
4	23.37386134	1.318155E-012	1.421815E-011	1	0.000000E+000
4	23.37391102	1.421815E-011	1.318155E-012	0	0.000000E+000
4	23.37539584	1.318155E-012	1.421815E-011	1	0.000000E+000
4	23.37545556	1.421815E-011	1.318155E-012	0	0.000000E+000
4	23.38703600	1.318155E-012	1.421815E-011	1	0.000000E+000
4	23.38710856	1.421815E-011	1.318155E-012	0	0.000000E+000
4	23.39597892	1.318155E-012	1.421815E-011	1	0.000000E+000
4	23.39616908	1.421815E-011	1.318155E-012	0	0.000000E+000
4	23.39972934	1.318155E-012	1.421815E-011	1	0.000000E+000
4	23.39978066	1.421815E-011	1.318155E-012	0	0.000000E+000
4	23.40290814	1.318155E-012	1.421815E-011	1	0.000000E+000
4	23.40303288	1.421815E-011	1.318155E-012	0	0.000000E+000
4	23.40409499	1.318155E-012	1.421815E-011	1	0.000000E+000
4	23.40410679	1.421815E-011	1.318155E-012	0	0.000000E+000
4	23.40431025	1.318155E-012	1.421815E-011	1	0.000000E+000
4	23.40433462	1.421815E-011	1.318155E-012	0	0.000000E+000
4	23.40436769	1.318155E-012	1.421815E-011	1	0.000000E+000
4	23.40439712	1.421815E-011	1.318155E-012	0	0.000000E+000
4	23.40446684	1.318155E-012	1.421815E-011	1	0.000000E+000
4	23.40452216	1.421815E-011	1.318155E-012	0	0.000000E+000
4	23.40491520	1.318155E-012	1.421815E-011	1	0.000000E+000
4	23.40493205	1.421815E-011	1.318155E-012	0	0.000000E+000
4	23.40845123	1.318155E-012	1.421815E-011	1	0.000000E+000
4	23.40846213	1.421815E-011	1.318155E-012	0	0.000000E+000
4	23.40928373	1.318155E-012	1.421815E-011	1	0.000000E+000
4	23.40963797	1.421815E-011	1.318155E-012	0	0.000000E+000
4	23.41180651	1.318155E-012	1.421815E-011	1	0.000000E+000
4	23.41183087	1.421815E-011	1.318155E-012	0	0.000000E+000
4	23.41211481	1.318155E-012	1.421815E-011	1	0.000000E+000
4	23.41220900	1.421815E-011	1.318155E-012	0	0.000000E+000
4	23.41252235	1.318155E-012	1.421815E-011	1	0.000000E+000
4	23.41261296	1.421815E-011	1.318155E-012	0	0.000000E+000
4	28.17891395	1.110708E-012	1.401071E-011	1	0.000000E+000
4	28.17895225	1.401071E-011	1.110708E-012	0	0.000000E+000
4	28.18208925	1.110708E-012	1.401071E-011	1	0.000000E+000
4	28.18222757	1.401071E-011	1.110708E-012	0	0.000000E+000
4	28.18618678	1.110708E-012	1.401071E-011	1	0.000000E+000
4	28.18628348	1.401071E-011	1.110708E-012	0	0.000000E+000
4	28.18630942	1.110708E-012	1.401071E-011	1	0.000000E+000
4	28.18644688	1.401071E-011	1.110708E-012	0	0.000000E+000
4	28.18779884	1.110708E-012	1.401071E-011	1	0.000000E+000
4	28.18782651	1.401071E-011	1.110708E-012	0	0.000000E+000
4	28.18789095	1.110708E-012	1.401071E-011	1	0.000000E+000
4	28.18789814	1.401071E-011	1.110708E-012	0	0.000000E+000
4	28.22503212	1.110708E-012	1.401071E-011	1	0.000000E+000
4	28.22535149	1.401071E-011	1.110708E-012	0	0.000000E+000
4	28.22621410	1.110708E-012	1.401071E-011	1	0.000000E+000
4	28.22625678	1.401071E-011	1.110708E-012	0	0.000000E+000
4	28.22829172	1.110708E-012	1.401071E-011	1	0.000000E+000
4	28.22838946	1.401071E-011	1.110708E-012	0	0.000000E+000
4	28.22890229	1.110708E-012	1.401071E-011	1	0.000000E+000
4	28.22894518	1.401071E-011	1.110708E-012	0	0.000000E+000
4	28.22998970	1.110708E-012	1.401071E-011	1	0.000000E+000
4	28.22999844	1.401071E-011	1.110708E-012	0	0.000000E+000
4	28.23300999	1.110708E-012	1.401071E-011	1	0.000000E+000
4	28.23301394	1.401071E-011	1.110708E-012	0	0.000000E+000
4	28.23529351	1.110708E-012	1.401071E-011	1	0.000000E+000
4	28.23542571	1.401071E-011	1.110708E-012	0	0.000000E+000
4	28.23798080	1.110708E-012	1.401071E-011	1	0.000000E+000
4	28.23818014	1.401071E-011	1.110708E-012	0	0.000000E+000
4	28.23938122	1.110708E-012	1.401071E-011	1	0.000000E+000
4	28.23944037	1.401071E-011	1.110708E-012	0	0.000000E+000
4	28.23953450	1.110708E-012	1.401071E-011	1	0.000000E+000
4	28.23965494	1.401071E-011	1.110708E-012	0	0.000000E+000
4	28.24037085	1.110708E-012	1.401071E-011	1	0.000000E+000
4	28.24039177	1.401071E-011	1.110708E-012	0	0.000000E+000
4	28.24056679	1.110708E-012	1.401071E-011	1	0.000000E+000
4	28.24061062	1.401071E-011	1.110708E-012	0	0.000000E+000
4	28.24124670	1.110708E-012	1.401071E-011	1	0.000000E+000
4	28.24156470	1.401071E-011	1.110708E-012	0	0.000000E+000
4	28.24386073	1.110708E-012	1.401071E-011	1	0.000000E+000
4	28.24394520	1.401071E-011	1.110708E-012	0	0.000000E+000
4	28.24510973	1.110708E-012	1.401071E-011	1	0.000000E+000
4	28.24518528	1.401071E-011	1.110708E-012	0	0.000000E+000
4	28.24632756	1.110708E-012	1.401071E-011	1	0.000000E+000
4	28.24661518	1.401071E-011	1.110708E-012	0	0.000000E+000
4	28.24799215	1.110708E-012	1.401071E-011	1	0.000000E+000
4	28.24801735	1.401071E-011	1.110708E-012	0	0.000000E+000
4	28.24821224	1.110708E-012	1.401071E-011	1	0.000000E+000
4	28.24825782	1.401071E-011	1.110708E-012	0	0.000000E+000
4	28.24929620	1.110708E-012	1.401071E-011	1	0.000000E+000
4	28.24950600	1.401071E-011	1.110708E-012	0	0.000000E+000
4	28.25199723	1.110708E-012	1.401071E-011	1	0.000000E+000
4	28.25203155	1.401071E-011	1.110708E-012	0	0.000000E+000
4	28.25277835	1.110708E-012	1.401071E-011	1	0.000000E+000
4	28.25296271	1.401071E-011	1.110708E-012	0	0.000000E+000
4	28.25304611	1.110708E-012	1.401071E-011	1	0.000000E+000
4	28.25308476	1.401071E-011	1.110708E-012	0	0.000000E+000
4	28.25496600	1.110708E-012	1.401071E-011	1	0.000000E+000
4	28.25506969	1.401071E-011	1.110708E-012	0	0.000000E+000
4	28.25695011	1.110708E-012	1.401071E-011	1	0.000000E+000
4	28.25708758	1.401071E-011	1.110708E-012	0	0.000000E+000
4	28.26085358	1.110708E-012	1.401071E-011	1	0.000000E+000
4	28.26093955	1.401071E-011	1.110708E-012	0	0.000000E+000
4	28.26501026	1.110708E-012	1.401071E-011	1	0.000000E+000
4	28.26503005	1.401071E-011	1.110708E-012	0	0.000000E+000
4	28.26550631	1.110708E-012	1.401071E-011	1	0.000000E+000
4	28.26552994	1.401071E-011	1.110708E-012	0	0.000000E+000
4	28.26744590	1.110708E-012	1.401071E-011	1	0.000000E+000
4	28.26746399	1.401071E-011	1.110708E-012	0	0.000000E+000
4	28.26902046	1.110708E-012	1.401071E-011	1	0.000000E+000
4	28.26910333	1.401071E-011	1.110708E-012	0	0.000000E+000
4	28.27282520	1.110708E-012	1.401071E-011	1	0.000000E+000
4	28.27309576	1.401071E-011	1.110708E-012	0	0.000000E+000
4	28.27407421	1.110708E-012	1.401071E-011	1	0.000000E+000
4	28.27423144	1.401071E-011	1.110708E-012	0	0.000000E+000
4	28.27769888	1.110708E-012	1.401071E-011	1	0.000000E+000
4	28.27782353	1.401071E-011	1.110708E-012	0	0.000000E+000
4	28.27814192	1.110708E-012	1.401071E-011	1	0.000000E+000
4	28.27819988	1.401071E-011	1.110708E-012	0	0.000000E+000
4	28.27884713	1.110708E-012	1.401071E-011	1	0.000000E+000
4	28.27898168	1.401071E-011	1.110708E-012	0	0.000000E+000
4	28.27950995	1.110708E-012	1.401071E-011	1	0.000000E+000
4	28.27953097	1.401071E-011	1.110708E-012	0	0.000000E+000
4	28.28102421	1.110708E-012	1.401071E-011	1	0.000000E+000
4	28.28136405	1.401071E-011	1.110708E-012	0	0.000000E+000
4	28.28156022	1.110708E-012	1.401071E-011	1	0.000000E+000
4	28.28159844	1.401071E-011	1.110708E-012	0	0.000000E+000
4	28.28206756	1.110708E-012	1.401071E-011	1	0.000000E+000
4	28.28211333	1.401071E-011	1.110708E-012	0	0.000000E+000
4	28.28561805	1.110708E-012	1.401071E-011	1	0.000000E+000
4	28.28568637	1.401071E-011	1.110708E-012	0	0.000000E+000
4	28.28600318	1.110708E-012	1.401071E-011	1	0.000000E+000
4	28.28606555	1.401071E-011	1.110708E-012	0	0.000000E+000
4	28.28625781	1.110708E-012	1.401071E-011	1	0.000000E+000
4	28.28633983	1.401071E-011	1.110708E-012	0	0.000000E+000
4	28.28699878	1.110708E-012	1.401071E-011	1	0.000000E+000
4	28.28710223	1.401071E-011	1.110708E-012	0	0.000000E+000
4	28.28725565	1.110708E-012	1.401071E-011	1	0.000000E+000
4	28.28730364	1.401071E-011	1.110708E-012	0	0.000000E+000
4	28.28847773	1.110708E-012	1.401071E-011	1	0.000000E+000
4	28.28860617	1.401071E-011	1.110708E-012	0	0.000000E+000
4	28.29057506	1.110708E-012	1.401071E-011	1	0.000000E+000
4	28.29075060	1.401071E-011	1.110708E-012	0	0.000000E+000
4	28.29136400	1.110708E-012	1.401071E-011	1	0.000000E+000
4	28.29148284	1.401071E-011	1.110708E-012	0	0.000000E+000
4	28.29154080	1.110708E-012	1.401071E-011	1	0.000000E+000
4	28.29171288	1.401071E-011	1.110708E-012	0	0.000000E+000
4	28.29208371	1.110708E-012	1.401071E-011	1	0.000000E+000
4	28.29212399	1.401071E-011	1.110708E-012	0	0.000000E+000
4	28.29714288	1.110708E-012	1.401071E-011	1	0.000000E+000
4	28.29723013	1.401071E-011	1.110708E-012	0	0.000000E+000
4	28.29877207	1.110708E-012	1.401071E-011	1	0.000000E+000
4	28.29886415	1.401071E-011	1.110708E-012	0	0.000000E+000
4	28.30235119	1.110708E-012	1.401071E-011	1	0.000000E+000
4	28.30241900	1.401071E-011	1.110708E-012	0	0.000000E+000
4	28.30313697	1.110708E-012	1.401071E-011	1	0.000000E+000
4	28.30332773	1.401071E-011	1.110708E-012	0	0.000000E+000
4	28.30440851	1.110708E-012	1.401071E-011	1	0.000000E+000
4	28.30444136	1.401071E-011	1.110708E-012	0	0.000000E+000
4	28.30906942	1.110708E-012	1.401071E-011	1	0.000000E+000
4	28.30911052	1.401071E-011	1.110708E-012	0	0.000000E+000
4	28.31262772	1.110708E-012	1.401071E-011	1	0.000000E+000
4	28.31281306	1.401071E-011	1.110708E-012	0	0.000000E+000
4	28.31609808	1.110708E-012	1.401071E-011	1	0.000000E+000
4	28.31651519	1.401071E-011	1.110708E-012	0	0.000000E+000
4	28.31937472	1.110708E-012	1.401071E-011	1	0.000000E+000
4	28.31943296	1.401071E-011	1.110708E-012	0	0.000000E+000
4	28.32200141	1.110708E-012	1.401071E-011	1	0.000000E+000
4	28.32202944	1.401071E-011	1.110708E-012	0	0.000000E+000
4	28.32221612	1.110708E-012	1.401071E-011	1	0.000000E+000
4	28.32231850	1.401071E-011	1.110708E-012	0	0.000000E+000
4	28.32298340	1.110708E-012	1.401071E-011	1	0.000000E+000
4	28.32301417	1.401071E-011	1.110708E-012	0	0.000000E+000
4	28.32434454	1.110708E-012	1.401071E-011	1	0.000000E+000
4	28.32438447	1.401071E-011	1.110708E-012	0	0.000000E+000
4	28.32524537	1.110708E-012	1.401071E-011	1	0.000000E+000
4	28.32534759	1.401071E-011	1.110708E-012	0	0.000000E+000
4	28.32604240	1.110708E-012	1.401071E-011	1	0.000000E+000
4	28.32618706	1.401071E-011	1.110708E-012	0	0.000000E+000
4	28.32854671	1.110708E-012	1.401071E-011	1	0.000000E+000
4	28.32858704	1.401071E-011	1.110708E-012	0	0.000000E+000
4	28.32872115	1.110708E-012	1.401071E-011	1	0.000000E+000
4	28.32873282	1.401071E-011	1.110708E-012	0	0.000000E+000
4	28.32966628	1.110708E-012	1.401071E-011	1	0.000000E+000
4	28.32975727	1.401071E-011	1.110708E-012	0	0.000000E+000
4	28.33251422	1.110708E-012	1.401071E-011	1	0.000000E+000
4	28.33256348	1.401071E-011	1.110708E-012	0	0.000000E+000
4	28.33419127	1.110708E-012	1.401071E-011	1	0.000000E+000
4	28.33423039	1.401071E-011	1.110708E-012	0	0.000000E+000
4	29.15019254	1.012609E-012	1.391261E-011	1	0.000000E+000
4	29.15024615	1.391261E-011	1.012609E-012	0	0.000000E+000
4	29.15288515	1.012609E-012	1.391261E-011	1	0.000000E+000
4	29.15295654	1.391261E-011	1.012609E-012	0	0.000000E+000
4	29.15298650	1.012609E-012	1.391261E-011	1	0.000000E+000
4	29.15300091	1.391261E-011	1.012609E-012	0	0.000000E+000
4	29.15486190	1.012609E-012	1.391261E-011	1	0.000000E+000
4	29.15491533	1.391261E-011	1.012609E-012	0	0.000000E+000
4	29.15706510	1.012609E-012	1.391261E-011	1	0.000000E+000
4	29.15707839	1.391261E-011	1.012609E-012	0	0.000000E+000
4	29.15794995	1.012609E-012	1.391261E-011	1	0.000000E+000
4	29.15828800	1.391261E-011	1.012609E-012	0	0.000000E+000
4	29.15848144	1.012609E-012	1.391261E-011	1	0.000000E+000
4	29.15883086	1.391261E-011	1.012609E-012	0	0.000000E+000
4	29.15983271	1.012609E-012	1.391261E-011	1	0.000000E+000
4	29.15985662	1.391261E-011	1.012609E-012	0	0.000000E+000
4	29.16134278	1.012609E-012	1.391261E-011	1	0.000000E+000
4	29.16151180	1.391261E-011	1.012609E-012	0	0.000000E+000
4	29.16156960	1.012609E-012	1.391261E-011	1	0.000000E+000
4	29.16163459	1.391261E-011	1.012609E-012	0	0.000000E+000
4	29.16393464	1.012609E-012	1.391261E-011	1	0.000000E+000
4	29.16396424	1.391261E-011	1.012609E-012	0	0.000000E+000
4	29.16612948	1.012609E-012	1.391261E-011	1	0.000000E+000
4	29.16614755	1.391261E-011	1.012609E-012	0	0.000000E+000
4	29.16828299	1.012609E-012	1.391261E-011	1	0.000000E+000
4	29.16843590	1.391261E-011	1.012609E-012	0	0.000000E+000
4	29.16920359	1.012609E-012	1.391261E-011	1	0.000000E+000
4	29.16924819	1.391261E-011	1.012609E-012	0	0.000000E+000
4	29.17244966	1.012609E-012	1.391261E-011	1	0.000000E+000
4	29.17246903	1.391261E-011	1.012609E-012	0	0.000000E+000
4	29.17378509	1.012609E-012	1.391261E-011	1	0.000000E+000
4	29.17389828	1.391261E-011	1.012609E-012	0	0.000000E+000
4	29.17398238	1.012609E-012	1.391261E-011	1	0.000000E+000
4	29.17422243	1.391261E-011	1.012609E-012	0	0.000000E+000
4	29.17563482	1.012609E-012	1.391261E-011	1	0.000000E+000
4	29.17566002	1.391261E-011	1.012609E-012	0	0.000000E+000
4	29.17769858	1.012609E-012	1.391261E-011	1	0.000000E+000
4	29.17773253	1.391261E-011	1.012609E-012	0	0.000000E+000
4	29.17965182	1.012609E-012	1.391261E-011	1	0.000000E+000
4	29.17999692	1.391261E-011	1.012609E-012	0	0.000000E+000
4	29.18182042	1.012609E-012	1.391261E-011	1	0.000000E+000
4	29.18218683	1.391261E-011	1.012609E-012	0	0.000000E+000
4	29.18564205	1.012609E-012	1.391261E-011	1	0.000000E+000
4	29.18568659	1.391261E-011	1.012609E-012	0	0.000000E+000
4	29.18728813	1.012609E-012	1.391261E-011	1	0.000000E+000
4	29.18748145	1.391261E-011	1.012609E-012	0	0.000000E+000
4	29.18768945	1.012609E-012	1.391261E-011	1	0.000000E+000
4	29.18789077	1.391261E-011	1.012609E-012	0	0.000000E+000
4	29.26232489	8.999025E-013	1.379990E-011	1	0.000000E+000
4	29.26245512	1.379990E-011	8.999025E-013	0	0.000000E+000
4	29.26398456	8.999025E-013	1.379990E-011	1	0.000000E+000
4	29.26403270	1.379990E-011	8.999025E-013	0	0.000000E+000
4	29.26437941	8.999025E-013	1.379990E-011	1	0.000000E+000
4	29.26447745	1.379990E-011	8.999025E-013	0	0.000000E+000
4	29.26491130	8.999025E-013	1.379990E-011	1	0.000000E+000
4	29.26537377	1.379990E-011	8.999025E-013	0	0.000000E+000
4	29.26785320	8.999025E-013	1.379990E-011	1	0.000000E+000
4	29.26797951	1.379990E-011	8.999025E-013	0	0.000000E+000
4	29.27503614	8.999025E-013	1.379990E-011	1	0.000000E+000
4	29.27533747	1.379990E-011	8.999025E-013	0	0.000000E+000
4	29.27536973	8.999025E-013	1.379990E-011	1	0.000000E+000
4	29.27538669	1.379990E-011	8.999025E-013	0	0.000000E+000
4	29.27918538	8.999025E-013	1.379990E-011	1	0.000000E+000
4	29.27921186	1.379990E-011	8.999025E-013	0	0.000000E+000
4	29.27996220	8.999025E-013	1.379990E-011	1	0.000000E+000
4	29.28002767	1.379990E-011	8.999025E-013	0	0.000000E+000
4	29.28189220	8.999025E-013	1.379990E-011	1	0.000000E+000
4	29.28193434	1.379990E-011	8.999025E-013	0	0.000000E+000
4	29.28290981	8.999025E-013	1.379990E-011	1	0.000000E+000
4	29.28293909	1.379990E-011	8.999025E-013	0	0.000000E+000
4	29.28296656	8.999025E-013	1.379990E-011	1	0.000000E+000
4	29.28300223	1.379990E-011	8.999025E-013	0	0.000000E+000
4	29.28342707	8.999025E-013	1.379990E-011	1	0.000000E+000
4	29.28354593	1.379990E-011	8.999025E-013	0	0.000000E+000
4	29.28386049	8.999025E-013	1.379990E-011	1	0.000000E+000
4	29.28401139	1.379990E-011	8.999025E-013	0	0.000000E+000
4	29.28424229	8.999025E-013	1.379990E-011	1	0.000000E+000
4	29.28439561	1.379990E-011	8.999025E-013	0	0.000000E+000
4	29.29245593	8.999025E-013	1.379990E-011	1	0.000000E+000
4	29.29249717	1.379990E-011	8.999025E-013	0	0.000000E+000
4	29.29795939	8.999025E-013	1.379990E-011	1	0.000000E+000
4	29.29800953	1.379990E-011	8.999025E-013	0	0.000000E+000
4	29.29847826	8.999025E-013	1.379990E-011	1	0.000000E+000
4	29.29853481	1.379990E-011	8.999025E-013	0	0.000000E+000
4	29.29870496	8.999025E-013	1.379990E-011	1	0.000000E+000
4	29.29894456	1.379990E-011	8.999025E-013	0	0.000000E+000
4	29.30299661	8.999025E-013	1.379990E-011	1	0.000000E+000
4	29.30304671	1.379990E-011	8.999025E-013	0	0.000000E+000
4	29.30529399	8.999025E-013	1.379990E-011	1	0.000000E+000
4	29.30543385	1.379990E-011	8.999025E-013	0	0.000000E+000
4	29.30567566	8.999025E-013	1.379990E-011	1	0.000000E+000
4	29.30569966	1.379990E-011	8.999025E-013	0	0.000000E+000
4	29.30611892	8.999025E-013	1.379990E-011	1	0.000000E+000
4	29.30614255	1.379990E-011	8.999025E-013	0	0.000000E+000
4	29.30771308	8.999025E-013	1.379990E-011	1	0.000000E+000
4	29.30793389	1.379990E-011	8.999025E-013	0	0.000000E+000
4	29.30990727	8.999025E-013	1.379990E-011	1	0.000000E+000
4	29.30995309	1.379990E-011	8.999025E-013	0	0.000000E+000
4	29.32009056	8.999025E-013	1.379990E-011	1	0.000000E+000
4	29.32009927	1.379990E-011	8.999025E-013	0	0.000000E+000
4	29.32075497	8.999025E-013	1.379990E-011	1	0.000000E+000
4	29.32088436	1.379990E-011	8.999025E-013	0	0.000000E+000
4	29.33258365	8.999025E-013	1.379990E-011	1	0.000000E+000
4	29.33262351	1.379990E-011	8.999025E-013	0	0.000000E+000
4	29.33323986	8.999025E-013	1.379990E-011	1	0.000000E+000
4	29.33339379	1.379990E-011	8.999025E-013	0	0.000000E+000
4	29.33641489	8.999025E-013	1.379990E-011	1	0.000000E+000
4	29.33644492	1.379990E-011	8.999025E-013	0	0.000000E+000
4	29.33708555	8.999025E-013	1.379990E-011	1	0.000000E+000
4	29.33709961	1.379990E-011	8.999025E-013	0	0.000000E+000
4	29.33904255	8.999025E-013	1.379990E-011	1	0.000000E+000
4	29.33908104	1.379990E-011	8.999025E-013	0	0.000000E+000
4	29.34595217	8.999025E-013	1.379990E-011	1	0.000000E+000
4	29.34613420	1.379990E-011	8.999025E-013	0	0.000000E+000
4	29.34803037	8.999025E-013	1.379990E-011	1	0.000000E+000
4	29.34810267	1.379990E-011	8.999025E-013	0	0.000000E+000
4	29.35059691	8.999025E-013	1.379990E-011	1	0.000000E+000
4	29.35061556	1.379990E-011	8.999025E-013	0	0.000000E+000
4	29.35233966	8.999025E-013	1.379990E-011	1	0.000000E+000
4	29.35237838	1.379990E-011	8.999025E-013	0	0.000000E+000
4	29.35982969	8.999025E-013	1.379990E-011	1	0.000000E+000
4	29.35994608	1.379990E-011	8.999025E-013	0	0.000000E+000
4	29.36433128	8.999025E-013	1.379990E-011	1	0.000000E+000
4	29.36444848	1.379990E-011	8.999025E-013	0	0.000000E+000
4	29.36797907	8.999025E-013	1.379990E-011	1	0.000000E+000
4	29.36805973	1.379990E-011	8.999025E-013	0	0.000000E+000
4	29.36939724	8.999025E-013	1.379990E-011	1	0.000000E+000
4	29.36942397	1.379990E-011	8.999025E-013	0	0.000000E+000
4	29.36947163	8.999025E-013	1.379990E-011	1	0.000000E+000
4	29.36950965	1.379990E-011	8.999025E-013	0	0.000000E+000
4	29.36954182	8.999025E-013	1.379990E-011	1	0.000000E+000
4	29.36963520	1.379990E-011	8.999025E-013	0	0.000000E+000
4	29.37147644	8.999025E-013	1.379990E-011	1	0.000000E+000
4	29.37150770	1.379990E-011	8.999025E-013	0	0.000000E+000
4	29.37316717	8.999025E-013	1.379990E-011	1	0.000000E+000
4	29.37321447	1.379990E-011	8.999025E-013	0	0.000000E+000
4	29.37349437	8.999025E-013	1.379990E-011	1	0.000000E+000
4	29.37357494	1.379990E-011	8.999025E-013	0	0.000000E+000
4	29.37428826	8.999025E-013	1.379990E-011	1	0.000000E+000
4	29.37452470	1.379990E-011	8.999025E-013	0	0.000000E+000
4	29.37629286	8.999025E-013	1.379990E-011	1	0.000000E+000
4	29.37634945	1.379990E-011	8.999025E-013	0	0.000000E+000
4	29.37680387	8.999025E-013	1.379990E-011	1	0.000000E+000
4	29.37693886	1.379990E-011	8.999025E-013	0	0.000000E+000
4	29.37762612	8.999025E-013	1.379990E-011	1	0.000000E+000
4	29.37798310	1.379990E-011	8.999025E-013	0	0.000000E+000
4	29.37984099	8.999025E-013	1.379990E-011	1	0.000000E+000
4	29.37996001	1.379990E-011	8.999025E-013	0	0.000000E+000
4	29.37997679	8.999025E-013	1.379990E-011	1	0.000000E+000
4	29.38002480	1.379990E-011	8.999025E-013	0	0.000000E+000
4	29.38491277	8.999025E-013	1.379990E-011	1	0.000000E+000
4	29.38493946	1.379990E-011	8.999025E-013	0	0.000000E+000
4	29.38726148	8.999025E-013	1.379990E-011	1	0.000000E+000
4	29.38739208	1.379990E-011	8.999025E-013	0	0.000000E+000
4	29.39954024	8.999025E-013	1.379990E-011	1	0.000000E+000
4	29.39958398	1.379990E-011	8.999025E-013	0	0.000000E+000
4	29.39987827	8.999025E-013	1.379990E-011	1	0.000000E+000
4	29.39994235	1.379990E-011	8.999025E-013	0	0.000000E+000
4	29.40503164	8.999025E-013	1.379990E-011	1	0.000000E+000
4	29.40507167	1.379990E-011	8.999025E-013	0	0.000000E+000
4	29.41369213	8.999025E-013	1.379990E-011	1	0.000000E+000
4	29.41396657	1.379990E-011	8.999025E-013	0	0.000000E+000
4	30.23844311	1.068507E-012	1.396851E-011	1	0.000000E+000
4	30.23857186	1.396851E-011	1.068507E-012	0	0.000000E+000
4	30.23906863	1.068507E-012	1.396851E-011	1	0.000000E+000
4	30.23911291	1.396851E-011	1.068507E-012	0	0.000000E+000
4	30.23930269	1.068507E-012	1.396851E-011	1	0.000000E+000
4	30.23934464	1.396851E-011	1.068507E-012	0	0.000000E+000
4	30.23985921	1.068507E-012	1.396851E-011	1	0.000000E+000
4	30.23994049	1.396851E-011	1.068507E-012	0	0.000000E+000
4	30.24046564	1.068507E-012	1.396851E-011	1	0.000000E+000
4	30.24059600	1.396851E-011	1.068507E-012	0	0.000000E+000
4	30.24318589	1.068507E-012	1.396851E-011	1	0.000000E+000
4	30.24331090	1.396851E-011	1.068507E-012	0	0.000000E+000
4	30.24355430	1.068507E-012	1.396851E-011	1	0.000000E+000
4	30.24357745	1.396851E-011	1.068507E-012	0	0.000000E+000
4	30.24440244	1.068507E-012	1.396851E-011	1	0.000000E+000
4	30.24448652	1.396851E-011	1.068507E-012	0	0.000000E+000
4	30.24476746	1.068507E-012	1.396851E-011	1	0.000000E+000
4	30.24498790	1.396851E-011	1.068507E-012	0	0.000000E+000
4	30.24772092	1.068507E-012	1.396851E-011	1	0.000000E+000
4	30.24777289	1.396851E-011	1.068507E-012	0	0.000000E+000
4	30.24781725	1.068507E-012	1.396851E-011	1	0.000000E+000
4	30.24788751	1.396851E-011	1.068507E-012	0	0.000000E+000
4	30.24868966	1.068507E-012	1.396851E-011	1	0.000000E+000
4	30.24883013	1.396851E-011	1.068507E-012	0	0.000000E+000
4	30.25410161	1.068507E-012	1.396851E-011	1	0.000000E+000
4	30.25420824	1.396851E-011	1.068507E-012	0	0.000000E+000
4	30.25482788	1.068507E-012	1.396851E-011	1	0.000000E+000
4	30.25487401	1.396851E-011	1.068507E-012	0	0.000000E+000
4	30.25772565	1.068507E-012	1.396851E-011	1	0.000000E+000
4	30.25777704	1.396851E-011	1.068507E-012	0	0.000000E+000
4	30.26204511	1.068507E-012	1.396851E-011	1	0.000000E+000
4	30.26211099	1.396851E-011	1.068507E-012	0	0.000000E+000
4	30.26429295	1.068507E-012	1.396851E-011	1	0.000000E+000
4	30.26464347	1.396851E-011	1.068507E-012	0	0.000000E+000
4	30.27139248	1.068507E-012	1.396851E-011	1	0.000000E+000
4	30.27145133	1.396851E-011	1.068507E-012	0	0.000000E+000
4	30.27496952	1.068507E-012	1.396851E-011	1	0.000000E+000
4	30.27520731	1.396851E-011	1.068507E-012	0	0.000000E+000
4	30.27538729	1.068507E-012	1.396851E-011	1	0.000000E+000
4	30.27541827	1.396851E-011	1.068507E-012	0	0.000000E+000
4	30.27580207	1.068507E-012	1.396851E-011	1	0.000000E+000
4	30.27585620	1.396851E-011	1.068507E-012	0	0.000000E+000
4	30.27919588	1.068507E-012	1.396851E-011	1	0.000000E+000
4	30.27934408	1.396851E-011	1.068507E-012	0	0.000000E+000
4	30.28449880	1.068507E-012	1.396851E-011	1	0.000000E+000
4	30.28469115	1.396851E-011	1.068507E-012	0	0.000000E+000
4	30.28993428	1.068507E-012	1.396851E-011	1	0.000000E+000
4	30.29002254	1.396851E-011	1.068507E-012	0	0.000000E+000
4	30.29105911	1.068507E-012	1.396851E-011	1	0.000000E+000
4	30.29111974	1.396851E-011	1.068507E-012	0	0.000000E+000
4	30.29158720	1.068507E-012	1.396851E-011	1	0.000000E+000
4	30.29160777	1.396851E-011	1.068507E-012	0	0.000000E+000
4	30.29371366	1.068507E-012	1.396851E-011	1	0.000000E+000
4	30.29378912	1.396851E-011	1.068507E-012	0	0.000000E+000
4	30.29543297	1.068507E-012	1.396851E-011	1	0.000000E+000
4	30.29556932	1.396851E-011	1.068507E-012	0	0.000000E+000
4	30.29583767	1.068507E-012	1.396851E-011	1	0.000000E+000
4	30.29589729	1.396851E-011	1.068507E-012	0	0.000000E+000
4	30.29651498	1.068507E-012	1.396851E-011	1	0.000000E+000
4	30.29661029	1.396851E-011	1.068507E-012	0	0.000000E+000
4	30.29714536	1.068507E-012	1.396851E-011	1	0.000000E+000
4	30.29719626	1.396851E-011	1.068507E-012	0	0.000000E+000
4	30.29723489	1.068507E-012	1.396851E-011	1	0.000000E+000
4	30.29728843	1.396851E-011	1.068507E-012	0	0.000000E+000
4	30.29802576	1.068507E-012	1.396851E-011	1	0.000000E+000
4	30.29805974	1.396851E-011	1.068507E-012	0	0.000000E+000
4	30.29938609	1.068507E-012	1.396851E-011	1	0.000000E+000
4	30.29945130	1.396851E-011	1.068507E-012	0	0.000000E+000
4	30.46196278	9.520203E-013	1.385202E-011	1	0.000000E+000
4	30.46201042	1.385202E-011	9.520203E-013	0	0.000000E+000
4	30.46321103	9.520203E-013	1.385202E-011	1	0.000000E+000
4	30.46356446	1.385202E-011	9.520203E-013	0	0.000000E+000
4	30.46378850	9.520203E-013	1.385202E-011	1	0.000000E+000
4	30.46383094	1.385202E-011	9.520203E-013	0	0.000000E+000
4	30.46418764	9.520203E-013	1.385202E-011	1	0.000000E+000
4	30.46420121	1.385202E-011	9.520203E-013	0	0.000000E+000
4	30.46575714	9.520203E-013	1.385202E-011	1	0.000000E+000
4	30.46581515	1.385202E-011	9.520203E-013	0	0.000000E+000
4	30.46587365	9.520203E-013	1.385202E-011	1	0.000000E+000
4	30.46591474	1.385202E-011	9.520203E-013	0	0.000000E+000
4	30.46817711	9.520203E-013	1.385202E-011	1	0.000000E+000
4	30.46823159	1.385202E-011	9.520203E-013	0	0.000000E+000
4	30.46853087	9.520203E-013	1.385202E-011	1	0.000000E+000
4	30.46864214	1.385202E-011	9.520203E-013	0	0.000000E+000
4	30.47053972	9.520203E-013	1.385202E-011	1	0.000000E+000
4	30.47084803	1.385202E-011	9.520203E-013	0	0.000000E+000
4	30.47151000	9.520203E-013	1.385202E-011	1	0.000000E+000
4	30.47158166	1.385202E-011	9.520203E-013	0	0.000000E+000
4	30.47201439	9.520203E-013	1.385202E-011	1	0.000000E+000
4	30.47207628	1.385202E-011	9.520203E-013	0	0.000000E+000
4	30.47248889	9.520203E-013	1.385202E-011	1	0.000000E+000
4	30.47280138	1.385202E-011	9.520203E-013	0	0.000000E+000
4	30.47350668	9.520203E-013	1.385202E-011	1	0.000000E+000
4	30.47356625	1.385202E-011	9.520203E-013	0	0.000000E+000
4	30.47531561	9.520203E-013	1.385202E-011	1	0.000000E+000
4	30.47541765	1.385202E-011	9.520203E-013	0	0.000000E+000
4	30.47894525	9.520203E-013	1.385202E-011	1	0.000000E+000
4	30.47898887	1.385202E-011	9.520203E-013	0	0.000000E+000
4	30.48008977	9.520203E-013	1.385202E-011	1	0.000000E+000
4	30.48009695	1.385202E-011	9.520203E-013	0	0.000000E+000
4	30.48043686	9.520203E-013	1.385202E-011	1	0.000000E+000
4	30.48044702	1.385202E-011	9.520203E-013	0	0.000000E+000
4	30.48074193	9.520203E-013	1.385202E-011	1	0.000000E+000
4	30.48087008	1.385202E-011	9.520203E-013	0	0.000000E+000
4	30.48160626	9.520203E-013	1.385202E-011	1	0.000000E+000
4	30.48174530	1.385202E-011	9.520203E-013	0	0.000000E+000
4	30.48222708	9.520203E-013	1.385202E-011	1	0.000000E+000
4	30.48230370	1.385202E-011	9.520203E-013	0	0.000000E+000
4	30.48309912	9.520203E-013	1.385202E-011	1	0.000000E+000
4	30.48314591	1.385202E-011	9.520203E-013	0	0.000000E+000
4	30.48328699	9.520203E-013	1.385202E-011	1	0.000000E+000
4	30.48350099	1.385202E-011	9.520203E-013	0	0.000000E+000
4	30.48527233	9.520203E-013	1.385202E-011	1	0.000000E+000
4	30.48531497	1.385202E-011	9.520203E-013	0	0.000000E+000
4	30.48638823	9.520203E-013	1.385202E-011	1	0.000000E+000
4	30.48652746	1.385202E-011	9.520203E-013	0	0.000000E+000
4	30.48655101	9.520203E-013	1.385202E-011	1	0.000000E+000
4	30.48659722	1.385202E-011	9.520203E-013	0	0.000000E+000
4	30.49228870	9.520203E-013	1.385202E-011	1	0.000000E+000
4	30.49238715	1.385202E-011	9.520203E-013	0	0.000000E+000
4	30.49314345	9.520203E-013	1.385202E-011	1	0.000000E+000
4	30.49316824	1.385202E-011	9.520203E-013	0	0.000000E+000
4	30.49541870	9.520203E-013	1.385202E-011	1	0.000000E+000
4	30.49543469	1.385202E-011	9.520203E-013	0	0.000000E+000
4	30.49805672	9.520203E-013	1.385202E-011	1	0.000000E+000
4	30.49811232	1.385202E-011	9.520203E-013	0	0.000000E+000
4	30.49913584	9.520203E-013	1.385202E-011	1	0.000000E+000
4	30.49922560	1.385202E-011	9.520203E-013	0	0.000000E+000
4	30.50119542	9.520203E-013	1.385202E-011	1	0.000000E+000
4	30.50142956	1.385202E-011	9.520203E-013	0	0.000000E+000
4	30.50311536	9.520203E-013	1.385202E-011	1	0.000000E+000
4	30.50326510	1.385202E-011	9.520203E-013	0	0.000000E+000
4	30.50504436	9.520203E-013	1.385202E-011	1	0.000000E+000
4	30.50516915	1.385202E-011	9.520203E-013	0	0.000000E+000
4	30.50583933	9.520203E-013	1.385202E-011	1	0.000000E+000
4	30.50605758	1.385202E-011	9.520203E-013	0	0.000000E+000
4	30.50799867	9.520203E-013	1.385202E-011	1	0.000000E+000
4	30.50802257	1.385202E-011	9.520203E-013	0	0.000000E+000
4	30.50846912	9.520203E-013	1.385202E-011	1	0.000000E+000
4	30.50856485	1.385202E-011	9.520203E-013	0	0.000000E+000
4	30.50960774	9.520203E-013	1.385202E-011	1	0.000000E+000
4	30.50988010	1.385202E-011	9.520203E-013	0	0.000000E+000
4	30.51146502	9.520203E-013	1.385202E-011	1	0.000000E+000
4	30.51154362	1.385202E-011	9.520203E-013	0	0.000000E+000
4	30.51266213	9.520203E-013	1.385202E-011	1	0.000000E+000
4	30.51290221	1.385202E-011	9.520203E-013	0	0.000000E+000
4	30.51438780	9.520203E-013	1.385202E-011	1	0.000000E+000
4	30.51450222	1.385202E-011	9.520203E-013	0	0.000000E+000
4	30.52203140	9.520203E-013	1.385202E-011	1	0.000000E+000
4	30.52206940	1.385202E-011	9.520203E-013	0	0.000000E+000
4	30.52565884	9.520203E-013	1.385202E-011	1	0.000000E+000
4	30.52568828	1.385202E-011	9.520203E-013	0	0.000000E+000
4	30.52581975	9.520203E-013	1.385202E-011	1	0.000000E+000
4	30.52585288	1.385202E-011	9.520203E-013	0	0.000000E+000
4	30.52913481	9.520203E-013	1.385202E-011	1	0.000000E+000
4	30.52922604	1.385202E-011	9.520203E-013	0	0.000000E+000
4	30.52953832	9.520203E-013	1.385202E-011	1	0.000000E+000
4	30.52968470	1.385202E-011	9.520203E-013	0	0.000000E+000
4	30.52970316	9.520203E-013	1.385202E-011	1	0.000000E+000
4	30.52984546	1.385202E-011	9.520203E-013	0	0.000000E+000
4	30.53063179	9.520203E-013	1.385202E-011	1	0.000000E+000
4	30.53068375	1.385202E-011	9.520203E-013	0	0.000000E+000
4	30.53127398	9.520203E-013	1.385202E-011	1	0.000000E+000
4	30.53130905	1.385202E-011	9.520203E-013	0	0.000000E+000
4	30.53377758	9.520203E-013	1.385202E-011	1	0.000000E+000
4	30.53385356	1.385202E-011	9.520203E-013	0	0.000000E+000
4	30.53448100	9.520203E-013	1.385202E-011	1	0.000000E+000
4	30.53453507	1.385202E-011	9.520203E-013	0	0.000000E+000
4	31.99678920	9.815015E-013	1.388150E-011	1	0.000000E+000
4	31.99682777	1.388150E-011	9.815015E-013	0	0.000000E+000
4	31.99704340	9.815015E-013	1.388150E-011	1	0.000000E+000
4	31.99706649	1.388150E-011	9.815015E-013	0	0.000000E+000
4	31.99710313	9.815015E-013	1.388150E-011	1	0.000000E+000
4	31.99715514	1.388150E-011	9.815015E-013	0	0.000000E+000
4	32.00174351	9.815015E-013	1.388150E-011	1	0.000000E+000
4	32.00179734	1.388150E-011	9.815015E-013	0	0.000000E+000
4	32.00831050	9.815015E-013	1.388150E-011	1	0.000000E+000
4	32.00840033	1.388150E-011	9.815015E-013	0	0.000000E+000
4	32.00862259	9.815015E-013	1.388150E-011	1	0.000000E+000
4	32.00868284	1.388150E-011	9.815015E-013	0	0.000000E+000
4	32.00879364	9.815015E-013	1.388150E-011	1	0.000000E+000
4	32.00889716	1.388150E-011	9.815015E-013	0	0.000000E+000
4	32.00986928	9.815015E-013	1.388150E-011	1	0.000000E+000
4	32.00989893	1.388150E-011	9.815015E-013	0	0.000000E+000
4	32.01933892	9.815015E-013	1.388150E-011	1	0.000000E+000
4	32.01940668	1.388150E-011	9.815015E-013	0	0.000000E+000
4	32.02000822	9.815015E-013	1.388150E-011	1	0.000000E+000
4	32.02004520	1.388150E-011	9.815015E-013	0	0.000000E+000
4	32.02167597	9.815015E-013	1.388150E-011	1	0.000000E+000
4	32.02169312	1.388150E-011	9.815015E-013	0	0.000000E+000
4	32.02735360	9.815015E-013	1.388150E-011	1	0.000000E+000
4	32.02752200	1.388150E-011	9.815015E-013	0	0.000000E+000
4	32.02868198	9.815015E-013	1.388150E-011	1	0.000000E+000
4	32.02870804	1.388150E-011	9.815015E-013	0	0.000000E+000
4	32.02929383	9.815015E-013	1.388150E-011	1	0.000000E+000
4	32.02935990	1.388150E-011	9.815015E-013	0	0.000000E+000
4	32.03180102	9.815015E-013	1.388150E-011	1	0.000000E+000
4	32.03182804	1.388150E-011	9.815015E-013	0	0.000000E+000
4	32.03430699	9.815015E-013	1.388150E-011	1	0.000000E+000
4	32.03450809	1.388150E-011	9.815015E-013	0	0.000000E+000
4	32.03635662	9.815015E-013	1.388150E-011	1	0.000000E+000
4	32.03642187	1.388150E-011	9.815015E-013	0	0.000000E+000
4	32.03865620	9.815015E-013	1.388150E-011	1	0.000000E+000
4	32.03869157	1.388150E-011	9.815015E-013	0	0.000000E+000
4	32.04031664	9.815015E-013	1.388150E-011	1	0.000000E+000
4	32.04035281	1.388150E-011	9.815015E-013	0	0.000000E+000
4	32.04076256	9.815015E-013	1.388150E-011	1	0.000000E+000
4	32.04086208	1.388150E-011	9.815015E-013	0	0.000000E+000
4	32.04117724	9.815015E-013	1.388150E-011	1	0.000000E+000
4	32.04137082	1.388150E-011	9.815015E-013	0	0.000000E+000
4	32.04456900	9.815015E-013	1.388150E-011	1	0.000000E+000
4	32.04464779	1.388150E-011	9.815015E-013	0	0.000000E+000
4	32.04608089	9.815015E-013	1.388150E-011	1	0.000000E+000
4	32.04617610	1.388150E-011	9.815015E-013	0	0.000000E+000
4	32.04812285	9.815015E-013	1.388150E-011	1	0.000000E+000
4	32.04839900	1.388150E-011	9.815015E-013	0	0.000000E+000
4	32.04949544	9.815015E-013	1.388150E-011	1	0.000000E+000
4	32.04952590	1.388150E-011	9.815015E-013	0	0.000000E+000
4	32.05112994	9.815015E-013	1.388150E-011	1	0.000000E+000
4	32.05125302	1.388150E-011	9.815015E-013	0	0.000000E+000
4	32.05128610	9.815015E-013	1.388150E-011	1	0.000000E+000
4	32.05131706	1.388150E-011	9.815015E-013	0	0.000000E+000
4	32.05350442	9.815015E-013	1.388150E-011	1	0.000000E+000
4	32.05355822	1.388150E-011	9.815015E-013	0	0.000000E+000
4	32.05422787	9.815015E-013	1.388150E-011	1	0.000000E+000
4	32.05431082	1.388150E-011	9.815015E-013	0	0.000000E+000
4	33.90739251	1.084000E-012	1.398400E-011	1	0.000000E+000
4	33.90749266	1.398400E-011	1.084000E-012	0	0.000000E+000
4	33.90989437	1.084000E-012	1.398400E-011	1	0.000000E+000
4	33.91001834	1.398400E-011	1.084000E-012	0	0.000000E+000
4	33.91164708	1.084000E-012	1.398400E-011	1	0.000000E+000
4	33.91168433	1.398400E-011	1.084000E-012	0	0.000000E+000
4	33.91223045	1.084000E-012	1.398400E-011	1	0.000000E+000
4	33.91232656	1.398400E-011	1.084000E-012	0	0.000000E+000
4	33.92147748	1.084000E-012	1.398400E-011	1	0.000000E+000
4	33.92153060	1.398400E-011	1.084000E-012	0	0.000000E+000
4	33.92333303	1.084000E-012	1.398400E-011	1	0.000000E+000
4	33.92346076	1.398400E-011	1.084000E-012	0	0.000000E+000
4	33.92403377	1.084000E-012	1.398400E-011	1	0.000000E+000
4	33.92418560	1.398400E-011	1.084000E-012	0	0.000000E+000
4	33.92698115	1.084000E-012	1.398400E-011	1	0.000000E+000
4	33.92709191	1.398400E-011	1.084000E-012	0	0.000000E+000
4	33.93369098	1.084000E-012	1.398400E-011	1	0.000000E+000
4	33.93374793	1.398400E-011	1.084000E-012	0	0.000000E+000
4	33.93439972	1.084000E-012	1.398400E-011	1	0.000000E+000
4	33.93451813	1.398400E-011	1.084000E-012	0	0.000000E+000
4	33.93476864	1.084000E-012	1.398400E-011	1	0.000000E+000
4	33.93481675	1.398400E-011	1.084000E-012	0	0.000000E+000
4	33.93722690	1.084000E-012	1.398400E-011	1	0.000000E+000
4	33.93727339	1.398400E-011	1.084000E-012	0	0.000000E+000
4	33.93832482	1.084000E-012	1.398400E-011	1	0.000000E+000
4	33.93835887	1.398400E-011	1.084000E-012	0	0.000000E+000
4	33.94231165	1.084000E-012	1.398400E-011	1	0.000000E+000
4	33.94233339	1.398400E-011	1.084000E-012	0	0.000000E+000
4	33.94346242	1.084000E-012	1.398400E-011	1	0.000000E+000
4	33.94352431	1.398400E-011	1.084000E-012	0	0.000000E+000
4	33.94380460	1.084000E-012	1.398400E-011	1	0.000000E+000
4	33.94389800	1.398400E-011	1.084000E-012	0	0.000000E+000
4	33.94435392	1.084000E-012	1.398400E-011	1	0.000000E+000
4	33.94461984	1.398400E-011	1.084000E-012	0	0.000000E+000
4	33.95014602	1.084000E-012	1.398400E-011	1	0.000000E+000
4	33.95021626	1.398400E-011	1.084000E-012	0	0.000000E+000
4	33.95183684	1.084000E-012	1.398400E-011	1	0.000000E+000
4	33.95185652	1.398400E-011	1.084000E-012	0	0.000000E+000
4	33.95322438	1.084000E-012	1.398400E-011	1	0.000000E+000
4	33.95332240	1.398400E-011	1.084000E-012	0	0.000000E+000
4	33.95381665	1.084000E-012	1.398400E-011	1	0.000000E+000
4	33.95386591	1.398400E-011	1.084000E-012	0	0.000000E+000
4	33.95488350	1.084000E-012	1.398400E-011	1	0.000000E+000
4	33.95491161	1.398400E-011	1.084000E-012	0	0.000000E+000
4	33.95685710	1.084000E-012	1.398400E-011	1	0.000000E+000
4	33.95692117	1.398400E-011	1.084000E-012	0	0.000000E+000
4	33.95876540	1.084000E-012	1.398400E-011	1	0.000000E+000
4	33.95888148	1.398400E-011	1.084000E-012	0	0.000000E+000
4	33.95889241	1.084000E-012	1.398400E-011	1	0.000000E+000
4	33.95895625	1.398400E-011	1.084000E-012	0	0.000000E+000
4	33.96487941	1.084000E-012	1.398400E-011	1	0.000000E+000
4	33.96494606	1.398400E-011	1.084000E-012	0	0.000000E+000
4	33.96722185	1.084000E-012	1.398400E-011	1	0.000000E+000
4	33.96725487	1.398400E-011	1.084000E-012	0	0.000000E+000
4	33.96944913	1.084000E-012	1.398400E-011	1	0.000000E+000
4	33.96959847	1.398400E-011	1.084000E-012	0	0.000000E+000
4	33.96975254	1.084000E-012	1.398400E-011	1	0.000000E+000
4	33.96979859	1.398400E-011	1.084000E-012	0	0.000000E+000
4	33.97905567	1.084000E-012	1.398400E-011	1	0.000000E+000
4	33.97913247	1.398400E-011	1.084000E-012	0	0.000000E+000
4	33.98013752	1.084000E-012	1.398400E-011	1	0.000000E+000
4	33.98020339	1.398400E-011	1.084000E-012	0	0.000000E+000
4	33.98066300	1.084000E-012	1.398400E-011	1	0.000000E+000
4	33.98077387	1.398400E-011	1.084000E-012	0	0.000000E+000
4	33.99253600	1.084000E-012	1.398400E-011	1	0.000000E+000
4	33.99259004	1.398400E-011	1.084000E-012	0	0.000000E+000
4	33.99262731	1.084000E-012	1.398400E-011	1	0.000000E+000
4	33.99272829	1.398400E-011	1.084000E-012	0	0.000000E+000
4	33.99407731	1.084000E-012	1.398400E-011	1	0.000000E+000
4	33.99425522	1.398400E-011	1.084000E-012	0	0.000000E+000
4	34.43805624	9.957154E-013	1.389572E-011	1	0.000000E+000
4	34.43808189	1.389572E-011	9.957154E-013	0	0.000000E+000
4	34.43875993	9.957154E-013	1.389572E-011	1	0.000000E+000
4	34.43886138	1.389572E-011	9.957154E-013	0	0.000000E+000
4	34.44016473	9.957154E-013	1.389572E-011	1	0.000000E+000
4	34.44025390	1.389572E-011	9.957154E-013	0	0.000000E+000
4	34.44205200	9.957154E-013	1.389572E-011	1	0.000000E+000
4	34.44211350	1.389572E-011	9.957154E-013	0	0.000000E+000
4	34.44226545	9.957154E-013	1.389572E-011	1	0.000000E+000
4	34.44231549	1.389572E-011	9.957154E-013	0	0.000000E+000
4	34.44504750	9.957154E-013	1.389572E-011	1	0.000000E+000
4	34.44526836	1.389572E-011	9.957154E-013	0	0.000000E+000
4	34.44549278	9.957154E-013	1.389572E-011	1	0.000000E+000
4	34.44552095	1.389572E-011	9.957154E-013	0	0.000000E+000
4	34.44661591	9.957154E-013	1.389572E-011	1	0.000000E+000
4	34.44663579	1.389572E-011	9.957154E-013	0	0.000000E+000
4	34.44861575	9.957154E-013	1.389572E-011	1	0.000000E+000
4	34.44870934	1.389572E-011	9.957154E-013	0	0.000000E+000
4	34.45159683	9.957154E-013	1.389572E-011	1	0.000000E+000
4	34.45183217	1.389572E-011	9.957154E-013	0	0.000000E+000
4	34.46063754	9.957154E-013	1.389572E-011	1	0.000000E+000
4	34.46076038	1.389572E-011	9.957154E-013	0	0.000000E+000
4	34.47284438	9.957154E-013	1.389572E-011	1	0.000000E+000
4	34.47289995	1.389572E-011	9.957154E-013	0	0.000000E+000
4	34.47524326	9.957154E-013	1.389572E-011	1	0.000000E+000
4	34.47541620	1.389572E-011	9.957154E-013	0	0.000000E+000
4	34.47624700	9.957154E-013	1.389572E-011	1	0.000000E+000
4	34.47636046	1.389572E-011	9.957154E-013	0	0.000000E+000
4	34.47904898	9.957154E-013	1.389572E-011	1	0.000000E+000
4	34.47911999	1.389572E-011	9.957154E-013	0	0.000000E+000
4	34.47973286	9.957154E-013	1.389572E-011	1	0.000000E+000
4	34.47982290	1.389572E-011	9.957154E-013	0	0.000000E+000
4	34.48009872	9.957154E-013	1.389572E-011	1	0.000000E+000
4	34.48015513	1.389572E-011	9.957154E-013	0	0.000000E+000
4	34.48489218	9.957154E-013	1.389572E-011	1	0.000000E+000
4	34.48502136	1.389572E-011	9.957154E-013	0	0.000000E+000
4	34.48599756	9.957154E-013	1.389572E-011	1	0.000000E+000
4	34.48602073	1.389572E-011	9.957154E-013	0	0.000000E+000
4	34.48620557	9.957154E-013	1.389572E-011	1	0.000000E+000
4	34.48662865	1.389572E-011	9.957154E-013	0	0.000000E+000
4	34.48782405	9.957154E-013	1.389572E-011	1	0.000000E+000
4	34.48786647	1.389572E-011	9.957154E-013	0	0.000000E+000
4	34.48822758	9.957154E-013	1.389572E-011	1	0.000000E+000
4	34.48825801	1.389572E-011	9.957154E-013	0	0.000000E+000
4	34.48897057	9.957154E-013	1.389572E-011	1	0.000000E+000
4	34.48900677	1.389572E-011	9.957154E-013	0	0.000000E+000
4	34.49310512	9.957154E-013	1.389572E-011	1	0.000000E+000
4	34.49322986	1.389572E-011	9.957154E-013	0	0.000000E+000
4	34.49489677	9.957154E-013	1.389572E-011	1	0.000000E+000
4	34.49492349	1.389572E-011	9.957154E-013	0	0.000000E+000
4	34.49576005	9.957154E-013	1.389572E-011	1	0.000000E+000
4	34.49603315	1.389572E-011	9.957154E-013	0	0.000000E+000
4	34.49642040	9.957154E-013	1.389572E-011	1	0.000000E+000
4	34.49654246	1.389572E-011	9.957154E-013	0	0.000000E+000
4	34.49881019	9.957154E-013	1.389572E-011	1	0.000000E+000
4	34.49882573	1.389572E-011	9.957154E-013	0	0.000000E+000
4	34.49907238	9.957154E-013	1.389572E-011	1	0.000000E+000
4	34.49912318	1.389572E-011	9.957154E-013	0	0.000000E+000
4	34.49912922	9.957154E-013	1.389572E-011	1	0.000000E+000
4	34.49917735	1.389572E-011	9.957154E-013	0	0.000000E+000
4	34.49984181	9.957154E-013	1.389572E-011	1	0.000000E+000
4	34.49994777	1.389572E-011	9.957154E-013	0	0.000000E+000
4	34.50443143	9.957154E-013	1.389572E-011	1	0.000000E+000
4	34.50455755	1.389572E-011	9.957154E-013	0	0.000000E+000
4	34.50461599	9.957154E-013	1.389572E-011	1	0.000000E+000
4	34.50480947	1.389572E-011	9.957154E-013	0	0.000000E+000
4	34.50620371	9.957154E-013	1.389572E-011	1	0.000000E+000
4	34.50623142	1.389572E-011	9.957154E-013	0	0.000000E+000
4	34.50949761	9.957154E-013	1.389572E-011	1	0.000000E+000
4	34.50956451	1.389572E-011	9.957154E-013	0	0.000000E+000
4	34.50964801	9.957154E-013	1.389572E-011	1	0.000000E+000
4	34.50966994	1.389572E-011	9.957154E-013	0	0.000000E+000
4	34.51029427	9.957154E-013	1.389572E-011	1	0.000000E+000
4	34.51044974	1.389572E-011	9.957154E-013	0	0.000000E+000
4	34.51285999	9.957154E-013	1.389572E-011	1	0.000000E+000
4	34.51299726	1.389572E-011	9.957154E-013	0	0.000000E+000
4	34.51846951	9.957154E-013	1.389572E-011	1	0.000000E+000
4	34.51849326	1.389572E-011	9.957154E-013	0	0.000000E+000
4	34.51913311	9.957154E-013	1.389572E-011	1	0.000000E+000
4	34.51925603	1.389572E-011	9.957154E-013	0	0.000000E+000
4	34.51937842	9.957154E-013	1.389572E-011	1	0.000000E+000
4	34.51942549	1.389572E-011	9.957154E-013	0	0.000000E+000
4	34.52488371	9.957154E-013	1.389572E-011	1	0.000000E+000
4	34.52504525	1.389572E-011	9.957154E-013	0	0.000000E+000
4	34.52701780	9.957154E-013	1.389572E-011	1	0.000000E+000
4	34.52712794	1.389572E-011	9.957154E-013	0	0.000000E+000
4	34.52909756	9.957154E-013	1.389572E-011	1	0.000000E+000
4	34.52926962	1.389572E-011	9.957154E-013	0	0.000000E+000
4	34.52968217	9.957154E-013	1.389572E-011	1	0.000000E+000
4	34.52982903	1.389572E-011	9.957154E-013	0	0.000000E+000
4	36.76060629	9.470091E-013	1.384701E-011	1	0.000000E+000
4	36.76067747	1.384701E-011	9.470091E-013	0	0.000000E+000
4	36.76080624	9.470091E-013	1.384701E-011	1	0.000000E+000
4	36.76090007	1.384701E-011	9.470091E-013	0	0.000000E+000
4	36.76392997	9.470091E-013	1.384701E-011	1	0.000000E+000
4	36.76402806	1.384701E-011	9.470091E-013	0	0.000000E+000
4	36.76545081	9.470091E-013	1.384701E-011	1	0.000000E+000
4	36.76546804	1.384701E-011	9.470091E-013	0	0.000000E+000
4	36.76577852	9.470091E-013	1.384701E-011	1	0.000000E+000
4	36.76583238	1.384701E-011	9.470091E-013	0	0.000000E+000
4	36.76597180	9.470091E-013	1.384701E-011	1	0.000000E+000
4	36.76601352	1.384701E-011	9.470091E-013	0	0.000000E+000
4	36.76717185	9.470091E-013	1.384701E-011	1	0.000000E+000
4	36.76722137	1.384701E-011	9.470091E-013	0	0.000000E+000
4	36.77554247	9.470091E-013	1.384701E-011	1	0.000000E+000
4	36.77563396	1.384701E-011	9.470091E-013	0	0.000000E+000
4	36.77833014	9.470091E-013	1.384701E-011	1	0.000000E+000
4	36.77838898	1.384701E-011	9.470091E-013	0	0.000000E+000
4	36.77932675	9.470091E-013	1.384701E-011	1	0.000000E+000
4	36.77965689	1.384701E-011	9.470091E-013	0	0.000000E+000
4	36.78222584	9.470091E-013	1.384701E-011	1	0.000000E+000
4	36.78225757	1.384701E-011	9.470091E-013	0	0.000000E+000
4	36.88506756	7.773847E-013	1.367738E-011	1	0.000000E+000
4	36.88513000	1.367738E-011	7.773847E-013	0	0.000000E+000
4	36.88578209	7.773847E-013	1.367738E-011	1	0.000000E+000
4	36.88585143	1.367738E-011	7.773847E-013	0	0.000000E+000
4	36.88634119	7.773847E-013	1.367738E-011	1	0.000000E+000
4	36.88644881	1.367738E-011	7.773847E-013	0	0.000000E+000
4	36.88848002	7.773847E-013	1.367738E-011	1	0.000000E+000
4	36.88853822	1.367738E-011	7.773847E-013	0	0.000000E+000
4	36.89015822	7.773847E-013	1.367738E-011	1	0.000000E+000
4	36.89022815	1.367738E-011	7.773847E-013	0	0.000000E+000
4	36.89182074	7.773847E-013	1.367738E-011	1	0.000000E+000
4	36.89184842	1.367738E-011	7.773847E-013	0	0.000000E+000
4	36.89204177	7.773847E-013	1.367738E-011	1	0.000000E+000
4	36.89223232	1.367738E-011	7.773847E-013	0	0.000000E+000
4	36.89451108	7.773847E-013	1.367738E-011	1	0.000000E+000
4	36.89455164	1.367738E-011	7.773847E-013	0	0.000000E+000
4	36.89500749	7.773847E-013	1.367738E-011	1	0.000000E+000
4	36.89503828	1.367738E-011	7.773847E-013	0	0.000000E+000
4	36.89940471	7.773847E-013	1.367738E-011	1	0.000000E+000
4	36.89945054	1.367738E-011	7.773847E-013	0	0.000000E+000
4	36.90174796	7.773847E-013	1.367738E-011	1	0.000000E+000
4	36.90195781	1.367738E-011	7.773847E-013	0	0.000000E+000
4	36.90231716	7.773847E-013	1.367738E-011	1	0.000000E+000
4	36.90235444	1.367738E-011	7.773847E-013	0	0.000000E+000
4	36.90323628	7.773847E-013	1.367738E-011	1	0.000000E+000
4	36.90328740	1.367738E-011	7.773847E-013	0	0.000000E+000
4	36.90742277	7.773847E-013	1.367738E-011	1	0.000000E+000
4	36.90745150	1.367738E-011	7.773847E-013	0	0.000000E+000
4	36.90854248	7.773847E-013	1.367738E-011	1	0.000000E+000
4	36.90889927	1.367738E-011	7.773847E-013	0	0.000000E+000
4	36.90890775	7.773847E-013	1.367738E-011	1	0.000000E+000
4	36.90898860	1.367738E-011	7.773847E-013	0	0.000000E+000
4	36.90939514	7.773847E-013	1.367738E-011	1	0.000000E+000
4	36.90953191	1.367738E-011	7.773847E-013	0	0.000000E+000
4	36.91788120	7.773847E-013	1.367738E-011	1	0.000000E+000
4	36.91790538	1.367738E-011	7.773847E-013	0	0.000000E+000
4	36.91824048	7.773847E-013	1.367738E-011	1	0.000000E+000
4	36.91835922	1.367738E-011	7.773847E-013	0	0.000000E+000
4	36.91872111	7.773847E-013	1.367738E-011	1	0.000000E+000
4	36.91882757	1.367738E-011	7.773847E-013	0	0.000000E+000
4	36.91884363	7.773847E-013	1.367738E-011	1	0.000000E+000
4	36.91887197	1.367738E-011	7.773847E-013	0	0.000000E+000
4	36.92246892	7.773847E-013	1.367738E-011	1	0.000000E+000
4	36.92253744	1.367738E-011	7.773847E-013	0	0.000000E+000
4	36.92499534	7.773847E-013	1.367738E-011	1	0.000000E+000
4	36.92501249	1.367738E-011	7.773847E-013	0	0.000000E+000
4	36.93046178	7.773847E-013	1.367738E-011	1	0.000000E+000
4	36.93063128	1.367738E-011	7.773847E-013	0	0.000000E+000
4	36.93139385	7.773847E-013	1.367738E-011	1	0.000000E+000
4	36.93143681	1.367738E-011	7.773847E-013	0	0.000000E+000
4	36.93523491	7.773847E-013	1.367738E-011	1	0.000000E+000
4	36.93525226	1.367738E-011	7.773847E-013	0	0.000000E+000
4	36.93527000	7.773847E-013	1.367738E-011	1	0.000000E+000
4	36.93541574	1.367738E-011	7.773847E-013	0	0.000000E+000
4	36.94439106	7.773847E-013	1.367738E-011	1	0.000000E+000
4	36.94447245	1.367738E-011	7.773847E-013	0	0.000000E+000
4	36.94701031	7.773847E-013	1.367738E-011	1	0.000000E+000
4	36.94705476	1.367738E-011	7.773847E-013	0	0.000000E+000
4	36.94813234	7.773847E-013	1.367738E-011	1	0.000000E+000
4	36.94816213	1.367738E-011	7.773847E-013	0	0.000000E+000
4	36.95052804	7.773847E-013	1.367738E-011	1	0.000000E+000
4	36.95054319	1.367738E-011	7.773847E-013	0	0.000000E+000
4	36.95234226	7.773847E-013	1.367738E-011	1	0.000000E+000
4	36.95240599	1.367738E-011	7.773847E-013	0	0.000000E+000
4	36.95268151	7.773847E-013	1.367738E-011	1	0.000000E+000
4	36.95273236	1.367738E-011	7.773847E-013	0	0.000000E+000
4	36.95456552	7.773847E-013	1.367738E-011	1	0.000000E+000
4	36.95470525	1.367738E-011	7.773847E-013	0	0.000000E+000
4	36.95474380	7.773847E-013	1.367738E-011	1	0.000000E+000
4	36.95478760	1.367738E-011	7.773847E-013	0	0.000000E+000
4	36.95513002	7.773847E-013	1.367738E-011	1	0.000000E+000
4	36.95530040	1.367738E-011	7.773847E-013	0	0.000000E+000
4	36.95552026	7.773847E-013	1.367738E-011	1	0.000000E+000
4	36.95558599	1.367738E-011	7.773847E-013	0	0.000000E+000
4	36.95723668	7.773847E-013	1.367738E-011	1	0.000000E+000
4	36.95751172	1.367738E-011	7.773847E-013	0	0.000000E+000
4	42.82017016	1.138580E-012	1.403858E-011	1	0.000000E+000
4	42.82022721	1.403858E-011	1.138580E-012	0	0.000000E+000
4	42.82886772	1.138580E-012	1.403858E-011	1	0.000000E+000
4	42.82896669	1.403858E-011	1.138580E-012	0	0.000000E+000
4	42.83372213	1.138580E-012	1.403858E-011	1	0.000000E+000
4	42.83375060	1.403858E-011	1.138580E-012	0	0.000000E+000
4	42.84073887	1.138580E-012	1.403858E-011	1	0.000000E+000
4	42.84079052	1.403858E-011	1.138580E-012	0	0.000000E+000
4	42.84762115	1.138580E-012	1.403858E-011	1	0.000000E+000
4	42.84765843	1.403858E-011	1.138580E-012	0	0.000000E+000
4	42.85296234	1.138580E-012	1.403858E-011	1	0.000000E+000
4	42.85319036	1.403858E-011	1.138580E-012	0	0.000000E+000
4	42.85370709	1.138580E-012	1.403858E-011	1	0.000000E+000
4	42.85381941	1.403858E-011	1.138580E-012	0	0.000000E+000
4	42.85537403	1.138580E-012	1.403858E-011	1	0.000000E+000
4	42.85540060	1.403858E-011	1.138580E-012	0	0.000000E+000
4	42.85568597	1.138580E-012	1.403858E-011	1	0.000000E+000
4	42.85575012	1.403858E-011	1.138580E-012	0	0.000000E+000
4	42.85634087	1.138580E-012	1.403858E-011	1	0.000000E+000
4	42.85636701	1.403858E-011	1.138580E-012	0	0.000000E+000
4	42.85704982	1.138580E-012	1.403858E-011	1	0.000000E+000
4	42.85708685	1.403858E-011	1.138580E-012	0	0.000000E+000
4	42.86112915	1.138580E-012	1.403858E-011	1	0.000000E+000
4	42.86136841	1.403858E-011	1.138580E-012	0	0.000000E+000
4	42.86204557	1.138580E-012	1.403858E-011	1	0.000000E+000
4	42.86208115	1.403858E-011	1.138580E-012	0	0.000000E+000
4	42.86235205	1.138580E-012	1.403858E-011	1	0.000000E+000
4	42.86248537	1.403858E-011	1.138580E-012	0	0.000000E+000
4	42.86383943	1.138580E-012	1.403858E-011	1	0.000000E+000
4	42.86421342	1.403858E-011	1.138580E-012	0	0.000000E+000
4	42.86655074	1.138580E-012	1.403858E-011	1	0.000000E+000
4	42.86668431	1.403858E-011	1.138580E-012	0	0.000000E+000
4	42.86973337	1.138580E-012	1.403858E-011	1	0.000000E+000
4	42.87018499	1.403858E-011	1.138580E-012	0	0.000000E+000
4	42.87026345	1.138580E-012	1.403858E-011	1	0.000000E+000
4	42.87035553	1.403858E-011	1.138580E-012	0	0.000000E+000
4	42.87104609	1.138580E-012	1.403858E-011	1	0.000000E+000
4	42.87111926	1.403858E-011	1.138580E-012	0	0.000000E+000
4	42.87117376	1.138580E-012	1.403858E-011	1	0.000000E+000
4	42.87146326	1.403858E-011	1.138580E-012	0	0.000000E+000
4	42.87314872	1.138580E-012	1.403858E-011	1	0.000000E+000
4	42.87319821	1.403858E-011	1.138580E-012	0	0.000000E+000
4	42.87399920	1.138580E-012	1.403858E-011	1	0.000000E+000
4	42.87411342	1.403858E-011	1.138580E-012	0	0.000000E+000
4	42.87606968	1.138580E-012	1.403858E-011	1	0.000000E+000
4	42.87613773	1.403858E-011	1.138580E-012	0	0.000000E+000
4	42.87719780	1.138580E-012	1.403858E-011	1	0.000000E+000
4	42.87723468	1.403858E-011	1.138580E-012	0	0.000000E+000
4	42.88132999	1.138580E-012	1.403858E-011	1	0.000000E+000
4	42.88136865	1.403858E-011	1.138580E-012	0	0.000000E+000
4	42.88590423	1.138580E-012	1.403858E-011	1	0.000000E+000
4	42.88592807	1.403858E-011	1.138580E-012	0	0.000000E+000
4	42.88595325	1.138580E-012	1.403858E-011	1	0.000000E+000
4	42.88603805	1.403858E-011	1.138580E-012	0	0.000000E+000
4	42.88609161	1.138580E-012	1.403858E-011	1	0.000000E+000
4	42.88636920	1.403858E-011	1.138580E-012	0	0.000000E+000
4	42.88655820	1.138580E-012	1.403858E-011	1	0.000000E+000
4	42.88679171	1.403858E-011	1.138580E-012	0	0.000000E+000
4	42.89073010	1.138580E-012	1.403858E-011	1	0.000000E+000
4	42.89075697	1.403858E-011	1.138580E-012	0	0.000000E+000
4	42.89489010	1.138580E-012	1.403858E-011	1	0.000000E+000
4	42.89493679	1.403858E-011	1.138580E-012	0	0.000000E+000
4	42.89553506	1.138580E-012	1.403858E-011	1	0.000000E+000
4	42.89566324	1.403858E-011	1.138580E-012	0	0.000000E+000
4	42.89654701	1.138580E-012	1.403858E-011	1	0.000000E+000
4	42.89669560	1.403858E-011	1.138580E-012	0	0.000000E+000
4	42.89756168	1.138580E-012	1.403858E-011	1	0.000000E+000
4	42.89757889	1.403858E-011	1.138580E-012	0	0.000000E+000
4	42.90047935	1.138580E-012	1.403858E-011	1	0.000000E+000
4	42.90053389	1.403858E-011	1.138580E-012	0	0.000000E+000
4	42.90155992	1.138580E-012	1.403858E-011	1	0.000000E+000
4	42.90169709	1.403858E-011	1.138580E-012	0	0.000000E+000
4	42.90264182	1.138580E-012	1.403858E-011	1	0.000000E+000
4	42.90281616	1.403858E-011	1.138580E-012	0	0.000000E+000
4	42.90348576	1.138580E-012	1.403858E-011	1	0.000000E+000
4	42.90351654	1.403858E-011	1.138580E-012	0	0.000000E+000
4	42.90356536	1.138580E-012	1.403858E-011	1	0.000000E+000
4	42.90359693	1.403858E-011	1.138580E-012	0	0.000000E+000
4	42.90929516	1.138580E-012	1.403858E-011	1	0.000000E+000
4	42.90941359	1.403858E-011	1.138580E-012	0	0.000000E+000
4	42.90951235	1.138580E-012	1.403858E-011	1	0.000000E+000
4	42.90956244	1.403858E-011	1.138580E-012	0	0.000000E+000
4	42.91024942	1.138580E-012	1.403858E-011	1	0.000000E+000
4	42.91026080	1.403858E-011	1.138580E-012	0	0.000000E+000
4	42.91327425	1.138580E-012	1.403858E-011	1	0.000000E+000
4	42.91339938	1.403858E-011	1.138580E-012	0	0.000000E+000
4	42.91456692	1.138580E-012	1.403858E-011	1	0.000000E+000
4	42.91465504	1.403858E-011	1.138580E-012	0	0.000000E+000
4	42.91483867	1.138580E-012	1.403858E-011	1	0.000000E+000
4	42.91502644	1.403858E-011	1.138580E-012	0	0.000000E+000
4	42.91894610	1.138580E-012	1.403858E-011	1	0.000000E+000
4	42.91906380	1.403858E-011	1.138580E-012	0	0.000000E+000
4	42.91909069	1.138580E-012	1.403858E-011	1	0.000000E+000
4	42.91932401	1.403858E-011	1.138580E-012	0	0.000000E+000
4	42.92039204	1.138580E-012	1.403858E-011	1	0.000000E+000
4	42.92050628	1.403858E-011	1.138580E-012	0	0.000000E+000
4	42.92068824	1.138580E-012	1.403858E-011	1	0.000000E+000
4	42.92081190	1.403858E-011	1.138580E-012	0	0.000000E+000
4	42.92164589	1.138580E-012	1.403858E-011	1	0.000000E+000
4	42.92166879	1.403858E-011	1.138580E-012	0	0.000000E+000
4	42.92709921	1.138580E-012	1.403858E-011	1	0.000000E+000
4	42.92748951	1.403858E-011	1.138580E-012	0	0.000000E+000
4	42.93871837	1.138580E-012	1.403858E-011	1	0.000000E+000
4	42.93876345	1.403858E-011	1.138580E-012	0	0.000000E+000
4	42.93880824	1.138580E-012	1.403858E-011	1	0.000000E+000
4	42.93885311	1.403858E-011	1.138580E-012	0	0.000000E+000
4	42.93994854	1.138580E-012	1.403858E-011	1	0.000000E+000
4	42.94005064	1.403858E-011	1.138580E-012	0	0.000000E+000
4	42.94053835	1.138580E-012	1.403858E-011	1	0.000000E+000
4	42.94057280	1.403858E-011	1.138580E-012	0	0.000000E+000
4	42.94077581	1.138580E-012	1.403858E-011	1	0.000000E+000
4	42.94093079	1.403858E-011	1.138580E-012	0	0.000000E+000
4	42.94138302	1.138580E-012	1.403858E-011	1	0.000000E+000
4	42.94139963	1.403858E-011	1.138580E-012	0	0.000000E+000
4	42.94189721	1.138580E-012	1.403858E-011	1	0.000000E+000
4	42.94195007	1.403858E-011	1.138580E-012	0	0.000000E+000
4	42.94978600	1.138580E-012	1.403858E-011	1	0.000000E+000
4	42.94981409	1.403858E-011	1.138580E-012	0	0.000000E+000
4	42.94983188	1.138580E-012	1.403858E-011	1	0.000000E+000
4	42.94987003	1.403858E-011	1.138580E-012	0	0.000000E+000
4	42.95514961	1.138580E-012	1.403858E-011	1	0.000000E+000
4	42.95525887	1.403858E-011	1.138580E-012	0	0.000000E+000
4	42.95538623	1.138580E-012	1.403858E-011	1	0.000000E+000
4	42.95542818	1.403858E-011	1.138580E-012	0	0.000000E+000
4	42.96529574	1.138580E-012	1.403858E-011	1	0.000000E+000
4	42.96535763	1.403858E-011	1.138580E-012	0	0.000000E+000
4	42.96582081	1.138580E-012	1.403858E-011	1	0.000000E+000
4	42.96591778	1.403858E-011	1.138580E-012	0	0.000000E+000
4	42.96792021	1.138580E-012	1.403858E-011	1	0.000000E+000
4	42.96796152	1.403858E-011	1.138580E-012	0	0.000000E+000
4	42.96966597	1.138580E-012	1.403858E-011	1	0.000000E+000
4	42.96980251	1.403858E-011	1.138580E-012	0	0.000000E+000
4	43.00447467	1.138580E-012	1.403858E-011	1	0.000000E+000
4	43.00459793	1.403858E-011	1.138580E-012	0	0.000000E+000
4	43.00664918	1.138580E-012	1.403858E-011	1	0.000000E+000
4	43.00689746	1.403858E-011	1.138580E-012	0	0.000000E+000
4	43.00941368	1.138580E-012	1.403858E-011	1	0.000000E+000
4	43.00950194	1.403858E-011	1.138580E-012	0	0.000000E+000
4	43.01259889	1.138580E-012	1.403858E-011	1	0.000000E+000
4	43.01269853	1.403858E-011	1.138580E-012	0	0.000000E+000
4	43.01276776	1.138580E-012	1.403858E-011	1	0.000000E+000
4	43.01280374	1.403858E-011	1.138580E-012	0	0.000000E+000
4	43.01467289	1.138580E-012	1.403858E-011	1	0.000000E+000
4	43.01474974	1.403858E-011	1.138580E-012	0	0.000000E+000
4	43.01543793	1.138580E-012	1.403858E-011	1	0.000000E+000
4	43.01545228	1.403858E-011	1.138580E-012	0	0.000000E+000
4	43.01636628	1.138580E-012	1.403858E-011	1	0.000000E+000
4	43.01688966	1.403858E-011	1.138580E-012	0	0.000000E+000
4	43.01975467	1.138580E-012	1.403858E-011	1	0.000000E+000
4	43.01992702	1.403858E-011	1.138580E-012	0	0.000000E+000
4	43.02279707	1.138580E-012	1.403858E-011	1	0.000000E+000
4	43.02285395	1.403858E-011	1.138580E-012	0	0.000000E+000
4	43.02593449	1.138580E-012	1.403858E-011	1	0.000000E+000
4	43.02625216	1.403858E-011	1.138580E-012	0	0.000000E+000
4	43.02745482	1.138580E-012	1.403858E-011	1	0.000000E+000
4	43.02760733	1.403858E-011	1.138580E-012	0	0.000000E+000
4	43.03442710	1.138580E-012	1.403858E-011	1	0.000000E+000
4	43.03444070	1.403858E-011	1.138580E-012	0	0.000000E+000
4	43.03460464	1.138580E-012	1.403858E-011	1	0.000000E+000
4	43.03496314	1.403858E-011	1.138580E-012	0	0.000000E+000
4	43.03703390	1.138580E-012	1.403858E-011	1	0.000000E+000
4	43.03705849	1.403858E-011	1.138580E-012	0	0.000000E+000
4	43.03848118	1.138580E-012	1.403858E-011	1	0.000000E+000
4	43.03859890	1.403858E-011	1.138580E-012	0	0.000000E+000
4	43.03955724	1.138580E-012	1.403858E-011	1	0.000000E+000
4	43.03990919	1.403858E-011	1.138580E-012	0	0.000000E+000
4	43.04051604	1.138580E-012	1.403858E-011	1	0.000000E+000
4	43.04062963	1.403858E-011	1.138580E-012	0	0.000000E+000
4	43.04076025	1.138580E-012	1.403858E-011	1	0.000000E+000
4	43.04082026	1.403858E-011	1.138580E-012	0	0.000000E+000
4	43.04128358	1.138580E-012	1.403858E-011	1	0.000000E+000
4	43.04138211	1.403858E-011	1.138580E-012	0	0.000000E+000
4	43.04330037	1.138580E-012	1.403858E-011	1	0.000000E+000
4	43.04338937	1.403858E-011	1.138580E-012	0	0.000000E+000
4	43.04505312	1.138580E-012	1.403858E-011	1	0.000000E+000
4	43.04537696	1.403858E-011	1.138580E-012	0	0.000000E+000
4	43.04572680	1.138580E-012	1.403858E-011	1	0.000000E+000
4	43.04582581	1.403858E-011	1.138580E-012	0	0.000000E+000
4	43.04844001	1.138580E-012	1.403858E-011	1	0.000000E+000
4	43.04855180	1.403858E-011	1.138580E-012	0	0.000000E+000
4	43.04861531	1.138580E-012	1.403858E-011	1	0.000000E+000
4	43.04872508	1.403858E-011	1.138580E-012	0	0.000000E+000
4	43.04926457	1.138580E-012	1.403858E-011	1	0.000000E+000
4	43.04944467	1.403858E-011	1.138580E-012	0	0.000000E+000
4	43.04948081	1.138580E-012	1.403858E-011	1	0.000000E+000
4	43.04968125	1.403858E-011	1.138580E-012	0	0.000000E+000
4	43.05025987	1.138580E-012	1.403858E-011	1	0.000000E+000
4	43.05059748	1.403858E-011	1.138580E-012	0	0.000000E+000
4	43.05266137	1.138580E-012	1.403858E-011	1	0.000000E+000
4	43.05274965	1.403858E-011	1.138580E-012	0	0.000000E+000
4	43.05296788	1.138580E-012	1.403858E-011	1	0.000000E+000
4	43.05307773	1.403858E-011	1.138580E-012	0	0.000000E+000
4	43.05695446	1.138580E-012	1.403858E-011	1	0.000000E+000
4	43.05709697	1.403858E-011	1.138580E-012	0	0.000000E+000
4	43.05821504	1.138580E-012	1.403858E-011	1	0.000000E+000
4	43.05824002	1.403858E-011	1.138580E-012	0	0.000000E+000
4	43.06072657	1.138580E-012	1.403858E-011	1	0.000000E+000
4	43.06080577	1.403858E-011	1.138580E-012	0	0.000000E+000
4	43.06603246	1.138580E-012	1.403858E-011	1	0.000000E+000
4	43.06614519	1.403858E-011	1.138580E-012	0	0.000000E+000
4	43.06910740	1.138580E-012	1.403858E-011	1	0.000000E+000
4	43.06926711	1.403858E-011	1.138580E-012	0	0.000000E+000
4	43.07295799	1.138580E-012	1.403858E-011	1	0.000000E+000
4	43.07300317	1.403858E-011	1.138580E-012	0	0.000000E+000
4	43.07622123	1.138580E-012	1.403858E-011	1	0.000000E+000
4	43.07641081	1.403858E-011	1.138580E-012	0	0.000000E+000
4	43.07718614	1.138580E-012	1.403858E-011	1	0.000000E+000
4	43.07722481	1.403858E-011	1.138580E-012	0	0.000000E+000
4	43.07810245	1.138580E-012	1.403858E-011	1	0.000000E+000
4	43.07828547	1.403858E-011	1.138580E-012	0	0.000000E+000
4	43.07936257	1.138580E-012	1.403858E-011	1	0.000000E+000
4	43.07941140	1.403858E-011	1.138580E-012	0	0.000000E+000
4	43.08022449	1.138580E-012	1.403858E-011	1	0.000000E+000
4	43.08044769	1.403858E-011	1.138580E-012	0	0.000000E+000
4	43.08370564	1.138580E-012	1.403858E-011	1	0.000000E+000
4	43.08381286	1.403858E-011	1.138580E-012	0	0.000000E+000
4	43.08888418	1.138580E-012	1.403858E-011	1	0.000000E+000
4	43.08892695	1.403858E-011	1.138580E-012	0	0.000000E+000
4	43.12920228	1.138580E-012	1.403858E-011	1	0.000000E+000
4	43.12941579	1.403858E-011	1.138580E-012	0	0.000000E+000
4	43.13248429	1.138580E-012	1.403858E-011	1	0.000000E+000
4	43.13272998	1.403858E-011	1.138580E-012	0	0.000000E+000
4	43.13447160	1.138580E-012	1.403858E-011	1	0.000000E+000
4	43.13455166	1.403858E-011	1.138580E-012	0	0.000000E+000
4	43.13530799	1.138580E-012	1.403858E-011	1	0.000000E+000
4	43.13538670	1.403858E-011	1.138580E-012	0	0.000000E+000
4	43.13624273	1.138580E-012	1.403858E-011	1	0.000000E+000
4	43.13635899	1.403858E-011	1.138580E-012	0	0.000000E+000
4	43.13668889	1.138580E-012	1.403858E-011	1	0.000000E+000
4	43.13674468	1.403858E-011	1.138580E-012	0	0.000000E+000
4	43.13878206	1.138580E-012	1.403858E-011	1	0.000000E+000
4	43.13905477	1.403858E-011	1.138580E-012	0	0.000000E+000
4	43.13930555	1.138580E-012	1.403858E-011	1	0.000000E+000
4	43.13932942	1.403858E-011	1.138580E-012	0	0.000000E+000
4	43.14063935	1.138580E-012	1.403858E-011	1	0.000000E+000
4	43.14074179	1.403858E-011	1.138580E-012	0	0.000000E+000
4	43.14094755	1.138580E-012	1.403858E-011	1	0.000000E+000
4	43.14098516	1.403858E-011	1.138580E-012	0	0.000000E+000
4	45.33354338	9.786559E-013	1.387866E-011	1	0.000000E+000
4	45.33367404	1.387866E-011	9.786559E-013	0	0.000000E+000
4	45.33424041	9.786559E-013	1.387866E-011	1	0.000000E+000
4	45.33426153	1.387866E-011	9.786559E-013	0	0.000000E+000
4	45.33451225	9.786559E-013	1.387866E-011	1	0.000000E+000
4	45.33460819	1.387866E-011	9.786559E-013	0	0.000000E+000
4	45.33621847	9.786559E-013	1.387866E-011	1	0.000000E+000
4	45.33628927	1.387866E-011	9.786559E-013	0	0.000000E+000
4	45.33946551	9.786559E-013	1.387866E-011	1	0.000000E+000
4	45.33947437	1.387866E-011	9.786559E-013	0	0.000000E+000
4	45.33969226	9.786559E-013	1.387866E-011	1	0.000000E+000
4	45.33992003	1.387866E-011	9.786559E-013	0	0.000000E+000
4	45.34039725	9.786559E-013	1.387866E-011	1	0.000000E+000
4	45.34066393	1.387866E-011	9.786559E-013	0	0.000000E+000
4	45.34167985	9.786559E-013	1.387866E-011	1	0.000000E+000
4	45.34197689	1.387866E-011	9.786559E-013	0	0.000000E+000
4	45.34901487	9.786559E-013	1.387866E-011	1	0.000000E+000
4	45.34906154	1.387866E-011	9.786559E-013	0	0.000000E+000
4	45.34985864	9.786559E-013	1.387866E-011	1	0.000000E+000
4	45.35003965	1.387866E-011	9.786559E-013	0	0.000000E+000
4	45.35305617	9.786559E-013	1.387866E-011	1	0.000000E+000
4	45.35311904	1.387866E-011	9.786559E-013	0	0.000000E+000
4	45.40723406	9.786559E-013	1.387866E-011	1	0.000000E+000
4	45.40728669	1.387866E-011	9.786559E-013	0	0.000000E+000
4	45.40733142	9.786559E-013	1.387866E-011	1	0.000000E+000
4	45.40757555	1.387866E-011	9.786559E-013	0	0.000000E+000
4	45.40933215	9.786559E-013	1.387866E-011	1	0.000000E+000
4	45.40940620	1.387866E-011	9.786559E-013	0	0.000000E+000
4	45.40953681	9.786559E-013	1.387866E-011	1	0.000000E+000
4	45.40984198	1.387866E-011	9.786559E-013	0	0.000000E+000
4	45.70973744	1.119841E-012	1.401984E-011	1	0.000000E+000
4	45.70986490	1.401984E-011	1.119841E-012	0	0.000000E+000
4	45.71091024	1.119841E-012	1.401984E-011	1	0.000000E+000
4	45.71095838	1.401984E-011	1.119841E-012	0	0.000000E+000
4	45.71795685	1.119841E-012	1.401984E-011	1	0.000000E+000
4	45.71829230	1.401984E-011	1.119841E-012	0	0.000000E+000
4	45.71831346	1.119841E-012	1.401984E-011	1	0.000000E+000
4	45.71841899	1.401984E-011	1.119841E-012	0	0.000000E+000
4	45.72533076	1.119841E-012	1.401984E-011	1	0.000000E+000
4	45.72540685	1.401984E-011	1.119841E-012	0	0.000000E+000
4	45.73184371	1.119841E-012	1.401984E-011	1	0.000000E+000
4	45.73188016	1.401984E-011	1.119841E-012	0	0.000000E+000
4	45.73296100	1.119841E-012	1.401984E-011	1	0.000000E+000
4	45.73299900	1.401984E-011	1.119841E-012	0	0.000000E+000
4	45.73449665	1.119841E-012	1.401984E-011	1	0.000000E+000
4	45.73469790	1.401984E-011	1.119841E-012	0	0.000000E+000
4	45.73744012	1.119841E-012	1.401984E-011	1	0.000000E+000
4	45.73757483	1.401984E-011	1.119841E-012	0	0.000000E+000
4	45.73877222	1.119841E-012	1.401984E-011	1	0.000000E+000
4	45.73879781	1.401984E-011	1.119841E-012	0	0.000000E+000
4	45.74002140	1.119841E-012	1.401984E-011	1	0.000000E+000
4	45.74004382	1.401984E-011	1.119841E-012	0	0.000000E+000
4	45.74166980	1.119841E-012	1.401984E-011	1	0.000000E+000
4	45.74193211	1.401984E-011	1.119841E-012	0	0.000000E+000
4	45.74222390	1.119841E-012	1.401984E-011	1	0.000000E+000
4	45.74234661	1.401984E-011	1.119841E-012	0	0.000000E+000
4	45.74286891	1.119841E-012	1.401984E-011	1	0.000000E+000
4	45.74289723	1.401984E-011	1.119841E-012	0	0.000000E+000
4	45.74298375	1.119841E-012	1.401984E-011	1	0.000000E+000
4	45.74301900	1.401984E-011	1.119841E-012	0	0.000000E+000
4	45.74376676	1.119841E-012	1.401984E-011	1	0.000000E+000
4	45.74382083	1.401984E-011	1.119841E-012	0	0.000000E+000
4	45.74648782	1.119841E-012	1.401984E-011	1	0.000000E+000
4	45.74651514	1.401984E-011	1.119841E-012	0	0.000000E+000
4	45.74754823	1.119841E-012	1.401984E-011	1	0.000000E+000
4	45.74761570	1.401984E-011	1.119841E-012	0	0.000000E+000
4	45.74764420	1.119841E-012	1.401984E-011	1	0.000000E+000
4	45.74791947	1.401984E-011	1.119841E-012	0	0.000000E+000
4	45.74801308	1.119841E-012	1.401984E-011	1	0.000000E+000
4	45.74830469	1.401984E-011	1.119841E-012	0	0.000000E+000
4	45.74836278	1.119841E-012	1.401984E-011	1	0.000000E+000
4	45.74838954	1.401984E-011	1.119841E-012	0	0.000000E+000
4	45.74889448	1.119841E-012	1.401984E-011	1	0.000000E+000
4	45.74898520	1.401984E-011	1.119841E-012	0	0.000000E+000
4	45.75092767	1.119841E-012	1.401984E-011	1	0.000000E+000
4	45.75103524	1.401984E-011	1.119841E-012	0	0.000000E+000
4	45.75196325	1.119841E-012	1.401984E-011	1	0.000000E+000
4	45.75199549	1.401984E-011	1.119841E-012	0	0.000000E+000
4	45.75310629	1.119841E-012	1.401984E-011	1	0.000000E+000
4	45.75314157	1.401984E-011	1.119841E-012	0	0.000000E+000
4	45.75376554	1.119841E-012	1.401984E-011	1	0.000000E+000
4	45.75379817	1.401984E-011	1.119841E-012	0	0.000000E+000
4	45.75412561	1.119841E-012	1.401984E-011	1	0.000000E+000
4	45.75424343	1.401984E-011	1.119841E-012	0	0.000000E+000
4	45.75435417	1.119841E-012	1.401984E-011	1	0.000000E+000
4	45.75436880	1.401984E-011	1.119841E-012	0	0.000000E+000
4	45.75442996	1.119841E-012	1.401984E-011	1	0.000000E+000
4	45.75450864	1.401984E-011	1.119841E-012	0	0.000000E+000
4	45.75517568	1.119841E-012	1.401984E-011	1	0.000000E+000
4	45.75534181	1.401984E-011	1.119841E-012	0	0.000000E+000
4	45.75740977	1.119841E-012	1.401984E-011	1	0.000000E+000
4	45.75767076	1.401984E-011	1.119841E-012	0	0.000000E+000
4	45.75781927	1.119841E-012	1.401984E-011	1	0.000000E+000
4	45.75803255	1.401984E-011	1.119841E-012	0	0.000000E+000
4	45.76171047	1.119841E-012	1.401984E-011	1	0.000000E+000
4	45.76175405	1.401984E-011	1.119841E-012	0	0.000000E+000
4	45.76334668	1.119841E-012	1.401984E-011	1	0.000000E+000
4	45.76338705	1.401984E-011	1.119841E-012	0	0.000000E+000
4	45.77124638	1.119841E-012	1.401984E-011	1	0.000000E+000
4	45.77141094	1.401984E-011	1.119841E-012	0	0.000000E+000
4	45.78384986	1.119841E-012	1.401984E-011	1	0.000000E+000
4	45.78404249	1.401984E-011	1.119841E-012	0	0.000000E+000
4	45.78421661	1.119841E-012	1.401984E-011	1	0.000000E+000
4	45.78428216	1.401984E-011	1.119841E-012	0	0.000000E+000
4	45.78497692	1.119841E-012	1.401984E-011	1	0.000000E+000
4	45.78501558	1.401984E-011	1.119841E-012	0	0.000000E+000
4	45.78633774	1.119841E-012	1.401984E-011	1	0.000000E+000
4	45.78644190	1.401984E-011	1.119841E-012	0	0.000000E+000
4	45.78709846	1.119841E-012	1.401984E-011	1	0.000000E+000
4	45.78717412	1.401984E-011	1.119841E-012	0	0.000000E+000
4	45.78781365	1.119841E-012	1.401984E-011	1	0.000000E+000
4	45.78788839	1.401984E-011	1.119841E-012	0	0.000000E+000
4	45.79451961	1.119841E-012	1.401984E-011	1	0.000000E+000
4	45.79454360	1.401984E-011	1.119841E-012	0	0.000000E+000
4	45.79553921	1.119841E-012	1.401984E-011	1	0.000000E+000
4	45.79555465	1.401984E-011	1.119841E-012	0	0.000000E+000
4	45.79616922	1.119841E-012	1.401984E-011	1	0.000000E+000
4	45.79619790	1.401984E-011	1.119841E-012	0	0.000000E+000
4	45.79642368	1.119841E-012	1.401984E-011	1	0.000000E+000
4	45.79649453	1.401984E-011	1.119841E-012	0	0.000000E+000
4	45.79698546	1.119841E-012	1.401984E-011	1	0.000000E+000
4	45.79707457	1.401984E-011	1.119841E-012	0	0.000000E+000
4	45.80357394	1.119841E-012	1.401984E-011	1	0.000000E+000
4	45.80360086	1.401984E-011	1.119841E-012	0	0.000000E+000
4	45.80429849	1.119841E-012	1.401984E-011	1	0.000000E+000
4	45.80437655	1.401984E-011	1.119841E-012	0	0.000000E+000
4	45.80515395	1.119841E-012	1.401984E-011	1	0.000000E+000
4	45.80524851	1.401984E-011	1.119841E-012	0	0.000000E+000
4	45.80768724	1.119841E-012	1.401984E-011	1	0.000000E+000
4	45.80784184	1.401984E-011	1.119841E-012	0	0.000000E+000
4	45.80996709	1.119841E-012	1.401984E-011	1	0.000000E+000
4	45.80999982	1.401984E-011	1.119841E-012	0	0.000000E+000
4	45.81423577	1.119841E-012	1.401984E-011	1	0.000000E+000
4	45.81441640	1.401984E-011	1.119841E-012	0	0.000000E+000
4	45.81507104	1.119841E-012	1.401984E-011	1	0.000000E+000
4	45.81519758	1.401984E-011	1.119841E-012	0	0.000000E+000
4	45.82054060	1.119841E-012	1.401984E-011	1	0.000000E+000
4	45.82057155	1.401984E-011	1.119841E-012	0	0.000000E+000
4	45.82193669	1.119841E-012	1.401984E-011	1	0.000000E+000
4	45.82195877	1.401984E-011	1.119841E-012	0	0.000000E+000
4	45.82263400	1.119841E-012	1.401984E-011	1	0.000000E+000
4	45.82280376	1.401984E-011	1.119841E-012	0	0.000000E+000
4	45.82384855	1.119841E-012	1.401984E-011	1	0.000000E+000
4	45.82390875	1.401984E-011	1.119841E-012	0	0.000000E+000
4	45.82418628	1.119841E-012	1.401984E-011	1	0.000000E+000
4	45.82430415	1.401984E-011	1.119841E-012	0	0.000000E+000
4	45.82761220	1.119841E-012	1.401984E-011	1	0.000000E+000
4	45.82782664	1.401984E-011	1.119841E-012	0	0.000000E+000
4	45.83458907	1.119841E-012	1.401984E-011	1	0.000000E+000
4	45.83468733	1.401984E-011	1.119841E-012	0	0.000000E+000
4	45.83513116	1.119841E-012	1.401984E-011	1	0.000000E+000
4	45.83537242	1.401984E-011	1.119841E-012	0	0.000000E+000
4	45.83875757	1.119841E-012	1.401984E-011	1	0.000000E+000
4	45.83878828	1.401984E-011	1.119841E-012	0	0.000000E+000
4	45.83896540	1.119841E-012	1.401984E-011	1	0.000000E+000
4	45.83908719	1.401984E-011	1.119841E-012	0	0.000000E+000
4	45.83912046	1.119841E-012	1.401984E-011	1	0.000000E+000
4	45.83918635	1.401984E-011	1.119841E-012	0	0.000000E+000
4	45.83970538	1.119841E-012	1.401984E-011	1	0.000000E+000
4	45.83986338	1.401984E-011	1.119841E-012	0	0.000000E+000
4	45.83987695	1.119841E-012	1.401984E-011	1	0.000000E+000
4	45.84001749	1.401984E-011	1.119841E-012	0	0.000000E+000
4	45.84404732	1.119841E-012	1.401984E-011	1	0.000000E+000
4	45.84419716	1.401984E-011	1.119841E-012	0	0.000000E+000
4	45.84553280	1.119841E-012	1.401984E-011	1	0.000000E+000
4	45.84562836	1.401984E-011	1.119841E-012	0	0.000000E+000
4	45.84563602	1.119841E-012	1.401984E-011	1	0.000000E+000
4	45.84570843	1.401984E-011	1.119841E-012	0	0.000000E+000
4	48.53526008	1.182559E-012	1.408256E-011	1	0.000000E+000
4	48.53528738	1.408256E-011	1.182559E-012	0	0.000000E+000
4	48.53794630	1.182559E-012	1.408256E-011	1	0.000000E+000
4	48.53822752	1.408256E-011	1.182559E-012	0	0.000000E+000
4	48.54170891	1.182559E-012	1.408256E-011	1	0.000000E+000
4	48.54175504	1.408256E-011	1.182559E-012	0	0.000000E+000
4	48.54218723	1.182559E-012	1.408256E-011	1	0.000000E+000
4	48.54220988	1.408256E-011	1.182559E-012	0	0.000000E+000
4	48.54269157	1.182559E-012	1.408256E-011	1	0.000000E+000
4	48.54274273	1.408256E-011	1.182559E-012	0	0.000000E+000
4	48.54446322	1.182559E-012	1.408256E-011	1	0.000000E+000
4	48.54448730	1.408256E-011	1.182559E-012	0	0.000000E+000
4	48.54999806	1.182559E-012	1.408256E-011	1	0.000000E+000
4	48.55005598	1.408256E-011	1.182559E-012	0	0.000000E+000
4	48.55039056	1.182559E-012	1.408256E-011	1	0.000000E+000
4	48.55042292	1.408256E-011	1.182559E-012	0	0.000000E+000
4	48.55211209	1.182559E-012	1.408256E-011	1	0.000000E+000
4	48.55236330	1.408256E-011	1.182559E-012	0	0.000000E+000
4	48.55333436	1.182559E-012	1.408256E-011	1	0.000000E+000
4	48.55335896	1.408256E-011	1.182559E-012	0	0.000000E+000
4	48.55586218	1.182559E-012	1.408256E-011	1	0.000000E+000
4	48.55611769	1.408256E-011	1.182559E-012	0	0.000000E+000
4	48.55761167	1.182559E-012	1.408256E-011	1	0.000000E+000
4	48.55763203	1.408256E-011	1.182559E-012	0	0.000000E+000
4	48.55840192	1.182559E-012	1.408256E-011	1	0.000000E+000
4	48.55842769	1.408256E-011	1.182559E-012	0	0.000000E+000
4	48.55871192	1.182559E-012	1.408256E-011	1	0.000000E+000
4	48.55882040	1.408256E-011	1.182559E-012	0	0.000000E+000
4	48.56050703	1.182559E-012	1.408256E-011	1	0.000000E+000
4	48.56083516	1.408256E-011	1.182559E-012	0	0.000000E+000
4	48.56152925	1.182559E-012	1.408256E-011	1	0.000000E+000
4	48.56155550	1.408256E-011	1.182559E-012	0	0.000000E+000
4	48.56331684	1.182559E-012	1.408256E-011	1	0.000000E+000
4	48.56335760	1.408256E-011	1.182559E-012	0	0.000000E+000
4	48.57099805	1.182559E-012	1.408256E-011	1	0.000000E+000
4	48.57105013	1.408256E-011	1.182559E-012	0	0.000000E+000
4	48.57110072	1.182559E-012	1.408256E-011	1	0.000000E+000
4	48.57113527	1.408256E-011	1.182559E-012	0	0.000000E+000
4	48.57133180	1.182559E-012	1.408256E-011	1	0.000000E+000
4	48.57137156	1.408256E-011	1.182559E-012	0	0.000000E+000
4	50.39261074	1.084188E-012	1.398419E-011	1	0.000000E+000
4	50.39267023	1.398419E-011	1.084188E-012	0	0.000000E+000
4	50.39509890	1.084188E-012	1.398419E-011	1	0.000000E+000
4	50.39510163	1.398419E-011	1.084188E-012	0	0.000000E+000
4	50.39934238	1.084188E-012	1.398419E-011	1	0.000000E+000
4	50.39941944	1.398419E-011	1.084188E-012	0	0.000000E+000
4	50.39954465	1.084188E-012	1.398419E-011	1	0.000000E+000
4	50.39956235	1.398419E-011	1.084188E-012	0	0.000000E+000
4	50.39990455	1.084188E-012	1.398419E-011	1	0.000000E+000
4	50.39996285	1.398419E-011	1.084188E-012	0	0.000000E+000
4	50.40088822	1.084188E-012	1.398419E-011	1	0.000000E+000
4	50.40095136	1.398419E-011	1.084188E-012	0	0.000000E+000
4	50.40258464	1.084188E-012	1.398419E-011	1	0.000000E+000
4	50.40259142	1.398419E-011	1.084188E-012	0	0.000000E+000
4	50.40446789	1.084188E-012	1.398419E-011	1	0.000000E+000
4	50.40463640	1.398419E-011	1.084188E-012	0	0.000000E+000
4	50.41243183	1.084188E-012	1.398419E-011	1	0.000000E+000
4	50.41244700	1.398419E-011	1.084188E-012	0	0.000000E+000
4	50.41354040	1.084188E-012	1.398419E-011	1	0.000000E+000
4	50.41357806	1.398419E-011	1.084188E-012	0	0.000000E+000
4	50.41482338	1.084188E-012	1.398419E-011	1	0.000000E+000
4	50.41489614	1.398419E-011	1.084188E-012	0	0.000000E+000
4	50.41798259	1.084188E-012	1.398419E-011	1	0.000000E+000
4	50.41810551	1.398419E-011	1.084188E-012	0	0.000000E+000
4	50.41850177	1.084188E-012	1.398419E-011	1	0.000000E+000
4	50.41853106	1.398419E-011	1.084188E-012	0	0.000000E+000
4	50.41941803	1.084188E-012	1.398419E-011	1	0.000000E+000
4	50.41963883	1.398419E-011	1.084188E-012	0	0.000000E+000
4	50.42264463	1.084188E-012	1.398419E-011	1	0.000000E+000
4	50.42289906	1.398419E-011	1.084188E-012	0	0.000000E+000
4	50.42350434	1.084188E-012	1.398419E-011	1	0.000000E+000
4	50.42352882	1.398419E-011	1.084188E-012	0	0.000000E+000
4	50.42426400	1.084188E-012	1.398419E-011	1	0.000000E+000
4	50.42428964	1.398419E-011	1.084188E-012	0	0.000000E+000
4	50.42452642	1.084188E-012	1.398419E-011	1	0.000000E+000
4	50.42455223	1.398419E-011	1.084188E-012	0	0.000000E+000
4	55.48465363	9.746332E-013	1.387463E-011	1	0.000000E+000
4	55.48469796	1.387463E-011	9.746332E-013	0	0.000000E+000
4	55.48548610	9.746332E-013	1.387463E-011	1	0.000000E+000
4	55.48551400	1.387463E-011	9.746332E-013	0	0.000000E+000
4	55.48678296	9.746332E-013	1.387463E-011	1	0.000000E+000
4	55.48681319	1.387463E-011	9.746332E-013	0	0.000000E+000
4	55.48966975	9.746332E-013	1.387463E-011	1	0.000000E+000
4	55.48969320	1.387463E-011	9.746332E-013	0	0.000000E+000
4	55.48980979	9.746332E-013	1.387463E-011	1	0.000000E+000
4	55.48984424	1.387463E-011	9.746332E-013	0	0.000000E+000
4	55.50085277	9.746332E-013	1.387463E-011	1	0.000000E+000
4	55.50090129	1.387463E-011	9.746332E-013	0	0.000000E+000
4	55.50093342	9.746332E-013	1.387463E-011	1	0.000000E+000
4	55.50098409	1.387463E-011	9.746332E-013	0	0.000000E+000
4	55.50469588	9.746332E-013	1.387463E-011	1	0.000000E+000
4	55.50480118	1.387463E-011	9.746332E-013	0	0.000000E+000
4	55.50559647	9.746332E-013	1.387463E-011	1	0.000000E+000
4	55.50567504	1.387463E-011	9.746332E-013	0	0.000000E+000
4	55.50917601	9.746332E-013	1.387463E-011	1	0.000000E+000
4	55.50929321	1.387463E-011	9.746332E-013	0	0.000000E+000
4	55.51020712	9.746332E-013	1.387463E-011	1	0.000000E+000
4	55.51030151	1.387463E-011	9.746332E-013	0	0.000000E+000
4	55.51197214	9.746332E-013	1.387463E-011	1	0.000000E+000
4	55.51229365	1.387463E-011	9.746332E-013	0	0.000000E+000
4	55.51428226	9.746332E-013	1.387463E-011	1	0.000000E+000
4	55.51432913	1.387463E-011	9.746332E-013	0	0.000000E+000
4	55.51586875	9.746332E-013	1.387463E-011	1	0.000000E+000
4	55.51602579	1.387463E-011	9.746332E-013	0	0.000000E+000
4	55.51609232	9.746332E-013	1.387463E-011	1	0.000000E+000
4	55.51615473	1.387463E-011	9.746332E-013	0	0.000000E+000
4	55.51852313	9.746332E-013	1.387463E-011	1	0.000000E+000
4	55.51869570	1.387463E-011	9.746332E-013	0	0.000000E+000
4	55.51966927	9.746332E-013	1.387463E-011	1	0.000000E+000
4	55.51969362	1.387463E-011	9.746332E-013	0	0.000000E+000
4	55.52036380	9.746332E-013	1.387463E-011	1	0.000000E+000
4	55.52040438	1.387463E-011	9.746332E-013	0	0.000000E+000
4	55.52261553	9.746332E-013	1.387463E-011	1	0.000000E+000
4	55.52272873	1.387463E-011	9.746332E-013	0	0.000000E+000
4	55.52561885	9.746332E-013	1.387463E-011	1	0.000000E+000
4	55.52576178	1.387463E-011	9.746332E-013	0	0.000000E+000
4	55.52606313	9.746332E-013	1.387463E-011	1	0.000000E+000
4	55.52641633	1.387463E-011	9.746332E-013	0	0.000000E+000
4	55.52796581	9.746332E-013	1.387463E-011	1	0.000000E+000
4	55.52799582	1.387463E-011	9.746332E-013	0	0.000000E+000
4	55.52932606	9.746332E-013	1.387463E-011	1	0.000000E+000
4	55.52942561	1.387463E-011	9.746332E-013	0	0.000000E+000
4	55.52965907	9.746332E-013	1.387463E-011	1	0.000000E+000
4	55.52981452	1.387463E-011	9.746332E-013	0	0.000000E+000
4	55.53032317	9.746332E-013	1.387463E-011	1	0.000000E+000
4	55.53038641	1.387463E-011	9.746332E-013	0	0.000000E+000
4	55.53245984	9.746332E-013	1.387463E-011	1	0.000000E+000
4	55.53250327	1.387463E-011	9.746332E-013	0	0.000000E+000
4	55.53257836	9.746332E-013	1.387463E-011	1	0.000000E+000
4	55.53300481	1.387463E-011	9.746332E-013	0	0.000000E+000
4	55.53372809	9.746332E-013	1.387463E-011	1	0.000000E+000
4	55.53407627	1.387463E-011	9.746332E-013	0	0.000000E+000
4	55.53582219	9.746332E-013	1.387463E-011	1	0.000000E+000
4	55.53594256	1.387463E-011	9.746332E-013	0	0.000000E+000
4	55.53925667	9.746332E-013	1.387463E-011	1	0.000000E+000
4	55.53949173	1.387463E-011	9.746332E-013	0	0.000000E+000
4	55.54012251	9.746332E-013	1.387463E-011	1	0.000000E+000
4	55.54014291	1.387463E-011	9.746332E-013	0	0.000000E+000
4	55.54210707	9.746332E-013	1.387463E-011	1	0.000000E+000
4	55.54217467	1.387463E-011	9.746332E-013	0	0.000000E+000
4	55.54335139	9.746332E-013	1.387463E-011	1	0.000000E+000
4	55.54373857	1.387463E-011	9.746332E-013	0	0.000000E+000
4	55.54414487	9.746332E-013	1.387463E-011	1	0.000000E+000
4	55.54417718	1.387463E-011	9.746332E-013	0	0.000000E+000
4	55.54434276	9.746332E-013	1.387463E-011	1	0.000000E+000
4	55.54439858	1.387463E-011	9.746332E-013	0	0.000000E+000
4	55.54705342	9.746332E-013	1.387463E-011	1	0.000000E+000
4	55.54716293	1.387463E-011	9.746332E-013	0	0.000000E+000
4	55.54931577	9.746332E-013	1.387463E-011	1	0.000000E+000
4	55.54939096	1.387463E-011	9.746332E-013	0	0.000000E+000
4	55.54973298	9.746332E-013	1.387463E-011	1	0.000000E+000
4	55.54992456	1.387463E-011	9.746332E-013	0	0.000000E+000
4	55.54992723	9.746332E-013	1.387463E-011	1	0.000000E+000
4	55.55004105	1.387463E-011	9.746332E-013	0	0.000000E+000
4	55.55103968	9.746332E-013	1.387463E-011	1	0.000000E+000
4	55.55137742	1.387463E-011	9.746332E-013	0	0.000000E+000
4	55.55681188	9.746332E-013	1.387463E-011	1	0.000000E+000
4	55.55683651	1.387463E-011	9.746332E-013	0	0.000000E+000
4	58.27391049	9.097019E-013	1.380970E-011	1	0.000000E+000
4	58.27393355	1.380970E-011	9.097019E-013	0	0.000000E+000
4	58.27396133	9.097019E-013	1.380970E-011	1	0.000000E+000
4	58.27399320	1.380970E-011	9.097019E-013	0	0.000000E+000
4	58.27474764	9.097019E-013	1.380970E-011	1	0.000000E+000
4	58.27487248	1.380970E-011	9.097019E-013	0	0.000000E+000
4	58.27512506	9.097019E-013	1.380970E-011	1	0.000000E+000
4	58.27515356	1.380970E-011	9.097019E-013	0	0.000000E+000
4	58.27528742	9.097019E-013	1.380970E-011	1	0.000000E+000
4	58.27530490	1.380970E-011	9.097019E-013	0	0.000000E+000
4	58.27589029	9.097019E-013	1.380970E-011	1	0.000000E+000
4	58.27595529	1.380970E-011	9.097019E-013	0	0.000000E+000
4	58.27638161	9.097019E-013	1.380970E-011	1	0.000000E+000
4	58.27644772	1.380970E-011	9.097019E-013	0	0.000000E+000
4	58.27645530	9.097019E-013	1.380970E-011	1	0.000000E+000
4	58.27670707	1.380970E-011	9.097019E-013	0	0.000000E+000
4	58.27940149	9.097019E-013	1.380970E-011	1	0.000000E+000
4	58.27948002	1.380970E-011	9.097019E-013	0	0.000000E+000
4	58.27954147	9.097019E-013	1.380970E-011	1	0.000000E+000
4	58.27961564	1.380970E-011	9.097019E-013	0	0.000000E+000
4	58.27976903	9.097019E-013	1.380970E-011	1	0.000000E+000
4	58.27981685	1.380970E-011	9.097019E-013	0	0.000000E+000
4	58.28066113	9.097019E-013	1.380970E-011	1	0.000000E+000
4	58.28071168	1.380970E-011	9.097019E-013	0	0.000000E+000
4	58.28116328	9.097019E-013	1.380970E-011	1	0.000000E+000
4	58.28120308	1.380970E-011	9.097019E-013	0	0.000000E+000
4	58.28630924	9.097019E-013	1.380970E-011	1	0.000000E+000
4	58.28632769	1.380970E-011	9.097019E-013	0	0.000000E+000
4	58.28659321	9.097019E-013	1.380970E-011	1	0.000000E+000
4	58.28667895	1.380970E-011	9.097019E-013	0	0.000000E+000
4	58.28669952	9.097019E-013	1.380970E-011	1	0.000000E+000
4	58.28684059	1.380970E-011	9.097019E-013	0	0.000000E+000
4	58.28758382	9.097019E-013	1.380970E-011	1	0.000000E+000
4	58.28767003	1.380970E-011	9.097019E-013	0	0.000000E+000
4	58.28841439	9.097019E-013	1.380970E-011	1	0.000000E+000
4	58.28851725	1.380970E-011	9.097019E-013	0	0.000000E+000
4	58.29194191	9.097019E-013	1.380970E-011	1	0.000000E+000
4	58.29198073	1.380970E-011	9.097019E-013	0	0.000000E+000
4	58.29246741	9.097019E-013	1.380970E-011	1	0.000000E+000
4	58.29250127	1.380970E-011	9.097019E-013	0	0.000000E+000
4	58.29503944	9.097019E-013	1.380970E-011	1	0.000000E+000
4	58.29514073	1.380970E-011	9.097019E-013	0	0.000000E+000
4	58.29542882	9.097019E-013	1.380970E-011	1	0.000000E+000
4	58.29558263	1.380970E-011	9.097019E-013	0	0.000000E+000
4	58.29595969	9.097019E-013	1.380970E-011	1	0.000000E+000
4	58.29628020	1.380970E-011	9.097019E-013	0	0.000000E+000
4	58.29649000	9.097019E-013	1.380970E-011	1	0.000000E+000
4	58.29654731	1.380970E-011	9.097019E-013	0	0.000000E+000
4	58.29852913	9.097019E-013	1.380970E-011	1	0.000000E+000
4	58.29858106	1.380970E-011	9.097019E-013	0	0.000000E+000
4	58.29968647	9.097019E-013	1.380970E-011	1	0.000000E+000
4	58.29974780	1.380970E-011	9.097019E-013	0	0.000000E+000
4	58.30237707	9.097019E-013	1.380970E-011	1	0.000000E+000
4	58.30248518	1.380970E-011	9.097019E-013	0	0.000000E+000
4	58.30450737	9.097019E-013	1.380970E-011	1	0.000000E+000
4	58.30483040	1.380970E-011	9.097019E-013	0	0.000000E+000
4	58.30517389	9.097019E-013	1.380970E-011	1	0.000000E+000
4	58.30525273	1.380970E-011	9.097019E-013	0	0.000000E+000
4	58.30527088	9.097019E-013	1.380970E-011	1	0.000000E+000
4	58.30529727	1.380970E-011	9.097019E-013	0	0.000000E+000
4	58.30590526	9.097019E-013	1.380970E-011	1	0.000000E+000
4	58.30598869	1.380970E-011	9.097019E-013	0	0.000000E+000
4	58.30702559	9.097019E-013	1.380970E-011	1	0.000000E+000
4	58.30709834	1.380970E-011	9.097019E-013	0	0.000000E+000
4	58.30848762	9.097019E-013	1.380970E-011	1	0.000000E+000
4	58.30855497	1.380970E-011	9.097019E-013	0	0.000000E+000
4	58.31132359	9.097019E-013	1.380970E-011	1	0.000000E+000
4	58.31150887	1.380970E-011	9.097019E-013	0	0.000000E+000
4	58.31206705	9.097019E-013	1.380970E-011	1	0.000000E+000
4	58.31210176	1.380970E-011	9.097019E-013	0	0.000000E+000
4	58.31326270	9.097019E-013	1.380970E-011	1	0.000000E+000
4	58.31329538	1.380970E-011	9.097019E-013	0	0.000000E+000
4	58.31377867	9.097019E-013	1.380970E-011	1	0.000000E+000
4	58.31378253	1.380970E-011	9.097019E-013	0	0.000000E+000
4	58.31417879	9.097019E-013	1.380970E-011	1	0.000000E+000
4	58.31425064	1.380970E-011	9.097019E-013	0	0.000000E+000
4	58.31437254	9.097019E-013	1.380970E-011	1	0.000000E+000
4	58.31460146	1.380970E-011	9.097019E-013	0	0.000000E+000
4	58.31800630	9.097019E-013	1.380970E-011	1	0.000000E+000
4	58.31821469	1.380970E-011	9.097019E-013	0	0.000000E+000
4	58.31915319	9.097019E-013	1.380970E-011	1	0.000000E+000
4	58.31917619	1.380970E-011	9.097019E-013	0	0.000000E+000
4	58.32061289	9.097019E-013	1.380970E-011	1	0.000000E+000
4	58.32068466	1.380970E-011	9.097019E-013	0	0.000000E+000
4	58.32904048	9.097019E-013	1.380970E-011	1	0.000000E+000
4	58.32907188	1.380970E-011	9.097019E-013	0	0.000000E+000
4	58.33095077	9.097019E-013	1.380970E-011	1	0.000000E+000
4	58.33098407	1.380970E-011	9.097019E-013	0	0.000000E+000
4	58.33236810	9.097019E-013	1.380970E-011	1	0.000000E+000
4	58.33245123	1.380970E-011	9.097019E-013	0	0.000000E+000
4	58.33661816	9.097019E-013	1.380970E-011	1	0.000000E+000
4	58.33665142	1.380970E-011	9.097019E-013	0	0.000000E+000
4	58.33678194	9.097019E-013	1.380970E-011	1	0.000000E+000
4	58.33689205	1.380970E-011	9.097019E-013	0	0.000000E+000
4	58.34303671	9.097019E-013	1.380970E-011	1	0.000000E+000
4	58.34309033	1.380970E-011	9.097019E-013	0	0.000000E+000
4	58.35107199	9.097019E-013	1.380970E-011	1	0.000000E+000
4	58.35114687	1.380970E-011	9.097019E-013	0	0.000000E+000
4	58.35791114	9.097019E-013	1.380970E-011	1	0.000000E+000
4	58.35805028	1.380970E-011	9.097019E-013	0	0.000000E+000
4	58.35816485	9.097019E-013	1.380970E-011	1	0.000000E+000
4	58.35822724	1.380970E-011	9.097019E-013	0	0.000000E+000
4	58.35883611	9.097019E-013	1.380970E-011	1	0.000000E+000
4	58.35888144	1.380970E-011	9.097019E-013	0	0.000000E+000
4	62.99602027	1.028200E-012	1.392820E-011	1	0.000000E+000
4	62.99604130	1.392820E-011	1.028200E-012	0	0.000000E+000
4	62.99730151	1.028200E-012	1.392820E-011	1	0.000000E+000
4	62.99735077	1.392820E-011	1.028200E-012	0	0.000000E+000
4	63.00099600	1.028200E-012	1.392820E-011	1	0.000000E+000
4	63.00113250	1.392820E-011	1.028200E-012	0	0.000000E+000
4	63.00333635	1.028200E-012	1.392820E-011	1	0.000000E+000
4	63.00345931	1.392820E-011	1.028200E-012	0	0.000000E+000
4	63.00386037	1.028200E-012	1.392820E-011	1	0.000000E+000
4	63.00397040	1.392820E-011	1.028200E-012	0	0.000000E+000
4	63.00474025	1.028200E-012	1.392820E-011	1	0.000000E+000
4	63.00491381	1.392820E-011	1.028200E-012	0	0.000000E+000
4	63.00676949	1.028200E-012	1.392820E-011	1	0.000000E+000
4	63.00703006	1.392820E-011	1.028200E-012	0	0.000000E+000
4	63.00788488	1.028200E-012	1.392820E-011	1	0.000000E+000
4	63.00796594	1.392820E-011	1.028200E-012	0	0.000000E+000
4	63.00829287	1.028200E-012	1.392820E-011	1	0.000000E+000
4	63.00833831	1.392820E-011	1.028200E-012	0	0.000000E+000
4	63.00982268	1.028200E-012	1.392820E-011	1	0.000000E+000
4	63.01039169	1.392820E-011	1.028200E-012	0	0.000000E+000
4	63.01061159	1.028200E-012	1.392820E-011	1	0.000000E+000
4	63.01061310	1.392820E-011	1.028200E-012	0	0.000000E+000
4	63.01072292	1.028200E-012	1.392820E-011	1	0.000000E+000
4	63.01087545	1.392820E-011	1.028200E-012	0	0.000000E+000
4	63.01233819	1.028200E-012	1.392820E-011	1	0.000000E+000
4	63.01238271	1.392820E-011	1.028200E-012	0	0.000000E+000
4	63.01242373	1.028200E-012	1.392820E-011	1	0.000000E+000
4	63.01245232	1.392820E-011	1.028200E-012	0	0.000000E+000
4	63.01285333	1.028200E-012	1.392820E-011	1	0.000000E+000
4	63.01291992	1.392820E-011	1.028200E-012	0	0.000000E+000
4	63.01322007	1.028200E-012	1.392820E-011	1	0.000000E+000
4	63.01338155	1.392820E-011	1.028200E-012	0	0.000000E+000
4	63.01708236	1.028200E-012	1.392820E-011	1	0.000000E+000
4	63.01716356	1.392820E-011	1.028200E-012	0	0.000000E+000
4	64.48570669	8.295767E-013	1.372958E-011	1	0.000000E+000
4	64.48576401	1.372958E-011	8.295767E-013	0	0.000000E+000
4	64.48582694	8.295767E-013	1.372958E-011	1	0.000000E+000
4	64.48591346	1.372958E-011	8.295767E-013	0	0.000000E+000
4	64.48728456	8.295767E-013	1.372958E-011	1	0.000000E+000
4	64.48746298	1.372958E-011	8.295767E-013	0	0.000000E+000
4	64.48816318	8.295767E-013	1.372958E-011	1	0.000000E+000
4	64.48829496	1.372958E-011	8.295767E-013	0	0.000000E+000
4	64.48861835	8.295767E-013	1.372958E-011	1	0.000000E+000
4	64.48874722	1.372958E-011	8.295767E-013	0	0.000000E+000
4	64.49705490	8.295767E-013	1.372958E-011	1	0.000000E+000
4	64.49708937	1.372958E-011	8.295767E-013	0	0.000000E+000
4	64.49733319	8.295767E-013	1.372958E-011	1	0.000000E+000
4	64.49749183	1.372958E-011	8.295767E-013	0	0.000000E+000
4	64.49777692	8.295767E-013	1.372958E-011	1	0.000000E+000
4	64.49781637	1.372958E-011	8.295767E-013	0	0.000000E+000
4	64.50077064	8.295767E-013	1.372958E-011	1	0.000000E+000
4	64.50083955	1.372958E-011	8.295767E-013	0	0.000000E+000
4	64.50104282	8.295767E-013	1.372958E-011	1	0.000000E+000
4	64.50132070	1.372958E-011	8.295767E-013	0	0.000000E+000
4	64.50191910	8.295767E-013	1.372958E-011	1	0.000000E+000
4	64.50193397	1.372958E-011	8.295767E-013	0	0.000000E+000
4	64.50545517	8.295767E-013	1.372958E-011	1	0.000000E+000
4	64.50558856	1.372958E-011	8.295767E-013	0	0.000000E+000
4	64.50872398	8.295767E-013	1.372958E-011	1	0.000000E+000
4	64.50879976	1.372958E-011	8.295767E-013	0	0.000000E+000
4	64.50908443	8.295767E-013	1.372958E-011	1	0.000000E+000
4	64.50913351	1.372958E-011	8.295767E-013	0	0.000000E+000
4	64.51132567	8.295767E-013	1.372958E-011	1	0.000000E+000
4	64.51150157	1.372958E-011	8.295767E-013	0	0.000000E+000
4	64.51201944	8.295767E-013	1.372958E-011	1	0.000000E+000
4	64.51221706	1.372958E-011	8.295767E-013	0	0.000000E+000
4	64.51272501	8.295767E-013	1.372958E-011	1	0.000000E+000
4	64.51275843	1.372958E-011	8.295767E-013	0	0.000000E+000
4	64.51341988	8.295767E-013	1.372958E-011	1	0.000000E+000
4	64.51350496	1.372958E-011	8.295767E-013	0	0.000000E+000
4	64.51543788	8.295767E-013	1.372958E-011	1	0.000000E+000
4	64.51553968	1.372958E-011	8.295767E-013	0	0.000000E+000
4	64.51555084	8.295767E-013	1.372958E-011	1	0.000000E+000
4	64.51575178	1.372958E-011	8.295767E-013	0	0.000000E+000
4	64.51676240	8.295767E-013	1.372958E-011	1	0.000000E+000
4	64.51680162	1.372958E-011	8.295767E-013	0	0.000000E+000
4	64.51701656	8.295767E-013	1.372958E-011	1	0.000000E+000
4	64.51718207	1.372958E-011	8.295767E-013	0	0.000000E+000
4	64.52390766	8.295767E-013	1.372958E-011	1	0.000000E+000
4	64.52399684	1.372958E-011	8.295767E-013	0	0.000000E+000
4	64.52561678	8.295767E-013	1.372958E-011	1	0.000000E+000
4	64.52572795	1.372958E-011	8.295767E-013	0	0.000000E+000
4	64.52623798	8.295767E-013	1.372958E-011	1	0.000000E+000
4	64.52634268	1.372958E-011	8.295767E-013	0	0.000000E+000
4	64.52697831	8.295767E-013	1.372958E-011	1	0.000000E+000
4	64.52705913	1.372958E-011	8.295767E-013	0	0.000000E+000
4	64.52717197	8.295767E-013	1.372958E-011	1	0.000000E+000
4	64.52739954	1.372958E-011	8.295767E-013	0	0.000000E+000
4	64.53046079	8.295767E-013	1.372958E-011	1	0.000000E+000
4	64.53051865	1.372958E-011	8.295767E-013	0	0.000000E+000
4	64.53102417	8.295767E-013	1.372958E-011	1	0.000000E+000
4	64.53105307	1.372958E-011	8.295767E-013	0	0.000000E+000
4	64.53687218	8.295767E-013	1.372958E-011	1	0.000000E+000
4	64.53703387	1.372958E-011	8.295767E-013	0	0.000000E+000
4	64.53765550	8.295767E-013	1.372958E-011	1	0.000000E+000
4	64.53767866	1.372958E-011	8.295767E-013	0	0.000000E+000
4	64.53774829	8.295767E-013	1.372958E-011	1	0.000000E+000
4	64.53783520	1.372958E-011	8.295767E-013	0	0.000000E+000
4	64.53820475	8.295767E-013	1.372958E-011	1	0.000000E+000
4	64.53820872	1.372958E-011	8.295767E-013	0	0.000000E+000
4	64.53908848	8.295767E-013	1.372958E-011	1	0.000000E+000
4	64.53911608	1.372958E-011	8.295767E-013	0	0.000000E+000
4	64.54324859	8.295767E-013	1.372958E-011	1	0.000000E+000
4	64.54328346	1.372958E-011	8.295767E-013	0	0.000000E+000
4	64.54531169	8.295767E-013	1.372958E-011	1	0.000000E+000
4	64.54537963	1.372958E-011	8.295767E-013	0	0.000000E+000
4	64.54822896	8.295767E-013	1.372958E-011	1	0.000000E+000
4	64.54832212	1.372958E-011	8.295767E-013	0	0.000000E+000
4	64.54991692	8.295767E-013	1.372958E-011	1	0.000000E+000
4	64.55012170	1.372958E-011	8.295767E-013	0	0.000000E+000
4	64.55160805	8.295767E-013	1.372958E-011	1	0.000000E+000
4	64.55162096	1.372958E-011	8.295767E-013	0	0.000000E+000
4	64.55163040	8.295767E-013	1.372958E-011	1	0.000000E+000
4	64.55184059	1.372958E-011	8.295767E-013	0	0.000000E+000
4	64.55285229	8.295767E-013	1.372958E-011	1	0.000000E+000
4	64.55292404	1.372958E-011	8.295767E-013	0	0.000000E+000
4	64.55330476	8.295767E-013	1.372958E-011	1	0.000000E+000
4	64.55332099	1.372958E-011	8.295767E-013	0	0.000000E+000
4	64.55593544	8.295767E-013	1.372958E-011	1	0.000000E+000
4	64.55607391	1.372958E-011	8.295767E-013	0	0.000000E+000
4	64.55616088	8.295767E-013	1.372958E-011	1	0.000000E+000
4	64.55623433	1.372958E-011	8.295767E-013	0	0.000000E+000
4	64.55710733	8.295767E-013	1.372958E-011	1	0.000000E+000
4	64.55719190	1.372958E-011	8.295767E-013	0	0.000000E+000
4	64.60213580	9.195128E-013	1.381951E-011	1	0.000000E+000
4	64.60222150	1.381951E-011	9.195128E-013	0	0.000000E+000
4	64.60326027	9.195128E-013	1.381951E-011	1	0.000000E+000
4	64.60365368	1.381951E-011	9.195128E-013	0	0.000000E+000
4	64.60397359	9.195128E-013	1.381951E-011	1	0.000000E+000
4	64.60402979	1.381951E-011	9.195128E-013	0	0.000000E+000
4	64.60658023	9.195128E-013	1.381951E-011	1	0.000000E+000
4	64.60668337	1.381951E-011	9.195128E-013	0	0.000000E+000
4	64.61687241	9.195128E-013	1.381951E-011	1	0.000000E+000
4	64.61689784	1.381951E-011	9.195128E-013	0	0.000000E+000
4	64.61770944	9.195128E-013	1.381951E-011	1	0.000000E+000
4	64.61773509	1.381951E-011	9.195128E-013	0	0.000000E+000
4	64.62214404	9.195128E-013	1.381951E-011	1	0.000000E+000
4	64.62218298	1.381951E-011	9.195128E-013	0	0.000000E+000
4	64.62255918	9.195128E-013	1.381951E-011	1	0.000000E+000
4	64.62273168	1.381951E-011	9.195128E-013	0	0.000000E+000
4	64.62761775	9.195128E-013	1.381951E-011	1	0.000000E+000
4	64.62767187	1.381951E-011	9.195128E-013	0	0.000000E+000
4	64.62905633	9.195128E-013	1.381951E-011	1	0.000000E+000
4	64.62910372	1.381951E-011	9.195128E-013	0	0.000000E+000
4	64.62926457	9.195128E-013	1.381951E-011	1	0.000000E+000
4	64.62929124	1.381951E-011	9.195128E-013	0	0.000000E+000
4	64.63657274	9.195128E-013	1.381951E-011	1	0.000000E+000
4	64.63660076	1.381951E-011	9.195128E-013	0	0.000000E+000
4	64.63876174	9.195128E-013	1.381951E-011	1	0.000000E+000
4	64.63883796	1.381951E-011	9.195128E-013	0	0.000000E+000
4	64.63958068	9.195128E-013	1.381951E-011	1	0.000000E+000
4	64.63961586	1.381951E-011	9.195128E-013	0	0.000000E+000
4	64.63970409	9.195128E-013	1.381951E-011	1	0.000000E+000
4	64.63973627	1.381951E-011	9.195128E-013	0	0.000000E+000
4	64.65005529	9.195128E-013	1.381951E-011	1	0.000000E+000
4	64.65015088	1.381951E-011	9.195128E-013	0	0.000000E+000
4	64.65048795	9.195128E-013	1.381951E-011	1	0.000000E+000
4	64.65054916	1.381951E-011	9.195128E-013	0	0.000000E+000
4	64.65131980	9.195128E-013	1.381951E-011	1	0.000000E+000
4	64.65138496	1.381951E-011	9.195128E-013	0	0.000000E+000
4	64.65289203	9.195128E-013	1.381951E-011	1	0.000000E+000
4	64.65294014	1.381951E-011	9.195128E-013	0	0.000000E+000
4	64.66239559	9.195128E-013	1.381951E-011	1	0.000000E+000
4	64.66243772	1.381951E-011	9.195128E-013	0	0.000000E+000
4	64.66656230	9.195128E-013	1.381951E-011	1	0.000000E+000
4	64.66681017	1.381951E-011	9.195128E-013	0	0.000000E+000
4	64.66847121	9.195128E-013	1.381951E-011	1	0.000000E+000
4	64.66859610	1.381951E-011	9.195128E-013	0	0.000000E+000
4	64.67224765	9.195128E-013	1.381951E-011	1	0.000000E+000
4	64.67233487	1.381951E-011	9.195128E-013	0	0.000000E+000
4	64.67340955	9.195128E-013	1.381951E-011	1	0.000000E+000
4	64.67352741	1.381951E-011	9.195128E-013	0	0.000000E+000
4	64.68656206	9.195128E-013	1.381951E-011	1	0.000000E+000
4	64.68693098	1.381951E-011	9.195128E-013	0	0.000000E+000
4	64.68712750	9.195128E-013	1.381951E-011	1	0.000000E+000
4	64.68717422	1.381951E-011	9.195128E-013	0	0.000000E+000
4	64.68820888	9.195128E-013	1.381951E-011	1	0.000000E+000
4	64.68825341	1.381951E-011	9.195128E-013	0	0.000000E+000
4	64.68881657	9.195128E-013	1.381951E-011	1	0.000000E+000
4	64.68885554	1.381951E-011	9.195128E-013	0	0.000000E+000
4	64.69263416	9.195128E-013	1.381951E-011	1	0.000000E+000
4	64.69271919	1.381951E-011	9.195128E-013	0	0.000000E+000
4	64.69311598	9.195128E-013	1.381951E-011	1	0.000000E+000
4	64.69324366	1.381951E-011	9.195128E-013	0	0.000000E+000
4	64.69412870	9.195128E-013	1.381951E-011	1	0.000000E+000
4	64.69420012	1.381951E-011	9.195128E-013	0	0.000000E+000
4	64.69644254	9.195128E-013	1.381951E-011	1	0.000000E+000
4	64.69671863	1.381951E-011	9.195128E-013	0	0.000000E+000
4	64.70952715	9.195128E-013	1.381951E-011	1	0.000000E+000
4	64.70956272	1.381951E-011	9.195128E-013	0	0.000000E+000
4	64.71052544	9.195128E-013	1.381951E-011	1	0.000000E+000
4	64.71054028	1.381951E-011	9.195128E-013	0	0.000000E+000
4	64.71076178	9.195128E-013	1.381951E-011	1	0.000000E+000
4	64.71086739	1.381951E-011	9.195128E-013	0	0.000000E+000
4	64.71111901	9.195128E-013	1.381951E-011	1	0.000000E+000
4	64.71120058	1.381951E-011	9.195128E-013	0	0.000000E+000
4	64.71222086	9.195128E-013	1.381951E-011	1	0.000000E+000
4	64.71230865	1.381951E-011	9.195128E-013	0	0.000000E+000
4	64.71265625	9.195128E-013	1.381951E-011	1	0.000000E+000
4	64.71272941	1.381951E-011	9.195128E-013	0	0.000000E+000
4	64.71441726	9.195128E-013	1.381951E-011	1	0.000000E+000
4	64.71443344	1.381951E-011	9.195128E-013	0	0.000000E+000
4	64.71875810	9.195128E-013	1.381951E-011	1	0.000000E+000
4	64.71877726	1.381951E-011	9.195128E-013	0	0.000000E+000
4	64.72019841	9.195128E-013	1.381951E-011	1	0.000000E+000
4	64.72032626	1.381951E-011	9.195128E-013	0	0.000000E+000
4	64.72124964	9.195128E-013	1.381951E-011	1	0.000000E+000
4	64.72125729	1.381951E-011	9.195128E-013	0	0.000000E+000
4	64.72578577	9.195128E-013	1.381951E-011	1	0.000000E+000
4	64.72584572	1.381951E-011	9.195128E-013	0	0.000000E+000
4	64.72700198	9.195128E-013	1.381951E-011	1	0.000000E+000
4	64.72710103	1.381951E-011	9.195128E-013	0	0.000000E+000
4	64.72847829	9.195128E-013	1.381951E-011	1	0.000000E+000
4	64.72855223	1.381951E-011	9.195128E-013	0	0.000000E+000
4	64.72980461	9.195128E-013	1.381951E-011	1	0.000000E+000
4	64.72984518	1.381951E-011	9.195128E-013	0	0.000000E+000
4	64.73036091	9.195128E-013	1.381951E-011	1	0.000000E+000
4	64.73040012	1.381951E-011	9.195128E-013	0	0.000000E+000
4	65.16435482	1.073452E-012	1.397345E-011	1	0.000000E+000
4	65.16442604	1.397345E-011	1.073452E-012	0	0.000000E+000
4	65.16689352	1.073452E-012	1.397345E-011	1	0.000000E+000
4	65.16696920	1.397345E-011	1.073452E-012	0	0.000000E+000
4	65.16701369	1.073452E-012	1.397345E-011	1	0.000000E+000
4	65.16724509	1.397345E-011	1.073452E-012	0	0.000000E+000
4	65.17029889	1.073452E-012	1.397345E-011	1	0.000000E+000
4	65.17033606	1.397345E-011	1.073452E-012	0	0.000000E+000
4	65.17188594	1.073452E-012	1.397345E-011	1	0.000000E+000
4	65.17206904	1.397345E-011	1.073452E-012	0	0.000000E+000
4	65.17333201	1.073452E-012	1.397345E-011	1	0.000000E+000
4	65.17372502	1.397345E-011	1.073452E-012	0	0.000000E+000
4	65.17798614	1.073452E-012	1.397345E-011	1	0.000000E+000
4	65.17809492	1.397345E-011	1.073452E-012	0	0.000000E+000
4	65.18035143	1.073452E-012	1.397345E-011	1	0.000000E+000
4	65.18039275	1.397345E-011	1.073452E-012	0	0.000000E+000
4	65.18079211	1.073452E-012	1.397345E-011	1	0.000000E+000
4	65.18102951	1.397345E-011	1.073452E-012	0	0.000000E+000
4	65.19180548	1.073452E-012	1.397345E-011	1	0.000000E+000
4	65.19198543	1.397345E-011	1.073452E-012	0	0.000000E+000
4	65.19256469	1.073452E-012	1.397345E-011	1	0.000000E+000
4	65.19274786	1.397345E-011	1.073452E-012	0	0.000000E+000
4	65.19512670	1.073452E-012	1.397345E-011	1	0.000000E+000
4	65.19520015	1.397345E-011	1.073452E-012	0	0.000000E+000
4	65.19532975	1.073452E-012	1.397345E-011	1	0.000000E+000
4	65.19549266	1.397345E-011	1.073452E-012	0	0.000000E+000
4	65.19688013	1.073452E-012	1.397345E-011	1	0.000000E+000
4	65.19692249	1.397345E-011	1.073452E-012	0	0.000000E+000
4	65.20121719	1.073452E-012	1.397345E-011	1	0.000000E+000
4	65.20134695	1.397345E-011	1.073452E-012	0	0.000000E+000
4	65.20724799	1.073452E-012	1.397345E-011	1	0.000000E+000
4	65.20738707	1.397345E-011	1.073452E-012	0	0.000000E+000
4	65.20741725	1.073452E-012	1.397345E-011	1	0.000000E+000
4	65.20752187	1.397345E-011	1.073452E-012	0	0.000000E+000
4	65.20929656	1.073452E-012	1.397345E-011	1	0.000000E+000
4	65.20933812	1.397345E-011	1.073452E-012	0	0.000000E+000
4	65.21050354	1.073452E-012	1.397345E-011	1	0.000000E+000
4	65.21059455	1.397345E-011	1.073452E-012	0	0.000000E+000
4	65.21153318	1.073452E-012	1.397345E-011	1	0.000000E+000
4	65.21156479	1.397345E-011	1.073452E-012	0	0.000000E+000
4	65.21181250	1.073452E-012	1.397345E-011	1	0.000000E+000
4	65.21182464	1.397345E-011	1.073452E-012	0	0.000000E+000
4	65.21389758	1.073452E-012	1.397345E-011	1	0.000000E+000
4	65.21392385	1.397345E-011	1.073452E-012	0	0.000000E+000
4	65.21410907	1.073452E-012	1.397345E-011	1	0.000000E+000
4	65.21418119	1.397345E-011	1.073452E-012	0	0.000000E+000
4	65.21521827	1.073452E-012	1.397345E-011	1	0.000000E+000
4	65.21532779	1.397345E-011	1.073452E-012	0	0.000000E+000
4	65.21796231	1.073452E-012	1.397345E-011	1	0.000000E+000
4	65.21803642	1.397345E-011	1.073452E-012	0	0.000000E+000
4	65.21863427	1.073452E-012	1.397345E-011	1	0.000000E+000
4	65.21876075	1.397345E-011	1.073452E-012	0	0.000000E+000
4	65.22454075	1.073452E-012	1.397345E-011	1	0.000000E+000
4	65.22456018	1.397345E-011	1.073452E-012	0	0.000000E+000
4	65.23084690	1.073452E-012	1.397345E-011	1	0.000000E+000
4	65.23090606	1.397345E-011	1.073452E-012	0	0.000000E+000
4	74.79046471	2.404757E-012	1.530476E-011	1	0.000000E+000
4	74.79049901	1.530476E-011	2.404757E-012	0	0.000000E+000
4	74.79101970	2.404757E-012	1.530476E-011	1	0.000000E+000
4	74.79112000	1.530476E-011	2.404757E-012	0	0.000000E+000
4	74.79789625	2.404757E-012	1.530476E-011	1	0.000000E+000
4	74.79825872	1.530476E-011	2.404757E-012	0	0.000000E+000
4	74.80071559	2.404757E-012	1.530476E-011	1	0.000000E+000
4	74.80077790	1.530476E-011	2.404757E-012	0	0.000000E+000
4	74.80274689	2.404757E-012	1.530476E-011	1	0.000000E+000
4	74.80290201	1.530476E-011	2.404757E-012	0	0.000000E+000
4	74.80645153	2.404757E-012	1.530476E-011	1	0.000000E+000
4	74.80652304	1.530476E-011	2.404757E-012	0	0.000000E+000
4	74.80677369	2.404757E-012	1.530476E-011	1	0.000000E+000
4	74.80688020	1.530476E-011	2.404757E-012	0	0.000000E+000
4	74.81422420	2.404757E-012	1.530476E-011	1	0.000000E+000
4	74.81428473	1.530476E-011	2.404757E-012	0	0.000000E+000
4	74.81518789	2.404757E-012	1.530476E-011	1	0.000000E+000
4	74.81525048	1.530476E-011	2.404757E-012	0	0.000000E+000
4	74.81541268	2.404757E-012	1.530476E-011	1	0.000000E+000
4	74.81562611	1.530476E-011	2.404757E-012	0	0.000000E+000
4	74.81975789	2.404757E-012	1.530476E-011	1	0.000000E+000
4	74.81986837	1.530476E-011	2.404757E-012	0	0.000000E+000
4	74.82178039	2.404757E-012	1.530476E-011	1	0.000000E+000
4	74.82181521	1.530476E-011	2.404757E-012	0	0.000000E+000
4	74.82218147	2.404757E-012	1.530476E-011	1	0.000000E+000
4	74.82229798	1.530476E-011	2.404757E-012	0	0.000000E+000
4	74.82417899	2.404757E-012	1.530476E-011	1	0.000000E+000
4	74.82440673	1.530476E-011	2.404757E-012	0	0.000000E+000
4	74.82531797	2.404757E-012	1.530476E-011	1	0.000000E+000
4	74.82548326	1.530476E-011	2.404757E-012	0	0.000000E+000
4	74.82597166	2.404757E-012	1.530476E-011	1	0.000000E+000
4	74.82603570	1.530476E-011	2.404757E-012	0	0.000000E+000
4	74.82690267	2.404757E-012	1.530476E-011	1	0.000000E+000
4	74.82702011	1.530476E-011	2.404757E-012	0	0.000000E+000
4	74.82889449	2.404757E-012	1.530476E-011	1	0.000000E+000
4	74.82894790	1.530476E-011	2.404757E-012	0	0.000000E+000
4	74.83381795	2.404757E-012	1.530476E-011	1	0.000000E+000
4	74.83387992	1.530476E-011	2.404757E-012	0	0.000000E+000
4	74.83511735	2.404757E-012	1.530476E-011	1	0.000000E+000
4	74.83516055	1.530476E-011	2.404757E-012	0	0.000000E+000
4	74.83727757	2.404757E-012	1.530476E-011	1	0.000000E+000
4	74.83733712	1.530476E-011	2.404757E-012	0	0.000000E+000
4	74.83817359	2.404757E-012	1.530476E-011	1	0.000000E+000
4	74.83827006	1.530476E-011	2.404757E-012	0	0.000000E+000
4	74.84586808	2.404757E-012	1.530476E-011	1	0.000000E+000
4	74.84587948	1.530476E-011	2.404757E-012	0	0.000000E+000
4	74.84885936	2.404757E-012	1.530476E-011	1	0.000000E+000
4	74.84890046	1.530476E-011	2.404757E-012	0	0.000000E+000
4	74.85414017	2.404757E-012	1.530476E-011	1	0.000000E+000
4	74.85423713	1.530476E-011	2.404757E-012	0	0.000000E+000
4	74.85550127	2.404757E-012	1.530476E-011	1	0.000000E+000
4	74.85553846	1.530476E-011	2.404757E-012	0	0.000000E+000
4	74.85576679	2.404757E-012	1.530476E-011	1	0.000000E+000
4	74.85580213	1.530476E-011	2.404757E-012	0	0.000000E+000
4	74.85835211	2.404757E-012	1.530476E-011	1	0.000000E+000
4	74.85842373	1.530476E-011	2.404757E-012	0	0.000000E+000
4	74.86042068	2.404757E-012	1.530476E-011	1	0.000000E+000
4	74.86043907	1.530476E-011	2.404757E-012	0	0.000000E+000
4	74.86576377	2.404757E-012	1.530476E-011	1	0.000000E+000
4	74.86597234	1.530476E-011	2.404757E-012	0	0.000000E+000
4	74.87101092	2.404757E-012	1.530476E-011	1	0.000000E+000
4	74.87108831	1.530476E-011	2.404757E-012	0	0.000000E+000
4	90.76146978	9.046122E-013	1.380461E-011	1	0.000000E+000
4	90.76156196	1.380461E-011	9.046122E-013	0	0.000000E+000
4	90.76160023	9.046122E-013	1.380461E-011	1	0.000000E+000
4	90.76163844	1.380461E-011	9.046122E-013	0	0.000000E+000
4	90.76525522	9.046122E-013	1.380461E-011	1	0.000000E+000
4	90.76528525	1.380461E-011	9.046122E-013	0	0.000000E+000
4	90.76818179	9.046122E-013	1.380461E-011	1	0.000000E+000
4	90.76821535	1.380461E-011	9.046122E-013	0	0.000000E+000
4	90.77327322	9.046122E-013	1.380461E-011	1	0.000000E+000
4	90.77336939	1.380461E-011	9.046122E-013	0	0.000000E+000
4	90.77344945	9.046122E-013	1.380461E-011	1	0.000000E+000
4	90.77351541	1.380461E-011	9.046122E-013	0	0.000000E+000
4	90.77706968	9.046122E-013	1.380461E-011	1	0.000000E+000
4	90.77709239	1.380461E-011	9.046122E-013	0	0.000000E+000
4	90.77854097	9.046122E-013	1.380461E-011	1	0.000000E+000
4	90.77863451	1.380461E-011	9.046122E-013	0	0.000000E+000
4	90.77892755	9.046122E-013	1.380461E-011	1	0.000000E+000
4	90.77902108	1.380461E-011	9.046122E-013	0	0.000000E+000
4	90.77935396	9.046122E-013	1.380461E-011	1	0.000000E+000
4	90.77946359	1.380461E-011	9.046122E-013	0	0.000000E+000
4	90.78062226	9.046122E-013	1.380461E-011	1	0.000000E+000
4	90.78064821	1.380461E-011	9.046122E-013	0	0.000000E+000
4	90.78114380	9.046122E-013	1.380461E-011	1	0.000000E+000
4	90.78118903	1.380461E-011	9.046122E-013	0	0.000000E+000
4	90.78329389	9.046122E-013	1.380461E-011	1	0.000000E+000
4	90.78332384	1.380461E-011	9.046122E-013	0	0.000000E+000
4	90.78379208	9.046122E-013	1.380461E-011	1	0.000000E+000
4	90.78385557	1.380461E-011	9.046122E-013	0	0.000000E+000
4	90.78397679	9.046122E-013	1.380461E-011	1	0.000000E+000
4	90.78402437	1.380461E-011	9.046122E-013	0	0.000000E+000
4	90.78580124	9.046122E-013	1.380461E-011	1	0.000000E+000
4	90.78582758	1.380461E-011	9.046122E-013	0	0.000000E+000
4	90.78603882	9.046122E-013	1.380461E-011	1	0.000000E+000
4	90.78607619	1.380461E-011	9.046122E-013	0	0.000000E+000
4	90.78639208	9.046122E-013	1.380461E-011	1	0.000000E+000
4	90.78646101	1.380461E-011	9.046122E-013	0	0.000000E+000
4	90.78669667	9.046122E-013	1.380461E-011	1	0.000000E+000
4	90.78674010	1.380461E-011	9.046122E-013	0	0.000000E+000
4	90.78976911	9.046122E-013	1.380461E-011	1	0.000000E+000
4	90.78989211	1.380461E-011	9.046122E-013	0	0.000000E+000
4	90.79043095	9.046122E-013	1.380461E-011	1	0.000000E+000
4	90.79051075	1.380461E-011	9.046122E-013	0	0.000000E+000
4	90.79055821	9.046122E-013	1.380461E-011	1	0.000000E+000
4	90.79059056	1.380461E-011	9.046122E-013	0	0.000000E+000
4	90.79078698	9.046122E-013	1.380461E-011	1	0.000000E+000
4	90.79086440	1.380461E-011	9.046122E-013	0	0.000000E+000
4	90.79181851	9.046122E-013	1.380461E-011	1	0.000000E+000
4	90.79184132	1.380461E-011	9.046122E-013	0	0.000000E+000
4	90.79281746	9.046122E-013	1.380461E-011	1	0.000000E+000
4	90.79287927	1.380461E-011	9.046122E-013	0	0.000000E+000
4	90.79677117	9.046122E-013	1.380461E-011	1	0.000000E+000
4	90.79680060	1.380461E-011	9.046122E-013	0	0.000000E+000
4	90.79704020	9.046122E-013	1.380461E-011	1	0.000000E+000
4	90.79712991	1.380461E-011	9.046122E-013	0	0.000000E+000
4	90.80134457	9.046122E-013	1.380461E-011	1	0.000000E+000
4	90.80142348	1.380461E-011	9.046122E-013	0	0.000000E+000
4	90.80595044	9.046122E-013	1.380461E-011	1	0.000000E+000
4	90.80617793	1.380461E-011	9.046122E-013	0	0.000000E+000
4	90.80641733	9.046122E-013	1.380461E-011	1	0.000000E+000
4	90.80651791	1.380461E-011	9.046122E-013	0	0.000000E+000
4	90.81384509	9.046122E-013	1.380461E-011	1	0.000000E+000
4	90.81389503	1.380461E-011	9.046122E-013	0	0.000000E+000
4	91.47261211	1.392540E-012	1.429254E-011	1	0.000000E+000
4	91.47274468	1.429254E-011	1.392540E-012	0	0.000000E+000
4	91.47284031	1.392540E-012	1.429254E-011	1	0.000000E+000
4	91.47289122	1.429254E-011	1.392540E-012	0	0.000000E+000
4	91.47304015	1.392540E-012	1.429254E-011	1	0.000000E+000
4	91.47316527	1.429254E-011	1.392540E-012	0	0.000000E+000
4	91.47482057	1.392540E-012	1.429254E-011	1	0.000000E+000
4	91.47501282	1.429254E-011	1.392540E-012	0	0.000000E+000
4	91.47502277	1.392540E-012	1.429254E-011	1	0.000000E+000
4	91.47510603	1.429254E-011	1.392540E-012	0	0.000000E+000
4	91.48416171	1.392540E-012	1.429254E-011	1	0.000000E+000
4	91.48420244	1.429254E-011	1.392540E-012	0	0.000000E+000
4	91.48517673	1.392540E-012	1.429254E-011	1	0.000000E+000
4	91.48520495	1.429254E-011	1.392540E-012	0	0.000000E+000
4	91.48529620	1.392540E-012	1.429254E-011	1	0.000000E+000
4	91.48532356	1.429254E-011	1.392540E-012	0	0.000000E+000
4	91.48758011	1.392540E-012	1.429254E-011	1	0.000000E+000
4	91.48767855	1.429254E-011	1.392540E-012	0	0.000000E+000
4	91.49187740	1.392540E-012	1.429254E-011	1	0.000000E+000
4	91.49192466	1.429254E-011	1.392540E-012	0	0.000000E+000
4	91.49258273	1.392540E-012	1.429254E-011	1	0.000000E+000
4	91.49268742	1.429254E-011	1.392540E-012	0	0.000000E+000
4	91.49740697	1.392540E-012	1.429254E-011	1	0.000000E+000
4	91.49753503	1.429254E-011	1.392540E-012	0	0.000000E+000
4	91.49964041	1.392540E-012	1.429254E-011	1	0.000000E+000
4	91.49968488	1.429254E-011	1.392540E-012	0	0.000000E+000
4	91.50158208	1.392540E-012	1.429254E-011	1	0.000000E+000
4	91.50170626	1.429254E-011	1.392540E-012	0	0.000000E+000
4	91.50379289	1.392540E-012	1.429254E-011	1	0.000000E+000
4	91.50379744	1.429254E-011	1.392540E-012	0	0.000000E+000
4	91.51105266	1.392540E-012	1.429254E-011	1	0.000000E+000
4	91.51109699	1.429254E-011	1.392540E-012	0	0.000000E+000
4	91.51184675	1.392540E-012	1.429254E-011	1	0.000000E+000
4	91.51189914	1.429254E-011	1.392540E-012	0	0.000000E+000
4	91.51291625	1.392540E-012	1.429254E-011	1	0.000000E+000
4	91.51295718	1.429254E-011	1.392540E-012	0	0.000000E+000
4	91.51353077	1.392540E-012	1.429254E-011	1	0.000000E+000
4	91.51374721	1.429254E-011	1.392540E-012	0	0.000000E+000
4	91.51382971	1.392540E-012	1.429254E-011	1	0.000000E+000
4	91.51389275	1.429254E-011	1.392540E-012	0	0.000000E+000
4	91.51435993	1.392540E-012	1.429254E-011	1	0.000000E+000
4	91.51447517	1.429254E-011	1.392540E-012	0	0.000000E+000
4	91.52305612	1.392540E-012	1.429254E-011	1	0.000000E+000
4	91.52316471	1.429254E-011	1.392540E-012	0	0.000000E+000
4	91.52358722	1.392540E-012	1.429254E-011	1	0.000000E+000
4	91.52363874	1.429254E-011	1.392540E-012	0	0.000000E+000
4	91.52449914	1.392540E-012	1.429254E-011	1	0.000000E+000
4	91.52451910	1.429254E-011	1.392540E-012	0	0.000000E+000
4	91.52594933	1.392540E-012	1.429254E-011	1	0.000000E+000
4	91.52596971	1.429254E-011	1.392540E-012	0	0.000000E+000
4	91.52685547	1.392540E-012	1.429254E-011	1	0.000000E+000
4	91.52710634	1.429254E-011	1.392540E-012	0	0.000000E+000
4	91.53083684	1.392540E-012	1.429254E-011	1	0.000000E+000
4	91.53085764	1.429254E-011	1.392540E-012	0	0.000000E+000
4	91.53103440	1.392540E-012	1.429254E-011	1	0.000000E+000
4	91.53118015	1.429254E-011	1.392540E-012	0	0.000000E+000
4	91.53246236	1.392540E-012	1.429254E-011	1	0.000000E+000
4	91.53259872	1.429254E-011	1.392540E-012	0	0.000000E+000
4	91.53766098	1.392540E-012	1.429254E-011	1	0.000000E+000
4	91.53777873	1.429254E-011	1.392540E-012	0	0.000000E+000
4	91.53830476	1.392540E-012	1.429254E-011	1	0.000000E+000
4	91.53838934	1.429254E-011	1.392540E-012	0	0.000000E+000
4	91.53927541	1.392540E-012	1.429254E-011	1	0.000000E+000
4	91.53935383	1.429254E-011	1.392540E-012	0	0.000000E+000
4	91.54103336	1.392540E-012	1.429254E-011	1	0.000000E+000
4	91.54122202	1.429254E-011	1.392540E-012	0	0.000000E+000
4	91.54694666	1.392540E-012	1.429254E-011	1	0.000000E+000
4	91.54711520	1.429254E-011	1.392540E-012	0	0.000000E+000
4	91.54862248	1.392540E-012	1.429254E-011	1	0.000000E+000
4	91.54868064	1.429254E-011	1.392540E-012	0	0.000000E+000
4	91.55590689	1.392540E-012	1.429254E-011	1	0.000000E+000
4	91.55607361	1.429254E-011	1.392540E-012	0	0.000000E+000
4	91.55682566	1.392540E-012	1.429254E-011	1	0.000000E+000
4	91.55694013	1.429254E-011	1.392540E-012	0	0.000000E+000
4	91.56145746	1.392540E-012	1.429254E-011	1	0.000000E+000
4	91.56158452	1.429254E-011	1.392540E-012	0	0.000000E+000
4	91.56192476	1.392540E-012	1.429254E-011	1	0.000000E+000
4	91.56193052	1.429254E-011	1.392540E-012	0	0.000000E+000
4	91.56230842	1.392540E-012	1.429254E-011	1	0.000000E+000
4	91.56243417	1.429254E-011	1.392540E-012	0	0.000000E+000
4	91.56337336	1.392540E-012	1.429254E-011	1	0.000000E+000
4	91.56348228	1.429254E-011	1.392540E-012	0	0.000000E+000
4	91.56502825	1.392540E-012	1.429254E-011	1	0.000000E+000
4	91.56523904	1.429254E-011	1.392540E-012	0	0.000000E+000
4	91.56770070	1.392540E-012	1.429254E-011	1	0.000000E+000
4	91.56798212	1.429254E-011	1.392540E-012	0	0.000000E+000
4	91.56860670	1.392540E-012	1.429254E-011	1	0.000000E+000
4	91.56873524	1.429254E-011	1.392540E-012	0	0.000000E+000
4	91.56914957	1.392540E-012	1.429254E-011	1	0.000000E+000
4	91.56918021	1.429254E-011	1.392540E-012	0	0.000000E+000
4	91.57058044	1.392540E-012	1.429254E-011	1	0.000000E+000
4	91.57073026	1.429254E-011	1.392540E-012	0	0.000000E+000
4	91.57117056	1.392540E-012	1.429254E-011	1	0.000000E+000
4	91.57118596	1.429254E-011	1.392540E-012	0	0.000000E+000
4	91.57176720	1.392540E-012	1.429254E-011	1	0.000000E+000
4	91.57183876	1.429254E-011	1.392540E-012	0	0.000000E+000
4	91.57202236	1.392540E-012	1.429254E-011	1	0.000000E+000
4	91.57208951	1.429254E-011	1.392540E-012	0	0.000000E+000
4	91.57217111	1.392540E-012	1.429254E-011	1	0.000000E+000
4	91.57224068	1.429254E-011	1.392540E-012	0	0.000000E+000
4	91.57252353	1.392540E-012	1.429254E-011	1	0.000000E+000
4	91.57277540	1.429254E-011	1.392540E-012	0	0.000000E+000
4	91.57352835	1.392540E-012	1.429254E-011	1	0.000000E+000
4	91.57359778	1.429254E-011	1.392540E-012	0	0.000000E+000
4	91.57418544	1.392540E-012	1.429254E-011	1	0.000000E+000
4	91.57433878	1.429254E-011	1.392540E-012	0	0.000000E+000
4	91.57790065	1.392540E-012	1.429254E-011	1	0.000000E+000
4	91.57797062	1.429254E-011	1.392540E-012	0	0.000000E+000
4	91.57894239	1.392540E-012	1.429254E-011	1	0.000000E+000
4	91.57896195	1.429254E-011	1.392540E-012	0	0.000000E+000
4	91.58219990	1.392540E-012	1.429254E-011	1	0.000000E+000
4	91.58232156	1.429254E-011	1.392540E-012	0	0.000000E+000
4	91.58520491	1.392540E-012	1.429254E-011	1	0.000000E+000
4	91.58530334	1.429254E-011	1.392540E-012	0	0.000000E+000
4	91.58540974	1.392540E-012	1.429254E-011	1	0.000000E+000
4	91.58554826	1.429254E-011	1.392540E-012	0	0.000000E+000
4	91.59103900	1.392540E-012	1.429254E-011	1	0.000000E+000
4	91.59107959	1.429254E-011	1.392540E-012	0	0.000000E+000
4	91.59118086	1.392540E-012	1.429254E-011	1	0.000000E+000
4	91.59124828	1.429254E-011	1.392540E-012	0	0.000000E+000
4	91.59186117	1.392540E-012	1.429254E-011	1	0.000000E+000
4	91.59198933	1.429254E-011	1.392540E-012	0	0.000000E+000
4	91.59270840	1.392540E-012	1.429254E-011	1	0.000000E+000
4	91.59273647	1.429254E-011	1.392540E-012	0	0.000000E+000
4	91.59362038	1.392540E-012	1.429254E-011	1	0.000000E+000
4	91.59385082	1.429254E-011	1.392540E-012	0	0.000000E+000
4	91.59523495	1.392540E-012	1.429254E-011	1	0.000000E+000
4	91.59542247	1.429254E-011	1.392540E-012	0	0.000000E+000
4	91.59757908	1.392540E-012	1.429254E-011	1	0.000000E+000
4	91.59773672	1.429254E-011	1.392540E-012	0	0.000000E+000
4	91.59977601	1.392540E-012	1.429254E-011	1	0.000000E+000
4	91.59979064	1.429254E-011	1.392540E-012	0	0.000000E+000
4	91.59980547	1.392540E-012	1.429254E-011	1	0.000000E+000
4	91.59997166	1.429254E-011	1.392540E-012	0	0.000000E+000
4	91.60122193	1.392540E-012	1.429254E-011	1	0.000000E+000
4	91.60132307	1.429254E-011	1.392540E-012	0	0.000000E+000
4	91.60271804	1.392540E-012	1.429254E-011	1	0.000000E+000
4	91.60275834	1.429254E-011	1.392540E-012	0	0.000000E+000
4	91.60277752	1.392540E-012	1.429254E-011	1	0.000000E+000
4	91.60281565	1.429254E-011	1.392540E-012	0	0.000000E+000
4	91.60727270	1.392540E-012	1.429254E-011	1	0.000000E+000
4	91.60736851	1.429254E-011	1.392540E-012	0	0.000000E+000
4	91.60868616	1.392540E-012	1.429254E-011	1	0.000000E+000
4	91.60871497	1.429254E-011	1.392540E-012	0	0.000000E+000
4	91.60909697	1.392540E-012	1.429254E-011	1	0.000000E+000
4	91.60916811	1.429254E-011	1.392540E-012	0	0.000000E+000
4	91.61228002	1.392540E-012	1.429254E-011	1	0.000000E+000
4	91.61233383	1.429254E-011	1.392540E-012	0	0.000000E+000
4	91.61302102	1.392540E-012	1.429254E-011	1	0.000000E+000
4	91.61315891	1.429254E-011	1.392540E-012	0	0.000000E+000
4	91.61498940	1.392540E-012	1.429254E-011	1	0.000000E+000
4	91.61501072	1.429254E-011	1.392540E-012	0	0.000000E+000
4	91.61589492	1.392540E-012	1.429254E-011	1	0.000000E+000
4	91.61594357	1.429254E-011	1.392540E-012	0	0.000000E+000
4	91.61920970	1.392540E-012	1.429254E-011	1	0.000000E+000
4	91.61923990	1.429254E-011	1.392540E-012	0	0.000000E+000
4	91.62072534	1.392540E-012	1.429254E-011	1	0.000000E+000
4	91.62080959	1.429254E-011	1.392540E-012	0	0.000000E+000
4	91.62101619	1.392540E-012	1.429254E-011	1	0.000000E+000
4	91.62104580	1.429254E-011	1.392540E-012	0	0.000000E+000
4	91.62105940	1.392540E-012	1.429254E-011	1	0.000000E+000
4	91.62115056	1.429254E-011	1.392540E-012	0	0.000000E+000
4	91.77115362	1.048695E-012	1.394870E-011	1	0.000000E+000
4	91.77128496	1.394870E-011	1.048695E-012	0	0.000000E+000
4	91.77181687	1.048695E-012	1.394870E-011	1	0.000000E+000
4	91.77183515	1.394870E-011	1.048695E-012	0	0.000000E+000
4	91.77260859	1.048695E-012	1.394870E-011	1	0.000000E+000
4	91.77278256	1.394870E-011	1.048695E-012	0	0.000000E+000
4	91.77280469	1.048695E-012	1.394870E-011	1	0.000000E+000
4	91.77284981	1.394870E-011	1.048695E-012	0	0.000000E+000
4	91.77464282	1.048695E-012	1.394870E-011	1	0.000000E+000
4	91.77467628	1.394870E-011	1.048695E-012	0	0.000000E+000
4	91.77534186	1.048695E-012	1.394870E-011	1	0.000000E+000
4	91.77542668	1.394870E-011	1.048695E-012	0	0.000000E+000
4	91.77612170	1.048695E-012	1.394870E-011	1	0.000000E+000
4	91.77615998	1.394870E-011	1.048695E-012	0	0.000000E+000
4	91.77807557	1.048695E-012	1.394870E-011	1	0.000000E+000
4	91.77810523	1.394870E-011	1.048695E-012	0	0.000000E+000
4	91.77900143	1.048695E-012	1.394870E-011	1	0.000000E+000
4	91.77908516	1.394870E-011	1.048695E-012	0	0.000000E+000
4	91.77913948	1.048695E-012	1.394870E-011	1	0.000000E+000
4	91.77916283	1.394870E-011	1.048695E-012	0	0.000000E+000
4	91.77997538	1.048695E-012	1.394870E-011	1	0.000000E+000
4	91.78006231	1.394870E-011	1.048695E-012	0	0.000000E+000
4	91.78085168	1.048695E-012	1.394870E-011	1	0.000000E+000
4	91.78104810	1.394870E-011	1.048695E-012	0	0.000000E+000
4	91.78142983	1.048695E-012	1.394870E-011	1	0.000000E+000
4	91.78144245	1.394870E-011	1.048695E-012	0	0.000000E+000
4	91.78392271	1.048695E-012	1.394870E-011	1	0.000000E+000
4	91.78395030	1.394870E-011	1.048695E-012	0	0.000000E+000
4	91.78541513	1.048695E-012	1.394870E-011	1	0.000000E+000
4	91.78554118	1.394870E-011	1.048695E-012	0	0.000000E+000
4	91.78566688	1.048695E-012	1.394870E-011	1	0.000000E+000
4	91.78570495	1.394870E-011	1.048695E-012	0	0.000000E+000
4	91.78571088	1.048695E-012	1.394870E-011	1	0.000000E+000
4	91.78572487	1.394870E-011	1.048695E-012	0	0.000000E+000
4	91.78630140	1.048695E-012	1.394870E-011	1	0.000000E+000
4	91.78645321	1.394870E-011	1.048695E-012	0	0.000000E+000
4	91.78675374	1.048695E-012	1.394870E-011	1	0.000000E+000
4	91.78687319	1.394870E-011	1.048695E-012	0	0.000000E+000
4	91.78748212	1.048695E-012	1.394870E-011	1	0.000000E+000
4	91.78756671	1.394870E-011	1.048695E-012	0	0.000000E+000
4	91.79004385	1.048695E-012	1.394870E-011	1	0.000000E+000
4	91.79026927	1.394870E-011	1.048695E-012	0	0.000000E+000
4	91.79477687	1.048695E-012	1.394870E-011	1	0.000000E+000
4	91.79488424	1.394870E-011	1.048695E-012	0	0.000000E+000
4	91.79497196	1.048695E-012	1.394870E-011	1	0.000000E+000
4	91.79504937	1.394870E-011	1.048695E-012	0	0.000000E+000
4	91.79834121	1.048695E-012	1.394870E-011	1	0.000000E+000
4	91.79847713	1.394870E-011	1.048695E-012	0	0.000000E+000
4	91.80082292	1.048695E-012	1.394870E-011	1	0.000000E+000
4	91.80088567	1.394870E-011	1.048695E-012	0	0.000000E+000
4	91.80093114	1.048695E-012	1.394870E-011	1	0.000000E+000
4	91.80105856	1.394870E-011	1.048695E-012	0	0.000000E+000
4	91.80559808	1.048695E-012	1.394870E-011	1	0.000000E+000
4	91.80562862	1.394870E-011	1.048695E-012	0	0.000000E+000
4	91.81432744	1.048695E-012	1.394870E-011	1	0.000000E+000
4	91.81438782	1.394870E-011	1.048695E-012	0	0.000000E+000
4	91.81443753	1.048695E-012	1.394870E-011	1	0.000000E+000
4	91.81453265	1.394870E-011	1.048695E-012	0	0.000000E+000
4	91.81978105	1.048695E-012	1.394870E-011	1	0.000000E+000
4	91.81983770	1.394870E-011	1.048695E-012	0	0.000000E+000
4	91.82080445	1.048695E-012	1.394870E-011	1	0.000000E+000
4	91.82087465	1.394870E-011	1.048695E-012	0	0.000000E+000
4	91.82510784	1.048695E-012	1.394870E-011	1	0.000000E+000
4	91.82515491	1.394870E-011	1.048695E-012	0	0.000000E+000
4	91.83114445	1.048695E-012	1.394870E-011	1	0.000000E+000
4	91.83119617	1.394870E-011	1.048695E-012	0	0.000000E+000
4	91.83147571	1.048695E-012	1.394870E-011	1	0.000000E+000
4	91.83158559	1.394870E-011	1.048695E-012	0	0.000000E+000
4	91.83993453	1.048695E-012	1.394870E-011	1	0.000000E+000
4	91.84001059	1.394870E-011	1.048695E-012	0	0.000000E+000
4	91.84273742	1.048695E-012	1.394870E-011	1	0.000000E+000
4	91.84285895	1.394870E-011	1.048695E-012	0	0.000000E+000
4	91.84349780	1.048695E-012	1.394870E-011	1	0.000000E+000
4	91.84356419	1.394870E-011	1.048695E-012	0	0.000000E+000
4	91.84481760	1.048695E-012	1.394870E-011	1	0.000000E+000
4	91.84520971	1.394870E-011	1.048695E-012	0	0.000000E+000
4	91.84540489	1.048695E-012	1.394870E-011	1	0.000000E+000
4	91.84558942	1.394870E-011	1.048695E-012	0	0.000000E+000
4	91.84581343	1.048695E-012	1.394870E-011	1	0.000000E+000
4	91.84594656	1.394870E-011	1.048695E-012	0	0.000000E+000
4	91.84617259	1.048695E-012	1.394870E-011	1	0.000000E+000
4	91.84621763	1.394870E-011	1.048695E-012	0	0.000000E+000
4	91.84713833	1.048695E-012	1.394870E-011	1	0.000000E+000
4	91.84720432	1.394870E-011	1.048695E-012	0	0.000000E+000
4	91.85478292	1.048695E-012	1.394870E-011	1	0.000000E+000
4	91.85493783	1.394870E-011	1.048695E-012	0	0.000000E+000
4	91.85653419	1.048695E-012	1.394870E-011	1	0.000000E+000
4	91.85657561	1.394870E-011	1.048695E-012	0	0.000000E+000
4	91.86773310	1.048695E-012	1.394870E-011	1	0.000000E+000
4	91.86782235	1.394870E-011	1.048695E-012	0	0.000000E+000
4	91.86955854	1.048695E-012	1.394870E-011	1	0.000000E+000
4	91.86962270	1.394870E-011	1.048695E-012	0	0.000000E+000
4	91.87042646	1.048695E-012	1.394870E-011	1	0.000000E+000
4	91.87063982	1.394870E-011	1.048695E-012	0	0.000000E+000
4	91.87081880	1.048695E-012	1.394870E-011	1	0.000000E+000
4	91.87085262	1.394870E-011	1.048695E-012	0	0.000000E+000
4	91.87202268	1.048695E-012	1.394870E-011	1	0.000000E+000
4	91.87245309	1.394870E-011	1.048695E-012	0	0.000000E+000
4	91.87397687	1.048695E-012	1.394870E-011	1	0.000000E+000
4	91.87403617	1.394870E-011	1.048695E-012	0	0.000000E+000
4	91.87504971	1.048695E-012	1.394870E-011	1	0.000000E+000
4	91.87507445	1.394870E-011	1.048695E-012	0	0.000000E+000
4	91.93970090	1.048695E-012	1.394870E-011	1	0.000000E+000
4	91.93976017	1.394870E-011	1.048695E-012	0	0.000000E+000
4	91.94991624	1.048695E-012	1.394870E-011	1	0.000000E+000
4	91.95013546	1.394870E-011	1.048695E-012	0	0.000000E+000
4	91.95184488	1.048695E-012	1.394870E-011	1	0.000000E+000
4	91.95214238	1.394870E-011	1.048695E-012	0	0.000000E+000
4	91.95387778	1.048695E-012	1.394870E-011	1	0.000000E+000
4	91.95399248	1.394870E-011	1.048695E-012	0	0.000000E+000
4	91.95412819	1.048695E-012	1.394870E-011	1	0.000000E+000
4	91.95413526	1.394870E-011	1.048695E-012	0	0.000000E+000
4	91.95529265	1.048695E-012	1.394870E-011	1	0.000000E+000
4	91.95532289	1.394870E-011	1.048695E-012	0	0.000000E+000
4	91.95535343	1.048695E-012	1.394870E-011	1	0.000000E+000
4	91.95541072	1.394870E-011	1.048695E-012	0	0.000000E+000
4	91.95624667	1.048695E-012	1.394870E-011	1	0.000000E+000
4	91.95627360	1.394870E-011	1.048695E-012	0	0.000000E+000
4	91.95918461	1.048695E-012	1.394870E-011	1	0.000000E+000
4	91.95926632	1.394870E-011	1.048695E-012	0	0.000000E+000
4	91.96122879	1.048695E-012	1.394870E-011	1	0.000000E+000
4	91.96133041	1.394870E-011	1.048695E-012	0	0.000000E+000
4	91.96645150	1.048695E-012	1.394870E-011	1	0.000000E+000
4	91.96654617	1.394870E-011	1.048695E-012	0	0.000000E+000
4	91.96667001	1.048695E-012	1.394870E-011	1	0.000000E+000
4	91.96675590	1.394870E-011	1.048695E-012	0	0.000000E+000
4	91.96723422	1.048695E-012	1.394870E-011	1	0.000000E+000
4	91.96729155	1.394870E-011	1.048695E-012	0	0.000000E+000
4	91.97200021	1.048695E-012	1.394870E-011	1	0.000000E+000
4	91.97223532	1.394870E-011	1.048695E-012	0	0.000000E+000
4	91.97323472	1.048695E-012	1.394870E-011	1	0.000000E+000
4	91.97327928	1.394870E-011	1.048695E-012	0	0.000000E+000
4	91.97376278	1.048695E-012	1.394870E-011	1	0.000000E+000
4	91.97378393	1.394870E-011	1.048695E-012	0	0.000000E+000
4	92.04386779	1.409423E-012	1.430942E-011	1	0.000000E+000
4	92.04398364	1.430942E-011	1.409423E-012	0	0.000000E+000
4	92.04571229	1.409423E-012	1.430942E-011	1	0.000000E+000
4	92.04575836	1.430942E-011	1.409423E-012	0	0.000000E+000
4	92.04668069	1.409423E-012	1.430942E-011	1	0.000000E+000
4	92.04670088	1.430942E-011	1.409423E-012	0	0.000000E+000
4	92.04925182	1.409423E-012	1.430942E-011	1	0.000000E+000
4	92.04932166	1.430942E-011	1.409423E-012	0	0.000000E+000
4	92.04942780	1.409423E-012	1.430942E-011	1	0.000000E+000
4	92.04962111	1.430942E-011	1.409423E-012	0	0.000000E+000
4	92.05318498	1.409423E-012	1.430942E-011	1	0.000000E+000
4	92.05330278	1.430942E-011	1.409423E-012	0	0.000000E+000
4	92.05505818	1.409423E-012	1.430942E-011	1	0.000000E+000
4	92.05512586	1.430942E-011	1.409423E-012	0	0.000000E+000
4	92.05825606	1.409423E-012	1.430942E-011	1	0.000000E+000
4	92.05831794	1.430942E-011	1.409423E-012	0	0.000000E+000
4	92.05861389	1.409423E-012	1.430942E-011	1	0.000000E+000
4	92.05868278	1.430942E-011	1.409423E-012	0	0.000000E+000
4	92.05922942	1.409423E-012	1.430942E-011	1	0.000000E+000
4	92.05924961	1.430942E-011	1.409423E-012	0	0.000000E+000
4	92.06225027	1.409423E-012	1.430942E-011	1	0.000000E+000
4	92.06235906	1.430942E-011	1.409423E-012	0	0.000000E+000
4	92.06276707	1.409423E-012	1.430942E-011	1	0.000000E+000
4	92.06289872	1.430942E-011	1.409423E-012	0	0.000000E+000
4	92.06294149	1.409423E-012	1.430942E-011	1	0.000000E+000
4	92.06298832	1.430942E-011	1.409423E-012	0	0.000000E+000
4	92.06315548	1.409423E-012	1.430942E-011	1	0.000000E+000
4	92.06319798	1.430942E-011	1.409423E-012	0	0.000000E+000
4	92.06426605	1.409423E-012	1.430942E-011	1	0.000000E+000
4	92.06445497	1.430942E-011	1.409423E-012	0	0.000000E+000
4	92.06799956	1.409423E-012	1.430942E-011	1	0.000000E+000
4	92.06843653	1.430942E-011	1.409423E-012	0	0.000000E+000
4	92.06990822	1.409423E-012	1.430942E-011	1	0.000000E+000
4	92.07004628	1.430942E-011	1.409423E-012	0	0.000000E+000
4	92.07382911	1.409423E-012	1.430942E-011	1	0.000000E+000
4	92.07387151	1.430942E-011	1.409423E-012	0	0.000000E+000
4	92.07416411	1.409423E-012	1.430942E-011	1	0.000000E+000
4	92.07417299	1.430942E-011	1.409423E-012	0	0.000000E+000
4	92.07675472	1.409423E-012	1.430942E-011	1	0.000000E+000
4	92.07694320	1.430942E-011	1.409423E-012	0	0.000000E+000
4	92.08139028	1.409423E-012	1.430942E-011	1	0.000000E+000
4	92.08149675	1.430942E-011	1.409423E-012	0	0.000000E+000
4	92.08177896	1.409423E-012	1.430942E-011	1	0.000000E+000
4	92.08186687	1.430942E-011	1.409423E-012	0	0.000000E+000
4	92.08508906	1.409423E-012	1.430942E-011	1	0.000000E+000
4	92.08514850	1.430942E-011	1.409423E-012	0	0.000000E+000
4	92.08560038	1.409423E-012	1.430942E-011	1	0.000000E+000
4	92.08561132	1.430942E-011	1.409423E-012	0	0.000000E+000
4	92.08590560	1.409423E-012	1.430942E-011	1	0.000000E+000
4	92.08594350	1.430942E-011	1.409423E-012	0	0.000000E+000
4	92.08932078	1.409423E-012	1.430942E-011	1	0.000000E+000
4	92.08937152	1.430942E-011	1.409423E-012	0	0.000000E+000
4	92.09084591	1.409423E-012	1.430942E-011	1	0.000000E+000
4	92.09087773	1.430942E-011	1.409423E-012	0	0.000000E+000
4	92.09254744	1.409423E-012	1.430942E-011	1	0.000000E+000
4	92.09269666	1.430942E-011	1.409423E-012	0	0.000000E+000
4	92.09626440	1.409423E-012	1.430942E-011	1	0.000000E+000
4	92.09632013	1.430942E-011	1.409423E-012	0	0.000000E+000
4	92.09636865	1.409423E-012	1.430942E-011	1	0.000000E+000
4	92.09638428	1.430942E-011	1.409423E-012	0	0.000000E+000
4	92.09883611	1.409423E-012	1.430942E-011	1	0.000000E+000
4	92.09897761	1.430942E-011	1.409423E-012	0	0.000000E+000
4	92.10744838	1.409423E-012	1.430942E-011	1	0.000000E+000
4	92.10747614	1.430942E-011	1.409423E-012	0	0.000000E+000
4	92.10759882	1.409423E-012	1.430942E-011	1	0.000000E+000
4	92.10776917	1.430942E-011	1.409423E-012	0	0.000000E+000
4	92.10873097	1.409423E-012	1.430942E-011	1	0.000000E+000
4	92.10875156	1.430942E-011	1.409423E-012	0	0.000000E+000
4	92.11002331	1.409423E-012	1.430942E-011	1	0.000000E+000
4	92.11004502	1.430942E-011	1.409423E-012	0	0.000000E+000
4	92.11519860	1.409423E-012	1.430942E-011	1	0.000000E+000
4	92.11524098	1.430942E-011	1.409423E-012	0	0.000000E+000
4	92.11551635	1.409423E-012	1.430942E-011	1	0.000000E+000
4	92.11552233	1.430942E-011	1.409423E-012	0	0.000000E+000
4	92.11672113	1.409423E-012	1.430942E-011	1	0.000000E+000
4	92.11688115	1.430942E-011	1.409423E-012	0	0.000000E+000
4	92.11886849	1.409423E-012	1.430942E-011	1	0.000000E+000
4	92.11893226	1.430942E-011	1.409423E-012	0	0.000000E+000
4	92.12012909	1.409423E-012	1.430942E-011	1	0.000000E+000
4	92.12017675	1.430942E-011	1.409423E-012	0	0.000000E+000
4	92.12123980	1.409423E-012	1.430942E-011	1	0.000000E+000
4	92.12130871	1.430942E-011	1.409423E-012	0	0.000000E+000
4	92.12273699	1.409423E-012	1.430942E-011	1	0.000000E+000
4	92.12282720	1.430942E-011	1.409423E-012	0	0.000000E+000
4	92.12507516	1.409423E-012	1.430942E-011	1	0.000000E+000
4	92.12510922	1.430942E-011	1.409423E-012	0	0.000000E+000
4	92.12678461	1.409423E-012	1.430942E-011	1	0.000000E+000
4	92.12683962	1.430942E-011	1.409423E-012	0	0.000000E+000
4	92.12903912	1.409423E-012	1.430942E-011	1	0.000000E+000
4	92.12905903	1.430942E-011	1.409423E-012	0	0.000000E+000
4	92.12919251	1.409423E-012	1.430942E-011	1	0.000000E+000
4	92.12928762	1.430942E-011	1.409423E-012	0	0.000000E+000
4	92.13194207	1.409423E-012	1.430942E-011	1	0.000000E+000
4	92.13202237	1.430942E-011	1.409423E-012	0	0.000000E+000
4	92.13242366	1.409423E-012	1.430942E-011	1	0.000000E+000
4	92.13249906	1.430942E-011	1.409423E-012	0	0.000000E+000
4	92.13268507	1.409423E-012	1.430942E-011	1	0.000000E+000
4	92.13272522	1.430942E-011	1.409423E-012	0	0.000000E+000
4	92.13587330	1.409423E-012	1.430942E-011	1	0.000000E+000
4	92.13589417	1.430942E-011	1.409423E-012	0	0.000000E+000
4	92.13887982	1.409423E-012	1.430942E-011	1	0.000000E+000
4	92.13919213	1.430942E-011	1.409423E-012	0	0.000000E+000
4	92.14120097	1.409423E-012	1.430942E-011	1	0.000000E+000
4	92.14124032	1.430942E-011	1.409423E-012	0	0.000000E+000
4	92.15225926	1.409423E-012	1.430942E-011	1	0.000000E+000
4	92.15227023	1.430942E-011	1.409423E-012	0	0.000000E+000
4	92.16059565	1.409423E-012	1.430942E-011	1	0.000000E+000
4	92.16063975	1.430942E-011	1.409423E-012	0	0.000000E+000
4	92.16095585	1.409423E-012	1.430942E-011	1	0.000000E+000
4	92.16101596	1.430942E-011	1.409423E-012	0	0.000000E+000
4	92.16259186	1.409423E-012	1.430942E-011	1	0.000000E+000
4	92.16267006	1.430942E-011	1.409423E-012	0	0.000000E+000
4	92.16318502	1.409423E-012	1.430942E-011	1	0.000000E+000
4	92.16321301	1.430942E-011	1.409423E-012	0	0.000000E+000
4	92.16341545	1.409423E-012	1.430942E-011	1	0.000000E+000
4	92.16346840	1.430942E-011	1.409423E-012	0	0.000000E+000
4	92.16467144	1.409423E-012	1.430942E-011	1	0.000000E+000
4	92.16488105	1.430942E-011	1.409423E-012	0	0.000000E+000
4	92.16714572	1.409423E-012	1.430942E-011	1	0.000000E+000
4	92.16724690	1.430942E-011	1.409423E-012	0	0.000000E+000
4	92.17414754	1.409423E-012	1.430942E-011	1	0.000000E+000
4	92.17417238	1.430942E-011	1.409423E-012	0	0.000000E+000
4	92.17456308	1.409423E-012	1.430942E-011	1	0.000000E+000
4	92.17462119	1.430942E-011	1.409423E-012	0	0.000000E+000
4	92.17548627	1.409423E-012	1.430942E-011	1	0.000000E+000
4	92.17554132	1.430942E-011	1.409423E-012	0	0.000000E+000
4	92.17732608	1.409423E-012	1.430942E-011	1	0.000000E+000
4	92.17746456	1.430942E-011	1.409423E-012	0	0.000000E+000
4	92.17756077	1.409423E-012	1.430942E-011	1	0.000000E+000
4	92.17761902	1.430942E-011	1.409423E-012	0	0.000000E+000
4	92.17776168	1.409423E-012	1.430942E-011	1	0.000000E+000
4	92.17789628	1.430942E-011	1.409423E-012	0	0.000000E+000
4	92.17828152	1.409423E-012	1.430942E-011	1	0.000000E+000
4	92.17834844	1.430942E-011	1.409423E-012	0	0.000000E+000
4	92.17842905	1.409423E-012	1.430942E-011	1	0.000000E+000
4	92.17857538	1.430942E-011	1.409423E-012	0	0.000000E+000
4	92.18002311	1.409423E-012	1.430942E-011	1	0.000000E+000
4	92.18024424	1.430942E-011	1.409423E-012	0	0.000000E+000
4	92.18064155	1.409423E-012	1.430942E-011	1	0.000000E+000
4	92.18067437	1.430942E-011	1.409423E-012	0	0.000000E+000
4	92.18160047	1.409423E-012	1.430942E-011	1	0.000000E+000
4	92.18168013	1.430942E-011	1.409423E-012	0	0.000000E+000
4	92.18220447	1.409423E-012	1.430942E-011	1	0.000000E+000
4	92.18231883	1.430942E-011	1.409423E-012	0	0.000000E+000
4	92.18751723	1.409423E-012	1.430942E-011	1	0.000000E+000
4	92.18756833	1.430942E-011	1.409423E-012	0	0.000000E+000
4	92.18954665	1.409423E-012	1.430942E-011	1	0.000000E+000
4	92.18962984	1.430942E-011	1.409423E-012	0	0.000000E+000
4	92.19228193	1.409423E-012	1.430942E-011	1	0.000000E+000
4	92.19233739	1.430942E-011	1.409423E-012	0	0.000000E+000
4	92.19302386	1.409423E-012	1.430942E-011	1	0.000000E+000
4	92.19307393	1.430942E-011	1.409423E-012	0	0.000000E+000
4	92.19346470	1.409423E-012	1.430942E-011	1	0.000000E+000
4	92.19353511	1.430942E-011	1.409423E-012	0	0.000000E+000
4	92.19732265	1.409423E-012	1.430942E-011	1	0.000000E+000
4	92.19747042	1.430942E-011	1.409423E-012	0	0.000000E+000
4	92.20026167	1.409423E-012	1.430942E-011	1	0.000000E+000
4	92.20030149	1.430942E-011	1.409423E-012	0	0.000000E+000
4	92.20035106	1.409423E-012	1.430942E-011	1	0.000000E+000
4	92.20039205	1.430942E-011	1.409423E-012	0	0.000000E+000
4	92.20196673	1.409423E-012	1.430942E-011	1	0.000000E+000
4	92.20199650	1.430942E-011	1.409423E-012	0	0.000000E+000
4	92.20201271	1.409423E-012	1.430942E-011	1	0.000000E+000
4	92.20216920	1.430942E-011	1.409423E-012	0	0.000000E+000
4	92.20318114	1.409423E-012	1.430942E-011	1	0.000000E+000
4	92.20319145	1.430942E-011	1.409423E-012	0	0.000000E+000
4	92.20998261	1.409423E-012	1.430942E-011	1	0.000000E+000
4	92.21000164	1.430942E-011	1.409423E-012	0	0.000000E+000
4	92.21961285	1.409423E-012	1.430942E-011	1	0.000000E+000
4	92.21964991	1.430942E-011	1.409423E-012	0	0.000000E+000
4	92.22167969	1.409423E-012	1.430942E-011	1	0.000000E+000
4	92.22170830	1.430942E-011	1.409423E-012	0	0.000000E+000
4	92.22317746	1.409423E-012	1.430942E-011	1	0.000000E+000
4	92.22319755	1.430942E-011	1.409423E-012	0	0.000000E+000
4	92.22401489	1.409423E-012	1.430942E-011	1	0.000000E+000
4	92.22410196	1.430942E-011	1.409423E-012	0	0.000000E+000
4	92.22769139	1.409423E-012	1.430942E-011	1	0.000000E+000
4	92.22772713	1.430942E-011	1.409423E-012	0	0.000000E+000
4	92.22775698	1.409423E-012	1.430942E-011	1	0.000000E+000
4	92.22781646	1.430942E-011	1.409423E-012	0	0.000000E+000
4	92.23879572	1.151166E-012	1.405117E-011	1	0.000000E+000
4	92.23883637	1.405117E-011	1.151166E-012	0	0.000000E+000
4	92.23897694	1.151166E-012	1.405117E-011	1	0.000000E+000
4	92.23908324	1.405117E-011	1.151166E-012	0	0.000000E+000
4	92.24298518	1.151166E-012	1.405117E-011	1	0.000000E+000
4	92.24302265	1.405117E-011	1.151166E-012	0	0.000000E+000
4	92.24321604	1.151166E-012	1.405117E-011	1	0.000000E+000
4	92.24344318	1.405117E-011	1.151166E-012	0	0.000000E+000
4	92.24471509	1.151166E-012	1.405117E-011	1	0.000000E+000
4	92.24479138	1.405117E-011	1.151166E-012	0	0.000000E+000
4	92.24606847	1.151166E-012	1.405117E-011	1	0.000000E+000
4	92.24610050	1.405117E-011	1.151166E-012	0	0.000000E+000
4	92.24739241	1.151166E-012	1.405117E-011	1	0.000000E+000
4	92.24754413	1.405117E-011	1.151166E-012	0	0.000000E+000
4	92.25007043	1.151166E-012	1.405117E-011	1	0.000000E+000
4	92.25010540	1.405117E-011	1.151166E-012	0	0.000000E+000
4	92.25073414	1.151166E-012	1.405117E-011	1	0.000000E+000
4	92.25083069	1.405117E-011	1.151166E-012	0	0.000000E+000
4	92.25192097	1.151166E-012	1.405117E-011	1	0.000000E+000
4	92.25197604	1.405117E-011	1.151166E-012	0	0.000000E+000
4	92.25376352	1.151166E-012	1.405117E-011	1	0.000000E+000
4	92.25383639	1.405117E-011	1.151166E-012	0	0.000000E+000
4	92.25610296	1.151166E-012	1.405117E-011	1	0.000000E+000
4	92.25641006	1.405117E-011	1.151166E-012	0	0.000000E+000
4	92.25647191	1.151166E-012	1.405117E-011	1	0.000000E+000
4	92.25655005	1.405117E-011	1.151166E-012	0	0.000000E+000
4	92.25734552	1.151166E-012	1.405117E-011	1	0.000000E+000
4	92.25753250	1.405117E-011	1.151166E-012	0	0.000000E+000
4	92.26392248	1.151166E-012	1.405117E-011	1	0.000000E+000
4	92.26397431	1.405117E-011	1.151166E-012	0	0.000000E+000
4	92.26567029	1.151166E-012	1.405117E-011	1	0.000000E+000
4	92.26586726	1.405117E-011	1.151166E-012	0	0.000000E+000
4	92.26779667	1.151166E-012	1.405117E-011	1	0.000000E+000
4	92.26781205	1.405117E-011	1.151166E-012	0	0.000000E+000
4	92.26978635	1.151166E-012	1.405117E-011	1	0.000000E+000
4	92.26993331	1.405117E-011	1.151166E-012	0	0.000000E+000
4	92.27046312	1.151166E-012	1.405117E-011	1	0.000000E+000
4	92.27051890	1.405117E-011	1.151166E-012	0	0.000000E+000
4	92.27262144	1.151166E-012	1.405117E-011	1	0.000000E+000
4	92.27271296	1.405117E-011	1.151166E-012	0	0.000000E+000
4	92.27887381	1.151166E-012	1.405117E-011	1	0.000000E+000
4	92.27897634	1.405117E-011	1.151166E-012	0	0.000000E+000
4	92.27921694	1.151166E-012	1.405117E-011	1	0.000000E+000
4	92.27926249	1.405117E-011	1.151166E-012	0	0.000000E+000
4	92.28038210	1.151166E-012	1.405117E-011	1	0.000000E+000
4	92.28050819	1.405117E-011	1.151166E-012	0	0.000000E+000
4	92.28702878	1.151166E-012	1.405117E-011	1	0.000000E+000
4	92.28704417	1.405117E-011	1.151166E-012	0	0.000000E+000
4	92.28831592	1.151166E-012	1.405117E-011	1	0.000000E+000
4	92.28833224	1.405117E-011	1.151166E-012	0	0.000000E+000
4	92.28907854	1.151166E-012	1.405117E-011	1	0.000000E+000
4	92.28922417	1.405117E-011	1.151166E-012	0	0.000000E+000
4	92.28925684	1.151166E-012	1.405117E-011	1	0.000000E+000
4	92.28935460	1.405117E-011	1.151166E-012	0	0.000000E+000
4	92.28962153	1.151166E-012	1.405117E-011	1	0.000000E+000
4	92.28967239	1.405117E-011	1.151166E-012	0	0.000000E+000
4	92.29010359	1.151166E-012	1.405117E-011	1	0.000000E+000
4	92.29023597	1.405117E-011	1.151166E-012	0	0.000000E+000
4	92.29171567	1.151166E-012	1.405117E-011	1	0.000000E+000
4	92.29180565	1.405117E-011	1.151166E-012	0	0.000000E+000
4	92.29708663	1.151166E-012	1.405117E-011	1	0.000000E+000
4	92.29715245	1.405117E-011	1.151166E-012	0	0.000000E+000
4	92.29954662	1.151166E-012	1.405117E-011	1	0.000000E+000
4	92.29958685	1.405117E-011	1.151166E-012	0	0.000000E+000
4	92.30136017	1.151166E-012	1.405117E-011	1	0.000000E+000
4	92.30138429	1.405117E-011	1.151166E-012	0	0.000000E+000
4	92.30860075	1.151166E-012	1.405117E-011	1	0.000000E+000
4	92.30862641	1.405117E-011	1.151166E-012	0	0.000000E+000
4	92.30871686	1.151166E-012	1.405117E-011	1	0.000000E+000
4	92.30889225	1.405117E-011	1.151166E-012	0	0.000000E+000
4	92.31284205	1.151166E-012	1.405117E-011	1	0.000000E+000
4	92.31320371	1.405117E-011	1.151166E-012	0	0.000000E+000
4	92.31567579	1.151166E-012	1.405117E-011	1	0.000000E+000
4	92.31569064	1.405117E-011	1.151166E-012	0	0.000000E+000
4	92.31668366	1.151166E-012	1.405117E-011	1	0.000000E+000
4	92.31672057	1.405117E-011	1.151166E-012	0	0.000000E+000
4	92.31765325	1.151166E-012	1.405117E-011	1	0.000000E+000
4	92.31776054	1.405117E-011	1.151166E-012	0	0.000000E+000
4	103.18180352	6.845631E-013	1.358456E-011	1	0.000000E+000
4	103.18180500	1.358456E-011	6.845631E-013	0	0.000000E+000
4	103.18226427	6.845631E-013	1.358456E-011	1	0.000000E+000
4	103.18264932	1.358456E-011	6.845631E-013	0	0.000000E+000
4	103.18440960	6.845631E-013	1.358456E-011	1	0.000000E+000
4	103.18444124	1.358456E-011	6.845631E-013	0	0.000000E+000
4	103.18518537	6.845631E-013	1.358456E-011	1	0.000000E+000
4	103.18519072	1.358456E-011	6.845631E-013	0	0.000000E+000
4	103.18551965	6.845631E-013	1.358456E-011	1	0.000000E+000
4	103.18564021	1.358456E-011	6.845631E-013	0	0.000000E+000
4	103.18636326	6.845631E-013	1.358456E-011	1	0.000000E+000
4	103.18647683	1.358456E-011	6.845631E-013	0	0.000000E+000
4	103.19030494	6.845631E-013	1.358456E-011	1	0.000000E+000
4	103.19033280	1.358456E-011	6.845631E-013	0	0.000000E+000
4	103.19038221	6.845631E-013	1.358456E-011	1	0.000000E+000
4	103.19042935	1.358456E-011	6.845631E-013	0	0.000000E+000
4	103.19137015	6.845631E-013	1.358456E-011	1	0.000000E+000
4	103.19148541	1.358456E-011	6.845631E-013	0	0.000000E+000
4	103.19164534	6.845631E-013	1.358456E-011	1	0.000000E+000
4	103.19172654	1.358456E-011	6.845631E-013	0	0.000000E+000
4	103.19349729	6.845631E-013	1.358456E-011	1	0.000000E+000
4	103.19356119	1.358456E-011	6.845631E-013	0	0.000000E+000
4	103.19574416	6.845631E-013	1.358456E-011	1	0.000000E+000
4	103.19579258	1.358456E-011	6.845631E-013	0	0.000000E+000
4	103.19593020	6.845631E-013	1.358456E-011	1	0.000000E+000
4	103.19600168	1.358456E-011	6.845631E-013	0	0.000000E+000
4	103.19602877	6.845631E-013	1.358456E-011	1	0.000000E+000
4	103.19636888	1.358456E-011	6.845631E-013	0	0.000000E+000
4	103.20191883	6.845631E-013	1.358456E-011	1	0.000000E+000
4	103.20200870	1.358456E-011	6.845631E-013	0	0.000000E+000
4	104.13389125	8.561642E-013	1.375616E-011	1	0.000000E+000
4	104.13399547	1.375616E-011	8.561642E-013	0	0.000000E+000
4	104.13851225	8.561642E-013	1.375616E-011	1	0.000000E+000
4	104.13860144	1.375616E-011	8.561642E-013	0	0.000000E+000
4	104.13970835	8.561642E-013	1.375616E-011	1	0.000000E+000
4	104.13981563	1.375616E-011	8.561642E-013	0	0.000000E+000
4	104.14077217	8.561642E-013	1.375616E-011	1	0.000000E+000
4	104.14088399	1.375616E-011	8.561642E-013	0	0.000000E+000
4	104.15819704	8.561642E-013	1.375616E-011	1	0.000000E+000
4	104.15829805	1.375616E-011	8.561642E-013	0	0.000000E+000
4	104.15921835	8.561642E-013	1.375616E-011	1	0.000000E+000
4	104.15925107	1.375616E-011	8.561642E-013	0	0.000000E+000
4	104.16468906	8.561642E-013	1.375616E-011	1	0.000000E+000
4	104.16489632	1.375616E-011	8.561642E-013	0	0.000000E+000
4	104.16640930	8.561642E-013	1.375616E-011	1	0.000000E+000
4	104.16642755	1.375616E-011	8.561642E-013	0	0.000000E+000
4	104.16645937	8.561642E-013	1.375616E-011	1	0.000000E+000
4	104.16648052	1.375616E-011	8.561642E-013	0	0.000000E+000
4	104.16816172	8.561642E-013	1.375616E-011	1	0.000000E+000
4	104.16827671	1.375616E-011	8.561642E-013	0	0.000000E+000
4	104.16972239	8.561642E-013	1.375616E-011	1	0.000000E+000
4	104.16979921	1.375616E-011	8.561642E-013	0	0.000000E+000
4	104.17354681	8.561642E-013	1.375616E-011	1	0.000000E+000
4	104.17374937	1.375616E-011	8.561642E-013	0	0.000000E+000
4	104.17527540	8.561642E-013	1.375616E-011	1	0.000000E+000
4	104.17531476	1.375616E-011	8.561642E-013	0	0.000000E+000
4	104.17539403	8.561642E-013	1.375616E-011	1	0.000000E+000
4	104.17541584	1.375616E-011	8.561642E-013	0	0.000000E+000
4	104.17554340	8.561642E-013	1.375616E-011	1	0.000000E+000
4	104.17569491	1.375616E-011	8.561642E-013	0	0.000000E+000
4	104.17788038	8.561642E-013	1.375616E-011	1	0.000000E+000
4	104.17790201	1.375616E-011	8.561642E-013	0	0.000000E+000
4	104.17864904	8.561642E-013	1.375616E-011	1	0.000000E+000
4	104.17873835	1.375616E-011	8.561642E-013	0	0.000000E+000
4	104.18248335	8.561642E-013	1.375616E-011	1	0.000000E+000
4	104.18263874	1.375616E-011	8.561642E-013	0	0.000000E+000
4	104.18375481	8.561642E-013	1.375616E-011	1	0.000000E+000
4	104.18387415	1.375616E-011	8.561642E-013	0	0.000000E+000
4	104.18397039	8.561642E-013	1.375616E-011	1	0.000000E+000
4	104.18421906	1.375616E-011	8.561642E-013	0	0.000000E+000
4	104.18782214	8.561642E-013	1.375616E-011	1	0.000000E+000
4	104.18804250	1.375616E-011	8.561642E-013	0	0.000000E+000
4	104.18932782	8.561642E-013	1.375616E-011	1	0.000000E+000
4	104.18944214	1.375616E-011	8.561642E-013	0	0.000000E+000
4	104.18977637	8.561642E-013	1.375616E-011	1	0.000000E+000
4	104.18985426	1.375616E-011	8.561642E-013	0	0.000000E+000
4	104.19380487	8.561642E-013	1.375616E-011	1	0.000000E+000
4	104.19390273	1.375616E-011	8.561642E-013	0	0.000000E+000
4	104.19426430	8.561642E-013	1.375616E-011	1	0.000000E+000
4	104.19426853	1.375616E-011	8.561642E-013	0	0.000000E+000
4	105.71711066	9.519497E-013	1.385195E-011	1	0.000000E+000
4	105.71720674	1.385195E-011	9.519497E-013	0	0.000000E+000
4	105.71814569	9.519497E-013	1.385195E-011	1	0.000000E+000
4	105.71818532	1.385195E-011	9.519497E-013	0	0.000000E+000
4	105.71914525	9.519497E-013	1.385195E-011	1	0.000000E+000
4	105.71918442	1.385195E-011	9.519497E-013	0	0.000000E+000
4	105.72510708	9.519497E-013	1.385195E-011	1	0.000000E+000
4	105.72514294	1.385195E-011	9.519497E-013	0	0.000000E+000
4	105.72759769	9.519497E-013	1.385195E-011	1	0.000000E+000
4	105.72771916	1.385195E-011	9.519497E-013	0	0.000000E+000
4	105.73202535	9.519497E-013	1.385195E-011	1	0.000000E+000
4	105.73216129	1.385195E-011	9.519497E-013	0	0.000000E+000
4	105.73461172	9.519497E-013	1.385195E-011	1	0.000000E+000
4	105.73465067	1.385195E-011	9.519497E-013	0	0.000000E+000
4	105.73554643	9.519497E-013	1.385195E-011	1	0.000000E+000
4	105.73570585	1.385195E-011	9.519497E-013	0	0.000000E+000
4	105.73617935	9.519497E-013	1.385195E-011	1	0.000000E+000
4	105.73623842	1.385195E-011	9.519497E-013	0	0.000000E+000
4	105.73806349	9.519497E-013	1.385195E-011	1	0.000000E+000
4	105.73876246	1.385195E-011	9.519497E-013	0	0.000000E+000
4	105.74014506	9.519497E-013	1.385195E-011	1	0.000000E+000
4	105.74036699	1.385195E-011	9.519497E-013	0	0.000000E+000
4	105.74061698	9.519497E-013	1.385195E-011	1	0.000000E+000
4	105.74066033	1.385195E-011	9.519497E-013	0	0.000000E+000
4	105.74093779	9.519497E-013	1.385195E-011	1	0.000000E+000
4	105.74094048	1.385195E-011	9.519497E-013	0	0.000000E+000
4	105.74158566	9.519497E-013	1.385195E-011	1	0.000000E+000
4	105.74180032	1.385195E-011	9.519497E-013	0	0.000000E+000
4	105.74189025	9.519497E-013	1.385195E-011	1	0.000000E+000
4	105.74211873	1.385195E-011	9.519497E-013	0	0.000000E+000
4	105.74325521	9.519497E-013	1.385195E-011	1	0.000000E+000
4	105.74334404	1.385195E-011	9.519497E-013	0	0.000000E+000
4	105.74346233	9.519497E-013	1.385195E-011	1	0.000000E+000
4	105.74353701	1.385195E-011	9.519497E-013	0	0.000000E+000
4	105.74569086	9.519497E-013	1.385195E-011	1	0.000000E+000
4	105.74584828	1.385195E-011	9.519497E-013	0	0.000000E+000
4	105.75169494	9.519497E-013	1.385195E-011	1	0.000000E+000
4	105.75182480	1.385195E-011	9.519497E-013	0	0.000000E+000
4	105.75415269	9.519497E-013	1.385195E-011	1	0.000000E+000
4	105.75423597	1.385195E-011	9.519497E-013	0	0.000000E+000
4	105.75708966	9.519497E-013	1.385195E-011	1	0.000000E+000
4	105.75712196	1.385195E-011	9.519497E-013	0	0.000000E+000
4	105.76316887	9.519497E-013	1.385195E-011	1	0.000000E+000
4	105.76325155	1.385195E-011	9.519497E-013	0	0.000000E+000
4	105.76655660	9.519497E-013	1.385195E-011	1	0.000000E+000
4	105.76659330	1.385195E-011	9.519497E-013	0	0.000000E+000
4	105.76683096	9.519497E-013	1.385195E-011	1	0.000000E+000
4	105.76696531	1.385195E-011	9.519497E-013	0	0.000000E+000
4	105.76969625	9.519497E-013	1.385195E-011	1	0.000000E+000
4	105.76971197	1.385195E-011	9.519497E-013	0	0.000000E+000
4	105.77003357	9.519497E-013	1.385195E-011	1	0.000000E+000
4	105.77007207	1.385195E-011	9.519497E-013	0	0.000000E+000
4	105.77040655	9.519497E-013	1.385195E-011	1	0.000000E+000
4	105.77043979	1.385195E-011	9.519497E-013	0	0.000000E+000
4	105.77121918	9.519497E-013	1.385195E-011	1	0.000000E+000
4	105.77124890	1.385195E-011	9.519497E-013	0	0.000000E+000
4	105.77127247	9.519497E-013	1.385195E-011	1	0.000000E+000
4	105.77132057	1.385195E-011	9.519497E-013	0	0.000000E+000
4	105.77611694	9.519497E-013	1.385195E-011	1	0.000000E+000
4	105.77616599	1.385195E-011	9.519497E-013	0	0.000000E+000
4	105.77660358	9.519497E-013	1.385195E-011	1	0.000000E+000
4	105.77666888	1.385195E-011	9.519497E-013	0	0.000000E+000
4	105.77732662	9.519497E-013	1.385195E-011	1	0.000000E+000
4	105.77755512	1.385195E-011	9.519497E-013	0	0.000000E+000
4	105.77886208	9.519497E-013	1.385195E-011	1	0.000000E+000
4	105.77903445	1.385195E-011	9.519497E-013	0	0.000000E+000
4	105.77974870	9.519497E-013	1.385195E-011	1	0.000000E+000
4	105.77975349	1.385195E-011	9.519497E-013	0	0.000000E+000
4	105.78222932	9.519497E-013	1.385195E-011	1	0.000000E+000
4	105.78233937	1.385195E-011	9.519497E-013	0	0.000000E+000
4	105.78440373	9.519497E-013	1.385195E-011	1	0.000000E+000
4	105.78446051	1.385195E-011	9.519497E-013	0	0.000000E+000
4	107.45987039	7.739446E-013	1.367394E-011	1	0.000000E+000
4	107.45989294	1.367394E-011	7.739446E-013	0	0.000000E+000
4	107.46104655	7.739446E-013	1.367394E-011	1	0.000000E+000
4	107.46119578	1.367394E-011	7.739446E-013	0	0.000000E+000
4	107.46496008	7.739446E-013	1.367394E-011	1	0.000000E+000
4	107.46500410	1.367394E-011	7.739446E-013	0	0.000000E+000
4	107.46577297	7.739446E-013	1.367394E-011	1	0.000000E+000
4	107.46581206	1.367394E-011	7.739446E-013	0	0.000000E+000
4	107.46824873	7.739446E-013	1.367394E-011	1	0.000000E+000
4	107.46832666	1.367394E-011	7.739446E-013	0	0.000000E+000
4	107.46886897	7.739446E-013	1.367394E-011	1	0.000000E+000
4	107.46912350	1.367394E-011	7.739446E-013	0	0.000000E+000
4	107.46913824	7.739446E-013	1.367394E-011	1	0.000000E+000
4	107.46918520	1.367394E-011	7.739446E-013	0	0.000000E+000
4	107.46956935	7.739446E-013	1.367394E-011	1	0.000000E+000
4	107.46971184	1.367394E-011	7.739446E-013	0	0.000000E+000
4	107.47143395	7.739446E-013	1.367394E-011	1	0.000000E+000
4	107.47157452	1.367394E-011	7.739446E-013	0	0.000000E+000
4	107.47165411	7.739446E-013	1.367394E-011	1	0.000000E+000
4	107.47166176	1.367394E-011	7.739446E-013	0	0.000000E+000
4	107.47359012	7.739446E-013	1.367394E-011	1	0.000000E+000
4	107.47363264	1.367394E-011	7.739446E-013	0	0.000000E+000
4	107.47617641	7.739446E-013	1.367394E-011	1	0.000000E+000
4	107.47627649	1.367394E-011	7.739446E-013	0	0.000000E+000
4	107.47737290	7.739446E-013	1.367394E-011	1	0.000000E+000
4	107.47751220	1.367394E-011	7.739446E-013	0	0.000000E+000
4	107.47769680	7.739446E-013	1.367394E-011	1	0.000000E+000
4	107.47788489	1.367394E-011	7.739446E-013	0	0.000000E+000
4	107.47953322	7.739446E-013	1.367394E-011	1	0.000000E+000
4	107.47955366	1.367394E-011	7.739446E-013	0	0.000000E+000
4	107.48360246	7.739446E-013	1.367394E-011	1	0.000000E+000
4	107.48367729	1.367394E-011	7.739446E-013	0	0.000000E+000
4	107.48368111	7.739446E-013	1.367394E-011	1	0.000000E+000
4	107.48374538	1.367394E-011	7.739446E-013	0	0.000000E+000
4	107.48414208	7.739446E-013	1.367394E-011	1	0.000000E+000
4	107.48431450	1.367394E-011	7.739446E-013	0	0.000000E+000
4	107.48522204	7.739446E-013	1.367394E-011	1	0.000000E+000
4	107.48536581	1.367394E-011	7.739446E-013	0	0.000000E+000
4	107.48781976	7.739446E-013	1.367394E-011	1	0.000000E+000
4	107.48790464	1.367394E-011	7.739446E-013	0	0.000000E+000
4	107.48889830	7.739446E-013	1.367394E-011	1	0.000000E+000
4	107.48894501	1.367394E-011	7.739446E-013	0	0.000000E+000
4	107.49083546	7.739446E-013	1.367394E-011	1	0.000000E+000
4	107.49090055	1.367394E-011	7.739446E-013	0	0.000000E+000
4	107.49893972	7.739446E-013	1.367394E-011	1	0.000000E+000
4	107.49900102	1.367394E-011	7.739446E-013	0	0.000000E+000
4	107.49952411	7.739446E-013	1.367394E-011	1	0.000000E+000
4	107.49962295	1.367394E-011	7.739446E-013	0	0.000000E+000
4	107.50093543	7.739446E-013	1.367394E-011	1	0.000000E+000
4	107.50101587	1.367394E-011	7.739446E-013	0	0.000000E+000
4	107.50121372	7.739446E-013	1.367394E-011	1	0.000000E+000
4	107.50124868	1.367394E-011	7.739446E-013	0	0.000000E+000
4	107.50261211	7.739446E-013	1.367394E-011	1	0.000000E+000
4	107.50268754	1.367394E-011	7.739446E-013	0	0.000000E+000
4	107.50291169	7.739446E-013	1.367394E-011	1	0.000000E+000
4	107.50305895	1.367394E-011	7.739446E-013	0	0.000000E+000
4	107.50362660	7.739446E-013	1.367394E-011	1	0.000000E+000
4	107.50383045	1.367394E-011	7.739446E-013	0	0.000000E+000
4	107.50386378	7.739446E-013	1.367394E-011	1	0.000000E+000
4	107.50389530	1.367394E-011	7.739446E-013	0	0.000000E+000
4	107.50407674	7.739446E-013	1.367394E-011	1	0.000000E+000
4	107.50409870	1.367394E-011	7.739446E-013	0	0.000000E+000
4	107.50978464	7.739446E-013	1.367394E-011	1	0.000000E+000
4	107.50987354	1.367394E-011	7.739446E-013	0	0.000000E+000
4	107.51001200	7.739446E-013	1.367394E-011	1	0.000000E+000
4	107.51009327	1.367394E-011	7.739446E-013	0	0.000000E+000
4	107.51039430	7.739446E-013	1.367394E-011	1	0.000000E+000
4	107.51047417	1.367394E-011	7.739446E-013	0	0.000000E+000
4	107.51049647	7.739446E-013	1.367394E-011	1	0.000000E+000
4	107.51058902	1.367394E-011	7.739446E-013	0	0.000000E+000
4	107.51193387	7.739446E-013	1.367394E-011	1	0.000000E+000
4	107.51201305	1.367394E-011	7.739446E-013	0	0.000000E+000
4	107.51266843	7.739446E-013	1.367394E-011	1	0.000000E+000
4	107.51270970	1.367394E-011	7.739446E-013	0	0.000000E+000
4	107.51533660	7.739446E-013	1.367394E-011	1	0.000000E+000
4	107.51537022	1.367394E-011	7.739446E-013	0	0.000000E+000
4	107.52026240	7.739446E-013	1.367394E-011	1	0.000000E+000
4	107.52036153	1.367394E-011	7.739446E-013	0	0.000000E+000
4	107.52037900	7.739446E-013	1.367394E-011	1	0.000000E+000
4	107.52050502	1.367394E-011	7.739446E-013	0	0.000000E+000
4	107.52465266	7.739446E-013	1.367394E-011	1	0.000000E+000
4	107.52479266	1.367394E-011	7.739446E-013	0	0.000000E+000
4	107.53442101	7.739446E-013	1.367394E-011	1	0.000000E+000
4	107.53443189	1.367394E-011	7.739446E-013	0	0.000000E+000
4	107.53861420	7.739446E-013	1.367394E-011	1	0.000000E+000
4	107.53865683	1.367394E-011	7.739446E-013	0	0.000000E+000
4	107.54098812	7.739446E-013	1.367394E-011	1	0.000000E+000
4	107.54107379	1.367394E-011	7.739446E-013	0	0.000000E+000
4	107.54247298	7.739446E-013	1.367394E-011	1	0.000000E+000
4	107.54258819	1.367394E-011	7.739446E-013	0	0.000000E+000
4	107.54823322	7.739446E-013	1.367394E-011	1	0.000000E+000
4	107.54832917	1.367394E-011	7.739446E-013	0	0.000000E+000
4	107.54852218	7.739446E-013	1.367394E-011	1	0.000000E+000
4	107.54857052	1.367394E-011	7.739446E-013	0	0.000000E+000
4	107.54963153	7.739446E-013	1.367394E-011	1	0.000000E+000
4	107.54972387	1.367394E-011	7.739446E-013	0	0.000000E+000
4	107.55181570	7.739446E-013	1.367394E-011	1	0.000000E+000
4	107.55184128	1.367394E-011	7.739446E-013	0	0.000000E+000
4	107.55265747	7.739446E-013	1.367394E-011	1	0.000000E+000
4	107.55268875	1.367394E-011	7.739446E-013	0	0.000000E+000
4	107.55442631	7.739446E-013	1.367394E-011	1	0.000000E+000
4	107.55467744	1.367394E-011	7.739446E-013	0	0.000000E+000
4	107.55512442	7.739446E-013	1.367394E-011	1	0.000000E+000
4	107.55515457	1.367394E-011	7.739446E-013	0	0.000000E+000
4	107.55952798	7.739446E-013	1.367394E-011	1	0.000000E+000
4	107.55963740	1.367394E-011	7.739446E-013	0	0.000000E+000
4	107.56218302	7.739446E-013	1.367394E-011	1	0.000000E+000
4	107.56225662	1.367394E-011	7.739446E-013	0	0.000000E+000
4	107.56423758	7.739446E-013	1.367394E-011	1	0.000000E+000
4	107.56424742	1.367394E-011	7.739446E-013	0	0.000000E+000
4	107.56603798	7.739446E-013	1.367394E-011	1	0.000000E+000
4	107.56610498	1.367394E-011	7.739446E-013	0	0.000000E+000
4	107.56669734	7.739446E-013	1.367394E-011	1	0.000000E+000
4	107.56677045	1.367394E-011	7.739446E-013	0	0.000000E+000
4	107.56691821	7.739446E-013	1.367394E-011	1	0.000000E+000
4	107.56707536	1.367394E-011	7.739446E-013	0	0.000000E+000
4	107.56864770	7.739446E-013	1.367394E-011	1	0.000000E+000
4	107.56870851	1.367394E-011	7.739446E-013	0	0.000000E+000
4	107.57348206	7.739446E-013	1.367394E-011	1	0.000000E+000
4	107.57421014	1.367394E-011	7.739446E-013	0	0.000000E+000
4	107.57640535	7.739446E-013	1.367394E-011	1	0.000000E+000
4	107.57659239	1.367394E-011	7.739446E-013	0	0.000000E+000
4	107.57761993	7.739446E-013	1.367394E-011	1	0.000000E+000
4	107.57766869	1.367394E-011	7.739446E-013	0	0.000000E+000
5	5.15228983	9.397613E-013	1.383976E-011	1	0.000000E+000
5	5.15247312	1.383976E-011	9.397613E-013	0	0.000000E+000
5	5.15666051	9.397613E-013	1.383976E-011	1	0.000000E+000
5	5.15669930	1.383976E-011	9.397613E-013	0	0.000000E+000
5	5.15722824	9.397613E-013	1.383976E-011	1	0.000000E+000
5	5.15726996	1.383976E-011	9.397613E-013	0	0.000000E+000
5	5.15844568	9.397613E-013	1.383976E-011	1	0.000000E+000
5	5.15848350	1.383976E-011	9.397613E-013	0	0.000000E+000
[truncated: 109,943 more chars]
