# Supplementary material for: Ancestral acetylcholine receptor β-subunit forms homopentamers that prime before opening spontaneously
Source: eLife. 2022 Jul 4;11:e76504. doi: 10.7554/eLife.76504 (PMC9365395; doi:10.7554/eLife.76504)
Supplement: Figure 4—figure supplement 2—source data 1. — Detected single-channel event durations for 2-[(2,6-dimethylphenyl)amino]-N,N,N-trimethyl-2-oxoethaniminium chloride (QX-222) block of the human adult muscle-type acetylcholine receptor. Recordings were in the presence of either 10 µM or 30 µM acetylcholine, and increasing concentrations of QX-222 (QX222; 10 µM, 30 µM, 60 µM, and 100 µM). Compressed file includes 30 TAC 4.3.3 event files (*.evt format) of the single-channel detections for three recordings for each condition (fileA, fileB, and fileC in each case) included in the kinetic analysis, as well as the associated R scripts (*.txt format) for defining and sorting bursts. [file elife-76504-fig4-figsupp2-data1.zip › F4S1-SD2/Source Data - Figure 4-figure supplement 2/Figure 4-figure supplement 2_WTMuscle10uMACh_100uMQX222_fileC.evt]

5
File
Acquire	C:\Users\daCostaLab\Desktop\WT-QX222 Dose Response\10A100Q\a3 - 20-07-14-WTMuscle-BRBS-PA10Q100OOPS-120mV-8.acquire	0	
Sweeps
1	120.352406	0.000000	0.115735	0.0000000E+000	0.0000000E+000	
2	221.081165	0.000000	0.222076	0.0000000E+000	0.0000000E+000	
Segments
1	135	0.000000	0.115735	0.958756	1.059677	1.325550	1.468998	1.502106	1.690012	2.116117	2.268091	2.352451	2.494197	2.574513	2.677174	2.779652	2.879666	5.285855	5.389962	5.405133	5.535144	5.784677	5.885393	5.988562	6.127133	6.234594	6.403605	7.257129	7.408534	8.684854	8.785547	9.113102	9.331055	9.408872	9.509685	9.544102	9.714340	10.397743	10.628844	10.859015	10.973354	11.110945	11.218867	11.484414	11.585150	13.553757	13.837411	14.398005	14.579958	14.580173	14.639095	14.645709	14.704536	14.813031	14.937999	14.996829	15.097466	15.365770	15.544281	17.265828	17.429034	17.463757	17.533174	17.991891	18.092508	18.119117	18.239947	18.435705	18.621491	18.888838	19.044691	19.217004	19.364207	21.635582	21.754052	21.997376	22.303900	22.418903	22.627212	22.832917	22.979379	23.110457	23.210937	24.368890	24.469040	25.673626	25.788831	25.891467	26.023690	27.210651	27.310935	27.382251	27.551159	27.556301	27.653458	28.595357	28.788979	29.504197	29.604821	29.783913	29.884170	29.915597	30.014614	30.122458	30.223172	30.575167	30.675789	30.811565	30.949100	30.977565	31.077709	32.977304	33.168422	33.210553	33.311266	33.369678	33.470187	34.432128	34.582413	35.045483	35.146245	35.270618	35.371049	35.448002	35.548441	36.196402	36.352344	36.405999	36.533409	36.798826	36.898914	37.048900	37.149794	37.310076	37.410819	43.848243	43.949039	44.248181	44.348772	44.665125	44.837584	44.943557	45.080066	46.253765	46.354581	47.176181	47.276874	47.592785	47.847094	47.932426	48.113829	48.319812	48.638612	48.715026	48.815685	50.446635	50.546893	52.549959	52.650150	54.894412	54.994988	55.933143	56.057996	56.546129	56.646283	56.688110	56.788779	57.466998	57.567102	57.958972	58.059512	58.382937	58.483041	58.499411	58.616131	63.917284	64.103423	65.925444	66.041537	66.091469	66.142261	67.410895	67.511467	67.684304	67.784464	68.059901	68.171600	69.328221	69.428521	71.246339	71.346954	74.975045	75.075596	75.397622	75.498287	77.514429	77.614846	77.626273	77.878752	78.269439	78.403398	79.281491	79.381568	79.839516	79.939905	80.054266	80.155092	80.396747	80.670723	81.945664	82.046178	82.168063	82.337848	82.344397	82.436423	83.181661	83.281947	85.298299	85.398591	85.819544	85.919693	86.155381	86.255522	86.567438	86.667629	87.085868	87.185967	87.759020	87.859023	87.914957	88.139314	88.770152	88.896545	88.897997	88.951224	89.077161	89.408996	91.169709	91.271073	94.119496	94.220097	94.646186	94.762075	100.802267	100.910368	101.196515	101.297061	102.048078	102.148200	104.892350	104.992927	105.235212	105.335474	105.347533	105.447573	105.478605	105.535326	106.146457	106.247141	107.211332	107.311481	107.409040	107.509543	108.809506	108.909535	116.759802	116.859919	118.768672	118.869157	120.252244	120.352406	
2	305	0.000000	0.222076	2.866048	2.966852	4.055268	4.166788	4.386738	4.566650	4.678192	4.852872	5.585737	5.691893	5.992309	6.092878	6.521580	6.622547	7.124612	7.359522	8.138343	8.282298	8.334450	8.435324	8.439406	8.610870	8.680117	8.786641	8.832622	8.921272	8.963694	9.053968	9.968360	10.262549	10.274414	10.365233	10.642917	10.808813	10.904023	11.032285	11.067677	11.176507	11.191918	11.336496	11.589211	11.734857	11.865890	12.099465	12.118882	12.336202	12.507218	12.621318	12.633710	12.883592	13.072319	13.778402	13.813358	13.957146	14.172984	14.273453	14.878641	15.145283	15.280010	15.382943	15.422532	15.523254	15.531299	15.661157	15.713902	15.944982	16.136766	16.390307	16.570422	16.685725	16.696942	16.830147	16.893550	16.985521	17.793696	18.011766	18.073198	18.212249	19.194205	19.468130	19.904745	20.028974	20.343700	20.497933	20.586364	20.744200	23.570150	23.686772	26.422749	26.523519	26.527342	26.779071	26.789486	26.877008	27.151494	27.350805	27.722384	27.826554	28.441505	28.608405	28.624494	28.854386	28.886638	28.949218	28.979684	29.079807	29.101543	29.258121	29.646985	29.747640	29.809989	29.910254	29.986580	30.087408	30.267145	30.367956	30.855278	31.057583	31.114862	31.355006	32.009445	32.468100	32.491118	32.666718	32.687726	32.805483	32.818798	32.888956	33.009801	33.571195	33.605230	33.883242	33.932910	34.012972	34.063982	34.183170	34.218966	34.358456	34.429578	34.591166	35.244006	35.344298	35.481150	35.591770	35.636846	35.815328	36.023293	36.123941	36.209388	36.819116	36.882030	37.042963	38.079684	38.180244	38.313152	38.529147	39.054835	39.455405	39.824082	39.924512	40.613327	40.992036	41.091186	41.373883	41.654833	41.927721	42.115612	42.559794	42.583662	42.665768	43.239633	43.340442	43.370094	43.646510	43.697774	43.810292	43.991483	44.272367	44.287598	44.553830	45.903279	46.093251	46.300906	46.454077	46.516824	46.672027	46.769804	46.910835	47.074554	47.174963	47.377120	47.494947	47.498862	47.553634	47.588455	47.867773	48.209242	48.349441	48.711582	48.869050	49.244301	49.349598	49.544118	49.644873	50.787092	50.932280	51.659248	51.796118	51.982130	52.082167	52.241891	52.342176	53.274107	53.500519	56.167190	56.274854	56.641497	56.975500	57.257946	57.367629	57.535361	57.765421	57.788014	57.864907	57.919086	57.970237	58.328371	58.452416	58.508910	58.570209	58.574446	58.625775	59.609871	59.710225	60.009852	60.110515	60.584436	60.851430	63.409727	63.655066	67.501578	67.707473	68.055527	68.210557	68.936746	69.037391	69.217257	69.317486	70.636926	70.769946	71.329846	71.437086	72.638115	72.738745	74.156502	74.271962	74.303086	74.393245	74.712163	74.812602	75.161695	75.262185	75.286126	75.370334	76.187539	76.288362	76.357179	76.462844	76.465774	76.525475	77.431465	77.615830	78.405326	78.556001	78.738048	78.838233	79.113754	79.214467	79.650319	79.750417	80.110157	80.210250	80.312257	80.412836	80.892591	80.993101	81.060173	81.160370	81.774096	81.874780	82.102024	82.202241	83.082977	83.221391	83.648737	83.749020	83.814610	84.012853	84.067950	84.178546	84.199022	84.307243	84.711387	84.894087	84.943432	85.062368	85.418194	85.518869	86.868839	87.029242	87.082606	87.164445	87.881184	87.981263	88.000110	88.071811	88.297450	88.398200	88.794478	88.895508	89.451061	89.591148	91.780216	91.880491	92.594439	92.694837	92.718702	92.790828	95.591144	95.691634	99.348783	99.491691	99.713207	99.837946	102.128783	102.244340	103.828672	103.929176	105.482309	105.583078	106.141695	106.399846	107.273039	107.373179	108.850880	108.978428	109.037166	109.088245	109.102702	109.167859	109.168238	109.268638	109.735098	109.835629	111.419003	111.519634	111.527534	111.586098	111.955872	112.080332	113.807711	113.975293	114.930077	115.069211	115.895962	115.997218	116.750715	117.016088	117.229397	117.329490	118.975327	119.075613	119.129710	119.185023	119.359249	119.459455	119.809739	119.949459	123.121853	123.222764	126.117364	126.218142	126.662987	126.763231	127.775627	127.876283	128.047502	128.148022	128.716337	128.816531	128.829038	128.907309	129.948114	130.048279	132.077099	132.206778	132.580986	132.802388	133.053734	133.204551	133.242792	133.343267	133.500687	133.601413	133.899496	133.999587	134.481408	134.581760	134.862151	134.962701	134.989422	135.049036	135.240554	135.341016	135.811855	135.966373	136.101373	136.261758	136.414725	136.519354	137.108419	137.208447	138.407810	138.564214	138.775797	138.876228	138.923002	139.023588	139.523104	139.702530	140.303109	140.403763	140.959615	141.059867	142.173400	142.275683	142.446716	142.546975	143.801924	143.927447	144.690755	144.791983	145.439325	145.539827	145.782295	145.882711	145.959856	146.060640	149.328242	149.491251	149.692616	149.823849	149.913963	150.179512	150.205021	150.305517	150.349942	150.692332	150.964565	151.064937	151.111278	151.189244	151.245579	151.648203	151.986374	152.087084	154.312452	154.413092	154.453614	154.525140	154.584686	154.751661	154.795052	154.895557	156.350688	156.450965	157.387615	157.488217	159.053576	159.153791	159.242123	159.342621	161.584337	161.684802	163.517207	163.617880	163.628654	163.697804	165.780490	165.881151	166.656742	166.810991	167.391827	167.515044	168.472097	168.572740	169.070245	169.335775	170.672576	170.853473	172.936680	173.153959	173.442326	173.581104	174.138680	174.274911	174.311022	174.388370	174.442094	174.503855	174.824367	174.924976	175.120691	175.221139	175.359152	175.529188	180.979211	181.079797	181.327218	181.427690	181.625823	181.725888	184.050153	184.228496	185.119031	185.219311	185.255534	185.315263	185.352885	185.696488	185.779840	185.880444	190.847364	190.955309	191.226877	191.327646	194.619248	194.719842	194.758254	194.816084	195.886904	195.986995	196.008866	196.109927	196.300745	196.400978	197.974088	198.223139	198.272994	198.465491	198.493806	198.567403	199.106395	199.242339	199.280996	199.381730	199.456858	199.557594	199.655621	199.896773	200.351391	200.536718	200.590958	200.705956	200.722916	200.823505	200.935009	201.035692	201.285864	201.442379	202.024849	202.125108	202.678254	202.881574	202.920199	203.028924	203.258759	203.362211	203.409006	203.483674	204.464073	204.564643	204.711919	204.868921	205.191562	205.293335	205.356930	205.631696	205.653807	205.817833	205.833838	206.116235	207.513933	207.629608	213.189020	213.289022	213.304942	213.369403	213.411650	213.587290	214.527279	214.632001	216.383917	216.484445	216.516206	216.576052	220.980742	221.081165	
Events
1	0.01788328	1.422778E-011	2.637778E-011	1	0.000000E+000
1	0.01800706	2.637778E-011	1.422778E-011	0	0.000000E+000
1	0.02044056	1.422778E-011	2.637778E-011	1	0.000000E+000
1	0.02054848	2.637778E-011	1.422778E-011	0	0.000000E+000
1	0.02101213	1.422778E-011	2.637778E-011	1	0.000000E+000
1	0.02106277	2.637778E-011	1.422778E-011	0	0.000000E+000
1	0.02107666	1.422778E-011	2.637778E-011	1	0.000000E+000
1	0.02112127	2.637778E-011	1.422778E-011	0	0.000000E+000
1	0.02151143	1.422778E-011	2.637778E-011	1	0.000000E+000
1	0.02164728	2.637778E-011	1.422778E-011	0	0.000000E+000
1	0.02399343	1.422778E-011	2.637778E-011	1	0.000000E+000
1	0.02405703	2.637778E-011	1.422778E-011	0	0.000000E+000
1	0.02640198	1.422778E-011	2.637778E-011	1	0.000000E+000
1	0.02642843	2.637778E-011	1.422778E-011	0	0.000000E+000
1	0.02661607	1.422778E-011	2.637778E-011	1	0.000000E+000
1	0.02665690	2.637778E-011	1.422778E-011	0	0.000000E+000
1	0.02676898	1.422778E-011	2.637778E-011	1	0.000000E+000
1	0.02683154	2.637778E-011	1.422778E-011	0	0.000000E+000
1	0.02750781	1.422778E-011	2.637778E-011	1	0.000000E+000
1	0.02768822	2.637778E-011	1.422778E-011	0	0.000000E+000
1	0.03187062	1.422778E-011	2.637778E-011	1	0.000000E+000
1	0.03211711	2.637778E-011	1.422778E-011	0	0.000000E+000
1	0.03270316	1.422778E-011	2.637778E-011	1	0.000000E+000
1	0.03273198	2.637778E-011	1.422778E-011	0	0.000000E+000
1	0.03307312	1.422778E-011	2.637778E-011	1	0.000000E+000
1	0.03320515	2.637778E-011	1.422778E-011	0	0.000000E+000
1	0.03331970	1.422778E-011	2.637778E-011	1	0.000000E+000
1	0.03336983	2.637778E-011	1.422778E-011	0	0.000000E+000
1	0.03572628	1.422778E-011	2.637778E-011	1	0.000000E+000
1	0.03577240	2.637778E-011	1.422778E-011	0	0.000000E+000
1	0.03782137	1.422778E-011	2.637778E-011	1	0.000000E+000
1	0.03803146	2.637778E-011	1.422778E-011	0	0.000000E+000
1	0.04345073	1.422778E-011	2.637778E-011	1	0.000000E+000
1	0.04352232	2.637778E-011	1.422778E-011	0	0.000000E+000
1	0.04413147	1.422778E-011	2.637778E-011	1	0.000000E+000
1	0.04419598	2.637778E-011	1.422778E-011	0	0.000000E+000
1	0.04655597	1.422778E-011	2.637778E-011	1	0.000000E+000
1	0.04671864	2.637778E-011	1.422778E-011	0	0.000000E+000
1	0.04982755	1.422778E-011	2.637778E-011	1	0.000000E+000
1	0.05002359	2.637778E-011	1.422778E-011	0	0.000000E+000
1	0.05025971	1.422778E-011	2.637778E-011	1	0.000000E+000
1	0.05029625	2.637778E-011	1.422778E-011	0	0.000000E+000
1	0.05047756	1.422778E-011	2.637778E-011	1	0.000000E+000
1	0.05066653	2.637778E-011	1.422778E-011	0	0.000000E+000
1	0.05157701	1.422778E-011	2.637778E-011	1	0.000000E+000
1	0.05171981	2.637778E-011	1.422778E-011	0	0.000000E+000
1	0.05211474	1.422778E-011	2.637778E-011	1	0.000000E+000
1	0.05215047	2.637778E-011	1.422778E-011	0	0.000000E+000
1	0.05531506	1.422778E-011	2.637778E-011	1	0.000000E+000
1	0.05556803	2.637778E-011	1.422778E-011	0	0.000000E+000
1	0.05587546	1.422778E-011	2.637778E-011	1	0.000000E+000
1	0.05617753	2.637778E-011	1.422778E-011	0	0.000000E+000
1	0.05772646	1.422778E-011	2.637778E-011	1	0.000000E+000
1	0.05775239	2.637778E-011	1.422778E-011	0	0.000000E+000
1	0.06075153	1.422778E-011	2.637778E-011	1	0.000000E+000
1	0.06084833	2.637778E-011	1.422778E-011	0	0.000000E+000
1	0.06086813	1.422778E-011	2.637778E-011	1	0.000000E+000
1	0.06091677	2.637778E-011	1.422778E-011	0	0.000000E+000
1	0.06150765	1.422778E-011	2.637778E-011	1	0.000000E+000
1	0.06153706	2.637778E-011	1.422778E-011	0	0.000000E+000
1	0.06522219	1.422778E-011	2.637778E-011	1	0.000000E+000
1	0.06551065	2.637778E-011	1.422778E-011	0	0.000000E+000
1	0.06905017	1.422778E-011	2.637778E-011	1	0.000000E+000
1	0.06917772	2.637778E-011	1.422778E-011	0	0.000000E+000
1	0.06928181	1.422778E-011	2.637778E-011	1	0.000000E+000
1	0.06930673	2.637778E-011	1.422778E-011	0	0.000000E+000
1	0.07047037	1.422778E-011	2.637778E-011	1	0.000000E+000
1	0.07054858	2.637778E-011	1.422778E-011	0	0.000000E+000
1	1.00895446	1.417134E-011	2.632134E-011	1	0.000000E+000
1	1.00945584	2.632134E-011	1.417134E-011	0	0.000000E+000
1	1.01274816	1.417134E-011	2.632134E-011	1	0.000000E+000
1	1.01291757	2.632134E-011	1.417134E-011	0	0.000000E+000
1	1.01370839	1.417134E-011	2.632134E-011	1	0.000000E+000
1	1.01380878	2.632134E-011	1.417134E-011	0	0.000000E+000
1	1.01430140	1.417134E-011	2.632134E-011	1	0.000000E+000
1	1.01434437	2.632134E-011	1.417134E-011	0	0.000000E+000
1	1.01468037	1.417134E-011	2.632134E-011	1	0.000000E+000
1	1.01473589	2.632134E-011	1.417134E-011	0	0.000000E+000
1	1.01829659	1.417134E-011	2.632134E-011	1	0.000000E+000
1	1.01851321	2.632134E-011	1.417134E-011	0	0.000000E+000
1	1.02353008	1.417134E-011	2.632134E-011	1	0.000000E+000
1	1.02373936	2.632134E-011	1.417134E-011	0	0.000000E+000
1	1.02678381	1.417134E-011	2.632134E-011	1	0.000000E+000
1	1.02680000	2.632134E-011	1.417134E-011	0	0.000000E+000
1	1.02682582	1.417134E-011	2.632134E-011	1	0.000000E+000
1	1.02685845	2.632134E-011	1.417134E-011	0	0.000000E+000
1	1.02863892	1.417134E-011	2.632134E-011	1	0.000000E+000
1	1.02869123	2.632134E-011	1.417134E-011	0	0.000000E+000
1	1.03288915	1.417134E-011	2.632134E-011	1	0.000000E+000
1	1.03295283	2.632134E-011	1.417134E-011	0	0.000000E+000
1	1.03450708	1.417134E-011	2.632134E-011	1	0.000000E+000
1	1.03456695	2.632134E-011	1.417134E-011	0	0.000000E+000
1	1.03816811	1.417134E-011	2.632134E-011	1	0.000000E+000
1	1.03820363	2.632134E-011	1.417134E-011	0	0.000000E+000
1	1.03933274	1.417134E-011	2.632134E-011	1	0.000000E+000
1	1.03960255	2.632134E-011	1.417134E-011	0	0.000000E+000
1	1.04107631	1.417134E-011	2.632134E-011	1	0.000000E+000
1	1.04127254	2.632134E-011	1.417134E-011	0	0.000000E+000
1	1.04197381	1.417134E-011	2.632134E-011	1	0.000000E+000
1	1.04198599	2.632134E-011	1.417134E-011	0	0.000000E+000
1	1.37313661	1.411434E-011	2.626434E-011	1	0.000000E+000
1	1.37329670	2.626434E-011	1.411434E-011	0	0.000000E+000
1	1.37563963	1.411434E-011	2.626434E-011	1	0.000000E+000
1	1.37580268	2.626434E-011	1.411434E-011	0	0.000000E+000
1	1.37590628	1.411434E-011	2.626434E-011	1	0.000000E+000
1	1.37614736	2.626434E-011	1.411434E-011	0	0.000000E+000
1	1.37952482	1.411434E-011	2.626434E-011	1	0.000000E+000
1	1.37953816	2.626434E-011	1.411434E-011	0	0.000000E+000
1	1.38182046	1.411434E-011	2.626434E-011	1	0.000000E+000
1	1.38184307	2.626434E-011	1.411434E-011	0	0.000000E+000
1	1.38466761	1.411434E-011	2.626434E-011	1	0.000000E+000
1	1.38472734	2.626434E-011	1.411434E-011	0	0.000000E+000
1	1.38636707	1.411434E-011	2.626434E-011	1	0.000000E+000
1	1.38645412	2.626434E-011	1.411434E-011	0	0.000000E+000
1	1.38845061	1.411434E-011	2.626434E-011	1	0.000000E+000
1	1.38893379	2.626434E-011	1.411434E-011	0	0.000000E+000
1	1.38932041	1.411434E-011	2.626434E-011	1	0.000000E+000
1	1.38943904	2.626434E-011	1.411434E-011	0	0.000000E+000
1	1.39737379	1.411434E-011	2.626434E-011	1	0.000000E+000
1	1.39743002	2.626434E-011	1.411434E-011	0	0.000000E+000
1	1.39828623	1.411434E-011	2.626434E-011	1	0.000000E+000
1	1.39833203	2.626434E-011	1.411434E-011	0	0.000000E+000
1	1.39834558	1.411434E-011	2.626434E-011	1	0.000000E+000
1	1.39852449	2.626434E-011	1.411434E-011	0	0.000000E+000
1	1.39884229	1.411434E-011	2.626434E-011	1	0.000000E+000
1	1.39887742	2.626434E-011	1.411434E-011	0	0.000000E+000
1	1.40443715	1.411434E-011	2.626434E-011	1	0.000000E+000
1	1.40447363	2.626434E-011	1.411434E-011	0	0.000000E+000
1	1.40454179	1.411434E-011	2.626434E-011	1	0.000000E+000
1	1.40463855	2.626434E-011	1.411434E-011	0	0.000000E+000
1	1.40547061	1.411434E-011	2.626434E-011	1	0.000000E+000
1	1.40572744	2.626434E-011	1.411434E-011	0	0.000000E+000
1	1.40771876	1.411434E-011	2.626434E-011	1	0.000000E+000
1	1.40779713	2.626434E-011	1.411434E-011	0	0.000000E+000
1	1.41066704	1.411434E-011	2.626434E-011	1	0.000000E+000
1	1.41073675	2.626434E-011	1.411434E-011	0	0.000000E+000
1	1.41431251	1.411434E-011	2.626434E-011	1	0.000000E+000
1	1.41465585	2.626434E-011	1.411434E-011	0	0.000000E+000
1	1.41780031	1.411434E-011	2.626434E-011	1	0.000000E+000
1	1.41786008	2.626434E-011	1.411434E-011	0	0.000000E+000
1	1.41825685	1.411434E-011	2.626434E-011	1	0.000000E+000
1	1.41845785	2.626434E-011	1.411434E-011	0	0.000000E+000
1	1.41911393	1.411434E-011	2.626434E-011	1	0.000000E+000
1	1.41939154	2.626434E-011	1.411434E-011	0	0.000000E+000
1	1.42759285	1.411434E-011	2.626434E-011	1	0.000000E+000
1	1.42766610	2.626434E-011	1.411434E-011	0	0.000000E+000
1	1.42979113	1.411434E-011	2.626434E-011	1	0.000000E+000
1	1.42990314	2.626434E-011	1.411434E-011	0	0.000000E+000
1	1.51028517	1.408221E-011	2.623221E-011	1	0.000000E+000
1	1.51037433	2.623221E-011	1.408221E-011	0	0.000000E+000
1	1.51734326	1.408221E-011	2.623221E-011	1	0.000000E+000
1	1.51738481	2.623221E-011	1.408221E-011	0	0.000000E+000
1	1.51770962	1.408221E-011	2.623221E-011	1	0.000000E+000
1	1.51772390	2.623221E-011	1.408221E-011	0	0.000000E+000
1	1.51985599	1.408221E-011	2.623221E-011	1	0.000000E+000
1	1.51991053	2.623221E-011	1.408221E-011	0	0.000000E+000
1	1.52191949	1.408221E-011	2.623221E-011	1	0.000000E+000
1	1.52200919	2.623221E-011	1.408221E-011	0	0.000000E+000
1	1.52206493	1.408221E-011	2.623221E-011	1	0.000000E+000
1	1.52212680	2.623221E-011	1.408221E-011	0	0.000000E+000
1	1.52377165	1.408221E-011	2.623221E-011	1	0.000000E+000
1	1.52392932	2.623221E-011	1.408221E-011	0	0.000000E+000
1	1.52470820	1.408221E-011	2.623221E-011	1	0.000000E+000
1	1.52479229	2.623221E-011	1.408221E-011	0	0.000000E+000
1	1.52533322	1.408221E-011	2.623221E-011	1	0.000000E+000
1	1.52539751	2.623221E-011	1.408221E-011	0	0.000000E+000
1	1.52588126	1.408221E-011	2.623221E-011	1	0.000000E+000
1	1.52594598	2.623221E-011	1.408221E-011	0	0.000000E+000
1	1.52639433	1.408221E-011	2.623221E-011	1	0.000000E+000
1	1.52646713	2.623221E-011	1.408221E-011	0	0.000000E+000
1	1.52716203	1.408221E-011	2.623221E-011	1	0.000000E+000
1	1.52723491	2.623221E-011	1.408221E-011	0	0.000000E+000
1	1.52826298	1.408221E-011	2.623221E-011	1	0.000000E+000
1	1.52827723	2.623221E-011	1.408221E-011	0	0.000000E+000
1	1.52831646	1.408221E-011	2.623221E-011	1	0.000000E+000
1	1.52849588	2.623221E-011	1.408221E-011	0	0.000000E+000
1	1.52851538	1.408221E-011	2.623221E-011	1	0.000000E+000
1	1.52858161	2.623221E-011	1.408221E-011	0	0.000000E+000
1	1.53046820	1.408221E-011	2.623221E-011	1	0.000000E+000
1	1.53056132	2.623221E-011	1.408221E-011	0	0.000000E+000
1	1.53765402	1.408221E-011	2.623221E-011	1	0.000000E+000
1	1.53771283	2.623221E-011	1.408221E-011	0	0.000000E+000
1	1.53933009	1.408221E-011	2.623221E-011	1	0.000000E+000
1	1.53951611	2.623221E-011	1.408221E-011	0	0.000000E+000
1	1.54259963	1.408221E-011	2.623221E-011	1	0.000000E+000
1	1.54278999	2.623221E-011	1.408221E-011	0	0.000000E+000
1	1.54350515	1.408221E-011	2.623221E-011	1	0.000000E+000
1	1.54354148	2.623221E-011	1.408221E-011	0	0.000000E+000
1	1.54626838	1.408221E-011	2.623221E-011	1	0.000000E+000
1	1.54633987	2.623221E-011	1.408221E-011	0	0.000000E+000
1	1.55081072	1.408221E-011	2.623221E-011	1	0.000000E+000
1	1.55088723	2.623221E-011	1.408221E-011	0	0.000000E+000
1	1.55200710	1.408221E-011	2.623221E-011	1	0.000000E+000
1	1.55215021	2.623221E-011	1.408221E-011	0	0.000000E+000
1	1.55222015	1.408221E-011	2.623221E-011	1	0.000000E+000
1	1.55229033	2.623221E-011	1.408221E-011	0	0.000000E+000
1	1.55254518	1.408221E-011	2.623221E-011	1	0.000000E+000
1	1.55276125	2.623221E-011	1.408221E-011	0	0.000000E+000
1	1.55602529	1.408221E-011	2.623221E-011	1	0.000000E+000
1	1.55603525	2.623221E-011	1.408221E-011	0	0.000000E+000
1	1.55748274	1.408221E-011	2.623221E-011	1	0.000000E+000
1	1.55762136	2.623221E-011	1.408221E-011	0	0.000000E+000
1	1.56177485	1.408221E-011	2.623221E-011	1	0.000000E+000
1	1.56189415	2.623221E-011	1.408221E-011	0	0.000000E+000
1	1.56269560	1.408221E-011	2.623221E-011	1	0.000000E+000
1	1.56279780	2.623221E-011	1.408221E-011	0	0.000000E+000
1	1.56448812	1.408221E-011	2.623221E-011	1	0.000000E+000
1	1.56460390	2.623221E-011	1.408221E-011	0	0.000000E+000
1	1.56488431	1.408221E-011	2.623221E-011	1	0.000000E+000
1	1.56492943	2.623221E-011	1.408221E-011	0	0.000000E+000
1	1.56594383	1.408221E-011	2.623221E-011	1	0.000000E+000
1	1.56605432	2.623221E-011	1.408221E-011	0	0.000000E+000
1	1.56849051	1.408221E-011	2.623221E-011	1	0.000000E+000
1	1.56854812	2.623221E-011	1.408221E-011	0	0.000000E+000
1	1.56955332	1.408221E-011	2.623221E-011	1	0.000000E+000
1	1.56963244	2.623221E-011	1.408221E-011	0	0.000000E+000
1	1.57069515	1.408221E-011	2.623221E-011	1	0.000000E+000
1	1.57072377	2.623221E-011	1.408221E-011	0	0.000000E+000
1	1.57549842	1.408221E-011	2.623221E-011	1	0.000000E+000
1	1.57552167	2.623221E-011	1.408221E-011	0	0.000000E+000
1	1.57702622	1.408221E-011	2.623221E-011	1	0.000000E+000
1	1.57732435	2.623221E-011	1.408221E-011	0	0.000000E+000
1	1.57774694	1.408221E-011	2.623221E-011	1	0.000000E+000
1	1.57778599	2.623221E-011	1.408221E-011	0	0.000000E+000
1	1.58167824	1.408221E-011	2.623221E-011	1	0.000000E+000
1	1.58184444	2.623221E-011	1.408221E-011	0	0.000000E+000
1	1.58301686	1.408221E-011	2.623221E-011	1	0.000000E+000
1	1.58305438	2.623221E-011	1.408221E-011	0	0.000000E+000
1	1.58512087	1.408221E-011	2.623221E-011	1	0.000000E+000
1	1.58536858	2.623221E-011	1.408221E-011	0	0.000000E+000
1	1.58674067	1.408221E-011	2.623221E-011	1	0.000000E+000
1	1.58680937	2.623221E-011	1.408221E-011	0	0.000000E+000
1	1.58683383	1.408221E-011	2.623221E-011	1	0.000000E+000
1	1.58690860	2.623221E-011	1.408221E-011	0	0.000000E+000
1	1.58762488	1.408221E-011	2.623221E-011	1	0.000000E+000
1	1.58774513	2.623221E-011	1.408221E-011	0	0.000000E+000
1	1.58799543	1.408221E-011	2.623221E-011	1	0.000000E+000
1	1.58803837	2.623221E-011	1.408221E-011	0	0.000000E+000
1	1.59135175	1.408221E-011	2.623221E-011	1	0.000000E+000
1	1.59143037	2.623221E-011	1.408221E-011	0	0.000000E+000
1	1.59157610	1.408221E-011	2.623221E-011	1	0.000000E+000
1	1.59159408	2.623221E-011	1.408221E-011	0	0.000000E+000
1	1.59178164	1.408221E-011	2.623221E-011	1	0.000000E+000
1	1.59186383	2.623221E-011	1.408221E-011	0	0.000000E+000
1	1.59377682	1.408221E-011	2.623221E-011	1	0.000000E+000
1	1.59380477	2.623221E-011	1.408221E-011	0	0.000000E+000
1	1.60233431	1.408221E-011	2.623221E-011	1	0.000000E+000
1	1.60241995	2.623221E-011	1.408221E-011	0	0.000000E+000
1	1.60251213	1.408221E-011	2.623221E-011	1	0.000000E+000
1	1.60256455	2.623221E-011	1.408221E-011	0	0.000000E+000
1	1.60262669	1.408221E-011	2.623221E-011	1	0.000000E+000
1	1.60290499	2.623221E-011	1.408221E-011	0	0.000000E+000
1	1.60299877	1.408221E-011	2.623221E-011	1	0.000000E+000
1	1.60304592	2.623221E-011	1.408221E-011	0	0.000000E+000
1	1.60353854	1.408221E-011	2.623221E-011	1	0.000000E+000
1	1.60357457	2.623221E-011	1.408221E-011	0	0.000000E+000
1	1.60549885	1.408221E-011	2.623221E-011	1	0.000000E+000
1	1.60551738	2.623221E-011	1.408221E-011	0	0.000000E+000
1	1.60863534	1.408221E-011	2.623221E-011	1	0.000000E+000
1	1.60873757	2.623221E-011	1.408221E-011	0	0.000000E+000
1	1.61270968	1.408221E-011	2.623221E-011	1	0.000000E+000
1	1.61285911	2.623221E-011	1.408221E-011	0	0.000000E+000
1	1.61318919	1.408221E-011	2.623221E-011	1	0.000000E+000
1	1.61324477	2.623221E-011	1.408221E-011	0	0.000000E+000
1	1.61821790	1.408221E-011	2.623221E-011	1	0.000000E+000
1	1.61822104	2.623221E-011	1.408221E-011	0	0.000000E+000
1	1.61834414	1.408221E-011	2.623221E-011	1	0.000000E+000
1	1.61836864	2.623221E-011	1.408221E-011	0	0.000000E+000
1	1.61842323	1.408221E-011	2.623221E-011	1	0.000000E+000
1	1.61854154	2.623221E-011	1.408221E-011	0	0.000000E+000
1	1.61885627	1.408221E-011	2.623221E-011	1	0.000000E+000
1	1.61896479	2.623221E-011	1.408221E-011	0	0.000000E+000
1	1.62097648	1.408221E-011	2.623221E-011	1	0.000000E+000
1	1.62112194	2.623221E-011	1.408221E-011	0	0.000000E+000
1	1.62228081	1.408221E-011	2.623221E-011	1	0.000000E+000
1	1.62233488	2.623221E-011	1.408221E-011	0	0.000000E+000
1	1.62251152	1.408221E-011	2.623221E-011	1	0.000000E+000
1	1.62288048	2.623221E-011	1.408221E-011	0	0.000000E+000
1	1.62365534	1.408221E-011	2.623221E-011	1	0.000000E+000
1	1.62377810	2.623221E-011	1.408221E-011	0	0.000000E+000
1	1.62613070	1.408221E-011	2.623221E-011	1	0.000000E+000
1	1.62618913	2.623221E-011	1.408221E-011	0	0.000000E+000
1	1.62767792	1.408221E-011	2.623221E-011	1	0.000000E+000
1	1.62777705	2.623221E-011	1.408221E-011	0	0.000000E+000
1	1.62805624	1.408221E-011	2.623221E-011	1	0.000000E+000
1	1.62811046	2.623221E-011	1.408221E-011	0	0.000000E+000
1	1.63474761	1.408221E-011	2.623221E-011	1	0.000000E+000
1	1.63481950	2.623221E-011	1.408221E-011	0	0.000000E+000
1	1.63596209	1.408221E-011	2.623221E-011	1	0.000000E+000
1	1.63601529	2.623221E-011	1.408221E-011	0	0.000000E+000
1	1.63638142	1.408221E-011	2.623221E-011	1	0.000000E+000
1	1.63643112	2.623221E-011	1.408221E-011	0	0.000000E+000
1	1.63660407	1.408221E-011	2.623221E-011	1	0.000000E+000
1	1.63664326	2.623221E-011	1.408221E-011	0	0.000000E+000
1	1.63828168	1.408221E-011	2.623221E-011	1	0.000000E+000
1	1.63832352	2.623221E-011	1.408221E-011	0	0.000000E+000
1	1.63946291	1.408221E-011	2.623221E-011	1	0.000000E+000
1	1.63975886	2.623221E-011	1.408221E-011	0	0.000000E+000
1	1.64002931	1.408221E-011	2.623221E-011	1	0.000000E+000
1	1.64007247	2.623221E-011	1.408221E-011	0	0.000000E+000
1	1.64091940	1.408221E-011	2.623221E-011	1	0.000000E+000
1	1.64111587	2.623221E-011	1.408221E-011	0	0.000000E+000
1	1.65153206	1.408221E-011	2.623221E-011	1	0.000000E+000
1	1.65158473	2.623221E-011	1.408221E-011	0	0.000000E+000
1	1.65511872	1.408221E-011	2.623221E-011	1	0.000000E+000
1	1.65516514	2.623221E-011	1.408221E-011	0	0.000000E+000
1	2.16601129	1.412938E-011	2.627938E-011	1	0.000000E+000
1	2.16623870	2.627938E-011	1.412938E-011	0	0.000000E+000
1	2.16655226	1.412938E-011	2.627938E-011	1	0.000000E+000
1	2.16662577	2.627938E-011	1.412938E-011	0	0.000000E+000
1	2.16736842	1.412938E-011	2.627938E-011	1	0.000000E+000
1	2.16742821	2.627938E-011	1.412938E-011	0	0.000000E+000
1	2.16878449	1.412938E-011	2.627938E-011	1	0.000000E+000
1	2.16881848	2.627938E-011	1.412938E-011	0	0.000000E+000
1	2.16966272	1.412938E-011	2.627938E-011	1	0.000000E+000
1	2.16985792	2.627938E-011	1.412938E-011	0	0.000000E+000
1	2.17465958	1.412938E-011	2.627938E-011	1	0.000000E+000
1	2.17476425	2.627938E-011	1.412938E-011	0	0.000000E+000
1	2.17976856	1.412938E-011	2.627938E-011	1	0.000000E+000
1	2.17985344	2.627938E-011	1.412938E-011	0	0.000000E+000
1	2.18308678	1.412938E-011	2.627938E-011	1	0.000000E+000
1	2.18321362	2.627938E-011	1.412938E-011	0	0.000000E+000
1	2.18362531	1.412938E-011	2.627938E-011	1	0.000000E+000
1	2.18384668	2.627938E-011	1.412938E-011	0	0.000000E+000
1	2.19231268	1.412938E-011	2.627938E-011	1	0.000000E+000
1	2.19239750	2.627938E-011	1.412938E-011	0	0.000000E+000
1	2.19380105	1.412938E-011	2.627938E-011	1	0.000000E+000
1	2.19385205	2.627938E-011	1.412938E-011	0	0.000000E+000
1	2.19471116	1.412938E-011	2.627938E-011	1	0.000000E+000
1	2.19474513	2.627938E-011	1.412938E-011	0	0.000000E+000
1	2.19481458	1.412938E-011	2.627938E-011	1	0.000000E+000
1	2.19483502	2.627938E-011	1.412938E-011	0	0.000000E+000
1	2.19569624	1.412938E-011	2.627938E-011	1	0.000000E+000
1	2.19576479	2.627938E-011	1.412938E-011	0	0.000000E+000
1	2.20172687	1.412938E-011	2.627938E-011	1	0.000000E+000
1	2.20181001	2.627938E-011	1.412938E-011	0	0.000000E+000
1	2.20728039	1.412938E-011	2.627938E-011	1	0.000000E+000
1	2.20730576	2.627938E-011	1.412938E-011	0	0.000000E+000
1	2.20799992	1.412938E-011	2.627938E-011	1	0.000000E+000
1	2.20809485	2.627938E-011	1.412938E-011	0	0.000000E+000
1	2.21166601	1.412938E-011	2.627938E-011	1	0.000000E+000
1	2.21169506	2.627938E-011	1.412938E-011	0	0.000000E+000
1	2.21327221	1.412938E-011	2.627938E-011	1	0.000000E+000
1	2.21357003	2.627938E-011	1.412938E-011	0	0.000000E+000
1	2.21408696	1.412938E-011	2.627938E-011	1	0.000000E+000
1	2.21424734	2.627938E-011	1.412938E-011	0	0.000000E+000
1	2.21544015	1.412938E-011	2.627938E-011	1	0.000000E+000
1	2.21546834	2.627938E-011	1.412938E-011	0	0.000000E+000
1	2.21632314	1.412938E-011	2.627938E-011	1	0.000000E+000
1	2.21636642	2.627938E-011	1.412938E-011	0	0.000000E+000
1	2.21750081	1.412938E-011	2.627938E-011	1	0.000000E+000
1	2.21782250	2.627938E-011	1.412938E-011	0	0.000000E+000
1	2.21800061	1.412938E-011	2.627938E-011	1	0.000000E+000
1	2.21806196	2.627938E-011	1.412938E-011	0	0.000000E+000
1	2.22110055	1.412938E-011	2.627938E-011	1	0.000000E+000
1	2.22121478	2.627938E-011	1.412938E-011	0	0.000000E+000
1	2.39412051	1.414891E-011	2.629891E-011	1	0.000000E+000
1	2.39414538	2.629891E-011	1.414891E-011	0	0.000000E+000
1	2.39970297	1.414891E-011	2.629891E-011	1	0.000000E+000
1	2.39970760	2.629891E-011	1.414891E-011	0	0.000000E+000
1	2.40242618	1.414891E-011	2.629891E-011	1	0.000000E+000
1	2.40270808	2.629891E-011	1.414891E-011	0	0.000000E+000
1	2.40291711	1.414891E-011	2.629891E-011	1	0.000000E+000
1	2.40310748	2.629891E-011	1.414891E-011	0	0.000000E+000
1	2.40634525	1.414891E-011	2.629891E-011	1	0.000000E+000
1	2.40637179	2.629891E-011	1.414891E-011	0	0.000000E+000
1	2.40900901	1.414891E-011	2.629891E-011	1	0.000000E+000
1	2.40905347	2.629891E-011	1.414891E-011	0	0.000000E+000
1	2.41108787	1.414891E-011	2.629891E-011	1	0.000000E+000
1	2.41110526	2.629891E-011	1.414891E-011	0	0.000000E+000
1	2.41121746	1.414891E-011	2.629891E-011	1	0.000000E+000
1	2.41134596	2.629891E-011	1.414891E-011	0	0.000000E+000
1	2.41143295	1.414891E-011	2.629891E-011	1	0.000000E+000
1	2.41165061	2.629891E-011	1.414891E-011	0	0.000000E+000
1	2.41221848	1.414891E-011	2.629891E-011	1	0.000000E+000
1	2.41232823	2.629891E-011	1.414891E-011	0	0.000000E+000
1	2.41479559	1.414891E-011	2.629891E-011	1	0.000000E+000
1	2.41508005	2.629891E-011	1.414891E-011	0	0.000000E+000
1	2.41688711	1.414891E-011	2.629891E-011	1	0.000000E+000
1	2.41692798	2.629891E-011	1.414891E-011	0	0.000000E+000
1	2.41931840	1.414891E-011	2.629891E-011	1	0.000000E+000
1	2.41935623	2.629891E-011	1.414891E-011	0	0.000000E+000
1	2.42910681	1.414891E-011	2.629891E-011	1	0.000000E+000
1	2.42924980	2.629891E-011	1.414891E-011	0	0.000000E+000
1	2.43238242	1.414891E-011	2.629891E-011	1	0.000000E+000
1	2.43257859	2.629891E-011	1.414891E-011	0	0.000000E+000
1	2.43282385	1.414891E-011	2.629891E-011	1	0.000000E+000
1	2.43284032	2.629891E-011	1.414891E-011	0	0.000000E+000
1	2.43355638	1.414891E-011	2.629891E-011	1	0.000000E+000
1	2.43363464	2.629891E-011	1.414891E-011	0	0.000000E+000
1	2.43412664	1.414891E-011	2.629891E-011	1	0.000000E+000
1	2.43414215	2.629891E-011	1.414891E-011	0	0.000000E+000
1	2.43554859	1.414891E-011	2.629891E-011	1	0.000000E+000
1	2.43565158	2.629891E-011	1.414891E-011	0	0.000000E+000
1	2.43566450	1.414891E-011	2.629891E-011	1	0.000000E+000
1	2.43569635	2.629891E-011	1.414891E-011	0	0.000000E+000
1	2.44322955	1.414891E-011	2.629891E-011	1	0.000000E+000
1	2.44326130	2.629891E-011	1.414891E-011	0	0.000000E+000
1	2.44368244	1.414891E-011	2.629891E-011	1	0.000000E+000
1	2.44401215	2.629891E-011	1.414891E-011	0	0.000000E+000
1	2.44479959	1.414891E-011	2.629891E-011	1	0.000000E+000
1	2.44497776	2.629891E-011	1.414891E-011	0	0.000000E+000
1	2.44652296	1.414891E-011	2.629891E-011	1	0.000000E+000
1	2.44663188	2.629891E-011	1.414891E-011	0	0.000000E+000
1	2.44870408	1.414891E-011	2.629891E-011	1	0.000000E+000
1	2.44884047	2.629891E-011	1.414891E-011	0	0.000000E+000
1	2.44945618	1.414891E-011	2.629891E-011	1	0.000000E+000
1	2.44957590	2.629891E-011	1.414891E-011	0	0.000000E+000
1	2.62470542	1.418473E-011	2.633473E-011	1	0.000000E+000
1	2.62506092	2.633473E-011	1.418473E-011	0	0.000000E+000
1	2.62651887	1.418473E-011	2.633473E-011	1	0.000000E+000
1	2.62685944	2.633473E-011	1.418473E-011	0	0.000000E+000
1	2.62736578	1.418473E-011	2.633473E-011	1	0.000000E+000
1	2.62748297	2.633473E-011	1.418473E-011	0	0.000000E+000
1	2.62817992	1.418473E-011	2.633473E-011	1	0.000000E+000
1	2.62819524	2.633473E-011	1.418473E-011	0	0.000000E+000
1	2.62847137	1.418473E-011	2.633473E-011	1	0.000000E+000
1	2.62849709	2.633473E-011	1.418473E-011	0	0.000000E+000
1	2.62960523	1.418473E-011	2.633473E-011	1	0.000000E+000
1	2.62966639	2.633473E-011	1.418473E-011	0	0.000000E+000
1	2.62973512	1.418473E-011	2.633473E-011	1	0.000000E+000
1	2.62980809	2.633473E-011	1.418473E-011	0	0.000000E+000
1	2.63018603	1.418473E-011	2.633473E-011	1	0.000000E+000
1	2.63022216	2.633473E-011	1.418473E-011	0	0.000000E+000
1	5.40668719	1.380569E-011	2.595569E-011	1	0.000000E+000
1	5.40694274	2.595569E-011	1.380569E-011	0	0.000000E+000
1	5.41201944	1.380569E-011	2.595569E-011	1	0.000000E+000
1	5.41211264	2.595569E-011	1.380569E-011	0	0.000000E+000
1	5.41544282	1.380569E-011	2.595569E-011	1	0.000000E+000
1	5.41577604	2.595569E-011	1.380569E-011	0	0.000000E+000
1	5.41608194	1.380569E-011	2.595569E-011	1	0.000000E+000
1	5.41615516	2.595569E-011	1.380569E-011	0	0.000000E+000
1	5.41627967	1.380569E-011	2.595569E-011	1	0.000000E+000
1	5.41639587	2.595569E-011	1.380569E-011	0	0.000000E+000
1	5.42244574	1.380569E-011	2.595569E-011	1	0.000000E+000
1	5.42244779	2.595569E-011	1.380569E-011	0	0.000000E+000
1	5.42267367	1.380569E-011	2.595569E-011	1	0.000000E+000
1	5.42280097	2.595569E-011	1.380569E-011	0	0.000000E+000
1	5.42282535	1.380569E-011	2.595569E-011	1	0.000000E+000
1	5.42286352	2.595569E-011	1.380569E-011	0	0.000000E+000
1	5.42366835	1.380569E-011	2.595569E-011	1	0.000000E+000
1	5.42369854	2.595569E-011	1.380569E-011	0	0.000000E+000
1	5.42499008	1.380569E-011	2.595569E-011	1	0.000000E+000
1	5.42527939	2.595569E-011	1.380569E-011	0	0.000000E+000
1	5.42933630	1.380569E-011	2.595569E-011	1	0.000000E+000
1	5.42937420	2.595569E-011	1.380569E-011	0	0.000000E+000
1	5.42939538	1.380569E-011	2.595569E-011	1	0.000000E+000
1	5.42943803	2.595569E-011	1.380569E-011	0	0.000000E+000
1	5.42992990	1.380569E-011	2.595569E-011	1	0.000000E+000
1	5.43009181	2.595569E-011	1.380569E-011	0	0.000000E+000
1	5.43664252	1.380569E-011	2.595569E-011	1	0.000000E+000
1	5.43696389	2.595569E-011	1.380569E-011	0	0.000000E+000
1	5.43704242	1.380569E-011	2.595569E-011	1	0.000000E+000
1	5.43763591	2.595569E-011	1.380569E-011	0	0.000000E+000
1	5.43772727	1.380569E-011	2.595569E-011	1	0.000000E+000
1	5.43780292	2.595569E-011	1.380569E-011	0	0.000000E+000
1	5.43829691	1.380569E-011	2.595569E-011	1	0.000000E+000
1	5.43833701	2.595569E-011	1.380569E-011	0	0.000000E+000
1	5.43974834	1.380569E-011	2.595569E-011	1	0.000000E+000
1	5.43984889	2.595569E-011	1.380569E-011	0	0.000000E+000
1	5.44108294	1.380569E-011	2.595569E-011	1	0.000000E+000
1	5.44120243	2.595569E-011	1.380569E-011	0	0.000000E+000
1	5.44156220	1.380569E-011	2.595569E-011	1	0.000000E+000
1	5.44161648	2.595569E-011	1.380569E-011	0	0.000000E+000
1	5.44172011	1.380569E-011	2.595569E-011	1	0.000000E+000
1	5.44178153	2.595569E-011	1.380569E-011	0	0.000000E+000
1	5.44362478	1.380569E-011	2.595569E-011	1	0.000000E+000
1	5.44365948	2.595569E-011	1.380569E-011	0	0.000000E+000
1	5.44554565	1.380569E-011	2.595569E-011	1	0.000000E+000
1	5.44558571	2.595569E-011	1.380569E-011	0	0.000000E+000
1	5.44726487	1.380569E-011	2.595569E-011	1	0.000000E+000
1	5.44751525	2.595569E-011	1.380569E-011	0	0.000000E+000
1	5.44831308	1.380569E-011	2.595569E-011	1	0.000000E+000
1	5.44838459	2.595569E-011	1.380569E-011	0	0.000000E+000
1	5.45021097	1.380569E-011	2.595569E-011	1	0.000000E+000
1	5.45032622	2.595569E-011	1.380569E-011	0	0.000000E+000
1	5.45092889	1.380569E-011	2.595569E-011	1	0.000000E+000
1	5.45101948	2.595569E-011	1.380569E-011	0	0.000000E+000
1	5.45189505	1.380569E-011	2.595569E-011	1	0.000000E+000
1	5.45223712	2.595569E-011	1.380569E-011	0	0.000000E+000
1	5.45572991	1.380569E-011	2.595569E-011	1	0.000000E+000
1	5.45579568	2.595569E-011	1.380569E-011	0	0.000000E+000
1	5.45649412	1.380569E-011	2.595569E-011	1	0.000000E+000
1	5.45654149	2.595569E-011	1.380569E-011	0	0.000000E+000
1	5.46306631	1.380569E-011	2.595569E-011	1	0.000000E+000
1	5.46312003	2.595569E-011	1.380569E-011	0	0.000000E+000
1	5.46360088	1.380569E-011	2.595569E-011	1	0.000000E+000
1	5.46361671	2.595569E-011	1.380569E-011	0	0.000000E+000
1	5.46646393	1.380569E-011	2.595569E-011	1	0.000000E+000
1	5.46651592	2.595569E-011	1.380569E-011	0	0.000000E+000
1	5.46682212	1.380569E-011	2.595569E-011	1	0.000000E+000
1	5.46687639	2.595569E-011	1.380569E-011	0	0.000000E+000
1	5.46907429	1.380569E-011	2.595569E-011	1	0.000000E+000
1	5.46922214	2.595569E-011	1.380569E-011	0	0.000000E+000
1	5.47046814	1.380569E-011	2.595569E-011	1	0.000000E+000
1	5.47049277	2.595569E-011	1.380569E-011	0	0.000000E+000
1	5.47791409	1.380569E-011	2.595569E-011	1	0.000000E+000
1	5.47795822	2.595569E-011	1.380569E-011	0	0.000000E+000
1	5.48003542	1.380569E-011	2.595569E-011	1	0.000000E+000
1	5.48009880	2.595569E-011	1.380569E-011	0	0.000000E+000
1	5.48266489	1.380569E-011	2.595569E-011	1	0.000000E+000
1	5.48277498	2.595569E-011	1.380569E-011	0	0.000000E+000
1	5.48447802	1.380569E-011	2.595569E-011	1	0.000000E+000
1	5.48475645	2.595569E-011	1.380569E-011	0	0.000000E+000
1	5.48527540	1.380569E-011	2.595569E-011	1	0.000000E+000
1	5.48547987	2.595569E-011	1.380569E-011	0	0.000000E+000
1	5.48781199	1.380569E-011	2.595569E-011	1	0.000000E+000
1	5.48785377	2.595569E-011	1.380569E-011	0	0.000000E+000
1	5.49049709	1.380569E-011	2.595569E-011	1	0.000000E+000
1	5.49053620	2.595569E-011	1.380569E-011	0	0.000000E+000
1	5.49125563	1.380569E-011	2.595569E-011	1	0.000000E+000
1	5.49133501	2.595569E-011	1.380569E-011	0	0.000000E+000
1	5.49249942	1.380569E-011	2.595569E-011	1	0.000000E+000
1	5.49252303	2.595569E-011	1.380569E-011	0	0.000000E+000
1	5.49333277	1.380569E-011	2.595569E-011	1	0.000000E+000
1	5.49340875	2.595569E-011	1.380569E-011	0	0.000000E+000
1	5.49364373	1.380569E-011	2.595569E-011	1	0.000000E+000
1	5.49367223	2.595569E-011	1.380569E-011	0	0.000000E+000
1	5.82083279	1.388391E-011	2.603391E-011	1	0.000000E+000
1	5.82092202	2.603391E-011	1.388391E-011	0	0.000000E+000
1	5.82284351	1.388391E-011	2.603391E-011	1	0.000000E+000
1	5.82288247	2.603391E-011	1.388391E-011	0	0.000000E+000
1	5.82410233	1.388391E-011	2.603391E-011	1	0.000000E+000
1	5.82432923	2.603391E-011	1.388391E-011	0	0.000000E+000
1	5.82572139	1.388391E-011	2.603391E-011	1	0.000000E+000
1	5.82588086	2.603391E-011	1.388391E-011	0	0.000000E+000
1	5.82976307	1.388391E-011	2.603391E-011	1	0.000000E+000
1	5.82980230	2.603391E-011	1.388391E-011	0	0.000000E+000
1	5.83074451	1.388391E-011	2.603391E-011	1	0.000000E+000
1	5.83080088	2.603391E-011	1.388391E-011	0	0.000000E+000
1	5.83086325	1.388391E-011	2.603391E-011	1	0.000000E+000
1	5.83096453	2.603391E-011	1.388391E-011	0	0.000000E+000
1	5.83130419	1.388391E-011	2.603391E-011	1	0.000000E+000
1	5.83144880	2.603391E-011	1.388391E-011	0	0.000000E+000
1	5.83343275	1.388391E-011	2.603391E-011	1	0.000000E+000
1	5.83345640	2.603391E-011	1.388391E-011	0	0.000000E+000
1	5.83482836	1.388391E-011	2.603391E-011	1	0.000000E+000
1	5.83521699	2.603391E-011	1.388391E-011	0	0.000000E+000
1	5.83647471	1.388391E-011	2.603391E-011	1	0.000000E+000
1	5.83659996	2.603391E-011	1.388391E-011	0	0.000000E+000
1	5.83739620	1.388391E-011	2.603391E-011	1	0.000000E+000
1	5.83746479	2.603391E-011	1.388391E-011	0	0.000000E+000
1	5.83952126	1.388391E-011	2.603391E-011	1	0.000000E+000
1	5.83974606	2.603391E-011	1.388391E-011	0	0.000000E+000
1	5.84361574	1.388391E-011	2.603391E-011	1	0.000000E+000
1	5.84364896	2.603391E-011	1.388391E-011	0	0.000000E+000
1	6.00635263	1.401323E-011	2.616323E-011	1	0.000000E+000
1	6.00648866	2.616323E-011	1.401323E-011	0	0.000000E+000
1	6.00693155	1.401323E-011	2.616323E-011	1	0.000000E+000
1	6.00701493	2.616323E-011	1.401323E-011	0	0.000000E+000
1	6.01059568	1.401323E-011	2.616323E-011	1	0.000000E+000
1	6.01066331	2.616323E-011	1.401323E-011	0	0.000000E+000
1	6.01537099	1.401323E-011	2.616323E-011	1	0.000000E+000
1	6.01545813	2.616323E-011	1.401323E-011	0	0.000000E+000
1	6.02261630	1.401323E-011	2.616323E-011	1	0.000000E+000
1	6.02270122	2.616323E-011	1.401323E-011	0	0.000000E+000
1	6.03285475	1.401323E-011	2.616323E-011	1	0.000000E+000
1	6.03302219	2.616323E-011	1.401323E-011	0	0.000000E+000
1	6.03873749	1.401323E-011	2.616323E-011	1	0.000000E+000
1	6.03911978	2.616323E-011	1.401323E-011	0	0.000000E+000
1	6.04199688	1.401323E-011	2.616323E-011	1	0.000000E+000
1	6.04205596	2.616323E-011	1.401323E-011	0	0.000000E+000
1	6.04424526	1.401323E-011	2.616323E-011	1	0.000000E+000
1	6.04443843	2.616323E-011	1.401323E-011	0	0.000000E+000
1	6.04921821	1.401323E-011	2.616323E-011	1	0.000000E+000
1	6.04927493	2.616323E-011	1.401323E-011	0	0.000000E+000
1	6.05057753	1.401323E-011	2.616323E-011	1	0.000000E+000
1	6.05062734	2.616323E-011	1.401323E-011	0	0.000000E+000
1	6.05116680	1.401323E-011	2.616323E-011	1	0.000000E+000
1	6.05118294	2.616323E-011	1.401323E-011	0	0.000000E+000
1	6.05277828	1.401323E-011	2.616323E-011	1	0.000000E+000
1	6.05280936	2.616323E-011	1.401323E-011	0	0.000000E+000
1	6.05473213	1.401323E-011	2.616323E-011	1	0.000000E+000
1	6.05485769	2.616323E-011	1.401323E-011	0	0.000000E+000
1	6.05586964	1.401323E-011	2.616323E-011	1	0.000000E+000
1	6.05611559	2.616323E-011	1.401323E-011	0	0.000000E+000
1	6.05702894	1.401323E-011	2.616323E-011	1	0.000000E+000
1	6.05708749	2.616323E-011	1.401323E-011	0	0.000000E+000
1	6.05714307	1.401323E-011	2.616323E-011	1	0.000000E+000
1	6.05717315	2.616323E-011	1.401323E-011	0	0.000000E+000
1	6.05734457	1.401323E-011	2.616323E-011	1	0.000000E+000
1	6.05739289	2.616323E-011	1.401323E-011	0	0.000000E+000
1	6.05835958	1.401323E-011	2.616323E-011	1	0.000000E+000
1	6.05838836	2.616323E-011	1.401323E-011	0	0.000000E+000
1	6.05942377	1.401323E-011	2.616323E-011	1	0.000000E+000
1	6.05950882	2.616323E-011	1.401323E-011	0	0.000000E+000
1	6.06148696	1.401323E-011	2.616323E-011	1	0.000000E+000
1	6.06150101	2.616323E-011	1.401323E-011	0	0.000000E+000
1	6.06157519	1.401323E-011	2.616323E-011	1	0.000000E+000
1	6.06165962	2.616323E-011	1.401323E-011	0	0.000000E+000
1	6.06315024	1.401323E-011	2.616323E-011	1	0.000000E+000
1	6.06326588	2.616323E-011	1.401323E-011	0	0.000000E+000
1	6.06371255	1.401323E-011	2.616323E-011	1	0.000000E+000
1	6.06379399	2.616323E-011	1.401323E-011	0	0.000000E+000
1	6.06434279	1.401323E-011	2.616323E-011	1	0.000000E+000
1	6.06434949	2.616323E-011	1.401323E-011	0	0.000000E+000
1	6.06523485	1.401323E-011	2.616323E-011	1	0.000000E+000
1	6.06530087	2.616323E-011	1.401323E-011	0	0.000000E+000
1	6.06683526	1.401323E-011	2.616323E-011	1	0.000000E+000
1	6.06686148	2.616323E-011	1.401323E-011	0	0.000000E+000
1	6.06990973	1.401323E-011	2.616323E-011	1	0.000000E+000
1	6.07005073	2.616323E-011	1.401323E-011	0	0.000000E+000
1	6.07042608	1.401323E-011	2.616323E-011	1	0.000000E+000
1	6.07043934	2.616323E-011	1.401323E-011	0	0.000000E+000
1	6.07320754	1.401323E-011	2.616323E-011	1	0.000000E+000
1	6.07322179	2.616323E-011	1.401323E-011	0	0.000000E+000
1	6.07662250	1.401323E-011	2.616323E-011	1	0.000000E+000
1	6.07687205	2.616323E-011	1.401323E-011	0	0.000000E+000
1	6.07689296	1.401323E-011	2.616323E-011	1	0.000000E+000
1	6.07697358	2.616323E-011	1.401323E-011	0	0.000000E+000
1	6.28182147	1.399506E-011	2.614506E-011	1	0.000000E+000
1	6.28183730	2.614506E-011	1.399506E-011	0	0.000000E+000
1	6.28282835	1.399506E-011	2.614506E-011	1	0.000000E+000
1	6.28287900	2.614506E-011	1.399506E-011	0	0.000000E+000
1	6.28463485	1.399506E-011	2.614506E-011	1	0.000000E+000
1	6.28493246	2.614506E-011	1.399506E-011	0	0.000000E+000
1	6.28632789	1.399506E-011	2.614506E-011	1	0.000000E+000
1	6.28650755	2.614506E-011	1.399506E-011	0	0.000000E+000
1	6.29075024	1.399506E-011	2.614506E-011	1	0.000000E+000
1	6.29086780	2.614506E-011	1.399506E-011	0	0.000000E+000
1	6.29268659	1.399506E-011	2.614506E-011	1	0.000000E+000
1	6.29272302	2.614506E-011	1.399506E-011	0	0.000000E+000
1	6.29404336	1.399506E-011	2.614506E-011	1	0.000000E+000
1	6.29412110	2.614506E-011	1.399506E-011	0	0.000000E+000
1	6.29918801	1.399506E-011	2.614506E-011	1	0.000000E+000
1	6.29931263	2.614506E-011	1.399506E-011	0	0.000000E+000
1	6.29931859	1.399506E-011	2.614506E-011	1	0.000000E+000
1	6.29944008	2.614506E-011	1.399506E-011	0	0.000000E+000
1	6.30499598	1.399506E-011	2.614506E-011	1	0.000000E+000
1	6.30501173	2.614506E-011	1.399506E-011	0	0.000000E+000
1	6.30623572	1.399506E-011	2.614506E-011	1	0.000000E+000
1	6.30631383	2.614506E-011	1.399506E-011	0	0.000000E+000
1	6.30912994	1.399506E-011	2.614506E-011	1	0.000000E+000
1	6.30917587	2.614506E-011	1.399506E-011	0	0.000000E+000
1	6.31051827	1.399506E-011	2.614506E-011	1	0.000000E+000
1	6.31067979	2.614506E-011	1.399506E-011	0	0.000000E+000
1	6.31374991	1.399506E-011	2.614506E-011	1	0.000000E+000
1	6.31382733	2.614506E-011	1.399506E-011	0	0.000000E+000
1	6.31592582	1.399506E-011	2.614506E-011	1	0.000000E+000
1	6.31597321	2.614506E-011	1.399506E-011	0	0.000000E+000
1	6.31607897	1.399506E-011	2.614506E-011	1	0.000000E+000
1	6.31616762	2.614506E-011	1.399506E-011	0	0.000000E+000
1	6.31621226	1.399506E-011	2.614506E-011	1	0.000000E+000
1	6.31627562	2.614506E-011	1.399506E-011	0	0.000000E+000
1	6.31690351	1.399506E-011	2.614506E-011	1	0.000000E+000
1	6.31707063	2.614506E-011	1.399506E-011	0	0.000000E+000
1	6.31711715	1.399506E-011	2.614506E-011	1	0.000000E+000
1	6.31717671	2.614506E-011	1.399506E-011	0	0.000000E+000
1	6.31801768	1.399506E-011	2.614506E-011	1	0.000000E+000
1	6.31805308	2.614506E-011	1.399506E-011	0	0.000000E+000
1	6.32050414	1.399506E-011	2.614506E-011	1	0.000000E+000
1	6.32058692	2.614506E-011	1.399506E-011	0	0.000000E+000
1	6.32120356	1.399506E-011	2.614506E-011	1	0.000000E+000
1	6.32155559	2.614506E-011	1.399506E-011	0	0.000000E+000
1	6.32163371	1.399506E-011	2.614506E-011	1	0.000000E+000
1	6.32177231	2.614506E-011	1.399506E-011	0	0.000000E+000
1	6.32216410	1.399506E-011	2.614506E-011	1	0.000000E+000
1	6.32218820	2.614506E-011	1.399506E-011	0	0.000000E+000
1	6.32257794	1.399506E-011	2.614506E-011	1	0.000000E+000
1	6.32266143	2.614506E-011	1.399506E-011	0	0.000000E+000
1	6.32610994	1.399506E-011	2.614506E-011	1	0.000000E+000
1	6.32615795	2.614506E-011	1.399506E-011	0	0.000000E+000
1	6.32692743	1.399506E-011	2.614506E-011	1	0.000000E+000
1	6.32697741	2.614506E-011	1.399506E-011	0	0.000000E+000
1	6.32704665	1.399506E-011	2.614506E-011	1	0.000000E+000
1	6.32706603	2.614506E-011	1.399506E-011	0	0.000000E+000
1	6.33236648	1.399506E-011	2.614506E-011	1	0.000000E+000
1	6.33250235	2.614506E-011	1.399506E-011	0	0.000000E+000
1	6.33277969	1.399506E-011	2.614506E-011	1	0.000000E+000
1	6.33287325	2.614506E-011	1.399506E-011	0	0.000000E+000
1	6.33296581	1.399506E-011	2.614506E-011	1	0.000000E+000
1	6.33300507	2.614506E-011	1.399506E-011	0	0.000000E+000
1	6.33465503	1.399506E-011	2.614506E-011	1	0.000000E+000
1	6.33475761	2.614506E-011	1.399506E-011	0	0.000000E+000
1	6.33611745	1.399506E-011	2.614506E-011	1	0.000000E+000
1	6.33626181	2.614506E-011	1.399506E-011	0	0.000000E+000
1	6.33817028	1.399506E-011	2.614506E-011	1	0.000000E+000
1	6.33838742	2.614506E-011	1.399506E-011	0	0.000000E+000
1	6.34249455	1.399506E-011	2.614506E-011	1	0.000000E+000
1	6.34264635	2.614506E-011	1.399506E-011	0	0.000000E+000
1	6.34310119	1.399506E-011	2.614506E-011	1	0.000000E+000
1	6.34312934	2.614506E-011	1.399506E-011	0	0.000000E+000
1	6.34313911	1.399506E-011	2.614506E-011	1	0.000000E+000
1	6.34317064	2.614506E-011	1.399506E-011	0	0.000000E+000
1	6.34409404	1.399506E-011	2.614506E-011	1	0.000000E+000
1	6.34421414	2.614506E-011	1.399506E-011	0	0.000000E+000
1	6.34469590	1.399506E-011	2.614506E-011	1	0.000000E+000
1	6.34486034	2.614506E-011	1.399506E-011	0	0.000000E+000
1	6.34495070	1.399506E-011	2.614506E-011	1	0.000000E+000
1	6.34500994	2.614506E-011	1.399506E-011	0	0.000000E+000
1	6.34658454	1.399506E-011	2.614506E-011	1	0.000000E+000
1	6.34664055	2.614506E-011	1.399506E-011	0	0.000000E+000
1	6.35152265	1.399506E-011	2.614506E-011	1	0.000000E+000
1	6.35166275	2.614506E-011	1.399506E-011	0	0.000000E+000
1	6.35308856	1.399506E-011	2.614506E-011	1	0.000000E+000
1	6.35324434	2.614506E-011	1.399506E-011	0	0.000000E+000
1	6.35339368	1.399506E-011	2.614506E-011	1	0.000000E+000
1	6.35343149	2.614506E-011	1.399506E-011	0	0.000000E+000
1	6.35361757	1.399506E-011	2.614506E-011	1	0.000000E+000
1	6.35374160	2.614506E-011	1.399506E-011	0	0.000000E+000
1	6.35558111	1.399506E-011	2.614506E-011	1	0.000000E+000
1	6.35563603	2.614506E-011	1.399506E-011	0	0.000000E+000
1	6.35627863	1.399506E-011	2.614506E-011	1	0.000000E+000
1	6.35645204	2.614506E-011	1.399506E-011	0	0.000000E+000
1	6.35751095	1.399506E-011	2.614506E-011	1	0.000000E+000
1	6.35754648	2.614506E-011	1.399506E-011	0	0.000000E+000
1	6.36314820	1.399506E-011	2.614506E-011	1	0.000000E+000
1	6.36330305	2.614506E-011	1.399506E-011	0	0.000000E+000
1	6.36408822	1.399506E-011	2.614506E-011	1	0.000000E+000
1	6.36421615	2.614506E-011	1.399506E-011	0	0.000000E+000
1	6.36435056	1.399506E-011	2.614506E-011	1	0.000000E+000
1	6.36438748	2.614506E-011	1.399506E-011	0	0.000000E+000
1	6.36664141	1.399506E-011	2.614506E-011	1	0.000000E+000
1	6.36679013	2.614506E-011	1.399506E-011	0	0.000000E+000
1	6.36874905	1.399506E-011	2.614506E-011	1	0.000000E+000
1	6.36888160	2.614506E-011	1.399506E-011	0	0.000000E+000
1	6.36983547	1.399506E-011	2.614506E-011	1	0.000000E+000
1	6.36985118	2.614506E-011	1.399506E-011	0	0.000000E+000
1	6.37008250	1.399506E-011	2.614506E-011	1	0.000000E+000
1	6.37029541	2.614506E-011	1.399506E-011	0	0.000000E+000
1	6.37138495	1.399506E-011	2.614506E-011	1	0.000000E+000
1	6.37156099	2.614506E-011	1.399506E-011	0	0.000000E+000
1	6.37286867	1.399506E-011	2.614506E-011	1	0.000000E+000
1	6.37295164	2.614506E-011	1.399506E-011	0	0.000000E+000
1	6.37448678	1.399506E-011	2.614506E-011	1	0.000000E+000
1	6.37451275	2.614506E-011	1.399506E-011	0	0.000000E+000
1	6.37516779	1.399506E-011	2.614506E-011	1	0.000000E+000
1	6.37525693	2.614506E-011	1.399506E-011	0	0.000000E+000
1	6.37574247	1.399506E-011	2.614506E-011	1	0.000000E+000
1	6.37576930	2.614506E-011	1.399506E-011	0	0.000000E+000
1	6.37702363	1.399506E-011	2.614506E-011	1	0.000000E+000
1	6.37729245	2.614506E-011	1.399506E-011	0	0.000000E+000
1	6.37947153	1.399506E-011	2.614506E-011	1	0.000000E+000
1	6.37952137	2.614506E-011	1.399506E-011	0	0.000000E+000
1	6.38536341	1.399506E-011	2.614506E-011	1	0.000000E+000
1	6.38554996	2.614506E-011	1.399506E-011	0	0.000000E+000
1	6.39109801	1.399506E-011	2.614506E-011	1	0.000000E+000
1	6.39115534	2.614506E-011	1.399506E-011	0	0.000000E+000
1	6.39142174	1.399506E-011	2.614506E-011	1	0.000000E+000
1	6.39150311	2.614506E-011	1.399506E-011	0	0.000000E+000
1	7.30667815	1.415264E-011	2.630264E-011	1	0.000000E+000
1	7.30688992	2.630264E-011	1.415264E-011	0	0.000000E+000
1	7.30709132	1.415264E-011	2.630264E-011	1	0.000000E+000
1	7.30716460	2.630264E-011	1.415264E-011	0	0.000000E+000
1	7.30758195	1.415264E-011	2.630264E-011	1	0.000000E+000
1	7.30765925	2.630264E-011	1.415264E-011	0	0.000000E+000
1	7.30966700	1.415264E-011	2.630264E-011	1	0.000000E+000
1	7.30983883	2.630264E-011	1.415264E-011	0	0.000000E+000
1	7.31018023	1.415264E-011	2.630264E-011	1	0.000000E+000
1	7.31023305	2.630264E-011	1.415264E-011	0	0.000000E+000
1	7.31244835	1.415264E-011	2.630264E-011	1	0.000000E+000
1	7.31261960	2.630264E-011	1.415264E-011	0	0.000000E+000
1	7.31267121	1.415264E-011	2.630264E-011	1	0.000000E+000
1	7.31269948	2.630264E-011	1.415264E-011	0	0.000000E+000
1	7.31497127	1.415264E-011	2.630264E-011	1	0.000000E+000
1	7.31500500	2.630264E-011	1.415264E-011	0	0.000000E+000
1	7.31985553	1.415264E-011	2.630264E-011	1	0.000000E+000
1	7.31993016	2.630264E-011	1.415264E-011	0	0.000000E+000
1	7.31997935	1.415264E-011	2.630264E-011	1	0.000000E+000
1	7.32007100	2.630264E-011	1.415264E-011	0	0.000000E+000
1	7.32456714	1.415264E-011	2.630264E-011	1	0.000000E+000
1	7.32462643	2.630264E-011	1.415264E-011	0	0.000000E+000
1	7.32634606	1.415264E-011	2.630264E-011	1	0.000000E+000
1	7.32647587	2.630264E-011	1.415264E-011	0	0.000000E+000
1	7.32794472	1.415264E-011	2.630264E-011	1	0.000000E+000
1	7.32806280	2.630264E-011	1.415264E-011	0	0.000000E+000
1	7.33723563	1.415264E-011	2.630264E-011	1	0.000000E+000
1	7.33732231	2.630264E-011	1.415264E-011	0	0.000000E+000
1	7.34265003	1.415264E-011	2.630264E-011	1	0.000000E+000
1	7.34286555	2.630264E-011	1.415264E-011	0	0.000000E+000
1	7.34605376	1.415264E-011	2.630264E-011	1	0.000000E+000
1	7.34610160	2.630264E-011	1.415264E-011	0	0.000000E+000
1	7.34641367	1.415264E-011	2.630264E-011	1	0.000000E+000
1	7.34652308	2.630264E-011	1.415264E-011	0	0.000000E+000
1	7.34655399	1.415264E-011	2.630264E-011	1	0.000000E+000
1	7.34663430	2.630264E-011	1.415264E-011	0	0.000000E+000
1	7.34749849	1.415264E-011	2.630264E-011	1	0.000000E+000
1	7.34767080	2.630264E-011	1.415264E-011	0	0.000000E+000
1	7.34777699	1.415264E-011	2.630264E-011	1	0.000000E+000
1	7.34791410	2.630264E-011	1.415264E-011	0	0.000000E+000
1	7.34822328	1.415264E-011	2.630264E-011	1	0.000000E+000
1	7.34827190	2.630264E-011	1.415264E-011	0	0.000000E+000
1	7.34863646	1.415264E-011	2.630264E-011	1	0.000000E+000
1	7.34870272	2.630264E-011	1.415264E-011	0	0.000000E+000
1	7.34874187	1.415264E-011	2.630264E-011	1	0.000000E+000
1	7.34912860	2.630264E-011	1.415264E-011	0	0.000000E+000
1	7.34922009	1.415264E-011	2.630264E-011	1	0.000000E+000
1	7.34936426	2.630264E-011	1.415264E-011	0	0.000000E+000
1	7.35145118	1.415264E-011	2.630264E-011	1	0.000000E+000
1	7.35145961	2.630264E-011	1.415264E-011	0	0.000000E+000
1	7.35156997	1.415264E-011	2.630264E-011	1	0.000000E+000
1	7.35166796	2.630264E-011	1.415264E-011	0	0.000000E+000
1	7.35282153	1.415264E-011	2.630264E-011	1	0.000000E+000
1	7.35284440	2.630264E-011	1.415264E-011	0	0.000000E+000
1	7.35326764	1.415264E-011	2.630264E-011	1	0.000000E+000
1	7.35343111	2.630264E-011	1.415264E-011	0	0.000000E+000
1	7.35395024	1.415264E-011	2.630264E-011	1	0.000000E+000
1	7.35401012	2.630264E-011	1.415264E-011	0	0.000000E+000
1	7.35523973	1.415264E-011	2.630264E-011	1	0.000000E+000
1	7.35528340	2.630264E-011	1.415264E-011	0	0.000000E+000
1	7.35795030	1.415264E-011	2.630264E-011	1	0.000000E+000
1	7.35813926	2.630264E-011	1.415264E-011	0	0.000000E+000
1	7.35824124	1.415264E-011	2.630264E-011	1	0.000000E+000
1	7.35827835	2.630264E-011	1.415264E-011	0	0.000000E+000
1	7.35830918	1.415264E-011	2.630264E-011	1	0.000000E+000
1	7.35841760	2.630264E-011	1.415264E-011	0	0.000000E+000
1	7.35879566	1.415264E-011	2.630264E-011	1	0.000000E+000
1	7.35886048	2.630264E-011	1.415264E-011	0	0.000000E+000
1	7.36296409	1.415264E-011	2.630264E-011	1	0.000000E+000
1	7.36306813	2.630264E-011	1.415264E-011	0	0.000000E+000
1	7.36312404	1.415264E-011	2.630264E-011	1	0.000000E+000
1	7.36322276	2.630264E-011	1.415264E-011	0	0.000000E+000
1	7.36625427	1.415264E-011	2.630264E-011	1	0.000000E+000
1	7.36632321	2.630264E-011	1.415264E-011	0	0.000000E+000
1	7.36649474	1.415264E-011	2.630264E-011	1	0.000000E+000
1	7.36654122	2.630264E-011	1.415264E-011	0	0.000000E+000
1	7.36958318	1.415264E-011	2.630264E-011	1	0.000000E+000
1	7.36976701	2.630264E-011	1.415264E-011	0	0.000000E+000
1	7.37065661	1.415264E-011	2.630264E-011	1	0.000000E+000
1	7.37077016	2.630264E-011	1.415264E-011	0	0.000000E+000
1	7.37205374	1.415264E-011	2.630264E-011	1	0.000000E+000
1	7.37217055	2.630264E-011	1.415264E-011	0	0.000000E+000
1	7.37458660	1.415264E-011	2.630264E-011	1	0.000000E+000
1	7.37461744	2.630264E-011	1.415264E-011	0	0.000000E+000
1	7.37477062	1.415264E-011	2.630264E-011	1	0.000000E+000
1	7.37497297	2.630264E-011	1.415264E-011	0	0.000000E+000
1	8.71166175	1.392561E-011	2.607561E-011	1	0.000000E+000
1	8.71188403	2.607561E-011	1.392561E-011	0	0.000000E+000
1	8.71457786	1.392561E-011	2.607561E-011	1	0.000000E+000
1	8.71464303	2.607561E-011	1.392561E-011	0	0.000000E+000
1	8.71504062	1.392561E-011	2.607561E-011	1	0.000000E+000
1	8.71515097	2.607561E-011	1.392561E-011	0	0.000000E+000
1	8.71653318	1.392561E-011	2.607561E-011	1	0.000000E+000
1	8.71655015	2.607561E-011	1.392561E-011	0	0.000000E+000
1	8.71731009	1.392561E-011	2.607561E-011	1	0.000000E+000
1	8.71742417	2.607561E-011	1.392561E-011	0	0.000000E+000
1	8.71897902	1.392561E-011	2.607561E-011	1	0.000000E+000
1	8.71907804	2.607561E-011	1.392561E-011	0	0.000000E+000
1	8.72144805	1.392561E-011	2.607561E-011	1	0.000000E+000
1	8.72159146	2.607561E-011	1.392561E-011	0	0.000000E+000
1	8.72287586	1.392561E-011	2.607561E-011	1	0.000000E+000
1	8.72291220	2.607561E-011	1.392561E-011	0	0.000000E+000
1	8.72389739	1.392561E-011	2.607561E-011	1	0.000000E+000
1	8.72394981	2.607561E-011	1.392561E-011	0	0.000000E+000
1	8.73096100	1.392561E-011	2.607561E-011	1	0.000000E+000
1	8.73109331	2.607561E-011	1.392561E-011	0	0.000000E+000
1	8.73352893	1.392561E-011	2.607561E-011	1	0.000000E+000
1	8.73360494	2.607561E-011	1.392561E-011	0	0.000000E+000
1	8.73496678	1.392561E-011	2.607561E-011	1	0.000000E+000
1	8.73522052	2.607561E-011	1.392561E-011	0	0.000000E+000
1	8.73528422	1.392561E-011	2.607561E-011	1	0.000000E+000
1	8.73543119	2.607561E-011	1.392561E-011	0	0.000000E+000
1	9.15519152	1.391834E-011	2.606834E-011	1	0.000000E+000
1	9.15532413	2.606834E-011	1.391834E-011	0	0.000000E+000
1	9.15650999	1.391834E-011	2.606834E-011	1	0.000000E+000
1	9.15674952	2.606834E-011	1.391834E-011	0	0.000000E+000
1	9.15778533	1.391834E-011	2.606834E-011	1	0.000000E+000
1	9.15797366	2.606834E-011	1.391834E-011	0	0.000000E+000
1	9.16144685	1.391834E-011	2.606834E-011	1	0.000000E+000
1	9.16168150	2.606834E-011	1.391834E-011	0	0.000000E+000
1	9.16306443	1.391834E-011	2.606834E-011	1	0.000000E+000
1	9.16322440	2.606834E-011	1.391834E-011	0	0.000000E+000
1	9.16344541	1.391834E-011	2.606834E-011	1	0.000000E+000
1	9.16363627	2.606834E-011	1.391834E-011	0	0.000000E+000
1	9.16685801	1.391834E-011	2.606834E-011	1	0.000000E+000
1	9.16691884	2.606834E-011	1.391834E-011	0	0.000000E+000
1	9.17107880	1.391834E-011	2.606834E-011	1	0.000000E+000
1	9.17125646	2.606834E-011	1.391834E-011	0	0.000000E+000
1	9.17737831	1.391834E-011	2.606834E-011	1	0.000000E+000
1	9.17745749	2.606834E-011	1.391834E-011	0	0.000000E+000
1	9.17998858	1.391834E-011	2.606834E-011	1	0.000000E+000
1	9.18004249	2.606834E-011	1.391834E-011	0	0.000000E+000
1	9.18112844	1.391834E-011	2.606834E-011	1	0.000000E+000
1	9.18116314	2.606834E-011	1.391834E-011	0	0.000000E+000
1	9.18185140	1.391834E-011	2.606834E-011	1	0.000000E+000
1	9.18199543	2.606834E-011	1.391834E-011	0	0.000000E+000
1	9.18302045	1.391834E-011	2.606834E-011	1	0.000000E+000
1	9.18340200	2.606834E-011	1.391834E-011	0	0.000000E+000
1	9.18438684	1.391834E-011	2.606834E-011	1	0.000000E+000
1	9.18441007	2.606834E-011	1.391834E-011	0	0.000000E+000
1	9.18470755	1.391834E-011	2.606834E-011	1	0.000000E+000
1	9.18475191	2.606834E-011	1.391834E-011	0	0.000000E+000
1	9.19039421	1.391834E-011	2.606834E-011	1	0.000000E+000
1	9.19042641	2.606834E-011	1.391834E-011	0	0.000000E+000
1	9.19068488	1.391834E-011	2.606834E-011	1	0.000000E+000
1	9.19073555	2.606834E-011	1.391834E-011	0	0.000000E+000
1	9.19117553	1.391834E-011	2.606834E-011	1	0.000000E+000
1	9.19126808	2.606834E-011	1.391834E-011	0	0.000000E+000
1	9.19165882	1.391834E-011	2.606834E-011	1	0.000000E+000
1	9.19180909	2.606834E-011	1.391834E-011	0	0.000000E+000
1	9.19703745	1.391834E-011	2.606834E-011	1	0.000000E+000
1	9.19712059	2.606834E-011	1.391834E-011	0	0.000000E+000
1	9.20133742	1.391834E-011	2.606834E-011	1	0.000000E+000
1	9.20142674	2.606834E-011	1.391834E-011	0	0.000000E+000
1	9.20995423	1.391834E-011	2.606834E-011	1	0.000000E+000
1	9.21000389	2.606834E-011	1.391834E-011	0	0.000000E+000
1	9.21014032	1.391834E-011	2.606834E-011	1	0.000000E+000
1	9.21037636	2.606834E-011	1.391834E-011	0	0.000000E+000
1	9.21108883	1.391834E-011	2.606834E-011	1	0.000000E+000
1	9.21116585	2.606834E-011	1.391834E-011	0	0.000000E+000
1	9.24264552	1.391834E-011	2.606834E-011	1	0.000000E+000
1	9.24271327	2.606834E-011	1.391834E-011	0	0.000000E+000
1	9.24571282	1.391834E-011	2.606834E-011	1	0.000000E+000
1	9.24582020	2.606834E-011	1.391834E-011	0	0.000000E+000
1	9.24727776	1.391834E-011	2.606834E-011	1	0.000000E+000
1	9.24735676	2.606834E-011	1.391834E-011	0	0.000000E+000
1	9.24912666	1.391834E-011	2.606834E-011	1	0.000000E+000
1	9.24919796	2.606834E-011	1.391834E-011	0	0.000000E+000
1	9.25011992	1.391834E-011	2.606834E-011	1	0.000000E+000
1	9.25023269	2.606834E-011	1.391834E-011	0	0.000000E+000
1	9.25040544	1.391834E-011	2.606834E-011	1	0.000000E+000
1	9.25043186	2.606834E-011	1.391834E-011	0	0.000000E+000
1	9.25462835	1.391834E-011	2.606834E-011	1	0.000000E+000
1	9.25489658	2.606834E-011	1.391834E-011	0	0.000000E+000
1	9.25520371	1.391834E-011	2.606834E-011	1	0.000000E+000
1	9.25529865	2.606834E-011	1.391834E-011	0	0.000000E+000
1	9.25578861	1.391834E-011	2.606834E-011	1	0.000000E+000
1	9.25588429	2.606834E-011	1.391834E-011	0	0.000000E+000
1	9.25690258	1.391834E-011	2.606834E-011	1	0.000000E+000
1	9.25698066	2.606834E-011	1.391834E-011	0	0.000000E+000
1	9.25701146	1.391834E-011	2.606834E-011	1	0.000000E+000
1	9.25705499	2.606834E-011	1.391834E-011	0	0.000000E+000
1	9.25915921	1.391834E-011	2.606834E-011	1	0.000000E+000
1	9.25922144	2.606834E-011	1.391834E-011	0	0.000000E+000
1	9.26192583	1.391834E-011	2.606834E-011	1	0.000000E+000
1	9.26200697	2.606834E-011	1.391834E-011	0	0.000000E+000
1	9.26280650	1.391834E-011	2.606834E-011	1	0.000000E+000
1	9.26285678	2.606834E-011	1.391834E-011	0	0.000000E+000
1	9.26850772	1.391834E-011	2.606834E-011	1	0.000000E+000
1	9.26866218	2.606834E-011	1.391834E-011	0	0.000000E+000
1	9.26966991	1.391834E-011	2.606834E-011	1	0.000000E+000
1	9.26974902	2.606834E-011	1.391834E-011	0	0.000000E+000
1	9.27020516	1.391834E-011	2.606834E-011	1	0.000000E+000
1	9.27058392	2.606834E-011	1.391834E-011	0	0.000000E+000
1	9.27463936	1.391834E-011	2.606834E-011	1	0.000000E+000
1	9.27484522	2.606834E-011	1.391834E-011	0	0.000000E+000
1	9.27750606	1.391834E-011	2.606834E-011	1	0.000000E+000
1	9.27758461	2.606834E-011	1.391834E-011	0	0.000000E+000
1	9.27923750	1.391834E-011	2.606834E-011	1	0.000000E+000
1	9.27944165	2.606834E-011	1.391834E-011	0	0.000000E+000
1	9.27951063	1.391834E-011	2.606834E-011	1	0.000000E+000
1	9.27955868	2.606834E-011	1.391834E-011	0	0.000000E+000
1	9.28042554	1.391834E-011	2.606834E-011	1	0.000000E+000
1	9.28059365	2.606834E-011	1.391834E-011	0	0.000000E+000
1	9.28103479	1.391834E-011	2.606834E-011	1	0.000000E+000
1	9.28106771	2.606834E-011	1.391834E-011	0	0.000000E+000
1	9.28126824	1.391834E-011	2.606834E-011	1	0.000000E+000
1	9.28143855	2.606834E-011	1.391834E-011	0	0.000000E+000
1	9.28145730	1.391834E-011	2.606834E-011	1	0.000000E+000
1	9.28154937	2.606834E-011	1.391834E-011	0	0.000000E+000
1	9.28298248	1.391834E-011	2.606834E-011	1	0.000000E+000
1	9.28305211	2.606834E-011	1.391834E-011	0	0.000000E+000
1	9.28533212	1.391834E-011	2.606834E-011	1	0.000000E+000
1	9.28550851	2.606834E-011	1.391834E-011	0	0.000000E+000
1	9.28992595	1.391834E-011	2.606834E-011	1	0.000000E+000
1	9.28997970	2.606834E-011	1.391834E-011	0	0.000000E+000
1	9.29101266	1.391834E-011	2.606834E-011	1	0.000000E+000
1	9.29110647	2.606834E-011	1.391834E-011	0	0.000000E+000
1	9.29535105	1.391834E-011	2.606834E-011	1	0.000000E+000
1	9.29542344	2.606834E-011	1.391834E-011	0	0.000000E+000
1	9.43375803	1.371138E-011	2.586138E-011	1	0.000000E+000
1	9.43380300	2.586138E-011	1.371138E-011	0	0.000000E+000
1	9.43489058	1.371138E-011	2.586138E-011	1	0.000000E+000
1	9.43492696	2.586138E-011	1.371138E-011	0	0.000000E+000
1	9.43582302	1.371138E-011	2.586138E-011	1	0.000000E+000
1	9.43587791	2.586138E-011	1.371138E-011	0	0.000000E+000
1	9.43681291	1.371138E-011	2.586138E-011	1	0.000000E+000
1	9.43688095	2.586138E-011	1.371138E-011	0	0.000000E+000
1	9.43740085	1.371138E-011	2.586138E-011	1	0.000000E+000
1	9.43750819	2.586138E-011	1.371138E-011	0	0.000000E+000
1	9.43792199	1.371138E-011	2.586138E-011	1	0.000000E+000
1	9.43797371	2.586138E-011	1.371138E-011	0	0.000000E+000
1	9.43862676	1.371138E-011	2.586138E-011	1	0.000000E+000
1	9.43879436	2.586138E-011	1.371138E-011	0	0.000000E+000
1	9.44158657	1.371138E-011	2.586138E-011	1	0.000000E+000
1	9.44164149	2.586138E-011	1.371138E-011	0	0.000000E+000
1	9.44699594	1.371138E-011	2.586138E-011	1	0.000000E+000
1	9.44709064	2.586138E-011	1.371138E-011	0	0.000000E+000
1	9.45341399	1.371138E-011	2.586138E-011	1	0.000000E+000
1	9.45354679	2.586138E-011	1.371138E-011	0	0.000000E+000
1	9.45616488	1.371138E-011	2.586138E-011	1	0.000000E+000
1	9.45626407	2.586138E-011	1.371138E-011	0	0.000000E+000
1	9.45894878	1.371138E-011	2.586138E-011	1	0.000000E+000
1	9.45905584	2.586138E-011	1.371138E-011	0	0.000000E+000
1	9.45916066	1.371138E-011	2.586138E-011	1	0.000000E+000
1	9.45949176	2.586138E-011	1.371138E-011	0	0.000000E+000
1	9.46045511	1.371138E-011	2.586138E-011	1	0.000000E+000
1	9.46048185	2.586138E-011	1.371138E-011	0	0.000000E+000
1	9.46060277	1.371138E-011	2.586138E-011	1	0.000000E+000
1	9.46069462	2.586138E-011	1.371138E-011	0	0.000000E+000
1	9.46073180	1.371138E-011	2.586138E-011	1	0.000000E+000
1	9.46077248	2.586138E-011	1.371138E-011	0	0.000000E+000
1	9.46135088	1.371138E-011	2.586138E-011	1	0.000000E+000
1	9.46136373	2.586138E-011	1.371138E-011	0	0.000000E+000
1	9.46499081	1.371138E-011	2.586138E-011	1	0.000000E+000
1	9.46523725	2.586138E-011	1.371138E-011	0	0.000000E+000
1	9.46789831	1.371138E-011	2.586138E-011	1	0.000000E+000
1	9.46795605	2.586138E-011	1.371138E-011	0	0.000000E+000
1	9.46986558	1.371138E-011	2.586138E-011	1	0.000000E+000
1	9.46988897	2.586138E-011	1.371138E-011	0	0.000000E+000
1	9.47262734	1.371138E-011	2.586138E-011	1	0.000000E+000
1	9.47288613	2.586138E-011	1.371138E-011	0	0.000000E+000
1	9.47655388	1.371138E-011	2.586138E-011	1	0.000000E+000
1	9.47665719	2.586138E-011	1.371138E-011	0	0.000000E+000
1	9.47761829	1.371138E-011	2.586138E-011	1	0.000000E+000
1	9.47769331	2.586138E-011	1.371138E-011	0	0.000000E+000
1	9.49195396	1.371138E-011	2.586138E-011	1	0.000000E+000
1	9.49202533	2.586138E-011	1.371138E-011	0	0.000000E+000
1	9.49403390	1.371138E-011	2.586138E-011	1	0.000000E+000
1	9.49408219	2.586138E-011	1.371138E-011	0	0.000000E+000
1	9.49455592	1.371138E-011	2.586138E-011	1	0.000000E+000
1	9.49457154	2.586138E-011	1.371138E-011	0	0.000000E+000
1	9.55734105	1.381759E-011	2.596759E-011	1	0.000000E+000
1	9.55746281	2.596759E-011	1.381759E-011	0	0.000000E+000
1	9.56056659	1.381759E-011	2.596759E-011	1	0.000000E+000
1	9.56060258	2.596759E-011	1.381759E-011	0	0.000000E+000
1	9.56171496	1.381759E-011	2.596759E-011	1	0.000000E+000
1	9.56184719	2.596759E-011	1.381759E-011	0	0.000000E+000
1	9.56381085	1.381759E-011	2.596759E-011	1	0.000000E+000
1	9.56387391	2.596759E-011	1.381759E-011	0	0.000000E+000
1	9.56610521	1.381759E-011	2.596759E-011	1	0.000000E+000
1	9.56630645	2.596759E-011	1.381759E-011	0	0.000000E+000
1	9.56747343	1.381759E-011	2.596759E-011	1	0.000000E+000
1	9.56763627	2.596759E-011	1.381759E-011	0	0.000000E+000
1	9.56915389	1.381759E-011	2.596759E-011	1	0.000000E+000
1	9.56932126	2.596759E-011	1.381759E-011	0	0.000000E+000
1	9.57038984	1.381759E-011	2.596759E-011	1	0.000000E+000
1	9.57042366	2.596759E-011	1.381759E-011	0	0.000000E+000
1	9.57109815	1.381759E-011	2.596759E-011	1	0.000000E+000
1	9.57111935	2.596759E-011	1.381759E-011	0	0.000000E+000
1	9.57790293	1.381759E-011	2.596759E-011	1	0.000000E+000
1	9.57792512	2.596759E-011	1.381759E-011	0	0.000000E+000
1	9.57828956	1.381759E-011	2.596759E-011	1	0.000000E+000
1	9.57835596	2.596759E-011	1.381759E-011	0	0.000000E+000
1	9.57860964	1.381759E-011	2.596759E-011	1	0.000000E+000
1	9.57867793	2.596759E-011	1.381759E-011	0	0.000000E+000
1	9.58050866	1.381759E-011	2.596759E-011	1	0.000000E+000
1	9.58052009	2.596759E-011	1.381759E-011	0	0.000000E+000
1	9.58086452	1.381759E-011	2.596759E-011	1	0.000000E+000
1	9.58092128	2.596759E-011	1.381759E-011	0	0.000000E+000
1	9.58138412	1.381759E-011	2.596759E-011	1	0.000000E+000
1	9.58141691	2.596759E-011	1.381759E-011	0	0.000000E+000
1	9.58161919	1.381759E-011	2.596759E-011	1	0.000000E+000
1	9.58164196	2.596759E-011	1.381759E-011	0	0.000000E+000
1	9.58263230	1.381759E-011	2.596759E-011	1	0.000000E+000
1	9.58271796	2.596759E-011	1.381759E-011	0	0.000000E+000
1	9.58307589	1.381759E-011	2.596759E-011	1	0.000000E+000
1	9.58309848	2.596759E-011	1.381759E-011	0	0.000000E+000
1	9.58343736	1.381759E-011	2.596759E-011	1	0.000000E+000
1	9.58349290	2.596759E-011	1.381759E-011	0	0.000000E+000
1	9.58491084	1.381759E-011	2.596759E-011	1	0.000000E+000
1	9.58492670	2.596759E-011	1.381759E-011	0	0.000000E+000
1	9.58688833	1.381759E-011	2.596759E-011	1	0.000000E+000
1	9.58707516	2.596759E-011	1.381759E-011	0	0.000000E+000
1	9.58802725	1.381759E-011	2.596759E-011	1	0.000000E+000
1	9.58803232	2.596759E-011	1.381759E-011	0	0.000000E+000
1	9.59203827	1.381759E-011	2.596759E-011	1	0.000000E+000
1	9.59208579	2.596759E-011	1.381759E-011	0	0.000000E+000
1	9.59399112	1.381759E-011	2.596759E-011	1	0.000000E+000
1	9.59422555	2.596759E-011	1.381759E-011	0	0.000000E+000
1	9.59451177	1.381759E-011	2.596759E-011	1	0.000000E+000
1	9.59485877	2.596759E-011	1.381759E-011	0	0.000000E+000
1	9.59536894	1.381759E-011	2.596759E-011	1	0.000000E+000
1	9.59558935	2.596759E-011	1.381759E-011	0	0.000000E+000
1	9.59678551	1.381759E-011	2.596759E-011	1	0.000000E+000
1	9.59680882	2.596759E-011	1.381759E-011	0	0.000000E+000
1	9.60751474	1.381759E-011	2.596759E-011	1	0.000000E+000
1	9.60753782	2.596759E-011	1.381759E-011	0	0.000000E+000
1	9.60815803	1.381759E-011	2.596759E-011	1	0.000000E+000
1	9.60820650	2.596759E-011	1.381759E-011	0	0.000000E+000
1	9.61075176	1.381759E-011	2.596759E-011	1	0.000000E+000
1	9.61083748	2.596759E-011	1.381759E-011	0	0.000000E+000
1	9.61439676	1.381759E-011	2.596759E-011	1	0.000000E+000
1	9.61447948	2.596759E-011	1.381759E-011	0	0.000000E+000
1	9.61934906	1.381759E-011	2.596759E-011	1	0.000000E+000
1	9.61940364	2.596759E-011	1.381759E-011	0	0.000000E+000
1	9.62124587	1.381759E-011	2.596759E-011	1	0.000000E+000
1	9.62139724	2.596759E-011	1.381759E-011	0	0.000000E+000
1	9.62505564	1.381759E-011	2.596759E-011	1	0.000000E+000
1	9.62510496	2.596759E-011	1.381759E-011	0	0.000000E+000
1	9.62525711	1.381759E-011	2.596759E-011	1	0.000000E+000
1	9.62532707	2.596759E-011	1.381759E-011	0	0.000000E+000
1	9.62855192	1.381759E-011	2.596759E-011	1	0.000000E+000
1	9.62868115	2.596759E-011	1.381759E-011	0	0.000000E+000
1	9.63240550	1.381759E-011	2.596759E-011	1	0.000000E+000
1	9.63262363	2.596759E-011	1.381759E-011	0	0.000000E+000
1	9.63699871	1.381759E-011	2.596759E-011	1	0.000000E+000
1	9.63707074	2.596759E-011	1.381759E-011	0	0.000000E+000
1	9.63796570	1.381759E-011	2.596759E-011	1	0.000000E+000
1	9.63802237	2.596759E-011	1.381759E-011	0	0.000000E+000
1	9.64061286	1.381759E-011	2.596759E-011	1	0.000000E+000
1	9.64065468	2.596759E-011	1.381759E-011	0	0.000000E+000
1	9.64147123	1.381759E-011	2.596759E-011	1	0.000000E+000
1	9.64147469	2.596759E-011	1.381759E-011	0	0.000000E+000
1	9.64466184	1.381759E-011	2.596759E-011	1	0.000000E+000
1	9.64480054	2.596759E-011	1.381759E-011	0	0.000000E+000
1	9.64633866	1.381759E-011	2.596759E-011	1	0.000000E+000
1	9.64641148	2.596759E-011	1.381759E-011	0	0.000000E+000
1	9.64844105	1.381759E-011	2.596759E-011	1	0.000000E+000
1	9.64848142	2.596759E-011	1.381759E-011	0	0.000000E+000
1	9.64958577	1.381759E-011	2.596759E-011	1	0.000000E+000
1	9.64974453	2.596759E-011	1.381759E-011	0	0.000000E+000
1	9.65127184	1.381759E-011	2.596759E-011	1	0.000000E+000
1	9.65134539	2.596759E-011	1.381759E-011	0	0.000000E+000
1	9.65179820	1.381759E-011	2.596759E-011	1	0.000000E+000
1	9.65194577	2.596759E-011	1.381759E-011	0	0.000000E+000
1	9.65291298	1.381759E-011	2.596759E-011	1	0.000000E+000
1	9.65292818	2.596759E-011	1.381759E-011	0	0.000000E+000
1	9.65603848	1.381759E-011	2.596759E-011	1	0.000000E+000
1	9.65610958	2.596759E-011	1.381759E-011	0	0.000000E+000
1	9.65656196	1.381759E-011	2.596759E-011	1	0.000000E+000
1	9.65660807	2.596759E-011	1.381759E-011	0	0.000000E+000
1	9.65999763	1.381759E-011	2.596759E-011	1	0.000000E+000
1	9.66013337	2.596759E-011	1.381759E-011	0	0.000000E+000
1	9.66122227	1.381759E-011	2.596759E-011	1	0.000000E+000
1	9.66122911	2.596759E-011	1.381759E-011	0	0.000000E+000
1	9.66131306	1.381759E-011	2.596759E-011	1	0.000000E+000
1	9.66134252	2.596759E-011	1.381759E-011	0	0.000000E+000
1	9.66145559	1.381759E-011	2.596759E-011	1	0.000000E+000
1	9.66148607	2.596759E-011	1.381759E-011	0	0.000000E+000
1	9.66214116	1.381759E-011	2.596759E-011	1	0.000000E+000
1	9.66217921	2.596759E-011	1.381759E-011	0	0.000000E+000
1	9.66278580	1.381759E-011	2.596759E-011	1	0.000000E+000
1	9.66279921	2.596759E-011	1.381759E-011	0	0.000000E+000
1	9.66289241	1.381759E-011	2.596759E-011	1	0.000000E+000
1	9.66294786	2.596759E-011	1.381759E-011	0	0.000000E+000
1	9.66382361	1.381759E-011	2.596759E-011	1	0.000000E+000
1	9.66406910	2.596759E-011	1.381759E-011	0	0.000000E+000
1	9.66443225	1.381759E-011	2.596759E-011	1	0.000000E+000
1	9.66455086	2.596759E-011	1.381759E-011	0	0.000000E+000
1	9.66501339	1.381759E-011	2.596759E-011	1	0.000000E+000
1	9.66505945	2.596759E-011	1.381759E-011	0	0.000000E+000
1	9.66869554	1.381759E-011	2.596759E-011	1	0.000000E+000
1	9.66875189	2.596759E-011	1.381759E-011	0	0.000000E+000
1	9.66905010	1.381759E-011	2.596759E-011	1	0.000000E+000
1	9.66907742	2.596759E-011	1.381759E-011	0	0.000000E+000
1	9.67569447	1.381759E-011	2.596759E-011	1	0.000000E+000
1	9.67574173	2.596759E-011	1.381759E-011	0	0.000000E+000
1	9.68491478	1.381759E-011	2.596759E-011	1	0.000000E+000
1	9.68498480	2.596759E-011	1.381759E-011	0	0.000000E+000
1	9.68613494	1.381759E-011	2.596759E-011	1	0.000000E+000
1	9.68622410	2.596759E-011	1.381759E-011	0	0.000000E+000
1	9.68652997	1.381759E-011	2.596759E-011	1	0.000000E+000
1	9.68668148	2.596759E-011	1.381759E-011	0	0.000000E+000
1	9.68813203	1.381759E-011	2.596759E-011	1	0.000000E+000
1	9.68839977	2.596759E-011	1.381759E-011	0	0.000000E+000
1	9.68855257	1.381759E-011	2.596759E-011	1	0.000000E+000
1	9.68858546	2.596759E-011	1.381759E-011	0	0.000000E+000
1	14.84140426	1.370678E-011	2.585678E-011	1	0.000000E+000
1	14.84143053	2.585678E-011	1.370678E-011	0	0.000000E+000
1	14.84797697	1.370678E-011	2.585678E-011	1	0.000000E+000
1	14.84803131	2.585678E-011	1.370678E-011	0	0.000000E+000
1	14.85080298	1.370678E-011	2.585678E-011	1	0.000000E+000
1	14.85084255	2.585678E-011	1.370678E-011	0	0.000000E+000
1	14.85452975	1.370678E-011	2.585678E-011	1	0.000000E+000
1	14.85458918	2.585678E-011	1.370678E-011	0	0.000000E+000
1	14.85828663	1.370678E-011	2.585678E-011	1	0.000000E+000
1	14.85842276	2.585678E-011	1.370678E-011	0	0.000000E+000
1	14.85905277	1.370678E-011	2.585678E-011	1	0.000000E+000
1	14.85909553	2.585678E-011	1.370678E-011	0	0.000000E+000
1	14.86228163	1.370678E-011	2.585678E-011	1	0.000000E+000
1	14.86238964	2.585678E-011	1.370678E-011	0	0.000000E+000
1	14.86319770	1.370678E-011	2.585678E-011	1	0.000000E+000
1	14.86354748	2.585678E-011	1.370678E-011	0	0.000000E+000
1	14.86550799	1.370678E-011	2.585678E-011	1	0.000000E+000
1	14.86571108	2.585678E-011	1.370678E-011	0	0.000000E+000
1	14.86637024	1.370678E-011	2.585678E-011	1	0.000000E+000
1	14.86640343	2.585678E-011	1.370678E-011	0	0.000000E+000
1	14.86960379	1.370678E-011	2.585678E-011	1	0.000000E+000
1	14.86974379	2.585678E-011	1.370678E-011	0	0.000000E+000
1	14.87035199	1.370678E-011	2.585678E-011	1	0.000000E+000
1	14.87037648	2.585678E-011	1.370678E-011	0	0.000000E+000
1	14.87113546	1.370678E-011	2.585678E-011	1	0.000000E+000
1	14.87119110	2.585678E-011	1.370678E-011	0	0.000000E+000
1	14.88009114	1.370678E-011	2.585678E-011	1	0.000000E+000
1	14.88024591	2.585678E-011	1.370678E-011	0	0.000000E+000
1	14.88278793	1.370678E-011	2.585678E-011	1	0.000000E+000
1	14.88284756	2.585678E-011	1.370678E-011	0	0.000000E+000
1	14.88299803	1.370678E-011	2.585678E-011	1	0.000000E+000
1	14.88302808	2.585678E-011	1.370678E-011	0	0.000000E+000
1	14.88701842	1.370678E-011	2.585678E-011	1	0.000000E+000
1	14.88710046	2.585678E-011	1.370678E-011	0	0.000000E+000
1	14.88720252	1.370678E-011	2.585678E-011	1	0.000000E+000
1	14.88770707	2.585678E-011	1.370678E-011	0	0.000000E+000
1	14.88787237	1.370678E-011	2.585678E-011	1	0.000000E+000
1	14.88800824	2.585678E-011	1.370678E-011	0	0.000000E+000
1	14.88894155	1.370678E-011	2.585678E-011	1	0.000000E+000
1	14.88900805	2.585678E-011	1.370678E-011	0	0.000000E+000
1	14.88916325	1.370678E-011	2.585678E-011	1	0.000000E+000
1	14.88921303	2.585678E-011	1.370678E-011	0	0.000000E+000
1	14.88928804	1.370678E-011	2.585678E-011	1	0.000000E+000
1	14.88931908	2.585678E-011	1.370678E-011	0	0.000000E+000
1	14.89223234	1.370678E-011	2.585678E-011	1	0.000000E+000
1	14.89225069	2.585678E-011	1.370678E-011	0	0.000000E+000
1	14.89268210	1.370678E-011	2.585678E-011	1	0.000000E+000
1	14.89272156	2.585678E-011	1.370678E-011	0	0.000000E+000
1	14.90081271	1.370678E-011	2.585678E-011	1	0.000000E+000
1	14.90100126	2.585678E-011	1.370678E-011	0	0.000000E+000
1	14.90219783	1.370678E-011	2.585678E-011	1	0.000000E+000
1	14.90223738	2.585678E-011	1.370678E-011	0	0.000000E+000
1	14.90655623	1.370678E-011	2.585678E-011	1	0.000000E+000
1	14.90660632	2.585678E-011	1.370678E-011	0	0.000000E+000
1	14.90779613	1.370678E-011	2.585678E-011	1	0.000000E+000
1	14.90788337	2.585678E-011	1.370678E-011	0	0.000000E+000
1	14.90791915	1.370678E-011	2.585678E-011	1	0.000000E+000
1	14.90795310	2.585678E-011	1.370678E-011	0	0.000000E+000
1	14.91247173	1.370678E-011	2.585678E-011	1	0.000000E+000
1	14.91252280	2.585678E-011	1.370678E-011	0	0.000000E+000
1	14.91463372	1.370678E-011	2.585678E-011	1	0.000000E+000
1	14.91471902	2.585678E-011	1.370678E-011	0	0.000000E+000
1	14.91861564	1.370678E-011	2.585678E-011	1	0.000000E+000
1	14.91872338	2.585678E-011	1.370678E-011	0	0.000000E+000
1	14.92007173	1.370678E-011	2.585678E-011	1	0.000000E+000
1	14.92008240	2.585678E-011	1.370678E-011	0	0.000000E+000
1	14.92211309	1.370678E-011	2.585678E-011	1	0.000000E+000
1	14.92212456	2.585678E-011	1.370678E-011	0	0.000000E+000
1	14.92221029	1.370678E-011	2.585678E-011	1	0.000000E+000
1	14.92232804	2.585678E-011	1.370678E-011	0	0.000000E+000
1	14.92276669	1.370678E-011	2.585678E-011	1	0.000000E+000
1	14.92279459	2.585678E-011	1.370678E-011	0	0.000000E+000
1	14.92329534	1.370678E-011	2.585678E-011	1	0.000000E+000
1	14.92334607	2.585678E-011	1.370678E-011	0	0.000000E+000
1	14.92640826	1.370678E-011	2.585678E-011	1	0.000000E+000
1	14.92658613	2.585678E-011	1.370678E-011	0	0.000000E+000
1	14.93079963	1.370678E-011	2.585678E-011	1	0.000000E+000
1	14.93082761	2.585678E-011	1.370678E-011	0	0.000000E+000
1	14.93095615	1.370678E-011	2.585678E-011	1	0.000000E+000
1	14.93098638	2.585678E-011	1.370678E-011	0	0.000000E+000
1	14.93105853	1.370678E-011	2.585678E-011	1	0.000000E+000
1	14.93107112	2.585678E-011	1.370678E-011	0	0.000000E+000
1	14.93131115	1.370678E-011	2.585678E-011	1	0.000000E+000
1	14.93135334	2.585678E-011	1.370678E-011	0	0.000000E+000
1	14.93247669	1.370678E-011	2.585678E-011	1	0.000000E+000
1	14.93262003	2.585678E-011	1.370678E-011	0	0.000000E+000
1	14.93289365	1.370678E-011	2.585678E-011	1	0.000000E+000
1	14.93297595	2.585678E-011	1.370678E-011	0	0.000000E+000
1	14.93381275	1.370678E-011	2.585678E-011	1	0.000000E+000
1	14.93389817	2.585678E-011	1.370678E-011	0	0.000000E+000
1	15.02293911	1.368519E-011	2.583519E-011	1	0.000000E+000
1	15.02297015	2.583519E-011	1.368519E-011	0	0.000000E+000
1	15.02867506	1.368519E-011	2.583519E-011	1	0.000000E+000
1	15.02871827	2.583519E-011	1.368519E-011	0	0.000000E+000
1	15.03061381	1.368519E-011	2.583519E-011	1	0.000000E+000
1	15.03077341	2.583519E-011	1.368519E-011	0	0.000000E+000
1	15.03280048	1.368519E-011	2.583519E-011	1	0.000000E+000
1	15.03305934	2.583519E-011	1.368519E-011	0	0.000000E+000
1	15.04195132	1.368519E-011	2.583519E-011	1	0.000000E+000
1	15.04198753	2.583519E-011	1.368519E-011	0	0.000000E+000
1	15.04696702	1.368519E-011	2.583519E-011	1	0.000000E+000
1	15.04730336	2.583519E-011	1.368519E-011	0	0.000000E+000
1	15.04852064	1.368519E-011	2.583519E-011	1	0.000000E+000
1	15.04862461	2.583519E-011	1.368519E-011	0	0.000000E+000
1	15.05015502	1.368519E-011	2.583519E-011	1	0.000000E+000
1	15.05041274	2.583519E-011	1.368519E-011	0	0.000000E+000
1	15.05069955	1.368519E-011	2.583519E-011	1	0.000000E+000
1	15.05071444	2.583519E-011	1.368519E-011	0	0.000000E+000
1	15.05100562	1.368519E-011	2.583519E-011	1	0.000000E+000
1	15.05106826	2.583519E-011	1.368519E-011	0	0.000000E+000
1	15.05628278	1.368519E-011	2.583519E-011	1	0.000000E+000
1	15.05635324	2.583519E-011	1.368519E-011	0	0.000000E+000
1	15.05787894	1.368519E-011	2.583519E-011	1	0.000000E+000
1	15.05796154	2.583519E-011	1.368519E-011	0	0.000000E+000
1	15.06595642	1.368519E-011	2.583519E-011	1	0.000000E+000
1	15.06609077	2.583519E-011	1.368519E-011	0	0.000000E+000
1	15.06824350	1.368519E-011	2.583519E-011	1	0.000000E+000
1	15.06842227	2.583519E-011	1.368519E-011	0	0.000000E+000
1	15.06882370	1.368519E-011	2.583519E-011	1	0.000000E+000
1	15.06882785	2.583519E-011	1.368519E-011	0	0.000000E+000
1	15.07006904	1.368519E-011	2.583519E-011	1	0.000000E+000
1	15.07015959	2.583519E-011	1.368519E-011	0	0.000000E+000
1	15.08648727	1.368519E-011	2.583519E-011	1	0.000000E+000
1	15.08657869	2.583519E-011	1.368519E-011	0	0.000000E+000
1	15.08664952	1.368519E-011	2.583519E-011	1	0.000000E+000
1	15.08676758	2.583519E-011	1.368519E-011	0	0.000000E+000
1	17.31522804	1.379837E-011	2.594837E-011	1	0.000000E+000
1	17.31528646	2.594837E-011	1.379837E-011	0	0.000000E+000
1	17.31548340	1.379837E-011	2.594837E-011	1	0.000000E+000
1	17.31556751	2.594837E-011	1.379837E-011	0	0.000000E+000
1	17.31605080	1.379837E-011	2.594837E-011	1	0.000000E+000
1	17.31638842	2.594837E-011	1.379837E-011	0	0.000000E+000
1	17.32371709	1.379837E-011	2.594837E-011	1	0.000000E+000
1	17.32375337	2.594837E-011	1.379837E-011	0	0.000000E+000
1	17.33333117	1.379837E-011	2.594837E-011	1	0.000000E+000
1	17.33352195	2.594837E-011	1.379837E-011	0	0.000000E+000
1	17.33533250	1.379837E-011	2.594837E-011	1	0.000000E+000
1	17.33538104	2.594837E-011	1.379837E-011	0	0.000000E+000
1	17.33566357	1.379837E-011	2.594837E-011	1	0.000000E+000
1	17.33580974	2.594837E-011	1.379837E-011	0	0.000000E+000
1	17.33729879	1.379837E-011	2.594837E-011	1	0.000000E+000
1	17.33746956	2.594837E-011	1.379837E-011	0	0.000000E+000
1	17.33769962	1.379837E-011	2.594837E-011	1	0.000000E+000
1	17.33777717	2.594837E-011	1.379837E-011	0	0.000000E+000
1	17.33805368	1.379837E-011	2.594837E-011	1	0.000000E+000
1	17.33812009	2.594837E-011	1.379837E-011	0	0.000000E+000
1	17.34161897	1.379837E-011	2.594837E-011	1	0.000000E+000
1	17.34191392	2.594837E-011	1.379837E-011	0	0.000000E+000
1	17.34295791	1.379837E-011	2.594837E-011	1	0.000000E+000
1	17.34297071	2.594837E-011	1.379837E-011	0	0.000000E+000
1	17.34872608	1.379837E-011	2.594837E-011	1	0.000000E+000
1	17.34885356	2.594837E-011	1.379837E-011	0	0.000000E+000
1	17.35370991	1.379837E-011	2.594837E-011	1	0.000000E+000
1	17.35381061	2.594837E-011	1.379837E-011	0	0.000000E+000
1	17.35547083	1.379837E-011	2.594837E-011	1	0.000000E+000
1	17.35552974	2.594837E-011	1.379837E-011	0	0.000000E+000
1	17.35817851	1.379837E-011	2.594837E-011	1	0.000000E+000
1	17.35826338	2.594837E-011	1.379837E-011	0	0.000000E+000
1	17.36218948	1.379837E-011	2.594837E-011	1	0.000000E+000
1	17.36227448	2.594837E-011	1.379837E-011	0	0.000000E+000
1	17.36337181	1.379837E-011	2.594837E-011	1	0.000000E+000
1	17.36360114	2.594837E-011	1.379837E-011	0	0.000000E+000
1	17.36362900	1.379837E-011	2.594837E-011	1	0.000000E+000
1	17.36388179	2.594837E-011	1.379837E-011	0	0.000000E+000
1	17.36568815	1.379837E-011	2.594837E-011	1	0.000000E+000
1	17.36578096	2.594837E-011	1.379837E-011	0	0.000000E+000
1	17.36654198	1.379837E-011	2.594837E-011	1	0.000000E+000
1	17.36697751	2.594837E-011	1.379837E-011	0	0.000000E+000
1	17.37034013	1.379837E-011	2.594837E-011	1	0.000000E+000
1	17.37049799	2.594837E-011	1.379837E-011	0	0.000000E+000
1	17.37057149	1.379837E-011	2.594837E-011	1	0.000000E+000
1	17.37068694	2.594837E-011	1.379837E-011	0	0.000000E+000
1	17.37253294	1.379837E-011	2.594837E-011	1	0.000000E+000
1	17.37272635	2.594837E-011	1.379837E-011	0	0.000000E+000
1	17.37731326	1.379837E-011	2.594837E-011	1	0.000000E+000
1	17.37739842	2.594837E-011	1.379837E-011	0	0.000000E+000
1	17.37745652	1.379837E-011	2.594837E-011	1	0.000000E+000
1	17.37751442	2.594837E-011	1.379837E-011	0	0.000000E+000
1	17.37848125	1.379837E-011	2.594837E-011	1	0.000000E+000
1	17.37887021	2.594837E-011	1.379837E-011	0	0.000000E+000
1	17.37958166	1.379837E-011	2.594837E-011	1	0.000000E+000
1	17.37961756	2.594837E-011	1.379837E-011	0	0.000000E+000
1	17.38004431	1.379837E-011	2.594837E-011	1	0.000000E+000
1	17.38010348	2.594837E-011	1.379837E-011	0	0.000000E+000
1	18.00609319	1.346256E-011	2.561256E-011	1	0.000000E+000
1	18.00633241	2.561256E-011	1.346256E-011	0	0.000000E+000
1	18.00667109	1.346256E-011	2.561256E-011	1	0.000000E+000
1	18.00670548	2.561256E-011	1.346256E-011	0	0.000000E+000
1	18.00828727	1.346256E-011	2.561256E-011	1	0.000000E+000
1	18.00829633	2.561256E-011	1.346256E-011	0	0.000000E+000
1	18.00985758	1.346256E-011	2.561256E-011	1	0.000000E+000
1	18.01001309	2.561256E-011	1.346256E-011	0	0.000000E+000
1	18.01092341	1.346256E-011	2.561256E-011	1	0.000000E+000
1	18.01104291	2.561256E-011	1.346256E-011	0	0.000000E+000
1	18.01122405	1.346256E-011	2.561256E-011	1	0.000000E+000
1	18.01125609	2.561256E-011	1.346256E-011	0	0.000000E+000
1	18.01256450	1.346256E-011	2.561256E-011	1	0.000000E+000
1	18.01266225	2.561256E-011	1.346256E-011	0	0.000000E+000
1	18.01272138	1.346256E-011	2.561256E-011	1	0.000000E+000
1	18.01272920	2.561256E-011	1.346256E-011	0	0.000000E+000
1	18.01285484	1.346256E-011	2.561256E-011	1	0.000000E+000
1	18.01297478	2.561256E-011	1.346256E-011	0	0.000000E+000
1	18.01316921	1.346256E-011	2.561256E-011	1	0.000000E+000
1	18.01317636	2.561256E-011	1.346256E-011	0	0.000000E+000
1	18.01603444	1.346256E-011	2.561256E-011	1	0.000000E+000
1	18.01608615	2.561256E-011	1.346256E-011	0	0.000000E+000
1	18.02090418	1.346256E-011	2.561256E-011	1	0.000000E+000
1	18.02109628	2.561256E-011	1.346256E-011	0	0.000000E+000
1	18.02516717	1.346256E-011	2.561256E-011	1	0.000000E+000
1	18.02520877	2.561256E-011	1.346256E-011	0	0.000000E+000
1	18.02826847	1.346256E-011	2.561256E-011	1	0.000000E+000
1	18.02834154	2.561256E-011	1.346256E-011	0	0.000000E+000
1	18.02911829	1.346256E-011	2.561256E-011	1	0.000000E+000
1	18.02923833	2.561256E-011	1.346256E-011	0	0.000000E+000
1	18.03043708	1.346256E-011	2.561256E-011	1	0.000000E+000
1	18.03045924	2.561256E-011	1.346256E-011	0	0.000000E+000
1	18.03321811	1.346256E-011	2.561256E-011	1	0.000000E+000
1	18.03324971	2.561256E-011	1.346256E-011	0	0.000000E+000
1	18.03554270	1.346256E-011	2.561256E-011	1	0.000000E+000
1	18.03557816	2.561256E-011	1.346256E-011	0	0.000000E+000
1	18.04034643	1.346256E-011	2.561256E-011	1	0.000000E+000
1	18.04040561	2.561256E-011	1.346256E-011	0	0.000000E+000
1	18.04147144	1.346256E-011	2.561256E-011	1	0.000000E+000
1	18.04153836	2.561256E-011	1.346256E-011	0	0.000000E+000
1	18.04201044	1.346256E-011	2.561256E-011	1	0.000000E+000
1	18.04224670	2.561256E-011	1.346256E-011	0	0.000000E+000
1	18.04233710	1.346256E-011	2.561256E-011	1	0.000000E+000
1	18.04245317	2.561256E-011	1.346256E-011	0	0.000000E+000
1	18.04773659	1.346256E-011	2.561256E-011	1	0.000000E+000
1	18.04786628	2.561256E-011	1.346256E-011	0	0.000000E+000
1	18.04841267	1.346256E-011	2.561256E-011	1	0.000000E+000
1	18.04852616	2.561256E-011	1.346256E-011	0	0.000000E+000
1	18.06376375	1.346256E-011	2.561256E-011	1	0.000000E+000
1	18.06381455	2.561256E-011	1.346256E-011	0	0.000000E+000
1	18.06949432	1.346256E-011	2.561256E-011	1	0.000000E+000
1	18.06955729	2.561256E-011	1.346256E-011	0	0.000000E+000
1	18.07043013	1.346256E-011	2.561256E-011	1	0.000000E+000
1	18.07043556	2.561256E-011	1.346256E-011	0	0.000000E+000
1	18.07425681	1.346256E-011	2.561256E-011	1	0.000000E+000
1	18.07435579	2.561256E-011	1.346256E-011	0	0.000000E+000
1	18.07817694	1.346256E-011	2.561256E-011	1	0.000000E+000
1	18.07819890	2.561256E-011	1.346256E-011	0	0.000000E+000
1	18.07920421	1.346256E-011	2.561256E-011	1	0.000000E+000
1	18.07944793	2.561256E-011	1.346256E-011	0	0.000000E+000
1	18.08361076	1.346256E-011	2.561256E-011	1	0.000000E+000
1	18.08373693	2.561256E-011	1.346256E-011	0	0.000000E+000
1	18.08401801	1.346256E-011	2.561256E-011	1	0.000000E+000
1	18.08406331	2.561256E-011	1.346256E-011	0	0.000000E+000
1	18.08421159	1.346256E-011	2.561256E-011	1	0.000000E+000
1	18.08428539	2.561256E-011	1.346256E-011	0	0.000000E+000
1	18.13256686	1.331486E-011	2.546486E-011	1	0.000000E+000
1	18.13266531	2.546486E-011	1.331486E-011	0	0.000000E+000
1	18.13571472	1.331486E-011	2.546486E-011	1	0.000000E+000
1	18.13577171	2.546486E-011	1.331486E-011	0	0.000000E+000
1	18.14357903	1.331486E-011	2.546486E-011	1	0.000000E+000
1	18.14373264	2.546486E-011	1.331486E-011	0	0.000000E+000
1	18.14534882	1.331486E-011	2.546486E-011	1	0.000000E+000
1	18.14536760	2.546486E-011	1.331486E-011	0	0.000000E+000
1	18.14561858	1.331486E-011	2.546486E-011	1	0.000000E+000
1	18.14562271	2.546486E-011	1.331486E-011	0	0.000000E+000
1	18.14736577	1.331486E-011	2.546486E-011	1	0.000000E+000
1	18.14738638	2.546486E-011	1.331486E-011	0	0.000000E+000
1	18.14746842	1.331486E-011	2.546486E-011	1	0.000000E+000
1	18.14748069	2.546486E-011	1.331486E-011	0	0.000000E+000
1	18.14932879	1.331486E-011	2.546486E-011	1	0.000000E+000
1	18.14973473	2.546486E-011	1.331486E-011	0	0.000000E+000
1	18.15255578	1.331486E-011	2.546486E-011	1	0.000000E+000
1	18.15266744	2.546486E-011	1.331486E-011	0	0.000000E+000
1	18.15291238	1.331486E-011	2.546486E-011	1	0.000000E+000
1	18.15300032	2.546486E-011	1.331486E-011	0	0.000000E+000
1	18.15668547	1.331486E-011	2.546486E-011	1	0.000000E+000
1	18.15679069	2.546486E-011	1.331486E-011	0	0.000000E+000
1	18.15685096	1.331486E-011	2.546486E-011	1	0.000000E+000
1	18.15703686	2.546486E-011	1.331486E-011	0	0.000000E+000
1	18.16017809	1.331486E-011	2.546486E-011	1	0.000000E+000
1	18.16020092	2.546486E-011	1.331486E-011	0	0.000000E+000
1	18.16071821	1.331486E-011	2.546486E-011	1	0.000000E+000
1	18.16081593	2.546486E-011	1.331486E-011	0	0.000000E+000
1	18.16387408	1.331486E-011	2.546486E-011	1	0.000000E+000
1	18.16390097	2.546486E-011	1.331486E-011	0	0.000000E+000
1	18.16402880	1.331486E-011	2.546486E-011	1	0.000000E+000
1	18.16406285	2.546486E-011	1.331486E-011	0	0.000000E+000
1	18.16483668	1.331486E-011	2.546486E-011	1	0.000000E+000
1	18.16493472	2.546486E-011	1.331486E-011	0	0.000000E+000
1	18.16792862	1.331486E-011	2.546486E-011	1	0.000000E+000
1	18.16801928	2.546486E-011	1.331486E-011	0	0.000000E+000
1	18.17020104	1.331486E-011	2.546486E-011	1	0.000000E+000
1	18.17038542	2.546486E-011	1.331486E-011	0	0.000000E+000
1	18.17085668	1.331486E-011	2.546486E-011	1	0.000000E+000
1	18.17095473	2.546486E-011	1.331486E-011	0	0.000000E+000
1	18.17099419	1.331486E-011	2.546486E-011	1	0.000000E+000
1	18.17101545	2.546486E-011	1.331486E-011	0	0.000000E+000
1	18.17194582	1.331486E-011	2.546486E-011	1	0.000000E+000
1	18.17198328	2.546486E-011	1.331486E-011	0	0.000000E+000
1	18.17218092	1.331486E-011	2.546486E-011	1	0.000000E+000
1	18.17220785	2.546486E-011	1.331486E-011	0	0.000000E+000
1	18.17570120	1.331486E-011	2.546486E-011	1	0.000000E+000
1	18.17581535	2.546486E-011	1.331486E-011	0	0.000000E+000
1	18.17716728	1.331486E-011	2.546486E-011	1	0.000000E+000
1	18.17725802	2.546486E-011	1.331486E-011	0	0.000000E+000
1	18.17950807	1.331486E-011	2.546486E-011	1	0.000000E+000
1	18.17985450	2.546486E-011	1.331486E-011	0	0.000000E+000
1	18.18250475	1.331486E-011	2.546486E-011	1	0.000000E+000
1	18.18257318	2.546486E-011	1.331486E-011	0	0.000000E+000
1	18.18376578	1.331486E-011	2.546486E-011	1	0.000000E+000
1	18.18378612	2.546486E-011	1.331486E-011	0	0.000000E+000
1	18.18584285	1.331486E-011	2.546486E-011	1	0.000000E+000
1	18.18596540	2.546486E-011	1.331486E-011	0	0.000000E+000
1	18.18614146	1.331486E-011	2.546486E-011	1	0.000000E+000
1	18.18659220	2.546486E-011	1.331486E-011	0	0.000000E+000
1	18.18939374	1.331486E-011	2.546486E-011	1	0.000000E+000
1	18.18978178	2.546486E-011	1.331486E-011	0	0.000000E+000
1	18.19062610	1.331486E-011	2.546486E-011	1	0.000000E+000
1	18.19077020	2.546486E-011	1.331486E-011	0	0.000000E+000
1	18.19359571	1.331486E-011	2.546486E-011	1	0.000000E+000
1	18.19369482	2.546486E-011	1.331486E-011	0	0.000000E+000
1	18.19468573	1.331486E-011	2.546486E-011	1	0.000000E+000
1	18.19475370	2.546486E-011	1.331486E-011	0	0.000000E+000
1	18.19661907	1.331486E-011	2.546486E-011	1	0.000000E+000
1	18.19672322	2.546486E-011	1.331486E-011	0	0.000000E+000
1	18.46370074	1.360883E-011	2.575883E-011	1	0.000000E+000
1	18.46372555	2.575883E-011	1.360883E-011	0	0.000000E+000
1	18.46596153	1.360883E-011	2.575883E-011	1	0.000000E+000
1	18.46602220	2.575883E-011	1.360883E-011	0	0.000000E+000
1	18.46669492	1.360883E-011	2.575883E-011	1	0.000000E+000
1	18.46686540	2.575883E-011	1.360883E-011	0	0.000000E+000
1	18.47433304	1.360883E-011	2.575883E-011	1	0.000000E+000
1	18.47464141	2.575883E-011	1.360883E-011	0	0.000000E+000
1	18.47785993	1.360883E-011	2.575883E-011	1	0.000000E+000
1	18.47807339	2.575883E-011	1.360883E-011	0	0.000000E+000
1	18.48035267	1.360883E-011	2.575883E-011	1	0.000000E+000
1	18.48048482	2.575883E-011	1.360883E-011	0	0.000000E+000
1	18.48526622	1.360883E-011	2.575883E-011	1	0.000000E+000
1	18.48559671	2.575883E-011	1.360883E-011	0	0.000000E+000
1	18.48619049	1.360883E-011	2.575883E-011	1	0.000000E+000
1	18.48626994	2.575883E-011	1.360883E-011	0	0.000000E+000
1	18.49451137	1.360883E-011	2.575883E-011	1	0.000000E+000
1	18.49460187	2.575883E-011	1.360883E-011	0	0.000000E+000
1	18.50461086	1.360883E-011	2.575883E-011	1	0.000000E+000
1	18.50470928	2.575883E-011	1.360883E-011	0	0.000000E+000
1	18.50503062	1.360883E-011	2.575883E-011	1	0.000000E+000
1	18.50503305	2.575883E-011	1.360883E-011	0	0.000000E+000
1	18.50655530	1.360883E-011	2.575883E-011	1	0.000000E+000
1	18.50666009	2.575883E-011	1.360883E-011	0	0.000000E+000
1	18.50744250	1.360883E-011	2.575883E-011	1	0.000000E+000
1	18.50749480	2.575883E-011	1.360883E-011	0	0.000000E+000
1	18.50763420	1.360883E-011	2.575883E-011	1	0.000000E+000
1	18.50784043	2.575883E-011	1.360883E-011	0	0.000000E+000
1	18.51001179	1.360883E-011	2.575883E-011	1	0.000000E+000
1	18.51013247	2.575883E-011	1.360883E-011	0	0.000000E+000
1	18.51137413	1.360883E-011	2.575883E-011	1	0.000000E+000
1	18.51141424	2.575883E-011	1.360883E-011	0	0.000000E+000
1	18.51288183	1.360883E-011	2.575883E-011	1	0.000000E+000
1	18.51293186	2.575883E-011	1.360883E-011	0	0.000000E+000
1	18.52268873	1.360883E-011	2.575883E-011	1	0.000000E+000
1	18.52290625	2.575883E-011	1.360883E-011	0	0.000000E+000
1	18.52303892	1.360883E-011	2.575883E-011	1	0.000000E+000
1	18.52310523	2.575883E-011	1.360883E-011	0	0.000000E+000
1	18.52406739	1.360883E-011	2.575883E-011	1	0.000000E+000
1	18.52416223	2.575883E-011	1.360883E-011	0	0.000000E+000
1	18.52782860	1.360883E-011	2.575883E-011	1	0.000000E+000
1	18.52788267	2.575883E-011	1.360883E-011	0	0.000000E+000
1	18.52946999	1.360883E-011	2.575883E-011	1	0.000000E+000
1	18.52952732	2.575883E-011	1.360883E-011	0	0.000000E+000
1	18.52958502	1.360883E-011	2.575883E-011	1	0.000000E+000
1	18.52963526	2.575883E-011	1.360883E-011	0	0.000000E+000
1	18.53297127	1.360883E-011	2.575883E-011	1	0.000000E+000
1	18.53310522	2.575883E-011	1.360883E-011	0	0.000000E+000
1	18.53737024	1.360883E-011	2.575883E-011	1	0.000000E+000
1	18.53744994	2.575883E-011	1.360883E-011	0	0.000000E+000
1	18.53808558	1.360883E-011	2.575883E-011	1	0.000000E+000
1	18.53815343	2.575883E-011	1.360883E-011	0	0.000000E+000
1	18.54319768	1.360883E-011	2.575883E-011	1	0.000000E+000
1	18.54344019	2.575883E-011	1.360883E-011	0	0.000000E+000
1	18.54518098	1.360883E-011	2.575883E-011	1	0.000000E+000
1	18.54534694	2.575883E-011	1.360883E-011	0	0.000000E+000
1	18.55463110	1.360883E-011	2.575883E-011	1	0.000000E+000
1	18.55471137	2.575883E-011	1.360883E-011	0	0.000000E+000
1	18.55491675	1.360883E-011	2.575883E-011	1	0.000000E+000
1	18.55512033	2.575883E-011	1.360883E-011	0	0.000000E+000
1	18.55856220	1.360883E-011	2.575883E-011	1	0.000000E+000
1	18.55858248	2.575883E-011	1.360883E-011	0	0.000000E+000
1	18.56216569	1.360883E-011	2.575883E-011	1	0.000000E+000
1	18.56225989	2.575883E-011	1.360883E-011	0	0.000000E+000
1	18.56243594	1.360883E-011	2.575883E-011	1	0.000000E+000
1	18.56256735	2.575883E-011	1.360883E-011	0	0.000000E+000
1	18.56280727	1.360883E-011	2.575883E-011	1	0.000000E+000
1	18.56283762	2.575883E-011	1.360883E-011	0	0.000000E+000
1	18.56365712	1.360883E-011	2.575883E-011	1	0.000000E+000
1	18.56368708	2.575883E-011	1.360883E-011	0	0.000000E+000
1	18.56995941	1.360883E-011	2.575883E-011	1	0.000000E+000
1	18.56998196	2.575883E-011	1.360883E-011	0	0.000000E+000
1	18.57093682	1.360883E-011	2.575883E-011	1	0.000000E+000
1	18.57103588	2.575883E-011	1.360883E-011	0	0.000000E+000
1	18.57153269	1.360883E-011	2.575883E-011	1	0.000000E+000
1	18.57183829	2.575883E-011	1.360883E-011	0	0.000000E+000
1	18.93892536	1.353939E-011	2.568939E-011	1	0.000000E+000
1	18.93952925	2.568939E-011	1.353939E-011	0	0.000000E+000
1	18.94083065	1.353939E-011	2.568939E-011	1	0.000000E+000
1	18.94098505	2.568939E-011	1.353939E-011	0	0.000000E+000
1	18.94154379	1.353939E-011	2.568939E-011	1	0.000000E+000
1	18.94159151	2.568939E-011	1.353939E-011	0	0.000000E+000
1	18.94447641	1.353939E-011	2.568939E-011	1	0.000000E+000
1	18.94454774	2.568939E-011	1.353939E-011	0	0.000000E+000
1	18.94508626	1.353939E-011	2.568939E-011	1	0.000000E+000
1	18.94511660	2.568939E-011	1.353939E-011	0	0.000000E+000
1	18.94697779	1.353939E-011	2.568939E-011	1	0.000000E+000
1	18.94701329	2.568939E-011	1.353939E-011	0	0.000000E+000
1	18.94765212	1.353939E-011	2.568939E-011	1	0.000000E+000
1	18.94770980	2.568939E-011	1.353939E-011	0	0.000000E+000
1	18.95135724	1.353939E-011	2.568939E-011	1	0.000000E+000
1	18.95145409	2.568939E-011	1.353939E-011	0	0.000000E+000
1	18.95173184	1.353939E-011	2.568939E-011	1	0.000000E+000
1	18.95178243	2.568939E-011	1.353939E-011	0	0.000000E+000
1	18.95227001	1.353939E-011	2.568939E-011	1	0.000000E+000
1	18.95235777	2.568939E-011	1.353939E-011	0	0.000000E+000
1	18.95256439	1.353939E-011	2.568939E-011	1	0.000000E+000
1	18.95258573	2.568939E-011	1.353939E-011	0	0.000000E+000
1	18.95375937	1.353939E-011	2.568939E-011	1	0.000000E+000
1	18.95377391	2.568939E-011	1.353939E-011	0	0.000000E+000
1	18.95441161	1.353939E-011	2.568939E-011	1	0.000000E+000
1	18.95455647	2.568939E-011	1.353939E-011	0	0.000000E+000
1	18.95678978	1.353939E-011	2.568939E-011	1	0.000000E+000
1	18.95687990	2.568939E-011	1.353939E-011	0	0.000000E+000
1	18.95853426	1.353939E-011	2.568939E-011	1	0.000000E+000
1	18.95855104	2.568939E-011	1.353939E-011	0	0.000000E+000
1	18.95964139	1.353939E-011	2.568939E-011	1	0.000000E+000
1	18.95966193	2.568939E-011	1.353939E-011	0	0.000000E+000
1	18.96001393	1.353939E-011	2.568939E-011	1	0.000000E+000
1	18.96010398	2.568939E-011	1.353939E-011	0	0.000000E+000
1	18.96444847	1.353939E-011	2.568939E-011	1	0.000000E+000
1	18.96460080	2.568939E-011	1.353939E-011	0	0.000000E+000
1	18.96484185	1.353939E-011	2.568939E-011	1	0.000000E+000
1	18.96487746	2.568939E-011	1.353939E-011	0	0.000000E+000
1	18.96534780	1.353939E-011	2.568939E-011	1	0.000000E+000
1	18.96543312	2.568939E-011	1.353939E-011	0	0.000000E+000
1	18.96709694	1.353939E-011	2.568939E-011	1	0.000000E+000
1	18.96722522	2.568939E-011	1.353939E-011	0	0.000000E+000
1	18.96762922	1.353939E-011	2.568939E-011	1	0.000000E+000
1	18.96766211	2.568939E-011	1.353939E-011	0	0.000000E+000
1	18.96785236	1.353939E-011	2.568939E-011	1	0.000000E+000
1	18.96792433	2.568939E-011	1.353939E-011	0	0.000000E+000
1	18.96823798	1.353939E-011	2.568939E-011	1	0.000000E+000
1	18.96847115	2.568939E-011	1.353939E-011	0	0.000000E+000
1	18.97006632	1.353939E-011	2.568939E-011	1	0.000000E+000
1	18.97018923	2.568939E-011	1.353939E-011	0	0.000000E+000
1	18.97068912	1.353939E-011	2.568939E-011	1	0.000000E+000
1	18.97074348	2.568939E-011	1.353939E-011	0	0.000000E+000
1	18.97518990	1.353939E-011	2.568939E-011	1	0.000000E+000
1	18.97536811	2.568939E-011	1.353939E-011	0	0.000000E+000
1	18.97803062	1.353939E-011	2.568939E-011	1	0.000000E+000
1	18.97817922	2.568939E-011	1.353939E-011	0	0.000000E+000
1	18.98204339	1.353939E-011	2.568939E-011	1	0.000000E+000
1	18.98208167	2.568939E-011	1.353939E-011	0	0.000000E+000
1	18.98626832	1.353939E-011	2.568939E-011	1	0.000000E+000
1	18.98632146	2.568939E-011	1.353939E-011	0	0.000000E+000
1	18.98985655	1.353939E-011	2.568939E-011	1	0.000000E+000
1	18.98989617	2.568939E-011	1.353939E-011	0	0.000000E+000
1	18.99417405	1.353939E-011	2.568939E-011	1	0.000000E+000
1	18.99436072	2.568939E-011	1.353939E-011	0	0.000000E+000
1	18.99465668	1.353939E-011	2.568939E-011	1	0.000000E+000
1	18.99484119	2.568939E-011	1.353939E-011	0	0.000000E+000
1	19.00857635	1.353939E-011	2.568939E-011	1	0.000000E+000
1	19.00861700	2.568939E-011	1.353939E-011	0	0.000000E+000
1	19.00894035	1.353939E-011	2.568939E-011	1	0.000000E+000
1	19.00898611	2.568939E-011	1.353939E-011	0	0.000000E+000
1	19.00979210	1.353939E-011	2.568939E-011	1	0.000000E+000
1	19.00989259	2.568939E-011	1.353939E-011	0	0.000000E+000
1	19.01096158	1.353939E-011	2.568939E-011	1	0.000000E+000
1	19.01103857	2.568939E-011	1.353939E-011	0	0.000000E+000
1	19.01190661	1.353939E-011	2.568939E-011	1	0.000000E+000
1	19.01199995	2.568939E-011	1.353939E-011	0	0.000000E+000
1	19.01220051	1.353939E-011	2.568939E-011	1	0.000000E+000
1	19.01223528	2.568939E-011	1.353939E-011	0	0.000000E+000
1	19.01291791	1.353939E-011	2.568939E-011	1	0.000000E+000
1	19.01298162	2.568939E-011	1.353939E-011	0	0.000000E+000
1	19.02038179	1.353939E-011	2.568939E-011	1	0.000000E+000
1	19.02045148	2.568939E-011	1.353939E-011	0	0.000000E+000
1	19.02047692	1.353939E-011	2.568939E-011	1	0.000000E+000
1	19.02048975	2.568939E-011	1.353939E-011	0	0.000000E+000
1	19.25286884	1.352001E-011	2.567001E-011	1	0.000000E+000
1	19.25289614	2.567001E-011	1.352001E-011	0	0.000000E+000
1	19.25581008	1.352001E-011	2.567001E-011	1	0.000000E+000
1	19.25585858	2.567001E-011	1.352001E-011	0	0.000000E+000
1	19.25624995	1.352001E-011	2.567001E-011	1	0.000000E+000
1	19.25630156	2.567001E-011	1.352001E-011	0	0.000000E+000
1	19.25949355	1.352001E-011	2.567001E-011	1	0.000000E+000
1	19.25971119	2.567001E-011	1.352001E-011	0	0.000000E+000
1	19.25994339	1.352001E-011	2.567001E-011	1	0.000000E+000
1	19.26003448	2.567001E-011	1.352001E-011	0	0.000000E+000
1	19.26123035	1.352001E-011	2.567001E-011	1	0.000000E+000
1	19.26125762	2.567001E-011	1.352001E-011	0	0.000000E+000
1	19.26667370	1.352001E-011	2.567001E-011	1	0.000000E+000
1	19.26688171	2.567001E-011	1.352001E-011	0	0.000000E+000
1	19.26731974	1.352001E-011	2.567001E-011	1	0.000000E+000
1	19.26740585	2.567001E-011	1.352001E-011	0	0.000000E+000
1	19.26745983	1.352001E-011	2.567001E-011	1	0.000000E+000
1	19.26762445	2.567001E-011	1.352001E-011	0	0.000000E+000
1	19.26933254	1.352001E-011	2.567001E-011	1	0.000000E+000
1	19.26943712	2.567001E-011	1.352001E-011	0	0.000000E+000
1	19.27167145	1.352001E-011	2.567001E-011	1	0.000000E+000
1	19.27168417	2.567001E-011	1.352001E-011	0	0.000000E+000
1	19.27352290	1.352001E-011	2.567001E-011	1	0.000000E+000
1	19.27359222	2.567001E-011	1.352001E-011	0	0.000000E+000
1	19.27496222	1.352001E-011	2.567001E-011	1	0.000000E+000
1	19.27503464	2.567001E-011	1.352001E-011	0	0.000000E+000
1	19.27875307	1.352001E-011	2.567001E-011	1	0.000000E+000
1	19.27897438	2.567001E-011	1.352001E-011	0	0.000000E+000
1	19.28294829	1.352001E-011	2.567001E-011	1	0.000000E+000
1	19.28312271	2.567001E-011	1.352001E-011	0	0.000000E+000
1	19.28782754	1.352001E-011	2.567001E-011	1	0.000000E+000
1	19.28794509	2.567001E-011	1.352001E-011	0	0.000000E+000
1	19.29380127	1.352001E-011	2.567001E-011	1	0.000000E+000
1	19.29388916	2.567001E-011	1.352001E-011	0	0.000000E+000
1	19.29869217	1.352001E-011	2.567001E-011	1	0.000000E+000
1	19.29883921	2.567001E-011	1.352001E-011	0	0.000000E+000
1	19.30143731	1.352001E-011	2.567001E-011	1	0.000000E+000
1	19.30179398	2.567001E-011	1.352001E-011	0	0.000000E+000
1	19.30912305	1.352001E-011	2.567001E-011	1	0.000000E+000
1	19.30916964	2.567001E-011	1.352001E-011	0	0.000000E+000
1	19.31264911	1.352001E-011	2.567001E-011	1	0.000000E+000
1	19.31290786	2.567001E-011	1.352001E-011	0	0.000000E+000
1	19.31370620	1.352001E-011	2.567001E-011	1	0.000000E+000
1	19.31406148	2.567001E-011	1.352001E-011	0	0.000000E+000
1	19.31706670	1.352001E-011	2.567001E-011	1	0.000000E+000
1	19.31716913	2.567001E-011	1.352001E-011	0	0.000000E+000
1	19.31774905	1.352001E-011	2.567001E-011	1	0.000000E+000
1	19.31778543	2.567001E-011	1.352001E-011	0	0.000000E+000
1	19.31847004	1.352001E-011	2.567001E-011	1	0.000000E+000
1	19.31856685	2.567001E-011	1.352001E-011	0	0.000000E+000
1	19.31923767	1.352001E-011	2.567001E-011	1	0.000000E+000
1	19.31932186	2.567001E-011	1.352001E-011	0	0.000000E+000
1	19.33604991	1.352001E-011	2.567001E-011	1	0.000000E+000
1	19.33614961	2.567001E-011	1.352001E-011	0	0.000000E+000
1	19.33820864	1.352001E-011	2.567001E-011	1	0.000000E+000
1	19.33826318	2.567001E-011	1.352001E-011	0	0.000000E+000
1	19.34106186	1.352001E-011	2.567001E-011	1	0.000000E+000
1	19.34119559	2.567001E-011	1.352001E-011	0	0.000000E+000
1	19.34589961	1.352001E-011	2.567001E-011	1	0.000000E+000
1	19.34600697	2.567001E-011	1.352001E-011	0	0.000000E+000
1	19.34928349	1.352001E-011	2.567001E-011	1	0.000000E+000
1	19.34934665	2.567001E-011	1.352001E-011	0	0.000000E+000
1	19.34959769	1.352001E-011	2.567001E-011	1	0.000000E+000
1	19.34971714	2.567001E-011	1.352001E-011	0	0.000000E+000
1	19.35179855	1.352001E-011	2.567001E-011	1	0.000000E+000
1	19.35188977	2.567001E-011	1.352001E-011	0	0.000000E+000
1	19.35306353	1.352001E-011	2.567001E-011	1	0.000000E+000
1	19.35311626	2.567001E-011	1.352001E-011	0	0.000000E+000
1	21.67990692	1.337992E-011	2.552992E-011	1	0.000000E+000
1	21.68001554	2.552992E-011	1.337992E-011	0	0.000000E+000
1	21.68008238	1.337992E-011	2.552992E-011	1	0.000000E+000
1	21.68008701	2.552992E-011	1.337992E-011	0	0.000000E+000
1	21.68016124	1.337992E-011	2.552992E-011	1	0.000000E+000
1	21.68023114	2.552992E-011	1.337992E-011	0	0.000000E+000
1	21.68510162	1.337992E-011	2.552992E-011	1	0.000000E+000
1	21.68540375	2.552992E-011	1.337992E-011	0	0.000000E+000
1	21.68594457	1.337992E-011	2.552992E-011	1	0.000000E+000
1	21.68598529	2.552992E-011	1.337992E-011	0	0.000000E+000
1	21.69018497	1.337992E-011	2.552992E-011	1	0.000000E+000
1	21.69040181	2.552992E-011	1.337992E-011	0	0.000000E+000
1	21.69055644	1.337992E-011	2.552992E-011	1	0.000000E+000
1	21.69058091	2.552992E-011	1.337992E-011	0	0.000000E+000
1	21.69352193	1.337992E-011	2.552992E-011	1	0.000000E+000
1	21.69356831	2.552992E-011	1.337992E-011	0	0.000000E+000
1	21.69826620	1.337992E-011	2.552992E-011	1	0.000000E+000
1	21.69842849	2.552992E-011	1.337992E-011	0	0.000000E+000
1	21.69955438	1.337992E-011	2.552992E-011	1	0.000000E+000
1	21.69969737	2.552992E-011	1.337992E-011	0	0.000000E+000
1	21.70083745	1.337992E-011	2.552992E-011	1	0.000000E+000
1	21.70125676	2.552992E-011	1.337992E-011	0	0.000000E+000
1	21.70165291	1.337992E-011	2.552992E-011	1	0.000000E+000
1	21.70173117	2.552992E-011	1.337992E-011	0	0.000000E+000
1	21.70312160	1.337992E-011	2.552992E-011	1	0.000000E+000
1	21.70324686	2.552992E-011	1.337992E-011	0	0.000000E+000
1	21.70341443	1.337992E-011	2.552992E-011	1	0.000000E+000
1	21.70346355	2.552992E-011	1.337992E-011	0	0.000000E+000
1	21.70349384	1.337992E-011	2.552992E-011	1	0.000000E+000
1	21.70357755	2.552992E-011	1.337992E-011	0	0.000000E+000
1	21.70393789	1.337992E-011	2.552992E-011	1	0.000000E+000
1	21.70400543	2.552992E-011	1.337992E-011	0	0.000000E+000
1	21.70407623	1.337992E-011	2.552992E-011	1	0.000000E+000
1	21.70435857	2.552992E-011	1.337992E-011	0	0.000000E+000
1	21.70973624	1.337992E-011	2.552992E-011	1	0.000000E+000
1	21.70987196	2.552992E-011	1.337992E-011	0	0.000000E+000
1	21.71000275	1.337992E-011	2.552992E-011	1	0.000000E+000
1	21.71003151	2.552992E-011	1.337992E-011	0	0.000000E+000
1	21.71170096	1.337992E-011	2.552992E-011	1	0.000000E+000
1	21.71174071	2.552992E-011	1.337992E-011	0	0.000000E+000
1	21.71485575	1.337992E-011	2.552992E-011	1	0.000000E+000
1	21.71485783	2.552992E-011	1.337992E-011	0	0.000000E+000
1	21.71681301	1.337992E-011	2.552992E-011	1	0.000000E+000
1	21.71698537	2.552992E-011	1.337992E-011	0	0.000000E+000
1	21.71891418	1.337992E-011	2.552992E-011	1	0.000000E+000
1	21.71904027	2.552992E-011	1.337992E-011	0	0.000000E+000
1	21.72003202	1.337992E-011	2.552992E-011	1	0.000000E+000
1	21.72012408	2.552992E-011	1.337992E-011	0	0.000000E+000
1	21.72063905	1.337992E-011	2.552992E-011	1	0.000000E+000
1	21.72068732	2.552992E-011	1.337992E-011	0	0.000000E+000
1	21.72189350	1.337992E-011	2.552992E-011	1	0.000000E+000
1	21.72197967	2.552992E-011	1.337992E-011	0	0.000000E+000
1	21.72412579	1.337992E-011	2.552992E-011	1	0.000000E+000
1	21.72417894	2.552992E-011	1.337992E-011	0	0.000000E+000
1	21.72550065	1.337992E-011	2.552992E-011	1	0.000000E+000
1	21.72559090	2.552992E-011	1.337992E-011	0	0.000000E+000
1	21.72650451	1.337992E-011	2.552992E-011	1	0.000000E+000
1	21.72658922	2.552992E-011	1.337992E-011	0	0.000000E+000
1	21.72756472	1.337992E-011	2.552992E-011	1	0.000000E+000
1	21.72761178	2.552992E-011	1.337992E-011	0	0.000000E+000
1	22.83779911	1.345010E-011	2.560010E-011	1	0.000000E+000
1	22.83790677	2.560010E-011	1.345010E-011	0	0.000000E+000
1	22.83794399	1.345010E-011	2.560010E-011	1	0.000000E+000
1	22.83796059	2.560010E-011	1.345010E-011	0	0.000000E+000
1	22.84330981	1.345010E-011	2.560010E-011	1	0.000000E+000
1	22.84353712	2.560010E-011	1.345010E-011	0	0.000000E+000
1	22.84355195	1.345010E-011	2.560010E-011	1	0.000000E+000
1	22.84367467	2.560010E-011	1.345010E-011	0	0.000000E+000
1	22.84441868	1.345010E-011	2.560010E-011	1	0.000000E+000
1	22.84459752	2.560010E-011	1.345010E-011	0	0.000000E+000
1	22.84679414	1.345010E-011	2.560010E-011	1	0.000000E+000
1	22.84693801	2.560010E-011	1.345010E-011	0	0.000000E+000
1	22.85491555	1.345010E-011	2.560010E-011	1	0.000000E+000
1	22.85501580	2.560010E-011	1.345010E-011	0	0.000000E+000
1	22.85527144	1.345010E-011	2.560010E-011	1	0.000000E+000
1	22.85553840	2.560010E-011	1.345010E-011	0	0.000000E+000
1	22.85710936	1.345010E-011	2.560010E-011	1	0.000000E+000
1	22.85716121	2.560010E-011	1.345010E-011	0	0.000000E+000
1	22.85724860	1.345010E-011	2.560010E-011	1	0.000000E+000
1	22.85726113	2.560010E-011	1.345010E-011	0	0.000000E+000
1	22.85999519	1.345010E-011	2.560010E-011	1	0.000000E+000
1	22.86016568	2.560010E-011	1.345010E-011	0	0.000000E+000
1	22.86047264	1.345010E-011	2.560010E-011	1	0.000000E+000
1	22.86056401	2.560010E-011	1.345010E-011	0	0.000000E+000
1	22.86445865	1.345010E-011	2.560010E-011	1	0.000000E+000
1	22.86452064	2.560010E-011	1.345010E-011	0	0.000000E+000
1	22.86486576	1.345010E-011	2.560010E-011	1	0.000000E+000
1	22.86492341	2.560010E-011	1.345010E-011	0	0.000000E+000
1	22.86677325	1.345010E-011	2.560010E-011	1	0.000000E+000
1	22.86681580	2.560010E-011	1.345010E-011	0	0.000000E+000
1	22.86693480	1.345010E-011	2.560010E-011	1	0.000000E+000
1	22.86700332	2.560010E-011	1.345010E-011	0	0.000000E+000
1	22.87074416	1.345010E-011	2.560010E-011	1	0.000000E+000
1	22.87085092	2.560010E-011	1.345010E-011	0	0.000000E+000
1	22.87120546	1.345010E-011	2.560010E-011	1	0.000000E+000
1	22.87129584	2.560010E-011	1.345010E-011	0	0.000000E+000
1	22.87148737	1.345010E-011	2.560010E-011	1	0.000000E+000
1	22.87155523	2.560010E-011	1.345010E-011	0	0.000000E+000
1	22.88021562	1.345010E-011	2.560010E-011	1	0.000000E+000
1	22.88023997	2.560010E-011	1.345010E-011	0	0.000000E+000
1	22.88120369	1.345010E-011	2.560010E-011	1	0.000000E+000
1	22.88132613	2.560010E-011	1.345010E-011	0	0.000000E+000
1	22.88241436	1.345010E-011	2.560010E-011	1	0.000000E+000
1	22.88261695	2.560010E-011	1.345010E-011	0	0.000000E+000
1	22.88325638	1.345010E-011	2.560010E-011	1	0.000000E+000
1	22.88345276	2.560010E-011	1.345010E-011	0	0.000000E+000
1	22.88706946	1.345010E-011	2.560010E-011	1	0.000000E+000
1	22.88713772	2.560010E-011	1.345010E-011	0	0.000000E+000
1	22.88881890	1.345010E-011	2.560010E-011	1	0.000000E+000
1	22.88920145	2.560010E-011	1.345010E-011	0	0.000000E+000
1	22.89003915	1.345010E-011	2.560010E-011	1	0.000000E+000
1	22.89012825	2.560010E-011	1.345010E-011	0	0.000000E+000
1	22.89061013	1.345010E-011	2.560010E-011	1	0.000000E+000
1	22.89072777	2.560010E-011	1.345010E-011	0	0.000000E+000
1	22.89135130	1.345010E-011	2.560010E-011	1	0.000000E+000
1	22.89140402	2.560010E-011	1.345010E-011	0	0.000000E+000
1	22.89181634	1.345010E-011	2.560010E-011	1	0.000000E+000
1	22.89196097	2.560010E-011	1.345010E-011	0	0.000000E+000
1	22.89296567	1.345010E-011	2.560010E-011	1	0.000000E+000
1	22.89315295	2.560010E-011	1.345010E-011	0	0.000000E+000
1	22.89536573	1.345010E-011	2.560010E-011	1	0.000000E+000
1	22.89545187	2.560010E-011	1.345010E-011	0	0.000000E+000
1	22.89686922	1.345010E-011	2.560010E-011	1	0.000000E+000
1	22.89699292	2.560010E-011	1.345010E-011	0	0.000000E+000
1	22.89768293	1.345010E-011	2.560010E-011	1	0.000000E+000
1	22.89772177	2.560010E-011	1.345010E-011	0	0.000000E+000
1	22.89938784	1.345010E-011	2.560010E-011	1	0.000000E+000
1	22.89949962	2.560010E-011	1.345010E-011	0	0.000000E+000
1	22.90101880	1.345010E-011	2.560010E-011	1	0.000000E+000
1	22.90109448	2.560010E-011	1.345010E-011	0	0.000000E+000
1	22.90120612	1.345010E-011	2.560010E-011	1	0.000000E+000
1	22.90125073	2.560010E-011	1.345010E-011	0	0.000000E+000
1	22.90141822	1.345010E-011	2.560010E-011	1	0.000000E+000
1	22.90148739	2.560010E-011	1.345010E-011	0	0.000000E+000
1	22.90445123	1.345010E-011	2.560010E-011	1	0.000000E+000
1	22.90467313	2.560010E-011	1.345010E-011	0	0.000000E+000
1	22.90941959	1.345010E-011	2.560010E-011	1	0.000000E+000
1	22.90945050	2.560010E-011	1.345010E-011	0	0.000000E+000
1	22.92005656	1.345010E-011	2.560010E-011	1	0.000000E+000
1	22.92009837	2.560010E-011	1.345010E-011	0	0.000000E+000
1	22.92052670	1.345010E-011	2.560010E-011	1	0.000000E+000
1	22.92055218	2.560010E-011	1.345010E-011	0	0.000000E+000
1	22.92116449	1.345010E-011	2.560010E-011	1	0.000000E+000
1	22.92119783	2.560010E-011	1.345010E-011	0	0.000000E+000
1	22.92307751	1.345010E-011	2.560010E-011	1	0.000000E+000
1	22.92320259	2.560010E-011	1.345010E-011	0	0.000000E+000
1	22.92377637	1.345010E-011	2.560010E-011	1	0.000000E+000
1	22.92388353	2.560010E-011	1.345010E-011	0	0.000000E+000
1	22.92392667	1.345010E-011	2.560010E-011	1	0.000000E+000
1	22.92395794	2.560010E-011	1.345010E-011	0	0.000000E+000
1	22.92568932	1.345010E-011	2.560010E-011	1	0.000000E+000
1	22.92570396	2.560010E-011	1.345010E-011	0	0.000000E+000
1	22.92704681	1.345010E-011	2.560010E-011	1	0.000000E+000
1	22.92705797	2.560010E-011	1.345010E-011	0	0.000000E+000
1	22.92874601	1.345010E-011	2.560010E-011	1	0.000000E+000
1	22.92890513	2.560010E-011	1.345010E-011	0	0.000000E+000
1	22.92891791	1.345010E-011	2.560010E-011	1	0.000000E+000
1	22.92926163	2.560010E-011	1.345010E-011	0	0.000000E+000
1	22.93178828	1.345010E-011	2.560010E-011	1	0.000000E+000
1	22.93195102	2.560010E-011	1.345010E-011	0	0.000000E+000
1	22.93230258	1.345010E-011	2.560010E-011	1	0.000000E+000
1	22.93242820	2.560010E-011	1.345010E-011	0	0.000000E+000
1	22.93600374	1.345010E-011	2.560010E-011	1	0.000000E+000
1	22.93607161	2.560010E-011	1.345010E-011	0	0.000000E+000
1	22.93617198	1.345010E-011	2.560010E-011	1	0.000000E+000
1	22.93623013	2.560010E-011	1.345010E-011	0	0.000000E+000
1	22.93679520	1.345010E-011	2.560010E-011	1	0.000000E+000
1	22.93681617	2.560010E-011	1.345010E-011	0	0.000000E+000
1	22.93784849	1.345010E-011	2.560010E-011	1	0.000000E+000
1	22.93795395	2.560010E-011	1.345010E-011	0	0.000000E+000
1	22.93955990	1.345010E-011	2.560010E-011	1	0.000000E+000
1	22.93971470	2.560010E-011	1.345010E-011	0	0.000000E+000
1	22.94160363	1.345010E-011	2.560010E-011	1	0.000000E+000
1	22.94166644	2.560010E-011	1.345010E-011	0	0.000000E+000
1	22.94946180	1.345010E-011	2.560010E-011	1	0.000000E+000
1	22.94954347	2.560010E-011	1.345010E-011	0	0.000000E+000
1	22.95020164	1.345010E-011	2.560010E-011	1	0.000000E+000
1	22.95023138	2.560010E-011	1.345010E-011	0	0.000000E+000
1	22.95291427	1.345010E-011	2.560010E-011	1	0.000000E+000
1	22.95296204	2.560010E-011	1.345010E-011	0	0.000000E+000
1	22.95310051	1.345010E-011	2.560010E-011	1	0.000000E+000
1	22.95326729	2.560010E-011	1.345010E-011	0	0.000000E+000
1	22.95401290	1.345010E-011	2.560010E-011	1	0.000000E+000
1	22.95413089	2.560010E-011	1.345010E-011	0	0.000000E+000
1	22.95481182	1.345010E-011	2.560010E-011	1	0.000000E+000
1	22.95485501	2.560010E-011	1.345010E-011	0	0.000000E+000
1	22.95566372	1.345010E-011	2.560010E-011	1	0.000000E+000
1	22.95577813	2.560010E-011	1.345010E-011	0	0.000000E+000
1	22.95640283	1.345010E-011	2.560010E-011	1	0.000000E+000
1	22.95652587	2.560010E-011	1.345010E-011	0	0.000000E+000
1	22.95655090	1.345010E-011	2.560010E-011	1	0.000000E+000
1	22.95672457	2.560010E-011	1.345010E-011	0	0.000000E+000
1	22.95912674	1.345010E-011	2.560010E-011	1	0.000000E+000
1	22.95914256	2.560010E-011	1.345010E-011	0	0.000000E+000
1	25.89494372	1.318376E-011	2.533376E-011	1	0.000000E+000
1	25.89500047	2.533376E-011	1.318376E-011	0	0.000000E+000
1	25.89573577	1.318376E-011	2.533376E-011	1	0.000000E+000
1	25.89594497	2.533376E-011	1.318376E-011	0	0.000000E+000
1	25.89992712	1.318376E-011	2.533376E-011	1	0.000000E+000
1	25.89998945	2.533376E-011	1.318376E-011	0	0.000000E+000
1	25.90338548	1.318376E-011	2.533376E-011	1	0.000000E+000
1	25.90341475	2.533376E-011	1.318376E-011	0	0.000000E+000
1	25.90488254	1.318376E-011	2.533376E-011	1	0.000000E+000
1	25.90497349	2.533376E-011	1.318376E-011	0	0.000000E+000
1	25.90829402	1.318376E-011	2.533376E-011	1	0.000000E+000
1	25.90842463	2.533376E-011	1.318376E-011	0	0.000000E+000
1	25.90845124	1.318376E-011	2.533376E-011	1	0.000000E+000
1	25.90850042	2.533376E-011	1.318376E-011	0	0.000000E+000
1	25.91113438	1.318376E-011	2.533376E-011	1	0.000000E+000
1	25.91123560	2.533376E-011	1.318376E-011	0	0.000000E+000
1	25.91258956	1.318376E-011	2.533376E-011	1	0.000000E+000
1	25.91270048	2.533376E-011	1.318376E-011	0	0.000000E+000
1	25.91360029	1.318376E-011	2.533376E-011	1	0.000000E+000
1	25.91383843	2.533376E-011	1.318376E-011	0	0.000000E+000
1	25.91384468	1.318376E-011	2.533376E-011	1	0.000000E+000
1	25.91390636	2.533376E-011	1.318376E-011	0	0.000000E+000
1	25.92117981	1.318376E-011	2.533376E-011	1	0.000000E+000
1	25.92122195	2.533376E-011	1.318376E-011	0	0.000000E+000
1	25.92145073	1.318376E-011	2.533376E-011	1	0.000000E+000
1	25.92148118	2.533376E-011	1.318376E-011	0	0.000000E+000
1	25.92151747	1.318376E-011	2.533376E-011	1	0.000000E+000
1	25.92158337	2.533376E-011	1.318376E-011	0	0.000000E+000
1	25.92175257	1.318376E-011	2.533376E-011	1	0.000000E+000
1	25.92179293	2.533376E-011	1.318376E-011	0	0.000000E+000
1	25.92419925	1.318376E-011	2.533376E-011	1	0.000000E+000
1	25.92422522	2.533376E-011	1.318376E-011	0	0.000000E+000
1	25.92444023	1.318376E-011	2.533376E-011	1	0.000000E+000
1	25.92451972	2.533376E-011	1.318376E-011	0	0.000000E+000
1	25.93825939	1.318376E-011	2.533376E-011	1	0.000000E+000
1	25.93835456	2.533376E-011	1.318376E-011	0	0.000000E+000
1	25.94115010	1.318376E-011	2.533376E-011	1	0.000000E+000
1	25.94141389	2.533376E-011	1.318376E-011	0	0.000000E+000
1	25.94185933	1.318376E-011	2.533376E-011	1	0.000000E+000
1	25.94196771	2.533376E-011	1.318376E-011	0	0.000000E+000
1	25.94228756	1.318376E-011	2.533376E-011	1	0.000000E+000
1	25.94235924	2.533376E-011	1.318376E-011	0	0.000000E+000
1	25.94407323	1.318376E-011	2.533376E-011	1	0.000000E+000
1	25.94421672	2.533376E-011	1.318376E-011	0	0.000000E+000
1	25.94966703	1.318376E-011	2.533376E-011	1	0.000000E+000
1	25.94971899	2.533376E-011	1.318376E-011	0	0.000000E+000
1	25.95194094	1.318376E-011	2.533376E-011	1	0.000000E+000
1	25.95205348	2.533376E-011	1.318376E-011	0	0.000000E+000
1	25.95692199	1.318376E-011	2.533376E-011	1	0.000000E+000
1	25.95698836	2.533376E-011	1.318376E-011	0	0.000000E+000
1	25.95789464	1.318376E-011	2.533376E-011	1	0.000000E+000
1	25.95797857	2.533376E-011	1.318376E-011	0	0.000000E+000
1	25.95840592	1.318376E-011	2.533376E-011	1	0.000000E+000
1	25.95843232	2.533376E-011	1.318376E-011	0	0.000000E+000
1	25.96279138	1.318376E-011	2.533376E-011	1	0.000000E+000
1	25.96291138	2.533376E-011	1.318376E-011	0	0.000000E+000
1	25.96455862	1.318376E-011	2.533376E-011	1	0.000000E+000
1	25.96462795	2.533376E-011	1.318376E-011	0	0.000000E+000
1	25.96484829	1.318376E-011	2.533376E-011	1	0.000000E+000
1	25.96492331	2.533376E-011	1.318376E-011	0	0.000000E+000
1	25.96732203	1.318376E-011	2.533376E-011	1	0.000000E+000
1	25.96741123	2.533376E-011	1.318376E-011	0	0.000000E+000
1	25.96945754	1.318376E-011	2.533376E-011	1	0.000000E+000
1	25.96953265	2.533376E-011	1.318376E-011	0	0.000000E+000
1	25.97041119	1.318376E-011	2.533376E-011	1	0.000000E+000
1	25.97049884	2.533376E-011	1.318376E-011	0	0.000000E+000
1	25.97171458	1.318376E-011	2.533376E-011	1	0.000000E+000
1	25.97183825	2.533376E-011	1.318376E-011	0	0.000000E+000
1	25.97200344	1.318376E-011	2.533376E-011	1	0.000000E+000
1	25.97203060	2.533376E-011	1.318376E-011	0	0.000000E+000
1	25.97319142	1.318376E-011	2.533376E-011	1	0.000000E+000
1	25.97330304	2.533376E-011	1.318376E-011	0	0.000000E+000
1	25.97384175	1.318376E-011	2.533376E-011	1	0.000000E+000
1	25.97410971	2.533376E-011	1.318376E-011	0	0.000000E+000
1	27.21665692	1.313475E-011	2.528475E-011	1	0.000000E+000
1	27.21669165	2.528475E-011	1.313475E-011	0	0.000000E+000
1	27.21683532	1.313475E-011	2.528475E-011	1	0.000000E+000
1	27.21684226	2.528475E-011	1.313475E-011	0	0.000000E+000
1	27.21850007	1.313475E-011	2.528475E-011	1	0.000000E+000
1	27.21861291	2.528475E-011	1.313475E-011	0	0.000000E+000
1	27.21952775	1.313475E-011	2.528475E-011	1	0.000000E+000
1	27.21963558	2.528475E-011	1.313475E-011	0	0.000000E+000
1	27.21972094	1.313475E-011	2.528475E-011	1	0.000000E+000
1	27.21976047	2.528475E-011	1.313475E-011	0	0.000000E+000
1	27.22346240	1.313475E-011	2.528475E-011	1	0.000000E+000
1	27.22371295	2.528475E-011	1.313475E-011	0	0.000000E+000
1	27.22682631	1.313475E-011	2.528475E-011	1	0.000000E+000
1	27.22712599	2.528475E-011	1.313475E-011	0	0.000000E+000
1	27.23077721	1.313475E-011	2.528475E-011	1	0.000000E+000
1	27.23078925	2.528475E-011	1.313475E-011	0	0.000000E+000
1	27.23238666	1.313475E-011	2.528475E-011	1	0.000000E+000
1	27.23247115	2.528475E-011	1.313475E-011	0	0.000000E+000
1	27.24921455	1.313475E-011	2.528475E-011	1	0.000000E+000
1	27.24932252	2.528475E-011	1.313475E-011	0	0.000000E+000
1	27.25079844	1.313475E-011	2.528475E-011	1	0.000000E+000
1	27.25091041	2.528475E-011	1.313475E-011	0	0.000000E+000
1	27.25325789	1.313475E-011	2.528475E-011	1	0.000000E+000
1	27.25345935	2.528475E-011	1.313475E-011	0	0.000000E+000
1	27.25405035	1.313475E-011	2.528475E-011	1	0.000000E+000
1	27.25409920	2.528475E-011	1.313475E-011	0	0.000000E+000
1	27.25934598	1.313475E-011	2.528475E-011	1	0.000000E+000
1	27.25940250	2.528475E-011	1.313475E-011	0	0.000000E+000
1	27.26039753	1.313475E-011	2.528475E-011	1	0.000000E+000
1	27.26059201	2.528475E-011	1.313475E-011	0	0.000000E+000
1	27.26095533	1.313475E-011	2.528475E-011	1	0.000000E+000
1	27.26117991	2.528475E-011	1.313475E-011	0	0.000000E+000
1	27.26295094	1.313475E-011	2.528475E-011	1	0.000000E+000
1	27.26308598	2.528475E-011	1.313475E-011	0	0.000000E+000
1	27.26309552	1.313475E-011	2.528475E-011	1	0.000000E+000
1	27.26317166	2.528475E-011	1.313475E-011	0	0.000000E+000
1	27.26381121	1.313475E-011	2.528475E-011	1	0.000000E+000
1	27.26405821	2.528475E-011	1.313475E-011	0	0.000000E+000
1	27.26532300	1.313475E-011	2.528475E-011	1	0.000000E+000
1	27.26536487	2.528475E-011	1.313475E-011	0	0.000000E+000
1	27.26577149	1.313475E-011	2.528475E-011	1	0.000000E+000
1	27.26595452	2.528475E-011	1.313475E-011	0	0.000000E+000
1	27.26679494	1.313475E-011	2.528475E-011	1	0.000000E+000
1	27.26694249	2.528475E-011	1.313475E-011	0	0.000000E+000
1	27.26706511	1.313475E-011	2.528475E-011	1	0.000000E+000
1	27.26716104	2.528475E-011	1.313475E-011	0	0.000000E+000
1	27.26860773	1.313475E-011	2.528475E-011	1	0.000000E+000
1	27.26862050	2.528475E-011	1.313475E-011	0	0.000000E+000
1	27.26873292	1.313475E-011	2.528475E-011	1	0.000000E+000
1	27.26877868	2.528475E-011	1.313475E-011	0	0.000000E+000
1	27.26957961	1.313475E-011	2.528475E-011	1	0.000000E+000
1	27.26968725	2.528475E-011	1.313475E-011	0	0.000000E+000
1	27.27126651	1.313475E-011	2.528475E-011	1	0.000000E+000
1	27.27135060	2.528475E-011	1.313475E-011	0	0.000000E+000
1	27.27345765	1.313475E-011	2.528475E-011	1	0.000000E+000
1	27.27351486	2.528475E-011	1.313475E-011	0	0.000000E+000
1	27.27409676	1.313475E-011	2.528475E-011	1	0.000000E+000
1	27.27417823	2.528475E-011	1.313475E-011	0	0.000000E+000
1	27.27612659	1.313475E-011	2.528475E-011	1	0.000000E+000
1	27.27629702	2.528475E-011	1.313475E-011	0	0.000000E+000
1	27.27788286	1.313475E-011	2.528475E-011	1	0.000000E+000
1	27.27792392	2.528475E-011	1.313475E-011	0	0.000000E+000
1	27.27815651	1.313475E-011	2.528475E-011	1	0.000000E+000
1	27.27826704	2.528475E-011	1.313475E-011	0	0.000000E+000
1	27.27933379	1.313475E-011	2.528475E-011	1	0.000000E+000
1	27.27938590	2.528475E-011	1.313475E-011	0	0.000000E+000
1	27.28670383	1.313475E-011	2.528475E-011	1	0.000000E+000
1	27.28677458	2.528475E-011	1.313475E-011	0	0.000000E+000
1	27.28748236	1.313475E-011	2.528475E-011	1	0.000000E+000
1	27.28763563	2.528475E-011	1.313475E-011	0	0.000000E+000
1	28.61762692	1.282193E-011	2.497193E-011	1	0.000000E+000
1	28.61770902	2.497193E-011	1.282193E-011	0	0.000000E+000
1	28.61792566	1.282193E-011	2.497193E-011	1	0.000000E+000
1	28.61799705	2.497193E-011	1.282193E-011	0	0.000000E+000
1	28.61837547	1.282193E-011	2.497193E-011	1	0.000000E+000
1	28.61846597	2.497193E-011	1.282193E-011	0	0.000000E+000
1	28.62119491	1.282193E-011	2.497193E-011	1	0.000000E+000
1	28.62120623	2.497193E-011	1.282193E-011	0	0.000000E+000
1	28.62270965	1.282193E-011	2.497193E-011	1	0.000000E+000
1	28.62291782	2.497193E-011	1.282193E-011	0	0.000000E+000
1	28.62579045	1.282193E-011	2.497193E-011	1	0.000000E+000
1	28.62598943	2.497193E-011	1.282193E-011	0	0.000000E+000
1	28.62757796	1.282193E-011	2.497193E-011	1	0.000000E+000
1	28.62774967	2.497193E-011	1.282193E-011	0	0.000000E+000
1	28.63314302	1.282193E-011	2.497193E-011	1	0.000000E+000
1	28.63316040	2.497193E-011	1.282193E-011	0	0.000000E+000
1	28.63709638	1.282193E-011	2.497193E-011	1	0.000000E+000
1	28.63722613	2.497193E-011	1.282193E-011	0	0.000000E+000
1	28.63826136	1.282193E-011	2.497193E-011	1	0.000000E+000
1	28.63828390	2.497193E-011	1.282193E-011	0	0.000000E+000
1	28.63838266	1.282193E-011	2.497193E-011	1	0.000000E+000
1	28.63850574	2.497193E-011	1.282193E-011	0	0.000000E+000
1	28.64221398	1.282193E-011	2.497193E-011	1	0.000000E+000
1	28.64222703	2.497193E-011	1.282193E-011	0	0.000000E+000
1	28.64295520	1.282193E-011	2.497193E-011	1	0.000000E+000
1	28.64313899	2.497193E-011	1.282193E-011	0	0.000000E+000
1	28.64546331	1.282193E-011	2.497193E-011	1	0.000000E+000
1	28.64595996	2.497193E-011	1.282193E-011	0	0.000000E+000
1	28.64734536	1.282193E-011	2.497193E-011	1	0.000000E+000
1	28.64746372	2.497193E-011	1.282193E-011	0	0.000000E+000
1	28.64829697	1.282193E-011	2.497193E-011	1	0.000000E+000
1	28.64837842	2.497193E-011	1.282193E-011	0	0.000000E+000
1	28.64918349	1.282193E-011	2.497193E-011	1	0.000000E+000
1	28.64924452	2.497193E-011	1.282193E-011	0	0.000000E+000
1	28.65104044	1.282193E-011	2.497193E-011	1	0.000000E+000
1	28.65113607	2.497193E-011	1.282193E-011	0	0.000000E+000
1	28.65171375	1.282193E-011	2.497193E-011	1	0.000000E+000
1	28.65180623	2.497193E-011	1.282193E-011	0	0.000000E+000
1	28.65188842	1.282193E-011	2.497193E-011	1	0.000000E+000
1	28.65201272	2.497193E-011	1.282193E-011	0	0.000000E+000
1	28.65259349	1.282193E-011	2.497193E-011	1	0.000000E+000
1	28.65263405	2.497193E-011	1.282193E-011	0	0.000000E+000
1	28.65292625	1.282193E-011	2.497193E-011	1	0.000000E+000
1	28.65295153	2.497193E-011	1.282193E-011	0	0.000000E+000
1	28.65468136	1.282193E-011	2.497193E-011	1	0.000000E+000
1	28.65482860	2.497193E-011	1.282193E-011	0	0.000000E+000
1	28.65554607	1.282193E-011	2.497193E-011	1	0.000000E+000
1	28.65571467	2.497193E-011	1.282193E-011	0	0.000000E+000
1	28.65663076	1.282193E-011	2.497193E-011	1	0.000000E+000
1	28.65666985	2.497193E-011	1.282193E-011	0	0.000000E+000
1	28.65849323	1.282193E-011	2.497193E-011	1	0.000000E+000
1	28.65856931	2.497193E-011	1.282193E-011	0	0.000000E+000
1	28.65865413	1.282193E-011	2.497193E-011	1	0.000000E+000
1	28.65878055	2.497193E-011	1.282193E-011	0	0.000000E+000
1	28.66050950	1.282193E-011	2.497193E-011	1	0.000000E+000
1	28.66060941	2.497193E-011	1.282193E-011	0	0.000000E+000
1	28.66129936	1.282193E-011	2.497193E-011	1	0.000000E+000
1	28.66146069	2.497193E-011	1.282193E-011	0	0.000000E+000
1	28.66738358	1.282193E-011	2.497193E-011	1	0.000000E+000
1	28.66777314	2.497193E-011	1.282193E-011	0	0.000000E+000
1	28.67315210	1.282193E-011	2.497193E-011	1	0.000000E+000
1	28.67345789	2.497193E-011	1.282193E-011	0	0.000000E+000
1	28.67427189	1.282193E-011	2.497193E-011	1	0.000000E+000
1	28.67446878	2.497193E-011	1.282193E-011	0	0.000000E+000
1	28.67480704	1.282193E-011	2.497193E-011	1	0.000000E+000
1	28.67484938	2.497193E-011	1.282193E-011	0	0.000000E+000
1	28.67519335	1.282193E-011	2.497193E-011	1	0.000000E+000
1	28.67520705	2.497193E-011	1.282193E-011	0	0.000000E+000
1	28.67722363	1.282193E-011	2.497193E-011	1	0.000000E+000
1	28.67725160	2.497193E-011	1.282193E-011	0	0.000000E+000
1	28.67817377	1.282193E-011	2.497193E-011	1	0.000000E+000
1	28.67823449	2.497193E-011	1.282193E-011	0	0.000000E+000
1	28.68138871	1.282193E-011	2.497193E-011	1	0.000000E+000
1	28.68148477	2.497193E-011	1.282193E-011	0	0.000000E+000
1	28.68158296	1.282193E-011	2.497193E-011	1	0.000000E+000
1	28.68182579	2.497193E-011	1.282193E-011	0	0.000000E+000
1	28.68326197	1.282193E-011	2.497193E-011	1	0.000000E+000
1	28.68334720	2.497193E-011	1.282193E-011	0	0.000000E+000
1	28.68376996	1.282193E-011	2.497193E-011	1	0.000000E+000
1	28.68385519	2.497193E-011	1.282193E-011	0	0.000000E+000
1	28.68631591	1.282193E-011	2.497193E-011	1	0.000000E+000
1	28.68638034	2.497193E-011	1.282193E-011	0	0.000000E+000
1	28.69226716	1.282193E-011	2.497193E-011	1	0.000000E+000
1	28.69241974	2.497193E-011	1.282193E-011	0	0.000000E+000
1	28.69396992	1.282193E-011	2.497193E-011	1	0.000000E+000
1	28.69400212	2.497193E-011	1.282193E-011	0	0.000000E+000
1	28.69519693	1.282193E-011	2.497193E-011	1	0.000000E+000
1	28.69549867	2.497193E-011	1.282193E-011	0	0.000000E+000
1	28.70029850	1.282193E-011	2.497193E-011	1	0.000000E+000
1	28.70048846	2.497193E-011	1.282193E-011	0	0.000000E+000
1	28.70125477	1.282193E-011	2.497193E-011	1	0.000000E+000
1	28.70141141	2.497193E-011	1.282193E-011	0	0.000000E+000
1	28.70193700	1.282193E-011	2.497193E-011	1	0.000000E+000
1	28.70206619	2.497193E-011	1.282193E-011	0	0.000000E+000
1	28.70412329	1.282193E-011	2.497193E-011	1	0.000000E+000
1	28.70423499	2.497193E-011	1.282193E-011	0	0.000000E+000
1	28.70440110	1.282193E-011	2.497193E-011	1	0.000000E+000
1	28.70447970	2.497193E-011	1.282193E-011	0	0.000000E+000
1	28.70450646	1.282193E-011	2.497193E-011	1	0.000000E+000
1	28.70464612	2.497193E-011	1.282193E-011	0	0.000000E+000
1	28.70481530	1.282193E-011	2.497193E-011	1	0.000000E+000
1	28.70505926	2.497193E-011	1.282193E-011	0	0.000000E+000
1	28.70519226	1.282193E-011	2.497193E-011	1	0.000000E+000
1	28.70540629	2.497193E-011	1.282193E-011	0	0.000000E+000
1	28.70794198	1.282193E-011	2.497193E-011	1	0.000000E+000
1	28.70796059	2.497193E-011	1.282193E-011	0	0.000000E+000
1	28.70903964	1.282193E-011	2.497193E-011	1	0.000000E+000
1	28.70913547	2.497193E-011	1.282193E-011	0	0.000000E+000
1	28.71274868	1.282193E-011	2.497193E-011	1	0.000000E+000
1	28.71276999	2.497193E-011	1.282193E-011	0	0.000000E+000
1	28.71364070	1.282193E-011	2.497193E-011	1	0.000000E+000
1	28.71369702	2.497193E-011	1.282193E-011	0	0.000000E+000
1	28.71388876	1.282193E-011	2.497193E-011	1	0.000000E+000
1	28.71407710	2.497193E-011	1.282193E-011	0	0.000000E+000
1	28.73798991	1.282193E-011	2.497193E-011	1	0.000000E+000
1	28.73813082	2.497193E-011	1.282193E-011	0	0.000000E+000
1	28.73843437	1.282193E-011	2.497193E-011	1	0.000000E+000
1	28.73885781	2.497193E-011	1.282193E-011	0	0.000000E+000
1	28.74607317	1.282193E-011	2.497193E-011	1	0.000000E+000
1	28.74611900	2.497193E-011	1.282193E-011	0	0.000000E+000
1	28.74665327	1.282193E-011	2.497193E-011	1	0.000000E+000
1	28.74669977	2.497193E-011	1.282193E-011	0	0.000000E+000
1	28.74716090	1.282193E-011	2.497193E-011	1	0.000000E+000
1	28.74729856	2.497193E-011	1.282193E-011	0	0.000000E+000
1	28.74810351	1.282193E-011	2.497193E-011	1	0.000000E+000
1	28.74812403	2.497193E-011	1.282193E-011	0	0.000000E+000
1	28.74870518	1.282193E-011	2.497193E-011	1	0.000000E+000
1	28.74884537	2.497193E-011	1.282193E-011	0	0.000000E+000
1	30.58549595	1.288672E-011	2.503672E-011	1	0.000000E+000
1	30.58557329	2.503672E-011	1.288672E-011	0	0.000000E+000
1	30.58575882	1.288672E-011	2.503672E-011	1	0.000000E+000
1	30.58593239	2.503672E-011	1.288672E-011	0	0.000000E+000
1	30.58628915	1.288672E-011	2.503672E-011	1	0.000000E+000
1	30.58633006	2.503672E-011	1.288672E-011	0	0.000000E+000
1	30.58765507	1.288672E-011	2.503672E-011	1	0.000000E+000
1	30.58774544	2.503672E-011	1.288672E-011	0	0.000000E+000
1	30.58832150	1.288672E-011	2.503672E-011	1	0.000000E+000
1	30.58833852	2.503672E-011	1.288672E-011	0	0.000000E+000
1	30.58979677	1.288672E-011	2.503672E-011	1	0.000000E+000
1	30.58982927	2.503672E-011	1.288672E-011	0	0.000000E+000
1	30.59155429	1.288672E-011	2.503672E-011	1	0.000000E+000
1	30.59181643	2.503672E-011	1.288672E-011	0	0.000000E+000
1	30.59718163	1.288672E-011	2.503672E-011	1	0.000000E+000
1	30.59730606	2.503672E-011	1.288672E-011	0	0.000000E+000
1	30.59740588	1.288672E-011	2.503672E-011	1	0.000000E+000
1	30.59754599	2.503672E-011	1.288672E-011	0	0.000000E+000
1	30.60244895	1.288672E-011	2.503672E-011	1	0.000000E+000
1	30.60254244	2.503672E-011	1.288672E-011	0	0.000000E+000
1	30.60524479	1.288672E-011	2.503672E-011	1	0.000000E+000
1	30.60540124	2.503672E-011	1.288672E-011	0	0.000000E+000
1	30.60596085	1.288672E-011	2.503672E-011	1	0.000000E+000
1	30.60597634	2.503672E-011	1.288672E-011	0	0.000000E+000
1	30.60951614	1.288672E-011	2.503672E-011	1	0.000000E+000
1	30.60956395	2.503672E-011	1.288672E-011	0	0.000000E+000
1	30.61144128	1.288672E-011	2.503672E-011	1	0.000000E+000
1	30.61154574	2.503672E-011	1.288672E-011	0	0.000000E+000
1	30.61181623	1.288672E-011	2.503672E-011	1	0.000000E+000
1	30.61196778	2.503672E-011	1.288672E-011	0	0.000000E+000
1	30.61274562	1.288672E-011	2.503672E-011	1	0.000000E+000
1	30.61277996	2.503672E-011	1.288672E-011	0	0.000000E+000
1	30.61352996	1.288672E-011	2.503672E-011	1	0.000000E+000
1	30.61355439	2.503672E-011	1.288672E-011	0	0.000000E+000
1	30.61379786	1.288672E-011	2.503672E-011	1	0.000000E+000
1	30.61382933	2.503672E-011	1.288672E-011	0	0.000000E+000
1	30.61709871	1.288672E-011	2.503672E-011	1	0.000000E+000
1	30.61712661	2.503672E-011	1.288672E-011	0	0.000000E+000
1	30.62197669	1.288672E-011	2.503672E-011	1	0.000000E+000
1	30.62211663	2.503672E-011	1.288672E-011	0	0.000000E+000
1	30.62425035	1.288672E-011	2.503672E-011	1	0.000000E+000
1	30.62434397	2.503672E-011	1.288672E-011	0	0.000000E+000
1	30.62525486	1.288672E-011	2.503672E-011	1	0.000000E+000
1	30.62569658	2.503672E-011	1.288672E-011	0	0.000000E+000
1	30.62712393	1.288672E-011	2.503672E-011	1	0.000000E+000
1	30.62715907	2.503672E-011	1.288672E-011	0	0.000000E+000
1	30.63464870	1.288672E-011	2.503672E-011	1	0.000000E+000
1	30.63466242	2.503672E-011	1.288672E-011	0	0.000000E+000
1	30.63619157	1.288672E-011	2.503672E-011	1	0.000000E+000
1	30.63620742	2.503672E-011	1.288672E-011	0	0.000000E+000
1	30.63745074	1.288672E-011	2.503672E-011	1	0.000000E+000
1	30.63765547	2.503672E-011	1.288672E-011	0	0.000000E+000
1	30.63900522	1.288672E-011	2.503672E-011	1	0.000000E+000
1	30.63902789	2.503672E-011	1.288672E-011	0	0.000000E+000
1	30.64093367	1.288672E-011	2.503672E-011	1	0.000000E+000
1	30.64100155	2.503672E-011	1.288672E-011	0	0.000000E+000
1	30.64165469	1.288672E-011	2.503672E-011	1	0.000000E+000
1	30.64175382	2.503672E-011	1.288672E-011	0	0.000000E+000
1	30.64439828	1.288672E-011	2.503672E-011	1	0.000000E+000
1	30.64446261	2.503672E-011	1.288672E-011	0	0.000000E+000
1	30.64655794	1.288672E-011	2.503672E-011	1	0.000000E+000
1	30.64674605	2.503672E-011	1.288672E-011	0	0.000000E+000
1	30.64701875	1.288672E-011	2.503672E-011	1	0.000000E+000
1	30.64704854	2.503672E-011	1.288672E-011	0	0.000000E+000
1	30.64786041	1.288672E-011	2.503672E-011	1	0.000000E+000
1	30.64789556	2.503672E-011	1.288672E-011	0	0.000000E+000
1	30.64936288	1.288672E-011	2.503672E-011	1	0.000000E+000
1	30.64944079	2.503672E-011	1.288672E-011	0	0.000000E+000
1	30.65026902	1.288672E-011	2.503672E-011	1	0.000000E+000
1	30.65046749	2.503672E-011	1.288672E-011	0	0.000000E+000
1	30.65125893	1.288672E-011	2.503672E-011	1	0.000000E+000
1	30.65140809	2.503672E-011	1.288672E-011	0	0.000000E+000
1	30.65233843	1.288672E-011	2.503672E-011	1	0.000000E+000
1	30.65242381	2.503672E-011	1.288672E-011	0	0.000000E+000
1	30.85721361	1.314167E-011	2.529167E-011	1	0.000000E+000
1	30.85726141	2.529167E-011	1.314167E-011	0	0.000000E+000
1	30.86115500	1.314167E-011	2.529167E-011	1	0.000000E+000
1	30.86135155	2.529167E-011	1.314167E-011	0	0.000000E+000
1	30.86187074	1.314167E-011	2.529167E-011	1	0.000000E+000
1	30.86215445	2.529167E-011	1.314167E-011	0	0.000000E+000
1	30.86315611	1.314167E-011	2.529167E-011	1	0.000000E+000
1	30.86329035	2.529167E-011	1.314167E-011	0	0.000000E+000
1	30.86350029	1.314167E-011	2.529167E-011	1	0.000000E+000
1	30.86369138	2.529167E-011	1.314167E-011	0	0.000000E+000
1	30.87180007	1.314167E-011	2.529167E-011	1	0.000000E+000
1	30.87185501	2.529167E-011	1.314167E-011	0	0.000000E+000
1	30.87253713	1.314167E-011	2.529167E-011	1	0.000000E+000
1	30.87254141	2.529167E-011	1.314167E-011	0	0.000000E+000
1	30.87347381	1.314167E-011	2.529167E-011	1	0.000000E+000
1	30.87389484	2.529167E-011	1.314167E-011	0	0.000000E+000
1	30.87469032	1.314167E-011	2.529167E-011	1	0.000000E+000
1	30.87494952	2.529167E-011	1.314167E-011	0	0.000000E+000
1	30.87605287	1.314167E-011	2.529167E-011	1	0.000000E+000
1	30.87630838	2.529167E-011	1.314167E-011	0	0.000000E+000
1	30.87652144	1.314167E-011	2.529167E-011	1	0.000000E+000
1	30.87656223	2.529167E-011	1.314167E-011	0	0.000000E+000
1	30.87769139	1.314167E-011	2.529167E-011	1	0.000000E+000
1	30.87770320	2.529167E-011	1.314167E-011	0	0.000000E+000
1	30.88169636	1.314167E-011	2.529167E-011	1	0.000000E+000
1	30.88173029	2.529167E-011	1.314167E-011	0	0.000000E+000
1	30.88273568	1.314167E-011	2.529167E-011	1	0.000000E+000
1	30.88280602	2.529167E-011	1.314167E-011	0	0.000000E+000
1	30.88316832	1.314167E-011	2.529167E-011	1	0.000000E+000
1	30.88319280	2.529167E-011	1.314167E-011	0	0.000000E+000
1	30.88507627	1.314167E-011	2.529167E-011	1	0.000000E+000
1	30.88519696	2.529167E-011	1.314167E-011	0	0.000000E+000
1	30.89487207	1.314167E-011	2.529167E-011	1	0.000000E+000
1	30.89496592	2.529167E-011	1.314167E-011	0	0.000000E+000
1	30.89498416	1.314167E-011	2.529167E-011	1	0.000000E+000
1	30.89502945	2.529167E-011	1.314167E-011	0	0.000000E+000
1	30.89592509	1.314167E-011	2.529167E-011	1	0.000000E+000
1	30.89601881	2.529167E-011	1.314167E-011	0	0.000000E+000
1	30.89860591	1.314167E-011	2.529167E-011	1	0.000000E+000
1	30.89866641	2.529167E-011	1.314167E-011	0	0.000000E+000
1	30.89869831	1.314167E-011	2.529167E-011	1	0.000000E+000
1	30.89894423	2.529167E-011	1.314167E-011	0	0.000000E+000
1	30.89944018	1.314167E-011	2.529167E-011	1	0.000000E+000
1	30.89954361	2.529167E-011	1.314167E-011	0	0.000000E+000
1	30.90193647	1.314167E-011	2.529167E-011	1	0.000000E+000
1	30.90202641	2.529167E-011	1.314167E-011	0	0.000000E+000
1	30.91348304	1.314167E-011	2.529167E-011	1	0.000000E+000
1	30.91375406	2.529167E-011	1.314167E-011	0	0.000000E+000
1	30.91617855	1.314167E-011	2.529167E-011	1	0.000000E+000
1	30.91622738	2.529167E-011	1.314167E-011	0	0.000000E+000
1	30.91684633	1.314167E-011	2.529167E-011	1	0.000000E+000
1	30.91694102	2.529167E-011	1.314167E-011	0	0.000000E+000
1	30.91928971	1.314167E-011	2.529167E-011	1	0.000000E+000
1	30.91943399	2.529167E-011	1.314167E-011	0	0.000000E+000
1	30.91959941	1.314167E-011	2.529167E-011	1	0.000000E+000
1	30.91972707	2.529167E-011	1.314167E-011	0	0.000000E+000
1	30.92082602	1.314167E-011	2.529167E-011	1	0.000000E+000
1	30.92088382	2.529167E-011	1.314167E-011	0	0.000000E+000
1	34.47958299	1.304184E-011	2.519184E-011	1	0.000000E+000
1	34.47960350	2.519184E-011	1.304184E-011	0	0.000000E+000
1	34.48029823	1.304184E-011	2.519184E-011	1	0.000000E+000
1	34.48039330	2.519184E-011	1.304184E-011	0	0.000000E+000
1	34.48161527	1.304184E-011	2.519184E-011	1	0.000000E+000
1	34.48176867	2.519184E-011	1.304184E-011	0	0.000000E+000
1	34.48210118	1.304184E-011	2.519184E-011	1	0.000000E+000
1	34.48234893	2.519184E-011	1.304184E-011	0	0.000000E+000
1	34.48260428	1.304184E-011	2.519184E-011	1	0.000000E+000
1	34.48273050	2.519184E-011	1.304184E-011	0	0.000000E+000
1	34.48279174	1.304184E-011	2.519184E-011	1	0.000000E+000
1	34.48282152	2.519184E-011	1.304184E-011	0	0.000000E+000
1	34.48441262	1.304184E-011	2.519184E-011	1	0.000000E+000
1	34.48444097	2.519184E-011	1.304184E-011	0	0.000000E+000
1	34.48583412	1.304184E-011	2.519184E-011	1	0.000000E+000
1	34.48592477	2.519184E-011	1.304184E-011	0	0.000000E+000
1	34.48790267	1.304184E-011	2.519184E-011	1	0.000000E+000
1	34.48790565	2.519184E-011	1.304184E-011	0	0.000000E+000
1	34.48891491	1.304184E-011	2.519184E-011	1	0.000000E+000
1	34.48901906	2.519184E-011	1.304184E-011	0	0.000000E+000
1	34.49043704	1.304184E-011	2.519184E-011	1	0.000000E+000
1	34.49056994	2.519184E-011	1.304184E-011	0	0.000000E+000
1	34.49700415	1.304184E-011	2.519184E-011	1	0.000000E+000
1	34.49705610	2.519184E-011	1.304184E-011	0	0.000000E+000
1	34.49784335	1.304184E-011	2.519184E-011	1	0.000000E+000
1	34.49807655	2.519184E-011	1.304184E-011	0	0.000000E+000
1	34.50024746	1.304184E-011	2.519184E-011	1	0.000000E+000
1	34.50034093	2.519184E-011	1.304184E-011	0	0.000000E+000
1	34.50039467	1.304184E-011	2.519184E-011	1	0.000000E+000
1	34.50041977	2.519184E-011	1.304184E-011	0	0.000000E+000
1	34.50159186	1.304184E-011	2.519184E-011	1	0.000000E+000
1	34.50163117	2.519184E-011	1.304184E-011	0	0.000000E+000
1	34.50552810	1.304184E-011	2.519184E-011	1	0.000000E+000
1	34.50559606	2.519184E-011	1.304184E-011	0	0.000000E+000
1	34.50571783	1.304184E-011	2.519184E-011	1	0.000000E+000
1	34.50579408	2.519184E-011	1.304184E-011	0	0.000000E+000
1	34.50606579	1.304184E-011	2.519184E-011	1	0.000000E+000
1	34.50626174	2.519184E-011	1.304184E-011	0	0.000000E+000
1	34.50717466	1.304184E-011	2.519184E-011	1	0.000000E+000
1	34.50721528	2.519184E-011	1.304184E-011	0	0.000000E+000
1	34.50833721	1.304184E-011	2.519184E-011	1	0.000000E+000
1	34.50845951	2.519184E-011	1.304184E-011	0	0.000000E+000
1	34.51209415	1.304184E-011	2.519184E-011	1	0.000000E+000
1	34.51213993	2.519184E-011	1.304184E-011	0	0.000000E+000
1	34.51480849	1.304184E-011	2.519184E-011	1	0.000000E+000
1	34.51490372	2.519184E-011	1.304184E-011	0	0.000000E+000
1	34.51497932	1.304184E-011	2.519184E-011	1	0.000000E+000
1	34.51503630	2.519184E-011	1.304184E-011	0	0.000000E+000
1	34.51568962	1.304184E-011	2.519184E-011	1	0.000000E+000
1	34.51570917	2.519184E-011	1.304184E-011	0	0.000000E+000
1	34.51887416	1.304184E-011	2.519184E-011	1	0.000000E+000
1	34.51894483	2.519184E-011	1.304184E-011	0	0.000000E+000
1	34.51980708	1.304184E-011	2.519184E-011	1	0.000000E+000
1	34.51989245	2.519184E-011	1.304184E-011	0	0.000000E+000
1	34.52212552	1.304184E-011	2.519184E-011	1	0.000000E+000
1	34.52217049	2.519184E-011	1.304184E-011	0	0.000000E+000
1	34.52249427	1.304184E-011	2.519184E-011	1	0.000000E+000
1	34.52254373	2.519184E-011	1.304184E-011	0	0.000000E+000
1	34.52329956	1.304184E-011	2.519184E-011	1	0.000000E+000
1	34.52356775	2.519184E-011	1.304184E-011	0	0.000000E+000
1	34.52428664	1.304184E-011	2.519184E-011	1	0.000000E+000
1	34.52462484	2.519184E-011	1.304184E-011	0	0.000000E+000
1	34.52629279	1.304184E-011	2.519184E-011	1	0.000000E+000
1	34.52635199	2.519184E-011	1.304184E-011	0	0.000000E+000
1	34.52816938	1.304184E-011	2.519184E-011	1	0.000000E+000
1	34.52821700	2.519184E-011	1.304184E-011	0	0.000000E+000
1	34.53013360	1.304184E-011	2.519184E-011	1	0.000000E+000
1	34.53019421	2.519184E-011	1.304184E-011	0	0.000000E+000
1	34.53055141	1.304184E-011	2.519184E-011	1	0.000000E+000
1	34.53057399	2.519184E-011	1.304184E-011	0	0.000000E+000
1	34.53128442	1.304184E-011	2.519184E-011	1	0.000000E+000
1	34.53134449	2.519184E-011	1.304184E-011	0	0.000000E+000
1	34.53176077	1.304184E-011	2.519184E-011	1	0.000000E+000
1	34.53213048	2.519184E-011	1.304184E-011	0	0.000000E+000
1	34.53220358	1.304184E-011	2.519184E-011	1	0.000000E+000
1	34.53225950	2.519184E-011	1.304184E-011	0	0.000000E+000
1	34.53229686	1.304184E-011	2.519184E-011	1	0.000000E+000
1	34.53242076	2.519184E-011	1.304184E-011	0	0.000000E+000
1	34.53399491	1.304184E-011	2.519184E-011	1	0.000000E+000
1	34.53404615	2.519184E-011	1.304184E-011	0	0.000000E+000
1	34.53469681	1.304184E-011	2.519184E-011	1	0.000000E+000
1	34.53470733	2.519184E-011	1.304184E-011	0	0.000000E+000
1	34.53611898	1.304184E-011	2.519184E-011	1	0.000000E+000
1	34.53625776	2.519184E-011	1.304184E-011	0	0.000000E+000
1	34.53648856	1.304184E-011	2.519184E-011	1	0.000000E+000
1	34.53667134	2.519184E-011	1.304184E-011	0	0.000000E+000
1	34.53901440	1.304184E-011	2.519184E-011	1	0.000000E+000
1	34.53913295	2.519184E-011	1.304184E-011	0	0.000000E+000
1	34.54179626	1.304184E-011	2.519184E-011	1	0.000000E+000
1	34.54189265	2.519184E-011	1.304184E-011	0	0.000000E+000
1	34.54445313	1.304184E-011	2.519184E-011	1	0.000000E+000
1	34.54454060	2.519184E-011	1.304184E-011	0	0.000000E+000
1	34.54674311	1.304184E-011	2.519184E-011	1	0.000000E+000
1	34.54682136	2.519184E-011	1.304184E-011	0	0.000000E+000
1	34.54954153	1.304184E-011	2.519184E-011	1	0.000000E+000
1	34.54965177	2.519184E-011	1.304184E-011	0	0.000000E+000
1	34.54984361	1.304184E-011	2.519184E-011	1	0.000000E+000
1	34.55005019	2.519184E-011	1.304184E-011	0	0.000000E+000
1	34.55184192	1.304184E-011	2.519184E-011	1	0.000000E+000
1	34.55186431	2.519184E-011	1.304184E-011	0	0.000000E+000
1	34.55286920	1.304184E-011	2.519184E-011	1	0.000000E+000
1	34.55314800	2.519184E-011	1.304184E-011	0	0.000000E+000
1	34.55415942	1.304184E-011	2.519184E-011	1	0.000000E+000
1	34.55420615	2.519184E-011	1.304184E-011	0	0.000000E+000
1	34.55696859	1.304184E-011	2.519184E-011	1	0.000000E+000
1	34.55713640	2.519184E-011	1.304184E-011	0	0.000000E+000
1	34.55737372	1.304184E-011	2.519184E-011	1	0.000000E+000
1	34.55739763	2.519184E-011	1.304184E-011	0	0.000000E+000
1	34.55794613	1.304184E-011	2.519184E-011	1	0.000000E+000
1	34.55820644	2.519184E-011	1.304184E-011	0	0.000000E+000
1	34.55887648	1.304184E-011	2.519184E-011	1	0.000000E+000
1	34.55919729	2.519184E-011	1.304184E-011	0	0.000000E+000
1	34.55953695	1.304184E-011	2.519184E-011	1	0.000000E+000
1	34.55954275	2.519184E-011	1.304184E-011	0	0.000000E+000
1	34.56007856	1.304184E-011	2.519184E-011	1	0.000000E+000
1	34.56010059	2.519184E-011	1.304184E-011	0	0.000000E+000
1	35.29308733	1.293821E-011	2.508821E-011	1	0.000000E+000
1	35.29317871	2.508821E-011	1.293821E-011	0	0.000000E+000
1	35.29394016	1.293821E-011	2.508821E-011	1	0.000000E+000
1	35.29400974	2.508821E-011	1.293821E-011	0	0.000000E+000
1	35.29412631	1.293821E-011	2.508821E-011	1	0.000000E+000
1	35.29417566	2.508821E-011	1.293821E-011	0	0.000000E+000
1	35.29481557	1.293821E-011	2.508821E-011	1	0.000000E+000
1	35.29486995	2.508821E-011	1.293821E-011	0	0.000000E+000
1	35.29526833	1.293821E-011	2.508821E-011	1	0.000000E+000
1	35.29547569	2.508821E-011	1.293821E-011	0	0.000000E+000
1	35.29553837	1.293821E-011	2.508821E-011	1	0.000000E+000
1	35.29559170	2.508821E-011	1.293821E-011	0	0.000000E+000
1	35.29635466	1.293821E-011	2.508821E-011	1	0.000000E+000
1	35.29640387	2.508821E-011	1.293821E-011	0	0.000000E+000
1	35.30224554	1.293821E-011	2.508821E-011	1	0.000000E+000
1	35.30236497	2.508821E-011	1.293821E-011	0	0.000000E+000
1	35.30243029	1.293821E-011	2.508821E-011	1	0.000000E+000
1	35.30252283	2.508821E-011	1.293821E-011	0	0.000000E+000
1	35.30645197	1.293821E-011	2.508821E-011	1	0.000000E+000
1	35.30650510	2.508821E-011	1.293821E-011	0	0.000000E+000
1	35.30888578	1.293821E-011	2.508821E-011	1	0.000000E+000
1	35.30893543	2.508821E-011	1.293821E-011	0	0.000000E+000
1	35.31177600	1.293821E-011	2.508821E-011	1	0.000000E+000
1	35.31182051	2.508821E-011	1.293821E-011	0	0.000000E+000
1	35.31209205	1.293821E-011	2.508821E-011	1	0.000000E+000
1	35.31214752	2.508821E-011	1.293821E-011	0	0.000000E+000
1	35.31417366	1.293821E-011	2.508821E-011	1	0.000000E+000
1	35.31419571	2.508821E-011	1.293821E-011	0	0.000000E+000
1	35.31759666	1.293821E-011	2.508821E-011	1	0.000000E+000
1	35.31779210	2.508821E-011	1.293821E-011	0	0.000000E+000
1	35.31940717	1.293821E-011	2.508821E-011	1	0.000000E+000
1	35.31943297	2.508821E-011	1.293821E-011	0	0.000000E+000
1	35.31975256	1.293821E-011	2.508821E-011	1	0.000000E+000
1	35.31984689	2.508821E-011	1.293821E-011	0	0.000000E+000
1	35.32053919	1.293821E-011	2.508821E-011	1	0.000000E+000
1	35.32062188	2.508821E-011	1.293821E-011	0	0.000000E+000
1	35.32064618	1.293821E-011	2.508821E-011	1	0.000000E+000
1	35.32073559	2.508821E-011	1.293821E-011	0	0.000000E+000
1	35.32089353	1.293821E-011	2.508821E-011	1	0.000000E+000
1	35.32112603	2.508821E-011	1.293821E-011	0	0.000000E+000
1	35.32175516	1.293821E-011	2.508821E-011	1	0.000000E+000
1	35.32187017	2.508821E-011	1.293821E-011	0	0.000000E+000
1	35.32276570	1.293821E-011	2.508821E-011	1	0.000000E+000
1	35.32281045	2.508821E-011	1.293821E-011	0	0.000000E+000
1	35.32554611	1.293821E-011	2.508821E-011	1	0.000000E+000
1	35.32578088	2.508821E-011	1.293821E-011	0	0.000000E+000
1	36.45608824	1.279985E-011	2.494985E-011	1	0.000000E+000
1	36.45652704	2.494985E-011	1.279985E-011	0	0.000000E+000
1	36.45655151	1.279985E-011	2.494985E-011	1	0.000000E+000
1	36.45667738	2.494985E-011	1.279985E-011	0	0.000000E+000
1	36.45971557	1.279985E-011	2.494985E-011	1	0.000000E+000
1	36.45978803	2.494985E-011	1.279985E-011	0	0.000000E+000
1	36.46370483	1.279985E-011	2.494985E-011	1	0.000000E+000
1	36.46376752	2.494985E-011	1.279985E-011	0	0.000000E+000
1	36.46380502	1.279985E-011	2.494985E-011	1	0.000000E+000
1	36.46416876	2.494985E-011	1.279985E-011	0	0.000000E+000
1	36.46631424	1.279985E-011	2.494985E-011	1	0.000000E+000
1	36.46676434	2.494985E-011	1.279985E-011	0	0.000000E+000
1	36.46776821	1.279985E-011	2.494985E-011	1	0.000000E+000
1	36.46785792	2.494985E-011	1.279985E-011	0	0.000000E+000
1	36.47738538	1.279985E-011	2.494985E-011	1	0.000000E+000
1	36.47745362	2.494985E-011	1.279985E-011	0	0.000000E+000
1	36.47764778	1.279985E-011	2.494985E-011	1	0.000000E+000
1	36.47766655	2.494985E-011	1.279985E-011	0	0.000000E+000
1	36.48252821	1.279985E-011	2.494985E-011	1	0.000000E+000
1	36.48255753	2.494985E-011	1.279985E-011	0	0.000000E+000
1	36.48261351	1.279985E-011	2.494985E-011	1	0.000000E+000
1	36.48308775	2.494985E-011	1.279985E-011	0	0.000000E+000
1	36.48364563	1.279985E-011	2.494985E-011	1	0.000000E+000
1	36.48388042	2.494985E-011	1.279985E-011	0	0.000000E+000
1	36.48738925	1.279985E-011	2.494985E-011	1	0.000000E+000
1	36.48742831	2.494985E-011	1.279985E-011	0	0.000000E+000
1	36.49569538	1.279985E-011	2.494985E-011	1	0.000000E+000
1	36.49578927	2.494985E-011	1.279985E-011	0	0.000000E+000
1	36.49927864	1.279985E-011	2.494985E-011	1	0.000000E+000
1	36.49938365	2.494985E-011	1.279985E-011	0	0.000000E+000
1	36.50026673	1.279985E-011	2.494985E-011	1	0.000000E+000
1	36.50049494	2.494985E-011	1.279985E-011	0	0.000000E+000
1	36.50293601	1.279985E-011	2.494985E-011	1	0.000000E+000
1	36.50296523	2.494985E-011	1.279985E-011	0	0.000000E+000
1	36.50793403	1.279985E-011	2.494985E-011	1	0.000000E+000
1	36.50808243	2.494985E-011	1.279985E-011	0	0.000000E+000
1	36.50810751	1.279985E-011	2.494985E-011	1	0.000000E+000
1	36.50820713	2.494985E-011	1.279985E-011	0	0.000000E+000
1	44.99138228	1.270524E-011	2.485524E-011	1	0.000000E+000
1	44.99139725	2.485524E-011	1.270524E-011	0	0.000000E+000
1	44.99144821	1.270524E-011	2.485524E-011	1	0.000000E+000
1	44.99159162	2.485524E-011	1.270524E-011	0	0.000000E+000
1	44.99193250	1.270524E-011	2.485524E-011	1	0.000000E+000
1	44.99197005	2.485524E-011	1.270524E-011	0	0.000000E+000
1	44.99342612	1.270524E-011	2.485524E-011	1	0.000000E+000
1	44.99376287	2.485524E-011	1.270524E-011	0	0.000000E+000
1	44.99398824	1.270524E-011	2.485524E-011	1	0.000000E+000
1	44.99426098	2.485524E-011	1.270524E-011	0	0.000000E+000
1	45.00043883	1.270524E-011	2.485524E-011	1	0.000000E+000
1	45.00067059	2.485524E-011	1.270524E-011	0	0.000000E+000
1	45.00149138	1.270524E-011	2.485524E-011	1	0.000000E+000
1	45.00160335	2.485524E-011	1.270524E-011	0	0.000000E+000
1	45.00337721	1.270524E-011	2.485524E-011	1	0.000000E+000
1	45.00343318	2.485524E-011	1.270524E-011	0	0.000000E+000
1	45.00461713	1.270524E-011	2.485524E-011	1	0.000000E+000
1	45.00464227	2.485524E-011	1.270524E-011	0	0.000000E+000
1	45.00772072	1.270524E-011	2.485524E-011	1	0.000000E+000
1	45.00776563	2.485524E-011	1.270524E-011	0	0.000000E+000
1	45.00821901	1.270524E-011	2.485524E-011	1	0.000000E+000
1	45.00858585	2.485524E-011	1.270524E-011	0	0.000000E+000
1	45.00973337	1.270524E-011	2.485524E-011	1	0.000000E+000
1	45.00977413	2.485524E-011	1.270524E-011	0	0.000000E+000
1	45.01052517	1.270524E-011	2.485524E-011	1	0.000000E+000
1	45.01058317	2.485524E-011	1.270524E-011	0	0.000000E+000
1	45.01237736	1.270524E-011	2.485524E-011	1	0.000000E+000
1	45.01244865	2.485524E-011	1.270524E-011	0	0.000000E+000
1	45.01273695	1.270524E-011	2.485524E-011	1	0.000000E+000
1	45.01277365	2.485524E-011	1.270524E-011	0	0.000000E+000
1	45.01281527	1.270524E-011	2.485524E-011	1	0.000000E+000
1	45.01327823	2.485524E-011	1.270524E-011	0	0.000000E+000
1	45.01380943	1.270524E-011	2.485524E-011	1	0.000000E+000
1	45.01399929	2.485524E-011	1.270524E-011	0	0.000000E+000
1	45.01722802	1.270524E-011	2.485524E-011	1	0.000000E+000
1	45.01730240	2.485524E-011	1.270524E-011	0	0.000000E+000
1	45.01752680	1.270524E-011	2.485524E-011	1	0.000000E+000
1	45.01754243	2.485524E-011	1.270524E-011	0	0.000000E+000
1	45.01861818	1.270524E-011	2.485524E-011	1	0.000000E+000
1	45.01866942	2.485524E-011	1.270524E-011	0	0.000000E+000
1	45.01918615	1.270524E-011	2.485524E-011	1	0.000000E+000
1	45.01922819	2.485524E-011	1.270524E-011	0	0.000000E+000
1	45.01997058	1.270524E-011	2.485524E-011	1	0.000000E+000
1	45.02021326	2.485524E-011	1.270524E-011	0	0.000000E+000
1	45.02100735	1.270524E-011	2.485524E-011	1	0.000000E+000
1	45.02108912	2.485524E-011	1.270524E-011	0	0.000000E+000
1	45.02253578	1.270524E-011	2.485524E-011	1	0.000000E+000
1	45.02265488	2.485524E-011	1.270524E-011	0	0.000000E+000
1	45.02530899	1.270524E-011	2.485524E-011	1	0.000000E+000
1	45.02535158	2.485524E-011	1.270524E-011	0	0.000000E+000
1	45.02692004	1.270524E-011	2.485524E-011	1	0.000000E+000
1	45.02695530	2.485524E-011	1.270524E-011	0	0.000000E+000
1	45.02807880	1.270524E-011	2.485524E-011	1	0.000000E+000
1	45.02811878	2.485524E-011	1.270524E-011	0	0.000000E+000
1	45.02952122	1.270524E-011	2.485524E-011	1	0.000000E+000
1	45.02976756	2.485524E-011	1.270524E-011	0	0.000000E+000
1	45.03010649	1.270524E-011	2.485524E-011	1	0.000000E+000
1	45.03025312	2.485524E-011	1.270524E-011	0	0.000000E+000
1	45.03051765	1.270524E-011	2.485524E-011	1	0.000000E+000
1	45.03058027	2.485524E-011	1.270524E-011	0	0.000000E+000
1	45.03075274	1.270524E-011	2.485524E-011	1	0.000000E+000
1	45.03091706	2.485524E-011	1.270524E-011	0	0.000000E+000
1	45.03450998	1.270524E-011	2.485524E-011	1	0.000000E+000
1	45.03454524	2.485524E-011	1.270524E-011	0	0.000000E+000
1	45.03465340	1.270524E-011	2.485524E-011	1	0.000000E+000
1	45.03469396	2.485524E-011	1.270524E-011	0	0.000000E+000
1	45.03487463	1.270524E-011	2.485524E-011	1	0.000000E+000
1	45.03500321	2.485524E-011	1.270524E-011	0	0.000000E+000
1	45.03503208	1.270524E-011	2.485524E-011	1	0.000000E+000
1	45.03508836	2.485524E-011	1.270524E-011	0	0.000000E+000
1	45.03542262	1.270524E-011	2.485524E-011	1	0.000000E+000
1	45.03561362	2.485524E-011	1.270524E-011	0	0.000000E+000
1	47.18157952	1.254283E-011	2.469283E-011	1	0.000000E+000
1	47.18176941	2.469283E-011	1.254283E-011	0	0.000000E+000
1	47.18469516	1.254283E-011	2.469283E-011	1	0.000000E+000
1	47.18476507	2.469283E-011	1.254283E-011	0	0.000000E+000
1	47.18511406	1.254283E-011	2.469283E-011	1	0.000000E+000
1	47.18518478	2.469283E-011	1.254283E-011	0	0.000000E+000
1	47.18537377	1.254283E-011	2.469283E-011	1	0.000000E+000
1	47.18538942	2.469283E-011	1.254283E-011	0	0.000000E+000
1	47.18617449	1.254283E-011	2.469283E-011	1	0.000000E+000
1	47.18622041	2.469283E-011	1.254283E-011	0	0.000000E+000
1	47.18820815	1.254283E-011	2.469283E-011	1	0.000000E+000
1	47.18824525	2.469283E-011	1.254283E-011	0	0.000000E+000
1	47.18953314	1.254283E-011	2.469283E-011	1	0.000000E+000
1	47.18982969	2.469283E-011	1.254283E-011	0	0.000000E+000
1	47.19097810	1.254283E-011	2.469283E-011	1	0.000000E+000
1	47.19107786	2.469283E-011	1.254283E-011	0	0.000000E+000
1	47.19253418	1.254283E-011	2.469283E-011	1	0.000000E+000
1	47.19261712	2.469283E-011	1.254283E-011	0	0.000000E+000
1	47.19386532	1.254283E-011	2.469283E-011	1	0.000000E+000
1	47.19398166	2.469283E-011	1.254283E-011	0	0.000000E+000
1	47.19608078	1.254283E-011	2.469283E-011	1	0.000000E+000
1	47.19632141	2.469283E-011	1.254283E-011	0	0.000000E+000
1	47.19697778	1.254283E-011	2.469283E-011	1	0.000000E+000
1	47.19727862	2.469283E-011	1.254283E-011	0	0.000000E+000
1	47.19789394	1.254283E-011	2.469283E-011	1	0.000000E+000
1	47.19805344	2.469283E-011	1.254283E-011	0	0.000000E+000
1	47.20615842	1.254283E-011	2.469283E-011	1	0.000000E+000
1	47.20624785	2.469283E-011	1.254283E-011	0	0.000000E+000
1	47.20775069	1.254283E-011	2.469283E-011	1	0.000000E+000
1	47.20781118	2.469283E-011	1.254283E-011	0	0.000000E+000
1	47.21011728	1.254283E-011	2.469283E-011	1	0.000000E+000
1	47.21017229	2.469283E-011	1.254283E-011	0	0.000000E+000
1	47.21140888	1.254283E-011	2.469283E-011	1	0.000000E+000
1	47.21146931	2.469283E-011	1.254283E-011	0	0.000000E+000
1	47.21244570	1.254283E-011	2.469283E-011	1	0.000000E+000
1	47.21249986	2.469283E-011	1.254283E-011	0	0.000000E+000
1	47.21573253	1.254283E-011	2.469283E-011	1	0.000000E+000
1	47.21596258	2.469283E-011	1.254283E-011	0	0.000000E+000
1	47.22063174	1.254283E-011	2.469283E-011	1	0.000000E+000
1	47.22072304	2.469283E-011	1.254283E-011	0	0.000000E+000
1	47.22360404	1.254283E-011	2.469283E-011	1	0.000000E+000
1	47.22379443	2.469283E-011	1.254283E-011	0	0.000000E+000
1	47.22625942	1.254283E-011	2.469283E-011	1	0.000000E+000
1	47.22679905	2.469283E-011	1.254283E-011	0	0.000000E+000
1	47.96491780	1.253946E-011	2.468946E-011	1	0.000000E+000
1	47.96496676	2.468946E-011	1.253946E-011	0	0.000000E+000
1	47.96637502	1.253946E-011	2.468946E-011	1	0.000000E+000
1	47.96645395	2.468946E-011	1.253946E-011	0	0.000000E+000
1	47.96663937	1.253946E-011	2.468946E-011	1	0.000000E+000
1	47.96668632	2.468946E-011	1.253946E-011	0	0.000000E+000
1	47.96717419	1.253946E-011	2.468946E-011	1	0.000000E+000
1	47.96722338	2.468946E-011	1.253946E-011	0	0.000000E+000
1	47.96773213	1.253946E-011	2.468946E-011	1	0.000000E+000
1	47.96791697	2.468946E-011	1.253946E-011	0	0.000000E+000
1	47.97579865	1.253946E-011	2.468946E-011	1	0.000000E+000
1	47.97580268	2.468946E-011	1.253946E-011	0	0.000000E+000
1	47.97694932	1.253946E-011	2.468946E-011	1	0.000000E+000
1	47.97711108	2.468946E-011	1.253946E-011	0	0.000000E+000
1	47.97717822	1.253946E-011	2.468946E-011	1	0.000000E+000
1	47.97719651	2.468946E-011	1.253946E-011	0	0.000000E+000
1	47.98012135	1.253946E-011	2.468946E-011	1	0.000000E+000
1	47.98014703	2.468946E-011	1.253946E-011	0	0.000000E+000
1	47.98027425	1.253946E-011	2.468946E-011	1	0.000000E+000
1	47.98033504	2.468946E-011	1.253946E-011	0	0.000000E+000
1	47.98223487	1.253946E-011	2.468946E-011	1	0.000000E+000
1	47.98255480	2.468946E-011	1.253946E-011	0	0.000000E+000
1	47.98281468	1.253946E-011	2.468946E-011	1	0.000000E+000
1	47.98310467	2.468946E-011	1.253946E-011	0	0.000000E+000
1	47.98404162	1.253946E-011	2.468946E-011	1	0.000000E+000
1	47.98419466	2.468946E-011	1.253946E-011	0	0.000000E+000
1	47.98690063	1.253946E-011	2.468946E-011	1	0.000000E+000
1	47.98691643	2.468946E-011	1.253946E-011	0	0.000000E+000
1	48.03809073	1.253946E-011	2.468946E-011	1	0.000000E+000
1	48.03819765	2.468946E-011	1.253946E-011	0	0.000000E+000
1	48.03822641	1.253946E-011	2.468946E-011	1	0.000000E+000
1	48.03828194	2.468946E-011	1.253946E-011	0	0.000000E+000
1	48.03949003	1.253946E-011	2.468946E-011	1	0.000000E+000
1	48.03953692	2.468946E-011	1.253946E-011	0	0.000000E+000
1	48.04355015	1.253946E-011	2.468946E-011	1	0.000000E+000
1	48.04359011	2.468946E-011	1.253946E-011	0	0.000000E+000
1	48.04492618	1.253946E-011	2.468946E-011	1	0.000000E+000
1	48.04505776	2.468946E-011	1.253946E-011	0	0.000000E+000
1	48.05148766	1.253946E-011	2.468946E-011	1	0.000000E+000
1	48.05156823	2.468946E-011	1.253946E-011	0	0.000000E+000
1	48.05283306	1.253946E-011	2.468946E-011	1	0.000000E+000
1	48.05302100	2.468946E-011	1.253946E-011	0	0.000000E+000
1	48.05414131	1.253946E-011	2.468946E-011	1	0.000000E+000
1	48.05417544	2.468946E-011	1.253946E-011	0	0.000000E+000
1	48.05529585	1.253946E-011	2.468946E-011	1	0.000000E+000
1	48.05534381	2.468946E-011	1.253946E-011	0	0.000000E+000
1	48.05881682	1.253946E-011	2.468946E-011	1	0.000000E+000
1	48.05885541	2.468946E-011	1.253946E-011	0	0.000000E+000
1	48.06199572	1.253946E-011	2.468946E-011	1	0.000000E+000
1	48.06202912	2.468946E-011	1.253946E-011	0	0.000000E+000
1	48.06206348	1.253946E-011	2.468946E-011	1	0.000000E+000
1	48.06213711	2.468946E-011	1.253946E-011	0	0.000000E+000
1	48.06244299	1.253946E-011	2.468946E-011	1	0.000000E+000
1	48.06247566	2.468946E-011	1.253946E-011	0	0.000000E+000
1	48.06315127	1.253946E-011	2.468946E-011	1	0.000000E+000
1	48.06352198	2.468946E-011	1.253946E-011	0	0.000000E+000
1	48.06389443	1.253946E-011	2.468946E-011	1	0.000000E+000
1	48.06412212	2.468946E-011	1.253946E-011	0	0.000000E+000
1	48.06441312	1.253946E-011	2.468946E-011	1	0.000000E+000
1	48.06444895	2.468946E-011	1.253946E-011	0	0.000000E+000
1	48.06530085	1.253946E-011	2.468946E-011	1	0.000000E+000
1	48.06542231	2.468946E-011	1.253946E-011	0	0.000000E+000
1	48.73923124	1.239437E-011	2.454437E-011	1	0.000000E+000
1	48.73930314	2.454437E-011	1.239437E-011	0	0.000000E+000
1	48.73965364	1.239437E-011	2.454437E-011	1	0.000000E+000
1	48.73983014	2.454437E-011	1.239437E-011	0	0.000000E+000
1	48.74113159	1.239437E-011	2.454437E-011	1	0.000000E+000
1	48.74118850	2.454437E-011	1.239437E-011	0	0.000000E+000
1	48.74122241	1.239437E-011	2.454437E-011	1	0.000000E+000
1	48.74135126	2.454437E-011	1.239437E-011	0	0.000000E+000
1	48.74183565	1.239437E-011	2.454437E-011	1	0.000000E+000
1	48.74193079	2.454437E-011	1.239437E-011	0	0.000000E+000
1	48.75277523	1.239437E-011	2.454437E-011	1	0.000000E+000
1	48.75279044	2.454437E-011	1.239437E-011	0	0.000000E+000
1	48.75430345	1.239437E-011	2.454437E-011	1	0.000000E+000
1	48.75442899	2.454437E-011	1.239437E-011	0	0.000000E+000
1	48.75481892	1.239437E-011	2.454437E-011	1	0.000000E+000
1	48.75483292	2.454437E-011	1.239437E-011	0	0.000000E+000
1	48.76284370	1.239437E-011	2.454437E-011	1	0.000000E+000
1	48.76295370	2.454437E-011	1.239437E-011	0	0.000000E+000
1	48.76379923	1.239437E-011	2.454437E-011	1	0.000000E+000
1	48.76388719	2.454437E-011	1.239437E-011	0	0.000000E+000
1	48.76449422	1.239437E-011	2.454437E-011	1	0.000000E+000
1	48.76455130	2.454437E-011	1.239437E-011	0	0.000000E+000
1	48.76511822	1.239437E-011	2.454437E-011	1	0.000000E+000
1	48.76554764	2.454437E-011	1.239437E-011	0	0.000000E+000
1	48.76571026	1.239437E-011	2.454437E-011	1	0.000000E+000
1	48.76576233	2.454437E-011	1.239437E-011	0	0.000000E+000
1	48.76807336	1.239437E-011	2.454437E-011	1	0.000000E+000
1	48.76821051	2.454437E-011	1.239437E-011	0	0.000000E+000
1	48.76848870	1.239437E-011	2.454437E-011	1	0.000000E+000
1	48.76855739	2.454437E-011	1.239437E-011	0	0.000000E+000
1	48.77071867	1.239437E-011	2.454437E-011	1	0.000000E+000
1	48.77074812	2.454437E-011	1.239437E-011	0	0.000000E+000
1	48.77114161	1.239437E-011	2.454437E-011	1	0.000000E+000
1	48.77127353	2.454437E-011	1.239437E-011	0	0.000000E+000
1	48.77425375	1.239437E-011	2.454437E-011	1	0.000000E+000
1	48.77430935	2.454437E-011	1.239437E-011	0	0.000000E+000
1	48.77470549	1.239437E-011	2.454437E-011	1	0.000000E+000
1	48.77482892	2.454437E-011	1.239437E-011	0	0.000000E+000
1	48.77537188	1.239437E-011	2.454437E-011	1	0.000000E+000
1	48.77546421	2.454437E-011	1.239437E-011	0	0.000000E+000
1	48.77573205	1.239437E-011	2.454437E-011	1	0.000000E+000
1	48.77588611	2.454437E-011	1.239437E-011	0	0.000000E+000
1	48.77611251	1.239437E-011	2.454437E-011	1	0.000000E+000
1	48.77616106	2.454437E-011	1.239437E-011	0	0.000000E+000
1	48.77866583	1.239437E-011	2.454437E-011	1	0.000000E+000
1	48.77898153	2.454437E-011	1.239437E-011	0	0.000000E+000
1	48.78034935	1.239437E-011	2.454437E-011	1	0.000000E+000
1	48.78039801	2.454437E-011	1.239437E-011	0	0.000000E+000
1	48.78388787	1.239437E-011	2.454437E-011	1	0.000000E+000
1	48.78396133	2.454437E-011	1.239437E-011	0	0.000000E+000
1	48.78500737	1.239437E-011	2.454437E-011	1	0.000000E+000
1	48.78516750	2.454437E-011	1.239437E-011	0	0.000000E+000
1	48.78681195	1.239437E-011	2.454437E-011	1	0.000000E+000
1	48.78683113	2.454437E-011	1.239437E-011	0	0.000000E+000
1	48.78688484	1.239437E-011	2.454437E-011	1	0.000000E+000
1	48.78714926	2.454437E-011	1.239437E-011	0	0.000000E+000
1	48.78882268	1.239437E-011	2.454437E-011	1	0.000000E+000
1	48.78885195	2.454437E-011	1.239437E-011	0	0.000000E+000
1	48.78952281	1.239437E-011	2.454437E-011	1	0.000000E+000
1	48.78991537	2.454437E-011	1.239437E-011	0	0.000000E+000
1	48.80018513	1.239437E-011	2.454437E-011	1	0.000000E+000
1	48.80039264	2.454437E-011	1.239437E-011	0	0.000000E+000
1	48.80093118	1.239437E-011	2.454437E-011	1	0.000000E+000
1	48.80097079	2.454437E-011	1.239437E-011	0	0.000000E+000
1	48.80183932	1.239437E-011	2.454437E-011	1	0.000000E+000
1	48.80190754	2.454437E-011	1.239437E-011	0	0.000000E+000
1	48.80248404	1.239437E-011	2.454437E-011	1	0.000000E+000
1	48.80259554	2.454437E-011	1.239437E-011	0	0.000000E+000
1	48.80326490	1.239437E-011	2.454437E-011	1	0.000000E+000
1	48.80345290	2.454437E-011	1.239437E-011	0	0.000000E+000
1	48.80347264	1.239437E-011	2.454437E-011	1	0.000000E+000
1	48.80359833	2.454437E-011	1.239437E-011	0	0.000000E+000
1	48.80415253	1.239437E-011	2.454437E-011	1	0.000000E+000
1	48.80418930	2.454437E-011	1.239437E-011	0	0.000000E+000
1	48.80795120	1.239437E-011	2.454437E-011	1	0.000000E+000
1	48.80807297	2.454437E-011	1.239437E-011	0	0.000000E+000
1	48.80846056	1.239437E-011	2.454437E-011	1	0.000000E+000
1	48.80851048	2.454437E-011	1.239437E-011	0	0.000000E+000
1	50.46464131	1.249357E-011	2.464357E-011	1	0.000000E+000
1	50.46467094	2.464357E-011	1.249357E-011	0	0.000000E+000
1	50.46571404	1.249357E-011	2.464357E-011	1	0.000000E+000
1	50.46577297	2.464357E-011	1.249357E-011	0	0.000000E+000
1	50.46861344	1.249357E-011	2.464357E-011	1	0.000000E+000
1	50.46866685	2.464357E-011	1.249357E-011	0	0.000000E+000
1	50.46945127	1.249357E-011	2.464357E-011	1	0.000000E+000
1	50.46953956	2.464357E-011	1.249357E-011	0	0.000000E+000
1	50.47040679	1.249357E-011	2.464357E-011	1	0.000000E+000
1	50.47045648	2.464357E-011	1.249357E-011	0	0.000000E+000
1	50.47149462	1.249357E-011	2.464357E-011	1	0.000000E+000
1	50.47173036	2.464357E-011	1.249357E-011	0	0.000000E+000
1	50.47211804	1.249357E-011	2.464357E-011	1	0.000000E+000
1	50.47213857	2.464357E-011	1.249357E-011	0	0.000000E+000
1	50.47215521	1.249357E-011	2.464357E-011	1	0.000000E+000
1	50.47228101	2.464357E-011	1.249357E-011	0	0.000000E+000
1	50.47634109	1.249357E-011	2.464357E-011	1	0.000000E+000
1	50.47642681	2.464357E-011	1.249357E-011	0	0.000000E+000
1	50.47727551	1.249357E-011	2.464357E-011	1	0.000000E+000
1	50.47730961	2.464357E-011	1.249357E-011	0	0.000000E+000
1	50.47749096	1.249357E-011	2.464357E-011	1	0.000000E+000
1	50.47757810	2.464357E-011	1.249357E-011	0	0.000000E+000
1	50.47954106	1.249357E-011	2.464357E-011	1	0.000000E+000
1	50.47955701	2.464357E-011	1.249357E-011	0	0.000000E+000
1	50.49106862	1.249357E-011	2.464357E-011	1	0.000000E+000
1	50.49111377	2.464357E-011	1.249357E-011	0	0.000000E+000
1	50.49163915	1.249357E-011	2.464357E-011	1	0.000000E+000
1	50.49182367	2.464357E-011	1.249357E-011	0	0.000000E+000
1	50.49452572	1.249357E-011	2.464357E-011	1	0.000000E+000
1	50.49482899	2.464357E-011	1.249357E-011	0	0.000000E+000
1	50.49587536	1.249357E-011	2.464357E-011	1	0.000000E+000
1	50.49602842	2.464357E-011	1.249357E-011	0	0.000000E+000
1	50.49628320	1.249357E-011	2.464357E-011	1	0.000000E+000
1	50.49651713	2.464357E-011	1.249357E-011	0	0.000000E+000
1	50.49695303	1.249357E-011	2.464357E-011	1	0.000000E+000
1	50.49725025	2.464357E-011	1.249357E-011	0	0.000000E+000
1	50.49826565	1.249357E-011	2.464357E-011	1	0.000000E+000
1	50.49834057	2.464357E-011	1.249357E-011	0	0.000000E+000
1	50.50020093	1.249357E-011	2.464357E-011	1	0.000000E+000
1	50.50028489	2.464357E-011	1.249357E-011	0	0.000000E+000
1	50.50100489	1.249357E-011	2.464357E-011	1	0.000000E+000
1	50.50104989	2.464357E-011	1.249357E-011	0	0.000000E+000
1	50.50396729	1.249357E-011	2.464357E-011	1	0.000000E+000
1	50.50410342	2.464357E-011	1.249357E-011	0	0.000000E+000
1	57.98428554	1.234967E-011	2.449967E-011	1	0.000000E+000
1	57.98454248	2.449967E-011	1.234967E-011	0	0.000000E+000
1	57.98489363	1.234967E-011	2.449967E-011	1	0.000000E+000
1	57.98492133	2.449967E-011	1.234967E-011	0	0.000000E+000
1	57.98536237	1.234967E-011	2.449967E-011	1	0.000000E+000
1	57.98536804	2.449967E-011	1.234967E-011	0	0.000000E+000
1	57.98945642	1.234967E-011	2.449967E-011	1	0.000000E+000
1	57.98964881	2.449967E-011	1.234967E-011	0	0.000000E+000
1	57.99002184	1.234967E-011	2.449967E-011	1	0.000000E+000
1	57.99010653	2.449967E-011	1.234967E-011	0	0.000000E+000
1	57.99066260	1.234967E-011	2.449967E-011	1	0.000000E+000
1	57.99073428	2.449967E-011	1.234967E-011	0	0.000000E+000
1	57.99255267	1.234967E-011	2.449967E-011	1	0.000000E+000
1	57.99281930	2.449967E-011	1.234967E-011	0	0.000000E+000
1	57.99434127	1.234967E-011	2.449967E-011	1	0.000000E+000
1	57.99436267	2.449967E-011	1.234967E-011	0	0.000000E+000
1	57.99544472	1.234967E-011	2.449967E-011	1	0.000000E+000
1	57.99554875	2.449967E-011	1.234967E-011	0	0.000000E+000
1	57.99568789	1.234967E-011	2.449967E-011	1	0.000000E+000
1	57.99571932	2.449967E-011	1.234967E-011	0	0.000000E+000
1	57.99730395	1.234967E-011	2.449967E-011	1	0.000000E+000
1	57.99737408	2.449967E-011	1.234967E-011	0	0.000000E+000
1	58.00069984	1.234967E-011	2.449967E-011	1	0.000000E+000
1	58.00087408	2.449967E-011	1.234967E-011	0	0.000000E+000
1	58.00129303	1.234967E-011	2.449967E-011	1	0.000000E+000
1	58.00153958	2.449967E-011	1.234967E-011	0	0.000000E+000
1	58.00521445	1.234967E-011	2.449967E-011	1	0.000000E+000
1	58.00523293	2.449967E-011	1.234967E-011	0	0.000000E+000
1	58.00635990	1.234967E-011	2.449967E-011	1	0.000000E+000
1	58.00652382	2.449967E-011	1.234967E-011	0	0.000000E+000
1	58.00709402	1.234967E-011	2.449967E-011	1	0.000000E+000
1	58.00721322	2.449967E-011	1.234967E-011	0	0.000000E+000
1	58.00895758	1.234967E-011	2.449967E-011	1	0.000000E+000
1	58.00906316	2.449967E-011	1.234967E-011	0	0.000000E+000
1	58.00909612	1.234967E-011	2.449967E-011	1	0.000000E+000
1	58.00927706	2.449967E-011	1.234967E-011	0	0.000000E+000
1	58.00932173	1.234967E-011	2.449967E-011	1	0.000000E+000
1	58.00949627	2.449967E-011	1.234967E-011	0	0.000000E+000
1	58.00955902	1.234967E-011	2.449967E-011	1	0.000000E+000
1	58.00956861	2.449967E-011	1.234967E-011	0	0.000000E+000
1	58.38866370	1.230023E-011	2.445023E-011	1	0.000000E+000
1	58.38889006	2.445023E-011	1.230023E-011	0	0.000000E+000
1	58.38915506	1.230023E-011	2.445023E-011	1	0.000000E+000
1	58.38920149	2.445023E-011	1.230023E-011	0	0.000000E+000
1	58.39120072	1.230023E-011	2.445023E-011	1	0.000000E+000
1	58.39123475	2.445023E-011	1.230023E-011	0	0.000000E+000
1	58.39197349	1.230023E-011	2.445023E-011	1	0.000000E+000
1	58.39218710	2.445023E-011	1.230023E-011	0	0.000000E+000
1	58.39633744	1.230023E-011	2.445023E-011	1	0.000000E+000
1	58.39646124	2.445023E-011	1.230023E-011	0	0.000000E+000
1	58.39939558	1.230023E-011	2.445023E-011	1	0.000000E+000
1	58.39947638	2.445023E-011	1.230023E-011	0	0.000000E+000
1	58.40087021	1.230023E-011	2.445023E-011	1	0.000000E+000
1	58.40094557	2.445023E-011	1.230023E-011	0	0.000000E+000
1	58.40097341	1.230023E-011	2.445023E-011	1	0.000000E+000
1	58.40104542	2.445023E-011	1.230023E-011	0	0.000000E+000
1	58.40571364	1.230023E-011	2.445023E-011	1	0.000000E+000
1	58.40579034	2.445023E-011	1.230023E-011	0	0.000000E+000
1	58.41254045	1.230023E-011	2.445023E-011	1	0.000000E+000
1	58.41260578	2.445023E-011	1.230023E-011	0	0.000000E+000
1	58.41337227	1.230023E-011	2.445023E-011	1	0.000000E+000
1	58.41342853	2.445023E-011	1.230023E-011	0	0.000000E+000
1	58.41559954	1.230023E-011	2.445023E-011	1	0.000000E+000
1	58.41571499	2.445023E-011	1.230023E-011	0	0.000000E+000
1	58.41728140	1.230023E-011	2.445023E-011	1	0.000000E+000
1	58.41746085	2.445023E-011	1.230023E-011	0	0.000000E+000
1	58.41889361	1.230023E-011	2.445023E-011	1	0.000000E+000
1	58.41894845	2.445023E-011	1.230023E-011	0	0.000000E+000
1	58.41943315	1.230023E-011	2.445023E-011	1	0.000000E+000
1	58.41948005	2.445023E-011	1.230023E-011	0	0.000000E+000
1	58.42008166	1.230023E-011	2.445023E-011	1	0.000000E+000
1	58.42012325	2.445023E-011	1.230023E-011	0	0.000000E+000
1	58.42099382	1.230023E-011	2.445023E-011	1	0.000000E+000
1	58.42104224	2.445023E-011	1.230023E-011	0	0.000000E+000
1	58.42177776	1.230023E-011	2.445023E-011	1	0.000000E+000
1	58.42189457	2.445023E-011	1.230023E-011	0	0.000000E+000
1	58.42206969	1.230023E-011	2.445023E-011	1	0.000000E+000
1	58.42208186	2.445023E-011	1.230023E-011	0	0.000000E+000
1	58.42295373	1.230023E-011	2.445023E-011	1	0.000000E+000
1	58.42298007	2.445023E-011	1.230023E-011	0	0.000000E+000
1	58.42315106	1.230023E-011	2.445023E-011	1	0.000000E+000
1	58.42321662	2.445023E-011	1.230023E-011	0	0.000000E+000
1	58.42387636	1.230023E-011	2.445023E-011	1	0.000000E+000
1	58.42389315	2.445023E-011	1.230023E-011	0	0.000000E+000
1	58.42613819	1.230023E-011	2.445023E-011	1	0.000000E+000
1	58.42627310	2.445023E-011	1.230023E-011	0	0.000000E+000
1	58.42652849	1.230023E-011	2.445023E-011	1	0.000000E+000
1	58.42653663	2.445023E-011	1.230023E-011	0	0.000000E+000
1	58.43022887	1.230023E-011	2.445023E-011	1	0.000000E+000
1	58.43025390	2.445023E-011	1.230023E-011	0	0.000000E+000
1	58.43245663	1.230023E-011	2.445023E-011	1	0.000000E+000
1	58.43290107	2.445023E-011	1.230023E-011	0	0.000000E+000
1	58.43341879	1.230023E-011	2.445023E-011	1	0.000000E+000
1	58.43350966	2.445023E-011	1.230023E-011	0	0.000000E+000
1	58.53012262	1.241364E-011	2.456364E-011	1	0.000000E+000
1	58.53016727	2.456364E-011	1.241364E-011	0	0.000000E+000
1	58.53307534	1.241364E-011	2.456364E-011	1	0.000000E+000
1	58.53312356	2.456364E-011	1.241364E-011	0	0.000000E+000
1	58.53325952	1.241364E-011	2.456364E-011	1	0.000000E+000
1	58.53334184	2.456364E-011	1.241364E-011	0	0.000000E+000
1	58.53530157	1.241364E-011	2.456364E-011	1	0.000000E+000
1	58.53533082	2.456364E-011	1.241364E-011	0	0.000000E+000
1	58.53722117	1.241364E-011	2.456364E-011	1	0.000000E+000
1	58.53726022	2.456364E-011	1.241364E-011	0	0.000000E+000
1	58.53916831	1.241364E-011	2.456364E-011	1	0.000000E+000
1	58.53926077	2.456364E-011	1.241364E-011	0	0.000000E+000
1	58.54001649	1.241364E-011	2.456364E-011	1	0.000000E+000
1	58.54005069	2.456364E-011	1.241364E-011	0	0.000000E+000
1	58.54317351	1.241364E-011	2.456364E-011	1	0.000000E+000
1	58.54331563	2.456364E-011	1.241364E-011	0	0.000000E+000
1	58.54443542	1.241364E-011	2.456364E-011	1	0.000000E+000
1	58.54446457	2.456364E-011	1.241364E-011	0	0.000000E+000
1	58.54900429	1.241364E-011	2.456364E-011	1	0.000000E+000
1	58.54913176	2.456364E-011	1.241364E-011	0	0.000000E+000
1	58.54943688	1.241364E-011	2.456364E-011	1	0.000000E+000
1	58.54950283	2.456364E-011	1.241364E-011	0	0.000000E+000
1	58.54959000	1.241364E-011	2.456364E-011	1	0.000000E+000
1	58.54962778	2.456364E-011	1.241364E-011	0	0.000000E+000
1	58.54965087	1.241364E-011	2.456364E-011	1	0.000000E+000
1	58.54974868	2.456364E-011	1.241364E-011	0	0.000000E+000
1	58.54979284	1.241364E-011	2.456364E-011	1	0.000000E+000
1	58.54993742	2.456364E-011	1.241364E-011	0	0.000000E+000
1	58.55010347	1.241364E-011	2.456364E-011	1	0.000000E+000
1	58.55013678	2.456364E-011	1.241364E-011	0	0.000000E+000
1	58.55019772	1.241364E-011	2.456364E-011	1	0.000000E+000
1	58.55022535	2.456364E-011	1.241364E-011	0	0.000000E+000
1	58.55096237	1.241364E-011	2.456364E-011	1	0.000000E+000
1	58.55098476	2.456364E-011	1.241364E-011	0	0.000000E+000
1	58.55251591	1.241364E-011	2.456364E-011	1	0.000000E+000
1	58.55275965	2.456364E-011	1.241364E-011	0	0.000000E+000
1	58.55507005	1.241364E-011	2.456364E-011	1	0.000000E+000
1	58.55522124	2.456364E-011	1.241364E-011	0	0.000000E+000
1	58.56553073	1.241364E-011	2.456364E-011	1	0.000000E+000
1	58.56575335	2.456364E-011	1.241364E-011	0	0.000000E+000
1	58.56580839	1.241364E-011	2.456364E-011	1	0.000000E+000
1	58.56611881	2.456364E-011	1.241364E-011	0	0.000000E+000
1	58.56684636	1.241364E-011	2.456364E-011	1	0.000000E+000
1	58.56697962	2.456364E-011	1.241364E-011	0	0.000000E+000
1	63.94583529	1.219057E-011	2.434057E-011	1	0.000000E+000
1	63.94587838	2.434057E-011	1.219057E-011	0	0.000000E+000
1	63.94904681	1.219057E-011	2.434057E-011	1	0.000000E+000
1	63.94922710	2.434057E-011	1.219057E-011	0	0.000000E+000
1	63.94984848	1.219057E-011	2.434057E-011	1	0.000000E+000
1	63.94990746	2.434057E-011	1.219057E-011	0	0.000000E+000
1	63.95604080	1.219057E-011	2.434057E-011	1	0.000000E+000
1	63.95613191	2.434057E-011	1.219057E-011	0	0.000000E+000
1	63.95880869	1.219057E-011	2.434057E-011	1	0.000000E+000
1	63.95898831	2.434057E-011	1.219057E-011	0	0.000000E+000
1	63.96204212	1.219057E-011	2.434057E-011	1	0.000000E+000
1	63.96208629	2.434057E-011	1.219057E-011	0	0.000000E+000
1	63.96226781	1.219057E-011	2.434057E-011	1	0.000000E+000
1	63.96266612	2.434057E-011	1.219057E-011	0	0.000000E+000
1	63.96430591	1.219057E-011	2.434057E-011	1	0.000000E+000
1	63.96434343	2.434057E-011	1.219057E-011	0	0.000000E+000
1	63.96696758	1.219057E-011	2.434057E-011	1	0.000000E+000
1	63.96711022	2.434057E-011	1.219057E-011	0	0.000000E+000
1	63.96725599	1.219057E-011	2.434057E-011	1	0.000000E+000
1	63.96738080	2.434057E-011	1.219057E-011	0	0.000000E+000
1	63.96740412	1.219057E-011	2.434057E-011	1	0.000000E+000
1	63.96758473	2.434057E-011	1.219057E-011	0	0.000000E+000
1	63.96774332	1.219057E-011	2.434057E-011	1	0.000000E+000
1	63.96782958	2.434057E-011	1.219057E-011	0	0.000000E+000
1	63.96905985	1.219057E-011	2.434057E-011	1	0.000000E+000
1	63.96909215	2.434057E-011	1.219057E-011	0	0.000000E+000
1	63.97046143	1.219057E-011	2.434057E-011	1	0.000000E+000
1	63.97050429	2.434057E-011	1.219057E-011	0	0.000000E+000
1	63.97288003	1.219057E-011	2.434057E-011	1	0.000000E+000
1	63.97292099	2.434057E-011	1.219057E-011	0	0.000000E+000
1	63.97295581	1.219057E-011	2.434057E-011	1	0.000000E+000
1	63.97318589	2.434057E-011	1.219057E-011	0	0.000000E+000
1	63.97527200	1.219057E-011	2.434057E-011	1	0.000000E+000
1	63.97529762	2.434057E-011	1.219057E-011	0	0.000000E+000
1	63.97541697	1.219057E-011	2.434057E-011	1	0.000000E+000
1	63.97550609	2.434057E-011	1.219057E-011	0	0.000000E+000
1	63.97552558	1.219057E-011	2.434057E-011	1	0.000000E+000
1	63.97560849	2.434057E-011	1.219057E-011	0	0.000000E+000
1	63.97622689	1.219057E-011	2.434057E-011	1	0.000000E+000
1	63.97629508	2.434057E-011	1.219057E-011	0	0.000000E+000
1	63.97770633	1.219057E-011	2.434057E-011	1	0.000000E+000
1	63.97780833	2.434057E-011	1.219057E-011	0	0.000000E+000
1	63.97858162	1.219057E-011	2.434057E-011	1	0.000000E+000
1	63.97862670	2.434057E-011	1.219057E-011	0	0.000000E+000
1	63.97901656	1.219057E-011	2.434057E-011	1	0.000000E+000
1	63.97908505	2.434057E-011	1.219057E-011	0	0.000000E+000
1	63.97941666	1.219057E-011	2.434057E-011	1	0.000000E+000
1	63.97948616	2.434057E-011	1.219057E-011	0	0.000000E+000
1	63.98171949	1.219057E-011	2.434057E-011	1	0.000000E+000
1	63.98175708	2.434057E-011	1.219057E-011	0	0.000000E+000
1	63.98217072	1.219057E-011	2.434057E-011	1	0.000000E+000
1	63.98232094	2.434057E-011	1.219057E-011	0	0.000000E+000
1	64.03763843	1.219057E-011	2.434057E-011	1	0.000000E+000
1	64.03768181	2.434057E-011	1.219057E-011	0	0.000000E+000
1	64.04158269	1.219057E-011	2.434057E-011	1	0.000000E+000
1	64.04162505	2.434057E-011	1.219057E-011	0	0.000000E+000
1	64.04453335	1.219057E-011	2.434057E-011	1	0.000000E+000
1	64.04456407	2.434057E-011	1.219057E-011	0	0.000000E+000
1	64.04678496	1.219057E-011	2.434057E-011	1	0.000000E+000
1	64.04687049	2.434057E-011	1.219057E-011	0	0.000000E+000
1	64.05196458	1.219057E-011	2.434057E-011	1	0.000000E+000
1	64.05219990	2.434057E-011	1.219057E-011	0	0.000000E+000
1	64.05281791	1.219057E-011	2.434057E-011	1	0.000000E+000
1	64.05316717	2.434057E-011	1.219057E-011	0	0.000000E+000
1	64.05355277	1.219057E-011	2.434057E-011	1	0.000000E+000
1	64.05375561	2.434057E-011	1.219057E-011	0	0.000000E+000
1	64.05493675	1.219057E-011	2.434057E-011	1	0.000000E+000
1	64.05497078	2.434057E-011	1.219057E-011	0	0.000000E+000
1	64.05684308	1.219057E-011	2.434057E-011	1	0.000000E+000
1	64.05689449	2.434057E-011	1.219057E-011	0	0.000000E+000
1	64.05886732	1.219057E-011	2.434057E-011	1	0.000000E+000
1	64.05896039	2.434057E-011	1.219057E-011	0	0.000000E+000
1	64.05909146	1.219057E-011	2.434057E-011	1	0.000000E+000
1	64.05911904	2.434057E-011	1.219057E-011	0	0.000000E+000
1	64.05958045	1.219057E-011	2.434057E-011	1	0.000000E+000
1	64.05963081	2.434057E-011	1.219057E-011	0	0.000000E+000
1	64.06071025	1.219057E-011	2.434057E-011	1	0.000000E+000
1	64.06078688	2.434057E-011	1.219057E-011	0	0.000000E+000
1	64.06850671	1.219057E-011	2.434057E-011	1	0.000000E+000
1	64.06862957	2.434057E-011	1.219057E-011	0	0.000000E+000
1	64.07199009	1.219057E-011	2.434057E-011	1	0.000000E+000
1	64.07208531	2.434057E-011	1.219057E-011	0	0.000000E+000
1	64.07292337	1.219057E-011	2.434057E-011	1	0.000000E+000
1	64.07296863	2.434057E-011	1.219057E-011	0	0.000000E+000
1	64.07325987	1.219057E-011	2.434057E-011	1	0.000000E+000
1	64.07326421	2.434057E-011	1.219057E-011	0	0.000000E+000
1	64.07979101	1.219057E-011	2.434057E-011	1	0.000000E+000
1	64.07986464	2.434057E-011	1.219057E-011	0	0.000000E+000
1	64.08117426	1.219057E-011	2.434057E-011	1	0.000000E+000
1	64.08119974	2.434057E-011	1.219057E-011	0	0.000000E+000
1	64.08226171	1.219057E-011	2.434057E-011	1	0.000000E+000
1	64.08232128	2.434057E-011	1.219057E-011	0	0.000000E+000
1	64.08411574	1.219057E-011	2.434057E-011	1	0.000000E+000
1	64.08432059	2.434057E-011	1.219057E-011	0	0.000000E+000
1	64.08523889	1.219057E-011	2.434057E-011	1	0.000000E+000
1	64.08529629	2.434057E-011	1.219057E-011	0	0.000000E+000
1	64.08700572	1.219057E-011	2.434057E-011	1	0.000000E+000
1	64.08704461	2.434057E-011	1.219057E-011	0	0.000000E+000
1	64.09140764	1.219057E-011	2.434057E-011	1	0.000000E+000
1	64.09146654	2.434057E-011	1.219057E-011	0	0.000000E+000
1	64.09153128	1.219057E-011	2.434057E-011	1	0.000000E+000
1	64.09167719	2.434057E-011	1.219057E-011	0	0.000000E+000
1	64.09320708	1.219057E-011	2.434057E-011	1	0.000000E+000
1	64.09331033	2.434057E-011	1.219057E-011	0	0.000000E+000
1	80.44085949	1.180565E-011	2.395565E-011	1	0.000000E+000
1	80.44094030	2.395565E-011	1.180565E-011	0	0.000000E+000
1	80.44269921	1.180565E-011	2.395565E-011	1	0.000000E+000
1	80.44285290	2.395565E-011	1.180565E-011	0	0.000000E+000
1	80.44378860	1.180565E-011	2.395565E-011	1	0.000000E+000
1	80.44394187	2.395565E-011	1.180565E-011	0	0.000000E+000
1	80.44668004	1.180565E-011	2.395565E-011	1	0.000000E+000
1	80.44717756	2.395565E-011	1.180565E-011	0	0.000000E+000
1	80.44723852	1.180565E-011	2.395565E-011	1	0.000000E+000
1	80.44730925	2.395565E-011	1.180565E-011	0	0.000000E+000
1	80.44734654	1.180565E-011	2.395565E-011	1	0.000000E+000
1	80.44744090	2.395565E-011	1.180565E-011	0	0.000000E+000
1	80.44796703	1.180565E-011	2.395565E-011	1	0.000000E+000
1	80.44805086	2.395565E-011	1.180565E-011	0	0.000000E+000
1	80.44914237	1.180565E-011	2.395565E-011	1	0.000000E+000
1	80.44923838	2.395565E-011	1.180565E-011	0	0.000000E+000
1	80.45019235	1.180565E-011	2.395565E-011	1	0.000000E+000
1	80.45038642	2.395565E-011	1.180565E-011	0	0.000000E+000
1	80.45133196	1.180565E-011	2.395565E-011	1	0.000000E+000
1	80.45136169	2.395565E-011	1.180565E-011	0	0.000000E+000
1	80.45226351	1.180565E-011	2.395565E-011	1	0.000000E+000
1	80.45230661	2.395565E-011	1.180565E-011	0	0.000000E+000
1	80.45279548	1.180565E-011	2.395565E-011	1	0.000000E+000
1	80.45294330	2.395565E-011	1.180565E-011	0	0.000000E+000
1	80.45341433	1.180565E-011	2.395565E-011	1	0.000000E+000
1	80.45343693	2.395565E-011	1.180565E-011	0	0.000000E+000
1	80.46691523	1.180565E-011	2.395565E-011	1	0.000000E+000
1	80.46700596	2.395565E-011	1.180565E-011	0	0.000000E+000
1	80.46702730	1.180565E-011	2.395565E-011	1	0.000000E+000
1	80.46722268	2.395565E-011	1.180565E-011	0	0.000000E+000
1	80.47472400	1.180565E-011	2.395565E-011	1	0.000000E+000
1	80.47487271	2.395565E-011	1.180565E-011	0	0.000000E+000
1	80.47646908	1.180565E-011	2.395565E-011	1	0.000000E+000
1	80.47649521	2.395565E-011	1.180565E-011	0	0.000000E+000
1	80.48131585	1.180565E-011	2.395565E-011	1	0.000000E+000
1	80.48136400	2.395565E-011	1.180565E-011	0	0.000000E+000
1	80.48311942	1.180565E-011	2.395565E-011	1	0.000000E+000
1	80.48338942	2.395565E-011	1.180565E-011	0	0.000000E+000
1	80.48625182	1.180565E-011	2.395565E-011	1	0.000000E+000
1	80.48627451	2.395565E-011	1.180565E-011	0	0.000000E+000
1	80.48695558	1.180565E-011	2.395565E-011	1	0.000000E+000
1	80.48749691	2.395565E-011	1.180565E-011	0	0.000000E+000
1	80.48804153	1.180565E-011	2.395565E-011	1	0.000000E+000
1	80.48821341	2.395565E-011	1.180565E-011	0	0.000000E+000
1	80.48969718	1.180565E-011	2.395565E-011	1	0.000000E+000
1	80.48977397	2.395565E-011	1.180565E-011	0	0.000000E+000
1	80.49334879	1.180565E-011	2.395565E-011	1	0.000000E+000
1	80.49336689	2.395565E-011	1.180565E-011	0	0.000000E+000
1	80.49390980	1.180565E-011	2.395565E-011	1	0.000000E+000
1	80.49403163	2.395565E-011	1.180565E-011	0	0.000000E+000
1	80.49488269	1.180565E-011	2.395565E-011	1	0.000000E+000
1	80.49512869	2.395565E-011	1.180565E-011	0	0.000000E+000
1	80.49719229	1.180565E-011	2.395565E-011	1	0.000000E+000
1	80.49722054	2.395565E-011	1.180565E-011	0	0.000000E+000
1	80.49832364	1.180565E-011	2.395565E-011	1	0.000000E+000
1	80.49843385	2.395565E-011	1.180565E-011	0	0.000000E+000
1	80.49865469	1.180565E-011	2.395565E-011	1	0.000000E+000
1	80.49868905	2.395565E-011	1.180565E-011	0	0.000000E+000
1	80.50034076	1.180565E-011	2.395565E-011	1	0.000000E+000
1	80.50041309	2.395565E-011	1.180565E-011	0	0.000000E+000
1	80.50130413	1.180565E-011	2.395565E-011	1	0.000000E+000
1	80.50136733	2.395565E-011	1.180565E-011	0	0.000000E+000
1	80.50196732	1.180565E-011	2.395565E-011	1	0.000000E+000
1	80.50203865	2.395565E-011	1.180565E-011	0	0.000000E+000
1	80.50916028	1.180565E-011	2.395565E-011	1	0.000000E+000
1	80.50946152	2.395565E-011	1.180565E-011	0	0.000000E+000
1	80.50973741	1.180565E-011	2.395565E-011	1	0.000000E+000
1	80.50977522	2.395565E-011	1.180565E-011	0	0.000000E+000
1	80.51019367	1.180565E-011	2.395565E-011	1	0.000000E+000
1	80.51022545	2.395565E-011	1.180565E-011	0	0.000000E+000
1	80.51039706	1.180565E-011	2.395565E-011	1	0.000000E+000
1	80.51055602	2.395565E-011	1.180565E-011	0	0.000000E+000
1	80.51412386	1.180565E-011	2.395565E-011	1	0.000000E+000
1	80.51427147	2.395565E-011	1.180565E-011	0	0.000000E+000
1	80.51427756	1.180565E-011	2.395565E-011	1	0.000000E+000
1	80.51436597	2.395565E-011	1.180565E-011	0	0.000000E+000
1	80.52216770	1.180565E-011	2.395565E-011	1	0.000000E+000
1	80.52219331	2.395565E-011	1.180565E-011	0	0.000000E+000
1	80.52482031	1.180565E-011	2.395565E-011	1	0.000000E+000
1	80.52485033	2.395565E-011	1.180565E-011	0	0.000000E+000
1	80.53040352	1.180565E-011	2.395565E-011	1	0.000000E+000
1	80.53055582	2.395565E-011	1.180565E-011	0	0.000000E+000
1	80.53120335	1.180565E-011	2.395565E-011	1	0.000000E+000
1	80.53139963	2.395565E-011	1.180565E-011	0	0.000000E+000
1	80.53146534	1.180565E-011	2.395565E-011	1	0.000000E+000
1	80.53148310	2.395565E-011	1.180565E-011	0	0.000000E+000
1	80.53249926	1.180565E-011	2.395565E-011	1	0.000000E+000
1	80.53276280	2.395565E-011	1.180565E-011	0	0.000000E+000
1	80.53691512	1.180565E-011	2.395565E-011	1	0.000000E+000
1	80.53693064	2.395565E-011	1.180565E-011	0	0.000000E+000
1	80.53808220	1.180565E-011	2.395565E-011	1	0.000000E+000
1	80.53812744	2.395565E-011	1.180565E-011	0	0.000000E+000
1	80.53840117	1.180565E-011	2.395565E-011	1	0.000000E+000
1	80.53844749	2.395565E-011	1.180565E-011	0	0.000000E+000
1	80.53868196	1.180565E-011	2.395565E-011	1	0.000000E+000
1	80.53875078	2.395565E-011	1.180565E-011	0	0.000000E+000
1	80.53928345	1.180565E-011	2.395565E-011	1	0.000000E+000
1	80.53931590	2.395565E-011	1.180565E-011	0	0.000000E+000
1	80.53998891	1.180565E-011	2.395565E-011	1	0.000000E+000
1	80.54004087	2.395565E-011	1.180565E-011	0	0.000000E+000
1	80.54328610	1.180565E-011	2.395565E-011	1	0.000000E+000
1	80.54346441	2.395565E-011	1.180565E-011	0	0.000000E+000
1	80.54375351	1.180565E-011	2.395565E-011	1	0.000000E+000
1	80.54414358	2.395565E-011	1.180565E-011	0	0.000000E+000
1	80.55520443	1.180565E-011	2.395565E-011	1	0.000000E+000
1	80.55533714	2.395565E-011	1.180565E-011	0	0.000000E+000
1	80.55636084	1.180565E-011	2.395565E-011	1	0.000000E+000
1	80.55640560	2.395565E-011	1.180565E-011	0	0.000000E+000
1	80.55685396	1.180565E-011	2.395565E-011	1	0.000000E+000
1	80.55688111	2.395565E-011	1.180565E-011	0	0.000000E+000
1	80.55857419	1.180565E-011	2.395565E-011	1	0.000000E+000
1	80.55872157	2.395565E-011	1.180565E-011	0	0.000000E+000
1	80.55910018	1.180565E-011	2.395565E-011	1	0.000000E+000
1	80.55915786	2.395565E-011	1.180565E-011	0	0.000000E+000
1	80.56003081	1.180565E-011	2.395565E-011	1	0.000000E+000
1	80.56004655	2.395565E-011	1.180565E-011	0	0.000000E+000
1	80.56223818	1.180565E-011	2.395565E-011	1	0.000000E+000
1	80.56244052	2.395565E-011	1.180565E-011	0	0.000000E+000
1	80.56407316	1.180565E-011	2.395565E-011	1	0.000000E+000
1	80.56410719	2.395565E-011	1.180565E-011	0	0.000000E+000
1	80.56478010	1.180565E-011	2.395565E-011	1	0.000000E+000
1	80.56490091	2.395565E-011	1.180565E-011	0	0.000000E+000
1	80.57184047	1.180565E-011	2.395565E-011	1	0.000000E+000
1	80.57195636	2.395565E-011	1.180565E-011	0	0.000000E+000
1	80.57385318	1.180565E-011	2.395565E-011	1	0.000000E+000
1	80.57390822	2.395565E-011	1.180565E-011	0	0.000000E+000
1	80.57425878	1.180565E-011	2.395565E-011	1	0.000000E+000
1	80.57435316	2.395565E-011	1.180565E-011	0	0.000000E+000
1	80.57655635	1.180565E-011	2.395565E-011	1	0.000000E+000
1	80.57661818	2.395565E-011	1.180565E-011	0	0.000000E+000
1	80.57946966	1.180565E-011	2.395565E-011	1	0.000000E+000
1	80.57983251	2.395565E-011	1.180565E-011	0	0.000000E+000
1	80.57993781	1.180565E-011	2.395565E-011	1	0.000000E+000
1	80.57998403	2.395565E-011	1.180565E-011	0	0.000000E+000
1	80.58001642	1.180565E-011	2.395565E-011	1	0.000000E+000
1	80.58007520	2.395565E-011	1.180565E-011	0	0.000000E+000
1	80.58221723	1.180565E-011	2.395565E-011	1	0.000000E+000
1	80.58225053	2.395565E-011	1.180565E-011	0	0.000000E+000
1	80.58245788	1.180565E-011	2.395565E-011	1	0.000000E+000
1	80.58281324	2.395565E-011	1.180565E-011	0	0.000000E+000
1	80.58495560	1.180565E-011	2.395565E-011	1	0.000000E+000
1	80.58498298	2.395565E-011	1.180565E-011	0	0.000000E+000
1	80.58562744	1.180565E-011	2.395565E-011	1	0.000000E+000
1	80.58564518	2.395565E-011	1.180565E-011	0	0.000000E+000
1	80.58933362	1.180565E-011	2.395565E-011	1	0.000000E+000
1	80.58939933	2.395565E-011	1.180565E-011	0	0.000000E+000
1	80.59016039	1.180565E-011	2.395565E-011	1	0.000000E+000
1	80.59045132	2.395565E-011	1.180565E-011	0	0.000000E+000
1	80.59113724	1.180565E-011	2.395565E-011	1	0.000000E+000
1	80.59119884	2.395565E-011	1.180565E-011	0	0.000000E+000
1	80.59302383	1.180565E-011	2.395565E-011	1	0.000000E+000
1	80.59308940	2.395565E-011	1.180565E-011	0	0.000000E+000
1	80.59867792	1.180565E-011	2.395565E-011	1	0.000000E+000
1	80.59874501	2.395565E-011	1.180565E-011	0	0.000000E+000
1	80.59938908	1.180565E-011	2.395565E-011	1	0.000000E+000
1	80.59953619	2.395565E-011	1.180565E-011	0	0.000000E+000
1	80.60161381	1.180565E-011	2.395565E-011	1	0.000000E+000
1	80.60175657	2.395565E-011	1.180565E-011	0	0.000000E+000
1	80.60181247	1.180565E-011	2.395565E-011	1	0.000000E+000
1	80.60194528	2.395565E-011	1.180565E-011	0	0.000000E+000
1	80.60491777	1.180565E-011	2.395565E-011	1	0.000000E+000
1	80.60505919	2.395565E-011	1.180565E-011	0	0.000000E+000
1	80.60770365	1.180565E-011	2.395565E-011	1	0.000000E+000
1	80.60780833	2.395565E-011	1.180565E-011	0	0.000000E+000
1	80.60811132	1.180565E-011	2.395565E-011	1	0.000000E+000
1	80.60825400	2.395565E-011	1.180565E-011	0	0.000000E+000
1	80.60833677	1.180565E-011	2.395565E-011	1	0.000000E+000
1	80.60834743	2.395565E-011	1.180565E-011	0	0.000000E+000
1	80.60910981	1.180565E-011	2.395565E-011	1	0.000000E+000
1	80.60913933	2.395565E-011	1.180565E-011	0	0.000000E+000
1	80.61017344	1.180565E-011	2.395565E-011	1	0.000000E+000
1	80.61029812	2.395565E-011	1.180565E-011	0	0.000000E+000
1	80.61237382	1.180565E-011	2.395565E-011	1	0.000000E+000
1	80.61244816	2.395565E-011	1.180565E-011	0	0.000000E+000
1	80.61248888	1.180565E-011	2.395565E-011	1	0.000000E+000
1	80.61254052	2.395565E-011	1.180565E-011	0	0.000000E+000
1	80.61363900	1.180565E-011	2.395565E-011	1	0.000000E+000
1	80.61365790	2.395565E-011	1.180565E-011	0	0.000000E+000
1	80.61981148	1.180565E-011	2.395565E-011	1	0.000000E+000
1	80.61990087	2.395565E-011	1.180565E-011	0	0.000000E+000
1	80.62001383	1.180565E-011	2.395565E-011	1	0.000000E+000
1	80.62011317	2.395565E-011	1.180565E-011	0	0.000000E+000
1	80.62019097	1.180565E-011	2.395565E-011	1	0.000000E+000
1	80.62025455	2.395565E-011	1.180565E-011	0	0.000000E+000
1	80.62064391	1.180565E-011	2.395565E-011	1	0.000000E+000
1	80.62108695	2.395565E-011	1.180565E-011	0	0.000000E+000
1	80.62184369	1.180565E-011	2.395565E-011	1	0.000000E+000
1	80.62194127	2.395565E-011	1.180565E-011	0	0.000000E+000
1	80.62243321	1.180565E-011	2.395565E-011	1	0.000000E+000
1	80.62266647	2.395565E-011	1.180565E-011	0	0.000000E+000
1	80.64085942	1.180565E-011	2.395565E-011	1	0.000000E+000
1	80.64098918	2.395565E-011	1.180565E-011	0	0.000000E+000
1	80.64145891	1.180565E-011	2.395565E-011	1	0.000000E+000
1	80.64159309	2.395565E-011	1.180565E-011	0	0.000000E+000
1	81.98939521	1.176207E-011	2.391207E-011	1	0.000000E+000
1	81.98957562	2.391207E-011	1.176207E-011	0	0.000000E+000
1	81.98963619	1.176207E-011	2.391207E-011	1	0.000000E+000
1	81.98972301	2.391207E-011	1.176207E-011	0	0.000000E+000
1	81.99043055	1.176207E-011	2.391207E-011	1	0.000000E+000
1	81.99052703	2.391207E-011	1.176207E-011	0	0.000000E+000
1	81.99076505	1.176207E-011	2.391207E-011	1	0.000000E+000
1	81.99096854	2.391207E-011	1.176207E-011	0	0.000000E+000
1	81.99098656	1.176207E-011	2.391207E-011	1	0.000000E+000
1	81.99108623	2.391207E-011	1.176207E-011	0	0.000000E+000
1	81.99224622	1.176207E-011	2.391207E-011	1	0.000000E+000
1	81.99244193	2.391207E-011	1.176207E-011	0	0.000000E+000
1	81.99342766	1.176207E-011	2.391207E-011	1	0.000000E+000
1	81.99350119	2.391207E-011	1.176207E-011	0	0.000000E+000
1	81.99360812	1.176207E-011	2.391207E-011	1	0.000000E+000
1	81.99365452	2.391207E-011	1.176207E-011	0	0.000000E+000
1	81.99566219	1.176207E-011	2.391207E-011	1	0.000000E+000
1	81.99617183	2.391207E-011	1.176207E-011	0	0.000000E+000
1	81.99669538	1.176207E-011	2.391207E-011	1	0.000000E+000
1	81.99688533	2.391207E-011	1.176207E-011	0	0.000000E+000
1	81.99803260	1.176207E-011	2.391207E-011	1	0.000000E+000
1	81.99820405	2.391207E-011	1.176207E-011	0	0.000000E+000
1	82.00147819	1.176207E-011	2.391207E-011	1	0.000000E+000
1	82.00161108	2.391207E-011	1.176207E-011	0	0.000000E+000
1	85.32325515	1.187000E-011	2.402000E-011	1	0.000000E+000
1	85.32343873	2.402000E-011	1.187000E-011	0	0.000000E+000
1	85.32401052	1.187000E-011	2.402000E-011	1	0.000000E+000
1	85.32407975	2.402000E-011	1.187000E-011	0	0.000000E+000
1	85.32440147	1.187000E-011	2.402000E-011	1	0.000000E+000
1	85.32444552	2.402000E-011	1.187000E-011	0	0.000000E+000
1	85.32489987	1.187000E-011	2.402000E-011	1	0.000000E+000
1	85.32494221	2.402000E-011	1.187000E-011	0	0.000000E+000
1	85.32500732	1.187000E-011	2.402000E-011	1	0.000000E+000
1	85.32503797	2.402000E-011	1.187000E-011	0	0.000000E+000
1	85.32898030	1.187000E-011	2.402000E-011	1	0.000000E+000
1	85.32911469	2.402000E-011	1.187000E-011	0	0.000000E+000
1	85.33093880	1.187000E-011	2.402000E-011	1	0.000000E+000
1	85.33101293	2.402000E-011	1.187000E-011	0	0.000000E+000
1	85.33158528	1.187000E-011	2.402000E-011	1	0.000000E+000
1	85.33166400	2.402000E-011	1.187000E-011	0	0.000000E+000
1	85.33322093	1.187000E-011	2.402000E-011	1	0.000000E+000
1	85.33333273	2.402000E-011	1.187000E-011	0	0.000000E+000
1	85.33363344	1.187000E-011	2.402000E-011	1	0.000000E+000
1	85.33370365	2.402000E-011	1.187000E-011	0	0.000000E+000
1	85.33479932	1.187000E-011	2.402000E-011	1	0.000000E+000
1	85.33487710	2.402000E-011	1.187000E-011	0	0.000000E+000
1	85.33661783	1.187000E-011	2.402000E-011	1	0.000000E+000
1	85.33672510	2.402000E-011	1.187000E-011	0	0.000000E+000
1	85.33763323	1.187000E-011	2.402000E-011	1	0.000000E+000
1	85.33774492	2.402000E-011	1.187000E-011	0	0.000000E+000
1	85.33779021	1.187000E-011	2.402000E-011	1	0.000000E+000
1	85.33785076	2.402000E-011	1.187000E-011	0	0.000000E+000
1	85.33905584	1.187000E-011	2.402000E-011	1	0.000000E+000
1	85.33912153	2.402000E-011	1.187000E-011	0	0.000000E+000
1	85.33946789	1.187000E-011	2.402000E-011	1	0.000000E+000
1	85.33964583	2.402000E-011	1.187000E-011	0	0.000000E+000
1	85.34478580	1.187000E-011	2.402000E-011	1	0.000000E+000
1	85.34486069	2.402000E-011	1.187000E-011	0	0.000000E+000
1	85.34742346	1.187000E-011	2.402000E-011	1	0.000000E+000
1	85.34752501	2.402000E-011	1.187000E-011	0	0.000000E+000
1	85.34798832	1.187000E-011	2.402000E-011	1	0.000000E+000
1	85.34823357	2.402000E-011	1.187000E-011	0	0.000000E+000
1	85.34847918	1.187000E-011	2.402000E-011	1	0.000000E+000
1	85.34867691	2.402000E-011	1.187000E-011	0	0.000000E+000
1	85.34872937	1.187000E-011	2.402000E-011	1	0.000000E+000
1	85.34889120	2.402000E-011	1.187000E-011	0	0.000000E+000
1	85.35121807	1.187000E-011	2.402000E-011	1	0.000000E+000
1	85.35136158	2.402000E-011	1.187000E-011	0	0.000000E+000
1	85.35363444	1.187000E-011	2.402000E-011	1	0.000000E+000
1	85.35381706	2.402000E-011	1.187000E-011	0	0.000000E+000
1	85.35479716	1.187000E-011	2.402000E-011	1	0.000000E+000
1	85.35481538	2.402000E-011	1.187000E-011	0	0.000000E+000
1	85.35505887	1.187000E-011	2.402000E-011	1	0.000000E+000
1	85.35514505	2.402000E-011	1.187000E-011	0	0.000000E+000
1	85.35517629	1.187000E-011	2.402000E-011	1	0.000000E+000
1	85.35518759	2.402000E-011	1.187000E-011	0	0.000000E+000
1	85.35542951	1.187000E-011	2.402000E-011	1	0.000000E+000
1	85.35551843	2.402000E-011	1.187000E-011	0	0.000000E+000
1	85.35683635	1.187000E-011	2.402000E-011	1	0.000000E+000
1	85.35694495	2.402000E-011	1.187000E-011	0	0.000000E+000
1	85.36049300	1.187000E-011	2.402000E-011	1	0.000000E+000
1	85.36051846	2.402000E-011	1.187000E-011	0	0.000000E+000
1	85.36310302	1.187000E-011	2.402000E-011	1	0.000000E+000
1	85.36317166	2.402000E-011	1.187000E-011	0	0.000000E+000
1	85.36533844	1.187000E-011	2.402000E-011	1	0.000000E+000
1	85.36549192	2.402000E-011	1.187000E-011	0	0.000000E+000
1	85.36908717	1.187000E-011	2.402000E-011	1	0.000000E+000
1	85.36914604	2.402000E-011	1.187000E-011	0	0.000000E+000
1	85.37178208	1.187000E-011	2.402000E-011	1	0.000000E+000
1	85.37192444	2.402000E-011	1.187000E-011	0	0.000000E+000
1	85.37309583	1.187000E-011	2.402000E-011	1	0.000000E+000
1	85.37320688	2.402000E-011	1.187000E-011	0	0.000000E+000
1	85.38046283	1.187000E-011	2.402000E-011	1	0.000000E+000
1	85.38056480	2.402000E-011	1.187000E-011	0	0.000000E+000
1	85.38086150	1.187000E-011	2.402000E-011	1	0.000000E+000
1	85.38098598	2.402000E-011	1.187000E-011	0	0.000000E+000
1	85.38352417	1.187000E-011	2.402000E-011	1	0.000000E+000
1	85.38364097	2.402000E-011	1.187000E-011	0	0.000000E+000
1	85.38368973	1.187000E-011	2.402000E-011	1	0.000000E+000
1	85.38371927	2.402000E-011	1.187000E-011	0	0.000000E+000
1	85.38398860	1.187000E-011	2.402000E-011	1	0.000000E+000
1	85.38407279	2.402000E-011	1.187000E-011	0	0.000000E+000
1	85.38425240	1.187000E-011	2.402000E-011	1	0.000000E+000
1	85.38440389	2.402000E-011	1.187000E-011	0	0.000000E+000
1	85.38615567	1.187000E-011	2.402000E-011	1	0.000000E+000
1	85.38623128	2.402000E-011	1.187000E-011	0	0.000000E+000
1	85.38700762	1.187000E-011	2.402000E-011	1	0.000000E+000
1	85.38704033	2.402000E-011	1.187000E-011	0	0.000000E+000
1	85.84631233	1.182605E-011	2.397605E-011	1	0.000000E+000
1	85.84635152	2.397605E-011	1.182605E-011	0	0.000000E+000
1	85.84929649	1.182605E-011	2.397605E-011	1	0.000000E+000
1	85.84943963	2.397605E-011	1.182605E-011	0	0.000000E+000
1	85.85143574	1.182605E-011	2.397605E-011	1	0.000000E+000
1	85.85171184	2.397605E-011	1.182605E-011	0	0.000000E+000
1	85.85199810	1.182605E-011	2.397605E-011	1	0.000000E+000
1	85.85201285	2.397605E-011	1.182605E-011	0	0.000000E+000
1	85.85533147	1.182605E-011	2.397605E-011	1	0.000000E+000
1	85.85537435	2.397605E-011	1.182605E-011	0	0.000000E+000
1	85.85633512	1.182605E-011	2.397605E-011	1	0.000000E+000
1	85.85664811	2.397605E-011	1.182605E-011	0	0.000000E+000
1	85.85801646	1.182605E-011	2.397605E-011	1	0.000000E+000
1	85.85805288	2.397605E-011	1.182605E-011	0	0.000000E+000
1	85.85904196	1.182605E-011	2.397605E-011	1	0.000000E+000
1	85.85909756	2.397605E-011	1.182605E-011	0	0.000000E+000
1	85.86012913	1.182605E-011	2.397605E-011	1	0.000000E+000
1	85.86050803	2.397605E-011	1.182605E-011	0	0.000000E+000
1	85.86362110	1.182605E-011	2.397605E-011	1	0.000000E+000
1	85.86366038	2.397605E-011	1.182605E-011	0	0.000000E+000
1	85.86776740	1.182605E-011	2.397605E-011	1	0.000000E+000
1	85.86778491	2.397605E-011	1.182605E-011	0	0.000000E+000
1	85.86828260	1.182605E-011	2.397605E-011	1	0.000000E+000
1	85.86856547	2.397605E-011	1.182605E-011	0	0.000000E+000
1	85.86918918	1.182605E-011	2.397605E-011	1	0.000000E+000
1	85.86960095	2.397605E-011	1.182605E-011	0	0.000000E+000
1	85.86997826	1.182605E-011	2.397605E-011	1	0.000000E+000
1	85.87004569	2.397605E-011	1.182605E-011	0	0.000000E+000
1	85.87126555	1.182605E-011	2.397605E-011	1	0.000000E+000
1	85.87132958	2.397605E-011	1.182605E-011	0	0.000000E+000
1	85.87191555	1.182605E-011	2.397605E-011	1	0.000000E+000
1	85.87200635	2.397605E-011	1.182605E-011	0	0.000000E+000
1	85.87229572	1.182605E-011	2.397605E-011	1	0.000000E+000
1	85.87238836	2.397605E-011	1.182605E-011	0	0.000000E+000
1	85.87446003	1.182605E-011	2.397605E-011	1	0.000000E+000
1	85.87462064	2.397605E-011	1.182605E-011	0	0.000000E+000
1	85.87721518	1.182605E-011	2.397605E-011	1	0.000000E+000
1	85.87724979	2.397605E-011	1.182605E-011	0	0.000000E+000
1	85.87784371	1.182605E-011	2.397605E-011	1	0.000000E+000
1	85.87810064	2.397605E-011	1.182605E-011	0	0.000000E+000
1	85.88359717	1.182605E-011	2.397605E-011	1	0.000000E+000
1	85.88377722	2.397605E-011	1.182605E-011	0	0.000000E+000
1	85.88480290	1.182605E-011	2.397605E-011	1	0.000000E+000
1	85.88509471	2.397605E-011	1.182605E-011	0	0.000000E+000
1	85.88603642	1.182605E-011	2.397605E-011	1	0.000000E+000
1	85.88606202	2.397605E-011	1.182605E-011	0	0.000000E+000
1	85.88736140	1.182605E-011	2.397605E-011	1	0.000000E+000
1	85.88738936	2.397605E-011	1.182605E-011	0	0.000000E+000
1	85.89304196	1.182605E-011	2.397605E-011	1	0.000000E+000
1	85.89317549	2.397605E-011	1.182605E-011	0	0.000000E+000
1	85.89893590	1.182605E-011	2.397605E-011	1	0.000000E+000
1	85.89899930	2.397605E-011	1.182605E-011	0	0.000000E+000
1	85.90624139	1.182605E-011	2.397605E-011	1	0.000000E+000
1	85.90627873	2.397605E-011	1.182605E-011	0	0.000000E+000
1	85.90643266	1.182605E-011	2.397605E-011	1	0.000000E+000
1	85.90654384	2.397605E-011	1.182605E-011	0	0.000000E+000
1	85.90784297	1.182605E-011	2.397605E-011	1	0.000000E+000
1	85.90811216	2.397605E-011	1.182605E-011	0	0.000000E+000
1	85.90833141	1.182605E-011	2.397605E-011	1	0.000000E+000
1	85.90836624	2.397605E-011	1.182605E-011	0	0.000000E+000
1	85.90970079	1.182605E-011	2.397605E-011	1	0.000000E+000
1	85.90973550	2.397605E-011	1.182605E-011	0	0.000000E+000
1	85.91014708	1.182605E-011	2.397605E-011	1	0.000000E+000
1	85.91016513	2.397605E-011	1.182605E-011	0	0.000000E+000
1	85.91095924	1.182605E-011	2.397605E-011	1	0.000000E+000
1	85.91096684	2.397605E-011	1.182605E-011	0	0.000000E+000
1	85.91333133	1.182605E-011	2.397605E-011	1	0.000000E+000
1	85.91348869	2.397605E-011	1.182605E-011	0	0.000000E+000
1	85.91596933	1.182605E-011	2.397605E-011	1	0.000000E+000
1	85.91602127	2.397605E-011	1.182605E-011	0	0.000000E+000
1	85.91653883	1.182605E-011	2.397605E-011	1	0.000000E+000
1	85.91661346	2.397605E-011	1.182605E-011	0	0.000000E+000
1	86.18396593	1.175433E-011	2.390433E-011	1	0.000000E+000
1	86.18411740	2.390433E-011	1.175433E-011	0	0.000000E+000
1	86.18650030	1.175433E-011	2.390433E-011	1	0.000000E+000
1	86.18654029	2.390433E-011	1.175433E-011	0	0.000000E+000
1	86.19642065	1.175433E-011	2.390433E-011	1	0.000000E+000
1	86.19653884	2.390433E-011	1.175433E-011	0	0.000000E+000
1	86.19676593	1.175433E-011	2.390433E-011	1	0.000000E+000
1	86.19686863	2.390433E-011	1.175433E-011	0	0.000000E+000
1	86.19958806	1.175433E-011	2.390433E-011	1	0.000000E+000
1	86.19973452	2.390433E-011	1.175433E-011	0	0.000000E+000
1	86.20374645	1.175433E-011	2.390433E-011	1	0.000000E+000
1	86.20396994	2.390433E-011	1.175433E-011	0	0.000000E+000
1	86.20493659	1.175433E-011	2.390433E-011	1	0.000000E+000
1	86.20518110	2.390433E-011	1.175433E-011	0	0.000000E+000
1	86.20563649	1.175433E-011	2.390433E-011	1	0.000000E+000
1	86.20596589	2.390433E-011	1.175433E-011	0	0.000000E+000
1	86.20890957	1.175433E-011	2.390433E-011	1	0.000000E+000
1	86.20931128	2.390433E-011	1.175433E-011	0	0.000000E+000
1	86.21067661	1.175433E-011	2.390433E-011	1	0.000000E+000
1	86.21068868	2.390433E-011	1.175433E-011	0	0.000000E+000
1	86.21073758	1.175433E-011	2.390433E-011	1	0.000000E+000
1	86.21076588	2.390433E-011	1.175433E-011	0	0.000000E+000
1	86.21091819	1.175433E-011	2.390433E-011	1	0.000000E+000
1	86.21101382	2.390433E-011	1.175433E-011	0	0.000000E+000
1	86.21155881	1.175433E-011	2.390433E-011	1	0.000000E+000
1	86.21161517	2.390433E-011	1.175433E-011	0	0.000000E+000
1	86.60269237	1.173698E-011	2.388698E-011	1	0.000000E+000
1	86.60272300	2.388698E-011	1.173698E-011	0	0.000000E+000
1	86.60384859	1.173698E-011	2.388698E-011	1	0.000000E+000
1	86.60398542	2.388698E-011	1.173698E-011	0	0.000000E+000
1	86.60821431	1.173698E-011	2.388698E-011	1	0.000000E+000
1	86.60825397	2.388698E-011	1.173698E-011	0	0.000000E+000
1	86.60850721	1.173698E-011	2.388698E-011	1	0.000000E+000
1	86.60872512	2.388698E-011	1.173698E-011	0	0.000000E+000
1	86.60952240	1.173698E-011	2.388698E-011	1	0.000000E+000
1	86.60982249	2.388698E-011	1.173698E-011	0	0.000000E+000
1	86.61312266	1.173698E-011	2.388698E-011	1	0.000000E+000
1	86.61315128	2.388698E-011	1.173698E-011	0	0.000000E+000
1	86.61696078	1.173698E-011	2.388698E-011	1	0.000000E+000
1	86.61703531	2.388698E-011	1.173698E-011	0	0.000000E+000
1	86.61711758	1.173698E-011	2.388698E-011	1	0.000000E+000
1	86.61719490	2.388698E-011	1.173698E-011	0	0.000000E+000
1	86.61744003	1.173698E-011	2.388698E-011	1	0.000000E+000
1	86.61761528	2.388698E-011	1.173698E-011	0	0.000000E+000
1	86.61778082	1.173698E-011	2.388698E-011	1	0.000000E+000
1	86.61802797	2.388698E-011	1.173698E-011	0	0.000000E+000
1	86.61893200	1.173698E-011	2.388698E-011	1	0.000000E+000
1	86.61917060	2.388698E-011	1.173698E-011	0	0.000000E+000
1	86.62108829	1.173698E-011	2.388698E-011	1	0.000000E+000
1	86.62112022	2.388698E-011	1.173698E-011	0	0.000000E+000
1	86.62268493	1.173698E-011	2.388698E-011	1	0.000000E+000
1	86.62297860	2.388698E-011	1.173698E-011	0	0.000000E+000
1	86.62677363	1.173698E-011	2.388698E-011	1	0.000000E+000
1	86.62689550	2.388698E-011	1.173698E-011	0	0.000000E+000
1	86.62921310	1.173698E-011	2.388698E-011	1	0.000000E+000
1	86.62932758	2.388698E-011	1.173698E-011	0	0.000000E+000
1	94.68176889	1.142929E-011	2.357929E-011	1	0.000000E+000
1	94.68194237	2.357929E-011	1.142929E-011	0	0.000000E+000
1	94.68275009	1.142929E-011	2.357929E-011	1	0.000000E+000
1	94.68289211	2.357929E-011	1.142929E-011	0	0.000000E+000
1	94.68377532	1.142929E-011	2.357929E-011	1	0.000000E+000
1	94.68401439	2.357929E-011	1.142929E-011	0	0.000000E+000
1	94.68824042	1.142929E-011	2.357929E-011	1	0.000000E+000
1	94.68831742	2.357929E-011	1.142929E-011	0	0.000000E+000
1	94.69377669	1.142929E-011	2.357929E-011	1	0.000000E+000
1	94.69382299	2.357929E-011	1.142929E-011	0	0.000000E+000
1	94.69598315	1.142929E-011	2.357929E-011	1	0.000000E+000
1	94.69633480	2.357929E-011	1.142929E-011	0	0.000000E+000
1	94.69634826	1.142929E-011	2.357929E-011	1	0.000000E+000
1	94.69640644	2.357929E-011	1.142929E-011	0	0.000000E+000
1	94.69647657	1.142929E-011	2.357929E-011	1	0.000000E+000
1	94.69662484	2.357929E-011	1.142929E-011	0	0.000000E+000
1	94.69907190	1.142929E-011	2.357929E-011	1	0.000000E+000
1	94.69911888	2.357929E-011	1.142929E-011	0	0.000000E+000
1	94.70102756	1.142929E-011	2.357929E-011	1	0.000000E+000
1	94.70104594	2.357929E-011	1.142929E-011	0	0.000000E+000
1	94.70139915	1.142929E-011	2.357929E-011	1	0.000000E+000
1	94.70142195	2.357929E-011	1.142929E-011	0	0.000000E+000
1	94.70734693	1.142929E-011	2.357929E-011	1	0.000000E+000
1	94.70779450	2.357929E-011	1.142929E-011	0	0.000000E+000
1	94.70975060	1.142929E-011	2.357929E-011	1	0.000000E+000
1	94.70978702	2.357929E-011	1.142929E-011	0	0.000000E+000
1	94.71144839	1.142929E-011	2.357929E-011	1	0.000000E+000
1	94.71163047	2.357929E-011	1.142929E-011	0	0.000000E+000
1	94.71176528	1.142929E-011	2.357929E-011	1	0.000000E+000
1	94.71185244	2.357929E-011	1.142929E-011	0	0.000000E+000
1	94.71187707	1.142929E-011	2.357929E-011	1	0.000000E+000
1	94.71209442	2.357929E-011	1.142929E-011	0	0.000000E+000
1	94.71212842	1.142929E-011	2.357929E-011	1	0.000000E+000
1	94.71228472	2.357929E-011	1.142929E-011	0	0.000000E+000
1	94.71328256	1.142929E-011	2.357929E-011	1	0.000000E+000
1	94.71331768	2.357929E-011	1.142929E-011	0	0.000000E+000
1	94.71497182	1.142929E-011	2.357929E-011	1	0.000000E+000
1	94.71500012	2.357929E-011	1.142929E-011	0	0.000000E+000
1	94.71617370	1.142929E-011	2.357929E-011	1	0.000000E+000
1	94.71625412	2.357929E-011	1.142929E-011	0	0.000000E+000
1	94.71864363	1.142929E-011	2.357929E-011	1	0.000000E+000
1	94.71871883	2.357929E-011	1.142929E-011	0	0.000000E+000
1	94.71993062	1.142929E-011	2.357929E-011	1	0.000000E+000
1	94.72000384	2.357929E-011	1.142929E-011	0	0.000000E+000
1	94.72167465	1.142929E-011	2.357929E-011	1	0.000000E+000
1	94.72178856	2.357929E-011	1.142929E-011	0	0.000000E+000
1	94.72680120	1.142929E-011	2.357929E-011	1	0.000000E+000
1	94.72689188	2.357929E-011	1.142929E-011	0	0.000000E+000
1	94.72879175	1.142929E-011	2.357929E-011	1	0.000000E+000
1	94.72880529	2.357929E-011	1.142929E-011	0	0.000000E+000
1	94.72946130	1.142929E-011	2.357929E-011	1	0.000000E+000
1	94.72951294	2.357929E-011	1.142929E-011	0	0.000000E+000
1	94.73342406	1.142929E-011	2.357929E-011	1	0.000000E+000
1	94.73348936	2.357929E-011	1.142929E-011	0	0.000000E+000
1	94.73381722	1.142929E-011	2.357929E-011	1	0.000000E+000
1	94.73392891	2.357929E-011	1.142929E-011	0	0.000000E+000
1	94.73410083	1.142929E-011	2.357929E-011	1	0.000000E+000
1	94.73411571	2.357929E-011	1.142929E-011	0	0.000000E+000
1	94.73511480	1.142929E-011	2.357929E-011	1	0.000000E+000
1	94.73528443	2.357929E-011	1.142929E-011	0	0.000000E+000
1	101.24545025	1.118094E-011	2.333094E-011	1	0.000000E+000
1	101.24552235	2.333094E-011	1.118094E-011	0	0.000000E+000
1	101.24646046	1.118094E-011	2.333094E-011	1	0.000000E+000
1	101.24709416	2.333094E-011	1.118094E-011	0	0.000000E+000
1	101.24807146	1.118094E-011	2.333094E-011	1	0.000000E+000
1	101.24809903	2.333094E-011	1.118094E-011	0	0.000000E+000
1	101.24812222	1.118094E-011	2.333094E-011	1	0.000000E+000
1	101.24830069	2.333094E-011	1.118094E-011	0	0.000000E+000
1	101.24864249	1.118094E-011	2.333094E-011	1	0.000000E+000
1	101.24876171	2.333094E-011	1.118094E-011	0	0.000000E+000
1	101.24888802	1.118094E-011	2.333094E-011	1	0.000000E+000
1	101.24891695	2.333094E-011	1.118094E-011	0	0.000000E+000
1	101.25102473	1.118094E-011	2.333094E-011	1	0.000000E+000
1	101.25106271	2.333094E-011	1.118094E-011	0	0.000000E+000
1	101.25223164	1.118094E-011	2.333094E-011	1	0.000000E+000
1	101.25230348	2.333094E-011	1.118094E-011	0	0.000000E+000
1	101.25313279	1.118094E-011	2.333094E-011	1	0.000000E+000
1	101.25320662	2.333094E-011	1.118094E-011	0	0.000000E+000
1	102.07181034	1.110769E-011	2.325769E-011	1	0.000000E+000
1	102.07190370	2.325769E-011	1.110769E-011	0	0.000000E+000
1	102.07652229	1.110769E-011	2.325769E-011	1	0.000000E+000
1	102.07658258	2.325769E-011	1.110769E-011	0	0.000000E+000
1	102.07909562	1.110769E-011	2.325769E-011	1	0.000000E+000
1	102.07955541	2.325769E-011	1.110769E-011	0	0.000000E+000
1	102.07980666	1.110769E-011	2.325769E-011	1	0.000000E+000
1	102.07984450	2.325769E-011	1.110769E-011	0	0.000000E+000
1	102.08792592	1.110769E-011	2.325769E-011	1	0.000000E+000
1	102.08811357	2.325769E-011	1.110769E-011	0	0.000000E+000
1	102.09067590	1.110769E-011	2.325769E-011	1	0.000000E+000
1	102.09068515	2.325769E-011	1.110769E-011	0	0.000000E+000
1	102.09495064	1.110769E-011	2.325769E-011	1	0.000000E+000
1	102.09508071	2.325769E-011	1.110769E-011	0	0.000000E+000
1	102.09766303	1.110769E-011	2.325769E-011	1	0.000000E+000
1	102.09784398	2.325769E-011	1.110769E-011	0	0.000000E+000
1	102.09791353	1.110769E-011	2.325769E-011	1	0.000000E+000
1	102.09822920	2.325769E-011	1.110769E-011	0	0.000000E+000
1	102.09851287	1.110769E-011	2.325769E-011	1	0.000000E+000
1	102.09861427	2.325769E-011	1.110769E-011	0	0.000000E+000
1	102.10065313	1.110769E-011	2.325769E-011	1	0.000000E+000
1	102.10069704	2.325769E-011	1.110769E-011	0	0.000000E+000
1	102.10188689	1.110769E-011	2.325769E-011	1	0.000000E+000
1	102.10194267	2.325769E-011	1.110769E-011	0	0.000000E+000
1	102.10307830	1.110769E-011	2.325769E-011	1	0.000000E+000
1	102.10315428	2.325769E-011	1.110769E-011	0	0.000000E+000
1	102.10456027	1.110769E-011	2.325769E-011	1	0.000000E+000
1	102.10470450	2.325769E-011	1.110769E-011	0	0.000000E+000
1	102.10722523	1.110769E-011	2.325769E-011	1	0.000000E+000
1	102.10729267	2.325769E-011	1.110769E-011	0	0.000000E+000
1	102.10959545	1.110769E-011	2.325769E-011	1	0.000000E+000
1	102.10965379	2.325769E-011	1.110769E-011	0	0.000000E+000
1	102.11006702	1.110769E-011	2.325769E-011	1	0.000000E+000
1	102.11010783	2.325769E-011	1.110769E-011	0	0.000000E+000
1	102.11455017	1.110769E-011	2.325769E-011	1	0.000000E+000
1	102.11468763	2.325769E-011	1.110769E-011	0	0.000000E+000
1	102.11687783	1.110769E-011	2.325769E-011	1	0.000000E+000
1	102.11692330	2.325769E-011	1.110769E-011	0	0.000000E+000
1	102.11914148	1.110769E-011	2.325769E-011	1	0.000000E+000
1	102.11919158	2.325769E-011	1.110769E-011	0	0.000000E+000
1	102.12084777	1.110769E-011	2.325769E-011	1	0.000000E+000
1	102.12090155	2.325769E-011	1.110769E-011	0	0.000000E+000
1	102.12232537	1.110769E-011	2.325769E-011	1	0.000000E+000
1	102.12250525	2.325769E-011	1.110769E-011	0	0.000000E+000
1	102.12264402	1.110769E-011	2.325769E-011	1	0.000000E+000
1	102.12287098	2.325769E-011	1.110769E-011	0	0.000000E+000
1	102.12507066	1.110769E-011	2.325769E-011	1	0.000000E+000
1	102.12517582	2.325769E-011	1.110769E-011	0	0.000000E+000
1	102.12539921	1.110769E-011	2.325769E-011	1	0.000000E+000
1	102.12557793	2.325769E-011	1.110769E-011	0	0.000000E+000
1	102.13025128	1.110769E-011	2.325769E-011	1	0.000000E+000
1	102.13044746	2.325769E-011	1.110769E-011	0	0.000000E+000
1	102.13508721	1.110769E-011	2.325769E-011	1	0.000000E+000
1	102.13513662	2.325769E-011	1.110769E-011	0	0.000000E+000
1	102.13746162	1.110769E-011	2.325769E-011	1	0.000000E+000
1	102.13760295	2.325769E-011	1.110769E-011	0	0.000000E+000
1	102.13853589	1.110769E-011	2.325769E-011	1	0.000000E+000
1	102.13858258	2.325769E-011	1.110769E-011	0	0.000000E+000
1	120.25790994	1.069859E-011	2.284859E-011	1	0.000000E+000
1	120.25828919	2.284859E-011	1.069859E-011	0	0.000000E+000
1	120.25949461	1.069859E-011	2.284859E-011	1	0.000000E+000
1	120.25962121	2.284859E-011	1.069859E-011	0	0.000000E+000
1	120.26003194	1.069859E-011	2.284859E-011	1	0.000000E+000
1	120.26007755	2.284859E-011	1.069859E-011	0	0.000000E+000
1	120.26136169	1.069859E-011	2.284859E-011	1	0.000000E+000
1	120.26155489	2.284859E-011	1.069859E-011	0	0.000000E+000
1	120.26329380	1.069859E-011	2.284859E-011	1	0.000000E+000
1	120.26359641	2.284859E-011	1.069859E-011	0	0.000000E+000
1	120.27213232	1.069859E-011	2.284859E-011	1	0.000000E+000
1	120.27216597	2.284859E-011	1.069859E-011	0	0.000000E+000
1	120.27704369	1.069859E-011	2.284859E-011	1	0.000000E+000
1	120.27712071	2.284859E-011	1.069859E-011	0	0.000000E+000
1	120.28085745	1.069859E-011	2.284859E-011	1	0.000000E+000
1	120.28093712	2.284859E-011	1.069859E-011	0	0.000000E+000
1	120.28160846	1.069859E-011	2.284859E-011	1	0.000000E+000
1	120.28161451	2.284859E-011	1.069859E-011	0	0.000000E+000
1	120.28290633	1.069859E-011	2.284859E-011	1	0.000000E+000
1	120.28311372	2.284859E-011	1.069859E-011	0	0.000000E+000
1	120.28386320	1.069859E-011	2.284859E-011	1	0.000000E+000
1	120.28398445	2.284859E-011	1.069859E-011	0	0.000000E+000
1	120.28493789	1.069859E-011	2.284859E-011	1	0.000000E+000
1	120.28496686	2.284859E-011	1.069859E-011	0	0.000000E+000
1	120.28533479	1.069859E-011	2.284859E-011	1	0.000000E+000
1	120.28534918	2.284859E-011	1.069859E-011	0	0.000000E+000
1	120.28568093	1.069859E-011	2.284859E-011	1	0.000000E+000
1	120.28573828	2.284859E-011	1.069859E-011	0	0.000000E+000
1	120.28620564	1.069859E-011	2.284859E-011	1	0.000000E+000
1	120.28631461	2.284859E-011	1.069859E-011	0	0.000000E+000
1	120.28685024	1.069859E-011	2.284859E-011	1	0.000000E+000
1	120.28686388	2.284859E-011	1.069859E-011	0	0.000000E+000
1	120.28734415	1.069859E-011	2.284859E-011	1	0.000000E+000
1	120.28740373	2.284859E-011	1.069859E-011	0	0.000000E+000
1	120.28777617	1.069859E-011	2.284859E-011	1	0.000000E+000
1	120.28784691	2.284859E-011	1.069859E-011	0	0.000000E+000
1	120.29183334	1.069859E-011	2.284859E-011	1	0.000000E+000
1	120.29192076	2.284859E-011	1.069859E-011	0	0.000000E+000
1	120.29417261	1.069859E-011	2.284859E-011	1	0.000000E+000
1	120.29455938	2.284859E-011	1.069859E-011	0	0.000000E+000
1	120.29489970	1.069859E-011	2.284859E-011	1	0.000000E+000
1	120.29490814	2.284859E-011	1.069859E-011	0	0.000000E+000
1	120.29652795	1.069859E-011	2.284859E-011	1	0.000000E+000
1	120.29656557	2.284859E-011	1.069859E-011	0	0.000000E+000
1	120.29712726	1.069859E-011	2.284859E-011	1	0.000000E+000
1	120.29719801	2.284859E-011	1.069859E-011	0	0.000000E+000
1	120.30187595	1.069859E-011	2.284859E-011	1	0.000000E+000
1	120.30196587	2.284859E-011	1.069859E-011	0	0.000000E+000
1	120.30199795	1.069859E-011	2.284859E-011	1	0.000000E+000
1	120.30220910	2.284859E-011	1.069859E-011	0	0.000000E+000
1	120.30246162	1.069859E-011	2.284859E-011	1	0.000000E+000
1	120.30277452	2.284859E-011	1.069859E-011	0	0.000000E+000
1	120.30652601	1.069859E-011	2.284859E-011	1	0.000000E+000
1	120.30661450	2.284859E-011	1.069859E-011	0	0.000000E+000
1	120.30708025	1.069859E-011	2.284859E-011	1	0.000000E+000
1	120.30717813	2.284859E-011	1.069859E-011	0	0.000000E+000
1	120.31408255	1.069859E-011	2.284859E-011	1	0.000000E+000
1	120.31418519	2.284859E-011	1.069859E-011	0	0.000000E+000
1	120.31564224	1.069859E-011	2.284859E-011	1	0.000000E+000
1	120.31567685	2.284859E-011	1.069859E-011	0	0.000000E+000
1	120.31763168	1.069859E-011	2.284859E-011	1	0.000000E+000
1	120.31766103	2.284859E-011	1.069859E-011	0	0.000000E+000
1	120.31874479	1.069859E-011	2.284859E-011	1	0.000000E+000
1	120.31887483	2.284859E-011	1.069859E-011	0	0.000000E+000
1	120.32426390	1.069859E-011	2.284859E-011	1	0.000000E+000
1	120.32434778	2.284859E-011	1.069859E-011	0	0.000000E+000
1	120.32523736	1.069859E-011	2.284859E-011	1	0.000000E+000
1	120.32538272	2.284859E-011	1.069859E-011	0	0.000000E+000
1	120.32568496	1.069859E-011	2.284859E-011	1	0.000000E+000
1	120.32577128	2.284859E-011	1.069859E-011	0	0.000000E+000
1	120.32613591	1.069859E-011	2.284859E-011	1	0.000000E+000
1	120.32624737	2.284859E-011	1.069859E-011	0	0.000000E+000
1	120.32770203	1.069859E-011	2.284859E-011	1	0.000000E+000
1	120.32774249	2.284859E-011	1.069859E-011	0	0.000000E+000
1	120.33113249	1.069859E-011	2.284859E-011	1	0.000000E+000
1	120.33119655	2.284859E-011	1.069859E-011	0	0.000000E+000
1	120.33179881	1.069859E-011	2.284859E-011	1	0.000000E+000
1	120.33184113	2.284859E-011	1.069859E-011	0	0.000000E+000
1	120.33265691	1.069859E-011	2.284859E-011	1	0.000000E+000
1	120.33274489	2.284859E-011	1.069859E-011	0	0.000000E+000
1	120.33308419	1.069859E-011	2.284859E-011	1	0.000000E+000
1	120.33314592	2.284859E-011	1.069859E-011	0	0.000000E+000
2	0.02366470	1.011004E-011	2.226004E-011	1	0.000000E+000
2	0.02368600	2.226004E-011	1.011004E-011	0	0.000000E+000
2	0.02371158	1.011004E-011	2.226004E-011	1	0.000000E+000
2	0.02389738	2.226004E-011	1.011004E-011	0	0.000000E+000
2	0.02535747	1.011004E-011	2.226004E-011	1	0.000000E+000
2	0.02540742	2.226004E-011	1.011004E-011	0	0.000000E+000
2	0.02570510	1.011004E-011	2.226004E-011	1	0.000000E+000
2	0.02573296	2.226004E-011	1.011004E-011	0	0.000000E+000
2	0.02708221	1.011004E-011	2.226004E-011	1	0.000000E+000
2	0.02727168	2.226004E-011	1.011004E-011	0	0.000000E+000
2	0.03336283	1.011004E-011	2.226004E-011	1	0.000000E+000
2	0.03343404	2.226004E-011	1.011004E-011	0	0.000000E+000
2	0.03361872	1.011004E-011	2.226004E-011	1	0.000000E+000
2	0.03373501	2.226004E-011	1.011004E-011	0	0.000000E+000
2	0.03481023	1.011004E-011	2.226004E-011	1	0.000000E+000
2	0.03487446	2.226004E-011	1.011004E-011	0	0.000000E+000
2	0.03598536	1.011004E-011	2.226004E-011	1	0.000000E+000
2	0.03612821	2.226004E-011	1.011004E-011	0	0.000000E+000
2	0.03836348	1.011004E-011	2.226004E-011	1	0.000000E+000
2	0.03838508	2.226004E-011	1.011004E-011	0	0.000000E+000
2	0.04345626	1.011004E-011	2.226004E-011	1	0.000000E+000
2	0.04349588	2.226004E-011	1.011004E-011	0	0.000000E+000
2	0.04819307	1.011004E-011	2.226004E-011	1	0.000000E+000
2	0.04836699	2.226004E-011	1.011004E-011	0	0.000000E+000
2	0.04952642	1.011004E-011	2.226004E-011	1	0.000000E+000
2	0.04957416	2.226004E-011	1.011004E-011	0	0.000000E+000
2	0.05024177	1.011004E-011	2.226004E-011	1	0.000000E+000
2	0.05030172	2.226004E-011	1.011004E-011	0	0.000000E+000
2	0.05038007	1.011004E-011	2.226004E-011	1	0.000000E+000
2	0.05064651	2.226004E-011	1.011004E-011	0	0.000000E+000
2	0.05270483	1.011004E-011	2.226004E-011	1	0.000000E+000
2	0.05275852	2.226004E-011	1.011004E-011	0	0.000000E+000
2	0.05539523	1.011004E-011	2.226004E-011	1	0.000000E+000
2	0.05542639	2.226004E-011	1.011004E-011	0	0.000000E+000
2	0.05704341	1.011004E-011	2.226004E-011	1	0.000000E+000
2	0.05722738	2.226004E-011	1.011004E-011	0	0.000000E+000
2	0.05924967	1.011004E-011	2.226004E-011	1	0.000000E+000
2	0.05933189	2.226004E-011	1.011004E-011	0	0.000000E+000
2	0.06052708	1.011004E-011	2.226004E-011	1	0.000000E+000
2	0.06061342	2.226004E-011	1.011004E-011	0	0.000000E+000
2	0.06235335	1.011004E-011	2.226004E-011	1	0.000000E+000
2	0.06249224	2.226004E-011	1.011004E-011	0	0.000000E+000
2	0.06270848	1.011004E-011	2.226004E-011	1	0.000000E+000
2	0.06274702	2.226004E-011	1.011004E-011	0	0.000000E+000
2	0.06296686	1.011004E-011	2.226004E-011	1	0.000000E+000
2	0.06304084	2.226004E-011	1.011004E-011	0	0.000000E+000
2	0.06382451	1.011004E-011	2.226004E-011	1	0.000000E+000
2	0.06385937	2.226004E-011	1.011004E-011	0	0.000000E+000
2	0.06800324	1.011004E-011	2.226004E-011	1	0.000000E+000
2	0.06805525	2.226004E-011	1.011004E-011	0	0.000000E+000
2	0.06812115	1.011004E-011	2.226004E-011	1	0.000000E+000
2	0.06823220	2.226004E-011	1.011004E-011	0	0.000000E+000
2	0.07097991	1.011004E-011	2.226004E-011	1	0.000000E+000
2	0.07132967	2.226004E-011	1.011004E-011	0	0.000000E+000
2	0.07181268	1.011004E-011	2.226004E-011	1	0.000000E+000
2	0.07202613	2.226004E-011	1.011004E-011	0	0.000000E+000
2	0.07421134	1.011004E-011	2.226004E-011	1	0.000000E+000
2	0.07476499	2.226004E-011	1.011004E-011	0	0.000000E+000
2	0.07530353	1.011004E-011	2.226004E-011	1	0.000000E+000
2	0.07553179	2.226004E-011	1.011004E-011	0	0.000000E+000
2	0.07596000	1.011004E-011	2.226004E-011	1	0.000000E+000
2	0.07598312	2.226004E-011	1.011004E-011	0	0.000000E+000
2	0.07708020	1.011004E-011	2.226004E-011	1	0.000000E+000
2	0.07710115	2.226004E-011	1.011004E-011	0	0.000000E+000
2	0.07854530	1.011004E-011	2.226004E-011	1	0.000000E+000
2	0.07876642	2.226004E-011	1.011004E-011	0	0.000000E+000
2	0.08236486	1.011004E-011	2.226004E-011	1	0.000000E+000
2	0.08240667	2.226004E-011	1.011004E-011	0	0.000000E+000
2	0.08338137	1.011004E-011	2.226004E-011	1	0.000000E+000
2	0.08345783	2.226004E-011	1.011004E-011	0	0.000000E+000
2	0.08603671	1.011004E-011	2.226004E-011	1	0.000000E+000
2	0.08608670	2.226004E-011	1.011004E-011	0	0.000000E+000
2	0.08968242	1.011004E-011	2.226004E-011	1	0.000000E+000
2	0.08973612	2.226004E-011	1.011004E-011	0	0.000000E+000
2	0.09074778	1.011004E-011	2.226004E-011	1	0.000000E+000
2	0.09077098	2.226004E-011	1.011004E-011	0	0.000000E+000
2	0.09577799	1.011004E-011	2.226004E-011	1	0.000000E+000
2	0.09581182	2.226004E-011	1.011004E-011	0	0.000000E+000
2	0.09858607	1.011004E-011	2.226004E-011	1	0.000000E+000
2	0.09863581	2.226004E-011	1.011004E-011	0	0.000000E+000
2	0.09927459	1.011004E-011	2.226004E-011	1	0.000000E+000
2	0.09931350	2.226004E-011	1.011004E-011	0	0.000000E+000
2	0.10103600	1.011004E-011	2.226004E-011	1	0.000000E+000
2	0.10106404	2.226004E-011	1.011004E-011	0	0.000000E+000
2	0.10257041	1.011004E-011	2.226004E-011	1	0.000000E+000
2	0.10264659	2.226004E-011	1.011004E-011	0	0.000000E+000
2	0.10342657	1.011004E-011	2.226004E-011	1	0.000000E+000
2	0.10345060	2.226004E-011	1.011004E-011	0	0.000000E+000
2	0.10364428	1.011004E-011	2.226004E-011	1	0.000000E+000
2	0.10376607	2.226004E-011	1.011004E-011	0	0.000000E+000
2	0.10435787	1.011004E-011	2.226004E-011	1	0.000000E+000
2	0.10453463	2.226004E-011	1.011004E-011	0	0.000000E+000
2	0.10482145	1.011004E-011	2.226004E-011	1	0.000000E+000
2	0.10488655	2.226004E-011	1.011004E-011	0	0.000000E+000
2	0.10610091	1.011004E-011	2.226004E-011	1	0.000000E+000
2	0.10634442	2.226004E-011	1.011004E-011	0	0.000000E+000
2	0.10956741	1.011004E-011	2.226004E-011	1	0.000000E+000
2	0.10969202	2.226004E-011	1.011004E-011	0	0.000000E+000
2	0.11158915	1.011004E-011	2.226004E-011	1	0.000000E+000
2	0.11165215	2.226004E-011	1.011004E-011	0	0.000000E+000
2	0.11203860	1.011004E-011	2.226004E-011	1	0.000000E+000
2	0.11215901	2.226004E-011	1.011004E-011	0	0.000000E+000
2	0.11536918	1.011004E-011	2.226004E-011	1	0.000000E+000
2	0.11548787	2.226004E-011	1.011004E-011	0	0.000000E+000
2	0.11556166	1.011004E-011	2.226004E-011	1	0.000000E+000
2	0.11558775	2.226004E-011	1.011004E-011	0	0.000000E+000
2	0.11886455	1.011004E-011	2.226004E-011	1	0.000000E+000
2	0.11897155	2.226004E-011	1.011004E-011	0	0.000000E+000
2	0.11981094	1.011004E-011	2.226004E-011	1	0.000000E+000
2	0.12009685	2.226004E-011	1.011004E-011	0	0.000000E+000
2	0.12013851	1.011004E-011	2.226004E-011	1	0.000000E+000
2	0.12034322	2.226004E-011	1.011004E-011	0	0.000000E+000
2	0.12143012	1.011004E-011	2.226004E-011	1	0.000000E+000
2	0.12143768	2.226004E-011	1.011004E-011	0	0.000000E+000
2	0.12151821	1.011004E-011	2.226004E-011	1	0.000000E+000
2	0.12154661	2.226004E-011	1.011004E-011	0	0.000000E+000
2	0.12164028	1.011004E-011	2.226004E-011	1	0.000000E+000
2	0.12167583	2.226004E-011	1.011004E-011	0	0.000000E+000
2	0.12216696	1.011004E-011	2.226004E-011	1	0.000000E+000
2	0.12237914	2.226004E-011	1.011004E-011	0	0.000000E+000
2	0.16787874	1.011004E-011	2.226004E-011	1	0.000000E+000
2	0.16793437	2.226004E-011	1.011004E-011	0	0.000000E+000
2	0.16803533	1.011004E-011	2.226004E-011	1	0.000000E+000
2	0.16811901	2.226004E-011	1.011004E-011	0	0.000000E+000
2	0.16945867	1.011004E-011	2.226004E-011	1	0.000000E+000
2	0.16950437	2.226004E-011	1.011004E-011	0	0.000000E+000
2	0.16976117	1.011004E-011	2.226004E-011	1	0.000000E+000
2	0.16984730	2.226004E-011	1.011004E-011	0	0.000000E+000
2	0.17155545	1.011004E-011	2.226004E-011	1	0.000000E+000
2	0.17158762	2.226004E-011	1.011004E-011	0	0.000000E+000
2	0.17184220	1.011004E-011	2.226004E-011	1	0.000000E+000
2	0.17195775	2.226004E-011	1.011004E-011	0	0.000000E+000
2	0.17198262	1.011004E-011	2.226004E-011	1	0.000000E+000
2	0.17206752	2.226004E-011	1.011004E-011	0	0.000000E+000
2	4.43275622	9.969095E-012	2.211909E-011	1	0.000000E+000
2	4.43284892	2.211909E-011	9.969095E-012	0	0.000000E+000
2	4.43582812	9.969095E-012	2.211909E-011	1	0.000000E+000
2	4.43592439	2.211909E-011	9.969095E-012	0	0.000000E+000
2	4.43692031	9.969095E-012	2.211909E-011	1	0.000000E+000
2	4.43696301	2.211909E-011	9.969095E-012	0	0.000000E+000
2	4.43703523	9.969095E-012	2.211909E-011	1	0.000000E+000
2	4.43726216	2.211909E-011	9.969095E-012	0	0.000000E+000
2	4.43851392	9.969095E-012	2.211909E-011	1	0.000000E+000
2	4.43852470	2.211909E-011	9.969095E-012	0	0.000000E+000
2	4.44008147	9.969095E-012	2.211909E-011	1	0.000000E+000
2	4.44049249	2.211909E-011	9.969095E-012	0	0.000000E+000
2	4.44223825	9.969095E-012	2.211909E-011	1	0.000000E+000
2	4.44229997	2.211909E-011	9.969095E-012	0	0.000000E+000
2	4.44637727	9.969095E-012	2.211909E-011	1	0.000000E+000
2	4.44639751	2.211909E-011	9.969095E-012	0	0.000000E+000
2	4.44764948	9.969095E-012	2.211909E-011	1	0.000000E+000
2	4.44794237	2.211909E-011	9.969095E-012	0	0.000000E+000
2	4.44812961	9.969095E-012	2.211909E-011	1	0.000000E+000
2	4.44817137	2.211909E-011	9.969095E-012	0	0.000000E+000
2	4.44875988	9.969095E-012	2.211909E-011	1	0.000000E+000
2	4.44882001	2.211909E-011	9.969095E-012	0	0.000000E+000
2	4.45082557	9.969095E-012	2.211909E-011	1	0.000000E+000
2	4.45089482	2.211909E-011	9.969095E-012	0	0.000000E+000
2	4.45112459	9.969095E-012	2.211909E-011	1	0.000000E+000
2	4.45128413	2.211909E-011	9.969095E-012	0	0.000000E+000
2	4.45161294	9.969095E-012	2.211909E-011	1	0.000000E+000
2	4.45162938	2.211909E-011	9.969095E-012	0	0.000000E+000
2	4.45170711	9.969095E-012	2.211909E-011	1	0.000000E+000
2	4.45173308	2.211909E-011	9.969095E-012	0	0.000000E+000
2	4.45688840	9.969095E-012	2.211909E-011	1	0.000000E+000
2	4.45693136	2.211909E-011	9.969095E-012	0	0.000000E+000
2	4.45820499	9.969095E-012	2.211909E-011	1	0.000000E+000
2	4.45834128	2.211909E-011	9.969095E-012	0	0.000000E+000
2	4.46067042	9.969095E-012	2.211909E-011	1	0.000000E+000
2	4.46072097	2.211909E-011	9.969095E-012	0	0.000000E+000
2	4.46152824	9.969095E-012	2.211909E-011	1	0.000000E+000
2	4.46163088	2.211909E-011	9.969095E-012	0	0.000000E+000
2	4.47306325	9.969095E-012	2.211909E-011	1	0.000000E+000
2	4.47341481	2.211909E-011	9.969095E-012	0	0.000000E+000
2	4.47362423	9.969095E-012	2.211909E-011	1	0.000000E+000
2	4.47377876	2.211909E-011	9.969095E-012	0	0.000000E+000
2	4.47417824	9.969095E-012	2.211909E-011	1	0.000000E+000
2	4.47426444	2.211909E-011	9.969095E-012	0	0.000000E+000
2	4.49928120	9.969095E-012	2.211909E-011	1	0.000000E+000
2	4.49930756	2.211909E-011	9.969095E-012	0	0.000000E+000
2	4.50639221	9.969095E-012	2.211909E-011	1	0.000000E+000
2	4.50645695	2.211909E-011	9.969095E-012	0	0.000000E+000
2	4.50738134	9.969095E-012	2.211909E-011	1	0.000000E+000
2	4.50748041	2.211909E-011	9.969095E-012	0	0.000000E+000
2	4.51022414	9.969095E-012	2.211909E-011	1	0.000000E+000
2	4.51027731	2.211909E-011	9.969095E-012	0	0.000000E+000
2	4.51304005	9.969095E-012	2.211909E-011	1	0.000000E+000
2	4.51307633	2.211909E-011	9.969095E-012	0	0.000000E+000
2	4.51436912	9.969095E-012	2.211909E-011	1	0.000000E+000
2	4.51451404	2.211909E-011	9.969095E-012	0	0.000000E+000
2	4.51472445	9.969095E-012	2.211909E-011	1	0.000000E+000
2	4.51505425	2.211909E-011	9.969095E-012	0	0.000000E+000
2	4.51608420	9.969095E-012	2.211909E-011	1	0.000000E+000
2	4.51637753	2.211909E-011	9.969095E-012	0	0.000000E+000
2	4.51765491	9.969095E-012	2.211909E-011	1	0.000000E+000
2	4.51772545	2.211909E-011	9.969095E-012	0	0.000000E+000
2	4.51912289	9.969095E-012	2.211909E-011	1	0.000000E+000
2	4.51919651	2.211909E-011	9.969095E-012	0	0.000000E+000
2	4.52269380	9.969095E-012	2.211909E-011	1	0.000000E+000
2	4.52276329	2.211909E-011	9.969095E-012	0	0.000000E+000
2	4.52292067	9.969095E-012	2.211909E-011	1	0.000000E+000
2	4.52297095	2.211909E-011	9.969095E-012	0	0.000000E+000
2	4.72598430	1.008656E-011	2.223656E-011	1	0.000000E+000
2	4.72606411	2.223656E-011	1.008656E-011	0	0.000000E+000
2	4.72690842	1.008656E-011	2.223656E-011	1	0.000000E+000
2	4.72694521	2.223656E-011	1.008656E-011	0	0.000000E+000
2	4.72845630	1.008656E-011	2.223656E-011	1	0.000000E+000
2	4.72884547	2.223656E-011	1.008656E-011	0	0.000000E+000
2	4.72912274	1.008656E-011	2.223656E-011	1	0.000000E+000
2	4.72930612	2.223656E-011	1.008656E-011	0	0.000000E+000
2	4.73132734	1.008656E-011	2.223656E-011	1	0.000000E+000
2	4.73141985	2.223656E-011	1.008656E-011	0	0.000000E+000
2	4.73240518	1.008656E-011	2.223656E-011	1	0.000000E+000
2	4.73244356	2.223656E-011	1.008656E-011	0	0.000000E+000
2	4.73312942	1.008656E-011	2.223656E-011	1	0.000000E+000
2	4.73323879	2.223656E-011	1.008656E-011	0	0.000000E+000
2	4.73522610	1.008656E-011	2.223656E-011	1	0.000000E+000
2	4.73545147	2.223656E-011	1.008656E-011	0	0.000000E+000
2	4.73594786	1.008656E-011	2.223656E-011	1	0.000000E+000
2	4.73605016	2.223656E-011	1.008656E-011	0	0.000000E+000
2	4.73795383	1.008656E-011	2.223656E-011	1	0.000000E+000
2	4.73813078	2.223656E-011	1.008656E-011	0	0.000000E+000
2	4.73991753	1.008656E-011	2.223656E-011	1	0.000000E+000
2	4.73996440	2.223656E-011	1.008656E-011	0	0.000000E+000
2	4.74112981	1.008656E-011	2.223656E-011	1	0.000000E+000
2	4.74116738	2.223656E-011	1.008656E-011	0	0.000000E+000
2	4.75063935	1.008656E-011	2.223656E-011	1	0.000000E+000
2	4.75070246	2.223656E-011	1.008656E-011	0	0.000000E+000
2	4.75159397	1.008656E-011	2.223656E-011	1	0.000000E+000
2	4.75165293	2.223656E-011	1.008656E-011	0	0.000000E+000
2	4.75379812	1.008656E-011	2.223656E-011	1	0.000000E+000
2	4.75383302	2.223656E-011	1.008656E-011	0	0.000000E+000
2	4.75406641	1.008656E-011	2.223656E-011	1	0.000000E+000
2	4.75422830	2.223656E-011	1.008656E-011	0	0.000000E+000
2	4.77647404	1.008656E-011	2.223656E-011	1	0.000000E+000
2	4.77658457	2.223656E-011	1.008656E-011	0	0.000000E+000
2	4.77686942	1.008656E-011	2.223656E-011	1	0.000000E+000
2	4.77690951	2.223656E-011	1.008656E-011	0	0.000000E+000
2	4.77975788	1.008656E-011	2.223656E-011	1	0.000000E+000
2	4.77986083	2.223656E-011	1.008656E-011	0	0.000000E+000
2	4.78035165	1.008656E-011	2.223656E-011	1	0.000000E+000
2	4.78039655	2.223656E-011	1.008656E-011	0	0.000000E+000
2	4.78837700	1.008656E-011	2.223656E-011	1	0.000000E+000
2	4.78841070	2.223656E-011	1.008656E-011	0	0.000000E+000
2	4.78878802	1.008656E-011	2.223656E-011	1	0.000000E+000
2	4.78880751	2.223656E-011	1.008656E-011	0	0.000000E+000
2	4.79123420	1.008656E-011	2.223656E-011	1	0.000000E+000
2	4.79133008	2.223656E-011	1.008656E-011	0	0.000000E+000
2	4.79217855	1.008656E-011	2.223656E-011	1	0.000000E+000
2	4.79230956	2.223656E-011	1.008656E-011	0	0.000000E+000
2	4.79235152	1.008656E-011	2.223656E-011	1	0.000000E+000
2	4.79248113	2.223656E-011	1.008656E-011	0	0.000000E+000
2	4.79477763	1.008656E-011	2.223656E-011	1	0.000000E+000
2	4.79481738	2.223656E-011	1.008656E-011	0	0.000000E+000
2	4.79484114	1.008656E-011	2.223656E-011	1	0.000000E+000
2	4.79486930	2.223656E-011	1.008656E-011	0	0.000000E+000
2	4.79488678	1.008656E-011	2.223656E-011	1	0.000000E+000
2	4.79493984	2.223656E-011	1.008656E-011	0	0.000000E+000
2	4.79526848	1.008656E-011	2.223656E-011	1	0.000000E+000
2	4.79564324	2.223656E-011	1.008656E-011	0	0.000000E+000
2	4.79671002	1.008656E-011	2.223656E-011	1	0.000000E+000
2	4.79672490	2.223656E-011	1.008656E-011	0	0.000000E+000
2	4.80108921	1.008656E-011	2.223656E-011	1	0.000000E+000
2	4.80116364	2.223656E-011	1.008656E-011	0	0.000000E+000
2	4.80211633	1.008656E-011	2.223656E-011	1	0.000000E+000
2	4.80220021	2.223656E-011	1.008656E-011	0	0.000000E+000
2	4.80228760	1.008656E-011	2.223656E-011	1	0.000000E+000
2	4.80261347	2.223656E-011	1.008656E-011	0	0.000000E+000
2	8.17380707	9.754440E-012	2.190444E-011	1	0.000000E+000
2	8.17384326	2.190444E-011	9.754440E-012	0	0.000000E+000
2	8.17444021	9.754440E-012	2.190444E-011	1	0.000000E+000
2	8.17451081	2.190444E-011	9.754440E-012	0	0.000000E+000
2	8.18263484	9.754440E-012	2.190444E-011	1	0.000000E+000
2	8.18271838	2.190444E-011	9.754440E-012	0	0.000000E+000
2	8.18423000	9.754440E-012	2.190444E-011	1	0.000000E+000
2	8.18433910	2.190444E-011	9.754440E-012	0	0.000000E+000
2	8.18511761	9.754440E-012	2.190444E-011	1	0.000000E+000
2	8.18522381	2.190444E-011	9.754440E-012	0	0.000000E+000
2	8.18798136	9.754440E-012	2.190444E-011	1	0.000000E+000
2	8.18808406	2.190444E-011	9.754440E-012	0	0.000000E+000
2	8.18833960	9.754440E-012	2.190444E-011	1	0.000000E+000
2	8.18838540	2.190444E-011	9.754440E-012	0	0.000000E+000
2	8.18875401	9.754440E-012	2.190444E-011	1	0.000000E+000
2	8.18897385	2.190444E-011	9.754440E-012	0	0.000000E+000
2	8.19168312	9.754440E-012	2.190444E-011	1	0.000000E+000
2	8.19176453	2.190444E-011	9.754440E-012	0	0.000000E+000
2	8.19701144	9.754440E-012	2.190444E-011	1	0.000000E+000
2	8.19705316	2.190444E-011	9.754440E-012	0	0.000000E+000
2	8.19710110	9.754440E-012	2.190444E-011	1	0.000000E+000
2	8.19715273	2.190444E-011	9.754440E-012	0	0.000000E+000
2	8.19831507	9.754440E-012	2.190444E-011	1	0.000000E+000
2	8.19834373	2.190444E-011	9.754440E-012	0	0.000000E+000
2	8.19862909	9.754440E-012	2.190444E-011	1	0.000000E+000
2	8.19868575	2.190444E-011	9.754440E-012	0	0.000000E+000
2	8.20026779	9.754440E-012	2.190444E-011	1	0.000000E+000
2	8.20036617	2.190444E-011	9.754440E-012	0	0.000000E+000
2	8.20222921	9.754440E-012	2.190444E-011	1	0.000000E+000
2	8.20230577	2.190444E-011	9.754440E-012	0	0.000000E+000
2	8.20254974	9.754440E-012	2.190444E-011	1	0.000000E+000
2	8.20264051	2.190444E-011	9.754440E-012	0	0.000000E+000
2	8.20791053	9.754440E-012	2.190444E-011	1	0.000000E+000
2	8.20816674	2.190444E-011	9.754440E-012	0	0.000000E+000
2	8.20822096	9.754440E-012	2.190444E-011	1	0.000000E+000
2	8.20831958	2.190444E-011	9.754440E-012	0	0.000000E+000
2	8.21244986	9.754440E-012	2.190444E-011	1	0.000000E+000
2	8.21260843	2.190444E-011	9.754440E-012	0	0.000000E+000
2	8.21472746	9.754440E-012	2.190444E-011	1	0.000000E+000
2	8.21474810	2.190444E-011	9.754440E-012	0	0.000000E+000
2	8.22024863	9.754440E-012	2.190444E-011	1	0.000000E+000
2	8.22029011	2.190444E-011	9.754440E-012	0	0.000000E+000
2	8.22177724	9.754440E-012	2.190444E-011	1	0.000000E+000
2	8.22197932	2.190444E-011	9.754440E-012	0	0.000000E+000
2	8.22436825	9.754440E-012	2.190444E-011	1	0.000000E+000
2	8.22468612	2.190444E-011	9.754440E-012	0	0.000000E+000
2	8.22825489	9.754440E-012	2.190444E-011	1	0.000000E+000
2	8.22826074	2.190444E-011	9.754440E-012	0	0.000000E+000
2	8.22956280	9.754440E-012	2.190444E-011	1	0.000000E+000
2	8.22964715	2.190444E-011	9.754440E-012	0	0.000000E+000
2	8.23152749	9.754440E-012	2.190444E-011	1	0.000000E+000
2	8.23156817	2.190444E-011	9.754440E-012	0	0.000000E+000
2	8.23178038	9.754440E-012	2.190444E-011	1	0.000000E+000
2	8.23185709	2.190444E-011	9.754440E-012	0	0.000000E+000
2	8.23217953	9.754440E-012	2.190444E-011	1	0.000000E+000
2	8.23235978	2.190444E-011	9.754440E-012	0	0.000000E+000
2	8.23430569	9.754440E-012	2.190444E-011	1	0.000000E+000
2	8.23434579	2.190444E-011	9.754440E-012	0	0.000000E+000
2	8.23635742	9.754440E-012	2.190444E-011	1	0.000000E+000
2	8.23640360	2.190444E-011	9.754440E-012	0	0.000000E+000
2	8.23678350	9.754440E-012	2.190444E-011	1	0.000000E+000
2	8.23689826	2.190444E-011	9.754440E-012	0	0.000000E+000
2	8.24023271	9.754440E-012	2.190444E-011	1	0.000000E+000
2	8.24026023	2.190444E-011	9.754440E-012	0	0.000000E+000
2	8.24102459	9.754440E-012	2.190444E-011	1	0.000000E+000
2	8.24113339	2.190444E-011	9.754440E-012	0	0.000000E+000
2	10.01121076	9.927512E-012	2.207751E-011	1	0.000000E+000
2	10.01136202	2.207751E-011	9.927512E-012	0	0.000000E+000
2	10.01411657	9.927512E-012	2.207751E-011	1	0.000000E+000
2	10.01427112	2.207751E-011	9.927512E-012	0	0.000000E+000
2	10.01780062	9.927512E-012	2.207751E-011	1	0.000000E+000
2	10.01790209	2.207751E-011	9.927512E-012	0	0.000000E+000
2	10.01865828	9.927512E-012	2.207751E-011	1	0.000000E+000
2	10.01889841	2.207751E-011	9.927512E-012	0	0.000000E+000
2	10.01942823	9.927512E-012	2.207751E-011	1	0.000000E+000
2	10.01951470	2.207751E-011	9.927512E-012	0	0.000000E+000
2	10.02119613	9.927512E-012	2.207751E-011	1	0.000000E+000
2	10.02129617	2.207751E-011	9.927512E-012	0	0.000000E+000
2	10.02399599	9.927512E-012	2.207751E-011	1	0.000000E+000
2	10.02408269	2.207751E-011	9.927512E-012	0	0.000000E+000
2	10.02421539	9.927512E-012	2.207751E-011	1	0.000000E+000
2	10.02434827	2.207751E-011	9.927512E-012	0	0.000000E+000
2	10.02583655	9.927512E-012	2.207751E-011	1	0.000000E+000
2	10.02586652	2.207751E-011	9.927512E-012	0	0.000000E+000
2	10.02619289	9.927512E-012	2.207751E-011	1	0.000000E+000
2	10.02621654	2.207751E-011	9.927512E-012	0	0.000000E+000
2	10.02678532	9.927512E-012	2.207751E-011	1	0.000000E+000
2	10.02685343	2.207751E-011	9.927512E-012	0	0.000000E+000
2	10.02714945	9.927512E-012	2.207751E-011	1	0.000000E+000
2	10.02721305	2.207751E-011	9.927512E-012	0	0.000000E+000
2	10.02927450	9.927512E-012	2.207751E-011	1	0.000000E+000
2	10.02930365	2.207751E-011	9.927512E-012	0	0.000000E+000
2	10.02983270	9.927512E-012	2.207751E-011	1	0.000000E+000
2	10.03002561	2.207751E-011	9.927512E-012	0	0.000000E+000
2	10.03309140	9.927512E-012	2.207751E-011	1	0.000000E+000
2	10.03319652	2.207751E-011	9.927512E-012	0	0.000000E+000
2	10.03358375	9.927512E-012	2.207751E-011	1	0.000000E+000
2	10.03360115	2.207751E-011	9.927512E-012	0	0.000000E+000
2	10.03476372	9.927512E-012	2.207751E-011	1	0.000000E+000
2	10.03489123	2.207751E-011	9.927512E-012	0	0.000000E+000
2	10.03505270	9.927512E-012	2.207751E-011	1	0.000000E+000
2	10.03509654	2.207751E-011	9.927512E-012	0	0.000000E+000
2	10.03634929	9.927512E-012	2.207751E-011	1	0.000000E+000
2	10.03637190	2.207751E-011	9.927512E-012	0	0.000000E+000
2	10.03741518	9.927512E-012	2.207751E-011	1	0.000000E+000
2	10.03762842	2.207751E-011	9.927512E-012	0	0.000000E+000
2	10.04306379	9.927512E-012	2.207751E-011	1	0.000000E+000
2	10.04307767	2.207751E-011	9.927512E-012	0	0.000000E+000
2	10.04469022	9.927512E-012	2.207751E-011	1	0.000000E+000
2	10.04485220	2.207751E-011	9.927512E-012	0	0.000000E+000
2	10.04616019	9.927512E-012	2.207751E-011	1	0.000000E+000
2	10.04625217	2.207751E-011	9.927512E-012	0	0.000000E+000
2	10.05005037	9.927512E-012	2.207751E-011	1	0.000000E+000
2	10.05011752	2.207751E-011	9.927512E-012	0	0.000000E+000
2	10.05458323	9.927512E-012	2.207751E-011	1	0.000000E+000
2	10.05478991	2.207751E-011	9.927512E-012	0	0.000000E+000
2	10.05524060	9.927512E-012	2.207751E-011	1	0.000000E+000
2	10.05533169	2.207751E-011	9.927512E-012	0	0.000000E+000
2	10.05644567	9.927512E-012	2.207751E-011	1	0.000000E+000
2	10.05662898	2.207751E-011	9.927512E-012	0	0.000000E+000
2	10.06302189	9.927512E-012	2.207751E-011	1	0.000000E+000
2	10.06304131	2.207751E-011	9.927512E-012	0	0.000000E+000
2	10.06452289	9.927512E-012	2.207751E-011	1	0.000000E+000
2	10.06465417	2.207751E-011	9.927512E-012	0	0.000000E+000
2	10.06543113	9.927512E-012	2.207751E-011	1	0.000000E+000
2	10.06555695	2.207751E-011	9.927512E-012	0	0.000000E+000
2	10.06573180	9.927512E-012	2.207751E-011	1	0.000000E+000
2	10.06578098	2.207751E-011	9.927512E-012	0	0.000000E+000
2	10.06860955	9.927512E-012	2.207751E-011	1	0.000000E+000
2	10.06882121	2.207751E-011	9.927512E-012	0	0.000000E+000
2	10.06909601	9.927512E-012	2.207751E-011	1	0.000000E+000
2	10.06930424	2.207751E-011	9.927512E-012	0	0.000000E+000
2	10.07049134	9.927512E-012	2.207751E-011	1	0.000000E+000
2	10.07054349	2.207751E-011	9.927512E-012	0	0.000000E+000
2	10.07148011	9.927512E-012	2.207751E-011	1	0.000000E+000
2	10.07159889	2.207751E-011	9.927512E-012	0	0.000000E+000
2	10.07461307	9.927512E-012	2.207751E-011	1	0.000000E+000
2	10.07474564	2.207751E-011	9.927512E-012	0	0.000000E+000
2	10.07895580	9.927512E-012	2.207751E-011	1	0.000000E+000
2	10.07916781	2.207751E-011	9.927512E-012	0	0.000000E+000
2	10.07965082	9.927512E-012	2.207751E-011	1	0.000000E+000
2	10.07965939	2.207751E-011	9.927512E-012	0	0.000000E+000
2	10.08078815	9.927512E-012	2.207751E-011	1	0.000000E+000
2	10.08097957	2.207751E-011	9.927512E-012	0	0.000000E+000
2	10.08134744	9.927512E-012	2.207751E-011	1	0.000000E+000
2	10.08143149	2.207751E-011	9.927512E-012	0	0.000000E+000
2	10.08161274	9.927512E-012	2.207751E-011	1	0.000000E+000
2	10.08173394	2.207751E-011	9.927512E-012	0	0.000000E+000
2	10.08250026	9.927512E-012	2.207751E-011	1	0.000000E+000
2	10.08254491	2.207751E-011	9.927512E-012	0	0.000000E+000
2	10.08521420	9.927512E-012	2.207751E-011	1	0.000000E+000
2	10.08539282	2.207751E-011	9.927512E-012	0	0.000000E+000
2	10.08612110	9.927512E-012	2.207751E-011	1	0.000000E+000
2	10.08618449	2.207751E-011	9.927512E-012	0	0.000000E+000
2	10.08879473	9.927512E-012	2.207751E-011	1	0.000000E+000
2	10.08888175	2.207751E-011	9.927512E-012	0	0.000000E+000
2	10.08973464	9.927512E-012	2.207751E-011	1	0.000000E+000
2	10.08976480	2.207751E-011	9.927512E-012	0	0.000000E+000
2	10.09073556	9.927512E-012	2.207751E-011	1	0.000000E+000
2	10.09079518	2.207751E-011	9.927512E-012	0	0.000000E+000
2	10.09141133	9.927512E-012	2.207751E-011	1	0.000000E+000
2	10.09144303	2.207751E-011	9.927512E-012	0	0.000000E+000
2	10.09387839	9.927512E-012	2.207751E-011	1	0.000000E+000
2	10.09408369	2.207751E-011	9.927512E-012	0	0.000000E+000
2	10.10094588	9.927512E-012	2.207751E-011	1	0.000000E+000
2	10.10111931	2.207751E-011	9.927512E-012	0	0.000000E+000
2	10.10957979	9.927512E-012	2.207751E-011	1	0.000000E+000
2	10.10967347	2.207751E-011	9.927512E-012	0	0.000000E+000
2	10.11062520	9.927512E-012	2.207751E-011	1	0.000000E+000
2	10.11066165	2.207751E-011	9.927512E-012	0	0.000000E+000
2	10.11068568	9.927512E-012	2.207751E-011	1	0.000000E+000
2	10.11083579	2.207751E-011	9.927512E-012	0	0.000000E+000
2	10.11326093	9.927512E-012	2.207751E-011	1	0.000000E+000
2	10.11328510	2.207751E-011	9.927512E-012	0	0.000000E+000
2	10.12519237	9.927512E-012	2.207751E-011	1	0.000000E+000
2	10.12521765	2.207751E-011	9.927512E-012	0	0.000000E+000
2	10.12939604	9.927512E-012	2.207751E-011	1	0.000000E+000
2	10.12945671	2.207751E-011	9.927512E-012	0	0.000000E+000
2	10.13258092	9.927512E-012	2.207751E-011	1	0.000000E+000
2	10.13260115	2.207751E-011	9.927512E-012	0	0.000000E+000
2	10.13421034	9.927512E-012	2.207751E-011	1	0.000000E+000
2	10.13426868	2.207751E-011	9.927512E-012	0	0.000000E+000
2	10.13556801	9.927512E-012	2.207751E-011	1	0.000000E+000
2	10.13569407	2.207751E-011	9.927512E-012	0	0.000000E+000
2	10.13591495	9.927512E-012	2.207751E-011	1	0.000000E+000
2	10.13595698	2.207751E-011	9.927512E-012	0	0.000000E+000
2	10.13630271	9.927512E-012	2.207751E-011	1	0.000000E+000
2	10.13654167	2.207751E-011	9.927512E-012	0	0.000000E+000
2	10.14016060	9.927512E-012	2.207751E-011	1	0.000000E+000
2	10.14018375	2.207751E-011	9.927512E-012	0	0.000000E+000
2	10.14261393	9.927512E-012	2.207751E-011	1	0.000000E+000
2	10.14272650	2.207751E-011	9.927512E-012	0	0.000000E+000
2	10.14279913	9.927512E-012	2.207751E-011	1	0.000000E+000
2	10.14288184	2.207751E-011	9.927512E-012	0	0.000000E+000
2	10.15306533	9.927512E-012	2.207751E-011	1	0.000000E+000
2	10.15312985	2.207751E-011	9.927512E-012	0	0.000000E+000
2	10.15378297	9.927512E-012	2.207751E-011	1	0.000000E+000
2	10.15388095	2.207751E-011	9.927512E-012	0	0.000000E+000
2	10.16131859	9.927512E-012	2.207751E-011	1	0.000000E+000
2	10.16156780	2.207751E-011	9.927512E-012	0	0.000000E+000
2	10.16219940	9.927512E-012	2.207751E-011	1	0.000000E+000
2	10.16224465	2.207751E-011	9.927512E-012	0	0.000000E+000
2	10.16271296	9.927512E-012	2.207751E-011	1	0.000000E+000
2	10.16277784	2.207751E-011	9.927512E-012	0	0.000000E+000
2	10.16324573	9.927512E-012	2.207751E-011	1	0.000000E+000
2	10.16332662	2.207751E-011	9.927512E-012	0	0.000000E+000
2	10.16341349	9.927512E-012	2.207751E-011	1	0.000000E+000
2	10.16344284	2.207751E-011	9.927512E-012	0	0.000000E+000
2	10.16354318	9.927512E-012	2.207751E-011	1	0.000000E+000
2	10.16358587	2.207751E-011	9.927512E-012	0	0.000000E+000
2	10.16378375	9.927512E-012	2.207751E-011	1	0.000000E+000
2	10.16383899	2.207751E-011	9.927512E-012	0	0.000000E+000
2	10.16478454	9.927512E-012	2.207751E-011	1	0.000000E+000
2	10.16486287	2.207751E-011	9.927512E-012	0	0.000000E+000
2	10.16747873	9.927512E-012	2.207751E-011	1	0.000000E+000
2	10.16756255	2.207751E-011	9.927512E-012	0	0.000000E+000
2	10.16855032	9.927512E-012	2.207751E-011	1	0.000000E+000
2	10.16858869	2.207751E-011	9.927512E-012	0	0.000000E+000
2	10.17139482	9.927512E-012	2.207751E-011	1	0.000000E+000
2	10.17153506	2.207751E-011	9.927512E-012	0	0.000000E+000
2	10.17189084	9.927512E-012	2.207751E-011	1	0.000000E+000
2	10.17228330	2.207751E-011	9.927512E-012	0	0.000000E+000
2	10.17611908	9.927512E-012	2.207751E-011	1	0.000000E+000
2	10.17648180	2.207751E-011	9.927512E-012	0	0.000000E+000
2	10.17687190	9.927512E-012	2.207751E-011	1	0.000000E+000
2	10.17697764	2.207751E-011	9.927512E-012	0	0.000000E+000
2	10.17712038	9.927512E-012	2.207751E-011	1	0.000000E+000
2	10.17729317	2.207751E-011	9.927512E-012	0	0.000000E+000
2	10.18346678	9.927512E-012	2.207751E-011	1	0.000000E+000
2	10.18356879	2.207751E-011	9.927512E-012	0	0.000000E+000
2	10.18493491	9.927512E-012	2.207751E-011	1	0.000000E+000
2	10.18500095	2.207751E-011	9.927512E-012	0	0.000000E+000
2	10.18608481	9.927512E-012	2.207751E-011	1	0.000000E+000
2	10.18613380	2.207751E-011	9.927512E-012	0	0.000000E+000
2	10.20351687	9.927512E-012	2.207751E-011	1	0.000000E+000
2	10.20362807	2.207751E-011	9.927512E-012	0	0.000000E+000
2	10.20812848	9.927512E-012	2.207751E-011	1	0.000000E+000
2	10.20822429	2.207751E-011	9.927512E-012	0	0.000000E+000
2	10.21011686	9.927512E-012	2.207751E-011	1	0.000000E+000
2	10.21020386	2.207751E-011	9.927512E-012	0	0.000000E+000
2	10.21039160	9.927512E-012	2.207751E-011	1	0.000000E+000
2	10.21041539	2.207751E-011	9.927512E-012	0	0.000000E+000
2	10.21063743	9.927512E-012	2.207751E-011	1	0.000000E+000
2	10.21066386	2.207751E-011	9.927512E-012	0	0.000000E+000
2	10.21110359	9.927512E-012	2.207751E-011	1	0.000000E+000
2	10.21112667	2.207751E-011	9.927512E-012	0	0.000000E+000
2	10.21232738	9.927512E-012	2.207751E-011	1	0.000000E+000
2	10.21256323	2.207751E-011	9.927512E-012	0	0.000000E+000
2	10.69314337	9.897420E-012	2.204742E-011	1	0.000000E+000
2	10.69357504	2.204742E-011	9.897420E-012	0	0.000000E+000
2	10.69397066	9.897420E-012	2.204742E-011	1	0.000000E+000
2	10.69401856	2.204742E-011	9.897420E-012	0	0.000000E+000
2	10.69928405	9.897420E-012	2.204742E-011	1	0.000000E+000
2	10.69945004	2.204742E-011	9.897420E-012	0	0.000000E+000
2	10.69989362	9.897420E-012	2.204742E-011	1	0.000000E+000
2	10.70011498	2.204742E-011	9.897420E-012	0	0.000000E+000
2	10.70554636	9.897420E-012	2.204742E-011	1	0.000000E+000
2	10.70563979	2.204742E-011	9.897420E-012	0	0.000000E+000
2	10.71758933	9.897420E-012	2.204742E-011	1	0.000000E+000
2	10.71766383	2.204742E-011	9.897420E-012	0	0.000000E+000
2	10.72151826	9.897420E-012	2.204742E-011	1	0.000000E+000
2	10.72152438	2.204742E-011	9.897420E-012	0	0.000000E+000
2	10.72752693	9.897420E-012	2.204742E-011	1	0.000000E+000
2	10.72758657	2.204742E-011	9.897420E-012	0	0.000000E+000
2	10.73093030	9.897420E-012	2.204742E-011	1	0.000000E+000
2	10.73115120	2.204742E-011	9.897420E-012	0	0.000000E+000
2	10.73277860	9.897420E-012	2.204742E-011	1	0.000000E+000
2	10.73321256	2.204742E-011	9.897420E-012	0	0.000000E+000
2	10.73400654	9.897420E-012	2.204742E-011	1	0.000000E+000
2	10.73401948	2.204742E-011	9.897420E-012	0	0.000000E+000
2	10.73405172	9.897420E-012	2.204742E-011	1	0.000000E+000
2	10.73417307	2.204742E-011	9.897420E-012	0	0.000000E+000
2	10.74077526	9.897420E-012	2.204742E-011	1	0.000000E+000
2	10.74085546	2.204742E-011	9.897420E-012	0	0.000000E+000
2	10.74319863	9.897420E-012	2.204742E-011	1	0.000000E+000
2	10.74351347	2.204742E-011	9.897420E-012	0	0.000000E+000
2	10.75279893	9.897420E-012	2.204742E-011	1	0.000000E+000
2	10.75296552	2.204742E-011	9.897420E-012	0	0.000000E+000
2	10.75463192	9.897420E-012	2.204742E-011	1	0.000000E+000
2	10.75465988	2.204742E-011	9.897420E-012	0	0.000000E+000
2	10.75809717	9.897420E-012	2.204742E-011	1	0.000000E+000
2	10.75837434	2.204742E-011	9.897420E-012	0	0.000000E+000
2	10.75894771	9.897420E-012	2.204742E-011	1	0.000000E+000
2	10.75913832	2.204742E-011	9.897420E-012	0	0.000000E+000
2	10.77042184	9.897420E-012	2.204742E-011	1	0.000000E+000
2	10.77043080	2.204742E-011	9.897420E-012	0	0.000000E+000
2	10.77841104	9.897420E-012	2.204742E-011	1	0.000000E+000
2	10.77848125	2.204742E-011	9.897420E-012	0	0.000000E+000
2	10.78409034	9.897420E-012	2.204742E-011	1	0.000000E+000
2	10.78422464	2.204742E-011	9.897420E-012	0	0.000000E+000
2	10.94617221	9.899625E-012	2.204963E-011	1	0.000000E+000
2	10.94620421	2.204963E-011	9.899625E-012	0	0.000000E+000
2	10.94787824	9.899625E-012	2.204963E-011	1	0.000000E+000
2	10.94796402	2.204963E-011	9.899625E-012	0	0.000000E+000
2	10.95129081	9.899625E-012	2.204963E-011	1	0.000000E+000
2	10.95140006	2.204963E-011	9.899625E-012	0	0.000000E+000
2	10.95165820	9.899625E-012	2.204963E-011	1	0.000000E+000
2	10.95178536	2.204963E-011	9.899625E-012	0	0.000000E+000
2	10.95391844	9.899625E-012	2.204963E-011	1	0.000000E+000
2	10.95408037	2.204963E-011	9.899625E-012	0	0.000000E+000
2	10.95433044	9.899625E-012	2.204963E-011	1	0.000000E+000
2	10.95436323	2.204963E-011	9.899625E-012	0	0.000000E+000
2	10.95447704	9.899625E-012	2.204963E-011	1	0.000000E+000
2	10.95485430	2.204963E-011	9.899625E-012	0	0.000000E+000
2	10.95962509	9.899625E-012	2.204963E-011	1	0.000000E+000
2	10.95967216	2.204963E-011	9.899625E-012	0	0.000000E+000
2	10.96021125	9.899625E-012	2.204963E-011	1	0.000000E+000
2	10.96024965	2.204963E-011	9.899625E-012	0	0.000000E+000
2	10.96165305	9.899625E-012	2.204963E-011	1	0.000000E+000
2	10.96197581	2.204963E-011	9.899625E-012	0	0.000000E+000
2	10.96254036	9.899625E-012	2.204963E-011	1	0.000000E+000
2	10.96265814	2.204963E-011	9.899625E-012	0	0.000000E+000
2	10.96828932	9.899625E-012	2.204963E-011	1	0.000000E+000
2	10.96830976	2.204963E-011	9.899625E-012	0	0.000000E+000
2	10.97034473	9.899625E-012	2.204963E-011	1	0.000000E+000
2	10.97060203	2.204963E-011	9.899625E-012	0	0.000000E+000
2	10.97217535	9.899625E-012	2.204963E-011	1	0.000000E+000
2	10.97227137	2.204963E-011	9.899625E-012	0	0.000000E+000
2	10.97840876	9.899625E-012	2.204963E-011	1	0.000000E+000
2	10.97854145	2.204963E-011	9.899625E-012	0	0.000000E+000
2	10.98078580	9.899625E-012	2.204963E-011	1	0.000000E+000
2	10.98087443	2.204963E-011	9.899625E-012	0	0.000000E+000
2	10.98114808	9.899625E-012	2.204963E-011	1	0.000000E+000
2	10.98123201	2.204963E-011	9.899625E-012	0	0.000000E+000
2	10.98154265	9.899625E-012	2.204963E-011	1	0.000000E+000
2	10.98187820	2.204963E-011	9.899625E-012	0	0.000000E+000
2	10.98212664	9.899625E-012	2.204963E-011	1	0.000000E+000
2	10.98225003	2.204963E-011	9.899625E-012	0	0.000000E+000
2	10.98277080	9.899625E-012	2.204963E-011	1	0.000000E+000
2	10.98286238	2.204963E-011	9.899625E-012	0	0.000000E+000
2	10.98732913	9.899625E-012	2.204963E-011	1	0.000000E+000
2	10.98736813	2.204963E-011	9.899625E-012	0	0.000000E+000
2	10.98806463	9.899625E-012	2.204963E-011	1	0.000000E+000
2	10.98818263	2.204963E-011	9.899625E-012	0	0.000000E+000
2	10.99024414	9.899625E-012	2.204963E-011	1	0.000000E+000
2	10.99034722	2.204963E-011	9.899625E-012	0	0.000000E+000
2	10.99118419	9.899625E-012	2.204963E-011	1	0.000000E+000
2	10.99140035	2.204963E-011	9.899625E-012	0	0.000000E+000
2	10.99397892	9.899625E-012	2.204963E-011	1	0.000000E+000
2	10.99403004	2.204963E-011	9.899625E-012	0	0.000000E+000
2	10.99572060	9.899625E-012	2.204963E-011	1	0.000000E+000
2	10.99582015	2.204963E-011	9.899625E-012	0	0.000000E+000
2	10.99979553	9.899625E-012	2.204963E-011	1	0.000000E+000
2	10.99990061	2.204963E-011	9.899625E-012	0	0.000000E+000
2	11.00210091	9.899625E-012	2.204963E-011	1	0.000000E+000
2	11.00223992	2.204963E-011	9.899625E-012	0	0.000000E+000
2	11.00916201	9.899625E-012	2.204963E-011	1	0.000000E+000
2	11.00920722	2.204963E-011	9.899625E-012	0	0.000000E+000
2	11.01057532	9.899625E-012	2.204963E-011	1	0.000000E+000
2	11.01064587	2.204963E-011	9.899625E-012	0	0.000000E+000
2	11.01265485	9.899625E-012	2.204963E-011	1	0.000000E+000
2	11.01272776	2.204963E-011	9.899625E-012	0	0.000000E+000
2	11.91539645	9.944709E-012	2.209471E-011	1	0.000000E+000
2	11.91544203	2.209471E-011	9.944709E-012	0	0.000000E+000
2	11.91618455	9.944709E-012	2.209471E-011	1	0.000000E+000
2	11.91649584	2.209471E-011	9.944709E-012	0	0.000000E+000
2	11.91761147	9.944709E-012	2.209471E-011	1	0.000000E+000
2	11.91767827	2.209471E-011	9.944709E-012	0	0.000000E+000
2	11.91770052	9.944709E-012	2.209471E-011	1	0.000000E+000
2	11.91786442	2.209471E-011	9.944709E-012	0	0.000000E+000
2	11.91863132	9.944709E-012	2.209471E-011	1	0.000000E+000
2	11.91871714	2.209471E-011	9.944709E-012	0	0.000000E+000
2	11.92409164	9.944709E-012	2.209471E-011	1	0.000000E+000
2	11.92427808	2.209471E-011	9.944709E-012	0	0.000000E+000
2	11.92430485	9.944709E-012	2.209471E-011	1	0.000000E+000
2	11.92445412	2.209471E-011	9.944709E-012	0	0.000000E+000
2	11.92551574	9.944709E-012	2.209471E-011	1	0.000000E+000
2	11.92574493	2.209471E-011	9.944709E-012	0	0.000000E+000
2	11.92719985	9.944709E-012	2.209471E-011	1	0.000000E+000
2	11.92724150	2.209471E-011	9.944709E-012	0	0.000000E+000
2	11.92770626	9.944709E-012	2.209471E-011	1	0.000000E+000
2	11.92781746	2.209471E-011	9.944709E-012	0	0.000000E+000
2	11.92800456	9.944709E-012	2.209471E-011	1	0.000000E+000
2	11.92806624	2.209471E-011	9.944709E-012	0	0.000000E+000
2	11.93292408	9.944709E-012	2.209471E-011	1	0.000000E+000
2	11.93327432	2.209471E-011	9.944709E-012	0	0.000000E+000
2	11.93518165	9.944709E-012	2.209471E-011	1	0.000000E+000
2	11.93554412	2.209471E-011	9.944709E-012	0	0.000000E+000
2	11.93930145	9.944709E-012	2.209471E-011	1	0.000000E+000
2	11.93938784	2.209471E-011	9.944709E-012	0	0.000000E+000
2	11.94047336	9.944709E-012	2.209471E-011	1	0.000000E+000
2	11.94055071	2.209471E-011	9.944709E-012	0	0.000000E+000
2	11.94110641	9.944709E-012	2.209471E-011	1	0.000000E+000
2	11.94116004	2.209471E-011	9.944709E-012	0	0.000000E+000
2	11.94148575	9.944709E-012	2.209471E-011	1	0.000000E+000
2	11.94166781	2.209471E-011	9.944709E-012	0	0.000000E+000
2	11.94859464	9.944709E-012	2.209471E-011	1	0.000000E+000
2	11.94863374	2.209471E-011	9.944709E-012	0	0.000000E+000
2	11.94930770	9.944709E-012	2.209471E-011	1	0.000000E+000
2	11.94937932	2.209471E-011	9.944709E-012	0	0.000000E+000
2	11.94958419	9.944709E-012	2.209471E-011	1	0.000000E+000
2	11.94966143	2.209471E-011	9.944709E-012	0	0.000000E+000
2	11.95347145	9.944709E-012	2.209471E-011	1	0.000000E+000
2	11.95361634	2.209471E-011	9.944709E-012	0	0.000000E+000
2	11.95420138	9.944709E-012	2.209471E-011	1	0.000000E+000
2	11.95427655	2.209471E-011	9.944709E-012	0	0.000000E+000
2	11.95446798	9.944709E-012	2.209471E-011	1	0.000000E+000
2	11.95453967	2.209471E-011	9.944709E-012	0	0.000000E+000
2	11.95558068	9.944709E-012	2.209471E-011	1	0.000000E+000
2	11.95581622	2.209471E-011	9.944709E-012	0	0.000000E+000
2	11.95735315	9.944709E-012	2.209471E-011	1	0.000000E+000
2	11.95749491	2.209471E-011	9.944709E-012	0	0.000000E+000
2	11.95785764	9.944709E-012	2.209471E-011	1	0.000000E+000
2	11.95791282	2.209471E-011	9.944709E-012	0	0.000000E+000
2	11.95793162	9.944709E-012	2.209471E-011	1	0.000000E+000
2	11.95813844	2.209471E-011	9.944709E-012	0	0.000000E+000
2	11.95953101	9.944709E-012	2.209471E-011	1	0.000000E+000
2	11.95999729	2.209471E-011	9.944709E-012	0	0.000000E+000
2	11.96379294	9.944709E-012	2.209471E-011	1	0.000000E+000
2	11.96400532	2.209471E-011	9.944709E-012	0	0.000000E+000
2	11.96526549	9.944709E-012	2.209471E-011	1	0.000000E+000
2	11.96536628	2.209471E-011	9.944709E-012	0	0.000000E+000
2	11.96546778	9.944709E-012	2.209471E-011	1	0.000000E+000
2	11.96556921	2.209471E-011	9.944709E-012	0	0.000000E+000
2	11.96760332	9.944709E-012	2.209471E-011	1	0.000000E+000
2	11.96791699	2.209471E-011	9.944709E-012	0	0.000000E+000
2	11.97031922	9.944709E-012	2.209471E-011	1	0.000000E+000
2	11.97040262	2.209471E-011	9.944709E-012	0	0.000000E+000
2	11.97915354	9.944709E-012	2.209471E-011	1	0.000000E+000
2	11.97930588	2.209471E-011	9.944709E-012	0	0.000000E+000
2	11.98059368	9.944709E-012	2.209471E-011	1	0.000000E+000
2	11.98071395	2.209471E-011	9.944709E-012	0	0.000000E+000
2	11.98351932	9.944709E-012	2.209471E-011	1	0.000000E+000
2	11.98354394	2.209471E-011	9.944709E-012	0	0.000000E+000
2	11.98640334	9.944709E-012	2.209471E-011	1	0.000000E+000
2	11.98652790	2.209471E-011	9.944709E-012	0	0.000000E+000
2	11.98747601	9.944709E-012	2.209471E-011	1	0.000000E+000
2	11.98761632	2.209471E-011	9.944709E-012	0	0.000000E+000
2	11.98943602	9.944709E-012	2.209471E-011	1	0.000000E+000
2	11.98949492	2.209471E-011	9.944709E-012	0	0.000000E+000
2	12.00348181	9.944709E-012	2.209471E-011	1	0.000000E+000
2	12.00350276	2.209471E-011	9.944709E-012	0	0.000000E+000
2	12.00465710	9.944709E-012	2.209471E-011	1	0.000000E+000
2	12.00474070	2.209471E-011	9.944709E-012	0	0.000000E+000
2	12.00496719	9.944709E-012	2.209471E-011	1	0.000000E+000
2	12.00499413	2.209471E-011	9.944709E-012	0	0.000000E+000
2	12.00581091	9.944709E-012	2.209471E-011	1	0.000000E+000
2	12.00587582	2.209471E-011	9.944709E-012	0	0.000000E+000
2	12.00666965	9.944709E-012	2.209471E-011	1	0.000000E+000
2	12.00683118	2.209471E-011	9.944709E-012	0	0.000000E+000
2	12.00727917	9.944709E-012	2.209471E-011	1	0.000000E+000
2	12.00758065	2.209471E-011	9.944709E-012	0	0.000000E+000
2	12.00845225	9.944709E-012	2.209471E-011	1	0.000000E+000
2	12.00858014	2.209471E-011	9.944709E-012	0	0.000000E+000
2	12.01039145	9.944709E-012	2.209471E-011	1	0.000000E+000
2	12.01041646	2.209471E-011	9.944709E-012	0	0.000000E+000
2	12.01325682	9.944709E-012	2.209471E-011	1	0.000000E+000
2	12.01328745	2.209471E-011	9.944709E-012	0	0.000000E+000
2	12.01628711	9.944709E-012	2.209471E-011	1	0.000000E+000
2	12.01630376	2.209471E-011	9.944709E-012	0	0.000000E+000
2	12.01676066	9.944709E-012	2.209471E-011	1	0.000000E+000
2	12.01683085	2.209471E-011	9.944709E-012	0	0.000000E+000
2	12.01749660	9.944709E-012	2.209471E-011	1	0.000000E+000
2	12.01752810	2.209471E-011	9.944709E-012	0	0.000000E+000
2	12.02070301	9.944709E-012	2.209471E-011	1	0.000000E+000
2	12.02071817	2.209471E-011	9.944709E-012	0	0.000000E+000
2	12.02116883	9.944709E-012	2.209471E-011	1	0.000000E+000
2	12.02120714	2.209471E-011	9.944709E-012	0	0.000000E+000
2	12.02421825	9.944709E-012	2.209471E-011	1	0.000000E+000
2	12.02439047	2.209471E-011	9.944709E-012	0	0.000000E+000
2	12.02656126	9.944709E-012	2.209471E-011	1	0.000000E+000
2	12.02659001	2.209471E-011	9.944709E-012	0	0.000000E+000
2	12.02670473	9.944709E-012	2.209471E-011	1	0.000000E+000
2	12.02670854	2.209471E-011	9.944709E-012	0	0.000000E+000
2	12.02707656	9.944709E-012	2.209471E-011	1	0.000000E+000
2	12.02713736	2.209471E-011	9.944709E-012	0	0.000000E+000
2	12.02769734	9.944709E-012	2.209471E-011	1	0.000000E+000
2	12.02772371	2.209471E-011	9.944709E-012	0	0.000000E+000
2	12.02984057	9.944709E-012	2.209471E-011	1	0.000000E+000
2	12.02995779	2.209471E-011	9.944709E-012	0	0.000000E+000
2	12.03563389	9.944709E-012	2.209471E-011	1	0.000000E+000
2	12.03567583	2.209471E-011	9.944709E-012	0	0.000000E+000
2	12.03687883	9.944709E-012	2.209471E-011	1	0.000000E+000
2	12.03692638	2.209471E-011	9.944709E-012	0	0.000000E+000
2	12.03707865	9.944709E-012	2.209471E-011	1	0.000000E+000
2	12.03713063	2.209471E-011	9.944709E-012	0	0.000000E+000
2	12.03848568	9.944709E-012	2.209471E-011	1	0.000000E+000
2	12.03863084	2.209471E-011	9.944709E-012	0	0.000000E+000
2	12.03938558	9.944709E-012	2.209471E-011	1	0.000000E+000
2	12.03964699	2.209471E-011	9.944709E-012	0	0.000000E+000
2	12.04592832	9.944709E-012	2.209471E-011	1	0.000000E+000
2	12.04603449	2.209471E-011	9.944709E-012	0	0.000000E+000
2	12.04735962	9.944709E-012	2.209471E-011	1	0.000000E+000
2	12.04743044	2.209471E-011	9.944709E-012	0	0.000000E+000
2	12.04853524	9.944709E-012	2.209471E-011	1	0.000000E+000
2	12.04862277	2.209471E-011	9.944709E-012	0	0.000000E+000
2	12.04880758	9.944709E-012	2.209471E-011	1	0.000000E+000
2	12.04905958	2.209471E-011	9.944709E-012	0	0.000000E+000
2	12.04908168	9.944709E-012	2.209471E-011	1	0.000000E+000
2	12.04920654	2.209471E-011	9.944709E-012	0	0.000000E+000
2	12.05226293	9.944709E-012	2.209471E-011	1	0.000000E+000
2	12.05228021	2.209471E-011	9.944709E-012	0	0.000000E+000
2	13.82474844	9.770307E-012	2.192031E-011	1	0.000000E+000
2	13.82480939	2.192031E-011	9.770307E-012	0	0.000000E+000
2	13.82696794	9.770307E-012	2.192031E-011	1	0.000000E+000
2	13.82700511	2.192031E-011	9.770307E-012	0	0.000000E+000
2	13.82772208	9.770307E-012	2.192031E-011	1	0.000000E+000
2	13.82772945	2.192031E-011	9.770307E-012	0	0.000000E+000
2	13.83089679	9.770307E-012	2.192031E-011	1	0.000000E+000
2	13.83107601	2.192031E-011	9.770307E-012	0	0.000000E+000
2	13.83367853	9.770307E-012	2.192031E-011	1	0.000000E+000
2	13.83387568	2.192031E-011	9.770307E-012	0	0.000000E+000
2	13.83516940	9.770307E-012	2.192031E-011	1	0.000000E+000
2	13.83517224	2.192031E-011	9.770307E-012	0	0.000000E+000
2	13.83668986	9.770307E-012	2.192031E-011	1	0.000000E+000
2	13.83677105	2.192031E-011	9.770307E-012	0	0.000000E+000
2	13.83730822	9.770307E-012	2.192031E-011	1	0.000000E+000
2	13.83737060	2.192031E-011	9.770307E-012	0	0.000000E+000
2	13.83904114	9.770307E-012	2.192031E-011	1	0.000000E+000
2	13.83910548	2.192031E-011	9.770307E-012	0	0.000000E+000
2	13.84361221	9.770307E-012	2.192031E-011	1	0.000000E+000
2	13.84374673	2.192031E-011	9.770307E-012	0	0.000000E+000
2	13.84467644	9.770307E-012	2.192031E-011	1	0.000000E+000
2	13.84494605	2.192031E-011	9.770307E-012	0	0.000000E+000
2	13.84694737	9.770307E-012	2.192031E-011	1	0.000000E+000
2	13.84708276	2.192031E-011	9.770307E-012	0	0.000000E+000
2	13.85480074	9.770307E-012	2.192031E-011	1	0.000000E+000
2	13.85497436	2.192031E-011	9.770307E-012	0	0.000000E+000
2	13.85498490	9.770307E-012	2.192031E-011	1	0.000000E+000
2	13.85500105	2.192031E-011	9.770307E-012	0	0.000000E+000
2	13.85760475	9.770307E-012	2.192031E-011	1	0.000000E+000
2	13.85766138	2.192031E-011	9.770307E-012	0	0.000000E+000
2	13.85880009	9.770307E-012	2.192031E-011	1	0.000000E+000
2	13.85895785	2.192031E-011	9.770307E-012	0	0.000000E+000
2	13.90473360	9.770307E-012	2.192031E-011	1	0.000000E+000
2	13.90493245	2.192031E-011	9.770307E-012	0	0.000000E+000
2	13.90655527	9.770307E-012	2.192031E-011	1	0.000000E+000
2	13.90689324	2.192031E-011	9.770307E-012	0	0.000000E+000
2	13.90906439	9.770307E-012	2.192031E-011	1	0.000000E+000
2	13.90912099	2.192031E-011	9.770307E-012	0	0.000000E+000
2	13.91129882	9.770307E-012	2.192031E-011	1	0.000000E+000
2	13.91136909	2.192031E-011	9.770307E-012	0	0.000000E+000
2	13.91181479	9.770307E-012	2.192031E-011	1	0.000000E+000
2	13.91185613	2.192031E-011	9.770307E-012	0	0.000000E+000
2	13.91261205	9.770307E-012	2.192031E-011	1	0.000000E+000
2	13.91278601	2.192031E-011	9.770307E-012	0	0.000000E+000
2	13.91324784	9.770307E-012	2.192031E-011	1	0.000000E+000
2	13.91329085	2.192031E-011	9.770307E-012	0	0.000000E+000
2	14.89287630	9.779246E-012	2.192925E-011	1	0.000000E+000
2	14.89290108	2.192925E-011	9.779246E-012	0	0.000000E+000
2	14.89443851	9.779246E-012	2.192925E-011	1	0.000000E+000
2	14.89449391	2.192925E-011	9.779246E-012	0	0.000000E+000
2	14.89858064	9.779246E-012	2.192925E-011	1	0.000000E+000
2	14.89863248	2.192925E-011	9.779246E-012	0	0.000000E+000
2	14.89895331	9.779246E-012	2.192925E-011	1	0.000000E+000
2	14.89909815	2.192925E-011	9.779246E-012	0	0.000000E+000
2	14.90129410	9.779246E-012	2.192925E-011	1	0.000000E+000
2	14.90152859	2.192925E-011	9.779246E-012	0	0.000000E+000
2	14.90550588	9.779246E-012	2.192925E-011	1	0.000000E+000
2	14.90556123	2.192925E-011	9.779246E-012	0	0.000000E+000
2	14.90884056	9.779246E-012	2.192925E-011	1	0.000000E+000
2	14.90891622	2.192925E-011	9.779246E-012	0	0.000000E+000
2	14.91047588	9.779246E-012	2.192925E-011	1	0.000000E+000
2	14.91054973	2.192925E-011	9.779246E-012	0	0.000000E+000
2	14.91060094	9.779246E-012	2.192925E-011	1	0.000000E+000
2	14.91062165	2.192925E-011	9.779246E-012	0	0.000000E+000
2	14.91079869	9.779246E-012	2.192925E-011	1	0.000000E+000
2	14.91082173	2.192925E-011	9.779246E-012	0	0.000000E+000
2	14.91489447	9.779246E-012	2.192925E-011	1	0.000000E+000
2	14.91505568	2.192925E-011	9.779246E-012	0	0.000000E+000
2	14.92020690	9.779246E-012	2.192925E-011	1	0.000000E+000
2	14.92038874	2.192925E-011	9.779246E-012	0	0.000000E+000
2	14.92434241	9.779246E-012	2.192925E-011	1	0.000000E+000
2	14.92442601	2.192925E-011	9.779246E-012	0	0.000000E+000
2	14.92630008	9.779246E-012	2.192925E-011	1	0.000000E+000
2	14.92644736	2.192925E-011	9.779246E-012	0	0.000000E+000
2	14.92688857	9.779246E-012	2.192925E-011	1	0.000000E+000
2	14.92692166	2.192925E-011	9.779246E-012	0	0.000000E+000
2	14.92773906	9.779246E-012	2.192925E-011	1	0.000000E+000
2	14.92786857	2.192925E-011	9.779246E-012	0	0.000000E+000
2	14.92873410	9.779246E-012	2.192925E-011	1	0.000000E+000
2	14.92894371	2.192925E-011	9.779246E-012	0	0.000000E+000
2	14.92908820	9.779246E-012	2.192925E-011	1	0.000000E+000
2	14.92947604	2.192925E-011	9.779246E-012	0	0.000000E+000
2	14.92949250	9.779246E-012	2.192925E-011	1	0.000000E+000
2	14.92965597	2.192925E-011	9.779246E-012	0	0.000000E+000
2	14.93022871	9.779246E-012	2.192925E-011	1	0.000000E+000
2	14.93035551	2.192925E-011	9.779246E-012	0	0.000000E+000
2	14.93128778	9.779246E-012	2.192925E-011	1	0.000000E+000
2	14.93136030	2.192925E-011	9.779246E-012	0	0.000000E+000
2	14.93303054	9.779246E-012	2.192925E-011	1	0.000000E+000
2	14.93306954	2.192925E-011	9.779246E-012	0	0.000000E+000
2	14.93499855	9.779246E-012	2.192925E-011	1	0.000000E+000
2	14.93508841	2.192925E-011	9.779246E-012	0	0.000000E+000
2	14.93550320	9.779246E-012	2.192925E-011	1	0.000000E+000
2	14.93565498	2.192925E-011	9.779246E-012	0	0.000000E+000
2	14.93647303	9.779246E-012	2.192925E-011	1	0.000000E+000
2	14.93666033	2.192925E-011	9.779246E-012	0	0.000000E+000
2	14.93721737	9.779246E-012	2.192925E-011	1	0.000000E+000
2	14.93724550	2.192925E-011	9.779246E-012	0	0.000000E+000
2	14.93755644	9.779246E-012	2.192925E-011	1	0.000000E+000
2	14.93770545	2.192925E-011	9.779246E-012	0	0.000000E+000
2	14.93772006	9.779246E-012	2.192925E-011	1	0.000000E+000
2	14.93795897	2.192925E-011	9.779246E-012	0	0.000000E+000
2	14.94163445	9.779246E-012	2.192925E-011	1	0.000000E+000
2	14.94194607	2.192925E-011	9.779246E-012	0	0.000000E+000
2	14.94423678	9.779246E-012	2.192925E-011	1	0.000000E+000
2	14.94430027	2.192925E-011	9.779246E-012	0	0.000000E+000
2	14.94569313	9.779246E-012	2.192925E-011	1	0.000000E+000
2	14.94575960	2.192925E-011	9.779246E-012	0	0.000000E+000
2	14.94579937	9.779246E-012	2.192925E-011	1	0.000000E+000
2	14.94584301	2.192925E-011	9.779246E-012	0	0.000000E+000
2	14.94935941	9.779246E-012	2.192925E-011	1	0.000000E+000
2	14.94942546	2.192925E-011	9.779246E-012	0	0.000000E+000
2	14.94949094	9.779246E-012	2.192925E-011	1	0.000000E+000
2	14.94953225	2.192925E-011	9.779246E-012	0	0.000000E+000
2	14.95256847	9.779246E-012	2.192925E-011	1	0.000000E+000
2	14.95265924	2.192925E-011	9.779246E-012	0	0.000000E+000
2	14.96108280	9.779246E-012	2.192925E-011	1	0.000000E+000
2	14.96110804	2.192925E-011	9.779246E-012	0	0.000000E+000
2	14.96232585	9.779246E-012	2.192925E-011	1	0.000000E+000
2	14.96235255	2.192925E-011	9.779246E-012	0	0.000000E+000
2	14.96527788	9.779246E-012	2.192925E-011	1	0.000000E+000
2	14.96534105	2.192925E-011	9.779246E-012	0	0.000000E+000
2	14.96579756	9.779246E-012	2.192925E-011	1	0.000000E+000
2	14.96583997	2.192925E-011	9.779246E-012	0	0.000000E+000
2	14.96590595	9.779246E-012	2.192925E-011	1	0.000000E+000
2	14.96602069	2.192925E-011	9.779246E-012	0	0.000000E+000
2	14.96635146	9.779246E-012	2.192925E-011	1	0.000000E+000
2	14.96648978	2.192925E-011	9.779246E-012	0	0.000000E+000
2	14.96753529	9.779246E-012	2.192925E-011	1	0.000000E+000
2	14.96760456	2.192925E-011	9.779246E-012	0	0.000000E+000
2	14.96927786	9.779246E-012	2.192925E-011	1	0.000000E+000
2	14.96937775	2.192925E-011	9.779246E-012	0	0.000000E+000
2	14.97309367	9.779246E-012	2.192925E-011	1	0.000000E+000
2	14.97315237	2.192925E-011	9.779246E-012	0	0.000000E+000
2	14.97366254	9.779246E-012	2.192925E-011	1	0.000000E+000
2	14.97372800	2.192925E-011	9.779246E-012	0	0.000000E+000
2	14.97428266	9.779246E-012	2.192925E-011	1	0.000000E+000
2	14.97453537	2.192925E-011	9.779246E-012	0	0.000000E+000
2	14.97960070	9.779246E-012	2.192925E-011	1	0.000000E+000
2	14.97963065	2.192925E-011	9.779246E-012	0	0.000000E+000
2	14.97993363	9.779246E-012	2.192925E-011	1	0.000000E+000
2	14.97999128	2.192925E-011	9.779246E-012	0	0.000000E+000
2	14.98098723	9.779246E-012	2.192925E-011	1	0.000000E+000
2	14.98104787	2.192925E-011	9.779246E-012	0	0.000000E+000
2	14.98188509	9.779246E-012	2.192925E-011	1	0.000000E+000
2	14.98201561	2.192925E-011	9.779246E-012	0	0.000000E+000
2	14.98455573	9.779246E-012	2.192925E-011	1	0.000000E+000
2	14.98484893	2.192925E-011	9.779246E-012	0	0.000000E+000
2	14.98830847	9.779246E-012	2.192925E-011	1	0.000000E+000
2	14.98835660	2.192925E-011	9.779246E-012	0	0.000000E+000
2	14.98856308	9.779246E-012	2.192925E-011	1	0.000000E+000
2	14.98869881	2.192925E-011	9.779246E-012	0	0.000000E+000
2	14.99053895	9.779246E-012	2.192925E-011	1	0.000000E+000
2	14.99055756	2.192925E-011	9.779246E-012	0	0.000000E+000
2	14.99173782	9.779246E-012	2.192925E-011	1	0.000000E+000
2	14.99190517	2.192925E-011	9.779246E-012	0	0.000000E+000
2	15.00230658	9.779246E-012	2.192925E-011	1	0.000000E+000
2	15.00241626	2.192925E-011	9.779246E-012	0	0.000000E+000
2	15.00280696	9.779246E-012	2.192925E-011	1	0.000000E+000
2	15.00291502	2.192925E-011	9.779246E-012	0	0.000000E+000
2	15.00304276	9.779246E-012	2.192925E-011	1	0.000000E+000
2	15.00316733	2.192925E-011	9.779246E-012	0	0.000000E+000
2	15.00328977	9.779246E-012	2.192925E-011	1	0.000000E+000
2	15.00364721	2.192925E-011	9.779246E-012	0	0.000000E+000
2	15.00424715	9.779246E-012	2.192925E-011	1	0.000000E+000
2	15.00429519	2.192925E-011	9.779246E-012	0	0.000000E+000
2	15.00511102	9.779246E-012	2.192925E-011	1	0.000000E+000
2	15.00512765	2.192925E-011	9.779246E-012	0	0.000000E+000
2	15.00557439	9.779246E-012	2.192925E-011	1	0.000000E+000
2	15.00568636	2.192925E-011	9.779246E-012	0	0.000000E+000
2	15.00745073	9.779246E-012	2.192925E-011	1	0.000000E+000
2	15.00762506	2.192925E-011	9.779246E-012	0	0.000000E+000
2	15.00775732	9.779246E-012	2.192925E-011	1	0.000000E+000
2	15.00777679	2.192925E-011	9.779246E-012	0	0.000000E+000
2	15.00848250	9.779246E-012	2.192925E-011	1	0.000000E+000
2	15.00864059	2.192925E-011	9.779246E-012	0	0.000000E+000
2	15.00922452	9.779246E-012	2.192925E-011	1	0.000000E+000
2	15.00922649	2.192925E-011	9.779246E-012	0	0.000000E+000
2	15.01397199	9.779246E-012	2.192925E-011	1	0.000000E+000
2	15.01405156	2.192925E-011	9.779246E-012	0	0.000000E+000
2	15.01439804	9.779246E-012	2.192925E-011	1	0.000000E+000
2	15.01449097	2.192925E-011	9.779246E-012	0	0.000000E+000
2	15.01822509	9.779246E-012	2.192925E-011	1	0.000000E+000
2	15.01834332	2.192925E-011	9.779246E-012	0	0.000000E+000
2	15.01870889	9.779246E-012	2.192925E-011	1	0.000000E+000
2	15.01886313	2.192925E-011	9.779246E-012	0	0.000000E+000
2	15.01978819	9.779246E-012	2.192925E-011	1	0.000000E+000
2	15.01981794	2.192925E-011	9.779246E-012	0	0.000000E+000
2	15.02062716	9.779246E-012	2.192925E-011	1	0.000000E+000
2	15.02072335	2.192925E-011	9.779246E-012	0	0.000000E+000
2	15.02335023	9.779246E-012	2.192925E-011	1	0.000000E+000
2	15.02345746	2.192925E-011	9.779246E-012	0	0.000000E+000
2	15.02440602	9.779246E-012	2.192925E-011	1	0.000000E+000
2	15.02442303	2.192925E-011	9.779246E-012	0	0.000000E+000
2	15.02928680	9.779246E-012	2.192925E-011	1	0.000000E+000
2	15.02934655	2.192925E-011	9.779246E-012	0	0.000000E+000
2	15.03009470	9.779246E-012	2.192925E-011	1	0.000000E+000
2	15.03012941	2.192925E-011	9.779246E-012	0	0.000000E+000
2	15.03409361	9.779246E-012	2.192925E-011	1	0.000000E+000
2	15.03413200	2.192925E-011	9.779246E-012	0	0.000000E+000
2	15.03536707	9.779246E-012	2.192925E-011	1	0.000000E+000
2	15.03539108	2.192925E-011	9.779246E-012	0	0.000000E+000
2	15.03821361	9.779246E-012	2.192925E-011	1	0.000000E+000
2	15.03842047	2.192925E-011	9.779246E-012	0	0.000000E+000
2	15.03874102	9.779246E-012	2.192925E-011	1	0.000000E+000
2	15.03876525	2.192925E-011	9.779246E-012	0	0.000000E+000
2	15.03924851	9.779246E-012	2.192925E-011	1	0.000000E+000
2	15.03947676	2.192925E-011	9.779246E-012	0	0.000000E+000
2	15.04152718	9.779246E-012	2.192925E-011	1	0.000000E+000
2	15.04159414	2.192925E-011	9.779246E-012	0	0.000000E+000
2	15.04194199	9.779246E-012	2.192925E-011	1	0.000000E+000
2	15.04201308	2.192925E-011	9.779246E-012	0	0.000000E+000
2	15.04439800	9.779246E-012	2.192925E-011	1	0.000000E+000
2	15.04444910	2.192925E-011	9.779246E-012	0	0.000000E+000
2	15.04456358	9.779246E-012	2.192925E-011	1	0.000000E+000
2	15.04480545	2.192925E-011	9.779246E-012	0	0.000000E+000
2	15.04658010	9.779246E-012	2.192925E-011	1	0.000000E+000
2	15.04673513	2.192925E-011	9.779246E-012	0	0.000000E+000
2	15.04747084	9.779246E-012	2.192925E-011	1	0.000000E+000
2	15.04752110	2.192925E-011	9.779246E-012	0	0.000000E+000
2	15.05472744	9.779246E-012	2.192925E-011	1	0.000000E+000
2	15.05477846	2.192925E-011	9.779246E-012	0	0.000000E+000
2	15.05647922	9.779246E-012	2.192925E-011	1	0.000000E+000
2	15.05664645	2.192925E-011	9.779246E-012	0	0.000000E+000
2	15.05801412	9.779246E-012	2.192925E-011	1	0.000000E+000
2	15.05829964	2.192925E-011	9.779246E-012	0	0.000000E+000
2	15.06128998	9.779246E-012	2.192925E-011	1	0.000000E+000
2	15.06159209	2.192925E-011	9.779246E-012	0	0.000000E+000
2	15.06227675	9.779246E-012	2.192925E-011	1	0.000000E+000
2	15.06233559	2.192925E-011	9.779246E-012	0	0.000000E+000
2	15.06264399	9.779246E-012	2.192925E-011	1	0.000000E+000
2	15.06269175	2.192925E-011	9.779246E-012	0	0.000000E+000
2	15.06371455	9.779246E-012	2.192925E-011	1	0.000000E+000
2	15.06379224	2.192925E-011	9.779246E-012	0	0.000000E+000
2	15.07051470	9.779246E-012	2.192925E-011	1	0.000000E+000
2	15.07072699	2.192925E-011	9.779246E-012	0	0.000000E+000
2	15.07158703	9.779246E-012	2.192925E-011	1	0.000000E+000
2	15.07161916	2.192925E-011	9.779246E-012	0	0.000000E+000
2	15.07254121	9.779246E-012	2.192925E-011	1	0.000000E+000
2	15.07258287	2.192925E-011	9.779246E-012	0	0.000000E+000
2	15.07350330	9.779246E-012	2.192925E-011	1	0.000000E+000
2	15.07361019	2.192925E-011	9.779246E-012	0	0.000000E+000
2	15.07397017	9.779246E-012	2.192925E-011	1	0.000000E+000
2	15.07399819	2.192925E-011	9.779246E-012	0	0.000000E+000
2	15.07615354	9.779246E-012	2.192925E-011	1	0.000000E+000
2	15.07623297	2.192925E-011	9.779246E-012	0	0.000000E+000
2	15.07663902	9.779246E-012	2.192925E-011	1	0.000000E+000
2	15.07668532	2.192925E-011	9.779246E-012	0	0.000000E+000
2	15.07946386	9.779246E-012	2.192925E-011	1	0.000000E+000
2	15.07956099	2.192925E-011	9.779246E-012	0	0.000000E+000
2	15.08093214	9.779246E-012	2.192925E-011	1	0.000000E+000
2	15.08126415	2.192925E-011	9.779246E-012	0	0.000000E+000
2	15.08973794	9.779246E-012	2.192925E-011	1	0.000000E+000
2	15.08985105	2.192925E-011	9.779246E-012	0	0.000000E+000
2	15.09158449	9.779246E-012	2.192925E-011	1	0.000000E+000
2	15.09172869	2.192925E-011	9.779246E-012	0	0.000000E+000
2	15.09482202	9.779246E-012	2.192925E-011	1	0.000000E+000
2	15.09500365	2.192925E-011	9.779246E-012	0	0.000000E+000
2	15.09540478	9.779246E-012	2.192925E-011	1	0.000000E+000
2	15.09548525	2.192925E-011	9.779246E-012	0	0.000000E+000
2	15.10325263	9.779246E-012	2.192925E-011	1	0.000000E+000
2	15.10344733	2.192925E-011	9.779246E-012	0	0.000000E+000
2	15.10388925	9.779246E-012	2.192925E-011	1	0.000000E+000
2	15.10390411	2.192925E-011	9.779246E-012	0	0.000000E+000
2	15.10395560	9.779246E-012	2.192925E-011	1	0.000000E+000
2	15.10398110	2.192925E-011	9.779246E-012	0	0.000000E+000
2	15.10832698	9.779246E-012	2.192925E-011	1	0.000000E+000
2	15.10850469	2.192925E-011	9.779246E-012	0	0.000000E+000
2	15.11011232	9.779246E-012	2.192925E-011	1	0.000000E+000
2	15.11016172	2.192925E-011	9.779246E-012	0	0.000000E+000
2	15.11031806	9.779246E-012	2.192925E-011	1	0.000000E+000
2	15.11044701	2.192925E-011	9.779246E-012	0	0.000000E+000
2	15.11051492	9.779246E-012	2.192925E-011	1	0.000000E+000
2	15.11051901	2.192925E-011	9.779246E-012	0	0.000000E+000
2	15.11233741	9.779246E-012	2.192925E-011	1	0.000000E+000
2	15.11249875	2.192925E-011	9.779246E-012	0	0.000000E+000
2	15.11473756	9.779246E-012	2.192925E-011	1	0.000000E+000
2	15.11480586	2.192925E-011	9.779246E-012	0	0.000000E+000
2	15.12296423	9.779246E-012	2.192925E-011	1	0.000000E+000
2	15.12307330	2.192925E-011	9.779246E-012	0	0.000000E+000
2	15.29944461	9.741345E-012	2.189134E-011	1	0.000000E+000
2	15.29946022	2.189134E-011	9.741345E-012	0	0.000000E+000
2	15.30210437	9.741345E-012	2.189134E-011	1	0.000000E+000
2	15.30233621	2.189134E-011	9.741345E-012	0	0.000000E+000
2	15.30542394	9.741345E-012	2.189134E-011	1	0.000000E+000
2	15.30557778	2.189134E-011	9.741345E-012	0	0.000000E+000
2	15.30562761	9.741345E-012	2.189134E-011	1	0.000000E+000
2	15.30568422	2.189134E-011	9.741345E-012	0	0.000000E+000
2	15.30600307	9.741345E-012	2.189134E-011	1	0.000000E+000
2	15.30602245	2.189134E-011	9.741345E-012	0	0.000000E+000
2	15.30903876	9.741345E-012	2.189134E-011	1	0.000000E+000
2	15.30910566	2.189134E-011	9.741345E-012	0	0.000000E+000
2	15.30914597	9.741345E-012	2.189134E-011	1	0.000000E+000
2	15.30922598	2.189134E-011	9.741345E-012	0	0.000000E+000
2	15.30929515	9.741345E-012	2.189134E-011	1	0.000000E+000
2	15.30940085	2.189134E-011	9.741345E-012	0	0.000000E+000
2	15.31026436	9.741345E-012	2.189134E-011	1	0.000000E+000
2	15.31041038	2.189134E-011	9.741345E-012	0	0.000000E+000
2	15.31180125	9.741345E-012	2.189134E-011	1	0.000000E+000
2	15.31183472	2.189134E-011	9.741345E-012	0	0.000000E+000
2	15.31194946	9.741345E-012	2.189134E-011	1	0.000000E+000
2	15.31196694	2.189134E-011	9.741345E-012	0	0.000000E+000
2	15.31307562	9.741345E-012	2.189134E-011	1	0.000000E+000
2	15.31315233	2.189134E-011	9.741345E-012	0	0.000000E+000
2	15.31339095	9.741345E-012	2.189134E-011	1	0.000000E+000
2	15.31346084	2.189134E-011	9.741345E-012	0	0.000000E+000
2	15.31849303	9.741345E-012	2.189134E-011	1	0.000000E+000
2	15.31860751	2.189134E-011	9.741345E-012	0	0.000000E+000
2	15.32473335	9.741345E-012	2.189134E-011	1	0.000000E+000
2	15.32485684	2.189134E-011	9.741345E-012	0	0.000000E+000
2	15.32594987	9.741345E-012	2.189134E-011	1	0.000000E+000
2	15.32596849	2.189134E-011	9.741345E-012	0	0.000000E+000
2	15.32895278	9.741345E-012	2.189134E-011	1	0.000000E+000
2	15.32900433	2.189134E-011	9.741345E-012	0	0.000000E+000
2	15.33025650	9.741345E-012	2.189134E-011	1	0.000000E+000
2	15.33060473	2.189134E-011	9.741345E-012	0	0.000000E+000
2	15.33192015	9.741345E-012	2.189134E-011	1	0.000000E+000
2	15.33204586	2.189134E-011	9.741345E-012	0	0.000000E+000
2	15.33241104	9.741345E-012	2.189134E-011	1	0.000000E+000
2	15.33260575	2.189134E-011	9.741345E-012	0	0.000000E+000
2	15.33264805	9.741345E-012	2.189134E-011	1	0.000000E+000
2	15.33267932	2.189134E-011	9.741345E-012	0	0.000000E+000
2	15.33304700	9.741345E-012	2.189134E-011	1	0.000000E+000
2	15.33311477	2.189134E-011	9.741345E-012	0	0.000000E+000
2	15.56988045	9.877013E-012	2.202701E-011	1	0.000000E+000
2	15.56996091	2.202701E-011	9.877013E-012	0	0.000000E+000
2	15.57020232	9.877013E-012	2.202701E-011	1	0.000000E+000
2	15.57025247	2.202701E-011	9.877013E-012	0	0.000000E+000
2	15.57265670	9.877013E-012	2.202701E-011	1	0.000000E+000
2	15.57269038	2.202701E-011	9.877013E-012	0	0.000000E+000
2	15.57305164	9.877013E-012	2.202701E-011	1	0.000000E+000
2	15.57313439	2.202701E-011	9.877013E-012	0	0.000000E+000
2	15.57401099	9.877013E-012	2.202701E-011	1	0.000000E+000
2	15.57407254	2.202701E-011	9.877013E-012	0	0.000000E+000
2	15.57638317	9.877013E-012	2.202701E-011	1	0.000000E+000
2	15.57645288	2.202701E-011	9.877013E-012	0	0.000000E+000
2	15.57647346	9.877013E-012	2.202701E-011	1	0.000000E+000
2	15.57651920	2.202701E-011	9.877013E-012	0	0.000000E+000
2	15.57867201	9.877013E-012	2.202701E-011	1	0.000000E+000
2	15.57870908	2.202701E-011	9.877013E-012	0	0.000000E+000
2	15.57936961	9.877013E-012	2.202701E-011	1	0.000000E+000
2	15.57944545	2.202701E-011	9.877013E-012	0	0.000000E+000
2	15.58099613	9.877013E-012	2.202701E-011	1	0.000000E+000
2	15.58108908	2.202701E-011	9.877013E-012	0	0.000000E+000
2	15.58146292	9.877013E-012	2.202701E-011	1	0.000000E+000
2	15.58155473	2.202701E-011	9.877013E-012	0	0.000000E+000
2	15.58168014	9.877013E-012	2.202701E-011	1	0.000000E+000
2	15.58175547	2.202701E-011	9.877013E-012	0	0.000000E+000
2	15.58386181	9.877013E-012	2.202701E-011	1	0.000000E+000
2	15.58400275	2.202701E-011	9.877013E-012	0	0.000000E+000
2	15.58581219	9.877013E-012	2.202701E-011	1	0.000000E+000
2	15.58587262	2.202701E-011	9.877013E-012	0	0.000000E+000
2	15.58628061	9.877013E-012	2.202701E-011	1	0.000000E+000
2	15.58638338	2.202701E-011	9.877013E-012	0	0.000000E+000
2	15.58785815	9.877013E-012	2.202701E-011	1	0.000000E+000
2	15.58788560	2.202701E-011	9.877013E-012	0	0.000000E+000
2	15.58815042	9.877013E-012	2.202701E-011	1	0.000000E+000
2	15.58819800	2.202701E-011	9.877013E-012	0	0.000000E+000
2	15.58945895	9.877013E-012	2.202701E-011	1	0.000000E+000
2	15.58953695	2.202701E-011	9.877013E-012	0	0.000000E+000
2	15.59028031	9.877013E-012	2.202701E-011	1	0.000000E+000
2	15.59034503	2.202701E-011	9.877013E-012	0	0.000000E+000
2	15.59288364	9.877013E-012	2.202701E-011	1	0.000000E+000
2	15.59296848	2.202701E-011	9.877013E-012	0	0.000000E+000
2	15.59649739	9.877013E-012	2.202701E-011	1	0.000000E+000
2	15.59651214	2.202701E-011	9.877013E-012	0	0.000000E+000
2	15.59969077	9.877013E-012	2.202701E-011	1	0.000000E+000
2	15.59973309	2.202701E-011	9.877013E-012	0	0.000000E+000
2	15.60056220	9.877013E-012	2.202701E-011	1	0.000000E+000
2	15.60062798	2.202701E-011	9.877013E-012	0	0.000000E+000
2	15.60230231	9.877013E-012	2.202701E-011	1	0.000000E+000
2	15.60239993	2.202701E-011	9.877013E-012	0	0.000000E+000
2	15.60400425	9.877013E-012	2.202701E-011	1	0.000000E+000
2	15.60408592	2.202701E-011	9.877013E-012	0	0.000000E+000
2	15.60725460	9.877013E-012	2.202701E-011	1	0.000000E+000
2	15.60726544	2.202701E-011	9.877013E-012	0	0.000000E+000
2	15.61057390	9.877013E-012	2.202701E-011	1	0.000000E+000
2	15.61091784	2.202701E-011	9.877013E-012	0	0.000000E+000
2	15.74016226	9.749659E-012	2.189966E-011	1	0.000000E+000
2	15.74021808	2.189966E-011	9.749659E-012	0	0.000000E+000
2	15.74182441	9.749659E-012	2.189966E-011	1	0.000000E+000
2	15.74189311	2.189966E-011	9.749659E-012	0	0.000000E+000
2	15.74224949	9.749659E-012	2.189966E-011	1	0.000000E+000
2	15.74242709	2.189966E-011	9.749659E-012	0	0.000000E+000
2	15.74356333	9.749659E-012	2.189966E-011	1	0.000000E+000
2	15.74373586	2.189966E-011	9.749659E-012	0	0.000000E+000
2	15.74416204	9.749659E-012	2.189966E-011	1	0.000000E+000
2	15.74423771	2.189966E-011	9.749659E-012	0	0.000000E+000
2	15.74556754	9.749659E-012	2.189966E-011	1	0.000000E+000
2	15.74573600	2.189966E-011	9.749659E-012	0	0.000000E+000
2	15.74642470	9.749659E-012	2.189966E-011	1	0.000000E+000
2	15.74650713	2.189966E-011	9.749659E-012	0	0.000000E+000
2	15.74693883	9.749659E-012	2.189966E-011	1	0.000000E+000
2	15.74699340	2.189966E-011	9.749659E-012	0	0.000000E+000
2	15.75118883	9.749659E-012	2.189966E-011	1	0.000000E+000
2	15.75120419	2.189966E-011	9.749659E-012	0	0.000000E+000
2	15.75136567	9.749659E-012	2.189966E-011	1	0.000000E+000
2	15.75141781	2.189966E-011	9.749659E-012	0	0.000000E+000
2	15.75228626	9.749659E-012	2.189966E-011	1	0.000000E+000
2	15.75229813	2.189966E-011	9.749659E-012	0	0.000000E+000
2	15.75446425	9.749659E-012	2.189966E-011	1	0.000000E+000
2	15.75470329	2.189966E-011	9.749659E-012	0	0.000000E+000
2	15.75723955	9.749659E-012	2.189966E-011	1	0.000000E+000
2	15.75726703	2.189966E-011	9.749659E-012	0	0.000000E+000
2	15.75933509	9.749659E-012	2.189966E-011	1	0.000000E+000
2	15.75937884	2.189966E-011	9.749659E-012	0	0.000000E+000
2	15.76229495	9.749659E-012	2.189966E-011	1	0.000000E+000
2	15.76235761	2.189966E-011	9.749659E-012	0	0.000000E+000
2	15.76933838	9.749659E-012	2.189966E-011	1	0.000000E+000
2	15.76943721	2.189966E-011	9.749659E-012	0	0.000000E+000
2	15.76967233	9.749659E-012	2.189966E-011	1	0.000000E+000
2	15.76972687	2.189966E-011	9.749659E-012	0	0.000000E+000
2	15.77024329	9.749659E-012	2.189966E-011	1	0.000000E+000
2	15.77034148	2.189966E-011	9.749659E-012	0	0.000000E+000
2	15.77291872	9.749659E-012	2.189966E-011	1	0.000000E+000
2	15.77296311	2.189966E-011	9.749659E-012	0	0.000000E+000
2	15.77403745	9.749659E-012	2.189966E-011	1	0.000000E+000
2	15.77410906	2.189966E-011	9.749659E-012	0	0.000000E+000
2	15.77492086	9.749659E-012	2.189966E-011	1	0.000000E+000
2	15.77499057	2.189966E-011	9.749659E-012	0	0.000000E+000
2	15.77730964	9.749659E-012	2.189966E-011	1	0.000000E+000
2	15.77738250	2.189966E-011	9.749659E-012	0	0.000000E+000
2	15.77776450	9.749659E-012	2.189966E-011	1	0.000000E+000
2	15.77793600	2.189966E-011	9.749659E-012	0	0.000000E+000
2	15.77885974	9.749659E-012	2.189966E-011	1	0.000000E+000
2	15.77894999	2.189966E-011	9.749659E-012	0	0.000000E+000
2	15.78877185	9.749659E-012	2.189966E-011	1	0.000000E+000
2	15.78890190	2.189966E-011	9.749659E-012	0	0.000000E+000
2	15.79119686	9.749659E-012	2.189966E-011	1	0.000000E+000
2	15.79138623	2.189966E-011	9.749659E-012	0	0.000000E+000
2	15.79553105	9.749659E-012	2.189966E-011	1	0.000000E+000
2	15.79560052	2.189966E-011	9.749659E-012	0	0.000000E+000
2	15.79590257	9.749659E-012	2.189966E-011	1	0.000000E+000
2	15.79601774	2.189966E-011	9.749659E-012	0	0.000000E+000
2	15.81444580	9.749659E-012	2.189966E-011	1	0.000000E+000
2	15.81447909	2.189966E-011	9.749659E-012	0	0.000000E+000
2	15.81792740	9.749659E-012	2.189966E-011	1	0.000000E+000
2	15.81799093	2.189966E-011	9.749659E-012	0	0.000000E+000
2	15.81999122	9.749659E-012	2.189966E-011	1	0.000000E+000
2	15.82016000	2.189966E-011	9.749659E-012	0	0.000000E+000
2	15.82072753	9.749659E-012	2.189966E-011	1	0.000000E+000
2	15.82078278	2.189966E-011	9.749659E-012	0	0.000000E+000
2	15.82174194	9.749659E-012	2.189966E-011	1	0.000000E+000
2	15.82177015	2.189966E-011	9.749659E-012	0	0.000000E+000
2	15.82203581	9.749659E-012	2.189966E-011	1	0.000000E+000
2	15.82212154	2.189966E-011	9.749659E-012	0	0.000000E+000
2	15.82510923	9.749659E-012	2.189966E-011	1	0.000000E+000
2	15.82515007	2.189966E-011	9.749659E-012	0	0.000000E+000
2	15.82657659	9.749659E-012	2.189966E-011	1	0.000000E+000
2	15.82658967	2.189966E-011	9.749659E-012	0	0.000000E+000
2	15.82676508	9.749659E-012	2.189966E-011	1	0.000000E+000
2	15.82680238	2.189966E-011	9.749659E-012	0	0.000000E+000
2	15.82717807	9.749659E-012	2.189966E-011	1	0.000000E+000
2	15.82724585	2.189966E-011	9.749659E-012	0	0.000000E+000
2	15.82799154	9.749659E-012	2.189966E-011	1	0.000000E+000
2	15.82805269	2.189966E-011	9.749659E-012	0	0.000000E+000
2	15.83207873	9.749659E-012	2.189966E-011	1	0.000000E+000
2	15.83217727	2.189966E-011	9.749659E-012	0	0.000000E+000
2	15.83675788	9.749659E-012	2.189966E-011	1	0.000000E+000
2	15.83690169	2.189966E-011	9.749659E-012	0	0.000000E+000
2	15.83755639	9.749659E-012	2.189966E-011	1	0.000000E+000
2	15.83795504	2.189966E-011	9.749659E-012	0	0.000000E+000
2	15.83822288	9.749659E-012	2.189966E-011	1	0.000000E+000
2	15.83847668	2.189966E-011	9.749659E-012	0	0.000000E+000
2	15.83947949	9.749659E-012	2.189966E-011	1	0.000000E+000
2	15.83954593	2.189966E-011	9.749659E-012	0	0.000000E+000
2	15.84081508	9.749659E-012	2.189966E-011	1	0.000000E+000
2	15.84091075	2.189966E-011	9.749659E-012	0	0.000000E+000
2	15.84281823	9.749659E-012	2.189966E-011	1	0.000000E+000
2	15.84285345	2.189966E-011	9.749659E-012	0	0.000000E+000
2	15.84464622	9.749659E-012	2.189966E-011	1	0.000000E+000
2	15.84465864	2.189966E-011	9.749659E-012	0	0.000000E+000
2	15.84639696	9.749659E-012	2.189966E-011	1	0.000000E+000
2	15.84643313	2.189966E-011	9.749659E-012	0	0.000000E+000
2	15.84822708	9.749659E-012	2.189966E-011	1	0.000000E+000
2	15.84839215	2.189966E-011	9.749659E-012	0	0.000000E+000
2	15.84996714	9.749659E-012	2.189966E-011	1	0.000000E+000
2	15.85001620	2.189966E-011	9.749659E-012	0	0.000000E+000
2	15.85566142	9.749659E-012	2.189966E-011	1	0.000000E+000
2	15.85573920	2.189966E-011	9.749659E-012	0	0.000000E+000
2	15.85723873	9.749659E-012	2.189966E-011	1	0.000000E+000
2	15.85733983	2.189966E-011	9.749659E-012	0	0.000000E+000
2	15.86061293	9.749659E-012	2.189966E-011	1	0.000000E+000
2	15.86062754	2.189966E-011	9.749659E-012	0	0.000000E+000
2	15.86081722	9.749659E-012	2.189966E-011	1	0.000000E+000
2	15.86097027	2.189966E-011	9.749659E-012	0	0.000000E+000
2	15.86432003	9.749659E-012	2.189966E-011	1	0.000000E+000
2	15.86439149	2.189966E-011	9.749659E-012	0	0.000000E+000
2	15.86543072	9.749659E-012	2.189966E-011	1	0.000000E+000
2	15.86575814	2.189966E-011	9.749659E-012	0	0.000000E+000
2	15.86657165	9.749659E-012	2.189966E-011	1	0.000000E+000
2	15.86673292	2.189966E-011	9.749659E-012	0	0.000000E+000
2	15.87128958	9.749659E-012	2.189966E-011	1	0.000000E+000
2	15.87132416	2.189966E-011	9.749659E-012	0	0.000000E+000
2	15.87149118	9.749659E-012	2.189966E-011	1	0.000000E+000
2	15.87151730	2.189966E-011	9.749659E-012	0	0.000000E+000
2	15.87217064	9.749659E-012	2.189966E-011	1	0.000000E+000
2	15.87224691	2.189966E-011	9.749659E-012	0	0.000000E+000
2	15.87239331	9.749659E-012	2.189966E-011	1	0.000000E+000
2	15.87241960	2.189966E-011	9.749659E-012	0	0.000000E+000
2	15.87752401	9.749659E-012	2.189966E-011	1	0.000000E+000
2	15.87757001	2.189966E-011	9.749659E-012	0	0.000000E+000
2	15.87845738	9.749659E-012	2.189966E-011	1	0.000000E+000
2	15.87850291	2.189966E-011	9.749659E-012	0	0.000000E+000
2	15.88224206	9.749659E-012	2.189966E-011	1	0.000000E+000
2	15.88234141	2.189966E-011	9.749659E-012	0	0.000000E+000
2	15.88252683	9.749659E-012	2.189966E-011	1	0.000000E+000
2	15.88261993	2.189966E-011	9.749659E-012	0	0.000000E+000
2	15.88670171	9.749659E-012	2.189966E-011	1	0.000000E+000
2	15.88693482	2.189966E-011	9.749659E-012	0	0.000000E+000
2	15.88727566	9.749659E-012	2.189966E-011	1	0.000000E+000
2	15.88728938	2.189966E-011	9.749659E-012	0	0.000000E+000
2	15.88766662	9.749659E-012	2.189966E-011	1	0.000000E+000
2	15.88776963	2.189966E-011	9.749659E-012	0	0.000000E+000
2	15.88861520	9.749659E-012	2.189966E-011	1	0.000000E+000
2	15.88873677	2.189966E-011	9.749659E-012	0	0.000000E+000
2	15.89043215	9.749659E-012	2.189966E-011	1	0.000000E+000
2	15.89063116	2.189966E-011	9.749659E-012	0	0.000000E+000
2	15.89232259	9.749659E-012	2.189966E-011	1	0.000000E+000
2	15.89246084	2.189966E-011	9.749659E-012	0	0.000000E+000
2	15.89268517	9.749659E-012	2.189966E-011	1	0.000000E+000
2	15.89272020	2.189966E-011	9.749659E-012	0	0.000000E+000
2	15.89430625	9.749659E-012	2.189966E-011	1	0.000000E+000
2	15.89473011	2.189966E-011	9.749659E-012	0	0.000000E+000
2	15.91220521	9.749659E-012	2.189966E-011	1	0.000000E+000
2	15.91223711	2.189966E-011	9.749659E-012	0	0.000000E+000
2	16.16948025	9.637819E-012	2.178782E-011	1	0.000000E+000
2	16.16949914	2.178782E-011	9.637819E-012	0	0.000000E+000
2	16.17058868	9.637819E-012	2.178782E-011	1	0.000000E+000
2	16.17060995	2.178782E-011	9.637819E-012	0	0.000000E+000
2	16.17098305	9.637819E-012	2.178782E-011	1	0.000000E+000
2	16.17114121	2.178782E-011	9.637819E-012	0	0.000000E+000
2	16.17427265	9.637819E-012	2.178782E-011	1	0.000000E+000
2	16.17437721	2.178782E-011	9.637819E-012	0	0.000000E+000
2	16.17711329	9.637819E-012	2.178782E-011	1	0.000000E+000
2	16.17715963	2.178782E-011	9.637819E-012	0	0.000000E+000
2	16.17870377	9.637819E-012	2.178782E-011	1	0.000000E+000
2	16.17888846	2.178782E-011	9.637819E-012	0	0.000000E+000
2	16.18018636	9.637819E-012	2.178782E-011	1	0.000000E+000
2	16.18028678	2.178782E-011	9.637819E-012	0	0.000000E+000
2	16.18609786	9.637819E-012	2.178782E-011	1	0.000000E+000
2	16.18619087	2.178782E-011	9.637819E-012	0	0.000000E+000
2	16.18701252	9.637819E-012	2.178782E-011	1	0.000000E+000
2	16.18732852	2.178782E-011	9.637819E-012	0	0.000000E+000
2	16.18936015	9.637819E-012	2.178782E-011	1	0.000000E+000
2	16.18939614	2.178782E-011	9.637819E-012	0	0.000000E+000
2	16.19038902	9.637819E-012	2.178782E-011	1	0.000000E+000
2	16.19045538	2.178782E-011	9.637819E-012	0	0.000000E+000
2	16.19952035	9.637819E-012	2.178782E-011	1	0.000000E+000
2	16.19959791	2.178782E-011	9.637819E-012	0	0.000000E+000
2	16.19974348	9.637819E-012	2.178782E-011	1	0.000000E+000
2	16.19986052	2.178782E-011	9.637819E-012	0	0.000000E+000
2	16.20109671	9.637819E-012	2.178782E-011	1	0.000000E+000
2	16.20113807	2.178782E-011	9.637819E-012	0	0.000000E+000
2	16.20207445	9.637819E-012	2.178782E-011	1	0.000000E+000
2	16.20211433	2.178782E-011	9.637819E-012	0	0.000000E+000
2	16.20224513	9.637819E-012	2.178782E-011	1	0.000000E+000
2	16.20229315	2.178782E-011	9.637819E-012	0	0.000000E+000
2	16.20811437	9.637819E-012	2.178782E-011	1	0.000000E+000
2	16.20821375	2.178782E-011	9.637819E-012	0	0.000000E+000
2	16.20931210	9.637819E-012	2.178782E-011	1	0.000000E+000
2	16.20939246	2.178782E-011	9.637819E-012	0	0.000000E+000
2	16.21111942	9.637819E-012	2.178782E-011	1	0.000000E+000
2	16.21115901	2.178782E-011	9.637819E-012	0	0.000000E+000
2	16.21289076	9.637819E-012	2.178782E-011	1	0.000000E+000
2	16.21303966	2.178782E-011	9.637819E-012	0	0.000000E+000
2	16.21528710	9.637819E-012	2.178782E-011	1	0.000000E+000
2	16.21557860	2.178782E-011	9.637819E-012	0	0.000000E+000
2	16.22801943	9.637819E-012	2.178782E-011	1	0.000000E+000
2	16.22818236	2.178782E-011	9.637819E-012	0	0.000000E+000
2	16.22938965	9.637819E-012	2.178782E-011	1	0.000000E+000
2	16.22956783	2.178782E-011	9.637819E-012	0	0.000000E+000
2	16.22982088	9.637819E-012	2.178782E-011	1	0.000000E+000
2	16.22989842	2.178782E-011	9.637819E-012	0	0.000000E+000
2	16.23127456	9.637819E-012	2.178782E-011	1	0.000000E+000
2	16.23135525	2.178782E-011	9.637819E-012	0	0.000000E+000
2	16.23321255	9.637819E-012	2.178782E-011	1	0.000000E+000
2	16.23328240	2.178782E-011	9.637819E-012	0	0.000000E+000
2	16.23549762	9.637819E-012	2.178782E-011	1	0.000000E+000
2	16.23566578	2.178782E-011	9.637819E-012	0	0.000000E+000
2	16.23733424	9.637819E-012	2.178782E-011	1	0.000000E+000
2	16.23761181	2.178782E-011	9.637819E-012	0	0.000000E+000
2	16.23798446	9.637819E-012	2.178782E-011	1	0.000000E+000
2	16.23802909	2.178782E-011	9.637819E-012	0	0.000000E+000
2	16.23830337	9.637819E-012	2.178782E-011	1	0.000000E+000
2	16.23838235	2.178782E-011	9.637819E-012	0	0.000000E+000
2	16.24025781	9.637819E-012	2.178782E-011	1	0.000000E+000
2	16.24043459	2.178782E-011	9.637819E-012	0	0.000000E+000
2	16.24193181	9.637819E-012	2.178782E-011	1	0.000000E+000
2	16.24197993	2.178782E-011	9.637819E-012	0	0.000000E+000
2	16.24661338	9.637819E-012	2.178782E-011	1	0.000000E+000
2	16.24666031	2.178782E-011	9.637819E-012	0	0.000000E+000
2	16.24804023	9.637819E-012	2.178782E-011	1	0.000000E+000
2	16.24806307	2.178782E-011	9.637819E-012	0	0.000000E+000
2	16.25044055	9.637819E-012	2.178782E-011	1	0.000000E+000
2	16.25051244	2.178782E-011	9.637819E-012	0	0.000000E+000
2	16.25057524	9.637819E-012	2.178782E-011	1	0.000000E+000
2	16.25060319	2.178782E-011	9.637819E-012	0	0.000000E+000
2	16.25240827	9.637819E-012	2.178782E-011	1	0.000000E+000
2	16.25245040	2.178782E-011	9.637819E-012	0	0.000000E+000
2	16.25346634	9.637819E-012	2.178782E-011	1	0.000000E+000
2	16.25360741	2.178782E-011	9.637819E-012	0	0.000000E+000
2	16.25514152	9.637819E-012	2.178782E-011	1	0.000000E+000
2	16.25520702	2.178782E-011	9.637819E-012	0	0.000000E+000
2	16.25784424	9.637819E-012	2.178782E-011	1	0.000000E+000
2	16.25788315	2.178782E-011	9.637819E-012	0	0.000000E+000
2	16.25886965	9.637819E-012	2.178782E-011	1	0.000000E+000
2	16.25888328	2.178782E-011	9.637819E-012	0	0.000000E+000
2	16.26027341	9.637819E-012	2.178782E-011	1	0.000000E+000
2	16.26029911	2.178782E-011	9.637819E-012	0	0.000000E+000
2	16.26152010	9.637819E-012	2.178782E-011	1	0.000000E+000
2	16.26153249	2.178782E-011	9.637819E-012	0	0.000000E+000
2	16.26312568	9.637819E-012	2.178782E-011	1	0.000000E+000
2	16.26329293	2.178782E-011	9.637819E-012	0	0.000000E+000
2	16.26422377	9.637819E-012	2.178782E-011	1	0.000000E+000
2	16.26427662	2.178782E-011	9.637819E-012	0	0.000000E+000
2	16.26726112	9.637819E-012	2.178782E-011	1	0.000000E+000
2	16.26734543	2.178782E-011	9.637819E-012	0	0.000000E+000
2	16.26788798	9.637819E-012	2.178782E-011	1	0.000000E+000
2	16.26816727	2.178782E-011	9.637819E-012	0	0.000000E+000
2	16.27116583	9.637819E-012	2.178782E-011	1	0.000000E+000
2	16.27118571	2.178782E-011	9.637819E-012	0	0.000000E+000
2	16.27125072	9.637819E-012	2.178782E-011	1	0.000000E+000
2	16.27129693	2.178782E-011	9.637819E-012	0	0.000000E+000
2	16.27532123	9.637819E-012	2.178782E-011	1	0.000000E+000
2	16.27540577	2.178782E-011	9.637819E-012	0	0.000000E+000
2	16.27552145	9.637819E-012	2.178782E-011	1	0.000000E+000
2	16.27554788	2.178782E-011	9.637819E-012	0	0.000000E+000
2	16.27601818	9.637819E-012	2.178782E-011	1	0.000000E+000
2	16.27623165	2.178782E-011	9.637819E-012	0	0.000000E+000
2	16.27837589	9.637819E-012	2.178782E-011	1	0.000000E+000
2	16.27842048	2.178782E-011	9.637819E-012	0	0.000000E+000
2	16.28001903	9.637819E-012	2.178782E-011	1	0.000000E+000
2	16.28014746	2.178782E-011	9.637819E-012	0	0.000000E+000
2	16.28025075	9.637819E-012	2.178782E-011	1	0.000000E+000
2	16.28038722	2.178782E-011	9.637819E-012	0	0.000000E+000
2	16.28150340	9.637819E-012	2.178782E-011	1	0.000000E+000
2	16.28154324	2.178782E-011	9.637819E-012	0	0.000000E+000
2	16.28245275	9.637819E-012	2.178782E-011	1	0.000000E+000
2	16.28255407	2.178782E-011	9.637819E-012	0	0.000000E+000
2	16.28547939	9.637819E-012	2.178782E-011	1	0.000000E+000
2	16.28548570	2.178782E-011	9.637819E-012	0	0.000000E+000
2	16.28579354	9.637819E-012	2.178782E-011	1	0.000000E+000
2	16.28581671	2.178782E-011	9.637819E-012	0	0.000000E+000
2	16.29150070	9.637819E-012	2.178782E-011	1	0.000000E+000
2	16.29152660	2.178782E-011	9.637819E-012	0	0.000000E+000
2	16.29216950	9.637819E-012	2.178782E-011	1	0.000000E+000
2	16.29222614	2.178782E-011	9.637819E-012	0	0.000000E+000
2	16.29298368	9.637819E-012	2.178782E-011	1	0.000000E+000
2	16.29322461	2.178782E-011	9.637819E-012	0	0.000000E+000
2	16.29514392	9.637819E-012	2.178782E-011	1	0.000000E+000
2	16.29534662	2.178782E-011	9.637819E-012	0	0.000000E+000
2	16.29762011	9.637819E-012	2.178782E-011	1	0.000000E+000
2	16.29775400	2.178782E-011	9.637819E-012	0	0.000000E+000
2	16.29934079	9.637819E-012	2.178782E-011	1	0.000000E+000
2	16.29955226	2.178782E-011	9.637819E-012	0	0.000000E+000
2	16.30166502	9.637819E-012	2.178782E-011	1	0.000000E+000
2	16.30171473	2.178782E-011	9.637819E-012	0	0.000000E+000
2	16.30209829	9.637819E-012	2.178782E-011	1	0.000000E+000
2	16.30242080	2.178782E-011	9.637819E-012	0	0.000000E+000
2	16.30633360	9.637819E-012	2.178782E-011	1	0.000000E+000
2	16.30636866	2.178782E-011	9.637819E-012	0	0.000000E+000
2	16.30647369	9.637819E-012	2.178782E-011	1	0.000000E+000
2	16.30666110	2.178782E-011	9.637819E-012	0	0.000000E+000
2	16.30694658	9.637819E-012	2.178782E-011	1	0.000000E+000
2	16.30701730	2.178782E-011	9.637819E-012	0	0.000000E+000
2	16.30853241	9.637819E-012	2.178782E-011	1	0.000000E+000
2	16.30869286	2.178782E-011	9.637819E-012	0	0.000000E+000
2	16.30977363	9.637819E-012	2.178782E-011	1	0.000000E+000
2	16.30981124	2.178782E-011	9.637819E-012	0	0.000000E+000
2	16.31172768	9.637819E-012	2.178782E-011	1	0.000000E+000
2	16.31177738	2.178782E-011	9.637819E-012	0	0.000000E+000
2	16.31212385	9.637819E-012	2.178782E-011	1	0.000000E+000
2	16.31214608	2.178782E-011	9.637819E-012	0	0.000000E+000
2	16.31225410	9.637819E-012	2.178782E-011	1	0.000000E+000
2	16.31237247	2.178782E-011	9.637819E-012	0	0.000000E+000
2	16.31374748	9.637819E-012	2.178782E-011	1	0.000000E+000
2	16.31388775	2.178782E-011	9.637819E-012	0	0.000000E+000
2	16.31422532	9.637819E-012	2.178782E-011	1	0.000000E+000
2	16.31431623	2.178782E-011	9.637819E-012	0	0.000000E+000
2	16.31477386	9.637819E-012	2.178782E-011	1	0.000000E+000
2	16.31487852	2.178782E-011	9.637819E-012	0	0.000000E+000
2	16.31632910	9.637819E-012	2.178782E-011	1	0.000000E+000
2	16.31655371	2.178782E-011	9.637819E-012	0	0.000000E+000
2	16.31661428	9.637819E-012	2.178782E-011	1	0.000000E+000
2	16.31662968	2.178782E-011	9.637819E-012	0	0.000000E+000
2	16.31692120	9.637819E-012	2.178782E-011	1	0.000000E+000
2	16.31696325	2.178782E-011	9.637819E-012	0	0.000000E+000
2	16.31750169	9.637819E-012	2.178782E-011	1	0.000000E+000
2	16.31782034	2.178782E-011	9.637819E-012	0	0.000000E+000
2	16.31978498	9.637819E-012	2.178782E-011	1	0.000000E+000
2	16.31983158	2.178782E-011	9.637819E-012	0	0.000000E+000
2	16.32069076	9.637819E-012	2.178782E-011	1	0.000000E+000
2	16.32081741	2.178782E-011	9.637819E-012	0	0.000000E+000
2	16.32092448	9.637819E-012	2.178782E-011	1	0.000000E+000
2	16.32101288	2.178782E-011	9.637819E-012	0	0.000000E+000
2	16.32268388	9.637819E-012	2.178782E-011	1	0.000000E+000
2	16.32270844	2.178782E-011	9.637819E-012	0	0.000000E+000
2	16.32370276	9.637819E-012	2.178782E-011	1	0.000000E+000
2	16.32375489	2.178782E-011	9.637819E-012	0	0.000000E+000
2	16.32395373	9.637819E-012	2.178782E-011	1	0.000000E+000
2	16.32397790	2.178782E-011	9.637819E-012	0	0.000000E+000
2	16.32638255	9.637819E-012	2.178782E-011	1	0.000000E+000
2	16.32640877	2.178782E-011	9.637819E-012	0	0.000000E+000
2	16.32650602	9.637819E-012	2.178782E-011	1	0.000000E+000
2	16.32658847	2.178782E-011	9.637819E-012	0	0.000000E+000
2	16.32725611	9.637819E-012	2.178782E-011	1	0.000000E+000
2	16.32741348	2.178782E-011	9.637819E-012	0	0.000000E+000
2	16.32778070	9.637819E-012	2.178782E-011	1	0.000000E+000
2	16.32788444	2.178782E-011	9.637819E-012	0	0.000000E+000
2	16.32802463	9.637819E-012	2.178782E-011	1	0.000000E+000
2	16.32806914	2.178782E-011	9.637819E-012	0	0.000000E+000
2	16.32820958	9.637819E-012	2.178782E-011	1	0.000000E+000
2	16.32833535	2.178782E-011	9.637819E-012	0	0.000000E+000
2	16.33129457	9.637819E-012	2.178782E-011	1	0.000000E+000
2	16.33136245	2.178782E-011	9.637819E-012	0	0.000000E+000
2	16.33156798	9.637819E-012	2.178782E-011	1	0.000000E+000
2	16.33188952	2.178782E-011	9.637819E-012	0	0.000000E+000
2	16.33429706	9.637819E-012	2.178782E-011	1	0.000000E+000
2	16.33436462	2.178782E-011	9.637819E-012	0	0.000000E+000
2	16.33457850	9.637819E-012	2.178782E-011	1	0.000000E+000
2	16.33462370	2.178782E-011	9.637819E-012	0	0.000000E+000
2	16.33526658	9.637819E-012	2.178782E-011	1	0.000000E+000
2	16.33528846	2.178782E-011	9.637819E-012	0	0.000000E+000
2	16.33640023	9.637819E-012	2.178782E-011	1	0.000000E+000
2	16.33649332	2.178782E-011	9.637819E-012	0	0.000000E+000
2	16.33838576	9.637819E-012	2.178782E-011	1	0.000000E+000
2	16.33853169	2.178782E-011	9.637819E-012	0	0.000000E+000
2	16.33883337	9.637819E-012	2.178782E-011	1	0.000000E+000
2	16.33910204	2.178782E-011	9.637819E-012	0	0.000000E+000
2	16.33921585	9.637819E-012	2.178782E-011	1	0.000000E+000
2	16.33930124	2.178782E-011	9.637819E-012	0	0.000000E+000
2	16.33969966	9.637819E-012	2.178782E-011	1	0.000000E+000
2	16.33989988	2.178782E-011	9.637819E-012	0	0.000000E+000
2	16.34017265	9.637819E-012	2.178782E-011	1	0.000000E+000
2	16.34034243	2.178782E-011	9.637819E-012	0	0.000000E+000
2	16.34362142	9.637819E-012	2.178782E-011	1	0.000000E+000
2	16.34369972	2.178782E-011	9.637819E-012	0	0.000000E+000
2	16.34423560	9.637819E-012	2.178782E-011	1	0.000000E+000
2	16.34425816	2.178782E-011	9.637819E-012	0	0.000000E+000
2	16.61443686	9.571334E-012	2.172133E-011	1	0.000000E+000
2	16.61460159	2.172133E-011	9.571334E-012	0	0.000000E+000
2	16.61687578	9.571334E-012	2.172133E-011	1	0.000000E+000
2	16.61700678	2.172133E-011	9.571334E-012	0	0.000000E+000
2	16.61713818	9.571334E-012	2.172133E-011	1	0.000000E+000
2	16.61718426	2.172133E-011	9.571334E-012	0	0.000000E+000
2	16.61789283	9.571334E-012	2.172133E-011	1	0.000000E+000
2	16.61792641	2.172133E-011	9.571334E-012	0	0.000000E+000
2	16.62051623	9.571334E-012	2.172133E-011	1	0.000000E+000
2	16.62059574	2.172133E-011	9.571334E-012	0	0.000000E+000
2	16.62075612	9.571334E-012	2.172133E-011	1	0.000000E+000
2	16.62129843	2.172133E-011	9.571334E-012	0	0.000000E+000
2	16.62149944	9.571334E-012	2.172133E-011	1	0.000000E+000
2	16.62157231	2.172133E-011	9.571334E-012	0	0.000000E+000
2	16.62191962	9.571334E-012	2.172133E-011	1	0.000000E+000
2	16.62213358	2.172133E-011	9.571334E-012	0	0.000000E+000
2	16.62221356	9.571334E-012	2.172133E-011	1	0.000000E+000
2	16.62226283	2.172133E-011	9.571334E-012	0	0.000000E+000
2	16.62358703	9.571334E-012	2.172133E-011	1	0.000000E+000
2	16.62381002	2.172133E-011	9.571334E-012	0	0.000000E+000
2	16.62406181	9.571334E-012	2.172133E-011	1	0.000000E+000
2	16.62424856	2.172133E-011	9.571334E-012	0	0.000000E+000
2	16.62428990	9.571334E-012	2.172133E-011	1	0.000000E+000
2	16.62433215	2.172133E-011	9.571334E-012	0	0.000000E+000
2	16.62434407	9.571334E-012	2.172133E-011	1	0.000000E+000
2	16.62437692	2.172133E-011	9.571334E-012	0	0.000000E+000
2	16.62440797	9.571334E-012	2.172133E-011	1	0.000000E+000
2	16.62445379	2.172133E-011	9.571334E-012	0	0.000000E+000
2	16.62460809	9.571334E-012	2.172133E-011	1	0.000000E+000
2	16.62474087	2.172133E-011	9.571334E-012	0	0.000000E+000
2	16.62590077	9.571334E-012	2.172133E-011	1	0.000000E+000
2	16.62595771	2.172133E-011	9.571334E-012	0	0.000000E+000
2	16.62921130	9.571334E-012	2.172133E-011	1	0.000000E+000
2	16.62926300	2.172133E-011	9.571334E-012	0	0.000000E+000
2	16.63290932	9.571334E-012	2.172133E-011	1	0.000000E+000
2	16.63298500	2.172133E-011	9.571334E-012	0	0.000000E+000
2	16.63340284	9.571334E-012	2.172133E-011	1	0.000000E+000
2	16.63353171	2.172133E-011	9.571334E-012	0	0.000000E+000
2	16.63509896	9.571334E-012	2.172133E-011	1	0.000000E+000
2	16.63535684	2.172133E-011	9.571334E-012	0	0.000000E+000
2	16.63596181	9.571334E-012	2.172133E-011	1	0.000000E+000
2	16.63608070	2.172133E-011	9.571334E-012	0	0.000000E+000
2	16.63787081	9.571334E-012	2.172133E-011	1	0.000000E+000
2	16.63787893	2.172133E-011	9.571334E-012	0	0.000000E+000
2	16.63790810	9.571334E-012	2.172133E-011	1	0.000000E+000
2	16.63797220	2.172133E-011	9.571334E-012	0	0.000000E+000
2	17.82125247	9.671442E-012	2.182144E-011	1	0.000000E+000
2	17.82134474	2.182144E-011	9.671442E-012	0	0.000000E+000
2	17.82343078	9.671442E-012	2.182144E-011	1	0.000000E+000
2	17.82353602	2.182144E-011	9.671442E-012	0	0.000000E+000
2	17.82549250	9.671442E-012	2.182144E-011	1	0.000000E+000
2	17.82557255	2.182144E-011	9.671442E-012	0	0.000000E+000
2	17.82631181	9.671442E-012	2.182144E-011	1	0.000000E+000
2	17.82641175	2.182144E-011	9.671442E-012	0	0.000000E+000
2	17.82828924	9.671442E-012	2.182144E-011	1	0.000000E+000
2	17.82844965	2.182144E-011	9.671442E-012	0	0.000000E+000
2	17.83117542	9.671442E-012	2.182144E-011	1	0.000000E+000
2	17.83133988	2.182144E-011	9.671442E-012	0	0.000000E+000
2	17.83736809	9.671442E-012	2.182144E-011	1	0.000000E+000
2	17.83742898	2.182144E-011	9.671442E-012	0	0.000000E+000
2	17.84343798	9.671442E-012	2.182144E-011	1	0.000000E+000
2	17.84365273	2.182144E-011	9.671442E-012	0	0.000000E+000
2	17.84412870	9.671442E-012	2.182144E-011	1	0.000000E+000
2	17.84424480	2.182144E-011	9.671442E-012	0	0.000000E+000
2	17.85093193	9.671442E-012	2.182144E-011	1	0.000000E+000
2	17.85094426	2.182144E-011	9.671442E-012	0	0.000000E+000
2	17.85104711	9.671442E-012	2.182144E-011	1	0.000000E+000
2	17.85109426	2.182144E-011	9.671442E-012	0	0.000000E+000
2	17.85152734	9.671442E-012	2.182144E-011	1	0.000000E+000
2	17.85158093	2.182144E-011	9.671442E-012	0	0.000000E+000
2	17.85217082	9.671442E-012	2.182144E-011	1	0.000000E+000
2	17.85222677	2.182144E-011	9.671442E-012	0	0.000000E+000
2	17.85586591	9.671442E-012	2.182144E-011	1	0.000000E+000
2	17.85606374	2.182144E-011	9.671442E-012	0	0.000000E+000
2	17.85627664	9.671442E-012	2.182144E-011	1	0.000000E+000
2	17.85631576	2.182144E-011	9.671442E-012	0	0.000000E+000
2	17.85851586	9.671442E-012	2.182144E-011	1	0.000000E+000
2	17.85855991	2.182144E-011	9.671442E-012	0	0.000000E+000
2	17.86887524	9.671442E-012	2.182144E-011	1	0.000000E+000
2	17.86893395	2.182144E-011	9.671442E-012	0	0.000000E+000
2	17.86988242	9.671442E-012	2.182144E-011	1	0.000000E+000
2	17.87004355	2.182144E-011	9.671442E-012	0	0.000000E+000
2	17.87142022	9.671442E-012	2.182144E-011	1	0.000000E+000
2	17.87146052	2.182144E-011	9.671442E-012	0	0.000000E+000
2	17.87261850	9.671442E-012	2.182144E-011	1	0.000000E+000
2	17.87269253	2.182144E-011	9.671442E-012	0	0.000000E+000
2	17.87433486	9.671442E-012	2.182144E-011	1	0.000000E+000
2	17.87442858	2.182144E-011	9.671442E-012	0	0.000000E+000
2	17.87459568	9.671442E-012	2.182144E-011	1	0.000000E+000
2	17.87467027	2.182144E-011	9.671442E-012	0	0.000000E+000
2	17.87472520	9.671442E-012	2.182144E-011	1	0.000000E+000
2	17.87480072	2.182144E-011	9.671442E-012	0	0.000000E+000
2	17.87640911	9.671442E-012	2.182144E-011	1	0.000000E+000
2	17.87653317	2.182144E-011	9.671442E-012	0	0.000000E+000
2	17.87835071	9.671442E-012	2.182144E-011	1	0.000000E+000
2	17.87840547	2.182144E-011	9.671442E-012	0	0.000000E+000
2	17.88606523	9.671442E-012	2.182144E-011	1	0.000000E+000
2	17.88610873	2.182144E-011	9.671442E-012	0	0.000000E+000
2	17.89017882	9.671442E-012	2.182144E-011	1	0.000000E+000
2	17.89065872	2.182144E-011	9.671442E-012	0	0.000000E+000
2	17.89603820	9.671442E-012	2.182144E-011	1	0.000000E+000
2	17.89608249	2.182144E-011	9.671442E-012	0	0.000000E+000
2	17.90285247	9.671442E-012	2.182144E-011	1	0.000000E+000
2	17.90293073	2.182144E-011	9.671442E-012	0	0.000000E+000
2	17.90317405	9.671442E-012	2.182144E-011	1	0.000000E+000
2	17.90324645	2.182144E-011	9.671442E-012	0	0.000000E+000
2	17.90848913	9.671442E-012	2.182144E-011	1	0.000000E+000
2	17.90859620	2.182144E-011	9.671442E-012	0	0.000000E+000
2	17.90931417	9.671442E-012	2.182144E-011	1	0.000000E+000
2	17.90947682	2.182144E-011	9.671442E-012	0	0.000000E+000
2	17.91063898	9.671442E-012	2.182144E-011	1	0.000000E+000
2	17.91067367	2.182144E-011	9.671442E-012	0	0.000000E+000
2	17.91290387	9.671442E-012	2.182144E-011	1	0.000000E+000
2	17.91304306	2.182144E-011	9.671442E-012	0	0.000000E+000
2	17.91689272	9.671442E-012	2.182144E-011	1	0.000000E+000
2	17.91694911	2.182144E-011	9.671442E-012	0	0.000000E+000
2	17.91847955	9.671442E-012	2.182144E-011	1	0.000000E+000
2	17.91860128	2.182144E-011	9.671442E-012	0	0.000000E+000
2	17.91881500	9.671442E-012	2.182144E-011	1	0.000000E+000
2	17.91888806	2.182144E-011	9.671442E-012	0	0.000000E+000
2	17.91895710	9.671442E-012	2.182144E-011	1	0.000000E+000
2	17.91902435	2.182144E-011	9.671442E-012	0	0.000000E+000
2	17.92019225	9.671442E-012	2.182144E-011	1	0.000000E+000
2	17.92036111	2.182144E-011	9.671442E-012	0	0.000000E+000
2	17.92205938	9.671442E-012	2.182144E-011	1	0.000000E+000
2	17.92209961	2.182144E-011	9.671442E-012	0	0.000000E+000
2	17.92293314	9.671442E-012	2.182144E-011	1	0.000000E+000
2	17.92297654	2.182144E-011	9.671442E-012	0	0.000000E+000
2	17.92552545	9.671442E-012	2.182144E-011	1	0.000000E+000
2	17.92555807	2.182144E-011	9.671442E-012	0	0.000000E+000
2	17.92559892	9.671442E-012	2.182144E-011	1	0.000000E+000
2	17.92566888	2.182144E-011	9.671442E-012	0	0.000000E+000
2	17.92597899	9.671442E-012	2.182144E-011	1	0.000000E+000
2	17.92601736	2.182144E-011	9.671442E-012	0	0.000000E+000
2	17.92652261	9.671442E-012	2.182144E-011	1	0.000000E+000
2	17.92663180	2.182144E-011	9.671442E-012	0	0.000000E+000
2	17.92751590	9.671442E-012	2.182144E-011	1	0.000000E+000
2	17.92762272	2.182144E-011	9.671442E-012	0	0.000000E+000
2	17.92853949	9.671442E-012	2.182144E-011	1	0.000000E+000
2	17.92878999	2.182144E-011	9.671442E-012	0	0.000000E+000
2	17.93584887	9.671442E-012	2.182144E-011	1	0.000000E+000
2	17.93593558	2.182144E-011	9.671442E-012	0	0.000000E+000
2	17.93761890	9.671442E-012	2.182144E-011	1	0.000000E+000
2	17.93765290	2.182144E-011	9.671442E-012	0	0.000000E+000
2	17.93911420	9.671442E-012	2.182144E-011	1	0.000000E+000
2	17.93926060	2.182144E-011	9.671442E-012	0	0.000000E+000
2	17.93968462	9.671442E-012	2.182144E-011	1	0.000000E+000
2	17.93975479	2.182144E-011	9.671442E-012	0	0.000000E+000
2	17.93982137	9.671442E-012	2.182144E-011	1	0.000000E+000
2	17.93990089	2.182144E-011	9.671442E-012	0	0.000000E+000
2	17.94073246	9.671442E-012	2.182144E-011	1	0.000000E+000
2	17.94092198	2.182144E-011	9.671442E-012	0	0.000000E+000
2	17.94201183	9.671442E-012	2.182144E-011	1	0.000000E+000
2	17.94203617	2.182144E-011	9.671442E-012	0	0.000000E+000
2	17.94341970	9.671442E-012	2.182144E-011	1	0.000000E+000
2	17.94351292	2.182144E-011	9.671442E-012	0	0.000000E+000
2	17.94353541	9.671442E-012	2.182144E-011	1	0.000000E+000
2	17.94376315	2.182144E-011	9.671442E-012	0	0.000000E+000
2	17.94415590	9.671442E-012	2.182144E-011	1	0.000000E+000
2	17.94419384	2.182144E-011	9.671442E-012	0	0.000000E+000
2	17.94513747	9.671442E-012	2.182144E-011	1	0.000000E+000
2	17.94517940	2.182144E-011	9.671442E-012	0	0.000000E+000
2	17.94760717	9.671442E-012	2.182144E-011	1	0.000000E+000
2	17.94774073	2.182144E-011	9.671442E-012	0	0.000000E+000
2	17.94815930	9.671442E-012	2.182144E-011	1	0.000000E+000
2	17.94829914	2.182144E-011	9.671442E-012	0	0.000000E+000
2	17.94973861	9.671442E-012	2.182144E-011	1	0.000000E+000
2	17.94986899	2.182144E-011	9.671442E-012	0	0.000000E+000
2	17.95095511	9.671442E-012	2.182144E-011	1	0.000000E+000
2	17.95096795	2.182144E-011	9.671442E-012	0	0.000000E+000
2	17.95196569	9.671442E-012	2.182144E-011	1	0.000000E+000
2	17.95222917	2.182144E-011	9.671442E-012	0	0.000000E+000
2	17.95262178	9.671442E-012	2.182144E-011	1	0.000000E+000
2	17.95272865	2.182144E-011	9.671442E-012	0	0.000000E+000
2	17.95450767	9.671442E-012	2.182144E-011	1	0.000000E+000
2	17.95458428	2.182144E-011	9.671442E-012	0	0.000000E+000
2	17.95475400	9.671442E-012	2.182144E-011	1	0.000000E+000
2	17.95487206	2.182144E-011	9.671442E-012	0	0.000000E+000
2	17.95554482	9.671442E-012	2.182144E-011	1	0.000000E+000
2	17.95557899	2.182144E-011	9.671442E-012	0	0.000000E+000
2	17.95694847	9.671442E-012	2.182144E-011	1	0.000000E+000
2	17.95702682	2.182144E-011	9.671442E-012	0	0.000000E+000
2	17.95720073	9.671442E-012	2.182144E-011	1	0.000000E+000
2	17.95723284	2.182144E-011	9.671442E-012	0	0.000000E+000
2	17.95747900	9.671442E-012	2.182144E-011	1	0.000000E+000
2	17.95748424	2.182144E-011	9.671442E-012	0	0.000000E+000
2	17.95979824	9.671442E-012	2.182144E-011	1	0.000000E+000
2	17.95993390	2.182144E-011	9.671442E-012	0	0.000000E+000
2	17.96122866	9.671442E-012	2.182144E-011	1	0.000000E+000
2	17.96153217	2.182144E-011	9.671442E-012	0	0.000000E+000
2	17.96653547	9.671442E-012	2.182144E-011	1	0.000000E+000
2	17.96659560	2.182144E-011	9.671442E-012	0	0.000000E+000
2	20.39347270	9.515748E-012	2.166575E-011	1	0.000000E+000
2	20.39351683	2.166575E-011	9.515748E-012	0	0.000000E+000
2	20.39392402	9.515748E-012	2.166575E-011	1	0.000000E+000
2	20.39411117	2.166575E-011	9.515748E-012	0	0.000000E+000
2	20.39416418	9.515748E-012	2.166575E-011	1	0.000000E+000
2	20.39422534	2.166575E-011	9.515748E-012	0	0.000000E+000
2	20.39577037	9.515748E-012	2.166575E-011	1	0.000000E+000
2	20.39581598	2.166575E-011	9.515748E-012	0	0.000000E+000
2	20.39671710	9.515748E-012	2.166575E-011	1	0.000000E+000
2	20.39679747	2.166575E-011	9.515748E-012	0	0.000000E+000
2	20.39891810	9.515748E-012	2.166575E-011	1	0.000000E+000
2	20.39920129	2.166575E-011	9.515748E-012	0	0.000000E+000
2	20.39957905	9.515748E-012	2.166575E-011	1	0.000000E+000
2	20.39964064	2.166575E-011	9.515748E-012	0	0.000000E+000
2	20.39984379	9.515748E-012	2.166575E-011	1	0.000000E+000
2	20.39991046	2.166575E-011	9.515748E-012	0	0.000000E+000
2	20.39995048	9.515748E-012	2.166575E-011	1	0.000000E+000
2	20.40015807	2.166575E-011	9.515748E-012	0	0.000000E+000
2	20.40020435	9.515748E-012	2.166575E-011	1	0.000000E+000
2	20.40034664	2.166575E-011	9.515748E-012	0	0.000000E+000
2	20.40181945	9.515748E-012	2.166575E-011	1	0.000000E+000
2	20.40186642	2.166575E-011	9.515748E-012	0	0.000000E+000
2	20.40305512	9.515748E-012	2.166575E-011	1	0.000000E+000
2	20.40316605	2.166575E-011	9.515748E-012	0	0.000000E+000
2	20.41658230	9.515748E-012	2.166575E-011	1	0.000000E+000
2	20.41669628	2.166575E-011	9.515748E-012	0	0.000000E+000
2	20.41736510	9.515748E-012	2.166575E-011	1	0.000000E+000
2	20.41754937	2.166575E-011	9.515748E-012	0	0.000000E+000
2	20.41782368	9.515748E-012	2.166575E-011	1	0.000000E+000
2	20.41787028	2.166575E-011	9.515748E-012	0	0.000000E+000
2	20.41827302	9.515748E-012	2.166575E-011	1	0.000000E+000
2	20.41847011	2.166575E-011	9.515748E-012	0	0.000000E+000
2	20.42072478	9.515748E-012	2.166575E-011	1	0.000000E+000
2	20.42073406	2.166575E-011	9.515748E-012	0	0.000000E+000
2	20.42198444	9.515748E-012	2.166575E-011	1	0.000000E+000
2	20.42208624	2.166575E-011	9.515748E-012	0	0.000000E+000
2	20.42213612	9.515748E-012	2.166575E-011	1	0.000000E+000
2	20.42217024	2.166575E-011	9.515748E-012	0	0.000000E+000
2	20.42266712	9.515748E-012	2.166575E-011	1	0.000000E+000
2	20.42270770	2.166575E-011	9.515748E-012	0	0.000000E+000
2	20.42814539	9.515748E-012	2.166575E-011	1	0.000000E+000
2	20.42826956	2.166575E-011	9.515748E-012	0	0.000000E+000
2	20.42828652	9.515748E-012	2.166575E-011	1	0.000000E+000
2	20.42839487	2.166575E-011	9.515748E-012	0	0.000000E+000
2	20.42962634	9.515748E-012	2.166575E-011	1	0.000000E+000
2	20.42968888	2.166575E-011	9.515748E-012	0	0.000000E+000
2	20.43568780	9.515748E-012	2.166575E-011	1	0.000000E+000
2	20.43575976	2.166575E-011	9.515748E-012	0	0.000000E+000
2	20.43622686	9.515748E-012	2.166575E-011	1	0.000000E+000
2	20.43623650	2.166575E-011	9.515748E-012	0	0.000000E+000
2	20.43883700	9.515748E-012	2.166575E-011	1	0.000000E+000
2	20.43885545	2.166575E-011	9.515748E-012	0	0.000000E+000
2	20.44302345	9.515748E-012	2.166575E-011	1	0.000000E+000
2	20.44333687	2.166575E-011	9.515748E-012	0	0.000000E+000
2	20.44743140	9.515748E-012	2.166575E-011	1	0.000000E+000
2	20.44764581	2.166575E-011	9.515748E-012	0	0.000000E+000
2	20.44827924	9.515748E-012	2.166575E-011	1	0.000000E+000
2	20.44833533	2.166575E-011	9.515748E-012	0	0.000000E+000
2	20.44982291	9.515748E-012	2.166575E-011	1	0.000000E+000
2	20.44990825	2.166575E-011	9.515748E-012	0	0.000000E+000
2	20.45093749	9.515748E-012	2.166575E-011	1	0.000000E+000
2	20.45108692	2.166575E-011	9.515748E-012	0	0.000000E+000
2	20.45119142	9.515748E-012	2.166575E-011	1	0.000000E+000
2	20.45129905	2.166575E-011	9.515748E-012	0	0.000000E+000
2	20.61594759	9.696759E-012	2.184676E-011	1	0.000000E+000
2	20.61599052	2.184676E-011	9.696759E-012	0	0.000000E+000
2	20.61905341	9.696759E-012	2.184676E-011	1	0.000000E+000
2	20.61908038	2.184676E-011	9.696759E-012	0	0.000000E+000
2	20.62092003	9.696759E-012	2.184676E-011	1	0.000000E+000
2	20.62095363	2.184676E-011	9.696759E-012	0	0.000000E+000
2	20.62349497	9.696759E-012	2.184676E-011	1	0.000000E+000
2	20.62357305	2.184676E-011	9.696759E-012	0	0.000000E+000
2	20.62452853	9.696759E-012	2.184676E-011	1	0.000000E+000
2	20.62464676	2.184676E-011	9.696759E-012	0	0.000000E+000
2	20.62483266	9.696759E-012	2.184676E-011	1	0.000000E+000
2	20.62488814	2.184676E-011	9.696759E-012	0	0.000000E+000
2	20.62559886	9.696759E-012	2.184676E-011	1	0.000000E+000
2	20.62565864	2.184676E-011	9.696759E-012	0	0.000000E+000
2	20.62752217	9.696759E-012	2.184676E-011	1	0.000000E+000
2	20.62760496	2.184676E-011	9.696759E-012	0	0.000000E+000
2	20.62937925	9.696759E-012	2.184676E-011	1	0.000000E+000
2	20.62946055	2.184676E-011	9.696759E-012	0	0.000000E+000
2	20.63369937	9.696759E-012	2.184676E-011	1	0.000000E+000
2	20.63373602	2.184676E-011	9.696759E-012	0	0.000000E+000
2	20.63510007	9.696759E-012	2.184676E-011	1	0.000000E+000
2	20.63518763	2.184676E-011	9.696759E-012	0	0.000000E+000
2	20.63605418	9.696759E-012	2.184676E-011	1	0.000000E+000
2	20.63616349	2.184676E-011	9.696759E-012	0	0.000000E+000
2	20.63658896	9.696759E-012	2.184676E-011	1	0.000000E+000
2	20.63666771	2.184676E-011	9.696759E-012	0	0.000000E+000
2	20.63676976	9.696759E-012	2.184676E-011	1	0.000000E+000
2	20.63690310	2.184676E-011	9.696759E-012	0	0.000000E+000
2	20.63801913	9.696759E-012	2.184676E-011	1	0.000000E+000
2	20.63807935	2.184676E-011	9.696759E-012	0	0.000000E+000
2	20.64014243	9.696759E-012	2.184676E-011	1	0.000000E+000
2	20.64017615	2.184676E-011	9.696759E-012	0	0.000000E+000
2	20.64047049	9.696759E-012	2.184676E-011	1	0.000000E+000
2	20.64058920	2.184676E-011	9.696759E-012	0	0.000000E+000
2	20.64305228	9.696759E-012	2.184676E-011	1	0.000000E+000
2	20.64315121	2.184676E-011	9.696759E-012	0	0.000000E+000
2	20.64952656	9.696759E-012	2.184676E-011	1	0.000000E+000
2	20.64956405	2.184676E-011	9.696759E-012	0	0.000000E+000
2	20.64969536	9.696759E-012	2.184676E-011	1	0.000000E+000
2	20.64987689	2.184676E-011	9.696759E-012	0	0.000000E+000
2	20.64998112	9.696759E-012	2.184676E-011	1	0.000000E+000
2	20.65002944	2.184676E-011	9.696759E-012	0	0.000000E+000
2	20.65063028	9.696759E-012	2.184676E-011	1	0.000000E+000
2	20.65066727	2.184676E-011	9.696759E-012	0	0.000000E+000
2	20.65107417	9.696759E-012	2.184676E-011	1	0.000000E+000
2	20.65132072	2.184676E-011	9.696759E-012	0	0.000000E+000
2	20.65190595	9.696759E-012	2.184676E-011	1	0.000000E+000
2	20.65197759	2.184676E-011	9.696759E-012	0	0.000000E+000
2	20.65228386	9.696759E-012	2.184676E-011	1	0.000000E+000
2	20.65236940	2.184676E-011	9.696759E-012	0	0.000000E+000
2	20.65837114	9.696759E-012	2.184676E-011	1	0.000000E+000
2	20.65843913	2.184676E-011	9.696759E-012	0	0.000000E+000
2	20.65858252	9.696759E-012	2.184676E-011	1	0.000000E+000
2	20.65861285	2.184676E-011	9.696759E-012	0	0.000000E+000
2	20.66007140	9.696759E-012	2.184676E-011	1	0.000000E+000
2	20.66010984	2.184676E-011	9.696759E-012	0	0.000000E+000
2	20.66129056	9.696759E-012	2.184676E-011	1	0.000000E+000
2	20.66135172	2.184676E-011	9.696759E-012	0	0.000000E+000
2	20.66769611	9.696759E-012	2.184676E-011	1	0.000000E+000
2	20.66770474	2.184676E-011	9.696759E-012	0	0.000000E+000
2	20.66782462	9.696759E-012	2.184676E-011	1	0.000000E+000
2	20.66787611	2.184676E-011	9.696759E-012	0	0.000000E+000
2	20.66794896	9.696759E-012	2.184676E-011	1	0.000000E+000
2	20.66798086	2.184676E-011	9.696759E-012	0	0.000000E+000
2	20.66921010	9.696759E-012	2.184676E-011	1	0.000000E+000
2	20.66926374	2.184676E-011	9.696759E-012	0	0.000000E+000
2	20.67217586	9.696759E-012	2.184676E-011	1	0.000000E+000
2	20.67231222	2.184676E-011	9.696759E-012	0	0.000000E+000
2	20.67594717	9.696759E-012	2.184676E-011	1	0.000000E+000
2	20.67601324	2.184676E-011	9.696759E-012	0	0.000000E+000
2	20.67617505	9.696759E-012	2.184676E-011	1	0.000000E+000
2	20.67621669	2.184676E-011	9.696759E-012	0	0.000000E+000
2	20.67704309	9.696759E-012	2.184676E-011	1	0.000000E+000
2	20.67708063	2.184676E-011	9.696759E-012	0	0.000000E+000
2	20.68234380	9.696759E-012	2.184676E-011	1	0.000000E+000
2	20.68240066	2.184676E-011	9.696759E-012	0	0.000000E+000
2	20.68622807	9.696759E-012	2.184676E-011	1	0.000000E+000
2	20.68633779	2.184676E-011	9.696759E-012	0	0.000000E+000
2	20.69063355	9.696759E-012	2.184676E-011	1	0.000000E+000
2	20.69064905	2.184676E-011	9.696759E-012	0	0.000000E+000
2	20.69088326	9.696759E-012	2.184676E-011	1	0.000000E+000
2	20.69099731	2.184676E-011	9.696759E-012	0	0.000000E+000
2	20.69110606	9.696759E-012	2.184676E-011	1	0.000000E+000
2	20.69113151	2.184676E-011	9.696759E-012	0	0.000000E+000
2	20.69276238	9.696759E-012	2.184676E-011	1	0.000000E+000
2	20.69281343	2.184676E-011	9.696759E-012	0	0.000000E+000
2	20.69368220	9.696759E-012	2.184676E-011	1	0.000000E+000
2	20.69396064	2.184676E-011	9.696759E-012	0	0.000000E+000
2	20.69495007	9.696759E-012	2.184676E-011	1	0.000000E+000
2	20.69507070	2.184676E-011	9.696759E-012	0	0.000000E+000
2	20.70691220	9.696759E-012	2.184676E-011	1	0.000000E+000
2	20.70694061	2.184676E-011	9.696759E-012	0	0.000000E+000
2	20.71156561	9.696759E-012	2.184676E-011	1	0.000000E+000
2	20.71174268	2.184676E-011	9.696759E-012	0	0.000000E+000
2	20.71398753	9.696759E-012	2.184676E-011	1	0.000000E+000
2	20.71409036	2.184676E-011	9.696759E-012	0	0.000000E+000
2	20.71557747	9.696759E-012	2.184676E-011	1	0.000000E+000
2	20.71561596	2.184676E-011	9.696759E-012	0	0.000000E+000
2	20.71865389	9.696759E-012	2.184676E-011	1	0.000000E+000
2	20.71874740	2.184676E-011	9.696759E-012	0	0.000000E+000
2	20.71877998	9.696759E-012	2.184676E-011	1	0.000000E+000
2	20.71891866	2.184676E-011	9.696759E-012	0	0.000000E+000
2	20.72100584	9.696759E-012	2.184676E-011	1	0.000000E+000
2	20.72106729	2.184676E-011	9.696759E-012	0	0.000000E+000
2	27.18608847	9.344065E-012	2.149407E-011	1	0.000000E+000
2	27.18613732	2.149407E-011	9.344065E-012	0	0.000000E+000
2	27.18702117	9.344065E-012	2.149407E-011	1	0.000000E+000
2	27.18717742	2.149407E-011	9.344065E-012	0	0.000000E+000
2	27.18719913	9.344065E-012	2.149407E-011	1	0.000000E+000
2	27.18725816	2.149407E-011	9.344065E-012	0	0.000000E+000
2	27.18931548	9.344065E-012	2.149407E-011	1	0.000000E+000
2	27.18946415	2.149407E-011	9.344065E-012	0	0.000000E+000
2	27.18976623	9.344065E-012	2.149407E-011	1	0.000000E+000
2	27.18984665	2.149407E-011	9.344065E-012	0	0.000000E+000
2	27.19099324	9.344065E-012	2.149407E-011	1	0.000000E+000
2	27.19104422	2.149407E-011	9.344065E-012	0	0.000000E+000
2	27.19410339	9.344065E-012	2.149407E-011	1	0.000000E+000
2	27.19415815	2.149407E-011	9.344065E-012	0	0.000000E+000
2	27.19544024	9.344065E-012	2.149407E-011	1	0.000000E+000
2	27.19551221	2.149407E-011	9.344065E-012	0	0.000000E+000
2	27.19569301	9.344065E-012	2.149407E-011	1	0.000000E+000
2	27.19574617	2.149407E-011	9.344065E-012	0	0.000000E+000
2	27.19774517	9.344065E-012	2.149407E-011	1	0.000000E+000
2	27.19777537	2.149407E-011	9.344065E-012	0	0.000000E+000
2	27.19791921	9.344065E-012	2.149407E-011	1	0.000000E+000
2	27.19794486	2.149407E-011	9.344065E-012	0	0.000000E+000
2	27.19969339	9.344065E-012	2.149407E-011	1	0.000000E+000
2	27.19986748	2.149407E-011	9.344065E-012	0	0.000000E+000
2	27.20151768	9.344065E-012	2.149407E-011	1	0.000000E+000
2	27.20175095	2.149407E-011	9.344065E-012	0	0.000000E+000
2	27.20190023	9.344065E-012	2.149407E-011	1	0.000000E+000
2	27.20195710	2.149407E-011	9.344065E-012	0	0.000000E+000
2	27.20226539	9.344065E-012	2.149407E-011	1	0.000000E+000
2	27.20235844	2.149407E-011	9.344065E-012	0	0.000000E+000
2	27.20260127	9.344065E-012	2.149407E-011	1	0.000000E+000
2	27.20273048	2.149407E-011	9.344065E-012	0	0.000000E+000
2	27.20561068	9.344065E-012	2.149407E-011	1	0.000000E+000
2	27.20596636	2.149407E-011	9.344065E-012	0	0.000000E+000
2	27.20839531	9.344065E-012	2.149407E-011	1	0.000000E+000
2	27.20851477	2.149407E-011	9.344065E-012	0	0.000000E+000
2	27.20926436	9.344065E-012	2.149407E-011	1	0.000000E+000
2	27.20939087	2.149407E-011	9.344065E-012	0	0.000000E+000
2	27.21075662	9.344065E-012	2.149407E-011	1	0.000000E+000
2	27.21082511	2.149407E-011	9.344065E-012	0	0.000000E+000
2	27.21086193	9.344065E-012	2.149407E-011	1	0.000000E+000
2	27.21089691	2.149407E-011	9.344065E-012	0	0.000000E+000
2	27.21314271	9.344065E-012	2.149407E-011	1	0.000000E+000
2	27.21335187	2.149407E-011	9.344065E-012	0	0.000000E+000
2	27.21372984	9.344065E-012	2.149407E-011	1	0.000000E+000
2	27.21376415	2.149407E-011	9.344065E-012	0	0.000000E+000
2	27.21590769	9.344065E-012	2.149407E-011	1	0.000000E+000
2	27.21598241	2.149407E-011	9.344065E-012	0	0.000000E+000
2	27.21601260	9.344065E-012	2.149407E-011	1	0.000000E+000
2	27.21607850	2.149407E-011	9.344065E-012	0	0.000000E+000
2	27.21650534	9.344065E-012	2.149407E-011	1	0.000000E+000
2	27.21673869	2.149407E-011	9.344065E-012	0	0.000000E+000
2	27.21730942	9.344065E-012	2.149407E-011	1	0.000000E+000
2	27.21736780	2.149407E-011	9.344065E-012	0	0.000000E+000
2	27.21764689	9.344065E-012	2.149407E-011	1	0.000000E+000
2	27.21780735	2.149407E-011	9.344065E-012	0	0.000000E+000
2	27.22119060	9.344065E-012	2.149407E-011	1	0.000000E+000
2	27.22133923	2.149407E-011	9.344065E-012	0	0.000000E+000
2	27.22211003	9.344065E-012	2.149407E-011	1	0.000000E+000
2	27.22219408	2.149407E-011	9.344065E-012	0	0.000000E+000
2	27.23655080	9.344065E-012	2.149407E-011	1	0.000000E+000
2	27.23657105	2.149407E-011	9.344065E-012	0	0.000000E+000
2	27.23918031	9.344065E-012	2.149407E-011	1	0.000000E+000
2	27.23923078	2.149407E-011	9.344065E-012	0	0.000000E+000
2	27.24115252	9.344065E-012	2.149407E-011	1	0.000000E+000
2	27.24119651	2.149407E-011	9.344065E-012	0	0.000000E+000
2	27.24168362	9.344065E-012	2.149407E-011	1	0.000000E+000
2	27.24177759	2.149407E-011	9.344065E-012	0	0.000000E+000
2	27.24217264	9.344065E-012	2.149407E-011	1	0.000000E+000
2	27.24224128	2.149407E-011	9.344065E-012	0	0.000000E+000
2	27.26780621	9.344065E-012	2.149407E-011	1	0.000000E+000
2	27.26836604	2.149407E-011	9.344065E-012	0	0.000000E+000
2	27.26850695	9.344065E-012	2.149407E-011	1	0.000000E+000
2	27.26861562	2.149407E-011	9.344065E-012	0	0.000000E+000
2	27.27064550	9.344065E-012	2.149407E-011	1	0.000000E+000
2	27.27081245	2.149407E-011	9.344065E-012	0	0.000000E+000
2	27.27181643	9.344065E-012	2.149407E-011	1	0.000000E+000
2	27.27208698	2.149407E-011	9.344065E-012	0	0.000000E+000
2	27.27226376	9.344065E-012	2.149407E-011	1	0.000000E+000
2	27.27252305	2.149407E-011	9.344065E-012	0	0.000000E+000
2	27.27335957	9.344065E-012	2.149407E-011	1	0.000000E+000
2	27.27341740	2.149407E-011	9.344065E-012	0	0.000000E+000
2	27.27392673	9.344065E-012	2.149407E-011	1	0.000000E+000
2	27.27404230	2.149407E-011	9.344065E-012	0	0.000000E+000
2	27.27744957	9.344065E-012	2.149407E-011	1	0.000000E+000
2	27.27752358	2.149407E-011	9.344065E-012	0	0.000000E+000
2	27.27902921	9.344065E-012	2.149407E-011	1	0.000000E+000
2	27.27920295	2.149407E-011	9.344065E-012	0	0.000000E+000
2	27.28134365	9.344065E-012	2.149407E-011	1	0.000000E+000
2	27.28141867	2.149407E-011	9.344065E-012	0	0.000000E+000
2	27.28486990	9.344065E-012	2.149407E-011	1	0.000000E+000
2	27.28497522	2.149407E-011	9.344065E-012	0	0.000000E+000
2	27.28504751	9.344065E-012	2.149407E-011	1	0.000000E+000
2	27.28511473	2.149407E-011	9.344065E-012	0	0.000000E+000
2	27.28575775	9.344065E-012	2.149407E-011	1	0.000000E+000
2	27.28579251	2.149407E-011	9.344065E-012	0	0.000000E+000
2	27.28731585	9.344065E-012	2.149407E-011	1	0.000000E+000
2	27.28745331	2.149407E-011	9.344065E-012	0	0.000000E+000
2	27.28785994	9.344065E-012	2.149407E-011	1	0.000000E+000
2	27.28802827	2.149407E-011	9.344065E-012	0	0.000000E+000
2	27.28862608	9.344065E-012	2.149407E-011	1	0.000000E+000
2	27.28867222	2.149407E-011	9.344065E-012	0	0.000000E+000
2	27.29152010	9.344065E-012	2.149407E-011	1	0.000000E+000
2	27.29190124	2.149407E-011	9.344065E-012	0	0.000000E+000
2	27.29382944	9.344065E-012	2.149407E-011	1	0.000000E+000
2	27.29412259	2.149407E-011	9.344065E-012	0	0.000000E+000
2	27.29718126	9.344065E-012	2.149407E-011	1	0.000000E+000
2	27.29729082	2.149407E-011	9.344065E-012	0	0.000000E+000
2	27.29757406	9.344065E-012	2.149407E-011	1	0.000000E+000
2	27.29760609	2.149407E-011	9.344065E-012	0	0.000000E+000
2	27.29951335	9.344065E-012	2.149407E-011	1	0.000000E+000
2	27.29960096	2.149407E-011	9.344065E-012	0	0.000000E+000
2	27.30012815	9.344065E-012	2.149407E-011	1	0.000000E+000
2	27.30021055	2.149407E-011	9.344065E-012	0	0.000000E+000
2	27.30022495	9.344065E-012	2.149407E-011	1	0.000000E+000
2	27.30057867	2.149407E-011	9.344065E-012	0	0.000000E+000
2	27.30618622	9.344065E-012	2.149407E-011	1	0.000000E+000
2	27.30622892	2.149407E-011	9.344065E-012	0	0.000000E+000
2	27.30645482	9.344065E-012	2.149407E-011	1	0.000000E+000
2	27.30653974	2.149407E-011	9.344065E-012	0	0.000000E+000
2	27.31222435	9.344065E-012	2.149407E-011	1	0.000000E+000
2	27.31226918	2.149407E-011	9.344065E-012	0	0.000000E+000
2	27.31343155	9.344065E-012	2.149407E-011	1	0.000000E+000
2	27.31351888	2.149407E-011	9.344065E-012	0	0.000000E+000
2	30.87671900	9.194251E-012	2.134425E-011	1	0.000000E+000
2	30.87691075	2.134425E-011	9.194251E-012	0	0.000000E+000
2	30.87819416	9.194251E-012	2.134425E-011	1	0.000000E+000
2	30.87828777	2.134425E-011	9.194251E-012	0	0.000000E+000
2	30.87832486	9.194251E-012	2.134425E-011	1	0.000000E+000
2	30.87836012	2.134425E-011	9.194251E-012	0	0.000000E+000
2	30.87923688	9.194251E-012	2.134425E-011	1	0.000000E+000
2	30.87940248	2.134425E-011	9.194251E-012	0	0.000000E+000
2	30.88161482	9.194251E-012	2.134425E-011	1	0.000000E+000
2	30.88178337	2.134425E-011	9.194251E-012	0	0.000000E+000
2	30.88185133	9.194251E-012	2.134425E-011	1	0.000000E+000
2	30.88190818	2.134425E-011	9.194251E-012	0	0.000000E+000
2	30.88436592	9.194251E-012	2.134425E-011	1	0.000000E+000
2	30.88438509	2.134425E-011	9.194251E-012	0	0.000000E+000
2	30.88442560	9.194251E-012	2.134425E-011	1	0.000000E+000
2	30.88451032	2.134425E-011	9.194251E-012	0	0.000000E+000
2	30.88869729	9.194251E-012	2.134425E-011	1	0.000000E+000
2	30.88877129	2.134425E-011	9.194251E-012	0	0.000000E+000
2	30.88898607	9.194251E-012	2.134425E-011	1	0.000000E+000
2	30.88899459	2.134425E-011	9.194251E-012	0	0.000000E+000
2	30.88949008	9.194251E-012	2.134425E-011	1	0.000000E+000
2	30.88965145	2.134425E-011	9.194251E-012	0	0.000000E+000
2	30.89095211	9.194251E-012	2.134425E-011	1	0.000000E+000
2	30.89112742	2.134425E-011	9.194251E-012	0	0.000000E+000
2	30.89129443	9.194251E-012	2.134425E-011	1	0.000000E+000
2	30.89138390	2.134425E-011	9.194251E-012	0	0.000000E+000
2	30.89351420	9.194251E-012	2.134425E-011	1	0.000000E+000
2	30.89355607	2.134425E-011	9.194251E-012	0	0.000000E+000
2	30.89893871	9.194251E-012	2.134425E-011	1	0.000000E+000
2	30.89916463	2.134425E-011	9.194251E-012	0	0.000000E+000
2	30.90136158	9.194251E-012	2.134425E-011	1	0.000000E+000
2	30.90138535	2.134425E-011	9.194251E-012	0	0.000000E+000
2	30.90217862	9.194251E-012	2.134425E-011	1	0.000000E+000
2	30.90221104	2.134425E-011	9.194251E-012	0	0.000000E+000
2	30.90262542	9.194251E-012	2.134425E-011	1	0.000000E+000
2	30.90269047	2.134425E-011	9.194251E-012	0	0.000000E+000
2	30.90345751	9.194251E-012	2.134425E-011	1	0.000000E+000
2	30.90353778	2.134425E-011	9.194251E-012	0	0.000000E+000
2	30.90530607	9.194251E-012	2.134425E-011	1	0.000000E+000
2	30.90558351	2.134425E-011	9.194251E-012	0	0.000000E+000
2	30.90573137	9.194251E-012	2.134425E-011	1	0.000000E+000
2	30.90588487	2.134425E-011	9.194251E-012	0	0.000000E+000
2	30.90739573	9.194251E-012	2.134425E-011	1	0.000000E+000
2	30.90760192	2.134425E-011	9.194251E-012	0	0.000000E+000
2	30.90941494	9.194251E-012	2.134425E-011	1	0.000000E+000
2	30.90946660	2.134425E-011	9.194251E-012	0	0.000000E+000
2	30.90992525	9.194251E-012	2.134425E-011	1	0.000000E+000
2	30.90993489	2.134425E-011	9.194251E-012	0	0.000000E+000
2	30.91162822	9.194251E-012	2.134425E-011	1	0.000000E+000
2	30.91172099	2.134425E-011	9.194251E-012	0	0.000000E+000
2	30.91181133	9.194251E-012	2.134425E-011	1	0.000000E+000
2	30.91184116	2.134425E-011	9.194251E-012	0	0.000000E+000
2	30.91426153	9.194251E-012	2.134425E-011	1	0.000000E+000
2	30.91454761	2.134425E-011	9.194251E-012	0	0.000000E+000
2	30.91997216	9.194251E-012	2.134425E-011	1	0.000000E+000
2	30.92002152	2.134425E-011	9.194251E-012	0	0.000000E+000
2	30.92051686	9.194251E-012	2.134425E-011	1	0.000000E+000
2	30.92056385	2.134425E-011	9.194251E-012	0	0.000000E+000
2	30.92447810	9.194251E-012	2.134425E-011	1	0.000000E+000
2	30.92448055	2.134425E-011	9.194251E-012	0	0.000000E+000
2	30.92685126	9.194251E-012	2.134425E-011	1	0.000000E+000
2	30.92706486	2.134425E-011	9.194251E-012	0	0.000000E+000
2	30.93018105	9.194251E-012	2.134425E-011	1	0.000000E+000
2	30.93022327	2.134425E-011	9.194251E-012	0	0.000000E+000
2	30.93028980	9.194251E-012	2.134425E-011	1	0.000000E+000
2	30.93049501	2.134425E-011	9.194251E-012	0	0.000000E+000
2	30.93083544	9.194251E-012	2.134425E-011	1	0.000000E+000
2	30.93093724	2.134425E-011	9.194251E-012	0	0.000000E+000
2	30.93321802	9.194251E-012	2.134425E-011	1	0.000000E+000
2	30.93323841	2.134425E-011	9.194251E-012	0	0.000000E+000
2	30.93380679	9.194251E-012	2.134425E-011	1	0.000000E+000
2	30.93388500	2.134425E-011	9.194251E-012	0	0.000000E+000
2	30.93484526	9.194251E-012	2.134425E-011	1	0.000000E+000
2	30.93497685	2.134425E-011	9.194251E-012	0	0.000000E+000
2	30.93607655	9.194251E-012	2.134425E-011	1	0.000000E+000
2	30.93618424	2.134425E-011	9.194251E-012	0	0.000000E+000
2	30.93656131	9.194251E-012	2.134425E-011	1	0.000000E+000
2	30.93660177	2.134425E-011	9.194251E-012	0	0.000000E+000
2	30.93744466	9.194251E-012	2.134425E-011	1	0.000000E+000
2	30.93754770	2.134425E-011	9.194251E-012	0	0.000000E+000
2	30.93994593	9.194251E-012	2.134425E-011	1	0.000000E+000
2	30.94006521	2.134425E-011	9.194251E-012	0	0.000000E+000
2	30.94301975	9.194251E-012	2.134425E-011	1	0.000000E+000
2	30.94322588	2.134425E-011	9.194251E-012	0	0.000000E+000
2	30.94342502	9.194251E-012	2.134425E-011	1	0.000000E+000
2	30.94343311	2.134425E-011	9.194251E-012	0	0.000000E+000
2	30.94363003	9.194251E-012	2.134425E-011	1	0.000000E+000
2	30.94365648	2.134425E-011	9.194251E-012	0	0.000000E+000
2	30.94374110	9.194251E-012	2.134425E-011	1	0.000000E+000
2	30.94378083	2.134425E-011	9.194251E-012	0	0.000000E+000
2	30.94405308	9.194251E-012	2.134425E-011	1	0.000000E+000
2	30.94410213	2.134425E-011	9.194251E-012	0	0.000000E+000
2	30.94598190	9.194251E-012	2.134425E-011	1	0.000000E+000
2	30.94614923	2.134425E-011	9.194251E-012	0	0.000000E+000
2	30.94648599	9.194251E-012	2.134425E-011	1	0.000000E+000
2	30.94661191	2.134425E-011	9.194251E-012	0	0.000000E+000
2	30.94751797	9.194251E-012	2.134425E-011	1	0.000000E+000
2	30.94752638	2.134425E-011	9.194251E-012	0	0.000000E+000
2	30.94799495	9.194251E-012	2.134425E-011	1	0.000000E+000
2	30.94813413	2.134425E-011	9.194251E-012	0	0.000000E+000
2	30.94821313	9.194251E-012	2.134425E-011	1	0.000000E+000
2	30.94824779	2.134425E-011	9.194251E-012	0	0.000000E+000
2	30.94924533	9.194251E-012	2.134425E-011	1	0.000000E+000
2	30.94927863	2.134425E-011	9.194251E-012	0	0.000000E+000
2	30.94930109	9.194251E-012	2.134425E-011	1	0.000000E+000
2	30.94938533	2.134425E-011	9.194251E-012	0	0.000000E+000
2	30.95131608	9.194251E-012	2.134425E-011	1	0.000000E+000
2	30.95134411	2.134425E-011	9.194251E-012	0	0.000000E+000
2	30.95377577	9.194251E-012	2.134425E-011	1	0.000000E+000
2	30.95396629	2.134425E-011	9.194251E-012	0	0.000000E+000
2	30.95664947	9.194251E-012	2.134425E-011	1	0.000000E+000
2	30.95670622	2.134425E-011	9.194251E-012	0	0.000000E+000
2	30.95774973	9.194251E-012	2.134425E-011	1	0.000000E+000
2	30.95777319	2.134425E-011	9.194251E-012	0	0.000000E+000
2	30.95913493	9.194251E-012	2.134425E-011	1	0.000000E+000
2	30.95917312	2.134425E-011	9.194251E-012	0	0.000000E+000
2	30.96114210	9.194251E-012	2.134425E-011	1	0.000000E+000
2	30.96125513	2.134425E-011	9.194251E-012	0	0.000000E+000
2	30.96352799	9.194251E-012	2.134425E-011	1	0.000000E+000
2	30.96358140	2.134425E-011	9.194251E-012	0	0.000000E+000
2	30.96692231	9.194251E-012	2.134425E-011	1	0.000000E+000
2	30.96696486	2.134425E-011	9.194251E-012	0	0.000000E+000
2	30.96730384	9.194251E-012	2.134425E-011	1	0.000000E+000
2	30.96738004	2.134425E-011	9.194251E-012	0	0.000000E+000
2	30.97006251	9.194251E-012	2.134425E-011	1	0.000000E+000
2	30.97013897	2.134425E-011	9.194251E-012	0	0.000000E+000
2	30.97443415	9.194251E-012	2.134425E-011	1	0.000000E+000
2	30.97451438	2.134425E-011	9.194251E-012	0	0.000000E+000
2	30.98529866	9.194251E-012	2.134425E-011	1	0.000000E+000
2	30.98573721	2.134425E-011	9.194251E-012	0	0.000000E+000
2	30.98920456	9.194251E-012	2.134425E-011	1	0.000000E+000
2	30.98928024	2.134425E-011	9.194251E-012	0	0.000000E+000
2	30.98962663	9.194251E-012	2.134425E-011	1	0.000000E+000
2	30.99001345	2.134425E-011	9.194251E-012	0	0.000000E+000
2	30.99501870	9.194251E-012	2.134425E-011	1	0.000000E+000
2	30.99566084	2.134425E-011	9.194251E-012	0	0.000000E+000
2	30.99938820	9.194251E-012	2.134425E-011	1	0.000000E+000
2	30.99944892	2.134425E-011	9.194251E-012	0	0.000000E+000
2	31.00020371	9.194251E-012	2.134425E-011	1	0.000000E+000
2	31.00024454	2.134425E-011	9.194251E-012	0	0.000000E+000
2	31.00148530	9.194251E-012	2.134425E-011	1	0.000000E+000
2	31.00154581	2.134425E-011	9.194251E-012	0	0.000000E+000
2	31.00190753	9.194251E-012	2.134425E-011	1	0.000000E+000
2	31.00203435	2.134425E-011	9.194251E-012	0	0.000000E+000
2	31.00331916	9.194251E-012	2.134425E-011	1	0.000000E+000
2	31.00335588	2.134425E-011	9.194251E-012	0	0.000000E+000
2	31.00338209	9.194251E-012	2.134425E-011	1	0.000000E+000
2	31.00338886	2.134425E-011	9.194251E-012	0	0.000000E+000
2	31.00642612	9.194251E-012	2.134425E-011	1	0.000000E+000
2	31.00671677	2.134425E-011	9.194251E-012	0	0.000000E+000
2	31.00707130	9.194251E-012	2.134425E-011	1	0.000000E+000
2	31.00715763	2.134425E-011	9.194251E-012	0	0.000000E+000
2	31.00734266	9.194251E-012	2.134425E-011	1	0.000000E+000
2	31.00755875	2.134425E-011	9.194251E-012	0	0.000000E+000
2	31.00840522	9.194251E-012	2.134425E-011	1	0.000000E+000
2	31.00862148	2.134425E-011	9.194251E-012	0	0.000000E+000
2	31.01354255	9.194251E-012	2.134425E-011	1	0.000000E+000
2	31.01368583	2.134425E-011	9.194251E-012	0	0.000000E+000
2	31.01555297	9.194251E-012	2.134425E-011	1	0.000000E+000
2	31.01565518	2.134425E-011	9.194251E-012	0	0.000000E+000
2	31.01588834	9.194251E-012	2.134425E-011	1	0.000000E+000
2	31.01590321	2.134425E-011	9.194251E-012	0	0.000000E+000
2	31.01948777	9.194251E-012	2.134425E-011	1	0.000000E+000
2	31.01955952	2.134425E-011	9.194251E-012	0	0.000000E+000
2	31.02010580	9.194251E-012	2.134425E-011	1	0.000000E+000
2	31.02022707	2.134425E-011	9.194251E-012	0	0.000000E+000
2	31.02260166	9.194251E-012	2.134425E-011	1	0.000000E+000
2	31.02275038	2.134425E-011	9.194251E-012	0	0.000000E+000
2	31.02708296	9.194251E-012	2.134425E-011	1	0.000000E+000
2	31.02713593	2.134425E-011	9.194251E-012	0	0.000000E+000
2	31.03099636	9.194251E-012	2.134425E-011	1	0.000000E+000
2	31.03104979	2.134425E-011	9.194251E-012	0	0.000000E+000
2	31.03635554	9.194251E-012	2.134425E-011	1	0.000000E+000
2	31.03641331	2.134425E-011	9.194251E-012	0	0.000000E+000
2	31.13890049	9.200599E-012	2.135060E-011	1	0.000000E+000
2	31.13905222	2.135060E-011	9.200599E-012	0	0.000000E+000
2	31.14373209	9.200599E-012	2.135060E-011	1	0.000000E+000
2	31.14375454	2.135060E-011	9.200599E-012	0	0.000000E+000
2	31.14490228	9.200599E-012	2.135060E-011	1	0.000000E+000
2	31.14504638	2.135060E-011	9.200599E-012	0	0.000000E+000
2	31.14865789	9.200599E-012	2.135060E-011	1	0.000000E+000
2	31.14872988	2.135060E-011	9.200599E-012	0	0.000000E+000
2	31.14924868	9.200599E-012	2.135060E-011	1	0.000000E+000
2	31.14951858	2.135060E-011	9.200599E-012	0	0.000000E+000
2	31.15349200	9.200599E-012	2.135060E-011	1	0.000000E+000
2	31.15350105	2.135060E-011	9.200599E-012	0	0.000000E+000
2	31.15373780	9.200599E-012	2.135060E-011	1	0.000000E+000
2	31.15379964	2.135060E-011	9.200599E-012	0	0.000000E+000
2	31.16089937	9.200599E-012	2.135060E-011	1	0.000000E+000
2	31.16095543	2.135060E-011	9.200599E-012	0	0.000000E+000
2	31.17541548	9.200599E-012	2.135060E-011	1	0.000000E+000
2	31.17562244	2.135060E-011	9.200599E-012	0	0.000000E+000
2	31.17621740	9.200599E-012	2.135060E-011	1	0.000000E+000
2	31.17637316	2.135060E-011	9.200599E-012	0	0.000000E+000
2	31.18133049	9.200599E-012	2.135060E-011	1	0.000000E+000
2	31.18148110	2.135060E-011	9.200599E-012	0	0.000000E+000
2	31.18308058	9.200599E-012	2.135060E-011	1	0.000000E+000
2	31.18310148	2.135060E-011	9.200599E-012	0	0.000000E+000
2	31.18630077	9.200599E-012	2.135060E-011	1	0.000000E+000
2	31.18652473	2.135060E-011	9.200599E-012	0	0.000000E+000
2	31.18831728	9.200599E-012	2.135060E-011	1	0.000000E+000
2	31.18834831	2.135060E-011	9.200599E-012	0	0.000000E+000
2	31.18941103	9.200599E-012	2.135060E-011	1	0.000000E+000
2	31.18943814	2.135060E-011	9.200599E-012	0	0.000000E+000
2	31.18987213	9.200599E-012	2.135060E-011	1	0.000000E+000
2	31.18989684	2.135060E-011	9.200599E-012	0	0.000000E+000
2	31.19144339	9.200599E-012	2.135060E-011	1	0.000000E+000
2	31.19156822	2.135060E-011	9.200599E-012	0	0.000000E+000
2	31.19261850	9.200599E-012	2.135060E-011	1	0.000000E+000
2	31.19284118	2.135060E-011	9.200599E-012	0	0.000000E+000
2	31.19512713	9.200599E-012	2.135060E-011	1	0.000000E+000
2	31.19522401	2.135060E-011	9.200599E-012	0	0.000000E+000
2	31.19565955	9.200599E-012	2.135060E-011	1	0.000000E+000
2	31.19575703	2.135060E-011	9.200599E-012	0	0.000000E+000
2	31.19617219	9.200599E-012	2.135060E-011	1	0.000000E+000
2	31.19623292	2.135060E-011	9.200599E-012	0	0.000000E+000
2	31.19844142	9.200599E-012	2.135060E-011	1	0.000000E+000
2	31.19871142	2.135060E-011	9.200599E-012	0	0.000000E+000
2	31.19872428	9.200599E-012	2.135060E-011	1	0.000000E+000
2	31.19873742	2.135060E-011	9.200599E-012	0	0.000000E+000
2	31.19949481	9.200599E-012	2.135060E-011	1	0.000000E+000
2	31.19955895	2.135060E-011	9.200599E-012	0	0.000000E+000
2	31.20182124	9.200599E-012	2.135060E-011	1	0.000000E+000
2	31.20189600	2.135060E-011	9.200599E-012	0	0.000000E+000
2	31.20408757	9.200599E-012	2.135060E-011	1	0.000000E+000
2	31.20415304	2.135060E-011	9.200599E-012	0	0.000000E+000
2	31.20507144	9.200599E-012	2.135060E-011	1	0.000000E+000
2	31.20511654	2.135060E-011	9.200599E-012	0	0.000000E+000
2	31.20698387	9.200599E-012	2.135060E-011	1	0.000000E+000
2	31.20718521	2.135060E-011	9.200599E-012	0	0.000000E+000
2	31.20896720	9.200599E-012	2.135060E-011	1	0.000000E+000
2	31.20903513	2.135060E-011	9.200599E-012	0	0.000000E+000
2	31.21067901	9.200599E-012	2.135060E-011	1	0.000000E+000
2	31.21072193	2.135060E-011	9.200599E-012	0	0.000000E+000
2	31.21847318	9.200599E-012	2.135060E-011	1	0.000000E+000
2	31.21858803	2.135060E-011	9.200599E-012	0	0.000000E+000
2	31.22063776	9.200599E-012	2.135060E-011	1	0.000000E+000
2	31.22072970	2.135060E-011	9.200599E-012	0	0.000000E+000
2	31.22336700	9.200599E-012	2.135060E-011	1	0.000000E+000
2	31.22338585	2.135060E-011	9.200599E-012	0	0.000000E+000
2	31.22574996	9.200599E-012	2.135060E-011	1	0.000000E+000
2	31.22581414	2.135060E-011	9.200599E-012	0	0.000000E+000
2	31.22616892	9.200599E-012	2.135060E-011	1	0.000000E+000
2	31.22622975	2.135060E-011	9.200599E-012	0	0.000000E+000
2	31.22731918	9.200599E-012	2.135060E-011	1	0.000000E+000
2	31.22738164	2.135060E-011	9.200599E-012	0	0.000000E+000
2	31.22764785	9.200599E-012	2.135060E-011	1	0.000000E+000
2	31.22780498	2.135060E-011	9.200599E-012	0	0.000000E+000
2	31.23159954	9.200599E-012	2.135060E-011	1	0.000000E+000
2	31.23173453	2.135060E-011	9.200599E-012	0	0.000000E+000
2	31.23272014	9.200599E-012	2.135060E-011	1	0.000000E+000
2	31.23281421	2.135060E-011	9.200599E-012	0	0.000000E+000
2	31.24215237	9.200599E-012	2.135060E-011	1	0.000000E+000
2	31.24219655	2.135060E-011	9.200599E-012	0	0.000000E+000
2	31.24230920	9.200599E-012	2.135060E-011	1	0.000000E+000
2	31.24253553	2.135060E-011	9.200599E-012	0	0.000000E+000
2	31.25311626	9.200599E-012	2.135060E-011	1	0.000000E+000
2	31.25320166	2.135060E-011	9.200599E-012	0	0.000000E+000
2	31.25666460	9.200599E-012	2.135060E-011	1	0.000000E+000
2	31.25673566	2.135060E-011	9.200599E-012	0	0.000000E+000
2	31.26041081	9.200599E-012	2.135060E-011	1	0.000000E+000
2	31.26066311	2.135060E-011	9.200599E-012	0	0.000000E+000
2	31.26083707	9.200599E-012	2.135060E-011	1	0.000000E+000
2	31.26094342	2.135060E-011	9.200599E-012	0	0.000000E+000
2	31.26098777	9.200599E-012	2.135060E-011	1	0.000000E+000
2	31.26101982	2.135060E-011	9.200599E-012	0	0.000000E+000
2	31.26148465	9.200599E-012	2.135060E-011	1	0.000000E+000
2	31.26162871	2.135060E-011	9.200599E-012	0	0.000000E+000
2	31.26364756	9.200599E-012	2.135060E-011	1	0.000000E+000
2	31.26371210	2.135060E-011	9.200599E-012	0	0.000000E+000
2	31.26400704	9.200599E-012	2.135060E-011	1	0.000000E+000
2	31.26408278	2.135060E-011	9.200599E-012	0	0.000000E+000
2	31.26408640	9.200599E-012	2.135060E-011	1	0.000000E+000
2	31.26421433	2.135060E-011	9.200599E-012	0	0.000000E+000
2	31.26469226	9.200599E-012	2.135060E-011	1	0.000000E+000
2	31.26477745	2.135060E-011	9.200599E-012	0	0.000000E+000
2	31.26628209	9.200599E-012	2.135060E-011	1	0.000000E+000
2	31.26633541	2.135060E-011	9.200599E-012	0	0.000000E+000
2	31.26699981	9.200599E-012	2.135060E-011	1	0.000000E+000
2	31.26701580	2.135060E-011	9.200599E-012	0	0.000000E+000
2	31.27781234	9.200599E-012	2.135060E-011	1	0.000000E+000
2	31.27785512	2.135060E-011	9.200599E-012	0	0.000000E+000
2	31.27825300	9.200599E-012	2.135060E-011	1	0.000000E+000
2	31.27829082	2.135060E-011	9.200599E-012	0	0.000000E+000
2	31.28016245	9.200599E-012	2.135060E-011	1	0.000000E+000
2	31.28038931	2.135060E-011	9.200599E-012	0	0.000000E+000
2	31.28129709	9.200599E-012	2.135060E-011	1	0.000000E+000
2	31.28140487	2.135060E-011	9.200599E-012	0	0.000000E+000
2	31.28182139	9.200599E-012	2.135060E-011	1	0.000000E+000
2	31.28189520	2.135060E-011	9.200599E-012	0	0.000000E+000
2	31.28271237	9.200599E-012	2.135060E-011	1	0.000000E+000
2	31.28273194	2.135060E-011	9.200599E-012	0	0.000000E+000
2	31.29230195	9.200599E-012	2.135060E-011	1	0.000000E+000
2	31.29232480	2.135060E-011	9.200599E-012	0	0.000000E+000
2	31.29236148	9.200599E-012	2.135060E-011	1	0.000000E+000
2	31.29242795	2.135060E-011	9.200599E-012	0	0.000000E+000
2	31.29382815	9.200599E-012	2.135060E-011	1	0.000000E+000
2	31.29384689	2.135060E-011	9.200599E-012	0	0.000000E+000
2	31.29710744	9.200599E-012	2.135060E-011	1	0.000000E+000
2	31.29758632	2.135060E-011	9.200599E-012	0	0.000000E+000
2	31.30301376	9.200599E-012	2.135060E-011	1	0.000000E+000
2	31.30313634	2.135060E-011	9.200599E-012	0	0.000000E+000
2	31.30450627	9.200599E-012	2.135060E-011	1	0.000000E+000
2	31.30479014	2.135060E-011	9.200599E-012	0	0.000000E+000
2	33.60680353	9.179371E-012	2.132937E-011	1	0.000000E+000
2	33.60701118	2.132937E-011	9.179371E-012	0	0.000000E+000
2	33.60716895	9.179371E-012	2.132937E-011	1	0.000000E+000
2	33.60717437	2.132937E-011	9.179371E-012	0	0.000000E+000
2	33.62917496	9.179371E-012	2.132937E-011	1	0.000000E+000
2	33.62934075	2.132937E-011	9.179371E-012	0	0.000000E+000
2	33.63072940	9.179371E-012	2.132937E-011	1	0.000000E+000
2	33.63086837	2.132937E-011	9.179371E-012	0	0.000000E+000
2	33.63171844	9.179371E-012	2.132937E-011	1	0.000000E+000
2	33.63189252	2.132937E-011	9.179371E-012	0	0.000000E+000
2	33.63237721	9.179371E-012	2.132937E-011	1	0.000000E+000
2	33.63257140	2.132937E-011	9.179371E-012	0	0.000000E+000
2	33.63607485	9.179371E-012	2.132937E-011	1	0.000000E+000
2	33.63640283	2.132937E-011	9.179371E-012	0	0.000000E+000
2	33.63923764	9.179371E-012	2.132937E-011	1	0.000000E+000
2	33.63936384	2.132937E-011	9.179371E-012	0	0.000000E+000
2	33.64097971	9.179371E-012	2.132937E-011	1	0.000000E+000
2	33.64104269	2.132937E-011	9.179371E-012	0	0.000000E+000
2	33.64133022	9.179371E-012	2.132937E-011	1	0.000000E+000
2	33.64150463	2.132937E-011	9.179371E-012	0	0.000000E+000
2	33.64161394	9.179371E-012	2.132937E-011	1	0.000000E+000
2	33.64164497	2.132937E-011	9.179371E-012	0	0.000000E+000
2	33.64484486	9.179371E-012	2.132937E-011	1	0.000000E+000
2	33.64515331	2.132937E-011	9.179371E-012	0	0.000000E+000
2	33.64596023	9.179371E-012	2.132937E-011	1	0.000000E+000
2	33.64617517	2.132937E-011	9.179371E-012	0	0.000000E+000
2	33.64923978	9.179371E-012	2.132937E-011	1	0.000000E+000
2	33.64947037	2.132937E-011	9.179371E-012	0	0.000000E+000
2	33.64988680	9.179371E-012	2.132937E-011	1	0.000000E+000
2	33.64994969	2.132937E-011	9.179371E-012	0	0.000000E+000
2	33.65056175	9.179371E-012	2.132937E-011	1	0.000000E+000
2	33.65063467	2.132937E-011	9.179371E-012	0	0.000000E+000
2	33.65531808	9.179371E-012	2.132937E-011	1	0.000000E+000
2	33.65535289	2.132937E-011	9.179371E-012	0	0.000000E+000
2	33.72753868	9.179371E-012	2.132937E-011	1	0.000000E+000
2	33.72764466	2.132937E-011	9.179371E-012	0	0.000000E+000
2	33.72876592	9.179371E-012	2.132937E-011	1	0.000000E+000
2	33.72881273	2.132937E-011	9.179371E-012	0	0.000000E+000
2	33.72919956	9.179371E-012	2.132937E-011	1	0.000000E+000
2	33.72942597	2.132937E-011	9.179371E-012	0	0.000000E+000
2	33.72989544	9.179371E-012	2.132937E-011	1	0.000000E+000
2	33.73001872	2.132937E-011	9.179371E-012	0	0.000000E+000
2	33.73010974	9.179371E-012	2.132937E-011	1	0.000000E+000
2	33.73015047	2.132937E-011	9.179371E-012	0	0.000000E+000
2	33.73132732	9.179371E-012	2.132937E-011	1	0.000000E+000
2	33.73136167	2.132937E-011	9.179371E-012	0	0.000000E+000
2	33.73211560	9.179371E-012	2.132937E-011	1	0.000000E+000
2	33.73222230	2.132937E-011	9.179371E-012	0	0.000000E+000
2	33.73400455	9.179371E-012	2.132937E-011	1	0.000000E+000
2	33.73415936	2.132937E-011	9.179371E-012	0	0.000000E+000
2	33.73938262	9.179371E-012	2.132937E-011	1	0.000000E+000
2	33.73958765	2.132937E-011	9.179371E-012	0	0.000000E+000
2	33.74047467	9.179371E-012	2.132937E-011	1	0.000000E+000
2	33.74051803	2.132937E-011	9.179371E-012	0	0.000000E+000
2	33.74147573	9.179371E-012	2.132937E-011	1	0.000000E+000
2	33.74158744	2.132937E-011	9.179371E-012	0	0.000000E+000
2	33.74370162	9.179371E-012	2.132937E-011	1	0.000000E+000
2	33.74372926	2.132937E-011	9.179371E-012	0	0.000000E+000
2	33.74461426	9.179371E-012	2.132937E-011	1	0.000000E+000
2	33.74466143	2.132937E-011	9.179371E-012	0	0.000000E+000
2	33.74566814	9.179371E-012	2.132937E-011	1	0.000000E+000
2	33.74579708	2.132937E-011	9.179371E-012	0	0.000000E+000
2	33.74596500	9.179371E-012	2.132937E-011	1	0.000000E+000
2	33.74612797	2.132937E-011	9.179371E-012	0	0.000000E+000
2	33.74642537	9.179371E-012	2.132937E-011	1	0.000000E+000
2	33.74644522	2.132937E-011	9.179371E-012	0	0.000000E+000
2	33.74903745	9.179371E-012	2.132937E-011	1	0.000000E+000
2	33.74907009	2.132937E-011	9.179371E-012	0	0.000000E+000
2	33.74960360	9.179371E-012	2.132937E-011	1	0.000000E+000
2	33.74969300	2.132937E-011	9.179371E-012	0	0.000000E+000
2	33.75068296	9.179371E-012	2.132937E-011	1	0.000000E+000
2	33.75080226	2.132937E-011	9.179371E-012	0	0.000000E+000
2	33.75083634	9.179371E-012	2.132937E-011	1	0.000000E+000
2	33.75092656	2.132937E-011	9.179371E-012	0	0.000000E+000
2	33.75304070	9.179371E-012	2.132937E-011	1	0.000000E+000
2	33.75306419	2.132937E-011	9.179371E-012	0	0.000000E+000
2	33.75433350	9.179371E-012	2.132937E-011	1	0.000000E+000
2	33.75435552	2.132937E-011	9.179371E-012	0	0.000000E+000
2	33.75488905	9.179371E-012	2.132937E-011	1	0.000000E+000
2	33.75500041	2.132937E-011	9.179371E-012	0	0.000000E+000
2	33.75763660	9.179371E-012	2.132937E-011	1	0.000000E+000
2	33.75768593	2.132937E-011	9.179371E-012	0	0.000000E+000
2	33.75920040	9.179371E-012	2.132937E-011	1	0.000000E+000
2	33.75932179	2.132937E-011	9.179371E-012	0	0.000000E+000
2	33.76056694	9.179371E-012	2.132937E-011	1	0.000000E+000
2	33.76096038	2.132937E-011	9.179371E-012	0	0.000000E+000
2	33.76320791	9.179371E-012	2.132937E-011	1	0.000000E+000
2	33.76320941	2.132937E-011	9.179371E-012	0	0.000000E+000
2	33.76543237	9.179371E-012	2.132937E-011	1	0.000000E+000
2	33.76570552	2.132937E-011	9.179371E-012	0	0.000000E+000
2	33.76702253	9.179371E-012	2.132937E-011	1	0.000000E+000
2	33.76711567	2.132937E-011	9.179371E-012	0	0.000000E+000
2	33.76834017	9.179371E-012	2.132937E-011	1	0.000000E+000
2	33.76842691	2.132937E-011	9.179371E-012	0	0.000000E+000
2	33.76870330	9.179371E-012	2.132937E-011	1	0.000000E+000
2	33.76877585	2.132937E-011	9.179371E-012	0	0.000000E+000
2	33.76878851	9.179371E-012	2.132937E-011	1	0.000000E+000
2	33.76906152	2.132937E-011	9.179371E-012	0	0.000000E+000
2	33.77020740	9.179371E-012	2.132937E-011	1	0.000000E+000
2	33.77036592	2.132937E-011	9.179371E-012	0	0.000000E+000
2	33.77131575	9.179371E-012	2.132937E-011	1	0.000000E+000
2	33.77135447	2.132937E-011	9.179371E-012	0	0.000000E+000
2	33.77160875	9.179371E-012	2.132937E-011	1	0.000000E+000
2	33.77163998	2.132937E-011	9.179371E-012	0	0.000000E+000
2	33.77408843	9.179371E-012	2.132937E-011	1	0.000000E+000
2	33.77425588	2.132937E-011	9.179371E-012	0	0.000000E+000
2	33.77821189	9.179371E-012	2.132937E-011	1	0.000000E+000
2	33.77829917	2.132937E-011	9.179371E-012	0	0.000000E+000
2	33.78115958	9.179371E-012	2.132937E-011	1	0.000000E+000
2	33.78122388	2.132937E-011	9.179371E-012	0	0.000000E+000
2	33.78124940	9.179371E-012	2.132937E-011	1	0.000000E+000
2	33.78131508	2.132937E-011	9.179371E-012	0	0.000000E+000
2	33.78138108	9.179371E-012	2.132937E-011	1	0.000000E+000
2	33.78138922	2.132937E-011	9.179371E-012	0	0.000000E+000
2	33.78200978	9.179371E-012	2.132937E-011	1	0.000000E+000
2	33.78206321	2.132937E-011	9.179371E-012	0	0.000000E+000
2	33.78305325	9.179371E-012	2.132937E-011	1	0.000000E+000
2	33.78308716	2.132937E-011	9.179371E-012	0	0.000000E+000
2	33.78659248	9.179371E-012	2.132937E-011	1	0.000000E+000
2	33.78660803	2.132937E-011	9.179371E-012	0	0.000000E+000
2	33.78678515	9.179371E-012	2.132937E-011	1	0.000000E+000
2	33.78679196	2.132937E-011	9.179371E-012	0	0.000000E+000
2	33.78753627	9.179371E-012	2.132937E-011	1	0.000000E+000
2	33.78762688	2.132937E-011	9.179371E-012	0	0.000000E+000
2	33.79086124	9.179371E-012	2.132937E-011	1	0.000000E+000
2	33.79092305	2.132937E-011	9.179371E-012	0	0.000000E+000
2	33.79358637	9.179371E-012	2.132937E-011	1	0.000000E+000
2	33.79371147	2.132937E-011	9.179371E-012	0	0.000000E+000
2	33.79475129	9.179371E-012	2.132937E-011	1	0.000000E+000
2	33.79495316	2.132937E-011	9.179371E-012	0	0.000000E+000
2	33.79547164	9.179371E-012	2.132937E-011	1	0.000000E+000
2	33.79572507	2.132937E-011	9.179371E-012	0	0.000000E+000
2	33.79673793	9.179371E-012	2.132937E-011	1	0.000000E+000
2	33.79678896	2.132937E-011	9.179371E-012	0	0.000000E+000
2	33.79749450	9.179371E-012	2.132937E-011	1	0.000000E+000
2	33.79761077	2.132937E-011	9.179371E-012	0	0.000000E+000
2	33.79880268	9.179371E-012	2.132937E-011	1	0.000000E+000
2	33.79901716	2.132937E-011	9.179371E-012	0	0.000000E+000
2	33.79978833	9.179371E-012	2.132937E-011	1	0.000000E+000
2	33.79999816	2.132937E-011	9.179371E-012	0	0.000000E+000
2	33.80515906	9.179371E-012	2.132937E-011	1	0.000000E+000
2	33.80517703	2.132937E-011	9.179371E-012	0	0.000000E+000
2	33.80549648	9.179371E-012	2.132937E-011	1	0.000000E+000
2	33.80554804	2.132937E-011	9.179371E-012	0	0.000000E+000
2	33.80822960	9.179371E-012	2.132937E-011	1	0.000000E+000
2	33.80826564	2.132937E-011	9.179371E-012	0	0.000000E+000
2	33.80987337	9.179371E-012	2.132937E-011	1	0.000000E+000
2	33.80994223	2.132937E-011	9.179371E-012	0	0.000000E+000
2	33.81148358	9.179371E-012	2.132937E-011	1	0.000000E+000
2	33.81153500	2.132937E-011	9.179371E-012	0	0.000000E+000
2	33.81228481	9.179371E-012	2.132937E-011	1	0.000000E+000
2	33.81236174	2.132937E-011	9.179371E-012	0	0.000000E+000
2	33.82684608	9.179371E-012	2.132937E-011	1	0.000000E+000
2	33.82687485	2.132937E-011	9.179371E-012	0	0.000000E+000
2	33.82771841	9.179371E-012	2.132937E-011	1	0.000000E+000
2	33.82775754	2.132937E-011	9.179371E-012	0	0.000000E+000
2	33.82780300	9.179371E-012	2.132937E-011	1	0.000000E+000
2	33.82784709	2.132937E-011	9.179371E-012	0	0.000000E+000
2	33.83023231	9.179371E-012	2.132937E-011	1	0.000000E+000
2	33.83036665	2.132937E-011	9.179371E-012	0	0.000000E+000
2	33.83273828	9.179371E-012	2.132937E-011	1	0.000000E+000
2	33.83308796	2.132937E-011	9.179371E-012	0	0.000000E+000
2	33.83675749	9.179371E-012	2.132937E-011	1	0.000000E+000
2	33.83686811	2.132937E-011	9.179371E-012	0	0.000000E+000
2	33.83757011	9.179371E-012	2.132937E-011	1	0.000000E+000
2	33.83762822	2.132937E-011	9.179371E-012	0	0.000000E+000
2	33.83851118	9.179371E-012	2.132937E-011	1	0.000000E+000
2	33.83862380	2.132937E-011	9.179371E-012	0	0.000000E+000
2	33.83973312	9.179371E-012	2.132937E-011	1	0.000000E+000
2	33.83978672	2.132937E-011	9.179371E-012	0	0.000000E+000
2	34.25556627	9.228686E-012	2.137869E-011	1	0.000000E+000
2	34.25562214	2.137869E-011	9.228686E-012	0	0.000000E+000
2	34.25755374	9.228686E-012	2.137869E-011	1	0.000000E+000
2	34.25758639	2.137869E-011	9.228686E-012	0	0.000000E+000
2	34.25769436	9.228686E-012	2.137869E-011	1	0.000000E+000
2	34.25780107	2.137869E-011	9.228686E-012	0	0.000000E+000
2	34.25795783	9.228686E-012	2.137869E-011	1	0.000000E+000
2	34.25804833	2.137869E-011	9.228686E-012	0	0.000000E+000
2	34.25908643	9.228686E-012	2.137869E-011	1	0.000000E+000
2	34.25912280	2.137869E-011	9.228686E-012	0	0.000000E+000
2	34.25916625	9.228686E-012	2.137869E-011	1	0.000000E+000
2	34.25923201	2.137869E-011	9.228686E-012	0	0.000000E+000
2	34.25924846	9.228686E-012	2.137869E-011	1	0.000000E+000
2	34.25928131	2.137869E-011	9.228686E-012	0	0.000000E+000
2	34.25939152	9.228686E-012	2.137869E-011	1	0.000000E+000
2	34.25952158	2.137869E-011	9.228686E-012	0	0.000000E+000
2	34.26267704	9.228686E-012	2.137869E-011	1	0.000000E+000
2	34.26276265	2.137869E-011	9.228686E-012	0	0.000000E+000
2	34.26374650	9.228686E-012	2.137869E-011	1	0.000000E+000
2	34.26378346	2.137869E-011	9.228686E-012	0	0.000000E+000
2	34.26431211	9.228686E-012	2.137869E-011	1	0.000000E+000
2	34.26441338	2.137869E-011	9.228686E-012	0	0.000000E+000
2	34.26482154	9.228686E-012	2.137869E-011	1	0.000000E+000
2	34.26489584	2.137869E-011	9.228686E-012	0	0.000000E+000
2	34.26508843	9.228686E-012	2.137869E-011	1	0.000000E+000
2	34.26517624	2.137869E-011	9.228686E-012	0	0.000000E+000
2	34.26795747	9.228686E-012	2.137869E-011	1	0.000000E+000
2	34.26804986	2.137869E-011	9.228686E-012	0	0.000000E+000
2	34.26916169	9.228686E-012	2.137869E-011	1	0.000000E+000
2	34.26955422	2.137869E-011	9.228686E-012	0	0.000000E+000
2	34.26977276	9.228686E-012	2.137869E-011	1	0.000000E+000
2	34.26988044	2.137869E-011	9.228686E-012	0	0.000000E+000
2	34.27043254	9.228686E-012	2.137869E-011	1	0.000000E+000
2	34.27052059	2.137869E-011	9.228686E-012	0	0.000000E+000
2	34.27289484	9.228686E-012	2.137869E-011	1	0.000000E+000
2	34.27296071	2.137869E-011	9.228686E-012	0	0.000000E+000
2	34.27344036	9.228686E-012	2.137869E-011	1	0.000000E+000
2	34.27347140	2.137869E-011	9.228686E-012	0	0.000000E+000
2	34.27455829	9.228686E-012	2.137869E-011	1	0.000000E+000
2	34.27457063	2.137869E-011	9.228686E-012	0	0.000000E+000
2	34.27537537	9.228686E-012	2.137869E-011	1	0.000000E+000
2	34.27541881	2.137869E-011	9.228686E-012	0	0.000000E+000
2	34.27806872	9.228686E-012	2.137869E-011	1	0.000000E+000
2	34.27814498	2.137869E-011	9.228686E-012	0	0.000000E+000
2	34.27898581	9.228686E-012	2.137869E-011	1	0.000000E+000
2	34.27917526	2.137869E-011	9.228686E-012	0	0.000000E+000
2	34.28006500	9.228686E-012	2.137869E-011	1	0.000000E+000
2	34.28013251	2.137869E-011	9.228686E-012	0	0.000000E+000
2	34.28758366	9.228686E-012	2.137869E-011	1	0.000000E+000
2	34.28770620	2.137869E-011	9.228686E-012	0	0.000000E+000
2	34.29100751	9.228686E-012	2.137869E-011	1	0.000000E+000
2	34.29110005	2.137869E-011	9.228686E-012	0	0.000000E+000
2	34.29312863	9.228686E-012	2.137869E-011	1	0.000000E+000
2	34.29318161	2.137869E-011	9.228686E-012	0	0.000000E+000
2	34.29372182	9.228686E-012	2.137869E-011	1	0.000000E+000
2	34.29378442	2.137869E-011	9.228686E-012	0	0.000000E+000
2	34.29491650	9.228686E-012	2.137869E-011	1	0.000000E+000
2	34.29511656	2.137869E-011	9.228686E-012	0	0.000000E+000
2	34.29761423	9.228686E-012	2.137869E-011	1	0.000000E+000
2	34.29772675	2.137869E-011	9.228686E-012	0	0.000000E+000
2	34.30208813	9.228686E-012	2.137869E-011	1	0.000000E+000
2	34.30217840	2.137869E-011	9.228686E-012	0	0.000000E+000
2	34.30298060	9.228686E-012	2.137869E-011	1	0.000000E+000
2	34.30309023	2.137869E-011	9.228686E-012	0	0.000000E+000
2	34.30508932	9.228686E-012	2.137869E-011	1	0.000000E+000
2	34.30523054	2.137869E-011	9.228686E-012	0	0.000000E+000
2	34.30600507	9.228686E-012	2.137869E-011	1	0.000000E+000
2	34.30603146	2.137869E-011	9.228686E-012	0	0.000000E+000
2	34.30790933	9.228686E-012	2.137869E-011	1	0.000000E+000
2	34.30823923	2.137869E-011	9.228686E-012	0	0.000000E+000
2	34.30876023	9.228686E-012	2.137869E-011	1	0.000000E+000
2	34.30878052	2.137869E-011	9.228686E-012	0	0.000000E+000
2	34.30943977	9.228686E-012	2.137869E-011	1	0.000000E+000
2	34.30954153	2.137869E-011	9.228686E-012	0	0.000000E+000
2	34.31318297	9.228686E-012	2.137869E-011	1	0.000000E+000
2	34.31326661	2.137869E-011	9.228686E-012	0	0.000000E+000
2	34.45805517	9.151296E-012	2.130130E-011	1	0.000000E+000
2	34.45810239	2.130130E-011	9.151296E-012	0	0.000000E+000
2	34.46026282	9.151296E-012	2.130130E-011	1	0.000000E+000
2	34.46032454	2.130130E-011	9.151296E-012	0	0.000000E+000
2	34.46287792	9.151296E-012	2.130130E-011	1	0.000000E+000
2	34.46287968	2.130130E-011	9.151296E-012	0	0.000000E+000
2	34.46966075	9.151296E-012	2.130130E-011	1	0.000000E+000
2	34.46984876	2.130130E-011	9.151296E-012	0	0.000000E+000
2	34.47064274	9.151296E-012	2.130130E-011	1	0.000000E+000
2	34.47077427	2.130130E-011	9.151296E-012	0	0.000000E+000
2	34.47242500	9.151296E-012	2.130130E-011	1	0.000000E+000
2	34.47257247	2.130130E-011	9.151296E-012	0	0.000000E+000
2	34.47303197	9.151296E-012	2.130130E-011	1	0.000000E+000
2	34.47307836	2.130130E-011	9.151296E-012	0	0.000000E+000
2	34.47356946	9.151296E-012	2.130130E-011	1	0.000000E+000
2	34.47361921	2.130130E-011	9.151296E-012	0	0.000000E+000
2	34.47693403	9.151296E-012	2.130130E-011	1	0.000000E+000
2	34.47703146	2.130130E-011	9.151296E-012	0	0.000000E+000
2	34.47909268	9.151296E-012	2.130130E-011	1	0.000000E+000
2	34.47913601	2.130130E-011	9.151296E-012	0	0.000000E+000
2	34.47926514	9.151296E-012	2.130130E-011	1	0.000000E+000
2	34.47949307	2.130130E-011	9.151296E-012	0	0.000000E+000
2	34.48005026	9.151296E-012	2.130130E-011	1	0.000000E+000
2	34.48011076	2.130130E-011	9.151296E-012	0	0.000000E+000
2	34.48085797	9.151296E-012	2.130130E-011	1	0.000000E+000
2	34.48090268	2.130130E-011	9.151296E-012	0	0.000000E+000
2	34.48145548	9.151296E-012	2.130130E-011	1	0.000000E+000
2	34.48147977	2.130130E-011	9.151296E-012	0	0.000000E+000
2	34.48265499	9.151296E-012	2.130130E-011	1	0.000000E+000
2	34.48272244	2.130130E-011	9.151296E-012	0	0.000000E+000
2	34.48597666	9.151296E-012	2.130130E-011	1	0.000000E+000
2	34.48606596	2.130130E-011	9.151296E-012	0	0.000000E+000
2	34.48718479	9.151296E-012	2.130130E-011	1	0.000000E+000
2	34.48720545	2.130130E-011	9.151296E-012	0	0.000000E+000
2	34.49177767	9.151296E-012	2.130130E-011	1	0.000000E+000
2	34.49180216	2.130130E-011	9.151296E-012	0	0.000000E+000
2	34.49297137	9.151296E-012	2.130130E-011	1	0.000000E+000
2	34.49302536	2.130130E-011	9.151296E-012	0	0.000000E+000
2	34.49435905	9.151296E-012	2.130130E-011	1	0.000000E+000
2	34.49448527	2.130130E-011	9.151296E-012	0	0.000000E+000
2	34.49451855	9.151296E-012	2.130130E-011	1	0.000000E+000
2	34.49456732	2.130130E-011	9.151296E-012	0	0.000000E+000
2	34.49498398	9.151296E-012	2.130130E-011	1	0.000000E+000
2	34.49509224	2.130130E-011	9.151296E-012	0	0.000000E+000
2	34.49509533	9.151296E-012	2.130130E-011	1	0.000000E+000
2	34.49519202	2.130130E-011	9.151296E-012	0	0.000000E+000
2	34.49541350	9.151296E-012	2.130130E-011	1	0.000000E+000
2	34.49547520	2.130130E-011	9.151296E-012	0	0.000000E+000
2	34.49812435	9.151296E-012	2.130130E-011	1	0.000000E+000
2	34.49850211	2.130130E-011	9.151296E-012	0	0.000000E+000
2	34.49958063	9.151296E-012	2.130130E-011	1	0.000000E+000
2	34.49966666	2.130130E-011	9.151296E-012	0	0.000000E+000
2	34.49973145	9.151296E-012	2.130130E-011	1	0.000000E+000
2	34.49992393	2.130130E-011	9.151296E-012	0	0.000000E+000
2	34.50167554	9.151296E-012	2.130130E-011	1	0.000000E+000
2	34.50175159	2.130130E-011	9.151296E-012	0	0.000000E+000
2	34.50359461	9.151296E-012	2.130130E-011	1	0.000000E+000
2	34.50367485	2.130130E-011	9.151296E-012	0	0.000000E+000
2	34.50469377	9.151296E-012	2.130130E-011	1	0.000000E+000
2	34.50471289	2.130130E-011	9.151296E-012	0	0.000000E+000
2	34.50488115	9.151296E-012	2.130130E-011	1	0.000000E+000
2	34.50493943	2.130130E-011	9.151296E-012	0	0.000000E+000
2	34.50907510	9.151296E-012	2.130130E-011	1	0.000000E+000
2	34.50913293	2.130130E-011	9.151296E-012	0	0.000000E+000
2	34.50959016	9.151296E-012	2.130130E-011	1	0.000000E+000
2	34.50974040	2.130130E-011	9.151296E-012	0	0.000000E+000
2	34.51110781	9.151296E-012	2.130130E-011	1	0.000000E+000
2	34.51142415	2.130130E-011	9.151296E-012	0	0.000000E+000
2	34.51159368	9.151296E-012	2.130130E-011	1	0.000000E+000
2	34.51164686	2.130130E-011	9.151296E-012	0	0.000000E+000
2	34.51172412	9.151296E-012	2.130130E-011	1	0.000000E+000
2	34.51179150	2.130130E-011	9.151296E-012	0	0.000000E+000
2	34.51368327	9.151296E-012	2.130130E-011	1	0.000000E+000
2	34.51383880	2.130130E-011	9.151296E-012	0	0.000000E+000
2	34.51417202	9.151296E-012	2.130130E-011	1	0.000000E+000
2	34.51426361	2.130130E-011	9.151296E-012	0	0.000000E+000
2	34.51458082	9.151296E-012	2.130130E-011	1	0.000000E+000
2	34.51477229	2.130130E-011	9.151296E-012	0	0.000000E+000
2	34.51667215	9.151296E-012	2.130130E-011	1	0.000000E+000
2	34.51669188	2.130130E-011	9.151296E-012	0	0.000000E+000
2	34.51756365	9.151296E-012	2.130130E-011	1	0.000000E+000
2	34.51770800	2.130130E-011	9.151296E-012	0	0.000000E+000
2	34.51804226	9.151296E-012	2.130130E-011	1	0.000000E+000
2	34.51809664	2.130130E-011	9.151296E-012	0	0.000000E+000
2	34.52116236	9.151296E-012	2.130130E-011	1	0.000000E+000
2	34.52125817	2.130130E-011	9.151296E-012	0	0.000000E+000
2	34.52273573	9.151296E-012	2.130130E-011	1	0.000000E+000
2	34.52276909	2.130130E-011	9.151296E-012	0	0.000000E+000
2	34.52528877	9.151296E-012	2.130130E-011	1	0.000000E+000
2	34.52544361	2.130130E-011	9.151296E-012	0	0.000000E+000
2	34.52774436	9.151296E-012	2.130130E-011	1	0.000000E+000
2	34.52780438	2.130130E-011	9.151296E-012	0	0.000000E+000
2	34.52887399	9.151296E-012	2.130130E-011	1	0.000000E+000
2	34.52905213	2.130130E-011	9.151296E-012	0	0.000000E+000
2	34.53023841	9.151296E-012	2.130130E-011	1	0.000000E+000
2	34.53031907	2.130130E-011	9.151296E-012	0	0.000000E+000
2	34.53348620	9.151296E-012	2.130130E-011	1	0.000000E+000
2	34.53350595	2.130130E-011	9.151296E-012	0	0.000000E+000
2	34.53555076	9.151296E-012	2.130130E-011	1	0.000000E+000
2	34.53595619	2.130130E-011	9.151296E-012	0	0.000000E+000
2	34.53760042	9.151296E-012	2.130130E-011	1	0.000000E+000
2	34.53764398	2.130130E-011	9.151296E-012	0	0.000000E+000
2	34.53861214	9.151296E-012	2.130130E-011	1	0.000000E+000
2	34.53870159	2.130130E-011	9.151296E-012	0	0.000000E+000
2	34.54051493	9.151296E-012	2.130130E-011	1	0.000000E+000
2	34.54074442	2.130130E-011	9.151296E-012	0	0.000000E+000
2	34.54083512	9.151296E-012	2.130130E-011	1	0.000000E+000
2	34.54088288	2.130130E-011	9.151296E-012	0	0.000000E+000
2	34.54127290	9.151296E-012	2.130130E-011	1	0.000000E+000
2	34.54131849	2.130130E-011	9.151296E-012	0	0.000000E+000
2	34.54136506	9.151296E-012	2.130130E-011	1	0.000000E+000
2	34.54146522	2.130130E-011	9.151296E-012	0	0.000000E+000
2	34.54439487	9.151296E-012	2.130130E-011	1	0.000000E+000
2	34.54460341	2.130130E-011	9.151296E-012	0	0.000000E+000
2	34.54649776	9.151296E-012	2.130130E-011	1	0.000000E+000
2	34.54667833	2.130130E-011	9.151296E-012	0	0.000000E+000
2	34.54674696	9.151296E-012	2.130130E-011	1	0.000000E+000
2	34.54677762	2.130130E-011	9.151296E-012	0	0.000000E+000
2	34.56055788	9.151296E-012	2.130130E-011	1	0.000000E+000
2	34.56066243	2.130130E-011	9.151296E-012	0	0.000000E+000
2	34.56116792	9.151296E-012	2.130130E-011	1	0.000000E+000
2	34.56130765	2.130130E-011	9.151296E-012	0	0.000000E+000
2	34.56169907	9.151296E-012	2.130130E-011	1	0.000000E+000
2	34.56173722	2.130130E-011	9.151296E-012	0	0.000000E+000
2	34.56265949	9.151296E-012	2.130130E-011	1	0.000000E+000
2	34.56279397	2.130130E-011	9.151296E-012	0	0.000000E+000
2	34.56570953	9.151296E-012	2.130130E-011	1	0.000000E+000
2	34.56581288	2.130130E-011	9.151296E-012	0	0.000000E+000
2	35.29206156	9.264909E-012	2.141491E-011	1	0.000000E+000
2	35.29211401	2.141491E-011	9.264909E-012	0	0.000000E+000
2	35.29224267	9.264909E-012	2.141491E-011	1	0.000000E+000
2	35.29226116	2.141491E-011	9.264909E-012	0	0.000000E+000
2	35.29380515	9.264909E-012	2.141491E-011	1	0.000000E+000
2	35.29405267	2.141491E-011	9.264909E-012	0	0.000000E+000
2	35.29442306	9.264909E-012	2.141491E-011	1	0.000000E+000
2	35.29449529	2.141491E-011	9.264909E-012	0	0.000000E+000
2	35.29756826	9.264909E-012	2.141491E-011	1	0.000000E+000
2	35.29775476	2.141491E-011	9.264909E-012	0	0.000000E+000
2	35.29926581	9.264909E-012	2.141491E-011	1	0.000000E+000
2	35.29935026	2.141491E-011	9.264909E-012	0	0.000000E+000
2	35.29976267	9.264909E-012	2.141491E-011	1	0.000000E+000
2	35.29991890	2.141491E-011	9.264909E-012	0	0.000000E+000
2	35.30290053	9.264909E-012	2.141491E-011	1	0.000000E+000
2	35.30302626	2.141491E-011	9.264909E-012	0	0.000000E+000
2	35.30351206	9.264909E-012	2.141491E-011	1	0.000000E+000
2	35.30358098	2.141491E-011	9.264909E-012	0	0.000000E+000
2	35.30366819	9.264909E-012	2.141491E-011	1	0.000000E+000
2	35.30373841	2.141491E-011	9.264909E-012	0	0.000000E+000
2	35.30959813	9.264909E-012	2.141491E-011	1	0.000000E+000
2	35.30964984	2.141491E-011	9.264909E-012	0	0.000000E+000
2	35.30999942	9.264909E-012	2.141491E-011	1	0.000000E+000
2	35.31006353	2.141491E-011	9.264909E-012	0	0.000000E+000
2	35.53102662	9.190224E-012	2.134022E-011	1	0.000000E+000
2	35.53110284	2.134022E-011	9.190224E-012	0	0.000000E+000
2	35.53141429	9.190224E-012	2.134022E-011	1	0.000000E+000
2	35.53184755	2.134022E-011	9.190224E-012	0	0.000000E+000
2	35.53377242	9.190224E-012	2.134022E-011	1	0.000000E+000
2	35.53383509	2.134022E-011	9.190224E-012	0	0.000000E+000
2	35.53401241	9.190224E-012	2.134022E-011	1	0.000000E+000
2	35.53404464	2.134022E-011	9.190224E-012	0	0.000000E+000
2	35.53449438	9.190224E-012	2.134022E-011	1	0.000000E+000
2	35.53454839	2.134022E-011	9.190224E-012	0	0.000000E+000
2	35.53639178	9.190224E-012	2.134022E-011	1	0.000000E+000
2	35.53654360	2.134022E-011	9.190224E-012	0	0.000000E+000
2	35.53899286	9.190224E-012	2.134022E-011	1	0.000000E+000
2	35.53903568	2.134022E-011	9.190224E-012	0	0.000000E+000
2	35.54029464	9.190224E-012	2.134022E-011	1	0.000000E+000
2	35.54043085	2.134022E-011	9.190224E-012	0	0.000000E+000
2	35.54088683	9.190224E-012	2.134022E-011	1	0.000000E+000
2	35.54102660	2.134022E-011	9.190224E-012	0	0.000000E+000
2	35.54126052	9.190224E-012	2.134022E-011	1	0.000000E+000
2	35.54152370	2.134022E-011	9.190224E-012	0	0.000000E+000
2	35.54219605	9.190224E-012	2.134022E-011	1	0.000000E+000
2	35.54226415	2.134022E-011	9.190224E-012	0	0.000000E+000
2	35.54295213	9.190224E-012	2.134022E-011	1	0.000000E+000
2	35.54308528	2.134022E-011	9.190224E-012	0	0.000000E+000
2	35.54407180	9.190224E-012	2.134022E-011	1	0.000000E+000
2	35.54411357	2.134022E-011	9.190224E-012	0	0.000000E+000
2	35.54718945	9.190224E-012	2.134022E-011	1	0.000000E+000
2	35.54721024	2.134022E-011	9.190224E-012	0	0.000000E+000
2	35.55114110	9.190224E-012	2.134022E-011	1	0.000000E+000
2	35.55125508	2.134022E-011	9.190224E-012	0	0.000000E+000
2	35.55156894	9.190224E-012	2.134022E-011	1	0.000000E+000
2	35.55167180	2.134022E-011	9.190224E-012	0	0.000000E+000
2	35.55386823	9.190224E-012	2.134022E-011	1	0.000000E+000
2	35.55389145	2.134022E-011	9.190224E-012	0	0.000000E+000
2	35.55408819	9.190224E-012	2.134022E-011	1	0.000000E+000
2	35.55410484	2.134022E-011	9.190224E-012	0	0.000000E+000
2	35.55506318	9.190224E-012	2.134022E-011	1	0.000000E+000
2	35.55523629	2.134022E-011	9.190224E-012	0	0.000000E+000
2	35.55670216	9.190224E-012	2.134022E-011	1	0.000000E+000
2	35.55681950	2.134022E-011	9.190224E-012	0	0.000000E+000
2	35.55755989	9.190224E-012	2.134022E-011	1	0.000000E+000
2	35.55759948	2.134022E-011	9.190224E-012	0	0.000000E+000
2	35.55895165	9.190224E-012	2.134022E-011	1	0.000000E+000
2	35.55899002	2.134022E-011	9.190224E-012	0	0.000000E+000
2	35.56032865	9.190224E-012	2.134022E-011	1	0.000000E+000
2	35.56043192	2.134022E-011	9.190224E-012	0	0.000000E+000
2	35.56296687	9.190224E-012	2.134022E-011	1	0.000000E+000
2	35.56297875	2.134022E-011	9.190224E-012	0	0.000000E+000
2	35.56381527	9.190224E-012	2.134022E-011	1	0.000000E+000
2	35.56398076	2.134022E-011	9.190224E-012	0	0.000000E+000
2	35.56823455	9.190224E-012	2.134022E-011	1	0.000000E+000
2	35.56829095	2.134022E-011	9.190224E-012	0	0.000000E+000
2	35.57277810	9.190224E-012	2.134022E-011	1	0.000000E+000
2	35.57282529	2.134022E-011	9.190224E-012	0	0.000000E+000
2	35.57524709	9.190224E-012	2.134022E-011	1	0.000000E+000
2	35.57529343	2.134022E-011	9.190224E-012	0	0.000000E+000
2	35.57554678	9.190224E-012	2.134022E-011	1	0.000000E+000
2	35.57559348	2.134022E-011	9.190224E-012	0	0.000000E+000
2	35.58191662	9.190224E-012	2.134022E-011	1	0.000000E+000
2	35.58201607	2.134022E-011	9.190224E-012	0	0.000000E+000
2	36.24326722	9.065953E-012	2.121595E-011	1	0.000000E+000
2	36.24350355	2.121595E-011	9.065953E-012	0	0.000000E+000
2	36.24536506	9.065953E-012	2.121595E-011	1	0.000000E+000
2	36.24544293	2.121595E-011	9.065953E-012	0	0.000000E+000
2	36.24710335	9.065953E-012	2.121595E-011	1	0.000000E+000
2	36.24713134	2.121595E-011	9.065953E-012	0	0.000000E+000
2	36.25044733	9.065953E-012	2.121595E-011	1	0.000000E+000
2	36.25058860	2.121595E-011	9.065953E-012	0	0.000000E+000
2	36.25228483	9.065953E-012	2.121595E-011	1	0.000000E+000
2	36.25232004	2.121595E-011	9.065953E-012	0	0.000000E+000
2	36.25749246	9.065953E-012	2.121595E-011	1	0.000000E+000
2	36.25754370	2.121595E-011	9.065953E-012	0	0.000000E+000
2	36.25913539	9.065953E-012	2.121595E-011	1	0.000000E+000
2	36.25918754	2.121595E-011	9.065953E-012	0	0.000000E+000
2	36.25925905	9.065953E-012	2.121595E-011	1	0.000000E+000
2	36.25930849	2.121595E-011	9.065953E-012	0	0.000000E+000
2	36.25961972	9.065953E-012	2.121595E-011	1	0.000000E+000
2	36.25967828	2.121595E-011	9.065953E-012	0	0.000000E+000
2	36.25974912	9.065953E-012	2.121595E-011	1	0.000000E+000
2	36.25990270	2.121595E-011	9.065953E-012	0	0.000000E+000
2	36.26154694	9.065953E-012	2.121595E-011	1	0.000000E+000
2	36.26163704	2.121595E-011	9.065953E-012	0	0.000000E+000
2	36.26241659	9.065953E-012	2.121595E-011	1	0.000000E+000
2	36.26243243	2.121595E-011	9.065953E-012	0	0.000000E+000
2	36.26453521	9.065953E-012	2.121595E-011	1	0.000000E+000
2	36.26464902	2.121595E-011	9.065953E-012	0	0.000000E+000
2	36.26473240	9.065953E-012	2.121595E-011	1	0.000000E+000
2	36.26475910	2.121595E-011	9.065953E-012	0	0.000000E+000
2	36.26539022	9.065953E-012	2.121595E-011	1	0.000000E+000
2	36.26545804	2.121595E-011	9.065953E-012	0	0.000000E+000
2	36.26783727	9.065953E-012	2.121595E-011	1	0.000000E+000
2	36.26786947	2.121595E-011	9.065953E-012	0	0.000000E+000
2	36.26931014	9.065953E-012	2.121595E-011	1	0.000000E+000
2	36.26933428	2.121595E-011	9.065953E-012	0	0.000000E+000
2	36.27115067	9.065953E-012	2.121595E-011	1	0.000000E+000
2	36.27117937	2.121595E-011	9.065953E-012	0	0.000000E+000
2	36.27284234	9.065953E-012	2.121595E-011	1	0.000000E+000
2	36.27285468	2.121595E-011	9.065953E-012	0	0.000000E+000
2	36.27881458	9.065953E-012	2.121595E-011	1	0.000000E+000
2	36.27886826	2.121595E-011	9.065953E-012	0	0.000000E+000
2	36.28196294	9.065953E-012	2.121595E-011	1	0.000000E+000
2	36.28210486	2.121595E-011	9.065953E-012	0	0.000000E+000
2	36.28299446	9.065953E-012	2.121595E-011	1	0.000000E+000
2	36.28320846	2.121595E-011	9.065953E-012	0	0.000000E+000
2	36.28358047	9.065953E-012	2.121595E-011	1	0.000000E+000
2	36.28373731	2.121595E-011	9.065953E-012	0	0.000000E+000
2	36.28904802	9.065953E-012	2.121595E-011	1	0.000000E+000
2	36.28911919	2.121595E-011	9.065953E-012	0	0.000000E+000
2	36.29005267	9.065953E-012	2.121595E-011	1	0.000000E+000
2	36.29024391	2.121595E-011	9.065953E-012	0	0.000000E+000
2	36.29104791	9.065953E-012	2.121595E-011	1	0.000000E+000
2	36.29119891	2.121595E-011	9.065953E-012	0	0.000000E+000
2	36.29284694	9.065953E-012	2.121595E-011	1	0.000000E+000
2	36.29293482	2.121595E-011	9.065953E-012	0	0.000000E+000
2	36.29311136	9.065953E-012	2.121595E-011	1	0.000000E+000
2	36.29328871	2.121595E-011	9.065953E-012	0	0.000000E+000
2	36.29667958	9.065953E-012	2.121595E-011	1	0.000000E+000
2	36.29693635	2.121595E-011	9.065953E-012	0	0.000000E+000
2	36.29771650	9.065953E-012	2.121595E-011	1	0.000000E+000
2	36.29778579	2.121595E-011	9.065953E-012	0	0.000000E+000
2	36.30134584	9.065953E-012	2.121595E-011	1	0.000000E+000
2	36.30140933	2.121595E-011	9.065953E-012	0	0.000000E+000
2	36.30472234	9.065953E-012	2.121595E-011	1	0.000000E+000
2	36.30488631	2.121595E-011	9.065953E-012	0	0.000000E+000
2	36.30771095	9.065953E-012	2.121595E-011	1	0.000000E+000
2	36.30784254	2.121595E-011	9.065953E-012	0	0.000000E+000
2	36.33543356	9.065953E-012	2.121595E-011	1	0.000000E+000
2	36.33546924	2.121595E-011	9.065953E-012	0	0.000000E+000
2	36.33554106	9.065953E-012	2.121595E-011	1	0.000000E+000
2	36.33569682	2.121595E-011	9.065953E-012	0	0.000000E+000
2	36.33588563	9.065953E-012	2.121595E-011	1	0.000000E+000
2	36.33603173	2.121595E-011	9.065953E-012	0	0.000000E+000
2	36.33610275	9.065953E-012	2.121595E-011	1	0.000000E+000
2	36.33637821	2.121595E-011	9.065953E-012	0	0.000000E+000
2	36.34005298	9.065953E-012	2.121595E-011	1	0.000000E+000
2	36.34017769	2.121595E-011	9.065953E-012	0	0.000000E+000
2	36.34279328	9.065953E-012	2.121595E-011	1	0.000000E+000
2	36.34288073	2.121595E-011	9.065953E-012	0	0.000000E+000
2	36.34336219	9.065953E-012	2.121595E-011	1	0.000000E+000
2	36.34337636	2.121595E-011	9.065953E-012	0	0.000000E+000
2	36.34792157	9.065953E-012	2.121595E-011	1	0.000000E+000
2	36.34811422	2.121595E-011	9.065953E-012	0	0.000000E+000
2	36.34930155	9.065953E-012	2.121595E-011	1	0.000000E+000
2	36.34932558	2.121595E-011	9.065953E-012	0	0.000000E+000
2	36.35180069	9.065953E-012	2.121595E-011	1	0.000000E+000
2	36.35196692	2.121595E-011	9.065953E-012	0	0.000000E+000
2	36.35589748	9.065953E-012	2.121595E-011	1	0.000000E+000
2	36.35595223	2.121595E-011	9.065953E-012	0	0.000000E+000
2	36.35667594	9.065953E-012	2.121595E-011	1	0.000000E+000
2	36.35675394	2.121595E-011	9.065953E-012	0	0.000000E+000
2	36.36108214	9.065953E-012	2.121595E-011	1	0.000000E+000
2	36.36139563	2.121595E-011	9.065953E-012	0	0.000000E+000
2	36.36257053	9.065953E-012	2.121595E-011	1	0.000000E+000
2	36.36275351	2.121595E-011	9.065953E-012	0	0.000000E+000
2	36.36808752	9.065953E-012	2.121595E-011	1	0.000000E+000
2	36.36821057	2.121595E-011	9.065953E-012	0	0.000000E+000
2	36.37115426	9.065953E-012	2.121595E-011	1	0.000000E+000
2	36.37125316	2.121595E-011	9.065953E-012	0	0.000000E+000
2	36.37145986	9.065953E-012	2.121595E-011	1	0.000000E+000
2	36.37150528	2.121595E-011	9.065953E-012	0	0.000000E+000
2	36.37410485	9.065953E-012	2.121595E-011	1	0.000000E+000
2	36.37421129	2.121595E-011	9.065953E-012	0	0.000000E+000
2	36.37650449	9.065953E-012	2.121595E-011	1	0.000000E+000
2	36.37664819	2.121595E-011	9.065953E-012	0	0.000000E+000
2	36.37682890	9.065953E-012	2.121595E-011	1	0.000000E+000
2	36.37687898	2.121595E-011	9.065953E-012	0	0.000000E+000
2	36.38007664	9.065953E-012	2.121595E-011	1	0.000000E+000
2	36.38011593	2.121595E-011	9.065953E-012	0	0.000000E+000
2	36.38097025	9.065953E-012	2.121595E-011	1	0.000000E+000
2	36.38099195	2.121595E-011	9.065953E-012	0	0.000000E+000
2	36.38196751	9.065953E-012	2.121595E-011	1	0.000000E+000
2	36.38206038	2.121595E-011	9.065953E-012	0	0.000000E+000
2	36.38778695	9.065953E-012	2.121595E-011	1	0.000000E+000
2	36.38783002	2.121595E-011	9.065953E-012	0	0.000000E+000
2	36.39096854	9.065953E-012	2.121595E-011	1	0.000000E+000
2	36.39105557	2.121595E-011	9.065953E-012	0	0.000000E+000
2	36.39160519	9.065953E-012	2.121595E-011	1	0.000000E+000
2	36.39177334	2.121595E-011	9.065953E-012	0	0.000000E+000
2	36.39188410	9.065953E-012	2.121595E-011	1	0.000000E+000
2	36.39199748	2.121595E-011	9.065953E-012	0	0.000000E+000
2	36.39201921	9.065953E-012	2.121595E-011	1	0.000000E+000
2	36.39222940	2.121595E-011	9.065953E-012	0	0.000000E+000
2	36.39461077	9.065953E-012	2.121595E-011	1	0.000000E+000
2	36.39468443	2.121595E-011	9.065953E-012	0	0.000000E+000
2	36.39499527	9.065953E-012	2.121595E-011	1	0.000000E+000
2	36.39505038	2.121595E-011	9.065953E-012	0	0.000000E+000
2	36.39662796	9.065953E-012	2.121595E-011	1	0.000000E+000
2	36.39667566	2.121595E-011	9.065953E-012	0	0.000000E+000
2	36.39693677	9.065953E-012	2.121595E-011	1	0.000000E+000
2	36.39705115	2.121595E-011	9.065953E-012	0	0.000000E+000
2	36.39747548	9.065953E-012	2.121595E-011	1	0.000000E+000
2	36.39757050	2.121595E-011	9.065953E-012	0	0.000000E+000
2	36.40199294	9.065953E-012	2.121595E-011	1	0.000000E+000
2	36.40202654	2.121595E-011	9.065953E-012	0	0.000000E+000
2	36.40420340	9.065953E-012	2.121595E-011	1	0.000000E+000
2	36.40424808	2.121595E-011	9.065953E-012	0	0.000000E+000
2	36.40450860	9.065953E-012	2.121595E-011	1	0.000000E+000
2	36.40460102	2.121595E-011	9.065953E-012	0	0.000000E+000
2	36.40719244	9.065953E-012	2.121595E-011	1	0.000000E+000
2	36.40744397	2.121595E-011	9.065953E-012	0	0.000000E+000
2	36.40762475	9.065953E-012	2.121595E-011	1	0.000000E+000
2	36.40765916	2.121595E-011	9.065953E-012	0	0.000000E+000
2	36.40994572	9.065953E-012	2.121595E-011	1	0.000000E+000
2	36.41009207	2.121595E-011	9.065953E-012	0	0.000000E+000
2	36.41013640	9.065953E-012	2.121595E-011	1	0.000000E+000
2	36.41020310	2.121595E-011	9.065953E-012	0	0.000000E+000
2	36.41781970	9.065953E-012	2.121595E-011	1	0.000000E+000
2	36.41785689	2.121595E-011	9.065953E-012	0	0.000000E+000
2	36.42061862	9.065953E-012	2.121595E-011	1	0.000000E+000
2	36.42085316	2.121595E-011	9.065953E-012	0	0.000000E+000
2	36.42139130	9.065953E-012	2.121595E-011	1	0.000000E+000
2	36.42150316	2.121595E-011	9.065953E-012	0	0.000000E+000
2	36.42179411	9.065953E-012	2.121595E-011	1	0.000000E+000
2	36.42192616	2.121595E-011	9.065953E-012	0	0.000000E+000
2	36.42194587	9.065953E-012	2.121595E-011	1	0.000000E+000
2	36.42198310	2.121595E-011	9.065953E-012	0	0.000000E+000
2	36.42312720	9.065953E-012	2.121595E-011	1	0.000000E+000
2	36.42317077	2.121595E-011	9.065953E-012	0	0.000000E+000
2	36.42442586	9.065953E-012	2.121595E-011	1	0.000000E+000
2	36.42458190	2.121595E-011	9.065953E-012	0	0.000000E+000
2	36.42574809	9.065953E-012	2.121595E-011	1	0.000000E+000
2	36.42577875	2.121595E-011	9.065953E-012	0	0.000000E+000
2	36.43012803	9.065953E-012	2.121595E-011	1	0.000000E+000
2	36.43028939	2.121595E-011	9.065953E-012	0	0.000000E+000
2	36.43094575	9.065953E-012	2.121595E-011	1	0.000000E+000
2	36.43098796	2.121595E-011	9.065953E-012	0	0.000000E+000
2	36.43667831	9.065953E-012	2.121595E-011	1	0.000000E+000
2	36.43686083	2.121595E-011	9.065953E-012	0	0.000000E+000
2	36.43961104	9.065953E-012	2.121595E-011	1	0.000000E+000
2	36.43969652	2.121595E-011	9.065953E-012	0	0.000000E+000
2	36.44347710	9.065953E-012	2.121595E-011	1	0.000000E+000
2	36.44363401	2.121595E-011	9.065953E-012	0	0.000000E+000
2	36.44372424	9.065953E-012	2.121595E-011	1	0.000000E+000
2	36.44379206	2.121595E-011	9.065953E-012	0	0.000000E+000
2	36.44623589	9.065953E-012	2.121595E-011	1	0.000000E+000
2	36.44632794	2.121595E-011	9.065953E-012	0	0.000000E+000
2	36.44774656	9.065953E-012	2.121595E-011	1	0.000000E+000
2	36.44775650	2.121595E-011	9.065953E-012	0	0.000000E+000
2	36.44903049	9.065953E-012	2.121595E-011	1	0.000000E+000
2	36.44913033	2.121595E-011	9.065953E-012	0	0.000000E+000
2	36.44972658	9.065953E-012	2.121595E-011	1	0.000000E+000
2	36.44987173	2.121595E-011	9.065953E-012	0	0.000000E+000
2	36.45556553	9.065953E-012	2.121595E-011	1	0.000000E+000
2	36.45596352	2.121595E-011	9.065953E-012	0	0.000000E+000
2	36.45821708	9.065953E-012	2.121595E-011	1	0.000000E+000
2	36.45828929	2.121595E-011	9.065953E-012	0	0.000000E+000
2	36.45844180	9.065953E-012	2.121595E-011	1	0.000000E+000
2	36.45848175	2.121595E-011	9.065953E-012	0	0.000000E+000
2	36.45933937	9.065953E-012	2.121595E-011	1	0.000000E+000
2	36.45939004	2.121595E-011	9.065953E-012	0	0.000000E+000
2	36.46745238	9.065953E-012	2.121595E-011	1	0.000000E+000
2	36.46747609	2.121595E-011	9.065953E-012	0	0.000000E+000
2	36.47646190	9.065953E-012	2.121595E-011	1	0.000000E+000
2	36.47707929	2.121595E-011	9.065953E-012	0	0.000000E+000
2	36.47967967	9.065953E-012	2.121595E-011	1	0.000000E+000
2	36.47974225	2.121595E-011	9.065953E-012	0	0.000000E+000
2	36.48343384	9.065953E-012	2.121595E-011	1	0.000000E+000
2	36.48346612	2.121595E-011	9.065953E-012	0	0.000000E+000
2	36.48361241	9.065953E-012	2.121595E-011	1	0.000000E+000
2	36.48376437	2.121595E-011	9.065953E-012	0	0.000000E+000
2	36.48474390	9.065953E-012	2.121595E-011	1	0.000000E+000
2	36.48476545	2.121595E-011	9.065953E-012	0	0.000000E+000
2	36.48523546	9.065953E-012	2.121595E-011	1	0.000000E+000
2	36.48542672	2.121595E-011	9.065953E-012	0	0.000000E+000
2	36.48556459	9.065953E-012	2.121595E-011	1	0.000000E+000
2	36.48585994	2.121595E-011	9.065953E-012	0	0.000000E+000
2	36.49151275	9.065953E-012	2.121595E-011	1	0.000000E+000
2	36.49153541	2.121595E-011	9.065953E-012	0	0.000000E+000
2	36.49254893	9.065953E-012	2.121595E-011	1	0.000000E+000
2	36.49270088	2.121595E-011	9.065953E-012	0	0.000000E+000
2	36.49632757	9.065953E-012	2.121595E-011	1	0.000000E+000
2	36.49647853	2.121595E-011	9.065953E-012	0	0.000000E+000
2	36.49665989	9.065953E-012	2.121595E-011	1	0.000000E+000
2	36.49684472	2.121595E-011	9.065953E-012	0	0.000000E+000
2	36.49813466	9.065953E-012	2.121595E-011	1	0.000000E+000
2	36.49835716	2.121595E-011	9.065953E-012	0	0.000000E+000
2	36.49842864	9.065953E-012	2.121595E-011	1	0.000000E+000
2	36.49846065	2.121595E-011	9.065953E-012	0	0.000000E+000
2	36.50010427	9.065953E-012	2.121595E-011	1	0.000000E+000
2	36.50039131	2.121595E-011	9.065953E-012	0	0.000000E+000
2	36.50101398	9.065953E-012	2.121595E-011	1	0.000000E+000
2	36.50113314	2.121595E-011	9.065953E-012	0	0.000000E+000
2	36.50285070	9.065953E-012	2.121595E-011	1	0.000000E+000
2	36.50299695	2.121595E-011	9.065953E-012	0	0.000000E+000
2	36.50679233	9.065953E-012	2.121595E-011	1	0.000000E+000
2	36.50683023	2.121595E-011	9.065953E-012	0	0.000000E+000
2	36.51088514	9.065953E-012	2.121595E-011	1	0.000000E+000
2	36.51090488	2.121595E-011	9.065953E-012	0	0.000000E+000
2	36.51586663	9.065953E-012	2.121595E-011	1	0.000000E+000
2	36.51593620	2.121595E-011	9.065953E-012	0	0.000000E+000
2	36.51767588	9.065953E-012	2.121595E-011	1	0.000000E+000
2	36.51786754	2.121595E-011	9.065953E-012	0	0.000000E+000
2	36.51809739	9.065953E-012	2.121595E-011	1	0.000000E+000
2	36.51819494	2.121595E-011	9.065953E-012	0	0.000000E+000
2	36.51877101	9.065953E-012	2.121595E-011	1	0.000000E+000
2	36.51886976	2.121595E-011	9.065953E-012	0	0.000000E+000
2	36.51888016	9.065953E-012	2.121595E-011	1	0.000000E+000
2	36.51930747	2.121595E-011	9.065953E-012	0	0.000000E+000
2	36.52028524	9.065953E-012	2.121595E-011	1	0.000000E+000
2	36.52040436	2.121595E-011	9.065953E-012	0	0.000000E+000
2	36.52330775	9.065953E-012	2.121595E-011	1	0.000000E+000
2	36.52344786	2.121595E-011	9.065953E-012	0	0.000000E+000
2	36.52455432	9.065953E-012	2.121595E-011	1	0.000000E+000
2	36.52460320	2.121595E-011	9.065953E-012	0	0.000000E+000
2	36.52701187	9.065953E-012	2.121595E-011	1	0.000000E+000
2	36.52722830	2.121595E-011	9.065953E-012	0	0.000000E+000
2	36.52931106	9.065953E-012	2.121595E-011	1	0.000000E+000
2	36.52950210	2.121595E-011	9.065953E-012	0	0.000000E+000
2	36.53124584	9.065953E-012	2.121595E-011	1	0.000000E+000
2	36.53134504	2.121595E-011	9.065953E-012	0	0.000000E+000
2	36.53306682	9.065953E-012	2.121595E-011	1	0.000000E+000
2	36.53325473	2.121595E-011	9.065953E-012	0	0.000000E+000
2	36.53363433	9.065953E-012	2.121595E-011	1	0.000000E+000
2	36.53369018	2.121595E-011	9.065953E-012	0	0.000000E+000
2	36.53372287	9.065953E-012	2.121595E-011	1	0.000000E+000
2	36.53375718	2.121595E-011	9.065953E-012	0	0.000000E+000
2	36.53488370	9.065953E-012	2.121595E-011	1	0.000000E+000
2	36.53510293	2.121595E-011	9.065953E-012	0	0.000000E+000
2	36.53623559	9.065953E-012	2.121595E-011	1	0.000000E+000
2	36.53626636	2.121595E-011	9.065953E-012	0	0.000000E+000
2	36.53776872	9.065953E-012	2.121595E-011	1	0.000000E+000
2	36.53783350	2.121595E-011	9.065953E-012	0	0.000000E+000
2	36.53861998	9.065953E-012	2.121595E-011	1	0.000000E+000
2	36.53865051	2.121595E-011	9.065953E-012	0	0.000000E+000
2	36.54012563	9.065953E-012	2.121595E-011	1	0.000000E+000
2	36.54023350	2.121595E-011	9.065953E-012	0	0.000000E+000
2	36.54211459	9.065953E-012	2.121595E-011	1	0.000000E+000
2	36.54225781	2.121595E-011	9.065953E-012	0	0.000000E+000
2	36.54267406	9.065953E-012	2.121595E-011	1	0.000000E+000
2	36.54270952	2.121595E-011	9.065953E-012	0	0.000000E+000
2	36.54790884	9.065953E-012	2.121595E-011	1	0.000000E+000
2	36.54799841	2.121595E-011	9.065953E-012	0	0.000000E+000
2	36.55121801	9.065953E-012	2.121595E-011	1	0.000000E+000
2	36.55125545	2.121595E-011	9.065953E-012	0	0.000000E+000
2	36.55283237	9.065953E-012	2.121595E-011	1	0.000000E+000
2	36.55291283	2.121595E-011	9.065953E-012	0	0.000000E+000
2	36.55450519	9.065953E-012	2.121595E-011	1	0.000000E+000
2	36.55483600	2.121595E-011	9.065953E-012	0	0.000000E+000
2	36.55570222	9.065953E-012	2.121595E-011	1	0.000000E+000
2	36.55572325	2.121595E-011	9.065953E-012	0	0.000000E+000
2	36.55693995	9.065953E-012	2.121595E-011	1	0.000000E+000
2	36.55698062	2.121595E-011	9.065953E-012	0	0.000000E+000
2	36.56139878	9.065953E-012	2.121595E-011	1	0.000000E+000
2	36.56155492	2.121595E-011	9.065953E-012	0	0.000000E+000
2	36.59092724	9.065953E-012	2.121595E-011	1	0.000000E+000
2	36.59098011	2.121595E-011	9.065953E-012	0	0.000000E+000
2	36.59295930	9.065953E-012	2.121595E-011	1	0.000000E+000
2	36.59314904	2.121595E-011	9.065953E-012	0	0.000000E+000
2	36.59325459	9.065953E-012	2.121595E-011	1	0.000000E+000
2	36.59334771	2.121595E-011	9.065953E-012	0	0.000000E+000
2	36.59369818	9.065953E-012	2.121595E-011	1	0.000000E+000
2	36.59373771	2.121595E-011	9.065953E-012	0	0.000000E+000
2	36.60133278	9.065953E-012	2.121595E-011	1	0.000000E+000
2	36.60156849	2.121595E-011	9.065953E-012	0	0.000000E+000
2	36.60433007	9.065953E-012	2.121595E-011	1	0.000000E+000
2	36.60434251	2.121595E-011	9.065953E-012	0	0.000000E+000
2	36.60485274	9.065953E-012	2.121595E-011	1	0.000000E+000
2	36.60490417	2.121595E-011	9.065953E-012	0	0.000000E+000
2	36.60527535	9.065953E-012	2.121595E-011	1	0.000000E+000
2	36.60531512	2.121595E-011	9.065953E-012	0	0.000000E+000
2	36.60628927	9.065953E-012	2.121595E-011	1	0.000000E+000
2	36.60631068	2.121595E-011	9.065953E-012	0	0.000000E+000
2	36.60849650	9.065953E-012	2.121595E-011	1	0.000000E+000
2	36.60858868	2.121595E-011	9.065953E-012	0	0.000000E+000
2	36.61176141	9.065953E-012	2.121595E-011	1	0.000000E+000
2	36.61179009	2.121595E-011	9.065953E-012	0	0.000000E+000
2	36.61294394	9.065953E-012	2.121595E-011	1	0.000000E+000
2	36.61343532	2.121595E-011	9.065953E-012	0	0.000000E+000
2	36.61516697	9.065953E-012	2.121595E-011	1	0.000000E+000
2	36.61528564	2.121595E-011	9.065953E-012	0	0.000000E+000
2	36.61628912	9.065953E-012	2.121595E-011	1	0.000000E+000
2	36.61635783	2.121595E-011	9.065953E-012	0	0.000000E+000
2	36.61706142	9.065953E-012	2.121595E-011	1	0.000000E+000
2	36.61710232	2.121595E-011	9.065953E-012	0	0.000000E+000
2	36.61991864	9.065953E-012	2.121595E-011	1	0.000000E+000
2	36.62003392	2.121595E-011	9.065953E-012	0	0.000000E+000
2	36.62145601	9.065953E-012	2.121595E-011	1	0.000000E+000
2	36.62154108	2.121595E-011	9.065953E-012	0	0.000000E+000
2	36.62166175	9.065953E-012	2.121595E-011	1	0.000000E+000
2	36.62199764	2.121595E-011	9.065953E-012	0	0.000000E+000
2	36.62258332	9.065953E-012	2.121595E-011	1	0.000000E+000
2	36.62266966	2.121595E-011	9.065953E-012	0	0.000000E+000
2	36.62442488	9.065953E-012	2.121595E-011	1	0.000000E+000
2	36.62453785	2.121595E-011	9.065953E-012	0	0.000000E+000
2	36.62482737	9.065953E-012	2.121595E-011	1	0.000000E+000
2	36.62485111	2.121595E-011	9.065953E-012	0	0.000000E+000
2	36.62696822	9.065953E-012	2.121595E-011	1	0.000000E+000
2	36.62720056	2.121595E-011	9.065953E-012	0	0.000000E+000
[truncated: 245,615 more chars]
