# Supplementary material for: Ancestral acetylcholine receptor β-subunit forms homopentamers that prime before opening spontaneously
Source: eLife. 2022 Jul 4;11:e76504. doi: 10.7554/eLife.76504 (PMC9365395; doi:10.7554/eLife.76504)
Supplement: Figure 4—figure supplement 2—source data 1. — Detected single-channel event durations for 2-[(2,6-dimethylphenyl)amino]-N,N,N-trimethyl-2-oxoethaniminium chloride (QX-222) block of the human adult muscle-type acetylcholine receptor. Recordings were in the presence of either 10 µM or 30 µM acetylcholine, and increasing concentrations of QX-222 (QX222; 10 µM, 30 µM, 60 µM, and 100 µM). Compressed file includes 30 TAC 4.3.3 event files (*.evt format) of the single-channel detections for three recordings for each condition (fileA, fileB, and fileC in each case) included in the kinetic analysis, as well as the associated R scripts (*.txt format) for defining and sorting bursts. [file elife-76504-fig4-figsupp2-data1.zip › F4S1-SD2/Source Data - Figure 4-figure supplement 2/Figure 4-figure supplement 2_WTMuscle10uMACh_10uMQX222_fileA.evt]

5
File
Acquire	C:\Users\daCostaLab\Desktop\WT-QX222 Dose Response\10A10Q\a1-20-07-14-WTMuscle-BRBS-PA10Q10OOPS-120mV-2.acquire	0	
Sweeps
1	421.750050	0.000000	0.945314	0.0000000E+000	0.0000000E+000	
Segments
1	118	0.000000	0.945314	3.364025	3.641083	4.861364	5.028733	5.580478	5.872582	6.049892	6.383924	6.391776	6.721094	7.012508	7.487218	10.343391	10.674642	10.721686	11.374824	11.582260	11.718776	14.008693	14.419199	16.815513	16.986612	17.373918	18.199589	19.083848	19.541162	19.646875	19.758981	24.548308	24.783035	25.021480	25.827667	26.346427	26.948282	29.088108	29.204218	29.677860	29.818429	29.853664	30.415475	30.564938	30.796734	31.234085	31.691885	33.611312	34.055348	50.423824	50.878373	50.890720	51.081790	51.727888	52.189466	52.431220	52.977011	54.463183	54.661341	54.691808	54.873308	55.238487	55.545842	56.554061	56.818991	58.858244	59.188749	59.256006	60.170985	61.243313	62.135593	62.162912	62.400119	62.518527	63.181757	63.299831	64.117885	64.316350	65.005401	65.054186	65.485604	65.847955	66.268832	66.525893	66.686987	66.770339	67.285471	67.340256	68.032349	72.373552	72.766794	75.487827	75.744669	110.566844	110.818600	110.873755	111.720324	113.470891	113.667444	113.674208	114.035260	114.214187	114.434987	119.159817	119.328251	119.428477	119.709432	119.769056	121.829263	123.856804	124.487977	125.306508	125.406791	127.775504	128.260014	128.933978	129.689130	130.674634	130.974402	130.975712	131.208824	131.891357	131.991649	132.024288	133.239463	133.269472	133.404749	135.494074	136.047783	137.224311	137.675204	137.948125	138.470943	159.698749	160.070949	160.073696	160.730940	160.952195	161.069597	165.936899	166.080178	166.822762	166.925017	166.954976	167.084699	167.086048	167.185380	171.184628	171.818387	172.028077	172.524189	173.063237	173.264708	178.898103	179.605821	181.156233	181.825911	182.012523	182.155620	183.224330	183.387786	191.635193	191.783318	255.715439	257.305615	258.139988	258.539738	258.778204	259.296786	261.230237	261.349592	261.402871	261.621850	268.494118	268.597344	268.649843	268.844430	277.994614	278.985473	288.724868	288.878037	292.168206	294.095147	294.160352	294.389111	297.931722	298.082765	298.092512	298.891368	308.675805	309.081815	310.246501	310.390284	346.868420	347.139580	347.613885	348.159090	353.099132	353.500476	355.201647	355.304472	359.201902	359.343738	359.368672	359.437945	359.499744	359.672913	359.761063	360.220298	379.699800	380.074042	380.172477	380.575489	380.602336	381.126366	384.789849	384.976409	405.503649	405.644800	406.559243	406.766390	406.963379	408.186080	408.930520	409.121751	409.417545	409.611745	410.478372	411.062024	411.076576	411.644431	411.666400	411.903494	416.625551	417.302102	421.626664	421.750050	
Events
1	26.39636642	3.331985E-012	1.574199E-011	1	0.000000E+000
1	26.39872869	1.574199E-011	3.331985E-012	0	0.000000E+000
1	26.39944455	3.331985E-012	1.574199E-011	1	0.000000E+000
1	26.40150980	1.574199E-011	3.331985E-012	0	0.000000E+000
1	26.40155722	3.331985E-012	1.574199E-011	1	0.000000E+000
1	26.40157798	1.574199E-011	3.331985E-012	0	0.000000E+000
1	26.40160798	3.331985E-012	1.574199E-011	1	0.000000E+000
1	26.40231309	1.574199E-011	3.331985E-012	0	0.000000E+000
1	26.40236013	3.331985E-012	1.574199E-011	1	0.000000E+000
1	26.40272255	1.574199E-011	3.331985E-012	0	0.000000E+000
1	26.40426089	3.331985E-012	1.574199E-011	1	0.000000E+000
1	26.40442422	1.574199E-011	3.331985E-012	0	0.000000E+000
1	26.40528113	3.331985E-012	1.574199E-011	1	0.000000E+000
1	26.40565643	1.574199E-011	3.331985E-012	0	0.000000E+000
1	26.40762720	3.331985E-012	1.574199E-011	1	0.000000E+000
1	26.40764470	1.574199E-011	3.331985E-012	0	0.000000E+000
1	26.40939490	3.331985E-012	1.574199E-011	1	0.000000E+000
1	26.40979727	1.574199E-011	3.331985E-012	0	0.000000E+000
1	26.41010682	3.331985E-012	1.574199E-011	1	0.000000E+000
1	26.41024100	1.574199E-011	3.331985E-012	0	0.000000E+000
1	26.41256287	3.331985E-012	1.574199E-011	1	0.000000E+000
1	26.41299269	1.574199E-011	3.331985E-012	0	0.000000E+000
1	26.41408426	3.331985E-012	1.574199E-011	1	0.000000E+000
1	26.41475515	1.574199E-011	3.331985E-012	0	0.000000E+000
1	26.41484635	3.331985E-012	1.574199E-011	1	0.000000E+000
1	26.41534714	1.574199E-011	3.331985E-012	0	0.000000E+000
1	26.42178377	3.331985E-012	1.574199E-011	1	0.000000E+000
1	26.42187866	1.574199E-011	3.331985E-012	0	0.000000E+000
1	26.42192051	3.331985E-012	1.574199E-011	1	0.000000E+000
1	26.42195034	1.574199E-011	3.331985E-012	0	0.000000E+000
1	26.42345398	3.331985E-012	1.574199E-011	1	0.000000E+000
1	26.42551303	1.574199E-011	3.331985E-012	0	0.000000E+000
1	26.42615351	3.331985E-012	1.574199E-011	1	0.000000E+000
1	26.42617036	1.574199E-011	3.331985E-012	0	0.000000E+000
1	26.42710757	3.331985E-012	1.574199E-011	1	0.000000E+000
1	26.42763668	1.574199E-011	3.331985E-012	0	0.000000E+000
1	26.42766680	3.331985E-012	1.574199E-011	1	0.000000E+000
1	26.43073707	1.574199E-011	3.331985E-012	0	0.000000E+000
1	26.43105206	3.331985E-012	1.574199E-011	1	0.000000E+000
1	26.43151799	1.574199E-011	3.331985E-012	0	0.000000E+000
1	26.43154228	3.331985E-012	1.574199E-011	1	0.000000E+000
1	26.43190304	1.574199E-011	3.331985E-012	0	0.000000E+000
1	26.43258733	3.331985E-012	1.574199E-011	1	0.000000E+000
1	26.43278929	1.574199E-011	3.331985E-012	0	0.000000E+000
1	26.43344816	3.331985E-012	1.574199E-011	1	0.000000E+000
1	26.43386613	1.574199E-011	3.331985E-012	0	0.000000E+000
1	26.43402779	3.331985E-012	1.574199E-011	1	0.000000E+000
1	26.43441429	1.574199E-011	3.331985E-012	0	0.000000E+000
1	26.43447232	3.331985E-012	1.574199E-011	1	0.000000E+000
1	26.43487202	1.574199E-011	3.331985E-012	0	0.000000E+000
1	26.43561509	3.331985E-012	1.574199E-011	1	0.000000E+000
1	26.43653229	1.574199E-011	3.331985E-012	0	0.000000E+000
1	26.43792157	3.331985E-012	1.574199E-011	1	0.000000E+000
1	26.43940331	1.574199E-011	3.331985E-012	0	0.000000E+000
1	26.44084926	3.331985E-012	1.574199E-011	1	0.000000E+000
1	26.44092711	1.574199E-011	3.331985E-012	0	0.000000E+000
1	26.44094384	3.331985E-012	1.574199E-011	1	0.000000E+000
1	26.44096327	1.574199E-011	3.331985E-012	0	0.000000E+000
1	26.44363057	3.331985E-012	1.574199E-011	1	0.000000E+000
1	26.44367824	1.574199E-011	3.331985E-012	0	0.000000E+000
1	26.44450101	3.331985E-012	1.574199E-011	1	0.000000E+000
1	26.44479273	1.574199E-011	3.331985E-012	0	0.000000E+000
1	26.44515742	3.331985E-012	1.574199E-011	1	0.000000E+000
1	26.44637511	1.574199E-011	3.331985E-012	0	0.000000E+000
1	26.44641472	3.331985E-012	1.574199E-011	1	0.000000E+000
1	26.44885757	1.574199E-011	3.331985E-012	0	0.000000E+000
1	26.44958927	3.331985E-012	1.574199E-011	1	0.000000E+000
1	26.44970705	1.574199E-011	3.331985E-012	0	0.000000E+000
1	26.45008472	3.331985E-012	1.574199E-011	1	0.000000E+000
1	26.45018581	1.574199E-011	3.331985E-012	0	0.000000E+000
1	26.45028859	3.331985E-012	1.574199E-011	1	0.000000E+000
1	26.45176119	1.574199E-011	3.331985E-012	0	0.000000E+000
1	26.45245671	3.331985E-012	1.574199E-011	1	0.000000E+000
1	26.45262557	1.574199E-011	3.331985E-012	0	0.000000E+000
1	26.45266382	3.331985E-012	1.574199E-011	1	0.000000E+000
1	26.45298096	1.574199E-011	3.331985E-012	0	0.000000E+000
1	26.45321524	3.331985E-012	1.574199E-011	1	0.000000E+000
1	26.45403631	1.574199E-011	3.331985E-012	0	0.000000E+000
1	26.45802422	3.331985E-012	1.574199E-011	1	0.000000E+000
1	26.45913200	1.574199E-011	3.331985E-012	0	0.000000E+000
1	26.45978178	3.331985E-012	1.574199E-011	1	0.000000E+000
1	26.46022299	1.574199E-011	3.331985E-012	0	0.000000E+000
1	26.46044754	3.331985E-012	1.574199E-011	1	0.000000E+000
1	26.46162209	1.574199E-011	3.331985E-012	0	0.000000E+000
1	26.46313723	3.331985E-012	1.574199E-011	1	0.000000E+000
1	26.46316936	1.574199E-011	3.331985E-012	0	0.000000E+000
1	26.46319232	3.331985E-012	1.574199E-011	1	0.000000E+000
1	26.46457500	1.574199E-011	3.331985E-012	0	0.000000E+000
1	26.46460591	3.331985E-012	1.574199E-011	1	0.000000E+000
1	26.46466404	1.574199E-011	3.331985E-012	0	0.000000E+000
1	26.46468235	3.331985E-012	1.574199E-011	1	0.000000E+000
1	26.46799387	1.574199E-011	3.331985E-012	0	0.000000E+000
1	26.46867142	3.331985E-012	1.574199E-011	1	0.000000E+000
1	26.46881247	1.574199E-011	3.331985E-012	0	0.000000E+000
1	26.46883189	3.331985E-012	1.574199E-011	1	0.000000E+000
1	26.46902540	1.574199E-011	3.331985E-012	0	0.000000E+000
1	26.46909749	3.331985E-012	1.574199E-011	1	0.000000E+000
1	26.46931401	1.574199E-011	3.331985E-012	0	0.000000E+000
1	26.47150349	3.331985E-012	1.574199E-011	1	0.000000E+000
1	26.47249595	1.574199E-011	3.331985E-012	0	0.000000E+000
1	26.47307309	3.331985E-012	1.574199E-011	1	0.000000E+000
1	26.47320924	1.574199E-011	3.331985E-012	0	0.000000E+000
1	26.47479374	3.331985E-012	1.574199E-011	1	0.000000E+000
1	26.47481676	1.574199E-011	3.331985E-012	0	0.000000E+000
1	26.47621156	3.331985E-012	1.574199E-011	1	0.000000E+000
1	26.47647948	1.574199E-011	3.331985E-012	0	0.000000E+000
1	26.47735559	3.331985E-012	1.574199E-011	1	0.000000E+000
1	26.47745120	1.574199E-011	3.331985E-012	0	0.000000E+000
1	26.47861514	3.331985E-012	1.574199E-011	1	0.000000E+000
1	26.47892013	1.574199E-011	3.331985E-012	0	0.000000E+000
1	26.47935742	3.331985E-012	1.574199E-011	1	0.000000E+000
1	26.48011231	1.574199E-011	3.331985E-012	0	0.000000E+000
1	26.48014236	3.331985E-012	1.574199E-011	1	0.000000E+000
1	26.48054072	1.574199E-011	3.331985E-012	0	0.000000E+000
1	26.48065832	3.331985E-012	1.574199E-011	1	0.000000E+000
1	26.48082729	1.574199E-011	3.331985E-012	0	0.000000E+000
1	26.48115458	3.331985E-012	1.574199E-011	1	0.000000E+000
1	26.48117633	1.574199E-011	3.331985E-012	0	0.000000E+000
1	26.48221356	3.331985E-012	1.574199E-011	1	0.000000E+000
1	26.48250687	1.574199E-011	3.331985E-012	0	0.000000E+000
1	26.48270170	3.331985E-012	1.574199E-011	1	0.000000E+000
1	26.48327432	1.574199E-011	3.331985E-012	0	0.000000E+000
1	26.48650029	3.331985E-012	1.574199E-011	1	0.000000E+000
1	26.48675330	1.574199E-011	3.331985E-012	0	0.000000E+000
1	26.48941811	3.331985E-012	1.574199E-011	1	0.000000E+000
1	26.48953162	1.574199E-011	3.331985E-012	0	0.000000E+000
1	26.49002938	3.331985E-012	1.574199E-011	1	0.000000E+000
1	26.49034756	1.574199E-011	3.331985E-012	0	0.000000E+000
1	26.49043668	3.331985E-012	1.574199E-011	1	0.000000E+000
1	26.49046015	1.574199E-011	3.331985E-012	0	0.000000E+000
1	26.49051072	3.331985E-012	1.574199E-011	1	0.000000E+000
1	26.49174965	1.574199E-011	3.331985E-012	0	0.000000E+000
1	26.49438836	3.331985E-012	1.574199E-011	1	0.000000E+000
1	26.49493914	1.574199E-011	3.331985E-012	0	0.000000E+000
1	26.50202212	3.331985E-012	1.574199E-011	1	0.000000E+000
1	26.50241536	1.574199E-011	3.331985E-012	0	0.000000E+000
1	26.50390775	3.331985E-012	1.574199E-011	1	0.000000E+000
1	26.50415164	1.574199E-011	3.331985E-012	0	0.000000E+000
1	26.50537386	3.331985E-012	1.574199E-011	1	0.000000E+000
1	26.50559536	1.574199E-011	3.331985E-012	0	0.000000E+000
1	26.50565794	3.331985E-012	1.574199E-011	1	0.000000E+000
1	26.50647555	1.574199E-011	3.331985E-012	0	0.000000E+000
1	26.50650761	3.331985E-012	1.574199E-011	1	0.000000E+000
1	26.50849713	1.574199E-011	3.331985E-012	0	0.000000E+000
1	26.50853412	3.331985E-012	1.574199E-011	1	0.000000E+000
1	26.50882211	1.574199E-011	3.331985E-012	0	0.000000E+000
1	26.51065412	3.331985E-012	1.574199E-011	1	0.000000E+000
1	26.51090039	1.574199E-011	3.331985E-012	0	0.000000E+000
1	26.51141691	3.331985E-012	1.574199E-011	1	0.000000E+000
1	26.51148367	1.574199E-011	3.331985E-012	0	0.000000E+000
1	26.51148710	3.331985E-012	1.574199E-011	1	0.000000E+000
1	26.51210450	1.574199E-011	3.331985E-012	0	0.000000E+000
1	26.51269306	3.331985E-012	1.574199E-011	1	0.000000E+000
1	26.51275206	1.574199E-011	3.331985E-012	0	0.000000E+000
1	26.51279150	3.331985E-012	1.574199E-011	1	0.000000E+000
1	26.51331265	1.574199E-011	3.331985E-012	0	0.000000E+000
1	26.51671130	3.331985E-012	1.574199E-011	1	0.000000E+000
1	26.51672820	1.574199E-011	3.331985E-012	0	0.000000E+000
1	26.51685003	3.331985E-012	1.574199E-011	1	0.000000E+000
1	26.51737345	1.574199E-011	3.331985E-012	0	0.000000E+000
1	26.52029865	3.331985E-012	1.574199E-011	1	0.000000E+000
1	26.52168255	1.574199E-011	3.331985E-012	0	0.000000E+000
1	26.52170636	3.331985E-012	1.574199E-011	1	0.000000E+000
1	26.52224707	1.574199E-011	3.331985E-012	0	0.000000E+000
1	26.52234778	3.331985E-012	1.574199E-011	1	0.000000E+000
1	26.52299556	1.574199E-011	3.331985E-012	0	0.000000E+000
1	26.52326806	3.331985E-012	1.574199E-011	1	0.000000E+000
1	26.52390096	1.574199E-011	3.331985E-012	0	0.000000E+000
1	26.52454212	3.331985E-012	1.574199E-011	1	0.000000E+000
1	26.52464570	1.574199E-011	3.331985E-012	0	0.000000E+000
1	26.52465447	3.331985E-012	1.574199E-011	1	0.000000E+000
1	26.52495524	1.574199E-011	3.331985E-012	0	0.000000E+000
1	26.52929902	3.331985E-012	1.574199E-011	1	0.000000E+000
1	26.52952616	1.574199E-011	3.331985E-012	0	0.000000E+000
1	26.52956413	3.331985E-012	1.574199E-011	1	0.000000E+000
1	26.52979699	1.574199E-011	3.331985E-012	0	0.000000E+000
1	26.53121371	3.331985E-012	1.574199E-011	1	0.000000E+000
1	26.53134880	1.574199E-011	3.331985E-012	0	0.000000E+000
1	26.53331312	3.331985E-012	1.574199E-011	1	0.000000E+000
1	26.53338669	1.574199E-011	3.331985E-012	0	0.000000E+000
1	26.53474463	3.331985E-012	1.574199E-011	1	0.000000E+000
1	26.53498118	1.574199E-011	3.331985E-012	0	0.000000E+000
1	26.53502527	3.331985E-012	1.574199E-011	1	0.000000E+000
1	26.53549717	1.574199E-011	3.331985E-012	0	0.000000E+000
1	26.53607488	3.331985E-012	1.574199E-011	1	0.000000E+000
1	26.53622175	1.574199E-011	3.331985E-012	0	0.000000E+000
1	26.55037313	3.331985E-012	1.574199E-011	1	0.000000E+000
1	26.55105405	1.574199E-011	3.331985E-012	0	0.000000E+000
1	26.55108372	3.331985E-012	1.574199E-011	1	0.000000E+000
1	26.55122805	1.574199E-011	3.331985E-012	0	0.000000E+000
1	26.55142248	3.331985E-012	1.574199E-011	1	0.000000E+000
1	26.55153431	1.574199E-011	3.331985E-012	0	0.000000E+000
1	26.55175376	3.331985E-012	1.574199E-011	1	0.000000E+000
1	26.55212709	1.574199E-011	3.331985E-012	0	0.000000E+000
1	26.55214527	3.331985E-012	1.574199E-011	1	0.000000E+000
1	26.55296229	1.574199E-011	3.331985E-012	0	0.000000E+000
1	26.55379375	3.331985E-012	1.574199E-011	1	0.000000E+000
1	26.55422474	1.574199E-011	3.331985E-012	0	0.000000E+000
1	26.55523283	3.331985E-012	1.574199E-011	1	0.000000E+000
1	26.55659288	1.574199E-011	3.331985E-012	0	0.000000E+000
1	26.55674509	3.331985E-012	1.574199E-011	1	0.000000E+000
1	26.55691756	1.574199E-011	3.331985E-012	0	0.000000E+000
1	26.56185470	3.331985E-012	1.574199E-011	1	0.000000E+000
1	26.56208110	1.574199E-011	3.331985E-012	0	0.000000E+000
1	26.56228156	3.331985E-012	1.574199E-011	1	0.000000E+000
1	26.56436754	1.574199E-011	3.331985E-012	0	0.000000E+000
1	26.56561830	3.331985E-012	1.574199E-011	1	0.000000E+000
1	26.56812986	1.574199E-011	3.331985E-012	0	0.000000E+000
1	26.57207554	3.331985E-012	1.574199E-011	1	0.000000E+000
1	26.57213267	1.574199E-011	3.331985E-012	0	0.000000E+000
1	26.57713173	3.331985E-012	1.574199E-011	1	0.000000E+000
1	26.57743798	1.574199E-011	3.331985E-012	0	0.000000E+000
1	26.57762248	3.331985E-012	1.574199E-011	1	0.000000E+000
1	26.57781332	1.574199E-011	3.331985E-012	0	0.000000E+000
1	26.57853037	3.331985E-012	1.574199E-011	1	0.000000E+000
1	26.57927085	1.574199E-011	3.331985E-012	0	0.000000E+000
1	26.58524673	3.331985E-012	1.574199E-011	1	0.000000E+000
1	26.58541568	1.574199E-011	3.331985E-012	0	0.000000E+000
1	26.58636634	3.331985E-012	1.574199E-011	1	0.000000E+000
1	26.58640020	1.574199E-011	3.331985E-012	0	0.000000E+000
1	26.58829282	3.331985E-012	1.574199E-011	1	0.000000E+000
1	26.58922810	1.574199E-011	3.331985E-012	0	0.000000E+000
1	26.59565518	3.331985E-012	1.574199E-011	1	0.000000E+000
1	26.59636955	1.574199E-011	3.331985E-012	0	0.000000E+000
1	26.59723463	3.331985E-012	1.574199E-011	1	0.000000E+000
1	26.59758144	1.574199E-011	3.331985E-012	0	0.000000E+000
1	26.59762397	3.331985E-012	1.574199E-011	1	0.000000E+000
1	26.59918400	1.574199E-011	3.331985E-012	0	0.000000E+000
1	26.60171453	3.331985E-012	1.574199E-011	1	0.000000E+000
1	26.60182659	1.574199E-011	3.331985E-012	0	0.000000E+000
1	26.60319083	3.331985E-012	1.574199E-011	1	0.000000E+000
1	26.60330273	1.574199E-011	3.331985E-012	0	0.000000E+000
1	26.60884357	3.331985E-012	1.574199E-011	1	0.000000E+000
1	26.60904036	1.574199E-011	3.331985E-012	0	0.000000E+000
1	26.60981732	3.331985E-012	1.574199E-011	1	0.000000E+000
1	26.61027004	1.574199E-011	3.331985E-012	0	0.000000E+000
1	26.61047542	3.331985E-012	1.574199E-011	1	0.000000E+000
1	26.61064557	1.574199E-011	3.331985E-012	0	0.000000E+000
1	26.61065746	3.331985E-012	1.574199E-011	1	0.000000E+000
1	26.61069228	1.574199E-011	3.331985E-012	0	0.000000E+000
1	26.61283104	3.331985E-012	1.574199E-011	1	0.000000E+000
1	26.61347148	1.574199E-011	3.331985E-012	0	0.000000E+000
1	26.61505435	3.331985E-012	1.574199E-011	1	0.000000E+000
1	26.61545751	1.574199E-011	3.331985E-012	0	0.000000E+000
1	26.61986394	3.331985E-012	1.574199E-011	1	0.000000E+000
1	26.62067597	1.574199E-011	3.331985E-012	0	0.000000E+000
1	26.62087735	3.331985E-012	1.574199E-011	1	0.000000E+000
1	26.62223923	1.574199E-011	3.331985E-012	0	0.000000E+000
1	26.62551654	3.331985E-012	1.574199E-011	1	0.000000E+000
1	26.62634562	1.574199E-011	3.331985E-012	0	0.000000E+000
1	26.62648205	3.331985E-012	1.574199E-011	1	0.000000E+000
1	26.62717651	1.574199E-011	3.331985E-012	0	0.000000E+000
1	26.62787433	3.331985E-012	1.574199E-011	1	0.000000E+000
1	26.62875995	1.574199E-011	3.331985E-012	0	0.000000E+000
1	26.62924651	3.331985E-012	1.574199E-011	1	0.000000E+000
1	26.62948422	1.574199E-011	3.331985E-012	0	0.000000E+000
1	26.62956465	3.331985E-012	1.574199E-011	1	0.000000E+000
1	26.63012925	1.574199E-011	3.331985E-012	0	0.000000E+000
1	26.63050451	3.331985E-012	1.574199E-011	1	0.000000E+000
1	26.63053335	1.574199E-011	3.331985E-012	0	0.000000E+000
1	26.63168964	3.331985E-012	1.574199E-011	1	0.000000E+000
1	26.63247928	1.574199E-011	3.331985E-012	0	0.000000E+000
1	26.63261017	3.331985E-012	1.574199E-011	1	0.000000E+000
1	26.63393168	1.574199E-011	3.331985E-012	0	0.000000E+000
1	26.63396534	3.331985E-012	1.574199E-011	1	0.000000E+000
1	26.63452492	1.574199E-011	3.331985E-012	0	0.000000E+000
1	26.63468147	3.331985E-012	1.574199E-011	1	0.000000E+000
1	26.63592839	1.574199E-011	3.331985E-012	0	0.000000E+000
1	26.63792734	3.331985E-012	1.574199E-011	1	0.000000E+000
1	26.63797539	1.574199E-011	3.331985E-012	0	0.000000E+000
1	26.64061158	3.331985E-012	1.574199E-011	1	0.000000E+000
1	26.64066000	1.574199E-011	3.331985E-012	0	0.000000E+000
1	26.64088409	3.331985E-012	1.574199E-011	1	0.000000E+000
1	26.64109702	1.574199E-011	3.331985E-012	0	0.000000E+000
1	26.64156212	3.331985E-012	1.574199E-011	1	0.000000E+000
1	26.64185603	1.574199E-011	3.331985E-012	0	0.000000E+000
1	26.64207763	3.331985E-012	1.574199E-011	1	0.000000E+000
1	26.64267197	1.574199E-011	3.331985E-012	0	0.000000E+000
1	26.64273193	3.331985E-012	1.574199E-011	1	0.000000E+000
1	26.64299888	1.574199E-011	3.331985E-012	0	0.000000E+000
1	26.64314765	3.331985E-012	1.574199E-011	1	0.000000E+000
1	26.64319154	1.574199E-011	3.331985E-012	0	0.000000E+000
1	26.64321886	3.331985E-012	1.574199E-011	1	0.000000E+000
1	26.64341702	1.574199E-011	3.331985E-012	0	0.000000E+000
1	26.64472890	3.331985E-012	1.574199E-011	1	0.000000E+000
1	26.64619146	1.574199E-011	3.331985E-012	0	0.000000E+000
1	26.64647979	3.331985E-012	1.574199E-011	1	0.000000E+000
1	26.64711945	1.574199E-011	3.331985E-012	0	0.000000E+000
1	26.64831571	3.331985E-012	1.574199E-011	1	0.000000E+000
1	26.64849221	1.574199E-011	3.331985E-012	0	0.000000E+000
1	26.64874891	3.331985E-012	1.574199E-011	1	0.000000E+000
1	26.65032086	1.574199E-011	3.331985E-012	0	0.000000E+000
1	26.65034326	3.331985E-012	1.574199E-011	1	0.000000E+000
1	26.65052212	1.574199E-011	3.331985E-012	0	0.000000E+000
1	26.65055517	3.331985E-012	1.574199E-011	1	0.000000E+000
1	26.65093760	1.574199E-011	3.331985E-012	0	0.000000E+000
1	26.65119248	3.331985E-012	1.574199E-011	1	0.000000E+000
1	26.65220041	1.574199E-011	3.331985E-012	0	0.000000E+000
1	26.65223573	3.331985E-012	1.574199E-011	1	0.000000E+000
1	26.65259438	1.574199E-011	3.331985E-012	0	0.000000E+000
1	26.65261929	3.331985E-012	1.574199E-011	1	0.000000E+000
1	26.65337209	1.574199E-011	3.331985E-012	0	0.000000E+000
1	26.65347895	3.331985E-012	1.574199E-011	1	0.000000E+000
1	26.65401136	1.574199E-011	3.331985E-012	0	0.000000E+000
1	26.65512180	3.331985E-012	1.574199E-011	1	0.000000E+000
1	26.65566208	1.574199E-011	3.331985E-012	0	0.000000E+000
1	26.65596035	3.331985E-012	1.574199E-011	1	0.000000E+000
1	26.65736774	1.574199E-011	3.331985E-012	0	0.000000E+000
1	26.66214666	3.331985E-012	1.574199E-011	1	0.000000E+000
1	26.66223958	1.574199E-011	3.331985E-012	0	0.000000E+000
1	26.66302643	3.331985E-012	1.574199E-011	1	0.000000E+000
1	26.66335323	1.574199E-011	3.331985E-012	0	0.000000E+000
1	26.66354467	3.331985E-012	1.574199E-011	1	0.000000E+000
1	26.66376278	1.574199E-011	3.331985E-012	0	0.000000E+000
1	26.66476876	3.331985E-012	1.574199E-011	1	0.000000E+000
1	26.66510694	1.574199E-011	3.331985E-012	0	0.000000E+000
1	26.66636542	3.331985E-012	1.574199E-011	1	0.000000E+000
1	26.66638978	1.574199E-011	3.331985E-012	0	0.000000E+000
1	26.66663140	3.331985E-012	1.574199E-011	1	0.000000E+000
1	26.66831406	1.574199E-011	3.331985E-012	0	0.000000E+000
1	26.66869070	3.331985E-012	1.574199E-011	1	0.000000E+000
1	26.66965850	1.574199E-011	3.331985E-012	0	0.000000E+000
1	26.67178548	3.331985E-012	1.574199E-011	1	0.000000E+000
1	26.67366521	1.574199E-011	3.331985E-012	0	0.000000E+000
1	26.67415878	3.331985E-012	1.574199E-011	1	0.000000E+000
1	26.67518290	1.574199E-011	3.331985E-012	0	0.000000E+000
1	26.67866211	3.331985E-012	1.574199E-011	1	0.000000E+000
1	26.67948170	1.574199E-011	3.331985E-012	0	0.000000E+000
1	26.68053402	3.331985E-012	1.574199E-011	1	0.000000E+000
1	26.68056559	1.574199E-011	3.331985E-012	0	0.000000E+000
1	26.68059682	3.331985E-012	1.574199E-011	1	0.000000E+000
1	26.68079480	1.574199E-011	3.331985E-012	0	0.000000E+000
1	26.68360583	3.331985E-012	1.574199E-011	1	0.000000E+000
1	26.68371588	1.574199E-011	3.331985E-012	0	0.000000E+000
1	26.68427041	3.331985E-012	1.574199E-011	1	0.000000E+000
1	26.68429558	1.574199E-011	3.331985E-012	0	0.000000E+000
1	26.68464161	3.331985E-012	1.574199E-011	1	0.000000E+000
1	26.68486363	1.574199E-011	3.331985E-012	0	0.000000E+000
1	26.68536650	3.331985E-012	1.574199E-011	1	0.000000E+000
1	26.68578345	1.574199E-011	3.331985E-012	0	0.000000E+000
1	26.68594438	3.331985E-012	1.574199E-011	1	0.000000E+000
1	26.68600013	1.574199E-011	3.331985E-012	0	0.000000E+000
1	26.69461320	3.331985E-012	1.574199E-011	1	0.000000E+000
1	26.69519589	1.574199E-011	3.331985E-012	0	0.000000E+000
1	26.70044810	3.331985E-012	1.574199E-011	1	0.000000E+000
1	26.70215723	1.574199E-011	3.331985E-012	0	0.000000E+000
1	26.70271039	3.331985E-012	1.574199E-011	1	0.000000E+000
1	26.70286781	1.574199E-011	3.331985E-012	0	0.000000E+000
1	26.70354383	3.331985E-012	1.574199E-011	1	0.000000E+000
1	26.70375906	1.574199E-011	3.331985E-012	0	0.000000E+000
1	26.70468369	3.331985E-012	1.574199E-011	1	0.000000E+000
1	26.70471616	1.574199E-011	3.331985E-012	0	0.000000E+000
1	26.70578854	3.331985E-012	1.574199E-011	1	0.000000E+000
1	26.70628581	1.574199E-011	3.331985E-012	0	0.000000E+000
1	26.71181070	3.331985E-012	1.574199E-011	1	0.000000E+000
1	26.71305010	1.574199E-011	3.331985E-012	0	0.000000E+000
1	26.72398212	3.331985E-012	1.574199E-011	1	0.000000E+000
1	26.72435432	1.574199E-011	3.331985E-012	0	0.000000E+000
1	26.72436907	3.331985E-012	1.574199E-011	1	0.000000E+000
1	26.72446452	1.574199E-011	3.331985E-012	0	0.000000E+000
1	26.72451807	3.331985E-012	1.574199E-011	1	0.000000E+000
1	26.72532706	1.574199E-011	3.331985E-012	0	0.000000E+000
1	26.72869758	3.331985E-012	1.574199E-011	1	0.000000E+000
1	26.72893007	1.574199E-011	3.331985E-012	0	0.000000E+000
1	26.72894261	3.331985E-012	1.574199E-011	1	0.000000E+000
1	26.72914420	1.574199E-011	3.331985E-012	0	0.000000E+000
1	26.72925424	3.331985E-012	1.574199E-011	1	0.000000E+000
1	26.73039480	1.574199E-011	3.331985E-012	0	0.000000E+000
1	26.73217443	3.331985E-012	1.574199E-011	1	0.000000E+000
1	26.73248978	1.574199E-011	3.331985E-012	0	0.000000E+000
1	26.73400927	3.331985E-012	1.574199E-011	1	0.000000E+000
1	26.73538132	1.574199E-011	3.331985E-012	0	0.000000E+000
1	26.73682713	3.331985E-012	1.574199E-011	1	0.000000E+000
1	26.73755508	1.574199E-011	3.331985E-012	0	0.000000E+000
1	26.73763416	3.331985E-012	1.574199E-011	1	0.000000E+000
1	26.73788732	1.574199E-011	3.331985E-012	0	0.000000E+000
1	26.74149035	3.331985E-012	1.574199E-011	1	0.000000E+000
1	26.74241194	1.574199E-011	3.331985E-012	0	0.000000E+000
1	26.74624711	3.331985E-012	1.574199E-011	1	0.000000E+000
1	26.74627520	1.574199E-011	3.331985E-012	0	0.000000E+000
1	26.74835892	3.331985E-012	1.574199E-011	1	0.000000E+000
1	26.74865668	1.574199E-011	3.331985E-012	0	0.000000E+000
1	26.74954060	3.331985E-012	1.574199E-011	1	0.000000E+000
1	26.74955250	1.574199E-011	3.331985E-012	0	0.000000E+000
1	26.75118485	3.331985E-012	1.574199E-011	1	0.000000E+000
1	26.75184670	1.574199E-011	3.331985E-012	0	0.000000E+000
1	26.75320111	3.331985E-012	1.574199E-011	1	0.000000E+000
1	26.75397983	1.574199E-011	3.331985E-012	0	0.000000E+000
1	26.75679972	3.331985E-012	1.574199E-011	1	0.000000E+000
1	26.75694653	1.574199E-011	3.331985E-012	0	0.000000E+000
1	26.75696994	3.331985E-012	1.574199E-011	1	0.000000E+000
1	26.75701659	1.574199E-011	3.331985E-012	0	0.000000E+000
1	26.75783150	3.331985E-012	1.574199E-011	1	0.000000E+000
1	26.75787782	1.574199E-011	3.331985E-012	0	0.000000E+000
1	26.75793865	3.331985E-012	1.574199E-011	1	0.000000E+000
1	26.75929559	1.574199E-011	3.331985E-012	0	0.000000E+000
1	26.75940439	3.331985E-012	1.574199E-011	1	0.000000E+000
1	26.75943623	1.574199E-011	3.331985E-012	0	0.000000E+000
1	26.75947552	3.331985E-012	1.574199E-011	1	0.000000E+000
1	26.76000558	1.574199E-011	3.331985E-012	0	0.000000E+000
1	26.76003586	3.331985E-012	1.574199E-011	1	0.000000E+000
1	26.76026917	1.574199E-011	3.331985E-012	0	0.000000E+000
1	26.76092269	3.331985E-012	1.574199E-011	1	0.000000E+000
1	26.76116191	1.574199E-011	3.331985E-012	0	0.000000E+000
1	26.77691376	3.331985E-012	1.574199E-011	1	0.000000E+000
1	26.77785131	1.574199E-011	3.331985E-012	0	0.000000E+000
1	26.79030967	3.331985E-012	1.574199E-011	1	0.000000E+000
1	26.79090541	1.574199E-011	3.331985E-012	0	0.000000E+000
1	26.79183593	3.331985E-012	1.574199E-011	1	0.000000E+000
1	26.79225562	1.574199E-011	3.331985E-012	0	0.000000E+000
1	26.79227939	3.331985E-012	1.574199E-011	1	0.000000E+000
1	26.79323214	1.574199E-011	3.331985E-012	0	0.000000E+000
1	26.79586885	3.331985E-012	1.574199E-011	1	0.000000E+000
1	26.79649288	1.574199E-011	3.331985E-012	0	0.000000E+000
1	26.79805879	3.331985E-012	1.574199E-011	1	0.000000E+000
1	26.79823058	1.574199E-011	3.331985E-012	0	0.000000E+000
1	26.79846320	3.331985E-012	1.574199E-011	1	0.000000E+000
1	26.79943005	1.574199E-011	3.331985E-012	0	0.000000E+000
1	26.79944798	3.331985E-012	1.574199E-011	1	0.000000E+000
1	26.79951779	1.574199E-011	3.331985E-012	0	0.000000E+000
1	26.79953451	3.331985E-012	1.574199E-011	1	0.000000E+000
1	26.79972362	1.574199E-011	3.331985E-012	0	0.000000E+000
1	26.80084346	3.331985E-012	1.574199E-011	1	0.000000E+000
1	26.80087622	1.574199E-011	3.331985E-012	0	0.000000E+000
1	26.80114511	3.331985E-012	1.574199E-011	1	0.000000E+000
1	26.80117639	1.574199E-011	3.331985E-012	0	0.000000E+000
1	26.80941186	3.331985E-012	1.574199E-011	1	0.000000E+000
1	26.80948863	1.574199E-011	3.331985E-012	0	0.000000E+000
1	26.81374117	3.331985E-012	1.574199E-011	1	0.000000E+000
1	26.81486399	1.574199E-011	3.331985E-012	0	0.000000E+000
1	26.82669040	3.331985E-012	1.574199E-011	1	0.000000E+000
1	26.82673304	1.574199E-011	3.331985E-012	0	0.000000E+000
1	26.82675250	3.331985E-012	1.574199E-011	1	0.000000E+000
1	26.82725558	1.574199E-011	3.331985E-012	0	0.000000E+000
1	26.83130547	3.331985E-012	1.574199E-011	1	0.000000E+000
1	26.83132590	1.574199E-011	3.331985E-012	0	0.000000E+000
1	26.83137378	3.331985E-012	1.574199E-011	1	0.000000E+000
1	26.83150870	1.574199E-011	3.331985E-012	0	0.000000E+000
1	26.83216037	3.331985E-012	1.574199E-011	1	0.000000E+000
1	26.83310368	1.574199E-011	3.331985E-012	0	0.000000E+000
1	26.83347835	3.331985E-012	1.574199E-011	1	0.000000E+000
1	26.83367656	1.574199E-011	3.331985E-012	0	0.000000E+000
1	26.83380345	3.331985E-012	1.574199E-011	1	0.000000E+000
1	26.83388690	1.574199E-011	3.331985E-012	0	0.000000E+000
1	26.83390374	3.331985E-012	1.574199E-011	1	0.000000E+000
1	26.83421550	1.574199E-011	3.331985E-012	0	0.000000E+000
1	26.83424640	3.331985E-012	1.574199E-011	1	0.000000E+000
1	26.83497082	1.574199E-011	3.331985E-012	0	0.000000E+000
1	26.83745164	3.331985E-012	1.574199E-011	1	0.000000E+000
1	26.83774224	1.574199E-011	3.331985E-012	0	0.000000E+000
1	26.83805273	3.331985E-012	1.574199E-011	1	0.000000E+000
1	26.83899021	1.574199E-011	3.331985E-012	0	0.000000E+000
1	26.83899901	3.331985E-012	1.574199E-011	1	0.000000E+000
1	26.83981761	1.574199E-011	3.331985E-012	0	0.000000E+000
1	26.84002995	3.331985E-012	1.574199E-011	1	0.000000E+000
1	26.84039771	1.574199E-011	3.331985E-012	0	0.000000E+000
1	26.84045253	3.331985E-012	1.574199E-011	1	0.000000E+000
1	26.84341857	1.574199E-011	3.331985E-012	0	0.000000E+000
1	26.84358127	3.331985E-012	1.574199E-011	1	0.000000E+000
1	26.84416801	1.574199E-011	3.331985E-012	0	0.000000E+000
1	26.84514162	3.331985E-012	1.574199E-011	1	0.000000E+000
1	26.84587004	1.574199E-011	3.331985E-012	0	0.000000E+000
1	26.86675290	3.331985E-012	1.574199E-011	1	0.000000E+000
1	26.86801398	1.574199E-011	3.331985E-012	0	0.000000E+000
1	26.86879397	3.331985E-012	1.574199E-011	1	0.000000E+000
1	26.86888510	1.574199E-011	3.331985E-012	0	0.000000E+000
1	26.86993416	3.331985E-012	1.574199E-011	1	0.000000E+000
1	26.87057212	1.574199E-011	3.331985E-012	0	0.000000E+000
1	26.87060058	3.331985E-012	1.574199E-011	1	0.000000E+000
1	26.87147027	1.574199E-011	3.331985E-012	0	0.000000E+000
1	26.87158216	3.331985E-012	1.574199E-011	1	0.000000E+000
1	26.87164617	1.574199E-011	3.331985E-012	0	0.000000E+000
1	26.87742577	3.331985E-012	1.574199E-011	1	0.000000E+000
1	26.87748091	1.574199E-011	3.331985E-012	0	0.000000E+000
1	26.87750227	3.331985E-012	1.574199E-011	1	0.000000E+000
1	26.87805841	1.574199E-011	3.331985E-012	0	0.000000E+000
1	26.87808825	3.331985E-012	1.574199E-011	1	0.000000E+000
1	26.87819397	1.574199E-011	3.331985E-012	0	0.000000E+000
1	26.87859173	3.331985E-012	1.574199E-011	1	0.000000E+000
1	26.87872549	1.574199E-011	3.331985E-012	0	0.000000E+000
1	26.87956133	3.331985E-012	1.574199E-011	1	0.000000E+000
1	26.88043605	1.574199E-011	3.331985E-012	0	0.000000E+000
1	26.88163167	3.331985E-012	1.574199E-011	1	0.000000E+000
1	26.88188238	1.574199E-011	3.331985E-012	0	0.000000E+000
1	26.88346576	3.331985E-012	1.574199E-011	1	0.000000E+000
1	26.88356137	1.574199E-011	3.331985E-012	0	0.000000E+000
1	26.89128920	3.331985E-012	1.574199E-011	1	0.000000E+000
1	26.89165973	1.574199E-011	3.331985E-012	0	0.000000E+000
1	26.89189936	3.331985E-012	1.574199E-011	1	0.000000E+000
1	26.89265423	1.574199E-011	3.331985E-012	0	0.000000E+000
1	26.89567865	3.331985E-012	1.574199E-011	1	0.000000E+000
1	26.89580100	1.574199E-011	3.331985E-012	0	0.000000E+000
1	26.89649744	3.331985E-012	1.574199E-011	1	0.000000E+000
1	26.89801904	1.574199E-011	3.331985E-012	0	0.000000E+000
1	26.89838999	3.331985E-012	1.574199E-011	1	0.000000E+000
1	26.89866827	1.574199E-011	3.331985E-012	0	0.000000E+000
1	31.28397181	3.127483E-012	1.553748E-011	1	0.000000E+000
1	31.28442695	1.553748E-011	3.127483E-012	0	0.000000E+000
1	31.28444988	3.127483E-012	1.553748E-011	1	0.000000E+000
1	31.28530219	1.553748E-011	3.127483E-012	0	0.000000E+000
1	31.28531529	3.127483E-012	1.553748E-011	1	0.000000E+000
1	31.28564982	1.553748E-011	3.127483E-012	0	0.000000E+000
1	31.28867298	3.127483E-012	1.553748E-011	1	0.000000E+000
1	31.28959772	1.553748E-011	3.127483E-012	0	0.000000E+000
1	31.28969829	3.127483E-012	1.553748E-011	1	0.000000E+000
1	31.28971851	1.553748E-011	3.127483E-012	0	0.000000E+000
1	31.28987296	3.127483E-012	1.553748E-011	1	0.000000E+000
1	31.28995684	1.553748E-011	3.127483E-012	0	0.000000E+000
1	31.29058744	3.127483E-012	1.553748E-011	1	0.000000E+000
1	31.29193790	1.553748E-011	3.127483E-012	0	0.000000E+000
1	31.29221746	3.127483E-012	1.553748E-011	1	0.000000E+000
1	31.29321853	1.553748E-011	3.127483E-012	0	0.000000E+000
1	31.29335185	3.127483E-012	1.553748E-011	1	0.000000E+000
1	31.29360673	1.553748E-011	3.127483E-012	0	0.000000E+000
1	31.29486692	3.127483E-012	1.553748E-011	1	0.000000E+000
1	31.29499728	1.553748E-011	3.127483E-012	0	0.000000E+000
1	31.29628061	3.127483E-012	1.553748E-011	1	0.000000E+000
1	31.29658620	1.553748E-011	3.127483E-012	0	0.000000E+000
1	31.29917211	3.127483E-012	1.553748E-011	1	0.000000E+000
1	31.29952423	1.553748E-011	3.127483E-012	0	0.000000E+000
1	31.29967634	3.127483E-012	1.553748E-011	1	0.000000E+000
1	31.30014359	1.553748E-011	3.127483E-012	0	0.000000E+000
1	31.30024662	3.127483E-012	1.553748E-011	1	0.000000E+000
1	31.30068706	1.553748E-011	3.127483E-012	0	0.000000E+000
1	31.30112277	3.127483E-012	1.553748E-011	1	0.000000E+000
1	31.30132901	1.553748E-011	3.127483E-012	0	0.000000E+000
1	31.30265051	3.127483E-012	1.553748E-011	1	0.000000E+000
1	31.30276116	1.553748E-011	3.127483E-012	0	0.000000E+000
1	31.30293138	3.127483E-012	1.553748E-011	1	0.000000E+000
1	31.30295693	1.553748E-011	3.127483E-012	0	0.000000E+000
1	31.30385280	3.127483E-012	1.553748E-011	1	0.000000E+000
1	31.30393206	1.553748E-011	3.127483E-012	0	0.000000E+000
1	31.30815481	3.127483E-012	1.553748E-011	1	0.000000E+000
1	31.30901746	1.553748E-011	3.127483E-012	0	0.000000E+000
1	31.31129984	3.127483E-012	1.553748E-011	1	0.000000E+000
1	31.31204150	1.553748E-011	3.127483E-012	0	0.000000E+000
1	31.31232105	3.127483E-012	1.553748E-011	1	0.000000E+000
1	31.31251075	1.553748E-011	3.127483E-012	0	0.000000E+000
1	31.31255077	3.127483E-012	1.553748E-011	1	0.000000E+000
1	31.31327422	1.553748E-011	3.127483E-012	0	0.000000E+000
1	31.31463761	3.127483E-012	1.553748E-011	1	0.000000E+000
1	31.31540295	1.553748E-011	3.127483E-012	0	0.000000E+000
1	31.31544388	3.127483E-012	1.553748E-011	1	0.000000E+000
1	31.31584519	1.553748E-011	3.127483E-012	0	0.000000E+000
1	31.31622298	3.127483E-012	1.553748E-011	1	0.000000E+000
1	31.31669798	1.553748E-011	3.127483E-012	0	0.000000E+000
1	31.31900712	3.127483E-012	1.553748E-011	1	0.000000E+000
1	31.31914610	1.553748E-011	3.127483E-012	0	0.000000E+000
1	31.32103220	3.127483E-012	1.553748E-011	1	0.000000E+000
1	31.32127392	1.553748E-011	3.127483E-012	0	0.000000E+000
1	31.32483859	3.127483E-012	1.553748E-011	1	0.000000E+000
1	31.32605237	1.553748E-011	3.127483E-012	0	0.000000E+000
1	31.32608146	3.127483E-012	1.553748E-011	1	0.000000E+000
1	31.32637661	1.553748E-011	3.127483E-012	0	0.000000E+000
1	31.32933446	3.127483E-012	1.553748E-011	1	0.000000E+000
1	31.32971861	1.553748E-011	3.127483E-012	0	0.000000E+000
1	31.33005237	3.127483E-012	1.553748E-011	1	0.000000E+000
1	31.33010100	1.553748E-011	3.127483E-012	0	0.000000E+000
1	31.33094338	3.127483E-012	1.553748E-011	1	0.000000E+000
1	31.33128342	1.553748E-011	3.127483E-012	0	0.000000E+000
1	31.33173130	3.127483E-012	1.553748E-011	1	0.000000E+000
1	31.33197143	1.553748E-011	3.127483E-012	0	0.000000E+000
1	31.33198389	3.127483E-012	1.553748E-011	1	0.000000E+000
1	31.33310223	1.553748E-011	3.127483E-012	0	0.000000E+000
1	31.33313571	3.127483E-012	1.553748E-011	1	0.000000E+000
1	31.33441352	1.553748E-011	3.127483E-012	0	0.000000E+000
1	31.33469869	3.127483E-012	1.553748E-011	1	0.000000E+000
1	31.33483706	1.553748E-011	3.127483E-012	0	0.000000E+000
1	31.33513902	3.127483E-012	1.553748E-011	1	0.000000E+000
1	31.33565000	1.553748E-011	3.127483E-012	0	0.000000E+000
1	31.33566905	3.127483E-012	1.553748E-011	1	0.000000E+000
1	31.33594709	1.553748E-011	3.127483E-012	0	0.000000E+000
1	31.33834861	3.127483E-012	1.553748E-011	1	0.000000E+000
1	31.33958661	1.553748E-011	3.127483E-012	0	0.000000E+000
1	31.33978104	3.127483E-012	1.553748E-011	1	0.000000E+000
1	31.34007889	1.553748E-011	3.127483E-012	0	0.000000E+000
1	31.34138526	3.127483E-012	1.553748E-011	1	0.000000E+000
1	31.34203036	1.553748E-011	3.127483E-012	0	0.000000E+000
1	31.34642701	3.127483E-012	1.553748E-011	1	0.000000E+000
1	31.34652181	1.553748E-011	3.127483E-012	0	0.000000E+000
1	31.34656848	3.127483E-012	1.553748E-011	1	0.000000E+000
1	31.34689583	1.553748E-011	3.127483E-012	0	0.000000E+000
1	31.34813814	3.127483E-012	1.553748E-011	1	0.000000E+000
1	31.34910722	1.553748E-011	3.127483E-012	0	0.000000E+000
1	31.35031028	3.127483E-012	1.553748E-011	1	0.000000E+000
1	31.35075431	1.553748E-011	3.127483E-012	0	0.000000E+000
1	31.35642474	3.127483E-012	1.553748E-011	1	0.000000E+000
1	31.35642872	1.553748E-011	3.127483E-012	0	0.000000E+000
1	31.35722606	3.127483E-012	1.553748E-011	1	0.000000E+000
1	31.35839976	1.553748E-011	3.127483E-012	0	0.000000E+000
1	31.35841909	3.127483E-012	1.553748E-011	1	0.000000E+000
1	31.35903233	1.553748E-011	3.127483E-012	0	0.000000E+000
1	31.35903786	3.127483E-012	1.553748E-011	1	0.000000E+000
1	31.36099379	1.553748E-011	3.127483E-012	0	0.000000E+000
1	31.37153818	3.127483E-012	1.553748E-011	1	0.000000E+000
1	31.37208048	1.553748E-011	3.127483E-012	0	0.000000E+000
1	31.37209952	3.127483E-012	1.553748E-011	1	0.000000E+000
1	31.37212961	1.553748E-011	3.127483E-012	0	0.000000E+000
1	31.37217889	3.127483E-012	1.553748E-011	1	0.000000E+000
1	31.37220951	1.553748E-011	3.127483E-012	0	0.000000E+000
1	31.37769070	3.127483E-012	1.553748E-011	1	0.000000E+000
1	31.37797617	1.553748E-011	3.127483E-012	0	0.000000E+000
1	31.37809995	3.127483E-012	1.553748E-011	1	0.000000E+000
1	31.37843350	1.553748E-011	3.127483E-012	0	0.000000E+000
1	31.37863809	3.127483E-012	1.553748E-011	1	0.000000E+000
1	31.37988859	1.553748E-011	3.127483E-012	0	0.000000E+000
1	31.38010574	3.127483E-012	1.553748E-011	1	0.000000E+000
1	31.38048022	1.553748E-011	3.127483E-012	0	0.000000E+000
1	31.38058072	3.127483E-012	1.553748E-011	1	0.000000E+000
1	31.38082479	1.553748E-011	3.127483E-012	0	0.000000E+000
1	31.38191106	3.127483E-012	1.553748E-011	1	0.000000E+000
1	31.38267697	1.553748E-011	3.127483E-012	0	0.000000E+000
1	31.38423543	3.127483E-012	1.553748E-011	1	0.000000E+000
1	31.38448389	1.553748E-011	3.127483E-012	0	0.000000E+000
1	31.39106649	3.127483E-012	1.553748E-011	1	0.000000E+000
1	31.39181649	1.553748E-011	3.127483E-012	0	0.000000E+000
1	31.39183041	3.127483E-012	1.553748E-011	1	0.000000E+000
1	31.39201462	1.553748E-011	3.127483E-012	0	0.000000E+000
1	31.39414384	3.127483E-012	1.553748E-011	1	0.000000E+000
1	31.39431533	1.553748E-011	3.127483E-012	0	0.000000E+000
1	31.39433298	3.127483E-012	1.553748E-011	1	0.000000E+000
1	31.39439174	1.553748E-011	3.127483E-012	0	0.000000E+000
1	31.40108657	3.127483E-012	1.553748E-011	1	0.000000E+000
1	31.40153556	1.553748E-011	3.127483E-012	0	0.000000E+000
1	31.40236811	3.127483E-012	1.553748E-011	1	0.000000E+000
1	31.40240131	1.553748E-011	3.127483E-012	0	0.000000E+000
1	31.40251930	3.127483E-012	1.553748E-011	1	0.000000E+000
1	31.40276798	1.553748E-011	3.127483E-012	0	0.000000E+000
1	31.40330266	3.127483E-012	1.553748E-011	1	0.000000E+000
1	31.40399729	1.553748E-011	3.127483E-012	0	0.000000E+000
1	31.40459677	3.127483E-012	1.553748E-011	1	0.000000E+000
1	31.40502323	1.553748E-011	3.127483E-012	0	0.000000E+000
1	31.40538095	3.127483E-012	1.553748E-011	1	0.000000E+000
1	31.40680516	1.553748E-011	3.127483E-012	0	0.000000E+000
1	31.40707709	3.127483E-012	1.553748E-011	1	0.000000E+000
1	31.40720312	1.553748E-011	3.127483E-012	0	0.000000E+000
1	31.40829847	3.127483E-012	1.553748E-011	1	0.000000E+000
1	31.40853087	1.553748E-011	3.127483E-012	0	0.000000E+000
1	31.41086580	3.127483E-012	1.553748E-011	1	0.000000E+000
1	31.41095961	1.553748E-011	3.127483E-012	0	0.000000E+000
1	31.41258091	3.127483E-012	1.553748E-011	1	0.000000E+000
1	31.41317916	1.553748E-011	3.127483E-012	0	0.000000E+000
1	31.41318402	3.127483E-012	1.553748E-011	1	0.000000E+000
1	31.41367917	1.553748E-011	3.127483E-012	0	0.000000E+000
1	31.41560062	3.127483E-012	1.553748E-011	1	0.000000E+000
1	31.41585632	1.553748E-011	3.127483E-012	0	0.000000E+000
1	31.41588377	3.127483E-012	1.553748E-011	1	0.000000E+000
1	31.41714444	1.553748E-011	3.127483E-012	0	0.000000E+000
1	31.41846294	3.127483E-012	1.553748E-011	1	0.000000E+000
1	31.41860617	1.553748E-011	3.127483E-012	0	0.000000E+000
1	31.43332127	3.127483E-012	1.553748E-011	1	0.000000E+000
1	31.43334185	1.553748E-011	3.127483E-012	0	0.000000E+000
1	31.43554077	3.127483E-012	1.553748E-011	1	0.000000E+000
1	31.43590023	1.553748E-011	3.127483E-012	0	0.000000E+000
1	31.43607995	3.127483E-012	1.553748E-011	1	0.000000E+000
1	31.43643090	1.553748E-011	3.127483E-012	0	0.000000E+000
1	31.43759222	3.127483E-012	1.553748E-011	1	0.000000E+000
1	31.43843291	1.553748E-011	3.127483E-012	0	0.000000E+000
1	31.43845731	3.127483E-012	1.553748E-011	1	0.000000E+000
1	31.44092230	1.553748E-011	3.127483E-012	0	0.000000E+000
1	31.44717506	3.127483E-012	1.553748E-011	1	0.000000E+000
1	31.44729875	1.553748E-011	3.127483E-012	0	0.000000E+000
1	31.44816260	3.127483E-012	1.553748E-011	1	0.000000E+000
1	31.44845488	1.553748E-011	3.127483E-012	0	0.000000E+000
1	31.44890350	3.127483E-012	1.553748E-011	1	0.000000E+000
1	31.44907236	1.553748E-011	3.127483E-012	0	0.000000E+000
1	31.45119928	3.127483E-012	1.553748E-011	1	0.000000E+000
1	31.45138142	1.553748E-011	3.127483E-012	0	0.000000E+000
1	31.45165353	3.127483E-012	1.553748E-011	1	0.000000E+000
1	31.45207277	1.553748E-011	3.127483E-012	0	0.000000E+000
1	31.45413039	3.127483E-012	1.553748E-011	1	0.000000E+000
1	31.45437225	1.553748E-011	3.127483E-012	0	0.000000E+000
1	31.45930555	3.127483E-012	1.553748E-011	1	0.000000E+000
1	31.45933242	1.553748E-011	3.127483E-012	0	0.000000E+000
1	31.46056813	3.127483E-012	1.553748E-011	1	0.000000E+000
1	31.46083180	1.553748E-011	3.127483E-012	0	0.000000E+000
1	31.46098981	3.127483E-012	1.553748E-011	1	0.000000E+000
1	31.46107438	1.553748E-011	3.127483E-012	0	0.000000E+000
1	31.46284394	3.127483E-012	1.553748E-011	1	0.000000E+000
1	31.46417890	1.553748E-011	3.127483E-012	0	0.000000E+000
1	31.46418024	3.127483E-012	1.553748E-011	1	0.000000E+000
1	31.46444869	1.553748E-011	3.127483E-012	0	0.000000E+000
1	31.46446122	3.127483E-012	1.553748E-011	1	0.000000E+000
1	31.46598526	1.553748E-011	3.127483E-012	0	0.000000E+000
1	31.46701820	3.127483E-012	1.553748E-011	1	0.000000E+000
1	31.46712842	1.553748E-011	3.127483E-012	0	0.000000E+000
1	31.46771019	3.127483E-012	1.553748E-011	1	0.000000E+000
1	31.46785785	1.553748E-011	3.127483E-012	0	0.000000E+000
1	31.46816670	3.127483E-012	1.553748E-011	1	0.000000E+000
1	31.46836163	1.553748E-011	3.127483E-012	0	0.000000E+000
1	31.47946534	3.127483E-012	1.553748E-011	1	0.000000E+000
1	31.47961217	1.553748E-011	3.127483E-012	0	0.000000E+000
1	31.47964406	3.127483E-012	1.553748E-011	1	0.000000E+000
1	31.48014473	1.553748E-011	3.127483E-012	0	0.000000E+000
1	31.48016651	3.127483E-012	1.553748E-011	1	0.000000E+000
1	31.48069187	1.553748E-011	3.127483E-012	0	0.000000E+000
1	31.48070820	3.127483E-012	1.553748E-011	1	0.000000E+000
1	31.48277083	1.553748E-011	3.127483E-012	0	0.000000E+000
1	31.48288340	3.127483E-012	1.553748E-011	1	0.000000E+000
1	31.48347675	1.553748E-011	3.127483E-012	0	0.000000E+000
1	31.48685877	3.127483E-012	1.553748E-011	1	0.000000E+000
1	31.48873199	1.553748E-011	3.127483E-012	0	0.000000E+000
1	31.48873447	3.127483E-012	1.553748E-011	1	0.000000E+000
1	31.48915771	1.553748E-011	3.127483E-012	0	0.000000E+000
1	31.49144633	3.127483E-012	1.553748E-011	1	0.000000E+000
1	31.49195665	1.553748E-011	3.127483E-012	0	0.000000E+000
1	31.49356590	3.127483E-012	1.553748E-011	1	0.000000E+000
1	31.49384917	1.553748E-011	3.127483E-012	0	0.000000E+000
1	31.49427414	3.127483E-012	1.553748E-011	1	0.000000E+000
1	31.49439131	1.553748E-011	3.127483E-012	0	0.000000E+000
1	31.49453589	3.127483E-012	1.553748E-011	1	0.000000E+000
1	31.49501330	1.553748E-011	3.127483E-012	0	0.000000E+000
1	31.49512711	3.127483E-012	1.553748E-011	1	0.000000E+000
1	31.49599242	1.553748E-011	3.127483E-012	0	0.000000E+000
1	31.49683215	3.127483E-012	1.553748E-011	1	0.000000E+000
1	31.49692467	1.553748E-011	3.127483E-012	0	0.000000E+000
1	31.49980158	3.127483E-012	1.553748E-011	1	0.000000E+000
1	31.49982660	1.553748E-011	3.127483E-012	0	0.000000E+000
1	31.50736344	3.127483E-012	1.553748E-011	1	0.000000E+000
1	31.50755549	1.553748E-011	3.127483E-012	0	0.000000E+000
1	31.51271538	3.127483E-012	1.553748E-011	1	0.000000E+000
1	31.51433410	1.553748E-011	3.127483E-012	0	0.000000E+000
1	31.51434275	3.127483E-012	1.553748E-011	1	0.000000E+000
1	31.51513052	1.553748E-011	3.127483E-012	0	0.000000E+000
1	31.51554389	3.127483E-012	1.553748E-011	1	0.000000E+000
1	31.51603745	1.553748E-011	3.127483E-012	0	0.000000E+000
1	31.56745015	3.127483E-012	1.553748E-011	1	0.000000E+000
1	31.56751106	1.553748E-011	3.127483E-012	0	0.000000E+000
1	31.56767683	3.127483E-012	1.553748E-011	1	0.000000E+000
1	31.56974827	1.553748E-011	3.127483E-012	0	0.000000E+000
1	31.57044698	3.127483E-012	1.553748E-011	1	0.000000E+000
1	31.57115733	1.553748E-011	3.127483E-012	0	0.000000E+000
1	31.57678019	3.127483E-012	1.553748E-011	1	0.000000E+000
1	31.57699149	1.553748E-011	3.127483E-012	0	0.000000E+000
1	31.57886863	3.127483E-012	1.553748E-011	1	0.000000E+000
1	31.57950035	1.553748E-011	3.127483E-012	0	0.000000E+000
1	31.59314991	3.127483E-012	1.553748E-011	1	0.000000E+000
1	31.59386720	1.553748E-011	3.127483E-012	0	0.000000E+000
1	31.59390260	3.127483E-012	1.553748E-011	1	0.000000E+000
1	31.59398331	1.553748E-011	3.127483E-012	0	0.000000E+000
1	31.59572758	3.127483E-012	1.553748E-011	1	0.000000E+000
1	31.59675270	1.553748E-011	3.127483E-012	0	0.000000E+000
1	31.59686381	3.127483E-012	1.553748E-011	1	0.000000E+000
1	31.59714695	1.553748E-011	3.127483E-012	0	0.000000E+000
1	31.59774776	3.127483E-012	1.553748E-011	1	0.000000E+000
1	31.59785306	1.553748E-011	3.127483E-012	0	0.000000E+000
1	31.59955718	3.127483E-012	1.553748E-011	1	0.000000E+000
1	31.59983673	1.553748E-011	3.127483E-012	0	0.000000E+000
1	31.60593883	3.127483E-012	1.553748E-011	1	0.000000E+000
1	31.60603977	1.553748E-011	3.127483E-012	0	0.000000E+000
1	31.61079969	3.127483E-012	1.553748E-011	1	0.000000E+000
1	31.61123720	1.553748E-011	3.127483E-012	0	0.000000E+000
1	31.61689475	3.127483E-012	1.553748E-011	1	0.000000E+000
1	31.61767625	1.553748E-011	3.127483E-012	0	0.000000E+000
1	31.61953116	3.127483E-012	1.553748E-011	1	0.000000E+000
1	31.61976096	1.553748E-011	3.127483E-012	0	0.000000E+000
1	31.62119111	3.127483E-012	1.553748E-011	1	0.000000E+000
1	31.62122867	1.553748E-011	3.127483E-012	0	0.000000E+000
1	31.62242689	3.127483E-012	1.553748E-011	1	0.000000E+000
1	31.62276593	1.553748E-011	3.127483E-012	0	0.000000E+000
1	31.63199773	3.127483E-012	1.553748E-011	1	0.000000E+000
1	31.63202166	1.553748E-011	3.127483E-012	0	0.000000E+000
1	31.63205844	3.127483E-012	1.553748E-011	1	0.000000E+000
1	31.63213545	1.553748E-011	3.127483E-012	0	0.000000E+000
1	31.63487209	3.127483E-012	1.553748E-011	1	0.000000E+000
1	31.63492159	1.553748E-011	3.127483E-012	0	0.000000E+000
1	31.63713992	3.127483E-012	1.553748E-011	1	0.000000E+000
1	31.63757921	1.553748E-011	3.127483E-012	0	0.000000E+000
1	31.63773465	3.127483E-012	1.553748E-011	1	0.000000E+000
1	31.63801405	1.553748E-011	3.127483E-012	0	0.000000E+000
1	31.63833419	3.127483E-012	1.553748E-011	1	0.000000E+000
1	31.63849149	1.553748E-011	3.127483E-012	0	0.000000E+000
1	31.63852146	3.127483E-012	1.553748E-011	1	0.000000E+000
1	31.63870224	1.553748E-011	3.127483E-012	0	0.000000E+000
1	31.63960219	3.127483E-012	1.553748E-011	1	0.000000E+000
1	31.64003919	1.553748E-011	3.127483E-012	0	0.000000E+000
1	31.64077559	3.127483E-012	1.553748E-011	1	0.000000E+000
1	31.64195211	1.553748E-011	3.127483E-012	0	0.000000E+000
1	31.64381748	3.127483E-012	1.553748E-011	1	0.000000E+000
1	31.64400132	1.553748E-011	3.127483E-012	0	0.000000E+000
1	31.64631214	3.127483E-012	1.553748E-011	1	0.000000E+000
1	31.64632999	1.553748E-011	3.127483E-012	0	0.000000E+000
1	31.64633000	3.127483E-012	1.553748E-011	1	0.000000E+000
1	31.64633100	1.553748E-011	3.127483E-012	0	0.000000E+000
1	51.77776044	2.803595E-012	1.521360E-011	1	0.000000E+000
1	51.77813386	1.521360E-011	2.803595E-012	0	0.000000E+000
1	51.77818279	2.803595E-012	1.521360E-011	1	0.000000E+000
1	51.77852506	1.521360E-011	2.803595E-012	0	0.000000E+000
1	51.78020472	2.803595E-012	1.521360E-011	1	0.000000E+000
1	51.78044115	1.521360E-011	2.803595E-012	0	0.000000E+000
1	51.78106255	2.803595E-012	1.521360E-011	1	0.000000E+000
1	51.78141437	1.521360E-011	2.803595E-012	0	0.000000E+000
1	51.78616336	2.803595E-012	1.521360E-011	1	0.000000E+000
1	51.78638854	1.521360E-011	2.803595E-012	0	0.000000E+000
1	51.78639182	2.803595E-012	1.521360E-011	1	0.000000E+000
1	51.78791994	1.521360E-011	2.803595E-012	0	0.000000E+000
1	51.79426469	2.803595E-012	1.521360E-011	1	0.000000E+000
1	51.79463963	1.521360E-011	2.803595E-012	0	0.000000E+000
1	51.79642973	2.803595E-012	1.521360E-011	1	0.000000E+000
1	51.79661136	1.521360E-011	2.803595E-012	0	0.000000E+000
1	51.79872149	2.803595E-012	1.521360E-011	1	0.000000E+000
1	51.79875307	1.521360E-011	2.803595E-012	0	0.000000E+000
1	51.80261183	2.803595E-012	1.521360E-011	1	0.000000E+000
1	51.80310547	1.521360E-011	2.803595E-012	0	0.000000E+000
1	51.80353701	2.803595E-012	1.521360E-011	1	0.000000E+000
1	51.80390302	1.521360E-011	2.803595E-012	0	0.000000E+000
1	51.80392021	2.803595E-012	1.521360E-011	1	0.000000E+000
1	51.80461104	1.521360E-011	2.803595E-012	0	0.000000E+000
1	51.80465944	2.803595E-012	1.521360E-011	1	0.000000E+000
1	51.80488194	1.521360E-011	2.803595E-012	0	0.000000E+000
1	51.80529701	2.803595E-012	1.521360E-011	1	0.000000E+000
1	51.80741270	1.521360E-011	2.803595E-012	0	0.000000E+000
1	51.80744799	2.803595E-012	1.521360E-011	1	0.000000E+000
1	51.80884328	1.521360E-011	2.803595E-012	0	0.000000E+000
1	51.81217239	2.803595E-012	1.521360E-011	1	0.000000E+000
1	51.81249767	1.521360E-011	2.803595E-012	0	0.000000E+000
1	51.81473731	2.803595E-012	1.521360E-011	1	0.000000E+000
1	51.81563715	1.521360E-011	2.803595E-012	0	0.000000E+000
1	51.81569326	2.803595E-012	1.521360E-011	1	0.000000E+000
1	51.81573163	1.521360E-011	2.803595E-012	0	0.000000E+000
1	51.81621563	2.803595E-012	1.521360E-011	1	0.000000E+000
1	51.81630708	1.521360E-011	2.803595E-012	0	0.000000E+000
1	51.81631819	2.803595E-012	1.521360E-011	1	0.000000E+000
1	51.81636953	1.521360E-011	2.803595E-012	0	0.000000E+000
1	51.81668459	2.803595E-012	1.521360E-011	1	0.000000E+000
1	51.81836998	1.521360E-011	2.803595E-012	0	0.000000E+000
1	51.81854584	2.803595E-012	1.521360E-011	1	0.000000E+000
1	51.81968207	1.521360E-011	2.803595E-012	0	0.000000E+000
1	51.82138683	2.803595E-012	1.521360E-011	1	0.000000E+000
1	51.82146416	1.521360E-011	2.803595E-012	0	0.000000E+000
1	51.82148312	2.803595E-012	1.521360E-011	1	0.000000E+000
1	51.82156015	1.521360E-011	2.803595E-012	0	0.000000E+000
1	51.82203812	2.803595E-012	1.521360E-011	1	0.000000E+000
1	51.82210492	1.521360E-011	2.803595E-012	0	0.000000E+000
1	51.82221352	2.803595E-012	1.521360E-011	1	0.000000E+000
1	51.82252861	1.521360E-011	2.803595E-012	0	0.000000E+000
1	51.83174819	2.803595E-012	1.521360E-011	1	0.000000E+000
1	51.83290851	1.521360E-011	2.803595E-012	0	0.000000E+000
1	51.83337070	2.803595E-012	1.521360E-011	1	0.000000E+000
1	51.83413315	1.521360E-011	2.803595E-012	0	0.000000E+000
1	51.83512224	2.803595E-012	1.521360E-011	1	0.000000E+000
1	51.83544174	1.521360E-011	2.803595E-012	0	0.000000E+000
1	51.84082452	2.803595E-012	1.521360E-011	1	0.000000E+000
1	51.84223386	1.521360E-011	2.803595E-012	0	0.000000E+000
1	51.84321927	2.803595E-012	1.521360E-011	1	0.000000E+000
1	51.84400448	1.521360E-011	2.803595E-012	0	0.000000E+000
1	51.84402756	2.803595E-012	1.521360E-011	1	0.000000E+000
1	51.84413288	1.521360E-011	2.803595E-012	0	0.000000E+000
1	51.84522336	2.803595E-012	1.521360E-011	1	0.000000E+000
1	51.84525836	1.521360E-011	2.803595E-012	0	0.000000E+000
1	51.84546201	2.803595E-012	1.521360E-011	1	0.000000E+000
1	51.84595823	1.521360E-011	2.803595E-012	0	0.000000E+000
1	51.84902944	2.803595E-012	1.521360E-011	1	0.000000E+000
1	51.84904659	1.521360E-011	2.803595E-012	0	0.000000E+000
1	51.85423615	2.803595E-012	1.521360E-011	1	0.000000E+000
1	51.85440594	1.521360E-011	2.803595E-012	0	0.000000E+000
1	51.86376188	2.803595E-012	1.521360E-011	1	0.000000E+000
1	51.86401682	1.521360E-011	2.803595E-012	0	0.000000E+000
1	51.86979466	2.803595E-012	1.521360E-011	1	0.000000E+000
1	51.86998772	1.521360E-011	2.803595E-012	0	0.000000E+000
1	51.87038141	2.803595E-012	1.521360E-011	1	0.000000E+000
1	51.87059233	1.521360E-011	2.803595E-012	0	0.000000E+000
1	51.87064140	2.803595E-012	1.521360E-011	1	0.000000E+000
1	51.87171587	1.521360E-011	2.803595E-012	0	0.000000E+000
1	51.87211120	2.803595E-012	1.521360E-011	1	0.000000E+000
1	51.87211890	1.521360E-011	2.803595E-012	0	0.000000E+000
1	51.87254807	2.803595E-012	1.521360E-011	1	0.000000E+000
1	51.87355170	1.521360E-011	2.803595E-012	0	0.000000E+000
1	51.87483899	2.803595E-012	1.521360E-011	1	0.000000E+000
1	51.87502369	1.521360E-011	2.803595E-012	0	0.000000E+000
1	51.87608229	2.803595E-012	1.521360E-011	1	0.000000E+000
1	51.87610695	1.521360E-011	2.803595E-012	0	0.000000E+000
1	51.88155212	2.803595E-012	1.521360E-011	1	0.000000E+000
1	51.88250968	1.521360E-011	2.803595E-012	0	0.000000E+000
1	51.88303222	2.803595E-012	1.521360E-011	1	0.000000E+000
1	51.88568925	1.521360E-011	2.803595E-012	0	0.000000E+000
1	51.88593362	2.803595E-012	1.521360E-011	1	0.000000E+000
1	51.88696636	1.521360E-011	2.803595E-012	0	0.000000E+000
1	51.89020992	2.803595E-012	1.521360E-011	1	0.000000E+000
1	51.89050483	1.521360E-011	2.803595E-012	0	0.000000E+000
1	51.89084577	2.803595E-012	1.521360E-011	1	0.000000E+000
1	51.89104998	1.521360E-011	2.803595E-012	0	0.000000E+000
1	51.89201572	2.803595E-012	1.521360E-011	1	0.000000E+000
1	51.89228728	1.521360E-011	2.803595E-012	0	0.000000E+000
1	51.89352708	2.803595E-012	1.521360E-011	1	0.000000E+000
1	51.89375209	1.521360E-011	2.803595E-012	0	0.000000E+000
1	51.90872089	2.803595E-012	1.521360E-011	1	0.000000E+000
1	51.90912473	1.521360E-011	2.803595E-012	0	0.000000E+000
1	51.90913454	2.803595E-012	1.521360E-011	1	0.000000E+000
1	51.90915849	1.521360E-011	2.803595E-012	0	0.000000E+000
1	51.90918382	2.803595E-012	1.521360E-011	1	0.000000E+000
1	51.90933108	1.521360E-011	2.803595E-012	0	0.000000E+000
1	51.91017917	2.803595E-012	1.521360E-011	1	0.000000E+000
1	51.91068928	1.521360E-011	2.803595E-012	0	0.000000E+000
1	51.91244370	2.803595E-012	1.521360E-011	1	0.000000E+000
1	51.91253503	1.521360E-011	2.803595E-012	0	0.000000E+000
1	51.91281059	2.803595E-012	1.521360E-011	1	0.000000E+000
1	51.91295720	1.521360E-011	2.803595E-012	0	0.000000E+000
1	51.91407105	2.803595E-012	1.521360E-011	1	0.000000E+000
1	51.91444422	1.521360E-011	2.803595E-012	0	0.000000E+000
1	51.91447043	2.803595E-012	1.521360E-011	1	0.000000E+000
1	51.91510137	1.521360E-011	2.803595E-012	0	0.000000E+000
1	51.91810232	2.803595E-012	1.521360E-011	1	0.000000E+000
1	51.91842461	1.521360E-011	2.803595E-012	0	0.000000E+000
1	51.91913902	2.803595E-012	1.521360E-011	1	0.000000E+000
1	51.91987536	1.521360E-011	2.803595E-012	0	0.000000E+000
1	51.92263032	2.803595E-012	1.521360E-011	1	0.000000E+000
1	51.92276621	1.521360E-011	2.803595E-012	0	0.000000E+000
1	51.92417353	2.803595E-012	1.521360E-011	1	0.000000E+000
1	51.92794390	1.521360E-011	2.803595E-012	0	0.000000E+000
1	51.92917963	2.803595E-012	1.521360E-011	1	0.000000E+000
1	51.92959979	1.521360E-011	2.803595E-012	0	0.000000E+000
1	51.92962717	2.803595E-012	1.521360E-011	1	0.000000E+000
1	51.93007613	1.521360E-011	2.803595E-012	0	0.000000E+000
1	51.93040161	2.803595E-012	1.521360E-011	1	0.000000E+000
1	51.93157280	1.521360E-011	2.803595E-012	0	0.000000E+000
1	51.93883881	2.803595E-012	1.521360E-011	1	0.000000E+000
1	51.93908143	1.521360E-011	2.803595E-012	0	0.000000E+000
1	51.94043566	2.803595E-012	1.521360E-011	1	0.000000E+000
1	51.94065417	1.521360E-011	2.803595E-012	0	0.000000E+000
1	51.94190631	2.803595E-012	1.521360E-011	1	0.000000E+000
1	51.94195905	1.521360E-011	2.803595E-012	0	0.000000E+000
1	51.94245809	2.803595E-012	1.521360E-011	1	0.000000E+000
1	51.94307377	1.521360E-011	2.803595E-012	0	0.000000E+000
1	51.94778194	2.803595E-012	1.521360E-011	1	0.000000E+000
1	51.94857840	1.521360E-011	2.803595E-012	0	0.000000E+000
1	51.94875320	2.803595E-012	1.521360E-011	1	0.000000E+000
1	51.94930875	1.521360E-011	2.803595E-012	0	0.000000E+000
1	51.95091293	2.803595E-012	1.521360E-011	1	0.000000E+000
1	51.95105548	1.521360E-011	2.803595E-012	0	0.000000E+000
1	51.95188249	2.803595E-012	1.521360E-011	1	0.000000E+000
1	51.95212493	1.521360E-011	2.803595E-012	0	0.000000E+000
1	51.95426814	2.803595E-012	1.521360E-011	1	0.000000E+000
1	51.95461012	1.521360E-011	2.803595E-012	0	0.000000E+000
1	51.95464787	2.803595E-012	1.521360E-011	1	0.000000E+000
1	51.95489492	1.521360E-011	2.803595E-012	0	0.000000E+000
1	51.95494915	2.803595E-012	1.521360E-011	1	0.000000E+000
1	51.95579978	1.521360E-011	2.803595E-012	0	0.000000E+000
1	51.95582180	2.803595E-012	1.521360E-011	1	0.000000E+000
1	51.95639960	1.521360E-011	2.803595E-012	0	0.000000E+000
1	51.95762895	2.803595E-012	1.521360E-011	1	0.000000E+000
1	51.95812398	1.521360E-011	2.803595E-012	0	0.000000E+000
1	51.95936287	2.803595E-012	1.521360E-011	1	0.000000E+000
1	51.95945383	1.521360E-011	2.803595E-012	0	0.000000E+000
1	51.96276295	2.803595E-012	1.521360E-011	1	0.000000E+000
1	51.96329947	1.521360E-011	2.803595E-012	0	0.000000E+000
1	51.96714361	2.803595E-012	1.521360E-011	1	0.000000E+000
1	51.96769448	1.521360E-011	2.803595E-012	0	0.000000E+000
1	51.96793408	2.803595E-012	1.521360E-011	1	0.000000E+000
1	51.96806724	1.521360E-011	2.803595E-012	0	0.000000E+000
1	51.96831260	2.803595E-012	1.521360E-011	1	0.000000E+000
1	51.97000431	1.521360E-011	2.803595E-012	0	0.000000E+000
1	51.97142265	2.803595E-012	1.521360E-011	1	0.000000E+000
1	51.97158785	1.521360E-011	2.803595E-012	0	0.000000E+000
1	51.97160909	2.803595E-012	1.521360E-011	1	0.000000E+000
1	51.97263799	1.521360E-011	2.803595E-012	0	0.000000E+000
1	51.97320767	2.803595E-012	1.521360E-011	1	0.000000E+000
1	51.97322985	1.521360E-011	2.803595E-012	0	0.000000E+000
1	51.97325809	2.803595E-012	1.521360E-011	1	0.000000E+000
1	51.97351556	1.521360E-011	2.803595E-012	0	0.000000E+000
1	51.97376398	2.803595E-012	1.521360E-011	1	0.000000E+000
1	51.97466044	1.521360E-011	2.803595E-012	0	0.000000E+000
1	51.97880664	2.803595E-012	1.521360E-011	1	0.000000E+000
1	51.97901537	1.521360E-011	2.803595E-012	0	0.000000E+000
1	51.97954480	2.803595E-012	1.521360E-011	1	0.000000E+000
1	51.97965463	1.521360E-011	2.803595E-012	0	0.000000E+000
1	51.97967539	2.803595E-012	1.521360E-011	1	0.000000E+000
1	51.97976350	1.521360E-011	2.803595E-012	0	0.000000E+000
1	51.98049084	2.803595E-012	1.521360E-011	1	0.000000E+000
1	51.98106811	1.521360E-011	2.803595E-012	0	0.000000E+000
1	51.98181872	2.803595E-012	1.521360E-011	1	0.000000E+000
1	51.98202996	1.521360E-011	2.803595E-012	0	0.000000E+000
1	51.98281194	2.803595E-012	1.521360E-011	1	0.000000E+000
1	51.98315329	1.521360E-011	2.803595E-012	0	0.000000E+000
1	51.98317679	2.803595E-012	1.521360E-011	1	0.000000E+000
1	51.98356914	1.521360E-011	2.803595E-012	0	0.000000E+000
1	51.98379143	2.803595E-012	1.521360E-011	1	0.000000E+000
1	51.98410001	1.521360E-011	2.803595E-012	0	0.000000E+000
1	51.98447883	2.803595E-012	1.521360E-011	1	0.000000E+000
1	51.98452578	1.521360E-011	2.803595E-012	0	0.000000E+000
1	51.98468768	2.803595E-012	1.521360E-011	1	0.000000E+000
1	51.98474680	1.521360E-011	2.803595E-012	0	0.000000E+000
1	51.98475722	2.803595E-012	1.521360E-011	1	0.000000E+000
1	51.98607206	1.521360E-011	2.803595E-012	0	0.000000E+000
1	51.98622404	2.803595E-012	1.521360E-011	1	0.000000E+000
1	51.98702410	1.521360E-011	2.803595E-012	0	0.000000E+000
1	51.99132587	2.803595E-012	1.521360E-011	1	0.000000E+000
1	51.99184155	1.521360E-011	2.803595E-012	0	0.000000E+000
1	51.99415948	2.803595E-012	1.521360E-011	1	0.000000E+000
1	51.99525220	1.521360E-011	2.803595E-012	0	0.000000E+000
1	51.99526818	2.803595E-012	1.521360E-011	1	0.000000E+000
1	51.99613312	1.521360E-011	2.803595E-012	0	0.000000E+000
1	51.99648455	2.803595E-012	1.521360E-011	1	0.000000E+000
1	51.99701473	1.521360E-011	2.803595E-012	0	0.000000E+000
1	51.99821287	2.803595E-012	1.521360E-011	1	0.000000E+000
1	51.99848687	1.521360E-011	2.803595E-012	0	0.000000E+000
1	51.99864308	2.803595E-012	1.521360E-011	1	0.000000E+000
1	52.00060480	1.521360E-011	2.803595E-012	0	0.000000E+000
1	52.00123689	2.803595E-012	1.521360E-011	1	0.000000E+000
1	52.00290138	1.521360E-011	2.803595E-012	0	0.000000E+000
1	52.00403398	2.803595E-012	1.521360E-011	1	0.000000E+000
1	52.00413418	1.521360E-011	2.803595E-012	0	0.000000E+000
1	52.00460825	2.803595E-012	1.521360E-011	1	0.000000E+000
1	52.00467915	1.521360E-011	2.803595E-012	0	0.000000E+000
1	52.00534823	2.803595E-012	1.521360E-011	1	0.000000E+000
1	52.00732295	1.521360E-011	2.803595E-012	0	0.000000E+000
1	52.00747465	2.803595E-012	1.521360E-011	1	0.000000E+000
1	52.00799472	1.521360E-011	2.803595E-012	0	0.000000E+000
1	52.00951070	2.803595E-012	1.521360E-011	1	0.000000E+000
1	52.01011100	1.521360E-011	2.803595E-012	0	0.000000E+000
1	52.01016538	2.803595E-012	1.521360E-011	1	0.000000E+000
1	52.01113943	1.521360E-011	2.803595E-012	0	0.000000E+000
1	52.01426644	2.803595E-012	1.521360E-011	1	0.000000E+000
1	52.01455163	1.521360E-011	2.803595E-012	0	0.000000E+000
1	52.01717526	2.803595E-012	1.521360E-011	1	0.000000E+000
1	52.01722017	1.521360E-011	2.803595E-012	0	0.000000E+000
1	52.01730965	2.803595E-012	1.521360E-011	1	0.000000E+000
1	52.01772948	1.521360E-011	2.803595E-012	0	0.000000E+000
1	52.01792665	2.803595E-012	1.521360E-011	1	0.000000E+000
1	52.01848600	1.521360E-011	2.803595E-012	0	0.000000E+000
1	52.02037775	2.803595E-012	1.521360E-011	1	0.000000E+000
1	52.02143925	1.521360E-011	2.803595E-012	0	0.000000E+000
1	52.02221373	2.803595E-012	1.521360E-011	1	0.000000E+000
1	52.02224834	1.521360E-011	2.803595E-012	0	0.000000E+000
1	52.02916363	2.803595E-012	1.521360E-011	1	0.000000E+000
1	52.02936532	1.521360E-011	2.803595E-012	0	0.000000E+000
1	52.02969469	2.803595E-012	1.521360E-011	1	0.000000E+000
1	52.03026022	1.521360E-011	2.803595E-012	0	0.000000E+000
1	52.03048869	2.803595E-012	1.521360E-011	1	0.000000E+000
1	52.03090008	1.521360E-011	2.803595E-012	0	0.000000E+000
1	52.04928475	2.803595E-012	1.521360E-011	1	0.000000E+000
1	52.04939744	1.521360E-011	2.803595E-012	0	0.000000E+000
1	52.04951069	2.803595E-012	1.521360E-011	1	0.000000E+000
1	52.04952404	1.521360E-011	2.803595E-012	0	0.000000E+000
1	52.05072356	2.803595E-012	1.521360E-011	1	0.000000E+000
1	52.05285364	1.521360E-011	2.803595E-012	0	0.000000E+000
1	52.05286495	2.803595E-012	1.521360E-011	1	0.000000E+000
1	52.05327388	1.521360E-011	2.803595E-012	0	0.000000E+000
1	52.05327685	2.803595E-012	1.521360E-011	1	0.000000E+000
1	52.05403545	1.521360E-011	2.803595E-012	0	0.000000E+000
1	52.06740389	2.803595E-012	1.521360E-011	1	0.000000E+000
1	52.06756496	1.521360E-011	2.803595E-012	0	0.000000E+000
1	52.07055462	2.803595E-012	1.521360E-011	1	0.000000E+000
1	52.07101434	1.521360E-011	2.803595E-012	0	0.000000E+000
1	52.07324203	2.803595E-012	1.521360E-011	1	0.000000E+000
1	52.07327885	1.521360E-011	2.803595E-012	0	0.000000E+000
1	52.07528478	2.803595E-012	1.521360E-011	1	0.000000E+000
1	52.07529125	1.521360E-011	2.803595E-012	0	0.000000E+000
1	52.07538404	2.803595E-012	1.521360E-011	1	0.000000E+000
1	52.07542834	1.521360E-011	2.803595E-012	0	0.000000E+000
1	52.07662825	2.803595E-012	1.521360E-011	1	0.000000E+000
1	52.07703486	1.521360E-011	2.803595E-012	0	0.000000E+000
1	52.07850697	2.803595E-012	1.521360E-011	1	0.000000E+000
1	52.07864241	1.521360E-011	2.803595E-012	0	0.000000E+000
1	52.08041402	2.803595E-012	1.521360E-011	1	0.000000E+000
1	52.08134652	1.521360E-011	2.803595E-012	0	0.000000E+000
1	52.08138803	2.803595E-012	1.521360E-011	1	0.000000E+000
1	52.08143607	1.521360E-011	2.803595E-012	0	0.000000E+000
1	52.08363909	2.803595E-012	1.521360E-011	1	0.000000E+000
1	52.08468576	1.521360E-011	2.803595E-012	0	0.000000E+000
1	52.08480842	2.803595E-012	1.521360E-011	1	0.000000E+000
1	52.08495888	1.521360E-011	2.803595E-012	0	0.000000E+000
1	52.09066277	2.803595E-012	1.521360E-011	1	0.000000E+000
1	52.09175251	1.521360E-011	2.803595E-012	0	0.000000E+000
1	52.09194197	2.803595E-012	1.521360E-011	1	0.000000E+000
1	52.09207593	1.521360E-011	2.803595E-012	0	0.000000E+000
1	52.09209386	2.803595E-012	1.521360E-011	1	0.000000E+000
1	52.09273567	1.521360E-011	2.803595E-012	0	0.000000E+000
1	52.09388362	2.803595E-012	1.521360E-011	1	0.000000E+000
1	52.09451164	1.521360E-011	2.803595E-012	0	0.000000E+000
1	52.09455225	2.803595E-012	1.521360E-011	1	0.000000E+000
1	52.09529099	1.521360E-011	2.803595E-012	0	0.000000E+000
1	52.09680218	2.803595E-012	1.521360E-011	1	0.000000E+000
1	52.09718101	1.521360E-011	2.803595E-012	0	0.000000E+000
1	52.10412302	2.803595E-012	1.521360E-011	1	0.000000E+000
1	52.10415225	1.521360E-011	2.803595E-012	0	0.000000E+000
1	52.10432495	2.803595E-012	1.521360E-011	1	0.000000E+000
1	52.10474404	1.521360E-011	2.803595E-012	0	0.000000E+000
1	52.11794085	2.803595E-012	1.521360E-011	1	0.000000E+000
1	52.11806427	1.521360E-011	2.803595E-012	0	0.000000E+000
1	52.11982887	2.803595E-012	1.521360E-011	1	0.000000E+000
1	52.12015231	1.521360E-011	2.803595E-012	0	0.000000E+000
1	52.12469127	2.803595E-012	1.521360E-011	1	0.000000E+000
1	52.12536440	1.521360E-011	2.803595E-012	0	0.000000E+000
1	52.13071239	2.803595E-012	1.521360E-011	1	0.000000E+000
1	52.13110297	1.521360E-011	2.803595E-012	0	0.000000E+000
1	52.13112081	2.803595E-012	1.521360E-011	1	0.000000E+000
1	52.13173543	1.521360E-011	2.803595E-012	0	0.000000E+000
1	52.13202573	2.803595E-012	1.521360E-011	1	0.000000E+000
1	52.13339351	1.521360E-011	2.803595E-012	0	0.000000E+000
1	52.13342895	2.803595E-012	1.521360E-011	1	0.000000E+000
1	52.13363556	1.521360E-011	2.803595E-012	0	0.000000E+000
1	52.13787086	2.803595E-012	1.521360E-011	1	0.000000E+000
1	52.13875367	1.521360E-011	2.803595E-012	0	0.000000E+000
1	52.13886844	2.803595E-012	1.521360E-011	1	0.000000E+000
1	52.13952749	1.521360E-011	2.803595E-012	0	0.000000E+000
1	52.47738673	2.946977E-012	1.535698E-011	1	0.000000E+000
1	52.47738800	1.535698E-011	2.946977E-012	0	0.000000E+000
1	52.47739000	2.946977E-012	1.535698E-011	1	0.000000E+000
1	52.47745607	1.535698E-011	2.946977E-012	0	0.000000E+000
1	52.48114423	2.946977E-012	1.535698E-011	1	0.000000E+000
1	52.48233352	1.535698E-011	2.946977E-012	0	0.000000E+000
1	52.48235820	2.946977E-012	1.535698E-011	1	0.000000E+000
1	52.48301071	1.535698E-011	2.946977E-012	0	0.000000E+000
1	52.48469466	2.946977E-012	1.535698E-011	1	0.000000E+000
1	52.48486207	1.535698E-011	2.946977E-012	0	0.000000E+000
1	52.48488251	2.946977E-012	1.535698E-011	1	0.000000E+000
1	52.48504724	1.535698E-011	2.946977E-012	0	0.000000E+000
1	52.48592818	2.946977E-012	1.535698E-011	1	0.000000E+000
1	52.48608077	1.535698E-011	2.946977E-012	0	0.000000E+000
1	52.48972171	2.946977E-012	1.535698E-011	1	0.000000E+000
1	52.49069579	1.535698E-011	2.946977E-012	0	0.000000E+000
1	52.49585273	2.946977E-012	1.535698E-011	1	0.000000E+000
1	52.49797952	1.535698E-011	2.946977E-012	0	0.000000E+000
1	52.50049489	2.946977E-012	1.535698E-011	1	0.000000E+000
1	52.50060842	1.535698E-011	2.946977E-012	0	0.000000E+000
1	52.50192437	2.946977E-012	1.535698E-011	1	0.000000E+000
1	52.50226156	1.535698E-011	2.946977E-012	0	0.000000E+000
1	52.50368987	2.946977E-012	1.535698E-011	1	0.000000E+000
1	52.50415825	1.535698E-011	2.946977E-012	0	0.000000E+000
1	52.50476806	2.946977E-012	1.535698E-011	1	0.000000E+000
1	52.50503844	1.535698E-011	2.946977E-012	0	0.000000E+000
1	52.50842783	2.946977E-012	1.535698E-011	1	0.000000E+000
1	52.50898237	1.535698E-011	2.946977E-012	0	0.000000E+000
1	52.50935500	2.946977E-012	1.535698E-011	1	0.000000E+000
1	52.50943690	1.535698E-011	2.946977E-012	0	0.000000E+000
1	52.51056852	2.946977E-012	1.535698E-011	1	0.000000E+000
1	52.51129231	1.535698E-011	2.946977E-012	0	0.000000E+000
1	52.51177442	2.946977E-012	1.535698E-011	1	0.000000E+000
1	52.51279107	1.535698E-011	2.946977E-012	0	0.000000E+000
1	52.51355582	2.946977E-012	1.535698E-011	1	0.000000E+000
1	52.51484732	1.535698E-011	2.946977E-012	0	0.000000E+000
1	52.51691252	2.946977E-012	1.535698E-011	1	0.000000E+000
1	52.51755620	1.535698E-011	2.946977E-012	0	0.000000E+000
1	52.51829903	2.946977E-012	1.535698E-011	1	0.000000E+000
1	52.51865390	1.535698E-011	2.946977E-012	0	0.000000E+000
1	52.52100148	2.946977E-012	1.535698E-011	1	0.000000E+000
1	52.52244412	1.535698E-011	2.946977E-012	0	0.000000E+000
1	52.52251507	2.946977E-012	1.535698E-011	1	0.000000E+000
1	52.52278908	1.535698E-011	2.946977E-012	0	0.000000E+000
1	52.52348664	2.946977E-012	1.535698E-011	1	0.000000E+000
1	52.52399890	1.535698E-011	2.946977E-012	0	0.000000E+000
1	52.52593118	2.946977E-012	1.535698E-011	1	0.000000E+000
1	52.52716784	1.535698E-011	2.946977E-012	0	0.000000E+000
1	52.52777573	2.946977E-012	1.535698E-011	1	0.000000E+000
1	52.52838107	1.535698E-011	2.946977E-012	0	0.000000E+000
1	52.53412054	2.946977E-012	1.535698E-011	1	0.000000E+000
1	52.53415285	1.535698E-011	2.946977E-012	0	0.000000E+000
1	52.53417723	2.946977E-012	1.535698E-011	1	0.000000E+000
1	52.53427708	1.535698E-011	2.946977E-012	0	0.000000E+000
1	52.53768826	2.946977E-012	1.535698E-011	1	0.000000E+000
1	52.53776478	1.535698E-011	2.946977E-012	0	0.000000E+000
1	52.55455855	2.946977E-012	1.535698E-011	1	0.000000E+000
1	52.55484506	1.535698E-011	2.946977E-012	0	0.000000E+000
1	52.55561225	2.946977E-012	1.535698E-011	1	0.000000E+000
1	52.55593725	1.535698E-011	2.946977E-012	0	0.000000E+000
1	52.55600402	2.946977E-012	1.535698E-011	1	0.000000E+000
1	52.55709143	1.535698E-011	2.946977E-012	0	0.000000E+000
1	52.55883711	2.946977E-012	1.535698E-011	1	0.000000E+000
1	52.55969235	1.535698E-011	2.946977E-012	0	0.000000E+000
1	52.56331441	2.946977E-012	1.535698E-011	1	0.000000E+000
1	52.56350147	1.535698E-011	2.946977E-012	0	0.000000E+000
1	52.56539390	2.946977E-012	1.535698E-011	1	0.000000E+000
1	52.56572637	1.535698E-011	2.946977E-012	0	0.000000E+000
1	52.56732843	2.946977E-012	1.535698E-011	1	0.000000E+000
1	52.56856814	1.535698E-011	2.946977E-012	0	0.000000E+000
1	52.56865613	2.946977E-012	1.535698E-011	1	0.000000E+000
1	52.56881794	1.535698E-011	2.946977E-012	0	0.000000E+000
1	52.56921867	2.946977E-012	1.535698E-011	1	0.000000E+000
1	52.56986411	1.535698E-011	2.946977E-012	0	0.000000E+000
1	52.57155137	2.946977E-012	1.535698E-011	1	0.000000E+000
1	52.57226547	1.535698E-011	2.946977E-012	0	0.000000E+000
1	52.57269762	2.946977E-012	1.535698E-011	1	0.000000E+000
1	52.57307467	1.535698E-011	2.946977E-012	0	0.000000E+000
1	52.57310065	2.946977E-012	1.535698E-011	1	0.000000E+000
1	52.57332699	1.535698E-011	2.946977E-012	0	0.000000E+000
1	52.57363491	2.946977E-012	1.535698E-011	1	0.000000E+000
1	52.57470348	1.535698E-011	2.946977E-012	0	0.000000E+000
1	52.57554193	2.946977E-012	1.535698E-011	1	0.000000E+000
1	52.57561635	1.535698E-011	2.946977E-012	0	0.000000E+000
1	52.57564121	2.946977E-012	1.535698E-011	1	0.000000E+000
1	52.57693029	1.535698E-011	2.946977E-012	0	0.000000E+000
1	52.57811359	2.946977E-012	1.535698E-011	1	0.000000E+000
1	52.57851010	1.535698E-011	2.946977E-012	0	0.000000E+000
1	52.57853577	2.946977E-012	1.535698E-011	1	0.000000E+000
1	52.58030609	1.535698E-011	2.946977E-012	0	0.000000E+000
1	52.58047347	2.946977E-012	1.535698E-011	1	0.000000E+000
1	52.58082454	1.535698E-011	2.946977E-012	0	0.000000E+000
1	52.58260671	2.946977E-012	1.535698E-011	1	0.000000E+000
1	52.58314493	1.535698E-011	2.946977E-012	0	0.000000E+000
1	52.58349829	2.946977E-012	1.535698E-011	1	0.000000E+000
1	52.58369747	1.535698E-011	2.946977E-012	0	0.000000E+000
1	52.58470623	2.946977E-012	1.535698E-011	1	0.000000E+000
1	52.58599325	1.535698E-011	2.946977E-012	0	0.000000E+000
1	52.58617612	2.946977E-012	1.535698E-011	1	0.000000E+000
1	52.58625340	1.535698E-011	2.946977E-012	0	0.000000E+000
1	52.59431171	2.946977E-012	1.535698E-011	1	0.000000E+000
1	52.59549688	1.535698E-011	2.946977E-012	0	0.000000E+000
1	52.59550789	2.946977E-012	1.535698E-011	1	0.000000E+000
1	52.59579763	1.535698E-011	2.946977E-012	0	0.000000E+000
1	52.59845861	2.946977E-012	1.535698E-011	1	0.000000E+000
1	52.59873443	1.535698E-011	2.946977E-012	0	0.000000E+000
1	52.59879670	2.946977E-012	1.535698E-011	1	0.000000E+000
1	52.59884504	1.535698E-011	2.946977E-012	0	0.000000E+000
1	52.61121251	2.946977E-012	1.535698E-011	1	0.000000E+000
1	52.61135837	1.535698E-011	2.946977E-012	0	0.000000E+000
1	52.61136834	2.946977E-012	1.535698E-011	1	0.000000E+000
1	52.61275717	1.535698E-011	2.946977E-012	0	0.000000E+000
1	52.61301700	2.946977E-012	1.535698E-011	1	0.000000E+000
1	52.61335911	1.535698E-011	2.946977E-012	0	0.000000E+000
1	52.61487863	2.946977E-012	1.535698E-011	1	0.000000E+000
1	52.61535325	1.535698E-011	2.946977E-012	0	0.000000E+000
1	52.61616212	2.946977E-012	1.535698E-011	1	0.000000E+000
1	52.61877254	1.535698E-011	2.946977E-012	0	0.000000E+000
1	52.61883800	2.946977E-012	1.535698E-011	1	0.000000E+000
1	52.61966932	1.535698E-011	2.946977E-012	0	0.000000E+000
1	52.62078626	2.946977E-012	1.535698E-011	1	0.000000E+000
1	52.62094779	1.535698E-011	2.946977E-012	0	0.000000E+000
1	52.62480243	2.946977E-012	1.535698E-011	1	0.000000E+000
1	52.62486630	1.535698E-011	2.946977E-012	0	0.000000E+000
1	52.62511643	2.946977E-012	1.535698E-011	1	0.000000E+000
1	52.62594637	1.535698E-011	2.946977E-012	0	0.000000E+000
1	52.62682252	2.946977E-012	1.535698E-011	1	0.000000E+000
1	52.62695485	1.535698E-011	2.946977E-012	0	0.000000E+000
1	52.62705801	2.946977E-012	1.535698E-011	1	0.000000E+000
1	52.62709216	1.535698E-011	2.946977E-012	0	0.000000E+000
1	52.62900936	2.946977E-012	1.535698E-011	1	0.000000E+000
1	52.62905624	1.535698E-011	2.946977E-012	0	0.000000E+000
1	52.63025438	2.946977E-012	1.535698E-011	1	0.000000E+000
1	52.63070270	1.535698E-011	2.946977E-012	0	0.000000E+000
1	52.63074255	2.946977E-012	1.535698E-011	1	0.000000E+000
1	52.63074988	1.535698E-011	2.946977E-012	0	0.000000E+000
1	52.63077191	2.946977E-012	1.535698E-011	1	0.000000E+000
1	52.63134127	1.535698E-011	2.946977E-012	0	0.000000E+000
1	52.63136371	2.946977E-012	1.535698E-011	1	0.000000E+000
1	52.63175765	1.535698E-011	2.946977E-012	0	0.000000E+000
1	52.63183015	2.946977E-012	1.535698E-011	1	0.000000E+000
1	52.63224587	1.535698E-011	2.946977E-012	0	0.000000E+000
1	52.63402759	2.946977E-012	1.535698E-011	1	0.000000E+000
1	52.63483554	1.535698E-011	2.946977E-012	0	0.000000E+000
1	52.63507911	2.946977E-012	1.535698E-011	1	0.000000E+000
1	52.63541674	1.535698E-011	2.946977E-012	0	0.000000E+000
1	52.63627656	2.946977E-012	1.535698E-011	1	0.000000E+000
1	52.63670717	1.535698E-011	2.946977E-012	0	0.000000E+000
1	52.63680529	2.946977E-012	1.535698E-011	1	0.000000E+000
1	52.63856882	1.535698E-011	2.946977E-012	0	0.000000E+000
1	52.64055809	2.946977E-012	1.535698E-011	1	0.000000E+000
1	52.64122652	1.535698E-011	2.946977E-012	0	0.000000E+000
1	52.64231079	2.946977E-012	1.535698E-011	1	0.000000E+000
1	52.64235853	1.535698E-011	2.946977E-012	0	0.000000E+000
1	52.64541258	2.946977E-012	1.535698E-011	1	0.000000E+000
1	52.64568400	1.535698E-011	2.946977E-012	0	0.000000E+000
1	52.64585639	2.946977E-012	1.535698E-011	1	0.000000E+000
1	52.64648966	1.535698E-011	2.946977E-012	0	0.000000E+000
1	52.64649841	2.946977E-012	1.535698E-011	1	0.000000E+000
1	52.64684770	1.535698E-011	2.946977E-012	0	0.000000E+000
1	52.64687243	2.946977E-012	1.535698E-011	1	0.000000E+000
1	52.64714914	1.535698E-011	2.946977E-012	0	0.000000E+000
1	52.64780475	2.946977E-012	1.535698E-011	1	0.000000E+000
1	52.64845473	1.535698E-011	2.946977E-012	0	0.000000E+000
1	52.65369540	2.946977E-012	1.535698E-011	1	0.000000E+000
1	52.65395526	1.535698E-011	2.946977E-012	0	0.000000E+000
1	52.65445906	2.946977E-012	1.535698E-011	1	0.000000E+000
1	52.65607754	1.535698E-011	2.946977E-012	0	0.000000E+000
1	52.65660870	2.946977E-012	1.535698E-011	1	0.000000E+000
1	52.65689703	1.535698E-011	2.946977E-012	0	0.000000E+000
1	52.65850824	2.946977E-012	1.535698E-011	1	0.000000E+000
1	52.65852753	1.535698E-011	2.946977E-012	0	0.000000E+000
1	52.65854602	2.946977E-012	1.535698E-011	1	0.000000E+000
1	52.65861953	1.535698E-011	2.946977E-012	0	0.000000E+000
1	52.65972534	2.946977E-012	1.535698E-011	1	0.000000E+000
1	52.65989745	1.535698E-011	2.946977E-012	0	0.000000E+000
1	52.65991533	2.946977E-012	1.535698E-011	1	0.000000E+000
1	52.66002300	1.535698E-011	2.946977E-012	0	0.000000E+000
1	52.66210789	2.946977E-012	1.535698E-011	1	0.000000E+000
1	52.66229967	1.535698E-011	2.946977E-012	0	0.000000E+000
1	52.66287885	2.946977E-012	1.535698E-011	1	0.000000E+000
1	52.66291874	1.535698E-011	2.946977E-012	0	0.000000E+000
1	52.66404550	2.946977E-012	1.535698E-011	1	0.000000E+000
1	52.66466460	1.535698E-011	2.946977E-012	0	0.000000E+000
1	52.66470421	2.946977E-012	1.535698E-011	1	0.000000E+000
1	52.66516618	1.535698E-011	2.946977E-012	0	0.000000E+000
1	52.66706387	2.946977E-012	1.535698E-011	1	0.000000E+000
1	52.66722877	1.535698E-011	2.946977E-012	0	0.000000E+000
1	52.66954779	2.946977E-012	1.535698E-011	1	0.000000E+000
1	52.67017594	1.535698E-011	2.946977E-012	0	0.000000E+000
1	52.67021871	2.946977E-012	1.535698E-011	1	0.000000E+000
1	52.67217722	1.535698E-011	2.946977E-012	0	0.000000E+000
1	52.67267456	2.946977E-012	1.535698E-011	1	0.000000E+000
1	52.67341918	1.535698E-011	2.946977E-012	0	0.000000E+000
1	52.67362888	2.946977E-012	1.535698E-011	1	0.000000E+000
1	52.67558434	1.535698E-011	2.946977E-012	0	0.000000E+000
1	52.67570370	2.946977E-012	1.535698E-011	1	0.000000E+000
1	52.67582559	1.535698E-011	2.946977E-012	0	0.000000E+000
1	52.67616970	2.946977E-012	1.535698E-011	1	0.000000E+000
1	52.67710902	1.535698E-011	2.946977E-012	0	0.000000E+000
1	52.67713618	2.946977E-012	1.535698E-011	1	0.000000E+000
1	52.67755664	1.535698E-011	2.946977E-012	0	0.000000E+000
1	52.67757297	2.946977E-012	1.535698E-011	1	0.000000E+000
1	52.67960458	1.535698E-011	2.946977E-012	0	0.000000E+000
1	52.67993559	2.946977E-012	1.535698E-011	1	0.000000E+000
1	52.68003131	1.535698E-011	2.946977E-012	0	0.000000E+000
1	52.68176353	2.946977E-012	1.535698E-011	1	0.000000E+000
1	52.68227187	1.535698E-011	2.946977E-012	0	0.000000E+000
1	52.68336176	2.946977E-012	1.535698E-011	1	0.000000E+000
1	52.68380730	1.535698E-011	2.946977E-012	0	0.000000E+000
1	52.68385469	2.946977E-012	1.535698E-011	1	0.000000E+000
1	52.68412605	1.535698E-011	2.946977E-012	0	0.000000E+000
1	52.68516809	2.946977E-012	1.535698E-011	1	0.000000E+000
1	52.68596682	1.535698E-011	2.946977E-012	0	0.000000E+000
1	52.68685123	2.946977E-012	1.535698E-011	1	0.000000E+000
1	52.68738579	1.535698E-011	2.946977E-012	0	0.000000E+000
1	52.68765797	2.946977E-012	1.535698E-011	1	0.000000E+000
1	52.68862232	1.535698E-011	2.946977E-012	0	0.000000E+000
1	52.68870634	2.946977E-012	1.535698E-011	1	0.000000E+000
1	52.68884134	1.535698E-011	2.946977E-012	0	0.000000E+000
1	52.69183537	2.946977E-012	1.535698E-011	1	0.000000E+000
1	52.69284059	1.535698E-011	2.946977E-012	0	0.000000E+000
1	52.69952702	2.946977E-012	1.535698E-011	1	0.000000E+000
1	52.69986099	1.535698E-011	2.946977E-012	0	0.000000E+000
1	52.70062031	2.946977E-012	1.535698E-011	1	0.000000E+000
1	52.70073317	1.535698E-011	2.946977E-012	0	0.000000E+000
1	52.70357461	2.946977E-012	1.535698E-011	1	0.000000E+000
1	52.70431133	1.535698E-011	2.946977E-012	0	0.000000E+000
1	52.70476124	2.946977E-012	1.535698E-011	1	0.000000E+000
1	52.70487427	1.535698E-011	2.946977E-012	0	0.000000E+000
1	52.70487939	2.946977E-012	1.535698E-011	1	0.000000E+000
1	52.70505417	1.535698E-011	2.946977E-012	0	0.000000E+000
1	52.70508984	2.946977E-012	1.535698E-011	1	0.000000E+000
1	52.70583720	1.535698E-011	2.946977E-012	0	0.000000E+000
1	52.70666230	2.946977E-012	1.535698E-011	1	0.000000E+000
1	52.70883421	1.535698E-011	2.946977E-012	0	0.000000E+000
1	52.70887692	2.946977E-012	1.535698E-011	1	0.000000E+000
1	52.70902286	1.535698E-011	2.946977E-012	0	0.000000E+000
1	52.71018139	2.946977E-012	1.535698E-011	1	0.000000E+000
1	52.71029199	1.535698E-011	2.946977E-012	0	0.000000E+000
1	52.71038169	2.946977E-012	1.535698E-011	1	0.000000E+000
1	52.71058881	1.535698E-011	2.946977E-012	0	0.000000E+000
1	52.71171653	2.946977E-012	1.535698E-011	1	0.000000E+000
1	52.71377974	1.535698E-011	2.946977E-012	0	0.000000E+000
1	52.71567858	2.946977E-012	1.535698E-011	1	0.000000E+000
1	52.71766189	1.535698E-011	2.946977E-012	0	0.000000E+000
1	52.72540677	2.946977E-012	1.535698E-011	1	0.000000E+000
1	52.72610342	1.535698E-011	2.946977E-012	0	0.000000E+000
1	52.72615812	2.946977E-012	1.535698E-011	1	0.000000E+000
1	52.72669537	1.535698E-011	2.946977E-012	0	0.000000E+000
1	52.72870540	2.946977E-012	1.535698E-011	1	0.000000E+000
1	52.72974546	1.535698E-011	2.946977E-012	0	0.000000E+000
1	52.72974744	2.946977E-012	1.535698E-011	1	0.000000E+000
1	52.72991699	1.535698E-011	2.946977E-012	0	0.000000E+000
1	52.73068793	2.946977E-012	1.535698E-011	1	0.000000E+000
1	52.73129960	1.535698E-011	2.946977E-012	0	0.000000E+000
1	52.73169737	2.946977E-012	1.535698E-011	1	0.000000E+000
1	52.73233006	1.535698E-011	2.946977E-012	0	0.000000E+000
1	52.73271541	2.946977E-012	1.535698E-011	1	0.000000E+000
1	52.73324825	1.535698E-011	2.946977E-012	0	0.000000E+000
1	52.73349024	2.946977E-012	1.535698E-011	1	0.000000E+000
1	52.73454057	1.535698E-011	2.946977E-012	0	0.000000E+000
1	52.73516382	2.946977E-012	1.535698E-011	1	0.000000E+000
1	52.73546383	1.535698E-011	2.946977E-012	0	0.000000E+000
1	52.73547594	2.946977E-012	1.535698E-011	1	0.000000E+000
1	52.73658148	1.535698E-011	2.946977E-012	0	0.000000E+000
1	52.73726980	2.946977E-012	1.535698E-011	1	0.000000E+000
1	52.73763495	1.535698E-011	2.946977E-012	0	0.000000E+000
1	52.73813708	2.946977E-012	1.535698E-011	1	0.000000E+000
1	52.73869244	1.535698E-011	2.946977E-012	0	0.000000E+000
1	52.74050543	2.946977E-012	1.535698E-011	1	0.000000E+000
1	52.74071797	1.535698E-011	2.946977E-012	0	0.000000E+000
1	52.74559193	2.946977E-012	1.535698E-011	1	0.000000E+000
1	52.74578178	1.535698E-011	2.946977E-012	0	0.000000E+000
1	52.75112665	2.946977E-012	1.535698E-011	1	0.000000E+000
1	52.75147410	1.535698E-011	2.946977E-012	0	0.000000E+000
1	52.75311954	2.946977E-012	1.535698E-011	1	0.000000E+000
1	52.75459279	1.535698E-011	2.946977E-012	0	0.000000E+000
1	52.75485491	2.946977E-012	1.535698E-011	1	0.000000E+000
1	52.75504309	1.535698E-011	2.946977E-012	0	0.000000E+000
1	52.75507649	2.946977E-012	1.535698E-011	1	0.000000E+000
1	52.75538440	1.535698E-011	2.946977E-012	0	0.000000E+000
1	52.75538725	2.946977E-012	1.535698E-011	1	0.000000E+000
1	52.75616464	1.535698E-011	2.946977E-012	0	0.000000E+000
1	52.75617741	2.946977E-012	1.535698E-011	1	0.000000E+000
1	52.75833366	1.535698E-011	2.946977E-012	0	0.000000E+000
1	52.75901079	2.946977E-012	1.535698E-011	1	0.000000E+000
1	52.75938956	1.535698E-011	2.946977E-012	0	0.000000E+000
1	52.76147299	2.946977E-012	1.535698E-011	1	0.000000E+000
1	52.76362264	1.535698E-011	2.946977E-012	0	0.000000E+000
1	52.76412075	2.946977E-012	1.535698E-011	1	0.000000E+000
1	52.76426086	1.535698E-011	2.946977E-012	0	0.000000E+000
1	52.76485510	2.946977E-012	1.535698E-011	1	0.000000E+000
1	52.76503091	1.535698E-011	2.946977E-012	0	0.000000E+000
1	52.76841743	2.946977E-012	1.535698E-011	1	0.000000E+000
1	52.76869964	1.535698E-011	2.946977E-012	0	0.000000E+000
1	52.76889827	2.946977E-012	1.535698E-011	1	0.000000E+000
1	52.76906997	1.535698E-011	2.946977E-012	0	0.000000E+000
1	52.76943165	2.946977E-012	1.535698E-011	1	0.000000E+000
1	52.76987336	1.535698E-011	2.946977E-012	0	0.000000E+000
1	52.77002413	2.946977E-012	1.535698E-011	1	0.000000E+000
1	52.77030871	1.535698E-011	2.946977E-012	0	0.000000E+000
1	52.77410043	2.946977E-012	1.535698E-011	1	0.000000E+000
1	52.77429800	1.535698E-011	2.946977E-012	0	0.000000E+000
1	52.77742058	2.946977E-012	1.535698E-011	1	0.000000E+000
1	52.77783774	1.535698E-011	2.946977E-012	0	0.000000E+000
1	52.77796359	2.946977E-012	1.535698E-011	1	0.000000E+000
1	52.77806296	1.535698E-011	2.946977E-012	0	0.000000E+000
1	52.77911211	2.946977E-012	1.535698E-011	1	0.000000E+000
1	52.77991207	1.535698E-011	2.946977E-012	0	0.000000E+000
1	52.78096274	2.946977E-012	1.535698E-011	1	0.000000E+000
1	52.78129065	1.535698E-011	2.946977E-012	0	0.000000E+000
1	52.78131240	2.946977E-012	1.535698E-011	1	0.000000E+000
1	52.78179090	1.535698E-011	2.946977E-012	0	0.000000E+000
1	52.78273318	2.946977E-012	1.535698E-011	1	0.000000E+000
1	52.78275685	1.535698E-011	2.946977E-012	0	0.000000E+000
1	52.78287599	2.946977E-012	1.535698E-011	1	0.000000E+000
1	52.78306396	1.535698E-011	2.946977E-012	0	0.000000E+000
1	52.78339300	2.946977E-012	1.535698E-011	1	0.000000E+000
1	52.78433042	1.535698E-011	2.946977E-012	0	0.000000E+000
1	52.78464040	2.946977E-012	1.535698E-011	1	0.000000E+000
1	52.78466082	1.535698E-011	2.946977E-012	0	0.000000E+000
1	52.78471012	2.946977E-012	1.535698E-011	1	0.000000E+000
1	52.78495923	1.535698E-011	2.946977E-012	0	0.000000E+000
1	52.78500113	2.946977E-012	1.535698E-011	1	0.000000E+000
1	52.78557755	1.535698E-011	2.946977E-012	0	0.000000E+000
1	52.79235577	2.946977E-012	1.535698E-011	1	0.000000E+000
1	52.79310583	1.535698E-011	2.946977E-012	0	0.000000E+000
1	52.79312416	2.946977E-012	1.535698E-011	1	0.000000E+000
1	52.79334053	1.535698E-011	2.946977E-012	0	0.000000E+000
1	52.79638099	2.946977E-012	1.535698E-011	1	0.000000E+000
1	52.79698356	1.535698E-011	2.946977E-012	0	0.000000E+000
1	52.79700989	2.946977E-012	1.535698E-011	1	0.000000E+000
1	52.79752039	1.535698E-011	2.946977E-012	0	0.000000E+000
1	52.79759630	2.946977E-012	1.535698E-011	1	0.000000E+000
1	52.79768904	1.535698E-011	2.946977E-012	0	0.000000E+000
1	52.79860494	2.946977E-012	1.535698E-011	1	0.000000E+000
1	52.79916783	1.535698E-011	2.946977E-012	0	0.000000E+000
1	52.79920669	2.946977E-012	1.535698E-011	1	0.000000E+000
1	52.79940405	1.535698E-011	2.946977E-012	0	0.000000E+000
1	52.79942630	2.946977E-012	1.535698E-011	1	0.000000E+000
1	52.79944275	1.535698E-011	2.946977E-012	0	0.000000E+000
1	52.79959398	2.946977E-012	1.535698E-011	1	0.000000E+000
1	52.79961772	1.535698E-011	2.946977E-012	0	0.000000E+000
1	52.79981110	2.946977E-012	1.535698E-011	1	0.000000E+000
1	52.79988316	1.535698E-011	2.946977E-012	0	0.000000E+000
1	52.79999749	2.946977E-012	1.535698E-011	1	0.000000E+000
1	52.80002704	1.535698E-011	2.946977E-012	0	0.000000E+000
1	52.80020232	2.946977E-012	1.535698E-011	1	0.000000E+000
1	52.80023851	1.535698E-011	2.946977E-012	0	0.000000E+000
1	52.80130737	2.946977E-012	1.535698E-011	1	0.000000E+000
1	52.80134087	1.535698E-011	2.946977E-012	0	0.000000E+000
1	52.80149588	2.946977E-012	1.535698E-011	1	0.000000E+000
1	52.80198275	1.535698E-011	2.946977E-012	0	0.000000E+000
1	52.80211112	2.946977E-012	1.535698E-011	1	0.000000E+000
1	52.80258001	1.535698E-011	2.946977E-012	0	0.000000E+000
1	52.80258882	2.946977E-012	1.535698E-011	1	0.000000E+000
1	52.80299215	1.535698E-011	2.946977E-012	0	0.000000E+000
1	52.80301598	2.946977E-012	1.535698E-011	1	0.000000E+000
1	52.80385836	1.535698E-011	2.946977E-012	0	0.000000E+000
1	52.82540083	2.946977E-012	1.535698E-011	1	0.000000E+000
1	52.82570814	1.535698E-011	2.946977E-012	0	0.000000E+000
1	52.82589427	2.946977E-012	1.535698E-011	1	0.000000E+000
1	52.82635758	1.535698E-011	2.946977E-012	0	0.000000E+000
1	52.82645244	2.946977E-012	1.535698E-011	1	0.000000E+000
1	52.82668253	1.535698E-011	2.946977E-012	0	0.000000E+000
1	52.82761760	2.946977E-012	1.535698E-011	1	0.000000E+000
1	52.82798543	1.535698E-011	2.946977E-012	0	0.000000E+000
1	52.82810745	2.946977E-012	1.535698E-011	1	0.000000E+000
1	52.82862415	1.535698E-011	2.946977E-012	0	0.000000E+000
1	52.82868111	2.946977E-012	1.535698E-011	1	0.000000E+000
1	52.82870071	1.535698E-011	2.946977E-012	0	0.000000E+000
1	52.82873186	2.946977E-012	1.535698E-011	1	0.000000E+000
1	52.82895699	1.535698E-011	2.946977E-012	0	0.000000E+000
1	52.82902832	2.946977E-012	1.535698E-011	1	0.000000E+000
1	52.82922514	1.535698E-011	2.946977E-012	0	0.000000E+000
1	52.82938530	2.946977E-012	1.535698E-011	1	0.000000E+000
1	52.82959006	1.535698E-011	2.946977E-012	0	0.000000E+000
1	52.83004992	2.946977E-012	1.535698E-011	1	0.000000E+000
1	52.83011843	1.535698E-011	2.946977E-012	0	0.000000E+000
1	52.83012346	2.946977E-012	1.535698E-011	1	0.000000E+000
1	52.83240359	1.535698E-011	2.946977E-012	0	0.000000E+000
1	52.83447978	2.946977E-012	1.535698E-011	1	0.000000E+000
1	52.83458426	1.535698E-011	2.946977E-012	0	0.000000E+000
1	52.83845025	2.946977E-012	1.535698E-011	1	0.000000E+000
1	52.83898191	1.535698E-011	2.946977E-012	0	0.000000E+000
1	52.83942364	2.946977E-012	1.535698E-011	1	0.000000E+000
1	52.84092258	1.535698E-011	2.946977E-012	0	0.000000E+000
1	52.84096677	2.946977E-012	1.535698E-011	1	0.000000E+000
1	52.84128297	1.535698E-011	2.946977E-012	0	0.000000E+000
1	52.84146111	2.946977E-012	1.535698E-011	1	0.000000E+000
1	52.84156856	1.535698E-011	2.946977E-012	0	0.000000E+000
1	52.84181231	2.946977E-012	1.535698E-011	1	0.000000E+000
1	52.84302237	1.535698E-011	2.946977E-012	0	0.000000E+000
1	52.84506468	2.946977E-012	1.535698E-011	1	0.000000E+000
1	52.84556070	1.535698E-011	2.946977E-012	0	0.000000E+000
1	52.84622496	2.946977E-012	1.535698E-011	1	0.000000E+000
1	52.84624081	1.535698E-011	2.946977E-012	0	0.000000E+000
1	52.84719832	2.946977E-012	1.535698E-011	1	0.000000E+000
1	52.84803463	1.535698E-011	2.946977E-012	0	0.000000E+000
1	52.84908157	2.946977E-012	1.535698E-011	1	0.000000E+000
1	52.84930835	1.535698E-011	2.946977E-012	0	0.000000E+000
1	52.84939657	2.946977E-012	1.535698E-011	1	0.000000E+000
1	52.85131242	1.535698E-011	2.946977E-012	0	0.000000E+000
1	52.85553188	2.946977E-012	1.535698E-011	1	0.000000E+000
1	52.85581533	1.535698E-011	2.946977E-012	0	0.000000E+000
1	52.86105641	2.946977E-012	1.535698E-011	1	0.000000E+000
1	52.86125888	1.535698E-011	2.946977E-012	0	0.000000E+000
1	52.86127780	2.946977E-012	1.535698E-011	1	0.000000E+000
1	52.86167586	1.535698E-011	2.946977E-012	0	0.000000E+000
1	52.86174890	2.946977E-012	1.535698E-011	1	0.000000E+000
1	52.86221737	1.535698E-011	2.946977E-012	0	0.000000E+000
1	52.86424171	2.946977E-012	1.535698E-011	1	0.000000E+000
1	52.86431323	1.535698E-011	2.946977E-012	0	0.000000E+000
1	52.86432590	2.946977E-012	1.535698E-011	1	0.000000E+000
1	52.86454718	1.535698E-011	2.946977E-012	0	0.000000E+000
1	52.86456354	2.946977E-012	1.535698E-011	1	0.000000E+000
1	52.86461646	1.535698E-011	2.946977E-012	0	0.000000E+000
1	52.86583173	2.946977E-012	1.535698E-011	1	0.000000E+000
1	52.86599054	1.535698E-011	2.946977E-012	0	0.000000E+000
1	52.86620352	2.946977E-012	1.535698E-011	1	0.000000E+000
1	52.86648072	1.535698E-011	2.946977E-012	0	0.000000E+000
1	52.86755272	2.946977E-012	1.535698E-011	1	0.000000E+000
1	52.86783914	1.535698E-011	2.946977E-012	0	0.000000E+000
1	52.86868537	2.946977E-012	1.535698E-011	1	0.000000E+000
1	52.86938098	1.535698E-011	2.946977E-012	0	0.000000E+000
1	52.86956983	2.946977E-012	1.535698E-011	1	0.000000E+000
1	52.86958667	1.535698E-011	2.946977E-012	0	0.000000E+000
1	52.86970011	2.946977E-012	1.535698E-011	1	0.000000E+000
1	52.87031016	1.535698E-011	2.946977E-012	0	0.000000E+000
1	52.87127020	2.946977E-012	1.535698E-011	1	0.000000E+000
1	52.87157321	1.535698E-011	2.946977E-012	0	0.000000E+000
1	52.87197679	2.946977E-012	1.535698E-011	1	0.000000E+000
1	52.87336560	1.535698E-011	2.946977E-012	0	0.000000E+000
1	52.87989189	2.946977E-012	1.535698E-011	1	0.000000E+000
1	52.88096990	1.535698E-011	2.946977E-012	0	0.000000E+000
1	52.88100713	2.946977E-012	1.535698E-011	1	0.000000E+000
1	52.88136032	1.535698E-011	2.946977E-012	0	0.000000E+000
1	52.88177279	2.946977E-012	1.535698E-011	1	0.000000E+000
1	52.88228679	1.535698E-011	2.946977E-012	0	0.000000E+000
1	52.88229536	2.946977E-012	1.535698E-011	1	0.000000E+000
1	52.88240999	1.535698E-011	2.946977E-012	0	0.000000E+000
1	52.88415361	2.946977E-012	1.535698E-011	1	0.000000E+000
1	52.88541772	1.535698E-011	2.946977E-012	0	0.000000E+000
1	52.88648170	2.946977E-012	1.535698E-011	1	0.000000E+000
1	52.88672225	1.535698E-011	2.946977E-012	0	0.000000E+000
1	52.88683870	2.946977E-012	1.535698E-011	1	0.000000E+000
1	52.88773017	1.535698E-011	2.946977E-012	0	0.000000E+000
1	52.88895501	2.946977E-012	1.535698E-011	1	0.000000E+000
1	52.88910130	1.535698E-011	2.946977E-012	0	0.000000E+000
1	52.88957086	2.946977E-012	1.535698E-011	1	0.000000E+000
1	52.89125128	1.535698E-011	2.946977E-012	0	0.000000E+000
1	52.89180466	2.946977E-012	1.535698E-011	1	0.000000E+000
1	52.89220569	1.535698E-011	2.946977E-012	0	0.000000E+000
1	52.89252833	2.946977E-012	1.535698E-011	1	0.000000E+000
1	52.89254559	1.535698E-011	2.946977E-012	0	0.000000E+000
1	52.89450181	2.946977E-012	1.535698E-011	1	0.000000E+000
1	52.89600110	1.535698E-011	2.946977E-012	0	0.000000E+000
1	52.89706541	2.946977E-012	1.535698E-011	1	0.000000E+000
1	52.89787876	1.535698E-011	2.946977E-012	0	0.000000E+000
1	52.90430695	2.946977E-012	1.535698E-011	1	0.000000E+000
1	52.90436650	1.535698E-011	2.946977E-012	0	0.000000E+000
1	52.90440451	2.946977E-012	1.535698E-011	1	0.000000E+000
1	52.90673832	1.535698E-011	2.946977E-012	0	0.000000E+000
1	52.90701386	2.946977E-012	1.535698E-011	1	0.000000E+000
1	52.90715801	1.535698E-011	2.946977E-012	0	0.000000E+000
1	52.90718791	2.946977E-012	1.535698E-011	1	0.000000E+000
1	52.90885754	1.535698E-011	2.946977E-012	0	0.000000E+000
1	52.90887494	2.946977E-012	1.535698E-011	1	0.000000E+000
1	52.90923594	1.535698E-011	2.946977E-012	0	0.000000E+000
1	52.91092608	2.946977E-012	1.535698E-011	1	0.000000E+000
1	52.91165550	1.535698E-011	2.946977E-012	0	0.000000E+000
1	52.91213705	2.946977E-012	1.535698E-011	1	0.000000E+000
1	52.91220760	1.535698E-011	2.946977E-012	0	0.000000E+000
1	52.91887604	2.946977E-012	1.535698E-011	1	0.000000E+000
1	52.91900231	1.535698E-011	2.946977E-012	0	0.000000E+000
1	52.92610295	2.946977E-012	1.535698E-011	1	0.000000E+000
1	52.92704756	1.535698E-011	2.946977E-012	0	0.000000E+000
1	54.51185879	2.803316E-012	1.521332E-011	1	0.000000E+000
1	54.51202659	1.521332E-011	2.803316E-012	0	0.000000E+000
1	54.51274035	2.803316E-012	1.521332E-011	1	0.000000E+000
1	54.51281344	1.521332E-011	2.803316E-012	0	0.000000E+000
1	54.51317636	2.803316E-012	1.521332E-011	1	0.000000E+000
1	54.51381661	1.521332E-011	2.803316E-012	0	0.000000E+000
1	54.51393458	2.803316E-012	1.521332E-011	1	0.000000E+000
1	54.51399440	1.521332E-011	2.803316E-012	0	0.000000E+000
1	54.52118129	2.803316E-012	1.521332E-011	1	0.000000E+000
1	54.52270088	1.521332E-011	2.803316E-012	0	0.000000E+000
1	54.52339450	2.803316E-012	1.521332E-011	1	0.000000E+000
1	54.52381671	1.521332E-011	2.803316E-012	0	0.000000E+000
1	54.52500688	2.803316E-012	1.521332E-011	1	0.000000E+000
1	54.52506732	1.521332E-011	2.803316E-012	0	0.000000E+000
1	54.52617385	2.803316E-012	1.521332E-011	1	0.000000E+000
1	54.52706683	1.521332E-011	2.803316E-012	0	0.000000E+000
1	54.52717535	2.803316E-012	1.521332E-011	1	0.000000E+000
1	54.52859347	1.521332E-011	2.803316E-012	0	0.000000E+000
1	54.52863447	2.803316E-012	1.521332E-011	1	0.000000E+000
1	54.52865047	1.521332E-011	2.803316E-012	0	0.000000E+000
1	54.52867303	2.803316E-012	1.521332E-011	1	0.000000E+000
1	54.52879770	1.521332E-011	2.803316E-012	0	0.000000E+000
1	54.52982134	2.803316E-012	1.521332E-011	1	0.000000E+000
1	54.53009262	1.521332E-011	2.803316E-012	0	0.000000E+000
1	54.53015808	2.803316E-012	1.521332E-011	1	0.000000E+000
1	54.53095265	1.521332E-011	2.803316E-012	0	0.000000E+000
1	54.53162378	2.803316E-012	1.521332E-011	1	0.000000E+000
1	54.53176471	1.521332E-011	2.803316E-012	0	0.000000E+000
1	54.53179529	2.803316E-012	1.521332E-011	1	0.000000E+000
1	54.53186621	1.521332E-011	2.803316E-012	0	0.000000E+000
1	54.53196035	2.803316E-012	1.521332E-011	1	0.000000E+000
1	54.53266623	1.521332E-011	2.803316E-012	0	0.000000E+000
1	54.53445208	2.803316E-012	1.521332E-011	1	0.000000E+000
1	54.53514671	1.521332E-011	2.803316E-012	0	0.000000E+000
1	54.53533011	2.803316E-012	1.521332E-011	1	0.000000E+000
1	54.53726683	1.521332E-011	2.803316E-012	0	0.000000E+000
1	54.53745096	2.803316E-012	1.521332E-011	1	0.000000E+000
1	54.53766670	1.521332E-011	2.803316E-012	0	0.000000E+000
1	54.53774299	2.803316E-012	1.521332E-011	1	0.000000E+000
1	54.53863772	1.521332E-011	2.803316E-012	0	0.000000E+000
1	54.53929375	2.803316E-012	1.521332E-011	1	0.000000E+000
1	54.54085118	1.521332E-011	2.803316E-012	0	0.000000E+000
1	54.54315849	2.803316E-012	1.521332E-011	1	0.000000E+000
1	54.54337189	1.521332E-011	2.803316E-012	0	0.000000E+000
1	54.54339071	2.803316E-012	1.521332E-011	1	0.000000E+000
1	54.54463788	1.521332E-011	2.803316E-012	0	0.000000E+000
1	54.54467661	2.803316E-012	1.521332E-011	1	0.000000E+000
1	54.54552678	1.521332E-011	2.803316E-012	0	0.000000E+000
1	54.54662022	2.803316E-012	1.521332E-011	1	0.000000E+000
1	54.54786184	1.521332E-011	2.803316E-012	0	0.000000E+000
1	54.54794310	2.803316E-012	1.521332E-011	1	0.000000E+000
1	54.55011871	1.521332E-011	2.803316E-012	0	0.000000E+000
1	54.55043853	2.803316E-012	1.521332E-011	1	0.000000E+000
1	54.55065655	1.521332E-011	2.803316E-012	0	0.000000E+000
1	54.55130615	2.803316E-012	1.521332E-011	1	0.000000E+000
1	54.55135557	1.521332E-011	2.803316E-012	0	0.000000E+000
1	54.55356705	2.803316E-012	1.521332E-011	1	0.000000E+000
1	54.55377201	1.521332E-011	2.803316E-012	0	0.000000E+000
1	54.55664413	2.803316E-012	1.521332E-011	1	0.000000E+000
1	54.55672093	1.521332E-011	2.803316E-012	0	0.000000E+000
1	54.55674581	2.803316E-012	1.521332E-011	1	0.000000E+000
1	54.55692984	1.521332E-011	2.803316E-012	0	0.000000E+000
1	54.56548300	2.803316E-012	1.521332E-011	1	0.000000E+000
1	54.56550841	1.521332E-011	2.803316E-012	0	0.000000E+000
1	54.56554903	2.803316E-012	1.521332E-011	1	0.000000E+000
1	54.56645415	1.521332E-011	2.803316E-012	0	0.000000E+000
1	54.56790048	2.803316E-012	1.521332E-011	1	0.000000E+000
1	54.56813661	1.521332E-011	2.803316E-012	0	0.000000E+000
1	54.57199466	2.803316E-012	1.521332E-011	1	0.000000E+000
1	54.57273285	1.521332E-011	2.803316E-012	0	0.000000E+000
1	54.57333868	2.803316E-012	1.521332E-011	1	0.000000E+000
1	54.57399030	1.521332E-011	2.803316E-012	0	0.000000E+000
1	54.57656962	2.803316E-012	1.521332E-011	1	0.000000E+000
1	54.57670903	1.521332E-011	2.803316E-012	0	0.000000E+000
1	54.57777878	2.803316E-012	1.521332E-011	1	0.000000E+000
1	54.57807232	1.521332E-011	2.803316E-012	0	0.000000E+000
1	54.58326108	2.803316E-012	1.521332E-011	1	0.000000E+000
1	54.58339938	1.521332E-011	2.803316E-012	0	0.000000E+000
1	54.58741385	2.803316E-012	1.521332E-011	1	0.000000E+000
1	54.58766877	1.521332E-011	2.803316E-012	0	0.000000E+000
1	54.58979985	2.803316E-012	1.521332E-011	1	0.000000E+000
1	54.59100837	1.521332E-011	2.803316E-012	0	0.000000E+000
1	54.59178169	2.803316E-012	1.521332E-011	1	0.000000E+000
1	54.59186143	1.521332E-011	2.803316E-012	0	0.000000E+000
1	54.59213457	2.803316E-012	1.521332E-011	1	0.000000E+000
1	54.59255880	1.521332E-011	2.803316E-012	0	0.000000E+000
1	54.59282435	2.803316E-012	1.521332E-011	1	0.000000E+000
1	54.59367095	1.521332E-011	2.803316E-012	0	0.000000E+000
1	54.59502594	2.803316E-012	1.521332E-011	1	0.000000E+000
1	54.59539551	1.521332E-011	2.803316E-012	0	0.000000E+000
1	54.59589358	2.803316E-012	1.521332E-011	1	0.000000E+000
1	54.59719265	1.521332E-011	2.803316E-012	0	0.000000E+000
1	54.59761116	2.803316E-012	1.521332E-011	1	0.000000E+000
1	54.59797488	1.521332E-011	2.803316E-012	0	0.000000E+000
1	54.59801288	2.803316E-012	1.521332E-011	1	0.000000E+000
1	54.59804306	1.521332E-011	2.803316E-012	0	0.000000E+000
1	54.59809370	2.803316E-012	1.521332E-011	1	0.000000E+000
1	54.59842161	1.521332E-011	2.803316E-012	0	0.000000E+000
1	54.60976960	2.803316E-012	1.521332E-011	1	0.000000E+000
1	54.61014221	1.521332E-011	2.803316E-012	0	0.000000E+000
1	54.61040308	2.803316E-012	1.521332E-011	1	0.000000E+000
1	54.61142876	1.521332E-011	2.803316E-012	0	0.000000E+000
1	54.73668961	2.687219E-012	1.509722E-011	1	0.000000E+000
1	54.73755605	1.509722E-011	2.687219E-012	0	0.000000E+000
1	54.75089172	2.687219E-012	1.509722E-011	1	0.000000E+000
1	54.75239569	1.509722E-011	2.687219E-012	0	0.000000E+000
1	54.75240534	2.687219E-012	1.509722E-011	1	0.000000E+000
1	54.75303706	1.509722E-011	2.687219E-012	0	0.000000E+000
1	54.75488831	2.687219E-012	1.509722E-011	1	0.000000E+000
1	54.75502418	1.509722E-011	2.687219E-012	0	0.000000E+000
1	54.75505386	2.687219E-012	1.509722E-011	1	0.000000E+000
1	54.75547690	1.509722E-011	2.687219E-012	0	0.000000E+000
1	54.75657200	2.687219E-012	1.509722E-011	1	0.000000E+000
1	54.75708554	1.509722E-011	2.687219E-012	0	0.000000E+000
1	54.75708943	2.687219E-012	1.509722E-011	1	0.000000E+000
1	54.75753103	1.509722E-011	2.687219E-012	0	0.000000E+000
1	54.75817382	2.687219E-012	1.509722E-011	1	0.000000E+000
1	54.75836642	1.509722E-011	2.687219E-012	0	0.000000E+000
1	54.76270814	2.687219E-012	1.509722E-011	1	0.000000E+000
1	54.76418814	1.509722E-011	2.687219E-012	0	0.000000E+000
1	54.76421920	2.687219E-012	1.509722E-011	1	0.000000E+000
1	54.76424644	1.509722E-011	2.687219E-012	0	0.000000E+000
1	54.76451345	2.687219E-012	1.509722E-011	1	0.000000E+000
1	54.76465126	1.509722E-011	2.687219E-012	0	0.000000E+000
1	54.77161219	2.687219E-012	1.509722E-011	1	0.000000E+000
1	54.77177107	1.509722E-011	2.687219E-012	0	0.000000E+000
1	54.77677789	2.687219E-012	1.509722E-011	1	0.000000E+000
1	54.77705572	1.509722E-011	2.687219E-012	0	0.000000E+000
1	54.77707814	2.687219E-012	1.509722E-011	1	0.000000E+000
1	54.77721211	1.509722E-011	2.687219E-012	0	0.000000E+000
1	54.77756966	2.687219E-012	1.509722E-011	1	0.000000E+000
1	54.77816958	1.509722E-011	2.687219E-012	0	0.000000E+000
1	54.77820416	2.687219E-012	1.509722E-011	1	0.000000E+000
1	54.78006974	1.509722E-011	2.687219E-012	0	0.000000E+000
1	54.78116873	2.687219E-012	1.509722E-011	1	0.000000E+000
1	54.78133795	1.509722E-011	2.687219E-012	0	0.000000E+000
1	54.78139589	2.687219E-012	1.509722E-011	1	0.000000E+000
1	54.78203723	1.509722E-011	2.687219E-012	0	0.000000E+000
1	54.82237725	2.687219E-012	1.509722E-011	1	0.000000E+000
1	54.82339074	1.509722E-011	2.687219E-012	0	0.000000E+000
1	54.82501530	2.687219E-012	1.509722E-011	1	0.000000E+000
1	54.82560443	1.509722E-011	2.687219E-012	0	0.000000E+000
1	54.82602164	2.687219E-012	1.509722E-011	1	0.000000E+000
1	54.82618662	1.509722E-011	2.687219E-012	0	0.000000E+000
1	54.82702722	2.687219E-012	1.509722E-011	1	0.000000E+000
1	54.82721601	1.509722E-011	2.687219E-012	0	0.000000E+000
1	54.83461791	2.687219E-012	1.509722E-011	1	0.000000E+000
1	54.83473860	1.509722E-011	2.687219E-012	0	0.000000E+000
1	55.28837178	2.686254E-012	1.509625E-011	1	0.000000E+000
1	55.28907976	1.509625E-011	2.686254E-012	0	0.000000E+000
1	55.28912241	2.686254E-012	1.509625E-011	1	0.000000E+000
1	55.28982398	1.509625E-011	2.686254E-012	0	0.000000E+000
1	55.28996728	2.686254E-012	1.509625E-011	1	0.000000E+000
1	55.29005368	1.509625E-011	2.686254E-012	0	0.000000E+000
1	55.29341905	2.686254E-012	1.509625E-011	1	0.000000E+000
1	55.29358005	1.509625E-011	2.686254E-012	0	0.000000E+000
1	55.29429985	2.686254E-012	1.509625E-011	1	0.000000E+000
1	55.29445679	1.509625E-011	2.686254E-012	0	0.000000E+000
1	55.29455479	2.686254E-012	1.509625E-011	1	0.000000E+000
1	55.29577398	1.509625E-011	2.686254E-012	0	0.000000E+000
1	55.29775753	2.686254E-012	1.509625E-011	1	0.000000E+000
1	55.29781841	1.509625E-011	2.686254E-012	0	0.000000E+000
1	55.29928918	2.686254E-012	1.509625E-011	1	0.000000E+000
1	55.29940711	1.509625E-011	2.686254E-012	0	0.000000E+000
1	55.30154168	2.686254E-012	1.509625E-011	1	0.000000E+000
1	55.30177775	1.509625E-011	2.686254E-012	0	0.000000E+000
1	55.30300804	2.686254E-012	1.509625E-011	1	0.000000E+000
1	55.30397546	1.509625E-011	2.686254E-012	0	0.000000E+000
1	55.30401787	2.686254E-012	1.509625E-011	1	0.000000E+000
1	55.30433047	1.509625E-011	2.686254E-012	0	0.000000E+000
1	55.30514647	2.686254E-012	1.509625E-011	1	0.000000E+000
1	55.30531175	1.509625E-011	2.686254E-012	0	0.000000E+000
1	55.30753401	2.686254E-012	1.509625E-011	1	0.000000E+000
1	55.30757130	1.509625E-011	2.686254E-012	0	0.000000E+000
1	55.34688122	2.686254E-012	1.509625E-011	1	0.000000E+000
1	55.34884519	1.509625E-011	2.686254E-012	0	0.000000E+000
1	55.34921009	2.686254E-012	1.509625E-011	1	0.000000E+000
1	55.34932677	1.509625E-011	2.686254E-012	0	0.000000E+000
1	55.34999773	2.686254E-012	1.509625E-011	1	0.000000E+000
1	55.35007080	1.509625E-011	2.686254E-012	0	0.000000E+000
1	55.35092670	2.686254E-012	1.509625E-011	1	0.000000E+000
1	55.35122817	1.509625E-011	2.686254E-012	0	0.000000E+000
1	55.35141914	2.686254E-012	1.509625E-011	1	0.000000E+000
1	55.35234911	1.509625E-011	2.686254E-012	0	0.000000E+000
1	55.35264260	2.686254E-012	1.509625E-011	1	0.000000E+000
1	55.35375148	1.509625E-011	2.686254E-012	0	0.000000E+000
1	55.35379373	2.686254E-012	1.509625E-011	1	0.000000E+000
1	55.35450345	1.509625E-011	2.686254E-012	0	0.000000E+000
1	55.35454825	2.686254E-012	1.509625E-011	1	0.000000E+000
1	55.35582571	1.509625E-011	2.686254E-012	0	0.000000E+000
1	55.35716977	2.686254E-012	1.509625E-011	1	0.000000E+000
1	55.35758945	1.509625E-011	2.686254E-012	0	0.000000E+000
1	55.35760204	2.686254E-012	1.509625E-011	1	0.000000E+000
1	55.35800500	1.509625E-011	2.686254E-012	0	0.000000E+000
1	55.36074840	2.686254E-012	1.509625E-011	1	0.000000E+000
1	55.36226764	1.509625E-011	2.686254E-012	0	0.000000E+000
1	55.36227316	2.686254E-012	1.509625E-011	1	0.000000E+000
1	55.36295724	1.509625E-011	2.686254E-012	0	0.000000E+000
1	55.36380307	2.686254E-012	1.509625E-011	1	0.000000E+000
1	55.36429980	1.509625E-011	2.686254E-012	0	0.000000E+000
1	55.36432142	2.686254E-012	1.509625E-011	1	0.000000E+000
1	55.36440895	1.509625E-011	2.686254E-012	0	0.000000E+000
1	55.36995854	2.686254E-012	1.509625E-011	1	0.000000E+000
1	55.37009831	1.509625E-011	2.686254E-012	0	0.000000E+000
1	55.37011984	2.686254E-012	1.509625E-011	1	0.000000E+000
1	55.37020322	1.509625E-011	2.686254E-012	0	0.000000E+000
1	55.38600191	2.686254E-012	1.509625E-011	1	0.000000E+000
1	55.38611070	1.509625E-011	2.686254E-012	0	0.000000E+000
1	55.39288913	2.686254E-012	1.509625E-011	1	0.000000E+000
1	55.39336506	1.509625E-011	2.686254E-012	0	0.000000E+000
1	55.40035884	2.686254E-012	1.509625E-011	1	0.000000E+000
1	55.40063237	1.509625E-011	2.686254E-012	0	0.000000E+000
1	55.40074023	2.686254E-012	1.509625E-011	1	0.000000E+000
1	55.40093037	1.509625E-011	2.686254E-012	0	0.000000E+000
1	55.40146595	2.686254E-012	1.509625E-011	1	0.000000E+000
1	55.40175806	1.509625E-011	2.686254E-012	0	0.000000E+000
1	55.40182170	2.686254E-012	1.509625E-011	1	0.000000E+000
1	55.40377358	1.509625E-011	2.686254E-012	0	0.000000E+000
1	55.40383008	2.686254E-012	1.509625E-011	1	0.000000E+000
1	55.40392777	1.509625E-011	2.686254E-012	0	0.000000E+000
1	55.40395303	2.686254E-012	1.509625E-011	1	0.000000E+000
1	55.40463603	1.509625E-011	2.686254E-012	0	0.000000E+000
1	55.40696453	2.686254E-012	1.509625E-011	1	0.000000E+000
1	55.40930212	1.509625E-011	2.686254E-012	0	0.000000E+000
1	55.40958968	2.686254E-012	1.509625E-011	1	0.000000E+000
1	55.41006939	1.509625E-011	2.686254E-012	0	0.000000E+000
1	55.41014687	2.686254E-012	1.509625E-011	1	0.000000E+000
1	55.41074688	1.509625E-011	2.686254E-012	0	0.000000E+000
1	55.41076635	2.686254E-012	1.509625E-011	1	0.000000E+000
1	55.41095010	1.509625E-011	2.686254E-012	0	0.000000E+000
1	55.41151943	2.686254E-012	1.509625E-011	1	0.000000E+000
1	55.41179895	1.509625E-011	2.686254E-012	0	0.000000E+000
1	55.41510129	2.686254E-012	1.509625E-011	1	0.000000E+000
1	55.41525792	1.509625E-011	2.686254E-012	0	0.000000E+000
1	55.41593487	2.686254E-012	1.509625E-011	1	0.000000E+000
1	55.41654592	1.509625E-011	2.686254E-012	0	0.000000E+000
1	55.41729483	2.686254E-012	1.509625E-011	1	0.000000E+000
1	55.41792917	1.509625E-011	2.686254E-012	0	0.000000E+000
1	55.41801391	2.686254E-012	1.509625E-011	1	0.000000E+000
1	55.41874287	1.509625E-011	2.686254E-012	0	0.000000E+000
1	55.41976197	2.686254E-012	1.509625E-011	1	0.000000E+000
1	55.42046403	1.509625E-011	2.686254E-012	0	0.000000E+000
1	55.42224487	2.686254E-012	1.509625E-011	1	0.000000E+000
1	55.42241096	1.509625E-011	2.686254E-012	0	0.000000E+000
1	55.42274574	2.686254E-012	1.509625E-011	1	0.000000E+000
1	55.42368589	1.509625E-011	2.686254E-012	0	0.000000E+000
1	55.42375837	2.686254E-012	1.509625E-011	1	0.000000E+000
1	55.42470816	1.509625E-011	2.686254E-012	0	0.000000E+000
1	55.42768481	2.686254E-012	1.509625E-011	1	0.000000E+000
1	55.42774653	1.509625E-011	2.686254E-012	0	0.000000E+000
1	55.42960570	2.686254E-012	1.509625E-011	1	0.000000E+000
1	55.42975072	1.509625E-011	2.686254E-012	0	0.000000E+000
1	55.42975935	2.686254E-012	1.509625E-011	1	0.000000E+000
1	55.42994306	1.509625E-011	2.686254E-012	0	0.000000E+000
1	55.42998613	2.686254E-012	1.509625E-011	1	0.000000E+000
1	55.43015495	1.509625E-011	2.686254E-012	0	0.000000E+000
1	55.43056315	2.686254E-012	1.509625E-011	1	0.000000E+000
1	55.43095102	1.509625E-011	2.686254E-012	0	0.000000E+000
1	55.43096692	2.686254E-012	1.509625E-011	1	0.000000E+000
1	55.43139680	1.509625E-011	2.686254E-012	0	0.000000E+000
1	55.43607148	2.686254E-012	1.509625E-011	1	0.000000E+000
1	55.43670655	1.509625E-011	2.686254E-012	0	0.000000E+000
1	55.43724608	2.686254E-012	1.509625E-011	1	0.000000E+000
1	55.43764485	1.509625E-011	2.686254E-012	0	0.000000E+000
1	55.43768074	2.686254E-012	1.509625E-011	1	0.000000E+000
1	55.43770684	1.509625E-011	2.686254E-012	0	0.000000E+000
1	55.43860369	2.686254E-012	1.509625E-011	1	0.000000E+000
1	55.43865725	1.509625E-011	2.686254E-012	0	0.000000E+000
1	55.43906890	2.686254E-012	1.509625E-011	1	0.000000E+000
1	55.43917480	1.509625E-011	2.686254E-012	0	0.000000E+000
1	55.43938188	2.686254E-012	1.509625E-011	1	0.000000E+000
1	55.43990797	1.509625E-011	2.686254E-012	0	0.000000E+000
1	55.44283891	2.686254E-012	1.509625E-011	1	0.000000E+000
1	55.44312384	1.509625E-011	2.686254E-012	0	0.000000E+000
1	55.44317851	2.686254E-012	1.509625E-011	1	0.000000E+000
1	55.44320038	1.509625E-011	2.686254E-012	0	0.000000E+000
1	55.44516587	2.686254E-012	1.509625E-011	1	0.000000E+000
1	55.44614879	1.509625E-011	2.686254E-012	0	0.000000E+000
1	55.44681015	2.686254E-012	1.509625E-011	1	0.000000E+000
1	55.44683069	1.509625E-011	2.686254E-012	0	0.000000E+000
1	55.44972241	2.686254E-012	1.509625E-011	1	0.000000E+000
1	55.45051847	1.509625E-011	2.686254E-012	0	0.000000E+000
1	55.45130022	2.686254E-012	1.509625E-011	1	0.000000E+000
1	55.45149525	1.509625E-011	2.686254E-012	0	0.000000E+000
1	55.45253473	2.686254E-012	1.509625E-011	1	0.000000E+000
1	55.45540031	1.509625E-011	2.686254E-012	0	0.000000E+000
1	55.45577316	2.686254E-012	1.509625E-011	1	0.000000E+000
1	55.45581745	1.509625E-011	2.686254E-012	0	0.000000E+000
1	55.45671935	2.686254E-012	1.509625E-011	1	0.000000E+000
1	55.45716951	1.509625E-011	2.686254E-012	0	0.000000E+000
1	55.45786363	2.686254E-012	1.509625E-011	1	0.000000E+000
1	55.45882544	1.509625E-011	2.686254E-012	0	0.000000E+000
1	55.45885458	2.686254E-012	1.509625E-011	1	0.000000E+000
1	55.46074605	1.509625E-011	2.686254E-012	0	0.000000E+000
1	55.46178038	2.686254E-012	1.509625E-011	1	0.000000E+000
1	55.46216016	1.509625E-011	2.686254E-012	0	0.000000E+000
1	55.46217195	2.686254E-012	1.509625E-011	1	0.000000E+000
1	55.46261085	1.509625E-011	2.686254E-012	0	0.000000E+000
1	55.48812579	2.686254E-012	1.509625E-011	1	0.000000E+000
1	55.48826078	1.509625E-011	2.686254E-012	0	0.000000E+000
1	55.48844196	2.686254E-012	1.509625E-011	1	0.000000E+000
1	55.48864644	1.509625E-011	2.686254E-012	0	0.000000E+000
1	55.49314891	2.686254E-012	1.509625E-011	1	0.000000E+000
1	55.49358165	1.509625E-011	2.686254E-012	0	0.000000E+000
1	55.49360869	2.686254E-012	1.509625E-011	1	0.000000E+000
1	55.49380160	1.509625E-011	2.686254E-012	0	0.000000E+000
1	55.49397720	2.686254E-012	1.509625E-011	1	0.000000E+000
1	55.49406912	1.509625E-011	2.686254E-012	0	0.000000E+000
1	55.49521924	2.686254E-012	1.509625E-011	1	0.000000E+000
1	55.49592513	1.509625E-011	2.686254E-012	0	0.000000E+000
1	55.49642622	2.686254E-012	1.509625E-011	1	0.000000E+000
1	55.49681491	1.509625E-011	2.686254E-012	0	0.000000E+000
1	55.49865373	2.686254E-012	1.509625E-011	1	0.000000E+000
1	55.49893116	1.509625E-011	2.686254E-012	0	0.000000E+000
1	55.49896901	2.686254E-012	1.509625E-011	1	0.000000E+000
1	55.49913425	1.509625E-011	2.686254E-012	0	0.000000E+000
1	55.49964858	2.686254E-012	1.509625E-011	1	0.000000E+000
1	55.49968594	1.509625E-011	2.686254E-012	0	0.000000E+000
1	55.50604940	2.686254E-012	1.509625E-011	1	0.000000E+000
1	55.50629731	1.509625E-011	2.686254E-012	0	0.000000E+000
1	56.60263946	2.703724E-012	1.511372E-011	1	0.000000E+000
1	56.60293256	1.511372E-011	2.703724E-012	0	0.000000E+000
1	56.60399204	2.703724E-012	1.511372E-011	1	0.000000E+000
1	56.60474536	1.511372E-011	2.703724E-012	0	0.000000E+000
1	56.60617485	2.703724E-012	1.511372E-011	1	0.000000E+000
1	56.60663207	1.511372E-011	2.703724E-012	0	0.000000E+000
1	56.61233669	2.703724E-012	1.511372E-011	1	0.000000E+000
1	56.61278352	1.511372E-011	2.703724E-012	0	0.000000E+000
1	56.61301142	2.703724E-012	1.511372E-011	1	0.000000E+000
1	56.61303985	1.511372E-011	2.703724E-012	0	0.000000E+000
1	56.61649327	2.703724E-012	1.511372E-011	1	0.000000E+000
1	56.61779849	1.511372E-011	2.703724E-012	0	0.000000E+000
1	56.61865446	2.703724E-012	1.511372E-011	1	0.000000E+000
1	56.61871066	1.511372E-011	2.703724E-012	0	0.000000E+000
1	56.61876119	2.703724E-012	1.511372E-011	1	0.000000E+000
1	56.61918225	1.511372E-011	2.703724E-012	0	0.000000E+000
1	56.61922223	2.703724E-012	1.511372E-011	1	0.000000E+000
1	56.62015174	1.511372E-011	2.703724E-012	0	0.000000E+000
1	56.62107103	2.703724E-012	1.511372E-011	1	0.000000E+000
1	56.62208002	1.511372E-011	2.703724E-012	0	0.000000E+000
1	56.62296099	2.703724E-012	1.511372E-011	1	0.000000E+000
1	56.62299522	1.511372E-011	2.703724E-012	0	0.000000E+000
1	56.62325666	2.703724E-012	1.511372E-011	1	0.000000E+000
1	56.62468213	1.511372E-011	2.703724E-012	0	0.000000E+000
1	56.62471113	2.703724E-012	1.511372E-011	1	0.000000E+000
1	56.62515854	1.511372E-011	2.703724E-012	0	0.000000E+000
1	56.62962549	2.703724E-012	1.511372E-011	1	0.000000E+000
1	56.62979217	1.511372E-011	2.703724E-012	0	0.000000E+000
1	56.63031902	2.703724E-012	1.511372E-011	1	0.000000E+000
1	56.63035185	1.511372E-011	2.703724E-012	0	0.000000E+000
1	56.63195087	2.703724E-012	1.511372E-011	1	0.000000E+000
1	56.63234356	1.511372E-011	2.703724E-012	0	0.000000E+000
1	56.63420231	2.703724E-012	1.511372E-011	1	0.000000E+000
1	56.63469264	1.511372E-011	2.703724E-012	0	0.000000E+000
1	56.63471548	2.703724E-012	1.511372E-011	1	0.000000E+000
1	56.63520428	1.511372E-011	2.703724E-012	0	0.000000E+000
1	56.63522028	2.703724E-012	1.511372E-011	1	0.000000E+000
1	56.63558242	1.511372E-011	2.703724E-012	0	0.000000E+000
1	56.63561111	2.703724E-012	1.511372E-011	1	0.000000E+000
1	56.63593209	1.511372E-011	2.703724E-012	0	0.000000E+000
1	56.65133302	2.703724E-012	1.511372E-011	1	0.000000E+000
1	56.65269287	1.511372E-011	2.703724E-012	0	0.000000E+000
1	56.65270007	2.703724E-012	1.511372E-011	1	0.000000E+000
1	56.65296449	1.511372E-011	2.703724E-012	0	0.000000E+000
1	56.65301127	2.703724E-012	1.511372E-011	1	0.000000E+000
1	56.65305665	1.511372E-011	2.703724E-012	0	0.000000E+000
1	56.65382464	2.703724E-012	1.511372E-011	1	0.000000E+000
1	56.65400558	1.511372E-011	2.703724E-012	0	0.000000E+000
1	56.65402632	2.703724E-012	1.511372E-011	1	0.000000E+000
1	56.65435086	1.511372E-011	2.703724E-012	0	0.000000E+000
1	56.65509356	2.703724E-012	1.511372E-011	1	0.000000E+000
1	56.65589280	1.511372E-011	2.703724E-012	0	0.000000E+000
1	56.65590252	2.703724E-012	1.511372E-011	1	0.000000E+000
1	56.65622352	1.511372E-011	2.703724E-012	0	0.000000E+000
1	56.66145382	2.703724E-012	1.511372E-011	1	0.000000E+000
1	56.66156172	1.511372E-011	2.703724E-012	0	0.000000E+000
1	56.66274265	2.703724E-012	1.511372E-011	1	0.000000E+000
1	56.66281257	1.511372E-011	2.703724E-012	0	0.000000E+000
1	56.66313735	2.703724E-012	1.511372E-011	1	0.000000E+000
1	56.66338900	1.511372E-011	2.703724E-012	0	0.000000E+000
1	56.66342572	2.703724E-012	1.511372E-011	1	0.000000E+000
1	56.66485555	1.511372E-011	2.703724E-012	0	0.000000E+000
1	56.66514931	2.703724E-012	1.511372E-011	1	0.000000E+000
1	56.66619403	1.511372E-011	2.703724E-012	0	0.000000E+000
1	56.66723589	2.703724E-012	1.511372E-011	1	0.000000E+000
1	56.66756802	1.511372E-011	2.703724E-012	0	0.000000E+000
1	56.66771598	2.703724E-012	1.511372E-011	1	0.000000E+000
1	56.66806767	1.511372E-011	2.703724E-012	0	0.000000E+000
1	56.67750162	2.703724E-012	1.511372E-011	1	0.000000E+000
1	56.67786635	1.511372E-011	2.703724E-012	0	0.000000E+000
1	56.67800283	2.703724E-012	1.511372E-011	1	0.000000E+000
1	56.67894144	1.511372E-011	2.703724E-012	0	0.000000E+000
1	56.68251902	2.703724E-012	1.511372E-011	1	0.000000E+000
1	56.68342309	1.511372E-011	2.703724E-012	0	0.000000E+000
1	56.68349994	2.703724E-012	1.511372E-011	1	0.000000E+000
1	56.68409762	1.511372E-011	2.703724E-012	0	0.000000E+000
1	56.68526082	2.703724E-012	1.511372E-011	1	0.000000E+000
1	56.68551627	1.511372E-011	2.703724E-012	0	0.000000E+000
1	56.68557924	2.703724E-012	1.511372E-011	1	0.000000E+000
1	56.68669053	1.511372E-011	2.703724E-012	0	0.000000E+000
1	56.68696896	2.703724E-012	1.511372E-011	1	0.000000E+000
1	56.68707149	1.511372E-011	2.703724E-012	0	0.000000E+000
1	56.68722856	2.703724E-012	1.511372E-011	1	0.000000E+000
1	56.68757949	1.511372E-011	2.703724E-012	0	0.000000E+000
1	56.68842288	2.703724E-012	1.511372E-011	1	0.000000E+000
1	56.68881640	1.511372E-011	2.703724E-012	0	0.000000E+000
1	56.68975025	2.703724E-012	1.511372E-011	1	0.000000E+000
1	56.69091211	1.511372E-011	2.703724E-012	0	0.000000E+000
1	56.69095303	2.703724E-012	1.511372E-011	1	0.000000E+000
1	56.69239216	1.511372E-011	2.703724E-012	0	0.000000E+000
1	56.69641202	2.703724E-012	1.511372E-011	1	0.000000E+000
1	56.69694146	1.511372E-011	2.703724E-012	0	0.000000E+000
1	56.69696670	2.703724E-012	1.511372E-011	1	0.000000E+000
1	56.69703502	1.511372E-011	2.703724E-012	0	0.000000E+000
1	56.69868982	2.703724E-012	1.511372E-011	1	0.000000E+000
1	56.69888691	1.511372E-011	2.703724E-012	0	0.000000E+000
1	56.69980996	2.703724E-012	1.511372E-011	1	0.000000E+000
1	56.69983228	1.511372E-011	2.703724E-012	0	0.000000E+000
1	56.70033107	2.703724E-012	1.511372E-011	1	0.000000E+000
1	56.70065280	1.511372E-011	2.703724E-012	0	0.000000E+000
1	56.71013341	2.703724E-012	1.511372E-011	1	0.000000E+000
1	56.71030137	1.511372E-011	2.703724E-012	0	0.000000E+000
1	56.71065450	2.703724E-012	1.511372E-011	1	0.000000E+000
1	56.71218822	1.511372E-011	2.703724E-012	0	0.000000E+000
1	56.71681544	2.703724E-012	1.511372E-011	1	0.000000E+000
1	56.71705695	1.511372E-011	2.703724E-012	0	0.000000E+000
1	56.71708609	2.703724E-012	1.511372E-011	1	0.000000E+000
1	56.71727960	1.511372E-011	2.703724E-012	0	0.000000E+000
1	56.73057948	2.703724E-012	1.511372E-011	1	0.000000E+000
1	56.73114953	1.511372E-011	2.703724E-012	0	0.000000E+000
1	56.73633912	2.703724E-012	1.511372E-011	1	0.000000E+000
1	56.73699408	1.511372E-011	2.703724E-012	0	0.000000E+000
1	56.73732160	2.703724E-012	1.511372E-011	1	0.000000E+000
1	56.73745685	1.511372E-011	2.703724E-012	0	0.000000E+000
1	56.73893526	2.703724E-012	1.511372E-011	1	0.000000E+000
1	56.73899011	1.511372E-011	2.703724E-012	0	0.000000E+000
1	56.74086741	2.703724E-012	1.511372E-011	1	0.000000E+000
1	56.74118255	1.511372E-011	2.703724E-012	0	0.000000E+000
1	56.74270102	2.703724E-012	1.511372E-011	1	0.000000E+000
1	56.74289918	1.511372E-011	2.703724E-012	0	0.000000E+000
1	56.74655054	2.703724E-012	1.511372E-011	1	0.000000E+000
1	56.74692791	1.511372E-011	2.703724E-012	0	0.000000E+000
1	56.74720521	2.703724E-012	1.511372E-011	1	0.000000E+000
1	56.74728609	1.511372E-011	2.703724E-012	0	0.000000E+000
1	56.74730883	2.703724E-012	1.511372E-011	1	0.000000E+000
1	56.74849340	1.511372E-011	2.703724E-012	0	0.000000E+000
1	56.74859745	2.703724E-012	1.511372E-011	1	0.000000E+000
1	56.74873395	1.511372E-011	2.703724E-012	0	0.000000E+000
1	56.75294167	2.703724E-012	1.511372E-011	1	0.000000E+000
1	56.75352358	1.511372E-011	2.703724E-012	0	0.000000E+000
1	56.75714838	2.703724E-012	1.511372E-011	1	0.000000E+000
1	56.75751429	1.511372E-011	2.703724E-012	0	0.000000E+000
1	56.76097593	2.703724E-012	1.511372E-011	1	0.000000E+000
1	56.76115214	1.511372E-011	2.703724E-012	0	0.000000E+000
1	56.76119141	2.703724E-012	1.511372E-011	1	0.000000E+000
1	56.76174458	1.511372E-011	2.703724E-012	0	0.000000E+000
1	56.76601002	2.703724E-012	1.511372E-011	1	0.000000E+000
1	56.76611185	1.511372E-011	2.703724E-012	0	0.000000E+000
1	56.76614429	2.703724E-012	1.511372E-011	1	0.000000E+000
1	56.76697635	1.511372E-011	2.703724E-012	0	0.000000E+000
1	56.76807507	2.703724E-012	1.511372E-011	1	0.000000E+000
1	56.76858251	1.511372E-011	2.703724E-012	0	0.000000E+000
1	56.76870306	2.703724E-012	1.511372E-011	1	0.000000E+000
1	56.76887535	1.511372E-011	2.703724E-012	0	0.000000E+000
1	56.76889772	2.703724E-012	1.511372E-011	1	0.000000E+000
1	56.76922352	1.511372E-011	2.703724E-012	0	0.000000E+000
1	58.90816661	2.729573E-012	1.513957E-011	1	0.000000E+000
1	58.91010929	1.513957E-011	2.729573E-012	0	0.000000E+000
1	58.91023873	2.729573E-012	1.513957E-011	1	0.000000E+000
1	58.91048803	1.513957E-011	2.729573E-012	0	0.000000E+000
1	58.91052782	2.729573E-012	1.513957E-011	1	0.000000E+000
1	58.91059495	1.513957E-011	2.729573E-012	0	0.000000E+000
1	58.91061156	2.729573E-012	1.513957E-011	1	0.000000E+000
1	58.91069272	1.513957E-011	2.729573E-012	0	0.000000E+000
1	58.91071830	2.729573E-012	1.513957E-011	1	0.000000E+000
1	58.91131337	1.513957E-011	2.729573E-012	0	0.000000E+000
1	58.91157953	2.729573E-012	1.513957E-011	1	0.000000E+000
1	58.91332894	1.513957E-011	2.729573E-012	0	0.000000E+000
1	58.91470811	2.729573E-012	1.513957E-011	1	0.000000E+000
1	58.91642579	1.513957E-011	2.729573E-012	0	0.000000E+000
1	58.92562635	2.729573E-012	1.513957E-011	1	0.000000E+000
1	58.92602056	1.513957E-011	2.729573E-012	0	0.000000E+000
1	58.92757729	2.729573E-012	1.513957E-011	1	0.000000E+000
1	58.92763196	1.513957E-011	2.729573E-012	0	0.000000E+000
1	58.92774583	2.729573E-012	1.513957E-011	1	0.000000E+000
1	58.92810452	1.513957E-011	2.729573E-012	0	0.000000E+000
1	58.92881036	2.729573E-012	1.513957E-011	1	0.000000E+000
1	58.92926569	1.513957E-011	2.729573E-012	0	0.000000E+000
1	58.93026142	2.729573E-012	1.513957E-011	1	0.000000E+000
1	58.93182767	1.513957E-011	2.729573E-012	0	0.000000E+000
1	58.94016346	2.729573E-012	1.513957E-011	1	0.000000E+000
1	58.94037306	1.513957E-011	2.729573E-012	0	0.000000E+000
1	58.94425753	2.729573E-012	1.513957E-011	1	0.000000E+000
1	58.94501060	1.513957E-011	2.729573E-012	0	0.000000E+000
1	58.94564365	2.729573E-012	1.513957E-011	1	0.000000E+000
1	58.94579574	1.513957E-011	2.729573E-012	0	0.000000E+000
1	58.94581310	2.729573E-012	1.513957E-011	1	0.000000E+000
1	58.94645515	1.513957E-011	2.729573E-012	0	0.000000E+000
1	58.94648151	2.729573E-012	1.513957E-011	1	0.000000E+000
1	58.94661976	1.513957E-011	2.729573E-012	0	0.000000E+000
1	58.94752157	2.729573E-012	1.513957E-011	1	0.000000E+000
1	58.94885560	1.513957E-011	2.729573E-012	0	0.000000E+000
1	58.94940925	2.729573E-012	1.513957E-011	1	0.000000E+000
1	58.95093266	1.513957E-011	2.729573E-012	0	0.000000E+000
1	58.95187164	2.729573E-012	1.513957E-011	1	0.000000E+000
1	58.95248509	1.513957E-011	2.729573E-012	0	0.000000E+000
1	58.95329308	2.729573E-012	1.513957E-011	1	0.000000E+000
1	58.95395724	1.513957E-011	2.729573E-012	0	0.000000E+000
1	58.95406238	2.729573E-012	1.513957E-011	1	0.000000E+000
1	58.95522489	1.513957E-011	2.729573E-012	0	0.000000E+000
1	58.96297131	2.729573E-012	1.513957E-011	1	0.000000E+000
1	58.96392160	1.513957E-011	2.729573E-012	0	0.000000E+000
1	58.96403741	2.729573E-012	1.513957E-011	1	0.000000E+000
1	58.96412006	1.513957E-011	2.729573E-012	0	0.000000E+000
1	58.96453711	2.729573E-012	1.513957E-011	1	0.000000E+000
1	58.96541253	1.513957E-011	2.729573E-012	0	0.000000E+000
1	58.96616125	2.729573E-012	1.513957E-011	1	0.000000E+000
1	58.96682021	1.513957E-011	2.729573E-012	0	0.000000E+000
1	58.98149681	2.729573E-012	1.513957E-011	1	0.000000E+000
1	58.98172006	1.513957E-011	2.729573E-012	0	0.000000E+000
1	58.98360729	2.729573E-012	1.513957E-011	1	0.000000E+000
1	58.98403538	1.513957E-011	2.729573E-012	0	0.000000E+000
1	58.98447151	2.729573E-012	1.513957E-011	1	0.000000E+000
1	58.98680320	1.513957E-011	2.729573E-012	0	0.000000E+000
1	58.98694326	2.729573E-012	1.513957E-011	1	0.000000E+000
1	58.98758314	1.513957E-011	2.729573E-012	0	0.000000E+000
1	58.98867633	2.729573E-012	1.513957E-011	1	0.000000E+000
1	58.98910861	1.513957E-011	2.729573E-012	0	0.000000E+000
1	58.99016334	2.729573E-012	1.513957E-011	1	0.000000E+000
1	58.99048019	1.513957E-011	2.729573E-012	0	0.000000E+000
1	58.99080207	2.729573E-012	1.513957E-011	1	0.000000E+000
1	58.99183592	1.513957E-011	2.729573E-012	0	0.000000E+000
1	58.99196512	2.729573E-012	1.513957E-011	1	0.000000E+000
1	58.99197885	1.513957E-011	2.729573E-012	0	0.000000E+000
1	58.99401030	2.729573E-012	1.513957E-011	1	0.000000E+000
1	58.99472416	1.513957E-011	2.729573E-012	0	0.000000E+000
1	58.99474982	2.729573E-012	1.513957E-011	1	0.000000E+000
1	58.99499985	1.513957E-011	2.729573E-012	0	0.000000E+000
1	58.99533065	2.729573E-012	1.513957E-011	1	0.000000E+000
1	58.99684951	1.513957E-011	2.729573E-012	0	0.000000E+000
1	58.99694332	2.729573E-012	1.513957E-011	1	0.000000E+000
1	58.99795896	1.513957E-011	2.729573E-012	0	0.000000E+000
1	58.99805773	2.729573E-012	1.513957E-011	1	0.000000E+000
1	58.99847710	1.513957E-011	2.729573E-012	0	0.000000E+000
1	58.99888744	2.729573E-012	1.513957E-011	1	0.000000E+000
1	58.99948675	1.513957E-011	2.729573E-012	0	0.000000E+000
1	59.01070235	2.729573E-012	1.513957E-011	1	0.000000E+000
1	59.01081321	1.513957E-011	2.729573E-012	0	0.000000E+000
1	59.01082784	2.729573E-012	1.513957E-011	1	0.000000E+000
1	59.01152694	1.513957E-011	2.729573E-012	0	0.000000E+000
1	59.01158899	2.729573E-012	1.513957E-011	1	0.000000E+000
1	59.01172936	1.513957E-011	2.729573E-012	0	0.000000E+000
1	59.01720085	2.729573E-012	1.513957E-011	1	0.000000E+000
1	59.01769879	1.513957E-011	2.729573E-012	0	0.000000E+000
1	59.01778800	2.729573E-012	1.513957E-011	1	0.000000E+000
1	59.01828985	1.513957E-011	2.729573E-012	0	0.000000E+000
1	59.01831672	2.729573E-012	1.513957E-011	1	0.000000E+000
1	59.01936294	1.513957E-011	2.729573E-012	0	0.000000E+000
1	59.01937819	2.729573E-012	1.513957E-011	1	0.000000E+000
1	59.01984415	1.513957E-011	2.729573E-012	0	0.000000E+000
1	59.01992841	2.729573E-012	1.513957E-011	1	0.000000E+000
1	59.02022705	1.513957E-011	2.729573E-012	0	0.000000E+000
1	59.02088802	2.729573E-012	1.513957E-011	1	0.000000E+000
1	59.02145128	1.513957E-011	2.729573E-012	0	0.000000E+000
1	59.02564252	2.729573E-012	1.513957E-011	1	0.000000E+000
1	59.02578356	1.513957E-011	2.729573E-012	0	0.000000E+000
1	59.02775597	2.729573E-012	1.513957E-011	1	0.000000E+000
1	59.02890461	1.513957E-011	2.729573E-012	0	0.000000E+000
1	59.03093643	2.729573E-012	1.513957E-011	1	0.000000E+000
1	59.03096033	1.513957E-011	2.729573E-012	0	0.000000E+000
1	59.03651856	2.729573E-012	1.513957E-011	1	0.000000E+000
1	59.03704329	1.513957E-011	2.729573E-012	0	0.000000E+000
1	59.03713229	2.729573E-012	1.513957E-011	1	0.000000E+000
1	59.03831794	1.513957E-011	2.729573E-012	0	0.000000E+000
1	59.03835062	2.729573E-012	1.513957E-011	1	0.000000E+000
1	59.03925164	1.513957E-011	2.729573E-012	0	0.000000E+000
1	59.03955650	2.729573E-012	1.513957E-011	1	0.000000E+000
1	59.04122577	1.513957E-011	2.729573E-012	0	0.000000E+000
1	59.04419606	2.729573E-012	1.513957E-011	1	0.000000E+000
1	59.04439741	1.513957E-011	2.729573E-012	0	0.000000E+000
1	59.04491665	2.729573E-012	1.513957E-011	1	0.000000E+000
1	59.04738072	1.513957E-011	2.729573E-012	0	0.000000E+000
1	59.04766454	2.729573E-012	1.513957E-011	1	0.000000E+000
1	59.04771041	1.513957E-011	2.729573E-012	0	0.000000E+000
1	59.04846662	2.729573E-012	1.513957E-011	1	0.000000E+000
1	59.04889779	1.513957E-011	2.729573E-012	0	0.000000E+000
1	59.04908373	2.729573E-012	1.513957E-011	1	0.000000E+000
1	59.04934854	1.513957E-011	2.729573E-012	0	0.000000E+000
1	59.05531078	2.729573E-012	1.513957E-011	1	0.000000E+000
1	59.05554156	1.513957E-011	2.729573E-012	0	0.000000E+000
1	59.05555456	2.729573E-012	1.513957E-011	1	0.000000E+000
1	59.05623069	1.513957E-011	2.729573E-012	0	0.000000E+000
1	59.05693581	2.729573E-012	1.513957E-011	1	0.000000E+000
1	59.05716289	1.513957E-011	2.729573E-012	0	0.000000E+000
1	59.05716706	2.729573E-012	1.513957E-011	1	0.000000E+000
1	59.05871621	1.513957E-011	2.729573E-012	0	0.000000E+000
1	59.06085937	2.729573E-012	1.513957E-011	1	0.000000E+000
1	59.06117530	1.513957E-011	2.729573E-012	0	0.000000E+000
1	59.06235360	2.729573E-012	1.513957E-011	1	0.000000E+000
1	59.06258284	1.513957E-011	2.729573E-012	0	0.000000E+000
1	59.06259055	2.729573E-012	1.513957E-011	1	0.000000E+000
1	59.06316821	1.513957E-011	2.729573E-012	0	0.000000E+000
1	59.06497485	2.729573E-012	1.513957E-011	1	0.000000E+000
1	59.06598775	1.513957E-011	2.729573E-012	0	0.000000E+000
1	59.06600976	2.729573E-012	1.513957E-011	1	0.000000E+000
1	59.06663227	1.513957E-011	2.729573E-012	0	0.000000E+000
1	59.06680870	2.729573E-012	1.513957E-011	1	0.000000E+000
1	59.06777259	1.513957E-011	2.729573E-012	0	0.000000E+000
1	59.07031302	2.729573E-012	1.513957E-011	1	0.000000E+000
1	59.07173321	1.513957E-011	2.729573E-012	0	0.000000E+000
1	59.07259495	2.729573E-012	1.513957E-011	1	0.000000E+000
1	59.07291057	1.513957E-011	2.729573E-012	0	0.000000E+000
1	59.08924303	2.729573E-012	1.513957E-011	1	0.000000E+000
1	59.09006576	1.513957E-011	2.729573E-012	0	0.000000E+000
1	59.10775567	2.729573E-012	1.513957E-011	1	0.000000E+000
1	59.10784612	1.513957E-011	2.729573E-012	0	0.000000E+000
1	59.11043552	2.729573E-012	1.513957E-011	1	0.000000E+000
1	59.11065632	1.513957E-011	2.729573E-012	0	0.000000E+000
1	59.11067333	2.729573E-012	1.513957E-011	1	0.000000E+000
1	59.11127763	1.513957E-011	2.729573E-012	0	0.000000E+000
1	59.11163532	2.729573E-012	1.513957E-011	1	0.000000E+000
1	59.11199528	1.513957E-011	2.729573E-012	0	0.000000E+000
1	59.11208769	2.729573E-012	1.513957E-011	1	0.000000E+000
1	59.11212482	1.513957E-011	2.729573E-012	0	0.000000E+000
1	59.12713387	2.729573E-012	1.513957E-011	1	0.000000E+000
1	59.12771773	1.513957E-011	2.729573E-012	0	0.000000E+000
1	59.12773947	2.729573E-012	1.513957E-011	1	0.000000E+000
1	59.12843240	1.513957E-011	2.729573E-012	0	0.000000E+000
1	59.13106377	2.729573E-012	1.513957E-011	1	0.000000E+000
1	59.13135471	1.513957E-011	2.729573E-012	0	0.000000E+000
1	59.13136910	2.729573E-012	1.513957E-011	1	0.000000E+000
1	59.13152199	1.513957E-011	2.729573E-012	0	0.000000E+000
1	59.13401441	2.729573E-012	1.513957E-011	1	0.000000E+000
1	59.13404690	1.513957E-011	2.729573E-012	0	0.000000E+000
1	59.13786496	2.729573E-012	1.513957E-011	1	0.000000E+000
1	59.13884337	1.513957E-011	2.729573E-012	0	0.000000E+000
1	59.15218851	2.729573E-012	1.513957E-011	1	0.000000E+000
1	59.15220369	1.513957E-011	2.729573E-012	0	0.000000E+000
1	59.28910632	2.773017E-012	1.518302E-011	1	0.000000E+000
1	59.28911511	1.518302E-011	2.773017E-012	0	0.000000E+000
1	59.30444341	2.773017E-012	1.518302E-011	1	0.000000E+000
1	59.30448638	1.518302E-011	2.773017E-012	0	0.000000E+000
1	59.30559156	2.773017E-012	1.518302E-011	1	0.000000E+000
1	59.30605934	1.518302E-011	2.773017E-012	0	0.000000E+000
1	59.30638369	2.773017E-012	1.518302E-011	1	0.000000E+000
1	59.30740947	1.518302E-011	2.773017E-012	0	0.000000E+000
1	59.31152827	2.773017E-012	1.518302E-011	1	0.000000E+000
1	59.31208687	1.518302E-011	2.773017E-012	0	0.000000E+000
1	59.31236204	2.773017E-012	1.518302E-011	1	0.000000E+000
1	59.31395120	1.518302E-011	2.773017E-012	0	0.000000E+000
1	59.31409755	2.773017E-012	1.518302E-011	1	0.000000E+000
1	59.31471577	1.518302E-011	2.773017E-012	0	0.000000E+000
1	59.31472527	2.773017E-012	1.518302E-011	1	0.000000E+000
1	59.31495655	1.518302E-011	2.773017E-012	0	0.000000E+000
1	59.31754547	2.773017E-012	1.518302E-011	1	0.000000E+000
1	59.31821533	1.518302E-011	2.773017E-012	0	0.000000E+000
1	59.31869849	2.773017E-012	1.518302E-011	1	0.000000E+000
1	59.31939905	1.518302E-011	2.773017E-012	0	0.000000E+000
1	59.31952066	2.773017E-012	1.518302E-011	1	0.000000E+000
1	59.32016979	1.518302E-011	2.773017E-012	0	0.000000E+000
1	59.32025918	2.773017E-012	1.518302E-011	1	0.000000E+000
1	59.32041002	1.518302E-011	2.773017E-012	0	0.000000E+000
1	59.32145076	2.773017E-012	1.518302E-011	1	0.000000E+000
1	59.32153604	1.518302E-011	2.773017E-012	0	0.000000E+000
1	59.32155650	2.773017E-012	1.518302E-011	1	0.000000E+000
1	59.32212869	1.518302E-011	2.773017E-012	0	0.000000E+000
1	59.32571825	2.773017E-012	1.518302E-011	1	0.000000E+000
1	59.32623258	1.518302E-011	2.773017E-012	0	0.000000E+000
1	59.33883208	2.773017E-012	1.518302E-011	1	0.000000E+000
1	59.33921006	1.518302E-011	2.773017E-012	0	0.000000E+000
1	59.33936564	2.773017E-012	1.518302E-011	1	0.000000E+000
1	59.33940032	1.518302E-011	2.773017E-012	0	0.000000E+000
1	59.33944249	2.773017E-012	1.518302E-011	1	0.000000E+000
1	59.33987784	1.518302E-011	2.773017E-012	0	0.000000E+000
1	59.34590710	2.773017E-012	1.518302E-011	1	0.000000E+000
1	59.34598884	1.518302E-011	2.773017E-012	0	0.000000E+000
1	59.34883211	2.773017E-012	1.518302E-011	1	0.000000E+000
1	59.34936188	1.518302E-011	2.773017E-012	0	0.000000E+000
1	59.34972817	2.773017E-012	1.518302E-011	1	0.000000E+000
1	59.35011414	1.518302E-011	2.773017E-012	0	0.000000E+000
1	59.35075896	2.773017E-012	1.518302E-011	1	0.000000E+000
1	59.35076584	1.518302E-011	2.773017E-012	0	0.000000E+000
1	59.35111026	2.773017E-012	1.518302E-011	1	0.000000E+000
1	59.35139776	1.518302E-011	2.773017E-012	0	0.000000E+000
1	59.35145230	2.773017E-012	1.518302E-011	1	0.000000E+000
1	59.35281253	1.518302E-011	2.773017E-012	0	0.000000E+000
1	59.35284920	2.773017E-012	1.518302E-011	1	0.000000E+000
1	59.35439926	1.518302E-011	2.773017E-012	0	0.000000E+000
1	59.35443461	2.773017E-012	1.518302E-011	1	0.000000E+000
1	59.35549637	1.518302E-011	2.773017E-012	0	0.000000E+000
1	59.35588082	2.773017E-012	1.518302E-011	1	0.000000E+000
1	59.35615914	1.518302E-011	2.773017E-012	0	0.000000E+000
1	59.38776282	2.773017E-012	1.518302E-011	1	0.000000E+000
1	59.38859504	1.518302E-011	2.773017E-012	0	0.000000E+000
1	59.38861495	2.773017E-012	1.518302E-011	1	0.000000E+000
1	59.38865463	1.518302E-011	2.773017E-012	0	0.000000E+000
1	59.38873113	2.773017E-012	1.518302E-011	1	0.000000E+000
1	59.38902445	1.518302E-011	2.773017E-012	0	0.000000E+000
1	59.40474014	2.773017E-012	1.518302E-011	1	0.000000E+000
1	59.40484271	1.518302E-011	2.773017E-012	0	0.000000E+000
1	59.40656789	2.773017E-012	1.518302E-011	1	0.000000E+000
1	59.40714977	1.518302E-011	2.773017E-012	0	0.000000E+000
1	59.40718938	2.773017E-012	1.518302E-011	1	0.000000E+000
1	59.40732850	1.518302E-011	2.773017E-012	0	0.000000E+000
1	59.40734365	2.773017E-012	1.518302E-011	1	0.000000E+000
1	59.40742798	1.518302E-011	2.773017E-012	0	0.000000E+000
1	59.41831658	2.773017E-012	1.518302E-011	1	0.000000E+000
1	59.42059850	1.518302E-011	2.773017E-012	0	0.000000E+000
1	59.42101714	2.773017E-012	1.518302E-011	1	0.000000E+000
1	59.42103063	1.518302E-011	2.773017E-012	0	0.000000E+000
1	59.42289060	2.773017E-012	1.518302E-011	1	0.000000E+000
1	59.42301994	1.518302E-011	2.773017E-012	0	0.000000E+000
1	59.42446144	2.773017E-012	1.518302E-011	1	0.000000E+000
1	59.42579863	1.518302E-011	2.773017E-012	0	0.000000E+000
1	59.42596087	2.773017E-012	1.518302E-011	1	0.000000E+000
1	59.42661175	1.518302E-011	2.773017E-012	0	0.000000E+000
1	59.43211813	2.773017E-012	1.518302E-011	1	0.000000E+000
1	59.43249817	1.518302E-011	2.773017E-012	0	0.000000E+000
1	59.43313918	2.773017E-012	1.518302E-011	1	0.000000E+000
1	59.43326863	1.518302E-011	2.773017E-012	0	0.000000E+000
1	59.43560946	2.773017E-012	1.518302E-011	1	0.000000E+000
1	59.43594199	1.518302E-011	2.773017E-012	0	0.000000E+000
1	59.43883466	2.773017E-012	1.518302E-011	1	0.000000E+000
1	59.43901368	1.518302E-011	2.773017E-012	0	0.000000E+000
1	59.43905738	2.773017E-012	1.518302E-011	1	0.000000E+000
1	59.43921428	1.518302E-011	2.773017E-012	0	0.000000E+000
1	59.45018779	2.773017E-012	1.518302E-011	1	0.000000E+000
1	59.45102420	1.518302E-011	2.773017E-012	0	0.000000E+000
1	59.45552684	2.773017E-012	1.518302E-011	1	0.000000E+000
1	59.45586368	1.518302E-011	2.773017E-012	0	0.000000E+000
1	59.45587920	2.773017E-012	1.518302E-011	1	0.000000E+000
1	59.45656172	1.518302E-011	2.773017E-012	0	0.000000E+000
1	59.45706095	2.773017E-012	1.518302E-011	1	0.000000E+000
1	59.45845311	1.518302E-011	2.773017E-012	0	0.000000E+000
1	59.45855977	2.773017E-012	1.518302E-011	1	0.000000E+000
1	59.45912227	1.518302E-011	2.773017E-012	0	0.000000E+000
1	59.45926679	2.773017E-012	1.518302E-011	1	0.000000E+000
1	59.45954316	1.518302E-011	2.773017E-012	0	0.000000E+000
1	59.46021657	2.773017E-012	1.518302E-011	1	0.000000E+000
1	59.46073821	1.518302E-011	2.773017E-012	0	0.000000E+000
1	59.46076316	2.773017E-012	1.518302E-011	1	0.000000E+000
1	59.46199081	1.518302E-011	2.773017E-012	0	0.000000E+000
1	59.46201920	2.773017E-012	1.518302E-011	1	0.000000E+000
1	59.46354031	1.518302E-011	2.773017E-012	0	0.000000E+000
1	59.47029078	2.773017E-012	1.518302E-011	1	0.000000E+000
1	59.47041917	1.518302E-011	2.773017E-012	0	0.000000E+000
1	59.47221828	2.773017E-012	1.518302E-011	1	0.000000E+000
1	59.47289027	1.518302E-011	2.773017E-012	0	0.000000E+000
1	59.47551115	2.773017E-012	1.518302E-011	1	0.000000E+000
1	59.47564816	1.518302E-011	2.773017E-012	0	0.000000E+000
1	59.47642194	2.773017E-012	1.518302E-011	1	0.000000E+000
1	59.47658201	1.518302E-011	2.773017E-012	0	0.000000E+000
1	59.47661857	2.773017E-012	1.518302E-011	1	0.000000E+000
1	59.47722598	1.518302E-011	2.773017E-012	0	0.000000E+000
1	59.47754016	2.773017E-012	1.518302E-011	1	0.000000E+000
1	59.47816705	1.518302E-011	2.773017E-012	0	0.000000E+000
1	59.48241886	2.773017E-012	1.518302E-011	1	0.000000E+000
1	59.48315458	1.518302E-011	2.773017E-012	0	0.000000E+000
1	59.48536644	2.773017E-012	1.518302E-011	1	0.000000E+000
1	59.48551148	1.518302E-011	2.773017E-012	0	0.000000E+000
1	59.49076564	2.773017E-012	1.518302E-011	1	0.000000E+000
1	59.49195890	1.518302E-011	2.773017E-012	0	0.000000E+000
1	59.51496571	2.773017E-012	1.518302E-011	1	0.000000E+000
1	59.51521320	1.518302E-011	2.773017E-012	0	0.000000E+000
1	59.51563995	2.773017E-012	1.518302E-011	1	0.000000E+000
1	59.51671397	1.518302E-011	2.773017E-012	0	0.000000E+000
1	59.51692473	2.773017E-012	1.518302E-011	1	0.000000E+000
1	59.51930588	1.518302E-011	2.773017E-012	0	0.000000E+000
1	59.51943354	2.773017E-012	1.518302E-011	1	0.000000E+000
1	59.52137440	1.518302E-011	2.773017E-012	0	0.000000E+000
1	59.52176222	2.773017E-012	1.518302E-011	1	0.000000E+000
1	59.52369840	1.518302E-011	2.773017E-012	0	0.000000E+000
1	59.52443900	2.773017E-012	1.518302E-011	1	0.000000E+000
1	59.52455928	1.518302E-011	2.773017E-012	0	0.000000E+000
1	59.52493935	2.773017E-012	1.518302E-011	1	0.000000E+000
1	59.52504782	1.518302E-011	2.773017E-012	0	0.000000E+000
1	59.52540057	2.773017E-012	1.518302E-011	1	0.000000E+000
1	59.52592197	1.518302E-011	2.773017E-012	0	0.000000E+000
1	59.52597755	2.773017E-012	1.518302E-011	1	0.000000E+000
1	59.52695585	1.518302E-011	2.773017E-012	0	0.000000E+000
1	59.52888958	2.773017E-012	1.518302E-011	1	0.000000E+000
1	59.53006361	1.518302E-011	2.773017E-012	0	0.000000E+000
1	59.53019443	2.773017E-012	1.518302E-011	1	0.000000E+000
1	59.53085791	1.518302E-011	2.773017E-012	0	0.000000E+000
1	59.53184243	2.773017E-012	1.518302E-011	1	0.000000E+000
1	59.53250812	1.518302E-011	2.773017E-012	0	0.000000E+000
1	59.54315462	2.773017E-012	1.518302E-011	1	0.000000E+000
1	59.54384249	1.518302E-011	2.773017E-012	0	0.000000E+000
1	59.54390105	2.773017E-012	1.518302E-011	1	0.000000E+000
1	59.54402646	1.518302E-011	2.773017E-012	0	0.000000E+000
1	59.54420628	2.773017E-012	1.518302E-011	1	0.000000E+000
1	59.54474027	1.518302E-011	2.773017E-012	0	0.000000E+000
1	59.55179098	2.773017E-012	1.518302E-011	1	0.000000E+000
1	59.55183878	1.518302E-011	2.773017E-012	0	0.000000E+000
1	59.55711159	2.773017E-012	1.518302E-011	1	0.000000E+000
1	59.55748335	1.518302E-011	2.773017E-012	0	0.000000E+000
1	59.55749882	2.773017E-012	1.518302E-011	1	0.000000E+000
1	59.55758645	1.518302E-011	2.773017E-012	0	0.000000E+000
1	59.55815111	2.773017E-012	1.518302E-011	1	0.000000E+000
1	59.55846707	1.518302E-011	2.773017E-012	0	0.000000E+000
1	59.55876375	2.773017E-012	1.518302E-011	1	0.000000E+000
1	59.55945480	1.518302E-011	2.773017E-012	0	0.000000E+000
1	59.56414627	2.773017E-012	1.518302E-011	1	0.000000E+000
1	59.56422372	1.518302E-011	2.773017E-012	0	0.000000E+000
1	59.56423572	2.773017E-012	1.518302E-011	1	0.000000E+000
1	59.56556220	1.518302E-011	2.773017E-012	0	0.000000E+000
1	59.56717093	2.773017E-012	1.518302E-011	1	0.000000E+000
1	59.56731054	1.518302E-011	2.773017E-012	0	0.000000E+000
1	59.57871932	2.773017E-012	1.518302E-011	1	0.000000E+000
1	59.57941108	1.518302E-011	2.773017E-012	0	0.000000E+000
1	59.58166927	2.773017E-012	1.518302E-011	1	0.000000E+000
1	59.58273640	1.518302E-011	2.773017E-012	0	0.000000E+000
1	59.58274223	2.773017E-012	1.518302E-011	1	0.000000E+000
1	59.58308093	1.518302E-011	2.773017E-012	0	0.000000E+000
1	59.58309440	2.773017E-012	1.518302E-011	1	0.000000E+000
1	59.58345941	1.518302E-011	2.773017E-012	0	0.000000E+000
1	59.58383829	2.773017E-012	1.518302E-011	1	0.000000E+000
1	59.58446317	1.518302E-011	2.773017E-012	0	0.000000E+000
1	59.58475693	2.773017E-012	1.518302E-011	1	0.000000E+000
1	59.58579558	1.518302E-011	2.773017E-012	0	0.000000E+000
1	59.60512541	2.773017E-012	1.518302E-011	1	0.000000E+000
1	59.60552431	1.518302E-011	2.773017E-012	0	0.000000E+000
1	59.60566165	2.773017E-012	1.518302E-011	1	0.000000E+000
1	59.60588380	1.518302E-011	2.773017E-012	0	0.000000E+000
1	59.60589785	2.773017E-012	1.518302E-011	1	0.000000E+000
1	59.60679195	1.518302E-011	2.773017E-012	0	0.000000E+000
1	59.60782230	2.773017E-012	1.518302E-011	1	0.000000E+000
1	59.60821131	1.518302E-011	2.773017E-012	0	0.000000E+000
1	59.60907572	2.773017E-012	1.518302E-011	1	0.000000E+000
1	59.60918429	1.518302E-011	2.773017E-012	0	0.000000E+000
1	59.60936233	2.773017E-012	1.518302E-011	1	0.000000E+000
1	59.60966821	1.518302E-011	2.773017E-012	0	0.000000E+000
1	59.60972314	2.773017E-012	1.518302E-011	1	0.000000E+000
1	59.60991015	1.518302E-011	2.773017E-012	0	0.000000E+000
1	59.60993753	2.773017E-012	1.518302E-011	1	0.000000E+000
1	59.61078053	1.518302E-011	2.773017E-012	0	0.000000E+000
1	59.61252288	2.773017E-012	1.518302E-011	1	0.000000E+000
1	59.61287428	1.518302E-011	2.773017E-012	0	0.000000E+000
1	59.61312306	2.773017E-012	1.518302E-011	1	0.000000E+000
1	59.61651030	1.518302E-011	2.773017E-012	0	0.000000E+000
1	59.61665277	2.773017E-012	1.518302E-011	1	0.000000E+000
1	59.61700971	1.518302E-011	2.773017E-012	0	0.000000E+000
1	59.62576037	2.773017E-012	1.518302E-011	1	0.000000E+000
1	59.62586945	1.518302E-011	2.773017E-012	0	0.000000E+000
1	59.62597931	2.773017E-012	1.518302E-011	1	0.000000E+000
1	59.62609438	1.518302E-011	2.773017E-012	0	0.000000E+000
1	59.63081294	2.773017E-012	1.518302E-011	1	0.000000E+000
1	59.63138163	1.518302E-011	2.773017E-012	0	0.000000E+000
1	59.63168267	2.773017E-012	1.518302E-011	1	0.000000E+000
1	59.63177148	1.518302E-011	2.773017E-012	0	0.000000E+000
1	59.63192784	2.773017E-012	1.518302E-011	1	0.000000E+000
1	59.63200601	1.518302E-011	2.773017E-012	0	0.000000E+000
1	59.63232506	2.773017E-012	1.518302E-011	1	0.000000E+000
1	59.63261850	1.518302E-011	2.773017E-012	0	0.000000E+000
1	59.63269941	2.773017E-012	1.518302E-011	1	0.000000E+000
1	59.63341680	1.518302E-011	2.773017E-012	0	0.000000E+000
1	59.63349981	2.773017E-012	1.518302E-011	1	0.000000E+000
1	59.63358656	1.518302E-011	2.773017E-012	0	0.000000E+000
1	59.63363686	2.773017E-012	1.518302E-011	1	0.000000E+000
1	59.63400016	1.518302E-011	2.773017E-012	0	0.000000E+000
1	59.65773947	2.773017E-012	1.518302E-011	1	0.000000E+000
1	59.65784802	1.518302E-011	2.773017E-012	0	0.000000E+000
1	59.65895854	2.773017E-012	1.518302E-011	1	0.000000E+000
1	59.65896793	1.518302E-011	2.773017E-012	0	0.000000E+000
1	59.65902872	2.773017E-012	1.518302E-011	1	0.000000E+000
1	59.65924354	1.518302E-011	2.773017E-012	0	0.000000E+000
1	59.66070458	2.773017E-012	1.518302E-011	1	0.000000E+000
1	59.66080654	1.518302E-011	2.773017E-012	0	0.000000E+000
1	59.66124010	2.773017E-012	1.518302E-011	1	0.000000E+000
1	59.66189143	1.518302E-011	2.773017E-012	0	0.000000E+000
1	59.66197438	2.773017E-012	1.518302E-011	1	0.000000E+000
1	59.66214472	1.518302E-011	2.773017E-012	0	0.000000E+000
1	59.66217000	2.773017E-012	1.518302E-011	1	0.000000E+000
1	59.66345510	1.518302E-011	2.773017E-012	0	0.000000E+000
1	59.66363089	2.773017E-012	1.518302E-011	1	0.000000E+000
1	59.66402111	1.518302E-011	2.773017E-012	0	0.000000E+000
1	59.66435257	2.773017E-012	1.518302E-011	1	0.000000E+000
1	59.66570298	1.518302E-011	2.773017E-012	0	0.000000E+000
1	59.67559440	2.773017E-012	1.518302E-011	1	0.000000E+000
1	59.67568970	1.518302E-011	2.773017E-012	0	0.000000E+000
1	59.67825323	2.773017E-012	1.518302E-011	1	0.000000E+000
1	59.67833824	1.518302E-011	2.773017E-012	0	0.000000E+000
1	59.67919642	2.773017E-012	1.518302E-011	1	0.000000E+000
1	59.68035372	1.518302E-011	2.773017E-012	0	0.000000E+000
1	59.68066744	2.773017E-012	1.518302E-011	1	0.000000E+000
1	59.68089426	1.518302E-011	2.773017E-012	0	0.000000E+000
1	59.68208495	2.773017E-012	1.518302E-011	1	0.000000E+000
1	59.68265177	1.518302E-011	2.773017E-012	0	0.000000E+000
1	59.68370565	2.773017E-012	1.518302E-011	1	0.000000E+000
1	59.68379131	1.518302E-011	2.773017E-012	0	0.000000E+000
1	59.68380353	2.773017E-012	1.518302E-011	1	0.000000E+000
1	59.68417829	1.518302E-011	2.773017E-012	0	0.000000E+000
1	59.68980284	2.773017E-012	1.518302E-011	1	0.000000E+000
1	59.69061187	1.518302E-011	2.773017E-012	0	0.000000E+000
1	59.70141553	2.773017E-012	1.518302E-011	1	0.000000E+000
1	59.70188357	1.518302E-011	2.773017E-012	0	0.000000E+000
1	59.70298497	2.773017E-012	1.518302E-011	1	0.000000E+000
1	59.70385807	1.518302E-011	2.773017E-012	0	0.000000E+000
1	59.70724448	2.773017E-012	1.518302E-011	1	0.000000E+000
1	59.70776584	1.518302E-011	2.773017E-012	0	0.000000E+000
1	59.70813088	2.773017E-012	1.518302E-011	1	0.000000E+000
1	59.70832474	1.518302E-011	2.773017E-012	0	0.000000E+000
1	59.70834711	2.773017E-012	1.518302E-011	1	0.000000E+000
1	59.70853368	1.518302E-011	2.773017E-012	0	0.000000E+000
1	59.70956794	2.773017E-012	1.518302E-011	1	0.000000E+000
1	59.70978632	1.518302E-011	2.773017E-012	0	0.000000E+000
1	59.70990673	2.773017E-012	1.518302E-011	1	0.000000E+000
1	59.71031168	1.518302E-011	2.773017E-012	0	0.000000E+000
1	59.71127264	2.773017E-012	1.518302E-011	1	0.000000E+000
1	59.71222142	1.518302E-011	2.773017E-012	0	0.000000E+000
1	59.71556081	2.773017E-012	1.518302E-011	1	0.000000E+000
1	59.71599622	1.518302E-011	2.773017E-012	0	0.000000E+000
1	59.72148254	2.773017E-012	1.518302E-011	1	0.000000E+000
1	59.72266295	1.518302E-011	2.773017E-012	0	0.000000E+000
1	59.72268933	2.773017E-012	1.518302E-011	1	0.000000E+000
1	59.72297632	1.518302E-011	2.773017E-012	0	0.000000E+000
1	59.72784970	2.773017E-012	1.518302E-011	1	0.000000E+000
1	59.72899942	1.518302E-011	2.773017E-012	0	0.000000E+000
1	59.73329732	2.773017E-012	1.518302E-011	1	0.000000E+000
1	59.73332746	1.518302E-011	2.773017E-012	0	0.000000E+000
1	59.76374330	2.773017E-012	1.518302E-011	1	0.000000E+000
1	59.76449977	1.518302E-011	2.773017E-012	0	0.000000E+000
1	59.76477077	2.773017E-012	1.518302E-011	1	0.000000E+000
1	59.76522339	1.518302E-011	2.773017E-012	0	0.000000E+000
1	59.76553910	2.773017E-012	1.518302E-011	1	0.000000E+000
1	59.76557317	1.518302E-011	2.773017E-012	0	0.000000E+000
1	59.76789392	2.773017E-012	1.518302E-011	1	0.000000E+000
1	59.76876322	1.518302E-011	2.773017E-012	0	0.000000E+000
1	59.76877334	2.773017E-012	1.518302E-011	1	0.000000E+000
1	59.76890329	1.518302E-011	2.773017E-012	0	0.000000E+000
1	59.76917140	2.773017E-012	1.518302E-011	1	0.000000E+000
1	59.76923667	1.518302E-011	2.773017E-012	0	0.000000E+000
1	59.77004408	2.773017E-012	1.518302E-011	1	0.000000E+000
1	59.77043749	1.518302E-011	2.773017E-012	0	0.000000E+000
1	59.77082463	2.773017E-012	1.518302E-011	1	0.000000E+000
1	59.77138510	1.518302E-011	2.773017E-012	0	0.000000E+000
1	59.77272413	2.773017E-012	1.518302E-011	1	0.000000E+000
1	59.77335889	1.518302E-011	2.773017E-012	0	0.000000E+000
1	59.77341051	2.773017E-012	1.518302E-011	1	0.000000E+000
1	59.77353264	1.518302E-011	2.773017E-012	0	0.000000E+000
1	59.77354568	2.773017E-012	1.518302E-011	1	0.000000E+000
1	59.77393031	1.518302E-011	2.773017E-012	0	0.000000E+000
1	59.77424633	2.773017E-012	1.518302E-011	1	0.000000E+000
1	59.77436512	1.518302E-011	2.773017E-012	0	0.000000E+000
1	59.77534961	2.773017E-012	1.518302E-011	1	0.000000E+000
1	59.77539210	1.518302E-011	2.773017E-012	0	0.000000E+000
1	59.77617333	2.773017E-012	1.518302E-011	1	0.000000E+000
1	59.77637149	1.518302E-011	2.773017E-012	0	0.000000E+000
1	59.78156553	2.773017E-012	1.518302E-011	1	0.000000E+000
1	59.78180580	1.518302E-011	2.773017E-012	0	0.000000E+000
1	59.78183364	2.773017E-012	1.518302E-011	1	0.000000E+000
1	59.78200128	1.518302E-011	2.773017E-012	0	0.000000E+000
1	59.78298627	2.773017E-012	1.518302E-011	1	0.000000E+000
1	59.78376845	1.518302E-011	2.773017E-012	0	0.000000E+000
1	59.78417487	2.773017E-012	1.518302E-011	1	0.000000E+000
1	59.78422437	1.518302E-011	2.773017E-012	0	0.000000E+000
1	59.78458900	2.773017E-012	1.518302E-011	1	0.000000E+000
1	59.78468468	1.518302E-011	2.773017E-012	0	0.000000E+000
1	59.78472830	2.773017E-012	1.518302E-011	1	0.000000E+000
1	59.78579626	1.518302E-011	2.773017E-012	0	0.000000E+000
1	59.78585421	2.773017E-012	1.518302E-011	1	0.000000E+000
1	59.78606147	1.518302E-011	2.773017E-012	0	0.000000E+000
1	59.78697152	2.773017E-012	1.518302E-011	1	0.000000E+000
1	59.78750359	1.518302E-011	2.773017E-012	0	0.000000E+000
1	59.78978641	2.773017E-012	1.518302E-011	1	0.000000E+000
1	59.79060249	1.518302E-011	2.773017E-012	0	0.000000E+000
1	59.81171575	2.773017E-012	1.518302E-011	1	0.000000E+000
1	59.81193168	1.518302E-011	2.773017E-012	0	0.000000E+000
1	59.81274166	2.773017E-012	1.518302E-011	1	0.000000E+000
1	59.81367858	1.518302E-011	2.773017E-012	0	0.000000E+000
1	59.81372633	2.773017E-012	1.518302E-011	1	0.000000E+000
1	59.81386162	1.518302E-011	2.773017E-012	0	0.000000E+000
1	59.81722713	2.773017E-012	1.518302E-011	1	0.000000E+000
1	59.81733601	1.518302E-011	2.773017E-012	0	0.000000E+000
1	59.81735868	2.773017E-012	1.518302E-011	1	0.000000E+000
1	59.81752999	1.518302E-011	2.773017E-012	0	0.000000E+000
1	59.81963607	2.773017E-012	1.518302E-011	1	0.000000E+000
1	59.81971540	1.518302E-011	2.773017E-012	0	0.000000E+000
1	59.81978335	2.773017E-012	1.518302E-011	1	0.000000E+000
1	59.82008401	1.518302E-011	2.773017E-012	0	0.000000E+000
1	59.82128822	2.773017E-012	1.518302E-011	1	0.000000E+000
1	59.82152055	1.518302E-011	2.773017E-012	0	0.000000E+000
1	59.82307250	2.773017E-012	1.518302E-011	1	0.000000E+000
1	59.82335224	1.518302E-011	2.773017E-012	0	0.000000E+000
1	59.82369681	2.773017E-012	1.518302E-011	1	0.000000E+000
1	59.82418872	1.518302E-011	2.773017E-012	0	0.000000E+000
1	59.82422062	2.773017E-012	1.518302E-011	1	0.000000E+000
1	59.82449254	1.518302E-011	2.773017E-012	0	0.000000E+000
1	59.82464900	2.773017E-012	1.518302E-011	1	0.000000E+000
1	59.82492812	1.518302E-011	2.773017E-012	0	0.000000E+000
1	59.82513997	2.773017E-012	1.518302E-011	1	0.000000E+000
1	59.82529835	1.518302E-011	2.773017E-012	0	0.000000E+000
1	59.82710126	2.773017E-012	1.518302E-011	1	0.000000E+000
1	59.82718828	1.518302E-011	2.773017E-012	0	0.000000E+000
1	59.82726382	2.773017E-012	1.518302E-011	1	0.000000E+000
1	59.82763510	1.518302E-011	2.773017E-012	0	0.000000E+000
1	59.82803686	2.773017E-012	1.518302E-011	1	0.000000E+000
1	59.82812543	1.518302E-011	2.773017E-012	0	0.000000E+000
1	59.82880341	2.773017E-012	1.518302E-011	1	0.000000E+000
1	59.82912960	1.518302E-011	2.773017E-012	0	0.000000E+000
1	59.82976490	2.773017E-012	1.518302E-011	1	0.000000E+000
1	59.83052411	1.518302E-011	2.773017E-012	0	0.000000E+000
1	59.83407661	2.773017E-012	1.518302E-011	1	0.000000E+000
1	59.83425988	1.518302E-011	2.773017E-012	0	0.000000E+000
1	59.83531979	2.773017E-012	1.518302E-011	1	0.000000E+000
1	59.83575822	1.518302E-011	2.773017E-012	0	0.000000E+000
1	59.83578224	2.773017E-012	1.518302E-011	1	0.000000E+000
1	59.83618575	1.518302E-011	2.773017E-012	0	0.000000E+000
1	59.83712726	2.773017E-012	1.518302E-011	1	0.000000E+000
1	59.83838856	1.518302E-011	2.773017E-012	0	0.000000E+000
1	59.83844104	2.773017E-012	1.518302E-011	1	0.000000E+000
1	59.83872281	1.518302E-011	2.773017E-012	0	0.000000E+000
1	59.84006299	2.773017E-012	1.518302E-011	1	0.000000E+000
1	59.84039598	1.518302E-011	2.773017E-012	0	0.000000E+000
1	59.84417674	2.773017E-012	1.518302E-011	1	0.000000E+000
1	59.84565858	1.518302E-011	2.773017E-012	0	0.000000E+000
1	59.84743490	2.773017E-012	1.518302E-011	1	0.000000E+000
1	59.84796813	1.518302E-011	2.773017E-012	0	0.000000E+000
1	59.85451111	2.773017E-012	1.518302E-011	1	0.000000E+000
1	59.85494650	1.518302E-011	2.773017E-012	0	0.000000E+000
1	59.85681117	2.773017E-012	1.518302E-011	1	0.000000E+000
1	59.85733385	1.518302E-011	2.773017E-012	0	0.000000E+000
1	59.85735133	2.773017E-012	1.518302E-011	1	0.000000E+000
1	59.85784348	1.518302E-011	2.773017E-012	0	0.000000E+000
1	59.85790822	2.773017E-012	1.518302E-011	1	0.000000E+000
1	59.85823718	1.518302E-011	2.773017E-012	0	0.000000E+000
1	59.85826829	2.773017E-012	1.518302E-011	1	0.000000E+000
1	59.85871196	1.518302E-011	2.773017E-012	0	0.000000E+000
1	59.86159743	2.773017E-012	1.518302E-011	1	0.000000E+000
1	59.86189388	1.518302E-011	2.773017E-012	0	0.000000E+000
1	59.86259174	2.773017E-012	1.518302E-011	1	0.000000E+000
1	59.86297612	1.518302E-011	2.773017E-012	0	0.000000E+000
1	59.86429460	2.773017E-012	1.518302E-011	1	0.000000E+000
1	59.86484997	1.518302E-011	2.773017E-012	0	0.000000E+000
1	59.86488751	2.773017E-012	1.518302E-011	1	0.000000E+000
1	59.86558432	1.518302E-011	2.773017E-012	0	0.000000E+000
1	59.86560232	2.773017E-012	1.518302E-011	1	0.000000E+000
1	59.86567982	1.518302E-011	2.773017E-012	0	0.000000E+000
1	59.87072080	2.773017E-012	1.518302E-011	1	0.000000E+000
1	59.87075371	1.518302E-011	2.773017E-012	0	0.000000E+000
1	59.87101772	2.773017E-012	1.518302E-011	1	0.000000E+000
1	59.87130751	1.518302E-011	2.773017E-012	0	0.000000E+000
1	59.87955468	2.773017E-012	1.518302E-011	1	0.000000E+000
1	59.87986908	1.518302E-011	2.773017E-012	0	0.000000E+000
1	59.88001140	2.773017E-012	1.518302E-011	1	0.000000E+000
1	59.88101620	1.518302E-011	2.773017E-012	0	0.000000E+000
1	59.88105340	2.773017E-012	1.518302E-011	1	0.000000E+000
1	59.88246168	1.518302E-011	2.773017E-012	0	0.000000E+000
1	59.88281823	2.773017E-012	1.518302E-011	1	0.000000E+000
1	59.88381970	1.518302E-011	2.773017E-012	0	0.000000E+000
1	59.88441827	2.773017E-012	1.518302E-011	1	0.000000E+000
1	59.88506000	1.518302E-011	2.773017E-012	0	0.000000E+000
1	59.88945762	2.773017E-012	1.518302E-011	1	0.000000E+000
1	59.88952558	1.518302E-011	2.773017E-012	0	0.000000E+000
1	59.88955902	2.773017E-012	1.518302E-011	1	0.000000E+000
1	59.89048042	1.518302E-011	2.773017E-012	0	0.000000E+000
1	59.91431432	2.773017E-012	1.518302E-011	1	0.000000E+000
1	59.91433441	1.518302E-011	2.773017E-012	0	0.000000E+000
1	59.91519163	2.773017E-012	1.518302E-011	1	0.000000E+000
1	59.91533401	1.518302E-011	2.773017E-012	0	0.000000E+000
1	59.91537976	2.773017E-012	1.518302E-011	1	0.000000E+000
1	59.91619246	1.518302E-011	2.773017E-012	0	0.000000E+000
1	59.93270419	2.773017E-012	1.518302E-011	1	0.000000E+000
1	59.93292055	1.518302E-011	2.773017E-012	0	0.000000E+000
1	59.93294970	2.773017E-012	1.518302E-011	1	0.000000E+000
1	59.93342724	1.518302E-011	2.773017E-012	0	0.000000E+000
1	59.94081512	2.773017E-012	1.518302E-011	1	0.000000E+000
1	59.94091332	1.518302E-011	2.773017E-012	0	0.000000E+000
1	59.94238413	2.773017E-012	1.518302E-011	1	0.000000E+000
1	59.94278809	1.518302E-011	2.773017E-012	0	0.000000E+000
1	59.94281888	2.773017E-012	1.518302E-011	1	0.000000E+000
1	59.94300076	1.518302E-011	2.773017E-012	0	0.000000E+000
1	59.94320571	2.773017E-012	1.518302E-011	1	0.000000E+000
1	59.94349347	1.518302E-011	2.773017E-012	0	0.000000E+000
1	59.94375828	2.773017E-012	1.518302E-011	1	0.000000E+000
1	59.94416436	1.518302E-011	2.773017E-012	0	0.000000E+000
1	59.94555974	2.773017E-012	1.518302E-011	1	0.000000E+000
1	59.94594785	1.518302E-011	2.773017E-012	0	0.000000E+000
1	59.94678955	2.773017E-012	1.518302E-011	1	0.000000E+000
1	59.94705857	1.518302E-011	2.773017E-012	0	0.000000E+000
1	59.95868909	2.773017E-012	1.518302E-011	1	0.000000E+000
1	59.95888409	1.518302E-011	2.773017E-012	0	0.000000E+000
1	59.95890520	2.773017E-012	1.518302E-011	1	0.000000E+000
1	59.96015591	1.518302E-011	2.773017E-012	0	0.000000E+000
1	59.96447032	2.773017E-012	1.518302E-011	1	0.000000E+000
1	59.96512404	1.518302E-011	2.773017E-012	0	0.000000E+000
1	59.96514160	2.773017E-012	1.518302E-011	1	0.000000E+000
1	59.96543170	1.518302E-011	2.773017E-012	0	0.000000E+000
1	59.96544524	2.773017E-012	1.518302E-011	1	0.000000E+000
1	59.96576995	1.518302E-011	2.773017E-012	0	0.000000E+000
1	59.96591202	2.773017E-012	1.518302E-011	1	0.000000E+000
1	59.96644299	1.518302E-011	2.773017E-012	0	0.000000E+000
1	59.98719329	2.773017E-012	1.518302E-011	1	0.000000E+000
1	59.98720463	1.518302E-011	2.773017E-012	0	0.000000E+000
1	59.98734670	2.773017E-012	1.518302E-011	1	0.000000E+000
1	59.98855379	1.518302E-011	2.773017E-012	0	0.000000E+000
1	59.98929822	2.773017E-012	1.518302E-011	1	0.000000E+000
1	59.98988198	1.518302E-011	2.773017E-012	0	0.000000E+000
1	59.99003825	2.773017E-012	1.518302E-011	1	0.000000E+000
1	59.99044686	1.518302E-011	2.773017E-012	0	0.000000E+000
1	59.99759812	2.773017E-012	1.518302E-011	1	0.000000E+000
1	59.99805950	1.518302E-011	2.773017E-012	0	0.000000E+000
1	59.99919509	2.773017E-012	1.518302E-011	1	0.000000E+000
1	60.00010111	1.518302E-011	2.773017E-012	0	0.000000E+000
1	60.00025779	2.773017E-012	1.518302E-011	1	0.000000E+000
1	60.00047682	1.518302E-011	2.773017E-012	0	0.000000E+000
1	60.01728866	2.773017E-012	1.518302E-011	1	0.000000E+000
1	60.01769494	1.518302E-011	2.773017E-012	0	0.000000E+000
1	60.01771713	2.773017E-012	1.518302E-011	1	0.000000E+000
1	60.01995178	1.518302E-011	2.773017E-012	0	0.000000E+000
1	60.01997206	2.773017E-012	1.518302E-011	1	0.000000E+000
1	60.02049045	1.518302E-011	2.773017E-012	0	0.000000E+000
1	60.02160038	2.773017E-012	1.518302E-011	1	0.000000E+000
1	60.02220575	1.518302E-011	2.773017E-012	0	0.000000E+000
1	60.02300890	2.773017E-012	1.518302E-011	1	0.000000E+000
1	60.02423728	1.518302E-011	2.773017E-012	0	0.000000E+000
1	60.03102415	2.773017E-012	1.518302E-011	1	0.000000E+000
1	60.03138272	1.518302E-011	2.773017E-012	0	0.000000E+000
1	60.03226835	2.773017E-012	1.518302E-011	1	0.000000E+000
1	60.03276643	1.518302E-011	2.773017E-012	0	0.000000E+000
1	60.03296768	2.773017E-012	1.518302E-011	1	0.000000E+000
1	60.03303928	1.518302E-011	2.773017E-012	0	0.000000E+000
1	60.03828621	2.773017E-012	1.518302E-011	1	0.000000E+000
1	60.03836350	1.518302E-011	2.773017E-012	0	0.000000E+000
1	60.04541170	2.773017E-012	1.518302E-011	1	0.000000E+000
1	60.04550657	1.518302E-011	2.773017E-012	0	0.000000E+000
1	60.04692659	2.773017E-012	1.518302E-011	1	0.000000E+000
1	60.04712667	1.518302E-011	2.773017E-012	0	0.000000E+000
1	60.04722794	2.773017E-012	1.518302E-011	1	0.000000E+000
1	60.04924361	1.518302E-011	2.773017E-012	0	0.000000E+000
1	60.06073691	2.773017E-012	1.518302E-011	1	0.000000E+000
1	60.06110198	1.518302E-011	2.773017E-012	0	0.000000E+000
1	60.06133999	2.773017E-012	1.518302E-011	1	0.000000E+000
1	60.06169437	1.518302E-011	2.773017E-012	0	0.000000E+000
1	60.06326852	2.773017E-012	1.518302E-011	1	0.000000E+000
1	60.06474046	1.518302E-011	2.773017E-012	0	0.000000E+000
1	60.06474725	2.773017E-012	1.518302E-011	1	0.000000E+000
1	60.06496511	1.518302E-011	2.773017E-012	0	0.000000E+000
1	60.06537234	2.773017E-012	1.518302E-011	1	0.000000E+000
1	60.06539232	1.518302E-011	2.773017E-012	0	0.000000E+000
1	60.06542340	2.773017E-012	1.518302E-011	1	0.000000E+000
1	60.06558879	1.518302E-011	2.773017E-012	0	0.000000E+000
1	60.06562062	2.773017E-012	1.518302E-011	1	0.000000E+000
1	60.06659290	1.518302E-011	2.773017E-012	0	0.000000E+000
1	60.06665475	2.773017E-012	1.518302E-011	1	0.000000E+000
1	60.06754989	1.518302E-011	2.773017E-012	0	0.000000E+000
1	60.06766590	2.773017E-012	1.518302E-011	1	0.000000E+000
1	60.06780208	1.518302E-011	2.773017E-012	0	0.000000E+000
1	60.06799257	2.773017E-012	1.518302E-011	1	0.000000E+000
1	60.06830134	1.518302E-011	2.773017E-012	0	0.000000E+000
1	60.07042905	2.773017E-012	1.518302E-011	1	0.000000E+000
1	60.07184947	1.518302E-011	2.773017E-012	0	0.000000E+000
1	60.07225866	2.773017E-012	1.518302E-011	1	0.000000E+000
1	60.07256398	1.518302E-011	2.773017E-012	0	0.000000E+000
1	60.07379545	2.773017E-012	1.518302E-011	1	0.000000E+000
1	60.07418860	1.518302E-011	2.773017E-012	0	0.000000E+000
1	60.07420258	2.773017E-012	1.518302E-011	1	0.000000E+000
1	60.07422991	1.518302E-011	2.773017E-012	0	0.000000E+000
1	60.07442697	2.773017E-012	1.518302E-011	1	0.000000E+000
1	60.07574052	1.518302E-011	2.773017E-012	0	0.000000E+000
1	60.07610007	2.773017E-012	1.518302E-011	1	0.000000E+000
1	60.07719684	1.518302E-011	2.773017E-012	0	0.000000E+000
1	60.07721460	2.773017E-012	1.518302E-011	1	0.000000E+000
1	60.07755371	1.518302E-011	2.773017E-012	0	0.000000E+000
1	60.07842401	2.773017E-012	1.518302E-011	1	0.000000E+000
1	60.08043255	1.518302E-011	2.773017E-012	0	0.000000E+000
1	60.08064785	2.773017E-012	1.518302E-011	1	0.000000E+000
1	60.08112664	1.518302E-011	2.773017E-012	0	0.000000E+000
1	60.08181532	2.773017E-012	1.518302E-011	1	0.000000E+000
1	60.08204942	1.518302E-011	2.773017E-012	0	0.000000E+000
1	60.08282331	2.773017E-012	1.518302E-011	1	0.000000E+000
1	60.08319751	1.518302E-011	2.773017E-012	0	0.000000E+000
1	60.10761099	2.773017E-012	1.518302E-011	1	0.000000E+000
1	60.10767693	1.518302E-011	2.773017E-012	0	0.000000E+000
1	60.12004707	2.773017E-012	1.518302E-011	1	0.000000E+000
1	60.12069707	1.518302E-011	2.773017E-012	0	0.000000E+000
1	60.12102472	2.773017E-012	1.518302E-011	1	0.000000E+000
1	60.12139530	1.518302E-011	2.773017E-012	0	0.000000E+000
1	60.12236482	2.773017E-012	1.518302E-011	1	0.000000E+000
1	60.12246268	1.518302E-011	2.773017E-012	0	0.000000E+000
1	60.12273557	2.773017E-012	1.518302E-011	1	0.000000E+000
1	60.12277344	1.518302E-011	2.773017E-012	0	0.000000E+000
1	60.12385268	2.773017E-012	1.518302E-011	1	0.000000E+000
1	60.12398642	1.518302E-011	2.773017E-012	0	0.000000E+000
1	62.20650125	2.678511E-012	1.508851E-011	1	0.000000E+000
1	62.20671735	1.508851E-011	2.678511E-012	0	0.000000E+000
1	62.21082768	2.678511E-012	1.508851E-011	1	0.000000E+000
1	62.21136166	1.508851E-011	2.678511E-012	0	0.000000E+000
1	62.21147933	2.678511E-012	1.508851E-011	1	0.000000E+000
1	62.21210434	1.508851E-011	2.678511E-012	0	0.000000E+000
1	62.21244582	2.678511E-012	1.508851E-011	1	0.000000E+000
1	62.21258749	1.508851E-011	2.678511E-012	0	0.000000E+000
1	62.22068556	2.678511E-012	1.508851E-011	1	0.000000E+000
1	62.22092870	1.508851E-011	2.678511E-012	0	0.000000E+000
1	62.22204647	2.678511E-012	1.508851E-011	1	0.000000E+000
1	62.22312620	1.508851E-011	2.678511E-012	0	0.000000E+000
1	62.22574351	2.678511E-012	1.508851E-011	1	0.000000E+000
1	62.22585507	1.508851E-011	2.678511E-012	0	0.000000E+000
1	62.22641056	2.678511E-012	1.508851E-011	1	0.000000E+000
1	62.22712401	1.508851E-011	2.678511E-012	0	0.000000E+000
1	62.22715771	2.678511E-012	1.508851E-011	1	0.000000E+000
1	62.22778417	1.508851E-011	2.678511E-012	0	0.000000E+000
1	62.22786400	2.678511E-012	1.508851E-011	1	0.000000E+000
1	62.22824111	1.508851E-011	2.678511E-012	0	0.000000E+000
1	62.22941764	2.678511E-012	1.508851E-011	1	0.000000E+000
1	62.22950842	1.508851E-011	2.678511E-012	0	0.000000E+000
1	62.23228644	2.678511E-012	1.508851E-011	1	0.000000E+000
1	62.23338700	1.508851E-011	2.678511E-012	0	0.000000E+000
1	62.23469467	2.678511E-012	1.508851E-011	1	0.000000E+000
1	62.23503748	1.508851E-011	2.678511E-012	0	0.000000E+000
1	62.23507923	2.678511E-012	1.508851E-011	1	0.000000E+000
1	62.23564220	1.508851E-011	2.678511E-012	0	0.000000E+000
1	62.23848370	2.678511E-012	1.508851E-011	1	0.000000E+000
1	62.23880566	1.508851E-011	2.678511E-012	0	0.000000E+000
1	62.23883351	2.678511E-012	1.508851E-011	1	0.000000E+000
1	62.23889364	1.508851E-011	2.678511E-012	0	0.000000E+000
1	62.24398318	2.678511E-012	1.508851E-011	1	0.000000E+000
1	62.24403260	1.508851E-011	2.678511E-012	0	0.000000E+000
1	62.24527799	2.678511E-012	1.508851E-011	1	0.000000E+000
1	62.24568563	1.508851E-011	2.678511E-012	0	0.000000E+000
1	62.24665024	2.678511E-012	1.508851E-011	1	0.000000E+000
1	62.24701809	1.508851E-011	2.678511E-012	0	0.000000E+000
1	62.25302436	2.678511E-012	1.508851E-011	1	0.000000E+000
1	62.25329086	1.508851E-011	2.678511E-012	0	0.000000E+000
1	62.26298458	2.678511E-012	1.508851E-011	1	0.000000E+000
1	62.26366134	1.508851E-011	2.678511E-012	0	0.000000E+000
1	62.26484430	2.678511E-012	1.508851E-011	1	0.000000E+000
1	62.26502963	1.508851E-011	2.678511E-012	0	0.000000E+000
1	62.26557871	2.678511E-012	1.508851E-011	1	0.000000E+000
1	62.26634002	1.508851E-011	2.678511E-012	0	0.000000E+000
1	62.27086415	2.678511E-012	1.508851E-011	1	0.000000E+000
1	62.27126675	1.508851E-011	2.678511E-012	0	0.000000E+000
1	62.27201535	2.678511E-012	1.508851E-011	1	0.000000E+000
1	62.27229786	1.508851E-011	2.678511E-012	0	0.000000E+000
1	62.27372407	2.678511E-012	1.508851E-011	1	0.000000E+000
1	62.27553710	1.508851E-011	2.678511E-012	0	0.000000E+000
1	62.27556884	2.678511E-012	1.508851E-011	1	0.000000E+000
1	62.27703598	1.508851E-011	2.678511E-012	0	0.000000E+000
1	62.27705604	2.678511E-012	1.508851E-011	1	0.000000E+000
1	62.27736335	1.508851E-011	2.678511E-012	0	0.000000E+000
1	62.27864115	2.678511E-012	1.508851E-011	1	0.000000E+000
1	62.27894534	1.508851E-011	2.678511E-012	0	0.000000E+000
1	62.28074603	2.678511E-012	1.508851E-011	1	0.000000E+000
1	62.28100924	1.508851E-011	2.678511E-012	0	0.000000E+000
1	62.28291815	2.678511E-012	1.508851E-011	1	0.000000E+000
1	62.28359559	1.508851E-011	2.678511E-012	0	0.000000E+000
1	62.28425218	2.678511E-012	1.508851E-011	1	0.000000E+000
1	62.28528834	1.508851E-011	2.678511E-012	0	0.000000E+000
1	62.28651472	2.678511E-012	1.508851E-011	1	0.000000E+000
1	62.28741023	1.508851E-011	2.678511E-012	0	0.000000E+000
1	62.28984876	2.678511E-012	1.508851E-011	1	0.000000E+000
1	62.29031221	1.508851E-011	2.678511E-012	0	0.000000E+000
1	62.29173132	2.678511E-012	1.508851E-011	1	0.000000E+000
1	62.29365230	1.508851E-011	2.678511E-012	0	0.000000E+000
1	62.29366504	2.678511E-012	1.508851E-011	1	0.000000E+000
1	62.29421094	1.508851E-011	2.678511E-012	0	0.000000E+000
1	62.29425090	2.678511E-012	1.508851E-011	1	0.000000E+000
1	62.29426981	1.508851E-011	2.678511E-012	0	0.000000E+000
1	62.29431133	2.678511E-012	1.508851E-011	1	0.000000E+000
1	62.29444571	1.508851E-011	2.678511E-012	0	0.000000E+000
1	62.29449241	2.678511E-012	1.508851E-011	1	0.000000E+000
1	62.29577803	1.508851E-011	2.678511E-012	0	0.000000E+000
1	62.29685487	2.678511E-012	1.508851E-011	1	0.000000E+000
1	62.29799291	1.508851E-011	2.678511E-012	0	0.000000E+000
1	62.29802039	2.678511E-012	1.508851E-011	1	0.000000E+000
1	62.29852529	1.508851E-011	2.678511E-012	0	0.000000E+000
1	62.30401543	2.678511E-012	1.508851E-011	1	0.000000E+000
1	62.30423845	1.508851E-011	2.678511E-012	0	0.000000E+000
1	62.30895633	2.678511E-012	1.508851E-011	1	0.000000E+000
1	62.30967122	1.508851E-011	2.678511E-012	0	0.000000E+000
1	62.31728563	2.678511E-012	1.508851E-011	1	0.000000E+000
1	62.31745275	1.508851E-011	2.678511E-012	0	0.000000E+000
1	62.31772936	2.678511E-012	1.508851E-011	1	0.000000E+000
1	62.31813614	1.508851E-011	2.678511E-012	0	0.000000E+000
1	62.31891721	2.678511E-012	1.508851E-011	1	0.000000E+000
1	62.31896190	1.508851E-011	2.678511E-012	0	0.000000E+000
1	62.31923128	2.678511E-012	1.508851E-011	1	0.000000E+000
1	62.31981896	1.508851E-011	2.678511E-012	0	0.000000E+000
1	62.31993289	2.678511E-012	1.508851E-011	1	0.000000E+000
1	62.32012011	1.508851E-011	2.678511E-012	0	0.000000E+000
1	62.32453548	2.678511E-012	1.508851E-011	1	0.000000E+000
1	62.32467284	1.508851E-011	2.678511E-012	0	0.000000E+000
1	62.32569771	2.678511E-012	1.508851E-011	1	0.000000E+000
1	62.32577317	1.508851E-011	2.678511E-012	0	0.000000E+000
1	62.32667954	2.678511E-012	1.508851E-011	1	0.000000E+000
1	62.32731986	1.508851E-011	2.678511E-012	0	0.000000E+000
1	62.32807176	2.678511E-012	1.508851E-011	1	0.000000E+000
1	62.32810321	1.508851E-011	2.678511E-012	0	0.000000E+000
1	62.32906655	2.678511E-012	1.508851E-011	1	0.000000E+000
1	62.32922007	1.508851E-011	2.678511E-012	0	0.000000E+000
1	62.33675511	2.678511E-012	1.508851E-011	1	0.000000E+000
1	62.33904076	1.508851E-011	2.678511E-012	0	0.000000E+000
1	62.34022976	2.678511E-012	1.508851E-011	1	0.000000E+000
1	62.34092659	1.508851E-011	2.678511E-012	0	0.000000E+000
1	62.34094317	2.678511E-012	1.508851E-011	1	0.000000E+000
1	62.34210815	1.508851E-011	2.678511E-012	0	0.000000E+000
1	62.34347354	2.678511E-012	1.508851E-011	1	0.000000E+000
1	62.34392088	1.508851E-011	2.678511E-012	0	0.000000E+000
1	62.34465798	2.678511E-012	1.508851E-011	1	0.000000E+000
1	62.34504009	1.508851E-011	2.678511E-012	0	0.000000E+000
1	62.34538353	2.678511E-012	1.508851E-011	1	0.000000E+000
1	62.34617951	1.508851E-011	2.678511E-012	0	0.000000E+000
1	62.34642382	2.678511E-012	1.508851E-011	1	0.000000E+000
1	62.34753095	1.508851E-011	2.678511E-012	0	0.000000E+000
1	62.34763052	2.678511E-012	1.508851E-011	1	0.000000E+000
1	62.34772070	1.508851E-011	2.678511E-012	0	0.000000E+000
1	62.34773317	2.678511E-012	1.508851E-011	1	0.000000E+000
1	62.34915922	1.508851E-011	2.678511E-012	0	0.000000E+000
1	62.34918518	2.678511E-012	1.508851E-011	1	0.000000E+000
1	62.35027545	1.508851E-011	2.678511E-012	0	0.000000E+000
1	62.55257967	2.507318E-012	1.491732E-011	1	0.000000E+000
1	62.55313081	1.491732E-011	2.507318E-012	0	0.000000E+000
1	62.55315029	2.507318E-012	1.491732E-011	1	0.000000E+000
1	62.55319127	1.491732E-011	2.507318E-012	0	0.000000E+000
1	62.56843646	2.507318E-012	1.491732E-011	1	0.000000E+000
1	62.56955660	1.491732E-011	2.507318E-012	0	0.000000E+000
1	62.57796750	2.507318E-012	1.491732E-011	1	0.000000E+000
1	62.57797085	1.491732E-011	2.507318E-012	0	0.000000E+000
1	62.57973269	2.507318E-012	1.491732E-011	1	0.000000E+000
1	62.57989269	1.491732E-011	2.507318E-012	0	0.000000E+000
1	62.57993177	2.507318E-012	1.491732E-011	1	0.000000E+000
1	62.58075924	1.491732E-011	2.507318E-012	0	0.000000E+000
1	62.58885855	2.507318E-012	1.491732E-011	1	0.000000E+000
1	62.58892095	1.491732E-011	2.507318E-012	0	0.000000E+000
1	62.58918080	2.507318E-012	1.491732E-011	1	0.000000E+000
1	62.58943216	1.491732E-011	2.507318E-012	0	0.000000E+000
1	62.59280374	2.507318E-012	1.491732E-011	1	0.000000E+000
1	62.59325675	1.491732E-011	2.507318E-012	0	0.000000E+000
1	62.60016002	2.507318E-012	1.491732E-011	1	0.000000E+000
1	62.60046678	1.491732E-011	2.507318E-012	0	0.000000E+000
1	62.60142837	2.507318E-012	1.491732E-011	1	0.000000E+000
1	62.60173824	1.491732E-011	2.507318E-012	0	0.000000E+000
1	62.60175721	2.507318E-012	1.491732E-011	1	0.000000E+000
1	62.60196941	1.491732E-011	2.507318E-012	0	0.000000E+000
1	62.60376230	2.507318E-012	1.491732E-011	1	0.000000E+000
1	62.60409377	1.491732E-011	2.507318E-012	0	0.000000E+000
1	62.60475797	2.507318E-012	1.491732E-011	1	0.000000E+000
1	62.60622162	1.491732E-011	2.507318E-012	0	0.000000E+000
1	62.60699995	2.507318E-012	1.491732E-011	1	0.000000E+000
1	62.60790646	1.491732E-011	2.507318E-012	0	0.000000E+000
1	62.60838439	2.507318E-012	1.491732E-011	1	0.000000E+000
1	62.60865260	1.491732E-011	2.507318E-012	0	0.000000E+000
1	62.60925989	2.507318E-012	1.491732E-011	1	0.000000E+000
1	62.60984251	1.491732E-011	2.507318E-012	0	0.000000E+000
1	62.61095871	2.507318E-012	1.491732E-011	1	0.000000E+000
1	62.61221258	1.491732E-011	2.507318E-012	0	0.000000E+000
1	62.61221929	2.507318E-012	1.491732E-011	1	0.000000E+000
1	62.61228667	1.491732E-011	2.507318E-012	0	0.000000E+000
1	62.61525572	2.507318E-012	1.491732E-011	1	0.000000E+000
1	62.61556143	1.491732E-011	2.507318E-012	0	0.000000E+000
1	62.61595777	2.507318E-012	1.491732E-011	1	0.000000E+000
1	62.61615724	1.491732E-011	2.507318E-012	0	0.000000E+000
1	62.61760974	2.507318E-012	1.491732E-011	1	0.000000E+000
1	62.61821264	1.491732E-011	2.507318E-012	0	0.000000E+000
1	62.62321874	2.507318E-012	1.491732E-011	1	0.000000E+000
1	62.62423414	1.491732E-011	2.507318E-012	0	0.000000E+000
1	62.62428941	2.507318E-012	1.491732E-011	1	0.000000E+000
1	62.62527678	1.491732E-011	2.507318E-012	0	0.000000E+000
1	62.62993121	2.507318E-012	1.491732E-011	1	0.000000E+000
1	62.63065220	1.491732E-011	2.507318E-012	0	0.000000E+000
1	62.63072271	2.507318E-012	1.491732E-011	1	0.000000E+000
1	62.63094691	1.491732E-011	2.507318E-012	0	0.000000E+000
1	62.63104417	2.507318E-012	1.491732E-011	1	0.000000E+000
1	62.63116103	1.491732E-011	2.507318E-012	0	0.000000E+000
1	62.63404966	2.507318E-012	1.491732E-011	1	0.000000E+000
1	62.63411286	1.491732E-011	2.507318E-012	0	0.000000E+000
1	62.63413508	2.507318E-012	1.491732E-011	1	0.000000E+000
1	62.63436023	1.491732E-011	2.507318E-012	0	0.000000E+000
1	62.63521606	2.507318E-012	1.491732E-011	1	0.000000E+000
1	62.63555593	1.491732E-011	2.507318E-012	0	0.000000E+000
1	62.63580562	2.507318E-012	1.491732E-011	1	0.000000E+000
1	62.63662629	1.491732E-011	2.507318E-012	0	0.000000E+000
1	62.63765015	2.507318E-012	1.491732E-011	1	0.000000E+000
1	62.63805329	1.491732E-011	2.507318E-012	0	0.000000E+000
1	62.64329752	2.507318E-012	1.491732E-011	1	0.000000E+000
1	62.64335247	1.491732E-011	2.507318E-012	0	0.000000E+000
1	62.64505831	2.507318E-012	1.491732E-011	1	0.000000E+000
1	62.64615451	1.491732E-011	2.507318E-012	0	0.000000E+000
1	62.64821319	2.507318E-012	1.491732E-011	1	0.000000E+000
1	62.64831714	1.491732E-011	2.507318E-012	0	0.000000E+000
1	62.64834104	2.507318E-012	1.491732E-011	1	0.000000E+000
1	62.64890574	1.491732E-011	2.507318E-012	0	0.000000E+000
1	62.64968491	2.507318E-012	1.491732E-011	1	0.000000E+000
1	62.64973479	1.491732E-011	2.507318E-012	0	0.000000E+000
1	62.64979813	2.507318E-012	1.491732E-011	1	0.000000E+000
1	62.64993467	1.491732E-011	2.507318E-012	0	0.000000E+000
1	62.64994960	2.507318E-012	1.491732E-011	1	0.000000E+000
1	62.65086896	1.491732E-011	2.507318E-012	0	0.000000E+000
1	62.65209126	2.507318E-012	1.491732E-011	1	0.000000E+000
1	62.65251401	1.491732E-011	2.507318E-012	0	0.000000E+000
1	62.68035743	2.507318E-012	1.491732E-011	1	0.000000E+000
1	62.68126691	1.491732E-011	2.507318E-012	0	0.000000E+000
1	62.68264930	2.507318E-012	1.491732E-011	1	0.000000E+000
1	62.68361499	1.491732E-011	2.507318E-012	0	0.000000E+000
1	62.68422601	2.507318E-012	1.491732E-011	1	0.000000E+000
1	62.68426126	1.491732E-011	2.507318E-012	0	0.000000E+000
1	62.68430723	2.507318E-012	1.491732E-011	1	0.000000E+000
1	62.68463435	1.491732E-011	2.507318E-012	0	0.000000E+000
1	62.68880924	2.507318E-012	1.491732E-011	1	0.000000E+000
1	62.68899996	1.491732E-011	2.507318E-012	0	0.000000E+000
1	62.69013740	2.507318E-012	1.491732E-011	1	0.000000E+000
1	62.69023477	1.491732E-011	2.507318E-012	0	0.000000E+000
1	62.70234125	2.507318E-012	1.491732E-011	1	0.000000E+000
1	62.70248790	1.491732E-011	2.507318E-012	0	0.000000E+000
1	62.71068657	2.507318E-012	1.491732E-011	1	0.000000E+000
1	62.71132489	1.491732E-011	2.507318E-012	0	0.000000E+000
1	62.71217288	2.507318E-012	1.491732E-011	1	0.000000E+000
1	62.71308898	1.491732E-011	2.507318E-012	0	0.000000E+000
1	62.71342857	2.507318E-012	1.491732E-011	1	0.000000E+000
1	62.71399835	1.491732E-011	2.507318E-012	0	0.000000E+000
1	62.73063627	2.507318E-012	1.491732E-011	1	0.000000E+000
1	62.73142958	1.491732E-011	2.507318E-012	0	0.000000E+000
1	62.73154569	2.507318E-012	1.491732E-011	1	0.000000E+000
1	62.73171149	1.491732E-011	2.507318E-012	0	0.000000E+000
1	62.73358174	2.507318E-012	1.491732E-011	1	0.000000E+000
1	62.73437232	1.491732E-011	2.507318E-012	0	0.000000E+000
1	62.73484690	2.507318E-012	1.491732E-011	1	0.000000E+000
1	62.73506509	1.491732E-011	2.507318E-012	0	0.000000E+000
1	62.73507886	2.507318E-012	1.491732E-011	1	0.000000E+000
1	62.73521820	1.491732E-011	2.507318E-012	0	0.000000E+000
1	62.73638495	2.507318E-012	1.491732E-011	1	0.000000E+000
1	62.73652807	1.491732E-011	2.507318E-012	0	0.000000E+000
1	62.73664181	2.507318E-012	1.491732E-011	1	0.000000E+000
1	62.73701491	1.491732E-011	2.507318E-012	0	0.000000E+000
1	62.73905012	2.507318E-012	1.491732E-011	1	0.000000E+000
1	62.73969112	1.491732E-011	2.507318E-012	0	0.000000E+000
1	62.74071593	2.507318E-012	1.491732E-011	1	0.000000E+000
1	62.74322354	1.491732E-011	2.507318E-012	0	0.000000E+000
1	62.74327383	2.507318E-012	1.491732E-011	1	0.000000E+000
1	62.74394307	1.491732E-011	2.507318E-012	0	0.000000E+000
1	62.74411153	2.507318E-012	1.491732E-011	1	0.000000E+000
1	62.74420447	1.491732E-011	2.507318E-012	0	0.000000E+000
1	62.75668253	2.507318E-012	1.491732E-011	1	0.000000E+000
1	62.75681228	1.491732E-011	2.507318E-012	0	0.000000E+000
1	62.75805779	2.507318E-012	1.491732E-011	1	0.000000E+000
1	62.75809633	1.491732E-011	2.507318E-012	0	0.000000E+000
1	62.75859767	2.507318E-012	1.491732E-011	1	0.000000E+000
1	62.75956162	1.491732E-011	2.507318E-012	0	0.000000E+000
1	62.76109431	2.507318E-012	1.491732E-011	1	0.000000E+000
1	62.76174171	1.491732E-011	2.507318E-012	0	0.000000E+000
1	62.77402948	2.507318E-012	1.491732E-011	1	0.000000E+000
1	62.77597518	1.491732E-011	2.507318E-012	0	0.000000E+000
1	62.77691196	2.507318E-012	1.491732E-011	1	0.000000E+000
1	62.77751554	1.491732E-011	2.507318E-012	0	0.000000E+000
1	62.77753587	2.507318E-012	1.491732E-011	1	0.000000E+000
1	62.77791777	1.491732E-011	2.507318E-012	0	0.000000E+000
1	62.77796235	2.507318E-012	1.491732E-011	1	0.000000E+000
1	62.77811669	1.491732E-011	2.507318E-012	0	0.000000E+000
1	62.78175802	2.507318E-012	1.491732E-011	1	0.000000E+000
1	62.78181120	1.491732E-011	2.507318E-012	0	0.000000E+000
1	62.78182302	2.507318E-012	1.491732E-011	1	0.000000E+000
1	62.78191814	1.491732E-011	2.507318E-012	0	0.000000E+000
1	62.78292097	2.507318E-012	1.491732E-011	1	0.000000E+000
1	62.78321470	1.491732E-011	2.507318E-012	0	0.000000E+000
1	62.78446469	2.507318E-012	1.491732E-011	1	0.000000E+000
1	62.78495182	1.491732E-011	2.507318E-012	0	0.000000E+000
1	62.78772765	2.507318E-012	1.491732E-011	1	0.000000E+000
1	62.78793309	1.491732E-011	2.507318E-012	0	0.000000E+000
1	62.78814304	2.507318E-012	1.491732E-011	1	0.000000E+000
1	62.78851065	1.491732E-011	2.507318E-012	0	0.000000E+000
1	62.78855038	2.507318E-012	1.491732E-011	1	0.000000E+000
1	62.78900799	1.491732E-011	2.507318E-012	0	0.000000E+000
1	62.79123007	2.507318E-012	1.491732E-011	1	0.000000E+000
1	62.79144677	1.491732E-011	2.507318E-012	0	0.000000E+000
1	62.79158129	2.507318E-012	1.491732E-011	1	0.000000E+000
1	62.79196287	1.491732E-011	2.507318E-012	0	0.000000E+000
1	62.79246416	2.507318E-012	1.491732E-011	1	0.000000E+000
1	62.79286193	1.491732E-011	2.507318E-012	0	0.000000E+000
1	62.79287440	2.507318E-012	1.491732E-011	1	0.000000E+000
1	62.79368343	1.491732E-011	2.507318E-012	0	0.000000E+000
1	62.79371655	2.507318E-012	1.491732E-011	1	0.000000E+000
1	62.79425505	1.491732E-011	2.507318E-012	0	0.000000E+000
1	62.79663435	2.507318E-012	1.491732E-011	1	0.000000E+000
1	62.79722473	1.491732E-011	2.507318E-012	0	0.000000E+000
1	62.79831144	2.507318E-012	1.491732E-011	1	0.000000E+000
1	62.79893602	1.491732E-011	2.507318E-012	0	0.000000E+000
1	62.79901244	2.507318E-012	1.491732E-011	1	0.000000E+000
1	62.79964112	1.491732E-011	2.507318E-012	0	0.000000E+000
1	62.79979309	2.507318E-012	1.491732E-011	1	0.000000E+000
1	62.79996450	1.491732E-011	2.507318E-012	0	0.000000E+000
1	62.80097207	2.507318E-012	1.491732E-011	1	0.000000E+000
1	62.80214599	1.491732E-011	2.507318E-012	0	0.000000E+000
1	62.80304624	2.507318E-012	1.491732E-011	1	0.000000E+000
1	62.80337761	1.491732E-011	2.507318E-012	0	0.000000E+000
1	62.80339423	2.507318E-012	1.491732E-011	1	0.000000E+000
1	62.80427975	1.491732E-011	2.507318E-012	0	0.000000E+000
1	62.80431063	2.507318E-012	1.491732E-011	1	0.000000E+000
1	62.80440252	1.491732E-011	2.507318E-012	0	0.000000E+000
1	62.80799767	2.507318E-012	1.491732E-011	1	0.000000E+000
1	62.80810184	1.491732E-011	2.507318E-012	0	0.000000E+000
1	62.81139554	2.507318E-012	1.491732E-011	1	0.000000E+000
1	62.81166750	1.491732E-011	2.507318E-012	0	0.000000E+000
1	62.81249471	2.507318E-012	1.491732E-011	1	0.000000E+000
1	62.81417373	1.491732E-011	2.507318E-012	0	0.000000E+000
1	62.83302776	2.507318E-012	1.491732E-011	1	0.000000E+000
1	62.83339599	1.491732E-011	2.507318E-012	0	0.000000E+000
1	62.83350790	2.507318E-012	1.491732E-011	1	0.000000E+000
1	62.83373824	1.491732E-011	2.507318E-012	0	0.000000E+000
1	62.83923629	2.507318E-012	1.491732E-011	1	0.000000E+000
1	62.83939688	1.491732E-011	2.507318E-012	0	0.000000E+000
1	62.83997590	2.507318E-012	1.491732E-011	1	0.000000E+000
1	62.84041290	1.491732E-011	2.507318E-012	0	0.000000E+000
1	62.84043489	2.507318E-012	1.491732E-011	1	0.000000E+000
1	62.84065780	1.491732E-011	2.507318E-012	0	0.000000E+000
1	62.85821903	2.507318E-012	1.491732E-011	1	0.000000E+000
1	62.85826052	1.491732E-011	2.507318E-012	0	0.000000E+000
1	62.86683038	2.507318E-012	1.491732E-011	1	0.000000E+000
1	62.86766889	1.491732E-011	2.507318E-012	0	0.000000E+000
1	62.86784709	2.507318E-012	1.491732E-011	1	0.000000E+000
1	62.86790090	1.491732E-011	2.507318E-012	0	0.000000E+000
1	62.86827712	2.507318E-012	1.491732E-011	1	0.000000E+000
1	62.86905834	1.491732E-011	2.507318E-012	0	0.000000E+000
1	62.88159848	2.507318E-012	1.491732E-011	1	0.000000E+000
1	62.88170858	1.491732E-011	2.507318E-012	0	0.000000E+000
1	62.88623687	2.507318E-012	1.491732E-011	1	0.000000E+000
1	62.88634251	1.491732E-011	2.507318E-012	0	0.000000E+000
1	62.88636625	2.507318E-012	1.491732E-011	1	0.000000E+000
1	62.88651627	1.491732E-011	2.507318E-012	0	0.000000E+000
1	62.88659998	2.507318E-012	1.491732E-011	1	0.000000E+000
1	62.88672615	1.491732E-011	2.507318E-012	0	0.000000E+000
1	62.88683300	2.507318E-012	1.491732E-011	1	0.000000E+000
1	62.88723298	1.491732E-011	2.507318E-012	0	0.000000E+000
1	62.88800113	2.507318E-012	1.491732E-011	1	0.000000E+000
1	62.88873262	1.491732E-011	2.507318E-012	0	0.000000E+000
1	62.89386985	2.507318E-012	1.491732E-011	1	0.000000E+000
1	62.89419240	1.491732E-011	2.507318E-012	0	0.000000E+000
1	62.89502514	2.507318E-012	1.491732E-011	1	0.000000E+000
1	62.89681853	1.491732E-011	2.507318E-012	0	0.000000E+000
1	62.91547520	2.507318E-012	1.491732E-011	1	0.000000E+000
1	62.91573179	1.491732E-011	2.507318E-012	0	0.000000E+000
1	62.91617868	2.507318E-012	1.491732E-011	1	0.000000E+000
1	62.91652484	1.491732E-011	2.507318E-012	0	0.000000E+000
1	62.91769429	2.507318E-012	1.491732E-011	1	0.000000E+000
1	62.91806402	1.491732E-011	2.507318E-012	0	0.000000E+000
1	62.91810509	2.507318E-012	1.491732E-011	1	0.000000E+000
1	62.91822129	1.491732E-011	2.507318E-012	0	0.000000E+000
1	62.91860894	2.507318E-012	1.491732E-011	1	0.000000E+000
1	62.91887848	1.491732E-011	2.507318E-012	0	0.000000E+000
1	62.91891027	2.507318E-012	1.491732E-011	1	0.000000E+000
1	62.91991931	1.491732E-011	2.507318E-012	0	0.000000E+000
1	62.92019407	2.507318E-012	1.491732E-011	1	0.000000E+000
1	62.92027342	1.491732E-011	2.507318E-012	0	0.000000E+000
1	62.92158027	2.507318E-012	1.491732E-011	1	0.000000E+000
1	62.92178963	1.491732E-011	2.507318E-012	0	0.000000E+000
1	62.92180655	2.507318E-012	1.491732E-011	1	0.000000E+000
1	62.92192549	1.491732E-011	2.507318E-012	0	0.000000E+000
1	62.92391175	2.507318E-012	1.491732E-011	1	0.000000E+000
1	62.92453372	1.491732E-011	2.507318E-012	0	0.000000E+000
1	62.94061291	2.507318E-012	1.491732E-011	1	0.000000E+000
1	62.94098912	1.491732E-011	2.507318E-012	0	0.000000E+000
1	62.94764010	2.507318E-012	1.491732E-011	1	0.000000E+000
1	62.94807203	1.491732E-011	2.507318E-012	0	0.000000E+000
1	62.95005524	2.507318E-012	1.491732E-011	1	0.000000E+000
1	62.95084283	1.491732E-011	2.507318E-012	0	0.000000E+000
1	62.95177360	2.507318E-012	1.491732E-011	1	0.000000E+000
1	62.95286628	1.491732E-011	2.507318E-012	0	0.000000E+000
1	62.95366256	2.507318E-012	1.491732E-011	1	0.000000E+000
1	62.95377354	1.491732E-011	2.507318E-012	0	0.000000E+000
1	62.95381457	2.507318E-012	1.491732E-011	1	0.000000E+000
1	62.95418230	1.491732E-011	2.507318E-012	0	0.000000E+000
1	62.95528363	2.507318E-012	1.491732E-011	1	0.000000E+000
1	62.95539230	1.491732E-011	2.507318E-012	0	0.000000E+000
1	62.95556798	2.507318E-012	1.491732E-011	1	0.000000E+000
1	62.95644780	1.491732E-011	2.507318E-012	0	0.000000E+000
1	62.95649665	2.507318E-012	1.491732E-011	1	0.000000E+000
1	62.95653760	1.491732E-011	2.507318E-012	0	0.000000E+000
1	62.96396726	2.507318E-012	1.491732E-011	1	0.000000E+000
1	62.96416351	1.491732E-011	2.507318E-012	0	0.000000E+000
1	62.96488580	2.507318E-012	1.491732E-011	1	0.000000E+000
1	62.96504190	1.491732E-011	2.507318E-012	0	0.000000E+000
1	62.96507796	2.507318E-012	1.491732E-011	1	0.000000E+000
1	62.96547468	1.491732E-011	2.507318E-012	0	0.000000E+000
1	62.96550432	2.507318E-012	1.491732E-011	1	0.000000E+000
1	62.96611737	1.491732E-011	2.507318E-012	0	0.000000E+000
1	62.96756002	2.507318E-012	1.491732E-011	1	0.000000E+000
1	62.96762535	1.491732E-011	2.507318E-012	0	0.000000E+000
1	62.96784727	2.507318E-012	1.491732E-011	1	0.000000E+000
1	62.96861342	1.491732E-011	2.507318E-012	0	0.000000E+000
1	62.97416017	2.507318E-012	1.491732E-011	1	0.000000E+000
1	62.97433917	1.491732E-011	2.507318E-012	0	0.000000E+000
1	62.98223804	2.507318E-012	1.491732E-011	1	0.000000E+000
1	62.98253536	1.491732E-011	2.507318E-012	0	0.000000E+000
1	62.98570719	2.507318E-012	1.491732E-011	1	0.000000E+000
1	62.98769363	1.491732E-011	2.507318E-012	0	0.000000E+000
1	62.98779582	2.507318E-012	1.491732E-011	1	0.000000E+000
1	62.98821354	1.491732E-011	2.507318E-012	0	0.000000E+000
1	62.98984943	2.507318E-012	1.491732E-011	1	0.000000E+000
1	62.98991237	1.491732E-011	2.507318E-012	0	0.000000E+000
1	62.99015644	2.507318E-012	1.491732E-011	1	0.000000E+000
1	62.99061219	1.491732E-011	2.507318E-012	0	0.000000E+000
1	62.99091207	2.507318E-012	1.491732E-011	1	0.000000E+000
1	62.99098864	1.491732E-011	2.507318E-012	0	0.000000E+000
1	62.99174253	2.507318E-012	1.491732E-011	1	0.000000E+000
1	62.99237622	1.491732E-011	2.507318E-012	0	0.000000E+000
1	62.99238971	2.507318E-012	1.491732E-011	1	0.000000E+000
1	62.99244828	1.491732E-011	2.507318E-012	0	0.000000E+000
1	62.99373301	2.507318E-012	1.491732E-011	1	0.000000E+000
1	62.99456592	1.491732E-011	2.507318E-012	0	0.000000E+000
1	62.99459828	2.507318E-012	1.491732E-011	1	0.000000E+000
1	62.99552607	1.491732E-011	2.507318E-012	0	0.000000E+000
1	62.99603931	2.507318E-012	1.491732E-011	1	0.000000E+000
1	62.99628394	1.491732E-011	2.507318E-012	0	0.000000E+000
1	62.99631685	2.507318E-012	1.491732E-011	1	0.000000E+000
1	62.99677096	1.491732E-011	2.507318E-012	0	0.000000E+000
1	62.99770880	2.507318E-012	1.491732E-011	1	0.000000E+000
1	62.99806153	1.491732E-011	2.507318E-012	0	0.000000E+000
1	62.99935340	2.507318E-012	1.491732E-011	1	0.000000E+000
1	63.00056631	1.491732E-011	2.507318E-012	0	0.000000E+000
1	63.00205044	2.507318E-012	1.491732E-011	1	0.000000E+000
1	63.00227433	1.491732E-011	2.507318E-012	0	0.000000E+000
1	63.00319976	2.507318E-012	1.491732E-011	1	0.000000E+000
1	63.00492508	1.491732E-011	2.507318E-012	0	0.000000E+000
1	63.00496040	2.507318E-012	1.491732E-011	1	0.000000E+000
1	63.00508458	1.491732E-011	2.507318E-012	0	0.000000E+000
1	63.00510464	2.507318E-012	1.491732E-011	1	0.000000E+000
1	63.00535702	1.491732E-011	2.507318E-012	0	0.000000E+000
1	63.01027886	2.507318E-012	1.491732E-011	1	0.000000E+000
1	63.01037413	1.491732E-011	2.507318E-012	0	0.000000E+000
1	63.01062065	2.507318E-012	1.491732E-011	1	0.000000E+000
1	63.01199481	1.491732E-011	2.507318E-012	0	0.000000E+000
1	63.01202824	2.507318E-012	1.491732E-011	1	0.000000E+000
1	63.01291655	1.491732E-011	2.507318E-012	0	0.000000E+000
1	63.01350135	2.507318E-012	1.491732E-011	1	0.000000E+000
1	63.01375141	1.491732E-011	2.507318E-012	0	0.000000E+000
1	63.01555765	2.507318E-012	1.491732E-011	1	0.000000E+000
1	63.01567750	1.491732E-011	2.507318E-012	0	0.000000E+000
1	63.01574635	2.507318E-012	1.491732E-011	1	0.000000E+000
1	63.01613538	1.491732E-011	2.507318E-012	0	0.000000E+000
1	63.01852358	2.507318E-012	1.491732E-011	1	0.000000E+000
1	63.01956959	1.491732E-011	2.507318E-012	0	0.000000E+000
1	63.02222852	2.507318E-012	1.491732E-011	1	0.000000E+000
1	63.02237599	1.491732E-011	2.507318E-012	0	0.000000E+000
1	63.02251732	2.507318E-012	1.491732E-011	1	0.000000E+000
1	63.02333748	1.491732E-011	2.507318E-012	0	0.000000E+000
1	63.02544820	2.507318E-012	1.491732E-011	1	0.000000E+000
1	63.02555573	1.491732E-011	2.507318E-012	0	0.000000E+000
1	63.02647580	2.507318E-012	1.491732E-011	1	0.000000E+000
1	63.02748790	1.491732E-011	2.507318E-012	0	0.000000E+000
1	63.02782759	2.507318E-012	1.491732E-011	1	0.000000E+000
1	63.02805052	1.491732E-011	2.507318E-012	0	0.000000E+000
1	63.02806705	2.507318E-012	1.491732E-011	1	0.000000E+000
1	63.02839029	1.491732E-011	2.507318E-012	0	0.000000E+000
1	63.02896381	2.507318E-012	1.491732E-011	1	0.000000E+000
1	63.02951621	1.491732E-011	2.507318E-012	0	0.000000E+000
1	63.03201196	2.507318E-012	1.491732E-011	1	0.000000E+000
1	63.03222190	1.491732E-011	2.507318E-012	0	0.000000E+000
1	63.03491751	2.507318E-012	1.491732E-011	1	0.000000E+000
1	63.03544871	1.491732E-011	2.507318E-012	0	0.000000E+000
1	63.03693008	2.507318E-012	1.491732E-011	1	0.000000E+000
1	63.03732995	1.491732E-011	2.507318E-012	0	0.000000E+000
1	63.04186190	2.507318E-012	1.491732E-011	1	0.000000E+000
1	63.04188702	1.491732E-011	2.507318E-012	0	0.000000E+000
1	63.05324280	2.507318E-012	1.491732E-011	1	0.000000E+000
1	63.05404667	1.491732E-011	2.507318E-012	0	0.000000E+000
1	63.05994840	2.507318E-012	1.491732E-011	1	0.000000E+000
1	63.06068513	1.491732E-011	2.507318E-012	0	0.000000E+000
1	63.06079218	2.507318E-012	1.491732E-011	1	0.000000E+000
1	63.06135562	1.491732E-011	2.507318E-012	0	0.000000E+000
1	63.06317089	2.507318E-012	1.491732E-011	1	0.000000E+000
1	63.06339634	1.491732E-011	2.507318E-012	0	0.000000E+000
1	63.06343826	2.507318E-012	1.491732E-011	1	0.000000E+000
1	63.06414098	1.491732E-011	2.507318E-012	0	0.000000E+000
1	63.06451258	2.507318E-012	1.491732E-011	1	0.000000E+000
1	63.06487822	1.491732E-011	2.507318E-012	0	0.000000E+000
1	63.06561216	2.507318E-012	1.491732E-011	1	0.000000E+000
1	63.06563695	1.491732E-011	2.507318E-012	0	0.000000E+000
1	63.06695930	2.507318E-012	1.491732E-011	1	0.000000E+000
1	63.06704170	1.491732E-011	2.507318E-012	0	0.000000E+000
1	63.08181357	2.507318E-012	1.491732E-011	1	0.000000E+000
1	63.08203933	1.491732E-011	2.507318E-012	0	0.000000E+000
1	63.08222312	2.507318E-012	1.491732E-011	1	0.000000E+000
1	63.08253323	1.491732E-011	2.507318E-012	0	0.000000E+000
1	63.09150909	2.507318E-012	1.491732E-011	1	0.000000E+000
1	63.09183986	1.491732E-011	2.507318E-012	0	0.000000E+000
1	63.09347299	2.507318E-012	1.491732E-011	1	0.000000E+000
1	63.09356435	1.491732E-011	2.507318E-012	0	0.000000E+000
1	63.09423372	2.507318E-012	1.491732E-011	1	0.000000E+000
1	63.09485483	1.491732E-011	2.507318E-012	0	0.000000E+000
1	63.09583197	2.507318E-012	1.491732E-011	1	0.000000E+000
1	63.09762129	1.491732E-011	2.507318E-012	0	0.000000E+000
1	63.09770207	2.507318E-012	1.491732E-011	1	0.000000E+000
1	63.09771887	1.491732E-011	2.507318E-012	0	0.000000E+000
1	63.09941823	2.507318E-012	1.491732E-011	1	0.000000E+000
1	63.09956941	1.491732E-011	2.507318E-012	0	0.000000E+000
1	63.10780097	2.507318E-012	1.491732E-011	1	0.000000E+000
1	63.10810620	1.491732E-011	2.507318E-012	0	0.000000E+000
1	63.10819480	2.507318E-012	1.491732E-011	1	0.000000E+000
1	63.10923490	1.491732E-011	2.507318E-012	0	0.000000E+000
1	63.10924831	2.507318E-012	1.491732E-011	1	0.000000E+000
1	63.11168355	1.491732E-011	2.507318E-012	0	0.000000E+000
1	63.12013068	2.507318E-012	1.491732E-011	1	0.000000E+000
1	63.12041979	1.491732E-011	2.507318E-012	0	0.000000E+000
1	63.12043706	2.507318E-012	1.491732E-011	1	0.000000E+000
1	63.12098714	1.491732E-011	2.507318E-012	0	0.000000E+000
1	63.12156944	2.507318E-012	1.491732E-011	1	0.000000E+000
1	63.12188838	1.491732E-011	2.507318E-012	0	0.000000E+000
1	63.12214828	2.507318E-012	1.491732E-011	1	0.000000E+000
1	63.12284979	1.491732E-011	2.507318E-012	0	0.000000E+000
1	63.12433431	2.507318E-012	1.491732E-011	1	0.000000E+000
1	63.12458771	1.491732E-011	2.507318E-012	0	0.000000E+000
1	63.12580179	2.507318E-012	1.491732E-011	1	0.000000E+000
1	63.12603619	1.491732E-011	2.507318E-012	0	0.000000E+000
1	63.12631932	2.507318E-012	1.491732E-011	1	0.000000E+000
1	63.12690900	1.491732E-011	2.507318E-012	0	0.000000E+000
1	63.13052188	2.507318E-012	1.491732E-011	1	0.000000E+000
1	63.13055220	1.491732E-011	2.507318E-012	0	0.000000E+000
1	63.13084669	2.507318E-012	1.491732E-011	1	0.000000E+000
1	63.13132577	1.491732E-011	2.507318E-012	0	0.000000E+000
1	63.13133733	2.507318E-012	1.491732E-011	1	0.000000E+000
1	63.13166595	1.491732E-011	2.507318E-012	0	0.000000E+000
1	63.13170167	2.507318E-012	1.491732E-011	1	0.000000E+000
1	63.13191163	1.491732E-011	2.507318E-012	0	0.000000E+000
1	63.15422336	2.507318E-012	1.491732E-011	1	0.000000E+000
1	63.15443686	1.491732E-011	2.507318E-012	0	0.000000E+000
1	63.15970682	2.507318E-012	1.491732E-011	1	0.000000E+000
1	63.15972399	1.491732E-011	2.507318E-012	0	0.000000E+000
1	65.10221174	2.633136E-012	1.504314E-011	1	0.000000E+000
1	65.10225600	1.504314E-011	2.633136E-012	0	0.000000E+000
1	65.10407129	2.633136E-012	1.504314E-011	1	0.000000E+000
1	65.10489622	1.504314E-011	2.633136E-012	0	0.000000E+000
1	65.10825452	2.633136E-012	1.504314E-011	1	0.000000E+000
1	65.10846417	1.504314E-011	2.633136E-012	0	0.000000E+000
1	65.10898723	2.633136E-012	1.504314E-011	1	0.000000E+000
1	65.10905680	1.504314E-011	2.633136E-012	0	0.000000E+000
1	65.11071724	2.633136E-012	1.504314E-011	1	0.000000E+000
1	65.11192187	1.504314E-011	2.633136E-012	0	0.000000E+000
1	65.11227384	2.633136E-012	1.504314E-011	1	0.000000E+000
1	65.11228620	1.504314E-011	2.633136E-012	0	0.000000E+000
1	65.11233731	2.633136E-012	1.504314E-011	1	0.000000E+000
1	65.11237173	1.504314E-011	2.633136E-012	0	0.000000E+000
1	65.11237952	2.633136E-012	1.504314E-011	1	0.000000E+000
1	65.11253462	1.504314E-011	2.633136E-012	0	0.000000E+000
1	65.11260849	2.633136E-012	1.504314E-011	1	0.000000E+000
1	65.11292884	1.504314E-011	2.633136E-012	0	0.000000E+000
1	65.11539830	2.633136E-012	1.504314E-011	1	0.000000E+000
1	65.11611770	1.504314E-011	2.633136E-012	0	0.000000E+000
1	65.11617530	2.633136E-012	1.504314E-011	1	0.000000E+000
1	65.11644321	1.504314E-011	2.633136E-012	0	0.000000E+000
1	65.11646190	2.633136E-012	1.504314E-011	1	0.000000E+000
1	65.11773188	1.504314E-011	2.633136E-012	0	0.000000E+000
1	65.11773631	2.633136E-012	1.504314E-011	1	0.000000E+000
1	65.11897632	1.504314E-011	2.633136E-012	0	0.000000E+000
1	65.11898014	2.633136E-012	1.504314E-011	1	0.000000E+000
1	65.12005974	1.504314E-011	2.633136E-012	0	0.000000E+000
1	65.12013265	2.633136E-012	1.504314E-011	1	0.000000E+000
1	65.12076323	1.504314E-011	2.633136E-012	0	0.000000E+000
1	65.12109209	2.633136E-012	1.504314E-011	1	0.000000E+000
1	65.12121985	1.504314E-011	2.633136E-012	0	0.000000E+000
1	65.12298507	2.633136E-012	1.504314E-011	1	0.000000E+000
1	65.12338731	1.504314E-011	2.633136E-012	0	0.000000E+000
1	65.12452490	2.633136E-012	1.504314E-011	1	0.000000E+000
1	65.12454305	1.504314E-011	2.633136E-012	0	0.000000E+000
1	65.12503724	2.633136E-012	1.504314E-011	1	0.000000E+000
1	65.12546954	1.504314E-011	2.633136E-012	0	0.000000E+000
1	65.12997270	2.633136E-012	1.504314E-011	1	0.000000E+000
1	65.13012648	1.504314E-011	2.633136E-012	0	0.000000E+000
1	65.13088390	2.633136E-012	1.504314E-011	1	0.000000E+000
1	65.13135222	1.504314E-011	2.633136E-012	0	0.000000E+000
1	65.13280108	2.633136E-012	1.504314E-011	1	0.000000E+000
1	65.13284930	1.504314E-011	2.633136E-012	0	0.000000E+000
1	65.13658985	2.633136E-012	1.504314E-011	1	0.000000E+000
1	65.13747756	1.504314E-011	2.633136E-012	0	0.000000E+000
1	65.13789041	2.633136E-012	1.504314E-011	1	0.000000E+000
1	65.13913533	1.504314E-011	2.633136E-012	0	0.000000E+000
1	65.13922120	2.633136E-012	1.504314E-011	1	0.000000E+000
1	65.13953706	1.504314E-011	2.633136E-012	0	0.000000E+000
1	65.14093004	2.633136E-012	1.504314E-011	1	0.000000E+000
1	65.14102513	1.504314E-011	2.633136E-012	0	0.000000E+000
1	65.14150186	2.633136E-012	1.504314E-011	1	0.000000E+000
1	65.14158912	1.504314E-011	2.633136E-012	0	0.000000E+000
1	65.14419800	2.633136E-012	1.504314E-011	1	0.000000E+000
1	65.14433735	1.504314E-011	2.633136E-012	0	0.000000E+000
1	65.14474270	2.633136E-012	1.504314E-011	1	0.000000E+000
1	65.14506112	1.504314E-011	2.633136E-012	0	0.000000E+000
1	65.14589571	2.633136E-012	1.504314E-011	1	0.000000E+000
1	65.14652718	1.504314E-011	2.633136E-012	0	0.000000E+000
1	65.14934261	2.633136E-012	1.504314E-011	1	0.000000E+000
1	65.14947611	1.504314E-011	2.633136E-012	0	0.000000E+000
1	65.15084310	2.633136E-012	1.504314E-011	1	0.000000E+000
1	65.15134488	1.504314E-011	2.633136E-012	0	0.000000E+000
1	65.15383956	2.633136E-012	1.504314E-011	1	0.000000E+000
1	65.15403592	1.504314E-011	2.633136E-012	0	0.000000E+000
1	65.15439811	2.633136E-012	1.504314E-011	1	0.000000E+000
1	65.15520244	1.504314E-011	2.633136E-012	0	0.000000E+000
1	65.15602788	2.633136E-012	1.504314E-011	1	0.000000E+000
1	65.15609102	1.504314E-011	2.633136E-012	0	0.000000E+000
1	65.15619390	2.633136E-012	1.504314E-011	1	0.000000E+000
1	65.15712317	1.504314E-011	2.633136E-012	0	0.000000E+000
1	65.15728590	2.633136E-012	1.504314E-011	1	0.000000E+000
1	65.15787652	1.504314E-011	2.633136E-012	0	0.000000E+000
1	65.15844499	2.633136E-012	1.504314E-011	1	0.000000E+000
1	65.15864138	1.504314E-011	2.633136E-012	0	0.000000E+000
1	65.15929276	2.633136E-012	1.504314E-011	1	0.000000E+000
1	65.16010462	1.504314E-011	2.633136E-012	0	0.000000E+000
1	65.16857364	2.633136E-012	1.504314E-011	1	0.000000E+000
1	65.16919250	1.504314E-011	2.633136E-012	0	0.000000E+000
1	65.16981659	2.633136E-012	1.504314E-011	1	0.000000E+000
1	65.16990869	1.504314E-011	2.633136E-012	0	0.000000E+000
1	65.17013557	2.633136E-012	1.504314E-011	1	0.000000E+000
1	65.17063561	1.504314E-011	2.633136E-012	0	0.000000E+000
1	65.17207621	2.633136E-012	1.504314E-011	1	0.000000E+000
1	65.17410308	1.504314E-011	2.633136E-012	0	0.000000E+000
1	65.17443893	2.633136E-012	1.504314E-011	1	0.000000E+000
1	65.17471145	1.504314E-011	2.633136E-012	0	0.000000E+000
1	65.17496657	2.633136E-012	1.504314E-011	1	0.000000E+000
1	65.17592189	1.504314E-011	2.633136E-012	0	0.000000E+000
1	65.18152571	2.633136E-012	1.504314E-011	1	0.000000E+000
1	65.18341454	1.504314E-011	2.633136E-012	0	0.000000E+000
1	65.18349409	2.633136E-012	1.504314E-011	1	0.000000E+000
1	65.18356082	1.504314E-011	2.633136E-012	0	0.000000E+000
1	65.18615752	2.633136E-012	1.504314E-011	1	0.000000E+000
1	65.18640158	1.504314E-011	2.633136E-012	0	0.000000E+000
1	65.19116578	2.633136E-012	1.504314E-011	1	0.000000E+000
1	65.19138730	1.504314E-011	2.633136E-012	0	0.000000E+000
1	65.19291752	2.633136E-012	1.504314E-011	1	0.000000E+000
1	65.19303027	1.504314E-011	2.633136E-012	0	0.000000E+000
1	65.19471798	2.633136E-012	1.504314E-011	1	0.000000E+000
1	65.19503279	1.504314E-011	2.633136E-012	0	0.000000E+000
1	65.19719429	2.633136E-012	1.504314E-011	1	0.000000E+000
1	65.19734596	1.504314E-011	2.633136E-012	0	0.000000E+000
1	65.20323691	2.633136E-012	1.504314E-011	1	0.000000E+000
1	65.20428503	1.504314E-011	2.633136E-012	0	0.000000E+000
1	65.20526990	2.633136E-012	1.504314E-011	1	0.000000E+000
1	65.20563462	1.504314E-011	2.633136E-012	0	0.000000E+000
1	65.21275111	2.633136E-012	1.504314E-011	1	0.000000E+000
1	65.21333150	1.504314E-011	2.633136E-012	0	0.000000E+000
1	65.21334726	2.633136E-012	1.504314E-011	1	0.000000E+000
1	65.21394247	1.504314E-011	2.633136E-012	0	0.000000E+000
1	65.21421501	2.633136E-012	1.504314E-011	1	0.000000E+000
1	65.21451678	1.504314E-011	2.633136E-012	0	0.000000E+000
1	65.21454981	2.633136E-012	1.504314E-011	1	0.000000E+000
1	65.21518702	1.504314E-011	2.633136E-012	0	0.000000E+000
1	65.21776855	2.633136E-012	1.504314E-011	1	0.000000E+000
1	65.21820299	1.504314E-011	2.633136E-012	0	0.000000E+000
1	65.21863606	2.633136E-012	1.504314E-011	1	0.000000E+000
1	65.21972214	1.504314E-011	2.633136E-012	0	0.000000E+000
1	65.22503540	2.633136E-012	1.504314E-011	1	0.000000E+000
1	65.22504927	1.504314E-011	2.633136E-012	0	0.000000E+000
1	65.22531446	2.633136E-012	1.504314E-011	1	0.000000E+000
1	65.22575060	1.504314E-011	2.633136E-012	0	0.000000E+000
1	65.22578105	2.633136E-012	1.504314E-011	1	0.000000E+000
1	65.22591358	1.504314E-011	2.633136E-012	0	0.000000E+000
1	65.24159360	2.633136E-012	1.504314E-011	1	0.000000E+000
1	65.24193515	1.504314E-011	2.633136E-012	0	0.000000E+000
1	65.24525722	2.633136E-012	1.504314E-011	1	0.000000E+000
1	65.24653113	1.504314E-011	2.633136E-012	0	0.000000E+000
1	65.24658998	2.633136E-012	1.504314E-011	1	0.000000E+000
1	65.24699839	1.504314E-011	2.633136E-012	0	0.000000E+000
1	65.24762159	2.633136E-012	1.504314E-011	1	0.000000E+000
1	65.24799738	1.504314E-011	2.633136E-012	0	0.000000E+000
1	65.25093636	2.633136E-012	1.504314E-011	1	0.000000E+000
1	65.25128636	1.504314E-011	2.633136E-012	0	0.000000E+000
1	65.25481499	2.633136E-012	1.504314E-011	1	0.000000E+000
1	65.25501918	1.504314E-011	2.633136E-012	0	0.000000E+000
1	65.25546402	2.633136E-012	1.504314E-011	1	0.000000E+000
1	65.25557860	1.504314E-011	2.633136E-012	0	0.000000E+000
1	65.25594073	2.633136E-012	1.504314E-011	1	0.000000E+000
1	65.25596685	1.504314E-011	2.633136E-012	0	0.000000E+000
1	65.25596860	2.633136E-012	1.504314E-011	1	0.000000E+000
1	65.25619404	1.504314E-011	2.633136E-012	0	0.000000E+000
1	65.25622948	2.633136E-012	1.504314E-011	1	0.000000E+000
1	65.25631521	1.504314E-011	2.633136E-012	0	0.000000E+000
1	65.25633627	2.633136E-012	1.504314E-011	1	0.000000E+000
1	65.25676227	1.504314E-011	2.633136E-012	0	0.000000E+000
1	65.25748305	2.633136E-012	1.504314E-011	1	0.000000E+000
1	65.25750021	1.504314E-011	2.633136E-012	0	0.000000E+000
1	65.25791056	2.633136E-012	1.504314E-011	1	0.000000E+000
1	65.26009710	1.504314E-011	2.633136E-012	0	0.000000E+000
1	65.26050825	2.633136E-012	1.504314E-011	1	0.000000E+000
1	65.26122935	1.504314E-011	2.633136E-012	0	0.000000E+000
1	65.26158900	2.633136E-012	1.504314E-011	1	0.000000E+000
1	65.26161196	1.504314E-011	2.633136E-012	0	0.000000E+000
1	65.26552731	2.633136E-012	1.504314E-011	1	0.000000E+000
1	65.26578055	1.504314E-011	2.633136E-012	0	0.000000E+000
1	65.26951059	2.633136E-012	1.504314E-011	1	0.000000E+000
1	65.26966148	1.504314E-011	2.633136E-012	0	0.000000E+000
1	65.26996763	2.633136E-012	1.504314E-011	1	0.000000E+000
1	65.27000695	1.504314E-011	2.633136E-012	0	0.000000E+000
1	65.27143277	2.633136E-012	1.504314E-011	1	0.000000E+000
1	65.27211319	1.504314E-011	2.633136E-012	0	0.000000E+000
1	65.27374017	2.633136E-012	1.504314E-011	1	0.000000E+000
1	65.27476290	1.504314E-011	2.633136E-012	0	0.000000E+000
1	65.27480379	2.633136E-012	1.504314E-011	1	0.000000E+000
1	65.27613324	1.504314E-011	2.633136E-012	0	0.000000E+000
1	65.28113320	2.633136E-012	1.504314E-011	1	0.000000E+000
1	65.28149110	1.504314E-011	2.633136E-012	0	0.000000E+000
1	65.28431601	2.633136E-012	1.504314E-011	1	0.000000E+000
1	65.28476448	1.504314E-011	2.633136E-012	0	0.000000E+000
1	65.28731174	2.633136E-012	1.504314E-011	1	0.000000E+000
1	65.28761846	1.504314E-011	2.633136E-012	0	0.000000E+000
1	65.28800369	2.633136E-012	1.504314E-011	1	0.000000E+000
1	65.28862430	1.504314E-011	2.633136E-012	0	0.000000E+000
1	65.28887659	2.633136E-012	1.504314E-011	1	0.000000E+000
1	65.28889412	1.504314E-011	2.633136E-012	0	0.000000E+000
1	65.29275711	2.633136E-012	1.504314E-011	1	0.000000E+000
1	65.29283336	1.504314E-011	2.633136E-012	0	0.000000E+000
1	65.29306021	2.633136E-012	1.504314E-011	1	0.000000E+000
1	65.29378917	1.504314E-011	2.633136E-012	0	0.000000E+000
1	65.29456606	2.633136E-012	1.504314E-011	1	0.000000E+000
1	65.29468214	1.504314E-011	2.633136E-012	0	0.000000E+000
1	65.30011363	2.633136E-012	1.504314E-011	1	0.000000E+000
1	65.30165626	1.504314E-011	2.633136E-012	0	0.000000E+000
1	65.30276909	2.633136E-012	1.504314E-011	1	0.000000E+000
1	65.30399193	1.504314E-011	2.633136E-012	0	0.000000E+000
1	65.32004246	2.633136E-012	1.504314E-011	1	0.000000E+000
1	65.32050500	1.504314E-011	2.633136E-012	0	0.000000E+000
1	65.32051720	2.633136E-012	1.504314E-011	1	0.000000E+000
1	65.32068555	1.504314E-011	2.633136E-012	0	0.000000E+000
1	65.32199092	2.633136E-012	1.504314E-011	1	0.000000E+000
1	65.32249283	1.504314E-011	2.633136E-012	0	0.000000E+000
1	65.32527596	2.633136E-012	1.504314E-011	1	0.000000E+000
1	65.32562636	1.504314E-011	2.633136E-012	0	0.000000E+000
1	65.32733918	2.633136E-012	1.504314E-011	1	0.000000E+000
1	65.32737545	1.504314E-011	2.633136E-012	0	0.000000E+000
1	65.33038804	2.633136E-012	1.504314E-011	1	0.000000E+000
1	65.33140934	1.504314E-011	2.633136E-012	0	0.000000E+000
1	65.33236361	2.633136E-012	1.504314E-011	1	0.000000E+000
1	65.33259818	1.504314E-011	2.633136E-012	0	0.000000E+000
1	65.33308583	2.633136E-012	1.504314E-011	1	0.000000E+000
1	65.33363370	1.504314E-011	2.633136E-012	0	0.000000E+000
1	65.33661914	2.633136E-012	1.504314E-011	1	0.000000E+000
1	65.33696545	1.504314E-011	2.633136E-012	0	0.000000E+000
1	65.33730854	2.633136E-012	1.504314E-011	1	0.000000E+000
1	65.33732931	1.504314E-011	2.633136E-012	0	0.000000E+000
1	65.34085541	2.633136E-012	1.504314E-011	1	0.000000E+000
1	65.34160167	1.504314E-011	2.633136E-012	0	0.000000E+000
1	65.34162648	2.633136E-012	1.504314E-011	1	0.000000E+000
1	65.34194952	1.504314E-011	2.633136E-012	0	0.000000E+000
1	65.34352403	2.633136E-012	1.504314E-011	1	0.000000E+000
1	65.34385276	1.504314E-011	2.633136E-012	0	0.000000E+000
1	65.34605102	2.633136E-012	1.504314E-011	1	0.000000E+000
1	65.34667929	1.504314E-011	2.633136E-012	0	0.000000E+000
1	65.34855710	2.633136E-012	1.504314E-011	1	0.000000E+000
1	65.34886739	1.504314E-011	2.633136E-012	0	0.000000E+000
1	65.34889742	2.633136E-012	1.504314E-011	1	0.000000E+000
1	65.34895670	1.504314E-011	2.633136E-012	0	0.000000E+000
1	65.34902644	2.633136E-012	1.504314E-011	1	0.000000E+000
1	65.34954576	1.504314E-011	2.633136E-012	0	0.000000E+000
1	65.35075752	2.633136E-012	1.504314E-011	1	0.000000E+000
1	65.35079235	1.504314E-011	2.633136E-012	0	0.000000E+000
1	65.35160323	2.633136E-012	1.504314E-011	1	0.000000E+000
1	65.35214787	1.504314E-011	2.633136E-012	0	0.000000E+000
1	65.35433421	2.633136E-012	1.504314E-011	1	0.000000E+000
1	65.35478891	1.504314E-011	2.633136E-012	0	0.000000E+000
1	65.35761180	2.633136E-012	1.504314E-011	1	0.000000E+000
1	65.35839155	1.504314E-011	2.633136E-012	0	0.000000E+000
1	65.35954554	2.633136E-012	1.504314E-011	1	0.000000E+000
1	65.35986803	1.504314E-011	2.633136E-012	0	0.000000E+000
1	65.36427389	2.633136E-012	1.504314E-011	1	0.000000E+000
1	65.36453471	1.504314E-011	2.633136E-012	0	0.000000E+000
1	65.36604471	2.633136E-012	1.504314E-011	1	0.000000E+000
1	65.36653571	1.504314E-011	2.633136E-012	0	0.000000E+000
1	65.36713026	2.633136E-012	1.504314E-011	1	0.000000E+000
1	65.36803487	1.504314E-011	2.633136E-012	0	0.000000E+000
1	65.36813299	2.633136E-012	1.504314E-011	1	0.000000E+000
1	65.36924293	1.504314E-011	2.633136E-012	0	0.000000E+000
1	65.36944489	2.633136E-012	1.504314E-011	1	0.000000E+000
1	65.36968458	1.504314E-011	2.633136E-012	0	0.000000E+000
1	65.37026111	2.633136E-012	1.504314E-011	1	0.000000E+000
1	65.37031792	1.504314E-011	2.633136E-012	0	0.000000E+000
1	65.37132558	2.633136E-012	1.504314E-011	1	0.000000E+000
1	65.37154702	1.504314E-011	2.633136E-012	0	0.000000E+000
1	65.37337569	2.633136E-012	1.504314E-011	1	0.000000E+000
1	65.37359746	1.504314E-011	2.633136E-012	0	0.000000E+000
1	65.37362909	2.633136E-012	1.504314E-011	1	0.000000E+000
1	65.37390368	1.504314E-011	2.633136E-012	0	0.000000E+000
1	65.37424890	2.633136E-012	1.504314E-011	1	0.000000E+000
1	65.37789652	1.504314E-011	2.633136E-012	0	0.000000E+000
1	65.37854161	2.633136E-012	1.504314E-011	1	0.000000E+000
1	65.37872338	1.504314E-011	2.633136E-012	0	0.000000E+000
1	65.37879824	2.633136E-012	1.504314E-011	1	0.000000E+000
1	65.37910732	1.504314E-011	2.633136E-012	0	0.000000E+000
1	65.37981903	2.633136E-012	1.504314E-011	1	0.000000E+000
1	65.38015302	1.504314E-011	2.633136E-012	0	0.000000E+000
1	65.38078203	2.633136E-012	1.504314E-011	1	0.000000E+000
1	65.38152675	1.504314E-011	2.633136E-012	0	0.000000E+000
1	65.38260680	2.633136E-012	1.504314E-011	1	0.000000E+000
1	65.38263935	1.504314E-011	2.633136E-012	0	0.000000E+000
1	65.38268874	2.633136E-012	1.504314E-011	1	0.000000E+000
1	65.38302139	1.504314E-011	2.633136E-012	0	0.000000E+000
1	65.38347772	2.633136E-012	1.504314E-011	1	0.000000E+000
1	65.38359575	1.504314E-011	2.633136E-012	0	0.000000E+000
1	65.38368570	2.633136E-012	1.504314E-011	1	0.000000E+000
1	65.38377282	1.504314E-011	2.633136E-012	0	0.000000E+000
1	65.38674076	2.633136E-012	1.504314E-011	1	0.000000E+000
1	65.38684385	1.504314E-011	2.633136E-012	0	0.000000E+000
1	65.38687095	2.633136E-012	1.504314E-011	1	0.000000E+000
1	65.38712402	1.504314E-011	2.633136E-012	0	0.000000E+000
1	65.38769045	2.633136E-012	1.504314E-011	1	0.000000E+000
1	65.38858021	1.504314E-011	2.633136E-012	0	0.000000E+000
1	65.41387360	2.633136E-012	1.504314E-011	1	0.000000E+000
1	65.41400227	1.504314E-011	2.633136E-012	0	0.000000E+000
1	65.41405588	2.633136E-012	1.504314E-011	1	0.000000E+000
1	65.41425736	1.504314E-011	2.633136E-012	0	0.000000E+000
1	65.41427985	2.633136E-012	1.504314E-011	1	0.000000E+000
1	65.41483560	1.504314E-011	2.633136E-012	0	0.000000E+000
1	65.41486242	2.633136E-012	1.504314E-011	1	0.000000E+000
1	65.41561262	1.504314E-011	2.633136E-012	0	0.000000E+000
1	65.41942722	2.633136E-012	1.504314E-011	1	0.000000E+000
1	65.41983712	1.504314E-011	2.633136E-012	0	0.000000E+000
1	65.42025111	2.633136E-012	1.504314E-011	1	0.000000E+000
1	65.42076707	1.504314E-011	2.633136E-012	0	0.000000E+000
1	65.42136770	2.633136E-012	1.504314E-011	1	0.000000E+000
1	65.42138530	1.504314E-011	2.633136E-012	0	0.000000E+000
1	65.42448849	2.633136E-012	1.504314E-011	1	0.000000E+000
1	65.42450986	1.504314E-011	2.633136E-012	0	0.000000E+000
1	65.42738522	2.633136E-012	1.504314E-011	1	0.000000E+000
1	65.42808306	1.504314E-011	2.633136E-012	0	0.000000E+000
1	65.43496529	2.633136E-012	1.504314E-011	1	0.000000E+000
1	65.43553852	1.504314E-011	2.633136E-012	0	0.000000E+000
1	65.43586150	2.633136E-012	1.504314E-011	1	0.000000E+000
1	65.43605838	1.504314E-011	2.633136E-012	0	0.000000E+000
1	65.89627310	2.645191E-012	1.505519E-011	1	0.000000E+000
1	65.89651780	1.505519E-011	2.645191E-012	0	0.000000E+000
1	65.89788904	2.645191E-012	1.505519E-011	1	0.000000E+000
1	65.89968331	1.505519E-011	2.645191E-012	0	0.000000E+000
1	65.89975926	2.645191E-012	1.505519E-011	1	0.000000E+000
1	65.90037180	1.505519E-011	2.645191E-012	0	0.000000E+000
1	65.90265162	2.645191E-012	1.505519E-011	1	0.000000E+000
1	65.90271491	1.505519E-011	2.645191E-012	0	0.000000E+000
1	65.90274939	2.645191E-012	1.505519E-011	1	0.000000E+000
1	65.90292036	1.505519E-011	2.645191E-012	0	0.000000E+000
1	65.90897149	2.645191E-012	1.505519E-011	1	0.000000E+000
1	65.90904333	1.505519E-011	2.645191E-012	0	0.000000E+000
1	65.90908743	2.645191E-012	1.505519E-011	1	0.000000E+000
1	65.90964248	1.505519E-011	2.645191E-012	0	0.000000E+000
1	65.90978867	2.645191E-012	1.505519E-011	1	0.000000E+000
1	65.91018578	1.505519E-011	2.645191E-012	0	0.000000E+000
1	65.92391649	2.645191E-012	1.505519E-011	1	0.000000E+000
1	65.92465358	1.505519E-011	2.645191E-012	0	0.000000E+000
1	65.93720235	2.645191E-012	1.505519E-011	1	0.000000E+000
1	65.93761465	1.505519E-011	2.645191E-012	0	0.000000E+000
1	65.94083600	2.645191E-012	1.505519E-011	1	0.000000E+000
1	65.94178225	1.505519E-011	2.645191E-012	0	0.000000E+000
1	65.94182272	2.645191E-012	1.505519E-011	1	0.000000E+000
1	65.94238415	1.505519E-011	2.645191E-012	0	0.000000E+000
1	65.94414364	2.645191E-012	1.505519E-011	1	0.000000E+000
1	65.94491131	1.505519E-011	2.645191E-012	0	0.000000E+000
1	65.94493100	2.645191E-012	1.505519E-011	1	0.000000E+000
1	65.94530280	1.505519E-011	2.645191E-012	0	0.000000E+000
1	65.94574242	2.645191E-012	1.505519E-011	1	0.000000E+000
1	65.94615030	1.505519E-011	2.645191E-012	0	0.000000E+000
1	65.94915619	2.645191E-012	1.505519E-011	1	0.000000E+000
1	65.94966406	1.505519E-011	2.645191E-012	0	0.000000E+000
1	65.94981451	2.645191E-012	1.505519E-011	1	0.000000E+000
1	65.95014605	1.505519E-011	2.645191E-012	0	0.000000E+000
1	65.95105699	2.645191E-012	1.505519E-011	1	0.000000E+000
1	65.95110430	1.505519E-011	2.645191E-012	0	0.000000E+000
1	65.95404620	2.645191E-012	1.505519E-011	1	0.000000E+000
1	65.95458443	1.505519E-011	2.645191E-012	0	0.000000E+000
1	65.95964682	2.645191E-012	1.505519E-011	1	0.000000E+000
1	65.96017621	1.505519E-011	2.645191E-012	0	0.000000E+000
1	65.96062547	2.645191E-012	1.505519E-011	1	0.000000E+000
1	65.96173333	1.505519E-011	2.645191E-012	0	0.000000E+000
1	65.96192926	2.645191E-012	1.505519E-011	1	0.000000E+000
1	65.96212759	1.505519E-011	2.645191E-012	0	0.000000E+000
1	65.96563852	2.645191E-012	1.505519E-011	1	0.000000E+000
1	65.96591958	1.505519E-011	2.645191E-012	0	0.000000E+000
1	65.97607412	2.645191E-012	1.505519E-011	1	0.000000E+000
1	65.97756035	1.505519E-011	2.645191E-012	0	0.000000E+000
1	65.97811436	2.645191E-012	1.505519E-011	1	0.000000E+000
1	65.97821999	1.505519E-011	2.645191E-012	0	0.000000E+000
1	65.97822641	2.645191E-012	1.505519E-011	1	0.000000E+000
1	65.97850803	1.505519E-011	2.645191E-012	0	0.000000E+000
1	65.97868543	2.645191E-012	1.505519E-011	1	0.000000E+000
1	65.97883717	1.505519E-011	2.645191E-012	0	0.000000E+000
1	65.98414831	2.645191E-012	1.505519E-011	1	0.000000E+000
1	65.98435602	1.505519E-011	2.645191E-012	0	0.000000E+000
1	65.98436625	2.645191E-012	1.505519E-011	1	0.000000E+000
1	65.98438366	1.505519E-011	2.645191E-012	0	0.000000E+000
1	65.99558814	2.645191E-012	1.505519E-011	1	0.000000E+000
1	65.99622316	1.505519E-011	2.645191E-012	0	0.000000E+000
1	66.01754927	2.645191E-012	1.505519E-011	1	0.000000E+000
1	66.01834637	1.505519E-011	2.645191E-012	0	0.000000E+000
1	66.02331541	2.645191E-012	1.505519E-011	1	0.000000E+000
1	66.02332857	1.505519E-011	2.645191E-012	0	0.000000E+000
1	66.02334691	2.645191E-012	1.505519E-011	1	0.000000E+000
1	66.02365131	1.505519E-011	2.645191E-012	0	0.000000E+000
1	66.02368532	2.645191E-012	1.505519E-011	1	0.000000E+000
1	66.02376402	1.505519E-011	2.645191E-012	0	0.000000E+000
1	66.02379032	2.645191E-012	1.505519E-011	1	0.000000E+000
1	66.02424398	1.505519E-011	2.645191E-012	0	0.000000E+000
1	66.02458968	2.645191E-012	1.505519E-011	1	0.000000E+000
1	66.02488920	1.505519E-011	2.645191E-012	0	0.000000E+000
1	66.02515820	2.645191E-012	1.505519E-011	1	0.000000E+000
1	66.02546118	1.505519E-011	2.645191E-012	0	0.000000E+000
1	66.02815915	2.645191E-012	1.505519E-011	1	0.000000E+000
1	66.02859339	1.505519E-011	2.645191E-012	0	0.000000E+000
1	66.02976374	2.645191E-012	1.505519E-011	1	0.000000E+000
1	66.03415351	1.505519E-011	2.645191E-012	0	0.000000E+000
1	66.03433494	2.645191E-012	1.505519E-011	1	0.000000E+000
1	66.03490884	1.505519E-011	2.645191E-012	0	0.000000E+000
1	66.03494837	2.645191E-012	1.505519E-011	1	0.000000E+000
1	66.03514341	1.505519E-011	2.645191E-012	0	0.000000E+000
1	66.03587176	2.645191E-012	1.505519E-011	1	0.000000E+000
1	66.03926854	1.505519E-011	2.645191E-012	0	0.000000E+000
1	66.04267112	2.645191E-012	1.505519E-011	1	0.000000E+000
1	66.04286322	1.505519E-011	2.645191E-012	0	0.000000E+000
1	66.05192173	2.645191E-012	1.505519E-011	1	0.000000E+000
1	66.05210770	1.505519E-011	2.645191E-012	0	0.000000E+000
1	66.05982125	2.645191E-012	1.505519E-011	1	0.000000E+000
1	66.05989194	1.505519E-011	2.645191E-012	0	0.000000E+000
1	66.06854958	2.645191E-012	1.505519E-011	1	0.000000E+000
1	66.06972429	1.505519E-011	2.645191E-012	0	0.000000E+000
1	66.07060695	2.645191E-012	1.505519E-011	1	0.000000E+000
1	66.07089503	1.505519E-011	2.645191E-012	0	0.000000E+000
1	66.07428529	2.645191E-012	1.505519E-011	1	0.000000E+000
1	66.07484496	1.505519E-011	2.645191E-012	0	0.000000E+000
1	66.07566720	2.645191E-012	1.505519E-011	1	0.000000E+000
1	66.07568750	1.505519E-011	2.645191E-012	0	0.000000E+000
1	66.07649121	2.645191E-012	1.505519E-011	1	0.000000E+000
1	66.07797355	1.505519E-011	2.645191E-012	0	0.000000E+000
1	66.07800105	2.645191E-012	1.505519E-011	1	0.000000E+000
1	66.07883179	1.505519E-011	2.645191E-012	0	0.000000E+000
1	66.07971948	2.645191E-012	1.505519E-011	1	0.000000E+000
1	66.07973653	1.505519E-011	2.645191E-012	0	0.000000E+000
1	66.07986532	2.645191E-012	1.505519E-011	1	0.000000E+000
1	66.08004742	1.505519E-011	2.645191E-012	0	0.000000E+000
1	66.08490982	2.645191E-012	1.505519E-011	1	0.000000E+000
1	66.08532680	1.505519E-011	2.645191E-012	0	0.000000E+000
1	66.08549404	2.645191E-012	1.505519E-011	1	0.000000E+000
1	66.08553357	1.505519E-011	2.645191E-012	0	0.000000E+000
1	66.10347746	2.645191E-012	1.505519E-011	1	0.000000E+000
1	66.10725675	1.505519E-011	2.645191E-012	0	0.000000E+000
1	66.10994334	2.645191E-012	1.505519E-011	1	0.000000E+000
1	66.11008711	1.505519E-011	2.645191E-012	0	0.000000E+000
1	66.11785467	2.645191E-012	1.505519E-011	1	0.000000E+000
1	66.11800873	1.505519E-011	2.645191E-012	0	0.000000E+000
1	66.11908500	2.645191E-012	1.505519E-011	1	0.000000E+000
1	66.11955062	1.505519E-011	2.645191E-012	0	0.000000E+000
1	66.12059681	2.645191E-012	1.505519E-011	1	0.000000E+000
1	66.12104481	1.505519E-011	2.645191E-012	0	0.000000E+000
1	66.12122865	2.645191E-012	1.505519E-011	1	0.000000E+000
1	66.12197424	1.505519E-011	2.645191E-012	0	0.000000E+000
1	66.12254618	2.645191E-012	1.505519E-011	1	0.000000E+000
1	66.12419825	1.505519E-011	2.645191E-012	0	0.000000E+000
1	66.12451269	2.645191E-012	1.505519E-011	1	0.000000E+000
1	66.12478564	1.505519E-011	2.645191E-012	0	0.000000E+000
1	66.12565739	2.645191E-012	1.505519E-011	1	0.000000E+000
1	66.12602240	1.505519E-011	2.645191E-012	0	0.000000E+000
1	66.12606563	2.645191E-012	1.505519E-011	1	0.000000E+000
1	66.12761171	1.505519E-011	2.645191E-012	0	0.000000E+000
1	66.12991097	2.645191E-012	1.505519E-011	1	0.000000E+000
1	66.13020883	1.505519E-011	2.645191E-012	0	0.000000E+000
1	66.13238919	2.645191E-012	1.505519E-011	1	0.000000E+000
1	66.13321053	1.505519E-011	2.645191E-012	0	0.000000E+000
1	66.13676166	2.645191E-012	1.505519E-011	1	0.000000E+000
1	66.13703417	1.505519E-011	2.645191E-012	0	0.000000E+000
1	66.13705194	2.645191E-012	1.505519E-011	1	0.000000E+000
1	66.13872151	1.505519E-011	2.645191E-012	0	0.000000E+000
1	66.13873726	2.645191E-012	1.505519E-011	1	0.000000E+000
1	66.13880937	1.505519E-011	2.645191E-012	0	0.000000E+000
1	66.13935647	2.645191E-012	1.505519E-011	1	0.000000E+000
1	66.13990851	1.505519E-011	2.645191E-012	0	0.000000E+000
1	66.14070741	2.645191E-012	1.505519E-011	1	0.000000E+000
1	66.14087822	1.505519E-011	2.645191E-012	0	0.000000E+000
1	66.14089074	2.645191E-012	1.505519E-011	1	0.000000E+000
1	66.14105255	1.505519E-011	2.645191E-012	0	0.000000E+000
1	66.14110052	2.645191E-012	1.505519E-011	1	0.000000E+000
1	66.14176674	1.505519E-011	2.645191E-012	0	0.000000E+000
1	66.14551462	2.645191E-012	1.505519E-011	1	0.000000E+000
1	66.14595874	1.505519E-011	2.645191E-012	0	0.000000E+000
1	66.14598235	2.645191E-012	1.505519E-011	1	0.000000E+000
1	66.14633166	1.505519E-011	2.645191E-012	0	0.000000E+000
1	66.15232750	2.645191E-012	1.505519E-011	1	0.000000E+000
1	66.15349261	1.505519E-011	2.645191E-012	0	0.000000E+000
1	66.15416395	2.645191E-012	1.505519E-011	1	0.000000E+000
1	66.15425438	1.505519E-011	2.645191E-012	0	0.000000E+000
1	66.15458276	2.645191E-012	1.505519E-011	1	0.000000E+000
1	66.15485042	1.505519E-011	2.645191E-012	0	0.000000E+000
1	66.15509718	2.645191E-012	1.505519E-011	1	0.000000E+000
1	66.15555181	1.505519E-011	2.645191E-012	0	0.000000E+000
1	66.15883216	2.645191E-012	1.505519E-011	1	0.000000E+000
1	66.15906785	1.505519E-011	2.645191E-012	0	0.000000E+000
1	66.16122714	2.645191E-012	1.505519E-011	1	0.000000E+000
1	66.16146296	1.505519E-011	2.645191E-012	0	0.000000E+000
1	66.16170993	2.645191E-012	1.505519E-011	1	0.000000E+000
1	66.16272513	1.505519E-011	2.645191E-012	0	0.000000E+000
1	66.16285180	2.645191E-012	1.505519E-011	1	0.000000E+000
1	66.16384338	1.505519E-011	2.645191E-012	0	0.000000E+000
1	66.16387120	2.645191E-012	1.505519E-011	1	0.000000E+000
1	66.16420523	1.505519E-011	2.645191E-012	0	0.000000E+000
1	66.16489096	2.645191E-012	1.505519E-011	1	0.000000E+000
1	66.16569073	1.505519E-011	2.645191E-012	0	0.000000E+000
1	66.16583091	2.645191E-012	1.505519E-011	1	0.000000E+000
1	66.16654676	1.505519E-011	2.645191E-012	0	0.000000E+000
1	66.16682839	2.645191E-012	1.505519E-011	1	0.000000E+000
1	66.16689297	1.505519E-011	2.645191E-012	0	0.000000E+000
1	66.18415017	2.645191E-012	1.505519E-011	1	0.000000E+000
1	66.18495733	1.505519E-011	2.645191E-012	0	0.000000E+000
1	66.19311506	2.645191E-012	1.505519E-011	1	0.000000E+000
1	66.19378257	1.505519E-011	2.645191E-012	0	0.000000E+000
1	66.19836820	2.645191E-012	1.505519E-011	1	0.000000E+000
1	66.19926717	1.505519E-011	2.645191E-012	0	0.000000E+000
1	66.20077594	2.645191E-012	1.505519E-011	1	0.000000E+000
1	66.20116691	1.505519E-011	2.645191E-012	0	0.000000E+000
1	66.20120197	2.645191E-012	1.505519E-011	1	0.000000E+000
1	66.20124513	1.505519E-011	2.645191E-012	0	0.000000E+000
1	66.20365434	2.645191E-012	1.505519E-011	1	0.000000E+000
1	66.20376129	1.505519E-011	2.645191E-012	0	0.000000E+000
1	66.20384433	2.645191E-012	1.505519E-011	1	0.000000E+000
1	66.20394004	1.505519E-011	2.645191E-012	0	0.000000E+000
1	66.20778025	2.645191E-012	1.505519E-011	1	0.000000E+000
1	66.20864316	1.505519E-011	2.645191E-012	0	0.000000E+000
1	66.20869238	2.645191E-012	1.505519E-011	1	0.000000E+000
1	66.21008136	1.505519E-011	2.645191E-012	0	0.000000E+000
1	66.21136531	2.645191E-012	1.505519E-011	1	0.000000E+000
1	66.21152815	1.505519E-011	2.645191E-012	0	0.000000E+000
1	66.21245990	2.645191E-012	1.505519E-011	1	0.000000E+000
1	66.21409176	1.505519E-011	2.645191E-012	0	0.000000E+000
1	66.21566604	2.645191E-012	1.505519E-011	1	0.000000E+000
1	66.21628437	1.505519E-011	2.645191E-012	0	0.000000E+000
1	66.21811560	2.645191E-012	1.505519E-011	1	0.000000E+000
1	66.21896706	1.505519E-011	2.645191E-012	0	0.000000E+000
1	66.81767453	2.667795E-012	1.507780E-011	1	0.000000E+000
1	66.81822973	1.507780E-011	2.667795E-012	0	0.000000E+000
1	66.81917467	2.667795E-012	1.507780E-011	1	0.000000E+000
1	66.81959194	1.507780E-011	2.667795E-012	0	0.000000E+000
1	66.82024496	2.667795E-012	1.507780E-011	1	0.000000E+000
1	66.82129270	1.507780E-011	2.667795E-012	0	0.000000E+000
1	66.82133125	2.667795E-012	1.507780E-011	1	0.000000E+000
1	66.82246155	1.507780E-011	2.667795E-012	0	0.000000E+000
1	66.82247591	2.667795E-012	1.507780E-011	1	0.000000E+000
1	66.82293729	1.507780E-011	2.667795E-012	0	0.000000E+000
1	66.82294955	2.667795E-012	1.507780E-011	1	0.000000E+000
1	66.82339285	1.507780E-011	2.667795E-012	0	0.000000E+000
1	66.82500281	2.667795E-012	1.507780E-011	1	0.000000E+000
1	66.82525296	1.507780E-011	2.667795E-012	0	0.000000E+000
1	66.82531316	2.667795E-012	1.507780E-011	1	0.000000E+000
1	66.82547065	1.507780E-011	2.667795E-012	0	0.000000E+000
1	66.83484329	2.667795E-012	1.507780E-011	1	0.000000E+000
1	66.83494935	1.507780E-011	2.667795E-012	0	0.000000E+000
1	66.83496700	2.667795E-012	1.507780E-011	1	0.000000E+000
1	66.83572155	1.507780E-011	2.667795E-012	0	0.000000E+000
1	66.83817205	2.667795E-012	1.507780E-011	1	0.000000E+000
1	66.83885259	1.507780E-011	2.667795E-012	0	0.000000E+000
1	66.83891908	2.667795E-012	1.507780E-011	1	0.000000E+000
1	66.83930437	1.507780E-011	2.667795E-012	0	0.000000E+000
1	66.84444445	2.667795E-012	1.507780E-011	1	0.000000E+000
1	66.84488290	1.507780E-011	2.667795E-012	0	0.000000E+000
1	66.85669187	2.667795E-012	1.507780E-011	1	0.000000E+000
1	66.85669458	1.507780E-011	2.667795E-012	0	0.000000E+000
1	66.85900719	2.667795E-012	1.507780E-011	1	0.000000E+000
1	66.85952686	1.507780E-011	2.667795E-012	0	0.000000E+000
1	66.86151966	2.667795E-012	1.507780E-011	1	0.000000E+000
1	66.86273579	1.507780E-011	2.667795E-012	0	0.000000E+000
1	66.86557467	2.667795E-012	1.507780E-011	1	0.000000E+000
1	66.86577835	1.507780E-011	2.667795E-012	0	0.000000E+000
1	66.86604219	2.667795E-012	1.507780E-011	1	0.000000E+000
1	66.86694130	1.507780E-011	2.667795E-012	0	0.000000E+000
1	66.86707526	2.667795E-012	1.507780E-011	1	0.000000E+000
1	66.86776724	1.507780E-011	2.667795E-012	0	0.000000E+000
1	66.87112030	2.667795E-012	1.507780E-011	1	0.000000E+000
1	66.87278207	1.507780E-011	2.667795E-012	0	0.000000E+000
1	66.87503730	2.667795E-012	1.507780E-011	1	0.000000E+000
1	66.87529077	1.507780E-011	2.667795E-012	0	0.000000E+000
1	66.87716258	2.667795E-012	1.507780E-011	1	0.000000E+000
1	66.87752581	1.507780E-011	2.667795E-012	0	0.000000E+000
1	66.87948974	2.667795E-012	1.507780E-011	1	0.000000E+000
1	66.88083862	1.507780E-011	2.667795E-012	0	0.000000E+000
1	66.88086342	2.667795E-012	1.507780E-011	1	0.000000E+000
1	66.88100123	1.507780E-011	2.667795E-012	0	0.000000E+000
1	66.88102958	2.667795E-012	1.507780E-011	1	0.000000E+000
1	66.88117553	1.507780E-011	2.667795E-012	0	0.000000E+000
1	66.88150337	2.667795E-012	1.507780E-011	1	0.000000E+000
1	66.88157579	1.507780E-011	2.667795E-012	0	0.000000E+000
1	66.88572963	2.667795E-012	1.507780E-011	1	0.000000E+000
1	66.88579122	1.507780E-011	2.667795E-012	0	0.000000E+000
1	66.89123114	2.667795E-012	1.507780E-011	1	0.000000E+000
1	66.89174632	1.507780E-011	2.667795E-012	0	0.000000E+000
1	66.89176190	2.667795E-012	1.507780E-011	1	0.000000E+000
1	66.89182616	1.507780E-011	2.667795E-012	0	0.000000E+000
1	66.89286323	2.667795E-012	1.507780E-011	1	0.000000E+000
1	66.89360664	1.507780E-011	2.667795E-012	0	0.000000E+000
1	66.89521679	2.667795E-012	1.507780E-011	1	0.000000E+000
1	66.89652153	1.507780E-011	2.667795E-012	0	0.000000E+000
1	66.89709293	2.667795E-012	1.507780E-011	1	0.000000E+000
1	66.89717932	1.507780E-011	2.667795E-012	0	0.000000E+000
1	66.89742053	2.667795E-012	1.507780E-011	1	0.000000E+000
1	66.89926243	1.507780E-011	2.667795E-012	0	0.000000E+000
1	66.89929117	2.667795E-012	1.507780E-011	1	0.000000E+000
1	66.90097771	1.507780E-011	2.667795E-012	0	0.000000E+000
1	66.90205444	2.667795E-012	1.507780E-011	1	0.000000E+000
1	66.90276611	1.507780E-011	2.667795E-012	0	0.000000E+000
1	66.90307129	2.667795E-012	1.507780E-011	1	0.000000E+000
1	66.90310277	1.507780E-011	2.667795E-012	0	0.000000E+000
1	66.90341121	2.667795E-012	1.507780E-011	1	0.000000E+000
1	66.90386276	1.507780E-011	2.667795E-012	0	0.000000E+000
1	66.90448931	2.667795E-012	1.507780E-011	1	0.000000E+000
1	66.90469854	1.507780E-011	2.667795E-012	0	0.000000E+000
1	66.90972152	2.667795E-012	1.507780E-011	1	0.000000E+000
1	66.90979973	1.507780E-011	2.667795E-012	0	0.000000E+000
1	66.90982474	2.667795E-012	1.507780E-011	1	0.000000E+000
1	66.90984047	1.507780E-011	2.667795E-012	0	0.000000E+000
1	66.92361598	2.667795E-012	1.507780E-011	1	0.000000E+000
1	66.92380897	1.507780E-011	2.667795E-012	0	0.000000E+000
1	66.92454893	2.667795E-012	1.507780E-011	1	0.000000E+000
1	66.92458007	1.507780E-011	2.667795E-012	0	0.000000E+000
1	66.92700193	2.667795E-012	1.507780E-011	1	0.000000E+000
1	66.92798837	1.507780E-011	2.667795E-012	0	0.000000E+000
1	66.92940593	2.667795E-012	1.507780E-011	1	0.000000E+000
1	66.93122429	1.507780E-011	2.667795E-012	0	0.000000E+000
1	66.93500243	2.667795E-012	1.507780E-011	1	0.000000E+000
1	66.93570026	1.507780E-011	2.667795E-012	0	0.000000E+000
1	66.94384105	2.667795E-012	1.507780E-011	1	0.000000E+000
1	66.94389302	1.507780E-011	2.667795E-012	0	0.000000E+000
1	66.94393508	2.667795E-012	1.507780E-011	1	0.000000E+000
1	66.94420602	1.507780E-011	2.667795E-012	0	0.000000E+000
1	66.94476016	2.667795E-012	1.507780E-011	1	0.000000E+000
1	66.94512340	1.507780E-011	2.667795E-012	0	0.000000E+000
1	66.94647839	2.667795E-012	1.507780E-011	1	0.000000E+000
1	66.94823859	1.507780E-011	2.667795E-012	0	0.000000E+000
1	66.94852895	2.667795E-012	1.507780E-011	1	0.000000E+000
1	66.94885261	1.507780E-011	2.667795E-012	0	0.000000E+000
1	66.94956936	2.667795E-012	1.507780E-011	1	0.000000E+000
1	66.95059915	1.507780E-011	2.667795E-012	0	0.000000E+000
1	66.95119305	2.667795E-012	1.507780E-011	1	0.000000E+000
1	66.95139569	1.507780E-011	2.667795E-012	0	0.000000E+000
1	66.95186299	2.667795E-012	1.507780E-011	1	0.000000E+000
1	66.95258350	1.507780E-011	2.667795E-012	0	0.000000E+000
1	66.95358641	2.667795E-012	1.507780E-011	1	0.000000E+000
1	66.95403391	1.507780E-011	2.667795E-012	0	0.000000E+000
1	66.95410323	2.667795E-012	1.507780E-011	1	0.000000E+000
1	66.95546035	1.507780E-011	2.667795E-012	0	0.000000E+000
1	66.96717051	2.667795E-012	1.507780E-011	1	0.000000E+000
1	66.96721242	1.507780E-011	2.667795E-012	0	0.000000E+000
1	66.96792018	2.667795E-012	1.507780E-011	1	0.000000E+000
1	66.96818613	1.507780E-011	2.667795E-012	0	0.000000E+000
1	66.96853881	2.667795E-012	1.507780E-011	1	0.000000E+000
1	66.96917608	1.507780E-011	2.667795E-012	0	0.000000E+000
1	66.96930682	2.667795E-012	1.507780E-011	1	0.000000E+000
1	66.96948856	1.507780E-011	2.667795E-012	0	0.000000E+000
1	67.01684307	2.667795E-012	1.507780E-011	1	0.000000E+000
1	67.01709050	1.507780E-011	2.667795E-012	0	0.000000E+000
1	67.02326417	2.667795E-012	1.507780E-011	1	0.000000E+000
1	67.02392383	1.507780E-011	2.667795E-012	0	0.000000E+000
1	67.02394805	2.667795E-012	1.507780E-011	1	0.000000E+000
1	67.02425222	1.507780E-011	2.667795E-012	0	0.000000E+000
1	67.02437398	2.667795E-012	1.507780E-011	1	0.000000E+000
1	67.02472496	1.507780E-011	2.667795E-012	0	0.000000E+000
1	67.02476823	2.667795E-012	1.507780E-011	1	0.000000E+000
1	67.02493414	1.507780E-011	2.667795E-012	0	0.000000E+000
1	67.02525257	2.667795E-012	1.507780E-011	1	0.000000E+000
1	67.02536288	1.507780E-011	2.667795E-012	0	0.000000E+000
1	67.02741601	2.667795E-012	1.507780E-011	1	0.000000E+000
1	67.02785846	1.507780E-011	2.667795E-012	0	0.000000E+000
1	67.02940810	2.667795E-012	1.507780E-011	1	0.000000E+000
1	67.03067442	1.507780E-011	2.667795E-012	0	0.000000E+000
1	67.03096905	2.667795E-012	1.507780E-011	1	0.000000E+000
1	67.03134196	1.507780E-011	2.667795E-012	0	0.000000E+000
1	67.03135456	2.667795E-012	1.507780E-011	1	0.000000E+000
1	67.03172660	1.507780E-011	2.667795E-012	0	0.000000E+000
1	67.04633410	2.667795E-012	1.507780E-011	1	0.000000E+000
1	67.04643926	1.507780E-011	2.667795E-012	0	0.000000E+000
1	67.04710241	2.667795E-012	1.507780E-011	1	0.000000E+000
1	67.04780991	1.507780E-011	2.667795E-012	0	0.000000E+000
1	67.06289623	2.667795E-012	1.507780E-011	1	0.000000E+000
1	67.06372454	1.507780E-011	2.667795E-012	0	0.000000E+000
1	67.06571433	2.667795E-012	1.507780E-011	1	0.000000E+000
1	67.06722959	1.507780E-011	2.667795E-012	0	0.000000E+000
1	67.06741768	2.667795E-012	1.507780E-011	1	0.000000E+000
1	67.06777838	1.507780E-011	2.667795E-012	0	0.000000E+000
1	67.06817810	2.667795E-012	1.507780E-011	1	0.000000E+000
1	67.06819325	1.507780E-011	2.667795E-012	0	0.000000E+000
1	67.06831021	2.667795E-012	1.507780E-011	1	0.000000E+000
1	67.06837572	1.507780E-011	2.667795E-012	0	0.000000E+000
1	67.07584373	2.667795E-012	1.507780E-011	1	0.000000E+000
1	67.07588172	1.507780E-011	2.667795E-012	0	0.000000E+000
1	67.07731401	2.667795E-012	1.507780E-011	1	0.000000E+000
1	67.07776949	1.507780E-011	2.667795E-012	0	0.000000E+000
1	67.08168409	2.667795E-012	1.507780E-011	1	0.000000E+000
1	67.08264252	1.507780E-011	2.667795E-012	0	0.000000E+000
1	67.08700546	2.667795E-012	1.507780E-011	1	0.000000E+000
1	67.08763357	1.507780E-011	2.667795E-012	0	0.000000E+000
1	67.08960643	2.667795E-012	1.507780E-011	1	0.000000E+000
1	67.08978161	1.507780E-011	2.667795E-012	0	0.000000E+000
1	67.09026469	2.667795E-012	1.507780E-011	1	0.000000E+000
1	67.09141792	1.507780E-011	2.667795E-012	0	0.000000E+000
1	67.09265564	2.667795E-012	1.507780E-011	1	0.000000E+000
1	67.09275957	1.507780E-011	2.667795E-012	0	0.000000E+000
1	67.09586415	2.667795E-012	1.507780E-011	1	0.000000E+000
1	67.09590045	1.507780E-011	2.667795E-012	0	0.000000E+000
1	67.09712548	2.667795E-012	1.507780E-011	1	0.000000E+000
1	67.09716870	1.507780E-011	2.667795E-012	0	0.000000E+000
1	67.09848064	2.667795E-012	1.507780E-011	1	0.000000E+000
1	67.09933869	1.507780E-011	2.667795E-012	0	0.000000E+000
1	67.12041411	2.667795E-012	1.507780E-011	1	0.000000E+000
1	67.12094966	1.507780E-011	2.667795E-012	0	0.000000E+000
1	67.12233817	2.667795E-012	1.507780E-011	1	0.000000E+000
1	67.12396571	1.507780E-011	2.667795E-012	0	0.000000E+000
1	67.13278839	2.667795E-012	1.507780E-011	1	0.000000E+000
1	67.13294255	1.507780E-011	2.667795E-012	0	0.000000E+000
1	67.13363899	2.667795E-012	1.507780E-011	1	0.000000E+000
1	67.13368035	1.507780E-011	2.667795E-012	0	0.000000E+000
1	67.14260910	2.667795E-012	1.507780E-011	1	0.000000E+000
1	67.14319093	1.507780E-011	2.667795E-012	0	0.000000E+000
1	67.14320879	2.667795E-012	1.507780E-011	1	0.000000E+000
1	67.14324959	1.507780E-011	2.667795E-012	0	0.000000E+000
1	67.14974942	2.667795E-012	1.507780E-011	1	0.000000E+000
1	67.15022767	1.507780E-011	2.667795E-012	0	0.000000E+000
1	67.15177500	2.667795E-012	1.507780E-011	1	0.000000E+000
1	67.15187445	1.507780E-011	2.667795E-012	0	0.000000E+000
1	67.15806091	2.667795E-012	1.507780E-011	1	0.000000E+000
1	67.15829665	1.507780E-011	2.667795E-012	0	0.000000E+000
1	67.16082184	2.667795E-012	1.507780E-011	1	0.000000E+000
1	67.16090396	1.507780E-011	2.667795E-012	0	0.000000E+000
1	67.16411153	2.667795E-012	1.507780E-011	1	0.000000E+000
1	67.16441703	1.507780E-011	2.667795E-012	0	0.000000E+000
1	67.16662753	2.667795E-012	1.507780E-011	1	0.000000E+000
1	67.16687619	1.507780E-011	2.667795E-012	0	0.000000E+000
1	67.16762645	2.667795E-012	1.507780E-011	1	0.000000E+000
1	67.16791411	1.507780E-011	2.667795E-012	0	0.000000E+000
1	67.16870525	2.667795E-012	1.507780E-011	1	0.000000E+000
1	67.16876432	1.507780E-011	2.667795E-012	0	0.000000E+000
1	67.16923112	2.667795E-012	1.507780E-011	1	0.000000E+000
1	67.16937188	1.507780E-011	2.667795E-012	0	0.000000E+000
1	67.16972375	2.667795E-012	1.507780E-011	1	0.000000E+000
1	67.17037521	1.507780E-011	2.667795E-012	0	0.000000E+000
1	67.17040919	2.667795E-012	1.507780E-011	1	0.000000E+000
1	67.17070350	1.507780E-011	2.667795E-012	0	0.000000E+000
1	67.17102749	2.667795E-012	1.507780E-011	1	0.000000E+000
1	67.17193050	1.507780E-011	2.667795E-012	0	0.000000E+000
1	67.17240080	2.667795E-012	1.507780E-011	1	0.000000E+000
1	67.17249046	1.507780E-011	2.667795E-012	0	0.000000E+000
1	67.17732491	2.667795E-012	1.507780E-011	1	0.000000E+000
1	67.17738485	1.507780E-011	2.667795E-012	0	0.000000E+000
1	67.18463547	2.667795E-012	1.507780E-011	1	0.000000E+000
1	67.18625354	1.507780E-011	2.667795E-012	0	0.000000E+000
1	67.18693343	2.667795E-012	1.507780E-011	1	0.000000E+000
1	67.18714393	1.507780E-011	2.667795E-012	0	0.000000E+000
1	67.18862654	2.667795E-012	1.507780E-011	1	0.000000E+000
1	67.18900346	1.507780E-011	2.667795E-012	0	0.000000E+000
1	67.18904459	2.667795E-012	1.507780E-011	1	0.000000E+000
1	67.18936206	1.507780E-011	2.667795E-012	0	0.000000E+000
1	67.19020571	2.667795E-012	1.507780E-011	1	0.000000E+000
1	67.19029560	1.507780E-011	2.667795E-012	0	0.000000E+000
1	67.19193577	2.667795E-012	1.507780E-011	1	0.000000E+000
1	67.19245324	1.507780E-011	2.667795E-012	0	0.000000E+000
1	67.19519953	2.667795E-012	1.507780E-011	1	0.000000E+000
1	67.19623068	1.507780E-011	2.667795E-012	0	0.000000E+000
1	67.19623131	2.667795E-012	1.507780E-011	1	0.000000E+000
1	67.19651956	1.507780E-011	2.667795E-012	0	0.000000E+000
1	67.19703797	2.667795E-012	1.507780E-011	1	0.000000E+000
1	67.19844854	1.507780E-011	2.667795E-012	0	0.000000E+000
1	67.19874596	2.667795E-012	1.507780E-011	1	0.000000E+000
1	67.19883419	1.507780E-011	2.667795E-012	0	0.000000E+000
1	67.19939544	2.667795E-012	1.507780E-011	1	0.000000E+000
1	67.20134356	1.507780E-011	2.667795E-012	0	0.000000E+000
1	67.20388546	2.667795E-012	1.507780E-011	1	0.000000E+000
1	67.20527406	1.507780E-011	2.667795E-012	0	0.000000E+000
1	67.20552232	2.667795E-012	1.507780E-011	1	0.000000E+000
1	67.20561718	1.507780E-011	2.667795E-012	0	0.000000E+000
1	67.21504052	2.667795E-012	1.507780E-011	1	0.000000E+000
1	67.21510538	1.507780E-011	2.667795E-012	0	0.000000E+000
1	67.21517545	2.667795E-012	1.507780E-011	1	0.000000E+000
1	67.21537225	1.507780E-011	2.667795E-012	0	0.000000E+000
1	67.21832974	2.667795E-012	1.507780E-011	1	0.000000E+000
1	67.21908509	1.507780E-011	2.667795E-012	0	0.000000E+000
1	67.22771785	2.667795E-012	1.507780E-011	1	0.000000E+000
1	67.22801392	1.507780E-011	2.667795E-012	0	0.000000E+000
1	67.22859921	2.667795E-012	1.507780E-011	1	0.000000E+000
1	67.22900482	1.507780E-011	2.667795E-012	0	0.000000E+000
1	67.22956035	2.667795E-012	1.507780E-011	1	0.000000E+000
1	67.23043079	1.507780E-011	2.667795E-012	0	0.000000E+000
1	67.23190705	2.667795E-012	1.507780E-011	1	0.000000E+000
1	67.23198489	1.507780E-011	2.667795E-012	0	0.000000E+000
1	67.23250243	2.667795E-012	1.507780E-011	1	0.000000E+000
1	67.23297503	1.507780E-011	2.667795E-012	0	0.000000E+000
1	67.23405721	2.667795E-012	1.507780E-011	1	0.000000E+000
1	67.23481312	1.507780E-011	2.667795E-012	0	0.000000E+000
1	67.23482542	2.667795E-012	1.507780E-011	1	0.000000E+000
1	67.23510134	1.507780E-011	2.667795E-012	0	0.000000E+000
1	67.23539107	2.667795E-012	1.507780E-011	1	0.000000E+000
1	67.23585113	1.507780E-011	2.667795E-012	0	0.000000E+000
1	67.23677519	2.667795E-012	1.507780E-011	1	0.000000E+000
1	67.23690230	1.507780E-011	2.667795E-012	0	0.000000E+000
1	67.38988772	2.566854E-012	1.497685E-011	1	0.000000E+000
1	67.39064681	1.497685E-011	2.566854E-012	0	0.000000E+000
1	67.39515410	2.566854E-012	1.497685E-011	1	0.000000E+000
1	67.39569661	1.497685E-011	2.566854E-012	0	0.000000E+000
1	67.39586670	2.566854E-012	1.497685E-011	1	0.000000E+000
1	67.39610495	1.497685E-011	2.566854E-012	0	0.000000E+000
1	67.39654878	2.566854E-012	1.497685E-011	1	0.000000E+000
1	67.39706065	1.497685E-011	2.566854E-012	0	0.000000E+000
1	67.39710181	2.566854E-012	1.497685E-011	1	0.000000E+000
1	67.39891416	1.497685E-011	2.566854E-012	0	0.000000E+000
1	67.39957766	2.566854E-012	1.497685E-011	1	0.000000E+000
1	67.40112543	1.497685E-011	2.566854E-012	0	0.000000E+000
1	67.40201846	2.566854E-012	1.497685E-011	1	0.000000E+000
1	67.40290713	1.497685E-011	2.566854E-012	0	0.000000E+000
1	67.40293489	2.566854E-012	1.497685E-011	1	0.000000E+000
1	67.40451576	1.497685E-011	2.566854E-012	0	0.000000E+000
1	67.40521058	2.566854E-012	1.497685E-011	1	0.000000E+000
1	67.40570857	1.497685E-011	2.566854E-012	0	0.000000E+000
1	67.40576209	2.566854E-012	1.497685E-011	1	0.000000E+000
1	67.40631090	1.497685E-011	2.566854E-012	0	0.000000E+000
1	67.40675098	2.566854E-012	1.497685E-011	1	0.000000E+000
1	67.40682844	1.497685E-011	2.566854E-012	0	0.000000E+000
1	67.40743689	2.566854E-012	1.497685E-011	1	0.000000E+000
1	67.40795205	1.497685E-011	2.566854E-012	0	0.000000E+000
1	67.40854216	2.566854E-012	1.497685E-011	1	0.000000E+000
1	67.40867607	1.497685E-011	2.566854E-012	0	0.000000E+000
1	67.40979423	2.566854E-012	1.497685E-011	1	0.000000E+000
1	67.40988928	1.497685E-011	2.566854E-012	0	0.000000E+000
1	67.41214831	2.566854E-012	1.497685E-011	1	0.000000E+000
1	67.41225671	1.497685E-011	2.566854E-012	0	0.000000E+000
1	67.41227174	2.566854E-012	1.497685E-011	1	0.000000E+000
1	67.41253993	1.497685E-011	2.566854E-012	0	0.000000E+000
1	67.41316697	2.566854E-012	1.497685E-011	1	0.000000E+000
1	67.41375596	1.497685E-011	2.566854E-012	0	0.000000E+000
1	67.41531693	2.566854E-012	1.497685E-011	1	0.000000E+000
1	67.41564722	1.497685E-011	2.566854E-012	0	0.000000E+000
1	67.41603700	2.566854E-012	1.497685E-011	1	0.000000E+000
1	67.41707408	1.497685E-011	2.566854E-012	0	0.000000E+000
1	67.42266694	2.566854E-012	1.497685E-011	1	0.000000E+000
1	67.42281081	1.497685E-011	2.566854E-012	0	0.000000E+000
1	67.42432290	2.566854E-012	1.497685E-011	1	0.000000E+000
1	67.42480534	1.497685E-011	2.566854E-012	0	0.000000E+000
1	67.42513320	2.566854E-012	1.497685E-011	1	0.000000E+000
1	67.42519250	1.497685E-011	2.566854E-012	0	0.000000E+000
1	67.42523088	2.566854E-012	1.497685E-011	1	0.000000E+000
1	67.42561360	1.497685E-011	2.566854E-012	0	0.000000E+000
1	67.42674959	2.566854E-012	1.497685E-011	1	0.000000E+000
1	67.42679853	1.497685E-011	2.566854E-012	0	0.000000E+000
1	67.42853332	2.566854E-012	1.497685E-011	1	0.000000E+000
1	67.42886397	1.497685E-011	2.566854E-012	0	0.000000E+000
1	67.42966798	2.566854E-012	1.497685E-011	1	0.000000E+000
1	67.43039527	1.497685E-011	2.566854E-012	0	0.000000E+000
1	67.43369776	2.566854E-012	1.497685E-011	1	0.000000E+000
1	67.43424498	1.497685E-011	2.566854E-012	0	0.000000E+000
1	67.43425588	2.566854E-012	1.497685E-011	1	0.000000E+000
1	67.43434734	1.497685E-011	2.566854E-012	0	0.000000E+000
1	67.43442001	2.566854E-012	1.497685E-011	1	0.000000E+000
1	67.43462266	1.497685E-011	2.566854E-012	0	0.000000E+000
1	67.43490911	2.566854E-012	1.497685E-011	1	0.000000E+000
1	67.43521364	1.497685E-011	2.566854E-012	0	0.000000E+000
1	67.43522705	2.566854E-012	1.497685E-011	1	0.000000E+000
1	67.43643353	1.497685E-011	2.566854E-012	0	0.000000E+000
1	67.44410555	2.566854E-012	1.497685E-011	1	0.000000E+000
1	67.44446987	1.497685E-011	2.566854E-012	0	0.000000E+000
1	67.44526901	2.566854E-012	1.497685E-011	1	0.000000E+000
1	67.44555890	1.497685E-011	2.566854E-012	0	0.000000E+000
1	67.45744077	2.566854E-012	1.497685E-011	1	0.000000E+000
1	67.45776676	1.497685E-011	2.566854E-012	0	0.000000E+000
1	67.45802796	2.566854E-012	1.497685E-011	1	0.000000E+000
1	67.45891073	1.497685E-011	2.566854E-012	0	0.000000E+000
1	67.45986726	2.566854E-012	1.497685E-011	1	0.000000E+000
1	67.46093524	1.497685E-011	2.566854E-012	0	0.000000E+000
1	67.46095238	2.566854E-012	1.497685E-011	1	0.000000E+000
1	67.46098584	1.497685E-011	2.566854E-012	0	0.000000E+000
1	67.46103391	2.566854E-012	1.497685E-011	1	0.000000E+000
1	67.46134768	1.497685E-011	2.566854E-012	0	0.000000E+000
1	67.46260363	2.566854E-012	1.497685E-011	1	0.000000E+000
1	67.46362018	1.497685E-011	2.566854E-012	0	0.000000E+000
1	67.46364116	2.566854E-012	1.497685E-011	1	0.000000E+000
1	67.46418085	1.497685E-011	2.566854E-012	0	0.000000E+000
1	67.46428360	2.566854E-012	1.497685E-011	1	0.000000E+000
1	67.46480158	1.497685E-011	2.566854E-012	0	0.000000E+000
1	67.46483209	2.566854E-012	1.497685E-011	1	0.000000E+000
1	67.46493031	1.497685E-011	2.566854E-012	0	0.000000E+000
1	67.47037793	2.566854E-012	1.497685E-011	1	0.000000E+000
1	67.47068959	1.497685E-011	2.566854E-012	0	0.000000E+000
1	67.47166710	2.566854E-012	1.497685E-011	1	0.000000E+000
1	67.47218253	1.497685E-011	2.566854E-012	0	0.000000E+000
1	67.47229027	2.566854E-012	1.497685E-011	1	0.000000E+000
1	67.47262847	1.497685E-011	2.566854E-012	0	0.000000E+000
1	67.47394150	2.566854E-012	1.497685E-011	1	0.000000E+000
1	67.47520925	1.497685E-011	2.566854E-012	0	0.000000E+000
1	67.48298319	2.566854E-012	1.497685E-011	1	0.000000E+000
1	67.48331073	1.497685E-011	2.566854E-012	0	0.000000E+000
1	67.48334231	2.566854E-012	1.497685E-011	1	0.000000E+000
1	67.48477060	1.497685E-011	2.566854E-012	0	0.000000E+000
1	67.48547374	2.566854E-012	1.497685E-011	1	0.000000E+000
1	67.48586104	1.497685E-011	2.566854E-012	0	0.000000E+000
1	67.48762275	2.566854E-012	1.497685E-011	1	0.000000E+000
1	67.48817323	1.497685E-011	2.566854E-012	0	0.000000E+000
1	67.51165461	2.566854E-012	1.497685E-011	1	0.000000E+000
1	67.51230044	1.497685E-011	2.566854E-012	0	0.000000E+000
1	67.52474721	2.566854E-012	1.497685E-011	1	0.000000E+000
1	67.52479489	1.497685E-011	2.566854E-012	0	0.000000E+000
1	67.52721263	2.566854E-012	1.497685E-011	1	0.000000E+000
1	67.52757932	1.497685E-011	2.566854E-012	0	0.000000E+000
1	67.52765737	2.566854E-012	1.497685E-011	1	0.000000E+000
1	67.52795635	1.497685E-011	2.566854E-012	0	0.000000E+000
1	67.53488717	2.566854E-012	1.497685E-011	1	0.000000E+000
1	67.53492439	1.497685E-011	2.566854E-012	0	0.000000E+000
1	67.53795420	2.566854E-012	1.497685E-011	1	0.000000E+000
1	67.53851245	1.497685E-011	2.566854E-012	0	0.000000E+000
1	67.53931667	2.566854E-012	1.497685E-011	1	0.000000E+000
1	67.53969023	1.497685E-011	2.566854E-012	0	0.000000E+000
1	67.54314557	2.566854E-012	1.497685E-011	1	0.000000E+000
1	67.54484940	1.497685E-011	2.566854E-012	0	0.000000E+000
1	67.54511890	2.566854E-012	1.497685E-011	1	0.000000E+000
1	67.54529202	1.497685E-011	2.566854E-012	0	0.000000E+000
1	67.54530008	2.566854E-012	1.497685E-011	1	0.000000E+000
1	67.54640823	1.497685E-011	2.566854E-012	0	0.000000E+000
1	67.56749336	2.566854E-012	1.497685E-011	1	0.000000E+000
1	67.56758427	1.497685E-011	2.566854E-012	0	0.000000E+000
1	67.58526056	2.566854E-012	1.497685E-011	1	0.000000E+000
1	67.58608389	1.497685E-011	2.566854E-012	0	0.000000E+000
1	67.58673962	2.566854E-012	1.497685E-011	1	0.000000E+000
1	67.58781664	1.497685E-011	2.566854E-012	0	0.000000E+000
1	67.58811991	2.566854E-012	1.497685E-011	1	0.000000E+000
1	67.58893849	1.497685E-011	2.566854E-012	0	0.000000E+000
1	67.59004515	2.566854E-012	1.497685E-011	1	0.000000E+000
1	67.59087326	1.497685E-011	2.566854E-012	0	0.000000E+000
1	67.59182029	2.566854E-012	1.497685E-011	1	0.000000E+000
1	67.59208143	1.497685E-011	2.566854E-012	0	0.000000E+000
1	67.59240830	2.566854E-012	1.497685E-011	1	0.000000E+000
1	67.59242730	1.497685E-011	2.566854E-012	0	0.000000E+000
1	67.59243564	2.566854E-012	1.497685E-011	1	0.000000E+000
1	67.59419884	1.497685E-011	2.566854E-012	0	0.000000E+000
1	67.59461964	2.566854E-012	1.497685E-011	1	0.000000E+000
1	67.59580728	1.497685E-011	2.566854E-012	0	0.000000E+000
1	67.59638447	2.566854E-012	1.497685E-011	1	0.000000E+000
1	67.59663004	1.497685E-011	2.566854E-012	0	0.000000E+000
1	67.60138718	2.566854E-012	1.497685E-011	1	0.000000E+000
1	67.60147835	1.497685E-011	2.566854E-012	0	0.000000E+000
1	67.60458064	2.566854E-012	1.497685E-011	1	0.000000E+000
1	67.60601770	1.497685E-011	2.566854E-012	0	0.000000E+000
1	67.60697968	2.566854E-012	1.497685E-011	1	0.000000E+000
1	67.60778799	1.497685E-011	2.566854E-012	0	0.000000E+000
1	67.60919451	2.566854E-012	1.497685E-011	1	0.000000E+000
1	67.60923099	1.497685E-011	2.566854E-012	0	0.000000E+000
1	67.61423344	2.566854E-012	1.497685E-011	1	0.000000E+000
1	67.61474709	1.497685E-011	2.566854E-012	0	0.000000E+000
1	67.61601131	2.566854E-012	1.497685E-011	1	0.000000E+000
1	67.61663890	1.497685E-011	2.566854E-012	0	0.000000E+000
1	67.61678006	2.566854E-012	1.497685E-011	1	0.000000E+000
1	67.61874390	1.497685E-011	2.566854E-012	0	0.000000E+000
1	67.61971274	2.566854E-012	1.497685E-011	1	0.000000E+000
1	67.61976051	1.497685E-011	2.566854E-012	0	0.000000E+000
1	67.62008190	2.566854E-012	1.497685E-011	1	0.000000E+000
1	67.62081737	1.497685E-011	2.566854E-012	0	0.000000E+000
1	67.62092357	2.566854E-012	1.497685E-011	1	0.000000E+000
1	67.62126951	1.497685E-011	2.566854E-012	0	0.000000E+000
1	67.62127504	2.566854E-012	1.497685E-011	1	0.000000E+000
1	67.62167789	1.497685E-011	2.566854E-012	0	0.000000E+000
1	67.62311873	2.566854E-012	1.497685E-011	1	0.000000E+000
1	67.62381743	1.497685E-011	2.566854E-012	0	0.000000E+000
1	67.62417692	2.566854E-012	1.497685E-011	1	0.000000E+000
1	67.62427635	1.497685E-011	2.566854E-012	0	0.000000E+000
1	67.62428925	2.566854E-012	1.497685E-011	1	0.000000E+000
1	67.62480982	1.497685E-011	2.566854E-012	0	0.000000E+000
1	67.63211910	2.566854E-012	1.497685E-011	1	0.000000E+000
1	67.63215693	1.497685E-011	2.566854E-012	0	0.000000E+000
1	67.63510211	2.566854E-012	1.497685E-011	1	0.000000E+000
1	67.63655429	1.497685E-011	2.566854E-012	0	0.000000E+000
1	67.63658075	2.566854E-012	1.497685E-011	1	0.000000E+000
1	67.63661580	1.497685E-011	2.566854E-012	0	0.000000E+000
1	67.63667274	2.566854E-012	1.497685E-011	1	0.000000E+000
1	67.63673128	1.497685E-011	2.566854E-012	0	0.000000E+000
1	67.63680544	2.566854E-012	1.497685E-011	1	0.000000E+000
1	67.63691160	1.497685E-011	2.566854E-012	0	0.000000E+000
1	67.63698020	2.566854E-012	1.497685E-011	1	0.000000E+000
1	67.63709140	1.497685E-011	2.566854E-012	0	0.000000E+000
1	67.63734908	2.566854E-012	1.497685E-011	1	0.000000E+000
1	67.63762870	1.497685E-011	2.566854E-012	0	0.000000E+000
1	67.63776522	2.566854E-012	1.497685E-011	1	0.000000E+000
1	67.63877418	1.497685E-011	2.566854E-012	0	0.000000E+000
1	67.63881960	2.566854E-012	1.497685E-011	1	0.000000E+000
1	67.63885107	1.497685E-011	2.566854E-012	0	0.000000E+000
1	67.63983718	2.566854E-012	1.497685E-011	1	0.000000E+000
1	67.64007910	1.497685E-011	2.566854E-012	0	0.000000E+000
1	67.64065806	2.566854E-012	1.497685E-011	1	0.000000E+000
1	67.64074954	1.497685E-011	2.566854E-012	0	0.000000E+000
1	67.65184061	2.566854E-012	1.497685E-011	1	0.000000E+000
1	67.65263082	1.497685E-011	2.566854E-012	0	0.000000E+000
1	67.67749135	2.566854E-012	1.497685E-011	1	0.000000E+000
1	67.67803950	1.497685E-011	2.566854E-012	0	0.000000E+000
1	67.67836648	2.566854E-012	1.497685E-011	1	0.000000E+000
1	67.67891704	1.497685E-011	2.566854E-012	0	0.000000E+000
1	67.68022250	2.566854E-012	1.497685E-011	1	0.000000E+000
1	67.68077637	1.497685E-011	2.566854E-012	0	0.000000E+000
1	67.68110042	2.566854E-012	1.497685E-011	1	0.000000E+000
1	67.68236578	1.497685E-011	2.566854E-012	0	0.000000E+000
1	67.68345540	2.566854E-012	1.497685E-011	1	0.000000E+000
1	67.68359896	1.497685E-011	2.566854E-012	0	0.000000E+000
1	67.68682518	2.566854E-012	1.497685E-011	1	0.000000E+000
1	67.68783798	1.497685E-011	2.566854E-012	0	0.000000E+000
1	67.68786455	2.566854E-012	1.497685E-011	1	0.000000E+000
1	67.68806393	1.497685E-011	2.566854E-012	0	0.000000E+000
1	67.70688517	2.566854E-012	1.497685E-011	1	0.000000E+000
1	67.70756674	1.497685E-011	2.566854E-012	0	0.000000E+000
1	67.71031878	2.566854E-012	1.497685E-011	1	0.000000E+000
1	67.71086441	1.497685E-011	2.566854E-012	0	0.000000E+000
1	67.71184396	2.566854E-012	1.497685E-011	1	0.000000E+000
1	67.71252923	1.497685E-011	2.566854E-012	0	0.000000E+000
1	67.71264999	2.566854E-012	1.497685E-011	1	0.000000E+000
1	67.71283657	1.497685E-011	2.566854E-012	0	0.000000E+000
1	67.71349220	2.566854E-012	1.497685E-011	1	0.000000E+000
1	67.71355297	1.497685E-011	2.566854E-012	0	0.000000E+000
1	67.71692923	2.566854E-012	1.497685E-011	1	0.000000E+000
1	67.71871236	1.497685E-011	2.566854E-012	0	0.000000E+000
1	67.71978727	2.566854E-012	1.497685E-011	1	0.000000E+000
1	67.71999420	1.497685E-011	2.566854E-012	0	0.000000E+000
1	67.72256934	2.566854E-012	1.497685E-011	1	0.000000E+000
1	67.72461584	1.497685E-011	2.566854E-012	0	0.000000E+000
1	67.72551803	2.566854E-012	1.497685E-011	1	0.000000E+000
1	67.72624700	1.497685E-011	2.566854E-012	0	0.000000E+000
1	67.72689970	2.566854E-012	1.497685E-011	1	0.000000E+000
1	67.72707565	1.497685E-011	2.566854E-012	0	0.000000E+000
1	67.73037518	2.566854E-012	1.497685E-011	1	0.000000E+000
1	67.73048138	1.497685E-011	2.566854E-012	0	0.000000E+000
1	67.73080736	2.566854E-012	1.497685E-011	1	0.000000E+000
1	67.73268614	1.497685E-011	2.566854E-012	0	0.000000E+000
1	67.76107340	2.566854E-012	1.497685E-011	1	0.000000E+000
1	67.76243760	1.497685E-011	2.566854E-012	0	0.000000E+000
1	67.76588965	2.566854E-012	1.497685E-011	1	0.000000E+000
1	67.76690685	1.497685E-011	2.566854E-012	0	0.000000E+000
1	67.76744065	2.566854E-012	1.497685E-011	1	0.000000E+000
1	67.76819551	1.497685E-011	2.566854E-012	0	0.000000E+000
1	67.76924820	2.566854E-012	1.497685E-011	1	0.000000E+000
1	67.76957645	1.497685E-011	2.566854E-012	0	0.000000E+000
1	67.77325037	2.566854E-012	1.497685E-011	1	0.000000E+000
1	67.77326785	1.497685E-011	2.566854E-012	0	0.000000E+000
1	67.77465089	2.566854E-012	1.497685E-011	1	0.000000E+000
1	67.77516581	1.497685E-011	2.566854E-012	0	0.000000E+000
1	67.77546381	2.566854E-012	1.497685E-011	1	0.000000E+000
1	67.77629546	1.497685E-011	2.566854E-012	0	0.000000E+000
1	67.77658284	2.566854E-012	1.497685E-011	1	0.000000E+000
1	67.77732460	1.497685E-011	2.566854E-012	0	0.000000E+000
1	67.77764734	2.566854E-012	1.497685E-011	1	0.000000E+000
1	67.77922425	1.497685E-011	2.566854E-012	0	0.000000E+000
1	67.78121688	2.566854E-012	1.497685E-011	1	0.000000E+000
1	67.78278258	1.497685E-011	2.566854E-012	0	0.000000E+000
1	67.78721537	2.566854E-012	1.497685E-011	1	0.000000E+000
1	67.78783993	1.497685E-011	2.566854E-012	0	0.000000E+000
1	67.78839318	2.566854E-012	1.497685E-011	1	0.000000E+000
1	67.78843369	1.497685E-011	2.566854E-012	0	0.000000E+000
1	67.78909196	2.566854E-012	1.497685E-011	1	0.000000E+000
1	67.78959066	1.497685E-011	2.566854E-012	0	0.000000E+000
1	67.79201893	2.566854E-012	1.497685E-011	1	0.000000E+000
1	67.79307052	1.497685E-011	2.566854E-012	0	0.000000E+000
1	67.79313638	2.566854E-012	1.497685E-011	1	0.000000E+000
1	67.79475883	1.497685E-011	2.566854E-012	0	0.000000E+000
1	67.79774314	2.566854E-012	1.497685E-011	1	0.000000E+000
1	67.79780905	1.497685E-011	2.566854E-012	0	0.000000E+000
1	67.79784836	2.566854E-012	1.497685E-011	1	0.000000E+000
1	67.79813462	1.497685E-011	2.566854E-012	0	0.000000E+000
1	67.81513728	2.566854E-012	1.497685E-011	1	0.000000E+000
1	67.81559962	1.497685E-011	2.566854E-012	0	0.000000E+000
1	67.81649553	2.566854E-012	1.497685E-011	1	0.000000E+000
1	67.81656141	1.497685E-011	2.566854E-012	0	0.000000E+000
1	67.81728921	2.566854E-012	1.497685E-011	1	0.000000E+000
1	67.81777621	1.497685E-011	2.566854E-012	0	0.000000E+000
1	67.81778936	2.566854E-012	1.497685E-011	1	0.000000E+000
1	67.81782014	1.497685E-011	2.566854E-012	0	0.000000E+000
1	67.82088992	2.566854E-012	1.497685E-011	1	0.000000E+000
1	67.82351563	1.497685E-011	2.566854E-012	0	0.000000E+000
1	67.82357869	2.566854E-012	1.497685E-011	1	0.000000E+000
1	67.82370487	1.497685E-011	2.566854E-012	0	0.000000E+000
1	67.82693568	2.566854E-012	1.497685E-011	1	0.000000E+000
1	67.82843517	1.497685E-011	2.566854E-012	0	0.000000E+000
1	67.82894909	2.566854E-012	1.497685E-011	1	0.000000E+000
1	67.83001094	1.497685E-011	2.566854E-012	0	0.000000E+000
1	67.83023914	2.566854E-012	1.497685E-011	1	0.000000E+000
1	67.83083170	1.497685E-011	2.566854E-012	0	0.000000E+000
1	67.83146609	2.566854E-012	1.497685E-011	1	0.000000E+000
1	67.83216322	1.497685E-011	2.566854E-012	0	0.000000E+000
1	67.83309573	2.566854E-012	1.497685E-011	1	0.000000E+000
1	67.83311251	1.497685E-011	2.566854E-012	0	0.000000E+000
1	67.83315016	2.566854E-012	1.497685E-011	1	0.000000E+000
1	67.83316989	1.497685E-011	2.566854E-012	0	0.000000E+000
1	67.83357718	2.566854E-012	1.497685E-011	1	0.000000E+000
1	67.83424820	1.497685E-011	2.566854E-012	0	0.000000E+000
1	67.83460300	2.566854E-012	1.497685E-011	1	0.000000E+000
1	67.83485267	1.497685E-011	2.566854E-012	0	0.000000E+000
1	67.83684878	2.566854E-012	1.497685E-011	1	0.000000E+000
1	67.83744903	1.497685E-011	2.566854E-012	0	0.000000E+000
1	67.83750321	2.566854E-012	1.497685E-011	1	0.000000E+000
1	67.83784324	1.497685E-011	2.566854E-012	0	0.000000E+000
1	67.84025324	2.566854E-012	1.497685E-011	1	0.000000E+000
1	67.84125310	1.497685E-011	2.566854E-012	0	0.000000E+000
1	67.84160332	2.566854E-012	1.497685E-011	1	0.000000E+000
1	67.84382203	1.497685E-011	2.566854E-012	0	0.000000E+000
1	67.84452140	2.566854E-012	1.497685E-011	1	0.000000E+000
1	67.84486107	1.497685E-011	2.566854E-012	0	0.000000E+000
1	67.84488908	2.566854E-012	1.497685E-011	1	0.000000E+000
1	67.84574055	1.497685E-011	2.566854E-012	0	0.000000E+000
1	67.84576897	2.566854E-012	1.497685E-011	1	0.000000E+000
1	67.84675886	1.497685E-011	2.566854E-012	0	0.000000E+000
1	67.84763509	2.566854E-012	1.497685E-011	1	0.000000E+000
1	67.84826392	1.497685E-011	2.566854E-012	0	0.000000E+000
1	67.84867714	2.566854E-012	1.497685E-011	1	0.000000E+000
1	67.84871385	1.497685E-011	2.566854E-012	0	0.000000E+000
1	67.85326307	2.566854E-012	1.497685E-011	1	0.000000E+000
1	67.85339529	1.497685E-011	2.566854E-012	0	0.000000E+000
1	67.85403208	2.566854E-012	1.497685E-011	1	0.000000E+000
1	67.85503150	1.497685E-011	2.566854E-012	0	0.000000E+000
1	67.85516191	2.566854E-012	1.497685E-011	1	0.000000E+000
1	67.85637496	1.497685E-011	2.566854E-012	0	0.000000E+000
1	67.85641369	2.566854E-012	1.497685E-011	1	0.000000E+000
1	67.85651489	1.497685E-011	2.566854E-012	0	0.000000E+000
1	67.87629528	2.566854E-012	1.497685E-011	1	0.000000E+000
1	67.87637758	1.497685E-011	2.566854E-012	0	0.000000E+000
1	67.87638425	2.566854E-012	1.497685E-011	1	0.000000E+000
1	67.87688836	1.497685E-011	2.566854E-012	0	0.000000E+000
1	67.87690199	2.566854E-012	1.497685E-011	1	0.000000E+000
1	67.87737257	1.497685E-011	2.566854E-012	0	0.000000E+000
1	67.87739588	2.566854E-012	1.497685E-011	1	0.000000E+000
1	67.87932406	1.497685E-011	2.566854E-012	0	0.000000E+000
1	67.89479292	2.566854E-012	1.497685E-011	1	0.000000E+000
1	67.89508380	1.497685E-011	2.566854E-012	0	0.000000E+000
1	67.89510906	2.566854E-012	1.497685E-011	1	0.000000E+000
1	67.89593771	1.497685E-011	2.566854E-012	0	0.000000E+000
1	67.89807518	2.566854E-012	1.497685E-011	1	0.000000E+000
1	67.89819063	1.497685E-011	2.566854E-012	0	0.000000E+000
1	67.90074815	2.566854E-012	1.497685E-011	1	0.000000E+000
1	67.90080603	1.497685E-011	2.566854E-012	0	0.000000E+000
1	67.90093028	2.566854E-012	1.497685E-011	1	0.000000E+000
1	67.90107655	1.497685E-011	2.566854E-012	0	0.000000E+000
1	67.90175077	2.566854E-012	1.497685E-011	1	0.000000E+000
1	67.90179183	1.497685E-011	2.566854E-012	0	0.000000E+000
1	67.90188721	2.566854E-012	1.497685E-011	1	0.000000E+000
1	67.90231921	1.497685E-011	2.566854E-012	0	0.000000E+000
1	67.90237961	2.566854E-012	1.497685E-011	1	0.000000E+000
1	67.90350244	1.497685E-011	2.566854E-012	0	0.000000E+000
1	67.90521678	2.566854E-012	1.497685E-011	1	0.000000E+000
1	67.90670896	1.497685E-011	2.566854E-012	0	0.000000E+000
1	67.90705451	2.566854E-012	1.497685E-011	1	0.000000E+000
1	67.90825000	1.497685E-011	2.566854E-012	0	0.000000E+000
1	67.91060862	2.566854E-012	1.497685E-011	1	0.000000E+000
1	67.91085453	1.497685E-011	2.566854E-012	0	0.000000E+000
1	67.91776959	2.566854E-012	1.497685E-011	1	0.000000E+000
1	67.91862995	1.497685E-011	2.566854E-012	0	0.000000E+000
1	67.91980879	2.566854E-012	1.497685E-011	1	0.000000E+000
1	67.92023231	1.497685E-011	2.566854E-012	0	0.000000E+000
1	67.92158456	2.566854E-012	1.497685E-011	1	0.000000E+000
1	67.92169574	1.497685E-011	2.566854E-012	0	0.000000E+000
1	67.92171074	2.566854E-012	1.497685E-011	1	0.000000E+000
1	67.92186768	1.497685E-011	2.566854E-012	0	0.000000E+000
1	67.92283311	2.566854E-012	1.497685E-011	1	0.000000E+000
1	67.92297593	1.497685E-011	2.566854E-012	0	0.000000E+000
1	67.92299485	2.566854E-012	1.497685E-011	1	0.000000E+000
1	67.92458844	1.497685E-011	2.566854E-012	0	0.000000E+000
1	67.93308400	2.566854E-012	1.497685E-011	1	0.000000E+000
1	67.93330549	1.497685E-011	2.566854E-012	0	0.000000E+000
1	67.93338384	2.566854E-012	1.497685E-011	1	0.000000E+000
1	67.93469347	1.497685E-011	2.566854E-012	0	0.000000E+000
1	67.93967047	2.566854E-012	1.497685E-011	1	0.000000E+000
1	67.93974174	1.497685E-011	2.566854E-012	0	0.000000E+000
1	67.94010900	2.566854E-012	1.497685E-011	1	0.000000E+000
1	67.94053764	1.497685E-011	2.566854E-012	0	0.000000E+000
1	67.94056056	2.566854E-012	1.497685E-011	1	0.000000E+000
1	67.94076569	1.497685E-011	2.566854E-012	0	0.000000E+000
1	67.94122748	2.566854E-012	1.497685E-011	1	0.000000E+000
1	67.94142082	1.497685E-011	2.566854E-012	0	0.000000E+000
1	67.94144012	2.566854E-012	1.497685E-011	1	0.000000E+000
1	67.94150527	1.497685E-011	2.566854E-012	0	0.000000E+000
1	67.94395224	2.566854E-012	1.497685E-011	1	0.000000E+000
1	67.94463362	1.497685E-011	2.566854E-012	0	0.000000E+000
1	67.94496243	2.566854E-012	1.497685E-011	1	0.000000E+000
1	67.94581212	1.497685E-011	2.566854E-012	0	0.000000E+000
1	67.94647197	2.566854E-012	1.497685E-011	1	0.000000E+000
1	67.94809426	1.497685E-011	2.566854E-012	0	0.000000E+000
1	67.94810448	2.566854E-012	1.497685E-011	1	0.000000E+000
1	67.94837692	1.497685E-011	2.566854E-012	0	0.000000E+000
1	67.95038502	2.566854E-012	1.497685E-011	1	0.000000E+000
1	67.95077117	1.497685E-011	2.566854E-012	0	0.000000E+000
1	67.95118187	2.566854E-012	1.497685E-011	1	0.000000E+000
1	67.95151301	1.497685E-011	2.566854E-012	0	0.000000E+000
1	67.95242629	2.566854E-012	1.497685E-011	1	0.000000E+000
1	67.95315540	1.497685E-011	2.566854E-012	0	0.000000E+000
1	67.95328072	2.566854E-012	1.497685E-011	1	0.000000E+000
1	67.95332760	1.497685E-011	2.566854E-012	0	0.000000E+000
1	67.95414078	2.566854E-012	1.497685E-011	1	0.000000E+000
1	67.95501538	1.497685E-011	2.566854E-012	0	0.000000E+000
1	67.95548198	2.566854E-012	1.497685E-011	1	0.000000E+000
1	67.95572271	1.497685E-011	2.566854E-012	0	0.000000E+000
1	67.95576569	2.566854E-012	1.497685E-011	1	0.000000E+000
1	67.95696726	1.497685E-011	2.566854E-012	0	0.000000E+000
1	67.95700255	2.566854E-012	1.497685E-011	1	0.000000E+000
1	67.95713637	1.497685E-011	2.566854E-012	0	0.000000E+000
1	67.95921794	2.566854E-012	1.497685E-011	1	0.000000E+000
1	67.96009152	1.497685E-011	2.566854E-012	0	0.000000E+000
1	67.96073286	2.566854E-012	1.497685E-011	1	0.000000E+000
1	67.96115356	1.497685E-011	2.566854E-012	0	0.000000E+000
1	67.96121678	2.566854E-012	1.497685E-011	1	0.000000E+000
1	67.96207404	1.497685E-011	2.566854E-012	0	0.000000E+000
1	67.96238963	2.566854E-012	1.497685E-011	1	0.000000E+000
1	67.96272898	1.497685E-011	2.566854E-012	0	0.000000E+000
1	67.96467076	2.566854E-012	1.497685E-011	1	0.000000E+000
1	67.96474014	1.497685E-011	2.566854E-012	0	0.000000E+000
1	67.97076458	2.566854E-012	1.497685E-011	1	0.000000E+000
1	67.97129741	1.497685E-011	2.566854E-012	0	0.000000E+000
1	67.97151392	2.566854E-012	1.497685E-011	1	0.000000E+000
1	67.97186536	1.497685E-011	2.566854E-012	0	0.000000E+000
1	67.97434337	2.566854E-012	1.497685E-011	1	0.000000E+000
1	67.97449275	1.497685E-011	2.566854E-012	0	0.000000E+000
1	67.97618223	2.566854E-012	1.497685E-011	1	0.000000E+000
1	67.97670796	1.497685E-011	2.566854E-012	0	0.000000E+000
1	67.98139989	2.566854E-012	1.497685E-011	1	0.000000E+000
1	67.98148945	1.497685E-011	2.566854E-012	0	0.000000E+000
1	67.98178201	2.566854E-012	1.497685E-011	1	0.000000E+000
1	67.98245654	1.497685E-011	2.566854E-012	0	0.000000E+000
1	110.91698455	2.261126E-012	1.467113E-011	1	0.000000E+000
1	110.91707322	1.467113E-011	2.261126E-012	0	0.000000E+000
1	110.91763193	2.261126E-012	1.467113E-011	1	0.000000E+000
1	110.91786657	1.467113E-011	2.261126E-012	0	0.000000E+000
1	110.91919053	2.261126E-012	1.467113E-011	1	0.000000E+000
1	110.91927355	1.467113E-011	2.261126E-012	0	0.000000E+000
1	110.92090057	2.261126E-012	1.467113E-011	1	0.000000E+000
1	110.92097230	1.467113E-011	2.261126E-012	0	0.000000E+000
1	110.92361332	2.261126E-012	1.467113E-011	1	0.000000E+000
1	110.92449701	1.467113E-011	2.261126E-012	0	0.000000E+000
1	110.92682322	2.261126E-012	1.467113E-011	1	0.000000E+000
1	110.92689572	1.467113E-011	2.261126E-012	0	0.000000E+000
1	110.92853384	2.261126E-012	1.467113E-011	1	0.000000E+000
1	110.92896391	1.467113E-011	2.261126E-012	0	0.000000E+000
1	110.93196188	2.261126E-012	1.467113E-011	1	0.000000E+000
1	110.93221865	1.467113E-011	2.261126E-012	0	0.000000E+000
1	110.93243666	2.261126E-012	1.467113E-011	1	0.000000E+000
1	110.93325809	1.467113E-011	2.261126E-012	0	0.000000E+000
1	110.93562801	2.261126E-012	1.467113E-011	1	0.000000E+000
1	110.93585900	1.467113E-011	2.261126E-012	0	0.000000E+000
1	110.93611813	2.261126E-012	1.467113E-011	1	0.000000E+000
1	110.93835115	1.467113E-011	2.261126E-012	0	0.000000E+000
1	110.94317091	2.261126E-012	1.467113E-011	1	0.000000E+000
1	110.94326865	1.467113E-011	2.261126E-012	0	0.000000E+000
1	110.94385722	2.261126E-012	1.467113E-011	1	0.000000E+000
1	110.94395580	1.467113E-011	2.261126E-012	0	0.000000E+000
1	110.95583767	2.261126E-012	1.467113E-011	1	0.000000E+000
1	110.95602831	1.467113E-011	2.261126E-012	0	0.000000E+000
1	110.95605124	2.261126E-012	1.467113E-011	1	0.000000E+000
1	110.95694185	1.467113E-011	2.261126E-012	0	0.000000E+000
1	110.95717042	2.261126E-012	1.467113E-011	1	0.000000E+000
1	110.95727183	1.467113E-011	2.261126E-012	0	0.000000E+000
1	110.95729269	2.261126E-012	1.467113E-011	1	0.000000E+000
1	110.95945691	1.467113E-011	2.261126E-012	0	0.000000E+000
1	110.96005684	2.261126E-012	1.467113E-011	1	0.000000E+000
1	110.96063816	1.467113E-011	2.261126E-012	0	0.000000E+000
1	110.96155791	2.261126E-012	1.467113E-011	1	0.000000E+000
1	110.96171978	1.467113E-011	2.261126E-012	0	0.000000E+000
1	110.96429860	2.261126E-012	1.467113E-011	1	0.000000E+000
1	110.96434443	1.467113E-011	2.261126E-012	0	0.000000E+000
1	110.96449382	2.261126E-012	1.467113E-011	1	0.000000E+000
1	110.96480854	1.467113E-011	2.261126E-012	0	0.000000E+000
1	110.96649148	2.261126E-012	1.467113E-011	1	0.000000E+000
1	110.96655520	1.467113E-011	2.261126E-012	0	0.000000E+000
1	110.96660643	2.261126E-012	1.467113E-011	1	0.000000E+000
1	110.96698117	1.467113E-011	2.261126E-012	0	0.000000E+000
1	111.01796900	2.261126E-012	1.467113E-011	1	0.000000E+000
1	111.01819467	1.467113E-011	2.261126E-012	0	0.000000E+000
1	111.02855274	2.261126E-012	1.467113E-011	1	0.000000E+000
1	111.02862978	1.467113E-011	2.261126E-012	0	0.000000E+000
1	111.03036923	2.261126E-012	1.467113E-011	1	0.000000E+000
1	111.03077471	1.467113E-011	2.261126E-012	0	0.000000E+000
1	111.03128744	2.261126E-012	1.467113E-011	1	0.000000E+000
1	111.03188321	1.467113E-011	2.261126E-012	0	0.000000E+000
1	111.03317702	2.261126E-012	1.467113E-011	1	0.000000E+000
1	111.03436266	1.467113E-011	2.261126E-012	0	0.000000E+000
1	111.03438489	2.261126E-012	1.467113E-011	1	0.000000E+000
1	111.03577284	1.467113E-011	2.261126E-012	0	0.000000E+000
1	111.03639914	2.261126E-012	1.467113E-011	1	0.000000E+000
1	111.03729318	1.467113E-011	2.261126E-012	0	0.000000E+000
1	111.03883900	2.261126E-012	1.467113E-011	1	0.000000E+000
1	111.03891683	1.467113E-011	2.261126E-012	0	0.000000E+000
1	111.04167754	2.261126E-012	1.467113E-011	1	0.000000E+000
1	111.04210346	1.467113E-011	2.261126E-012	0	0.000000E+000
1	111.04247419	2.261126E-012	1.467113E-011	1	0.000000E+000
1	111.04270426	1.467113E-011	2.261126E-012	0	0.000000E+000
1	111.04273755	2.261126E-012	1.467113E-011	1	0.000000E+000
1	111.04283111	1.467113E-011	2.261126E-012	0	0.000000E+000
1	111.04314266	2.261126E-012	1.467113E-011	1	0.000000E+000
1	111.04321129	1.467113E-011	2.261126E-012	0	0.000000E+000
1	111.04528445	2.261126E-012	1.467113E-011	1	0.000000E+000
1	111.04658346	1.467113E-011	2.261126E-012	0	0.000000E+000
1	111.04660801	2.261126E-012	1.467113E-011	1	0.000000E+000
1	111.04664897	1.467113E-011	2.261126E-012	0	0.000000E+000
1	111.05716142	2.261126E-012	1.467113E-011	1	0.000000E+000
1	111.05729989	1.467113E-011	2.261126E-012	0	0.000000E+000
1	111.06487181	2.261126E-012	1.467113E-011	1	0.000000E+000
1	111.06488984	1.467113E-011	2.261126E-012	0	0.000000E+000
1	111.06798052	2.261126E-012	1.467113E-011	1	0.000000E+000
1	111.06931114	1.467113E-011	2.261126E-012	0	0.000000E+000
1	111.07248405	2.261126E-012	1.467113E-011	1	0.000000E+000
1	111.07352465	1.467113E-011	2.261126E-012	0	0.000000E+000
1	111.07380873	2.261126E-012	1.467113E-011	1	0.000000E+000
1	111.07389707	1.467113E-011	2.261126E-012	0	0.000000E+000
1	111.07580328	2.261126E-012	1.467113E-011	1	0.000000E+000
1	111.07592887	1.467113E-011	2.261126E-012	0	0.000000E+000
1	111.07871750	2.261126E-012	1.467113E-011	1	0.000000E+000
1	111.07905186	1.467113E-011	2.261126E-012	0	0.000000E+000
1	111.08114015	2.261126E-012	1.467113E-011	1	0.000000E+000
1	111.08190890	1.467113E-011	2.261126E-012	0	0.000000E+000
1	111.08202346	2.261126E-012	1.467113E-011	1	0.000000E+000
1	111.08221677	1.467113E-011	2.261126E-012	0	0.000000E+000
1	111.08381706	2.261126E-012	1.467113E-011	1	0.000000E+000
1	111.08425539	1.467113E-011	2.261126E-012	0	0.000000E+000
1	111.08429168	2.261126E-012	1.467113E-011	1	0.000000E+000
1	111.08453567	1.467113E-011	2.261126E-012	0	0.000000E+000
1	111.08934952	2.261126E-012	1.467113E-011	1	0.000000E+000
1	111.08974563	1.467113E-011	2.261126E-012	0	0.000000E+000
1	111.09189313	2.261126E-012	1.467113E-011	1	0.000000E+000
1	111.09194272	1.467113E-011	2.261126E-012	0	0.000000E+000
1	111.09198507	2.261126E-012	1.467113E-011	1	0.000000E+000
1	111.09231161	1.467113E-011	2.261126E-012	0	0.000000E+000
1	111.11129187	2.261126E-012	1.467113E-011	1	0.000000E+000
1	111.11133431	1.467113E-011	2.261126E-012	0	0.000000E+000
1	111.11344820	2.261126E-012	1.467113E-011	1	0.000000E+000
1	111.11375846	1.467113E-011	2.261126E-012	0	0.000000E+000
1	111.11741532	2.261126E-012	1.467113E-011	1	0.000000E+000
1	111.11768128	1.467113E-011	2.261126E-012	0	0.000000E+000
1	111.11808365	2.261126E-012	1.467113E-011	1	0.000000E+000
1	111.12147645	1.467113E-011	2.261126E-012	0	0.000000E+000
1	111.12155695	2.261126E-012	1.467113E-011	1	0.000000E+000
1	111.12166771	1.467113E-011	2.261126E-012	0	0.000000E+000
1	111.12249822	2.261126E-012	1.467113E-011	1	0.000000E+000
1	111.12270022	1.467113E-011	2.261126E-012	0	0.000000E+000
1	111.12383708	2.261126E-012	1.467113E-011	1	0.000000E+000
1	111.12405946	1.467113E-011	2.261126E-012	0	0.000000E+000
1	111.12408242	2.261126E-012	1.467113E-011	1	0.000000E+000
1	111.12460876	1.467113E-011	2.261126E-012	0	0.000000E+000
1	111.12723109	2.261126E-012	1.467113E-011	1	0.000000E+000
1	111.12769863	1.467113E-011	2.261126E-012	0	0.000000E+000
1	111.12940372	2.261126E-012	1.467113E-011	1	0.000000E+000
1	111.12950456	1.467113E-011	2.261126E-012	0	0.000000E+000
1	111.12951644	2.261126E-012	1.467113E-011	1	0.000000E+000
1	111.12991490	1.467113E-011	2.261126E-012	0	0.000000E+000
1	111.12992405	2.261126E-012	1.467113E-011	1	0.000000E+000
1	111.13008336	1.467113E-011	2.261126E-012	0	0.000000E+000
1	111.13064748	2.261126E-012	1.467113E-011	1	0.000000E+000
1	111.13138622	1.467113E-011	2.261126E-012	0	0.000000E+000
1	111.13303274	2.261126E-012	1.467113E-011	1	0.000000E+000
1	111.13362591	1.467113E-011	2.261126E-012	0	0.000000E+000
1	111.13436476	2.261126E-012	1.467113E-011	1	0.000000E+000
1	111.13451447	1.467113E-011	2.261126E-012	0	0.000000E+000
1	111.13572015	2.261126E-012	1.467113E-011	1	0.000000E+000
1	111.13600734	1.467113E-011	2.261126E-012	0	0.000000E+000
1	111.13648039	2.261126E-012	1.467113E-011	1	0.000000E+000
1	111.13861716	1.467113E-011	2.261126E-012	0	0.000000E+000
1	111.13867495	2.261126E-012	1.467113E-011	1	0.000000E+000
1	111.13939035	1.467113E-011	2.261126E-012	0	0.000000E+000
1	111.13943058	2.261126E-012	1.467113E-011	1	0.000000E+000
1	111.14146396	1.467113E-011	2.261126E-012	0	0.000000E+000
1	111.14196065	2.261126E-012	1.467113E-011	1	0.000000E+000
1	111.14333997	1.467113E-011	2.261126E-012	0	0.000000E+000
1	111.14335873	2.261126E-012	1.467113E-011	1	0.000000E+000
1	111.14482102	1.467113E-011	2.261126E-012	0	0.000000E+000
1	111.15108963	2.261126E-012	1.467113E-011	1	0.000000E+000
1	111.15112089	1.467113E-011	2.261126E-012	0	0.000000E+000
1	111.15152832	2.261126E-012	1.467113E-011	1	0.000000E+000
1	111.15160867	1.467113E-011	2.261126E-012	0	0.000000E+000
1	111.15165854	2.261126E-012	1.467113E-011	1	0.000000E+000
1	111.15343929	1.467113E-011	2.261126E-012	0	0.000000E+000
1	111.15356478	2.261126E-012	1.467113E-011	1	0.000000E+000
1	111.15389356	1.467113E-011	2.261126E-012	0	0.000000E+000
1	111.15466179	2.261126E-012	1.467113E-011	1	0.000000E+000
1	111.15535836	1.467113E-011	2.261126E-012	0	0.000000E+000
1	111.15570083	2.261126E-012	1.467113E-011	1	0.000000E+000
1	111.15580500	1.467113E-011	2.261126E-012	0	0.000000E+000
1	111.15583568	2.261126E-012	1.467113E-011	1	0.000000E+000
1	111.15681894	1.467113E-011	2.261126E-012	0	0.000000E+000
1	111.15877038	2.261126E-012	1.467113E-011	1	0.000000E+000
1	111.15977395	1.467113E-011	2.261126E-012	0	0.000000E+000
1	111.16000350	2.261126E-012	1.467113E-011	1	0.000000E+000
1	111.16070562	1.467113E-011	2.261126E-012	0	0.000000E+000
1	111.16119151	2.261126E-012	1.467113E-011	1	0.000000E+000
1	111.16147683	1.467113E-011	2.261126E-012	0	0.000000E+000
1	111.16201552	2.261126E-012	1.467113E-011	1	0.000000E+000
1	111.16212006	1.467113E-011	2.261126E-012	0	0.000000E+000
1	111.16245559	2.261126E-012	1.467113E-011	1	0.000000E+000
1	111.16260689	1.467113E-011	2.261126E-012	0	0.000000E+000
1	111.17084332	2.261126E-012	1.467113E-011	1	0.000000E+000
1	111.17128196	1.467113E-011	2.261126E-012	0	0.000000E+000
1	111.17137529	2.261126E-012	1.467113E-011	1	0.000000E+000
1	111.17162851	1.467113E-011	2.261126E-012	0	0.000000E+000
1	111.17249283	2.261126E-012	1.467113E-011	1	0.000000E+000
1	111.17331723	1.467113E-011	2.261126E-012	0	0.000000E+000
1	111.17385068	2.261126E-012	1.467113E-011	1	0.000000E+000
1	111.17386121	1.467113E-011	2.261126E-012	0	0.000000E+000
1	111.17545926	2.261126E-012	1.467113E-011	1	0.000000E+000
1	111.17577949	1.467113E-011	2.261126E-012	0	0.000000E+000
1	111.17667407	2.261126E-012	1.467113E-011	1	0.000000E+000
1	111.17869188	1.467113E-011	2.261126E-012	0	0.000000E+000
1	111.18084432	2.261126E-012	1.467113E-011	1	0.000000E+000
1	111.18087885	1.467113E-011	2.261126E-012	0	0.000000E+000
1	111.18429459	2.261126E-012	1.467113E-011	1	0.000000E+000
1	111.18445068	1.467113E-011	2.261126E-012	0	0.000000E+000
1	111.19077634	2.261126E-012	1.467113E-011	1	0.000000E+000
1	111.19150803	1.467113E-011	2.261126E-012	0	0.000000E+000
1	111.19170850	2.261126E-012	1.467113E-011	1	0.000000E+000
1	111.19252146	1.467113E-011	2.261126E-012	0	0.000000E+000
1	111.19439837	2.261126E-012	1.467113E-011	1	0.000000E+000
1	111.19449984	1.467113E-011	2.261126E-012	0	0.000000E+000
1	111.19458148	2.261126E-012	1.467113E-011	1	0.000000E+000
1	111.19558961	1.467113E-011	2.261126E-012	0	0.000000E+000
1	111.19587875	2.261126E-012	1.467113E-011	1	0.000000E+000
1	111.19619009	1.467113E-011	2.261126E-012	0	0.000000E+000
1	111.20037618	2.261126E-012	1.467113E-011	1	0.000000E+000
1	111.20040234	1.467113E-011	2.261126E-012	0	0.000000E+000
1	111.20152948	2.261126E-012	1.467113E-011	1	0.000000E+000
1	111.20322552	1.467113E-011	2.261126E-012	0	0.000000E+000
1	111.21445575	2.261126E-012	1.467113E-011	1	0.000000E+000
1	111.21451575	1.467113E-011	2.261126E-012	0	0.000000E+000
1	111.21494081	2.261126E-012	1.467113E-011	1	0.000000E+000
1	111.21500606	1.467113E-011	2.261126E-012	0	0.000000E+000
1	111.21514482	2.261126E-012	1.467113E-011	1	0.000000E+000
1	111.21549295	1.467113E-011	2.261126E-012	0	0.000000E+000
1	111.21549851	2.261126E-012	1.467113E-011	1	0.000000E+000
1	111.21568121	1.467113E-011	2.261126E-012	0	0.000000E+000
1	111.21933503	2.261126E-012	1.467113E-011	1	0.000000E+000
1	111.21975477	1.467113E-011	2.261126E-012	0	0.000000E+000
1	111.22621502	2.261126E-012	1.467113E-011	1	0.000000E+000
1	111.22650051	1.467113E-011	2.261126E-012	0	0.000000E+000
1	111.22768407	2.261126E-012	1.467113E-011	1	0.000000E+000
1	111.22812596	1.467113E-011	2.261126E-012	0	0.000000E+000
1	111.22853800	2.261126E-012	1.467113E-011	1	0.000000E+000
1	111.22862905	1.467113E-011	2.261126E-012	0	0.000000E+000
1	111.22870915	2.261126E-012	1.467113E-011	1	0.000000E+000
1	111.22878011	1.467113E-011	2.261126E-012	0	0.000000E+000
1	111.22880755	2.261126E-012	1.467113E-011	1	0.000000E+000
1	111.22900599	1.467113E-011	2.261126E-012	0	0.000000E+000
1	111.22966827	2.261126E-012	1.467113E-011	1	0.000000E+000
1	111.22979148	1.467113E-011	2.261126E-012	0	0.000000E+000
1	111.23606590	2.261126E-012	1.467113E-011	1	0.000000E+000
1	111.23663062	1.467113E-011	2.261126E-012	0	0.000000E+000
1	111.23809766	2.261126E-012	1.467113E-011	1	0.000000E+000
1	111.23851471	1.467113E-011	2.261126E-012	0	0.000000E+000
1	111.23851957	2.261126E-012	1.467113E-011	1	0.000000E+000
1	111.23908847	1.467113E-011	2.261126E-012	0	0.000000E+000
1	111.23910054	2.261126E-012	1.467113E-011	1	0.000000E+000
1	111.23917692	1.467113E-011	2.261126E-012	0	0.000000E+000
1	111.24897421	2.261126E-012	1.467113E-011	1	0.000000E+000
1	111.24925183	1.467113E-011	2.261126E-012	0	0.000000E+000
1	111.24927537	2.261126E-012	1.467113E-011	1	0.000000E+000
1	111.25009948	1.467113E-011	2.261126E-012	0	0.000000E+000
1	111.25015681	2.261126E-012	1.467113E-011	1	0.000000E+000
1	111.25019583	1.467113E-011	2.261126E-012	0	0.000000E+000
1	111.25038967	2.261126E-012	1.467113E-011	1	0.000000E+000
1	111.25064451	1.467113E-011	2.261126E-012	0	0.000000E+000
1	111.25315305	2.261126E-012	1.467113E-011	1	0.000000E+000
1	111.25359875	1.467113E-011	2.261126E-012	0	0.000000E+000
1	111.25710481	2.261126E-012	1.467113E-011	1	0.000000E+000
1	111.25764995	1.467113E-011	2.261126E-012	0	0.000000E+000
1	111.25841983	2.261126E-012	1.467113E-011	1	0.000000E+000
1	111.25852566	1.467113E-011	2.261126E-012	0	0.000000E+000
1	111.25856129	2.261126E-012	1.467113E-011	1	0.000000E+000
1	111.25861890	1.467113E-011	2.261126E-012	0	0.000000E+000
1	111.26537134	2.261126E-012	1.467113E-011	1	0.000000E+000
1	111.26595492	1.467113E-011	2.261126E-012	0	0.000000E+000
1	111.26620719	2.261126E-012	1.467113E-011	1	0.000000E+000
1	111.26677780	1.467113E-011	2.261126E-012	0	0.000000E+000
1	111.27142632	2.261126E-012	1.467113E-011	1	0.000000E+000
1	111.27242222	1.467113E-011	2.261126E-012	0	0.000000E+000
1	111.27584530	2.261126E-012	1.467113E-011	1	0.000000E+000
1	111.27625337	1.467113E-011	2.261126E-012	0	0.000000E+000
1	111.27717668	2.261126E-012	1.467113E-011	1	0.000000E+000
1	111.27758357	1.467113E-011	2.261126E-012	0	0.000000E+000
1	111.27794485	2.261126E-012	1.467113E-011	1	0.000000E+000
1	111.27796371	1.467113E-011	2.261126E-012	0	0.000000E+000
1	111.27883131	2.261126E-012	1.467113E-011	1	0.000000E+000
1	111.27952091	1.467113E-011	2.261126E-012	0	0.000000E+000
1	111.27995005	2.261126E-012	1.467113E-011	1	0.000000E+000
1	111.28017890	1.467113E-011	2.261126E-012	0	0.000000E+000
1	111.28032875	2.261126E-012	1.467113E-011	1	0.000000E+000
1	111.28087496	1.467113E-011	2.261126E-012	0	0.000000E+000
1	111.28178671	2.261126E-012	1.467113E-011	1	0.000000E+000
1	111.28208322	1.467113E-011	2.261126E-012	0	0.000000E+000
1	111.28440679	2.261126E-012	1.467113E-011	1	0.000000E+000
1	111.28449518	1.467113E-011	2.261126E-012	0	0.000000E+000
1	111.28456377	2.261126E-012	1.467113E-011	1	0.000000E+000
1	111.28464507	1.467113E-011	2.261126E-012	0	0.000000E+000
1	111.28505277	2.261126E-012	1.467113E-011	1	0.000000E+000
1	111.28532361	1.467113E-011	2.261126E-012	0	0.000000E+000
1	111.28547463	2.261126E-012	1.467113E-011	1	0.000000E+000
1	111.28561303	1.467113E-011	2.261126E-012	0	0.000000E+000
1	111.28578044	2.261126E-012	1.467113E-011	1	0.000000E+000
1	111.28622919	1.467113E-011	2.261126E-012	0	0.000000E+000
1	111.28696863	2.261126E-012	1.467113E-011	1	0.000000E+000
1	111.28709938	1.467113E-011	2.261126E-012	0	0.000000E+000
1	111.28960451	2.261126E-012	1.467113E-011	1	0.000000E+000
1	111.28981572	1.467113E-011	2.261126E-012	0	0.000000E+000
1	111.29010319	2.261126E-012	1.467113E-011	1	0.000000E+000
1	111.29058969	1.467113E-011	2.261126E-012	0	0.000000E+000
1	111.29063629	2.261126E-012	1.467113E-011	1	0.000000E+000
1	111.29158836	1.467113E-011	2.261126E-012	0	0.000000E+000
1	111.29167315	2.261126E-012	1.467113E-011	1	0.000000E+000
1	111.29354806	1.467113E-011	2.261126E-012	0	0.000000E+000
1	111.30466956	2.261126E-012	1.467113E-011	1	0.000000E+000
1	111.30525966	1.467113E-011	2.261126E-012	0	0.000000E+000
1	111.30584373	2.261126E-012	1.467113E-011	1	0.000000E+000
1	111.30626405	1.467113E-011	2.261126E-012	0	0.000000E+000
1	111.30631492	2.261126E-012	1.467113E-011	1	0.000000E+000
1	111.30677806	1.467113E-011	2.261126E-012	0	0.000000E+000
1	111.30732794	2.261126E-012	1.467113E-011	1	0.000000E+000
1	111.30746959	1.467113E-011	2.261126E-012	0	0.000000E+000
1	111.30749203	2.261126E-012	1.467113E-011	1	0.000000E+000
1	111.30754331	1.467113E-011	2.261126E-012	0	0.000000E+000
1	111.30757592	2.261126E-012	1.467113E-011	1	0.000000E+000
1	111.30816220	1.467113E-011	2.261126E-012	0	0.000000E+000
1	111.31567945	2.261126E-012	1.467113E-011	1	0.000000E+000
1	111.31657219	1.467113E-011	2.261126E-012	0	0.000000E+000
1	111.31659309	2.261126E-012	1.467113E-011	1	0.000000E+000
1	111.31677095	1.467113E-011	2.261126E-012	0	0.000000E+000
1	111.32403127	2.261126E-012	1.467113E-011	1	0.000000E+000
1	111.32409606	1.467113E-011	2.261126E-012	0	0.000000E+000
1	111.32482078	2.261126E-012	1.467113E-011	1	0.000000E+000
1	111.32489397	1.467113E-011	2.261126E-012	0	0.000000E+000
1	111.32489655	2.261126E-012	1.467113E-011	1	0.000000E+000
1	111.32527695	1.467113E-011	2.261126E-012	0	0.000000E+000
1	111.32530008	2.261126E-012	1.467113E-011	1	0.000000E+000
1	111.32533543	1.467113E-011	2.261126E-012	0	0.000000E+000
1	111.32591506	2.261126E-012	1.467113E-011	1	0.000000E+000
1	111.32593307	1.467113E-011	2.261126E-012	0	0.000000E+000
1	111.32596711	2.261126E-012	1.467113E-011	1	0.000000E+000
1	111.32690875	1.467113E-011	2.261126E-012	0	0.000000E+000
1	111.32708015	2.261126E-012	1.467113E-011	1	0.000000E+000
1	111.32756717	1.467113E-011	2.261126E-012	0	0.000000E+000
1	111.33571993	2.261126E-012	1.467113E-011	1	0.000000E+000
1	111.33598812	1.467113E-011	2.261126E-012	0	0.000000E+000
1	111.33641901	2.261126E-012	1.467113E-011	1	0.000000E+000
1	111.33711968	1.467113E-011	2.261126E-012	0	0.000000E+000
1	111.34702640	2.261126E-012	1.467113E-011	1	0.000000E+000
1	111.34789768	1.467113E-011	2.261126E-012	0	0.000000E+000
1	111.34843488	2.261126E-012	1.467113E-011	1	0.000000E+000
1	111.34934013	1.467113E-011	2.261126E-012	0	0.000000E+000
1	111.34947068	2.261126E-012	1.467113E-011	1	0.000000E+000
1	111.34957114	1.467113E-011	2.261126E-012	0	0.000000E+000
1	111.35082522	2.261126E-012	1.467113E-011	1	0.000000E+000
1	111.35238356	1.467113E-011	2.261126E-012	0	0.000000E+000
1	111.35607701	2.261126E-012	1.467113E-011	1	0.000000E+000
1	111.35680008	1.467113E-011	2.261126E-012	0	0.000000E+000
1	111.35687706	2.261126E-012	1.467113E-011	1	0.000000E+000
1	111.35708152	1.467113E-011	2.261126E-012	0	0.000000E+000
1	111.35718799	2.261126E-012	1.467113E-011	1	0.000000E+000
1	111.35756283	1.467113E-011	2.261126E-012	0	0.000000E+000
1	111.36174315	2.261126E-012	1.467113E-011	1	0.000000E+000
1	111.36212646	1.467113E-011	2.261126E-012	0	0.000000E+000
1	111.36338133	2.261126E-012	1.467113E-011	1	0.000000E+000
1	111.36495804	1.467113E-011	2.261126E-012	0	0.000000E+000
1	111.36522992	2.261126E-012	1.467113E-011	1	0.000000E+000
1	111.36562076	1.467113E-011	2.261126E-012	0	0.000000E+000
1	111.36562866	2.261126E-012	1.467113E-011	1	0.000000E+000
1	111.36659002	1.467113E-011	2.261126E-012	0	0.000000E+000
1	111.36730888	2.261126E-012	1.467113E-011	1	0.000000E+000
1	111.36748591	1.467113E-011	2.261126E-012	0	0.000000E+000
1	111.36845718	2.261126E-012	1.467113E-011	1	0.000000E+000
1	111.36854742	1.467113E-011	2.261126E-012	0	0.000000E+000
1	111.36883338	2.261126E-012	1.467113E-011	1	0.000000E+000
1	111.36912322	1.467113E-011	2.261126E-012	0	0.000000E+000
1	111.36913136	2.261126E-012	1.467113E-011	1	0.000000E+000
1	111.37091407	1.467113E-011	2.261126E-012	0	0.000000E+000
1	111.37112787	2.261126E-012	1.467113E-011	1	0.000000E+000
1	111.37208958	1.467113E-011	2.261126E-012	0	0.000000E+000
1	111.37234869	2.261126E-012	1.467113E-011	1	0.000000E+000
1	111.37242485	1.467113E-011	2.261126E-012	0	0.000000E+000
1	111.37252005	2.261126E-012	1.467113E-011	1	0.000000E+000
1	111.37380613	1.467113E-011	2.261126E-012	0	0.000000E+000
1	111.37381788	2.261126E-012	1.467113E-011	1	0.000000E+000
1	111.37540756	1.467113E-011	2.261126E-012	0	0.000000E+000
1	111.38042525	2.261126E-012	1.467113E-011	1	0.000000E+000
1	111.38060797	1.467113E-011	2.261126E-012	0	0.000000E+000
1	111.38064651	2.261126E-012	1.467113E-011	1	0.000000E+000
1	111.38076513	1.467113E-011	2.261126E-012	0	0.000000E+000
1	111.38505562	2.261126E-012	1.467113E-011	1	0.000000E+000
1	111.38704252	1.467113E-011	2.261126E-012	0	0.000000E+000
1	111.38727254	2.261126E-012	1.467113E-011	1	0.000000E+000
1	111.38789793	1.467113E-011	2.261126E-012	0	0.000000E+000
1	111.39220155	2.261126E-012	1.467113E-011	1	0.000000E+000
1	111.39372160	1.467113E-011	2.261126E-012	0	0.000000E+000
1	111.39372785	2.261126E-012	1.467113E-011	1	0.000000E+000
1	111.39441757	1.467113E-011	2.261126E-012	0	0.000000E+000
1	111.39462957	2.261126E-012	1.467113E-011	1	0.000000E+000
1	111.39516539	1.467113E-011	2.261126E-012	0	0.000000E+000
1	111.39888224	2.261126E-012	1.467113E-011	1	0.000000E+000
1	111.39904799	1.467113E-011	2.261126E-012	0	0.000000E+000
1	111.40687598	2.261126E-012	1.467113E-011	1	0.000000E+000
1	111.40772352	1.467113E-011	2.261126E-012	0	0.000000E+000
1	111.40775117	2.261126E-012	1.467113E-011	1	0.000000E+000
1	111.40818583	1.467113E-011	2.261126E-012	0	0.000000E+000
1	111.40894134	2.261126E-012	1.467113E-011	1	0.000000E+000
1	111.40919647	1.467113E-011	2.261126E-012	0	0.000000E+000
1	111.40962486	2.261126E-012	1.467113E-011	1	0.000000E+000
1	111.40963787	1.467113E-011	2.261126E-012	0	0.000000E+000
1	111.41088368	2.261126E-012	1.467113E-011	1	0.000000E+000
1	111.41119816	1.467113E-011	2.261126E-012	0	0.000000E+000
1	111.41129102	2.261126E-012	1.467113E-011	1	0.000000E+000
1	111.41133606	1.467113E-011	2.261126E-012	0	0.000000E+000
1	111.41319446	2.261126E-012	1.467113E-011	1	0.000000E+000
1	111.41320150	1.467113E-011	2.261126E-012	0	0.000000E+000
1	111.41352370	2.261126E-012	1.467113E-011	1	0.000000E+000
1	111.41415296	1.467113E-011	2.261126E-012	0	0.000000E+000
1	111.41431355	2.261126E-012	1.467113E-011	1	0.000000E+000
1	111.41534646	1.467113E-011	2.261126E-012	0	0.000000E+000
1	111.42144434	2.261126E-012	1.467113E-011	1	0.000000E+000
1	111.42174156	1.467113E-011	2.261126E-012	0	0.000000E+000
1	111.42507863	2.261126E-012	1.467113E-011	1	0.000000E+000
1	111.42612865	1.467113E-011	2.261126E-012	0	0.000000E+000
1	111.42640785	2.261126E-012	1.467113E-011	1	0.000000E+000
1	111.42676130	1.467113E-011	2.261126E-012	0	0.000000E+000
1	111.42850586	2.261126E-012	1.467113E-011	1	0.000000E+000
1	111.42868122	1.467113E-011	2.261126E-012	0	0.000000E+000
1	111.42959655	2.261126E-012	1.467113E-011	1	0.000000E+000
1	111.43066134	1.467113E-011	2.261126E-012	0	0.000000E+000
1	111.43114113	2.261126E-012	1.467113E-011	1	0.000000E+000
1	111.43222353	1.467113E-011	2.261126E-012	0	0.000000E+000
1	111.43279387	2.261126E-012	1.467113E-011	1	0.000000E+000
1	111.43298887	1.467113E-011	2.261126E-012	0	0.000000E+000
1	111.43413949	2.261126E-012	1.467113E-011	1	0.000000E+000
1	111.43499189	1.467113E-011	2.261126E-012	0	0.000000E+000
1	111.43554081	2.261126E-012	1.467113E-011	1	0.000000E+000
1	111.43623996	1.467113E-011	2.261126E-012	0	0.000000E+000
1	111.43625362	2.261126E-012	1.467113E-011	1	0.000000E+000
1	111.43638523	1.467113E-011	2.261126E-012	0	0.000000E+000
1	111.43730635	2.261126E-012	1.467113E-011	1	0.000000E+000
1	111.43751033	1.467113E-011	2.261126E-012	0	0.000000E+000
1	111.43881264	2.261126E-012	1.467113E-011	1	0.000000E+000
1	111.43895782	1.467113E-011	2.261126E-012	0	0.000000E+000
1	111.43930678	2.261126E-012	1.467113E-011	1	0.000000E+000
1	111.44064746	1.467113E-011	2.261126E-012	0	0.000000E+000
1	111.44268005	2.261126E-012	1.467113E-011	1	0.000000E+000
1	111.44288153	1.467113E-011	2.261126E-012	0	0.000000E+000
1	111.44473449	2.261126E-012	1.467113E-011	1	0.000000E+000
1	111.44504892	1.467113E-011	2.261126E-012	0	0.000000E+000
1	111.44555972	2.261126E-012	1.467113E-011	1	0.000000E+000
1	111.44557053	1.467113E-011	2.261126E-012	0	0.000000E+000
1	111.45125712	2.261126E-012	1.467113E-011	1	0.000000E+000
1	111.45181361	1.467113E-011	2.261126E-012	0	0.000000E+000
1	111.45199816	2.261126E-012	1.467113E-011	1	0.000000E+000
1	111.45266631	1.467113E-011	2.261126E-012	0	0.000000E+000
1	111.45296316	2.261126E-012	1.467113E-011	1	0.000000E+000
1	111.45304221	1.467113E-011	2.261126E-012	0	0.000000E+000
1	111.45321337	2.261126E-012	1.467113E-011	1	0.000000E+000
1	111.45329959	1.467113E-011	2.261126E-012	0	0.000000E+000
1	111.45331387	2.261126E-012	1.467113E-011	1	0.000000E+000
1	111.45363645	1.467113E-011	2.261126E-012	0	0.000000E+000
1	111.45400450	2.261126E-012	1.467113E-011	1	0.000000E+000
1	111.45431237	1.467113E-011	2.261126E-012	0	0.000000E+000
1	111.45643639	2.261126E-012	1.467113E-011	1	0.000000E+000
1	111.45664697	1.467113E-011	2.261126E-012	0	0.000000E+000
1	111.45746150	2.261126E-012	1.467113E-011	1	0.000000E+000
1	111.45769455	1.467113E-011	2.261126E-012	0	0.000000E+000
1	111.46020343	2.261126E-012	1.467113E-011	1	0.000000E+000
1	111.46040261	1.467113E-011	2.261126E-012	0	0.000000E+000
1	111.46066485	2.261126E-012	1.467113E-011	1	0.000000E+000
1	111.46096330	1.467113E-011	2.261126E-012	0	0.000000E+000
1	111.46098565	2.261126E-012	1.467113E-011	1	0.000000E+000
1	111.46185391	1.467113E-011	2.261126E-012	0	0.000000E+000
1	111.46284388	2.261126E-012	1.467113E-011	1	0.000000E+000
1	111.46286598	1.467113E-011	2.261126E-012	0	0.000000E+000
1	111.46293751	2.261126E-012	1.467113E-011	1	0.000000E+000
1	111.46383267	1.467113E-011	2.261126E-012	0	0.000000E+000
1	111.46574999	2.261126E-012	1.467113E-011	1	0.000000E+000
1	111.46584096	1.467113E-011	2.261126E-012	0	0.000000E+000
1	111.46763197	2.261126E-012	1.467113E-011	1	0.000000E+000
1	111.46920491	1.467113E-011	2.261126E-012	0	0.000000E+000
1	111.46921665	2.261126E-012	1.467113E-011	1	0.000000E+000
1	111.47019567	1.467113E-011	2.261126E-012	0	0.000000E+000
1	111.47421472	2.261126E-012	1.467113E-011	1	0.000000E+000
1	111.47441168	1.467113E-011	2.261126E-012	0	0.000000E+000
1	111.47443698	2.261126E-012	1.467113E-011	1	0.000000E+000
1	111.47545059	1.467113E-011	2.261126E-012	0	0.000000E+000
1	111.47595978	2.261126E-012	1.467113E-011	1	0.000000E+000
1	111.47600431	1.467113E-011	2.261126E-012	0	0.000000E+000
1	111.48383250	2.261126E-012	1.467113E-011	1	0.000000E+000
1	111.48430819	1.467113E-011	2.261126E-012	0	0.000000E+000
1	111.48435009	2.261126E-012	1.467113E-011	1	0.000000E+000
1	111.48469996	1.467113E-011	2.261126E-012	0	0.000000E+000
1	111.48710396	2.261126E-012	1.467113E-011	1	0.000000E+000
1	111.48716428	1.467113E-011	2.261126E-012	0	0.000000E+000
1	111.48720871	2.261126E-012	1.467113E-011	1	0.000000E+000
1	111.48777256	1.467113E-011	2.261126E-012	0	0.000000E+000
1	111.48837386	2.261126E-012	1.467113E-011	1	0.000000E+000
1	111.48866498	1.467113E-011	2.261126E-012	0	0.000000E+000
1	111.48869919	2.261126E-012	1.467113E-011	1	0.000000E+000
1	111.48879008	1.467113E-011	2.261126E-012	0	0.000000E+000
1	111.50548925	2.261126E-012	1.467113E-011	1	0.000000E+000
1	111.50576293	1.467113E-011	2.261126E-012	0	0.000000E+000
1	111.50656127	2.261126E-012	1.467113E-011	1	0.000000E+000
1	111.50790102	1.467113E-011	2.261126E-012	0	0.000000E+000
1	111.50816576	2.261126E-012	1.467113E-011	1	0.000000E+000
1	111.50878347	1.467113E-011	2.261126E-012	0	0.000000E+000
1	111.50880702	2.261126E-012	1.467113E-011	1	0.000000E+000
1	111.50885188	1.467113E-011	2.261126E-012	0	0.000000E+000
1	111.52477121	2.261126E-012	1.467113E-011	1	0.000000E+000
1	111.52502647	1.467113E-011	2.261126E-012	0	0.000000E+000
1	111.56078469	2.261126E-012	1.467113E-011	1	0.000000E+000
1	111.56092054	1.467113E-011	2.261126E-012	0	0.000000E+000
1	111.57323661	2.261126E-012	1.467113E-011	1	0.000000E+000
1	111.57350694	1.467113E-011	2.261126E-012	0	0.000000E+000
1	111.57436798	2.261126E-012	1.467113E-011	1	0.000000E+000
1	111.57534110	1.467113E-011	2.261126E-012	0	0.000000E+000
1	111.57660974	2.261126E-012	1.467113E-011	1	0.000000E+000
1	111.57783957	1.467113E-011	2.261126E-012	0	0.000000E+000
1	111.57791131	2.261126E-012	1.467113E-011	1	0.000000E+000
1	111.57892091	1.467113E-011	2.261126E-012	0	0.000000E+000
1	111.57894890	2.261126E-012	1.467113E-011	1	0.000000E+000
1	111.58032000	1.467113E-011	2.261126E-012	0	0.000000E+000
1	111.58062151	2.261126E-012	1.467113E-011	1	0.000000E+000
1	111.58236739	1.467113E-011	2.261126E-012	0	0.000000E+000
1	111.58309102	2.261126E-012	1.467113E-011	1	0.000000E+000
1	111.58388216	1.467113E-011	2.261126E-012	0	0.000000E+000
1	111.58507731	2.261126E-012	1.467113E-011	1	0.000000E+000
1	111.58510885	1.467113E-011	2.261126E-012	0	0.000000E+000
1	111.58637854	2.261126E-012	1.467113E-011	1	0.000000E+000
1	111.58656565	1.467113E-011	2.261126E-012	0	0.000000E+000
1	111.58721310	2.261126E-012	1.467113E-011	1	0.000000E+000
1	111.58751899	1.467113E-011	2.261126E-012	0	0.000000E+000
1	111.58760286	2.261126E-012	1.467113E-011	1	0.000000E+000
1	111.58804599	1.467113E-011	2.261126E-012	0	0.000000E+000
1	111.58806541	2.261126E-012	1.467113E-011	1	0.000000E+000
1	111.58896719	1.467113E-011	2.261126E-012	0	0.000000E+000
1	111.58900443	2.261126E-012	1.467113E-011	1	0.000000E+000
1	111.58943791	1.467113E-011	2.261126E-012	0	0.000000E+000
1	111.59092864	2.261126E-012	1.467113E-011	1	0.000000E+000
1	111.59119824	1.467113E-011	2.261126E-012	0	0.000000E+000
1	111.59135955	2.261126E-012	1.467113E-011	1	0.000000E+000
1	111.59152396	1.467113E-011	2.261126E-012	0	0.000000E+000
1	111.59304589	2.261126E-012	1.467113E-011	1	0.000000E+000
1	111.59309524	1.467113E-011	2.261126E-012	0	0.000000E+000
1	111.59320927	2.261126E-012	1.467113E-011	1	0.000000E+000
1	111.59385353	1.467113E-011	2.261126E-012	0	0.000000E+000
1	111.59740778	2.261126E-012	1.467113E-011	1	0.000000E+000
1	111.59777309	1.467113E-011	2.261126E-012	0	0.000000E+000
1	111.59903324	2.261126E-012	1.467113E-011	1	0.000000E+000
1	111.60025909	1.467113E-011	2.261126E-012	0	0.000000E+000
1	111.60161565	2.261126E-012	1.467113E-011	1	0.000000E+000
1	111.60187806	1.467113E-011	2.261126E-012	0	0.000000E+000
1	111.60216534	2.261126E-012	1.467113E-011	1	0.000000E+000
1	111.60261630	1.467113E-011	2.261126E-012	0	0.000000E+000
1	111.60406881	2.261126E-012	1.467113E-011	1	0.000000E+000
1	111.60459253	1.467113E-011	2.261126E-012	0	0.000000E+000
1	111.60493842	2.261126E-012	1.467113E-011	1	0.000000E+000
1	111.60515547	1.467113E-011	2.261126E-012	0	0.000000E+000
1	111.60539314	2.261126E-012	1.467113E-011	1	0.000000E+000
1	111.60559947	1.467113E-011	2.261126E-012	0	0.000000E+000
1	111.60562479	2.261126E-012	1.467113E-011	1	0.000000E+000
1	111.60576210	1.467113E-011	2.261126E-012	0	0.000000E+000
1	111.60585492	2.261126E-012	1.467113E-011	1	0.000000E+000
1	111.60642213	1.467113E-011	2.261126E-012	0	0.000000E+000
1	111.60645189	2.261126E-012	1.467113E-011	1	0.000000E+000
1	111.60814268	1.467113E-011	2.261126E-012	0	0.000000E+000
1	111.60835007	2.261126E-012	1.467113E-011	1	0.000000E+000
1	111.60899067	1.467113E-011	2.261126E-012	0	0.000000E+000
1	111.61017399	2.261126E-012	1.467113E-011	1	0.000000E+000
1	111.61019710	1.467113E-011	2.261126E-012	0	0.000000E+000
1	111.61554227	2.261126E-012	1.467113E-011	1	0.000000E+000
1	111.61565790	1.467113E-011	2.261126E-012	0	0.000000E+000
1	111.61660968	2.261126E-012	1.467113E-011	1	0.000000E+000
1	111.61665161	1.467113E-011	2.261126E-012	0	0.000000E+000
1	111.61738677	2.261126E-012	1.467113E-011	1	0.000000E+000
1	111.61812261	1.467113E-011	2.261126E-012	0	0.000000E+000
1	111.61868678	2.261126E-012	1.467113E-011	1	0.000000E+000
1	111.62051820	1.467113E-011	2.261126E-012	0	0.000000E+000
1	111.62074757	2.261126E-012	1.467113E-011	1	0.000000E+000
1	111.62248387	1.467113E-011	2.261126E-012	0	0.000000E+000
1	111.62254974	2.261126E-012	1.467113E-011	1	0.000000E+000
1	111.62257472	1.467113E-011	2.261126E-012	0	0.000000E+000
1	111.62653231	2.261126E-012	1.467113E-011	1	0.000000E+000
1	111.62667676	1.467113E-011	2.261126E-012	0	0.000000E+000
1	111.62814459	2.261126E-012	1.467113E-011	1	0.000000E+000
1	111.62891951	1.467113E-011	2.261126E-012	0	0.000000E+000
1	111.62909331	2.261126E-012	1.467113E-011	1	0.000000E+000
1	111.62945544	1.467113E-011	2.261126E-012	0	0.000000E+000
1	111.63146750	2.261126E-012	1.467113E-011	1	0.000000E+000
1	111.63184589	1.467113E-011	2.261126E-012	0	0.000000E+000
1	111.63186565	2.261126E-012	1.467113E-011	1	0.000000E+000
1	111.63212664	1.467113E-011	2.261126E-012	0	0.000000E+000
1	111.63403057	2.261126E-012	1.467113E-011	1	0.000000E+000
1	111.63517388	1.467113E-011	2.261126E-012	0	0.000000E+000
1	111.63625807	2.261126E-012	1.467113E-011	1	0.000000E+000
1	111.63637928	1.467113E-011	2.261126E-012	0	0.000000E+000
1	111.63662512	2.261126E-012	1.467113E-011	1	0.000000E+000
1	111.63781718	1.467113E-011	2.261126E-012	0	0.000000E+000
1	111.63966488	2.261126E-012	1.467113E-011	1	0.000000E+000
1	111.64018335	1.467113E-011	2.261126E-012	0	0.000000E+000
1	111.64019110	2.261126E-012	1.467113E-011	1	0.000000E+000
1	111.64022592	1.467113E-011	2.261126E-012	0	0.000000E+000
1	111.64069597	2.261126E-012	1.467113E-011	1	0.000000E+000
1	111.64091005	1.467113E-011	2.261126E-012	0	0.000000E+000
1	111.65021534	2.261126E-012	1.467113E-011	1	0.000000E+000
1	111.65068668	1.467113E-011	2.261126E-012	0	0.000000E+000
1	111.65241140	2.261126E-012	1.467113E-011	1	0.000000E+000
1	111.65323909	1.467113E-011	2.261126E-012	0	0.000000E+000
1	111.65327049	2.261126E-012	1.467113E-011	1	0.000000E+000
1	111.65343209	1.467113E-011	2.261126E-012	0	0.000000E+000
1	111.65346104	2.261126E-012	1.467113E-011	1	0.000000E+000
1	111.65467730	1.467113E-011	2.261126E-012	0	0.000000E+000
1	111.65476150	2.261126E-012	1.467113E-011	1	0.000000E+000
1	111.65646001	1.467113E-011	2.261126E-012	0	0.000000E+000
1	111.66076256	2.261126E-012	1.467113E-011	1	0.000000E+000
1	111.66078394	1.467113E-011	2.261126E-012	0	0.000000E+000
1	111.66149181	2.261126E-012	1.467113E-011	1	0.000000E+000
1	111.66349352	1.467113E-011	2.261126E-012	0	0.000000E+000
1	111.66350438	2.261126E-012	1.467113E-011	1	0.000000E+000
1	111.66366253	1.467113E-011	2.261126E-012	0	0.000000E+000
1	111.66411391	2.261126E-012	1.467113E-011	1	0.000000E+000
1	111.66450547	1.467113E-011	2.261126E-012	0	0.000000E+000
1	111.66452073	2.261126E-012	1.467113E-011	1	0.000000E+000
1	111.66629541	1.467113E-011	2.261126E-012	0	0.000000E+000
1	111.66804951	2.261126E-012	1.467113E-011	1	0.000000E+000
1	111.67042138	1.467113E-011	2.261126E-012	0	0.000000E+000
1	114.26405602	2.040858E-012	1.445086E-011	1	0.000000E+000
1	114.26555148	1.445086E-011	2.040858E-012	0	0.000000E+000
1	114.26922261	2.040858E-012	1.445086E-011	1	0.000000E+000
1	114.27011871	1.445086E-011	2.040858E-012	0	0.000000E+000
1	114.27031987	2.040858E-012	1.445086E-011	1	0.000000E+000
1	114.27056316	1.445086E-011	2.040858E-012	0	0.000000E+000
1	114.27057311	2.040858E-012	1.445086E-011	1	0.000000E+000
1	114.27184578	1.445086E-011	2.040858E-012	0	0.000000E+000
1	114.27531435	2.040858E-012	1.445086E-011	1	0.000000E+000
1	114.27537470	1.445086E-011	2.040858E-012	0	0.000000E+000
1	114.27539656	2.040858E-012	1.445086E-011	1	0.000000E+000
1	114.27575049	1.445086E-011	2.040858E-012	0	0.000000E+000
1	114.27904783	2.040858E-012	1.445086E-011	1	0.000000E+000
1	114.27928859	1.445086E-011	2.040858E-012	0	0.000000E+000
1	114.27944804	2.040858E-012	1.445086E-011	1	0.000000E+000
1	114.27972328	1.445086E-011	2.040858E-012	0	0.000000E+000
1	114.27974303	2.040858E-012	1.445086E-011	1	0.000000E+000
1	114.27986865	1.445086E-011	2.040858E-012	0	0.000000E+000
1	114.27991425	2.040858E-012	1.445086E-011	1	0.000000E+000
1	114.28043365	1.445086E-011	2.040858E-012	0	0.000000E+000
1	114.28449574	2.040858E-012	1.445086E-011	1	0.000000E+000
1	114.28477024	1.445086E-011	2.040858E-012	0	0.000000E+000
1	114.28497045	2.040858E-012	1.445086E-011	1	0.000000E+000
1	114.28520533	1.445086E-011	2.040858E-012	0	0.000000E+000
1	114.28590751	2.040858E-012	1.445086E-011	1	0.000000E+000
1	114.28619084	1.445086E-011	2.040858E-012	0	0.000000E+000
1	114.28622419	2.040858E-012	1.445086E-011	1	0.000000E+000
1	114.28683027	1.445086E-011	2.040858E-012	0	0.000000E+000
1	114.29127580	2.040858E-012	1.445086E-011	1	0.000000E+000
1	114.29155291	1.445086E-011	2.040858E-012	0	0.000000E+000
1	114.29213653	2.040858E-012	1.445086E-011	1	0.000000E+000
1	114.29240610	1.445086E-011	2.040858E-012	0	0.000000E+000
1	114.29312223	2.040858E-012	1.445086E-011	1	0.000000E+000
1	114.29330642	1.445086E-011	2.040858E-012	0	0.000000E+000
1	114.29365115	2.040858E-012	1.445086E-011	1	0.000000E+000
1	114.29388646	1.445086E-011	2.040858E-012	0	0.000000E+000
1	114.29631548	2.040858E-012	1.445086E-011	1	0.000000E+000
1	114.29636186	1.445086E-011	2.040858E-012	0	0.000000E+000
1	114.29640256	2.040858E-012	1.445086E-011	1	0.000000E+000
1	114.29734074	1.445086E-011	2.040858E-012	0	0.000000E+000
1	114.29835572	2.040858E-012	1.445086E-011	1	0.000000E+000
1	114.29839177	1.445086E-011	2.040858E-012	0	0.000000E+000
1	114.30372827	2.040858E-012	1.445086E-011	1	0.000000E+000
1	114.30406512	1.445086E-011	2.040858E-012	0	0.000000E+000
1	114.30452382	2.040858E-012	1.445086E-011	1	0.000000E+000
1	114.30479801	1.445086E-011	2.040858E-012	0	0.000000E+000
1	114.30499402	2.040858E-012	1.445086E-011	1	0.000000E+000
1	114.30502810	1.445086E-011	2.040858E-012	0	0.000000E+000
1	114.30524686	2.040858E-012	1.445086E-011	1	0.000000E+000
1	114.30675763	1.445086E-011	2.040858E-012	0	0.000000E+000
1	114.30708835	2.040858E-012	1.445086E-011	1	0.000000E+000
1	114.30763501	1.445086E-011	2.040858E-012	0	0.000000E+000
1	114.30859840	2.040858E-012	1.445086E-011	1	0.000000E+000
1	114.30862995	1.445086E-011	2.040858E-012	0	0.000000E+000
1	114.30912081	2.040858E-012	1.445086E-011	1	0.000000E+000
1	114.30945554	1.445086E-011	2.040858E-012	0	0.000000E+000
1	114.30947374	2.040858E-012	1.445086E-011	1	0.000000E+000
1	114.30976683	1.445086E-011	2.040858E-012	0	0.000000E+000
1	114.31268912	2.040858E-012	1.445086E-011	1	0.000000E+000
1	114.31295179	1.445086E-011	2.040858E-012	0	0.000000E+000
1	114.31529961	2.040858E-012	1.445086E-011	1	0.000000E+000
1	114.31597648	1.445086E-011	2.040858E-012	0	0.000000E+000
1	114.31603442	2.040858E-012	1.445086E-011	1	0.000000E+000
1	114.31640098	1.445086E-011	2.040858E-012	0	0.000000E+000
1	114.31862583	2.040858E-012	1.445086E-011	1	0.000000E+000
1	114.31879536	1.445086E-011	2.040858E-012	0	0.000000E+000
1	114.32174298	2.040858E-012	1.445086E-011	1	0.000000E+000
1	114.32237420	1.445086E-011	2.040858E-012	0	0.000000E+000
1	114.32241033	2.040858E-012	1.445086E-011	1	0.000000E+000
1	114.32272406	1.445086E-011	2.040858E-012	0	0.000000E+000
1	114.32438036	2.040858E-012	1.445086E-011	1	0.000000E+000
1	114.32465023	1.445086E-011	2.040858E-012	0	0.000000E+000
1	114.32767863	2.040858E-012	1.445086E-011	1	0.000000E+000
1	114.32817079	1.445086E-011	2.040858E-012	0	0.000000E+000
1	114.32862104	2.040858E-012	1.445086E-011	1	0.000000E+000
1	114.32876165	1.445086E-011	2.040858E-012	0	0.000000E+000
1	114.32888302	2.040858E-012	1.445086E-011	1	0.000000E+000
1	114.32921684	1.445086E-011	2.040858E-012	0	0.000000E+000
1	114.33192144	2.040858E-012	1.445086E-011	1	0.000000E+000
1	114.33310224	1.445086E-011	2.040858E-012	0	0.000000E+000
1	114.34388038	2.040858E-012	1.445086E-011	1	0.000000E+000
1	114.34390713	1.445086E-011	2.040858E-012	0	0.000000E+000
1	114.34435420	2.040858E-012	1.445086E-011	1	0.000000E+000
1	114.34459535	1.445086E-011	2.040858E-012	0	0.000000E+000
1	114.34600959	2.040858E-012	1.445086E-011	1	0.000000E+000
1	114.34613623	1.445086E-011	2.040858E-012	0	0.000000E+000
1	114.34615435	2.040858E-012	1.445086E-011	1	0.000000E+000
1	114.34663947	1.445086E-011	2.040858E-012	0	0.000000E+000
1	114.34684984	2.040858E-012	1.445086E-011	1	0.000000E+000
1	114.34687277	1.445086E-011	2.040858E-012	0	0.000000E+000
1	114.34691411	2.040858E-012	1.445086E-011	1	0.000000E+000
1	114.34721719	1.445086E-011	2.040858E-012	0	0.000000E+000
1	114.34723921	2.040858E-012	1.445086E-011	1	0.000000E+000
1	114.34763768	1.445086E-011	2.040858E-012	0	0.000000E+000
1	114.34942803	2.040858E-012	1.445086E-011	1	0.000000E+000
1	114.34971788	1.445086E-011	2.040858E-012	0	0.000000E+000
1	114.34977072	2.040858E-012	1.445086E-011	1	0.000000E+000
1	114.35007537	1.445086E-011	2.040858E-012	0	0.000000E+000
1	114.35105872	2.040858E-012	1.445086E-011	1	0.000000E+000
1	114.35145630	1.445086E-011	2.040858E-012	0	0.000000E+000
1	114.35156625	2.040858E-012	1.445086E-011	1	0.000000E+000
1	114.35220791	1.445086E-011	2.040858E-012	0	0.000000E+000
1	114.35221109	2.040858E-012	1.445086E-011	1	0.000000E+000
1	114.35317031	1.445086E-011	2.040858E-012	0	0.000000E+000
1	114.35585339	2.040858E-012	1.445086E-011	1	0.000000E+000
1	114.35602470	1.445086E-011	2.040858E-012	0	0.000000E+000
1	114.35653732	2.040858E-012	1.445086E-011	1	0.000000E+000
1	114.35715365	1.445086E-011	2.040858E-012	0	0.000000E+000
1	114.36097569	2.040858E-012	1.445086E-011	1	0.000000E+000
1	114.36123444	1.445086E-011	2.040858E-012	0	0.000000E+000
1	114.36135450	2.040858E-012	1.445086E-011	1	0.000000E+000
1	114.36215730	1.445086E-011	2.040858E-012	0	0.000000E+000
1	114.36263836	2.040858E-012	1.445086E-011	1	0.000000E+000
1	114.36266260	1.445086E-011	2.040858E-012	0	0.000000E+000
1	114.36286295	2.040858E-012	1.445086E-011	1	0.000000E+000
1	114.36308014	1.445086E-011	2.040858E-012	0	0.000000E+000
1	114.36381286	2.040858E-012	1.445086E-011	1	0.000000E+000
1	114.36467647	1.445086E-011	2.040858E-012	0	0.000000E+000
1	114.36470140	2.040858E-012	1.445086E-011	1	0.000000E+000
1	114.36605571	1.445086E-011	2.040858E-012	0	0.000000E+000
1	114.36664157	2.040858E-012	1.445086E-011	1	0.000000E+000
1	114.36668071	1.445086E-011	2.040858E-012	0	0.000000E+000
1	114.36786821	2.040858E-012	1.445086E-011	1	0.000000E+000
1	114.36832943	1.445086E-011	2.040858E-012	0	0.000000E+000
1	114.36963558	2.040858E-012	1.445086E-011	1	0.000000E+000
1	114.36965783	1.445086E-011	2.040858E-012	0	0.000000E+000
1	114.37054838	2.040858E-012	1.445086E-011	1	0.000000E+000
1	114.37061826	1.445086E-011	2.040858E-012	0	0.000000E+000
1	114.37106429	2.040858E-012	1.445086E-011	1	0.000000E+000
1	114.37282806	1.445086E-011	2.040858E-012	0	0.000000E+000
1	114.37365293	2.040858E-012	1.445086E-011	1	0.000000E+000
1	114.37401231	1.445086E-011	2.040858E-012	0	0.000000E+000
1	114.37402862	2.040858E-012	1.445086E-011	1	0.000000E+000
1	114.37450920	1.445086E-011	2.040858E-012	0	0.000000E+000
1	114.37462300	2.040858E-012	1.445086E-011	1	0.000000E+000
1	114.37534538	1.445086E-011	2.040858E-012	0	0.000000E+000
1	114.37678121	2.040858E-012	1.445086E-011	1	0.000000E+000
1	114.37683867	1.445086E-011	2.040858E-012	0	0.000000E+000
1	114.37695979	2.040858E-012	1.445086E-011	1	0.000000E+000
1	114.37761687	1.445086E-011	2.040858E-012	0	0.000000E+000
1	114.37892627	2.040858E-012	1.445086E-011	1	0.000000E+000
1	114.37941826	1.445086E-011	2.040858E-012	0	0.000000E+000
1	114.37944066	2.040858E-012	1.445086E-011	1	0.000000E+000
1	114.37965558	1.445086E-011	2.040858E-012	0	0.000000E+000
1	114.38244862	2.040858E-012	1.445086E-011	1	0.000000E+000
1	114.38309853	1.445086E-011	2.040858E-012	0	0.000000E+000
1	114.38312795	2.040858E-012	1.445086E-011	1	0.000000E+000
1	114.38424967	1.445086E-011	2.040858E-012	0	0.000000E+000
1	114.38429068	2.040858E-012	1.445086E-011	1	0.000000E+000
1	114.38512247	1.445086E-011	2.040858E-012	0	0.000000E+000
1	127.82532894	2.029698E-012	1.443970E-011	1	0.000000E+000
1	127.82562922	1.443970E-011	2.029698E-012	0	0.000000E+000
1	127.82566582	2.029698E-012	1.443970E-011	1	0.000000E+000
1	127.82618469	1.443970E-011	2.029698E-012	0	0.000000E+000
1	127.82708119	2.029698E-012	1.443970E-011	1	0.000000E+000
1	127.82736371	1.443970E-011	2.029698E-012	0	0.000000E+000
1	127.82802152	2.029698E-012	1.443970E-011	1	0.000000E+000
1	127.82925201	1.443970E-011	2.029698E-012	0	0.000000E+000
1	127.83014843	2.029698E-012	1.443970E-011	1	0.000000E+000
1	127.83117507	1.443970E-011	2.029698E-012	0	0.000000E+000
1	127.83148704	2.029698E-012	1.443970E-011	1	0.000000E+000
1	127.83233864	1.443970E-011	2.029698E-012	0	0.000000E+000
1	127.83688001	2.029698E-012	1.443970E-011	1	0.000000E+000
1	127.83690724	1.443970E-011	2.029698E-012	0	0.000000E+000
1	127.83692012	2.029698E-012	1.443970E-011	1	0.000000E+000
1	127.83734287	1.443970E-011	2.029698E-012	0	0.000000E+000
1	127.84017575	2.029698E-012	1.443970E-011	1	0.000000E+000
1	127.84040110	1.443970E-011	2.029698E-012	0	0.000000E+000
1	127.84349196	2.029698E-012	1.443970E-011	1	0.000000E+000
1	127.84384161	1.443970E-011	2.029698E-012	0	0.000000E+000
1	127.84592059	2.029698E-012	1.443970E-011	1	0.000000E+000
1	127.84599493	1.443970E-011	2.029698E-012	0	0.000000E+000
1	127.84626792	2.029698E-012	1.443970E-011	1	0.000000E+000
1	127.84785400	1.443970E-011	2.029698E-012	0	0.000000E+000
1	127.84845143	2.029698E-012	1.443970E-011	1	0.000000E+000
1	127.84871388	1.443970E-011	2.029698E-012	0	0.000000E+000
1	127.84878849	2.029698E-012	1.443970E-011	1	0.000000E+000
1	127.84905083	1.443970E-011	2.029698E-012	0	0.000000E+000
1	127.84971131	2.029698E-012	1.443970E-011	1	0.000000E+000
1	127.85077897	1.443970E-011	2.029698E-012	0	0.000000E+000
1	127.85139883	2.029698E-012	1.443970E-011	1	0.000000E+000
1	127.85168773	1.443970E-011	2.029698E-012	0	0.000000E+000
1	127.85652003	2.029698E-012	1.443970E-011	1	0.000000E+000
1	127.85669608	1.443970E-011	2.029698E-012	0	0.000000E+000
1	127.85888909	2.029698E-012	1.443970E-011	1	0.000000E+000
1	127.85997761	1.443970E-011	2.029698E-012	0	0.000000E+000
1	127.85998973	2.029698E-012	1.443970E-011	1	0.000000E+000
1	127.86082678	1.443970E-011	2.029698E-012	0	0.000000E+000
1	127.86092294	2.029698E-012	1.443970E-011	1	0.000000E+000
1	127.86118999	1.443970E-011	2.029698E-012	0	0.000000E+000
1	127.86235664	2.029698E-012	1.443970E-011	1	0.000000E+000
1	127.86264681	1.443970E-011	2.029698E-012	0	0.000000E+000
1	127.86529561	2.029698E-012	1.443970E-011	1	0.000000E+000
1	127.86533495	1.443970E-011	2.029698E-012	0	0.000000E+000
1	127.86537969	2.029698E-012	1.443970E-011	1	0.000000E+000
1	127.86565145	1.443970E-011	2.029698E-012	0	0.000000E+000
1	127.86569063	2.029698E-012	1.443970E-011	1	0.000000E+000
1	127.86573270	1.443970E-011	2.029698E-012	0	0.000000E+000
1	127.86574863	2.029698E-012	1.443970E-011	1	0.000000E+000
1	127.86676497	1.443970E-011	2.029698E-012	0	0.000000E+000
1	127.86679808	2.029698E-012	1.443970E-011	1	0.000000E+000
1	127.86763122	1.443970E-011	2.029698E-012	0	0.000000E+000
1	127.86764945	2.029698E-012	1.443970E-011	1	0.000000E+000
1	127.86796550	1.443970E-011	2.029698E-012	0	0.000000E+000
1	127.87025534	2.029698E-012	1.443970E-011	1	0.000000E+000
1	127.87119065	1.443970E-011	2.029698E-012	0	0.000000E+000
1	127.87126531	2.029698E-012	1.443970E-011	1	0.000000E+000
1	127.87143474	1.443970E-011	2.029698E-012	0	0.000000E+000
1	127.87146373	2.029698E-012	1.443970E-011	1	0.000000E+000
1	127.87254941	1.443970E-011	2.029698E-012	0	0.000000E+000
1	127.87703495	2.029698E-012	1.443970E-011	1	0.000000E+000
1	127.87713980	1.443970E-011	2.029698E-012	0	0.000000E+000
1	127.87992654	2.029698E-012	1.443970E-011	1	0.000000E+000
1	127.88011003	1.443970E-011	2.029698E-012	0	0.000000E+000
1	127.88062774	2.029698E-012	1.443970E-011	1	0.000000E+000
1	127.88085526	1.443970E-011	2.029698E-012	0	0.000000E+000
1	127.88132779	2.029698E-012	1.443970E-011	1	0.000000E+000
1	127.88155470	1.443970E-011	2.029698E-012	0	0.000000E+000
1	127.88168047	2.029698E-012	1.443970E-011	1	0.000000E+000
1	127.88318156	1.443970E-011	2.029698E-012	0	0.000000E+000
1	127.88881639	2.029698E-012	1.443970E-011	1	0.000000E+000
1	127.89073684	1.443970E-011	2.029698E-012	0	0.000000E+000
1	127.89213158	2.029698E-012	1.443970E-011	1	0.000000E+000
1	127.89317081	1.443970E-011	2.029698E-012	0	0.000000E+000
1	127.89446126	2.029698E-012	1.443970E-011	1	0.000000E+000
1	127.89461241	1.443970E-011	2.029698E-012	0	0.000000E+000
1	127.89537531	2.029698E-012	1.443970E-011	1	0.000000E+000
1	127.89544605	1.443970E-011	2.029698E-012	0	0.000000E+000
1	127.89561229	2.029698E-012	1.443970E-011	1	0.000000E+000
1	127.89583321	1.443970E-011	2.029698E-012	0	0.000000E+000
1	127.89586317	2.029698E-012	1.443970E-011	1	0.000000E+000
1	127.89595847	1.443970E-011	2.029698E-012	0	0.000000E+000
1	127.89684050	2.029698E-012	1.443970E-011	1	0.000000E+000
1	127.89792351	1.443970E-011	2.029698E-012	0	0.000000E+000
1	127.89793985	2.029698E-012	1.443970E-011	1	0.000000E+000
1	127.89979144	1.443970E-011	2.029698E-012	0	0.000000E+000
1	127.90014522	2.029698E-012	1.443970E-011	1	0.000000E+000
1	127.90035555	1.443970E-011	2.029698E-012	0	0.000000E+000
1	127.90050300	2.029698E-012	1.443970E-011	1	0.000000E+000
1	127.90178700	1.443970E-011	2.029698E-012	0	0.000000E+000
1	127.90495260	2.029698E-012	1.443970E-011	1	0.000000E+000
1	127.90517889	1.443970E-011	2.029698E-012	0	0.000000E+000
1	127.91103633	2.029698E-012	1.443970E-011	1	0.000000E+000
1	127.91173274	1.443970E-011	2.029698E-012	0	0.000000E+000
1	127.91298150	2.029698E-012	1.443970E-011	1	0.000000E+000
1	127.91354197	1.443970E-011	2.029698E-012	0	0.000000E+000
1	127.91632779	2.029698E-012	1.443970E-011	1	0.000000E+000
1	127.91647651	1.443970E-011	2.029698E-012	0	0.000000E+000
1	127.91742224	2.029698E-012	1.443970E-011	1	0.000000E+000
1	127.91782219	1.443970E-011	2.029698E-012	0	0.000000E+000
1	127.91790412	2.029698E-012	1.443970E-011	1	0.000000E+000
1	127.91832255	1.443970E-011	2.029698E-012	0	0.000000E+000
1	127.91833774	2.029698E-012	1.443970E-011	1	0.000000E+000
1	127.91899536	1.443970E-011	2.029698E-012	0	0.000000E+000
1	127.91983119	2.029698E-012	1.443970E-011	1	0.000000E+000
1	127.92105350	1.443970E-011	2.029698E-012	0	0.000000E+000
1	127.92157245	2.029698E-012	1.443970E-011	1	0.000000E+000
1	127.92206490	1.443970E-011	2.029698E-012	0	0.000000E+000
1	127.92234672	2.029698E-012	1.443970E-011	1	0.000000E+000
1	127.92270756	1.443970E-011	2.029698E-012	0	0.000000E+000
1	127.93562890	2.029698E-012	1.443970E-011	1	0.000000E+000
1	127.93608928	1.443970E-011	2.029698E-012	0	0.000000E+000
1	127.93611656	2.029698E-012	1.443970E-011	1	0.000000E+000
1	127.93633979	1.443970E-011	2.029698E-012	0	0.000000E+000
1	127.93697064	2.029698E-012	1.443970E-011	1	0.000000E+000
1	127.93749001	1.443970E-011	2.029698E-012	0	0.000000E+000
1	127.93797336	2.029698E-012	1.443970E-011	1	0.000000E+000
1	127.93799889	1.443970E-011	2.029698E-012	0	0.000000E+000
1	127.93899937	2.029698E-012	1.443970E-011	1	0.000000E+000
1	127.93976314	1.443970E-011	2.029698E-012	0	0.000000E+000
1	127.94076883	2.029698E-012	1.443970E-011	1	0.000000E+000
1	127.94101855	1.443970E-011	2.029698E-012	0	0.000000E+000
1	127.94125465	2.029698E-012	1.443970E-011	1	0.000000E+000
1	127.94145800	1.443970E-011	2.029698E-012	0	0.000000E+000
1	127.94346034	2.029698E-012	1.443970E-011	1	0.000000E+000
1	127.94362912	1.443970E-011	2.029698E-012	0	0.000000E+000
1	127.94385615	2.029698E-012	1.443970E-011	1	0.000000E+000
1	127.94492154	1.443970E-011	2.029698E-012	0	0.000000E+000
1	127.94493896	2.029698E-012	1.443970E-011	1	0.000000E+000
1	127.94566535	1.443970E-011	2.029698E-012	0	0.000000E+000
1	127.94578442	2.029698E-012	1.443970E-011	1	0.000000E+000
1	127.94580495	1.443970E-011	2.029698E-012	0	0.000000E+000
1	127.94591012	2.029698E-012	1.443970E-011	1	0.000000E+000
1	127.94614583	1.443970E-011	2.029698E-012	0	0.000000E+000
1	127.94926860	2.029698E-012	1.443970E-011	1	0.000000E+000
1	127.94996438	1.443970E-011	2.029698E-012	0	0.000000E+000
1	127.95001239	2.029698E-012	1.443970E-011	1	0.000000E+000
1	127.95030792	1.443970E-011	2.029698E-012	0	0.000000E+000
1	127.95032306	2.029698E-012	1.443970E-011	1	0.000000E+000
1	127.95059475	1.443970E-011	2.029698E-012	0	0.000000E+000
1	127.95062746	2.029698E-012	1.443970E-011	1	0.000000E+000
1	127.95145962	1.443970E-011	2.029698E-012	0	0.000000E+000
1	127.95654556	2.029698E-012	1.443970E-011	1	0.000000E+000
1	127.95655729	1.443970E-011	2.029698E-012	0	0.000000E+000
1	127.96548500	2.029698E-012	1.443970E-011	1	0.000000E+000
1	127.96578137	1.443970E-011	2.029698E-012	0	0.000000E+000
1	127.96583328	2.029698E-012	1.443970E-011	1	0.000000E+000
1	127.96636204	1.443970E-011	2.029698E-012	0	0.000000E+000
1	127.96642512	2.029698E-012	1.443970E-011	1	0.000000E+000
1	127.96749805	1.443970E-011	2.029698E-012	0	0.000000E+000
1	127.96798388	2.029698E-012	1.443970E-011	1	0.000000E+000
1	127.96830922	1.443970E-011	2.029698E-012	0	0.000000E+000
1	127.96939839	2.029698E-012	1.443970E-011	1	0.000000E+000
1	127.96946821	1.443970E-011	2.029698E-012	0	0.000000E+000
1	127.96965898	2.029698E-012	1.443970E-011	1	0.000000E+000
1	127.96972053	1.443970E-011	2.029698E-012	0	0.000000E+000
1	127.96980338	2.029698E-012	1.443970E-011	1	0.000000E+000
1	127.97004491	1.443970E-011	2.029698E-012	0	0.000000E+000
1	127.97080666	2.029698E-012	1.443970E-011	1	0.000000E+000
1	127.97213038	1.443970E-011	2.029698E-012	0	0.000000E+000
1	127.97218417	2.029698E-012	1.443970E-011	1	0.000000E+000
1	127.97224550	1.443970E-011	2.029698E-012	0	0.000000E+000
1	127.97292801	2.029698E-012	1.443970E-011	1	0.000000E+000
1	127.97356972	1.443970E-011	2.029698E-012	0	0.000000E+000
1	127.97393780	2.029698E-012	1.443970E-011	1	0.000000E+000
1	127.97439585	1.443970E-011	2.029698E-012	0	0.000000E+000
1	127.97484142	2.029698E-012	1.443970E-011	1	0.000000E+000
1	127.97487841	1.443970E-011	2.029698E-012	0	0.000000E+000
1	127.97542778	2.029698E-012	1.443970E-011	1	0.000000E+000
1	127.97563807	1.443970E-011	2.029698E-012	0	0.000000E+000
1	127.97566659	2.029698E-012	1.443970E-011	1	0.000000E+000
1	127.97593857	1.443970E-011	2.029698E-012	0	0.000000E+000
1	127.97744309	2.029698E-012	1.443970E-011	1	0.000000E+000
1	127.97765674	1.443970E-011	2.029698E-012	0	0.000000E+000
1	127.97799416	2.029698E-012	1.443970E-011	1	0.000000E+000
1	127.97802815	1.443970E-011	2.029698E-012	0	0.000000E+000
1	127.98002609	2.029698E-012	1.443970E-011	1	0.000000E+000
1	127.98035103	1.443970E-011	2.029698E-012	0	0.000000E+000
1	127.98075087	2.029698E-012	1.443970E-011	1	0.000000E+000
1	127.98139713	1.443970E-011	2.029698E-012	0	0.000000E+000
1	127.98159352	2.029698E-012	1.443970E-011	1	0.000000E+000
1	127.98236448	1.443970E-011	2.029698E-012	0	0.000000E+000
1	127.98241041	2.029698E-012	1.443970E-011	1	0.000000E+000
1	127.98318455	1.443970E-011	2.029698E-012	0	0.000000E+000
1	127.98387328	2.029698E-012	1.443970E-011	1	0.000000E+000
1	127.98392345	1.443970E-011	2.029698E-012	0	0.000000E+000
1	127.98458634	2.029698E-012	1.443970E-011	1	0.000000E+000
1	127.98468573	1.443970E-011	2.029698E-012	0	0.000000E+000
1	127.98470589	2.029698E-012	1.443970E-011	1	0.000000E+000
1	127.98480627	1.443970E-011	2.029698E-012	0	0.000000E+000
1	127.98486589	2.029698E-012	1.443970E-011	1	0.000000E+000
1	127.98487884	1.443970E-011	2.029698E-012	0	0.000000E+000
1	127.98515546	2.029698E-012	1.443970E-011	1	0.000000E+000
1	127.98600192	1.443970E-011	2.029698E-012	0	0.000000E+000
1	127.98640484	2.029698E-012	1.443970E-011	1	0.000000E+000
1	127.98674626	1.443970E-011	2.029698E-012	0	0.000000E+000
1	127.99317073	2.029698E-012	1.443970E-011	1	0.000000E+000
1	127.99317225	1.443970E-011	2.029698E-012	0	0.000000E+000
1	127.99797465	2.029698E-012	1.443970E-011	1	0.000000E+000
1	127.99838909	1.443970E-011	2.029698E-012	0	0.000000E+000
1	127.99841158	2.029698E-012	1.443970E-011	1	0.000000E+000
1	127.99909080	1.443970E-011	2.029698E-012	0	0.000000E+000
1	127.99924252	2.029698E-012	1.443970E-011	1	0.000000E+000
1	127.99997285	1.443970E-011	2.029698E-012	0	0.000000E+000
1	128.00041116	2.029698E-012	1.443970E-011	1	0.000000E+000
1	128.00164460	1.443970E-011	2.029698E-012	0	0.000000E+000
1	128.00180165	2.029698E-012	1.443970E-011	1	0.000000E+000
1	128.00202257	1.443970E-011	2.029698E-012	0	0.000000E+000
1	128.01113793	2.029698E-012	1.443970E-011	1	0.000000E+000
1	128.01165726	1.443970E-011	2.029698E-012	0	0.000000E+000
1	128.01169251	2.029698E-012	1.443970E-011	1	0.000000E+000
1	128.01225161	1.443970E-011	2.029698E-012	0	0.000000E+000
1	128.01468957	2.029698E-012	1.443970E-011	1	0.000000E+000
1	128.01488866	1.443970E-011	2.029698E-012	0	0.000000E+000
1	128.01712181	2.029698E-012	1.443970E-011	1	0.000000E+000
1	128.01733875	1.443970E-011	2.029698E-012	0	0.000000E+000
1	128.02367180	2.029698E-012	1.443970E-011	1	0.000000E+000
1	128.02385231	1.443970E-011	2.029698E-012	0	0.000000E+000
1	128.02454299	2.029698E-012	1.443970E-011	1	0.000000E+000
1	128.02471316	1.443970E-011	2.029698E-012	0	0.000000E+000
1	128.02475697	2.029698E-012	1.443970E-011	1	0.000000E+000
1	128.02546681	1.443970E-011	2.029698E-012	0	0.000000E+000
1	128.02641561	2.029698E-012	1.443970E-011	1	0.000000E+000
1	128.02703738	1.443970E-011	2.029698E-012	0	0.000000E+000
1	128.02959433	2.029698E-012	1.443970E-011	1	0.000000E+000
1	128.03030572	1.443970E-011	2.029698E-012	0	0.000000E+000
1	128.03079340	2.029698E-012	1.443970E-011	1	0.000000E+000
1	128.03084676	1.443970E-011	2.029698E-012	0	0.000000E+000
1	128.03129691	2.029698E-012	1.443970E-011	1	0.000000E+000
1	128.03145402	1.443970E-011	2.029698E-012	0	0.000000E+000
1	128.03370348	2.029698E-012	1.443970E-011	1	0.000000E+000
1	128.03480562	1.443970E-011	2.029698E-012	0	0.000000E+000
1	128.03487126	2.029698E-012	1.443970E-011	1	0.000000E+000
1	128.03631397	1.443970E-011	2.029698E-012	0	0.000000E+000
1	128.03688506	2.029698E-012	1.443970E-011	1	0.000000E+000
1	128.03870647	1.443970E-011	2.029698E-012	0	0.000000E+000
1	128.03873228	2.029698E-012	1.443970E-011	1	0.000000E+000
1	128.03955995	1.443970E-011	2.029698E-012	0	0.000000E+000
1	128.04117656	2.029698E-012	1.443970E-011	1	0.000000E+000
1	128.04244052	1.443970E-011	2.029698E-012	0	0.000000E+000
1	128.04245721	2.029698E-012	1.443970E-011	1	0.000000E+000
1	128.04281579	1.443970E-011	2.029698E-012	0	0.000000E+000
1	128.04287551	2.029698E-012	1.443970E-011	1	0.000000E+000
1	128.04342098	1.443970E-011	2.029698E-012	0	0.000000E+000
1	128.04343270	2.029698E-012	1.443970E-011	1	0.000000E+000
1	128.04381685	1.443970E-011	2.029698E-012	0	0.000000E+000
1	128.04403735	2.029698E-012	1.443970E-011	1	0.000000E+000
1	128.04446955	1.443970E-011	2.029698E-012	0	0.000000E+000
1	128.04453674	2.029698E-012	1.443970E-011	1	0.000000E+000
1	128.04484825	1.443970E-011	2.029698E-012	0	0.000000E+000
1	128.04495578	2.029698E-012	1.443970E-011	1	0.000000E+000
1	128.04733683	1.443970E-011	2.029698E-012	0	0.000000E+000
1	128.04815449	2.029698E-012	1.443970E-011	1	0.000000E+000
1	128.04932330	1.443970E-011	2.029698E-012	0	0.000000E+000
1	128.04939914	2.029698E-012	1.443970E-011	1	0.000000E+000
1	128.04986007	1.443970E-011	2.029698E-012	0	0.000000E+000
1	128.05003165	2.029698E-012	1.443970E-011	1	0.000000E+000
1	128.05174812	1.443970E-011	2.029698E-012	0	0.000000E+000
1	128.05178487	2.029698E-012	1.443970E-011	1	0.000000E+000
1	128.05211358	1.443970E-011	2.029698E-012	0	0.000000E+000
1	128.05212630	2.029698E-012	1.443970E-011	1	0.000000E+000
1	128.05220983	1.443970E-011	2.029698E-012	0	0.000000E+000
1	128.05227318	2.029698E-012	1.443970E-011	1	0.000000E+000
1	128.05264017	1.443970E-011	2.029698E-012	0	0.000000E+000
1	128.05377947	2.029698E-012	1.443970E-011	1	0.000000E+000
1	128.05382437	1.443970E-011	2.029698E-012	0	0.000000E+000
1	128.05396661	2.029698E-012	1.443970E-011	1	0.000000E+000
1	128.05421653	1.443970E-011	2.029698E-012	0	0.000000E+000
1	128.06320480	2.029698E-012	1.443970E-011	1	0.000000E+000
1	128.06330136	1.443970E-011	2.029698E-012	0	0.000000E+000
1	128.07199854	2.029698E-012	1.443970E-011	1	0.000000E+000
1	128.07211807	1.443970E-011	2.029698E-012	0	0.000000E+000
1	128.07265406	2.029698E-012	1.443970E-011	1	0.000000E+000
1	128.07304638	1.443970E-011	2.029698E-012	0	0.000000E+000
1	128.07473700	2.029698E-012	1.443970E-011	1	0.000000E+000
1	128.07497974	1.443970E-011	2.029698E-012	0	0.000000E+000
1	128.07509554	2.029698E-012	1.443970E-011	1	0.000000E+000
1	128.07605430	1.443970E-011	2.029698E-012	0	0.000000E+000
1	128.07607844	2.029698E-012	1.443970E-011	1	0.000000E+000
1	128.07625695	1.443970E-011	2.029698E-012	0	0.000000E+000
1	128.07817689	2.029698E-012	1.443970E-011	1	0.000000E+000
1	128.07822025	1.443970E-011	2.029698E-012	0	0.000000E+000
1	128.07928747	2.029698E-012	1.443970E-011	1	0.000000E+000
1	128.07979496	1.443970E-011	2.029698E-012	0	0.000000E+000
1	128.08320727	2.029698E-012	1.443970E-011	1	0.000000E+000
1	128.08407766	1.443970E-011	2.029698E-012	0	0.000000E+000
1	128.08413134	2.029698E-012	1.443970E-011	1	0.000000E+000
1	128.08414991	1.443970E-011	2.029698E-012	0	0.000000E+000
1	128.08955331	2.029698E-012	1.443970E-011	1	0.000000E+000
1	128.08964410	1.443970E-011	2.029698E-012	0	0.000000E+000
1	128.09000094	2.029698E-012	1.443970E-011	1	0.000000E+000
1	128.09072731	1.443970E-011	2.029698E-012	0	0.000000E+000
1	128.09213713	2.029698E-012	1.443970E-011	1	0.000000E+000
1	128.09337035	1.443970E-011	2.029698E-012	0	0.000000E+000
1	128.09346702	2.029698E-012	1.443970E-011	1	0.000000E+000
1	128.09368609	1.443970E-011	2.029698E-012	0	0.000000E+000
1	128.09372622	2.029698E-012	1.443970E-011	1	0.000000E+000
1	128.09408525	1.443970E-011	2.029698E-012	0	0.000000E+000
1	128.10312967	2.029698E-012	1.443970E-011	1	0.000000E+000
1	128.10348679	1.443970E-011	2.029698E-012	0	0.000000E+000
1	128.10351999	2.029698E-012	1.443970E-011	1	0.000000E+000
1	128.10383819	1.443970E-011	2.029698E-012	0	0.000000E+000
1	128.10386127	2.029698E-012	1.443970E-011	1	0.000000E+000
1	128.10461105	1.443970E-011	2.029698E-012	0	0.000000E+000
1	128.10464385	2.029698E-012	1.443970E-011	1	0.000000E+000
1	128.10520691	1.443970E-011	2.029698E-012	0	0.000000E+000
1	128.10594014	2.029698E-012	1.443970E-011	1	0.000000E+000
1	128.10596780	1.443970E-011	2.029698E-012	0	0.000000E+000
1	128.10791541	2.029698E-012	1.443970E-011	1	0.000000E+000
1	128.10819391	1.443970E-011	2.029698E-012	0	0.000000E+000
1	128.10965575	2.029698E-012	1.443970E-011	1	0.000000E+000
1	128.10992932	1.443970E-011	2.029698E-012	0	0.000000E+000
1	128.11042975	2.029698E-012	1.443970E-011	1	0.000000E+000
1	128.11106597	1.443970E-011	2.029698E-012	0	0.000000E+000
1	128.11417614	2.029698E-012	1.443970E-011	1	0.000000E+000
1	128.11449846	1.443970E-011	2.029698E-012	0	0.000000E+000
1	128.11459651	2.029698E-012	1.443970E-011	1	0.000000E+000
1	128.11539274	1.443970E-011	2.029698E-012	0	0.000000E+000
1	128.11689674	2.029698E-012	1.443970E-011	1	0.000000E+000
1	128.11885658	1.443970E-011	2.029698E-012	0	0.000000E+000
1	128.11928963	2.029698E-012	1.443970E-011	1	0.000000E+000
1	128.11933752	1.443970E-011	2.029698E-012	0	0.000000E+000
1	128.12536674	2.029698E-012	1.443970E-011	1	0.000000E+000
1	128.12563346	1.443970E-011	2.029698E-012	0	0.000000E+000
1	128.12796915	2.029698E-012	1.443970E-011	1	0.000000E+000
1	128.12840095	1.443970E-011	2.029698E-012	0	0.000000E+000
1	128.12842779	2.029698E-012	1.443970E-011	1	0.000000E+000
1	128.12862300	1.443970E-011	2.029698E-012	0	0.000000E+000
1	128.12864032	2.029698E-012	1.443970E-011	1	0.000000E+000
1	128.12921238	1.443970E-011	2.029698E-012	0	0.000000E+000
1	128.12925963	2.029698E-012	1.443970E-011	1	0.000000E+000
1	128.13148843	1.443970E-011	2.029698E-012	0	0.000000E+000
1	128.13156139	2.029698E-012	1.443970E-011	1	0.000000E+000
1	128.13305377	1.443970E-011	2.029698E-012	0	0.000000E+000
1	128.13307676	2.029698E-012	1.443970E-011	1	0.000000E+000
1	128.13687365	1.443970E-011	2.029698E-012	0	0.000000E+000
1	128.13694724	2.029698E-012	1.443970E-011	1	0.000000E+000
1	128.13883151	1.443970E-011	2.029698E-012	0	0.000000E+000
1	128.13885833	2.029698E-012	1.443970E-011	1	0.000000E+000
1	128.13932490	1.443970E-011	2.029698E-012	0	0.000000E+000
1	128.14108717	2.029698E-012	1.443970E-011	1	0.000000E+000
1	128.14142171	1.443970E-011	2.029698E-012	0	0.000000E+000
1	128.14270103	2.029698E-012	1.443970E-011	1	0.000000E+000
1	128.14293497	1.443970E-011	2.029698E-012	0	0.000000E+000
1	128.14343506	2.029698E-012	1.443970E-011	1	0.000000E+000
1	128.14349895	1.443970E-011	2.029698E-012	0	0.000000E+000
1	128.14372229	2.029698E-012	1.443970E-011	1	0.000000E+000
1	128.14645032	1.443970E-011	2.029698E-012	0	0.000000E+000
1	128.14656269	2.029698E-012	1.443970E-011	1	0.000000E+000
1	128.14681607	1.443970E-011	2.029698E-012	0	0.000000E+000
1	128.14719030	2.029698E-012	1.443970E-011	1	0.000000E+000
1	128.14754812	1.443970E-011	2.029698E-012	0	0.000000E+000
1	128.14791124	2.029698E-012	1.443970E-011	1	0.000000E+000
1	128.14811079	1.443970E-011	2.029698E-012	0	0.000000E+000
1	128.14863953	2.029698E-012	1.443970E-011	1	0.000000E+000
1	128.14865884	1.443970E-011	2.029698E-012	0	0.000000E+000
1	128.14912177	2.029698E-012	1.443970E-011	1	0.000000E+000
1	128.15020503	1.443970E-011	2.029698E-012	0	0.000000E+000
1	128.15064462	2.029698E-012	1.443970E-011	1	0.000000E+000
1	128.15149783	1.443970E-011	2.029698E-012	0	0.000000E+000
1	128.15160579	2.029698E-012	1.443970E-011	1	0.000000E+000
1	128.15201328	1.443970E-011	2.029698E-012	0	0.000000E+000
1	128.15214166	2.029698E-012	1.443970E-011	1	0.000000E+000
1	128.15225747	1.443970E-011	2.029698E-012	0	0.000000E+000
1	128.15279203	2.029698E-012	1.443970E-011	1	0.000000E+000
1	128.15283103	1.443970E-011	2.029698E-012	0	0.000000E+000
1	128.15300402	2.029698E-012	1.443970E-011	1	0.000000E+000
1	128.15315368	1.443970E-011	2.029698E-012	0	0.000000E+000
1	128.15318650	2.029698E-012	1.443970E-011	1	0.000000E+000
1	128.15515990	1.443970E-011	2.029698E-012	0	0.000000E+000
1	128.15614735	2.029698E-012	1.443970E-011	1	0.000000E+000
1	128.15653213	1.443970E-011	2.029698E-012	0	0.000000E+000
1	128.15655374	2.029698E-012	1.443970E-011	1	0.000000E+000
1	128.15908863	1.443970E-011	2.029698E-012	0	0.000000E+000
1	128.15923192	2.029698E-012	1.443970E-011	1	0.000000E+000
1	128.15956568	1.443970E-011	2.029698E-012	0	0.000000E+000
1	128.16072200	2.029698E-012	1.443970E-011	1	0.000000E+000
1	128.16116096	1.443970E-011	2.029698E-012	0	0.000000E+000
1	128.16718544	2.029698E-012	1.443970E-011	1	0.000000E+000
1	128.16875090	1.443970E-011	2.029698E-012	0	0.000000E+000
1	128.16899973	2.029698E-012	1.443970E-011	1	0.000000E+000
1	128.17238683	1.443970E-011	2.029698E-012	0	0.000000E+000
1	128.17422582	2.029698E-012	1.443970E-011	1	0.000000E+000
1	128.17494795	1.443970E-011	2.029698E-012	0	0.000000E+000
1	128.17567832	2.029698E-012	1.443970E-011	1	0.000000E+000
1	128.17789067	1.443970E-011	2.029698E-012	0	0.000000E+000
1	128.17796333	2.029698E-012	1.443970E-011	1	0.000000E+000
1	128.17809491	1.443970E-011	2.029698E-012	0	0.000000E+000
1	128.17812923	2.029698E-012	1.443970E-011	1	0.000000E+000
1	128.17851832	1.443970E-011	2.029698E-012	0	0.000000E+000
1	128.17919854	2.029698E-012	1.443970E-011	1	0.000000E+000
1	128.17940412	1.443970E-011	2.029698E-012	0	0.000000E+000
1	128.18011832	2.029698E-012	1.443970E-011	1	0.000000E+000
1	128.18017018	1.443970E-011	2.029698E-012	0	0.000000E+000
1	128.18020779	2.029698E-012	1.443970E-011	1	0.000000E+000
1	128.18119726	1.443970E-011	2.029698E-012	0	0.000000E+000
1	128.18152999	2.029698E-012	1.443970E-011	1	0.000000E+000
1	128.18220873	1.443970E-011	2.029698E-012	0	0.000000E+000
1	128.18270973	2.029698E-012	1.443970E-011	1	0.000000E+000
1	128.18293116	1.443970E-011	2.029698E-012	0	0.000000E+000
1	128.18363420	2.029698E-012	1.443970E-011	1	0.000000E+000
1	128.18442903	1.443970E-011	2.029698E-012	0	0.000000E+000
1	128.18767622	2.029698E-012	1.443970E-011	1	0.000000E+000
1	128.18791363	1.443970E-011	2.029698E-012	0	0.000000E+000
1	128.19467857	2.029698E-012	1.443970E-011	1	0.000000E+000
1	128.19531173	1.443970E-011	2.029698E-012	0	0.000000E+000
1	128.19828062	2.029698E-012	1.443970E-011	1	0.000000E+000
1	128.19939377	1.443970E-011	2.029698E-012	0	0.000000E+000
1	128.19942704	2.029698E-012	1.443970E-011	1	0.000000E+000
1	128.20043342	1.443970E-011	2.029698E-012	0	0.000000E+000
1	128.20045939	2.029698E-012	1.443970E-011	1	0.000000E+000
1	128.20114996	1.443970E-011	2.029698E-012	0	0.000000E+000
1	128.20116747	2.029698E-012	1.443970E-011	1	0.000000E+000
1	128.20168077	1.443970E-011	2.029698E-012	0	0.000000E+000
1	128.20170038	2.029698E-012	1.443970E-011	1	0.000000E+000
1	128.20243471	1.443970E-011	2.029698E-012	0	0.000000E+000
1	128.20247154	2.029698E-012	1.443970E-011	1	0.000000E+000
1	128.20307878	1.443970E-011	2.029698E-012	0	0.000000E+000
1	128.20378658	2.029698E-012	1.443970E-011	1	0.000000E+000
1	128.20379394	1.443970E-011	2.029698E-012	0	0.000000E+000
1	128.20578210	2.029698E-012	1.443970E-011	1	0.000000E+000
1	128.20587467	1.443970E-011	2.029698E-012	0	0.000000E+000
1	128.20786294	2.029698E-012	1.443970E-011	1	0.000000E+000
1	128.20844967	1.443970E-011	2.029698E-012	0	0.000000E+000
1	128.20908276	2.029698E-012	1.443970E-011	1	0.000000E+000
1	128.21015990	1.443970E-011	2.029698E-012	0	0.000000E+000
1	128.21173889	2.029698E-012	1.443970E-011	1	0.000000E+000
1	128.21177676	1.443970E-011	2.029698E-012	0	0.000000E+000
1	130.72444603	2.301623E-012	1.471162E-011	1	0.000000E+000
1	130.72543773	1.471162E-011	2.301623E-012	0	0.000000E+000
1	130.72559110	2.301623E-012	1.471162E-011	1	0.000000E+000
1	130.72641530	1.471162E-011	2.301623E-012	0	0.000000E+000
1	130.72713100	2.301623E-012	1.471162E-011	1	0.000000E+000
1	130.72767983	1.471162E-011	2.301623E-012	0	0.000000E+000
1	130.72908843	2.301623E-012	1.471162E-011	1	0.000000E+000
1	130.72925567	1.471162E-011	2.301623E-012	0	0.000000E+000
1	130.72938094	2.301623E-012	1.471162E-011	1	0.000000E+000
1	130.72962806	1.471162E-011	2.301623E-012	0	0.000000E+000
1	130.73069537	2.301623E-012	1.471162E-011	1	0.000000E+000
1	130.73277530	1.471162E-011	2.301623E-012	0	0.000000E+000
1	130.73277969	2.301623E-012	1.471162E-011	1	0.000000E+000
1	130.73295025	1.471162E-011	2.301623E-012	0	0.000000E+000
1	130.73544712	2.301623E-012	1.471162E-011	1	0.000000E+000
1	130.73662001	1.471162E-011	2.301623E-012	0	0.000000E+000
1	130.73908699	2.301623E-012	1.471162E-011	1	0.000000E+000
1	130.73913313	1.471162E-011	2.301623E-012	0	0.000000E+000
1	130.75674149	2.301623E-012	1.471162E-011	1	0.000000E+000
1	130.75691719	1.471162E-011	2.301623E-012	0	0.000000E+000
1	130.75695134	2.301623E-012	1.471162E-011	1	0.000000E+000
1	130.75702498	1.471162E-011	2.301623E-012	0	0.000000E+000
1	130.75729370	2.301623E-012	1.471162E-011	1	0.000000E+000
1	130.75762500	1.471162E-011	2.301623E-012	0	0.000000E+000
1	130.76522068	2.301623E-012	1.471162E-011	1	0.000000E+000
1	130.76557044	1.471162E-011	2.301623E-012	0	0.000000E+000
1	130.76559624	2.301623E-012	1.471162E-011	1	0.000000E+000
1	130.76617920	1.471162E-011	2.301623E-012	0	0.000000E+000
1	130.76618898	2.301623E-012	1.471162E-011	1	0.000000E+000
1	130.76625829	1.471162E-011	2.301623E-012	0	0.000000E+000
1	130.76626377	2.301623E-012	1.471162E-011	1	0.000000E+000
1	130.76656132	1.471162E-011	2.301623E-012	0	0.000000E+000
1	130.76762267	2.301623E-012	1.471162E-011	1	0.000000E+000
1	130.76841558	1.471162E-011	2.301623E-012	0	0.000000E+000
1	130.77309966	2.301623E-012	1.471162E-011	1	0.000000E+000
1	130.77378922	1.471162E-011	2.301623E-012	0	0.000000E+000
1	130.78116397	2.301623E-012	1.471162E-011	1	0.000000E+000
1	130.78120816	1.471162E-011	2.301623E-012	0	0.000000E+000
1	130.78121670	2.301623E-012	1.471162E-011	1	0.000000E+000
1	130.78134394	1.471162E-011	2.301623E-012	0	0.000000E+000
1	130.78137625	2.301623E-012	1.471162E-011	1	0.000000E+000
1	130.78148766	1.471162E-011	2.301623E-012	0	0.000000E+000
1	130.78173414	2.301623E-012	1.471162E-011	1	0.000000E+000
1	130.78238480	1.471162E-011	2.301623E-012	0	0.000000E+000
1	130.78249912	2.301623E-012	1.471162E-011	1	0.000000E+000
1	130.78269362	1.471162E-011	2.301623E-012	0	0.000000E+000
1	130.78974838	2.301623E-012	1.471162E-011	1	0.000000E+000
1	130.79072287	1.471162E-011	2.301623E-012	0	0.000000E+000
1	130.79075032	2.301623E-012	1.471162E-011	1	0.000000E+000
1	130.79078541	1.471162E-011	2.301623E-012	0	0.000000E+000
1	130.79483184	2.301623E-012	1.471162E-011	1	0.000000E+000
1	130.79529583	1.471162E-011	2.301623E-012	0	0.000000E+000
1	130.79597965	2.301623E-012	1.471162E-011	1	0.000000E+000
1	130.79615245	1.471162E-011	2.301623E-012	0	0.000000E+000
1	130.79866709	2.301623E-012	1.471162E-011	1	0.000000E+000
1	130.79870650	1.471162E-011	2.301623E-012	0	0.000000E+000
1	130.79937713	2.301623E-012	1.471162E-011	1	0.000000E+000
1	130.79948077	1.471162E-011	2.301623E-012	0	0.000000E+000
1	130.79994034	2.301623E-012	1.471162E-011	1	0.000000E+000
1	130.80015758	1.471162E-011	2.301623E-012	0	0.000000E+000
1	130.80301168	2.301623E-012	1.471162E-011	1	0.000000E+000
1	130.80306389	1.471162E-011	2.301623E-012	0	0.000000E+000
1	130.80309232	2.301623E-012	1.471162E-011	1	0.000000E+000
1	130.80332483	1.471162E-011	2.301623E-012	0	0.000000E+000
1	130.80334866	2.301623E-012	1.471162E-011	1	0.000000E+000
1	130.80371203	1.471162E-011	2.301623E-012	0	0.000000E+000
1	130.80548243	2.301623E-012	1.471162E-011	1	0.000000E+000
1	130.80704205	1.471162E-011	2.301623E-012	0	0.000000E+000
1	130.80731964	2.301623E-012	1.471162E-011	1	0.000000E+000
1	130.80766914	1.471162E-011	2.301623E-012	0	0.000000E+000
1	130.80780203	2.301623E-012	1.471162E-011	1	0.000000E+000
1	130.80782830	1.471162E-011	2.301623E-012	0	0.000000E+000
1	130.80800854	2.301623E-012	1.471162E-011	1	0.000000E+000
1	130.80822404	1.471162E-011	2.301623E-012	0	0.000000E+000
1	130.80823813	2.301623E-012	1.471162E-011	1	0.000000E+000
1	130.80840730	1.471162E-011	2.301623E-012	0	0.000000E+000
1	130.80845338	2.301623E-012	1.471162E-011	1	0.000000E+000
1	130.80878458	1.471162E-011	2.301623E-012	0	0.000000E+000
1	130.80886157	2.301623E-012	1.471162E-011	1	0.000000E+000
1	130.80902573	1.471162E-011	2.301623E-012	0	0.000000E+000
1	130.81797939	2.301623E-012	1.471162E-011	1	0.000000E+000
1	130.81816762	1.471162E-011	2.301623E-012	0	0.000000E+000
1	130.82630718	2.301623E-012	1.471162E-011	1	0.000000E+000
1	130.82695324	1.471162E-011	2.301623E-012	0	0.000000E+000
1	130.82955498	2.301623E-012	1.471162E-011	1	0.000000E+000
1	130.83005156	1.471162E-011	2.301623E-012	0	0.000000E+000
1	130.83074352	2.301623E-012	1.471162E-011	1	0.000000E+000
1	130.83079991	1.471162E-011	2.301623E-012	0	0.000000E+000
1	130.83089230	2.301623E-012	1.471162E-011	1	0.000000E+000
1	130.83179499	1.471162E-011	2.301623E-012	0	0.000000E+000
1	130.83182710	2.301623E-012	1.471162E-011	1	0.000000E+000
1	130.83208377	1.471162E-011	2.301623E-012	0	0.000000E+000
1	130.83210764	2.301623E-012	1.471162E-011	1	0.000000E+000
1	130.83213498	1.471162E-011	2.301623E-012	0	0.000000E+000
1	130.83235039	2.301623E-012	1.471162E-011	1	0.000000E+000
1	130.83263376	1.471162E-011	2.301623E-012	0	0.000000E+000
1	130.83266433	2.301623E-012	1.471162E-011	1	0.000000E+000
1	130.83306389	1.471162E-011	2.301623E-012	0	0.000000E+000
1	130.83360165	2.301623E-012	1.471162E-011	1	0.000000E+000
1	130.83372547	1.471162E-011	2.301623E-012	0	0.000000E+000
1	130.83374436	2.301623E-012	1.471162E-011	1	0.000000E+000
1	130.83623256	1.471162E-011	2.301623E-012	0	0.000000E+000
1	130.83747423	2.301623E-012	1.471162E-011	1	0.000000E+000
1	130.83774102	1.471162E-011	2.301623E-012	0	0.000000E+000
1	130.83775426	2.301623E-012	1.471162E-011	1	0.000000E+000
1	130.83866451	1.471162E-011	2.301623E-012	0	0.000000E+000
1	130.83908384	2.301623E-012	1.471162E-011	1	0.000000E+000
1	130.83935230	1.471162E-011	2.301623E-012	0	0.000000E+000
1	130.83976675	2.301623E-012	1.471162E-011	1	0.000000E+000
1	130.84171893	1.471162E-011	2.301623E-012	0	0.000000E+000
1	130.84240938	2.301623E-012	1.471162E-011	1	0.000000E+000
1	130.84267737	1.471162E-011	2.301623E-012	0	0.000000E+000
1	130.84808834	2.301623E-012	1.471162E-011	1	0.000000E+000
1	130.84857701	1.471162E-011	2.301623E-012	0	0.000000E+000
1	130.84861460	2.301623E-012	1.471162E-011	1	0.000000E+000
1	130.84885052	1.471162E-011	2.301623E-012	0	0.000000E+000
1	130.85051554	2.301623E-012	1.471162E-011	1	0.000000E+000
1	130.85065113	1.471162E-011	2.301623E-012	0	0.000000E+000
1	130.86446806	2.301623E-012	1.471162E-011	1	0.000000E+000
1	130.86475733	1.471162E-011	2.301623E-012	0	0.000000E+000
1	130.86514730	2.301623E-012	1.471162E-011	1	0.000000E+000
1	130.86571982	1.471162E-011	2.301623E-012	0	0.000000E+000
1	130.86699880	2.301623E-012	1.471162E-011	1	0.000000E+000
1	130.86725861	1.471162E-011	2.301623E-012	0	0.000000E+000
1	130.86770988	2.301623E-012	1.471162E-011	1	0.000000E+000
1	130.86838072	1.471162E-011	2.301623E-012	0	0.000000E+000
1	130.88814734	2.301623E-012	1.471162E-011	1	0.000000E+000
1	130.88821563	1.471162E-011	2.301623E-012	0	0.000000E+000
1	130.88822477	2.301623E-012	1.471162E-011	1	0.000000E+000
1	130.88842358	1.471162E-011	2.301623E-012	0	0.000000E+000
1	130.89745339	2.301623E-012	1.471162E-011	1	0.000000E+000
1	130.89838116	1.471162E-011	2.301623E-012	0	0.000000E+000
1	130.89922836	2.301623E-012	1.471162E-011	1	0.000000E+000
1	130.89993226	1.471162E-011	2.301623E-012	0	0.000000E+000
1	130.90145847	2.301623E-012	1.471162E-011	1	0.000000E+000
1	130.90170473	1.471162E-011	2.301623E-012	0	0.000000E+000
1	130.90270191	2.301623E-012	1.471162E-011	1	0.000000E+000
1	130.90274415	1.471162E-011	2.301623E-012	0	0.000000E+000
1	130.90318496	2.301623E-012	1.471162E-011	1	0.000000E+000
1	130.90363047	1.471162E-011	2.301623E-012	0	0.000000E+000
1	130.90400144	2.301623E-012	1.471162E-011	1	0.000000E+000
1	130.90493930	1.471162E-011	2.301623E-012	0	0.000000E+000
1	130.90797611	2.301623E-012	1.471162E-011	1	0.000000E+000
1	130.90807641	1.471162E-011	2.301623E-012	0	0.000000E+000
1	130.90822319	2.301623E-012	1.471162E-011	1	0.000000E+000
1	130.90864362	1.471162E-011	2.301623E-012	0	0.000000E+000
1	130.90993218	2.301623E-012	1.471162E-011	1	0.000000E+000
1	130.91163507	1.471162E-011	2.301623E-012	0	0.000000E+000
1	130.91219776	2.301623E-012	1.471162E-011	1	0.000000E+000
1	130.91258883	1.471162E-011	2.301623E-012	0	0.000000E+000
1	130.91268227	2.301623E-012	1.471162E-011	1	0.000000E+000
1	130.91343969	1.471162E-011	2.301623E-012	0	0.000000E+000
1	130.91388135	2.301623E-012	1.471162E-011	1	0.000000E+000
1	130.91395700	1.471162E-011	2.301623E-012	0	0.000000E+000
1	130.91401374	2.301623E-012	1.471162E-011	1	0.000000E+000
1	130.91420710	1.471162E-011	2.301623E-012	0	0.000000E+000
1	130.91423527	2.301623E-012	1.471162E-011	1	0.000000E+000
1	130.91496279	1.471162E-011	2.301623E-012	0	0.000000E+000
1	130.91573706	2.301623E-012	1.471162E-011	1	0.000000E+000
1	130.91783540	1.471162E-011	2.301623E-012	0	0.000000E+000
1	130.91787300	2.301623E-012	1.471162E-011	1	0.000000E+000
1	130.91822439	1.471162E-011	2.301623E-012	0	0.000000E+000
1	130.91908904	2.301623E-012	1.471162E-011	1	0.000000E+000
1	130.91956152	1.471162E-011	2.301623E-012	0	0.000000E+000
1	130.91957939	2.301623E-012	1.471162E-011	1	0.000000E+000
1	130.91962627	1.471162E-011	2.301623E-012	0	0.000000E+000
1	130.91964751	2.301623E-012	1.471162E-011	1	0.000000E+000
1	130.91970306	1.471162E-011	2.301623E-012	0	0.000000E+000
1	130.92078402	2.301623E-012	1.471162E-011	1	0.000000E+000
1	130.92084381	1.471162E-011	2.301623E-012	0	0.000000E+000
1	130.92323095	2.301623E-012	1.471162E-011	1	0.000000E+000
1	130.92397055	1.471162E-011	2.301623E-012	0	0.000000E+000
1	130.92398031	2.301623E-012	1.471162E-011	1	0.000000E+000
1	130.92464678	1.471162E-011	2.301623E-012	0	0.000000E+000
1	130.92892398	2.301623E-012	1.471162E-011	1	0.000000E+000
1	130.92905899	1.471162E-011	2.301623E-012	0	0.000000E+000
1	130.92909091	2.301623E-012	1.471162E-011	1	0.000000E+000
1	130.92968450	1.471162E-011	2.301623E-012	0	0.000000E+000
1	137.26618011	2.073414E-012	1.448341E-011	1	0.000000E+000
1	137.26644124	1.448341E-011	2.073414E-012	0	0.000000E+000
1	137.27103154	2.073414E-012	1.448341E-011	1	0.000000E+000
1	137.27134488	1.448341E-011	2.073414E-012	0	0.000000E+000
1	137.27164720	2.073414E-012	1.448341E-011	1	0.000000E+000
1	137.27178318	1.448341E-011	2.073414E-012	0	0.000000E+000
1	137.27276088	2.073414E-012	1.448341E-011	1	0.000000E+000
1	137.27335351	1.448341E-011	2.073414E-012	0	0.000000E+000
1	137.27405234	2.073414E-012	1.448341E-011	1	0.000000E+000
1	137.27418654	1.448341E-011	2.073414E-012	0	0.000000E+000
1	137.27419505	2.073414E-012	1.448341E-011	1	0.000000E+000
1	137.27451016	1.448341E-011	2.073414E-012	0	0.000000E+000
1	137.27459887	2.073414E-012	1.448341E-011	1	0.000000E+000
1	137.27481523	1.448341E-011	2.073414E-012	0	0.000000E+000
1	137.27527711	2.073414E-012	1.448341E-011	1	0.000000E+000
1	137.27592612	1.448341E-011	2.073414E-012	0	0.000000E+000
1	137.27598791	2.073414E-012	1.448341E-011	1	0.000000E+000
1	137.27697929	1.448341E-011	2.073414E-012	0	0.000000E+000
1	137.27702013	2.073414E-012	1.448341E-011	1	0.000000E+000
1	137.27738545	1.448341E-011	2.073414E-012	0	0.000000E+000
1	137.28150550	2.073414E-012	1.448341E-011	1	0.000000E+000
1	137.28236315	1.448341E-011	2.073414E-012	0	0.000000E+000
1	137.28480657	2.073414E-012	1.448341E-011	1	0.000000E+000
1	137.28484279	1.448341E-011	2.073414E-012	0	0.000000E+000
1	137.28491619	2.073414E-012	1.448341E-011	1	0.000000E+000
1	137.28545672	1.448341E-011	2.073414E-012	0	0.000000E+000
1	137.28553858	2.073414E-012	1.448341E-011	1	0.000000E+000
1	137.28683616	1.448341E-011	2.073414E-012	0	0.000000E+000
1	137.28853860	2.073414E-012	1.448341E-011	1	0.000000E+000
1	137.28876433	1.448341E-011	2.073414E-012	0	0.000000E+000
1	137.28936146	2.073414E-012	1.448341E-011	1	0.000000E+000
1	137.28967388	1.448341E-011	2.073414E-012	0	0.000000E+000
1	137.29091814	2.073414E-012	1.448341E-011	1	0.000000E+000
1	137.29113596	1.448341E-011	2.073414E-012	0	0.000000E+000
1	137.29115678	2.073414E-012	1.448341E-011	1	0.000000E+000
1	137.29178633	1.448341E-011	2.073414E-012	0	0.000000E+000
1	137.29444380	2.073414E-012	1.448341E-011	1	0.000000E+000
1	137.29474919	1.448341E-011	2.073414E-012	0	0.000000E+000
1	137.29510726	2.073414E-012	1.448341E-011	1	0.000000E+000
1	137.29715033	1.448341E-011	2.073414E-012	0	0.000000E+000
1	137.29874698	2.073414E-012	1.448341E-011	1	0.000000E+000
1	137.29952189	1.448341E-011	2.073414E-012	0	0.000000E+000
1	137.30290932	2.073414E-012	1.448341E-011	1	0.000000E+000
1	137.30300491	1.448341E-011	2.073414E-012	0	0.000000E+000
1	137.30681653	2.073414E-012	1.448341E-011	1	0.000000E+000
1	137.30691014	1.448341E-011	2.073414E-012	0	0.000000E+000
1	137.30764372	2.073414E-012	1.448341E-011	1	0.000000E+000
1	137.30820955	1.448341E-011	2.073414E-012	0	0.000000E+000
1	137.30822229	2.073414E-012	1.448341E-011	1	0.000000E+000
1	137.30872590	1.448341E-011	2.073414E-012	0	0.000000E+000
1	137.31075299	2.073414E-012	1.448341E-011	1	0.000000E+000
1	137.31117367	1.448341E-011	2.073414E-012	0	0.000000E+000
1	137.31156637	2.073414E-012	1.448341E-011	1	0.000000E+000
1	137.31200139	1.448341E-011	2.073414E-012	0	0.000000E+000
1	137.31303542	2.073414E-012	1.448341E-011	1	0.000000E+000
1	137.31343455	1.448341E-011	2.073414E-012	0	0.000000E+000
1	137.31371849	2.073414E-012	1.448341E-011	1	0.000000E+000
1	137.31391163	1.448341E-011	2.073414E-012	0	0.000000E+000
1	137.31392777	2.073414E-012	1.448341E-011	1	0.000000E+000
1	137.31421140	1.448341E-011	2.073414E-012	0	0.000000E+000
1	137.31429438	2.073414E-012	1.448341E-011	1	0.000000E+000
1	137.31587527	1.448341E-011	2.073414E-012	0	0.000000E+000
1	137.31760807	2.073414E-012	1.448341E-011	1	0.000000E+000
1	137.31773659	1.448341E-011	2.073414E-012	0	0.000000E+000
1	137.31777986	2.073414E-012	1.448341E-011	1	0.000000E+000
1	137.31859563	1.448341E-011	2.073414E-012	0	0.000000E+000
1	137.31881268	2.073414E-012	1.448341E-011	1	0.000000E+000
1	137.31955011	1.448341E-011	2.073414E-012	0	0.000000E+000
1	137.31957923	2.073414E-012	1.448341E-011	1	0.000000E+000
1	137.31983839	1.448341E-011	2.073414E-012	0	0.000000E+000
1	137.32671019	2.073414E-012	1.448341E-011	1	0.000000E+000
1	137.32683408	1.448341E-011	2.073414E-012	0	0.000000E+000
1	137.32700046	2.073414E-012	1.448341E-011	1	0.000000E+000
1	137.32757206	1.448341E-011	2.073414E-012	0	0.000000E+000
1	137.32963329	2.073414E-012	1.448341E-011	1	0.000000E+000
1	137.33015840	1.448341E-011	2.073414E-012	0	0.000000E+000
1	137.33119846	2.073414E-012	1.448341E-011	1	0.000000E+000
1	137.33132582	1.448341E-011	2.073414E-012	0	0.000000E+000
1	137.33400046	2.073414E-012	1.448341E-011	1	0.000000E+000
1	137.33467148	1.448341E-011	2.073414E-012	0	0.000000E+000
1	137.33954164	2.073414E-012	1.448341E-011	1	0.000000E+000
1	137.33960243	1.448341E-011	2.073414E-012	0	0.000000E+000
1	137.34862108	2.073414E-012	1.448341E-011	1	0.000000E+000
1	137.34944311	1.448341E-011	2.073414E-012	0	0.000000E+000
1	137.34967016	2.073414E-012	1.448341E-011	1	0.000000E+000
1	137.35009544	1.448341E-011	2.073414E-012	0	0.000000E+000
1	137.35397087	2.073414E-012	1.448341E-011	1	0.000000E+000
1	137.35446049	1.448341E-011	2.073414E-012	0	0.000000E+000
1	137.35570981	2.073414E-012	1.448341E-011	1	0.000000E+000
1	137.35650033	1.448341E-011	2.073414E-012	0	0.000000E+000
1	137.35652252	2.073414E-012	1.448341E-011	1	0.000000E+000
1	137.35796278	1.448341E-011	2.073414E-012	0	0.000000E+000
1	137.35831776	2.073414E-012	1.448341E-011	1	0.000000E+000
1	137.35855895	1.448341E-011	2.073414E-012	0	0.000000E+000
1	137.36199582	2.073414E-012	1.448341E-011	1	0.000000E+000
1	137.36230463	1.448341E-011	2.073414E-012	0	0.000000E+000
1	137.36231927	2.073414E-012	1.448341E-011	1	0.000000E+000
1	137.36258942	1.448341E-011	2.073414E-012	0	0.000000E+000
1	137.36436163	2.073414E-012	1.448341E-011	1	0.000000E+000
1	137.36552084	1.448341E-011	2.073414E-012	0	0.000000E+000
1	137.36936122	2.073414E-012	1.448341E-011	1	0.000000E+000
1	137.37045523	1.448341E-011	2.073414E-012	0	0.000000E+000
1	137.37177062	2.073414E-012	1.448341E-011	1	0.000000E+000
1	137.37264123	1.448341E-011	2.073414E-012	0	0.000000E+000
1	137.37415279	2.073414E-012	1.448341E-011	1	0.000000E+000
1	137.37460950	1.448341E-011	2.073414E-012	0	0.000000E+000
1	137.37539993	2.073414E-012	1.448341E-011	1	0.000000E+000
1	137.37584616	1.448341E-011	2.073414E-012	0	0.000000E+000
1	137.37586331	2.073414E-012	1.448341E-011	1	0.000000E+000
1	137.37597943	1.448341E-011	2.073414E-012	0	0.000000E+000
1	137.37764079	2.073414E-012	1.448341E-011	1	0.000000E+000
1	137.37773867	1.448341E-011	2.073414E-012	0	0.000000E+000
1	137.38257618	2.073414E-012	1.448341E-011	1	0.000000E+000
1	137.38395319	1.448341E-011	2.073414E-012	0	0.000000E+000
1	137.38399448	2.073414E-012	1.448341E-011	1	0.000000E+000
1	137.38406701	1.448341E-011	2.073414E-012	0	0.000000E+000
1	137.38428711	2.073414E-012	1.448341E-011	1	0.000000E+000
1	137.38437813	1.448341E-011	2.073414E-012	0	0.000000E+000
1	137.38521478	2.073414E-012	1.448341E-011	1	0.000000E+000
1	137.38556214	1.448341E-011	2.073414E-012	0	0.000000E+000
1	137.39997794	2.073414E-012	1.448341E-011	1	0.000000E+000
1	137.40073520	1.448341E-011	2.073414E-012	0	0.000000E+000
1	137.40077874	2.073414E-012	1.448341E-011	1	0.000000E+000
1	137.40088436	1.448341E-011	2.073414E-012	0	0.000000E+000
1	137.40091295	2.073414E-012	1.448341E-011	1	0.000000E+000
1	137.40151969	1.448341E-011	2.073414E-012	0	0.000000E+000
1	137.40158376	2.073414E-012	1.448341E-011	1	0.000000E+000
1	137.40239119	1.448341E-011	2.073414E-012	0	0.000000E+000
1	137.40811745	2.073414E-012	1.448341E-011	1	0.000000E+000
1	137.40862630	1.448341E-011	2.073414E-012	0	0.000000E+000
1	137.41168621	2.073414E-012	1.448341E-011	1	0.000000E+000
1	137.41174980	1.448341E-011	2.073414E-012	0	0.000000E+000
1	137.41191352	2.073414E-012	1.448341E-011	1	0.000000E+000
1	137.41233312	1.448341E-011	2.073414E-012	0	0.000000E+000
1	137.41377307	2.073414E-012	1.448341E-011	1	0.000000E+000
1	137.41379411	1.448341E-011	2.073414E-012	0	0.000000E+000
1	137.41383664	2.073414E-012	1.448341E-011	1	0.000000E+000
1	137.41580981	1.448341E-011	2.073414E-012	0	0.000000E+000
1	137.41585379	2.073414E-012	1.448341E-011	1	0.000000E+000
1	137.41592463	1.448341E-011	2.073414E-012	0	0.000000E+000
1	137.41637655	2.073414E-012	1.448341E-011	1	0.000000E+000
1	137.41767653	1.448341E-011	2.073414E-012	0	0.000000E+000
1	137.41979110	2.073414E-012	1.448341E-011	1	0.000000E+000
1	137.41983472	1.448341E-011	2.073414E-012	0	0.000000E+000
1	137.42031927	2.073414E-012	1.448341E-011	1	0.000000E+000
1	137.42065153	1.448341E-011	2.073414E-012	0	0.000000E+000
1	137.42280454	2.073414E-012	1.448341E-011	1	0.000000E+000
1	137.42455727	1.448341E-011	2.073414E-012	0	0.000000E+000
1	137.42506089	2.073414E-012	1.448341E-011	1	0.000000E+000
1	137.42578660	1.448341E-011	2.073414E-012	0	0.000000E+000
1	137.42992141	2.073414E-012	1.448341E-011	1	0.000000E+000
1	137.42997140	1.448341E-011	2.073414E-012	0	0.000000E+000
1	137.43177669	2.073414E-012	1.448341E-011	1	0.000000E+000
1	137.43323404	1.448341E-011	2.073414E-012	0	0.000000E+000
1	137.43362949	2.073414E-012	1.448341E-011	1	0.000000E+000
1	137.43367517	1.448341E-011	2.073414E-012	0	0.000000E+000
1	137.43508294	2.073414E-012	1.448341E-011	1	0.000000E+000
1	137.43571990	1.448341E-011	2.073414E-012	0	0.000000E+000
1	137.43594409	2.073414E-012	1.448341E-011	1	0.000000E+000
1	137.43607461	1.448341E-011	2.073414E-012	0	0.000000E+000
1	137.43608211	2.073414E-012	1.448341E-011	1	0.000000E+000
1	137.43630887	1.448341E-011	2.073414E-012	0	0.000000E+000
1	137.43817912	2.073414E-012	1.448341E-011	1	0.000000E+000
1	137.43825339	1.448341E-011	2.073414E-012	0	0.000000E+000
1	137.43865434	2.073414E-012	1.448341E-011	1	0.000000E+000
1	137.43872510	1.448341E-011	2.073414E-012	0	0.000000E+000
1	137.43901192	2.073414E-012	1.448341E-011	1	0.000000E+000
1	137.43935291	1.448341E-011	2.073414E-012	0	0.000000E+000
1	137.43946487	2.073414E-012	1.448341E-011	1	0.000000E+000
1	137.43995204	1.448341E-011	2.073414E-012	0	0.000000E+000
1	137.44175515	2.073414E-012	1.448341E-011	1	0.000000E+000
1	137.44297585	1.448341E-011	2.073414E-012	0	0.000000E+000
1	137.44613023	2.073414E-012	1.448341E-011	1	0.000000E+000
1	137.44624856	1.448341E-011	2.073414E-012	0	0.000000E+000
1	137.44644297	2.073414E-012	1.448341E-011	1	0.000000E+000
1	137.44715851	1.448341E-011	2.073414E-012	0	0.000000E+000
1	137.44727550	2.073414E-012	1.448341E-011	1	0.000000E+000
1	137.44851973	1.448341E-011	2.073414E-012	0	0.000000E+000
1	137.45316655	2.073414E-012	1.448341E-011	1	0.000000E+000
1	137.45327747	1.448341E-011	2.073414E-012	0	0.000000E+000
1	137.45497103	2.073414E-012	1.448341E-011	1	0.000000E+000
1	137.45699796	1.448341E-011	2.073414E-012	0	0.000000E+000
1	137.45701221	2.073414E-012	1.448341E-011	1	0.000000E+000
1	137.45792761	1.448341E-011	2.073414E-012	0	0.000000E+000
1	137.45813685	2.073414E-012	1.448341E-011	1	0.000000E+000
1	137.45859509	1.448341E-011	2.073414E-012	0	0.000000E+000
1	137.46024304	2.073414E-012	1.448341E-011	1	0.000000E+000
1	137.46030379	1.448341E-011	2.073414E-012	0	0.000000E+000
1	137.46552559	2.073414E-012	1.448341E-011	1	0.000000E+000
1	137.46593873	1.448341E-011	2.073414E-012	0	0.000000E+000
1	137.46595695	2.073414E-012	1.448341E-011	1	0.000000E+000
1	137.46606145	1.448341E-011	2.073414E-012	0	0.000000E+000
1	137.46713231	2.073414E-012	1.448341E-011	1	0.000000E+000
1	137.46737142	1.448341E-011	2.073414E-012	0	0.000000E+000
1	137.48824238	2.073414E-012	1.448341E-011	1	0.000000E+000
1	137.48880989	1.448341E-011	2.073414E-012	0	0.000000E+000
1	137.48882872	2.073414E-012	1.448341E-011	1	0.000000E+000
1	137.48986023	1.448341E-011	2.073414E-012	0	0.000000E+000
1	137.48989623	2.073414E-012	1.448341E-011	1	0.000000E+000
1	137.49190169	1.448341E-011	2.073414E-012	0	0.000000E+000
1	137.49341879	2.073414E-012	1.448341E-011	1	0.000000E+000
1	137.49351763	1.448341E-011	2.073414E-012	0	0.000000E+000
1	137.49352006	2.073414E-012	1.448341E-011	1	0.000000E+000
1	137.49392331	1.448341E-011	2.073414E-012	0	0.000000E+000
1	137.50242782	2.073414E-012	1.448341E-011	1	0.000000E+000
1	137.50256079	1.448341E-011	2.073414E-012	0	0.000000E+000
1	137.50313865	2.073414E-012	1.448341E-011	1	0.000000E+000
1	137.50348316	1.448341E-011	2.073414E-012	0	0.000000E+000
1	137.50476065	2.073414E-012	1.448341E-011	1	0.000000E+000
1	137.50539306	1.448341E-011	2.073414E-012	0	0.000000E+000
1	137.50796508	2.073414E-012	1.448341E-011	1	0.000000E+000
1	137.50804534	1.448341E-011	2.073414E-012	0	0.000000E+000
1	137.50810364	2.073414E-012	1.448341E-011	1	0.000000E+000
1	137.50893287	1.448341E-011	2.073414E-012	0	0.000000E+000
1	137.51094077	2.073414E-012	1.448341E-011	1	0.000000E+000
1	137.51182347	1.448341E-011	2.073414E-012	0	0.000000E+000
1	137.51276971	2.073414E-012	1.448341E-011	1	0.000000E+000
1	137.51330659	1.448341E-011	2.073414E-012	0	0.000000E+000
1	137.51333024	2.073414E-012	1.448341E-011	1	0.000000E+000
1	137.51399259	1.448341E-011	2.073414E-012	0	0.000000E+000
1	137.51515750	2.073414E-012	1.448341E-011	1	0.000000E+000
1	137.51651227	1.448341E-011	2.073414E-012	0	0.000000E+000
1	137.51667907	2.073414E-012	1.448341E-011	1	0.000000E+000
1	137.51713205	1.448341E-011	2.073414E-012	0	0.000000E+000
1	137.52016675	2.073414E-012	1.448341E-011	1	0.000000E+000
1	137.52057099	1.448341E-011	2.073414E-012	0	0.000000E+000
1	137.52174944	2.073414E-012	1.448341E-011	1	0.000000E+000
1	137.52180128	1.448341E-011	2.073414E-012	0	0.000000E+000
1	137.53366357	2.073414E-012	1.448341E-011	1	0.000000E+000
1	137.53369003	1.448341E-011	2.073414E-012	0	0.000000E+000
1	137.53422482	2.073414E-012	1.448341E-011	1	0.000000E+000
1	137.53423382	1.448341E-011	2.073414E-012	0	0.000000E+000
1	137.53595749	2.073414E-012	1.448341E-011	1	0.000000E+000
1	137.53648567	1.448341E-011	2.073414E-012	0	0.000000E+000
1	137.53810429	2.073414E-012	1.448341E-011	1	0.000000E+000
1	137.53857289	1.448341E-011	2.073414E-012	0	0.000000E+000
1	137.54050983	2.073414E-012	1.448341E-011	1	0.000000E+000
1	137.54183218	1.448341E-011	2.073414E-012	0	0.000000E+000
1	137.54209872	2.073414E-012	1.448341E-011	1	0.000000E+000
1	137.54214570	1.448341E-011	2.073414E-012	0	0.000000E+000
1	137.54230261	2.073414E-012	1.448341E-011	1	0.000000E+000
1	137.54265923	1.448341E-011	2.073414E-012	0	0.000000E+000
1	137.54346873	2.073414E-012	1.448341E-011	1	0.000000E+000
1	137.54356003	1.448341E-011	2.073414E-012	0	0.000000E+000
1	137.54390378	2.073414E-012	1.448341E-011	1	0.000000E+000
1	137.54460555	1.448341E-011	2.073414E-012	0	0.000000E+000
1	137.54615542	2.073414E-012	1.448341E-011	1	0.000000E+000
1	137.54716001	1.448341E-011	2.073414E-012	0	0.000000E+000
1	137.55067053	2.073414E-012	1.448341E-011	1	0.000000E+000
1	137.55124413	1.448341E-011	2.073414E-012	0	0.000000E+000
1	137.55140581	2.073414E-012	1.448341E-011	1	0.000000E+000
1	137.55178902	1.448341E-011	2.073414E-012	0	0.000000E+000
1	137.55183920	2.073414E-012	1.448341E-011	1	0.000000E+000
1	137.55185198	1.448341E-011	2.073414E-012	0	0.000000E+000
1	137.55187516	2.073414E-012	1.448341E-011	1	0.000000E+000
1	137.55203810	1.448341E-011	2.073414E-012	0	0.000000E+000
1	137.55330775	2.073414E-012	1.448341E-011	1	0.000000E+000
1	137.55356183	1.448341E-011	2.073414E-012	0	0.000000E+000
1	137.55359159	2.073414E-012	1.448341E-011	1	0.000000E+000
1	137.55378159	1.448341E-011	2.073414E-012	0	0.000000E+000
1	137.55518217	2.073414E-012	1.448341E-011	1	0.000000E+000
1	137.55541078	1.448341E-011	2.073414E-012	0	0.000000E+000
1	137.55565927	2.073414E-012	1.448341E-011	1	0.000000E+000
1	137.55602193	1.448341E-011	2.073414E-012	0	0.000000E+000
1	137.55603977	2.073414E-012	1.448341E-011	1	0.000000E+000
1	137.55694160	1.448341E-011	2.073414E-012	0	0.000000E+000
1	137.55709660	2.073414E-012	1.448341E-011	1	0.000000E+000
1	137.55715393	1.448341E-011	2.073414E-012	0	0.000000E+000
1	137.55806653	2.073414E-012	1.448341E-011	1	0.000000E+000
1	137.55984417	1.448341E-011	2.073414E-012	0	0.000000E+000
1	137.55985804	2.073414E-012	1.448341E-011	1	0.000000E+000
1	137.56203936	1.448341E-011	2.073414E-012	0	0.000000E+000
1	137.56265302	2.073414E-012	1.448341E-011	1	0.000000E+000
1	137.56306043	1.448341E-011	2.073414E-012	0	0.000000E+000
1	137.56310492	2.073414E-012	1.448341E-011	1	0.000000E+000
1	137.56358545	1.448341E-011	2.073414E-012	0	0.000000E+000
1	137.56605878	2.073414E-012	1.448341E-011	1	0.000000E+000
1	137.56657676	1.448341E-011	2.073414E-012	0	0.000000E+000
1	137.56805476	2.073414E-012	1.448341E-011	1	0.000000E+000
1	137.56847586	1.448341E-011	2.073414E-012	0	0.000000E+000
1	137.56856515	2.073414E-012	1.448341E-011	1	0.000000E+000
1	137.56878006	1.448341E-011	2.073414E-012	0	0.000000E+000
1	137.56881885	2.073414E-012	1.448341E-011	1	0.000000E+000
1	137.56927272	1.448341E-011	2.073414E-012	0	0.000000E+000
1	137.57573669	2.073414E-012	1.448341E-011	1	0.000000E+000
1	137.57580926	1.448341E-011	2.073414E-012	0	0.000000E+000
1	137.57585486	2.073414E-012	1.448341E-011	1	0.000000E+000
1	137.57650654	1.448341E-011	2.073414E-012	0	0.000000E+000
1	137.58888780	2.073414E-012	1.448341E-011	1	0.000000E+000
1	137.58902065	1.448341E-011	2.073414E-012	0	0.000000E+000
1	137.58903475	2.073414E-012	1.448341E-011	1	0.000000E+000
1	137.58908093	1.448341E-011	2.073414E-012	0	0.000000E+000
1	137.59220662	2.073414E-012	1.448341E-011	1	0.000000E+000
1	137.59269344	1.448341E-011	2.073414E-012	0	0.000000E+000
1	137.59658987	2.073414E-012	1.448341E-011	1	0.000000E+000
1	137.59696412	1.448341E-011	2.073414E-012	0	0.000000E+000
1	137.59715632	2.073414E-012	1.448341E-011	1	0.000000E+000
1	137.59780127	1.448341E-011	2.073414E-012	0	0.000000E+000
1	137.60557256	2.073414E-012	1.448341E-011	1	0.000000E+000
1	137.60607851	1.448341E-011	2.073414E-012	0	0.000000E+000
1	137.60626884	2.073414E-012	1.448341E-011	1	0.000000E+000
1	137.60668520	1.448341E-011	2.073414E-012	0	0.000000E+000
1	137.60698168	2.073414E-012	1.448341E-011	1	0.000000E+000
1	137.60774686	1.448341E-011	2.073414E-012	0	0.000000E+000
1	137.60829675	2.073414E-012	1.448341E-011	1	0.000000E+000
1	137.60912555	1.448341E-011	2.073414E-012	0	0.000000E+000
1	137.60915950	2.073414E-012	1.448341E-011	1	0.000000E+000
1	137.60927859	1.448341E-011	2.073414E-012	0	0.000000E+000
1	137.60965190	2.073414E-012	1.448341E-011	1	0.000000E+000
1	137.60983287	1.448341E-011	2.073414E-012	0	0.000000E+000
1	137.60987114	2.073414E-012	1.448341E-011	1	0.000000E+000
1	137.61062764	1.448341E-011	2.073414E-012	0	0.000000E+000
1	137.61646902	2.073414E-012	1.448341E-011	1	0.000000E+000
1	137.61839011	1.448341E-011	2.073414E-012	0	0.000000E+000
1	137.62030361	2.073414E-012	1.448341E-011	1	0.000000E+000
1	137.62042290	1.448341E-011	2.073414E-012	0	0.000000E+000
1	137.62172668	2.073414E-012	1.448341E-011	1	0.000000E+000
1	137.62332649	1.448341E-011	2.073414E-012	0	0.000000E+000
1	137.62411627	2.073414E-012	1.448341E-011	1	0.000000E+000
1	137.62534103	1.448341E-011	2.073414E-012	0	0.000000E+000
1	137.62601277	2.073414E-012	1.448341E-011	1	0.000000E+000
1	137.62604045	1.448341E-011	2.073414E-012	0	0.000000E+000
1	137.63048912	2.073414E-012	1.448341E-011	1	0.000000E+000
1	137.63113038	1.448341E-011	2.073414E-012	0	0.000000E+000
1	159.74860357	1.999352E-012	1.440935E-011	1	0.000000E+000
1	159.74874653	1.440935E-011	1.999352E-012	0	0.000000E+000
1	159.74875660	1.999352E-012	1.440935E-011	1	0.000000E+000
1	159.74945362	1.440935E-011	1.999352E-012	0	0.000000E+000
1	159.75258580	1.999352E-012	1.440935E-011	1	0.000000E+000
1	159.75306144	1.440935E-011	1.999352E-012	0	0.000000E+000
1	159.75330981	1.999352E-012	1.440935E-011	1	0.000000E+000
1	159.75343709	1.440935E-011	1.999352E-012	0	0.000000E+000
1	159.75387454	1.999352E-012	1.440935E-011	1	0.000000E+000
1	159.75450219	1.440935E-011	1.999352E-012	0	0.000000E+000
1	159.75502353	1.999352E-012	1.440935E-011	1	0.000000E+000
1	159.75543124	1.440935E-011	1.999352E-012	0	0.000000E+000
1	159.75634266	1.999352E-012	1.440935E-011	1	0.000000E+000
1	159.75731026	1.440935E-011	1.999352E-012	0	0.000000E+000
1	159.75901100	1.999352E-012	1.440935E-011	1	0.000000E+000
1	159.75926329	1.440935E-011	1.999352E-012	0	0.000000E+000
1	159.76108345	1.999352E-012	1.440935E-011	1	0.000000E+000
1	159.76126147	1.440935E-011	1.999352E-012	0	0.000000E+000
1	159.76189464	1.999352E-012	1.440935E-011	1	0.000000E+000
1	159.76292382	1.440935E-011	1.999352E-012	0	0.000000E+000
1	159.76374836	1.999352E-012	1.440935E-011	1	0.000000E+000
1	159.76388430	1.440935E-011	1.999352E-012	0	0.000000E+000
1	159.76391502	1.999352E-012	1.440935E-011	1	0.000000E+000
1	159.76401339	1.440935E-011	1.999352E-012	0	0.000000E+000
1	159.76723077	1.999352E-012	1.440935E-011	1	0.000000E+000
1	159.76970548	1.440935E-011	1.999352E-012	0	0.000000E+000
1	159.76972260	1.999352E-012	1.440935E-011	1	0.000000E+000
1	159.77011759	1.440935E-011	1.999352E-012	0	0.000000E+000
1	159.77116127	1.999352E-012	1.440935E-011	1	0.000000E+000
1	159.77155550	1.440935E-011	1.999352E-012	0	0.000000E+000
1	159.77289025	1.999352E-012	1.440935E-011	1	0.000000E+000
1	159.77295323	1.440935E-011	1.999352E-012	0	0.000000E+000
1	159.77390231	1.999352E-012	1.440935E-011	1	0.000000E+000
1	159.77436802	1.440935E-011	1.999352E-012	0	0.000000E+000
1	159.77531540	1.999352E-012	1.440935E-011	1	0.000000E+000
1	159.77600811	1.440935E-011	1.999352E-012	0	0.000000E+000
1	159.77603718	1.999352E-012	1.440935E-011	1	0.000000E+000
1	159.77653925	1.440935E-011	1.999352E-012	0	0.000000E+000
1	159.77659902	1.999352E-012	1.440935E-011	1	0.000000E+000
1	159.77768341	1.440935E-011	1.999352E-012	0	0.000000E+000
1	159.77771897	1.999352E-012	1.440935E-011	1	0.000000E+000
1	159.77784304	1.440935E-011	1.999352E-012	0	0.000000E+000
1	159.77787495	1.999352E-012	1.440935E-011	1	0.000000E+000
1	159.77818423	1.440935E-011	1.999352E-012	0	0.000000E+000
1	159.77892073	1.999352E-012	1.440935E-011	1	0.000000E+000
1	159.77946605	1.440935E-011	1.999352E-012	0	0.000000E+000
1	159.78408372	1.999352E-012	1.440935E-011	1	0.000000E+000
1	159.78478091	1.440935E-011	1.999352E-012	0	0.000000E+000
1	159.78478391	1.999352E-012	1.440935E-011	1	0.000000E+000
1	159.78520896	1.440935E-011	1.999352E-012	0	0.000000E+000
1	159.78521690	1.999352E-012	1.440935E-011	1	0.000000E+000
1	159.78664310	1.440935E-011	1.999352E-012	0	0.000000E+000
1	159.78707258	1.999352E-012	1.440935E-011	1	0.000000E+000
1	159.78740731	1.440935E-011	1.999352E-012	0	0.000000E+000
1	159.78868012	1.999352E-012	1.440935E-011	1	0.000000E+000
1	159.78880169	1.440935E-011	1.999352E-012	0	0.000000E+000
1	159.78957231	1.999352E-012	1.440935E-011	1	0.000000E+000
1	159.79033028	1.440935E-011	1.999352E-012	0	0.000000E+000
1	159.80201655	1.999352E-012	1.440935E-011	1	0.000000E+000
1	159.80297857	1.440935E-011	1.999352E-012	0	0.000000E+000
1	159.80300418	1.999352E-012	1.440935E-011	1	0.000000E+000
1	159.80313864	1.440935E-011	1.999352E-012	0	0.000000E+000
1	159.80314915	1.999352E-012	1.440935E-011	1	0.000000E+000
1	159.80400523	1.440935E-011	1.999352E-012	0	0.000000E+000
1	159.80474951	1.999352E-012	1.440935E-011	1	0.000000E+000
1	159.80525970	1.440935E-011	1.999352E-012	0	0.000000E+000
1	159.80659243	1.999352E-012	1.440935E-011	1	0.000000E+000
1	159.80805738	1.440935E-011	1.999352E-012	0	0.000000E+000
1	159.80821558	1.999352E-012	1.440935E-011	1	0.000000E+000
1	159.80892688	1.440935E-011	1.999352E-012	0	0.000000E+000
1	159.81331485	1.999352E-012	1.440935E-011	1	0.000000E+000
1	159.81534681	1.440935E-011	1.999352E-012	0	0.000000E+000
1	159.81669941	1.999352E-012	1.440935E-011	1	0.000000E+000
1	159.81816955	1.440935E-011	1.999352E-012	0	0.000000E+000
1	159.82396114	1.999352E-012	1.440935E-011	1	0.000000E+000
1	159.82422559	1.440935E-011	1.999352E-012	0	0.000000E+000
1	159.82603116	1.999352E-012	1.440935E-011	1	0.000000E+000
1	159.82824513	1.440935E-011	1.999352E-012	0	0.000000E+000
1	159.82829411	1.999352E-012	1.440935E-011	1	0.000000E+000
1	159.82928920	1.440935E-011	1.999352E-012	0	0.000000E+000
1	159.83578361	1.999352E-012	1.440935E-011	1	0.000000E+000
1	159.83650001	1.440935E-011	1.999352E-012	0	0.000000E+000
1	159.83933912	1.999352E-012	1.440935E-011	1	0.000000E+000
1	159.84000802	1.440935E-011	1.999352E-012	0	0.000000E+000
1	159.84003469	1.999352E-012	1.440935E-011	1	0.000000E+000
1	159.84073793	1.440935E-011	1.999352E-012	0	0.000000E+000
1	159.84334586	1.999352E-012	1.440935E-011	1	0.000000E+000
1	159.84501166	1.440935E-011	1.999352E-012	0	0.000000E+000
1	159.84644074	1.999352E-012	1.440935E-011	1	0.000000E+000
1	159.84684377	1.440935E-011	1.999352E-012	0	0.000000E+000
1	159.84852828	1.999352E-012	1.440935E-011	1	0.000000E+000
1	159.84858695	1.440935E-011	1.999352E-012	0	0.000000E+000
1	159.85974841	1.999352E-012	1.440935E-011	1	0.000000E+000
1	159.85994452	1.440935E-011	1.999352E-012	0	0.000000E+000
1	159.85995931	1.999352E-012	1.440935E-011	1	0.000000E+000
1	159.86019662	1.440935E-011	1.999352E-012	0	0.000000E+000
1	159.86073497	1.999352E-012	1.440935E-011	1	0.000000E+000
1	159.86128622	1.440935E-011	1.999352E-012	0	0.000000E+000
1	159.86157698	1.999352E-012	1.440935E-011	1	0.000000E+000
1	159.86166789	1.440935E-011	1.999352E-012	0	0.000000E+000
1	159.86395910	1.999352E-012	1.440935E-011	1	0.000000E+000
1	159.86424146	1.440935E-011	1.999352E-012	0	0.000000E+000
1	159.86452305	1.999352E-012	1.440935E-011	1	0.000000E+000
1	159.86567123	1.440935E-011	1.999352E-012	0	0.000000E+000
1	159.86572977	1.999352E-012	1.440935E-011	1	0.000000E+000
1	159.86590607	1.440935E-011	1.999352E-012	0	0.000000E+000
1	159.87117133	1.999352E-012	1.440935E-011	1	0.000000E+000
1	159.87155658	1.440935E-011	1.999352E-012	0	0.000000E+000
1	159.87341117	1.999352E-012	1.440935E-011	1	0.000000E+000
1	159.87355829	1.440935E-011	1.999352E-012	0	0.000000E+000
1	159.87776773	1.999352E-012	1.440935E-011	1	0.000000E+000
1	159.87847074	1.440935E-011	1.999352E-012	0	0.000000E+000
1	159.87991929	1.999352E-012	1.440935E-011	1	0.000000E+000
1	159.88048760	1.440935E-011	1.999352E-012	0	0.000000E+000
1	159.88051801	1.999352E-012	1.440935E-011	1	0.000000E+000
1	159.88059583	1.440935E-011	1.999352E-012	0	0.000000E+000
1	159.88065441	1.999352E-012	1.440935E-011	1	0.000000E+000
1	159.88089473	1.440935E-011	1.999352E-012	0	0.000000E+000
1	159.88235536	1.999352E-012	1.440935E-011	1	0.000000E+000
1	159.88251502	1.440935E-011	1.999352E-012	0	0.000000E+000
1	159.88261424	1.999352E-012	1.440935E-011	1	0.000000E+000
1	159.88273982	1.440935E-011	1.999352E-012	0	0.000000E+000
1	159.88291867	1.999352E-012	1.440935E-011	1	0.000000E+000
1	159.88317406	1.440935E-011	1.999352E-012	0	0.000000E+000
1	159.88452878	1.999352E-012	1.440935E-011	1	0.000000E+000
1	159.88468530	1.440935E-011	1.999352E-012	0	0.000000E+000
1	159.88656105	1.999352E-012	1.440935E-011	1	0.000000E+000
1	159.88684346	1.440935E-011	1.999352E-012	0	0.000000E+000
1	159.88686522	1.999352E-012	1.440935E-011	1	0.000000E+000
1	159.88805999	1.440935E-011	1.999352E-012	0	0.000000E+000
1	159.89424759	1.999352E-012	1.440935E-011	1	0.000000E+000
1	159.89459017	1.440935E-011	1.999352E-012	0	0.000000E+000
1	159.90083628	1.999352E-012	1.440935E-011	1	0.000000E+000
1	159.90122478	1.440935E-011	1.999352E-012	0	0.000000E+000
1	159.90195988	1.999352E-012	1.440935E-011	1	0.000000E+000
1	159.90230419	1.440935E-011	1.999352E-012	0	0.000000E+000
1	159.90532195	1.999352E-012	1.440935E-011	1	0.000000E+000
1	159.90620312	1.440935E-011	1.999352E-012	0	0.000000E+000
1	159.90622750	1.999352E-012	1.440935E-011	1	0.000000E+000
1	159.90688582	1.440935E-011	1.999352E-012	0	0.000000E+000
1	159.91365928	1.999352E-012	1.440935E-011	1	0.000000E+000
1	159.91414672	1.440935E-011	1.999352E-012	0	0.000000E+000
1	159.91449539	1.999352E-012	1.440935E-011	1	0.000000E+000
1	159.91465618	1.440935E-011	1.999352E-012	0	0.000000E+000
1	159.91474471	1.999352E-012	1.440935E-011	1	0.000000E+000
1	159.91634785	1.440935E-011	1.999352E-012	0	0.000000E+000
1	159.91646198	1.999352E-012	1.440935E-011	1	0.000000E+000
1	159.91688374	1.440935E-011	1.999352E-012	0	0.000000E+000
1	159.91692459	1.999352E-012	1.440935E-011	1	0.000000E+000
1	159.91744426	1.440935E-011	1.999352E-012	0	0.000000E+000
1	159.92021099	1.999352E-012	1.440935E-011	1	0.000000E+000
1	159.92063436	1.440935E-011	1.999352E-012	0	0.000000E+000
1	159.92065027	1.999352E-012	1.440935E-011	1	0.000000E+000
1	159.92095424	1.440935E-011	1.999352E-012	0	0.000000E+000
1	159.92099113	1.999352E-012	1.440935E-011	1	0.000000E+000
1	159.92399586	1.440935E-011	1.999352E-012	0	0.000000E+000
1	159.92454090	1.999352E-012	1.440935E-011	1	0.000000E+000
1	159.92549993	1.440935E-011	1.999352E-012	0	0.000000E+000
1	159.92633193	1.999352E-012	1.440935E-011	1	0.000000E+000
1	159.92653554	1.440935E-011	1.999352E-012	0	0.000000E+000
1	159.93137190	1.999352E-012	1.440935E-011	1	0.000000E+000
1	159.93165633	1.440935E-011	1.999352E-012	0	0.000000E+000
1	159.93258785	1.999352E-012	1.440935E-011	1	0.000000E+000
1	159.93273113	1.440935E-011	1.999352E-012	0	0.000000E+000
1	159.93511616	1.999352E-012	1.440935E-011	1	0.000000E+000
1	159.93530638	1.440935E-011	1.999352E-012	0	0.000000E+000
1	159.93602463	1.999352E-012	1.440935E-011	1	0.000000E+000
1	159.93608076	1.440935E-011	1.999352E-012	0	0.000000E+000
1	159.93616646	1.999352E-012	1.440935E-011	1	0.000000E+000
1	159.93937076	1.440935E-011	1.999352E-012	0	0.000000E+000
1	159.93984372	1.999352E-012	1.440935E-011	1	0.000000E+000
1	159.93997459	1.440935E-011	1.999352E-012	0	0.000000E+000
1	159.94000231	1.999352E-012	1.440935E-011	1	0.000000E+000
1	159.94065297	1.440935E-011	1.999352E-012	0	0.000000E+000
1	159.94070118	1.999352E-012	1.440935E-011	1	0.000000E+000
1	159.94138785	1.440935E-011	1.999352E-012	0	0.000000E+000
1	159.94147175	1.999352E-012	1.440935E-011	1	0.000000E+000
1	159.94241746	1.440935E-011	1.999352E-012	0	0.000000E+000
1	159.94304288	1.999352E-012	1.440935E-011	1	0.000000E+000
1	159.94354365	1.440935E-011	1.999352E-012	0	0.000000E+000
1	159.94501749	1.999352E-012	1.440935E-011	1	0.000000E+000
1	159.94517212	1.440935E-011	1.999352E-012	0	0.000000E+000
1	159.94517712	1.999352E-012	1.440935E-011	1	0.000000E+000
1	159.94523271	1.440935E-011	1.999352E-012	0	0.000000E+000
1	159.94531801	1.999352E-012	1.440935E-011	1	0.000000E+000
1	159.94534604	1.440935E-011	1.999352E-012	0	0.000000E+000
1	159.94549875	1.999352E-012	1.440935E-011	1	0.000000E+000
1	159.94792261	1.440935E-011	1.999352E-012	0	0.000000E+000
1	159.95332458	1.999352E-012	1.440935E-011	1	0.000000E+000
1	159.95425598	1.440935E-011	1.999352E-012	0	0.000000E+000
1	159.95523564	1.999352E-012	1.440935E-011	1	0.000000E+000
1	159.95543750	1.440935E-011	1.999352E-012	0	0.000000E+000
1	159.95544346	1.999352E-012	1.440935E-011	1	0.000000E+000
1	159.95587607	1.440935E-011	1.999352E-012	0	0.000000E+000
1	159.95589230	1.999352E-012	1.440935E-011	1	0.000000E+000
1	159.95626449	1.440935E-011	1.999352E-012	0	0.000000E+000
1	159.95630398	1.999352E-012	1.440935E-011	1	0.000000E+000
1	159.95679450	1.440935E-011	1.999352E-012	0	0.000000E+000
1	159.95683454	1.999352E-012	1.440935E-011	1	0.000000E+000
1	159.95716988	1.440935E-011	1.999352E-012	0	0.000000E+000
1	159.95719464	1.999352E-012	1.440935E-011	1	0.000000E+000
1	159.95756968	1.440935E-011	1.999352E-012	0	0.000000E+000
1	159.95826324	1.999352E-012	1.440935E-011	1	0.000000E+000
1	159.95896577	1.440935E-011	1.999352E-012	0	0.000000E+000
1	159.95898741	1.999352E-012	1.440935E-011	1	0.000000E+000
1	159.95904536	1.440935E-011	1.999352E-012	0	0.000000E+000
1	159.95939609	1.999352E-012	1.440935E-011	1	0.000000E+000
1	159.96048712	1.440935E-011	1.999352E-012	0	0.000000E+000
1	159.96210721	1.999352E-012	1.440935E-011	1	0.000000E+000
1	159.96225381	1.440935E-011	1.999352E-012	0	0.000000E+000
1	159.96343336	1.999352E-012	1.440935E-011	1	0.000000E+000
1	159.96452466	1.440935E-011	1.999352E-012	0	0.000000E+000
1	159.96453882	1.999352E-012	1.440935E-011	1	0.000000E+000
1	159.96461771	1.440935E-011	1.999352E-012	0	0.000000E+000
1	159.96628147	1.999352E-012	1.440935E-011	1	0.000000E+000
1	159.96699896	1.440935E-011	1.999352E-012	0	0.000000E+000
1	159.96916058	1.999352E-012	1.440935E-011	1	0.000000E+000
1	159.96935753	1.440935E-011	1.999352E-012	0	0.000000E+000
1	159.97162684	1.999352E-012	1.440935E-011	1	0.000000E+000
1	159.97167243	1.440935E-011	1.999352E-012	0	0.000000E+000
1	159.97227426	1.999352E-012	1.440935E-011	1	0.000000E+000
1	159.97234423	1.440935E-011	1.999352E-012	0	0.000000E+000
1	159.97532317	1.999352E-012	1.440935E-011	1	0.000000E+000
1	159.97551415	1.440935E-011	1.999352E-012	0	0.000000E+000
1	159.97789536	1.999352E-012	1.440935E-011	1	0.000000E+000
1	159.97874215	1.440935E-011	1.999352E-012	0	0.000000E+000
1	159.98233920	1.999352E-012	1.440935E-011	1	0.000000E+000
1	159.98292268	1.440935E-011	1.999352E-012	0	0.000000E+000
1	159.98294217	1.999352E-012	1.440935E-011	1	0.000000E+000
1	159.98305901	1.440935E-011	1.999352E-012	0	0.000000E+000
1	159.98344089	1.999352E-012	1.440935E-011	1	0.000000E+000
1	159.98404276	1.440935E-011	1.999352E-012	0	0.000000E+000
1	159.99139372	1.999352E-012	1.440935E-011	1	0.000000E+000
1	159.99186682	1.440935E-011	1.999352E-012	0	0.000000E+000
1	159.99213830	1.999352E-012	1.440935E-011	1	0.000000E+000
1	159.99255579	1.440935E-011	1.999352E-012	0	0.000000E+000
1	159.99348367	1.999352E-012	1.440935E-011	1	0.000000E+000
1	159.99377617	1.440935E-011	1.999352E-012	0	0.000000E+000
1	159.99549425	1.999352E-012	1.440935E-011	1	0.000000E+000
1	159.99605597	1.440935E-011	1.999352E-012	0	0.000000E+000
1	159.99709908	1.999352E-012	1.440935E-011	1	0.000000E+000
1	159.99728244	1.440935E-011	1.999352E-012	0	0.000000E+000
1	159.99728811	1.999352E-012	1.440935E-011	1	0.000000E+000
1	159.99756951	1.440935E-011	1.999352E-012	0	0.000000E+000
1	159.99779711	1.999352E-012	1.440935E-011	1	0.000000E+000
1	159.99845489	1.440935E-011	1.999352E-012	0	0.000000E+000
1	159.99848102	1.999352E-012	1.440935E-011	1	0.000000E+000
1	159.99890265	1.440935E-011	1.999352E-012	0	0.000000E+000
1	159.99925908	1.999352E-012	1.440935E-011	1	0.000000E+000
1	159.99978543	1.440935E-011	1.999352E-012	0	0.000000E+000
1	159.99981172	1.999352E-012	1.440935E-011	1	0.000000E+000
1	160.00023542	1.440935E-011	1.999352E-012	0	0.000000E+000
1	160.00161902	1.999352E-012	1.440935E-011	1	0.000000E+000
1	160.00290007	1.440935E-011	1.999352E-012	0	0.000000E+000
1	160.00364185	1.999352E-012	1.440935E-011	1	0.000000E+000
1	160.00371548	1.440935E-011	1.999352E-012	0	0.000000E+000
1	160.00923488	1.999352E-012	1.440935E-011	1	0.000000E+000
1	160.00959999	1.440935E-011	1.999352E-012	0	0.000000E+000
1	160.01064376	1.999352E-012	1.440935E-011	1	0.000000E+000
1	160.01130220	1.440935E-011	1.999352E-012	0	0.000000E+000
1	160.01130638	1.999352E-012	1.440935E-011	1	0.000000E+000
1	160.01191002	1.440935E-011	1.999352E-012	0	0.000000E+000
1	160.01490355	1.999352E-012	1.440935E-011	1	0.000000E+000
1	160.01522481	1.440935E-011	1.999352E-012	0	0.000000E+000
1	160.01526615	1.999352E-012	1.440935E-011	1	0.000000E+000
1	160.01571833	1.440935E-011	1.999352E-012	0	0.000000E+000
1	160.01869243	1.999352E-012	1.440935E-011	1	0.000000E+000
1	160.01874586	1.440935E-011	1.999352E-012	0	0.000000E+000
1	160.01879361	1.999352E-012	1.440935E-011	1	0.000000E+000
1	160.01894151	1.440935E-011	1.999352E-012	0	0.000000E+000
1	160.01895553	1.999352E-012	1.440935E-011	1	0.000000E+000
1	160.01956067	1.440935E-011	1.999352E-012	0	0.000000E+000
1	160.01957177	1.999352E-012	1.440935E-011	1	0.000000E+000
1	160.02081829	1.440935E-011	1.999352E-012	0	0.000000E+000
1	160.02083751	1.999352E-012	1.440935E-011	1	0.000000E+000
1	160.02116190	1.440935E-011	1.999352E-012	0	0.000000E+000
1	160.02397335	1.999352E-012	1.440935E-011	1	0.000000E+000
1	160.02455688	1.440935E-011	1.999352E-012	0	0.000000E+000
1	160.02492793	1.999352E-012	1.440935E-011	1	0.000000E+000
1	160.02530741	1.440935E-011	1.999352E-012	0	0.000000E+000
1	160.02629162	1.999352E-012	1.440935E-011	1	0.000000E+000
1	160.02677949	1.440935E-011	1.999352E-012	0	0.000000E+000
1	160.02921581	1.999352E-012	1.440935E-011	1	0.000000E+000
1	160.02952203	1.440935E-011	1.999352E-012	0	0.000000E+000
1	160.03047008	1.999352E-012	1.440935E-011	1	0.000000E+000
1	160.03066639	1.440935E-011	1.999352E-012	0	0.000000E+000
1	160.03148447	1.999352E-012	1.440935E-011	1	0.000000E+000
1	160.03162690	1.440935E-011	1.999352E-012	0	0.000000E+000
1	160.03271804	1.999352E-012	1.440935E-011	1	0.000000E+000
1	160.03277798	1.440935E-011	1.999352E-012	0	0.000000E+000
1	160.07997767	1.996394E-012	1.440639E-011	1	0.000000E+000
1	160.08021604	1.440639E-011	1.996394E-012	0	0.000000E+000
1	160.08025236	1.996394E-012	1.440639E-011	1	0.000000E+000
1	160.08057006	1.440639E-011	1.996394E-012	0	0.000000E+000
1	160.08089104	1.996394E-012	1.440639E-011	1	0.000000E+000
1	160.08108848	1.440639E-011	1.996394E-012	0	0.000000E+000
1	160.08162663	1.996394E-012	1.440639E-011	1	0.000000E+000
1	160.08170239	1.440639E-011	1.996394E-012	0	0.000000E+000
1	160.08278700	1.996394E-012	1.440639E-011	1	0.000000E+000
1	160.08314080	1.440639E-011	1.996394E-012	0	0.000000E+000
1	160.08550444	1.996394E-012	1.440639E-011	1	0.000000E+000
1	160.08593096	1.440639E-011	1.996394E-012	0	0.000000E+000
1	160.08596079	1.996394E-012	1.440639E-011	1	0.000000E+000
1	160.08625869	1.440639E-011	1.996394E-012	0	0.000000E+000
1	160.08630437	1.996394E-012	1.440639E-011	1	0.000000E+000
1	160.08843687	1.440639E-011	1.996394E-012	0	0.000000E+000
1	160.09193294	1.996394E-012	1.440639E-011	1	0.000000E+000
1	160.09211635	1.440639E-011	1.996394E-012	0	0.000000E+000
1	160.09258698	1.996394E-012	1.440639E-011	1	0.000000E+000
1	160.09267270	1.440639E-011	1.996394E-012	0	0.000000E+000
1	160.09300526	1.996394E-012	1.440639E-011	1	0.000000E+000
1	160.09318456	1.440639E-011	1.996394E-012	0	0.000000E+000
1	160.09324497	1.996394E-012	1.440639E-011	1	0.000000E+000
1	160.09411050	1.440639E-011	1.996394E-012	0	0.000000E+000
1	160.09413164	1.996394E-012	1.440639E-011	1	0.000000E+000
1	160.09432204	1.440639E-011	1.996394E-012	0	0.000000E+000
1	160.10047301	1.996394E-012	1.440639E-011	1	0.000000E+000
1	160.10152335	1.440639E-011	1.996394E-012	0	0.000000E+000
1	160.10298065	1.996394E-012	1.440639E-011	1	0.000000E+000
1	160.10413946	1.440639E-011	1.996394E-012	0	0.000000E+000
1	160.10837109	1.996394E-012	1.440639E-011	1	0.000000E+000
1	160.10984014	1.440639E-011	1.996394E-012	0	0.000000E+000
1	160.11044526	1.996394E-012	1.440639E-011	1	0.000000E+000
1	160.11061154	1.440639E-011	1.996394E-012	0	0.000000E+000
1	160.11089395	1.996394E-012	1.440639E-011	1	0.000000E+000
1	160.11156919	1.440639E-011	1.996394E-012	0	0.000000E+000
1	160.11571648	1.996394E-012	1.440639E-011	1	0.000000E+000
1	160.11607576	1.440639E-011	1.996394E-012	0	0.000000E+000
1	160.11610028	1.996394E-012	1.440639E-011	1	0.000000E+000
1	160.11640584	1.440639E-011	1.996394E-012	0	0.000000E+000
1	160.11648701	1.996394E-012	1.440639E-011	1	0.000000E+000
1	160.11740203	1.440639E-011	1.996394E-012	0	0.000000E+000
1	160.11740824	1.996394E-012	1.440639E-011	1	0.000000E+000
1	160.11772318	1.440639E-011	1.996394E-012	0	0.000000E+000
1	160.11809067	1.996394E-012	1.440639E-011	1	0.000000E+000
1	160.11849508	1.440639E-011	1.996394E-012	0	0.000000E+000
1	160.11860090	1.996394E-012	1.440639E-011	1	0.000000E+000
1	160.11868618	1.440639E-011	1.996394E-012	0	0.000000E+000
1	160.11976100	1.996394E-012	1.440639E-011	1	0.000000E+000
1	160.12035456	1.440639E-011	1.996394E-012	0	0.000000E+000
1	160.12037022	1.996394E-012	1.440639E-011	1	0.000000E+000
1	160.12068775	1.440639E-011	1.996394E-012	0	0.000000E+000
1	160.12072187	1.996394E-012	1.440639E-011	1	0.000000E+000
1	160.12078495	1.440639E-011	1.996394E-012	0	0.000000E+000
1	160.12084451	1.996394E-012	1.440639E-011	1	0.000000E+000
1	160.12139842	1.440639E-011	1.996394E-012	0	0.000000E+000
1	160.12141641	1.996394E-012	1.440639E-011	1	0.000000E+000
1	160.12151706	1.440639E-011	1.996394E-012	0	0.000000E+000
1	160.12159593	1.996394E-012	1.440639E-011	1	0.000000E+000
1	160.12185633	1.440639E-011	1.996394E-012	0	0.000000E+000
1	160.12214601	1.996394E-012	1.440639E-011	1	0.000000E+000
1	160.12328396	1.440639E-011	1.996394E-012	0	0.000000E+000
1	160.12331082	1.996394E-012	1.440639E-011	1	0.000000E+000
1	160.12354379	1.440639E-011	1.996394E-012	0	0.000000E+000
1	160.12358769	1.996394E-012	1.440639E-011	1	0.000000E+000
1	160.12422504	1.440639E-011	1.996394E-012	0	0.000000E+000
1	160.12425539	1.996394E-012	1.440639E-011	1	0.000000E+000
1	160.12492951	1.440639E-011	1.996394E-012	0	0.000000E+000
1	160.12496804	1.996394E-012	1.440639E-011	1	0.000000E+000
1	160.12527417	1.440639E-011	1.996394E-012	0	0.000000E+000
1	160.12549710	1.996394E-012	1.440639E-011	1	0.000000E+000
1	160.12566920	1.440639E-011	1.996394E-012	0	0.000000E+000
1	160.12567435	1.996394E-012	1.440639E-011	1	0.000000E+000
1	160.12593985	1.440639E-011	1.996394E-012	0	0.000000E+000
1	160.12600803	1.996394E-012	1.440639E-011	1	0.000000E+000
1	160.12619096	1.440639E-011	1.996394E-012	0	0.000000E+000
1	160.12623496	1.996394E-012	1.440639E-011	1	0.000000E+000
1	160.12664282	1.440639E-011	1.996394E-012	0	0.000000E+000
1	160.12666923	1.996394E-012	1.440639E-011	1	0.000000E+000
1	160.12744452	1.440639E-011	1.996394E-012	0	0.000000E+000
1	160.13657611	1.996394E-012	1.440639E-011	1	0.000000E+000
1	160.13749263	1.440639E-011	1.996394E-012	0	0.000000E+000
1	160.14202576	1.996394E-012	1.440639E-011	1	0.000000E+000
1	160.14344791	1.440639E-011	1.996394E-012	0	0.000000E+000
1	160.14360531	1.996394E-012	1.440639E-011	1	0.000000E+000
1	160.14363905	1.440639E-011	1.996394E-012	0	0.000000E+000
1	160.14365982	1.996394E-012	1.440639E-011	1	0.000000E+000
1	160.14531222	1.440639E-011	1.996394E-012	0	0.000000E+000
1	160.15643454	1.996394E-012	1.440639E-011	1	0.000000E+000
1	160.15652431	1.440639E-011	1.996394E-012	0	0.000000E+000
1	160.15672520	1.996394E-012	1.440639E-011	1	0.000000E+000
1	160.15738906	1.440639E-011	1.996394E-012	0	0.000000E+000
1	160.15742952	1.996394E-012	1.440639E-011	1	0.000000E+000
1	160.15766774	1.440639E-011	1.996394E-012	0	0.000000E+000
1	160.15924449	1.996394E-012	1.440639E-011	1	0.000000E+000
1	160.16000316	1.440639E-011	1.996394E-012	0	0.000000E+000
1	160.16046384	1.996394E-012	1.440639E-011	1	0.000000E+000
1	160.16054965	1.440639E-011	1.996394E-012	0	0.000000E+000
1	160.16059261	1.996394E-012	1.440639E-011	1	0.000000E+000
1	160.16113440	1.440639E-011	1.996394E-012	0	0.000000E+000
1	160.16203421	1.996394E-012	1.440639E-011	1	0.000000E+000
1	160.16219615	1.440639E-011	1.996394E-012	0	0.000000E+000
1	160.16356768	1.996394E-012	1.440639E-011	1	0.000000E+000
1	160.16392930	1.440639E-011	1.996394E-012	0	0.000000E+000
1	160.16395874	1.996394E-012	1.440639E-011	1	0.000000E+000
1	160.16423328	1.440639E-011	1.996394E-012	0	0.000000E+000
1	160.16520831	1.996394E-012	1.440639E-011	1	0.000000E+000
1	160.16543892	1.440639E-011	1.996394E-012	0	0.000000E+000
1	160.16964641	1.996394E-012	1.440639E-011	1	0.000000E+000
1	160.17044755	1.440639E-011	1.996394E-012	0	0.000000E+000
1	160.17260822	1.996394E-012	1.440639E-011	1	0.000000E+000
1	160.17278994	1.440639E-011	1.996394E-012	0	0.000000E+000
1	160.17435039	1.996394E-012	1.440639E-011	1	0.000000E+000
1	160.17454148	1.440639E-011	1.996394E-012	0	0.000000E+000
1	160.17455561	1.996394E-012	1.440639E-011	1	0.000000E+000
1	160.17472315	1.440639E-011	1.996394E-012	0	0.000000E+000
1	160.17560886	1.996394E-012	1.440639E-011	1	0.000000E+000
1	160.17588396	1.440639E-011	1.996394E-012	0	0.000000E+000
1	160.17590247	1.996394E-012	1.440639E-011	1	0.000000E+000
1	160.17616654	1.440639E-011	1.996394E-012	0	0.000000E+000
1	160.17931595	1.996394E-012	1.440639E-011	1	0.000000E+000
1	160.17960296	1.440639E-011	1.996394E-012	0	0.000000E+000
1	160.17961827	1.996394E-012	1.440639E-011	1	0.000000E+000
1	160.18091531	1.440639E-011	1.996394E-012	0	0.000000E+000
1	160.18137162	1.996394E-012	1.440639E-011	1	0.000000E+000
1	160.18165883	1.440639E-011	1.996394E-012	0	0.000000E+000
1	160.19556240	1.996394E-012	1.440639E-011	1	0.000000E+000
1	160.19583754	1.440639E-011	1.996394E-012	0	0.000000E+000
1	160.19608207	1.996394E-012	1.440639E-011	1	0.000000E+000
1	160.19659997	1.440639E-011	1.996394E-012	0	0.000000E+000
1	160.19667488	1.996394E-012	1.440639E-011	1	0.000000E+000
1	160.19793835	1.440639E-011	1.996394E-012	0	0.000000E+000
1	160.19848167	1.996394E-012	1.440639E-011	1	0.000000E+000
1	160.19910989	1.440639E-011	1.996394E-012	0	0.000000E+000
1	160.19973745	1.996394E-012	1.440639E-011	1	0.000000E+000
1	160.20005103	1.440639E-011	1.996394E-012	0	0.000000E+000
1	160.20295003	1.996394E-012	1.440639E-011	1	0.000000E+000
1	160.20302866	1.440639E-011	1.996394E-012	0	0.000000E+000
1	160.20304533	1.996394E-012	1.440639E-011	1	0.000000E+000
1	160.20323637	1.440639E-011	1.996394E-012	0	0.000000E+000
1	160.20500721	1.996394E-012	1.440639E-011	1	0.000000E+000
1	160.20511609	1.440639E-011	1.996394E-012	0	0.000000E+000
1	160.20517018	1.996394E-012	1.440639E-011	1	0.000000E+000
1	160.20565777	1.440639E-011	1.996394E-012	0	0.000000E+000
1	160.20576525	1.996394E-012	1.440639E-011	1	0.000000E+000
1	160.20583551	1.440639E-011	1.996394E-012	0	0.000000E+000
1	160.21092052	1.996394E-012	1.440639E-011	1	0.000000E+000
1	160.21095624	1.440639E-011	1.996394E-012	0	0.000000E+000
1	160.21098193	1.996394E-012	1.440639E-011	1	0.000000E+000
1	160.21214112	1.440639E-011	1.996394E-012	0	0.000000E+000
1	160.21225310	1.996394E-012	1.440639E-011	1	0.000000E+000
1	160.21310460	1.440639E-011	1.996394E-012	0	0.000000E+000
1	160.21390074	1.996394E-012	1.440639E-011	1	0.000000E+000
1	160.21403595	1.440639E-011	1.996394E-012	0	0.000000E+000
1	160.21443590	1.996394E-012	1.440639E-011	1	0.000000E+000
1	160.21467464	1.440639E-011	1.996394E-012	0	0.000000E+000
1	160.21555877	1.996394E-012	1.440639E-011	1	0.000000E+000
1	160.21612751	1.440639E-011	1.996394E-012	0	0.000000E+000
1	160.21629406	1.996394E-012	1.440639E-011	1	0.000000E+000
1	160.21650630	1.440639E-011	1.996394E-012	0	0.000000E+000
1	160.21673008	1.996394E-012	1.440639E-011	1	0.000000E+000
1	160.21706537	1.440639E-011	1.996394E-012	0	0.000000E+000
1	160.21837495	1.996394E-012	1.440639E-011	1	0.000000E+000
1	160.21983721	1.440639E-011	1.996394E-012	0	0.000000E+000
1	160.21986532	1.996394E-012	1.440639E-011	1	0.000000E+000
1	160.21997821	1.440639E-011	1.996394E-012	0	0.000000E+000
1	160.22165983	1.996394E-012	1.440639E-011	1	0.000000E+000
1	160.22216381	1.440639E-011	1.996394E-012	0	0.000000E+000
1	160.22219415	1.996394E-012	1.440639E-011	1	0.000000E+000
1	160.22280412	1.440639E-011	1.996394E-012	0	0.000000E+000
1	160.22432881	1.996394E-012	1.440639E-011	1	0.000000E+000
1	160.22444902	1.440639E-011	1.996394E-012	0	0.000000E+000
1	160.22467808	1.996394E-012	1.440639E-011	1	0.000000E+000
1	160.22516959	1.440639E-011	1.996394E-012	0	0.000000E+000
1	160.22645464	1.996394E-012	1.440639E-011	1	0.000000E+000
1	160.22657707	1.440639E-011	1.996394E-012	0	0.000000E+000
1	160.22800289	1.996394E-012	1.440639E-011	1	0.000000E+000
1	160.22870624	1.440639E-011	1.996394E-012	0	0.000000E+000
1	160.22875056	1.996394E-012	1.440639E-011	1	0.000000E+000
1	160.22893590	1.440639E-011	1.996394E-012	0	0.000000E+000
1	160.22940156	1.996394E-012	1.440639E-011	1	0.000000E+000
1	160.22947128	1.440639E-011	1.996394E-012	0	0.000000E+000
1	160.22948112	1.996394E-012	1.440639E-011	1	0.000000E+000
1	160.22970585	1.440639E-011	1.996394E-012	0	0.000000E+000
1	160.22973277	1.996394E-012	1.440639E-011	1	0.000000E+000
1	160.22995399	1.440639E-011	1.996394E-012	0	0.000000E+000
1	160.23045959	1.996394E-012	1.440639E-011	1	0.000000E+000
1	160.23112816	1.440639E-011	1.996394E-012	0	0.000000E+000
1	160.23128670	1.996394E-012	1.440639E-011	1	0.000000E+000
1	160.23144778	1.440639E-011	1.996394E-012	0	0.000000E+000
1	160.23202132	1.996394E-012	1.440639E-011	1	0.000000E+000
1	160.23346765	1.440639E-011	1.996394E-012	0	0.000000E+000
1	160.23540839	1.996394E-012	1.440639E-011	1	0.000000E+000
1	160.23548796	1.440639E-011	1.996394E-012	0	0.000000E+000
1	160.23577900	1.996394E-012	1.440639E-011	1	0.000000E+000
1	160.23714998	1.440639E-011	1.996394E-012	0	0.000000E+000
1	160.23717851	1.996394E-012	1.440639E-011	1	0.000000E+000
1	160.23743859	1.440639E-011	1.996394E-012	0	0.000000E+000
1	160.24153451	1.996394E-012	1.440639E-011	1	0.000000E+000
1	160.24188041	1.440639E-011	1.996394E-012	0	0.000000E+000
1	160.24195586	1.996394E-012	1.440639E-011	1	0.000000E+000
1	160.24196769	1.440639E-011	1.996394E-012	0	0.000000E+000
1	160.25187643	1.996394E-012	1.440639E-011	1	0.000000E+000
1	160.25209238	1.440639E-011	1.996394E-012	0	0.000000E+000
1	160.25250850	1.996394E-012	1.440639E-011	1	0.000000E+000
1	160.25254829	1.440639E-011	1.996394E-012	0	0.000000E+000
1	160.25287892	1.996394E-012	1.440639E-011	1	0.000000E+000
1	160.25311257	1.440639E-011	1.996394E-012	0	0.000000E+000
1	160.25656437	1.996394E-012	1.440639E-011	1	0.000000E+000
1	160.25739165	1.440639E-011	1.996394E-012	0	0.000000E+000
1	160.25741321	1.996394E-012	1.440639E-011	1	0.000000E+000
1	160.25761541	1.440639E-011	1.996394E-012	0	0.000000E+000
1	160.25797881	1.996394E-012	1.440639E-011	1	0.000000E+000
1	160.25853891	1.440639E-011	1.996394E-012	0	0.000000E+000
1	160.26179407	1.996394E-012	1.440639E-011	1	0.000000E+000
1	160.26203813	1.440639E-011	1.996394E-012	0	0.000000E+000
1	160.26389160	1.996394E-012	1.440639E-011	1	0.000000E+000
1	160.26407288	1.440639E-011	1.996394E-012	0	0.000000E+000
1	160.26480886	1.996394E-012	1.440639E-011	1	0.000000E+000
1	160.26511503	1.440639E-011	1.996394E-012	0	0.000000E+000
1	160.26562665	1.996394E-012	1.440639E-011	1	0.000000E+000
1	160.26597562	1.440639E-011	1.996394E-012	0	0.000000E+000
1	160.26620975	1.996394E-012	1.440639E-011	1	0.000000E+000
1	160.26625474	1.440639E-011	1.996394E-012	0	0.000000E+000
1	160.26859432	1.996394E-012	1.440639E-011	1	0.000000E+000
1	160.26871867	1.440639E-011	1.996394E-012	0	0.000000E+000
1	160.27038542	1.996394E-012	1.440639E-011	1	0.000000E+000
1	160.27131148	1.440639E-011	1.996394E-012	0	0.000000E+000
1	160.27148986	1.996394E-012	1.440639E-011	1	0.000000E+000
1	160.27156453	1.440639E-011	1.996394E-012	0	0.000000E+000
1	160.27367676	1.996394E-012	1.440639E-011	1	0.000000E+000
1	160.27411762	1.440639E-011	1.996394E-012	0	0.000000E+000
1	160.27501764	1.996394E-012	1.440639E-011	1	0.000000E+000
1	160.27510429	1.440639E-011	1.996394E-012	0	0.000000E+000
1	160.27666052	1.996394E-012	1.440639E-011	1	0.000000E+000
1	160.27720542	1.440639E-011	1.996394E-012	0	0.000000E+000
1	160.27722908	1.996394E-012	1.440639E-011	1	0.000000E+000
1	160.27832708	1.440639E-011	1.996394E-012	0	0.000000E+000
1	160.27835377	1.996394E-012	1.440639E-011	1	0.000000E+000
1	160.27864247	1.440639E-011	1.996394E-012	0	0.000000E+000
1	160.28218431	1.996394E-012	1.440639E-011	1	0.000000E+000
1	160.28227829	1.440639E-011	1.996394E-012	0	0.000000E+000
1	160.28308325	1.996394E-012	1.440639E-011	1	0.000000E+000
1	160.28313872	1.440639E-011	1.996394E-012	0	0.000000E+000
1	160.29148705	1.996394E-012	1.440639E-011	1	0.000000E+000
1	160.29155137	1.440639E-011	1.996394E-012	0	0.000000E+000
1	160.29193016	1.996394E-012	1.440639E-011	1	0.000000E+000
1	160.29202700	1.440639E-011	1.996394E-012	0	0.000000E+000
1	160.29236190	1.996394E-012	1.440639E-011	1	0.000000E+000
1	160.29260906	1.440639E-011	1.996394E-012	0	0.000000E+000
1	160.29286000	1.996394E-012	1.440639E-011	1	0.000000E+000
1	160.29352587	1.440639E-011	1.996394E-012	0	0.000000E+000
1	160.29384427	1.996394E-012	1.440639E-011	1	0.000000E+000
1	160.29390528	1.440639E-011	1.996394E-012	0	0.000000E+000
1	160.29391788	1.996394E-012	1.440639E-011	1	0.000000E+000
1	160.29397661	1.440639E-011	1.996394E-012	0	0.000000E+000
1	160.29398522	1.996394E-012	1.440639E-011	1	0.000000E+000
1	160.29516012	1.440639E-011	1.996394E-012	0	0.000000E+000
1	160.29664391	1.996394E-012	1.440639E-011	1	0.000000E+000
1	160.29691073	1.440639E-011	1.996394E-012	0	0.000000E+000
1	160.30134701	1.996394E-012	1.440639E-011	1	0.000000E+000
1	160.30167621	1.440639E-011	1.996394E-012	0	0.000000E+000
1	160.30259242	1.996394E-012	1.440639E-011	1	0.000000E+000
1	160.30280761	1.440639E-011	1.996394E-012	0	0.000000E+000
1	160.31020130	1.996394E-012	1.440639E-011	1	0.000000E+000
1	160.31040797	1.440639E-011	1.996394E-012	0	0.000000E+000
1	160.32417714	1.996394E-012	1.440639E-011	1	0.000000E+000
1	160.32434448	1.440639E-011	1.996394E-012	0	0.000000E+000
1	160.33217112	1.996394E-012	1.440639E-011	1	0.000000E+000
1	160.33259564	1.440639E-011	1.996394E-012	0	0.000000E+000
1	160.33437436	1.996394E-012	1.440639E-011	1	0.000000E+000
1	160.33481042	1.440639E-011	1.996394E-012	0	0.000000E+000
1	160.33631028	1.996394E-012	1.440639E-011	1	0.000000E+000
1	160.33681845	1.440639E-011	1.996394E-012	0	0.000000E+000
1	160.33814476	1.996394E-012	1.440639E-011	1	0.000000E+000
1	160.33841260	1.440639E-011	1.996394E-012	0	0.000000E+000
1	160.33845676	1.996394E-012	1.440639E-011	1	0.000000E+000
1	160.33994185	1.440639E-011	1.996394E-012	0	0.000000E+000
1	160.34199999	1.996394E-012	1.440639E-011	1	0.000000E+000
1	160.34328108	1.440639E-011	1.996394E-012	0	0.000000E+000
1	160.34460916	1.996394E-012	1.440639E-011	1	0.000000E+000
1	160.34463945	1.440639E-011	1.996394E-012	0	0.000000E+000
1	160.34492312	1.996394E-012	1.440639E-011	1	0.000000E+000
1	160.34611562	1.440639E-011	1.996394E-012	0	0.000000E+000
1	160.34662377	1.996394E-012	1.440639E-011	1	0.000000E+000
1	160.34706639	1.440639E-011	1.996394E-012	0	0.000000E+000
1	160.34806738	1.996394E-012	1.440639E-011	1	0.000000E+000
1	160.34813010	1.440639E-011	1.996394E-012	0	0.000000E+000
1	160.34940406	1.996394E-012	1.440639E-011	1	0.000000E+000
1	160.34950629	1.440639E-011	1.996394E-012	0	0.000000E+000
1	160.34962433	1.996394E-012	1.440639E-011	1	0.000000E+000
1	160.35052541	1.440639E-011	1.996394E-012	0	0.000000E+000
1	160.35109115	1.996394E-012	1.440639E-011	1	0.000000E+000
1	160.35134496	1.440639E-011	1.996394E-012	0	0.000000E+000
1	160.35165954	1.996394E-012	1.440639E-011	1	0.000000E+000
1	160.35223708	1.440639E-011	1.996394E-012	0	0.000000E+000
1	160.35259087	1.996394E-012	1.440639E-011	1	0.000000E+000
1	160.35332876	1.440639E-011	1.996394E-012	0	0.000000E+000
1	160.35899879	1.996394E-012	1.440639E-011	1	0.000000E+000
1	160.35940098	1.440639E-011	1.996394E-012	0	0.000000E+000
1	160.36037912	1.996394E-012	1.440639E-011	1	0.000000E+000
1	160.36058116	1.440639E-011	1.996394E-012	0	0.000000E+000
1	160.36282621	1.996394E-012	1.440639E-011	1	0.000000E+000
1	160.36301139	1.440639E-011	1.996394E-012	0	0.000000E+000
1	160.36320896	1.996394E-012	1.440639E-011	1	0.000000E+000
1	160.36344588	1.440639E-011	1.996394E-012	0	0.000000E+000
1	160.36427499	1.996394E-012	1.440639E-011	1	0.000000E+000
1	160.36480070	1.440639E-011	1.996394E-012	0	0.000000E+000
1	160.36874904	1.996394E-012	1.440639E-011	1	0.000000E+000
1	160.36889802	1.440639E-011	1.996394E-012	0	0.000000E+000
1	160.36950681	1.996394E-012	1.440639E-011	1	0.000000E+000
1	160.36953892	1.440639E-011	1.996394E-012	0	0.000000E+000
1	160.36997477	1.996394E-012	1.440639E-011	1	0.000000E+000
1	160.37020717	1.440639E-011	1.996394E-012	0	0.000000E+000
1	160.37169714	1.996394E-012	1.440639E-011	1	0.000000E+000
1	160.37225536	1.440639E-011	1.996394E-012	0	0.000000E+000
1	160.37287309	1.996394E-012	1.440639E-011	1	0.000000E+000
1	160.37359796	1.440639E-011	1.996394E-012	0	0.000000E+000
1	160.37369067	1.996394E-012	1.440639E-011	1	0.000000E+000
1	160.37374299	1.440639E-011	1.996394E-012	0	0.000000E+000
1	160.37378581	1.996394E-012	1.440639E-011	1	0.000000E+000
1	160.37388917	1.440639E-011	1.996394E-012	0	0.000000E+000
1	160.37507121	1.996394E-012	1.440639E-011	1	0.000000E+000
1	160.37636170	1.440639E-011	1.996394E-012	0	0.000000E+000
1	160.37650603	1.996394E-012	1.440639E-011	1	0.000000E+000
1	160.37652325	1.440639E-011	1.996394E-012	0	0.000000E+000
1	160.37752294	1.996394E-012	1.440639E-011	1	0.000000E+000
1	160.37767340	1.440639E-011	1.996394E-012	0	0.000000E+000
1	160.37886375	1.996394E-012	1.440639E-011	1	0.000000E+000
1	160.37909318	1.440639E-011	1.996394E-012	0	0.000000E+000
1	160.37910502	1.996394E-012	1.440639E-011	1	0.000000E+000
1	160.37973594	1.440639E-011	1.996394E-012	0	0.000000E+000
1	160.38102715	1.996394E-012	1.440639E-011	1	0.000000E+000
1	160.38119200	1.440639E-011	1.996394E-012	0	0.000000E+000
1	160.38198956	1.996394E-012	1.440639E-011	1	0.000000E+000
1	160.38295040	1.440639E-011	1.996394E-012	0	0.000000E+000
1	160.38312242	1.996394E-012	1.440639E-011	1	0.000000E+000
1	160.38430990	1.440639E-011	1.996394E-012	0	0.000000E+000
1	160.38667002	1.996394E-012	1.440639E-011	1	0.000000E+000
1	160.38746325	1.440639E-011	1.996394E-012	0	0.000000E+000
1	160.42967588	1.996394E-012	1.440639E-011	1	0.000000E+000
1	160.43009986	1.440639E-011	1.996394E-012	0	0.000000E+000
1	160.43437460	1.996394E-012	1.440639E-011	1	0.000000E+000
1	160.43446200	1.440639E-011	1.996394E-012	0	0.000000E+000
1	160.43451218	1.996394E-012	1.440639E-011	1	0.000000E+000
1	160.43557052	1.440639E-011	1.996394E-012	0	0.000000E+000
1	160.44961534	1.996394E-012	1.440639E-011	1	0.000000E+000
1	160.45064973	1.440639E-011	1.996394E-012	0	0.000000E+000
1	160.45066270	1.996394E-012	1.440639E-011	1	0.000000E+000
1	160.45071526	1.440639E-011	1.996394E-012	0	0.000000E+000
1	160.45118751	1.996394E-012	1.440639E-011	1	0.000000E+000
1	160.45159839	1.440639E-011	1.996394E-012	0	0.000000E+000
1	160.45179690	1.996394E-012	1.440639E-011	1	0.000000E+000
1	160.45182133	1.440639E-011	1.996394E-012	0	0.000000E+000
1	160.45185102	1.996394E-012	1.440639E-011	1	0.000000E+000
1	160.45254916	1.440639E-011	1.996394E-012	0	0.000000E+000
1	160.45479935	1.996394E-012	1.440639E-011	1	0.000000E+000
1	160.45534049	1.440639E-011	1.996394E-012	0	0.000000E+000
1	160.45627870	1.996394E-012	1.440639E-011	1	0.000000E+000
1	160.45645543	1.440639E-011	1.996394E-012	0	0.000000E+000
1	160.45648471	1.996394E-012	1.440639E-011	1	0.000000E+000
1	160.45663159	1.440639E-011	1.996394E-012	0	0.000000E+000
1	160.45745895	1.996394E-012	1.440639E-011	1	0.000000E+000
1	160.45840642	1.440639E-011	1.996394E-012	0	0.000000E+000
1	160.46420357	1.996394E-012	1.440639E-011	1	0.000000E+000
1	160.46444545	1.440639E-011	1.996394E-012	0	0.000000E+000
1	160.48092921	1.996394E-012	1.440639E-011	1	0.000000E+000
1	160.48154282	1.440639E-011	1.996394E-012	0	0.000000E+000
1	160.48202895	1.996394E-012	1.440639E-011	1	0.000000E+000
1	160.48264484	1.440639E-011	1.996394E-012	0	0.000000E+000
1	160.48626171	1.996394E-012	1.440639E-011	1	0.000000E+000
[truncated: 242,314 more chars]
