# Supplementary material for: Ancestral acetylcholine receptor β-subunit forms homopentamers that prime before opening spontaneously
Source: eLife. 2022 Jul 4;11:e76504. doi: 10.7554/eLife.76504 (PMC9365395; doi:10.7554/eLife.76504)
Supplement: Figure 4—figure supplement 2—source data 1. — Detected single-channel event durations for 2-[(2,6-dimethylphenyl)amino]-N,N,N-trimethyl-2-oxoethaniminium chloride (QX-222) block of the human adult muscle-type acetylcholine receptor. Recordings were in the presence of either 10 µM or 30 µM acetylcholine, and increasing concentrations of QX-222 (QX222; 10 µM, 30 µM, 60 µM, and 100 µM). Compressed file includes 30 TAC 4.3.3 event files (*.evt format) of the single-channel detections for three recordings for each condition (fileA, fileB, and fileC in each case) included in the kinetic analysis, as well as the associated R scripts (*.txt format) for defining and sorting bursts. [file elife-76504-fig4-figsupp2-data1.zip › F4S1-SD2/Source Data - Figure 4-figure supplement 2/Figure 4-figure supplement 2_WTMuscle10uMACh_10uMQX222_fileB.evt]

5
File
Acquire	C:\Users\daCostaLab\Desktop\WT-QX222 Dose Response\10A10Q\a2-20-07-13-WTMuscle-BRBS-PA10Q10OOPS-120mV-1.acquire	0	
Sweeps
1	352.614183	0.000000	0.104112	0.0000000E+000	0.0000000E+000	
Segments
1	227	0.000000	0.104112	2.280220	2.424112	3.937959	4.155095	4.370061	5.033395	5.093075	5.403918	5.616232	6.005341	7.502156	7.633586	8.826842	9.122481	9.219911	9.417251	10.164601	11.355283	11.622674	11.863947	12.950448	13.281799	13.604735	13.829039	14.204251	14.367507	15.360187	15.531377	18.185155	18.517593	20.068998	20.312393	20.537543	20.641165	22.674262	22.845521	22.906891	23.405359	24.203917	24.744752	24.897050	25.159867	25.857231	25.958849	26.240248	27.122424	28.073072	28.203530	28.787636	28.993906	29.050266	29.230826	30.667646	30.812413	30.819738	31.053978	31.299163	31.852984	32.535182	32.741477	34.132944	34.284147	35.604147	35.768777	35.900610	36.058104	36.429321	37.192860	37.242266	38.405500	38.421914	38.685321	38.749594	39.220584	39.273882	39.722876	40.699711	41.181834	41.727854	41.868736	41.895322	42.144895	42.157466	42.233059	42.419526	42.522085	43.403245	43.766919	44.317770	44.660971	44.713370	45.353170	45.368730	45.565982	45.704065	46.302664	47.026806	47.815347	48.040442	48.584935	49.200727	49.948529	52.794813	53.148458	53.536820	53.989187	54.122740	54.399179	54.958997	55.394613	55.421595	55.651143	56.295574	56.546336	57.227793	57.368561	58.391984	58.527924	58.570100	58.803883	59.686762	59.826959	59.852186	60.708491	64.556475	64.710836	65.175825	65.286163	65.728789	66.099318	67.324789	67.518839	68.965921	69.329381	72.373275	72.622364	72.640484	73.103714	74.280874	74.561086	74.868569	74.993772	75.536869	75.715086	76.996511	77.735238	77.743514	78.524676	86.459708	87.065909	87.554595	87.732090	91.443988	91.752697	91.874154	92.002114	92.601826	92.900977	93.747650	94.011481	95.912435	96.154680	96.494909	97.315284	97.338778	97.834391	102.883402	103.020250	105.017849	105.486244	107.755775	107.918720	109.624530	109.734071	110.537894	110.889483	112.107935	112.323466	114.956441	115.117100	115.688741	115.880408	116.565581	116.941810	118.506436	118.812276	119.096590	119.225319	119.712592	119.887930	122.443134	122.776085	129.308270	129.532136	129.973689	130.186724	130.860677	131.022453	131.024282	131.487278	131.548570	132.140746	132.210298	132.712951	132.814467	133.494519	133.514650	133.592460	137.222758	137.340805	137.381274	137.615396	139.693597	139.917764	141.707750	141.890234	141.947295	142.371388	142.537559	142.668350	143.574752	143.710626	145.047622	145.151896	145.180058	145.628709	145.646877	145.857644	146.327252	146.457103	146.729278	146.917000	147.026133	148.354048	148.911457	149.679715	162.590053	162.884295	163.095770	163.317451	163.420004	163.530812	163.752890	163.923976	166.419338	166.603305	166.668060	167.005750	167.392874	167.645105	167.884113	168.190964	168.501337	168.792800	169.698598	169.984692	181.886164	182.591468	182.927940	183.030159	183.094044	183.397777	193.765096	193.872874	193.940792	194.134248	194.135450	194.340153	200.688538	200.798019	201.878631	202.204578	206.117841	206.380338	206.404644	207.205071	207.242650	207.367655	207.373722	207.815648	208.023508	208.258097	208.802973	208.919707	208.946586	209.119069	209.476977	209.667635	214.689863	214.975248	215.242174	215.458238	215.504712	215.682204	217.647203	218.364467	219.520051	219.947200	222.083917	222.450692	223.377170	224.156270	224.500346	224.815876	224.936391	225.456396	225.538154	226.693940	227.127877	227.473790	229.816999	230.976233	231.115528	231.295837	232.113866	232.534616	232.562200	233.051642	233.063834	233.265307	234.935634	235.256746	235.920229	236.329575	236.537760	237.322249	237.520446	237.878219	238.251063	238.938470	239.473908	240.085024	240.141722	240.247867	240.553552	240.809215	242.521168	242.743768	242.958438	243.096940	243.099707	243.261784	243.487974	243.762442	244.045309	244.565002	244.613385	244.715816	244.844115	245.064146	245.072326	246.504496	246.806431	247.231610	249.225739	249.948281	262.335434	262.435986	275.967830	276.500461	278.339927	278.724191	278.770322	279.560242	280.175532	280.275958	283.496662	283.658759	285.785968	286.000967	286.549073	286.819094	286.950727	287.508430	287.679855	288.090578	288.622182	288.944744	288.966042	289.149987	289.206598	289.566565	289.776921	290.337987	290.901412	291.688762	292.023302	292.300506	292.888214	293.466494	293.504761	293.693212	293.835829	294.153779	294.208922	294.356561	298.229909	298.672739	298.908397	299.202279	300.524825	301.008598	301.246427	301.548413	301.559553	301.681239	313.409568	313.603219	313.651038	314.053706	314.210842	314.711126	315.982897	316.094460	316.097946	316.396271	317.062828	317.478454	324.506294	324.820559	327.804833	328.875012	328.884744	329.670365	332.864477	333.117200	333.137306	333.484527	333.677476	333.818323	334.148353	334.322454	334.382490	334.984154	336.731084	337.169510	339.102010	339.331020	343.504518	343.744330	344.955344	345.056166	345.073494	345.354138	345.430626	345.609814	347.176324	347.331893	347.420911	347.722883	352.514044	352.614183	
Events
1	3.98783846	6.344629E-012	1.934463E-011	1	0.000000E+000
1	3.98831744	1.934463E-011	6.344629E-012	0	0.000000E+000
1	3.98833947	6.344629E-012	1.934463E-011	1	0.000000E+000
1	3.98847214	1.934463E-011	6.344629E-012	0	0.000000E+000
1	3.98956725	6.344629E-012	1.934463E-011	1	0.000000E+000
1	3.99008130	1.934463E-011	6.344629E-012	0	0.000000E+000
1	3.99065138	6.344629E-012	1.934463E-011	1	0.000000E+000
1	3.99200499	1.934463E-011	6.344629E-012	0	0.000000E+000
1	3.99262418	6.344629E-012	1.934463E-011	1	0.000000E+000
1	3.99310354	1.934463E-011	6.344629E-012	0	0.000000E+000
1	3.99312607	6.344629E-012	1.934463E-011	1	0.000000E+000
1	3.99361560	1.934463E-011	6.344629E-012	0	0.000000E+000
1	3.99377418	6.344629E-012	1.934463E-011	1	0.000000E+000
1	3.99393069	1.934463E-011	6.344629E-012	0	0.000000E+000
1	3.99655842	6.344629E-012	1.934463E-011	1	0.000000E+000
1	3.99658734	1.934463E-011	6.344629E-012	0	0.000000E+000
1	3.99902355	6.344629E-012	1.934463E-011	1	0.000000E+000
1	3.99917319	1.934463E-011	6.344629E-012	0	0.000000E+000
1	3.99930601	6.344629E-012	1.934463E-011	1	0.000000E+000
1	3.99937523	1.934463E-011	6.344629E-012	0	0.000000E+000
1	4.00006634	6.344629E-012	1.934463E-011	1	0.000000E+000
1	4.00056106	1.934463E-011	6.344629E-012	0	0.000000E+000
1	4.00076750	6.344629E-012	1.934463E-011	1	0.000000E+000
1	4.00115855	1.934463E-011	6.344629E-012	0	0.000000E+000
1	4.00163758	6.344629E-012	1.934463E-011	1	0.000000E+000
1	4.00167488	1.934463E-011	6.344629E-012	0	0.000000E+000
1	4.01883705	6.344629E-012	1.934463E-011	1	0.000000E+000
1	4.01884176	1.934463E-011	6.344629E-012	0	0.000000E+000
1	4.02033219	6.344629E-012	1.934463E-011	1	0.000000E+000
1	4.02131434	1.934463E-011	6.344629E-012	0	0.000000E+000
1	4.02182012	6.344629E-012	1.934463E-011	1	0.000000E+000
1	4.02186342	1.934463E-011	6.344629E-012	0	0.000000E+000
1	4.02188502	6.344629E-012	1.934463E-011	1	0.000000E+000
1	4.02221531	1.934463E-011	6.344629E-012	0	0.000000E+000
1	4.02223042	6.344629E-012	1.934463E-011	1	0.000000E+000
1	4.02254652	1.934463E-011	6.344629E-012	0	0.000000E+000
1	4.02256615	6.344629E-012	1.934463E-011	1	0.000000E+000
1	4.02268617	1.934463E-011	6.344629E-012	0	0.000000E+000
1	4.02361302	6.344629E-012	1.934463E-011	1	0.000000E+000
1	4.02393555	1.934463E-011	6.344629E-012	0	0.000000E+000
1	4.02487463	6.344629E-012	1.934463E-011	1	0.000000E+000
1	4.02488004	1.934463E-011	6.344629E-012	0	0.000000E+000
1	4.02572216	6.344629E-012	1.934463E-011	1	0.000000E+000
1	4.02599627	1.934463E-011	6.344629E-012	0	0.000000E+000
1	4.02607793	6.344629E-012	1.934463E-011	1	0.000000E+000
1	4.02627766	1.934463E-011	6.344629E-012	0	0.000000E+000
1	4.02895326	6.344629E-012	1.934463E-011	1	0.000000E+000
1	4.02958940	1.934463E-011	6.344629E-012	0	0.000000E+000
1	4.03425914	6.344629E-012	1.934463E-011	1	0.000000E+000
1	4.03432564	1.934463E-011	6.344629E-012	0	0.000000E+000
1	4.03888614	6.344629E-012	1.934463E-011	1	0.000000E+000
1	4.03955745	1.934463E-011	6.344629E-012	0	0.000000E+000
1	4.04036872	6.344629E-012	1.934463E-011	1	0.000000E+000
1	4.04076913	1.934463E-011	6.344629E-012	0	0.000000E+000
1	4.04243647	6.344629E-012	1.934463E-011	1	0.000000E+000
1	4.04300449	1.934463E-011	6.344629E-012	0	0.000000E+000
1	4.04303866	6.344629E-012	1.934463E-011	1	0.000000E+000
1	4.04430162	1.934463E-011	6.344629E-012	0	0.000000E+000
1	4.04838030	6.344629E-012	1.934463E-011	1	0.000000E+000
1	4.04968371	1.934463E-011	6.344629E-012	0	0.000000E+000
1	4.05008245	6.344629E-012	1.934463E-011	1	0.000000E+000
1	4.05019405	1.934463E-011	6.344629E-012	0	0.000000E+000
1	4.05045971	6.344629E-012	1.934463E-011	1	0.000000E+000
1	4.05078713	1.934463E-011	6.344629E-012	0	0.000000E+000
1	4.05106823	6.344629E-012	1.934463E-011	1	0.000000E+000
1	4.05111588	1.934463E-011	6.344629E-012	0	0.000000E+000
1	4.05346711	6.344629E-012	1.934463E-011	1	0.000000E+000
1	4.05353605	1.934463E-011	6.344629E-012	0	0.000000E+000
1	4.05543475	6.344629E-012	1.934463E-011	1	0.000000E+000
1	4.05618843	1.934463E-011	6.344629E-012	0	0.000000E+000
1	4.05906546	6.344629E-012	1.934463E-011	1	0.000000E+000
1	4.05919619	1.934463E-011	6.344629E-012	0	0.000000E+000
1	4.05941345	6.344629E-012	1.934463E-011	1	0.000000E+000
1	4.05957979	1.934463E-011	6.344629E-012	0	0.000000E+000
1	4.05958603	6.344629E-012	1.934463E-011	1	0.000000E+000
1	4.05977160	1.934463E-011	6.344629E-012	0	0.000000E+000
1	4.06031423	6.344629E-012	1.934463E-011	1	0.000000E+000
1	4.06100025	1.934463E-011	6.344629E-012	0	0.000000E+000
1	4.06218971	6.344629E-012	1.934463E-011	1	0.000000E+000
1	4.06295645	1.934463E-011	6.344629E-012	0	0.000000E+000
1	4.06297610	6.344629E-012	1.934463E-011	1	0.000000E+000
1	4.06389688	1.934463E-011	6.344629E-012	0	0.000000E+000
1	4.06617798	6.344629E-012	1.934463E-011	1	0.000000E+000
1	4.06642653	1.934463E-011	6.344629E-012	0	0.000000E+000
1	4.06754192	6.344629E-012	1.934463E-011	1	0.000000E+000
1	4.06807447	1.934463E-011	6.344629E-012	0	0.000000E+000
1	4.06811027	6.344629E-012	1.934463E-011	1	0.000000E+000
1	4.06819277	1.934463E-011	6.344629E-012	0	0.000000E+000
1	4.07137085	6.344629E-012	1.934463E-011	1	0.000000E+000
1	4.07274856	1.934463E-011	6.344629E-012	0	0.000000E+000
1	4.07296931	6.344629E-012	1.934463E-011	1	0.000000E+000
1	4.07396122	1.934463E-011	6.344629E-012	0	0.000000E+000
1	4.07460383	6.344629E-012	1.934463E-011	1	0.000000E+000
1	4.07475605	1.934463E-011	6.344629E-012	0	0.000000E+000
1	4.07503476	6.344629E-012	1.934463E-011	1	0.000000E+000
1	4.07512435	1.934463E-011	6.344629E-012	0	0.000000E+000
1	4.07513353	6.344629E-012	1.934463E-011	1	0.000000E+000
1	4.07516444	1.934463E-011	6.344629E-012	0	0.000000E+000
1	4.07908420	6.344629E-012	1.934463E-011	1	0.000000E+000
1	4.07920656	1.934463E-011	6.344629E-012	0	0.000000E+000
1	4.07937185	6.344629E-012	1.934463E-011	1	0.000000E+000
1	4.07963978	1.934463E-011	6.344629E-012	0	0.000000E+000
1	4.07966687	6.344629E-012	1.934463E-011	1	0.000000E+000
1	4.08050735	1.934463E-011	6.344629E-012	0	0.000000E+000
1	4.08130290	6.344629E-012	1.934463E-011	1	0.000000E+000
1	4.08195778	1.934463E-011	6.344629E-012	0	0.000000E+000
1	4.08201533	6.344629E-012	1.934463E-011	1	0.000000E+000
1	4.08319015	1.934463E-011	6.344629E-012	0	0.000000E+000
1	4.08513009	6.344629E-012	1.934463E-011	1	0.000000E+000
1	4.08570194	1.934463E-011	6.344629E-012	0	0.000000E+000
1	4.08620206	6.344629E-012	1.934463E-011	1	0.000000E+000
1	4.08647978	1.934463E-011	6.344629E-012	0	0.000000E+000
1	4.08731626	6.344629E-012	1.934463E-011	1	0.000000E+000
1	4.08736518	1.934463E-011	6.344629E-012	0	0.000000E+000
1	4.08768731	6.344629E-012	1.934463E-011	1	0.000000E+000
1	4.08782513	1.934463E-011	6.344629E-012	0	0.000000E+000
1	4.08789280	6.344629E-012	1.934463E-011	1	0.000000E+000
1	4.08810037	1.934463E-011	6.344629E-012	0	0.000000E+000
1	4.08815569	6.344629E-012	1.934463E-011	1	0.000000E+000
1	4.08859976	1.934463E-011	6.344629E-012	0	0.000000E+000
1	4.09066991	6.344629E-012	1.934463E-011	1	0.000000E+000
1	4.09087734	1.934463E-011	6.344629E-012	0	0.000000E+000
1	4.09096995	6.344629E-012	1.934463E-011	1	0.000000E+000
1	4.09191263	1.934463E-011	6.344629E-012	0	0.000000E+000
1	4.09225711	6.344629E-012	1.934463E-011	1	0.000000E+000
1	4.09255115	1.934463E-011	6.344629E-012	0	0.000000E+000
1	4.09326396	6.344629E-012	1.934463E-011	1	0.000000E+000
1	4.09334577	1.934463E-011	6.344629E-012	0	0.000000E+000
1	4.09357819	6.344629E-012	1.934463E-011	1	0.000000E+000
1	4.09452528	1.934463E-011	6.344629E-012	0	0.000000E+000
1	4.09492063	6.344629E-012	1.934463E-011	1	0.000000E+000
1	4.09506428	1.934463E-011	6.344629E-012	0	0.000000E+000
1	4.09509283	6.344629E-012	1.934463E-011	1	0.000000E+000
1	4.09525368	1.934463E-011	6.344629E-012	0	0.000000E+000
1	4.09601023	6.344629E-012	1.934463E-011	1	0.000000E+000
1	4.09610385	1.934463E-011	6.344629E-012	0	0.000000E+000
1	4.09613639	6.344629E-012	1.934463E-011	1	0.000000E+000
1	4.09632722	1.934463E-011	6.344629E-012	0	0.000000E+000
1	4.09634107	6.344629E-012	1.934463E-011	1	0.000000E+000
1	4.09662648	1.934463E-011	6.344629E-012	0	0.000000E+000
1	4.09776009	6.344629E-012	1.934463E-011	1	0.000000E+000
1	4.09962486	1.934463E-011	6.344629E-012	0	0.000000E+000
1	4.09965603	6.344629E-012	1.934463E-011	1	0.000000E+000
1	4.10003697	1.934463E-011	6.344629E-012	0	0.000000E+000
1	4.10034944	6.344629E-012	1.934463E-011	1	0.000000E+000
1	4.10036657	1.934463E-011	6.344629E-012	0	0.000000E+000
1	4.10063935	6.344629E-012	1.934463E-011	1	0.000000E+000
1	4.10096504	1.934463E-011	6.344629E-012	0	0.000000E+000
1	4.10261723	6.344629E-012	1.934463E-011	1	0.000000E+000
1	4.10381253	1.934463E-011	6.344629E-012	0	0.000000E+000
1	4.10425851	6.344629E-012	1.934463E-011	1	0.000000E+000
1	4.10438516	1.934463E-011	6.344629E-012	0	0.000000E+000
1	4.10457430	6.344629E-012	1.934463E-011	1	0.000000E+000
1	4.10519489	1.934463E-011	6.344629E-012	0	0.000000E+000
1	13.65080495	6.021141E-012	1.902114E-011	1	0.000000E+000
1	13.65140510	1.902114E-011	6.021141E-012	0	0.000000E+000
1	13.65439447	6.021141E-012	1.902114E-011	1	0.000000E+000
1	13.65443185	1.902114E-011	6.021141E-012	0	0.000000E+000
1	13.65463084	6.021141E-012	1.902114E-011	1	0.000000E+000
1	13.65529058	1.902114E-011	6.021141E-012	0	0.000000E+000
1	13.65987059	6.021141E-012	1.902114E-011	1	0.000000E+000
1	13.65993986	1.902114E-011	6.021141E-012	0	0.000000E+000
1	13.66105332	6.021141E-012	1.902114E-011	1	0.000000E+000
1	13.66160561	1.902114E-011	6.021141E-012	0	0.000000E+000
1	13.66273219	6.021141E-012	1.902114E-011	1	0.000000E+000
1	13.66365028	1.902114E-011	6.021141E-012	0	0.000000E+000
1	13.66488140	6.021141E-012	1.902114E-011	1	0.000000E+000
1	13.66545137	1.902114E-011	6.021141E-012	0	0.000000E+000
1	13.66559293	6.021141E-012	1.902114E-011	1	0.000000E+000
1	13.66641606	1.902114E-011	6.021141E-012	0	0.000000E+000
1	13.66694012	6.021141E-012	1.902114E-011	1	0.000000E+000
1	13.66727095	1.902114E-011	6.021141E-012	0	0.000000E+000
1	13.67345217	6.021141E-012	1.902114E-011	1	0.000000E+000
1	13.67356739	1.902114E-011	6.021141E-012	0	0.000000E+000
1	13.67415580	6.021141E-012	1.902114E-011	1	0.000000E+000
1	13.67482633	1.902114E-011	6.021141E-012	0	0.000000E+000
1	13.67603537	6.021141E-012	1.902114E-011	1	0.000000E+000
1	13.67727744	1.902114E-011	6.021141E-012	0	0.000000E+000
1	13.67989962	6.021141E-012	1.902114E-011	1	0.000000E+000
1	13.68060162	1.902114E-011	6.021141E-012	0	0.000000E+000
1	13.68140248	6.021141E-012	1.902114E-011	1	0.000000E+000
1	13.68181697	1.902114E-011	6.021141E-012	0	0.000000E+000
1	13.68187047	6.021141E-012	1.902114E-011	1	0.000000E+000
1	13.68348785	1.902114E-011	6.021141E-012	0	0.000000E+000
1	13.68349255	6.021141E-012	1.902114E-011	1	0.000000E+000
1	13.68360162	1.902114E-011	6.021141E-012	0	0.000000E+000
1	13.68361468	6.021141E-012	1.902114E-011	1	0.000000E+000
1	13.68409519	1.902114E-011	6.021141E-012	0	0.000000E+000
1	13.68524517	6.021141E-012	1.902114E-011	1	0.000000E+000
1	13.68541336	1.902114E-011	6.021141E-012	0	0.000000E+000
1	13.68700697	6.021141E-012	1.902114E-011	1	0.000000E+000
1	13.68706128	1.902114E-011	6.021141E-012	0	0.000000E+000
1	13.68870156	6.021141E-012	1.902114E-011	1	0.000000E+000
1	13.69090970	1.902114E-011	6.021141E-012	0	0.000000E+000
1	13.69095244	6.021141E-012	1.902114E-011	1	0.000000E+000
1	13.69346448	1.902114E-011	6.021141E-012	0	0.000000E+000
1	13.69348476	6.021141E-012	1.902114E-011	1	0.000000E+000
1	13.69355621	1.902114E-011	6.021141E-012	0	0.000000E+000
1	13.69432535	6.021141E-012	1.902114E-011	1	0.000000E+000
1	13.69497769	1.902114E-011	6.021141E-012	0	0.000000E+000
1	13.69635996	6.021141E-012	1.902114E-011	1	0.000000E+000
1	13.69665773	1.902114E-011	6.021141E-012	0	0.000000E+000
1	13.69669034	6.021141E-012	1.902114E-011	1	0.000000E+000
1	13.69670581	1.902114E-011	6.021141E-012	0	0.000000E+000
1	13.69768397	6.021141E-012	1.902114E-011	1	0.000000E+000
1	13.69856913	1.902114E-011	6.021141E-012	0	0.000000E+000
1	13.69882385	6.021141E-012	1.902114E-011	1	0.000000E+000
1	13.69938516	1.902114E-011	6.021141E-012	0	0.000000E+000
1	13.69958876	6.021141E-012	1.902114E-011	1	0.000000E+000
1	13.69967938	1.902114E-011	6.021141E-012	0	0.000000E+000
1	13.70041311	6.021141E-012	1.902114E-011	1	0.000000E+000
1	13.70078267	1.902114E-011	6.021141E-012	0	0.000000E+000
1	13.70186109	6.021141E-012	1.902114E-011	1	0.000000E+000
1	13.70191355	1.902114E-011	6.021141E-012	0	0.000000E+000
1	13.70739330	6.021141E-012	1.902114E-011	1	0.000000E+000
1	13.70805920	1.902114E-011	6.021141E-012	0	0.000000E+000
1	13.70895119	6.021141E-012	1.902114E-011	1	0.000000E+000
1	13.70988175	1.902114E-011	6.021141E-012	0	0.000000E+000
1	13.70990989	6.021141E-012	1.902114E-011	1	0.000000E+000
1	13.70999430	1.902114E-011	6.021141E-012	0	0.000000E+000
1	13.71093064	6.021141E-012	1.902114E-011	1	0.000000E+000
1	13.71225293	1.902114E-011	6.021141E-012	0	0.000000E+000
1	13.71227680	6.021141E-012	1.902114E-011	1	0.000000E+000
1	13.71235832	1.902114E-011	6.021141E-012	0	0.000000E+000
1	13.71253466	6.021141E-012	1.902114E-011	1	0.000000E+000
1	13.71315481	1.902114E-011	6.021141E-012	0	0.000000E+000
1	13.71323978	6.021141E-012	1.902114E-011	1	0.000000E+000
1	13.71357285	1.902114E-011	6.021141E-012	0	0.000000E+000
1	13.71359831	6.021141E-012	1.902114E-011	1	0.000000E+000
1	13.71365452	1.902114E-011	6.021141E-012	0	0.000000E+000
1	13.71730504	6.021141E-012	1.902114E-011	1	0.000000E+000
1	13.71812227	1.902114E-011	6.021141E-012	0	0.000000E+000
1	13.71815643	6.021141E-012	1.902114E-011	1	0.000000E+000
1	13.71875518	1.902114E-011	6.021141E-012	0	0.000000E+000
1	13.72020755	6.021141E-012	1.902114E-011	1	0.000000E+000
1	13.72028753	1.902114E-011	6.021141E-012	0	0.000000E+000
1	13.72030840	6.021141E-012	1.902114E-011	1	0.000000E+000
1	13.72130685	1.902114E-011	6.021141E-012	0	0.000000E+000
1	13.72131276	6.021141E-012	1.902114E-011	1	0.000000E+000
1	13.72143516	1.902114E-011	6.021141E-012	0	0.000000E+000
1	13.72147392	6.021141E-012	1.902114E-011	1	0.000000E+000
1	13.72182883	1.902114E-011	6.021141E-012	0	0.000000E+000
1	13.72279743	6.021141E-012	1.902114E-011	1	0.000000E+000
1	13.72328800	1.902114E-011	6.021141E-012	0	0.000000E+000
1	13.72672476	6.021141E-012	1.902114E-011	1	0.000000E+000
1	13.72764945	1.902114E-011	6.021141E-012	0	0.000000E+000
1	13.72777766	6.021141E-012	1.902114E-011	1	0.000000E+000
1	13.72785384	1.902114E-011	6.021141E-012	0	0.000000E+000
1	13.73331800	6.021141E-012	1.902114E-011	1	0.000000E+000
1	13.73380587	1.902114E-011	6.021141E-012	0	0.000000E+000
1	13.74042652	6.021141E-012	1.902114E-011	1	0.000000E+000
1	13.74045180	1.902114E-011	6.021141E-012	0	0.000000E+000
1	13.74057562	6.021141E-012	1.902114E-011	1	0.000000E+000
1	13.74108390	1.902114E-011	6.021141E-012	0	0.000000E+000
1	13.74160788	6.021141E-012	1.902114E-011	1	0.000000E+000
1	13.74210315	1.902114E-011	6.021141E-012	0	0.000000E+000
1	13.74300375	6.021141E-012	1.902114E-011	1	0.000000E+000
1	13.74373619	1.902114E-011	6.021141E-012	0	0.000000E+000
1	13.74481090	6.021141E-012	1.902114E-011	1	0.000000E+000
1	13.74558750	1.902114E-011	6.021141E-012	0	0.000000E+000
1	13.74577016	6.021141E-012	1.902114E-011	1	0.000000E+000
1	13.74580356	1.902114E-011	6.021141E-012	0	0.000000E+000
1	13.74583430	6.021141E-012	1.902114E-011	1	0.000000E+000
1	13.74711547	1.902114E-011	6.021141E-012	0	0.000000E+000
1	13.74714425	6.021141E-012	1.902114E-011	1	0.000000E+000
1	13.74800707	1.902114E-011	6.021141E-012	0	0.000000E+000
1	13.74805047	6.021141E-012	1.902114E-011	1	0.000000E+000
1	13.74827675	1.902114E-011	6.021141E-012	0	0.000000E+000
1	13.74829750	6.021141E-012	1.902114E-011	1	0.000000E+000
1	13.74877379	1.902114E-011	6.021141E-012	0	0.000000E+000
1	13.74981559	6.021141E-012	1.902114E-011	1	0.000000E+000
1	13.74982330	1.902114E-011	6.021141E-012	0	0.000000E+000
1	13.74984715	6.021141E-012	1.902114E-011	1	0.000000E+000
1	13.75028148	1.902114E-011	6.021141E-012	0	0.000000E+000
1	13.75696278	6.021141E-012	1.902114E-011	1	0.000000E+000
1	13.75706953	1.902114E-011	6.021141E-012	0	0.000000E+000
1	13.75790034	6.021141E-012	1.902114E-011	1	0.000000E+000
1	13.75802977	1.902114E-011	6.021141E-012	0	0.000000E+000
1	13.75849979	6.021141E-012	1.902114E-011	1	0.000000E+000
1	13.75857604	1.902114E-011	6.021141E-012	0	0.000000E+000
1	13.75871788	6.021141E-012	1.902114E-011	1	0.000000E+000
1	13.75883923	1.902114E-011	6.021141E-012	0	0.000000E+000
1	13.76210725	6.021141E-012	1.902114E-011	1	0.000000E+000
1	13.76239036	1.902114E-011	6.021141E-012	0	0.000000E+000
1	13.76292379	6.021141E-012	1.902114E-011	1	0.000000E+000
1	13.76313436	1.902114E-011	6.021141E-012	0	0.000000E+000
1	13.76444609	6.021141E-012	1.902114E-011	1	0.000000E+000
1	13.76449408	1.902114E-011	6.021141E-012	0	0.000000E+000
1	13.76573259	6.021141E-012	1.902114E-011	1	0.000000E+000
1	13.76625590	1.902114E-011	6.021141E-012	0	0.000000E+000
1	13.76702570	6.021141E-012	1.902114E-011	1	0.000000E+000
1	13.76774184	1.902114E-011	6.021141E-012	0	0.000000E+000
1	13.77481397	6.021141E-012	1.902114E-011	1	0.000000E+000
1	13.77541402	1.902114E-011	6.021141E-012	0	0.000000E+000
1	13.77826962	6.021141E-012	1.902114E-011	1	0.000000E+000
1	13.77862474	1.902114E-011	6.021141E-012	0	0.000000E+000
1	13.77865583	6.021141E-012	1.902114E-011	1	0.000000E+000
1	13.77892401	1.902114E-011	6.021141E-012	0	0.000000E+000
1	13.77894629	6.021141E-012	1.902114E-011	1	0.000000E+000
1	13.77921334	1.902114E-011	6.021141E-012	0	0.000000E+000
1	13.77972772	6.021141E-012	1.902114E-011	1	0.000000E+000
1	13.77976471	1.902114E-011	6.021141E-012	0	0.000000E+000
1	13.77980799	6.021141E-012	1.902114E-011	1	0.000000E+000
1	13.77994780	1.902114E-011	6.021141E-012	0	0.000000E+000
1	13.78137449	6.021141E-012	1.902114E-011	1	0.000000E+000
1	13.78148086	1.902114E-011	6.021141E-012	0	0.000000E+000
1	13.78160701	6.021141E-012	1.902114E-011	1	0.000000E+000
1	13.78171357	1.902114E-011	6.021141E-012	0	0.000000E+000
1	14.25414818	6.206998E-012	1.920700E-011	1	0.000000E+000
1	14.25505702	1.920700E-011	6.206998E-012	0	0.000000E+000
1	14.25574648	6.206998E-012	1.920700E-011	1	0.000000E+000
1	14.25593935	1.920700E-011	6.206998E-012	0	0.000000E+000
1	14.25731445	6.206998E-012	1.920700E-011	1	0.000000E+000
1	14.25807424	1.920700E-011	6.206998E-012	0	0.000000E+000
1	14.25817059	6.206998E-012	1.920700E-011	1	0.000000E+000
1	14.25852467	1.920700E-011	6.206998E-012	0	0.000000E+000
1	14.25878119	6.206998E-012	1.920700E-011	1	0.000000E+000
1	14.25947867	1.920700E-011	6.206998E-012	0	0.000000E+000
1	14.26080513	6.206998E-012	1.920700E-011	1	0.000000E+000
1	14.26117493	1.920700E-011	6.206998E-012	0	0.000000E+000
1	14.26118998	6.206998E-012	1.920700E-011	1	0.000000E+000
1	14.26155402	1.920700E-011	6.206998E-012	0	0.000000E+000
1	14.26157677	6.206998E-012	1.920700E-011	1	0.000000E+000
1	14.26193902	1.920700E-011	6.206998E-012	0	0.000000E+000
1	14.26200773	6.206998E-012	1.920700E-011	1	0.000000E+000
1	14.26343198	1.920700E-011	6.206998E-012	0	0.000000E+000
1	14.26414823	6.206998E-012	1.920700E-011	1	0.000000E+000
1	14.26546363	1.920700E-011	6.206998E-012	0	0.000000E+000
1	14.26667896	6.206998E-012	1.920700E-011	1	0.000000E+000
1	14.26691711	1.920700E-011	6.206998E-012	0	0.000000E+000
1	14.26879822	6.206998E-012	1.920700E-011	1	0.000000E+000
1	14.26944919	1.920700E-011	6.206998E-012	0	0.000000E+000
1	14.27347583	6.206998E-012	1.920700E-011	1	0.000000E+000
1	14.27381736	1.920700E-011	6.206998E-012	0	0.000000E+000
1	14.27383062	6.206998E-012	1.920700E-011	1	0.000000E+000
1	14.27384901	1.920700E-011	6.206998E-012	0	0.000000E+000
1	14.27388247	6.206998E-012	1.920700E-011	1	0.000000E+000
1	14.27423364	1.920700E-011	6.206998E-012	0	0.000000E+000
1	14.27444872	6.206998E-012	1.920700E-011	1	0.000000E+000
1	14.27477409	1.920700E-011	6.206998E-012	0	0.000000E+000
1	14.27483948	6.206998E-012	1.920700E-011	1	0.000000E+000
1	14.27508440	1.920700E-011	6.206998E-012	0	0.000000E+000
1	14.27513618	6.206998E-012	1.920700E-011	1	0.000000E+000
1	14.27579359	1.920700E-011	6.206998E-012	0	0.000000E+000
1	14.27828616	6.206998E-012	1.920700E-011	1	0.000000E+000
1	14.27870507	1.920700E-011	6.206998E-012	0	0.000000E+000
1	14.27877060	6.206998E-012	1.920700E-011	1	0.000000E+000
1	14.27885750	1.920700E-011	6.206998E-012	0	0.000000E+000
1	14.27889707	6.206998E-012	1.920700E-011	1	0.000000E+000
1	14.27895090	1.920700E-011	6.206998E-012	0	0.000000E+000
1	14.27902863	6.206998E-012	1.920700E-011	1	0.000000E+000
1	14.27922693	1.920700E-011	6.206998E-012	0	0.000000E+000
1	14.27956828	6.206998E-012	1.920700E-011	1	0.000000E+000
1	14.27990635	1.920700E-011	6.206998E-012	0	0.000000E+000
1	14.27992756	6.206998E-012	1.920700E-011	1	0.000000E+000
1	14.28080705	1.920700E-011	6.206998E-012	0	0.000000E+000
1	14.28123388	6.206998E-012	1.920700E-011	1	0.000000E+000
1	14.28175094	1.920700E-011	6.206998E-012	0	0.000000E+000
1	14.28208358	6.206998E-012	1.920700E-011	1	0.000000E+000
1	14.28451432	1.920700E-011	6.206998E-012	0	0.000000E+000
1	14.28494490	6.206998E-012	1.920700E-011	1	0.000000E+000
1	14.28516042	1.920700E-011	6.206998E-012	0	0.000000E+000
1	14.28516871	6.206998E-012	1.920700E-011	1	0.000000E+000
1	14.28531093	1.920700E-011	6.206998E-012	0	0.000000E+000
1	14.28573345	6.206998E-012	1.920700E-011	1	0.000000E+000
1	14.28625465	1.920700E-011	6.206998E-012	0	0.000000E+000
1	14.28682503	6.206998E-012	1.920700E-011	1	0.000000E+000
1	14.28697307	1.920700E-011	6.206998E-012	0	0.000000E+000
1	14.28701746	6.206998E-012	1.920700E-011	1	0.000000E+000
1	14.28727962	1.920700E-011	6.206998E-012	0	0.000000E+000
1	14.28750776	6.206998E-012	1.920700E-011	1	0.000000E+000
1	14.28751824	1.920700E-011	6.206998E-012	0	0.000000E+000
1	14.28766382	6.206998E-012	1.920700E-011	1	0.000000E+000
1	14.28854280	1.920700E-011	6.206998E-012	0	0.000000E+000
1	14.28887227	6.206998E-012	1.920700E-011	1	0.000000E+000
1	14.28939257	1.920700E-011	6.206998E-012	0	0.000000E+000
1	14.28942352	6.206998E-012	1.920700E-011	1	0.000000E+000
1	14.28954445	1.920700E-011	6.206998E-012	0	0.000000E+000
1	14.29377895	6.206998E-012	1.920700E-011	1	0.000000E+000
1	14.29461035	1.920700E-011	6.206998E-012	0	0.000000E+000
1	14.29620910	6.206998E-012	1.920700E-011	1	0.000000E+000
1	14.29657999	1.920700E-011	6.206998E-012	0	0.000000E+000
1	14.30031726	6.206998E-012	1.920700E-011	1	0.000000E+000
1	14.30037444	1.920700E-011	6.206998E-012	0	0.000000E+000
1	14.30041101	6.206998E-012	1.920700E-011	1	0.000000E+000
1	14.30065768	1.920700E-011	6.206998E-012	0	0.000000E+000
1	14.30188530	6.206998E-012	1.920700E-011	1	0.000000E+000
1	14.30192916	1.920700E-011	6.206998E-012	0	0.000000E+000
1	14.30343280	6.206998E-012	1.920700E-011	1	0.000000E+000
1	14.30402001	1.920700E-011	6.206998E-012	0	0.000000E+000
1	14.30405472	6.206998E-012	1.920700E-011	1	0.000000E+000
1	14.30468341	1.920700E-011	6.206998E-012	0	0.000000E+000
1	14.30613628	6.206998E-012	1.920700E-011	1	0.000000E+000
1	14.30615177	1.920700E-011	6.206998E-012	0	0.000000E+000
1	14.30638080	6.206998E-012	1.920700E-011	1	0.000000E+000
1	14.30644329	1.920700E-011	6.206998E-012	0	0.000000E+000
1	14.30967601	6.206998E-012	1.920700E-011	1	0.000000E+000
1	14.31003200	1.920700E-011	6.206998E-012	0	0.000000E+000
1	14.31009634	6.206998E-012	1.920700E-011	1	0.000000E+000
1	14.31034950	1.920700E-011	6.206998E-012	0	0.000000E+000
1	14.31088748	6.206998E-012	1.920700E-011	1	0.000000E+000
1	14.31093689	1.920700E-011	6.206998E-012	0	0.000000E+000
1	14.31096080	6.206998E-012	1.920700E-011	1	0.000000E+000
1	14.31100524	1.920700E-011	6.206998E-012	0	0.000000E+000
1	14.31125689	6.206998E-012	1.920700E-011	1	0.000000E+000
1	14.31280393	1.920700E-011	6.206998E-012	0	0.000000E+000
1	14.31505770	6.206998E-012	1.920700E-011	1	0.000000E+000
1	14.31526086	1.920700E-011	6.206998E-012	0	0.000000E+000
1	14.31528682	6.206998E-012	1.920700E-011	1	0.000000E+000
1	14.31606337	1.920700E-011	6.206998E-012	0	0.000000E+000
1	14.31655790	6.206998E-012	1.920700E-011	1	0.000000E+000
1	14.31684059	1.920700E-011	6.206998E-012	0	0.000000E+000
1	14.31688064	6.206998E-012	1.920700E-011	1	0.000000E+000
1	14.31766409	1.920700E-011	6.206998E-012	0	0.000000E+000
1	14.31974844	6.206998E-012	1.920700E-011	1	0.000000E+000
1	14.31983835	1.920700E-011	6.206998E-012	0	0.000000E+000
1	15.40993718	6.113275E-012	1.911328E-011	1	0.000000E+000
1	15.41005591	1.911328E-011	6.113275E-012	0	0.000000E+000
1	15.41014685	6.113275E-012	1.911328E-011	1	0.000000E+000
1	15.41045966	1.911328E-011	6.113275E-012	0	0.000000E+000
1	15.41047508	6.113275E-012	1.911328E-011	1	0.000000E+000
1	15.41185216	1.911328E-011	6.113275E-012	0	0.000000E+000
1	15.41655349	6.113275E-012	1.911328E-011	1	0.000000E+000
1	15.41661625	1.911328E-011	6.113275E-012	0	0.000000E+000
1	15.41772045	6.113275E-012	1.911328E-011	1	0.000000E+000
1	15.41835154	1.911328E-011	6.113275E-012	0	0.000000E+000
1	15.42087790	6.113275E-012	1.911328E-011	1	0.000000E+000
1	15.42100944	1.911328E-011	6.113275E-012	0	0.000000E+000
1	15.42195354	6.113275E-012	1.911328E-011	1	0.000000E+000
1	15.42227755	1.911328E-011	6.113275E-012	0	0.000000E+000
1	15.42236875	6.113275E-012	1.911328E-011	1	0.000000E+000
1	15.42242179	1.911328E-011	6.113275E-012	0	0.000000E+000
1	15.42312615	6.113275E-012	1.911328E-011	1	0.000000E+000
1	15.42357112	1.911328E-011	6.113275E-012	0	0.000000E+000
1	15.42367404	6.113275E-012	1.911328E-011	1	0.000000E+000
1	15.42514592	1.911328E-011	6.113275E-012	0	0.000000E+000
1	15.45993388	6.113275E-012	1.911328E-011	1	0.000000E+000
1	15.46004727	1.911328E-011	6.113275E-012	0	0.000000E+000
1	15.46131987	6.113275E-012	1.911328E-011	1	0.000000E+000
1	15.46244532	1.911328E-011	6.113275E-012	0	0.000000E+000
1	15.46426996	6.113275E-012	1.911328E-011	1	0.000000E+000
1	15.46504589	1.911328E-011	6.113275E-012	0	0.000000E+000
1	15.47030720	6.113275E-012	1.911328E-011	1	0.000000E+000
1	15.47097140	1.911328E-011	6.113275E-012	0	0.000000E+000
1	15.47343418	6.113275E-012	1.911328E-011	1	0.000000E+000
1	15.47353078	1.911328E-011	6.113275E-012	0	0.000000E+000
1	15.47372070	6.113275E-012	1.911328E-011	1	0.000000E+000
1	15.47496823	1.911328E-011	6.113275E-012	0	0.000000E+000
1	15.47998772	6.113275E-012	1.911328E-011	1	0.000000E+000
1	15.48000174	1.911328E-011	6.113275E-012	0	0.000000E+000
1	15.48027880	6.113275E-012	1.911328E-011	1	0.000000E+000
1	15.48148549	1.911328E-011	6.113275E-012	0	0.000000E+000
1	15.48297235	6.113275E-012	1.911328E-011	1	0.000000E+000
1	15.48332057	1.911328E-011	6.113275E-012	0	0.000000E+000
1	15.49158869	6.113275E-012	1.911328E-011	1	0.000000E+000
1	15.49167343	1.911328E-011	6.113275E-012	0	0.000000E+000
1	15.49229287	6.113275E-012	1.911328E-011	1	0.000000E+000
1	15.49259113	1.911328E-011	6.113275E-012	0	0.000000E+000
1	15.49281498	6.113275E-012	1.911328E-011	1	0.000000E+000
1	15.49285493	1.911328E-011	6.113275E-012	0	0.000000E+000
1	15.49610219	6.113275E-012	1.911328E-011	1	0.000000E+000
1	15.49635196	1.911328E-011	6.113275E-012	0	0.000000E+000
1	15.49638162	6.113275E-012	1.911328E-011	1	0.000000E+000
1	15.49656409	1.911328E-011	6.113275E-012	0	0.000000E+000
1	15.49781374	6.113275E-012	1.911328E-011	1	0.000000E+000
1	15.49824522	1.911328E-011	6.113275E-012	0	0.000000E+000
1	18.23494519	5.924762E-012	1.892476E-011	1	0.000000E+000
1	18.23557491	1.892476E-011	5.924762E-012	0	0.000000E+000
1	18.23560565	5.924762E-012	1.892476E-011	1	0.000000E+000
1	18.23597820	1.892476E-011	5.924762E-012	0	0.000000E+000
1	18.23665569	5.924762E-012	1.892476E-011	1	0.000000E+000
1	18.23679336	1.892476E-011	5.924762E-012	0	0.000000E+000
1	18.23725721	5.924762E-012	1.892476E-011	1	0.000000E+000
1	18.23739982	1.892476E-011	5.924762E-012	0	0.000000E+000
1	18.23740303	5.924762E-012	1.892476E-011	1	0.000000E+000
1	18.23834261	1.892476E-011	5.924762E-012	0	0.000000E+000
1	18.23836182	5.924762E-012	1.892476E-011	1	0.000000E+000
1	18.23861122	1.892476E-011	5.924762E-012	0	0.000000E+000
1	18.23864222	5.924762E-012	1.892476E-011	1	0.000000E+000
1	18.23898210	1.892476E-011	5.924762E-012	0	0.000000E+000
1	18.24011124	5.924762E-012	1.892476E-011	1	0.000000E+000
1	18.24033423	1.892476E-011	5.924762E-012	0	0.000000E+000
1	18.24349778	5.924762E-012	1.892476E-011	1	0.000000E+000
1	18.24461359	1.892476E-011	5.924762E-012	0	0.000000E+000
1	18.24718644	5.924762E-012	1.892476E-011	1	0.000000E+000
1	18.24740537	1.892476E-011	5.924762E-012	0	0.000000E+000
1	18.24743334	5.924762E-012	1.892476E-011	1	0.000000E+000
1	18.24931387	1.892476E-011	5.924762E-012	0	0.000000E+000
1	18.25048780	5.924762E-012	1.892476E-011	1	0.000000E+000
1	18.25087137	1.892476E-011	5.924762E-012	0	0.000000E+000
1	18.25090923	5.924762E-012	1.892476E-011	1	0.000000E+000
1	18.25220734	1.892476E-011	5.924762E-012	0	0.000000E+000
1	18.25319945	5.924762E-012	1.892476E-011	1	0.000000E+000
1	18.25367321	1.892476E-011	5.924762E-012	0	0.000000E+000
1	18.25414876	5.924762E-012	1.892476E-011	1	0.000000E+000
1	18.25434057	1.892476E-011	5.924762E-012	0	0.000000E+000
1	18.25472311	5.924762E-012	1.892476E-011	1	0.000000E+000
1	18.25485733	1.892476E-011	5.924762E-012	0	0.000000E+000
1	18.25611669	5.924762E-012	1.892476E-011	1	0.000000E+000
1	18.25621223	1.892476E-011	5.924762E-012	0	0.000000E+000
1	18.25744608	5.924762E-012	1.892476E-011	1	0.000000E+000
1	18.25747464	1.892476E-011	5.924762E-012	0	0.000000E+000
1	18.25870634	5.924762E-012	1.892476E-011	1	0.000000E+000
1	18.25980128	1.892476E-011	5.924762E-012	0	0.000000E+000
1	18.26133628	5.924762E-012	1.892476E-011	1	0.000000E+000
1	18.26309747	1.892476E-011	5.924762E-012	0	0.000000E+000
1	18.26331636	5.924762E-012	1.892476E-011	1	0.000000E+000
1	18.26439376	1.892476E-011	5.924762E-012	0	0.000000E+000
1	18.26560186	5.924762E-012	1.892476E-011	1	0.000000E+000
1	18.26746795	1.892476E-011	5.924762E-012	0	0.000000E+000
1	18.26765557	5.924762E-012	1.892476E-011	1	0.000000E+000
1	18.26791650	1.892476E-011	5.924762E-012	0	0.000000E+000
1	18.27294441	5.924762E-012	1.892476E-011	1	0.000000E+000
1	18.27367666	1.892476E-011	5.924762E-012	0	0.000000E+000
1	18.27376163	5.924762E-012	1.892476E-011	1	0.000000E+000
1	18.27387550	1.892476E-011	5.924762E-012	0	0.000000E+000
1	18.27766071	5.924762E-012	1.892476E-011	1	0.000000E+000
1	18.27772654	1.892476E-011	5.924762E-012	0	0.000000E+000
1	18.28415503	5.924762E-012	1.892476E-011	1	0.000000E+000
1	18.28430638	1.892476E-011	5.924762E-012	0	0.000000E+000
1	18.28525730	5.924762E-012	1.892476E-011	1	0.000000E+000
1	18.28700837	1.892476E-011	5.924762E-012	0	0.000000E+000
1	18.28763857	5.924762E-012	1.892476E-011	1	0.000000E+000
1	18.28781060	1.892476E-011	5.924762E-012	0	0.000000E+000
1	18.28856781	5.924762E-012	1.892476E-011	1	0.000000E+000
1	18.28940858	1.892476E-011	5.924762E-012	0	0.000000E+000
1	18.28962158	5.924762E-012	1.892476E-011	1	0.000000E+000
1	18.28983300	1.892476E-011	5.924762E-012	0	0.000000E+000
1	18.29934310	5.924762E-012	1.892476E-011	1	0.000000E+000
1	18.29984638	1.892476E-011	5.924762E-012	0	0.000000E+000
1	18.30063379	5.924762E-012	1.892476E-011	1	0.000000E+000
1	18.30075857	1.892476E-011	5.924762E-012	0	0.000000E+000
1	18.30877844	5.924762E-012	1.892476E-011	1	0.000000E+000
1	18.30882309	1.892476E-011	5.924762E-012	0	0.000000E+000
1	18.30960656	5.924762E-012	1.892476E-011	1	0.000000E+000
1	18.30993721	1.892476E-011	5.924762E-012	0	0.000000E+000
1	18.31108936	5.924762E-012	1.892476E-011	1	0.000000E+000
1	18.31114484	1.892476E-011	5.924762E-012	0	0.000000E+000
1	18.31626778	5.924762E-012	1.892476E-011	1	0.000000E+000
1	18.31655241	1.892476E-011	5.924762E-012	0	0.000000E+000
1	18.31667602	5.924762E-012	1.892476E-011	1	0.000000E+000
1	18.31694622	1.892476E-011	5.924762E-012	0	0.000000E+000
1	18.31726662	5.924762E-012	1.892476E-011	1	0.000000E+000
1	18.31881328	1.892476E-011	5.924762E-012	0	0.000000E+000
1	18.31884464	5.924762E-012	1.892476E-011	1	0.000000E+000
1	18.31957791	1.892476E-011	5.924762E-012	0	0.000000E+000
1	18.31999473	5.924762E-012	1.892476E-011	1	0.000000E+000
1	18.32005183	1.892476E-011	5.924762E-012	0	0.000000E+000
1	18.32006032	5.924762E-012	1.892476E-011	1	0.000000E+000
1	18.32009206	1.892476E-011	5.924762E-012	0	0.000000E+000
1	18.32531739	5.924762E-012	1.892476E-011	1	0.000000E+000
1	18.32592037	1.892476E-011	5.924762E-012	0	0.000000E+000
1	18.32597073	5.924762E-012	1.892476E-011	1	0.000000E+000
1	18.32622170	1.892476E-011	5.924762E-012	0	0.000000E+000
1	18.32822146	5.924762E-012	1.892476E-011	1	0.000000E+000
1	18.32835825	1.892476E-011	5.924762E-012	0	0.000000E+000
1	18.32882219	5.924762E-012	1.892476E-011	1	0.000000E+000
1	18.32892833	1.892476E-011	5.924762E-012	0	0.000000E+000
1	18.33539678	5.924762E-012	1.892476E-011	1	0.000000E+000
1	18.33594788	1.892476E-011	5.924762E-012	0	0.000000E+000
1	18.34532295	5.924762E-012	1.892476E-011	1	0.000000E+000
1	18.34789181	1.892476E-011	5.924762E-012	0	0.000000E+000
1	18.35068944	5.924762E-012	1.892476E-011	1	0.000000E+000
1	18.35161464	1.892476E-011	5.924762E-012	0	0.000000E+000
1	18.35183525	5.924762E-012	1.892476E-011	1	0.000000E+000
1	18.35207292	1.892476E-011	5.924762E-012	0	0.000000E+000
1	18.35412247	5.924762E-012	1.892476E-011	1	0.000000E+000
1	18.35487976	1.892476E-011	5.924762E-012	0	0.000000E+000
1	18.35708407	5.924762E-012	1.892476E-011	1	0.000000E+000
1	18.35760756	1.892476E-011	5.924762E-012	0	0.000000E+000
1	18.35794031	5.924762E-012	1.892476E-011	1	0.000000E+000
1	18.35922387	1.892476E-011	5.924762E-012	0	0.000000E+000
1	18.35929337	5.924762E-012	1.892476E-011	1	0.000000E+000
1	18.35936528	1.892476E-011	5.924762E-012	0	0.000000E+000
1	18.36017775	5.924762E-012	1.892476E-011	1	0.000000E+000
1	18.36130660	1.892476E-011	5.924762E-012	0	0.000000E+000
1	18.36419012	5.924762E-012	1.892476E-011	1	0.000000E+000
1	18.36425752	1.892476E-011	5.924762E-012	0	0.000000E+000
1	18.36429439	5.924762E-012	1.892476E-011	1	0.000000E+000
1	18.36466908	1.892476E-011	5.924762E-012	0	0.000000E+000
1	18.36509460	5.924762E-012	1.892476E-011	1	0.000000E+000
1	18.36572326	1.892476E-011	5.924762E-012	0	0.000000E+000
1	18.36708702	5.924762E-012	1.892476E-011	1	0.000000E+000
1	18.36757411	1.892476E-011	5.924762E-012	0	0.000000E+000
1	18.37033163	5.924762E-012	1.892476E-011	1	0.000000E+000
1	18.37262231	1.892476E-011	5.924762E-012	0	0.000000E+000
1	18.37486185	5.924762E-012	1.892476E-011	1	0.000000E+000
1	18.37507321	1.892476E-011	5.924762E-012	0	0.000000E+000
1	18.37510709	5.924762E-012	1.892476E-011	1	0.000000E+000
1	18.37595172	1.892476E-011	5.924762E-012	0	0.000000E+000
1	18.37613328	5.924762E-012	1.892476E-011	1	0.000000E+000
1	18.37850338	1.892476E-011	5.924762E-012	0	0.000000E+000
1	18.37917331	5.924762E-012	1.892476E-011	1	0.000000E+000
1	18.38068468	1.892476E-011	5.924762E-012	0	0.000000E+000
1	18.38136832	5.924762E-012	1.892476E-011	1	0.000000E+000
1	18.38189792	1.892476E-011	5.924762E-012	0	0.000000E+000
1	18.38191185	5.924762E-012	1.892476E-011	1	0.000000E+000
1	18.38239744	1.892476E-011	5.924762E-012	0	0.000000E+000
1	18.38261767	5.924762E-012	1.892476E-011	1	0.000000E+000
1	18.38266750	1.892476E-011	5.924762E-012	0	0.000000E+000
1	18.38584871	5.924762E-012	1.892476E-011	1	0.000000E+000
1	18.38745913	1.892476E-011	5.924762E-012	0	0.000000E+000
1	18.38807435	5.924762E-012	1.892476E-011	1	0.000000E+000
1	18.38851943	1.892476E-011	5.924762E-012	0	0.000000E+000
1	18.39060213	5.924762E-012	1.892476E-011	1	0.000000E+000
1	18.39128790	1.892476E-011	5.924762E-012	0	0.000000E+000
1	18.39225659	5.924762E-012	1.892476E-011	1	0.000000E+000
1	18.39299308	1.892476E-011	5.924762E-012	0	0.000000E+000
1	18.39437829	5.924762E-012	1.892476E-011	1	0.000000E+000
1	18.39540169	1.892476E-011	5.924762E-012	0	0.000000E+000
1	18.39650387	5.924762E-012	1.892476E-011	1	0.000000E+000
1	18.39806088	1.892476E-011	5.924762E-012	0	0.000000E+000
1	18.39911540	5.924762E-012	1.892476E-011	1	0.000000E+000
1	18.39937781	1.892476E-011	5.924762E-012	0	0.000000E+000
1	18.40005946	5.924762E-012	1.892476E-011	1	0.000000E+000
1	18.40129587	1.892476E-011	5.924762E-012	0	0.000000E+000
1	18.40197807	5.924762E-012	1.892476E-011	1	0.000000E+000
1	18.40212351	1.892476E-011	5.924762E-012	0	0.000000E+000
1	18.40307847	5.924762E-012	1.892476E-011	1	0.000000E+000
1	18.40471127	1.892476E-011	5.924762E-012	0	0.000000E+000
1	18.40783363	5.924762E-012	1.892476E-011	1	0.000000E+000
1	18.40850786	1.892476E-011	5.924762E-012	0	0.000000E+000
1	18.41043429	5.924762E-012	1.892476E-011	1	0.000000E+000
1	18.41048982	1.892476E-011	5.924762E-012	0	0.000000E+000
1	18.41052988	5.924762E-012	1.892476E-011	1	0.000000E+000
1	18.41142359	1.892476E-011	5.924762E-012	0	0.000000E+000
1	18.41271780	5.924762E-012	1.892476E-011	1	0.000000E+000
1	18.41333186	1.892476E-011	5.924762E-012	0	0.000000E+000
1	18.41341954	5.924762E-012	1.892476E-011	1	0.000000E+000
1	18.41367901	1.892476E-011	5.924762E-012	0	0.000000E+000
1	18.41387376	5.924762E-012	1.892476E-011	1	0.000000E+000
1	18.41563612	1.892476E-011	5.924762E-012	0	0.000000E+000
1	18.41734076	5.924762E-012	1.892476E-011	1	0.000000E+000
1	18.41786332	1.892476E-011	5.924762E-012	0	0.000000E+000
1	18.42247787	5.924762E-012	1.892476E-011	1	0.000000E+000
1	18.42346309	1.892476E-011	5.924762E-012	0	0.000000E+000
1	18.42893758	5.924762E-012	1.892476E-011	1	0.000000E+000
1	18.42912231	1.892476E-011	5.924762E-012	0	0.000000E+000
1	18.43224765	5.924762E-012	1.892476E-011	1	0.000000E+000
1	18.43288748	1.892476E-011	5.924762E-012	0	0.000000E+000
1	18.43311348	5.924762E-012	1.892476E-011	1	0.000000E+000
1	18.43324658	1.892476E-011	5.924762E-012	0	0.000000E+000
1	18.43326015	5.924762E-012	1.892476E-011	1	0.000000E+000
1	18.43367515	1.892476E-011	5.924762E-012	0	0.000000E+000
1	18.43441894	5.924762E-012	1.892476E-011	1	0.000000E+000
1	18.43488646	1.892476E-011	5.924762E-012	0	0.000000E+000
1	18.43558643	5.924762E-012	1.892476E-011	1	0.000000E+000
1	18.43562610	1.892476E-011	5.924762E-012	0	0.000000E+000
1	18.43625171	5.924762E-012	1.892476E-011	1	0.000000E+000
1	18.43658080	1.892476E-011	5.924762E-012	0	0.000000E+000
1	18.43674521	5.924762E-012	1.892476E-011	1	0.000000E+000
1	18.43708218	1.892476E-011	5.924762E-012	0	0.000000E+000
1	18.43838983	5.924762E-012	1.892476E-011	1	0.000000E+000
1	18.43901257	1.892476E-011	5.924762E-012	0	0.000000E+000
1	18.43929692	5.924762E-012	1.892476E-011	1	0.000000E+000
1	18.43948630	1.892476E-011	5.924762E-012	0	0.000000E+000
1	18.43967729	5.924762E-012	1.892476E-011	1	0.000000E+000
1	18.43993300	1.892476E-011	5.924762E-012	0	0.000000E+000
1	18.44129226	5.924762E-012	1.892476E-011	1	0.000000E+000
1	18.44268501	1.892476E-011	5.924762E-012	0	0.000000E+000
1	18.44313797	5.924762E-012	1.892476E-011	1	0.000000E+000
1	18.44339185	1.892476E-011	5.924762E-012	0	0.000000E+000
1	18.45351447	5.924762E-012	1.892476E-011	1	0.000000E+000
1	18.45389646	1.892476E-011	5.924762E-012	0	0.000000E+000
1	18.45446555	5.924762E-012	1.892476E-011	1	0.000000E+000
1	18.45458133	1.892476E-011	5.924762E-012	0	0.000000E+000
1	18.45462692	5.924762E-012	1.892476E-011	1	0.000000E+000
1	18.45479508	1.892476E-011	5.924762E-012	0	0.000000E+000
1	18.45681600	5.924762E-012	1.892476E-011	1	0.000000E+000
1	18.45744715	1.892476E-011	5.924762E-012	0	0.000000E+000
1	18.46394251	5.924762E-012	1.892476E-011	1	0.000000E+000
1	18.46443583	1.892476E-011	5.924762E-012	0	0.000000E+000
1	18.46447387	5.924762E-012	1.892476E-011	1	0.000000E+000
1	18.46477898	1.892476E-011	5.924762E-012	0	0.000000E+000
1	18.46532566	5.924762E-012	1.892476E-011	1	0.000000E+000
1	18.46536591	1.892476E-011	5.924762E-012	0	0.000000E+000
1	18.46569660	5.924762E-012	1.892476E-011	1	0.000000E+000
1	18.46583638	1.892476E-011	5.924762E-012	0	0.000000E+000
1	18.46597631	5.924762E-012	1.892476E-011	1	0.000000E+000
1	18.46634925	1.892476E-011	5.924762E-012	0	0.000000E+000
1	18.46700161	5.924762E-012	1.892476E-011	1	0.000000E+000
1	18.46773550	1.892476E-011	5.924762E-012	0	0.000000E+000
1	18.46841846	5.924762E-012	1.892476E-011	1	0.000000E+000
1	18.46845137	1.892476E-011	5.924762E-012	0	0.000000E+000
1	28.12150413	5.962544E-012	1.896254E-011	1	0.000000E+000
1	28.12196617	1.896254E-011	5.962544E-012	0	0.000000E+000
1	28.12289765	5.962544E-012	1.896254E-011	1	0.000000E+000
1	28.12336862	1.896254E-011	5.962544E-012	0	0.000000E+000
1	28.12340562	5.962544E-012	1.896254E-011	1	0.000000E+000
1	28.12426936	1.896254E-011	5.962544E-012	0	0.000000E+000
1	28.12431272	5.962544E-012	1.896254E-011	1	0.000000E+000
1	28.12528332	1.896254E-011	5.962544E-012	0	0.000000E+000
1	28.12538550	5.962544E-012	1.896254E-011	1	0.000000E+000
1	28.12556936	1.896254E-011	5.962544E-012	0	0.000000E+000
1	28.12665281	5.962544E-012	1.896254E-011	1	0.000000E+000
1	28.12881828	1.896254E-011	5.962544E-012	0	0.000000E+000
1	28.12969501	5.962544E-012	1.896254E-011	1	0.000000E+000
1	28.12984460	1.896254E-011	5.962544E-012	0	0.000000E+000
1	28.12985451	5.962544E-012	1.896254E-011	1	0.000000E+000
1	28.12990696	1.896254E-011	5.962544E-012	0	0.000000E+000
1	28.13362206	5.962544E-012	1.896254E-011	1	0.000000E+000
1	28.13365726	1.896254E-011	5.962544E-012	0	0.000000E+000
1	28.13473292	5.962544E-012	1.896254E-011	1	0.000000E+000
1	28.13542484	1.896254E-011	5.962544E-012	0	0.000000E+000
1	28.13629568	5.962544E-012	1.896254E-011	1	0.000000E+000
1	28.13693429	1.896254E-011	5.962544E-012	0	0.000000E+000
1	28.13698656	5.962544E-012	1.896254E-011	1	0.000000E+000
1	28.13727057	1.896254E-011	5.962544E-012	0	0.000000E+000
1	28.13730284	5.962544E-012	1.896254E-011	1	0.000000E+000
1	28.13831258	1.896254E-011	5.962544E-012	0	0.000000E+000
1	28.13853970	5.962544E-012	1.896254E-011	1	0.000000E+000
1	28.13918861	1.896254E-011	5.962544E-012	0	0.000000E+000
1	28.13939962	5.962544E-012	1.896254E-011	1	0.000000E+000
1	28.14005044	1.896254E-011	5.962544E-012	0	0.000000E+000
1	28.14012110	5.962544E-012	1.896254E-011	1	0.000000E+000
1	28.14115679	1.896254E-011	5.962544E-012	0	0.000000E+000
1	28.14219413	5.962544E-012	1.896254E-011	1	0.000000E+000
1	28.14268819	1.896254E-011	5.962544E-012	0	0.000000E+000
1	28.14455035	5.962544E-012	1.896254E-011	1	0.000000E+000
1	28.14526780	1.896254E-011	5.962544E-012	0	0.000000E+000
1	28.14684605	5.962544E-012	1.896254E-011	1	0.000000E+000
1	28.14777756	1.896254E-011	5.962544E-012	0	0.000000E+000
1	28.14835631	5.962544E-012	1.896254E-011	1	0.000000E+000
1	28.14842628	1.896254E-011	5.962544E-012	0	0.000000E+000
1	28.15239612	5.962544E-012	1.896254E-011	1	0.000000E+000
1	28.15250051	1.896254E-011	5.962544E-012	0	0.000000E+000
1	28.15257378	5.962544E-012	1.896254E-011	1	0.000000E+000
1	28.15345972	1.896254E-011	5.962544E-012	0	0.000000E+000
1	28.15381015	5.962544E-012	1.896254E-011	1	0.000000E+000
1	28.15400739	1.896254E-011	5.962544E-012	0	0.000000E+000
1	28.15731876	5.962544E-012	1.896254E-011	1	0.000000E+000
1	28.15737275	1.896254E-011	5.962544E-012	0	0.000000E+000
1	31.34902882	5.888512E-012	1.888851E-011	1	0.000000E+000
1	31.35009251	1.888851E-011	5.888512E-012	0	0.000000E+000
1	31.35087123	5.888512E-012	1.888851E-011	1	0.000000E+000
1	31.35095434	1.888851E-011	5.888512E-012	0	0.000000E+000
1	31.35282069	5.888512E-012	1.888851E-011	1	0.000000E+000
1	31.35374036	1.888851E-011	5.888512E-012	0	0.000000E+000
1	31.35567089	5.888512E-012	1.888851E-011	1	0.000000E+000
1	31.35606691	1.888851E-011	5.888512E-012	0	0.000000E+000
1	31.35664352	5.888512E-012	1.888851E-011	1	0.000000E+000
1	31.35667991	1.888851E-011	5.888512E-012	0	0.000000E+000
1	31.35861292	5.888512E-012	1.888851E-011	1	0.000000E+000
1	31.35875310	1.888851E-011	5.888512E-012	0	0.000000E+000
1	31.36082752	5.888512E-012	1.888851E-011	1	0.000000E+000
1	31.36127078	1.888851E-011	5.888512E-012	0	0.000000E+000
1	31.36134433	5.888512E-012	1.888851E-011	1	0.000000E+000
1	31.36138626	1.888851E-011	5.888512E-012	0	0.000000E+000
1	31.36139633	5.888512E-012	1.888851E-011	1	0.000000E+000
1	31.36151021	1.888851E-011	5.888512E-012	0	0.000000E+000
1	31.36329615	5.888512E-012	1.888851E-011	1	0.000000E+000
1	31.36337868	1.888851E-011	5.888512E-012	0	0.000000E+000
1	31.36896219	5.888512E-012	1.888851E-011	1	0.000000E+000
1	31.36928315	1.888851E-011	5.888512E-012	0	0.000000E+000
1	31.37063706	5.888512E-012	1.888851E-011	1	0.000000E+000
1	31.37086799	1.888851E-011	5.888512E-012	0	0.000000E+000
1	31.37143120	5.888512E-012	1.888851E-011	1	0.000000E+000
1	31.37194670	1.888851E-011	5.888512E-012	0	0.000000E+000
1	31.37212285	5.888512E-012	1.888851E-011	1	0.000000E+000
1	31.37311460	1.888851E-011	5.888512E-012	0	0.000000E+000
1	31.37439044	5.888512E-012	1.888851E-011	1	0.000000E+000
1	31.37532153	1.888851E-011	5.888512E-012	0	0.000000E+000
1	31.37848954	5.888512E-012	1.888851E-011	1	0.000000E+000
1	31.37934194	1.888851E-011	5.888512E-012	0	0.000000E+000
1	31.38043981	5.888512E-012	1.888851E-011	1	0.000000E+000
1	31.38077958	1.888851E-011	5.888512E-012	0	0.000000E+000
1	31.38081060	5.888512E-012	1.888851E-011	1	0.000000E+000
1	31.38147709	1.888851E-011	5.888512E-012	0	0.000000E+000
1	31.38629197	5.888512E-012	1.888851E-011	1	0.000000E+000
1	31.38647695	1.888851E-011	5.888512E-012	0	0.000000E+000
1	31.38970774	5.888512E-012	1.888851E-011	1	0.000000E+000
1	31.38981360	1.888851E-011	5.888512E-012	0	0.000000E+000
1	31.39010437	5.888512E-012	1.888851E-011	1	0.000000E+000
1	31.39059551	1.888851E-011	5.888512E-012	0	0.000000E+000
1	31.39251292	5.888512E-012	1.888851E-011	1	0.000000E+000
1	31.39307914	1.888851E-011	5.888512E-012	0	0.000000E+000
1	31.39549030	5.888512E-012	1.888851E-011	1	0.000000E+000
1	31.39555761	1.888851E-011	5.888512E-012	0	0.000000E+000
1	31.39561265	5.888512E-012	1.888851E-011	1	0.000000E+000
1	31.39595575	1.888851E-011	5.888512E-012	0	0.000000E+000
1	31.39786830	5.888512E-012	1.888851E-011	1	0.000000E+000
1	31.39790181	1.888851E-011	5.888512E-012	0	0.000000E+000
1	31.39797115	5.888512E-012	1.888851E-011	1	0.000000E+000
1	31.39806640	1.888851E-011	5.888512E-012	0	0.000000E+000
1	31.39839538	5.888512E-012	1.888851E-011	1	0.000000E+000
1	31.39881748	1.888851E-011	5.888512E-012	0	0.000000E+000
1	31.39939408	5.888512E-012	1.888851E-011	1	0.000000E+000
1	31.40096921	1.888851E-011	5.888512E-012	0	0.000000E+000
1	31.40106655	5.888512E-012	1.888851E-011	1	0.000000E+000
1	31.40125944	1.888851E-011	5.888512E-012	0	0.000000E+000
1	31.40134956	5.888512E-012	1.888851E-011	1	0.000000E+000
1	31.40167653	1.888851E-011	5.888512E-012	0	0.000000E+000
1	31.40406144	5.888512E-012	1.888851E-011	1	0.000000E+000
1	31.40472967	1.888851E-011	5.888512E-012	0	0.000000E+000
1	31.40517564	5.888512E-012	1.888851E-011	1	0.000000E+000
1	31.40653656	1.888851E-011	5.888512E-012	0	0.000000E+000
1	31.40830183	5.888512E-012	1.888851E-011	1	0.000000E+000
1	31.40833061	1.888851E-011	5.888512E-012	0	0.000000E+000
1	31.40844891	5.888512E-012	1.888851E-011	1	0.000000E+000
1	31.40868826	1.888851E-011	5.888512E-012	0	0.000000E+000
1	31.41059737	5.888512E-012	1.888851E-011	1	0.000000E+000
1	31.41238181	1.888851E-011	5.888512E-012	0	0.000000E+000
1	31.41379690	5.888512E-012	1.888851E-011	1	0.000000E+000
1	31.41384957	1.888851E-011	5.888512E-012	0	0.000000E+000
1	31.41640717	5.888512E-012	1.888851E-011	1	0.000000E+000
1	31.41652696	1.888851E-011	5.888512E-012	0	0.000000E+000
1	31.41652837	5.888512E-012	1.888851E-011	1	0.000000E+000
1	31.41659386	1.888851E-011	5.888512E-012	0	0.000000E+000
1	31.41660229	5.888512E-012	1.888851E-011	1	0.000000E+000
1	31.41835030	1.888851E-011	5.888512E-012	0	0.000000E+000
1	31.41844255	5.888512E-012	1.888851E-011	1	0.000000E+000
1	31.41854470	1.888851E-011	5.888512E-012	0	0.000000E+000
1	31.42025222	5.888512E-012	1.888851E-011	1	0.000000E+000
1	31.42034139	1.888851E-011	5.888512E-012	0	0.000000E+000
1	31.42054800	5.888512E-012	1.888851E-011	1	0.000000E+000
1	31.42149748	1.888851E-011	5.888512E-012	0	0.000000E+000
1	31.42401339	5.888512E-012	1.888851E-011	1	0.000000E+000
1	31.42521596	1.888851E-011	5.888512E-012	0	0.000000E+000
1	31.42523383	5.888512E-012	1.888851E-011	1	0.000000E+000
1	31.42536538	1.888851E-011	5.888512E-012	0	0.000000E+000
1	31.42542872	5.888512E-012	1.888851E-011	1	0.000000E+000
1	31.42705444	1.888851E-011	5.888512E-012	0	0.000000E+000
1	31.42772910	5.888512E-012	1.888851E-011	1	0.000000E+000
1	31.42889316	1.888851E-011	5.888512E-012	0	0.000000E+000
1	31.43767280	5.888512E-012	1.888851E-011	1	0.000000E+000
1	31.43857347	1.888851E-011	5.888512E-012	0	0.000000E+000
1	31.44041808	5.888512E-012	1.888851E-011	1	0.000000E+000
1	31.44087581	1.888851E-011	5.888512E-012	0	0.000000E+000
1	31.44088437	5.888512E-012	1.888851E-011	1	0.000000E+000
1	31.44107452	1.888851E-011	5.888512E-012	0	0.000000E+000
1	31.44221239	5.888512E-012	1.888851E-011	1	0.000000E+000
1	31.44244757	1.888851E-011	5.888512E-012	0	0.000000E+000
1	31.44251592	5.888512E-012	1.888851E-011	1	0.000000E+000
1	31.44269200	1.888851E-011	5.888512E-012	0	0.000000E+000
1	31.44492400	5.888512E-012	1.888851E-011	1	0.000000E+000
1	31.44509237	1.888851E-011	5.888512E-012	0	0.000000E+000
1	31.44666992	5.888512E-012	1.888851E-011	1	0.000000E+000
1	31.44828409	1.888851E-011	5.888512E-012	0	0.000000E+000
1	31.45060316	5.888512E-012	1.888851E-011	1	0.000000E+000
1	31.45088981	1.888851E-011	5.888512E-012	0	0.000000E+000
1	31.46229505	5.888512E-012	1.888851E-011	1	0.000000E+000
1	31.46249036	1.888851E-011	5.888512E-012	0	0.000000E+000
1	31.46250117	5.888512E-012	1.888851E-011	1	0.000000E+000
1	31.46266761	1.888851E-011	5.888512E-012	0	0.000000E+000
1	31.46300258	5.888512E-012	1.888851E-011	1	0.000000E+000
1	31.46355527	1.888851E-011	5.888512E-012	0	0.000000E+000
1	31.46356798	5.888512E-012	1.888851E-011	1	0.000000E+000
1	31.46380854	1.888851E-011	5.888512E-012	0	0.000000E+000
1	31.46607565	5.888512E-012	1.888851E-011	1	0.000000E+000
1	31.46682849	1.888851E-011	5.888512E-012	0	0.000000E+000
1	31.46684246	5.888512E-012	1.888851E-011	1	0.000000E+000
1	31.46811364	1.888851E-011	5.888512E-012	0	0.000000E+000
1	31.47000066	5.888512E-012	1.888851E-011	1	0.000000E+000
1	31.47044820	1.888851E-011	5.888512E-012	0	0.000000E+000
1	31.47213149	5.888512E-012	1.888851E-011	1	0.000000E+000
1	31.47283759	1.888851E-011	5.888512E-012	0	0.000000E+000
1	31.47420498	5.888512E-012	1.888851E-011	1	0.000000E+000
1	31.47601649	1.888851E-011	5.888512E-012	0	0.000000E+000
1	31.47608271	5.888512E-012	1.888851E-011	1	0.000000E+000
1	31.47671403	1.888851E-011	5.888512E-012	0	0.000000E+000
1	31.47720454	5.888512E-012	1.888851E-011	1	0.000000E+000
1	31.47825007	1.888851E-011	5.888512E-012	0	0.000000E+000
1	31.47826556	5.888512E-012	1.888851E-011	1	0.000000E+000
1	31.47890165	1.888851E-011	5.888512E-012	0	0.000000E+000
1	31.47902251	5.888512E-012	1.888851E-011	1	0.000000E+000
1	31.47924118	1.888851E-011	5.888512E-012	0	0.000000E+000
1	31.47980627	5.888512E-012	1.888851E-011	1	0.000000E+000
1	31.47982703	1.888851E-011	5.888512E-012	0	0.000000E+000
1	31.48206784	5.888512E-012	1.888851E-011	1	0.000000E+000
1	31.48270266	1.888851E-011	5.888512E-012	0	0.000000E+000
1	31.48271090	5.888512E-012	1.888851E-011	1	0.000000E+000
1	31.48291452	1.888851E-011	5.888512E-012	0	0.000000E+000
1	31.48316285	5.888512E-012	1.888851E-011	1	0.000000E+000
1	31.48412338	1.888851E-011	5.888512E-012	0	0.000000E+000
1	31.48449930	5.888512E-012	1.888851E-011	1	0.000000E+000
1	31.48461151	1.888851E-011	5.888512E-012	0	0.000000E+000
1	31.48609140	5.888512E-012	1.888851E-011	1	0.000000E+000
1	31.48665103	1.888851E-011	5.888512E-012	0	0.000000E+000
1	31.48700430	5.888512E-012	1.888851E-011	1	0.000000E+000
1	31.48707463	1.888851E-011	5.888512E-012	0	0.000000E+000
1	31.48801955	5.888512E-012	1.888851E-011	1	0.000000E+000
1	31.48859972	1.888851E-011	5.888512E-012	0	0.000000E+000
1	31.48909603	5.888512E-012	1.888851E-011	1	0.000000E+000
1	31.48913572	1.888851E-011	5.888512E-012	0	0.000000E+000
1	31.48914404	5.888512E-012	1.888851E-011	1	0.000000E+000
1	31.48916607	1.888851E-011	5.888512E-012	0	0.000000E+000
1	31.48929239	5.888512E-012	1.888851E-011	1	0.000000E+000
1	31.49018040	1.888851E-011	5.888512E-012	0	0.000000E+000
1	31.49019146	5.888512E-012	1.888851E-011	1	0.000000E+000
1	31.49028210	1.888851E-011	5.888512E-012	0	0.000000E+000
1	31.49074006	5.888512E-012	1.888851E-011	1	0.000000E+000
1	31.49130431	1.888851E-011	5.888512E-012	0	0.000000E+000
1	31.49400755	5.888512E-012	1.888851E-011	1	0.000000E+000
1	31.49429113	1.888851E-011	5.888512E-012	0	0.000000E+000
1	31.49530593	5.888512E-012	1.888851E-011	1	0.000000E+000
1	31.49531261	1.888851E-011	5.888512E-012	0	0.000000E+000
1	31.49554549	5.888512E-012	1.888851E-011	1	0.000000E+000
1	31.49619377	1.888851E-011	5.888512E-012	0	0.000000E+000
1	31.49642430	5.888512E-012	1.888851E-011	1	0.000000E+000
1	31.49705957	1.888851E-011	5.888512E-012	0	0.000000E+000
1	31.49749389	5.888512E-012	1.888851E-011	1	0.000000E+000
1	31.49861664	1.888851E-011	5.888512E-012	0	0.000000E+000
1	31.49873822	5.888512E-012	1.888851E-011	1	0.000000E+000
1	31.49896856	1.888851E-011	5.888512E-012	0	0.000000E+000
1	31.49898321	5.888512E-012	1.888851E-011	1	0.000000E+000
1	31.49924144	1.888851E-011	5.888512E-012	0	0.000000E+000
1	31.50211729	5.888512E-012	1.888851E-011	1	0.000000E+000
1	31.50279878	1.888851E-011	5.888512E-012	0	0.000000E+000
1	31.50282732	5.888512E-012	1.888851E-011	1	0.000000E+000
1	31.50300617	1.888851E-011	5.888512E-012	0	0.000000E+000
1	31.50308621	5.888512E-012	1.888851E-011	1	0.000000E+000
1	31.50339358	1.888851E-011	5.888512E-012	0	0.000000E+000
1	31.50437661	5.888512E-012	1.888851E-011	1	0.000000E+000
1	31.50501078	1.888851E-011	5.888512E-012	0	0.000000E+000
1	31.50503265	5.888512E-012	1.888851E-011	1	0.000000E+000
1	31.50534633	1.888851E-011	5.888512E-012	0	0.000000E+000
1	31.50916098	5.888512E-012	1.888851E-011	1	0.000000E+000
1	31.50926403	1.888851E-011	5.888512E-012	0	0.000000E+000
1	31.51293519	5.888512E-012	1.888851E-011	1	0.000000E+000
1	31.51351215	1.888851E-011	5.888512E-012	0	0.000000E+000
1	31.51495449	5.888512E-012	1.888851E-011	1	0.000000E+000
1	31.51692970	1.888851E-011	5.888512E-012	0	0.000000E+000
1	31.51726634	5.888512E-012	1.888851E-011	1	0.000000E+000
1	31.51739847	1.888851E-011	5.888512E-012	0	0.000000E+000
1	31.53194739	5.888512E-012	1.888851E-011	1	0.000000E+000
1	31.53213494	1.888851E-011	5.888512E-012	0	0.000000E+000
1	31.53214771	5.888512E-012	1.888851E-011	1	0.000000E+000
1	31.53265159	1.888851E-011	5.888512E-012	0	0.000000E+000
1	31.53597757	5.888512E-012	1.888851E-011	1	0.000000E+000
1	31.53643808	1.888851E-011	5.888512E-012	0	0.000000E+000
1	31.53646699	5.888512E-012	1.888851E-011	1	0.000000E+000
1	31.53653412	1.888851E-011	5.888512E-012	0	0.000000E+000
1	31.53657239	5.888512E-012	1.888851E-011	1	0.000000E+000
1	31.53667397	1.888851E-011	5.888512E-012	0	0.000000E+000
1	31.53672523	5.888512E-012	1.888851E-011	1	0.000000E+000
1	31.53675206	1.888851E-011	5.888512E-012	0	0.000000E+000
1	31.53693286	5.888512E-012	1.888851E-011	1	0.000000E+000
1	31.53748946	1.888851E-011	5.888512E-012	0	0.000000E+000
1	31.53753611	5.888512E-012	1.888851E-011	1	0.000000E+000
1	31.53769302	1.888851E-011	5.888512E-012	0	0.000000E+000
1	31.53789636	5.888512E-012	1.888851E-011	1	0.000000E+000
1	31.53793640	1.888851E-011	5.888512E-012	0	0.000000E+000
1	31.54085303	5.888512E-012	1.888851E-011	1	0.000000E+000
1	31.54095763	1.888851E-011	5.888512E-012	0	0.000000E+000
1	31.54438451	5.888512E-012	1.888851E-011	1	0.000000E+000
1	31.54453173	1.888851E-011	5.888512E-012	0	0.000000E+000
1	31.54586395	5.888512E-012	1.888851E-011	1	0.000000E+000
1	31.54618242	1.888851E-011	5.888512E-012	0	0.000000E+000
1	31.54857816	5.888512E-012	1.888851E-011	1	0.000000E+000
1	31.54862304	1.888851E-011	5.888512E-012	0	0.000000E+000
1	31.54864320	5.888512E-012	1.888851E-011	1	0.000000E+000
1	31.54883051	1.888851E-011	5.888512E-012	0	0.000000E+000
1	31.55237288	5.888512E-012	1.888851E-011	1	0.000000E+000
1	31.55472531	1.888851E-011	5.888512E-012	0	0.000000E+000
1	31.55474594	5.888512E-012	1.888851E-011	1	0.000000E+000
1	31.55506162	1.888851E-011	5.888512E-012	0	0.000000E+000
1	31.55622279	5.888512E-012	1.888851E-011	1	0.000000E+000
1	31.55660529	1.888851E-011	5.888512E-012	0	0.000000E+000
1	31.55817133	5.888512E-012	1.888851E-011	1	0.000000E+000
1	31.55828943	1.888851E-011	5.888512E-012	0	0.000000E+000
1	31.55835489	5.888512E-012	1.888851E-011	1	0.000000E+000
1	31.55840879	1.888851E-011	5.888512E-012	0	0.000000E+000
1	31.56123929	5.888512E-012	1.888851E-011	1	0.000000E+000
1	31.56149494	1.888851E-011	5.888512E-012	0	0.000000E+000
1	31.56163586	5.888512E-012	1.888851E-011	1	0.000000E+000
1	31.56349521	1.888851E-011	5.888512E-012	0	0.000000E+000
1	31.56351512	5.888512E-012	1.888851E-011	1	0.000000E+000
1	31.56395848	1.888851E-011	5.888512E-012	0	0.000000E+000
1	31.56455039	5.888512E-012	1.888851E-011	1	0.000000E+000
1	31.56540677	1.888851E-011	5.888512E-012	0	0.000000E+000
1	31.56543413	5.888512E-012	1.888851E-011	1	0.000000E+000
1	31.56563117	1.888851E-011	5.888512E-012	0	0.000000E+000
1	31.56682488	5.888512E-012	1.888851E-011	1	0.000000E+000
1	31.56712474	1.888851E-011	5.888512E-012	0	0.000000E+000
1	31.56741703	5.888512E-012	1.888851E-011	1	0.000000E+000
1	31.56758500	1.888851E-011	5.888512E-012	0	0.000000E+000
1	31.56947349	5.888512E-012	1.888851E-011	1	0.000000E+000
1	31.56951842	1.888851E-011	5.888512E-012	0	0.000000E+000
1	31.56954512	5.888512E-012	1.888851E-011	1	0.000000E+000
1	31.56966520	1.888851E-011	5.888512E-012	0	0.000000E+000
1	31.57134316	5.888512E-012	1.888851E-011	1	0.000000E+000
1	31.57218034	1.888851E-011	5.888512E-012	0	0.000000E+000
1	31.57319872	5.888512E-012	1.888851E-011	1	0.000000E+000
1	31.57568136	1.888851E-011	5.888512E-012	0	0.000000E+000
1	31.57607490	5.888512E-012	1.888851E-011	1	0.000000E+000
1	31.57621546	1.888851E-011	5.888512E-012	0	0.000000E+000
1	31.57629221	5.888512E-012	1.888851E-011	1	0.000000E+000
1	31.57676396	1.888851E-011	5.888512E-012	0	0.000000E+000
1	31.57765448	5.888512E-012	1.888851E-011	1	0.000000E+000
1	31.57793769	1.888851E-011	5.888512E-012	0	0.000000E+000
1	31.57795677	5.888512E-012	1.888851E-011	1	0.000000E+000
1	31.57841221	1.888851E-011	5.888512E-012	0	0.000000E+000
1	31.58068403	5.888512E-012	1.888851E-011	1	0.000000E+000
1	31.58099583	1.888851E-011	5.888512E-012	0	0.000000E+000
1	31.58165429	5.888512E-012	1.888851E-011	1	0.000000E+000
1	31.58312700	1.888851E-011	5.888512E-012	0	0.000000E+000
1	31.58319948	5.888512E-012	1.888851E-011	1	0.000000E+000
1	31.58323468	1.888851E-011	5.888512E-012	0	0.000000E+000
1	31.58463216	5.888512E-012	1.888851E-011	1	0.000000E+000
1	31.58543384	1.888851E-011	5.888512E-012	0	0.000000E+000
1	31.58562143	5.888512E-012	1.888851E-011	1	0.000000E+000
1	31.58615059	1.888851E-011	5.888512E-012	0	0.000000E+000
1	31.58949858	5.888512E-012	1.888851E-011	1	0.000000E+000
1	31.59011592	1.888851E-011	5.888512E-012	0	0.000000E+000
1	31.59062135	5.888512E-012	1.888851E-011	1	0.000000E+000
1	31.59069510	1.888851E-011	5.888512E-012	0	0.000000E+000
1	31.59071638	5.888512E-012	1.888851E-011	1	0.000000E+000
1	31.59093374	1.888851E-011	5.888512E-012	0	0.000000E+000
1	31.59280441	5.888512E-012	1.888851E-011	1	0.000000E+000
1	31.59521571	1.888851E-011	5.888512E-012	0	0.000000E+000
1	31.59571034	5.888512E-012	1.888851E-011	1	0.000000E+000
1	31.59700315	1.888851E-011	5.888512E-012	0	0.000000E+000
1	31.59703251	5.888512E-012	1.888851E-011	1	0.000000E+000
1	31.59775926	1.888851E-011	5.888512E-012	0	0.000000E+000
1	31.59876096	5.888512E-012	1.888851E-011	1	0.000000E+000
1	31.59877888	1.888851E-011	5.888512E-012	0	0.000000E+000
1	31.60001725	5.888512E-012	1.888851E-011	1	0.000000E+000
1	31.60051966	1.888851E-011	5.888512E-012	0	0.000000E+000
1	31.60052462	5.888512E-012	1.888851E-011	1	0.000000E+000
1	31.60172283	1.888851E-011	5.888512E-012	0	0.000000E+000
1	31.61583281	5.888512E-012	1.888851E-011	1	0.000000E+000
1	31.61589512	1.888851E-011	5.888512E-012	0	0.000000E+000
1	31.61615855	5.888512E-012	1.888851E-011	1	0.000000E+000
1	31.61732425	1.888851E-011	5.888512E-012	0	0.000000E+000
1	31.62072208	5.888512E-012	1.888851E-011	1	0.000000E+000
1	31.62117571	1.888851E-011	5.888512E-012	0	0.000000E+000
1	31.62331623	5.888512E-012	1.888851E-011	1	0.000000E+000
1	31.62341356	1.888851E-011	5.888512E-012	0	0.000000E+000
1	31.62827032	5.888512E-012	1.888851E-011	1	0.000000E+000
1	31.62867477	1.888851E-011	5.888512E-012	0	0.000000E+000
1	31.63323870	5.888512E-012	1.888851E-011	1	0.000000E+000
1	31.63400645	1.888851E-011	5.888512E-012	0	0.000000E+000
1	31.63404388	5.888512E-012	1.888851E-011	1	0.000000E+000
1	31.63429113	1.888851E-011	5.888512E-012	0	0.000000E+000
1	31.63442096	5.888512E-012	1.888851E-011	1	0.000000E+000
1	31.63493809	1.888851E-011	5.888512E-012	0	0.000000E+000
1	31.64231029	5.888512E-012	1.888851E-011	1	0.000000E+000
1	31.64234960	1.888851E-011	5.888512E-012	0	0.000000E+000
1	31.64305268	5.888512E-012	1.888851E-011	1	0.000000E+000
1	31.64316478	1.888851E-011	5.888512E-012	0	0.000000E+000
1	31.64318512	5.888512E-012	1.888851E-011	1	0.000000E+000
1	31.64419381	1.888851E-011	5.888512E-012	0	0.000000E+000
1	31.64491029	5.888512E-012	1.888851E-011	1	0.000000E+000
1	31.64494314	1.888851E-011	5.888512E-012	0	0.000000E+000
1	31.64733813	5.888512E-012	1.888851E-011	1	0.000000E+000
1	31.64757080	1.888851E-011	5.888512E-012	0	0.000000E+000
1	31.64762941	5.888512E-012	1.888851E-011	1	0.000000E+000
1	31.64806979	1.888851E-011	5.888512E-012	0	0.000000E+000
1	35.64852467	5.826996E-012	1.882700E-011	1	0.000000E+000
1	35.64876710	1.882700E-011	5.826996E-012	0	0.000000E+000
1	35.65181884	5.826996E-012	1.882700E-011	1	0.000000E+000
1	35.65195983	1.882700E-011	5.826996E-012	0	0.000000E+000
1	35.65199993	5.826996E-012	1.882700E-011	1	0.000000E+000
1	35.65248559	1.882700E-011	5.826996E-012	0	0.000000E+000
1	35.65400810	5.826996E-012	1.882700E-011	1	0.000000E+000
1	35.65483349	1.882700E-011	5.826996E-012	0	0.000000E+000
1	35.65515274	5.826996E-012	1.882700E-011	1	0.000000E+000
1	35.65716079	1.882700E-011	5.826996E-012	0	0.000000E+000
1	35.66656182	5.826996E-012	1.882700E-011	1	0.000000E+000
1	35.66718736	1.882700E-011	5.826996E-012	0	0.000000E+000
1	35.66722917	5.826996E-012	1.882700E-011	1	0.000000E+000
1	35.66751240	1.882700E-011	5.826996E-012	0	0.000000E+000
1	35.67090615	5.826996E-012	1.882700E-011	1	0.000000E+000
1	35.67097516	1.882700E-011	5.826996E-012	0	0.000000E+000
1	35.67203269	5.826996E-012	1.882700E-011	1	0.000000E+000
1	35.67225096	1.882700E-011	5.826996E-012	0	0.000000E+000
1	35.67440859	5.826996E-012	1.882700E-011	1	0.000000E+000
1	35.67514838	1.882700E-011	5.826996E-012	0	0.000000E+000
1	35.67623975	5.826996E-012	1.882700E-011	1	0.000000E+000
1	35.67639691	1.882700E-011	5.826996E-012	0	0.000000E+000
1	35.67643187	5.826996E-012	1.882700E-011	1	0.000000E+000
1	35.67648291	1.882700E-011	5.826996E-012	0	0.000000E+000
1	35.67655948	5.826996E-012	1.882700E-011	1	0.000000E+000
1	35.67671101	1.882700E-011	5.826996E-012	0	0.000000E+000
1	35.68386381	5.826996E-012	1.882700E-011	1	0.000000E+000
1	35.68450916	1.882700E-011	5.826996E-012	0	0.000000E+000
1	35.68464594	5.826996E-012	1.882700E-011	1	0.000000E+000
1	35.68548448	1.882700E-011	5.826996E-012	0	0.000000E+000
1	35.68634939	5.826996E-012	1.882700E-011	1	0.000000E+000
1	35.68641508	1.882700E-011	5.826996E-012	0	0.000000E+000
1	35.68823947	5.826996E-012	1.882700E-011	1	0.000000E+000
1	35.68829335	1.882700E-011	5.826996E-012	0	0.000000E+000
1	35.68832422	5.826996E-012	1.882700E-011	1	0.000000E+000
1	35.68940801	1.882700E-011	5.826996E-012	0	0.000000E+000
1	35.69055779	5.826996E-012	1.882700E-011	1	0.000000E+000
1	35.69088849	1.882700E-011	5.826996E-012	0	0.000000E+000
1	35.69141110	5.826996E-012	1.882700E-011	1	0.000000E+000
1	35.69146304	1.882700E-011	5.826996E-012	0	0.000000E+000
1	35.69309313	5.826996E-012	1.882700E-011	1	0.000000E+000
1	35.69315577	1.882700E-011	5.826996E-012	0	0.000000E+000
1	35.69316035	5.826996E-012	1.882700E-011	1	0.000000E+000
1	35.69345366	1.882700E-011	5.826996E-012	0	0.000000E+000
1	35.69688758	5.826996E-012	1.882700E-011	1	0.000000E+000
1	35.69692006	1.882700E-011	5.826996E-012	0	0.000000E+000
1	35.69774067	5.826996E-012	1.882700E-011	1	0.000000E+000
1	35.69779529	1.882700E-011	5.826996E-012	0	0.000000E+000
1	35.69818221	5.826996E-012	1.882700E-011	1	0.000000E+000
1	35.69830962	1.882700E-011	5.826996E-012	0	0.000000E+000
1	35.69867841	5.826996E-012	1.882700E-011	1	0.000000E+000
1	35.69889181	1.882700E-011	5.826996E-012	0	0.000000E+000
1	35.69892230	5.826996E-012	1.882700E-011	1	0.000000E+000
1	35.69899885	1.882700E-011	5.826996E-012	0	0.000000E+000
1	35.69955552	5.826996E-012	1.882700E-011	1	0.000000E+000
1	35.70094374	1.882700E-011	5.826996E-012	0	0.000000E+000
1	35.70201963	5.826996E-012	1.882700E-011	1	0.000000E+000
1	35.70217810	1.882700E-011	5.826996E-012	0	0.000000E+000
1	35.70903327	5.826996E-012	1.882700E-011	1	0.000000E+000
1	35.70927646	1.882700E-011	5.826996E-012	0	0.000000E+000
1	35.71047071	5.826996E-012	1.882700E-011	1	0.000000E+000
1	35.71062227	1.882700E-011	5.826996E-012	0	0.000000E+000
1	35.71666987	5.826996E-012	1.882700E-011	1	0.000000E+000
1	35.71682679	1.882700E-011	5.826996E-012	0	0.000000E+000
1	35.71683011	5.826996E-012	1.882700E-011	1	0.000000E+000
1	35.71891253	1.882700E-011	5.826996E-012	0	0.000000E+000
1	38.79133879	5.859179E-012	1.885918E-011	1	0.000000E+000
1	38.79206625	1.885918E-011	5.859179E-012	0	0.000000E+000
1	38.79207085	5.859179E-012	1.885918E-011	1	0.000000E+000
1	38.79299065	1.885918E-011	5.859179E-012	0	0.000000E+000
1	38.79514571	5.859179E-012	1.885918E-011	1	0.000000E+000
1	38.79541066	1.885918E-011	5.859179E-012	0	0.000000E+000
1	38.79578066	5.859179E-012	1.885918E-011	1	0.000000E+000
1	38.79579809	1.885918E-011	5.859179E-012	0	0.000000E+000
1	38.79620824	5.859179E-012	1.885918E-011	1	0.000000E+000
1	38.79624322	1.885918E-011	5.859179E-012	0	0.000000E+000
1	38.79671171	5.859179E-012	1.885918E-011	1	0.000000E+000
1	38.79694793	1.885918E-011	5.859179E-012	0	0.000000E+000
1	38.79738789	5.859179E-012	1.885918E-011	1	0.000000E+000
1	38.79795495	1.885918E-011	5.859179E-012	0	0.000000E+000
1	38.82548346	5.859179E-012	1.885918E-011	1	0.000000E+000
1	38.82672701	1.885918E-011	5.859179E-012	0	0.000000E+000
1	38.82675772	5.859179E-012	1.885918E-011	1	0.000000E+000
1	38.82684595	1.885918E-011	5.859179E-012	0	0.000000E+000
1	38.82712676	5.859179E-012	1.885918E-011	1	0.000000E+000
1	38.82801845	1.885918E-011	5.859179E-012	0	0.000000E+000
1	38.82821444	5.859179E-012	1.885918E-011	1	0.000000E+000
1	38.82903632	1.885918E-011	5.859179E-012	0	0.000000E+000
1	38.83043239	5.859179E-012	1.885918E-011	1	0.000000E+000
1	38.83073215	1.885918E-011	5.859179E-012	0	0.000000E+000
1	38.83587139	5.859179E-012	1.885918E-011	1	0.000000E+000
1	38.83794362	1.885918E-011	5.859179E-012	0	0.000000E+000
1	38.83800598	5.859179E-012	1.885918E-011	1	0.000000E+000
1	38.83838383	1.885918E-011	5.859179E-012	0	0.000000E+000
1	38.83959463	5.859179E-012	1.885918E-011	1	0.000000E+000
1	38.84094023	1.885918E-011	5.859179E-012	0	0.000000E+000
1	38.84100088	5.859179E-012	1.885918E-011	1	0.000000E+000
1	38.84116124	1.885918E-011	5.859179E-012	0	0.000000E+000
1	38.84257106	5.859179E-012	1.885918E-011	1	0.000000E+000
1	38.84309679	1.885918E-011	5.859179E-012	0	0.000000E+000
1	38.84436763	5.859179E-012	1.885918E-011	1	0.000000E+000
1	38.84463795	1.885918E-011	5.859179E-012	0	0.000000E+000
1	38.84565345	5.859179E-012	1.885918E-011	1	0.000000E+000
1	38.84616036	1.885918E-011	5.859179E-012	0	0.000000E+000
1	38.84870204	5.859179E-012	1.885918E-011	1	0.000000E+000
1	38.84981541	1.885918E-011	5.859179E-012	0	0.000000E+000
1	38.84983424	5.859179E-012	1.885918E-011	1	0.000000E+000
1	38.85198682	1.885918E-011	5.859179E-012	0	0.000000E+000
1	38.85268678	5.859179E-012	1.885918E-011	1	0.000000E+000
1	38.85340600	1.885918E-011	5.859179E-012	0	0.000000E+000
1	38.85510583	5.859179E-012	1.885918E-011	1	0.000000E+000
1	38.85525708	1.885918E-011	5.859179E-012	0	0.000000E+000
1	38.85528494	5.859179E-012	1.885918E-011	1	0.000000E+000
1	38.85654087	1.885918E-011	5.859179E-012	0	0.000000E+000
1	38.85676199	5.859179E-012	1.885918E-011	1	0.000000E+000
1	38.85707569	1.885918E-011	5.859179E-012	0	0.000000E+000
1	38.86348501	5.859179E-012	1.885918E-011	1	0.000000E+000
1	38.86390665	1.885918E-011	5.859179E-012	0	0.000000E+000
1	38.86510669	5.859179E-012	1.885918E-011	1	0.000000E+000
1	38.86578588	1.885918E-011	5.859179E-012	0	0.000000E+000
1	38.86706786	5.859179E-012	1.885918E-011	1	0.000000E+000
1	38.86720184	1.885918E-011	5.859179E-012	0	0.000000E+000
1	38.86757993	5.859179E-012	1.885918E-011	1	0.000000E+000
1	38.86777100	1.885918E-011	5.859179E-012	0	0.000000E+000
1	38.86990735	5.859179E-012	1.885918E-011	1	0.000000E+000
1	38.87022066	1.885918E-011	5.859179E-012	0	0.000000E+000
1	38.87071479	5.859179E-012	1.885918E-011	1	0.000000E+000
1	38.87171492	1.885918E-011	5.859179E-012	0	0.000000E+000
1	38.87173907	5.859179E-012	1.885918E-011	1	0.000000E+000
1	38.87220548	1.885918E-011	5.859179E-012	0	0.000000E+000
1	38.87230156	5.859179E-012	1.885918E-011	1	0.000000E+000
1	38.87233947	1.885918E-011	5.859179E-012	0	0.000000E+000
1	38.87318135	5.859179E-012	1.885918E-011	1	0.000000E+000
1	38.87519159	1.885918E-011	5.859179E-012	0	0.000000E+000
1	38.87900430	5.859179E-012	1.885918E-011	1	0.000000E+000
1	38.87906409	1.885918E-011	5.859179E-012	0	0.000000E+000
1	38.88014574	5.859179E-012	1.885918E-011	1	0.000000E+000
1	38.88017280	1.885918E-011	5.859179E-012	0	0.000000E+000
1	38.88144275	5.859179E-012	1.885918E-011	1	0.000000E+000
1	38.88344314	1.885918E-011	5.859179E-012	0	0.000000E+000
1	38.88569899	5.859179E-012	1.885918E-011	1	0.000000E+000
1	38.88587393	1.885918E-011	5.859179E-012	0	0.000000E+000
1	38.88593256	5.859179E-012	1.885918E-011	1	0.000000E+000
1	38.88644566	1.885918E-011	5.859179E-012	0	0.000000E+000
1	38.88647170	5.859179E-012	1.885918E-011	1	0.000000E+000
1	38.88736611	1.885918E-011	5.859179E-012	0	0.000000E+000
1	38.88740271	5.859179E-012	1.885918E-011	1	0.000000E+000
1	38.88787175	1.885918E-011	5.859179E-012	0	0.000000E+000
1	38.89205640	5.859179E-012	1.885918E-011	1	0.000000E+000
1	38.89230670	1.885918E-011	5.859179E-012	0	0.000000E+000
1	38.89233451	5.859179E-012	1.885918E-011	1	0.000000E+000
1	38.89344425	1.885918E-011	5.859179E-012	0	0.000000E+000
1	38.89478713	5.859179E-012	1.885918E-011	1	0.000000E+000
1	38.89491938	1.885918E-011	5.859179E-012	0	0.000000E+000
1	38.89562149	5.859179E-012	1.885918E-011	1	0.000000E+000
1	38.89565754	1.885918E-011	5.859179E-012	0	0.000000E+000
1	38.89603997	5.859179E-012	1.885918E-011	1	0.000000E+000
1	38.89639119	1.885918E-011	5.859179E-012	0	0.000000E+000
1	38.89642061	5.859179E-012	1.885918E-011	1	0.000000E+000
1	38.89659905	1.885918E-011	5.859179E-012	0	0.000000E+000
1	38.89694556	5.859179E-012	1.885918E-011	1	0.000000E+000
1	38.89695917	1.885918E-011	5.859179E-012	0	0.000000E+000
1	38.89752394	5.859179E-012	1.885918E-011	1	0.000000E+000
1	38.89801217	1.885918E-011	5.859179E-012	0	0.000000E+000
1	38.89802939	5.859179E-012	1.885918E-011	1	0.000000E+000
1	38.89978095	1.885918E-011	5.859179E-012	0	0.000000E+000
1	38.89979991	5.859179E-012	1.885918E-011	1	0.000000E+000
1	38.90025164	1.885918E-011	5.859179E-012	0	0.000000E+000
1	38.90081164	5.859179E-012	1.885918E-011	1	0.000000E+000
1	38.90129993	1.885918E-011	5.859179E-012	0	0.000000E+000
1	38.90266416	5.859179E-012	1.885918E-011	1	0.000000E+000
1	38.90275412	1.885918E-011	5.859179E-012	0	0.000000E+000
1	38.90342121	5.859179E-012	1.885918E-011	1	0.000000E+000
1	38.90357335	1.885918E-011	5.859179E-012	0	0.000000E+000
1	38.90398237	5.859179E-012	1.885918E-011	1	0.000000E+000
1	38.90416702	1.885918E-011	5.859179E-012	0	0.000000E+000
1	38.90417663	5.859179E-012	1.885918E-011	1	0.000000E+000
1	38.90454718	1.885918E-011	5.859179E-012	0	0.000000E+000
1	38.90470940	5.859179E-012	1.885918E-011	1	0.000000E+000
1	38.90504459	1.885918E-011	5.859179E-012	0	0.000000E+000
1	38.90526927	5.859179E-012	1.885918E-011	1	0.000000E+000
1	38.90552960	1.885918E-011	5.859179E-012	0	0.000000E+000
1	38.90585030	5.859179E-012	1.885918E-011	1	0.000000E+000
1	38.90605974	1.885918E-011	5.859179E-012	0	0.000000E+000
1	38.90608303	5.859179E-012	1.885918E-011	1	0.000000E+000
1	38.90612323	1.885918E-011	5.859179E-012	0	0.000000E+000
1	38.90831901	5.859179E-012	1.885918E-011	1	0.000000E+000
1	38.90868402	1.885918E-011	5.859179E-012	0	0.000000E+000
1	38.90994343	5.859179E-012	1.885918E-011	1	0.000000E+000
1	38.91060834	1.885918E-011	5.859179E-012	0	0.000000E+000
1	38.91254822	5.859179E-012	1.885918E-011	1	0.000000E+000
1	38.91356284	1.885918E-011	5.859179E-012	0	0.000000E+000
1	38.91531022	5.859179E-012	1.885918E-011	1	0.000000E+000
1	38.91596183	1.885918E-011	5.859179E-012	0	0.000000E+000
1	38.91767210	5.859179E-012	1.885918E-011	1	0.000000E+000
1	38.91803712	1.885918E-011	5.859179E-012	0	0.000000E+000
1	38.92231053	5.859179E-012	1.885918E-011	1	0.000000E+000
1	38.92348014	1.885918E-011	5.859179E-012	0	0.000000E+000
1	38.92542315	5.859179E-012	1.885918E-011	1	0.000000E+000
1	38.92614315	1.885918E-011	5.859179E-012	0	0.000000E+000
1	38.92616022	5.859179E-012	1.885918E-011	1	0.000000E+000
1	38.92693536	1.885918E-011	5.859179E-012	0	0.000000E+000
1	38.92759707	5.859179E-012	1.885918E-011	1	0.000000E+000
1	38.92787891	1.885918E-011	5.859179E-012	0	0.000000E+000
1	38.92788454	5.859179E-012	1.885918E-011	1	0.000000E+000
1	38.92901367	1.885918E-011	5.859179E-012	0	0.000000E+000
1	38.93514989	5.859179E-012	1.885918E-011	1	0.000000E+000
1	38.93516653	1.885918E-011	5.859179E-012	0	0.000000E+000
1	38.93979134	5.859179E-012	1.885918E-011	1	0.000000E+000
1	38.94032789	1.885918E-011	5.859179E-012	0	0.000000E+000
1	38.94035490	5.859179E-012	1.885918E-011	1	0.000000E+000
1	38.94045599	1.885918E-011	5.859179E-012	0	0.000000E+000
1	38.94272906	5.859179E-012	1.885918E-011	1	0.000000E+000
1	38.94295200	1.885918E-011	5.859179E-012	0	0.000000E+000
1	38.94300952	5.859179E-012	1.885918E-011	1	0.000000E+000
1	38.94381443	1.885918E-011	5.859179E-012	0	0.000000E+000
1	38.94481137	5.859179E-012	1.885918E-011	1	0.000000E+000
1	38.94489573	1.885918E-011	5.859179E-012	0	0.000000E+000
1	38.94538385	5.859179E-012	1.885918E-011	1	0.000000E+000
1	38.94618489	1.885918E-011	5.859179E-012	0	0.000000E+000
1	38.94694308	5.859179E-012	1.885918E-011	1	0.000000E+000
1	38.94824541	1.885918E-011	5.859179E-012	0	0.000000E+000
1	38.94827253	5.859179E-012	1.885918E-011	1	0.000000E+000
1	38.95091508	1.885918E-011	5.859179E-012	0	0.000000E+000
1	38.95094402	5.859179E-012	1.885918E-011	1	0.000000E+000
1	38.95119196	1.885918E-011	5.859179E-012	0	0.000000E+000
1	38.95217393	5.859179E-012	1.885918E-011	1	0.000000E+000
1	38.95267532	1.885918E-011	5.859179E-012	0	0.000000E+000
1	38.95270615	5.859179E-012	1.885918E-011	1	0.000000E+000
1	38.95279527	1.885918E-011	5.859179E-012	0	0.000000E+000
1	38.95283204	5.859179E-012	1.885918E-011	1	0.000000E+000
1	38.95431949	1.885918E-011	5.859179E-012	0	0.000000E+000
1	38.95435335	5.859179E-012	1.885918E-011	1	0.000000E+000
1	38.95498733	1.885918E-011	5.859179E-012	0	0.000000E+000
1	38.95504880	5.859179E-012	1.885918E-011	1	0.000000E+000
1	38.95510988	1.885918E-011	5.859179E-012	0	0.000000E+000
1	38.95563086	5.859179E-012	1.885918E-011	1	0.000000E+000
1	38.95578267	1.885918E-011	5.859179E-012	0	0.000000E+000
1	38.95654971	5.859179E-012	1.885918E-011	1	0.000000E+000
1	38.95753833	1.885918E-011	5.859179E-012	0	0.000000E+000
1	38.95779154	5.859179E-012	1.885918E-011	1	0.000000E+000
1	38.95798892	1.885918E-011	5.859179E-012	0	0.000000E+000
1	38.96181273	5.859179E-012	1.885918E-011	1	0.000000E+000
1	38.96266147	1.885918E-011	5.859179E-012	0	0.000000E+000
1	38.96332122	5.859179E-012	1.885918E-011	1	0.000000E+000
1	38.96338048	1.885918E-011	5.859179E-012	0	0.000000E+000
1	38.96677455	5.859179E-012	1.885918E-011	1	0.000000E+000
1	38.96761409	1.885918E-011	5.859179E-012	0	0.000000E+000
1	38.96786843	5.859179E-012	1.885918E-011	1	0.000000E+000
1	38.96822673	1.885918E-011	5.859179E-012	0	0.000000E+000
1	38.96926814	5.859179E-012	1.885918E-011	1	0.000000E+000
1	38.96983900	1.885918E-011	5.859179E-012	0	0.000000E+000
1	38.97011552	5.859179E-012	1.885918E-011	1	0.000000E+000
1	38.97065788	1.885918E-011	5.859179E-012	0	0.000000E+000
1	38.97079453	5.859179E-012	1.885918E-011	1	0.000000E+000
1	38.97083926	1.885918E-011	5.859179E-012	0	0.000000E+000
1	38.97092638	5.859179E-012	1.885918E-011	1	0.000000E+000
1	38.97111344	1.885918E-011	5.859179E-012	0	0.000000E+000
1	38.97114815	5.859179E-012	1.885918E-011	1	0.000000E+000
1	38.97144351	1.885918E-011	5.859179E-012	0	0.000000E+000
1	38.97472095	5.859179E-012	1.885918E-011	1	0.000000E+000
1	38.97529930	1.885918E-011	5.859179E-012	0	0.000000E+000
1	38.97626958	5.859179E-012	1.885918E-011	1	0.000000E+000
1	38.97633157	1.885918E-011	5.859179E-012	0	0.000000E+000
1	38.97705966	5.859179E-012	1.885918E-011	1	0.000000E+000
1	38.97752548	1.885918E-011	5.859179E-012	0	0.000000E+000
1	38.97754470	5.859179E-012	1.885918E-011	1	0.000000E+000
1	38.97761422	1.885918E-011	5.859179E-012	0	0.000000E+000
1	38.97763748	5.859179E-012	1.885918E-011	1	0.000000E+000
1	38.97841164	1.885918E-011	5.859179E-012	0	0.000000E+000
1	38.97842667	5.859179E-012	1.885918E-011	1	0.000000E+000
1	38.97850848	1.885918E-011	5.859179E-012	0	0.000000E+000
1	38.98039100	5.859179E-012	1.885918E-011	1	0.000000E+000
1	38.98077098	1.885918E-011	5.859179E-012	0	0.000000E+000
1	38.98092658	5.859179E-012	1.885918E-011	1	0.000000E+000
1	38.98096711	1.885918E-011	5.859179E-012	0	0.000000E+000
1	38.98102211	5.859179E-012	1.885918E-011	1	0.000000E+000
1	38.98139155	1.885918E-011	5.859179E-012	0	0.000000E+000
1	38.98419902	5.859179E-012	1.885918E-011	1	0.000000E+000
1	38.98590464	1.885918E-011	5.859179E-012	0	0.000000E+000
1	38.98648820	5.859179E-012	1.885918E-011	1	0.000000E+000
1	38.98693171	1.885918E-011	5.859179E-012	0	0.000000E+000
1	38.99054140	5.859179E-012	1.885918E-011	1	0.000000E+000
1	38.99158510	1.885918E-011	5.859179E-012	0	0.000000E+000
1	38.99206171	5.859179E-012	1.885918E-011	1	0.000000E+000
1	38.99210042	1.885918E-011	5.859179E-012	0	0.000000E+000
1	39.00370233	5.859179E-012	1.885918E-011	1	0.000000E+000
1	39.00407563	1.885918E-011	5.859179E-012	0	0.000000E+000
1	39.00412883	5.859179E-012	1.885918E-011	1	0.000000E+000
1	39.00432016	1.885918E-011	5.859179E-012	0	0.000000E+000
1	39.00746220	5.859179E-012	1.885918E-011	1	0.000000E+000
1	39.00753394	1.885918E-011	5.859179E-012	0	0.000000E+000
1	39.00809471	5.859179E-012	1.885918E-011	1	0.000000E+000
1	39.00865388	1.885918E-011	5.859179E-012	0	0.000000E+000
1	39.03397769	5.859179E-012	1.885918E-011	1	0.000000E+000
1	39.03424835	1.885918E-011	5.859179E-012	0	0.000000E+000
1	39.03441476	5.859179E-012	1.885918E-011	1	0.000000E+000
1	39.03499427	1.885918E-011	5.859179E-012	0	0.000000E+000
1	39.03509771	5.859179E-012	1.885918E-011	1	0.000000E+000
1	39.03677707	1.885918E-011	5.859179E-012	0	0.000000E+000
1	39.03682869	5.859179E-012	1.885918E-011	1	0.000000E+000
1	39.03701366	1.885918E-011	5.859179E-012	0	0.000000E+000
1	39.03709833	5.859179E-012	1.885918E-011	1	0.000000E+000
1	39.03751706	1.885918E-011	5.859179E-012	0	0.000000E+000
1	39.03855457	5.859179E-012	1.885918E-011	1	0.000000E+000
1	39.03897673	1.885918E-011	5.859179E-012	0	0.000000E+000
1	39.03898049	5.859179E-012	1.885918E-011	1	0.000000E+000
1	39.03964216	1.885918E-011	5.859179E-012	0	0.000000E+000
1	39.03973195	5.859179E-012	1.885918E-011	1	0.000000E+000
1	39.03992819	1.885918E-011	5.859179E-012	0	0.000000E+000
1	39.04062905	5.859179E-012	1.885918E-011	1	0.000000E+000
1	39.04083990	1.885918E-011	5.859179E-012	0	0.000000E+000
1	39.04084860	5.859179E-012	1.885918E-011	1	0.000000E+000
1	39.04197305	1.885918E-011	5.859179E-012	0	0.000000E+000
1	39.04201790	5.859179E-012	1.885918E-011	1	0.000000E+000
1	39.04220524	1.885918E-011	5.859179E-012	0	0.000000E+000
1	39.04223669	5.859179E-012	1.885918E-011	1	0.000000E+000
1	39.04308367	1.885918E-011	5.859179E-012	0	0.000000E+000
1	39.04855864	5.859179E-012	1.885918E-011	1	0.000000E+000
1	39.04883662	1.885918E-011	5.859179E-012	0	0.000000E+000
1	39.05147494	5.859179E-012	1.885918E-011	1	0.000000E+000
1	39.05152539	1.885918E-011	5.859179E-012	0	0.000000E+000
1	39.05156833	5.859179E-012	1.885918E-011	1	0.000000E+000
1	39.05167377	1.885918E-011	5.859179E-012	0	0.000000E+000
1	39.05186211	5.859179E-012	1.885918E-011	1	0.000000E+000
1	39.05248818	1.885918E-011	5.859179E-012	0	0.000000E+000
1	39.05445667	5.859179E-012	1.885918E-011	1	0.000000E+000
1	39.05510519	1.885918E-011	5.859179E-012	0	0.000000E+000
1	39.05512990	5.859179E-012	1.885918E-011	1	0.000000E+000
1	39.05530610	1.885918E-011	5.859179E-012	0	0.000000E+000
1	39.05602084	5.859179E-012	1.885918E-011	1	0.000000E+000
1	39.05667510	1.885918E-011	5.859179E-012	0	0.000000E+000
1	39.05783931	5.859179E-012	1.885918E-011	1	0.000000E+000
1	39.05815670	1.885918E-011	5.859179E-012	0	0.000000E+000
1	39.06206465	5.859179E-012	1.885918E-011	1	0.000000E+000
1	39.06358156	1.885918E-011	5.859179E-012	0	0.000000E+000
1	39.06383275	5.859179E-012	1.885918E-011	1	0.000000E+000
1	39.06394059	1.885918E-011	5.859179E-012	0	0.000000E+000
1	39.06413934	5.859179E-012	1.885918E-011	1	0.000000E+000
1	39.06461358	1.885918E-011	5.859179E-012	0	0.000000E+000
1	39.06463012	5.859179E-012	1.885918E-011	1	0.000000E+000
1	39.06479984	1.885918E-011	5.859179E-012	0	0.000000E+000
1	39.06686316	5.859179E-012	1.885918E-011	1	0.000000E+000
1	39.06697251	1.885918E-011	5.859179E-012	0	0.000000E+000
1	39.06813266	5.859179E-012	1.885918E-011	1	0.000000E+000
1	39.06880170	1.885918E-011	5.859179E-012	0	0.000000E+000
1	39.06896394	5.859179E-012	1.885918E-011	1	0.000000E+000
1	39.06940507	1.885918E-011	5.859179E-012	0	0.000000E+000
1	39.07017309	5.859179E-012	1.885918E-011	1	0.000000E+000
1	39.07088115	1.885918E-011	5.859179E-012	0	0.000000E+000
1	39.07090804	5.859179E-012	1.885918E-011	1	0.000000E+000
1	39.07136895	1.885918E-011	5.859179E-012	0	0.000000E+000
1	39.07137690	5.859179E-012	1.885918E-011	1	0.000000E+000
1	39.07178571	1.885918E-011	5.859179E-012	0	0.000000E+000
1	39.07249307	5.859179E-012	1.885918E-011	1	0.000000E+000
1	39.07258044	1.885918E-011	5.859179E-012	0	0.000000E+000
1	39.07344090	5.859179E-012	1.885918E-011	1	0.000000E+000
1	39.07346935	1.885918E-011	5.859179E-012	0	0.000000E+000
1	39.07665043	5.859179E-012	1.885918E-011	1	0.000000E+000
1	39.07716744	1.885918E-011	5.859179E-012	0	0.000000E+000
1	39.07719113	5.859179E-012	1.885918E-011	1	0.000000E+000
1	39.07823833	1.885918E-011	5.859179E-012	0	0.000000E+000
1	39.07902090	5.859179E-012	1.885918E-011	1	0.000000E+000
1	39.07915365	1.885918E-011	5.859179E-012	0	0.000000E+000
1	39.07923649	5.859179E-012	1.885918E-011	1	0.000000E+000
1	39.08121692	1.885918E-011	5.859179E-012	0	0.000000E+000
1	39.08788478	5.859179E-012	1.885918E-011	1	0.000000E+000
1	39.08792439	1.885918E-011	5.859179E-012	0	0.000000E+000
1	39.08794503	5.859179E-012	1.885918E-011	1	0.000000E+000
1	39.08874616	1.885918E-011	5.859179E-012	0	0.000000E+000
1	39.09669458	5.859179E-012	1.885918E-011	1	0.000000E+000
1	39.09710429	1.885918E-011	5.859179E-012	0	0.000000E+000
1	39.09716003	5.859179E-012	1.885918E-011	1	0.000000E+000
1	39.09821687	1.885918E-011	5.859179E-012	0	0.000000E+000
1	39.09921586	5.859179E-012	1.885918E-011	1	0.000000E+000
1	39.10070133	1.885918E-011	5.859179E-012	0	0.000000E+000
1	39.10603818	5.859179E-012	1.885918E-011	1	0.000000E+000
1	39.10627711	1.885918E-011	5.859179E-012	0	0.000000E+000
1	39.10707389	5.859179E-012	1.885918E-011	1	0.000000E+000
1	39.10718423	1.885918E-011	5.859179E-012	0	0.000000E+000
1	39.10845675	5.859179E-012	1.885918E-011	1	0.000000E+000
1	39.10956367	1.885918E-011	5.859179E-012	0	0.000000E+000
1	39.11032185	5.859179E-012	1.885918E-011	1	0.000000E+000
1	39.11068207	1.885918E-011	5.859179E-012	0	0.000000E+000
1	39.11627327	5.859179E-012	1.885918E-011	1	0.000000E+000
1	39.11742639	1.885918E-011	5.859179E-012	0	0.000000E+000
1	39.11778905	5.859179E-012	1.885918E-011	1	0.000000E+000
1	39.11985626	1.885918E-011	5.859179E-012	0	0.000000E+000
1	39.11988482	5.859179E-012	1.885918E-011	1	0.000000E+000
1	39.12164186	1.885918E-011	5.859179E-012	0	0.000000E+000
1	39.12311543	5.859179E-012	1.885918E-011	1	0.000000E+000
1	39.12378310	1.885918E-011	5.859179E-012	0	0.000000E+000
1	39.13217023	5.859179E-012	1.885918E-011	1	0.000000E+000
1	39.13318183	1.885918E-011	5.859179E-012	0	0.000000E+000
1	39.13320029	5.859179E-012	1.885918E-011	1	0.000000E+000
1	39.13371682	1.885918E-011	5.859179E-012	0	0.000000E+000
1	39.13387357	5.859179E-012	1.885918E-011	1	0.000000E+000
1	39.13393171	1.885918E-011	5.859179E-012	0	0.000000E+000
1	39.13430480	5.859179E-012	1.885918E-011	1	0.000000E+000
1	39.13497523	1.885918E-011	5.859179E-012	0	0.000000E+000
1	39.13738609	5.859179E-012	1.885918E-011	1	0.000000E+000
1	39.13750992	1.885918E-011	5.859179E-012	0	0.000000E+000
1	39.13769022	5.859179E-012	1.885918E-011	1	0.000000E+000
1	39.13995570	1.885918E-011	5.859179E-012	0	0.000000E+000
1	39.14013031	5.859179E-012	1.885918E-011	1	0.000000E+000
1	39.14059930	1.885918E-011	5.859179E-012	0	0.000000E+000
1	39.14061890	5.859179E-012	1.885918E-011	1	0.000000E+000
1	39.14078972	1.885918E-011	5.859179E-012	0	0.000000E+000
1	39.14121204	5.859179E-012	1.885918E-011	1	0.000000E+000
1	39.14131580	1.885918E-011	5.859179E-012	0	0.000000E+000
1	39.14131702	5.859179E-012	1.885918E-011	1	0.000000E+000
1	39.14140985	1.885918E-011	5.859179E-012	0	0.000000E+000
1	39.14177351	5.859179E-012	1.885918E-011	1	0.000000E+000
1	39.14191522	1.885918E-011	5.859179E-012	0	0.000000E+000
1	39.14234946	5.859179E-012	1.885918E-011	1	0.000000E+000
1	39.14481437	1.885918E-011	5.859179E-012	0	0.000000E+000
1	39.14915152	5.859179E-012	1.885918E-011	1	0.000000E+000
1	39.14941385	1.885918E-011	5.859179E-012	0	0.000000E+000
1	39.14958149	5.859179E-012	1.885918E-011	1	0.000000E+000
1	39.15002226	1.885918E-011	5.859179E-012	0	0.000000E+000
1	39.15027600	5.859179E-012	1.885918E-011	1	0.000000E+000
1	39.15032884	1.885918E-011	5.859179E-012	0	0.000000E+000
1	39.15034505	5.859179E-012	1.885918E-011	1	0.000000E+000
1	39.15043453	1.885918E-011	5.859179E-012	0	0.000000E+000
1	39.15236078	5.859179E-012	1.885918E-011	1	0.000000E+000
1	39.15253840	1.885918E-011	5.859179E-012	0	0.000000E+000
1	39.15340727	5.859179E-012	1.885918E-011	1	0.000000E+000
1	39.15426041	1.885918E-011	5.859179E-012	0	0.000000E+000
1	39.15535412	5.859179E-012	1.885918E-011	1	0.000000E+000
1	39.15547174	1.885918E-011	5.859179E-012	0	0.000000E+000
1	39.15582870	5.859179E-012	1.885918E-011	1	0.000000E+000
1	39.15717028	1.885918E-011	5.859179E-012	0	0.000000E+000
1	39.15723755	5.859179E-012	1.885918E-011	1	0.000000E+000
1	39.15829806	1.885918E-011	5.859179E-012	0	0.000000E+000
1	39.15832647	5.859179E-012	1.885918E-011	1	0.000000E+000
1	39.15884467	1.885918E-011	5.859179E-012	0	0.000000E+000
1	39.15975977	5.859179E-012	1.885918E-011	1	0.000000E+000
1	39.15986377	1.885918E-011	5.859179E-012	0	0.000000E+000
1	39.16091154	5.859179E-012	1.885918E-011	1	0.000000E+000
1	39.16144720	1.885918E-011	5.859179E-012	0	0.000000E+000
1	39.16148461	5.859179E-012	1.885918E-011	1	0.000000E+000
1	39.16190271	1.885918E-011	5.859179E-012	0	0.000000E+000
1	39.16211720	5.859179E-012	1.885918E-011	1	0.000000E+000
1	39.16259515	1.885918E-011	5.859179E-012	0	0.000000E+000
1	39.16290063	5.859179E-012	1.885918E-011	1	0.000000E+000
1	39.16524837	1.885918E-011	5.859179E-012	0	0.000000E+000
1	39.16552425	5.859179E-012	1.885918E-011	1	0.000000E+000
1	39.16563209	1.885918E-011	5.859179E-012	0	0.000000E+000
1	39.16648965	5.859179E-012	1.885918E-011	1	0.000000E+000
1	39.16650212	1.885918E-011	5.859179E-012	0	0.000000E+000
1	39.16658575	5.859179E-012	1.885918E-011	1	0.000000E+000
1	39.16887527	1.885918E-011	5.859179E-012	0	0.000000E+000
1	39.16970891	5.859179E-012	1.885918E-011	1	0.000000E+000
1	39.17071586	1.885918E-011	5.859179E-012	0	0.000000E+000
1	40.74761340	5.719859E-012	1.871986E-011	1	0.000000E+000
1	40.74770395	1.871986E-011	5.719859E-012	0	0.000000E+000
1	40.74957809	5.719859E-012	1.871986E-011	1	0.000000E+000
1	40.75028687	1.871986E-011	5.719859E-012	0	0.000000E+000
1	40.75029985	5.719859E-012	1.871986E-011	1	0.000000E+000
1	40.75043690	1.871986E-011	5.719859E-012	0	0.000000E+000
1	40.75919333	5.719859E-012	1.871986E-011	1	0.000000E+000
1	40.75970863	1.871986E-011	5.719859E-012	0	0.000000E+000
1	40.75972552	5.719859E-012	1.871986E-011	1	0.000000E+000
1	40.75991205	1.871986E-011	5.719859E-012	0	0.000000E+000
1	40.76048124	5.719859E-012	1.871986E-011	1	0.000000E+000
1	40.76176136	1.871986E-011	5.719859E-012	0	0.000000E+000
1	40.76267202	5.719859E-012	1.871986E-011	1	0.000000E+000
1	40.76329754	1.871986E-011	5.719859E-012	0	0.000000E+000
1	40.76425449	5.719859E-012	1.871986E-011	1	0.000000E+000
1	40.76438386	1.871986E-011	5.719859E-012	0	0.000000E+000
1	40.76440006	5.719859E-012	1.871986E-011	1	0.000000E+000
1	40.76513949	1.871986E-011	5.719859E-012	0	0.000000E+000
1	40.77249162	5.719859E-012	1.871986E-011	1	0.000000E+000
1	40.77269134	1.871986E-011	5.719859E-012	0	0.000000E+000
1	40.78727529	5.719859E-012	1.871986E-011	1	0.000000E+000
1	40.78806876	1.871986E-011	5.719859E-012	0	0.000000E+000
1	40.78810243	5.719859E-012	1.871986E-011	1	0.000000E+000
1	40.78839215	1.871986E-011	5.719859E-012	0	0.000000E+000
1	40.78840638	5.719859E-012	1.871986E-011	1	0.000000E+000
1	40.78910770	1.871986E-011	5.719859E-012	0	0.000000E+000
1	40.78914804	5.719859E-012	1.871986E-011	1	0.000000E+000
1	40.78932116	1.871986E-011	5.719859E-012	0	0.000000E+000
1	40.79806850	5.719859E-012	1.871986E-011	1	0.000000E+000
1	40.79841198	1.871986E-011	5.719859E-012	0	0.000000E+000
1	40.80406385	5.719859E-012	1.871986E-011	1	0.000000E+000
1	40.80409395	1.871986E-011	5.719859E-012	0	0.000000E+000
1	40.80657998	5.719859E-012	1.871986E-011	1	0.000000E+000
1	40.80662622	1.871986E-011	5.719859E-012	0	0.000000E+000
1	40.80835271	5.719859E-012	1.871986E-011	1	0.000000E+000
1	40.80904879	1.871986E-011	5.719859E-012	0	0.000000E+000
1	40.81086598	5.719859E-012	1.871986E-011	1	0.000000E+000
1	40.81159756	1.871986E-011	5.719859E-012	0	0.000000E+000
1	40.81248105	5.719859E-012	1.871986E-011	1	0.000000E+000
1	40.81258244	1.871986E-011	5.719859E-012	0	0.000000E+000
1	40.81259534	5.719859E-012	1.871986E-011	1	0.000000E+000
1	40.81266608	1.871986E-011	5.719859E-012	0	0.000000E+000
1	40.82013708	5.719859E-012	1.871986E-011	1	0.000000E+000
1	40.82017433	1.871986E-011	5.719859E-012	0	0.000000E+000
1	40.82223132	5.719859E-012	1.871986E-011	1	0.000000E+000
1	40.82528809	1.871986E-011	5.719859E-012	0	0.000000E+000
1	40.82637676	5.719859E-012	1.871986E-011	1	0.000000E+000
1	40.82769323	1.871986E-011	5.719859E-012	0	0.000000E+000
1	40.82770130	5.719859E-012	1.871986E-011	1	0.000000E+000
1	40.82789876	1.871986E-011	5.719859E-012	0	0.000000E+000
1	40.83056532	5.719859E-012	1.871986E-011	1	0.000000E+000
1	40.83087397	1.871986E-011	5.719859E-012	0	0.000000E+000
1	40.83310793	5.719859E-012	1.871986E-011	1	0.000000E+000
1	40.83325968	1.871986E-011	5.719859E-012	0	0.000000E+000
1	40.83327210	5.719859E-012	1.871986E-011	1	0.000000E+000
1	40.83342897	1.871986E-011	5.719859E-012	0	0.000000E+000
1	40.84289630	5.719859E-012	1.871986E-011	1	0.000000E+000
1	40.84307423	1.871986E-011	5.719859E-012	0	0.000000E+000
1	40.84359503	5.719859E-012	1.871986E-011	1	0.000000E+000
1	40.84480649	1.871986E-011	5.719859E-012	0	0.000000E+000
1	40.84556233	5.719859E-012	1.871986E-011	1	0.000000E+000
1	40.84564468	1.871986E-011	5.719859E-012	0	0.000000E+000
1	40.84934819	5.719859E-012	1.871986E-011	1	0.000000E+000
1	40.84966536	1.871986E-011	5.719859E-012	0	0.000000E+000
1	40.85053968	5.719859E-012	1.871986E-011	1	0.000000E+000
1	40.85098947	1.871986E-011	5.719859E-012	0	0.000000E+000
1	40.85201300	5.719859E-012	1.871986E-011	1	0.000000E+000
1	40.85206447	1.871986E-011	5.719859E-012	0	0.000000E+000
1	40.85266592	5.719859E-012	1.871986E-011	1	0.000000E+000
1	40.85284010	1.871986E-011	5.719859E-012	0	0.000000E+000
1	40.85664783	5.719859E-012	1.871986E-011	1	0.000000E+000
1	40.85698590	1.871986E-011	5.719859E-012	0	0.000000E+000
1	40.85916112	5.719859E-012	1.871986E-011	1	0.000000E+000
1	40.85951288	1.871986E-011	5.719859E-012	0	0.000000E+000
1	40.85952316	5.719859E-012	1.871986E-011	1	0.000000E+000
1	40.85981822	1.871986E-011	5.719859E-012	0	0.000000E+000
1	40.86084010	5.719859E-012	1.871986E-011	1	0.000000E+000
1	40.86086979	1.871986E-011	5.719859E-012	0	0.000000E+000
1	40.86186394	5.719859E-012	1.871986E-011	1	0.000000E+000
1	40.86192148	1.871986E-011	5.719859E-012	0	0.000000E+000
1	40.86239381	5.719859E-012	1.871986E-011	1	0.000000E+000
1	40.86243131	1.871986E-011	5.719859E-012	0	0.000000E+000
1	40.87137646	5.719859E-012	1.871986E-011	1	0.000000E+000
1	40.87161890	1.871986E-011	5.719859E-012	0	0.000000E+000
1	40.88472120	5.719859E-012	1.871986E-011	1	0.000000E+000
1	40.88570372	1.871986E-011	5.719859E-012	0	0.000000E+000
1	40.88622754	5.719859E-012	1.871986E-011	1	0.000000E+000
1	40.88647932	1.871986E-011	5.719859E-012	0	0.000000E+000
1	40.88794075	5.719859E-012	1.871986E-011	1	0.000000E+000
1	40.88796639	1.871986E-011	5.719859E-012	0	0.000000E+000
1	40.88803298	5.719859E-012	1.871986E-011	1	0.000000E+000
1	40.88863926	1.871986E-011	5.719859E-012	0	0.000000E+000
1	40.88902038	5.719859E-012	1.871986E-011	1	0.000000E+000
1	40.88925311	1.871986E-011	5.719859E-012	0	0.000000E+000
1	40.89135496	5.719859E-012	1.871986E-011	1	0.000000E+000
1	40.89188366	1.871986E-011	5.719859E-012	0	0.000000E+000
1	40.89191770	5.719859E-012	1.871986E-011	1	0.000000E+000
1	40.89243372	1.871986E-011	5.719859E-012	0	0.000000E+000
1	40.89247803	5.719859E-012	1.871986E-011	1	0.000000E+000
1	40.89263694	1.871986E-011	5.719859E-012	0	0.000000E+000
1	40.89265406	5.719859E-012	1.871986E-011	1	0.000000E+000
1	40.89276326	1.871986E-011	5.719859E-012	0	0.000000E+000
1	40.89335868	5.719859E-012	1.871986E-011	1	0.000000E+000
1	40.89361765	1.871986E-011	5.719859E-012	0	0.000000E+000
1	40.89429867	5.719859E-012	1.871986E-011	1	0.000000E+000
1	40.89506760	1.871986E-011	5.719859E-012	0	0.000000E+000
1	40.89730674	5.719859E-012	1.871986E-011	1	0.000000E+000
1	40.89783486	1.871986E-011	5.719859E-012	0	0.000000E+000
1	40.89824261	5.719859E-012	1.871986E-011	1	0.000000E+000
1	40.89857947	1.871986E-011	5.719859E-012	0	0.000000E+000
1	40.90101383	5.719859E-012	1.871986E-011	1	0.000000E+000
1	40.90128493	1.871986E-011	5.719859E-012	0	0.000000E+000
1	40.90249595	5.719859E-012	1.871986E-011	1	0.000000E+000
1	40.90295629	1.871986E-011	5.719859E-012	0	0.000000E+000
1	40.90297846	5.719859E-012	1.871986E-011	1	0.000000E+000
1	40.90310160	1.871986E-011	5.719859E-012	0	0.000000E+000
1	40.90376711	5.719859E-012	1.871986E-011	1	0.000000E+000
1	40.90453190	1.871986E-011	5.719859E-012	0	0.000000E+000
1	40.90487854	5.719859E-012	1.871986E-011	1	0.000000E+000
1	40.90577010	1.871986E-011	5.719859E-012	0	0.000000E+000
1	40.91691145	5.719859E-012	1.871986E-011	1	0.000000E+000
1	40.91728837	1.871986E-011	5.719859E-012	0	0.000000E+000
1	40.92206211	5.719859E-012	1.871986E-011	1	0.000000E+000
1	40.92211184	1.871986E-011	5.719859E-012	0	0.000000E+000
1	40.92405586	5.719859E-012	1.871986E-011	1	0.000000E+000
1	40.92431498	1.871986E-011	5.719859E-012	0	0.000000E+000
1	40.93338131	5.719859E-012	1.871986E-011	1	0.000000E+000
1	40.93358477	1.871986E-011	5.719859E-012	0	0.000000E+000
1	40.93440934	5.719859E-012	1.871986E-011	1	0.000000E+000
1	40.93478366	1.871986E-011	5.719859E-012	0	0.000000E+000
1	40.93508165	5.719859E-012	1.871986E-011	1	0.000000E+000
1	40.93549646	1.871986E-011	5.719859E-012	0	0.000000E+000
1	40.93552664	5.719859E-012	1.871986E-011	1	0.000000E+000
1	40.93568550	1.871986E-011	5.719859E-012	0	0.000000E+000
1	40.93663591	5.719859E-012	1.871986E-011	1	0.000000E+000
1	40.93666286	1.871986E-011	5.719859E-012	0	0.000000E+000
1	40.93703495	5.719859E-012	1.871986E-011	1	0.000000E+000
1	40.93708045	1.871986E-011	5.719859E-012	0	0.000000E+000
1	40.93712176	5.719859E-012	1.871986E-011	1	0.000000E+000
1	40.93725173	1.871986E-011	5.719859E-012	0	0.000000E+000
1	40.94445949	5.719859E-012	1.871986E-011	1	0.000000E+000
1	40.94478516	1.871986E-011	5.719859E-012	0	0.000000E+000
1	40.95008353	5.719859E-012	1.871986E-011	1	0.000000E+000
1	40.95026892	1.871986E-011	5.719859E-012	0	0.000000E+000
1	40.95070308	5.719859E-012	1.871986E-011	1	0.000000E+000
1	40.95105654	1.871986E-011	5.719859E-012	0	0.000000E+000
1	40.95106908	5.719859E-012	1.871986E-011	1	0.000000E+000
1	40.95208998	1.871986E-011	5.719859E-012	0	0.000000E+000
1	40.95530756	5.719859E-012	1.871986E-011	1	0.000000E+000
1	40.95531533	1.871986E-011	5.719859E-012	0	0.000000E+000
1	40.95536313	5.719859E-012	1.871986E-011	1	0.000000E+000
1	40.95544799	1.871986E-011	5.719859E-012	0	0.000000E+000
1	40.95727366	5.719859E-012	1.871986E-011	1	0.000000E+000
1	40.95731981	1.871986E-011	5.719859E-012	0	0.000000E+000
1	40.95733488	5.719859E-012	1.871986E-011	1	0.000000E+000
1	40.95781426	1.871986E-011	5.719859E-012	0	0.000000E+000
1	40.95809781	5.719859E-012	1.871986E-011	1	0.000000E+000
1	40.95834943	1.871986E-011	5.719859E-012	0	0.000000E+000
1	40.95838857	5.719859E-012	1.871986E-011	1	0.000000E+000
1	40.95956636	1.871986E-011	5.719859E-012	0	0.000000E+000
1	40.95977637	5.719859E-012	1.871986E-011	1	0.000000E+000
1	40.95980988	1.871986E-011	5.719859E-012	0	0.000000E+000
1	40.95991381	5.719859E-012	1.871986E-011	1	0.000000E+000
1	40.95993866	1.871986E-011	5.719859E-012	0	0.000000E+000
1	40.96009799	5.719859E-012	1.871986E-011	1	0.000000E+000
1	40.96048628	1.871986E-011	5.719859E-012	0	0.000000E+000
1	40.96057616	5.719859E-012	1.871986E-011	1	0.000000E+000
1	40.96068143	1.871986E-011	5.719859E-012	0	0.000000E+000
1	40.96079789	5.719859E-012	1.871986E-011	1	0.000000E+000
1	40.96082886	1.871986E-011	5.719859E-012	0	0.000000E+000
1	40.96114081	5.719859E-012	1.871986E-011	1	0.000000E+000
1	40.96224095	1.871986E-011	5.719859E-012	0	0.000000E+000
1	40.96226844	5.719859E-012	1.871986E-011	1	0.000000E+000
1	40.96231137	1.871986E-011	5.719859E-012	0	0.000000E+000
1	40.96238040	5.719859E-012	1.871986E-011	1	0.000000E+000
1	40.96481853	1.871986E-011	5.719859E-012	0	0.000000E+000
1	40.96486579	5.719859E-012	1.871986E-011	1	0.000000E+000
1	40.96628302	1.871986E-011	5.719859E-012	0	0.000000E+000
1	40.96667307	5.719859E-012	1.871986E-011	1	0.000000E+000
1	40.96679671	1.871986E-011	5.719859E-012	0	0.000000E+000
1	40.96699630	5.719859E-012	1.871986E-011	1	0.000000E+000
1	40.96742645	1.871986E-011	5.719859E-012	0	0.000000E+000
1	40.96744854	5.719859E-012	1.871986E-011	1	0.000000E+000
1	40.96779038	1.871986E-011	5.719859E-012	0	0.000000E+000
1	40.96887758	5.719859E-012	1.871986E-011	1	0.000000E+000
1	40.96908574	1.871986E-011	5.719859E-012	0	0.000000E+000
1	40.96930769	5.719859E-012	1.871986E-011	1	0.000000E+000
1	40.96956525	1.871986E-011	5.719859E-012	0	0.000000E+000
1	40.97283544	5.719859E-012	1.871986E-011	1	0.000000E+000
1	40.97314605	1.871986E-011	5.719859E-012	0	0.000000E+000
1	40.97346551	5.719859E-012	1.871986E-011	1	0.000000E+000
1	40.97384138	1.871986E-011	5.719859E-012	0	0.000000E+000
1	40.97385309	5.719859E-012	1.871986E-011	1	0.000000E+000
1	40.97424680	1.871986E-011	5.719859E-012	0	0.000000E+000
1	40.97587287	5.719859E-012	1.871986E-011	1	0.000000E+000
1	40.97591529	1.871986E-011	5.719859E-012	0	0.000000E+000
1	40.98047051	5.719859E-012	1.871986E-011	1	0.000000E+000
1	40.98058245	1.871986E-011	5.719859E-012	0	0.000000E+000
1	40.98083613	5.719859E-012	1.871986E-011	1	0.000000E+000
1	40.98099137	1.871986E-011	5.719859E-012	0	0.000000E+000
1	40.98864790	5.719859E-012	1.871986E-011	1	0.000000E+000
1	40.98906973	1.871986E-011	5.719859E-012	0	0.000000E+000
1	40.98907901	5.719859E-012	1.871986E-011	1	0.000000E+000
1	40.98921097	1.871986E-011	5.719859E-012	0	0.000000E+000
1	40.99003958	5.719859E-012	1.871986E-011	1	0.000000E+000
1	40.99098227	1.871986E-011	5.719859E-012	0	0.000000E+000
1	40.99098657	5.719859E-012	1.871986E-011	1	0.000000E+000
1	40.99264452	1.871986E-011	5.719859E-012	0	0.000000E+000
1	40.99291127	5.719859E-012	1.871986E-011	1	0.000000E+000
1	40.99334839	1.871986E-011	5.719859E-012	0	0.000000E+000
1	40.99400112	5.719859E-012	1.871986E-011	1	0.000000E+000
1	40.99407343	1.871986E-011	5.719859E-012	0	0.000000E+000
1	40.99437226	5.719859E-012	1.871986E-011	1	0.000000E+000
1	40.99440607	1.871986E-011	5.719859E-012	0	0.000000E+000
1	40.99442711	5.719859E-012	1.871986E-011	1	0.000000E+000
1	40.99480631	1.871986E-011	5.719859E-012	0	0.000000E+000
1	40.99481941	5.719859E-012	1.871986E-011	1	0.000000E+000
1	40.99530843	1.871986E-011	5.719859E-012	0	0.000000E+000
1	40.99566752	5.719859E-012	1.871986E-011	1	0.000000E+000
1	40.99580844	1.871986E-011	5.719859E-012	0	0.000000E+000
1	40.99582664	5.719859E-012	1.871986E-011	1	0.000000E+000
1	40.99620165	1.871986E-011	5.719859E-012	0	0.000000E+000
1	41.00125053	5.719859E-012	1.871986E-011	1	0.000000E+000
1	41.00205073	1.871986E-011	5.719859E-012	0	0.000000E+000
1	41.00241369	5.719859E-012	1.871986E-011	1	0.000000E+000
1	41.00311609	1.871986E-011	5.719859E-012	0	0.000000E+000
1	41.00472057	5.719859E-012	1.871986E-011	1	0.000000E+000
1	41.00494147	1.871986E-011	5.719859E-012	0	0.000000E+000
1	41.00911972	5.719859E-012	1.871986E-011	1	0.000000E+000
1	41.00916938	1.871986E-011	5.719859E-012	0	0.000000E+000
1	41.01007384	5.719859E-012	1.871986E-011	1	0.000000E+000
1	41.01449480	1.871986E-011	5.719859E-012	0	0.000000E+000
1	41.01690953	5.719859E-012	1.871986E-011	1	0.000000E+000
1	41.01701255	1.871986E-011	5.719859E-012	0	0.000000E+000
1	41.01703109	5.719859E-012	1.871986E-011	1	0.000000E+000
1	41.01736027	1.871986E-011	5.719859E-012	0	0.000000E+000
1	41.02066955	5.719859E-012	1.871986E-011	1	0.000000E+000
1	41.02077238	1.871986E-011	5.719859E-012	0	0.000000E+000
1	41.02079918	5.719859E-012	1.871986E-011	1	0.000000E+000
1	41.02088566	1.871986E-011	5.719859E-012	0	0.000000E+000
1	41.02089196	5.719859E-012	1.871986E-011	1	0.000000E+000
1	41.02381717	1.871986E-011	5.719859E-012	0	0.000000E+000
1	41.02383117	5.719859E-012	1.871986E-011	1	0.000000E+000
1	41.02396895	1.871986E-011	5.719859E-012	0	0.000000E+000
1	41.02877665	5.719859E-012	1.871986E-011	1	0.000000E+000
1	41.02884499	1.871986E-011	5.719859E-012	0	0.000000E+000
1	41.03006842	5.719859E-012	1.871986E-011	1	0.000000E+000
1	41.03175518	1.871986E-011	5.719859E-012	0	0.000000E+000
1	41.03344347	5.719859E-012	1.871986E-011	1	0.000000E+000
1	41.03355651	1.871986E-011	5.719859E-012	0	0.000000E+000
1	41.03357857	5.719859E-012	1.871986E-011	1	0.000000E+000
1	41.03364470	1.871986E-011	5.719859E-012	0	0.000000E+000
1	41.03366196	5.719859E-012	1.871986E-011	1	0.000000E+000
1	41.03373839	1.871986E-011	5.719859E-012	0	0.000000E+000
1	41.03547185	5.719859E-012	1.871986E-011	1	0.000000E+000
1	41.03570843	1.871986E-011	5.719859E-012	0	0.000000E+000
1	41.03681868	5.719859E-012	1.871986E-011	1	0.000000E+000
1	41.03726636	1.871986E-011	5.719859E-012	0	0.000000E+000
1	41.03731847	5.719859E-012	1.871986E-011	1	0.000000E+000
1	41.03918815	1.871986E-011	5.719859E-012	0	0.000000E+000
1	41.03922837	5.719859E-012	1.871986E-011	1	0.000000E+000
1	41.03994717	1.871986E-011	5.719859E-012	0	0.000000E+000
1	41.04169486	5.719859E-012	1.871986E-011	1	0.000000E+000
1	41.04206639	1.871986E-011	5.719859E-012	0	0.000000E+000
1	41.04433670	5.719859E-012	1.871986E-011	1	0.000000E+000
1	41.04604344	1.871986E-011	5.719859E-012	0	0.000000E+000
1	41.04671451	5.719859E-012	1.871986E-011	1	0.000000E+000
1	41.04685829	1.871986E-011	5.719859E-012	0	0.000000E+000
1	41.04693557	5.719859E-012	1.871986E-011	1	0.000000E+000
1	41.04699255	1.871986E-011	5.719859E-012	0	0.000000E+000
1	41.04830439	5.719859E-012	1.871986E-011	1	0.000000E+000
1	41.04962753	1.871986E-011	5.719859E-012	0	0.000000E+000
1	41.05363193	5.719859E-012	1.871986E-011	1	0.000000E+000
1	41.05376037	1.871986E-011	5.719859E-012	0	0.000000E+000
1	41.05381463	5.719859E-012	1.871986E-011	1	0.000000E+000
1	41.05431526	1.871986E-011	5.719859E-012	0	0.000000E+000
1	41.05775523	5.719859E-012	1.871986E-011	1	0.000000E+000
1	41.05846092	1.871986E-011	5.719859E-012	0	0.000000E+000
1	41.05848381	5.719859E-012	1.871986E-011	1	0.000000E+000
1	41.05905713	1.871986E-011	5.719859E-012	0	0.000000E+000
1	41.06845273	5.719859E-012	1.871986E-011	1	0.000000E+000
1	41.06846956	1.871986E-011	5.719859E-012	0	0.000000E+000
1	41.07035459	5.719859E-012	1.871986E-011	1	0.000000E+000
1	41.07066777	1.871986E-011	5.719859E-012	0	0.000000E+000
1	41.07073433	5.719859E-012	1.871986E-011	1	0.000000E+000
1	41.07268355	1.871986E-011	5.719859E-012	0	0.000000E+000
1	41.07271944	5.719859E-012	1.871986E-011	1	0.000000E+000
1	41.07461040	1.871986E-011	5.719859E-012	0	0.000000E+000
1	41.07502074	5.719859E-012	1.871986E-011	1	0.000000E+000
1	41.07523084	1.871986E-011	5.719859E-012	0	0.000000E+000
1	41.08901939	5.719859E-012	1.871986E-011	1	0.000000E+000
1	41.08986247	1.871986E-011	5.719859E-012	0	0.000000E+000
1	41.09005677	5.719859E-012	1.871986E-011	1	0.000000E+000
1	41.09075580	1.871986E-011	5.719859E-012	0	0.000000E+000
1	41.09104453	5.719859E-012	1.871986E-011	1	0.000000E+000
1	41.09170553	1.871986E-011	5.719859E-012	0	0.000000E+000
1	41.09175897	5.719859E-012	1.871986E-011	1	0.000000E+000
1	41.09288924	1.871986E-011	5.719859E-012	0	0.000000E+000
1	41.09293433	5.719859E-012	1.871986E-011	1	0.000000E+000
1	41.09315722	1.871986E-011	5.719859E-012	0	0.000000E+000
1	41.09319987	5.719859E-012	1.871986E-011	1	0.000000E+000
1	41.09344877	1.871986E-011	5.719859E-012	0	0.000000E+000
1	41.09398099	5.719859E-012	1.871986E-011	1	0.000000E+000
1	41.09454712	1.871986E-011	5.719859E-012	0	0.000000E+000
1	41.09465934	5.719859E-012	1.871986E-011	1	0.000000E+000
1	41.09492857	1.871986E-011	5.719859E-012	0	0.000000E+000
1	41.09875685	5.719859E-012	1.871986E-011	1	0.000000E+000
1	41.09887636	1.871986E-011	5.719859E-012	0	0.000000E+000
1	41.10050575	5.719859E-012	1.871986E-011	1	0.000000E+000
1	41.10082264	1.871986E-011	5.719859E-012	0	0.000000E+000
1	41.10085937	5.719859E-012	1.871986E-011	1	0.000000E+000
1	41.10188967	1.871986E-011	5.719859E-012	0	0.000000E+000
1	41.10191857	5.719859E-012	1.871986E-011	1	0.000000E+000
1	41.10205468	1.871986E-011	5.719859E-012	0	0.000000E+000
1	41.10346100	5.719859E-012	1.871986E-011	1	0.000000E+000
1	41.10597317	1.871986E-011	5.719859E-012	0	0.000000E+000
1	41.10621121	5.719859E-012	1.871986E-011	1	0.000000E+000
1	41.10703090	1.871986E-011	5.719859E-012	0	0.000000E+000
1	41.10741271	5.719859E-012	1.871986E-011	1	0.000000E+000
1	41.10770135	1.871986E-011	5.719859E-012	0	0.000000E+000
1	41.10780275	5.719859E-012	1.871986E-011	1	0.000000E+000
1	41.10785159	1.871986E-011	5.719859E-012	0	0.000000E+000
1	41.10788680	5.719859E-012	1.871986E-011	1	0.000000E+000
1	41.10827373	1.871986E-011	5.719859E-012	0	0.000000E+000
1	41.10830604	5.719859E-012	1.871986E-011	1	0.000000E+000
1	41.10902286	1.871986E-011	5.719859E-012	0	0.000000E+000
1	41.10903727	5.719859E-012	1.871986E-011	1	0.000000E+000
1	41.10929307	1.871986E-011	5.719859E-012	0	0.000000E+000
1	41.10947416	5.719859E-012	1.871986E-011	1	0.000000E+000
1	41.10961300	1.871986E-011	5.719859E-012	0	0.000000E+000
1	41.11237199	5.719859E-012	1.871986E-011	1	0.000000E+000
1	41.11243037	1.871986E-011	5.719859E-012	0	0.000000E+000
1	41.11411249	5.719859E-012	1.871986E-011	1	0.000000E+000
1	41.11437834	1.871986E-011	5.719859E-012	0	0.000000E+000
1	41.11676970	5.719859E-012	1.871986E-011	1	0.000000E+000
1	41.11703799	1.871986E-011	5.719859E-012	0	0.000000E+000
1	41.11705866	5.719859E-012	1.871986E-011	1	0.000000E+000
1	41.11707028	1.871986E-011	5.719859E-012	0	0.000000E+000
1	41.11833566	5.719859E-012	1.871986E-011	1	0.000000E+000
1	41.11851537	1.871986E-011	5.719859E-012	0	0.000000E+000
1	41.11868833	5.719859E-012	1.871986E-011	1	0.000000E+000
1	41.11909374	1.871986E-011	5.719859E-012	0	0.000000E+000
1	41.11949078	5.719859E-012	1.871986E-011	1	0.000000E+000
1	41.11952004	1.871986E-011	5.719859E-012	0	0.000000E+000
1	41.12083801	5.719859E-012	1.871986E-011	1	0.000000E+000
1	41.12097454	1.871986E-011	5.719859E-012	0	0.000000E+000
1	41.12436504	5.719859E-012	1.871986E-011	1	0.000000E+000
1	41.12504760	1.871986E-011	5.719859E-012	0	0.000000E+000
1	41.12731891	5.719859E-012	1.871986E-011	1	0.000000E+000
1	41.12778626	1.871986E-011	5.719859E-012	0	0.000000E+000
1	41.12844035	5.719859E-012	1.871986E-011	1	0.000000E+000
1	41.12918242	1.871986E-011	5.719859E-012	0	0.000000E+000
1	41.12922579	5.719859E-012	1.871986E-011	1	0.000000E+000
1	41.12976789	1.871986E-011	5.719859E-012	0	0.000000E+000
1	41.12980066	5.719859E-012	1.871986E-011	1	0.000000E+000
1	41.12998010	1.871986E-011	5.719859E-012	0	0.000000E+000
1	41.13122681	5.719859E-012	1.871986E-011	1	0.000000E+000
1	41.13178496	1.871986E-011	5.719859E-012	0	0.000000E+000
1	41.13181438	5.719859E-012	1.871986E-011	1	0.000000E+000
1	41.13199859	1.871986E-011	5.719859E-012	0	0.000000E+000
1	41.13436233	5.719859E-012	1.871986E-011	1	0.000000E+000
1	41.13452017	1.871986E-011	5.719859E-012	0	0.000000E+000
1	43.45306562	5.827170E-012	1.882717E-011	1	0.000000E+000
1	43.45345111	1.882717E-011	5.827170E-012	0	0.000000E+000
1	43.45350372	5.827170E-012	1.882717E-011	1	0.000000E+000
1	43.45390029	1.882717E-011	5.827170E-012	0	0.000000E+000
1	43.45439946	5.827170E-012	1.882717E-011	1	0.000000E+000
1	43.45499963	1.882717E-011	5.827170E-012	0	0.000000E+000
1	43.45547699	5.827170E-012	1.882717E-011	1	0.000000E+000
1	43.45569286	1.882717E-011	5.827170E-012	0	0.000000E+000
1	43.45571964	5.827170E-012	1.882717E-011	1	0.000000E+000
1	43.45575757	1.882717E-011	5.827170E-012	0	0.000000E+000
1	43.46397528	5.827170E-012	1.882717E-011	1	0.000000E+000
1	43.46452969	1.882717E-011	5.827170E-012	0	0.000000E+000
1	43.46767036	5.827170E-012	1.882717E-011	1	0.000000E+000
1	43.46784628	1.882717E-011	5.827170E-012	0	0.000000E+000
1	43.46996569	5.827170E-012	1.882717E-011	1	0.000000E+000
1	43.47075831	1.882717E-011	5.827170E-012	0	0.000000E+000
1	43.47081112	5.827170E-012	1.882717E-011	1	0.000000E+000
1	43.47099802	1.882717E-011	5.827170E-012	0	0.000000E+000
1	43.47326990	5.827170E-012	1.882717E-011	1	0.000000E+000
1	43.47333114	1.882717E-011	5.827170E-012	0	0.000000E+000
1	43.47335669	5.827170E-012	1.882717E-011	1	0.000000E+000
1	43.47345378	1.882717E-011	5.827170E-012	0	0.000000E+000
1	43.47436159	5.827170E-012	1.882717E-011	1	0.000000E+000
1	43.47441546	1.882717E-011	5.827170E-012	0	0.000000E+000
1	43.47453938	5.827170E-012	1.882717E-011	1	0.000000E+000
1	43.47487582	1.882717E-011	5.827170E-012	0	0.000000E+000
1	43.48560282	5.827170E-012	1.882717E-011	1	0.000000E+000
1	43.48602608	1.882717E-011	5.827170E-012	0	0.000000E+000
1	43.48603536	5.827170E-012	1.882717E-011	1	0.000000E+000
1	43.48614047	1.882717E-011	5.827170E-012	0	0.000000E+000
1	43.48860899	5.827170E-012	1.882717E-011	1	0.000000E+000
1	43.48882663	1.882717E-011	5.827170E-012	0	0.000000E+000
1	43.48883255	5.827170E-012	1.882717E-011	1	0.000000E+000
1	43.48944936	1.882717E-011	5.827170E-012	0	0.000000E+000
1	43.49234331	5.827170E-012	1.882717E-011	1	0.000000E+000
1	43.49302858	1.882717E-011	5.827170E-012	0	0.000000E+000
1	43.49305772	5.827170E-012	1.882717E-011	1	0.000000E+000
1	43.49307668	1.882717E-011	5.827170E-012	0	0.000000E+000
1	43.49474064	5.827170E-012	1.882717E-011	1	0.000000E+000
1	43.49477531	1.882717E-011	5.827170E-012	0	0.000000E+000
1	43.49780953	5.827170E-012	1.882717E-011	1	0.000000E+000
1	43.49954795	1.882717E-011	5.827170E-012	0	0.000000E+000
1	43.50148286	5.827170E-012	1.882717E-011	1	0.000000E+000
1	43.50167906	1.882717E-011	5.827170E-012	0	0.000000E+000
1	43.50169944	5.827170E-012	1.882717E-011	1	0.000000E+000
1	43.50244206	1.882717E-011	5.827170E-012	0	0.000000E+000
1	43.50464519	5.827170E-012	1.882717E-011	1	0.000000E+000
1	43.50515637	1.882717E-011	5.827170E-012	0	0.000000E+000
1	43.50529170	5.827170E-012	1.882717E-011	1	0.000000E+000
1	43.50612166	1.882717E-011	5.827170E-012	0	0.000000E+000
1	43.50649717	5.827170E-012	1.882717E-011	1	0.000000E+000
1	43.50835417	1.882717E-011	5.827170E-012	0	0.000000E+000
1	43.50880770	5.827170E-012	1.882717E-011	1	0.000000E+000
1	43.50915460	1.882717E-011	5.827170E-012	0	0.000000E+000
1	43.50933216	5.827170E-012	1.882717E-011	1	0.000000E+000
1	43.50939691	1.882717E-011	5.827170E-012	0	0.000000E+000
1	43.50992117	5.827170E-012	1.882717E-011	1	0.000000E+000
1	43.51011720	1.882717E-011	5.827170E-012	0	0.000000E+000
1	43.51236202	5.827170E-012	1.882717E-011	1	0.000000E+000
1	43.51332944	1.882717E-011	5.827170E-012	0	0.000000E+000
1	43.51390688	5.827170E-012	1.882717E-011	1	0.000000E+000
1	43.51471111	1.882717E-011	5.827170E-012	0	0.000000E+000
1	43.51698181	5.827170E-012	1.882717E-011	1	0.000000E+000
1	43.51751552	1.882717E-011	5.827170E-012	0	0.000000E+000
1	43.51792898	5.827170E-012	1.882717E-011	1	0.000000E+000
1	43.51798767	1.882717E-011	5.827170E-012	0	0.000000E+000
1	43.51918866	5.827170E-012	1.882717E-011	1	0.000000E+000
1	43.52034181	1.882717E-011	5.827170E-012	0	0.000000E+000
1	43.52037912	5.827170E-012	1.882717E-011	1	0.000000E+000
1	43.52140804	1.882717E-011	5.827170E-012	0	0.000000E+000
1	43.52144031	5.827170E-012	1.882717E-011	1	0.000000E+000
1	43.52247821	1.882717E-011	5.827170E-012	0	0.000000E+000
1	43.52250136	5.827170E-012	1.882717E-011	1	0.000000E+000
1	43.52308955	1.882717E-011	5.827170E-012	0	0.000000E+000
1	43.52681523	5.827170E-012	1.882717E-011	1	0.000000E+000
1	43.52719252	1.882717E-011	5.827170E-012	0	0.000000E+000
1	43.52721044	5.827170E-012	1.882717E-011	1	0.000000E+000
1	43.52759723	1.882717E-011	5.827170E-012	0	0.000000E+000
1	43.52995661	5.827170E-012	1.882717E-011	1	0.000000E+000
1	43.53125534	1.882717E-011	5.827170E-012	0	0.000000E+000
1	43.53128799	5.827170E-012	1.882717E-011	1	0.000000E+000
1	43.53156770	1.882717E-011	5.827170E-012	0	0.000000E+000
1	43.53187099	5.827170E-012	1.882717E-011	1	0.000000E+000
1	43.53206076	1.882717E-011	5.827170E-012	0	0.000000E+000
1	43.53277195	5.827170E-012	1.882717E-011	1	0.000000E+000
1	43.53294256	1.882717E-011	5.827170E-012	0	0.000000E+000
1	43.53296720	5.827170E-012	1.882717E-011	1	0.000000E+000
1	43.53454463	1.882717E-011	5.827170E-012	0	0.000000E+000
1	43.53652081	5.827170E-012	1.882717E-011	1	0.000000E+000
1	43.53672648	1.882717E-011	5.827170E-012	0	0.000000E+000
1	43.53878140	5.827170E-012	1.882717E-011	1	0.000000E+000
1	43.53915722	1.882717E-011	5.827170E-012	0	0.000000E+000
1	43.53928261	5.827170E-012	1.882717E-011	1	0.000000E+000
1	43.53962897	1.882717E-011	5.827170E-012	0	0.000000E+000
1	43.53963845	5.827170E-012	1.882717E-011	1	0.000000E+000
1	43.54026859	1.882717E-011	5.827170E-012	0	0.000000E+000
1	43.55150956	5.827170E-012	1.882717E-011	1	0.000000E+000
1	43.55225675	1.882717E-011	5.827170E-012	0	0.000000E+000
1	43.55629622	5.827170E-012	1.882717E-011	1	0.000000E+000
1	43.55632938	1.882717E-011	5.827170E-012	0	0.000000E+000
1	43.55637729	5.827170E-012	1.882717E-011	1	0.000000E+000
1	43.55674278	1.882717E-011	5.827170E-012	0	0.000000E+000
1	43.56176525	5.827170E-012	1.882717E-011	1	0.000000E+000
1	43.56202487	1.882717E-011	5.827170E-012	0	0.000000E+000
1	43.56203843	5.827170E-012	1.882717E-011	1	0.000000E+000
1	43.56403936	1.882717E-011	5.827170E-012	0	0.000000E+000
1	43.56454243	5.827170E-012	1.882717E-011	1	0.000000E+000
1	43.56509307	1.882717E-011	5.827170E-012	0	0.000000E+000
1	43.57011625	5.827170E-012	1.882717E-011	1	0.000000E+000
1	43.57054224	1.882717E-011	5.827170E-012	0	0.000000E+000
1	43.57063465	5.827170E-012	1.882717E-011	1	0.000000E+000
1	43.57128680	1.882717E-011	5.827170E-012	0	0.000000E+000
1	43.57785047	5.827170E-012	1.882717E-011	1	0.000000E+000
1	43.57788060	1.882717E-011	5.827170E-012	0	0.000000E+000
1	43.57796356	5.827170E-012	1.882717E-011	1	0.000000E+000
1	43.57863358	1.882717E-011	5.827170E-012	0	0.000000E+000
1	43.57945622	5.827170E-012	1.882717E-011	1	0.000000E+000
1	43.58064645	1.882717E-011	5.827170E-012	0	0.000000E+000
1	43.58244602	5.827170E-012	1.882717E-011	1	0.000000E+000
1	43.58326581	1.882717E-011	5.827170E-012	0	0.000000E+000
1	43.58329670	5.827170E-012	1.882717E-011	1	0.000000E+000
1	43.58331801	1.882717E-011	5.827170E-012	0	0.000000E+000
1	43.58468401	5.827170E-012	1.882717E-011	1	0.000000E+000
1	43.58489488	1.882717E-011	5.827170E-012	0	0.000000E+000
1	43.58493456	5.827170E-012	1.882717E-011	1	0.000000E+000
1	43.58528006	1.882717E-011	5.827170E-012	0	0.000000E+000
1	43.59148149	5.827170E-012	1.882717E-011	1	0.000000E+000
1	43.59205599	1.882717E-011	5.827170E-012	0	0.000000E+000
1	43.59532901	5.827170E-012	1.882717E-011	1	0.000000E+000
1	43.59536256	1.882717E-011	5.827170E-012	0	0.000000E+000
1	43.59649186	5.827170E-012	1.882717E-011	1	0.000000E+000
1	43.59665293	1.882717E-011	5.827170E-012	0	0.000000E+000
1	43.59983091	5.827170E-012	1.882717E-011	1	0.000000E+000
1	43.60034333	1.882717E-011	5.827170E-012	0	0.000000E+000
1	43.60516621	5.827170E-012	1.882717E-011	1	0.000000E+000
1	43.60590885	1.882717E-011	5.827170E-012	0	0.000000E+000
1	43.60592613	5.827170E-012	1.882717E-011	1	0.000000E+000
1	43.60778540	1.882717E-011	5.827170E-012	0	0.000000E+000
1	43.60970121	5.827170E-012	1.882717E-011	1	0.000000E+000
1	43.61031200	1.882717E-011	5.827170E-012	0	0.000000E+000
1	43.61050488	5.827170E-012	1.882717E-011	1	0.000000E+000
1	43.61083787	1.882717E-011	5.827170E-012	0	0.000000E+000
1	43.61087158	5.827170E-012	1.882717E-011	1	0.000000E+000
1	43.61125075	1.882717E-011	5.827170E-012	0	0.000000E+000
1	43.61195677	5.827170E-012	1.882717E-011	1	0.000000E+000
1	43.61209931	1.882717E-011	5.827170E-012	0	0.000000E+000
1	43.61212329	5.827170E-012	1.882717E-011	1	0.000000E+000
1	43.61238447	1.882717E-011	5.827170E-012	0	0.000000E+000
1	43.61608131	5.827170E-012	1.882717E-011	1	0.000000E+000
1	43.61823367	1.882717E-011	5.827170E-012	0	0.000000E+000
1	43.61829539	5.827170E-012	1.882717E-011	1	0.000000E+000
1	43.61851899	1.882717E-011	5.827170E-012	0	0.000000E+000
1	43.62270260	5.827170E-012	1.882717E-011	1	0.000000E+000
1	43.62317454	1.882717E-011	5.827170E-012	0	0.000000E+000
1	43.62377118	5.827170E-012	1.882717E-011	1	0.000000E+000
1	43.62385100	1.882717E-011	5.827170E-012	0	0.000000E+000
1	43.62436255	5.827170E-012	1.882717E-011	1	0.000000E+000
1	43.62502525	1.882717E-011	5.827170E-012	0	0.000000E+000
1	43.62847050	5.827170E-012	1.882717E-011	1	0.000000E+000
1	43.63024447	1.882717E-011	5.827170E-012	0	0.000000E+000
1	43.63052628	5.827170E-012	1.882717E-011	1	0.000000E+000
1	43.63071084	1.882717E-011	5.827170E-012	0	0.000000E+000
1	43.63092701	5.827170E-012	1.882717E-011	1	0.000000E+000
1	43.63107616	1.882717E-011	5.827170E-012	0	0.000000E+000
1	43.63179181	5.827170E-012	1.882717E-011	1	0.000000E+000
1	43.63197847	1.882717E-011	5.827170E-012	0	0.000000E+000
1	43.63263167	5.827170E-012	1.882717E-011	1	0.000000E+000
1	43.63357092	1.882717E-011	5.827170E-012	0	0.000000E+000
1	43.63358649	5.827170E-012	1.882717E-011	1	0.000000E+000
1	43.63405324	1.882717E-011	5.827170E-012	0	0.000000E+000
1	43.63538293	5.827170E-012	1.882717E-011	1	0.000000E+000
1	43.63569421	1.882717E-011	5.827170E-012	0	0.000000E+000
1	43.63995018	5.827170E-012	1.882717E-011	1	0.000000E+000
1	43.64095955	1.882717E-011	5.827170E-012	0	0.000000E+000
1	43.64101292	5.827170E-012	1.882717E-011	1	0.000000E+000
1	43.64146736	1.882717E-011	5.827170E-012	0	0.000000E+000
1	43.64273998	5.827170E-012	1.882717E-011	1	0.000000E+000
1	43.64411365	1.882717E-011	5.827170E-012	0	0.000000E+000
1	43.64436276	5.827170E-012	1.882717E-011	1	0.000000E+000
1	43.64453798	1.882717E-011	5.827170E-012	0	0.000000E+000
1	43.64582447	5.827170E-012	1.882717E-011	1	0.000000E+000
1	43.64640475	1.882717E-011	5.827170E-012	0	0.000000E+000
1	43.65007021	5.827170E-012	1.882717E-011	1	0.000000E+000
1	43.65091670	1.882717E-011	5.827170E-012	0	0.000000E+000
1	43.65094203	5.827170E-012	1.882717E-011	1	0.000000E+000
1	43.65106372	1.882717E-011	5.827170E-012	0	0.000000E+000
1	43.65291381	5.827170E-012	1.882717E-011	1	0.000000E+000
1	43.65412709	1.882717E-011	5.827170E-012	0	0.000000E+000
1	43.66368578	5.827170E-012	1.882717E-011	1	0.000000E+000
1	43.66376768	1.882717E-011	5.827170E-012	0	0.000000E+000
1	43.66380417	5.827170E-012	1.882717E-011	1	0.000000E+000
1	43.66394946	1.882717E-011	5.827170E-012	0	0.000000E+000
1	43.66837683	5.827170E-012	1.882717E-011	1	0.000000E+000
1	43.66845770	1.882717E-011	5.827170E-012	0	0.000000E+000
1	43.66917517	5.827170E-012	1.882717E-011	1	0.000000E+000
1	43.67022968	1.882717E-011	5.827170E-012	0	0.000000E+000
1	43.67039103	5.827170E-012	1.882717E-011	1	0.000000E+000
1	43.67061787	1.882717E-011	5.827170E-012	0	0.000000E+000
1	43.67148851	5.827170E-012	1.882717E-011	1	0.000000E+000
1	43.67194283	1.882717E-011	5.827170E-012	0	0.000000E+000
1	43.67282946	5.827170E-012	1.882717E-011	1	0.000000E+000
1	43.67292363	1.882717E-011	5.827170E-012	0	0.000000E+000
1	43.67296563	5.827170E-012	1.882717E-011	1	0.000000E+000
1	43.67321362	1.882717E-011	5.827170E-012	0	0.000000E+000
1	43.67324090	5.827170E-012	1.882717E-011	1	0.000000E+000
1	43.67373453	1.882717E-011	5.827170E-012	0	0.000000E+000
1	43.67839577	5.827170E-012	1.882717E-011	1	0.000000E+000
1	43.67852172	1.882717E-011	5.827170E-012	0	0.000000E+000
1	43.68080961	5.827170E-012	1.882717E-011	1	0.000000E+000
1	43.68163363	1.882717E-011	5.827170E-012	0	0.000000E+000
1	43.69436083	5.827170E-012	1.882717E-011	1	0.000000E+000
1	43.69494832	1.882717E-011	5.827170E-012	0	0.000000E+000
1	43.69791666	5.827170E-012	1.882717E-011	1	0.000000E+000
1	43.69824079	1.882717E-011	5.827170E-012	0	0.000000E+000
1	43.69841135	5.827170E-012	1.882717E-011	1	0.000000E+000
1	43.69872795	1.882717E-011	5.827170E-012	0	0.000000E+000
1	43.70176599	5.827170E-012	1.882717E-011	1	0.000000E+000
1	43.70305266	1.882717E-011	5.827170E-012	0	0.000000E+000
1	43.70420626	5.827170E-012	1.882717E-011	1	0.000000E+000
1	43.70495041	1.882717E-011	5.827170E-012	0	0.000000E+000
1	43.70628969	5.827170E-012	1.882717E-011	1	0.000000E+000
1	43.70757194	1.882717E-011	5.827170E-012	0	0.000000E+000
1	43.70844055	5.827170E-012	1.882717E-011	1	0.000000E+000
1	43.70869158	1.882717E-011	5.827170E-012	0	0.000000E+000
1	43.70970087	5.827170E-012	1.882717E-011	1	0.000000E+000
1	43.71051650	1.882717E-011	5.827170E-012	0	0.000000E+000
1	43.71199551	5.827170E-012	1.882717E-011	1	0.000000E+000
1	43.71262275	1.882717E-011	5.827170E-012	0	0.000000E+000
1	43.71336957	5.827170E-012	1.882717E-011	1	0.000000E+000
1	43.71363908	1.882717E-011	5.827170E-012	0	0.000000E+000
1	43.71365746	5.827170E-012	1.882717E-011	1	0.000000E+000
1	43.71372559	1.882717E-011	5.827170E-012	0	0.000000E+000
1	43.71389465	5.827170E-012	1.882717E-011	1	0.000000E+000
1	43.71440557	1.882717E-011	5.827170E-012	0	0.000000E+000
1	43.71617111	5.827170E-012	1.882717E-011	1	0.000000E+000
1	43.71706018	1.882717E-011	5.827170E-012	0	0.000000E+000
1	43.71785937	5.827170E-012	1.882717E-011	1	0.000000E+000
1	43.71803223	1.882717E-011	5.827170E-012	0	0.000000E+000
1	43.71845649	5.827170E-012	1.882717E-011	1	0.000000E+000
1	43.71881411	1.882717E-011	5.827170E-012	0	0.000000E+000
1	43.71930641	5.827170E-012	1.882717E-011	1	0.000000E+000
1	43.71947659	1.882717E-011	5.827170E-012	0	0.000000E+000
1	44.36760149	5.703974E-012	1.870397E-011	1	0.000000E+000
1	44.36830503	1.870397E-011	5.703974E-012	0	0.000000E+000
1	44.36833457	5.703974E-012	1.870397E-011	1	0.000000E+000
1	44.36863807	1.870397E-011	5.703974E-012	0	0.000000E+000
1	44.37600371	5.703974E-012	1.870397E-011	1	0.000000E+000
1	44.37634767	1.870397E-011	5.703974E-012	0	0.000000E+000
1	44.37828148	5.703974E-012	1.870397E-011	1	0.000000E+000
1	44.37852466	1.870397E-011	5.703974E-012	0	0.000000E+000
1	44.38901933	5.703974E-012	1.870397E-011	1	0.000000E+000
1	44.38921457	1.870397E-011	5.703974E-012	0	0.000000E+000
1	44.38927528	5.703974E-012	1.870397E-011	1	0.000000E+000
1	44.38940737	1.870397E-011	5.703974E-012	0	0.000000E+000
1	44.38960654	5.703974E-012	1.870397E-011	1	0.000000E+000
1	44.38968485	1.870397E-011	5.703974E-012	0	0.000000E+000
1	44.39625248	5.703974E-012	1.870397E-011	1	0.000000E+000
1	44.39677012	1.870397E-011	5.703974E-012	0	0.000000E+000
1	44.39704072	5.703974E-012	1.870397E-011	1	0.000000E+000
1	44.39709955	1.870397E-011	5.703974E-012	0	0.000000E+000
1	44.39726468	5.703974E-012	1.870397E-011	1	0.000000E+000
1	44.39735403	1.870397E-011	5.703974E-012	0	0.000000E+000
1	44.40361053	5.703974E-012	1.870397E-011	1	0.000000E+000
1	44.40464624	1.870397E-011	5.703974E-012	0	0.000000E+000
1	44.40644994	5.703974E-012	1.870397E-011	1	0.000000E+000
1	44.40676617	1.870397E-011	5.703974E-012	0	0.000000E+000
1	44.40718304	5.703974E-012	1.870397E-011	1	0.000000E+000
1	44.40733980	1.870397E-011	5.703974E-012	0	0.000000E+000
1	44.40737061	5.703974E-012	1.870397E-011	1	0.000000E+000
1	44.40740787	1.870397E-011	5.703974E-012	0	0.000000E+000
1	44.40834314	5.703974E-012	1.870397E-011	1	0.000000E+000
1	44.40838205	1.870397E-011	5.703974E-012	0	0.000000E+000
1	44.41132802	5.703974E-012	1.870397E-011	1	0.000000E+000
1	44.41164381	1.870397E-011	5.703974E-012	0	0.000000E+000
1	44.41167830	5.703974E-012	1.870397E-011	1	0.000000E+000
1	44.41176191	1.870397E-011	5.703974E-012	0	0.000000E+000
1	44.41497223	5.703974E-012	1.870397E-011	1	0.000000E+000
1	44.41586021	1.870397E-011	5.703974E-012	0	0.000000E+000
1	44.41588188	5.703974E-012	1.870397E-011	1	0.000000E+000
1	44.41626748	1.870397E-011	5.703974E-012	0	0.000000E+000
1	44.41665414	5.703974E-012	1.870397E-011	1	0.000000E+000
1	44.41697246	1.870397E-011	5.703974E-012	0	0.000000E+000
1	44.41700008	5.703974E-012	1.870397E-011	1	0.000000E+000
1	44.41719998	1.870397E-011	5.703974E-012	0	0.000000E+000
1	44.41795626	5.703974E-012	1.870397E-011	1	0.000000E+000
1	44.41811953	1.870397E-011	5.703974E-012	0	0.000000E+000
1	44.41815244	5.703974E-012	1.870397E-011	1	0.000000E+000
1	44.41827465	1.870397E-011	5.703974E-012	0	0.000000E+000
1	44.42715753	5.703974E-012	1.870397E-011	1	0.000000E+000
1	44.42719808	1.870397E-011	5.703974E-012	0	0.000000E+000
1	44.42749088	5.703974E-012	1.870397E-011	1	0.000000E+000
1	44.42776825	1.870397E-011	5.703974E-012	0	0.000000E+000
1	44.42779332	5.703974E-012	1.870397E-011	1	0.000000E+000
1	44.42827366	1.870397E-011	5.703974E-012	0	0.000000E+000
1	44.42831539	5.703974E-012	1.870397E-011	1	0.000000E+000
1	44.42907738	1.870397E-011	5.703974E-012	0	0.000000E+000
1	44.42915384	5.703974E-012	1.870397E-011	1	0.000000E+000
1	44.42919472	1.870397E-011	5.703974E-012	0	0.000000E+000
1	44.43021147	5.703974E-012	1.870397E-011	1	0.000000E+000
1	44.43039606	1.870397E-011	5.703974E-012	0	0.000000E+000
1	44.43048547	5.703974E-012	1.870397E-011	1	0.000000E+000
1	44.43052565	1.870397E-011	5.703974E-012	0	0.000000E+000
1	44.43320930	5.703974E-012	1.870397E-011	1	0.000000E+000
1	44.43339690	1.870397E-011	5.703974E-012	0	0.000000E+000
1	44.43345025	5.703974E-012	1.870397E-011	1	0.000000E+000
1	44.43374934	1.870397E-011	5.703974E-012	0	0.000000E+000
1	44.43956762	5.703974E-012	1.870397E-011	1	0.000000E+000
1	44.44006612	1.870397E-011	5.703974E-012	0	0.000000E+000
1	44.44033684	5.703974E-012	1.870397E-011	1	0.000000E+000
1	44.44050586	1.870397E-011	5.703974E-012	0	0.000000E+000
1	44.44551435	5.703974E-012	1.870397E-011	1	0.000000E+000
1	44.44623839	1.870397E-011	5.703974E-012	0	0.000000E+000
1	44.44674502	5.703974E-012	1.870397E-011	1	0.000000E+000
1	44.44682506	1.870397E-011	5.703974E-012	0	0.000000E+000
1	44.45106657	5.703974E-012	1.870397E-011	1	0.000000E+000
1	44.45194150	1.870397E-011	5.703974E-012	0	0.000000E+000
1	44.45554934	5.703974E-012	1.870397E-011	1	0.000000E+000
1	44.45671600	1.870397E-011	5.703974E-012	0	0.000000E+000
1	44.45674195	5.703974E-012	1.870397E-011	1	0.000000E+000
1	44.45727951	1.870397E-011	5.703974E-012	0	0.000000E+000
1	44.45938102	5.703974E-012	1.870397E-011	1	0.000000E+000
1	44.45939990	1.870397E-011	5.703974E-012	0	0.000000E+000
1	44.46013648	5.703974E-012	1.870397E-011	1	0.000000E+000
1	44.46030607	1.870397E-011	5.703974E-012	0	0.000000E+000
1	44.46303388	5.703974E-012	1.870397E-011	1	0.000000E+000
1	44.46371806	1.870397E-011	5.703974E-012	0	0.000000E+000
1	44.47104190	5.703974E-012	1.870397E-011	1	0.000000E+000
1	44.47117721	1.870397E-011	5.703974E-012	0	0.000000E+000
1	44.47136994	5.703974E-012	1.870397E-011	1	0.000000E+000
1	44.47159831	1.870397E-011	5.703974E-012	0	0.000000E+000
1	44.47755383	5.703974E-012	1.870397E-011	1	0.000000E+000
1	44.47767212	1.870397E-011	5.703974E-012	0	0.000000E+000
1	44.48174884	5.703974E-012	1.870397E-011	1	0.000000E+000
1	44.48197722	1.870397E-011	5.703974E-012	0	0.000000E+000
1	44.49011832	5.703974E-012	1.870397E-011	1	0.000000E+000
1	44.49030531	1.870397E-011	5.703974E-012	0	0.000000E+000
1	44.49062515	5.703974E-012	1.870397E-011	1	0.000000E+000
1	44.49140466	1.870397E-011	5.703974E-012	0	0.000000E+000
1	44.49412759	5.703974E-012	1.870397E-011	1	0.000000E+000
1	44.49441461	1.870397E-011	5.703974E-012	0	0.000000E+000
1	44.50715910	5.703974E-012	1.870397E-011	1	0.000000E+000
1	44.50744092	1.870397E-011	5.703974E-012	0	0.000000E+000
1	44.50875310	5.703974E-012	1.870397E-011	1	0.000000E+000
1	44.50882802	1.870397E-011	5.703974E-012	0	0.000000E+000
1	44.50922159	5.703974E-012	1.870397E-011	1	0.000000E+000
1	44.50928338	1.870397E-011	5.703974E-012	0	0.000000E+000
1	44.51153146	5.703974E-012	1.870397E-011	1	0.000000E+000
1	44.51189352	1.870397E-011	5.703974E-012	0	0.000000E+000
1	44.51635318	5.703974E-012	1.870397E-011	1	0.000000E+000
1	44.51650238	1.870397E-011	5.703974E-012	0	0.000000E+000
1	44.51653457	5.703974E-012	1.870397E-011	1	0.000000E+000
1	44.51688777	1.870397E-011	5.703974E-012	0	0.000000E+000
1	44.52230689	5.703974E-012	1.870397E-011	1	0.000000E+000
1	44.52237095	1.870397E-011	5.703974E-012	0	0.000000E+000
1	44.52464868	5.703974E-012	1.870397E-011	1	0.000000E+000
1	44.52466352	1.870397E-011	5.703974E-012	0	0.000000E+000
1	44.53550475	5.703974E-012	1.870397E-011	1	0.000000E+000
1	44.53566628	1.870397E-011	5.703974E-012	0	0.000000E+000
1	44.53567752	5.703974E-012	1.870397E-011	1	0.000000E+000
1	44.53597910	1.870397E-011	5.703974E-012	0	0.000000E+000
1	44.53674208	5.703974E-012	1.870397E-011	1	0.000000E+000
1	44.53680662	1.870397E-011	5.703974E-012	0	0.000000E+000
1	44.53880773	5.703974E-012	1.870397E-011	1	0.000000E+000
1	44.54018681	1.870397E-011	5.703974E-012	0	0.000000E+000
1	44.54561943	5.703974E-012	1.870397E-011	1	0.000000E+000
1	44.54567474	1.870397E-011	5.703974E-012	0	0.000000E+000
1	44.54665707	5.703974E-012	1.870397E-011	1	0.000000E+000
1	44.54702302	1.870397E-011	5.703974E-012	0	0.000000E+000
1	44.54815882	5.703974E-012	1.870397E-011	1	0.000000E+000
1	44.54819132	1.870397E-011	5.703974E-012	0	0.000000E+000
1	44.54941301	5.703974E-012	1.870397E-011	1	0.000000E+000
1	44.54976428	1.870397E-011	5.703974E-012	0	0.000000E+000
1	44.55439154	5.703974E-012	1.870397E-011	1	0.000000E+000
1	44.55456428	1.870397E-011	5.703974E-012	0	0.000000E+000
1	44.56238222	5.703974E-012	1.870397E-011	1	0.000000E+000
1	44.56292246	1.870397E-011	5.703974E-012	0	0.000000E+000
1	44.56422816	5.703974E-012	1.870397E-011	1	0.000000E+000
1	44.56461733	1.870397E-011	5.703974E-012	0	0.000000E+000
1	44.56643280	5.703974E-012	1.870397E-011	1	0.000000E+000
1	44.56658293	1.870397E-011	5.703974E-012	0	0.000000E+000
1	44.56664085	5.703974E-012	1.870397E-011	1	0.000000E+000
1	44.56705278	1.870397E-011	5.703974E-012	0	0.000000E+000
1	44.57163940	5.703974E-012	1.870397E-011	1	0.000000E+000
1	44.57170882	1.870397E-011	5.703974E-012	0	0.000000E+000
1	44.57513203	5.703974E-012	1.870397E-011	1	0.000000E+000
1	44.57571964	1.870397E-011	5.703974E-012	0	0.000000E+000
1	44.58044482	5.703974E-012	1.870397E-011	1	0.000000E+000
1	44.58080771	1.870397E-011	5.703974E-012	0	0.000000E+000
1	44.58083156	5.703974E-012	1.870397E-011	1	0.000000E+000
1	44.58086962	1.870397E-011	5.703974E-012	0	0.000000E+000
1	44.58143017	5.703974E-012	1.870397E-011	1	0.000000E+000
1	44.58154983	1.870397E-011	5.703974E-012	0	0.000000E+000
1	44.58185823	5.703974E-012	1.870397E-011	1	0.000000E+000
1	44.58196268	1.870397E-011	5.703974E-012	0	0.000000E+000
1	44.59110316	5.703974E-012	1.870397E-011	1	0.000000E+000
1	44.59124028	1.870397E-011	5.703974E-012	0	0.000000E+000
1	44.59294257	5.703974E-012	1.870397E-011	1	0.000000E+000
1	44.59385426	1.870397E-011	5.703974E-012	0	0.000000E+000
1	44.60973294	5.703974E-012	1.870397E-011	1	0.000000E+000
1	44.61011234	1.870397E-011	5.703974E-012	0	0.000000E+000
1	44.61013360	5.703974E-012	1.870397E-011	1	0.000000E+000
1	44.61110048	1.870397E-011	5.703974E-012	0	0.000000E+000
1	44.61316051	5.703974E-012	1.870397E-011	1	0.000000E+000
1	44.61338282	1.870397E-011	5.703974E-012	0	0.000000E+000
1	44.61380083	5.703974E-012	1.870397E-011	1	0.000000E+000
1	44.61388413	1.870397E-011	5.703974E-012	0	0.000000E+000
1	48.09031875	5.725963E-012	1.872596E-011	1	0.000000E+000
1	48.09112302	1.872596E-011	5.725963E-012	0	0.000000E+000
1	48.09249789	5.725963E-012	1.872596E-011	1	0.000000E+000
1	48.09290703	1.872596E-011	5.725963E-012	0	0.000000E+000
1	48.09297945	5.725963E-012	1.872596E-011	1	0.000000E+000
1	48.09406173	1.872596E-011	5.725963E-012	0	0.000000E+000
1	48.09779075	5.725963E-012	1.872596E-011	1	0.000000E+000
1	48.09787563	1.872596E-011	5.725963E-012	0	0.000000E+000
1	48.10089058	5.725963E-012	1.872596E-011	1	0.000000E+000
1	48.10109855	1.872596E-011	5.725963E-012	0	0.000000E+000
1	48.10300462	5.725963E-012	1.872596E-011	1	0.000000E+000
1	48.10324659	1.872596E-011	5.725963E-012	0	0.000000E+000
1	48.10349106	5.725963E-012	1.872596E-011	1	0.000000E+000
1	48.10413752	1.872596E-011	5.725963E-012	0	0.000000E+000
1	48.10422624	5.725963E-012	1.872596E-011	1	0.000000E+000
1	48.10430396	1.872596E-011	5.725963E-012	0	0.000000E+000
1	48.10589053	5.725963E-012	1.872596E-011	1	0.000000E+000
1	48.10611186	1.872596E-011	5.725963E-012	0	0.000000E+000
1	48.10669815	5.725963E-012	1.872596E-011	1	0.000000E+000
1	48.10686711	1.872596E-011	5.725963E-012	0	0.000000E+000
1	48.11343190	5.725963E-012	1.872596E-011	1	0.000000E+000
1	48.11346167	1.872596E-011	5.725963E-012	0	0.000000E+000
1	48.11355862	5.725963E-012	1.872596E-011	1	0.000000E+000
1	48.11393203	1.872596E-011	5.725963E-012	0	0.000000E+000
1	48.11525721	5.725963E-012	1.872596E-011	1	0.000000E+000
1	48.11562298	1.872596E-011	5.725963E-012	0	0.000000E+000
1	48.12041933	5.725963E-012	1.872596E-011	1	0.000000E+000
1	48.12085151	1.872596E-011	5.725963E-012	0	0.000000E+000
1	48.12146932	5.725963E-012	1.872596E-011	1	0.000000E+000
1	48.12205886	1.872596E-011	5.725963E-012	0	0.000000E+000
1	48.12481410	5.725963E-012	1.872596E-011	1	0.000000E+000
1	48.12513783	1.872596E-011	5.725963E-012	0	0.000000E+000
1	48.12768439	5.725963E-012	1.872596E-011	1	0.000000E+000
1	48.12886615	1.872596E-011	5.725963E-012	0	0.000000E+000
1	48.13009690	5.725963E-012	1.872596E-011	1	0.000000E+000
1	48.13095140	1.872596E-011	5.725963E-012	0	0.000000E+000
1	48.13099655	5.725963E-012	1.872596E-011	1	0.000000E+000
1	48.13101493	1.872596E-011	5.725963E-012	0	0.000000E+000
1	48.13107148	5.725963E-012	1.872596E-011	1	0.000000E+000
1	48.13116841	1.872596E-011	5.725963E-012	0	0.000000E+000
1	48.13189845	5.725963E-012	1.872596E-011	1	0.000000E+000
1	48.13216867	1.872596E-011	5.725963E-012	0	0.000000E+000
1	48.13316665	5.725963E-012	1.872596E-011	1	0.000000E+000
1	48.13323478	1.872596E-011	5.725963E-012	0	0.000000E+000
1	48.13324139	5.725963E-012	1.872596E-011	1	0.000000E+000
1	48.13446822	1.872596E-011	5.725963E-012	0	0.000000E+000
1	48.13448491	5.725963E-012	1.872596E-011	1	0.000000E+000
1	48.13522956	1.872596E-011	5.725963E-012	0	0.000000E+000
1	48.13710706	5.725963E-012	1.872596E-011	1	0.000000E+000
1	48.13712792	1.872596E-011	5.725963E-012	0	0.000000E+000
1	48.13729662	5.725963E-012	1.872596E-011	1	0.000000E+000
1	48.13736026	1.872596E-011	5.725963E-012	0	0.000000E+000
1	48.13827612	5.725963E-012	1.872596E-011	1	0.000000E+000
1	48.13847143	1.872596E-011	5.725963E-012	0	0.000000E+000
1	48.14285223	5.725963E-012	1.872596E-011	1	0.000000E+000
1	48.14322979	1.872596E-011	5.725963E-012	0	0.000000E+000
1	48.14361936	5.725963E-012	1.872596E-011	1	0.000000E+000
1	48.14403580	1.872596E-011	5.725963E-012	0	0.000000E+000
1	48.14417112	5.725963E-012	1.872596E-011	1	0.000000E+000
1	48.14505613	1.872596E-011	5.725963E-012	0	0.000000E+000
1	48.14508289	5.725963E-012	1.872596E-011	1	0.000000E+000
1	48.14519852	1.872596E-011	5.725963E-012	0	0.000000E+000
1	48.14645783	5.725963E-012	1.872596E-011	1	0.000000E+000
1	48.14670748	1.872596E-011	5.725963E-012	0	0.000000E+000
1	48.14673231	5.725963E-012	1.872596E-011	1	0.000000E+000
1	48.14691453	1.872596E-011	5.725963E-012	0	0.000000E+000
1	48.14694090	5.725963E-012	1.872596E-011	1	0.000000E+000
1	48.14747052	1.872596E-011	5.725963E-012	0	0.000000E+000
1	48.14915697	5.725963E-012	1.872596E-011	1	0.000000E+000
1	48.14943743	1.872596E-011	5.725963E-012	0	0.000000E+000
1	48.15177599	5.725963E-012	1.872596E-011	1	0.000000E+000
1	48.15185279	1.872596E-011	5.725963E-012	0	0.000000E+000
1	48.15187887	5.725963E-012	1.872596E-011	1	0.000000E+000
1	48.15191225	1.872596E-011	5.725963E-012	0	0.000000E+000
1	48.15514649	5.725963E-012	1.872596E-011	1	0.000000E+000
1	48.15542183	1.872596E-011	5.725963E-012	0	0.000000E+000
1	48.16071013	5.725963E-012	1.872596E-011	1	0.000000E+000
1	48.16078458	1.872596E-011	5.725963E-012	0	0.000000E+000
1	48.16322903	5.725963E-012	1.872596E-011	1	0.000000E+000
1	48.16369370	1.872596E-011	5.725963E-012	0	0.000000E+000
1	48.16519384	5.725963E-012	1.872596E-011	1	0.000000E+000
1	48.16534061	1.872596E-011	5.725963E-012	0	0.000000E+000
1	48.16565121	5.725963E-012	1.872596E-011	1	0.000000E+000
1	48.16604565	1.872596E-011	5.725963E-012	0	0.000000E+000
1	48.16658921	5.725963E-012	1.872596E-011	1	0.000000E+000
1	48.16765575	1.872596E-011	5.725963E-012	0	0.000000E+000
1	48.16809647	5.725963E-012	1.872596E-011	1	0.000000E+000
1	48.16812073	1.872596E-011	5.725963E-012	0	0.000000E+000
1	48.16976868	5.725963E-012	1.872596E-011	1	0.000000E+000
1	48.17032563	1.872596E-011	5.725963E-012	0	0.000000E+000
1	48.17041587	5.725963E-012	1.872596E-011	1	0.000000E+000
1	48.17097514	1.872596E-011	5.725963E-012	0	0.000000E+000
1	48.17147467	5.725963E-012	1.872596E-011	1	0.000000E+000
1	48.17193087	1.872596E-011	5.725963E-012	0	0.000000E+000
1	48.17316061	5.725963E-012	1.872596E-011	1	0.000000E+000
1	48.17441389	1.872596E-011	5.725963E-012	0	0.000000E+000
1	48.17449707	5.725963E-012	1.872596E-011	1	0.000000E+000
1	48.17482058	1.872596E-011	5.725963E-012	0	0.000000E+000
1	48.17580049	5.725963E-012	1.872596E-011	1	0.000000E+000
1	48.17654892	1.872596E-011	5.725963E-012	0	0.000000E+000
1	48.18524367	5.725963E-012	1.872596E-011	1	0.000000E+000
1	48.18537058	1.872596E-011	5.725963E-012	0	0.000000E+000
1	48.18769750	5.725963E-012	1.872596E-011	1	0.000000E+000
1	48.18872614	1.872596E-011	5.725963E-012	0	0.000000E+000
1	48.19050587	5.725963E-012	1.872596E-011	1	0.000000E+000
1	48.19121890	1.872596E-011	5.725963E-012	0	0.000000E+000
1	48.19123272	5.725963E-012	1.872596E-011	1	0.000000E+000
1	48.19212275	1.872596E-011	5.725963E-012	0	0.000000E+000
1	48.19350849	5.725963E-012	1.872596E-011	1	0.000000E+000
1	48.19353401	1.872596E-011	5.725963E-012	0	0.000000E+000
1	48.19446623	5.725963E-012	1.872596E-011	1	0.000000E+000
1	48.19459718	1.872596E-011	5.725963E-012	0	0.000000E+000
1	48.19634408	5.725963E-012	1.872596E-011	1	0.000000E+000
1	48.19652031	1.872596E-011	5.725963E-012	0	0.000000E+000
1	48.19790121	5.725963E-012	1.872596E-011	1	0.000000E+000
1	48.20079279	1.872596E-011	5.725963E-012	0	0.000000E+000
1	48.20140453	5.725963E-012	1.872596E-011	1	0.000000E+000
1	48.20156580	1.872596E-011	5.725963E-012	0	0.000000E+000
1	48.20211328	5.725963E-012	1.872596E-011	1	0.000000E+000
1	48.20267861	1.872596E-011	5.725963E-012	0	0.000000E+000
1	48.20385033	5.725963E-012	1.872596E-011	1	0.000000E+000
1	48.20413076	1.872596E-011	5.725963E-012	0	0.000000E+000
1	48.20724068	5.725963E-012	1.872596E-011	1	0.000000E+000
1	48.20886943	1.872596E-011	5.725963E-012	0	0.000000E+000
1	48.21793754	5.725963E-012	1.872596E-011	1	0.000000E+000
1	48.21907654	1.872596E-011	5.725963E-012	0	0.000000E+000
1	48.22078964	5.725963E-012	1.872596E-011	1	0.000000E+000
1	48.22088364	1.872596E-011	5.725963E-012	0	0.000000E+000
1	48.22089639	5.725963E-012	1.872596E-011	1	0.000000E+000
1	48.22115583	1.872596E-011	5.725963E-012	0	0.000000E+000
1	48.22175798	5.725963E-012	1.872596E-011	1	0.000000E+000
1	48.22201220	1.872596E-011	5.725963E-012	0	0.000000E+000
1	48.22340914	5.725963E-012	1.872596E-011	1	0.000000E+000
1	48.22341387	1.872596E-011	5.725963E-012	0	0.000000E+000
1	48.22602007	5.725963E-012	1.872596E-011	1	0.000000E+000
1	48.22674291	1.872596E-011	5.725963E-012	0	0.000000E+000
1	48.22806367	5.725963E-012	1.872596E-011	1	0.000000E+000
1	48.22889204	1.872596E-011	5.725963E-012	0	0.000000E+000
1	48.22892250	5.725963E-012	1.872596E-011	1	0.000000E+000
1	48.22924238	1.872596E-011	5.725963E-012	0	0.000000E+000
1	48.22925488	5.725963E-012	1.872596E-011	1	0.000000E+000
1	48.22935259	1.872596E-011	5.725963E-012	0	0.000000E+000
1	48.22950266	5.725963E-012	1.872596E-011	1	0.000000E+000
1	48.22988756	1.872596E-011	5.725963E-012	0	0.000000E+000
1	48.23013279	5.725963E-012	1.872596E-011	1	0.000000E+000
1	48.23078283	1.872596E-011	5.725963E-012	0	0.000000E+000
1	48.23087455	5.725963E-012	1.872596E-011	1	0.000000E+000
1	48.23090215	1.872596E-011	5.725963E-012	0	0.000000E+000
1	48.23165117	5.725963E-012	1.872596E-011	1	0.000000E+000
1	48.23190557	1.872596E-011	5.725963E-012	0	0.000000E+000
1	48.23193598	5.725963E-012	1.872596E-011	1	0.000000E+000
1	48.23249758	1.872596E-011	5.725963E-012	0	0.000000E+000
1	48.23316305	5.725963E-012	1.872596E-011	1	0.000000E+000
1	48.23321923	1.872596E-011	5.725963E-012	0	0.000000E+000
1	48.23325037	5.725963E-012	1.872596E-011	1	0.000000E+000
1	48.23409733	1.872596E-011	5.725963E-012	0	0.000000E+000
1	48.23528328	5.725963E-012	1.872596E-011	1	0.000000E+000
1	48.23597922	1.872596E-011	5.725963E-012	0	0.000000E+000
1	48.23598948	5.725963E-012	1.872596E-011	1	0.000000E+000
1	48.23625555	1.872596E-011	5.725963E-012	0	0.000000E+000
1	48.23948174	5.725963E-012	1.872596E-011	1	0.000000E+000
1	48.23972324	1.872596E-011	5.725963E-012	0	0.000000E+000
1	48.24348906	5.725963E-012	1.872596E-011	1	0.000000E+000
1	48.24428210	1.872596E-011	5.725963E-012	0	0.000000E+000
1	48.24470966	5.725963E-012	1.872596E-011	1	0.000000E+000
1	48.24478379	1.872596E-011	5.725963E-012	0	0.000000E+000
1	48.24728081	5.725963E-012	1.872596E-011	1	0.000000E+000
1	48.24842766	1.872596E-011	5.725963E-012	0	0.000000E+000
1	48.24849001	5.725963E-012	1.872596E-011	1	0.000000E+000
1	48.25048906	1.872596E-011	5.725963E-012	0	0.000000E+000
1	48.26391974	5.725963E-012	1.872596E-011	1	0.000000E+000
1	48.26452022	1.872596E-011	5.725963E-012	0	0.000000E+000
1	48.26732921	5.725963E-012	1.872596E-011	1	0.000000E+000
1	48.26759922	1.872596E-011	5.725963E-012	0	0.000000E+000
1	48.28597513	5.725963E-012	1.872596E-011	1	0.000000E+000
1	48.28603276	1.872596E-011	5.725963E-012	0	0.000000E+000
1	48.29156922	5.725963E-012	1.872596E-011	1	0.000000E+000
1	48.29266967	1.872596E-011	5.725963E-012	0	0.000000E+000
1	48.29698485	5.725963E-012	1.872596E-011	1	0.000000E+000
1	48.29811352	1.872596E-011	5.725963E-012	0	0.000000E+000
1	48.29895430	5.725963E-012	1.872596E-011	1	0.000000E+000
1	48.29935325	1.872596E-011	5.725963E-012	0	0.000000E+000
1	48.29988895	5.725963E-012	1.872596E-011	1	0.000000E+000
1	48.30028974	1.872596E-011	5.725963E-012	0	0.000000E+000
1	48.30042655	5.725963E-012	1.872596E-011	1	0.000000E+000
1	48.30065663	1.872596E-011	5.725963E-012	0	0.000000E+000
1	48.30171494	5.725963E-012	1.872596E-011	1	0.000000E+000
1	48.30249230	1.872596E-011	5.725963E-012	0	0.000000E+000
1	48.30586468	5.725963E-012	1.872596E-011	1	0.000000E+000
1	48.30637504	1.872596E-011	5.725963E-012	0	0.000000E+000
1	48.30640355	5.725963E-012	1.872596E-011	1	0.000000E+000
1	48.30655375	1.872596E-011	5.725963E-012	0	0.000000E+000
1	48.30717592	5.725963E-012	1.872596E-011	1	0.000000E+000
1	48.30785891	1.872596E-011	5.725963E-012	0	0.000000E+000
1	48.30855671	5.725963E-012	1.872596E-011	1	0.000000E+000
1	48.30913530	1.872596E-011	5.725963E-012	0	0.000000E+000
1	48.31170700	5.725963E-012	1.872596E-011	1	0.000000E+000
1	48.31189041	1.872596E-011	5.725963E-012	0	0.000000E+000
1	48.31369852	5.725963E-012	1.872596E-011	1	0.000000E+000
1	48.31374048	1.872596E-011	5.725963E-012	0	0.000000E+000
1	48.31485864	5.725963E-012	1.872596E-011	1	0.000000E+000
1	48.31545293	1.872596E-011	5.725963E-012	0	0.000000E+000
1	48.31706966	5.725963E-012	1.872596E-011	1	0.000000E+000
1	48.31774916	1.872596E-011	5.725963E-012	0	0.000000E+000
1	48.32192019	5.725963E-012	1.872596E-011	1	0.000000E+000
1	48.32240495	1.872596E-011	5.725963E-012	0	0.000000E+000
1	48.32242262	5.725963E-012	1.872596E-011	1	0.000000E+000
1	48.32270904	1.872596E-011	5.725963E-012	0	0.000000E+000
1	48.32374353	5.725963E-012	1.872596E-011	1	0.000000E+000
1	48.32391579	1.872596E-011	5.725963E-012	0	0.000000E+000
1	48.32393967	5.725963E-012	1.872596E-011	1	0.000000E+000
1	48.32425346	1.872596E-011	5.725963E-012	0	0.000000E+000
1	48.34377135	5.725963E-012	1.872596E-011	1	0.000000E+000
1	48.34442247	1.872596E-011	5.725963E-012	0	0.000000E+000
1	48.34522185	5.725963E-012	1.872596E-011	1	0.000000E+000
1	48.34543551	1.872596E-011	5.725963E-012	0	0.000000E+000
1	48.34761257	5.725963E-012	1.872596E-011	1	0.000000E+000
1	48.34811913	1.872596E-011	5.725963E-012	0	0.000000E+000
1	48.34813148	5.725963E-012	1.872596E-011	1	0.000000E+000
1	48.34827362	1.872596E-011	5.725963E-012	0	0.000000E+000
1	48.34830520	5.725963E-012	1.872596E-011	1	0.000000E+000
1	48.34850324	1.872596E-011	5.725963E-012	0	0.000000E+000
1	48.34954697	5.725963E-012	1.872596E-011	1	0.000000E+000
1	48.35078963	1.872596E-011	5.725963E-012	0	0.000000E+000
1	48.35201163	5.725963E-012	1.872596E-011	1	0.000000E+000
1	48.35263464	1.872596E-011	5.725963E-012	0	0.000000E+000
1	48.35470728	5.725963E-012	1.872596E-011	1	0.000000E+000
1	48.35475374	1.872596E-011	5.725963E-012	0	0.000000E+000
1	48.35543684	5.725963E-012	1.872596E-011	1	0.000000E+000
1	48.35561588	1.872596E-011	5.725963E-012	0	0.000000E+000
1	48.35577640	5.725963E-012	1.872596E-011	1	0.000000E+000
1	48.35580162	1.872596E-011	5.725963E-012	0	0.000000E+000
1	48.35583354	5.725963E-012	1.872596E-011	1	0.000000E+000
1	48.35687684	1.872596E-011	5.725963E-012	0	0.000000E+000
1	48.35690750	5.725963E-012	1.872596E-011	1	0.000000E+000
1	48.35709081	1.872596E-011	5.725963E-012	0	0.000000E+000
1	48.35976726	5.725963E-012	1.872596E-011	1	0.000000E+000
1	48.36019418	1.872596E-011	5.725963E-012	0	0.000000E+000
1	48.36154410	5.725963E-012	1.872596E-011	1	0.000000E+000
1	48.36196982	1.872596E-011	5.725963E-012	0	0.000000E+000
1	48.36198172	5.725963E-012	1.872596E-011	1	0.000000E+000
1	48.36272887	1.872596E-011	5.725963E-012	0	0.000000E+000
1	48.36279292	5.725963E-012	1.872596E-011	1	0.000000E+000
1	48.36312203	1.872596E-011	5.725963E-012	0	0.000000E+000
1	48.36317170	5.725963E-012	1.872596E-011	1	0.000000E+000
1	48.36324815	1.872596E-011	5.725963E-012	0	0.000000E+000
1	48.36507234	5.725963E-012	1.872596E-011	1	0.000000E+000
1	48.36615122	1.872596E-011	5.725963E-012	0	0.000000E+000
1	48.36617823	5.725963E-012	1.872596E-011	1	0.000000E+000
1	48.36654771	1.872596E-011	5.725963E-012	0	0.000000E+000
1	48.36689643	5.725963E-012	1.872596E-011	1	0.000000E+000
1	48.36701568	1.872596E-011	5.725963E-012	0	0.000000E+000
1	48.36796045	5.725963E-012	1.872596E-011	1	0.000000E+000
1	48.36834877	1.872596E-011	5.725963E-012	0	0.000000E+000
1	48.37105674	5.725963E-012	1.872596E-011	1	0.000000E+000
1	48.37247640	1.872596E-011	5.725963E-012	0	0.000000E+000
1	48.37472311	5.725963E-012	1.872596E-011	1	0.000000E+000
1	48.37483798	1.872596E-011	5.725963E-012	0	0.000000E+000
1	48.37516002	5.725963E-012	1.872596E-011	1	0.000000E+000
1	48.37585918	1.872596E-011	5.725963E-012	0	0.000000E+000
1	48.40157257	5.725963E-012	1.872596E-011	1	0.000000E+000
1	48.40212769	1.872596E-011	5.725963E-012	0	0.000000E+000
1	48.41035466	5.725963E-012	1.872596E-011	1	0.000000E+000
1	48.41041154	1.872596E-011	5.725963E-012	0	0.000000E+000
1	48.41248311	5.725963E-012	1.872596E-011	1	0.000000E+000
1	48.41329669	1.872596E-011	5.725963E-012	0	0.000000E+000
1	48.41346711	5.725963E-012	1.872596E-011	1	0.000000E+000
1	48.41388086	1.872596E-011	5.725963E-012	0	0.000000E+000
1	48.41484826	5.725963E-012	1.872596E-011	1	0.000000E+000
1	48.41492523	1.872596E-011	5.725963E-012	0	0.000000E+000
1	48.41495362	5.725963E-012	1.872596E-011	1	0.000000E+000
1	48.41535058	1.872596E-011	5.725963E-012	0	0.000000E+000
1	48.42465468	5.725963E-012	1.872596E-011	1	0.000000E+000
1	48.42476962	1.872596E-011	5.725963E-012	0	0.000000E+000
1	48.42570151	5.725963E-012	1.872596E-011	1	0.000000E+000
1	48.42597101	1.872596E-011	5.725963E-012	0	0.000000E+000
1	48.42758969	5.725963E-012	1.872596E-011	1	0.000000E+000
1	48.42831187	1.872596E-011	5.725963E-012	0	0.000000E+000
1	48.43043771	5.725963E-012	1.872596E-011	1	0.000000E+000
1	48.43066264	1.872596E-011	5.725963E-012	0	0.000000E+000
1	48.43164583	5.725963E-012	1.872596E-011	1	0.000000E+000
1	48.43212518	1.872596E-011	5.725963E-012	0	0.000000E+000
1	48.43334151	5.725963E-012	1.872596E-011	1	0.000000E+000
1	48.43356891	1.872596E-011	5.725963E-012	0	0.000000E+000
1	48.43358907	5.725963E-012	1.872596E-011	1	0.000000E+000
1	48.43373267	1.872596E-011	5.725963E-012	0	0.000000E+000
1	48.43537220	5.725963E-012	1.872596E-011	1	0.000000E+000
1	48.43540839	1.872596E-011	5.725963E-012	0	0.000000E+000
1	48.43690052	5.725963E-012	1.872596E-011	1	0.000000E+000
1	48.43691538	1.872596E-011	5.725963E-012	0	0.000000E+000
1	48.43695131	5.725963E-012	1.872596E-011	1	0.000000E+000
1	48.43714253	1.872596E-011	5.725963E-012	0	0.000000E+000
1	48.43721061	5.725963E-012	1.872596E-011	1	0.000000E+000
1	48.43813490	1.872596E-011	5.725963E-012	0	0.000000E+000
1	48.43841943	5.725963E-012	1.872596E-011	1	0.000000E+000
1	48.43858533	1.872596E-011	5.725963E-012	0	0.000000E+000
1	48.43959183	5.725963E-012	1.872596E-011	1	0.000000E+000
1	48.44023437	1.872596E-011	5.725963E-012	0	0.000000E+000
1	48.44172563	5.725963E-012	1.872596E-011	1	0.000000E+000
1	48.44183892	1.872596E-011	5.725963E-012	0	0.000000E+000
1	48.44185687	5.725963E-012	1.872596E-011	1	0.000000E+000
1	48.44278290	1.872596E-011	5.725963E-012	0	0.000000E+000
1	48.44677186	5.725963E-012	1.872596E-011	1	0.000000E+000
1	48.44776233	1.872596E-011	5.725963E-012	0	0.000000E+000
1	48.44896671	5.725963E-012	1.872596E-011	1	0.000000E+000
1	48.45036920	1.872596E-011	5.725963E-012	0	0.000000E+000
1	48.45100280	5.725963E-012	1.872596E-011	1	0.000000E+000
1	48.45197445	1.872596E-011	5.725963E-012	0	0.000000E+000
1	48.45199653	5.725963E-012	1.872596E-011	1	0.000000E+000
1	48.45224564	1.872596E-011	5.725963E-012	0	0.000000E+000
1	48.45227614	5.725963E-012	1.872596E-011	1	0.000000E+000
1	48.45280224	1.872596E-011	5.725963E-012	0	0.000000E+000
1	48.45891416	5.725963E-012	1.872596E-011	1	0.000000E+000
1	48.45975356	1.872596E-011	5.725963E-012	0	0.000000E+000
1	48.45976902	5.725963E-012	1.872596E-011	1	0.000000E+000
1	48.46034846	1.872596E-011	5.725963E-012	0	0.000000E+000
1	48.46424620	5.725963E-012	1.872596E-011	1	0.000000E+000
1	48.46478700	1.872596E-011	5.725963E-012	0	0.000000E+000
1	48.46520954	5.725963E-012	1.872596E-011	1	0.000000E+000
1	48.46543001	1.872596E-011	5.725963E-012	0	0.000000E+000
1	48.46965798	5.725963E-012	1.872596E-011	1	0.000000E+000
1	48.46972528	1.872596E-011	5.725963E-012	0	0.000000E+000
1	48.47070514	5.725963E-012	1.872596E-011	1	0.000000E+000
1	48.47131860	1.872596E-011	5.725963E-012	0	0.000000E+000
1	48.47133892	5.725963E-012	1.872596E-011	1	0.000000E+000
1	48.47138610	1.872596E-011	5.725963E-012	0	0.000000E+000
1	48.47213377	5.725963E-012	1.872596E-011	1	0.000000E+000
1	48.47280693	1.872596E-011	5.725963E-012	0	0.000000E+000
1	48.47388595	5.725963E-012	1.872596E-011	1	0.000000E+000
1	48.47400608	1.872596E-011	5.725963E-012	0	0.000000E+000
1	48.47471488	5.725963E-012	1.872596E-011	1	0.000000E+000
1	48.47484965	1.872596E-011	5.725963E-012	0	0.000000E+000
1	48.47494428	5.725963E-012	1.872596E-011	1	0.000000E+000
1	48.47512537	1.872596E-011	5.725963E-012	0	0.000000E+000
1	48.47516032	5.725963E-012	1.872596E-011	1	0.000000E+000
1	48.47522757	1.872596E-011	5.725963E-012	0	0.000000E+000
1	48.47614561	5.725963E-012	1.872596E-011	1	0.000000E+000
1	48.47622813	1.872596E-011	5.725963E-012	0	0.000000E+000
1	48.48609254	5.725963E-012	1.872596E-011	1	0.000000E+000
1	48.48649694	1.872596E-011	5.725963E-012	0	0.000000E+000
1	48.48855510	5.725963E-012	1.872596E-011	1	0.000000E+000
1	48.48953388	1.872596E-011	5.725963E-012	0	0.000000E+000
1	48.49026565	5.725963E-012	1.872596E-011	1	0.000000E+000
1	48.49049847	1.872596E-011	5.725963E-012	0	0.000000E+000
1	48.49050281	5.725963E-012	1.872596E-011	1	0.000000E+000
1	48.49067405	1.872596E-011	5.725963E-012	0	0.000000E+000
1	48.49069850	5.725963E-012	1.872596E-011	1	0.000000E+000
1	48.49093026	1.872596E-011	5.725963E-012	0	0.000000E+000
1	48.49140767	5.725963E-012	1.872596E-011	1	0.000000E+000
1	48.49230160	1.872596E-011	5.725963E-012	0	0.000000E+000
1	48.49243515	5.725963E-012	1.872596E-011	1	0.000000E+000
1	48.49276658	1.872596E-011	5.725963E-012	0	0.000000E+000
1	48.49633963	5.725963E-012	1.872596E-011	1	0.000000E+000
1	48.49671340	1.872596E-011	5.725963E-012	0	0.000000E+000
1	48.49684250	5.725963E-012	1.872596E-011	1	0.000000E+000
1	48.49785467	1.872596E-011	5.725963E-012	0	0.000000E+000
1	48.50359642	5.725963E-012	1.872596E-011	1	0.000000E+000
1	48.50539989	1.872596E-011	5.725963E-012	0	0.000000E+000
1	48.50938878	5.725963E-012	1.872596E-011	1	0.000000E+000
1	48.50974417	1.872596E-011	5.725963E-012	0	0.000000E+000
1	48.50979086	5.725963E-012	1.872596E-011	1	0.000000E+000
1	48.51009994	1.872596E-011	5.725963E-012	0	0.000000E+000
1	48.51015424	5.725963E-012	1.872596E-011	1	0.000000E+000
1	48.51044963	1.872596E-011	5.725963E-012	0	0.000000E+000
1	48.51546825	5.725963E-012	1.872596E-011	1	0.000000E+000
1	48.51552139	1.872596E-011	5.725963E-012	0	0.000000E+000
1	48.51788945	5.725963E-012	1.872596E-011	1	0.000000E+000
1	48.51790708	1.872596E-011	5.725963E-012	0	0.000000E+000
1	48.52029523	5.725963E-012	1.872596E-011	1	0.000000E+000
1	48.52034584	1.872596E-011	5.725963E-012	0	0.000000E+000
1	48.53030145	5.725963E-012	1.872596E-011	1	0.000000E+000
1	48.53048951	1.872596E-011	5.725963E-012	0	0.000000E+000
1	48.53052525	5.725963E-012	1.872596E-011	1	0.000000E+000
1	48.53109052	1.872596E-011	5.725963E-012	0	0.000000E+000
1	48.53183817	5.725963E-012	1.872596E-011	1	0.000000E+000
1	48.53241867	1.872596E-011	5.725963E-012	0	0.000000E+000
1	48.53442122	5.725963E-012	1.872596E-011	1	0.000000E+000
1	48.53468567	1.872596E-011	5.725963E-012	0	0.000000E+000
1	48.53471209	5.725963E-012	1.872596E-011	1	0.000000E+000
1	48.53510633	1.872596E-011	5.725963E-012	0	0.000000E+000
1	48.53803448	5.725963E-012	1.872596E-011	1	0.000000E+000
1	48.53805325	1.872596E-011	5.725963E-012	0	0.000000E+000
1	55.46823806	5.670642E-012	1.867064E-011	1	0.000000E+000
1	55.46835575	1.867064E-011	5.670642E-012	0	0.000000E+000
1	55.47141159	5.670642E-012	1.867064E-011	1	0.000000E+000
1	55.47166942	1.867064E-011	5.670642E-012	0	0.000000E+000
1	55.47169299	5.670642E-012	1.867064E-011	1	0.000000E+000
1	55.47276171	1.867064E-011	5.670642E-012	0	0.000000E+000
1	55.47294461	5.670642E-012	1.867064E-011	1	0.000000E+000
1	55.47493557	1.867064E-011	5.670642E-012	0	0.000000E+000
1	55.47691151	5.670642E-012	1.867064E-011	1	0.000000E+000
1	55.47726138	1.867064E-011	5.670642E-012	0	0.000000E+000
1	55.47727995	5.670642E-012	1.867064E-011	1	0.000000E+000
1	55.47751697	1.867064E-011	5.670642E-012	0	0.000000E+000
1	55.47779524	5.670642E-012	1.867064E-011	1	0.000000E+000
1	55.47813134	1.867064E-011	5.670642E-012	0	0.000000E+000
1	55.48077854	5.670642E-012	1.867064E-011	1	0.000000E+000
1	55.48087958	1.867064E-011	5.670642E-012	0	0.000000E+000
1	55.48347124	5.670642E-012	1.867064E-011	1	0.000000E+000
1	55.48436658	1.867064E-011	5.670642E-012	0	0.000000E+000
1	55.48437318	5.670642E-012	1.867064E-011	1	0.000000E+000
1	55.48502829	1.867064E-011	5.670642E-012	0	0.000000E+000
1	55.48507439	5.670642E-012	1.867064E-011	1	0.000000E+000
1	55.48523422	1.867064E-011	5.670642E-012	0	0.000000E+000
1	55.48816288	5.670642E-012	1.867064E-011	1	0.000000E+000
1	55.48956462	1.867064E-011	5.670642E-012	0	0.000000E+000
1	55.49247681	5.670642E-012	1.867064E-011	1	0.000000E+000
1	55.49323703	1.867064E-011	5.670642E-012	0	0.000000E+000
1	55.49699949	5.670642E-012	1.867064E-011	1	0.000000E+000
1	55.49706288	1.867064E-011	5.670642E-012	0	0.000000E+000
1	55.49805954	5.670642E-012	1.867064E-011	1	0.000000E+000
1	55.49809035	1.867064E-011	5.670642E-012	0	0.000000E+000
1	55.49846127	5.670642E-012	1.867064E-011	1	0.000000E+000
1	55.49908161	1.867064E-011	5.670642E-012	0	0.000000E+000
1	55.49933580	5.670642E-012	1.867064E-011	1	0.000000E+000
1	55.49988450	1.867064E-011	5.670642E-012	0	0.000000E+000
1	55.50329291	5.670642E-012	1.867064E-011	1	0.000000E+000
1	55.50400802	1.867064E-011	5.670642E-012	0	0.000000E+000
1	55.50687657	5.670642E-012	1.867064E-011	1	0.000000E+000
1	55.50737802	1.867064E-011	5.670642E-012	0	0.000000E+000
1	55.50891949	5.670642E-012	1.867064E-011	1	0.000000E+000
1	55.50903524	1.867064E-011	5.670642E-012	0	0.000000E+000
1	55.50905112	5.670642E-012	1.867064E-011	1	0.000000E+000
1	55.51015289	1.867064E-011	5.670642E-012	0	0.000000E+000
1	55.51044214	5.670642E-012	1.867064E-011	1	0.000000E+000
1	55.51057246	1.867064E-011	5.670642E-012	0	0.000000E+000
1	55.51626989	5.670642E-012	1.867064E-011	1	0.000000E+000
1	55.51688361	1.867064E-011	5.670642E-012	0	0.000000E+000
1	55.51689975	5.670642E-012	1.867064E-011	1	0.000000E+000
1	55.51831960	1.867064E-011	5.670642E-012	0	0.000000E+000
1	55.51834350	5.670642E-012	1.867064E-011	1	0.000000E+000
1	55.51853989	1.867064E-011	5.670642E-012	0	0.000000E+000
1	55.52230789	5.670642E-012	1.867064E-011	1	0.000000E+000
1	55.52400896	1.867064E-011	5.670642E-012	0	0.000000E+000
1	55.52744412	5.670642E-012	1.867064E-011	1	0.000000E+000
1	55.52788468	1.867064E-011	5.670642E-012	0	0.000000E+000
1	55.53017391	5.670642E-012	1.867064E-011	1	0.000000E+000
1	55.53040887	1.867064E-011	5.670642E-012	0	0.000000E+000
1	55.53052518	5.670642E-012	1.867064E-011	1	0.000000E+000
1	55.53325062	1.867064E-011	5.670642E-012	0	0.000000E+000
1	55.53404424	5.670642E-012	1.867064E-011	1	0.000000E+000
1	55.53615395	1.867064E-011	5.670642E-012	0	0.000000E+000
1	55.54147056	5.670642E-012	1.867064E-011	1	0.000000E+000
1	55.54171194	1.867064E-011	5.670642E-012	0	0.000000E+000
1	55.54178220	5.670642E-012	1.867064E-011	1	0.000000E+000
1	55.54198692	1.867064E-011	5.670642E-012	0	0.000000E+000
1	55.54250863	5.670642E-012	1.867064E-011	1	0.000000E+000
1	55.54341130	1.867064E-011	5.670642E-012	0	0.000000E+000
1	55.54399814	5.670642E-012	1.867064E-011	1	0.000000E+000
1	55.54477298	1.867064E-011	5.670642E-012	0	0.000000E+000
1	55.54479020	5.670642E-012	1.867064E-011	1	0.000000E+000
1	55.54551114	1.867064E-011	5.670642E-012	0	0.000000E+000
1	55.54554199	5.670642E-012	1.867064E-011	1	0.000000E+000
1	55.54697744	1.867064E-011	5.670642E-012	0	0.000000E+000
1	55.54753063	5.670642E-012	1.867064E-011	1	0.000000E+000
1	55.54852219	1.867064E-011	5.670642E-012	0	0.000000E+000
1	55.54923365	5.670642E-012	1.867064E-011	1	0.000000E+000
1	55.54925916	1.867064E-011	5.670642E-012	0	0.000000E+000
1	55.59860930	5.670642E-012	1.867064E-011	1	0.000000E+000
1	55.59878870	1.867064E-011	5.670642E-012	0	0.000000E+000
1	55.59880408	5.670642E-012	1.867064E-011	1	0.000000E+000
1	55.59929020	1.867064E-011	5.670642E-012	0	0.000000E+000
1	55.60026877	5.670642E-012	1.867064E-011	1	0.000000E+000
1	55.60086725	1.867064E-011	5.670642E-012	0	0.000000E+000
1	55.60089449	5.670642E-012	1.867064E-011	1	0.000000E+000
1	55.60130787	1.867064E-011	5.670642E-012	0	0.000000E+000
1	69.01468930	5.607500E-012	1.860750E-011	1	0.000000E+000
1	69.01501049	1.860750E-011	5.607500E-012	0	0.000000E+000
1	69.01578503	5.607500E-012	1.860750E-011	1	0.000000E+000
1	69.01667407	1.860750E-011	5.607500E-012	0	0.000000E+000
1	69.02413618	5.607500E-012	1.860750E-011	1	0.000000E+000
1	69.02488060	1.860750E-011	5.607500E-012	0	0.000000E+000
1	69.02524394	5.607500E-012	1.860750E-011	1	0.000000E+000
1	69.02541066	1.860750E-011	5.607500E-012	0	0.000000E+000
1	69.02564432	5.607500E-012	1.860750E-011	1	0.000000E+000
1	69.02634703	1.860750E-011	5.607500E-012	0	0.000000E+000
1	69.02737831	5.607500E-012	1.860750E-011	1	0.000000E+000
1	69.02797970	1.860750E-011	5.607500E-012	0	0.000000E+000
1	69.02800500	5.607500E-012	1.860750E-011	1	0.000000E+000
1	69.02888742	1.860750E-011	5.607500E-012	0	0.000000E+000
1	69.03100383	5.607500E-012	1.860750E-011	1	0.000000E+000
1	69.03133161	1.860750E-011	5.607500E-012	0	0.000000E+000
1	69.03337886	5.607500E-012	1.860750E-011	1	0.000000E+000
1	69.03354866	1.860750E-011	5.607500E-012	0	0.000000E+000
1	69.03432623	5.607500E-012	1.860750E-011	1	0.000000E+000
1	69.03450764	1.860750E-011	5.607500E-012	0	0.000000E+000
1	69.03453577	5.607500E-012	1.860750E-011	1	0.000000E+000
1	69.03550677	1.860750E-011	5.607500E-012	0	0.000000E+000
1	69.03628178	5.607500E-012	1.860750E-011	1	0.000000E+000
1	69.03775892	1.860750E-011	5.607500E-012	0	0.000000E+000
1	69.03851385	5.607500E-012	1.860750E-011	1	0.000000E+000
1	69.03879344	1.860750E-011	5.607500E-012	0	0.000000E+000
1	69.03881918	5.607500E-012	1.860750E-011	1	0.000000E+000
1	69.03902921	1.860750E-011	5.607500E-012	0	0.000000E+000
1	69.04043569	5.607500E-012	1.860750E-011	1	0.000000E+000
1	69.04169112	1.860750E-011	5.607500E-012	0	0.000000E+000
1	69.04169828	5.607500E-012	1.860750E-011	1	0.000000E+000
1	69.04247118	1.860750E-011	5.607500E-012	0	0.000000E+000
1	69.04802574	5.607500E-012	1.860750E-011	1	0.000000E+000
1	69.04815164	1.860750E-011	5.607500E-012	0	0.000000E+000
1	69.04996002	5.607500E-012	1.860750E-011	1	0.000000E+000
1	69.05069242	1.860750E-011	5.607500E-012	0	0.000000E+000
1	69.05209464	5.607500E-012	1.860750E-011	1	0.000000E+000
1	69.05328437	1.860750E-011	5.607500E-012	0	0.000000E+000
1	69.05506716	5.607500E-012	1.860750E-011	1	0.000000E+000
1	69.05555022	1.860750E-011	5.607500E-012	0	0.000000E+000
1	69.05575620	5.607500E-012	1.860750E-011	1	0.000000E+000
1	69.05646908	1.860750E-011	5.607500E-012	0	0.000000E+000
1	69.05652574	5.607500E-012	1.860750E-011	1	0.000000E+000
1	69.05660730	1.860750E-011	5.607500E-012	0	0.000000E+000
1	69.05665043	5.607500E-012	1.860750E-011	1	0.000000E+000
1	69.05676319	1.860750E-011	5.607500E-012	0	0.000000E+000
1	69.05962890	5.607500E-012	1.860750E-011	1	0.000000E+000
1	69.06061367	1.860750E-011	5.607500E-012	0	0.000000E+000
1	69.06099797	5.607500E-012	1.860750E-011	1	0.000000E+000
1	69.06171786	1.860750E-011	5.607500E-012	0	0.000000E+000
1	69.06222953	5.607500E-012	1.860750E-011	1	0.000000E+000
1	69.06287416	1.860750E-011	5.607500E-012	0	0.000000E+000
1	69.06367966	5.607500E-012	1.860750E-011	1	0.000000E+000
1	69.06429609	1.860750E-011	5.607500E-012	0	0.000000E+000
1	69.06495565	5.607500E-012	1.860750E-011	1	0.000000E+000
1	69.06530804	1.860750E-011	5.607500E-012	0	0.000000E+000
1	69.07037539	5.607500E-012	1.860750E-011	1	0.000000E+000
1	69.07080621	1.860750E-011	5.607500E-012	0	0.000000E+000
1	69.07087673	5.607500E-012	1.860750E-011	1	0.000000E+000
1	69.07090996	1.860750E-011	5.607500E-012	0	0.000000E+000
1	69.07136880	5.607500E-012	1.860750E-011	1	0.000000E+000
1	69.07146066	1.860750E-011	5.607500E-012	0	0.000000E+000
1	69.07474260	5.607500E-012	1.860750E-011	1	0.000000E+000
1	69.07609429	1.860750E-011	5.607500E-012	0	0.000000E+000
1	69.07774259	5.607500E-012	1.860750E-011	1	0.000000E+000
1	69.07775636	1.860750E-011	5.607500E-012	0	0.000000E+000
1	69.07779968	5.607500E-012	1.860750E-011	1	0.000000E+000
1	69.07798867	1.860750E-011	5.607500E-012	0	0.000000E+000
1	69.07800652	5.607500E-012	1.860750E-011	1	0.000000E+000
1	69.07816739	1.860750E-011	5.607500E-012	0	0.000000E+000
1	69.07841392	5.607500E-012	1.860750E-011	1	0.000000E+000
1	69.07881197	1.860750E-011	5.607500E-012	0	0.000000E+000
1	69.07969635	5.607500E-012	1.860750E-011	1	0.000000E+000
1	69.07979405	1.860750E-011	5.607500E-012	0	0.000000E+000
1	69.08126488	5.607500E-012	1.860750E-011	1	0.000000E+000
1	69.08254606	1.860750E-011	5.607500E-012	0	0.000000E+000
1	69.08272008	5.607500E-012	1.860750E-011	1	0.000000E+000
1	69.08301550	1.860750E-011	5.607500E-012	0	0.000000E+000
1	69.08382609	5.607500E-012	1.860750E-011	1	0.000000E+000
1	69.08414697	1.860750E-011	5.607500E-012	0	0.000000E+000
1	69.08522177	5.607500E-012	1.860750E-011	1	0.000000E+000
1	69.08532385	1.860750E-011	5.607500E-012	0	0.000000E+000
1	69.08535431	5.607500E-012	1.860750E-011	1	0.000000E+000
1	69.08570264	1.860750E-011	5.607500E-012	0	0.000000E+000
1	69.08927301	5.607500E-012	1.860750E-011	1	0.000000E+000
1	69.09094709	1.860750E-011	5.607500E-012	0	0.000000E+000
1	69.09234245	5.607500E-012	1.860750E-011	1	0.000000E+000
1	69.09371221	1.860750E-011	5.607500E-012	0	0.000000E+000
1	69.09373315	5.607500E-012	1.860750E-011	1	0.000000E+000
1	69.09394483	1.860750E-011	5.607500E-012	0	0.000000E+000
1	69.09429340	5.607500E-012	1.860750E-011	1	0.000000E+000
1	69.09443296	1.860750E-011	5.607500E-012	0	0.000000E+000
1	69.09519822	5.607500E-012	1.860750E-011	1	0.000000E+000
1	69.09612345	1.860750E-011	5.607500E-012	0	0.000000E+000
1	69.09616028	5.607500E-012	1.860750E-011	1	0.000000E+000
1	69.09671735	1.860750E-011	5.607500E-012	0	0.000000E+000
1	69.09674572	5.607500E-012	1.860750E-011	1	0.000000E+000
1	69.09721928	1.860750E-011	5.607500E-012	0	0.000000E+000
1	69.09766828	5.607500E-012	1.860750E-011	1	0.000000E+000
1	69.09841162	1.860750E-011	5.607500E-012	0	0.000000E+000
1	69.09874672	5.607500E-012	1.860750E-011	1	0.000000E+000
1	69.09879239	1.860750E-011	5.607500E-012	0	0.000000E+000
1	69.10104416	5.607500E-012	1.860750E-011	1	0.000000E+000
1	69.10227090	1.860750E-011	5.607500E-012	0	0.000000E+000
1	69.10248966	5.607500E-012	1.860750E-011	1	0.000000E+000
1	69.10272800	1.860750E-011	5.607500E-012	0	0.000000E+000
1	69.10274172	5.607500E-012	1.860750E-011	1	0.000000E+000
1	69.10279651	1.860750E-011	5.607500E-012	0	0.000000E+000
1	69.10452341	5.607500E-012	1.860750E-011	1	0.000000E+000
1	69.10489985	1.860750E-011	5.607500E-012	0	0.000000E+000
1	69.10491365	5.607500E-012	1.860750E-011	1	0.000000E+000
1	69.10604278	1.860750E-011	5.607500E-012	0	0.000000E+000
1	69.10750578	5.607500E-012	1.860750E-011	1	0.000000E+000
1	69.10818977	1.860750E-011	5.607500E-012	0	0.000000E+000
1	69.10957337	5.607500E-012	1.860750E-011	1	0.000000E+000
1	69.11045338	1.860750E-011	5.607500E-012	0	0.000000E+000
1	69.11171890	5.607500E-012	1.860750E-011	1	0.000000E+000
1	69.11208697	1.860750E-011	5.607500E-012	0	0.000000E+000
1	69.11212010	5.607500E-012	1.860750E-011	1	0.000000E+000
1	69.11217307	1.860750E-011	5.607500E-012	0	0.000000E+000
1	69.11226686	5.607500E-012	1.860750E-011	1	0.000000E+000
1	69.11229675	1.860750E-011	5.607500E-012	0	0.000000E+000
1	69.11253444	5.607500E-012	1.860750E-011	1	0.000000E+000
1	69.11268766	1.860750E-011	5.607500E-012	0	0.000000E+000
1	69.11291044	5.607500E-012	1.860750E-011	1	0.000000E+000
1	69.11311816	1.860750E-011	5.607500E-012	0	0.000000E+000
1	69.11313827	5.607500E-012	1.860750E-011	1	0.000000E+000
1	69.11332442	1.860750E-011	5.607500E-012	0	0.000000E+000
1	69.11550310	5.607500E-012	1.860750E-011	1	0.000000E+000
1	69.11638900	1.860750E-011	5.607500E-012	0	0.000000E+000
1	69.11738457	5.607500E-012	1.860750E-011	1	0.000000E+000
1	69.11797808	1.860750E-011	5.607500E-012	0	0.000000E+000
1	69.17804402	5.607500E-012	1.860750E-011	1	0.000000E+000
1	69.17807101	1.860750E-011	5.607500E-012	0	0.000000E+000
1	69.20110496	5.607500E-012	1.860750E-011	1	0.000000E+000
1	69.20122119	1.860750E-011	5.607500E-012	0	0.000000E+000
1	69.20143336	5.607500E-012	1.860750E-011	1	0.000000E+000
1	69.20165510	1.860750E-011	5.607500E-012	0	0.000000E+000
1	69.20168306	5.607500E-012	1.860750E-011	1	0.000000E+000
1	69.20175581	1.860750E-011	5.607500E-012	0	0.000000E+000
1	69.20205113	5.607500E-012	1.860750E-011	1	0.000000E+000
1	69.20249885	1.860750E-011	5.607500E-012	0	0.000000E+000
1	69.20253160	5.607500E-012	1.860750E-011	1	0.000000E+000
1	69.20278946	1.860750E-011	5.607500E-012	0	0.000000E+000
1	69.20979407	5.607500E-012	1.860750E-011	1	0.000000E+000
1	69.20981330	1.860750E-011	5.607500E-012	0	0.000000E+000
1	69.21142447	5.607500E-012	1.860750E-011	1	0.000000E+000
1	69.21145029	1.860750E-011	5.607500E-012	0	0.000000E+000
1	69.21459716	5.607500E-012	1.860750E-011	1	0.000000E+000
1	69.21510213	1.860750E-011	5.607500E-012	0	0.000000E+000
1	69.21511566	5.607500E-012	1.860750E-011	1	0.000000E+000
1	69.21592839	1.860750E-011	5.607500E-012	0	0.000000E+000
1	69.21595420	5.607500E-012	1.860750E-011	1	0.000000E+000
1	69.21715792	1.860750E-011	5.607500E-012	0	0.000000E+000
1	69.21726696	5.607500E-012	1.860750E-011	1	0.000000E+000
1	69.21760066	1.860750E-011	5.607500E-012	0	0.000000E+000
1	69.21959558	5.607500E-012	1.860750E-011	1	0.000000E+000
1	69.22027949	1.860750E-011	5.607500E-012	0	0.000000E+000
1	69.22342269	5.607500E-012	1.860750E-011	1	0.000000E+000
1	69.22364908	1.860750E-011	5.607500E-012	0	0.000000E+000
1	69.22679898	5.607500E-012	1.860750E-011	1	0.000000E+000
1	69.22684292	1.860750E-011	5.607500E-012	0	0.000000E+000
1	69.22686699	5.607500E-012	1.860750E-011	1	0.000000E+000
1	69.22730544	1.860750E-011	5.607500E-012	0	0.000000E+000
1	69.22732163	5.607500E-012	1.860750E-011	1	0.000000E+000
1	69.22743933	1.860750E-011	5.607500E-012	0	0.000000E+000
1	69.22898579	5.607500E-012	1.860750E-011	1	0.000000E+000
1	69.22901011	1.860750E-011	5.607500E-012	0	0.000000E+000
1	69.23018618	5.607500E-012	1.860750E-011	1	0.000000E+000
1	69.23055061	1.860750E-011	5.607500E-012	0	0.000000E+000
1	69.23069280	5.607500E-012	1.860750E-011	1	0.000000E+000
1	69.23108895	1.860750E-011	5.607500E-012	0	0.000000E+000
1	69.23112777	5.607500E-012	1.860750E-011	1	0.000000E+000
1	69.23180477	1.860750E-011	5.607500E-012	0	0.000000E+000
1	69.23249169	5.607500E-012	1.860750E-011	1	0.000000E+000
1	69.23569566	1.860750E-011	5.607500E-012	0	0.000000E+000
1	69.23831848	5.607500E-012	1.860750E-011	1	0.000000E+000
1	69.23872060	1.860750E-011	5.607500E-012	0	0.000000E+000
1	69.23875413	5.607500E-012	1.860750E-011	1	0.000000E+000
1	69.23982392	1.860750E-011	5.607500E-012	0	0.000000E+000
1	69.24026231	5.607500E-012	1.860750E-011	1	0.000000E+000
1	69.24203356	1.860750E-011	5.607500E-012	0	0.000000E+000
1	69.24209877	5.607500E-012	1.860750E-011	1	0.000000E+000
1	69.24226906	1.860750E-011	5.607500E-012	0	0.000000E+000
1	69.24327837	5.607500E-012	1.860750E-011	1	0.000000E+000
1	69.24342756	1.860750E-011	5.607500E-012	0	0.000000E+000
1	69.24568488	5.607500E-012	1.860750E-011	1	0.000000E+000
1	69.24646105	1.860750E-011	5.607500E-012	0	0.000000E+000
1	69.24647125	5.607500E-012	1.860750E-011	1	0.000000E+000
1	69.24778046	1.860750E-011	5.607500E-012	0	0.000000E+000
1	69.24903730	5.607500E-012	1.860750E-011	1	0.000000E+000
1	69.24915995	1.860750E-011	5.607500E-012	0	0.000000E+000
1	69.24917985	5.607500E-012	1.860750E-011	1	0.000000E+000
1	69.24974903	1.860750E-011	5.607500E-012	0	0.000000E+000
1	69.24977509	5.607500E-012	1.860750E-011	1	0.000000E+000
1	69.24990537	1.860750E-011	5.607500E-012	0	0.000000E+000
1	69.25020116	5.607500E-012	1.860750E-011	1	0.000000E+000
1	69.25163166	1.860750E-011	5.607500E-012	0	0.000000E+000
1	69.25443216	5.607500E-012	1.860750E-011	1	0.000000E+000
1	69.25549117	1.860750E-011	5.607500E-012	0	0.000000E+000
1	69.25552939	5.607500E-012	1.860750E-011	1	0.000000E+000
1	69.25556533	1.860750E-011	5.607500E-012	0	0.000000E+000
1	69.25581375	5.607500E-012	1.860750E-011	1	0.000000E+000
1	69.25669806	1.860750E-011	5.607500E-012	0	0.000000E+000
1	69.25677364	5.607500E-012	1.860750E-011	1	0.000000E+000
1	69.25728465	1.860750E-011	5.607500E-012	0	0.000000E+000
1	69.25730247	5.607500E-012	1.860750E-011	1	0.000000E+000
1	69.25751765	1.860750E-011	5.607500E-012	0	0.000000E+000
1	69.25895252	5.607500E-012	1.860750E-011	1	0.000000E+000
1	69.25940144	1.860750E-011	5.607500E-012	0	0.000000E+000
1	69.25981964	5.607500E-012	1.860750E-011	1	0.000000E+000
1	69.26054779	1.860750E-011	5.607500E-012	0	0.000000E+000
1	69.26115156	5.607500E-012	1.860750E-011	1	0.000000E+000
1	69.26211691	1.860750E-011	5.607500E-012	0	0.000000E+000
1	69.26221944	5.607500E-012	1.860750E-011	1	0.000000E+000
1	69.26257381	1.860750E-011	5.607500E-012	0	0.000000E+000
1	69.26443691	5.607500E-012	1.860750E-011	1	0.000000E+000
1	69.26507791	1.860750E-011	5.607500E-012	0	0.000000E+000
1	69.26513048	5.607500E-012	1.860750E-011	1	0.000000E+000
1	69.26622098	1.860750E-011	5.607500E-012	0	0.000000E+000
1	69.26623919	5.607500E-012	1.860750E-011	1	0.000000E+000
1	69.26632111	1.860750E-011	5.607500E-012	0	0.000000E+000
1	69.26780121	5.607500E-012	1.860750E-011	1	0.000000E+000
1	69.26812819	1.860750E-011	5.607500E-012	0	0.000000E+000
1	69.26858177	5.607500E-012	1.860750E-011	1	0.000000E+000
1	69.26900647	1.860750E-011	5.607500E-012	0	0.000000E+000
1	69.26904591	5.607500E-012	1.860750E-011	1	0.000000E+000
1	69.26940263	1.860750E-011	5.607500E-012	0	0.000000E+000
1	69.27173082	5.607500E-012	1.860750E-011	1	0.000000E+000
1	69.27180904	1.860750E-011	5.607500E-012	0	0.000000E+000
1	69.27254331	5.607500E-012	1.860750E-011	1	0.000000E+000
1	69.27274592	1.860750E-011	5.607500E-012	0	0.000000E+000
1	69.27277765	5.607500E-012	1.860750E-011	1	0.000000E+000
1	69.27313321	1.860750E-011	5.607500E-012	0	0.000000E+000
1	69.27323006	5.607500E-012	1.860750E-011	1	0.000000E+000
1	69.27540532	1.860750E-011	5.607500E-012	0	0.000000E+000
1	69.27643511	5.607500E-012	1.860750E-011	1	0.000000E+000
1	69.27647028	1.860750E-011	5.607500E-012	0	0.000000E+000
1	69.27770577	5.607500E-012	1.860750E-011	1	0.000000E+000
1	69.27808818	1.860750E-011	5.607500E-012	0	0.000000E+000
1	69.27815666	5.607500E-012	1.860750E-011	1	0.000000E+000
1	69.27858486	1.860750E-011	5.607500E-012	0	0.000000E+000
1	69.27862538	5.607500E-012	1.860750E-011	1	0.000000E+000
1	69.27901388	1.860750E-011	5.607500E-012	0	0.000000E+000
1	69.27902398	5.607500E-012	1.860750E-011	1	0.000000E+000
1	69.27906733	1.860750E-011	5.607500E-012	0	0.000000E+000
1	69.27906896	5.607500E-012	1.860750E-011	1	0.000000E+000
1	69.27956446	1.860750E-011	5.607500E-012	0	0.000000E+000
1	69.28098910	5.607500E-012	1.860750E-011	1	0.000000E+000
1	69.28137326	1.860750E-011	5.607500E-012	0	0.000000E+000
1	107.80557807	5.222711E-012	1.822271E-011	1	0.000000E+000
1	107.80589432	1.822271E-011	5.222711E-012	0	0.000000E+000
1	107.80590563	5.222711E-012	1.822271E-011	1	0.000000E+000
1	107.80657917	1.822271E-011	5.222711E-012	0	0.000000E+000
1	107.81072129	5.222711E-012	1.822271E-011	1	0.000000E+000
1	107.81172444	1.822271E-011	5.222711E-012	0	0.000000E+000
1	107.81384493	5.222711E-012	1.822271E-011	1	0.000000E+000
1	107.81502596	1.822271E-011	5.222711E-012	0	0.000000E+000
1	107.81505441	5.222711E-012	1.822271E-011	1	0.000000E+000
1	107.81589297	1.822271E-011	5.222711E-012	0	0.000000E+000
1	107.81591746	5.222711E-012	1.822271E-011	1	0.000000E+000
1	107.81648629	1.822271E-011	5.222711E-012	0	0.000000E+000
1	107.81651720	5.222711E-012	1.822271E-011	1	0.000000E+000
1	107.81704066	1.822271E-011	5.222711E-012	0	0.000000E+000
1	107.81707295	5.222711E-012	1.822271E-011	1	0.000000E+000
1	107.81795734	1.822271E-011	5.222711E-012	0	0.000000E+000
1	107.81826531	5.222711E-012	1.822271E-011	1	0.000000E+000
1	107.81872703	1.822271E-011	5.222711E-012	0	0.000000E+000
1	107.82805355	5.222711E-012	1.822271E-011	1	0.000000E+000
1	107.82965325	1.822271E-011	5.222711E-012	0	0.000000E+000
1	107.82978774	5.222711E-012	1.822271E-011	1	0.000000E+000
1	107.82995568	1.822271E-011	5.222711E-012	0	0.000000E+000
1	107.82996284	5.222711E-012	1.822271E-011	1	0.000000E+000
1	107.83034196	1.822271E-011	5.222711E-012	0	0.000000E+000
1	107.83348483	5.222711E-012	1.822271E-011	1	0.000000E+000
1	107.83361267	1.822271E-011	5.222711E-012	0	0.000000E+000
1	107.83650896	5.222711E-012	1.822271E-011	1	0.000000E+000
1	107.83652494	1.822271E-011	5.222711E-012	0	0.000000E+000
1	107.83654239	5.222711E-012	1.822271E-011	1	0.000000E+000
1	107.83657626	1.822271E-011	5.222711E-012	0	0.000000E+000
1	107.84142051	5.222711E-012	1.822271E-011	1	0.000000E+000
1	107.84186117	1.822271E-011	5.222711E-012	0	0.000000E+000
1	107.84189095	5.222711E-012	1.822271E-011	1	0.000000E+000
1	107.84232117	1.822271E-011	5.222711E-012	0	0.000000E+000
1	107.84238102	5.222711E-012	1.822271E-011	1	0.000000E+000
1	107.84238937	1.822271E-011	5.222711E-012	0	0.000000E+000
1	107.84317724	5.222711E-012	1.822271E-011	1	0.000000E+000
1	107.84327639	1.822271E-011	5.222711E-012	0	0.000000E+000
1	107.84363877	5.222711E-012	1.822271E-011	1	0.000000E+000
1	107.84444990	1.822271E-011	5.222711E-012	0	0.000000E+000
1	107.84448086	5.222711E-012	1.822271E-011	1	0.000000E+000
1	107.84452737	1.822271E-011	5.222711E-012	0	0.000000E+000
1	107.84503090	5.222711E-012	1.822271E-011	1	0.000000E+000
1	107.84570336	1.822271E-011	5.222711E-012	0	0.000000E+000
1	107.84890177	5.222711E-012	1.822271E-011	1	0.000000E+000
1	107.84983212	1.822271E-011	5.222711E-012	0	0.000000E+000
1	107.84988634	5.222711E-012	1.822271E-011	1	0.000000E+000
1	107.84991710	1.822271E-011	5.222711E-012	0	0.000000E+000
1	107.85238549	5.222711E-012	1.822271E-011	1	0.000000E+000
1	107.85252961	1.822271E-011	5.222711E-012	0	0.000000E+000
1	107.85369020	5.222711E-012	1.822271E-011	1	0.000000E+000
1	107.85463178	1.822271E-011	5.222711E-012	0	0.000000E+000
1	107.85495757	5.222711E-012	1.822271E-011	1	0.000000E+000
1	107.85513473	1.822271E-011	5.222711E-012	0	0.000000E+000
1	107.85652717	5.222711E-012	1.822271E-011	1	0.000000E+000
1	107.85735613	1.822271E-011	5.222711E-012	0	0.000000E+000
1	107.85778145	5.222711E-012	1.822271E-011	1	0.000000E+000
1	107.85885691	1.822271E-011	5.222711E-012	0	0.000000E+000
1	107.86028403	5.222711E-012	1.822271E-011	1	0.000000E+000
1	107.86232046	1.822271E-011	5.222711E-012	0	0.000000E+000
1	107.86641391	5.222711E-012	1.822271E-011	1	0.000000E+000
1	107.86643489	1.822271E-011	5.222711E-012	0	0.000000E+000
1	107.86699296	5.222711E-012	1.822271E-011	1	0.000000E+000
1	107.86706150	1.822271E-011	5.222711E-012	0	0.000000E+000
1	107.86799829	5.222711E-012	1.822271E-011	1	0.000000E+000
1	107.86833619	1.822271E-011	5.222711E-012	0	0.000000E+000
1	107.86838075	5.222711E-012	1.822271E-011	1	0.000000E+000
1	107.86895082	1.822271E-011	5.222711E-012	0	0.000000E+000
1	110.58382444	5.222914E-012	1.822291E-011	1	0.000000E+000
1	110.58427822	1.822291E-011	5.222914E-012	0	0.000000E+000
1	110.58524227	5.222914E-012	1.822291E-011	1	0.000000E+000
1	110.58544555	1.822291E-011	5.222914E-012	0	0.000000E+000
1	110.58770763	5.222914E-012	1.822291E-011	1	0.000000E+000
1	110.58842115	1.822291E-011	5.222914E-012	0	0.000000E+000
1	110.58916124	5.222914E-012	1.822291E-011	1	0.000000E+000
1	110.58934595	1.822291E-011	5.222914E-012	0	0.000000E+000
1	110.59025722	5.222914E-012	1.822291E-011	1	0.000000E+000
1	110.59044326	1.822291E-011	5.222914E-012	0	0.000000E+000
1	110.59136457	5.222914E-012	1.822291E-011	1	0.000000E+000
1	110.59261832	1.822291E-011	5.222914E-012	0	0.000000E+000
1	110.59282948	5.222914E-012	1.822291E-011	1	0.000000E+000
1	110.59408188	1.822291E-011	5.222914E-012	0	0.000000E+000
1	110.59412584	5.222914E-012	1.822291E-011	1	0.000000E+000
1	110.59417562	1.822291E-011	5.222914E-012	0	0.000000E+000
1	110.59450059	5.222914E-012	1.822291E-011	1	0.000000E+000
1	110.59589985	1.822291E-011	5.222914E-012	0	0.000000E+000
1	110.59825231	5.222914E-012	1.822291E-011	1	0.000000E+000
1	110.59893021	1.822291E-011	5.222914E-012	0	0.000000E+000
1	110.60263120	5.222914E-012	1.822291E-011	1	0.000000E+000
1	110.60444136	1.822291E-011	5.222914E-012	0	0.000000E+000
1	110.60528819	5.222914E-012	1.822291E-011	1	0.000000E+000
1	110.60568314	1.822291E-011	5.222914E-012	0	0.000000E+000
1	110.60643503	5.222914E-012	1.822291E-011	1	0.000000E+000
1	110.60668684	1.822291E-011	5.222914E-012	0	0.000000E+000
1	110.60708863	5.222914E-012	1.822291E-011	1	0.000000E+000
1	110.60764237	1.822291E-011	5.222914E-012	0	0.000000E+000
1	110.60825522	5.222914E-012	1.822291E-011	1	0.000000E+000
1	110.60847972	1.822291E-011	5.222914E-012	0	0.000000E+000
1	110.61292096	5.222914E-012	1.822291E-011	1	0.000000E+000
1	110.61380113	1.822291E-011	5.222914E-012	0	0.000000E+000
1	110.61881459	5.222914E-012	1.822291E-011	1	0.000000E+000
1	110.61935552	1.822291E-011	5.222914E-012	0	0.000000E+000
1	110.61945486	5.222914E-012	1.822291E-011	1	0.000000E+000
1	110.61965500	1.822291E-011	5.222914E-012	0	0.000000E+000
1	110.62205483	5.222914E-012	1.822291E-011	1	0.000000E+000
1	110.62243460	1.822291E-011	5.222914E-012	0	0.000000E+000
1	110.62245238	5.222914E-012	1.822291E-011	1	0.000000E+000
1	110.62284221	1.822291E-011	5.222914E-012	0	0.000000E+000
1	110.62300021	5.222914E-012	1.822291E-011	1	0.000000E+000
1	110.62523935	1.822291E-011	5.222914E-012	0	0.000000E+000
1	110.62593948	5.222914E-012	1.822291E-011	1	0.000000E+000
1	110.62612624	1.822291E-011	5.222914E-012	0	0.000000E+000
1	110.62653777	5.222914E-012	1.822291E-011	1	0.000000E+000
1	110.62670145	1.822291E-011	5.222914E-012	0	0.000000E+000
1	110.62682876	5.222914E-012	1.822291E-011	1	0.000000E+000
1	110.62766286	1.822291E-011	5.222914E-012	0	0.000000E+000
1	110.62952765	5.222914E-012	1.822291E-011	1	0.000000E+000
1	110.63007656	1.822291E-011	5.222914E-012	0	0.000000E+000
1	110.63159323	5.222914E-012	1.822291E-011	1	0.000000E+000
1	110.63209041	1.822291E-011	5.222914E-012	0	0.000000E+000
1	110.63552682	5.222914E-012	1.822291E-011	1	0.000000E+000
1	110.63593938	1.822291E-011	5.222914E-012	0	0.000000E+000
1	110.64024225	5.222914E-012	1.822291E-011	1	0.000000E+000
1	110.64064779	1.822291E-011	5.222914E-012	0	0.000000E+000
1	110.64085785	5.222914E-012	1.822291E-011	1	0.000000E+000
1	110.64105116	1.822291E-011	5.222914E-012	0	0.000000E+000
1	110.64271858	5.222914E-012	1.822291E-011	1	0.000000E+000
1	110.64310231	1.822291E-011	5.222914E-012	0	0.000000E+000
1	110.64551082	5.222914E-012	1.822291E-011	1	0.000000E+000
1	110.64727436	1.822291E-011	5.222914E-012	0	0.000000E+000
1	110.64989890	5.222914E-012	1.822291E-011	1	0.000000E+000
1	110.65013254	1.822291E-011	5.222914E-012	0	0.000000E+000
1	110.65017842	5.222914E-012	1.822291E-011	1	0.000000E+000
1	110.65044593	1.822291E-011	5.222914E-012	0	0.000000E+000
1	110.65911333	5.222914E-012	1.822291E-011	1	0.000000E+000
1	110.65932460	1.822291E-011	5.222914E-012	0	0.000000E+000
1	110.65934202	5.222914E-012	1.822291E-011	1	0.000000E+000
1	110.66005160	1.822291E-011	5.222914E-012	0	0.000000E+000
1	110.66009236	5.222914E-012	1.822291E-011	1	0.000000E+000
1	110.66131884	1.822291E-011	5.222914E-012	0	0.000000E+000
1	110.66460850	5.222914E-012	1.822291E-011	1	0.000000E+000
1	110.66462227	1.822291E-011	5.222914E-012	0	0.000000E+000
1	110.66477826	5.222914E-012	1.822291E-011	1	0.000000E+000
1	110.66574374	1.822291E-011	5.222914E-012	0	0.000000E+000
1	110.66575633	5.222914E-012	1.822291E-011	1	0.000000E+000
1	110.66586289	1.822291E-011	5.222914E-012	0	0.000000E+000
1	110.66588063	5.222914E-012	1.822291E-011	1	0.000000E+000
1	110.66594525	1.822291E-011	5.222914E-012	0	0.000000E+000
1	110.66734890	5.222914E-012	1.822291E-011	1	0.000000E+000
1	110.66735472	1.822291E-011	5.222914E-012	0	0.000000E+000
1	110.66853894	5.222914E-012	1.822291E-011	1	0.000000E+000
1	110.66884719	1.822291E-011	5.222914E-012	0	0.000000E+000
1	110.66954915	5.222914E-012	1.822291E-011	1	0.000000E+000
1	110.67019692	1.822291E-011	5.222914E-012	0	0.000000E+000
1	110.67589319	5.222914E-012	1.822291E-011	1	0.000000E+000
1	110.67680242	1.822291E-011	5.222914E-012	0	0.000000E+000
1	110.67760383	5.222914E-012	1.822291E-011	1	0.000000E+000
1	110.67792209	1.822291E-011	5.222914E-012	0	0.000000E+000
1	110.67805106	5.222914E-012	1.822291E-011	1	0.000000E+000
1	110.67809948	1.822291E-011	5.222914E-012	0	0.000000E+000
1	110.67893247	5.222914E-012	1.822291E-011	1	0.000000E+000
1	110.67995479	1.822291E-011	5.222914E-012	0	0.000000E+000
1	110.67998632	5.222914E-012	1.822291E-011	1	0.000000E+000
1	110.68010234	1.822291E-011	5.222914E-012	0	0.000000E+000
1	110.68125969	5.222914E-012	1.822291E-011	1	0.000000E+000
1	110.68131799	1.822291E-011	5.222914E-012	0	0.000000E+000
1	110.68140535	5.222914E-012	1.822291E-011	1	0.000000E+000
1	110.68189181	1.822291E-011	5.222914E-012	0	0.000000E+000
1	110.68207448	5.222914E-012	1.822291E-011	1	0.000000E+000
1	110.68334637	1.822291E-011	5.222914E-012	0	0.000000E+000
1	110.68408273	5.222914E-012	1.822291E-011	1	0.000000E+000
1	110.68421562	1.822291E-011	5.222914E-012	0	0.000000E+000
1	110.68423417	5.222914E-012	1.822291E-011	1	0.000000E+000
1	110.68452812	1.822291E-011	5.222914E-012	0	0.000000E+000
1	110.68469354	5.222914E-012	1.822291E-011	1	0.000000E+000
1	110.68515600	1.822291E-011	5.222914E-012	0	0.000000E+000
1	110.68625687	5.222914E-012	1.822291E-011	1	0.000000E+000
1	110.68722622	1.822291E-011	5.222914E-012	0	0.000000E+000
1	110.68742587	5.222914E-012	1.822291E-011	1	0.000000E+000
1	110.68797392	1.822291E-011	5.222914E-012	0	0.000000E+000
1	110.68798279	5.222914E-012	1.822291E-011	1	0.000000E+000
1	110.68805224	1.822291E-011	5.222914E-012	0	0.000000E+000
1	110.69013591	5.222914E-012	1.822291E-011	1	0.000000E+000
1	110.69055840	1.822291E-011	5.222914E-012	0	0.000000E+000
1	110.69077305	5.222914E-012	1.822291E-011	1	0.000000E+000
1	110.69099157	1.822291E-011	5.222914E-012	0	0.000000E+000
1	110.69103235	5.222914E-012	1.822291E-011	1	0.000000E+000
1	110.69117156	1.822291E-011	5.222914E-012	0	0.000000E+000
1	110.69123149	5.222914E-012	1.822291E-011	1	0.000000E+000
1	110.69208761	1.822291E-011	5.222914E-012	0	0.000000E+000
1	110.69209700	5.222914E-012	1.822291E-011	1	0.000000E+000
1	110.69260202	1.822291E-011	5.222914E-012	0	0.000000E+000
1	110.69333116	5.222914E-012	1.822291E-011	1	0.000000E+000
1	110.69379841	1.822291E-011	5.222914E-012	0	0.000000E+000
1	110.69536913	5.222914E-012	1.822291E-011	1	0.000000E+000
1	110.69545446	1.822291E-011	5.222914E-012	0	0.000000E+000
1	110.69548142	5.222914E-012	1.822291E-011	1	0.000000E+000
1	110.69553210	1.822291E-011	5.222914E-012	0	0.000000E+000
1	110.69558974	5.222914E-012	1.822291E-011	1	0.000000E+000
1	110.69602271	1.822291E-011	5.222914E-012	0	0.000000E+000
1	110.69631389	5.222914E-012	1.822291E-011	1	0.000000E+000
1	110.69699035	1.822291E-011	5.222914E-012	0	0.000000E+000
1	110.70341184	5.222914E-012	1.822291E-011	1	0.000000E+000
1	110.70358699	1.822291E-011	5.222914E-012	0	0.000000E+000
1	110.70386532	5.222914E-012	1.822291E-011	1	0.000000E+000
1	110.70394221	1.822291E-011	5.222914E-012	0	0.000000E+000
1	110.70397322	5.222914E-012	1.822291E-011	1	0.000000E+000
1	110.70452284	1.822291E-011	5.222914E-012	0	0.000000E+000
1	110.70734192	5.222914E-012	1.822291E-011	1	0.000000E+000
1	110.70790189	1.822291E-011	5.222914E-012	0	0.000000E+000
1	110.70811853	5.222914E-012	1.822291E-011	1	0.000000E+000
1	110.70816468	1.822291E-011	5.222914E-012	0	0.000000E+000
1	110.70873811	5.222914E-012	1.822291E-011	1	0.000000E+000
1	110.70903389	1.822291E-011	5.222914E-012	0	0.000000E+000
1	110.70929108	5.222914E-012	1.822291E-011	1	0.000000E+000
1	110.70932365	1.822291E-011	5.222914E-012	0	0.000000E+000
1	110.71071569	5.222914E-012	1.822291E-011	1	0.000000E+000
1	110.71092692	1.822291E-011	5.222914E-012	0	0.000000E+000
1	110.71298985	5.222914E-012	1.822291E-011	1	0.000000E+000
1	110.71350938	1.822291E-011	5.222914E-012	0	0.000000E+000
1	110.71658995	5.222914E-012	1.822291E-011	1	0.000000E+000
1	110.71660677	1.822291E-011	5.222914E-012	0	0.000000E+000
1	110.71745300	5.222914E-012	1.822291E-011	1	0.000000E+000
1	110.71834489	1.822291E-011	5.222914E-012	0	0.000000E+000
1	110.71846374	5.222914E-012	1.822291E-011	1	0.000000E+000
1	110.71849602	1.822291E-011	5.222914E-012	0	0.000000E+000
1	110.71858484	5.222914E-012	1.822291E-011	1	0.000000E+000
1	110.71883152	1.822291E-011	5.222914E-012	0	0.000000E+000
1	110.71964737	5.222914E-012	1.822291E-011	1	0.000000E+000
1	110.72102453	1.822291E-011	5.222914E-012	0	0.000000E+000
1	110.72173566	5.222914E-012	1.822291E-011	1	0.000000E+000
1	110.72178358	1.822291E-011	5.222914E-012	0	0.000000E+000
1	110.72249676	5.222914E-012	1.822291E-011	1	0.000000E+000
1	110.72251966	1.822291E-011	5.222914E-012	0	0.000000E+000
1	110.72498505	5.222914E-012	1.822291E-011	1	0.000000E+000
1	110.72548966	1.822291E-011	5.222914E-012	0	0.000000E+000
1	110.72624366	5.222914E-012	1.822291E-011	1	0.000000E+000
1	110.72751597	1.822291E-011	5.222914E-012	0	0.000000E+000
1	110.72753867	5.222914E-012	1.822291E-011	1	0.000000E+000
1	110.72823148	1.822291E-011	5.222914E-012	0	0.000000E+000
1	110.72825094	5.222914E-012	1.822291E-011	1	0.000000E+000
1	110.72847723	1.822291E-011	5.222914E-012	0	0.000000E+000
1	110.72857653	5.222914E-012	1.822291E-011	1	0.000000E+000
1	110.72894011	1.822291E-011	5.222914E-012	0	0.000000E+000
1	110.72939562	5.222914E-012	1.822291E-011	1	0.000000E+000
1	110.72949442	1.822291E-011	5.222914E-012	0	0.000000E+000
1	110.72982345	5.222914E-012	1.822291E-011	1	0.000000E+000
1	110.73007903	1.822291E-011	5.222914E-012	0	0.000000E+000
1	110.73013081	5.222914E-012	1.822291E-011	1	0.000000E+000
1	110.73018671	1.822291E-011	5.222914E-012	0	0.000000E+000
1	110.73149958	5.222914E-012	1.822291E-011	1	0.000000E+000
1	110.73254134	1.822291E-011	5.222914E-012	0	0.000000E+000
1	110.73301157	5.222914E-012	1.822291E-011	1	0.000000E+000
1	110.73459613	1.822291E-011	5.222914E-012	0	0.000000E+000
1	110.73883712	5.222914E-012	1.822291E-011	1	0.000000E+000
1	110.73911412	1.822291E-011	5.222914E-012	0	0.000000E+000
1	110.74059621	5.222914E-012	1.822291E-011	1	0.000000E+000
1	110.74066531	1.822291E-011	5.222914E-012	0	0.000000E+000
1	110.74212971	5.222914E-012	1.822291E-011	1	0.000000E+000
1	110.74247622	1.822291E-011	5.222914E-012	0	0.000000E+000
1	110.74248150	5.222914E-012	1.822291E-011	1	0.000000E+000
1	110.74263747	1.822291E-011	5.222914E-012	0	0.000000E+000
1	110.74547195	5.222914E-012	1.822291E-011	1	0.000000E+000
1	110.74560563	1.822291E-011	5.222914E-012	0	0.000000E+000
1	110.74565031	5.222914E-012	1.822291E-011	1	0.000000E+000
1	110.74568584	1.822291E-011	5.222914E-012	0	0.000000E+000
1	110.74745333	5.222914E-012	1.822291E-011	1	0.000000E+000
1	110.74783287	1.822291E-011	5.222914E-012	0	0.000000E+000
1	110.74784402	5.222914E-012	1.822291E-011	1	0.000000E+000
1	110.74834063	1.822291E-011	5.222914E-012	0	0.000000E+000
1	110.74837179	5.222914E-012	1.822291E-011	1	0.000000E+000
1	110.74866841	1.822291E-011	5.222914E-012	0	0.000000E+000
1	110.74869974	5.222914E-012	1.822291E-011	1	0.000000E+000
1	110.74950547	1.822291E-011	5.222914E-012	0	0.000000E+000
1	110.74977893	5.222914E-012	1.822291E-011	1	0.000000E+000
1	110.75013084	1.822291E-011	5.222914E-012	0	0.000000E+000
1	110.75214627	5.222914E-012	1.822291E-011	1	0.000000E+000
1	110.75225147	1.822291E-011	5.222914E-012	0	0.000000E+000
1	110.75451084	5.222914E-012	1.822291E-011	1	0.000000E+000
1	110.75479203	1.822291E-011	5.222914E-012	0	0.000000E+000
1	110.75506934	5.222914E-012	1.822291E-011	1	0.000000E+000
1	110.75547938	1.822291E-011	5.222914E-012	0	0.000000E+000
1	110.75570763	5.222914E-012	1.822291E-011	1	0.000000E+000
1	110.75652901	1.822291E-011	5.222914E-012	0	0.000000E+000
1	110.75767914	5.222914E-012	1.822291E-011	1	0.000000E+000
1	110.75824598	1.822291E-011	5.222914E-012	0	0.000000E+000
1	110.75827413	5.222914E-012	1.822291E-011	1	0.000000E+000
1	110.75831609	1.822291E-011	5.222914E-012	0	0.000000E+000
1	110.75842189	5.222914E-012	1.822291E-011	1	0.000000E+000
1	110.75991749	1.822291E-011	5.222914E-012	0	0.000000E+000
1	110.76234979	5.222914E-012	1.822291E-011	1	0.000000E+000
1	110.76256804	1.822291E-011	5.222914E-012	0	0.000000E+000
1	110.76427839	5.222914E-012	1.822291E-011	1	0.000000E+000
1	110.76444523	1.822291E-011	5.222914E-012	0	0.000000E+000
1	110.76495673	5.222914E-012	1.822291E-011	1	0.000000E+000
1	110.76499771	1.822291E-011	5.222914E-012	0	0.000000E+000
1	110.76502675	5.222914E-012	1.822291E-011	1	0.000000E+000
1	110.76541115	1.822291E-011	5.222914E-012	0	0.000000E+000
1	110.76544355	5.222914E-012	1.822291E-011	1	0.000000E+000
1	110.76582103	1.822291E-011	5.222914E-012	0	0.000000E+000
1	110.76767843	5.222914E-012	1.822291E-011	1	0.000000E+000
1	110.76771092	1.822291E-011	5.222914E-012	0	0.000000E+000
1	110.76863719	5.222914E-012	1.822291E-011	1	0.000000E+000
1	110.76987395	1.822291E-011	5.222914E-012	0	0.000000E+000
1	110.76988001	5.222914E-012	1.822291E-011	1	0.000000E+000
1	110.76997568	1.822291E-011	5.222914E-012	0	0.000000E+000
1	110.76999838	5.222914E-012	1.822291E-011	1	0.000000E+000
1	110.77036287	1.822291E-011	5.222914E-012	0	0.000000E+000
1	110.77177577	5.222914E-012	1.822291E-011	1	0.000000E+000
1	110.77213352	1.822291E-011	5.222914E-012	0	0.000000E+000
1	110.77264690	5.222914E-012	1.822291E-011	1	0.000000E+000
1	110.77359385	1.822291E-011	5.222914E-012	0	0.000000E+000
1	110.77419067	5.222914E-012	1.822291E-011	1	0.000000E+000
1	110.77464038	1.822291E-011	5.222914E-012	0	0.000000E+000
1	110.77473783	5.222914E-012	1.822291E-011	1	0.000000E+000
1	110.77539322	1.822291E-011	5.222914E-012	0	0.000000E+000
1	110.77551409	5.222914E-012	1.822291E-011	1	0.000000E+000
1	110.77705404	1.822291E-011	5.222914E-012	0	0.000000E+000
1	110.77776611	5.222914E-012	1.822291E-011	1	0.000000E+000
1	110.77783220	1.822291E-011	5.222914E-012	0	0.000000E+000
1	110.77811956	5.222914E-012	1.822291E-011	1	0.000000E+000
1	110.77854812	1.822291E-011	5.222914E-012	0	0.000000E+000
1	110.78308226	5.222914E-012	1.822291E-011	1	0.000000E+000
1	110.78308960	1.822291E-011	5.222914E-012	0	0.000000E+000
1	110.78576267	5.222914E-012	1.822291E-011	1	0.000000E+000
1	110.78654069	1.822291E-011	5.222914E-012	0	0.000000E+000
1	110.78726485	5.222914E-012	1.822291E-011	1	0.000000E+000
1	110.78727169	1.822291E-011	5.222914E-012	0	0.000000E+000
1	110.78787476	5.222914E-012	1.822291E-011	1	0.000000E+000
1	110.78837572	1.822291E-011	5.222914E-012	0	0.000000E+000
1	110.78924899	5.222914E-012	1.822291E-011	1	0.000000E+000
1	110.78926717	1.822291E-011	5.222914E-012	0	0.000000E+000
1	110.79039926	5.222914E-012	1.822291E-011	1	0.000000E+000
1	110.79109886	1.822291E-011	5.222914E-012	0	0.000000E+000
1	110.79115084	5.222914E-012	1.822291E-011	1	0.000000E+000
1	110.79130806	1.822291E-011	5.222914E-012	0	0.000000E+000
1	110.79130950	5.222914E-012	1.822291E-011	1	0.000000E+000
1	110.79175517	1.822291E-011	5.222914E-012	0	0.000000E+000
1	110.79247538	5.222914E-012	1.822291E-011	1	0.000000E+000
1	110.79332412	1.822291E-011	5.222914E-012	0	0.000000E+000
1	110.79569261	5.222914E-012	1.822291E-011	1	0.000000E+000
1	110.79583449	1.822291E-011	5.222914E-012	0	0.000000E+000
1	110.79785933	5.222914E-012	1.822291E-011	1	0.000000E+000
1	110.79801442	1.822291E-011	5.222914E-012	0	0.000000E+000
1	110.79805032	5.222914E-012	1.822291E-011	1	0.000000E+000
1	110.79971389	1.822291E-011	5.222914E-012	0	0.000000E+000
1	110.79974168	5.222914E-012	1.822291E-011	1	0.000000E+000
1	110.80020079	1.822291E-011	5.222914E-012	0	0.000000E+000
1	110.80108239	5.222914E-012	1.822291E-011	1	0.000000E+000
1	110.80157295	1.822291E-011	5.222914E-012	0	0.000000E+000
1	110.80208588	5.222914E-012	1.822291E-011	1	0.000000E+000
1	110.80211140	1.822291E-011	5.222914E-012	0	0.000000E+000
1	110.80327633	5.222914E-012	1.822291E-011	1	0.000000E+000
1	110.80468152	1.822291E-011	5.222914E-012	0	0.000000E+000
1	110.80836983	5.222914E-012	1.822291E-011	1	0.000000E+000
1	110.80841114	1.822291E-011	5.222914E-012	0	0.000000E+000
1	110.81004735	5.222914E-012	1.822291E-011	1	0.000000E+000
1	110.81099584	1.822291E-011	5.222914E-012	0	0.000000E+000
1	110.81251593	5.222914E-012	1.822291E-011	1	0.000000E+000
1	110.81255024	1.822291E-011	5.222914E-012	0	0.000000E+000
1	110.81392429	5.222914E-012	1.822291E-011	1	0.000000E+000
1	110.81402954	1.822291E-011	5.222914E-012	0	0.000000E+000
1	110.81436221	5.222914E-012	1.822291E-011	1	0.000000E+000
1	110.81491653	1.822291E-011	5.222914E-012	0	0.000000E+000
1	110.81493619	5.222914E-012	1.822291E-011	1	0.000000E+000
1	110.81557339	1.822291E-011	5.222914E-012	0	0.000000E+000
1	110.81585990	5.222914E-012	1.822291E-011	1	0.000000E+000
1	110.81613778	1.822291E-011	5.222914E-012	0	0.000000E+000
1	110.82110326	5.222914E-012	1.822291E-011	1	0.000000E+000
1	110.82130138	1.822291E-011	5.222914E-012	0	0.000000E+000
1	110.82132002	5.222914E-012	1.822291E-011	1	0.000000E+000
1	110.82143726	1.822291E-011	5.222914E-012	0	0.000000E+000
1	110.82183831	5.222914E-012	1.822291E-011	1	0.000000E+000
1	110.82209605	1.822291E-011	5.222914E-012	0	0.000000E+000
1	110.82258458	5.222914E-012	1.822291E-011	1	0.000000E+000
1	110.82336047	1.822291E-011	5.222914E-012	0	0.000000E+000
1	110.82498976	5.222914E-012	1.822291E-011	1	0.000000E+000
1	110.82506985	1.822291E-011	5.222914E-012	0	0.000000E+000
1	110.82510684	5.222914E-012	1.822291E-011	1	0.000000E+000
1	110.82554785	1.822291E-011	5.222914E-012	0	0.000000E+000
1	110.82938791	5.222914E-012	1.822291E-011	1	0.000000E+000
1	110.83037886	1.822291E-011	5.222914E-012	0	0.000000E+000
1	110.83042735	5.222914E-012	1.822291E-011	1	0.000000E+000
1	110.83192421	1.822291E-011	5.222914E-012	0	0.000000E+000
1	110.83207931	5.222914E-012	1.822291E-011	1	0.000000E+000
1	110.83232082	1.822291E-011	5.222914E-012	0	0.000000E+000
1	110.83234631	5.222914E-012	1.822291E-011	1	0.000000E+000
1	110.83267876	1.822291E-011	5.222914E-012	0	0.000000E+000
1	110.83438556	5.222914E-012	1.822291E-011	1	0.000000E+000
1	110.83475150	1.822291E-011	5.222914E-012	0	0.000000E+000
1	110.83476203	5.222914E-012	1.822291E-011	1	0.000000E+000
1	110.83558548	1.822291E-011	5.222914E-012	0	0.000000E+000
1	110.83612577	5.222914E-012	1.822291E-011	1	0.000000E+000
1	110.83616950	1.822291E-011	5.222914E-012	0	0.000000E+000
1	110.83617937	5.222914E-012	1.822291E-011	1	0.000000E+000
1	110.83668590	1.822291E-011	5.222914E-012	0	0.000000E+000
1	110.83672714	5.222914E-012	1.822291E-011	1	0.000000E+000
1	110.83729308	1.822291E-011	5.222914E-012	0	0.000000E+000
1	110.83865259	5.222914E-012	1.822291E-011	1	0.000000E+000
1	110.83967677	1.822291E-011	5.222914E-012	0	0.000000E+000
1	110.84032709	5.222914E-012	1.822291E-011	1	0.000000E+000
1	110.84040796	1.822291E-011	5.222914E-012	0	0.000000E+000
1	110.84844297	5.222914E-012	1.822291E-011	1	0.000000E+000
1	110.84910334	1.822291E-011	5.222914E-012	0	0.000000E+000
1	110.85090587	5.222914E-012	1.822291E-011	1	0.000000E+000
1	110.85108654	1.822291E-011	5.222914E-012	0	0.000000E+000
1	110.85284015	5.222914E-012	1.822291E-011	1	0.000000E+000
1	110.85285933	1.822291E-011	5.222914E-012	0	0.000000E+000
1	110.85345753	5.222914E-012	1.822291E-011	1	0.000000E+000
1	110.85398820	1.822291E-011	5.222914E-012	0	0.000000E+000
1	110.85554867	5.222914E-012	1.822291E-011	1	0.000000E+000
1	110.85626469	1.822291E-011	5.222914E-012	0	0.000000E+000
1	110.85660193	5.222914E-012	1.822291E-011	1	0.000000E+000
1	110.85695556	1.822291E-011	5.222914E-012	0	0.000000E+000
1	110.85861931	5.222914E-012	1.822291E-011	1	0.000000E+000
1	110.85892229	1.822291E-011	5.222914E-012	0	0.000000E+000
1	110.85916021	5.222914E-012	1.822291E-011	1	0.000000E+000
1	110.85930485	1.822291E-011	5.222914E-012	0	0.000000E+000
1	110.85991427	5.222914E-012	1.822291E-011	1	0.000000E+000
1	110.86052282	1.822291E-011	5.222914E-012	0	0.000000E+000
1	132.24894729	5.162539E-012	1.816254E-011	1	0.000000E+000
1	132.24917205	1.816254E-011	5.162539E-012	0	0.000000E+000
1	132.25026828	5.162539E-012	1.816254E-011	1	0.000000E+000
1	132.25073399	1.816254E-011	5.162539E-012	0	0.000000E+000
1	132.25590557	5.162539E-012	1.816254E-011	1	0.000000E+000
1	132.25603428	1.816254E-011	5.162539E-012	0	0.000000E+000
1	132.25627670	5.162539E-012	1.816254E-011	1	0.000000E+000
1	132.25659351	1.816254E-011	5.162539E-012	0	0.000000E+000
1	132.25906285	5.162539E-012	1.816254E-011	1	0.000000E+000
1	132.25942993	1.816254E-011	5.162539E-012	0	0.000000E+000
1	132.26007580	5.162539E-012	1.816254E-011	1	0.000000E+000
1	132.26035216	1.816254E-011	5.162539E-012	0	0.000000E+000
1	132.26036045	5.162539E-012	1.816254E-011	1	0.000000E+000
1	132.26169180	1.816254E-011	5.162539E-012	0	0.000000E+000
1	132.26310090	5.162539E-012	1.816254E-011	1	0.000000E+000
1	132.26386079	1.816254E-011	5.162539E-012	0	0.000000E+000
1	132.26389926	5.162539E-012	1.816254E-011	1	0.000000E+000
1	132.26434026	1.816254E-011	5.162539E-012	0	0.000000E+000
1	132.26691108	5.162539E-012	1.816254E-011	1	0.000000E+000
1	132.26722203	1.816254E-011	5.162539E-012	0	0.000000E+000
1	132.26737717	5.162539E-012	1.816254E-011	1	0.000000E+000
1	132.26757268	1.816254E-011	5.162539E-012	0	0.000000E+000
1	132.26883896	5.162539E-012	1.816254E-011	1	0.000000E+000
1	132.26917090	1.816254E-011	5.162539E-012	0	0.000000E+000
1	132.26966374	5.162539E-012	1.816254E-011	1	0.000000E+000
1	132.26976480	1.816254E-011	5.162539E-012	0	0.000000E+000
1	132.27392644	5.162539E-012	1.816254E-011	1	0.000000E+000
1	132.27466922	1.816254E-011	5.162539E-012	0	0.000000E+000
1	132.27467836	5.162539E-012	1.816254E-011	1	0.000000E+000
1	132.27506160	1.816254E-011	5.162539E-012	0	0.000000E+000
1	132.27761770	5.162539E-012	1.816254E-011	1	0.000000E+000
1	132.27864673	1.816254E-011	5.162539E-012	0	0.000000E+000
1	132.28213601	5.162539E-012	1.816254E-011	1	0.000000E+000
1	132.28275418	1.816254E-011	5.162539E-012	0	0.000000E+000
1	132.28277996	5.162539E-012	1.816254E-011	1	0.000000E+000
1	132.28305399	1.816254E-011	5.162539E-012	0	0.000000E+000
1	132.28642541	5.162539E-012	1.816254E-011	1	0.000000E+000
1	132.28647948	1.816254E-011	5.162539E-012	0	0.000000E+000
1	132.28744547	5.162539E-012	1.816254E-011	1	0.000000E+000
1	132.28752674	1.816254E-011	5.162539E-012	0	0.000000E+000
1	132.28804539	5.162539E-012	1.816254E-011	1	0.000000E+000
1	132.28813758	1.816254E-011	5.162539E-012	0	0.000000E+000
1	132.28904267	5.162539E-012	1.816254E-011	1	0.000000E+000
1	132.28991526	1.816254E-011	5.162539E-012	0	0.000000E+000
1	132.28993163	5.162539E-012	1.816254E-011	1	0.000000E+000
1	132.29036660	1.816254E-011	5.162539E-012	0	0.000000E+000
1	132.29229444	5.162539E-012	1.816254E-011	1	0.000000E+000
1	132.29235412	1.816254E-011	5.162539E-012	0	0.000000E+000
1	132.29349499	5.162539E-012	1.816254E-011	1	0.000000E+000
1	132.29509129	1.816254E-011	5.162539E-012	0	0.000000E+000
1	132.30046018	5.162539E-012	1.816254E-011	1	0.000000E+000
1	132.30131986	1.816254E-011	5.162539E-012	0	0.000000E+000
1	132.30835670	5.162539E-012	1.816254E-011	1	0.000000E+000
1	132.30919193	1.816254E-011	5.162539E-012	0	0.000000E+000
1	132.30995383	5.162539E-012	1.816254E-011	1	0.000000E+000
1	132.31078634	1.816254E-011	5.162539E-012	0	0.000000E+000
1	132.31293165	5.162539E-012	1.816254E-011	1	0.000000E+000
1	132.31311519	1.816254E-011	5.162539E-012	0	0.000000E+000
1	132.32221388	5.162539E-012	1.816254E-011	1	0.000000E+000
1	132.32381360	1.816254E-011	5.162539E-012	0	0.000000E+000
1	132.32584825	5.162539E-012	1.816254E-011	1	0.000000E+000
1	132.32640706	1.816254E-011	5.162539E-012	0	0.000000E+000
1	132.32878791	5.162539E-012	1.816254E-011	1	0.000000E+000
1	132.32896663	1.816254E-011	5.162539E-012	0	0.000000E+000
1	132.32898905	5.162539E-012	1.816254E-011	1	0.000000E+000
1	132.32925889	1.816254E-011	5.162539E-012	0	0.000000E+000
1	132.32928181	5.162539E-012	1.816254E-011	1	0.000000E+000
1	132.32959161	1.816254E-011	5.162539E-012	0	0.000000E+000
1	132.33058284	5.162539E-012	1.816254E-011	1	0.000000E+000
1	132.33076274	1.816254E-011	5.162539E-012	0	0.000000E+000
1	132.33107838	5.162539E-012	1.816254E-011	1	0.000000E+000
1	132.33119596	1.816254E-011	5.162539E-012	0	0.000000E+000
1	132.33199559	5.162539E-012	1.816254E-011	1	0.000000E+000
1	132.33258355	1.816254E-011	5.162539E-012	0	0.000000E+000
1	132.33300790	5.162539E-012	1.816254E-011	1	0.000000E+000
1	132.33369378	1.816254E-011	5.162539E-012	0	0.000000E+000
1	132.33499027	5.162539E-012	1.816254E-011	1	0.000000E+000
1	132.33534169	1.816254E-011	5.162539E-012	0	0.000000E+000
1	132.33597041	5.162539E-012	1.816254E-011	1	0.000000E+000
1	132.33621354	1.816254E-011	5.162539E-012	0	0.000000E+000
1	132.33622079	5.162539E-012	1.816254E-011	1	0.000000E+000
1	132.33641641	1.816254E-011	5.162539E-012	0	0.000000E+000
1	132.33869447	5.162539E-012	1.816254E-011	1	0.000000E+000
1	132.33912000	1.816254E-011	5.162539E-012	0	0.000000E+000
1	132.33915113	5.162539E-012	1.816254E-011	1	0.000000E+000
1	132.33944823	1.816254E-011	5.162539E-012	0	0.000000E+000
1	132.33947741	5.162539E-012	1.816254E-011	1	0.000000E+000
1	132.33957221	1.816254E-011	5.162539E-012	0	0.000000E+000
1	132.34094900	5.162539E-012	1.816254E-011	1	0.000000E+000
1	132.34106584	1.816254E-011	5.162539E-012	0	0.000000E+000
1	132.34995162	5.162539E-012	1.816254E-011	1	0.000000E+000
1	132.35000050	1.816254E-011	5.162539E-012	0	0.000000E+000
1	132.35002641	5.162539E-012	1.816254E-011	1	0.000000E+000
1	132.35035867	1.816254E-011	5.162539E-012	0	0.000000E+000
1	132.35076524	5.162539E-012	1.816254E-011	1	0.000000E+000
1	132.35087412	1.816254E-011	5.162539E-012	0	0.000000E+000
1	132.35127888	5.162539E-012	1.816254E-011	1	0.000000E+000
1	132.35156767	1.816254E-011	5.162539E-012	0	0.000000E+000
1	132.35426162	5.162539E-012	1.816254E-011	1	0.000000E+000
1	132.35467751	1.816254E-011	5.162539E-012	0	0.000000E+000
1	132.35543558	5.162539E-012	1.816254E-011	1	0.000000E+000
1	132.35551518	1.816254E-011	5.162539E-012	0	0.000000E+000
1	132.35555398	5.162539E-012	1.816254E-011	1	0.000000E+000
1	132.35582100	1.816254E-011	5.162539E-012	0	0.000000E+000
1	132.35582956	5.162539E-012	1.816254E-011	1	0.000000E+000
1	132.35613541	1.816254E-011	5.162539E-012	0	0.000000E+000
1	132.36226171	5.162539E-012	1.816254E-011	1	0.000000E+000
1	132.36305816	1.816254E-011	5.162539E-012	0	0.000000E+000
1	132.36367820	5.162539E-012	1.816254E-011	1	0.000000E+000
1	132.36369546	1.816254E-011	5.162539E-012	0	0.000000E+000
1	132.36370985	5.162539E-012	1.816254E-011	1	0.000000E+000
1	132.36471769	1.816254E-011	5.162539E-012	0	0.000000E+000
1	132.36475183	5.162539E-012	1.816254E-011	1	0.000000E+000
1	132.36545293	1.816254E-011	5.162539E-012	0	0.000000E+000
1	132.36596789	5.162539E-012	1.816254E-011	1	0.000000E+000
1	132.36624797	1.816254E-011	5.162539E-012	0	0.000000E+000
1	132.36642388	5.162539E-012	1.816254E-011	1	0.000000E+000
1	132.36645634	1.816254E-011	5.162539E-012	0	0.000000E+000
1	132.36992294	5.162539E-012	1.816254E-011	1	0.000000E+000
1	132.36998295	1.816254E-011	5.162539E-012	0	0.000000E+000
1	132.37196482	5.162539E-012	1.816254E-011	1	0.000000E+000
1	132.37227686	1.816254E-011	5.162539E-012	0	0.000000E+000
1	132.37368000	5.162539E-012	1.816254E-011	1	0.000000E+000
1	132.37371794	1.816254E-011	5.162539E-012	0	0.000000E+000
1	132.37421561	5.162539E-012	1.816254E-011	1	0.000000E+000
1	132.37427847	1.816254E-011	5.162539E-012	0	0.000000E+000
1	132.37463915	5.162539E-012	1.816254E-011	1	0.000000E+000
1	132.37498497	1.816254E-011	5.162539E-012	0	0.000000E+000
1	132.37543956	5.162539E-012	1.816254E-011	1	0.000000E+000
1	132.37579144	1.816254E-011	5.162539E-012	0	0.000000E+000
1	132.37987868	5.162539E-012	1.816254E-011	1	0.000000E+000
1	132.38015886	1.816254E-011	5.162539E-012	0	0.000000E+000
1	132.38198094	5.162539E-012	1.816254E-011	1	0.000000E+000
1	132.38202437	1.816254E-011	5.162539E-012	0	0.000000E+000
1	132.38310895	5.162539E-012	1.816254E-011	1	0.000000E+000
1	132.38375703	1.816254E-011	5.162539E-012	0	0.000000E+000
1	132.38461387	5.162539E-012	1.816254E-011	1	0.000000E+000
1	132.38464683	1.816254E-011	5.162539E-012	0	0.000000E+000
1	132.38529185	5.162539E-012	1.816254E-011	1	0.000000E+000
1	132.38556611	1.816254E-011	5.162539E-012	0	0.000000E+000
1	132.38561216	5.162539E-012	1.816254E-011	1	0.000000E+000
1	132.38587773	1.816254E-011	5.162539E-012	0	0.000000E+000
1	132.38608234	5.162539E-012	1.816254E-011	1	0.000000E+000
1	132.38625168	1.816254E-011	5.162539E-012	0	0.000000E+000
1	132.38651702	5.162539E-012	1.816254E-011	1	0.000000E+000
1	132.38770374	1.816254E-011	5.162539E-012	0	0.000000E+000
1	132.38787189	5.162539E-012	1.816254E-011	1	0.000000E+000
1	132.38814960	1.816254E-011	5.162539E-012	0	0.000000E+000
1	132.39411271	5.162539E-012	1.816254E-011	1	0.000000E+000
1	132.39454187	1.816254E-011	5.162539E-012	0	0.000000E+000
1	132.39460518	5.162539E-012	1.816254E-011	1	0.000000E+000
1	132.39462765	1.816254E-011	5.162539E-012	0	0.000000E+000
1	132.39498404	5.162539E-012	1.816254E-011	1	0.000000E+000
1	132.39523425	1.816254E-011	5.162539E-012	0	0.000000E+000
1	132.40371242	5.162539E-012	1.816254E-011	1	0.000000E+000
1	132.40478670	1.816254E-011	5.162539E-012	0	0.000000E+000
1	132.40481248	5.162539E-012	1.816254E-011	1	0.000000E+000
1	132.40504354	1.816254E-011	5.162539E-012	0	0.000000E+000
1	132.40514945	5.162539E-012	1.816254E-011	1	0.000000E+000
1	132.40528855	1.816254E-011	5.162539E-012	0	0.000000E+000
1	132.40532761	5.162539E-012	1.816254E-011	1	0.000000E+000
1	132.40578125	1.816254E-011	5.162539E-012	0	0.000000E+000
1	132.41401341	5.162539E-012	1.816254E-011	1	0.000000E+000
1	132.41404089	1.816254E-011	5.162539E-012	0	0.000000E+000
1	132.41415014	5.162539E-012	1.816254E-011	1	0.000000E+000
1	132.41483224	1.816254E-011	5.162539E-012	0	0.000000E+000
1	132.41752194	5.162539E-012	1.816254E-011	1	0.000000E+000
1	132.41795121	1.816254E-011	5.162539E-012	0	0.000000E+000
1	132.42029040	5.162539E-012	1.816254E-011	1	0.000000E+000
1	132.42134214	1.816254E-011	5.162539E-012	0	0.000000E+000
1	132.42137156	5.162539E-012	1.816254E-011	1	0.000000E+000
1	132.42148102	1.816254E-011	5.162539E-012	0	0.000000E+000
1	132.42406988	5.162539E-012	1.816254E-011	1	0.000000E+000
1	132.42472305	1.816254E-011	5.162539E-012	0	0.000000E+000
1	132.42473969	5.162539E-012	1.816254E-011	1	0.000000E+000
1	132.42491185	1.816254E-011	5.162539E-012	0	0.000000E+000
1	132.42495777	5.162539E-012	1.816254E-011	1	0.000000E+000
1	132.42512861	1.816254E-011	5.162539E-012	0	0.000000E+000
1	132.42524124	5.162539E-012	1.816254E-011	1	0.000000E+000
1	132.42608222	1.816254E-011	5.162539E-012	0	0.000000E+000
1	132.42626310	5.162539E-012	1.816254E-011	1	0.000000E+000
1	132.42648595	1.816254E-011	5.162539E-012	0	0.000000E+000
1	132.42649434	5.162539E-012	1.816254E-011	1	0.000000E+000
1	132.42684141	1.816254E-011	5.162539E-012	0	0.000000E+000
1	132.42852793	5.162539E-012	1.816254E-011	1	0.000000E+000
1	132.42915285	1.816254E-011	5.162539E-012	0	0.000000E+000
1	132.47824546	5.162539E-012	1.816254E-011	1	0.000000E+000
1	132.47871634	1.816254E-011	5.162539E-012	0	0.000000E+000
1	132.48096790	5.162539E-012	1.816254E-011	1	0.000000E+000
1	132.48113837	1.816254E-011	5.162539E-012	0	0.000000E+000
1	132.48115555	5.162539E-012	1.816254E-011	1	0.000000E+000
1	132.48206120	1.816254E-011	5.162539E-012	0	0.000000E+000
1	132.48680146	5.162539E-012	1.816254E-011	1	0.000000E+000
1	132.48691524	1.816254E-011	5.162539E-012	0	0.000000E+000
1	132.49058134	5.162539E-012	1.816254E-011	1	0.000000E+000
1	132.49095728	1.816254E-011	5.162539E-012	0	0.000000E+000
1	132.49098796	5.162539E-012	1.816254E-011	1	0.000000E+000
1	132.49123801	1.816254E-011	5.162539E-012	0	0.000000E+000
1	132.49153232	5.162539E-012	1.816254E-011	1	0.000000E+000
1	132.49382995	1.816254E-011	5.162539E-012	0	0.000000E+000
1	132.49386740	5.162539E-012	1.816254E-011	1	0.000000E+000
1	132.49387817	1.816254E-011	5.162539E-012	0	0.000000E+000
1	132.49550484	5.162539E-012	1.816254E-011	1	0.000000E+000
1	132.49613740	1.816254E-011	5.162539E-012	0	0.000000E+000
1	132.49720677	5.162539E-012	1.816254E-011	1	0.000000E+000
1	132.49753848	1.816254E-011	5.162539E-012	0	0.000000E+000
1	132.49831088	5.162539E-012	1.816254E-011	1	0.000000E+000
1	132.49891450	1.816254E-011	5.162539E-012	0	0.000000E+000
1	132.49907479	5.162539E-012	1.816254E-011	1	0.000000E+000
1	132.49973717	1.816254E-011	5.162539E-012	0	0.000000E+000
1	132.50063174	5.162539E-012	1.816254E-011	1	0.000000E+000
1	132.50101848	1.816254E-011	5.162539E-012	0	0.000000E+000
1	132.50495263	5.162539E-012	1.816254E-011	1	0.000000E+000
1	132.50506104	1.816254E-011	5.162539E-012	0	0.000000E+000
1	132.50892473	5.162539E-012	1.816254E-011	1	0.000000E+000
1	132.50898292	1.816254E-011	5.162539E-012	0	0.000000E+000
1	132.50938392	5.162539E-012	1.816254E-011	1	0.000000E+000
1	132.50940110	1.816254E-011	5.162539E-012	0	0.000000E+000
1	132.51970607	5.162539E-012	1.816254E-011	1	0.000000E+000
1	132.52010606	1.816254E-011	5.162539E-012	0	0.000000E+000
1	132.52095203	5.162539E-012	1.816254E-011	1	0.000000E+000
1	132.52271880	1.816254E-011	5.162539E-012	0	0.000000E+000
1	132.52276116	5.162539E-012	1.816254E-011	1	0.000000E+000
1	132.52305339	1.816254E-011	5.162539E-012	0	0.000000E+000
1	132.52657353	5.162539E-012	1.816254E-011	1	0.000000E+000
1	132.52726195	1.816254E-011	5.162539E-012	0	0.000000E+000
1	132.52808817	5.162539E-012	1.816254E-011	1	0.000000E+000
1	132.52837142	1.816254E-011	5.162539E-012	0	0.000000E+000
1	132.52839089	5.162539E-012	1.816254E-011	1	0.000000E+000
1	132.52871282	1.816254E-011	5.162539E-012	0	0.000000E+000
1	132.52907020	5.162539E-012	1.816254E-011	1	0.000000E+000
1	132.53027141	1.816254E-011	5.162539E-012	0	0.000000E+000
1	132.53080122	5.162539E-012	1.816254E-011	1	0.000000E+000
1	132.53085769	1.816254E-011	5.162539E-012	0	0.000000E+000
1	132.53175831	5.162539E-012	1.816254E-011	1	0.000000E+000
1	132.53228241	1.816254E-011	5.162539E-012	0	0.000000E+000
1	132.53254305	5.162539E-012	1.816254E-011	1	0.000000E+000
1	132.53336226	1.816254E-011	5.162539E-012	0	0.000000E+000
1	132.53965915	5.162539E-012	1.816254E-011	1	0.000000E+000
1	132.53992192	1.816254E-011	5.162539E-012	0	0.000000E+000
1	132.54072392	5.162539E-012	1.816254E-011	1	0.000000E+000
1	132.54133536	1.816254E-011	5.162539E-012	0	0.000000E+000
1	132.54569360	5.162539E-012	1.816254E-011	1	0.000000E+000
1	132.54595957	1.816254E-011	5.162539E-012	0	0.000000E+000
1	132.54780554	5.162539E-012	1.816254E-011	1	0.000000E+000
1	132.54805919	1.816254E-011	5.162539E-012	0	0.000000E+000
1	132.54826381	5.162539E-012	1.816254E-011	1	0.000000E+000
1	132.54847392	1.816254E-011	5.162539E-012	0	0.000000E+000
1	132.54885065	5.162539E-012	1.816254E-011	1	0.000000E+000
1	132.54965984	1.816254E-011	5.162539E-012	0	0.000000E+000
1	132.55911966	5.162539E-012	1.816254E-011	1	0.000000E+000
1	132.55928162	1.816254E-011	5.162539E-012	0	0.000000E+000
1	132.55930174	5.162539E-012	1.816254E-011	1	0.000000E+000
1	132.56160769	1.816254E-011	5.162539E-012	0	0.000000E+000
1	132.56331228	5.162539E-012	1.816254E-011	1	0.000000E+000
1	132.56473961	1.816254E-011	5.162539E-012	0	0.000000E+000
1	132.56478228	5.162539E-012	1.816254E-011	1	0.000000E+000
1	132.56486362	1.816254E-011	5.162539E-012	0	0.000000E+000
1	132.57539070	5.162539E-012	1.816254E-011	1	0.000000E+000
1	132.57731651	1.816254E-011	5.162539E-012	0	0.000000E+000
1	132.57734136	5.162539E-012	1.816254E-011	1	0.000000E+000
1	132.57767674	1.816254E-011	5.162539E-012	0	0.000000E+000
1	132.57771346	5.162539E-012	1.816254E-011	1	0.000000E+000
1	132.57842371	1.816254E-011	5.162539E-012	0	0.000000E+000
1	132.57844478	5.162539E-012	1.816254E-011	1	0.000000E+000
1	132.57960564	1.816254E-011	5.162539E-012	0	0.000000E+000
1	132.57964634	5.162539E-012	1.816254E-011	1	0.000000E+000
1	132.58134973	1.816254E-011	5.162539E-012	0	0.000000E+000
1	132.58263635	5.162539E-012	1.816254E-011	1	0.000000E+000
1	132.58273864	1.816254E-011	5.162539E-012	0	0.000000E+000
1	132.58316404	5.162539E-012	1.816254E-011	1	0.000000E+000
1	132.58323349	1.816254E-011	5.162539E-012	0	0.000000E+000
1	132.58439186	5.162539E-012	1.816254E-011	1	0.000000E+000
1	132.58508456	1.816254E-011	5.162539E-012	0	0.000000E+000
1	132.58588303	5.162539E-012	1.816254E-011	1	0.000000E+000
1	132.58595820	1.816254E-011	5.162539E-012	0	0.000000E+000
1	132.58600804	5.162539E-012	1.816254E-011	1	0.000000E+000
1	132.58639375	1.816254E-011	5.162539E-012	0	0.000000E+000
1	132.58790936	5.162539E-012	1.816254E-011	1	0.000000E+000
1	132.58796718	1.816254E-011	5.162539E-012	0	0.000000E+000
1	132.58952404	5.162539E-012	1.816254E-011	1	0.000000E+000
1	132.58992356	1.816254E-011	5.162539E-012	0	0.000000E+000
1	132.59056741	5.162539E-012	1.816254E-011	1	0.000000E+000
1	132.59075861	1.816254E-011	5.162539E-012	0	0.000000E+000
1	132.59150561	5.162539E-012	1.816254E-011	1	0.000000E+000
1	132.59310174	1.816254E-011	5.162539E-012	0	0.000000E+000
1	132.59431275	5.162539E-012	1.816254E-011	1	0.000000E+000
1	132.59457641	1.816254E-011	5.162539E-012	0	0.000000E+000
1	132.59482137	5.162539E-012	1.816254E-011	1	0.000000E+000
1	132.59485502	1.816254E-011	5.162539E-012	0	0.000000E+000
1	132.59487553	5.162539E-012	1.816254E-011	1	0.000000E+000
1	132.59589279	1.816254E-011	5.162539E-012	0	0.000000E+000
1	132.60431368	5.162539E-012	1.816254E-011	1	0.000000E+000
1	132.60504754	1.816254E-011	5.162539E-012	0	0.000000E+000
1	132.61942176	5.162539E-012	1.816254E-011	1	0.000000E+000
1	132.61946323	1.816254E-011	5.162539E-012	0	0.000000E+000
1	132.62239850	5.162539E-012	1.816254E-011	1	0.000000E+000
1	132.62286422	1.816254E-011	5.162539E-012	0	0.000000E+000
1	132.62295455	5.162539E-012	1.816254E-011	1	0.000000E+000
1	132.62309487	1.816254E-011	5.162539E-012	0	0.000000E+000
1	132.62337573	5.162539E-012	1.816254E-011	1	0.000000E+000
1	132.62339187	1.816254E-011	5.162539E-012	0	0.000000E+000
1	132.62782093	5.162539E-012	1.816254E-011	1	0.000000E+000
1	132.62790466	1.816254E-011	5.162539E-012	0	0.000000E+000
1	132.62798733	5.162539E-012	1.816254E-011	1	0.000000E+000
1	132.62814429	1.816254E-011	5.162539E-012	0	0.000000E+000
1	132.62816346	5.162539E-012	1.816254E-011	1	0.000000E+000
1	132.62838619	1.816254E-011	5.162539E-012	0	0.000000E+000
1	132.62843813	5.162539E-012	1.816254E-011	1	0.000000E+000
1	132.62872706	1.816254E-011	5.162539E-012	0	0.000000E+000
1	132.62998863	5.162539E-012	1.816254E-011	1	0.000000E+000
1	132.63002533	1.816254E-011	5.162539E-012	0	0.000000E+000
1	132.63058962	5.162539E-012	1.816254E-011	1	0.000000E+000
1	132.63098197	1.816254E-011	5.162539E-012	0	0.000000E+000
1	132.63100524	5.162539E-012	1.816254E-011	1	0.000000E+000
1	132.63130892	1.816254E-011	5.162539E-012	0	0.000000E+000
1	132.63196243	5.162539E-012	1.816254E-011	1	0.000000E+000
1	132.63217252	1.816254E-011	5.162539E-012	0	0.000000E+000
1	132.63366822	5.162539E-012	1.816254E-011	1	0.000000E+000
1	132.63446309	1.816254E-011	5.162539E-012	0	0.000000E+000
1	132.63519847	5.162539E-012	1.816254E-011	1	0.000000E+000
1	132.63550727	1.816254E-011	5.162539E-012	0	0.000000E+000
1	132.64485641	5.162539E-012	1.816254E-011	1	0.000000E+000
1	132.64501678	1.816254E-011	5.162539E-012	0	0.000000E+000
1	132.65095275	5.162539E-012	1.816254E-011	1	0.000000E+000
1	132.65098621	1.816254E-011	5.162539E-012	0	0.000000E+000
1	132.65403601	5.162539E-012	1.816254E-011	1	0.000000E+000
1	132.65442299	1.816254E-011	5.162539E-012	0	0.000000E+000
1	132.66135685	5.162539E-012	1.816254E-011	1	0.000000E+000
1	132.66148445	1.816254E-011	5.162539E-012	0	0.000000E+000
1	132.66229811	5.162539E-012	1.816254E-011	1	0.000000E+000
1	132.66310889	1.816254E-011	5.162539E-012	0	0.000000E+000
1	132.66352776	5.162539E-012	1.816254E-011	1	0.000000E+000
1	132.66401432	1.816254E-011	5.162539E-012	0	0.000000E+000
1	132.66412968	5.162539E-012	1.816254E-011	1	0.000000E+000
1	132.66427527	1.816254E-011	5.162539E-012	0	0.000000E+000
1	132.66771199	5.162539E-012	1.816254E-011	1	0.000000E+000
1	132.66821110	1.816254E-011	5.162539E-012	0	0.000000E+000
1	132.67857599	5.162539E-012	1.816254E-011	1	0.000000E+000
1	132.67863866	1.816254E-011	5.162539E-012	0	0.000000E+000
1	132.67894068	5.162539E-012	1.816254E-011	1	0.000000E+000
1	132.67908841	1.816254E-011	5.162539E-012	0	0.000000E+000
1	132.68036707	5.162539E-012	1.816254E-011	1	0.000000E+000
1	132.68102684	1.816254E-011	5.162539E-012	0	0.000000E+000
1	132.68149054	5.162539E-012	1.816254E-011	1	0.000000E+000
1	132.68180551	1.816254E-011	5.162539E-012	0	0.000000E+000
1	132.68228527	5.162539E-012	1.816254E-011	1	0.000000E+000
1	132.68237265	1.816254E-011	5.162539E-012	0	0.000000E+000
1	132.85452956	5.018189E-012	1.801819E-011	1	0.000000E+000
1	132.85517605	1.801819E-011	5.018189E-012	0	0.000000E+000
1	132.86426287	5.018189E-012	1.801819E-011	1	0.000000E+000
1	132.86501580	1.801819E-011	5.018189E-012	0	0.000000E+000
1	132.86598511	5.018189E-012	1.801819E-011	1	0.000000E+000
1	132.86614121	1.801819E-011	5.018189E-012	0	0.000000E+000
1	132.86765537	5.018189E-012	1.801819E-011	1	0.000000E+000
1	132.86839746	1.801819E-011	5.018189E-012	0	0.000000E+000
1	132.86859934	5.018189E-012	1.801819E-011	1	0.000000E+000
1	132.86950872	1.801819E-011	5.018189E-012	0	0.000000E+000
1	132.87505059	5.018189E-012	1.801819E-011	1	0.000000E+000
1	132.87573731	1.801819E-011	5.018189E-012	0	0.000000E+000
1	132.87576505	5.018189E-012	1.801819E-011	1	0.000000E+000
1	132.87633590	1.801819E-011	5.018189E-012	0	0.000000E+000
1	132.87642441	5.018189E-012	1.801819E-011	1	0.000000E+000
1	132.87724875	1.801819E-011	5.018189E-012	0	0.000000E+000
1	132.87879389	5.018189E-012	1.801819E-011	1	0.000000E+000
1	132.87887636	1.801819E-011	5.018189E-012	0	0.000000E+000
1	132.87889569	5.018189E-012	1.801819E-011	1	0.000000E+000
1	132.87895025	1.801819E-011	5.018189E-012	0	0.000000E+000
1	132.87953863	5.018189E-012	1.801819E-011	1	0.000000E+000
1	132.87968688	1.801819E-011	5.018189E-012	0	0.000000E+000
1	132.87984831	5.018189E-012	1.801819E-011	1	0.000000E+000
1	132.88124546	1.801819E-011	5.018189E-012	0	0.000000E+000
1	132.88127822	5.018189E-012	1.801819E-011	1	0.000000E+000
1	132.88206804	1.801819E-011	5.018189E-012	0	0.000000E+000
1	132.88264520	5.018189E-012	1.801819E-011	1	0.000000E+000
1	132.88287511	1.801819E-011	5.018189E-012	0	0.000000E+000
1	132.89164354	5.018189E-012	1.801819E-011	1	0.000000E+000
1	132.89211386	1.801819E-011	5.018189E-012	0	0.000000E+000
1	132.89226034	5.018189E-012	1.801819E-011	1	0.000000E+000
1	132.89305014	1.801819E-011	5.018189E-012	0	0.000000E+000
1	132.89363240	5.018189E-012	1.801819E-011	1	0.000000E+000
1	132.89374685	1.801819E-011	5.018189E-012	0	0.000000E+000
1	132.89380043	5.018189E-012	1.801819E-011	1	0.000000E+000
1	132.89418174	1.801819E-011	5.018189E-012	0	0.000000E+000
1	132.89423569	5.018189E-012	1.801819E-011	1	0.000000E+000
1	132.89427655	1.801819E-011	5.018189E-012	0	0.000000E+000
1	132.89679849	5.018189E-012	1.801819E-011	1	0.000000E+000
1	132.89685364	1.801819E-011	5.018189E-012	0	0.000000E+000
1	132.89687362	5.018189E-012	1.801819E-011	1	0.000000E+000
1	132.89759079	1.801819E-011	5.018189E-012	0	0.000000E+000
1	132.89814304	5.018189E-012	1.801819E-011	1	0.000000E+000
1	132.89829889	1.801819E-011	5.018189E-012	0	0.000000E+000
1	132.89963029	5.018189E-012	1.801819E-011	1	0.000000E+000
1	132.90029485	1.801819E-011	5.018189E-012	0	0.000000E+000
1	132.90185172	5.018189E-012	1.801819E-011	1	0.000000E+000
1	132.90250899	1.801819E-011	5.018189E-012	0	0.000000E+000
1	132.90254321	5.018189E-012	1.801819E-011	1	0.000000E+000
1	132.90352375	1.801819E-011	5.018189E-012	0	0.000000E+000
1	132.90415322	5.018189E-012	1.801819E-011	1	0.000000E+000
1	132.90452258	1.801819E-011	5.018189E-012	0	0.000000E+000
1	132.90455158	5.018189E-012	1.801819E-011	1	0.000000E+000
1	132.90511850	1.801819E-011	5.018189E-012	0	0.000000E+000
1	132.91372893	5.018189E-012	1.801819E-011	1	0.000000E+000
1	132.91407723	1.801819E-011	5.018189E-012	0	0.000000E+000
1	132.91442069	5.018189E-012	1.801819E-011	1	0.000000E+000
1	132.91544467	1.801819E-011	5.018189E-012	0	0.000000E+000
1	132.91721311	5.018189E-012	1.801819E-011	1	0.000000E+000
1	132.91754948	1.801819E-011	5.018189E-012	0	0.000000E+000
1	132.91880916	5.018189E-012	1.801819E-011	1	0.000000E+000
1	132.91892675	1.801819E-011	5.018189E-012	0	0.000000E+000
1	132.91906066	5.018189E-012	1.801819E-011	1	0.000000E+000
1	132.91971208	1.801819E-011	5.018189E-012	0	0.000000E+000
1	132.91982686	5.018189E-012	1.801819E-011	1	0.000000E+000
1	132.92175077	1.801819E-011	5.018189E-012	0	0.000000E+000
1	132.92176793	5.018189E-012	1.801819E-011	1	0.000000E+000
1	132.92219285	1.801819E-011	5.018189E-012	0	0.000000E+000
1	132.92256830	5.018189E-012	1.801819E-011	1	0.000000E+000
1	132.92263007	1.801819E-011	5.018189E-012	0	0.000000E+000
1	132.92384692	5.018189E-012	1.801819E-011	1	0.000000E+000
1	132.92468453	1.801819E-011	5.018189E-012	0	0.000000E+000
1	132.92470343	5.018189E-012	1.801819E-011	1	0.000000E+000
1	132.92521585	1.801819E-011	5.018189E-012	0	0.000000E+000
1	132.93449573	5.018189E-012	1.801819E-011	1	0.000000E+000
1	132.93486397	1.801819E-011	5.018189E-012	0	0.000000E+000
1	132.93733611	5.018189E-012	1.801819E-011	1	0.000000E+000
1	132.93800989	1.801819E-011	5.018189E-012	0	0.000000E+000
1	132.93884608	5.018189E-012	1.801819E-011	1	0.000000E+000
1	132.93910659	1.801819E-011	5.018189E-012	0	0.000000E+000
1	132.93943599	5.018189E-012	1.801819E-011	1	0.000000E+000
1	132.94062141	1.801819E-011	5.018189E-012	0	0.000000E+000
1	132.94128307	5.018189E-012	1.801819E-011	1	0.000000E+000
1	132.94203214	1.801819E-011	5.018189E-012	0	0.000000E+000
1	132.94206022	5.018189E-012	1.801819E-011	1	0.000000E+000
1	132.94245850	1.801819E-011	5.018189E-012	0	0.000000E+000
1	132.94255507	5.018189E-012	1.801819E-011	1	0.000000E+000
1	132.94280784	1.801819E-011	5.018189E-012	0	0.000000E+000
1	132.95384211	5.018189E-012	1.801819E-011	1	0.000000E+000
1	132.95386304	1.801819E-011	5.018189E-012	0	0.000000E+000
1	132.95393220	5.018189E-012	1.801819E-011	1	0.000000E+000
1	132.95398007	1.801819E-011	5.018189E-012	0	0.000000E+000
1	132.95455031	5.018189E-012	1.801819E-011	1	0.000000E+000
1	132.95519508	1.801819E-011	5.018189E-012	0	0.000000E+000
1	132.95528845	5.018189E-012	1.801819E-011	1	0.000000E+000
1	132.95654186	1.801819E-011	5.018189E-012	0	0.000000E+000
1	132.95657042	5.018189E-012	1.801819E-011	1	0.000000E+000
1	132.95683975	1.801819E-011	5.018189E-012	0	0.000000E+000
1	132.95757567	5.018189E-012	1.801819E-011	1	0.000000E+000
1	132.95767978	1.801819E-011	5.018189E-012	0	0.000000E+000
1	132.95975642	5.018189E-012	1.801819E-011	1	0.000000E+000
1	132.96003443	1.801819E-011	5.018189E-012	0	0.000000E+000
1	132.96168782	5.018189E-012	1.801819E-011	1	0.000000E+000
1	132.96182306	1.801819E-011	5.018189E-012	0	0.000000E+000
1	132.96220009	5.018189E-012	1.801819E-011	1	0.000000E+000
1	132.96309929	1.801819E-011	5.018189E-012	0	0.000000E+000
1	132.96316019	5.018189E-012	1.801819E-011	1	0.000000E+000
1	132.96350396	1.801819E-011	5.018189E-012	0	0.000000E+000
1	132.96469049	5.018189E-012	1.801819E-011	1	0.000000E+000
1	132.96576381	1.801819E-011	5.018189E-012	0	0.000000E+000
1	132.96689307	5.018189E-012	1.801819E-011	1	0.000000E+000
1	132.96696767	1.801819E-011	5.018189E-012	0	0.000000E+000
1	132.96698963	5.018189E-012	1.801819E-011	1	0.000000E+000
1	132.96782892	1.801819E-011	5.018189E-012	0	0.000000E+000
1	132.97480228	5.018189E-012	1.801819E-011	1	0.000000E+000
1	132.97499406	1.801819E-011	5.018189E-012	0	0.000000E+000
1	132.97560304	5.018189E-012	1.801819E-011	1	0.000000E+000
1	132.97575414	1.801819E-011	5.018189E-012	0	0.000000E+000
1	132.97578168	5.018189E-012	1.801819E-011	1	0.000000E+000
1	132.97625277	1.801819E-011	5.018189E-012	0	0.000000E+000
1	132.97712280	5.018189E-012	1.801819E-011	1	0.000000E+000
1	132.97851355	1.801819E-011	5.018189E-012	0	0.000000E+000
1	132.97857101	5.018189E-012	1.801819E-011	1	0.000000E+000
1	132.97966596	1.801819E-011	5.018189E-012	0	0.000000E+000
1	132.98052582	5.018189E-012	1.801819E-011	1	0.000000E+000
1	132.98083541	1.801819E-011	5.018189E-012	0	0.000000E+000
1	132.98086679	5.018189E-012	1.801819E-011	1	0.000000E+000
1	132.98116427	1.801819E-011	5.018189E-012	0	0.000000E+000
1	132.98141459	5.018189E-012	1.801819E-011	1	0.000000E+000
1	132.98144654	1.801819E-011	5.018189E-012	0	0.000000E+000
1	132.98191236	5.018189E-012	1.801819E-011	1	0.000000E+000
1	132.98200804	1.801819E-011	5.018189E-012	0	0.000000E+000
1	132.98202120	5.018189E-012	1.801819E-011	1	0.000000E+000
1	132.98283091	1.801819E-011	5.018189E-012	0	0.000000E+000
1	132.98291689	5.018189E-012	1.801819E-011	1	0.000000E+000
1	132.98388591	1.801819E-011	5.018189E-012	0	0.000000E+000
1	132.99451119	5.018189E-012	1.801819E-011	1	0.000000E+000
1	132.99558959	1.801819E-011	5.018189E-012	0	0.000000E+000
1	133.00770411	5.018189E-012	1.801819E-011	1	0.000000E+000
1	133.00903491	1.801819E-011	5.018189E-012	0	0.000000E+000
1	133.00906985	5.018189E-012	1.801819E-011	1	0.000000E+000
1	133.00915799	1.801819E-011	5.018189E-012	0	0.000000E+000
1	133.01051977	5.018189E-012	1.801819E-011	1	0.000000E+000
1	133.01100532	1.801819E-011	5.018189E-012	0	0.000000E+000
1	133.01276749	5.018189E-012	1.801819E-011	1	0.000000E+000
1	133.01281140	1.801819E-011	5.018189E-012	0	0.000000E+000
1	133.01436031	5.018189E-012	1.801819E-011	1	0.000000E+000
1	133.01452680	1.801819E-011	5.018189E-012	0	0.000000E+000
1	133.01515324	5.018189E-012	1.801819E-011	1	0.000000E+000
1	133.01621319	1.801819E-011	5.018189E-012	0	0.000000E+000
1	133.01662379	5.018189E-012	1.801819E-011	1	0.000000E+000
1	133.01712282	1.801819E-011	5.018189E-012	0	0.000000E+000
1	133.01740001	5.018189E-012	1.801819E-011	1	0.000000E+000
1	133.01766349	1.801819E-011	5.018189E-012	0	0.000000E+000
1	133.02298400	5.018189E-012	1.801819E-011	1	0.000000E+000
1	133.02324212	1.801819E-011	5.018189E-012	0	0.000000E+000
1	133.02354912	5.018189E-012	1.801819E-011	1	0.000000E+000
1	133.02364286	1.801819E-011	5.018189E-012	0	0.000000E+000
1	133.02458406	5.018189E-012	1.801819E-011	1	0.000000E+000
1	133.02478637	1.801819E-011	5.018189E-012	0	0.000000E+000
1	133.02479332	5.018189E-012	1.801819E-011	1	0.000000E+000
1	133.02554777	1.801819E-011	5.018189E-012	0	0.000000E+000
1	133.02681097	5.018189E-012	1.801819E-011	1	0.000000E+000
1	133.02735148	1.801819E-011	5.018189E-012	0	0.000000E+000
1	133.02737812	5.018189E-012	1.801819E-011	1	0.000000E+000
1	133.02741899	1.801819E-011	5.018189E-012	0	0.000000E+000
1	133.02742463	5.018189E-012	1.801819E-011	1	0.000000E+000
1	133.02802807	1.801819E-011	5.018189E-012	0	0.000000E+000
1	133.03426195	5.018189E-012	1.801819E-011	1	0.000000E+000
1	133.03552705	1.801819E-011	5.018189E-012	0	0.000000E+000
1	133.03590258	5.018189E-012	1.801819E-011	1	0.000000E+000
1	133.03835602	1.801819E-011	5.018189E-012	0	0.000000E+000
1	133.03882438	5.018189E-012	1.801819E-011	1	0.000000E+000
1	133.03916905	1.801819E-011	5.018189E-012	0	0.000000E+000
1	133.04057833	5.018189E-012	1.801819E-011	1	0.000000E+000
1	133.04075050	1.801819E-011	5.018189E-012	0	0.000000E+000
1	133.04240577	5.018189E-012	1.801819E-011	1	0.000000E+000
1	133.04248792	1.801819E-011	5.018189E-012	0	0.000000E+000
1	133.04311270	5.018189E-012	1.801819E-011	1	0.000000E+000
1	133.04412862	1.801819E-011	5.018189E-012	0	0.000000E+000
1	133.04459475	5.018189E-012	1.801819E-011	1	0.000000E+000
1	133.04482815	1.801819E-011	5.018189E-012	0	0.000000E+000
1	133.04587241	5.018189E-012	1.801819E-011	1	0.000000E+000
1	133.04659572	1.801819E-011	5.018189E-012	0	0.000000E+000
1	133.04721625	5.018189E-012	1.801819E-011	1	0.000000E+000
1	133.04744039	1.801819E-011	5.018189E-012	0	0.000000E+000
1	133.04748785	5.018189E-012	1.801819E-011	1	0.000000E+000
1	133.04750946	1.801819E-011	5.018189E-012	0	0.000000E+000
1	133.04768858	5.018189E-012	1.801819E-011	1	0.000000E+000
1	133.04857798	1.801819E-011	5.018189E-012	0	0.000000E+000
1	133.04909411	5.018189E-012	1.801819E-011	1	0.000000E+000
1	133.04914251	1.801819E-011	5.018189E-012	0	0.000000E+000
1	133.04921670	5.018189E-012	1.801819E-011	1	0.000000E+000
1	133.04936272	1.801819E-011	5.018189E-012	0	0.000000E+000
1	133.05350588	5.018189E-012	1.801819E-011	1	0.000000E+000
1	133.05375613	1.801819E-011	5.018189E-012	0	0.000000E+000
1	133.05479028	5.018189E-012	1.801819E-011	1	0.000000E+000
1	133.05617043	1.801819E-011	5.018189E-012	0	0.000000E+000
1	133.05628237	5.018189E-012	1.801819E-011	1	0.000000E+000
1	133.05654527	1.801819E-011	5.018189E-012	0	0.000000E+000
1	133.05661202	5.018189E-012	1.801819E-011	1	0.000000E+000
1	133.05798677	1.801819E-011	5.018189E-012	0	0.000000E+000
1	133.05846198	5.018189E-012	1.801819E-011	1	0.000000E+000
1	133.05987323	1.801819E-011	5.018189E-012	0	0.000000E+000
1	133.06044876	5.018189E-012	1.801819E-011	1	0.000000E+000
1	133.06091742	1.801819E-011	5.018189E-012	0	0.000000E+000
1	133.06098020	5.018189E-012	1.801819E-011	1	0.000000E+000
1	133.06102761	1.801819E-011	5.018189E-012	0	0.000000E+000
1	133.06122292	5.018189E-012	1.801819E-011	1	0.000000E+000
1	133.06172694	1.801819E-011	5.018189E-012	0	0.000000E+000
1	133.06174877	5.018189E-012	1.801819E-011	1	0.000000E+000
1	133.06255518	1.801819E-011	5.018189E-012	0	0.000000E+000
1	133.07041672	5.018189E-012	1.801819E-011	1	0.000000E+000
1	133.07046189	1.801819E-011	5.018189E-012	0	0.000000E+000
1	133.07107977	5.018189E-012	1.801819E-011	1	0.000000E+000
1	133.07118356	1.801819E-011	5.018189E-012	0	0.000000E+000
1	133.07179464	5.018189E-012	1.801819E-011	1	0.000000E+000
1	133.07412709	1.801819E-011	5.018189E-012	0	0.000000E+000
1	133.07499975	5.018189E-012	1.801819E-011	1	0.000000E+000
1	133.07533814	1.801819E-011	5.018189E-012	0	0.000000E+000
1	133.07597409	5.018189E-012	1.801819E-011	1	0.000000E+000
1	133.07696772	1.801819E-011	5.018189E-012	0	0.000000E+000
1	133.07699273	5.018189E-012	1.801819E-011	1	0.000000E+000
1	133.07795982	1.801819E-011	5.018189E-012	0	0.000000E+000
1	133.07837020	5.018189E-012	1.801819E-011	1	0.000000E+000
1	133.07853418	1.801819E-011	5.018189E-012	0	0.000000E+000
1	133.07856759	5.018189E-012	1.801819E-011	1	0.000000E+000
1	133.07903605	1.801819E-011	5.018189E-012	0	0.000000E+000
1	133.07907775	5.018189E-012	1.801819E-011	1	0.000000E+000
1	133.07972089	1.801819E-011	5.018189E-012	0	0.000000E+000
1	133.10004657	5.018189E-012	1.801819E-011	1	0.000000E+000
1	133.10033387	1.801819E-011	5.018189E-012	0	0.000000E+000
1	133.10033913	5.018189E-012	1.801819E-011	1	0.000000E+000
1	133.10094806	1.801819E-011	5.018189E-012	0	0.000000E+000
1	133.10262037	5.018189E-012	1.801819E-011	1	0.000000E+000
1	133.10348947	1.801819E-011	5.018189E-012	0	0.000000E+000
1	133.10354300	5.018189E-012	1.801819E-011	1	0.000000E+000
1	133.10379277	1.801819E-011	5.018189E-012	0	0.000000E+000
1	133.10587800	5.018189E-012	1.801819E-011	1	0.000000E+000
1	133.10802882	1.801819E-011	5.018189E-012	0	0.000000E+000
1	133.10805761	5.018189E-012	1.801819E-011	1	0.000000E+000
1	133.10834697	1.801819E-011	5.018189E-012	0	0.000000E+000
1	133.10868442	5.018189E-012	1.801819E-011	1	0.000000E+000
1	133.11010019	1.801819E-011	5.018189E-012	0	0.000000E+000
1	133.11012612	5.018189E-012	1.801819E-011	1	0.000000E+000
1	133.11094965	1.801819E-011	5.018189E-012	0	0.000000E+000
1	133.11125682	5.018189E-012	1.801819E-011	1	0.000000E+000
1	133.11140566	1.801819E-011	5.018189E-012	0	0.000000E+000
1	133.11548753	5.018189E-012	1.801819E-011	1	0.000000E+000
1	133.11601893	1.801819E-011	5.018189E-012	0	0.000000E+000
1	133.11687617	5.018189E-012	1.801819E-011	1	0.000000E+000
1	133.11691084	1.801819E-011	5.018189E-012	0	0.000000E+000
1	133.11988272	5.018189E-012	1.801819E-011	1	0.000000E+000
1	133.12019611	1.801819E-011	5.018189E-012	0	0.000000E+000
1	133.12116947	5.018189E-012	1.801819E-011	1	0.000000E+000
1	133.12156000	1.801819E-011	5.018189E-012	0	0.000000E+000
1	133.12376584	5.018189E-012	1.801819E-011	1	0.000000E+000
1	133.12396729	1.801819E-011	5.018189E-012	0	0.000000E+000
1	133.12401530	5.018189E-012	1.801819E-011	1	0.000000E+000
1	133.12417295	1.801819E-011	5.018189E-012	0	0.000000E+000
1	133.13954628	5.018189E-012	1.801819E-011	1	0.000000E+000
1	133.13978237	1.801819E-011	5.018189E-012	0	0.000000E+000
1	133.13978432	5.018189E-012	1.801819E-011	1	0.000000E+000
1	133.14022102	1.801819E-011	5.018189E-012	0	0.000000E+000
1	133.14023693	5.018189E-012	1.801819E-011	1	0.000000E+000
1	133.14052018	1.801819E-011	5.018189E-012	0	0.000000E+000
1	133.14053659	5.018189E-012	1.801819E-011	1	0.000000E+000
1	133.14132770	1.801819E-011	5.018189E-012	0	0.000000E+000
1	133.16213928	5.018189E-012	1.801819E-011	1	0.000000E+000
1	133.16294524	1.801819E-011	5.018189E-012	0	0.000000E+000
1	133.16371621	5.018189E-012	1.801819E-011	1	0.000000E+000
1	133.16418759	1.801819E-011	5.018189E-012	0	0.000000E+000
1	133.16478899	5.018189E-012	1.801819E-011	1	0.000000E+000
1	133.16497293	1.801819E-011	5.018189E-012	0	0.000000E+000
1	133.16597019	5.018189E-012	1.801819E-011	1	0.000000E+000
1	133.16649005	1.801819E-011	5.018189E-012	0	0.000000E+000
1	133.16906809	5.018189E-012	1.801819E-011	1	0.000000E+000
1	133.16908250	1.801819E-011	5.018189E-012	0	0.000000E+000
1	133.17000216	5.018189E-012	1.801819E-011	1	0.000000E+000
1	133.17037626	1.801819E-011	5.018189E-012	0	0.000000E+000
1	133.18014643	5.018189E-012	1.801819E-011	1	0.000000E+000
1	133.18043809	1.801819E-011	5.018189E-012	0	0.000000E+000
1	133.18756136	5.018189E-012	1.801819E-011	1	0.000000E+000
1	133.18769678	1.801819E-011	5.018189E-012	0	0.000000E+000
1	133.18787335	5.018189E-012	1.801819E-011	1	0.000000E+000
1	133.18885214	1.801819E-011	5.018189E-012	0	0.000000E+000
1	133.19436472	5.018189E-012	1.801819E-011	1	0.000000E+000
1	133.19453721	1.801819E-011	5.018189E-012	0	0.000000E+000
1	133.19457193	5.018189E-012	1.801819E-011	1	0.000000E+000
1	133.19471589	1.801819E-011	5.018189E-012	0	0.000000E+000
1	133.19493311	5.018189E-012	1.801819E-011	1	0.000000E+000
1	133.19498735	1.801819E-011	5.018189E-012	0	0.000000E+000
1	133.19506054	5.018189E-012	1.801819E-011	1	0.000000E+000
1	133.19531942	1.801819E-011	5.018189E-012	0	0.000000E+000
1	133.20135005	5.018189E-012	1.801819E-011	1	0.000000E+000
1	133.20137780	1.801819E-011	5.018189E-012	0	0.000000E+000
1	133.20190759	5.018189E-012	1.801819E-011	1	0.000000E+000
1	133.20409602	1.801819E-011	5.018189E-012	0	0.000000E+000
1	133.20411542	5.018189E-012	1.801819E-011	1	0.000000E+000
1	133.20513258	1.801819E-011	5.018189E-012	0	0.000000E+000
1	133.20514046	5.018189E-012	1.801819E-011	1	0.000000E+000
1	133.20555783	1.801819E-011	5.018189E-012	0	0.000000E+000
1	133.20909951	5.018189E-012	1.801819E-011	1	0.000000E+000
1	133.20930198	1.801819E-011	5.018189E-012	0	0.000000E+000
1	133.20932315	5.018189E-012	1.801819E-011	1	0.000000E+000
1	133.21006845	1.801819E-011	5.018189E-012	0	0.000000E+000
1	133.21014079	5.018189E-012	1.801819E-011	1	0.000000E+000
1	133.21021309	1.801819E-011	5.018189E-012	0	0.000000E+000
1	133.21039438	5.018189E-012	1.801819E-011	1	0.000000E+000
1	133.21079789	1.801819E-011	5.018189E-012	0	0.000000E+000
1	133.21083482	5.018189E-012	1.801819E-011	1	0.000000E+000
1	133.21091102	1.801819E-011	5.018189E-012	0	0.000000E+000
1	133.21094353	5.018189E-012	1.801819E-011	1	0.000000E+000
1	133.21169063	1.801819E-011	5.018189E-012	0	0.000000E+000
1	133.21182565	5.018189E-012	1.801819E-011	1	0.000000E+000
1	133.21184878	1.801819E-011	5.018189E-012	0	0.000000E+000
1	133.21243922	5.018189E-012	1.801819E-011	1	0.000000E+000
1	133.21246994	1.801819E-011	5.018189E-012	0	0.000000E+000
1	133.21251959	5.018189E-012	1.801819E-011	1	0.000000E+000
1	133.21253819	1.801819E-011	5.018189E-012	0	0.000000E+000
1	133.21256777	5.018189E-012	1.801819E-011	1	0.000000E+000
1	133.21394747	1.801819E-011	5.018189E-012	0	0.000000E+000
1	133.21406030	5.018189E-012	1.801819E-011	1	0.000000E+000
1	133.21460095	1.801819E-011	5.018189E-012	0	0.000000E+000
1	133.21471354	5.018189E-012	1.801819E-011	1	0.000000E+000
1	133.21473832	1.801819E-011	5.018189E-012	0	0.000000E+000
1	133.21476627	5.018189E-012	1.801819E-011	1	0.000000E+000
1	133.21495594	1.801819E-011	5.018189E-012	0	0.000000E+000
1	133.22630641	5.018189E-012	1.801819E-011	1	0.000000E+000
1	133.22635287	1.801819E-011	5.018189E-012	0	0.000000E+000
1	133.22636625	5.018189E-012	1.801819E-011	1	0.000000E+000
1	133.22703105	1.801819E-011	5.018189E-012	0	0.000000E+000
1	133.22705536	5.018189E-012	1.801819E-011	1	0.000000E+000
1	133.22742011	1.801819E-011	5.018189E-012	0	0.000000E+000
1	133.23889625	5.018189E-012	1.801819E-011	1	0.000000E+000
1	133.23893509	1.801819E-011	5.018189E-012	0	0.000000E+000
1	133.23894834	5.018189E-012	1.801819E-011	1	0.000000E+000
1	133.23966263	1.801819E-011	5.018189E-012	0	0.000000E+000
1	133.23970165	5.018189E-012	1.801819E-011	1	0.000000E+000
1	133.24089308	1.801819E-011	5.018189E-012	0	0.000000E+000
1	133.24281431	5.018189E-012	1.801819E-011	1	0.000000E+000
1	133.24298552	1.801819E-011	5.018189E-012	0	0.000000E+000
1	133.24497693	5.018189E-012	1.801819E-011	1	0.000000E+000
1	133.24559850	1.801819E-011	5.018189E-012	0	0.000000E+000
1	133.24664795	5.018189E-012	1.801819E-011	1	0.000000E+000
1	133.24744456	1.801819E-011	5.018189E-012	0	0.000000E+000
1	133.25081085	5.018189E-012	1.801819E-011	1	0.000000E+000
1	133.25104733	1.801819E-011	5.018189E-012	0	0.000000E+000
1	133.25107122	5.018189E-012	1.801819E-011	1	0.000000E+000
1	133.25183633	1.801819E-011	5.018189E-012	0	0.000000E+000
1	133.25433819	5.018189E-012	1.801819E-011	1	0.000000E+000
1	133.25454104	1.801819E-011	5.018189E-012	0	0.000000E+000
1	133.25455983	5.018189E-012	1.801819E-011	1	0.000000E+000
1	133.25484930	1.801819E-011	5.018189E-012	0	0.000000E+000
1	133.25490535	5.018189E-012	1.801819E-011	1	0.000000E+000
1	133.25501847	1.801819E-011	5.018189E-012	0	0.000000E+000
1	133.25540101	5.018189E-012	1.801819E-011	1	0.000000E+000
1	133.25560109	1.801819E-011	5.018189E-012	0	0.000000E+000
1	133.26786226	5.018189E-012	1.801819E-011	1	0.000000E+000
1	133.26791513	1.801819E-011	5.018189E-012	0	0.000000E+000
1	133.26870607	5.018189E-012	1.801819E-011	1	0.000000E+000
1	133.26899816	1.801819E-011	5.018189E-012	0	0.000000E+000
1	133.26935822	5.018189E-012	1.801819E-011	1	0.000000E+000
1	133.26973793	1.801819E-011	5.018189E-012	0	0.000000E+000
1	133.26998215	5.018189E-012	1.801819E-011	1	0.000000E+000
1	133.27030142	1.801819E-011	5.018189E-012	0	0.000000E+000
1	133.27031554	5.018189E-012	1.801819E-011	1	0.000000E+000
1	133.27041971	1.801819E-011	5.018189E-012	0	0.000000E+000
1	133.27052944	5.018189E-012	1.801819E-011	1	0.000000E+000
1	133.27056170	1.801819E-011	5.018189E-012	0	0.000000E+000
1	133.28198042	5.018189E-012	1.801819E-011	1	0.000000E+000
1	133.28242045	1.801819E-011	5.018189E-012	0	0.000000E+000
1	133.28255955	5.018189E-012	1.801819E-011	1	0.000000E+000
1	133.28295097	1.801819E-011	5.018189E-012	0	0.000000E+000
1	133.28404312	5.018189E-012	1.801819E-011	1	0.000000E+000
1	133.28462895	1.801819E-011	5.018189E-012	0	0.000000E+000
1	133.28551830	5.018189E-012	1.801819E-011	1	0.000000E+000
1	133.28582558	1.801819E-011	5.018189E-012	0	0.000000E+000
1	133.28583464	5.018189E-012	1.801819E-011	1	0.000000E+000
1	133.28598716	1.801819E-011	5.018189E-012	0	0.000000E+000
1	133.28724016	5.018189E-012	1.801819E-011	1	0.000000E+000
1	133.28761590	1.801819E-011	5.018189E-012	0	0.000000E+000
1	133.28809223	5.018189E-012	1.801819E-011	1	0.000000E+000
1	133.28836454	1.801819E-011	5.018189E-012	0	0.000000E+000
1	133.28840223	5.018189E-012	1.801819E-011	1	0.000000E+000
1	133.28851207	1.801819E-011	5.018189E-012	0	0.000000E+000
1	133.28857935	5.018189E-012	1.801819E-011	1	0.000000E+000
1	133.28882116	1.801819E-011	5.018189E-012	0	0.000000E+000
1	133.28883811	5.018189E-012	1.801819E-011	1	0.000000E+000
1	133.29380122	1.801819E-011	5.018189E-012	0	0.000000E+000
1	133.29386275	5.018189E-012	1.801819E-011	1	0.000000E+000
1	133.29431645	1.801819E-011	5.018189E-012	0	0.000000E+000
1	133.29435971	5.018189E-012	1.801819E-011	1	0.000000E+000
1	133.29488522	1.801819E-011	5.018189E-012	0	0.000000E+000
1	133.29490244	5.018189E-012	1.801819E-011	1	0.000000E+000
1	133.29581787	1.801819E-011	5.018189E-012	0	0.000000E+000
1	133.29769650	5.018189E-012	1.801819E-011	1	0.000000E+000
1	133.29792226	1.801819E-011	5.018189E-012	0	0.000000E+000
1	133.29806486	5.018189E-012	1.801819E-011	1	0.000000E+000
1	133.29859144	1.801819E-011	5.018189E-012	0	0.000000E+000
1	133.29860008	5.018189E-012	1.801819E-011	1	0.000000E+000
1	133.29908151	1.801819E-011	5.018189E-012	0	0.000000E+000
1	133.30011837	5.018189E-012	1.801819E-011	1	0.000000E+000
1	133.30020889	1.801819E-011	5.018189E-012	0	0.000000E+000
1	133.30030276	5.018189E-012	1.801819E-011	1	0.000000E+000
1	133.30072886	1.801819E-011	5.018189E-012	0	0.000000E+000
1	133.30074726	5.018189E-012	1.801819E-011	1	0.000000E+000
1	133.30268307	1.801819E-011	5.018189E-012	0	0.000000E+000
1	133.30396429	5.018189E-012	1.801819E-011	1	0.000000E+000
1	133.30428483	1.801819E-011	5.018189E-012	0	0.000000E+000
1	133.30760197	5.018189E-012	1.801819E-011	1	0.000000E+000
1	133.30769004	1.801819E-011	5.018189E-012	0	0.000000E+000
1	133.31121079	5.018189E-012	1.801819E-011	1	0.000000E+000
1	133.31145177	1.801819E-011	5.018189E-012	0	0.000000E+000
1	133.31149486	5.018189E-012	1.801819E-011	1	0.000000E+000
1	133.31236675	1.801819E-011	5.018189E-012	0	0.000000E+000
1	133.32078134	5.018189E-012	1.801819E-011	1	0.000000E+000
1	133.32101588	1.801819E-011	5.018189E-012	0	0.000000E+000
1	133.32256033	5.018189E-012	1.801819E-011	1	0.000000E+000
1	133.32337578	1.801819E-011	5.018189E-012	0	0.000000E+000
1	133.32866998	5.018189E-012	1.801819E-011	1	0.000000E+000
1	133.32940715	1.801819E-011	5.018189E-012	0	0.000000E+000
1	133.33018683	5.018189E-012	1.801819E-011	1	0.000000E+000
1	133.33027607	1.801819E-011	5.018189E-012	0	0.000000E+000
1	133.33033444	5.018189E-012	1.801819E-011	1	0.000000E+000
1	133.33039385	1.801819E-011	5.018189E-012	0	0.000000E+000
1	133.33040093	5.018189E-012	1.801819E-011	1	0.000000E+000
1	133.33214982	1.801819E-011	5.018189E-012	0	0.000000E+000
1	133.33216663	5.018189E-012	1.801819E-011	1	0.000000E+000
1	133.33236843	1.801819E-011	5.018189E-012	0	0.000000E+000
1	133.33286038	5.018189E-012	1.801819E-011	1	0.000000E+000
1	133.33399651	1.801819E-011	5.018189E-012	0	0.000000E+000
1	133.33451659	5.018189E-012	1.801819E-011	1	0.000000E+000
1	133.33571080	1.801819E-011	5.018189E-012	0	0.000000E+000
1	133.33571417	5.018189E-012	1.801819E-011	1	0.000000E+000
1	133.33581159	1.801819E-011	5.018189E-012	0	0.000000E+000
1	133.33727225	5.018189E-012	1.801819E-011	1	0.000000E+000
1	133.33861887	1.801819E-011	5.018189E-012	0	0.000000E+000
1	133.33862990	5.018189E-012	1.801819E-011	1	0.000000E+000
1	133.33873379	1.801819E-011	5.018189E-012	0	0.000000E+000
1	133.33878787	5.018189E-012	1.801819E-011	1	0.000000E+000
1	133.33911522	1.801819E-011	5.018189E-012	0	0.000000E+000
1	133.34012379	5.018189E-012	1.801819E-011	1	0.000000E+000
1	133.34121560	1.801819E-011	5.018189E-012	0	0.000000E+000
1	133.34547761	5.018189E-012	1.801819E-011	1	0.000000E+000
1	133.34602953	1.801819E-011	5.018189E-012	0	0.000000E+000
1	133.34612233	5.018189E-012	1.801819E-011	1	0.000000E+000
1	133.34613143	1.801819E-011	5.018189E-012	0	0.000000E+000
1	133.34670701	5.018189E-012	1.801819E-011	1	0.000000E+000
1	133.34675443	1.801819E-011	5.018189E-012	0	0.000000E+000
1	133.34694585	5.018189E-012	1.801819E-011	1	0.000000E+000
1	133.34874012	1.801819E-011	5.018189E-012	0	0.000000E+000
1	133.36027167	5.018189E-012	1.801819E-011	1	0.000000E+000
1	133.36047115	1.801819E-011	5.018189E-012	0	0.000000E+000
1	133.36099079	5.018189E-012	1.801819E-011	1	0.000000E+000
1	133.36108356	1.801819E-011	5.018189E-012	0	0.000000E+000
1	133.36111033	5.018189E-012	1.801819E-011	1	0.000000E+000
1	133.36156373	1.801819E-011	5.018189E-012	0	0.000000E+000
1	133.36165066	5.018189E-012	1.801819E-011	1	0.000000E+000
1	133.36181512	1.801819E-011	5.018189E-012	0	0.000000E+000
1	133.36223013	5.018189E-012	1.801819E-011	1	0.000000E+000
1	133.36389697	1.801819E-011	5.018189E-012	0	0.000000E+000
1	133.36473762	5.018189E-012	1.801819E-011	1	0.000000E+000
1	133.36489170	1.801819E-011	5.018189E-012	0	0.000000E+000
1	133.36724121	5.018189E-012	1.801819E-011	1	0.000000E+000
1	133.36796798	1.801819E-011	5.018189E-012	0	0.000000E+000
1	133.37111434	5.018189E-012	1.801819E-011	1	0.000000E+000
1	133.37124267	1.801819E-011	5.018189E-012	0	0.000000E+000
1	133.37226662	5.018189E-012	1.801819E-011	1	0.000000E+000
1	133.37341128	1.801819E-011	5.018189E-012	0	0.000000E+000
1	133.37342419	5.018189E-012	1.801819E-011	1	0.000000E+000
1	133.37560080	1.801819E-011	5.018189E-012	0	0.000000E+000
1	133.37703136	5.018189E-012	1.801819E-011	1	0.000000E+000
1	133.37833373	1.801819E-011	5.018189E-012	0	0.000000E+000
1	133.37879372	5.018189E-012	1.801819E-011	1	0.000000E+000
1	133.37946842	1.801819E-011	5.018189E-012	0	0.000000E+000
1	133.38100721	5.018189E-012	1.801819E-011	1	0.000000E+000
1	133.38163074	1.801819E-011	5.018189E-012	0	0.000000E+000
1	133.38188240	5.018189E-012	1.801819E-011	1	0.000000E+000
1	133.38277532	1.801819E-011	5.018189E-012	0	0.000000E+000
1	133.38283195	5.018189E-012	1.801819E-011	1	0.000000E+000
1	133.38328018	1.801819E-011	5.018189E-012	0	0.000000E+000
1	133.39300590	5.018189E-012	1.801819E-011	1	0.000000E+000
1	133.39327948	1.801819E-011	5.018189E-012	0	0.000000E+000
1	133.39328498	5.018189E-012	1.801819E-011	1	0.000000E+000
1	133.39372160	1.801819E-011	5.018189E-012	0	0.000000E+000
1	133.39372597	5.018189E-012	1.801819E-011	1	0.000000E+000
1	133.39376969	1.801819E-011	5.018189E-012	0	0.000000E+000
1	133.39384724	5.018189E-012	1.801819E-011	1	0.000000E+000
1	133.39454730	1.801819E-011	5.018189E-012	0	0.000000E+000
1	133.40153864	5.018189E-012	1.801819E-011	1	0.000000E+000
1	133.40333157	1.801819E-011	5.018189E-012	0	0.000000E+000
1	133.40401271	5.018189E-012	1.801819E-011	1	0.000000E+000
1	133.40470488	1.801819E-011	5.018189E-012	0	0.000000E+000
1	133.40546632	5.018189E-012	1.801819E-011	1	0.000000E+000
1	133.40770646	1.801819E-011	5.018189E-012	0	0.000000E+000
1	133.40771807	5.018189E-012	1.801819E-011	1	0.000000E+000
1	133.40781128	1.801819E-011	5.018189E-012	0	0.000000E+000
1	133.40851455	5.018189E-012	1.801819E-011	1	0.000000E+000
1	133.40865767	1.801819E-011	5.018189E-012	0	0.000000E+000
1	133.41758413	5.018189E-012	1.801819E-011	1	0.000000E+000
1	133.41819509	1.801819E-011	5.018189E-012	0	0.000000E+000
1	133.42007352	5.018189E-012	1.801819E-011	1	0.000000E+000
1	133.42010928	1.801819E-011	5.018189E-012	0	0.000000E+000
1	133.42012167	5.018189E-012	1.801819E-011	1	0.000000E+000
1	133.42024803	1.801819E-011	5.018189E-012	0	0.000000E+000
1	133.42025711	5.018189E-012	1.801819E-011	1	0.000000E+000
1	133.42039260	1.801819E-011	5.018189E-012	0	0.000000E+000
1	133.42211482	5.018189E-012	1.801819E-011	1	0.000000E+000
1	133.42213928	1.801819E-011	5.018189E-012	0	0.000000E+000
1	133.42327909	5.018189E-012	1.801819E-011	1	0.000000E+000
1	133.42374290	1.801819E-011	5.018189E-012	0	0.000000E+000
1	133.42791684	5.018189E-012	1.801819E-011	1	0.000000E+000
1	133.42797296	1.801819E-011	5.018189E-012	0	0.000000E+000
1	133.42800569	5.018189E-012	1.801819E-011	1	0.000000E+000
1	133.43057448	1.801819E-011	5.018189E-012	0	0.000000E+000
1	133.43086768	5.018189E-012	1.801819E-011	1	0.000000E+000
1	133.43198138	1.801819E-011	5.018189E-012	0	0.000000E+000
1	133.43284303	5.018189E-012	1.801819E-011	1	0.000000E+000
1	133.43377105	1.801819E-011	5.018189E-012	0	0.000000E+000
1	133.43601465	5.018189E-012	1.801819E-011	1	0.000000E+000
1	133.43627412	1.801819E-011	5.018189E-012	0	0.000000E+000
1	133.43631804	5.018189E-012	1.801819E-011	1	0.000000E+000
1	133.43821786	1.801819E-011	5.018189E-012	0	0.000000E+000
1	133.44040228	5.018189E-012	1.801819E-011	1	0.000000E+000
1	133.44111088	1.801819E-011	5.018189E-012	0	0.000000E+000
1	133.44114188	5.018189E-012	1.801819E-011	1	0.000000E+000
1	133.44167679	1.801819E-011	5.018189E-012	0	0.000000E+000
1	133.44222175	5.018189E-012	1.801819E-011	1	0.000000E+000
1	133.44224350	1.801819E-011	5.018189E-012	0	0.000000E+000
1	133.44305772	5.018189E-012	1.801819E-011	1	0.000000E+000
1	133.44470900	1.801819E-011	5.018189E-012	0	0.000000E+000
1	141.99707204	5.144412E-012	1.814441E-011	1	0.000000E+000
1	141.99711770	1.814441E-011	5.144412E-012	0	0.000000E+000
1	141.99713914	5.144412E-012	1.814441E-011	1	0.000000E+000
1	141.99734883	1.814441E-011	5.144412E-012	0	0.000000E+000
1	141.99736820	5.144412E-012	1.814441E-011	1	0.000000E+000
1	141.99891714	1.814441E-011	5.144412E-012	0	0.000000E+000
1	141.99965278	5.144412E-012	1.814441E-011	1	0.000000E+000
1	142.00035345	1.814441E-011	5.144412E-012	0	0.000000E+000
1	142.00035643	5.144412E-012	1.814441E-011	1	0.000000E+000
1	142.00095197	1.814441E-011	5.144412E-012	0	0.000000E+000
1	142.00128756	5.144412E-012	1.814441E-011	1	0.000000E+000
1	142.00190648	1.814441E-011	5.144412E-012	0	0.000000E+000
1	142.00385737	5.144412E-012	1.814441E-011	1	0.000000E+000
1	142.00412616	1.814441E-011	5.144412E-012	0	0.000000E+000
1	142.00595868	5.144412E-012	1.814441E-011	1	0.000000E+000
1	142.00787769	1.814441E-011	5.144412E-012	0	0.000000E+000
1	142.00812798	5.144412E-012	1.814441E-011	1	0.000000E+000
1	142.00860620	1.814441E-011	5.144412E-012	0	0.000000E+000
1	142.00894335	5.144412E-012	1.814441E-011	1	0.000000E+000
1	142.00977695	1.814441E-011	5.144412E-012	0	0.000000E+000
1	142.00981210	5.144412E-012	1.814441E-011	1	0.000000E+000
1	142.01021375	1.814441E-011	5.144412E-012	0	0.000000E+000
1	142.01187325	5.144412E-012	1.814441E-011	1	0.000000E+000
1	142.01322001	1.814441E-011	5.144412E-012	0	0.000000E+000
1	142.01530437	5.144412E-012	1.814441E-011	1	0.000000E+000
1	142.01629875	1.814441E-011	5.144412E-012	0	0.000000E+000
1	142.01690396	5.144412E-012	1.814441E-011	1	0.000000E+000
1	142.01695396	1.814441E-011	5.144412E-012	0	0.000000E+000
1	142.02148810	5.144412E-012	1.814441E-011	1	0.000000E+000
1	142.02341011	1.814441E-011	5.144412E-012	0	0.000000E+000
1	142.02342922	5.144412E-012	1.814441E-011	1	0.000000E+000
1	142.02438653	1.814441E-011	5.144412E-012	0	0.000000E+000
1	142.02817822	5.144412E-012	1.814441E-011	1	0.000000E+000
1	142.02860396	1.814441E-011	5.144412E-012	0	0.000000E+000
1	142.02861550	5.144412E-012	1.814441E-011	1	0.000000E+000
1	142.03033516	1.814441E-011	5.144412E-012	0	0.000000E+000
1	142.03068715	5.144412E-012	1.814441E-011	1	0.000000E+000
1	142.03102099	1.814441E-011	5.144412E-012	0	0.000000E+000
1	142.03223952	5.144412E-012	1.814441E-011	1	0.000000E+000
1	142.03242100	1.814441E-011	5.144412E-012	0	0.000000E+000
1	142.03628180	5.144412E-012	1.814441E-011	1	0.000000E+000
1	142.03749096	1.814441E-011	5.144412E-012	0	0.000000E+000
1	142.03907162	5.144412E-012	1.814441E-011	1	0.000000E+000
1	142.03912577	1.814441E-011	5.144412E-012	0	0.000000E+000
1	142.03949693	5.144412E-012	1.814441E-011	1	0.000000E+000
1	142.03954130	1.814441E-011	5.144412E-012	0	0.000000E+000
1	142.04656974	5.144412E-012	1.814441E-011	1	0.000000E+000
1	142.04678301	1.814441E-011	5.144412E-012	0	0.000000E+000
1	142.05000631	5.144412E-012	1.814441E-011	1	0.000000E+000
1	142.05041338	1.814441E-011	5.144412E-012	0	0.000000E+000
1	142.05049415	5.144412E-012	1.814441E-011	1	0.000000E+000
1	142.05200597	1.814441E-011	5.144412E-012	0	0.000000E+000
1	142.05200896	5.144412E-012	1.814441E-011	1	0.000000E+000
1	142.05272888	1.814441E-011	5.144412E-012	0	0.000000E+000
1	142.05319565	5.144412E-012	1.814441E-011	1	0.000000E+000
1	142.05335245	1.814441E-011	5.144412E-012	0	0.000000E+000
1	142.05335848	5.144412E-012	1.814441E-011	1	0.000000E+000
1	142.05351403	1.814441E-011	5.144412E-012	0	0.000000E+000
1	142.05851252	5.144412E-012	1.814441E-011	1	0.000000E+000
1	142.05854406	1.814441E-011	5.144412E-012	0	0.000000E+000
1	142.05908678	5.144412E-012	1.814441E-011	1	0.000000E+000
1	142.05937066	1.814441E-011	5.144412E-012	0	0.000000E+000
1	142.05943277	5.144412E-012	1.814441E-011	1	0.000000E+000
1	142.05991122	1.814441E-011	5.144412E-012	0	0.000000E+000
1	142.06573032	5.144412E-012	1.814441E-011	1	0.000000E+000
1	142.06620673	1.814441E-011	5.144412E-012	0	0.000000E+000
1	142.06725466	5.144412E-012	1.814441E-011	1	0.000000E+000
1	142.06733175	1.814441E-011	5.144412E-012	0	0.000000E+000
1	142.06760448	5.144412E-012	1.814441E-011	1	0.000000E+000
1	142.06780749	1.814441E-011	5.144412E-012	0	0.000000E+000
1	142.06878715	5.144412E-012	1.814441E-011	1	0.000000E+000
1	142.06933310	1.814441E-011	5.144412E-012	0	0.000000E+000
1	142.07230424	5.144412E-012	1.814441E-011	1	0.000000E+000
1	142.07444152	1.814441E-011	5.144412E-012	0	0.000000E+000
1	142.07545446	5.144412E-012	1.814441E-011	1	0.000000E+000
1	142.07619993	1.814441E-011	5.144412E-012	0	0.000000E+000
1	142.10209346	5.144412E-012	1.814441E-011	1	0.000000E+000
1	142.10237690	1.814441E-011	5.144412E-012	0	0.000000E+000
1	142.10290891	5.144412E-012	1.814441E-011	1	0.000000E+000
1	142.10434446	1.814441E-011	5.144412E-012	0	0.000000E+000
1	142.10580997	5.144412E-012	1.814441E-011	1	0.000000E+000
1	142.10594942	1.814441E-011	5.144412E-012	0	0.000000E+000
1	142.11400520	5.144412E-012	1.814441E-011	1	0.000000E+000
1	142.11481593	1.814441E-011	5.144412E-012	0	0.000000E+000
1	142.11990070	5.144412E-012	1.814441E-011	1	0.000000E+000
1	142.12105711	1.814441E-011	5.144412E-012	0	0.000000E+000
1	142.12151430	5.144412E-012	1.814441E-011	1	0.000000E+000
1	142.12163400	1.814441E-011	5.144412E-012	0	0.000000E+000
1	142.12175622	5.144412E-012	1.814441E-011	1	0.000000E+000
1	142.12234498	1.814441E-011	5.144412E-012	0	0.000000E+000
1	142.12338329	5.144412E-012	1.814441E-011	1	0.000000E+000
1	142.12410382	1.814441E-011	5.144412E-012	0	0.000000E+000
1	142.12474775	5.144412E-012	1.814441E-011	1	0.000000E+000
1	142.12647819	1.814441E-011	5.144412E-012	0	0.000000E+000
1	142.12701086	5.144412E-012	1.814441E-011	1	0.000000E+000
1	142.12930442	1.814441E-011	5.144412E-012	0	0.000000E+000
1	142.12935365	5.144412E-012	1.814441E-011	1	0.000000E+000
1	142.12953765	1.814441E-011	5.144412E-012	0	0.000000E+000
1	142.13035320	5.144412E-012	1.814441E-011	1	0.000000E+000
1	142.13049682	1.814441E-011	5.144412E-012	0	0.000000E+000
1	142.13051035	5.144412E-012	1.814441E-011	1	0.000000E+000
1	142.13061342	1.814441E-011	5.144412E-012	0	0.000000E+000
1	142.13063838	5.144412E-012	1.814441E-011	1	0.000000E+000
1	142.13070766	1.814441E-011	5.144412E-012	0	0.000000E+000
1	142.13075957	5.144412E-012	1.814441E-011	1	0.000000E+000
1	142.13085588	1.814441E-011	5.144412E-012	0	0.000000E+000
1	142.13110121	5.144412E-012	1.814441E-011	1	0.000000E+000
1	142.13135449	1.814441E-011	5.144412E-012	0	0.000000E+000
1	142.13636317	5.144412E-012	1.814441E-011	1	0.000000E+000
1	142.13716460	1.814441E-011	5.144412E-012	0	0.000000E+000
1	142.13719731	5.144412E-012	1.814441E-011	1	0.000000E+000
1	142.13779086	1.814441E-011	5.144412E-012	0	0.000000E+000
1	142.13902330	5.144412E-012	1.814441E-011	1	0.000000E+000
1	142.13907762	1.814441E-011	5.144412E-012	0	0.000000E+000
1	142.14013096	5.144412E-012	1.814441E-011	1	0.000000E+000
1	142.14023240	1.814441E-011	5.144412E-012	0	0.000000E+000
1	142.14096683	5.144412E-012	1.814441E-011	1	0.000000E+000
1	142.14113513	1.814441E-011	5.144412E-012	0	0.000000E+000
1	142.14365037	5.144412E-012	1.814441E-011	1	0.000000E+000
1	142.14375624	1.814441E-011	5.144412E-012	0	0.000000E+000
1	142.14480417	5.144412E-012	1.814441E-011	1	0.000000E+000
1	142.14485791	1.814441E-011	5.144412E-012	0	0.000000E+000
1	142.14922651	5.144412E-012	1.814441E-011	1	0.000000E+000
1	142.14940107	1.814441E-011	5.144412E-012	0	0.000000E+000
1	142.14961779	5.144412E-012	1.814441E-011	1	0.000000E+000
1	142.14981749	1.814441E-011	5.144412E-012	0	0.000000E+000
1	142.15230515	5.144412E-012	1.814441E-011	1	0.000000E+000
1	142.15265967	1.814441E-011	5.144412E-012	0	0.000000E+000
1	142.15452167	5.144412E-012	1.814441E-011	1	0.000000E+000
1	142.15481298	1.814441E-011	5.144412E-012	0	0.000000E+000
1	142.15653408	5.144412E-012	1.814441E-011	1	0.000000E+000
1	142.15679673	1.814441E-011	5.144412E-012	0	0.000000E+000
1	142.16329220	5.144412E-012	1.814441E-011	1	0.000000E+000
1	142.16342333	1.814441E-011	5.144412E-012	0	0.000000E+000
1	142.16409858	5.144412E-012	1.814441E-011	1	0.000000E+000
1	142.16501497	1.814441E-011	5.144412E-012	0	0.000000E+000
1	142.16523475	5.144412E-012	1.814441E-011	1	0.000000E+000
1	142.16579801	1.814441E-011	5.144412E-012	0	0.000000E+000
1	142.16858383	5.144412E-012	1.814441E-011	1	0.000000E+000
1	142.16861372	1.814441E-011	5.144412E-012	0	0.000000E+000
1	142.17468310	5.144412E-012	1.814441E-011	1	0.000000E+000
1	142.17522809	1.814441E-011	5.144412E-012	0	0.000000E+000
1	142.17525845	5.144412E-012	1.814441E-011	1	0.000000E+000
1	142.17529890	1.814441E-011	5.144412E-012	0	0.000000E+000
1	142.17795549	5.144412E-012	1.814441E-011	1	0.000000E+000
1	142.17827104	1.814441E-011	5.144412E-012	0	0.000000E+000
1	142.18190408	5.144412E-012	1.814441E-011	1	0.000000E+000
1	142.18261684	1.814441E-011	5.144412E-012	0	0.000000E+000
1	142.18265344	5.144412E-012	1.814441E-011	1	0.000000E+000
1	142.18351480	1.814441E-011	5.144412E-012	0	0.000000E+000
1	142.18452103	5.144412E-012	1.814441E-011	1	0.000000E+000
1	142.18462935	1.814441E-011	5.144412E-012	0	0.000000E+000
1	142.18463611	5.144412E-012	1.814441E-011	1	0.000000E+000
1	142.18606920	1.814441E-011	5.144412E-012	0	0.000000E+000
1	142.18612804	5.144412E-012	1.814441E-011	1	0.000000E+000
1	142.18682175	1.814441E-011	5.144412E-012	0	0.000000E+000
1	142.19443225	5.144412E-012	1.814441E-011	1	0.000000E+000
1	142.19489921	1.814441E-011	5.144412E-012	0	0.000000E+000
1	142.19603648	5.144412E-012	1.814441E-011	1	0.000000E+000
1	142.19668045	1.814441E-011	5.144412E-012	0	0.000000E+000
1	142.19709601	5.144412E-012	1.814441E-011	1	0.000000E+000
1	142.19759145	1.814441E-011	5.144412E-012	0	0.000000E+000
1	142.19854835	5.144412E-012	1.814441E-011	1	0.000000E+000
1	142.19883240	1.814441E-011	5.144412E-012	0	0.000000E+000
1	142.19884407	5.144412E-012	1.814441E-011	1	0.000000E+000
1	142.19898670	1.814441E-011	5.144412E-012	0	0.000000E+000
1	142.20076562	5.144412E-012	1.814441E-011	1	0.000000E+000
1	142.20084014	1.814441E-011	5.144412E-012	0	0.000000E+000
1	142.20149829	5.144412E-012	1.814441E-011	1	0.000000E+000
1	142.20209720	1.814441E-011	5.144412E-012	0	0.000000E+000
1	142.20211950	5.144412E-012	1.814441E-011	1	0.000000E+000
1	142.20274094	1.814441E-011	5.144412E-012	0	0.000000E+000
1	142.20276707	5.144412E-012	1.814441E-011	1	0.000000E+000
1	142.20325954	1.814441E-011	5.144412E-012	0	0.000000E+000
1	142.21190978	5.144412E-012	1.814441E-011	1	0.000000E+000
1	142.21193438	1.814441E-011	5.144412E-012	0	0.000000E+000
1	142.21242628	5.144412E-012	1.814441E-011	1	0.000000E+000
1	142.21298570	1.814441E-011	5.144412E-012	0	0.000000E+000
1	142.21303871	5.144412E-012	1.814441E-011	1	0.000000E+000
1	142.21309648	1.814441E-011	5.144412E-012	0	0.000000E+000
1	142.21328550	5.144412E-012	1.814441E-011	1	0.000000E+000
1	142.21367146	1.814441E-011	5.144412E-012	0	0.000000E+000
1	142.21368213	5.144412E-012	1.814441E-011	1	0.000000E+000
1	142.21374344	1.814441E-011	5.144412E-012	0	0.000000E+000
1	142.21374837	5.144412E-012	1.814441E-011	1	0.000000E+000
1	142.21403789	1.814441E-011	5.144412E-012	0	0.000000E+000
1	142.21895445	5.144412E-012	1.814441E-011	1	0.000000E+000
1	142.21927921	1.814441E-011	5.144412E-012	0	0.000000E+000
1	142.21929254	5.144412E-012	1.814441E-011	1	0.000000E+000
1	142.22004245	1.814441E-011	5.144412E-012	0	0.000000E+000
1	142.22212733	5.144412E-012	1.814441E-011	1	0.000000E+000
1	142.22219279	1.814441E-011	5.144412E-012	0	0.000000E+000
1	142.22221678	5.144412E-012	1.814441E-011	1	0.000000E+000
1	142.22252049	1.814441E-011	5.144412E-012	0	0.000000E+000
1	142.22368847	5.144412E-012	1.814441E-011	1	0.000000E+000
1	142.22388394	1.814441E-011	5.144412E-012	0	0.000000E+000
1	142.22389497	5.144412E-012	1.814441E-011	1	0.000000E+000
1	142.22400969	1.814441E-011	5.144412E-012	0	0.000000E+000
1	142.22404062	5.144412E-012	1.814441E-011	1	0.000000E+000
1	142.22453035	1.814441E-011	5.144412E-012	0	0.000000E+000
1	142.22648946	5.144412E-012	1.814441E-011	1	0.000000E+000
1	142.22706204	1.814441E-011	5.144412E-012	0	0.000000E+000
1	142.22707993	5.144412E-012	1.814441E-011	1	0.000000E+000
1	142.22710029	1.814441E-011	5.144412E-012	0	0.000000E+000
1	142.22964507	5.144412E-012	1.814441E-011	1	0.000000E+000
1	142.22994002	1.814441E-011	5.144412E-012	0	0.000000E+000
1	142.23001610	5.144412E-012	1.814441E-011	1	0.000000E+000
1	142.23092646	1.814441E-011	5.144412E-012	0	0.000000E+000
1	142.23094481	5.144412E-012	1.814441E-011	1	0.000000E+000
1	142.23116924	1.814441E-011	5.144412E-012	0	0.000000E+000
1	142.23117054	5.144412E-012	1.814441E-011	1	0.000000E+000
1	142.23139819	1.814441E-011	5.144412E-012	0	0.000000E+000
1	142.23248278	5.144412E-012	1.814441E-011	1	0.000000E+000
1	142.23374948	1.814441E-011	5.144412E-012	0	0.000000E+000
1	142.23910843	5.144412E-012	1.814441E-011	1	0.000000E+000
1	142.23964236	1.814441E-011	5.144412E-012	0	0.000000E+000
1	142.24485552	5.144412E-012	1.814441E-011	1	0.000000E+000
1	142.24489345	1.814441E-011	5.144412E-012	0	0.000000E+000
1	142.24491372	5.144412E-012	1.814441E-011	1	0.000000E+000
1	142.24533493	1.814441E-011	5.144412E-012	0	0.000000E+000
1	142.24595365	5.144412E-012	1.814441E-011	1	0.000000E+000
1	142.24614324	1.814441E-011	5.144412E-012	0	0.000000E+000
1	142.24617662	5.144412E-012	1.814441E-011	1	0.000000E+000
1	142.24694280	1.814441E-011	5.144412E-012	0	0.000000E+000
1	142.24700364	5.144412E-012	1.814441E-011	1	0.000000E+000
1	142.24742819	1.814441E-011	5.144412E-012	0	0.000000E+000
1	142.24743481	5.144412E-012	1.814441E-011	1	0.000000E+000
1	142.24745576	1.814441E-011	5.144412E-012	0	0.000000E+000
1	142.25222926	5.144412E-012	1.814441E-011	1	0.000000E+000
1	142.25245307	1.814441E-011	5.144412E-012	0	0.000000E+000
1	142.25250506	5.144412E-012	1.814441E-011	1	0.000000E+000
1	142.25252619	1.814441E-011	5.144412E-012	0	0.000000E+000
1	142.25404894	5.144412E-012	1.814441E-011	1	0.000000E+000
1	142.25415232	1.814441E-011	5.144412E-012	0	0.000000E+000
1	142.26095183	5.144412E-012	1.814441E-011	1	0.000000E+000
1	142.26173814	1.814441E-011	5.144412E-012	0	0.000000E+000
1	142.26314474	5.144412E-012	1.814441E-011	1	0.000000E+000
1	142.26316023	1.814441E-011	5.144412E-012	0	0.000000E+000
1	142.26866524	5.144412E-012	1.814441E-011	1	0.000000E+000
1	142.26960164	1.814441E-011	5.144412E-012	0	0.000000E+000
1	142.26961515	5.144412E-012	1.814441E-011	1	0.000000E+000
1	142.27013190	1.814441E-011	5.144412E-012	0	0.000000E+000
1	142.27015400	5.144412E-012	1.814441E-011	1	0.000000E+000
1	142.27096739	1.814441E-011	5.144412E-012	0	0.000000E+000
1	142.27177104	5.144412E-012	1.814441E-011	1	0.000000E+000
1	142.27188284	1.814441E-011	5.144412E-012	0	0.000000E+000
1	142.27204055	5.144412E-012	1.814441E-011	1	0.000000E+000
1	142.27278663	1.814441E-011	5.144412E-012	0	0.000000E+000
1	142.27281560	5.144412E-012	1.814441E-011	1	0.000000E+000
1	142.27296885	1.814441E-011	5.144412E-012	0	0.000000E+000
1	142.27419820	5.144412E-012	1.814441E-011	1	0.000000E+000
1	142.27450385	1.814441E-011	5.144412E-012	0	0.000000E+000
1	142.27567395	5.144412E-012	1.814441E-011	1	0.000000E+000
1	142.27621920	1.814441E-011	5.144412E-012	0	0.000000E+000
1	142.27670552	5.144412E-012	1.814441E-011	1	0.000000E+000
1	142.27687267	1.814441E-011	5.144412E-012	0	0.000000E+000
1	142.27753138	5.144412E-012	1.814441E-011	1	0.000000E+000
1	142.27778025	1.814441E-011	5.144412E-012	0	0.000000E+000
1	142.27949547	5.144412E-012	1.814441E-011	1	0.000000E+000
1	142.27951265	1.814441E-011	5.144412E-012	0	0.000000E+000
1	142.27973877	5.144412E-012	1.814441E-011	1	0.000000E+000
1	142.28008464	1.814441E-011	5.144412E-012	0	0.000000E+000
1	142.28180559	5.144412E-012	1.814441E-011	1	0.000000E+000
1	142.28241288	1.814441E-011	5.144412E-012	0	0.000000E+000
1	142.28394323	5.144412E-012	1.814441E-011	1	0.000000E+000
1	142.28467252	1.814441E-011	5.144412E-012	0	0.000000E+000
1	142.28581222	5.144412E-012	1.814441E-011	1	0.000000E+000
1	142.28625487	1.814441E-011	5.144412E-012	0	0.000000E+000
1	142.28680738	5.144412E-012	1.814441E-011	1	0.000000E+000
1	142.28731760	1.814441E-011	5.144412E-012	0	0.000000E+000
1	142.28763163	5.144412E-012	1.814441E-011	1	0.000000E+000
1	142.28786128	1.814441E-011	5.144412E-012	0	0.000000E+000
1	142.28794639	5.144412E-012	1.814441E-011	1	0.000000E+000
1	142.28895152	1.814441E-011	5.144412E-012	0	0.000000E+000
1	142.28896785	5.144412E-012	1.814441E-011	1	0.000000E+000
1	142.28992711	1.814441E-011	5.144412E-012	0	0.000000E+000
1	142.28994490	5.144412E-012	1.814441E-011	1	0.000000E+000
1	142.29051407	1.814441E-011	5.144412E-012	0	0.000000E+000
1	142.29128364	5.144412E-012	1.814441E-011	1	0.000000E+000
1	142.29153843	1.814441E-011	5.144412E-012	0	0.000000E+000
1	142.30013139	5.144412E-012	1.814441E-011	1	0.000000E+000
1	142.30032222	1.814441E-011	5.144412E-012	0	0.000000E+000
1	142.30257426	5.144412E-012	1.814441E-011	1	0.000000E+000
1	142.30263223	1.814441E-011	5.144412E-012	0	0.000000E+000
1	142.30302854	5.144412E-012	1.814441E-011	1	0.000000E+000
1	142.30309627	1.814441E-011	5.144412E-012	0	0.000000E+000
1	142.30384251	5.144412E-012	1.814441E-011	1	0.000000E+000
1	142.30386183	1.814441E-011	5.144412E-012	0	0.000000E+000
1	142.30661137	5.144412E-012	1.814441E-011	1	0.000000E+000
1	142.30721097	1.814441E-011	5.144412E-012	0	0.000000E+000
1	142.30722977	5.144412E-012	1.814441E-011	1	0.000000E+000
1	142.30808791	1.814441E-011	5.144412E-012	0	0.000000E+000
1	142.30972123	5.144412E-012	1.814441E-011	1	0.000000E+000
1	142.31032483	1.814441E-011	5.144412E-012	0	0.000000E+000
1	142.31134675	5.144412E-012	1.814441E-011	1	0.000000E+000
1	142.31137461	1.814441E-011	5.144412E-012	0	0.000000E+000
1	142.31176848	5.144412E-012	1.814441E-011	1	0.000000E+000
1	142.31249243	1.814441E-011	5.144412E-012	0	0.000000E+000
1	142.31365338	5.144412E-012	1.814441E-011	1	0.000000E+000
1	142.31403711	1.814441E-011	5.144412E-012	0	0.000000E+000
1	142.31440091	5.144412E-012	1.814441E-011	1	0.000000E+000
1	142.31460076	1.814441E-011	5.144412E-012	0	0.000000E+000
1	142.31759456	5.144412E-012	1.814441E-011	1	0.000000E+000
1	142.31776556	1.814441E-011	5.144412E-012	0	0.000000E+000
1	142.32003608	5.144412E-012	1.814441E-011	1	0.000000E+000
1	142.32074631	1.814441E-011	5.144412E-012	0	0.000000E+000
1	142.32077157	5.144412E-012	1.814441E-011	1	0.000000E+000
1	142.32105217	1.814441E-011	5.144412E-012	0	0.000000E+000
1	142.32107235	5.144412E-012	1.814441E-011	1	0.000000E+000
1	142.32160691	1.814441E-011	5.144412E-012	0	0.000000E+000
1	145.18298820	5.401348E-012	1.840135E-011	1	0.000000E+000
1	145.18356955	1.840135E-011	5.401348E-012	0	0.000000E+000
1	145.18366866	5.401348E-012	1.840135E-011	1	0.000000E+000
1	145.18409785	1.840135E-011	5.401348E-012	0	0.000000E+000
1	145.18414762	5.401348E-012	1.840135E-011	1	0.000000E+000
1	145.18481682	1.840135E-011	5.401348E-012	0	0.000000E+000
1	145.19072500	5.401348E-012	1.840135E-011	1	0.000000E+000
1	145.19136491	1.840135E-011	5.401348E-012	0	0.000000E+000
1	145.19371631	5.401348E-012	1.840135E-011	1	0.000000E+000
1	145.19378589	1.840135E-011	5.401348E-012	0	0.000000E+000
1	145.19568680	5.401348E-012	1.840135E-011	1	0.000000E+000
1	145.19620806	1.840135E-011	5.401348E-012	0	0.000000E+000
1	145.19627164	5.401348E-012	1.840135E-011	1	0.000000E+000
1	145.19658955	1.840135E-011	5.401348E-012	0	0.000000E+000
1	145.19721110	5.401348E-012	1.840135E-011	1	0.000000E+000
1	145.19742849	1.840135E-011	5.401348E-012	0	0.000000E+000
1	145.19776231	5.401348E-012	1.840135E-011	1	0.000000E+000
1	145.19781941	1.840135E-011	5.401348E-012	0	0.000000E+000
1	145.19787610	5.401348E-012	1.840135E-011	1	0.000000E+000
1	145.19836465	1.840135E-011	5.401348E-012	0	0.000000E+000
1	145.19884210	5.401348E-012	1.840135E-011	1	0.000000E+000
1	145.19904010	1.840135E-011	5.401348E-012	0	0.000000E+000
1	145.20279562	5.401348E-012	1.840135E-011	1	0.000000E+000
1	145.20304148	1.840135E-011	5.401348E-012	0	0.000000E+000
1	145.20333829	5.401348E-012	1.840135E-011	1	0.000000E+000
1	145.20385366	1.840135E-011	5.401348E-012	0	0.000000E+000
1	145.20412283	5.401348E-012	1.840135E-011	1	0.000000E+000
1	145.20459723	1.840135E-011	5.401348E-012	0	0.000000E+000
1	145.20786046	5.401348E-012	1.840135E-011	1	0.000000E+000
1	145.20821809	1.840135E-011	5.401348E-012	0	0.000000E+000
1	145.21424929	5.401348E-012	1.840135E-011	1	0.000000E+000
1	145.21433156	1.840135E-011	5.401348E-012	0	0.000000E+000
1	145.22220305	5.401348E-012	1.840135E-011	1	0.000000E+000
1	145.22223574	1.840135E-011	5.401348E-012	0	0.000000E+000
1	145.22485252	5.401348E-012	1.840135E-011	1	0.000000E+000
1	145.22746016	1.840135E-011	5.401348E-012	0	0.000000E+000
1	145.22853370	5.401348E-012	1.840135E-011	1	0.000000E+000
1	145.22859978	1.840135E-011	5.401348E-012	0	0.000000E+000
1	145.23000649	5.401348E-012	1.840135E-011	1	0.000000E+000
1	145.23163916	1.840135E-011	5.401348E-012	0	0.000000E+000
1	145.24018641	5.401348E-012	1.840135E-011	1	0.000000E+000
1	145.24077305	1.840135E-011	5.401348E-012	0	0.000000E+000
1	145.24144612	5.401348E-012	1.840135E-011	1	0.000000E+000
1	145.24162007	1.840135E-011	5.401348E-012	0	0.000000E+000
1	145.24164169	5.401348E-012	1.840135E-011	1	0.000000E+000
1	145.24195418	1.840135E-011	5.401348E-012	0	0.000000E+000
1	145.24477431	5.401348E-012	1.840135E-011	1	0.000000E+000
1	145.24534677	1.840135E-011	5.401348E-012	0	0.000000E+000
1	145.24581066	5.401348E-012	1.840135E-011	1	0.000000E+000
1	145.24584054	1.840135E-011	5.401348E-012	0	0.000000E+000
1	145.24604894	5.401348E-012	1.840135E-011	1	0.000000E+000
1	145.24610376	1.840135E-011	5.401348E-012	0	0.000000E+000
1	145.24699386	5.401348E-012	1.840135E-011	1	0.000000E+000
1	145.24711875	1.840135E-011	5.401348E-012	0	0.000000E+000
1	145.25548673	5.401348E-012	1.840135E-011	1	0.000000E+000
1	145.25552394	1.840135E-011	5.401348E-012	0	0.000000E+000
1	145.25579211	5.401348E-012	1.840135E-011	1	0.000000E+000
1	145.25666199	1.840135E-011	5.401348E-012	0	0.000000E+000
1	145.25745215	5.401348E-012	1.840135E-011	1	0.000000E+000
1	145.25785054	1.840135E-011	5.401348E-012	0	0.000000E+000
1	145.25786747	5.401348E-012	1.840135E-011	1	0.000000E+000
1	145.25812734	1.840135E-011	5.401348E-012	0	0.000000E+000
1	145.25818177	5.401348E-012	1.840135E-011	1	0.000000E+000
1	145.25821694	1.840135E-011	5.401348E-012	0	0.000000E+000
1	145.26208141	5.401348E-012	1.840135E-011	1	0.000000E+000
1	145.26250320	1.840135E-011	5.401348E-012	0	0.000000E+000
1	145.26253823	5.401348E-012	1.840135E-011	1	0.000000E+000
1	145.26353414	1.840135E-011	5.401348E-012	0	0.000000E+000
1	145.26622494	5.401348E-012	1.840135E-011	1	0.000000E+000
1	145.26659304	1.840135E-011	5.401348E-012	0	0.000000E+000
1	145.26666124	5.401348E-012	1.840135E-011	1	0.000000E+000
1	145.26669053	1.840135E-011	5.401348E-012	0	0.000000E+000
1	145.26672569	5.401348E-012	1.840135E-011	1	0.000000E+000
1	145.26708957	1.840135E-011	5.401348E-012	0	0.000000E+000
1	145.26757579	5.401348E-012	1.840135E-011	1	0.000000E+000
1	145.26878941	1.840135E-011	5.401348E-012	0	0.000000E+000
1	145.26929918	5.401348E-012	1.840135E-011	1	0.000000E+000
1	145.26987682	1.840135E-011	5.401348E-012	0	0.000000E+000
1	145.27048173	5.401348E-012	1.840135E-011	1	0.000000E+000
1	145.27088214	1.840135E-011	5.401348E-012	0	0.000000E+000
1	145.27167938	5.401348E-012	1.840135E-011	1	0.000000E+000
1	145.27198100	1.840135E-011	5.401348E-012	0	0.000000E+000
1	145.27398214	5.401348E-012	1.840135E-011	1	0.000000E+000
1	145.27403170	1.840135E-011	5.401348E-012	0	0.000000E+000
1	145.27410527	5.401348E-012	1.840135E-011	1	0.000000E+000
1	145.27418154	1.840135E-011	5.401348E-012	0	0.000000E+000
1	145.27452526	5.401348E-012	1.840135E-011	1	0.000000E+000
1	145.27571206	1.840135E-011	5.401348E-012	0	0.000000E+000
1	145.27819256	5.401348E-012	1.840135E-011	1	0.000000E+000
1	145.27868373	1.840135E-011	5.401348E-012	0	0.000000E+000
1	145.28009190	5.401348E-012	1.840135E-011	1	0.000000E+000
1	145.28024128	1.840135E-011	5.401348E-012	0	0.000000E+000
1	145.28036479	5.401348E-012	1.840135E-011	1	0.000000E+000
1	145.28082808	1.840135E-011	5.401348E-012	0	0.000000E+000
1	145.28152205	5.401348E-012	1.840135E-011	1	0.000000E+000
1	145.28168908	1.840135E-011	5.401348E-012	0	0.000000E+000
1	145.28528938	5.401348E-012	1.840135E-011	1	0.000000E+000
1	145.28554410	1.840135E-011	5.401348E-012	0	0.000000E+000
1	145.28556773	5.401348E-012	1.840135E-011	1	0.000000E+000
1	145.28589554	1.840135E-011	5.401348E-012	0	0.000000E+000
1	145.28597283	5.401348E-012	1.840135E-011	1	0.000000E+000
1	145.28610958	1.840135E-011	5.401348E-012	0	0.000000E+000
1	145.28699981	5.401348E-012	1.840135E-011	1	0.000000E+000
1	145.28725031	1.840135E-011	5.401348E-012	0	0.000000E+000
1	145.28737422	5.401348E-012	1.840135E-011	1	0.000000E+000
1	145.28745696	1.840135E-011	5.401348E-012	0	0.000000E+000
1	145.28750072	5.401348E-012	1.840135E-011	1	0.000000E+000
1	145.28793466	1.840135E-011	5.401348E-012	0	0.000000E+000
1	145.28793787	5.401348E-012	1.840135E-011	1	0.000000E+000
1	145.28805946	1.840135E-011	5.401348E-012	0	0.000000E+000
1	145.28886543	5.401348E-012	1.840135E-011	1	0.000000E+000
1	145.28955671	1.840135E-011	5.401348E-012	0	0.000000E+000
1	145.28979145	5.401348E-012	1.840135E-011	1	0.000000E+000
1	145.28996247	1.840135E-011	5.401348E-012	0	0.000000E+000
1	145.28999648	5.401348E-012	1.840135E-011	1	0.000000E+000
1	145.29040231	1.840135E-011	5.401348E-012	0	0.000000E+000
1	145.29097381	5.401348E-012	1.840135E-011	1	0.000000E+000
1	145.29133388	1.840135E-011	5.401348E-012	0	0.000000E+000
1	145.29139270	5.401348E-012	1.840135E-011	1	0.000000E+000
1	145.29165046	1.840135E-011	5.401348E-012	0	0.000000E+000
1	145.29320776	5.401348E-012	1.840135E-011	1	0.000000E+000
1	145.29345008	1.840135E-011	5.401348E-012	0	0.000000E+000
1	145.29832388	5.401348E-012	1.840135E-011	1	0.000000E+000
1	145.29906649	1.840135E-011	5.401348E-012	0	0.000000E+000
1	145.29909896	5.401348E-012	1.840135E-011	1	0.000000E+000
1	145.29968949	1.840135E-011	5.401348E-012	0	0.000000E+000
1	145.30007442	5.401348E-012	1.840135E-011	1	0.000000E+000
1	145.30185114	1.840135E-011	5.401348E-012	0	0.000000E+000
1	145.30567526	5.401348E-012	1.840135E-011	1	0.000000E+000
1	145.30582181	1.840135E-011	5.401348E-012	0	0.000000E+000
1	145.31745042	5.401348E-012	1.840135E-011	1	0.000000E+000
1	145.31747115	1.840135E-011	5.401348E-012	0	0.000000E+000
1	145.32340461	5.401348E-012	1.840135E-011	1	0.000000E+000
1	145.32364493	1.840135E-011	5.401348E-012	0	0.000000E+000
1	145.32444402	5.401348E-012	1.840135E-011	1	0.000000E+000
1	145.32454466	1.840135E-011	5.401348E-012	0	0.000000E+000
1	145.32521790	5.401348E-012	1.840135E-011	1	0.000000E+000
1	145.32535266	1.840135E-011	5.401348E-012	0	0.000000E+000
1	145.32570267	5.401348E-012	1.840135E-011	1	0.000000E+000
1	145.32586158	1.840135E-011	5.401348E-012	0	0.000000E+000
1	145.33000022	5.401348E-012	1.840135E-011	1	0.000000E+000
1	145.33287893	1.840135E-011	5.401348E-012	0	0.000000E+000
1	145.33586718	5.401348E-012	1.840135E-011	1	0.000000E+000
1	145.33641559	1.840135E-011	5.401348E-012	0	0.000000E+000
1	145.33717131	5.401348E-012	1.840135E-011	1	0.000000E+000
1	145.33799908	1.840135E-011	5.401348E-012	0	0.000000E+000
1	145.33858062	5.401348E-012	1.840135E-011	1	0.000000E+000
1	145.34150357	1.840135E-011	5.401348E-012	0	0.000000E+000
1	145.34152261	5.401348E-012	1.840135E-011	1	0.000000E+000
1	145.34176035	1.840135E-011	5.401348E-012	0	0.000000E+000
1	145.34255761	5.401348E-012	1.840135E-011	1	0.000000E+000
1	145.34426544	1.840135E-011	5.401348E-012	0	0.000000E+000
1	145.34428496	5.401348E-012	1.840135E-011	1	0.000000E+000
1	145.34437829	1.840135E-011	5.401348E-012	0	0.000000E+000
1	145.34519920	5.401348E-012	1.840135E-011	1	0.000000E+000
1	145.34591473	1.840135E-011	5.401348E-012	0	0.000000E+000
1	145.34594082	5.401348E-012	1.840135E-011	1	0.000000E+000
1	145.34605021	1.840135E-011	5.401348E-012	0	0.000000E+000
1	145.34646655	5.401348E-012	1.840135E-011	1	0.000000E+000
1	145.34656574	1.840135E-011	5.401348E-012	0	0.000000E+000
1	145.34672775	5.401348E-012	1.840135E-011	1	0.000000E+000
1	145.34712141	1.840135E-011	5.401348E-012	0	0.000000E+000
1	145.34714688	5.401348E-012	1.840135E-011	1	0.000000E+000
1	145.34808921	1.840135E-011	5.401348E-012	0	0.000000E+000
1	145.34817154	5.401348E-012	1.840135E-011	1	0.000000E+000
1	145.34837110	1.840135E-011	5.401348E-012	0	0.000000E+000
1	145.35429589	5.401348E-012	1.840135E-011	1	0.000000E+000
1	145.35497683	1.840135E-011	5.401348E-012	0	0.000000E+000
1	145.35705671	5.401348E-012	1.840135E-011	1	0.000000E+000
1	145.35772889	1.840135E-011	5.401348E-012	0	0.000000E+000
1	145.35813725	5.401348E-012	1.840135E-011	1	0.000000E+000
1	145.35892220	1.840135E-011	5.401348E-012	0	0.000000E+000
1	145.35892744	5.401348E-012	1.840135E-011	1	0.000000E+000
1	145.35909275	1.840135E-011	5.401348E-012	0	0.000000E+000
1	145.36114442	5.401348E-012	1.840135E-011	1	0.000000E+000
1	145.36194289	1.840135E-011	5.401348E-012	0	0.000000E+000
1	145.36206551	5.401348E-012	1.840135E-011	1	0.000000E+000
1	145.36282373	1.840135E-011	5.401348E-012	0	0.000000E+000
1	145.36302501	5.401348E-012	1.840135E-011	1	0.000000E+000
1	145.36304337	1.840135E-011	5.401348E-012	0	0.000000E+000
1	145.36367419	5.401348E-012	1.840135E-011	1	0.000000E+000
1	145.36393104	1.840135E-011	5.401348E-012	0	0.000000E+000
1	145.36394595	5.401348E-012	1.840135E-011	1	0.000000E+000
1	145.36437541	1.840135E-011	5.401348E-012	0	0.000000E+000
1	145.36444450	5.401348E-012	1.840135E-011	1	0.000000E+000
1	145.36492993	1.840135E-011	5.401348E-012	0	0.000000E+000
1	145.36501418	5.401348E-012	1.840135E-011	1	0.000000E+000
1	145.36522248	1.840135E-011	5.401348E-012	0	0.000000E+000
1	145.36807834	5.401348E-012	1.840135E-011	1	0.000000E+000
1	145.36841759	1.840135E-011	5.401348E-012	0	0.000000E+000
1	145.36851005	5.401348E-012	1.840135E-011	1	0.000000E+000
1	145.36854082	1.840135E-011	5.401348E-012	0	0.000000E+000
1	145.36854436	5.401348E-012	1.840135E-011	1	0.000000E+000
1	145.36862827	1.840135E-011	5.401348E-012	0	0.000000E+000
1	145.36864773	5.401348E-012	1.840135E-011	1	0.000000E+000
1	145.36915426	1.840135E-011	5.401348E-012	0	0.000000E+000
1	145.37648497	5.401348E-012	1.840135E-011	1	0.000000E+000
1	145.37671671	1.840135E-011	5.401348E-012	0	0.000000E+000
1	145.38003867	5.401348E-012	1.840135E-011	1	0.000000E+000
1	145.38009137	1.840135E-011	5.401348E-012	0	0.000000E+000
1	145.38232932	5.401348E-012	1.840135E-011	1	0.000000E+000
1	145.38245485	1.840135E-011	5.401348E-012	0	0.000000E+000
1	145.38346499	5.401348E-012	1.840135E-011	1	0.000000E+000
1	145.38395431	1.840135E-011	5.401348E-012	0	0.000000E+000
1	145.38511566	5.401348E-012	1.840135E-011	1	0.000000E+000
1	145.38566546	1.840135E-011	5.401348E-012	0	0.000000E+000
1	145.38593967	5.401348E-012	1.840135E-011	1	0.000000E+000
1	145.38625535	1.840135E-011	5.401348E-012	0	0.000000E+000
1	145.38727187	5.401348E-012	1.840135E-011	1	0.000000E+000
1	145.38785495	1.840135E-011	5.401348E-012	0	0.000000E+000
1	145.38947161	5.401348E-012	1.840135E-011	1	0.000000E+000
1	145.38986235	1.840135E-011	5.401348E-012	0	0.000000E+000
1	145.39028997	5.401348E-012	1.840135E-011	1	0.000000E+000
1	145.39031408	1.840135E-011	5.401348E-012	0	0.000000E+000
1	145.39272180	5.401348E-012	1.840135E-011	1	0.000000E+000
1	145.39402541	1.840135E-011	5.401348E-012	0	0.000000E+000
1	145.39477878	5.401348E-012	1.840135E-011	1	0.000000E+000
1	145.39569337	1.840135E-011	5.401348E-012	0	0.000000E+000
1	145.39832872	5.401348E-012	1.840135E-011	1	0.000000E+000
1	145.39904081	1.840135E-011	5.401348E-012	0	0.000000E+000
1	145.40141946	5.401348E-012	1.840135E-011	1	0.000000E+000
1	145.40175873	1.840135E-011	5.401348E-012	0	0.000000E+000
1	145.40442365	5.401348E-012	1.840135E-011	1	0.000000E+000
1	145.40444446	1.840135E-011	5.401348E-012	0	0.000000E+000
1	145.40486961	5.401348E-012	1.840135E-011	1	0.000000E+000
1	145.40732607	1.840135E-011	5.401348E-012	0	0.000000E+000
1	145.41041978	5.401348E-012	1.840135E-011	1	0.000000E+000
1	145.41046069	1.840135E-011	5.401348E-012	0	0.000000E+000
1	145.41996559	5.401348E-012	1.840135E-011	1	0.000000E+000
1	145.42044633	1.840135E-011	5.401348E-012	0	0.000000E+000
1	145.42047062	5.401348E-012	1.840135E-011	1	0.000000E+000
1	145.42070749	1.840135E-011	5.401348E-012	0	0.000000E+000
1	145.42446358	5.401348E-012	1.840135E-011	1	0.000000E+000
1	145.42539296	1.840135E-011	5.401348E-012	0	0.000000E+000
1	145.42658223	5.401348E-012	1.840135E-011	1	0.000000E+000
1	145.42691427	1.840135E-011	5.401348E-012	0	0.000000E+000
1	145.42692566	5.401348E-012	1.840135E-011	1	0.000000E+000
1	145.42808034	1.840135E-011	5.401348E-012	0	0.000000E+000
1	145.42890436	5.401348E-012	1.840135E-011	1	0.000000E+000
1	145.42978750	1.840135E-011	5.401348E-012	0	0.000000E+000
1	145.43142856	5.401348E-012	1.840135E-011	1	0.000000E+000
1	145.43146609	1.840135E-011	5.401348E-012	0	0.000000E+000
1	145.43149571	5.401348E-012	1.840135E-011	1	0.000000E+000
1	145.43258791	1.840135E-011	5.401348E-012	0	0.000000E+000
1	145.43366059	5.401348E-012	1.840135E-011	1	0.000000E+000
1	145.43419516	1.840135E-011	5.401348E-012	0	0.000000E+000
1	145.43856661	5.401348E-012	1.840135E-011	1	0.000000E+000
1	145.43862178	1.840135E-011	5.401348E-012	0	0.000000E+000
1	145.43864932	5.401348E-012	1.840135E-011	1	0.000000E+000
1	145.43876521	1.840135E-011	5.401348E-012	0	0.000000E+000
1	145.43880102	5.401348E-012	1.840135E-011	1	0.000000E+000
1	145.43900828	1.840135E-011	5.401348E-012	0	0.000000E+000
1	145.44117040	5.401348E-012	1.840135E-011	1	0.000000E+000
1	145.44131576	1.840135E-011	5.401348E-012	0	0.000000E+000
1	145.44486007	5.401348E-012	1.840135E-011	1	0.000000E+000
1	145.44505691	1.840135E-011	5.401348E-012	0	0.000000E+000
1	145.44538628	5.401348E-012	1.840135E-011	1	0.000000E+000
1	145.44634318	1.840135E-011	5.401348E-012	0	0.000000E+000
1	145.45146685	5.401348E-012	1.840135E-011	1	0.000000E+000
1	145.45226435	1.840135E-011	5.401348E-012	0	0.000000E+000
1	145.45230235	5.401348E-012	1.840135E-011	1	0.000000E+000
1	145.45330066	1.840135E-011	5.401348E-012	0	0.000000E+000
1	145.45384697	5.401348E-012	1.840135E-011	1	0.000000E+000
1	145.45439067	1.840135E-011	5.401348E-012	0	0.000000E+000
1	145.45621877	5.401348E-012	1.840135E-011	1	0.000000E+000
1	145.45642946	1.840135E-011	5.401348E-012	0	0.000000E+000
1	145.45804608	5.401348E-012	1.840135E-011	1	0.000000E+000
1	145.45828403	1.840135E-011	5.401348E-012	0	0.000000E+000
1	145.46539617	5.401348E-012	1.840135E-011	1	0.000000E+000
1	145.46542395	1.840135E-011	5.401348E-012	0	0.000000E+000
1	145.47117719	5.401348E-012	1.840135E-011	1	0.000000E+000
1	145.47213200	1.840135E-011	5.401348E-012	0	0.000000E+000
1	145.47787965	5.401348E-012	1.840135E-011	1	0.000000E+000
1	145.47900250	1.840135E-011	5.401348E-012	0	0.000000E+000
1	145.47903900	5.401348E-012	1.840135E-011	1	0.000000E+000
1	145.47973077	1.840135E-011	5.401348E-012	0	0.000000E+000
1	145.47975251	5.401348E-012	1.840135E-011	1	0.000000E+000
1	145.47976598	1.840135E-011	5.401348E-012	0	0.000000E+000
1	145.48061346	5.401348E-012	1.840135E-011	1	0.000000E+000
1	145.48173068	1.840135E-011	5.401348E-012	0	0.000000E+000
1	145.48583113	5.401348E-012	1.840135E-011	1	0.000000E+000
1	145.48602089	1.840135E-011	5.401348E-012	0	0.000000E+000
1	145.48604521	5.401348E-012	1.840135E-011	1	0.000000E+000
1	145.48664433	1.840135E-011	5.401348E-012	0	0.000000E+000
1	145.48698094	5.401348E-012	1.840135E-011	1	0.000000E+000
1	145.48707414	1.840135E-011	5.401348E-012	0	0.000000E+000
1	145.48896964	5.401348E-012	1.840135E-011	1	0.000000E+000
1	145.48922972	1.840135E-011	5.401348E-012	0	0.000000E+000
1	145.48932044	5.401348E-012	1.840135E-011	1	0.000000E+000
1	145.48948872	1.840135E-011	5.401348E-012	0	0.000000E+000
1	145.48995127	5.401348E-012	1.840135E-011	1	0.000000E+000
1	145.49040763	1.840135E-011	5.401348E-012	0	0.000000E+000
1	145.49044893	5.401348E-012	1.840135E-011	1	0.000000E+000
1	145.49046633	1.840135E-011	5.401348E-012	0	0.000000E+000
1	145.49081450	5.401348E-012	1.840135E-011	1	0.000000E+000
1	145.49112341	1.840135E-011	5.401348E-012	0	0.000000E+000
1	145.49191018	5.401348E-012	1.840135E-011	1	0.000000E+000
1	145.49203213	1.840135E-011	5.401348E-012	0	0.000000E+000
1	145.49208192	5.401348E-012	1.840135E-011	1	0.000000E+000
1	145.49219447	1.840135E-011	5.401348E-012	0	0.000000E+000
1	145.49430218	5.401348E-012	1.840135E-011	1	0.000000E+000
1	145.49461719	1.840135E-011	5.401348E-012	0	0.000000E+000
1	145.49658730	5.401348E-012	1.840135E-011	1	0.000000E+000
1	145.49709670	1.840135E-011	5.401348E-012	0	0.000000E+000
1	145.49826030	5.401348E-012	1.840135E-011	1	0.000000E+000
1	145.50171311	1.840135E-011	5.401348E-012	0	0.000000E+000
1	145.50192417	5.401348E-012	1.840135E-011	1	0.000000E+000
1	145.50228593	1.840135E-011	5.401348E-012	0	0.000000E+000
1	145.50242342	5.401348E-012	1.840135E-011	1	0.000000E+000
1	145.50254170	1.840135E-011	5.401348E-012	0	0.000000E+000
1	145.50254511	5.401348E-012	1.840135E-011	1	0.000000E+000
1	145.50277729	1.840135E-011	5.401348E-012	0	0.000000E+000
1	145.50307884	5.401348E-012	1.840135E-011	1	0.000000E+000
1	145.50317248	1.840135E-011	5.401348E-012	0	0.000000E+000
1	145.50405903	5.401348E-012	1.840135E-011	1	0.000000E+000
1	145.50466391	1.840135E-011	5.401348E-012	0	0.000000E+000
1	145.50713831	5.401348E-012	1.840135E-011	1	0.000000E+000
1	145.50728468	1.840135E-011	5.401348E-012	0	0.000000E+000
1	145.50881854	5.401348E-012	1.840135E-011	1	0.000000E+000
1	145.51045932	1.840135E-011	5.401348E-012	0	0.000000E+000
1	145.51052055	5.401348E-012	1.840135E-011	1	0.000000E+000
1	145.51055988	1.840135E-011	5.401348E-012	0	0.000000E+000
1	145.51230538	5.401348E-012	1.840135E-011	1	0.000000E+000
1	145.51232944	1.840135E-011	5.401348E-012	0	0.000000E+000
1	145.51239012	5.401348E-012	1.840135E-011	1	0.000000E+000
1	145.51251494	1.840135E-011	5.401348E-012	0	0.000000E+000
1	145.51410009	5.401348E-012	1.840135E-011	1	0.000000E+000
1	145.51424407	1.840135E-011	5.401348E-012	0	0.000000E+000
1	145.51475190	5.401348E-012	1.840135E-011	1	0.000000E+000
1	145.51900492	1.840135E-011	5.401348E-012	0	0.000000E+000
1	145.52493973	5.401348E-012	1.840135E-011	1	0.000000E+000
1	145.52532677	1.840135E-011	5.401348E-012	0	0.000000E+000
1	145.53323583	5.401348E-012	1.840135E-011	1	0.000000E+000
1	145.53342640	1.840135E-011	5.401348E-012	0	0.000000E+000
1	145.53490460	5.401348E-012	1.840135E-011	1	0.000000E+000
1	145.53495194	1.840135E-011	5.401348E-012	0	0.000000E+000
1	145.53499010	5.401348E-012	1.840135E-011	1	0.000000E+000
1	145.53600968	1.840135E-011	5.401348E-012	0	0.000000E+000
1	145.53769967	5.401348E-012	1.840135E-011	1	0.000000E+000
1	145.53772026	1.840135E-011	5.401348E-012	0	0.000000E+000
1	145.53986298	5.401348E-012	1.840135E-011	1	0.000000E+000
1	145.54092155	1.840135E-011	5.401348E-012	0	0.000000E+000
1	145.54104199	5.401348E-012	1.840135E-011	1	0.000000E+000
1	145.54241536	1.840135E-011	5.401348E-012	0	0.000000E+000
1	145.54345013	5.401348E-012	1.840135E-011	1	0.000000E+000
1	145.54482373	1.840135E-011	5.401348E-012	0	0.000000E+000
1	145.54484782	5.401348E-012	1.840135E-011	1	0.000000E+000
1	145.54654493	1.840135E-011	5.401348E-012	0	0.000000E+000
1	145.54950412	5.401348E-012	1.840135E-011	1	0.000000E+000
1	145.54962640	1.840135E-011	5.401348E-012	0	0.000000E+000
1	145.54965508	5.401348E-012	1.840135E-011	1	0.000000E+000
1	145.55077605	1.840135E-011	5.401348E-012	0	0.000000E+000
1	145.55116307	5.401348E-012	1.840135E-011	1	0.000000E+000
1	145.55139370	1.840135E-011	5.401348E-012	0	0.000000E+000
1	145.55204074	5.401348E-012	1.840135E-011	1	0.000000E+000
1	145.55276678	1.840135E-011	5.401348E-012	0	0.000000E+000
1	145.55278881	5.401348E-012	1.840135E-011	1	0.000000E+000
1	145.55404755	1.840135E-011	5.401348E-012	0	0.000000E+000
1	145.55439524	5.401348E-012	1.840135E-011	1	0.000000E+000
1	145.55454616	1.840135E-011	5.401348E-012	0	0.000000E+000
1	145.56260516	5.401348E-012	1.840135E-011	1	0.000000E+000
1	145.56320565	1.840135E-011	5.401348E-012	0	0.000000E+000
1	145.56425738	5.401348E-012	1.840135E-011	1	0.000000E+000
1	145.56436829	1.840135E-011	5.401348E-012	0	0.000000E+000
1	145.56448988	5.401348E-012	1.840135E-011	1	0.000000E+000
1	145.56467102	1.840135E-011	5.401348E-012	0	0.000000E+000
1	145.56567998	5.401348E-012	1.840135E-011	1	0.000000E+000
1	145.56642089	1.840135E-011	5.401348E-012	0	0.000000E+000
1	145.56696620	5.401348E-012	1.840135E-011	1	0.000000E+000
1	145.56790901	1.840135E-011	5.401348E-012	0	0.000000E+000
1	145.56797966	5.401348E-012	1.840135E-011	1	0.000000E+000
1	145.56937405	1.840135E-011	5.401348E-012	0	0.000000E+000
1	145.56946626	5.401348E-012	1.840135E-011	1	0.000000E+000
1	145.56994171	1.840135E-011	5.401348E-012	0	0.000000E+000
1	145.57098798	5.401348E-012	1.840135E-011	1	0.000000E+000
1	145.57113028	1.840135E-011	5.401348E-012	0	0.000000E+000
1	145.57118166	5.401348E-012	1.840135E-011	1	0.000000E+000
1	145.57254982	1.840135E-011	5.401348E-012	0	0.000000E+000
1	145.57323192	5.401348E-012	1.840135E-011	1	0.000000E+000
1	145.57334768	1.840135E-011	5.401348E-012	0	0.000000E+000
1	145.57445562	5.401348E-012	1.840135E-011	1	0.000000E+000
1	145.57451589	1.840135E-011	5.401348E-012	0	0.000000E+000
1	145.57462043	5.401348E-012	1.840135E-011	1	0.000000E+000
1	145.57486589	1.840135E-011	5.401348E-012	0	0.000000E+000
1	145.57567478	5.401348E-012	1.840135E-011	1	0.000000E+000
1	145.57648340	1.840135E-011	5.401348E-012	0	0.000000E+000
1	145.57650961	5.401348E-012	1.840135E-011	1	0.000000E+000
1	145.57663404	1.840135E-011	5.401348E-012	0	0.000000E+000
1	145.57769480	5.401348E-012	1.840135E-011	1	0.000000E+000
1	145.57780016	1.840135E-011	5.401348E-012	0	0.000000E+000
1	145.57781793	5.401348E-012	1.840135E-011	1	0.000000E+000
1	145.57888624	1.840135E-011	5.401348E-012	0	0.000000E+000
1	145.69668826	5.290012E-012	1.829001E-011	1	0.000000E+000
1	145.69749987	1.829001E-011	5.290012E-012	0	0.000000E+000
1	145.69789099	5.290012E-012	1.829001E-011	1	0.000000E+000
1	145.69913202	1.829001E-011	5.290012E-012	0	0.000000E+000
1	145.70136548	5.290012E-012	1.829001E-011	1	0.000000E+000
1	145.70174041	1.829001E-011	5.290012E-012	0	0.000000E+000
1	145.70243528	5.290012E-012	1.829001E-011	1	0.000000E+000
1	145.70273155	1.829001E-011	5.290012E-012	0	0.000000E+000
1	145.71350328	5.290012E-012	1.829001E-011	1	0.000000E+000
1	145.71384002	1.829001E-011	5.290012E-012	0	0.000000E+000
1	145.71440361	5.290012E-012	1.829001E-011	1	0.000000E+000
1	145.71523044	1.829001E-011	5.290012E-012	0	0.000000E+000
1	145.71752327	5.290012E-012	1.829001E-011	1	0.000000E+000
1	145.71769578	1.829001E-011	5.290012E-012	0	0.000000E+000
1	145.72129864	5.290012E-012	1.829001E-011	1	0.000000E+000
1	145.72176718	1.829001E-011	5.290012E-012	0	0.000000E+000
1	145.72189486	5.290012E-012	1.829001E-011	1	0.000000E+000
1	145.72192441	1.829001E-011	5.290012E-012	0	0.000000E+000
1	145.72329804	5.290012E-012	1.829001E-011	1	0.000000E+000
1	145.72343648	1.829001E-011	5.290012E-012	0	0.000000E+000
1	145.72344206	5.290012E-012	1.829001E-011	1	0.000000E+000
1	145.72406941	1.829001E-011	5.290012E-012	0	0.000000E+000
1	145.72469822	5.290012E-012	1.829001E-011	1	0.000000E+000
1	145.72530145	1.829001E-011	5.290012E-012	0	0.000000E+000
1	145.72555569	5.290012E-012	1.829001E-011	1	0.000000E+000
1	145.72581412	1.829001E-011	5.290012E-012	0	0.000000E+000
1	145.73983244	5.290012E-012	1.829001E-011	1	0.000000E+000
1	145.74055864	1.829001E-011	5.290012E-012	0	0.000000E+000
1	145.74072912	5.290012E-012	1.829001E-011	1	0.000000E+000
1	145.74081950	1.829001E-011	5.290012E-012	0	0.000000E+000
1	145.74085382	5.290012E-012	1.829001E-011	1	0.000000E+000
1	145.74184132	1.829001E-011	5.290012E-012	0	0.000000E+000
1	145.74186520	5.290012E-012	1.829001E-011	1	0.000000E+000
1	145.74325905	1.829001E-011	5.290012E-012	0	0.000000E+000
1	145.74403913	5.290012E-012	1.829001E-011	1	0.000000E+000
1	145.74426450	1.829001E-011	5.290012E-012	0	0.000000E+000
1	145.74436251	5.290012E-012	1.829001E-011	1	0.000000E+000
1	145.74526028	1.829001E-011	5.290012E-012	0	0.000000E+000
1	145.74733547	5.290012E-012	1.829001E-011	1	0.000000E+000
1	145.74787305	1.829001E-011	5.290012E-012	0	0.000000E+000
1	145.75000339	5.290012E-012	1.829001E-011	1	0.000000E+000
1	145.75018078	1.829001E-011	5.290012E-012	0	0.000000E+000
1	145.75120111	5.290012E-012	1.829001E-011	1	0.000000E+000
1	145.75122376	1.829001E-011	5.290012E-012	0	0.000000E+000
1	145.75266422	5.290012E-012	1.829001E-011	1	0.000000E+000
1	145.75275879	1.829001E-011	5.290012E-012	0	0.000000E+000
1	145.75276651	5.290012E-012	1.829001E-011	1	0.000000E+000
1	145.75295959	1.829001E-011	5.290012E-012	0	0.000000E+000
1	145.75355213	5.290012E-012	1.829001E-011	1	0.000000E+000
1	145.75371863	1.829001E-011	5.290012E-012	0	0.000000E+000
1	145.75373626	5.290012E-012	1.829001E-011	1	0.000000E+000
1	145.75385967	1.829001E-011	5.290012E-012	0	0.000000E+000
1	145.76039771	5.290012E-012	1.829001E-011	1	0.000000E+000
1	145.76133292	1.829001E-011	5.290012E-012	0	0.000000E+000
1	145.76176405	5.290012E-012	1.829001E-011	1	0.000000E+000
1	145.76242132	1.829001E-011	5.290012E-012	0	0.000000E+000
1	145.76645240	5.290012E-012	1.829001E-011	1	0.000000E+000
1	145.76768493	1.829001E-011	5.290012E-012	0	0.000000E+000
1	145.76769771	5.290012E-012	1.829001E-011	1	0.000000E+000
1	145.76779398	1.829001E-011	5.290012E-012	0	0.000000E+000
1	145.76798036	5.290012E-012	1.829001E-011	1	0.000000E+000
1	145.76801811	1.829001E-011	5.290012E-012	0	0.000000E+000
1	145.76920587	5.290012E-012	1.829001E-011	1	0.000000E+000
1	145.76955647	1.829001E-011	5.290012E-012	0	0.000000E+000
1	145.77153197	5.290012E-012	1.829001E-011	1	0.000000E+000
1	145.77183397	1.829001E-011	5.290012E-012	0	0.000000E+000
1	145.77185946	5.290012E-012	1.829001E-011	1	0.000000E+000
1	145.77372651	1.829001E-011	5.290012E-012	0	0.000000E+000
1	145.77375377	5.290012E-012	1.829001E-011	1	0.000000E+000
1	145.77394749	1.829001E-011	5.290012E-012	0	0.000000E+000
1	145.77480796	5.290012E-012	1.829001E-011	1	0.000000E+000
1	145.77532950	1.829001E-011	5.290012E-012	0	0.000000E+000
1	145.77890105	5.290012E-012	1.829001E-011	1	0.000000E+000
1	145.77904194	1.829001E-011	5.290012E-012	0	0.000000E+000
1	145.77921480	5.290012E-012	1.829001E-011	1	0.000000E+000
1	145.77945456	1.829001E-011	5.290012E-012	0	0.000000E+000
1	145.78026551	5.290012E-012	1.829001E-011	1	0.000000E+000
1	145.78044572	1.829001E-011	5.290012E-012	0	0.000000E+000
1	145.78123613	5.290012E-012	1.829001E-011	1	0.000000E+000
1	145.78169285	1.829001E-011	5.290012E-012	0	0.000000E+000
1	145.78465911	5.290012E-012	1.829001E-011	1	0.000000E+000
1	145.78486679	1.829001E-011	5.290012E-012	0	0.000000E+000
1	145.78808727	5.290012E-012	1.829001E-011	1	0.000000E+000
1	145.78818378	1.829001E-011	5.290012E-012	0	0.000000E+000
1	145.78822482	5.290012E-012	1.829001E-011	1	0.000000E+000
1	145.78858516	1.829001E-011	5.290012E-012	0	0.000000E+000
1	145.78861360	5.290012E-012	1.829001E-011	1	0.000000E+000
1	145.78953365	1.829001E-011	5.290012E-012	0	0.000000E+000
1	145.78976716	5.290012E-012	1.829001E-011	1	0.000000E+000
1	145.79073786	1.829001E-011	5.290012E-012	0	0.000000E+000
1	145.79100774	5.290012E-012	1.829001E-011	1	0.000000E+000
1	145.79110659	1.829001E-011	5.290012E-012	0	0.000000E+000
1	145.79515681	5.290012E-012	1.829001E-011	1	0.000000E+000
1	145.79520251	1.829001E-011	5.290012E-012	0	0.000000E+000
1	145.79527874	5.290012E-012	1.829001E-011	1	0.000000E+000
1	145.79539899	1.829001E-011	5.290012E-012	0	0.000000E+000
1	145.79562602	5.290012E-012	1.829001E-011	1	0.000000E+000
1	145.79619525	1.829001E-011	5.290012E-012	0	0.000000E+000
1	145.79622929	5.290012E-012	1.829001E-011	1	0.000000E+000
1	145.79743192	1.829001E-011	5.290012E-012	0	0.000000E+000
1	145.79744188	5.290012E-012	1.829001E-011	1	0.000000E+000
1	145.79885307	1.829001E-011	5.290012E-012	0	0.000000E+000
1	145.79926425	5.290012E-012	1.829001E-011	1	0.000000E+000
1	145.79962476	1.829001E-011	5.290012E-012	0	0.000000E+000
1	145.80214618	5.290012E-012	1.829001E-011	1	0.000000E+000
1	145.80215972	1.829001E-011	5.290012E-012	0	0.000000E+000
1	145.80482920	5.290012E-012	1.829001E-011	1	0.000000E+000
1	145.80544222	1.829001E-011	5.290012E-012	0	0.000000E+000
1	145.80590719	5.290012E-012	1.829001E-011	1	0.000000E+000
1	145.80645034	1.829001E-011	5.290012E-012	0	0.000000E+000
1	145.80648050	5.290012E-012	1.829001E-011	1	0.000000E+000
1	145.80676237	1.829001E-011	5.290012E-012	0	0.000000E+000
1	145.80699224	5.290012E-012	1.829001E-011	1	0.000000E+000
1	145.80735501	1.829001E-011	5.290012E-012	0	0.000000E+000
1	145.80740996	5.290012E-012	1.829001E-011	1	0.000000E+000
1	145.80788073	1.829001E-011	5.290012E-012	0	0.000000E+000
1	166.71782903	5.082352E-012	1.808235E-011	1	0.000000E+000
1	166.71796304	1.808235E-011	5.082352E-012	0	0.000000E+000
1	166.71796606	5.082352E-012	1.808235E-011	1	0.000000E+000
1	166.71804487	1.808235E-011	5.082352E-012	0	0.000000E+000
1	166.71807642	5.082352E-012	1.808235E-011	1	0.000000E+000
1	166.71908918	1.808235E-011	5.082352E-012	0	0.000000E+000
1	166.71924767	5.082352E-012	1.808235E-011	1	0.000000E+000
1	166.71930728	1.808235E-011	5.082352E-012	0	0.000000E+000
1	166.71937991	5.082352E-012	1.808235E-011	1	0.000000E+000
1	166.71939095	1.808235E-011	5.082352E-012	0	0.000000E+000
1	166.72002946	5.082352E-012	1.808235E-011	1	0.000000E+000
1	166.72011521	1.808235E-011	5.082352E-012	0	0.000000E+000
1	166.72046842	5.082352E-012	1.808235E-011	1	0.000000E+000
1	166.72160446	1.808235E-011	5.082352E-012	0	0.000000E+000
1	166.72168465	5.082352E-012	1.808235E-011	1	0.000000E+000
1	166.72191124	1.808235E-011	5.082352E-012	0	0.000000E+000
1	166.72194269	5.082352E-012	1.808235E-011	1	0.000000E+000
1	166.72227597	1.808235E-011	5.082352E-012	0	0.000000E+000
1	166.72227965	5.082352E-012	1.808235E-011	1	0.000000E+000
1	166.72251758	1.808235E-011	5.082352E-012	0	0.000000E+000
1	166.72333524	5.082352E-012	1.808235E-011	1	0.000000E+000
1	166.72390568	1.808235E-011	5.082352E-012	0	0.000000E+000
1	166.72392701	5.082352E-012	1.808235E-011	1	0.000000E+000
1	166.72425324	1.808235E-011	5.082352E-012	0	0.000000E+000
1	166.72426990	5.082352E-012	1.808235E-011	1	0.000000E+000
1	166.72455824	1.808235E-011	5.082352E-012	0	0.000000E+000
1	166.72682742	5.082352E-012	1.808235E-011	1	0.000000E+000
1	166.72716802	1.808235E-011	5.082352E-012	0	0.000000E+000
1	166.72736125	5.082352E-012	1.808235E-011	1	0.000000E+000
1	166.72751375	1.808235E-011	5.082352E-012	0	0.000000E+000
1	166.72846795	5.082352E-012	1.808235E-011	1	0.000000E+000
1	166.72900080	1.808235E-011	5.082352E-012	0	0.000000E+000
1	166.73105862	5.082352E-012	1.808235E-011	1	0.000000E+000
1	166.73155971	1.808235E-011	5.082352E-012	0	0.000000E+000
1	166.73304573	5.082352E-012	1.808235E-011	1	0.000000E+000
1	166.73334370	1.808235E-011	5.082352E-012	0	0.000000E+000
1	166.73631906	5.082352E-012	1.808235E-011	1	0.000000E+000
1	166.73653591	1.808235E-011	5.082352E-012	0	0.000000E+000
1	166.73690762	5.082352E-012	1.808235E-011	1	0.000000E+000
1	166.73695092	1.808235E-011	5.082352E-012	0	0.000000E+000
1	166.74318077	5.082352E-012	1.808235E-011	1	0.000000E+000
1	166.74331554	1.808235E-011	5.082352E-012	0	0.000000E+000
1	166.74465941	5.082352E-012	1.808235E-011	1	0.000000E+000
1	166.74480274	1.808235E-011	5.082352E-012	0	0.000000E+000
1	166.74525462	5.082352E-012	1.808235E-011	1	0.000000E+000
1	166.74563728	1.808235E-011	5.082352E-012	0	0.000000E+000
1	166.74624881	5.082352E-012	1.808235E-011	1	0.000000E+000
1	166.74715565	1.808235E-011	5.082352E-012	0	0.000000E+000
1	166.75097626	5.082352E-012	1.808235E-011	1	0.000000E+000
1	166.75146469	1.808235E-011	5.082352E-012	0	0.000000E+000
1	166.75147759	5.082352E-012	1.808235E-011	1	0.000000E+000
1	166.75166925	1.808235E-011	5.082352E-012	0	0.000000E+000
1	166.75181389	5.082352E-012	1.808235E-011	1	0.000000E+000
1	166.75232541	1.808235E-011	5.082352E-012	0	0.000000E+000
1	166.75272669	5.082352E-012	1.808235E-011	1	0.000000E+000
1	166.75281537	1.808235E-011	5.082352E-012	0	0.000000E+000
1	166.75283753	5.082352E-012	1.808235E-011	1	0.000000E+000
1	166.75299952	1.808235E-011	5.082352E-012	0	0.000000E+000
1	166.75516230	5.082352E-012	1.808235E-011	1	0.000000E+000
1	166.75552689	1.808235E-011	5.082352E-012	0	0.000000E+000
1	166.75553841	5.082352E-012	1.808235E-011	1	0.000000E+000
1	166.75577873	1.808235E-011	5.082352E-012	0	0.000000E+000
1	166.75581592	5.082352E-012	1.808235E-011	1	0.000000E+000
1	166.75613515	1.808235E-011	5.082352E-012	0	0.000000E+000
1	166.75806408	5.082352E-012	1.808235E-011	1	0.000000E+000
1	166.75853094	1.808235E-011	5.082352E-012	0	0.000000E+000
1	166.75859072	5.082352E-012	1.808235E-011	1	0.000000E+000
1	166.75870330	1.808235E-011	5.082352E-012	0	0.000000E+000
1	166.75908964	5.082352E-012	1.808235E-011	1	0.000000E+000
1	166.75944961	1.808235E-011	5.082352E-012	0	0.000000E+000
1	166.75969135	5.082352E-012	1.808235E-011	1	0.000000E+000
1	166.75986196	1.808235E-011	5.082352E-012	0	0.000000E+000
1	166.75989753	5.082352E-012	1.808235E-011	1	0.000000E+000
1	166.76003016	1.808235E-011	5.082352E-012	0	0.000000E+000
1	166.76383437	5.082352E-012	1.808235E-011	1	0.000000E+000
1	166.76392676	1.808235E-011	5.082352E-012	0	0.000000E+000
1	166.76394946	5.082352E-012	1.808235E-011	1	0.000000E+000
1	166.76480925	1.808235E-011	5.082352E-012	0	0.000000E+000
1	166.76483235	5.082352E-012	1.808235E-011	1	0.000000E+000
1	166.76516118	1.808235E-011	5.082352E-012	0	0.000000E+000
1	166.76708712	5.082352E-012	1.808235E-011	1	0.000000E+000
1	166.76921910	1.808235E-011	5.082352E-012	0	0.000000E+000
1	166.76974483	5.082352E-012	1.808235E-011	1	0.000000E+000
1	166.77004087	1.808235E-011	5.082352E-012	0	0.000000E+000
1	166.77033515	5.082352E-012	1.808235E-011	1	0.000000E+000
1	166.77063170	1.808235E-011	5.082352E-012	0	0.000000E+000
1	166.77185094	5.082352E-012	1.808235E-011	1	0.000000E+000
1	166.77209098	1.808235E-011	5.082352E-012	0	0.000000E+000
1	166.77287673	5.082352E-012	1.808235E-011	1	0.000000E+000
1	166.77334999	1.808235E-011	5.082352E-012	0	0.000000E+000
1	166.77370076	5.082352E-012	1.808235E-011	1	0.000000E+000
1	166.77378567	1.808235E-011	5.082352E-012	0	0.000000E+000
1	166.77420482	5.082352E-012	1.808235E-011	1	0.000000E+000
1	166.77538185	1.808235E-011	5.082352E-012	0	0.000000E+000
1	166.77544114	5.082352E-012	1.808235E-011	1	0.000000E+000
1	166.77640154	1.808235E-011	5.082352E-012	0	0.000000E+000
1	166.77661592	5.082352E-012	1.808235E-011	1	0.000000E+000
1	166.77663610	1.808235E-011	5.082352E-012	0	0.000000E+000
1	166.77756748	5.082352E-012	1.808235E-011	1	0.000000E+000
1	166.77863573	1.808235E-011	5.082352E-012	0	0.000000E+000
1	166.78040094	5.082352E-012	1.808235E-011	1	0.000000E+000
1	166.78074737	1.808235E-011	5.082352E-012	0	0.000000E+000
1	166.78105615	5.082352E-012	1.808235E-011	1	0.000000E+000
1	166.78121091	1.808235E-011	5.082352E-012	0	0.000000E+000
1	166.78266332	5.082352E-012	1.808235E-011	1	0.000000E+000
1	166.78309427	1.808235E-011	5.082352E-012	0	0.000000E+000
1	166.78491812	5.082352E-012	1.808235E-011	1	0.000000E+000
1	166.78753702	1.808235E-011	5.082352E-012	0	0.000000E+000
1	166.79226585	5.082352E-012	1.808235E-011	1	0.000000E+000
1	166.79254895	1.808235E-011	5.082352E-012	0	0.000000E+000
1	166.79265666	5.082352E-012	1.808235E-011	1	0.000000E+000
1	166.79315872	1.808235E-011	5.082352E-012	0	0.000000E+000
1	166.79457965	5.082352E-012	1.808235E-011	1	0.000000E+000
1	166.79539802	1.808235E-011	5.082352E-012	0	0.000000E+000
1	166.79739285	5.082352E-012	1.808235E-011	1	0.000000E+000
1	166.79803070	1.808235E-011	5.082352E-012	0	0.000000E+000
1	166.79949930	5.082352E-012	1.808235E-011	1	0.000000E+000
1	166.79977092	1.808235E-011	5.082352E-012	0	0.000000E+000
1	166.80142404	5.082352E-012	1.808235E-011	1	0.000000E+000
1	166.80165932	1.808235E-011	5.082352E-012	0	0.000000E+000
1	166.80220015	5.082352E-012	1.808235E-011	1	0.000000E+000
1	166.80266453	1.808235E-011	5.082352E-012	0	0.000000E+000
1	166.80274087	5.082352E-012	1.808235E-011	1	0.000000E+000
1	166.80430541	1.808235E-011	5.082352E-012	0	0.000000E+000
1	166.80446844	5.082352E-012	1.808235E-011	1	0.000000E+000
1	166.80448729	1.808235E-011	5.082352E-012	0	0.000000E+000
1	166.80569835	5.082352E-012	1.808235E-011	1	0.000000E+000
1	166.80665806	1.808235E-011	5.082352E-012	0	0.000000E+000
1	166.80680662	5.082352E-012	1.808235E-011	1	0.000000E+000
1	166.81013154	1.808235E-011	5.082352E-012	0	0.000000E+000
1	166.81030210	5.082352E-012	1.808235E-011	1	0.000000E+000
1	166.81080616	1.808235E-011	5.082352E-012	0	0.000000E+000
1	166.81862548	5.082352E-012	1.808235E-011	1	0.000000E+000
1	166.81877804	1.808235E-011	5.082352E-012	0	0.000000E+000
1	166.82006411	5.082352E-012	1.808235E-011	1	0.000000E+000
1	166.82035057	1.808235E-011	5.082352E-012	0	0.000000E+000
1	166.82084963	5.082352E-012	1.808235E-011	1	0.000000E+000
1	166.82148936	1.808235E-011	5.082352E-012	0	0.000000E+000
1	166.82253762	5.082352E-012	1.808235E-011	1	0.000000E+000
1	166.82321241	1.808235E-011	5.082352E-012	0	0.000000E+000
1	166.82323351	5.082352E-012	1.808235E-011	1	0.000000E+000
1	166.82412176	1.808235E-011	5.082352E-012	0	0.000000E+000
1	166.82421557	5.082352E-012	1.808235E-011	1	0.000000E+000
1	166.82495219	1.808235E-011	5.082352E-012	0	0.000000E+000
1	166.82496864	5.082352E-012	1.808235E-011	1	0.000000E+000
1	166.82534205	1.808235E-011	5.082352E-012	0	0.000000E+000
1	166.82846602	5.082352E-012	1.808235E-011	1	0.000000E+000
1	166.82874398	1.808235E-011	5.082352E-012	0	0.000000E+000
1	166.82924493	5.082352E-012	1.808235E-011	1	0.000000E+000
1	166.82925052	1.808235E-011	5.082352E-012	0	0.000000E+000
1	166.82930775	5.082352E-012	1.808235E-011	1	0.000000E+000
1	166.83054853	1.808235E-011	5.082352E-012	0	0.000000E+000
1	166.83386101	5.082352E-012	1.808235E-011	1	0.000000E+000
1	166.83456161	1.808235E-011	5.082352E-012	0	0.000000E+000
1	166.83457718	5.082352E-012	1.808235E-011	1	0.000000E+000
1	166.83592970	1.808235E-011	5.082352E-012	0	0.000000E+000
1	166.83671345	5.082352E-012	1.808235E-011	1	0.000000E+000
1	166.83742945	1.808235E-011	5.082352E-012	0	0.000000E+000
1	166.83826653	5.082352E-012	1.808235E-011	1	0.000000E+000
1	166.83833110	1.808235E-011	5.082352E-012	0	0.000000E+000
1	166.83937648	5.082352E-012	1.808235E-011	1	0.000000E+000
1	166.83954807	1.808235E-011	5.082352E-012	0	0.000000E+000
1	166.84253910	5.082352E-012	1.808235E-011	1	0.000000E+000
1	166.84272742	1.808235E-011	5.082352E-012	0	0.000000E+000
1	166.84579617	5.082352E-012	1.808235E-011	1	0.000000E+000
1	166.84624046	1.808235E-011	5.082352E-012	0	0.000000E+000
1	166.84628151	5.082352E-012	1.808235E-011	1	0.000000E+000
1	166.84650723	1.808235E-011	5.082352E-012	0	0.000000E+000
1	166.85057846	5.082352E-012	1.808235E-011	1	0.000000E+000
1	166.85080724	1.808235E-011	5.082352E-012	0	0.000000E+000
1	166.85399179	5.082352E-012	1.808235E-011	1	0.000000E+000
1	166.85440301	1.808235E-011	5.082352E-012	0	0.000000E+000
1	166.85535461	5.082352E-012	1.808235E-011	1	0.000000E+000
1	166.85559836	1.808235E-011	5.082352E-012	0	0.000000E+000
1	166.86412419	5.082352E-012	1.808235E-011	1	0.000000E+000
1	166.86494912	1.808235E-011	5.082352E-012	0	0.000000E+000
1	166.86499869	5.082352E-012	1.808235E-011	1	0.000000E+000
1	166.86604626	1.808235E-011	5.082352E-012	0	0.000000E+000
1	166.86605982	5.082352E-012	1.808235E-011	1	0.000000E+000
1	166.86610427	1.808235E-011	5.082352E-012	0	0.000000E+000
1	166.86613372	5.082352E-012	1.808235E-011	1	0.000000E+000
1	166.86659928	1.808235E-011	5.082352E-012	0	0.000000E+000
1	166.86668024	5.082352E-012	1.808235E-011	1	0.000000E+000
1	166.86677999	1.808235E-011	5.082352E-012	0	0.000000E+000
1	166.86866338	5.082352E-012	1.808235E-011	1	0.000000E+000
1	166.86884648	1.808235E-011	5.082352E-012	0	0.000000E+000
1	166.87082139	5.082352E-012	1.808235E-011	1	0.000000E+000
1	166.87180439	1.808235E-011	5.082352E-012	0	0.000000E+000
1	166.87199257	5.082352E-012	1.808235E-011	1	0.000000E+000
1	166.87239803	1.808235E-011	5.082352E-012	0	0.000000E+000
1	166.87267173	5.082352E-012	1.808235E-011	1	0.000000E+000
1	166.87272775	1.808235E-011	5.082352E-012	0	0.000000E+000
1	166.87322737	5.082352E-012	1.808235E-011	1	0.000000E+000
1	166.87377092	1.808235E-011	5.082352E-012	0	0.000000E+000
1	166.87410520	5.082352E-012	1.808235E-011	1	0.000000E+000
1	166.87444136	1.808235E-011	5.082352E-012	0	0.000000E+000
1	166.87444749	5.082352E-012	1.808235E-011	1	0.000000E+000
1	166.87454679	1.808235E-011	5.082352E-012	0	0.000000E+000
1	166.87458821	5.082352E-012	1.808235E-011	1	0.000000E+000
1	166.87513221	1.808235E-011	5.082352E-012	0	0.000000E+000
1	166.87597976	5.082352E-012	1.808235E-011	1	0.000000E+000
1	166.87615278	1.808235E-011	5.082352E-012	0	0.000000E+000
1	166.87641763	5.082352E-012	1.808235E-011	1	0.000000E+000
1	166.87659949	1.808235E-011	5.082352E-012	0	0.000000E+000
1	166.87708133	5.082352E-012	1.808235E-011	1	0.000000E+000
1	166.87863502	1.808235E-011	5.082352E-012	0	0.000000E+000
1	166.87868332	5.082352E-012	1.808235E-011	1	0.000000E+000
1	166.87938662	1.808235E-011	5.082352E-012	0	0.000000E+000
1	166.87950679	5.082352E-012	1.808235E-011	1	0.000000E+000
1	166.88099805	1.808235E-011	5.082352E-012	0	0.000000E+000
1	166.88527508	5.082352E-012	1.808235E-011	1	0.000000E+000
1	166.88575471	1.808235E-011	5.082352E-012	0	0.000000E+000
1	166.88616270	5.082352E-012	1.808235E-011	1	0.000000E+000
1	166.88632603	1.808235E-011	5.082352E-012	0	0.000000E+000
1	166.88734601	5.082352E-012	1.808235E-011	1	0.000000E+000
1	166.88789270	1.808235E-011	5.082352E-012	0	0.000000E+000
1	166.88829409	5.082352E-012	1.808235E-011	1	0.000000E+000
1	166.88857576	1.808235E-011	5.082352E-012	0	0.000000E+000
1	166.88935653	5.082352E-012	1.808235E-011	1	0.000000E+000
1	166.89120507	1.808235E-011	5.082352E-012	0	0.000000E+000
1	166.89169130	5.082352E-012	1.808235E-011	1	0.000000E+000
1	166.89317074	1.808235E-011	5.082352E-012	0	0.000000E+000
1	166.89324967	5.082352E-012	1.808235E-011	1	0.000000E+000
1	166.89474027	1.808235E-011	5.082352E-012	0	0.000000E+000
1	166.89625312	5.082352E-012	1.808235E-011	1	0.000000E+000
1	166.89638827	1.808235E-011	5.082352E-012	0	0.000000E+000
1	166.89811096	5.082352E-012	1.808235E-011	1	0.000000E+000
1	166.89857448	1.808235E-011	5.082352E-012	0	0.000000E+000
1	166.89859189	5.082352E-012	1.808235E-011	1	0.000000E+000
1	166.89913040	1.808235E-011	5.082352E-012	0	0.000000E+000
1	166.90005428	5.082352E-012	1.808235E-011	1	0.000000E+000
1	166.90105861	1.808235E-011	5.082352E-012	0	0.000000E+000
1	166.90167654	5.082352E-012	1.808235E-011	1	0.000000E+000
1	166.90184392	1.808235E-011	5.082352E-012	0	0.000000E+000
1	166.90248219	5.082352E-012	1.808235E-011	1	0.000000E+000
1	166.90272092	1.808235E-011	5.082352E-012	0	0.000000E+000
1	166.90419033	5.082352E-012	1.808235E-011	1	0.000000E+000
1	166.90454102	1.808235E-011	5.082352E-012	0	0.000000E+000
1	166.90481584	5.082352E-012	1.808235E-011	1	0.000000E+000
1	166.90490607	1.808235E-011	5.082352E-012	0	0.000000E+000
1	166.90549210	5.082352E-012	1.808235E-011	1	0.000000E+000
1	166.90609759	1.808235E-011	5.082352E-012	0	0.000000E+000
1	166.90701024	5.082352E-012	1.808235E-011	1	0.000000E+000
1	166.90768457	1.808235E-011	5.082352E-012	0	0.000000E+000
1	166.91666868	5.082352E-012	1.808235E-011	1	0.000000E+000
1	166.91690722	1.808235E-011	5.082352E-012	0	0.000000E+000
1	166.91693864	5.082352E-012	1.808235E-011	1	0.000000E+000
1	166.91750058	1.808235E-011	5.082352E-012	0	0.000000E+000
1	166.92120836	5.082352E-012	1.808235E-011	1	0.000000E+000
1	166.92226186	1.808235E-011	5.082352E-012	0	0.000000E+000
1	166.92348375	5.082352E-012	1.808235E-011	1	0.000000E+000
1	166.92361920	1.808235E-011	5.082352E-012	0	0.000000E+000
1	166.92379683	5.082352E-012	1.808235E-011	1	0.000000E+000
1	166.92424977	1.808235E-011	5.082352E-012	0	0.000000E+000
1	166.92544678	5.082352E-012	1.808235E-011	1	0.000000E+000
1	166.92661715	1.808235E-011	5.082352E-012	0	0.000000E+000
1	166.92785970	5.082352E-012	1.808235E-011	1	0.000000E+000
1	166.92877204	1.808235E-011	5.082352E-012	0	0.000000E+000
1	166.92886363	5.082352E-012	1.808235E-011	1	0.000000E+000
1	166.92931073	1.808235E-011	5.082352E-012	0	0.000000E+000
1	166.93071356	5.082352E-012	1.808235E-011	1	0.000000E+000
1	166.93081391	1.808235E-011	5.082352E-012	0	0.000000E+000
1	166.93167185	5.082352E-012	1.808235E-011	1	0.000000E+000
1	166.93218875	1.808235E-011	5.082352E-012	0	0.000000E+000
1	166.93491235	5.082352E-012	1.808235E-011	1	0.000000E+000
1	166.93494828	1.808235E-011	5.082352E-012	0	0.000000E+000
1	166.93723594	5.082352E-012	1.808235E-011	1	0.000000E+000
1	166.93766434	1.808235E-011	5.082352E-012	0	0.000000E+000
1	166.93813431	5.082352E-012	1.808235E-011	1	0.000000E+000
1	166.93819742	1.808235E-011	5.082352E-012	0	0.000000E+000
1	166.94198839	5.082352E-012	1.808235E-011	1	0.000000E+000
1	166.94220087	1.808235E-011	5.082352E-012	0	0.000000E+000
1	166.94694209	5.082352E-012	1.808235E-011	1	0.000000E+000
1	166.94695337	1.808235E-011	5.082352E-012	0	0.000000E+000
1	166.94720237	5.082352E-012	1.808235E-011	1	0.000000E+000
1	166.94794612	1.808235E-011	5.082352E-012	0	0.000000E+000
1	166.94795957	5.082352E-012	1.808235E-011	1	0.000000E+000
1	166.94870713	1.808235E-011	5.082352E-012	0	0.000000E+000
1	166.94920884	5.082352E-012	1.808235E-011	1	0.000000E+000
1	166.94981009	1.808235E-011	5.082352E-012	0	0.000000E+000
1	166.94983408	5.082352E-012	1.808235E-011	1	0.000000E+000
1	166.95013470	1.808235E-011	5.082352E-012	0	0.000000E+000
1	166.95014978	5.082352E-012	1.808235E-011	1	0.000000E+000
1	166.95198798	1.808235E-011	5.082352E-012	0	0.000000E+000
1	166.95207988	5.082352E-012	1.808235E-011	1	0.000000E+000
1	166.95291396	1.808235E-011	5.082352E-012	0	0.000000E+000
1	166.95328590	5.082352E-012	1.808235E-011	1	0.000000E+000
1	166.95348785	1.808235E-011	5.082352E-012	0	0.000000E+000
1	166.95352736	5.082352E-012	1.808235E-011	1	0.000000E+000
1	166.95434441	1.808235E-011	5.082352E-012	0	0.000000E+000
1	166.95435440	5.082352E-012	1.808235E-011	1	0.000000E+000
1	166.95547519	1.808235E-011	5.082352E-012	0	0.000000E+000
1	166.95551340	5.082352E-012	1.808235E-011	1	0.000000E+000
1	166.95600523	1.808235E-011	5.082352E-012	0	0.000000E+000
1	166.95652385	5.082352E-012	1.808235E-011	1	0.000000E+000
1	166.95658973	1.808235E-011	5.082352E-012	0	0.000000E+000
1	166.95863424	5.082352E-012	1.808235E-011	1	0.000000E+000
1	166.95918865	1.808235E-011	5.082352E-012	0	0.000000E+000
1	166.95921901	5.082352E-012	1.808235E-011	1	0.000000E+000
1	166.95929324	1.808235E-011	5.082352E-012	0	0.000000E+000
1	166.96146706	5.082352E-012	1.808235E-011	1	0.000000E+000
1	166.96201631	1.808235E-011	5.082352E-012	0	0.000000E+000
1	168.54919807	5.209381E-012	1.820938E-011	1	0.000000E+000
1	168.54964553	1.820938E-011	5.209381E-012	0	0.000000E+000
1	168.54973276	5.209381E-012	1.820938E-011	1	0.000000E+000
1	168.54993550	1.820938E-011	5.209381E-012	0	0.000000E+000
1	168.55027201	5.209381E-012	1.820938E-011	1	0.000000E+000
1	168.55072390	1.820938E-011	5.209381E-012	0	0.000000E+000
1	168.55119933	5.209381E-012	1.820938E-011	1	0.000000E+000
1	168.55258515	1.820938E-011	5.209381E-012	0	0.000000E+000
1	168.55553860	5.209381E-012	1.820938E-011	1	0.000000E+000
1	168.55587368	1.820938E-011	5.209381E-012	0	0.000000E+000
1	168.55786057	5.209381E-012	1.820938E-011	1	0.000000E+000
1	168.55850668	1.820938E-011	5.209381E-012	0	0.000000E+000
1	168.55952321	5.209381E-012	1.820938E-011	1	0.000000E+000
1	168.55960973	1.820938E-011	5.209381E-012	0	0.000000E+000
1	168.56098531	5.209381E-012	1.820938E-011	1	0.000000E+000
1	168.56176621	1.820938E-011	5.209381E-012	0	0.000000E+000
1	168.56313677	5.209381E-012	1.820938E-011	1	0.000000E+000
1	168.56315145	1.820938E-011	5.209381E-012	0	0.000000E+000
1	168.56673937	5.209381E-012	1.820938E-011	1	0.000000E+000
1	168.56771487	1.820938E-011	5.209381E-012	0	0.000000E+000
1	168.56773831	5.209381E-012	1.820938E-011	1	0.000000E+000
1	168.56796991	1.820938E-011	5.209381E-012	0	0.000000E+000
1	168.57054730	5.209381E-012	1.820938E-011	1	0.000000E+000
1	168.57112259	1.820938E-011	5.209381E-012	0	0.000000E+000
1	168.57167807	5.209381E-012	1.820938E-011	1	0.000000E+000
1	168.57289514	1.820938E-011	5.209381E-012	0	0.000000E+000
1	168.57539580	5.209381E-012	1.820938E-011	1	0.000000E+000
1	168.57540729	1.820938E-011	5.209381E-012	0	0.000000E+000
1	168.57542266	5.209381E-012	1.820938E-011	1	0.000000E+000
1	168.57568533	1.820938E-011	5.209381E-012	0	0.000000E+000
1	168.57848329	5.209381E-012	1.820938E-011	1	0.000000E+000
1	168.57884345	1.820938E-011	5.209381E-012	0	0.000000E+000
1	168.57886045	5.209381E-012	1.820938E-011	1	0.000000E+000
1	168.57944693	1.820938E-011	5.209381E-012	0	0.000000E+000
1	168.58089425	5.209381E-012	1.820938E-011	1	0.000000E+000
1	168.58142218	1.820938E-011	5.209381E-012	0	0.000000E+000
1	168.58245517	5.209381E-012	1.820938E-011	1	0.000000E+000
1	168.58325118	1.820938E-011	5.209381E-012	0	0.000000E+000
1	168.58390495	5.209381E-012	1.820938E-011	1	0.000000E+000
1	168.58415527	1.820938E-011	5.209381E-012	0	0.000000E+000
1	168.58454241	5.209381E-012	1.820938E-011	1	0.000000E+000
1	168.58516710	1.820938E-011	5.209381E-012	0	0.000000E+000
1	168.58557933	5.209381E-012	1.820938E-011	1	0.000000E+000
1	168.58571027	1.820938E-011	5.209381E-012	0	0.000000E+000
1	168.58590928	5.209381E-012	1.820938E-011	1	0.000000E+000
1	168.58628300	1.820938E-011	5.209381E-012	0	0.000000E+000
1	168.58630952	5.209381E-012	1.820938E-011	1	0.000000E+000
1	168.58639627	1.820938E-011	5.209381E-012	0	0.000000E+000
1	168.58704405	5.209381E-012	1.820938E-011	1	0.000000E+000
1	168.58760081	1.820938E-011	5.209381E-012	0	0.000000E+000
1	168.58760483	5.209381E-012	1.820938E-011	1	0.000000E+000
1	168.58764442	1.820938E-011	5.209381E-012	0	0.000000E+000
1	168.58780164	5.209381E-012	1.820938E-011	1	0.000000E+000
1	168.58790311	1.820938E-011	5.209381E-012	0	0.000000E+000
1	168.58985645	5.209381E-012	1.820938E-011	1	0.000000E+000
1	168.59038562	1.820938E-011	5.209381E-012	0	0.000000E+000
1	168.59190517	5.209381E-012	1.820938E-011	1	0.000000E+000
1	168.59228703	1.820938E-011	5.209381E-012	0	0.000000E+000
1	168.59238828	5.209381E-012	1.820938E-011	1	0.000000E+000
1	168.59304441	1.820938E-011	5.209381E-012	0	0.000000E+000
1	168.59418739	5.209381E-012	1.820938E-011	1	0.000000E+000
1	168.59426722	1.820938E-011	5.209381E-012	0	0.000000E+000
1	168.59428262	5.209381E-012	1.820938E-011	1	0.000000E+000
1	168.59523983	1.820938E-011	5.209381E-012	0	0.000000E+000
1	168.59569007	5.209381E-012	1.820938E-011	1	0.000000E+000
1	168.59570625	1.820938E-011	5.209381E-012	0	0.000000E+000
1	168.59574458	5.209381E-012	1.820938E-011	1	0.000000E+000
1	168.59637320	1.820938E-011	5.209381E-012	0	0.000000E+000
1	168.59688815	5.209381E-012	1.820938E-011	1	0.000000E+000
1	168.59751831	1.820938E-011	5.209381E-012	0	0.000000E+000
1	168.59881470	5.209381E-012	1.820938E-011	1	0.000000E+000
1	168.59929854	1.820938E-011	5.209381E-012	0	0.000000E+000
1	168.60258545	5.209381E-012	1.820938E-011	1	0.000000E+000
1	168.60316910	1.820938E-011	5.209381E-012	0	0.000000E+000
1	168.60319123	5.209381E-012	1.820938E-011	1	0.000000E+000
1	168.60355529	1.820938E-011	5.209381E-012	0	0.000000E+000
1	168.60466873	5.209381E-012	1.820938E-011	1	0.000000E+000
1	168.60536101	1.820938E-011	5.209381E-012	0	0.000000E+000
1	168.60538297	5.209381E-012	1.820938E-011	1	0.000000E+000
1	168.60544534	1.820938E-011	5.209381E-012	0	0.000000E+000
1	168.61123301	5.209381E-012	1.820938E-011	1	0.000000E+000
1	168.61236652	1.820938E-011	5.209381E-012	0	0.000000E+000
1	168.61504602	5.209381E-012	1.820938E-011	1	0.000000E+000
1	168.61542009	1.820938E-011	5.209381E-012	0	0.000000E+000
1	168.61557854	5.209381E-012	1.820938E-011	1	0.000000E+000
1	168.61574983	1.820938E-011	5.209381E-012	0	0.000000E+000
1	168.61877407	5.209381E-012	1.820938E-011	1	0.000000E+000
1	168.61928868	1.820938E-011	5.209381E-012	0	0.000000E+000
1	168.61980796	5.209381E-012	1.820938E-011	1	0.000000E+000
1	168.62010271	1.820938E-011	5.209381E-012	0	0.000000E+000
1	168.62401098	5.209381E-012	1.820938E-011	1	0.000000E+000
1	168.62471794	1.820938E-011	5.209381E-012	0	0.000000E+000
1	168.62606820	5.209381E-012	1.820938E-011	1	0.000000E+000
1	168.62712610	1.820938E-011	5.209381E-012	0	0.000000E+000
1	168.63449836	5.209381E-012	1.820938E-011	1	0.000000E+000
1	168.63509053	1.820938E-011	5.209381E-012	0	0.000000E+000
1	168.63511934	5.209381E-012	1.820938E-011	1	0.000000E+000
1	168.63634368	1.820938E-011	5.209381E-012	0	0.000000E+000
1	168.63831490	5.209381E-012	1.820938E-011	1	0.000000E+000
1	168.63886236	1.820938E-011	5.209381E-012	0	0.000000E+000
1	168.63976872	5.209381E-012	1.820938E-011	1	0.000000E+000
1	168.63980120	1.820938E-011	5.209381E-012	0	0.000000E+000
1	168.65151623	5.209381E-012	1.820938E-011	1	0.000000E+000
1	168.65192576	1.820938E-011	5.209381E-012	0	0.000000E+000
1	168.65367544	5.209381E-012	1.820938E-011	1	0.000000E+000
1	168.65449228	1.820938E-011	5.209381E-012	0	0.000000E+000
1	168.65803252	5.209381E-012	1.820938E-011	1	0.000000E+000
1	168.65878112	1.820938E-011	5.209381E-012	0	0.000000E+000
1	168.65882437	5.209381E-012	1.820938E-011	1	0.000000E+000
1	168.65932394	1.820938E-011	5.209381E-012	0	0.000000E+000
1	168.66314574	5.209381E-012	1.820938E-011	1	0.000000E+000
1	168.66468397	1.820938E-011	5.209381E-012	0	0.000000E+000
1	168.66471715	5.209381E-012	1.820938E-011	1	0.000000E+000
1	168.66490681	1.820938E-011	5.209381E-012	0	0.000000E+000
1	168.67017781	5.209381E-012	1.820938E-011	1	0.000000E+000
1	168.67075479	1.820938E-011	5.209381E-012	0	0.000000E+000
1	168.67247043	5.209381E-012	1.820938E-011	1	0.000000E+000
1	168.67295213	1.820938E-011	5.209381E-012	0	0.000000E+000
1	168.67296725	5.209381E-012	1.820938E-011	1	0.000000E+000
1	168.67305218	1.820938E-011	5.209381E-012	0	0.000000E+000
1	168.67615512	5.209381E-012	1.820938E-011	1	0.000000E+000
1	168.67688919	1.820938E-011	5.209381E-012	0	0.000000E+000
1	168.67707925	5.209381E-012	1.820938E-011	1	0.000000E+000
1	168.67747829	1.820938E-011	5.209381E-012	0	0.000000E+000
1	168.68187014	5.209381E-012	1.820938E-011	1	0.000000E+000
1	168.68201845	1.820938E-011	5.209381E-012	0	0.000000E+000
1	168.69060163	5.209381E-012	1.820938E-011	1	0.000000E+000
1	168.69077314	1.820938E-011	5.209381E-012	0	0.000000E+000
1	168.69079231	5.209381E-012	1.820938E-011	1	0.000000E+000
1	168.69117124	1.820938E-011	5.209381E-012	0	0.000000E+000
1	168.69217227	5.209381E-012	1.820938E-011	1	0.000000E+000
1	168.69224042	1.820938E-011	5.209381E-012	0	0.000000E+000
1	168.69484409	5.209381E-012	1.820938E-011	1	0.000000E+000
1	168.69523389	1.820938E-011	5.209381E-012	0	0.000000E+000
1	168.69526502	5.209381E-012	1.820938E-011	1	0.000000E+000
1	168.69531220	1.820938E-011	5.209381E-012	0	0.000000E+000
1	168.69644190	5.209381E-012	1.820938E-011	1	0.000000E+000
1	168.69649530	1.820938E-011	5.209381E-012	0	0.000000E+000
1	168.69726203	5.209381E-012	1.820938E-011	1	0.000000E+000
1	168.69757395	1.820938E-011	5.209381E-012	0	0.000000E+000
1	168.69759781	5.209381E-012	1.820938E-011	1	0.000000E+000
1	168.69762873	1.820938E-011	5.209381E-012	0	0.000000E+000
1	168.69765559	5.209381E-012	1.820938E-011	1	0.000000E+000
1	168.69867692	1.820938E-011	5.209381E-012	0	0.000000E+000
1	168.69883068	5.209381E-012	1.820938E-011	1	0.000000E+000
1	168.69948422	1.820938E-011	5.209381E-012	0	0.000000E+000
1	168.70009958	5.209381E-012	1.820938E-011	1	0.000000E+000
1	168.70168064	1.820938E-011	5.209381E-012	0	0.000000E+000
1	168.70304196	5.209381E-012	1.820938E-011	1	0.000000E+000
1	168.70466460	1.820938E-011	5.209381E-012	0	0.000000E+000
1	168.70617511	5.209381E-012	1.820938E-011	1	0.000000E+000
1	168.70626090	1.820938E-011	5.209381E-012	0	0.000000E+000
1	168.70681025	5.209381E-012	1.820938E-011	1	0.000000E+000
1	168.70696765	1.820938E-011	5.209381E-012	0	0.000000E+000
1	168.70701700	5.209381E-012	1.820938E-011	1	0.000000E+000
1	168.70735527	1.820938E-011	5.209381E-012	0	0.000000E+000
1	168.71120027	5.209381E-012	1.820938E-011	1	0.000000E+000
1	168.71130672	1.820938E-011	5.209381E-012	0	0.000000E+000
1	168.71232875	5.209381E-012	1.820938E-011	1	0.000000E+000
1	168.71322610	1.820938E-011	5.209381E-012	0	0.000000E+000
1	168.71328898	5.209381E-012	1.820938E-011	1	0.000000E+000
1	168.71347738	1.820938E-011	5.209381E-012	0	0.000000E+000
1	168.71349739	5.209381E-012	1.820938E-011	1	0.000000E+000
1	168.71378997	1.820938E-011	5.209381E-012	0	0.000000E+000
1	168.71383525	5.209381E-012	1.820938E-011	1	0.000000E+000
1	168.71504700	1.820938E-011	5.209381E-012	0	0.000000E+000
1	168.71511641	5.209381E-012	1.820938E-011	1	0.000000E+000
1	168.71523193	1.820938E-011	5.209381E-012	0	0.000000E+000
1	168.71892915	5.209381E-012	1.820938E-011	1	0.000000E+000
1	168.71920453	1.820938E-011	5.209381E-012	0	0.000000E+000
1	168.72020310	5.209381E-012	1.820938E-011	1	0.000000E+000
1	168.72031862	1.820938E-011	5.209381E-012	0	0.000000E+000
1	168.72109065	5.209381E-012	1.820938E-011	1	0.000000E+000
1	168.72155178	1.820938E-011	5.209381E-012	0	0.000000E+000
1	168.72185709	5.209381E-012	1.820938E-011	1	0.000000E+000
1	168.72189788	1.820938E-011	5.209381E-012	0	0.000000E+000
1	168.72754329	5.209381E-012	1.820938E-011	1	0.000000E+000
1	168.72761066	1.820938E-011	5.209381E-012	0	0.000000E+000
1	168.72798507	5.209381E-012	1.820938E-011	1	0.000000E+000
1	168.72820195	1.820938E-011	5.209381E-012	0	0.000000E+000
1	168.72835461	5.209381E-012	1.820938E-011	1	0.000000E+000
1	168.72925054	1.820938E-011	5.209381E-012	0	0.000000E+000
1	168.72971546	5.209381E-012	1.820938E-011	1	0.000000E+000
1	168.72985766	1.820938E-011	5.209381E-012	0	0.000000E+000
1	168.73241723	5.209381E-012	1.820938E-011	1	0.000000E+000
1	168.73288573	1.820938E-011	5.209381E-012	0	0.000000E+000
1	168.73378205	5.209381E-012	1.820938E-011	1	0.000000E+000
1	168.73385300	1.820938E-011	5.209381E-012	0	0.000000E+000
1	168.73513702	5.209381E-012	1.820938E-011	1	0.000000E+000
1	168.73517920	1.820938E-011	5.209381E-012	0	0.000000E+000
1	168.73526700	5.209381E-012	1.820938E-011	1	0.000000E+000
1	168.73562078	1.820938E-011	5.209381E-012	0	0.000000E+000
1	168.73563900	5.209381E-012	1.820938E-011	1	0.000000E+000
1	168.73578114	1.820938E-011	5.209381E-012	0	0.000000E+000
1	168.73591560	5.209381E-012	1.820938E-011	1	0.000000E+000
1	168.73611171	1.820938E-011	5.209381E-012	0	0.000000E+000
1	168.73700768	5.209381E-012	1.820938E-011	1	0.000000E+000
1	168.73710316	1.820938E-011	5.209381E-012	0	0.000000E+000
1	168.73718939	5.209381E-012	1.820938E-011	1	0.000000E+000
1	168.73763430	1.820938E-011	5.209381E-012	0	0.000000E+000
1	168.73766519	5.209381E-012	1.820938E-011	1	0.000000E+000
1	168.73783315	1.820938E-011	5.209381E-012	0	0.000000E+000
1	168.73904975	5.209381E-012	1.820938E-011	1	0.000000E+000
1	168.73910443	1.820938E-011	5.209381E-012	0	0.000000E+000
1	168.74086486	5.209381E-012	1.820938E-011	1	0.000000E+000
1	168.74300163	1.820938E-011	5.209381E-012	0	0.000000E+000
1	169.74754846	5.124346E-012	1.812435E-011	1	0.000000E+000
1	169.74769879	1.812435E-011	5.124346E-012	0	0.000000E+000
1	169.74841901	5.124346E-012	1.812435E-011	1	0.000000E+000
1	169.74929391	1.812435E-011	5.124346E-012	0	0.000000E+000
1	169.74947672	5.124346E-012	1.812435E-011	1	0.000000E+000
1	169.75105950	1.812435E-011	5.124346E-012	0	0.000000E+000
1	169.75646022	5.124346E-012	1.812435E-011	1	0.000000E+000
1	169.75654448	1.812435E-011	5.124346E-012	0	0.000000E+000
1	169.75663781	5.124346E-012	1.812435E-011	1	0.000000E+000
1	169.75774126	1.812435E-011	5.124346E-012	0	0.000000E+000
1	169.76716430	5.124346E-012	1.812435E-011	1	0.000000E+000
1	169.76843038	1.812435E-011	5.124346E-012	0	0.000000E+000
1	169.76982001	5.124346E-012	1.812435E-011	1	0.000000E+000
1	169.77001362	1.812435E-011	5.124346E-012	0	0.000000E+000
1	169.77273535	5.124346E-012	1.812435E-011	1	0.000000E+000
1	169.77292329	1.812435E-011	5.124346E-012	0	0.000000E+000
1	169.77294806	5.124346E-012	1.812435E-011	1	0.000000E+000
1	169.77298740	1.812435E-011	5.124346E-012	0	0.000000E+000
1	169.77304206	5.124346E-012	1.812435E-011	1	0.000000E+000
1	169.77366450	1.812435E-011	5.124346E-012	0	0.000000E+000
1	169.77394283	5.124346E-012	1.812435E-011	1	0.000000E+000
1	169.77407527	1.812435E-011	5.124346E-012	0	0.000000E+000
1	169.77437992	5.124346E-012	1.812435E-011	1	0.000000E+000
1	169.77486005	1.812435E-011	5.124346E-012	0	0.000000E+000
1	169.77580855	5.124346E-012	1.812435E-011	1	0.000000E+000
1	169.77631688	1.812435E-011	5.124346E-012	0	0.000000E+000
1	169.77653791	5.124346E-012	1.812435E-011	1	0.000000E+000
1	169.77662117	1.812435E-011	5.124346E-012	0	0.000000E+000
1	169.78243139	5.124346E-012	1.812435E-011	1	0.000000E+000
1	169.78290937	1.812435E-011	5.124346E-012	0	0.000000E+000
1	169.78334862	5.124346E-012	1.812435E-011	1	0.000000E+000
1	169.78374088	1.812435E-011	5.124346E-012	0	0.000000E+000
1	169.78806054	5.124346E-012	1.812435E-011	1	0.000000E+000
1	169.79005176	1.812435E-011	5.124346E-012	0	0.000000E+000
1	169.79191541	5.124346E-012	1.812435E-011	1	0.000000E+000
1	169.79195478	1.812435E-011	5.124346E-012	0	0.000000E+000
1	169.79200242	5.124346E-012	1.812435E-011	1	0.000000E+000
1	169.79324445	1.812435E-011	5.124346E-012	0	0.000000E+000
1	169.79328900	5.124346E-012	1.812435E-011	1	0.000000E+000
1	169.79352454	1.812435E-011	5.124346E-012	0	0.000000E+000
1	169.79457918	5.124346E-012	1.812435E-011	1	0.000000E+000
1	169.79488763	1.812435E-011	5.124346E-012	0	0.000000E+000
1	169.79668618	5.124346E-012	1.812435E-011	1	0.000000E+000
1	169.79723576	1.812435E-011	5.124346E-012	0	0.000000E+000
1	169.79753458	5.124346E-012	1.812435E-011	1	0.000000E+000
1	169.79802516	1.812435E-011	5.124346E-012	0	0.000000E+000
1	169.79914876	5.124346E-012	1.812435E-011	1	0.000000E+000
1	169.79958820	1.812435E-011	5.124346E-012	0	0.000000E+000
1	169.80157876	5.124346E-012	1.812435E-011	1	0.000000E+000
1	169.80206631	1.812435E-011	5.124346E-012	0	0.000000E+000
1	169.80230621	5.124346E-012	1.812435E-011	1	0.000000E+000
1	169.80340583	1.812435E-011	5.124346E-012	0	0.000000E+000
1	169.80364940	5.124346E-012	1.812435E-011	1	0.000000E+000
1	169.80373120	1.812435E-011	5.124346E-012	0	0.000000E+000
1	169.80399939	5.124346E-012	1.812435E-011	1	0.000000E+000
1	169.80535791	1.812435E-011	5.124346E-012	0	0.000000E+000
1	169.80599866	5.124346E-012	1.812435E-011	1	0.000000E+000
1	169.80621486	1.812435E-011	5.124346E-012	0	0.000000E+000
1	169.80623628	5.124346E-012	1.812435E-011	1	0.000000E+000
1	169.80818500	1.812435E-011	5.124346E-012	0	0.000000E+000
1	169.80833245	5.124346E-012	1.812435E-011	1	0.000000E+000
1	169.80914419	1.812435E-011	5.124346E-012	0	0.000000E+000
1	169.80978973	5.124346E-012	1.812435E-011	1	0.000000E+000
1	169.80990651	1.812435E-011	5.124346E-012	0	0.000000E+000
1	169.81021260	5.124346E-012	1.812435E-011	1	0.000000E+000
1	169.81051265	1.812435E-011	5.124346E-012	0	0.000000E+000
1	169.81068418	5.124346E-012	1.812435E-011	1	0.000000E+000
1	169.81070039	1.812435E-011	5.124346E-012	0	0.000000E+000
1	169.81222107	5.124346E-012	1.812435E-011	1	0.000000E+000
1	169.81284433	1.812435E-011	5.124346E-012	0	0.000000E+000
1	169.81382478	5.124346E-012	1.812435E-011	1	0.000000E+000
1	169.81503468	1.812435E-011	5.124346E-012	0	0.000000E+000
1	169.81513088	5.124346E-012	1.812435E-011	1	0.000000E+000
1	169.81529628	1.812435E-011	5.124346E-012	0	0.000000E+000
1	169.81611103	5.124346E-012	1.812435E-011	1	0.000000E+000
1	169.81631337	1.812435E-011	5.124346E-012	0	0.000000E+000
1	169.81798438	5.124346E-012	1.812435E-011	1	0.000000E+000
1	169.81938097	1.812435E-011	5.124346E-012	0	0.000000E+000
1	169.82009617	5.124346E-012	1.812435E-011	1	0.000000E+000
1	169.82025617	1.812435E-011	5.124346E-012	0	0.000000E+000
1	169.82217769	5.124346E-012	1.812435E-011	1	0.000000E+000
1	169.82221353	1.812435E-011	5.124346E-012	0	0.000000E+000
1	169.82290035	5.124346E-012	1.812435E-011	1	0.000000E+000
1	169.82326936	1.812435E-011	5.124346E-012	0	0.000000E+000
1	169.82330203	5.124346E-012	1.812435E-011	1	0.000000E+000
1	169.82472782	1.812435E-011	5.124346E-012	0	0.000000E+000
1	169.82572572	5.124346E-012	1.812435E-011	1	0.000000E+000
1	169.82576798	1.812435E-011	5.124346E-012	0	0.000000E+000
1	169.82578937	5.124346E-012	1.812435E-011	1	0.000000E+000
1	169.82622063	1.812435E-011	5.124346E-012	0	0.000000E+000
1	169.82622471	5.124346E-012	1.812435E-011	1	0.000000E+000
1	169.82640914	1.812435E-011	5.124346E-012	0	0.000000E+000
1	169.82642596	5.124346E-012	1.812435E-011	1	0.000000E+000
1	169.82645480	1.812435E-011	5.124346E-012	0	0.000000E+000
1	169.82683586	5.124346E-012	1.812435E-011	1	0.000000E+000
1	169.82756180	1.812435E-011	5.124346E-012	0	0.000000E+000
1	169.82944404	5.124346E-012	1.812435E-011	1	0.000000E+000
1	169.83024644	1.812435E-011	5.124346E-012	0	0.000000E+000
1	169.83036677	5.124346E-012	1.812435E-011	1	0.000000E+000
1	169.83059621	1.812435E-011	5.124346E-012	0	0.000000E+000
1	169.83061334	5.124346E-012	1.812435E-011	1	0.000000E+000
1	169.83092132	1.812435E-011	5.124346E-012	0	0.000000E+000
1	169.83196172	5.124346E-012	1.812435E-011	1	0.000000E+000
1	169.83218172	1.812435E-011	5.124346E-012	0	0.000000E+000
1	169.83273337	5.124346E-012	1.812435E-011	1	0.000000E+000
1	169.83290754	1.812435E-011	5.124346E-012	0	0.000000E+000
1	169.83384407	5.124346E-012	1.812435E-011	1	0.000000E+000
1	169.83469946	1.812435E-011	5.124346E-012	0	0.000000E+000
1	169.83574514	5.124346E-012	1.812435E-011	1	0.000000E+000
1	169.83583712	1.812435E-011	5.124346E-012	0	0.000000E+000
1	169.83588791	5.124346E-012	1.812435E-011	1	0.000000E+000
1	169.83725983	1.812435E-011	5.124346E-012	0	0.000000E+000
1	169.83762154	5.124346E-012	1.812435E-011	1	0.000000E+000
1	169.83800990	1.812435E-011	5.124346E-012	0	0.000000E+000
1	169.84109613	5.124346E-012	1.812435E-011	1	0.000000E+000
1	169.84258698	1.812435E-011	5.124346E-012	0	0.000000E+000
1	169.84345408	5.124346E-012	1.812435E-011	1	0.000000E+000
1	169.84404615	1.812435E-011	5.124346E-012	0	0.000000E+000
1	169.84564209	5.124346E-012	1.812435E-011	1	0.000000E+000
1	169.84588779	1.812435E-011	5.124346E-012	0	0.000000E+000
1	169.84591663	5.124346E-012	1.812435E-011	1	0.000000E+000
1	169.84662763	1.812435E-011	5.124346E-012	0	0.000000E+000
1	169.84712673	5.124346E-012	1.812435E-011	1	0.000000E+000
1	169.84747364	1.812435E-011	5.124346E-012	0	0.000000E+000
1	169.85277900	5.124346E-012	1.812435E-011	1	0.000000E+000
1	169.85306798	1.812435E-011	5.124346E-012	0	0.000000E+000
1	169.85311120	5.124346E-012	1.812435E-011	1	0.000000E+000
1	169.85360315	1.812435E-011	5.124346E-012	0	0.000000E+000
1	169.85429813	5.124346E-012	1.812435E-011	1	0.000000E+000
1	169.85474474	1.812435E-011	5.124346E-012	0	0.000000E+000
1	169.85475259	5.124346E-012	1.812435E-011	1	0.000000E+000
1	169.85482168	1.812435E-011	5.124346E-012	0	0.000000E+000
1	169.85485954	5.124346E-012	1.812435E-011	1	0.000000E+000
1	169.85529677	1.812435E-011	5.124346E-012	0	0.000000E+000
1	169.85726980	5.124346E-012	1.812435E-011	1	0.000000E+000
1	169.85802295	1.812435E-011	5.124346E-012	0	0.000000E+000
1	169.86049934	5.124346E-012	1.812435E-011	1	0.000000E+000
1	169.86162823	1.812435E-011	5.124346E-012	0	0.000000E+000
1	169.86359489	5.124346E-012	1.812435E-011	1	0.000000E+000
1	169.86412374	1.812435E-011	5.124346E-012	0	0.000000E+000
1	169.86428959	5.124346E-012	1.812435E-011	1	0.000000E+000
1	169.86473492	1.812435E-011	5.124346E-012	0	0.000000E+000
1	169.86476278	5.124346E-012	1.812435E-011	1	0.000000E+000
1	169.86567019	1.812435E-011	5.124346E-012	0	0.000000E+000
1	169.86724897	5.124346E-012	1.812435E-011	1	0.000000E+000
1	169.86797444	1.812435E-011	5.124346E-012	0	0.000000E+000
1	169.87080640	5.124346E-012	1.812435E-011	1	0.000000E+000
1	169.87171267	1.812435E-011	5.124346E-012	0	0.000000E+000
1	169.87176638	5.124346E-012	1.812435E-011	1	0.000000E+000
1	169.87262217	1.812435E-011	5.124346E-012	0	0.000000E+000
1	169.87264772	5.124346E-012	1.812435E-011	1	0.000000E+000
1	169.87311095	1.812435E-011	5.124346E-012	0	0.000000E+000
1	169.87351107	5.124346E-012	1.812435E-011	1	0.000000E+000
1	169.87355064	1.812435E-011	5.124346E-012	0	0.000000E+000
1	169.87359151	5.124346E-012	1.812435E-011	1	0.000000E+000
1	169.87385287	1.812435E-011	5.124346E-012	0	0.000000E+000
1	169.87512548	5.124346E-012	1.812435E-011	1	0.000000E+000
1	169.87512973	1.812435E-011	5.124346E-012	0	0.000000E+000
1	169.87581026	5.124346E-012	1.812435E-011	1	0.000000E+000
1	169.87594988	1.812435E-011	5.124346E-012	0	0.000000E+000
1	169.87687049	5.124346E-012	1.812435E-011	1	0.000000E+000
1	169.87705654	1.812435E-011	5.124346E-012	0	0.000000E+000
1	169.88008573	5.124346E-012	1.812435E-011	1	0.000000E+000
1	169.88018525	1.812435E-011	5.124346E-012	0	0.000000E+000
1	169.88024667	5.124346E-012	1.812435E-011	1	0.000000E+000
1	169.88031963	1.812435E-011	5.124346E-012	0	0.000000E+000
1	169.88156206	5.124346E-012	1.812435E-011	1	0.000000E+000
1	169.88177131	1.812435E-011	5.124346E-012	0	0.000000E+000
1	169.88183499	5.124346E-012	1.812435E-011	1	0.000000E+000
1	169.88195213	1.812435E-011	5.124346E-012	0	0.000000E+000
1	169.88202736	5.124346E-012	1.812435E-011	1	0.000000E+000
1	169.88221940	1.812435E-011	5.124346E-012	0	0.000000E+000
1	169.88318591	5.124346E-012	1.812435E-011	1	0.000000E+000
1	169.88443308	1.812435E-011	5.124346E-012	0	0.000000E+000
1	169.88491455	5.124346E-012	1.812435E-011	1	0.000000E+000
1	169.88671016	1.812435E-011	5.124346E-012	0	0.000000E+000
1	169.88673550	5.124346E-012	1.812435E-011	1	0.000000E+000
1	169.88710916	1.812435E-011	5.124346E-012	0	0.000000E+000
1	169.88712349	5.124346E-012	1.812435E-011	1	0.000000E+000
1	169.88812115	1.812435E-011	5.124346E-012	0	0.000000E+000
1	169.88816113	5.124346E-012	1.812435E-011	1	0.000000E+000
1	169.88877115	1.812435E-011	5.124346E-012	0	0.000000E+000
1	169.88878635	5.124346E-012	1.812435E-011	1	0.000000E+000
1	169.88922901	1.812435E-011	5.124346E-012	0	0.000000E+000
1	169.89153974	5.124346E-012	1.812435E-011	1	0.000000E+000
1	169.89216321	1.812435E-011	5.124346E-012	0	0.000000E+000
1	169.89230272	5.124346E-012	1.812435E-011	1	0.000000E+000
1	169.89257138	1.812435E-011	5.124346E-012	0	0.000000E+000
1	169.89306745	5.124346E-012	1.812435E-011	1	0.000000E+000
1	169.89339425	1.812435E-011	5.124346E-012	0	0.000000E+000
1	169.89431938	5.124346E-012	1.812435E-011	1	0.000000E+000
1	169.89493395	1.812435E-011	5.124346E-012	0	0.000000E+000
1	169.89499552	5.124346E-012	1.812435E-011	1	0.000000E+000
1	169.89513001	1.812435E-011	5.124346E-012	0	0.000000E+000
1	169.89548934	5.124346E-012	1.812435E-011	1	0.000000E+000
1	169.89563141	1.812435E-011	5.124346E-012	0	0.000000E+000
1	169.89729534	5.124346E-012	1.812435E-011	1	0.000000E+000
1	169.89779570	1.812435E-011	5.124346E-012	0	0.000000E+000
1	169.89854759	5.124346E-012	1.812435E-011	1	0.000000E+000
1	169.89886553	1.812435E-011	5.124346E-012	0	0.000000E+000
1	169.89954848	5.124346E-012	1.812435E-011	1	0.000000E+000
1	169.89990152	1.812435E-011	5.124346E-012	0	0.000000E+000
1	169.90067290	5.124346E-012	1.812435E-011	1	0.000000E+000
1	169.90160561	1.812435E-011	5.124346E-012	0	0.000000E+000
1	169.90165525	5.124346E-012	1.812435E-011	1	0.000000E+000
1	169.90241715	1.812435E-011	5.124346E-012	0	0.000000E+000
1	169.90245172	5.124346E-012	1.812435E-011	1	0.000000E+000
1	169.90277519	1.812435E-011	5.124346E-012	0	0.000000E+000
1	169.90293759	5.124346E-012	1.812435E-011	1	0.000000E+000
1	169.90299807	1.812435E-011	5.124346E-012	0	0.000000E+000
1	169.90301351	5.124346E-012	1.812435E-011	1	0.000000E+000
1	169.90322113	1.812435E-011	5.124346E-012	0	0.000000E+000
1	169.90421531	5.124346E-012	1.812435E-011	1	0.000000E+000
1	169.90438239	1.812435E-011	5.124346E-012	0	0.000000E+000
1	169.90582620	5.124346E-012	1.812435E-011	1	0.000000E+000
1	169.90603914	1.812435E-011	5.124346E-012	0	0.000000E+000
1	169.90690111	5.124346E-012	1.812435E-011	1	0.000000E+000
1	169.90876991	1.812435E-011	5.124346E-012	0	0.000000E+000
1	169.91062435	5.124346E-012	1.812435E-011	1	0.000000E+000
1	169.91070078	1.812435E-011	5.124346E-012	0	0.000000E+000
1	169.91303392	5.124346E-012	1.812435E-011	1	0.000000E+000
1	169.91320285	1.812435E-011	5.124346E-012	0	0.000000E+000
1	169.91400577	5.124346E-012	1.812435E-011	1	0.000000E+000
1	169.91453798	1.812435E-011	5.124346E-012	0	0.000000E+000
1	169.91499182	5.124346E-012	1.812435E-011	1	0.000000E+000
1	169.91501173	1.812435E-011	5.124346E-012	0	0.000000E+000
1	169.91533249	5.124346E-012	1.812435E-011	1	0.000000E+000
1	169.91575075	1.812435E-011	5.124346E-012	0	0.000000E+000
1	169.91664376	5.124346E-012	1.812435E-011	1	0.000000E+000
1	169.91728828	1.812435E-011	5.124346E-012	0	0.000000E+000
1	169.91774403	5.124346E-012	1.812435E-011	1	0.000000E+000
1	169.91821530	1.812435E-011	5.124346E-012	0	0.000000E+000
1	169.91923544	5.124346E-012	1.812435E-011	1	0.000000E+000
1	169.91924299	1.812435E-011	5.124346E-012	0	0.000000E+000
1	169.92018161	5.124346E-012	1.812435E-011	1	0.000000E+000
1	169.92032122	1.812435E-011	5.124346E-012	0	0.000000E+000
1	169.92129386	5.124346E-012	1.812435E-011	1	0.000000E+000
1	169.92162401	1.812435E-011	5.124346E-012	0	0.000000E+000
1	169.92278733	5.124346E-012	1.812435E-011	1	0.000000E+000
1	169.92355446	1.812435E-011	5.124346E-012	0	0.000000E+000
1	169.92369615	5.124346E-012	1.812435E-011	1	0.000000E+000
1	169.92376488	1.812435E-011	5.124346E-012	0	0.000000E+000
1	169.92378817	5.124346E-012	1.812435E-011	1	0.000000E+000
1	169.92385941	1.812435E-011	5.124346E-012	0	0.000000E+000
1	169.92430943	5.124346E-012	1.812435E-011	1	0.000000E+000
1	169.92456268	1.812435E-011	5.124346E-012	0	0.000000E+000
1	169.92725374	5.124346E-012	1.812435E-011	1	0.000000E+000
1	169.92732494	1.812435E-011	5.124346E-012	0	0.000000E+000
1	169.92735471	5.124346E-012	1.812435E-011	1	0.000000E+000
1	169.92788672	1.812435E-011	5.124346E-012	0	0.000000E+000
1	169.92793048	5.124346E-012	1.812435E-011	1	0.000000E+000
1	169.92863039	1.812435E-011	5.124346E-012	0	0.000000E+000
1	169.92864462	5.124346E-012	1.812435E-011	1	0.000000E+000
1	169.92889427	1.812435E-011	5.124346E-012	0	0.000000E+000
1	169.92892011	5.124346E-012	1.812435E-011	1	0.000000E+000
1	169.92913223	1.812435E-011	5.124346E-012	0	0.000000E+000
1	169.92914007	5.124346E-012	1.812435E-011	1	0.000000E+000
1	169.92920179	1.812435E-011	5.124346E-012	0	0.000000E+000
1	169.92994440	5.124346E-012	1.812435E-011	1	0.000000E+000
1	169.93008130	1.812435E-011	5.124346E-012	0	0.000000E+000
1	169.93011415	5.124346E-012	1.812435E-011	1	0.000000E+000
1	169.93039024	1.812435E-011	5.124346E-012	0	0.000000E+000
1	169.93214456	5.124346E-012	1.812435E-011	1	0.000000E+000
1	169.93285370	1.812435E-011	5.124346E-012	0	0.000000E+000
1	169.93287290	5.124346E-012	1.812435E-011	1	0.000000E+000
1	169.93413151	1.812435E-011	5.124346E-012	0	0.000000E+000
1	169.93420943	5.124346E-012	1.812435E-011	1	0.000000E+000
1	169.93490473	1.812435E-011	5.124346E-012	0	0.000000E+000
1	183.14384085	4.914089E-012	1.791409E-011	1	0.000000E+000
1	183.14461331	1.791409E-011	4.914089E-012	0	0.000000E+000
1	183.14517238	4.914089E-012	1.791409E-011	1	0.000000E+000
1	183.14580660	1.791409E-011	4.914089E-012	0	0.000000E+000
1	183.16222061	4.914089E-012	1.791409E-011	1	0.000000E+000
1	183.16301367	1.791409E-011	4.914089E-012	0	0.000000E+000
1	183.16318114	4.914089E-012	1.791409E-011	1	0.000000E+000
1	183.16353661	1.791409E-011	4.914089E-012	0	0.000000E+000
1	183.17017502	4.914089E-012	1.791409E-011	1	0.000000E+000
1	183.17036820	1.791409E-011	4.914089E-012	0	0.000000E+000
1	183.17038159	4.914089E-012	1.791409E-011	1	0.000000E+000
1	183.17123314	1.791409E-011	4.914089E-012	0	0.000000E+000
1	183.17361400	4.914089E-012	1.791409E-011	1	0.000000E+000
1	183.17402012	1.791409E-011	4.914089E-012	0	0.000000E+000
1	183.17403852	4.914089E-012	1.791409E-011	1	0.000000E+000
1	183.17433434	1.791409E-011	4.914089E-012	0	0.000000E+000
1	183.17605489	4.914089E-012	1.791409E-011	1	0.000000E+000
1	183.17717860	1.791409E-011	4.914089E-012	0	0.000000E+000
1	183.17743827	4.914089E-012	1.791409E-011	1	0.000000E+000
1	183.17804896	1.791409E-011	4.914089E-012	0	0.000000E+000
1	183.17916327	4.914089E-012	1.791409E-011	1	0.000000E+000
1	183.18001198	1.791409E-011	4.914089E-012	0	0.000000E+000
1	183.18084674	4.914089E-012	1.791409E-011	1	0.000000E+000
1	183.18125102	1.791409E-011	4.914089E-012	0	0.000000E+000
1	183.18148661	4.914089E-012	1.791409E-011	1	0.000000E+000
1	183.18170085	1.791409E-011	4.914089E-012	0	0.000000E+000
1	183.18839149	4.914089E-012	1.791409E-011	1	0.000000E+000
1	183.18858593	1.791409E-011	4.914089E-012	0	0.000000E+000
1	183.19825333	4.914089E-012	1.791409E-011	1	0.000000E+000
1	183.19897776	1.791409E-011	4.914089E-012	0	0.000000E+000
1	183.20000759	4.914089E-012	1.791409E-011	1	0.000000E+000
1	183.20012450	1.791409E-011	4.914089E-012	0	0.000000E+000
1	183.20013830	4.914089E-012	1.791409E-011	1	0.000000E+000
1	183.20104065	1.791409E-011	4.914089E-012	0	0.000000E+000
1	183.20213487	4.914089E-012	1.791409E-011	1	0.000000E+000
1	183.20323465	1.791409E-011	4.914089E-012	0	0.000000E+000
1	183.20526804	4.914089E-012	1.791409E-011	1	0.000000E+000
1	183.20596747	1.791409E-011	4.914089E-012	0	0.000000E+000
1	183.20617646	4.914089E-012	1.791409E-011	1	0.000000E+000
1	183.20680088	1.791409E-011	4.914089E-012	0	0.000000E+000
1	183.20739955	4.914089E-012	1.791409E-011	1	0.000000E+000
1	183.20764718	1.791409E-011	4.914089E-012	0	0.000000E+000
1	183.21019594	4.914089E-012	1.791409E-011	1	0.000000E+000
1	183.21054673	1.791409E-011	4.914089E-012	0	0.000000E+000
1	183.21218822	4.914089E-012	1.791409E-011	1	0.000000E+000
1	183.21300678	1.791409E-011	4.914089E-012	0	0.000000E+000
1	183.21322743	4.914089E-012	1.791409E-011	1	0.000000E+000
1	183.21332350	1.791409E-011	4.914089E-012	0	0.000000E+000
1	183.21333416	4.914089E-012	1.791409E-011	1	0.000000E+000
1	183.21359909	1.791409E-011	4.914089E-012	0	0.000000E+000
1	183.21363196	4.914089E-012	1.791409E-011	1	0.000000E+000
1	183.21411845	1.791409E-011	4.914089E-012	0	0.000000E+000
1	183.21498442	4.914089E-012	1.791409E-011	1	0.000000E+000
1	183.21569556	1.791409E-011	4.914089E-012	0	0.000000E+000
1	183.21642915	4.914089E-012	1.791409E-011	1	0.000000E+000
1	183.21796844	1.791409E-011	4.914089E-012	0	0.000000E+000
1	183.21866737	4.914089E-012	1.791409E-011	1	0.000000E+000
1	183.21871344	1.791409E-011	4.914089E-012	0	0.000000E+000
1	183.22384698	4.914089E-012	1.791409E-011	1	0.000000E+000
1	183.22407816	1.791409E-011	4.914089E-012	0	0.000000E+000
1	183.22444407	4.914089E-012	1.791409E-011	1	0.000000E+000
1	183.22594662	1.791409E-011	4.914089E-012	0	0.000000E+000
1	183.22596984	4.914089E-012	1.791409E-011	1	0.000000E+000
1	183.22676639	1.791409E-011	4.914089E-012	0	0.000000E+000
1	183.23231680	4.914089E-012	1.791409E-011	1	0.000000E+000
1	183.23304946	1.791409E-011	4.914089E-012	0	0.000000E+000
1	183.23310533	4.914089E-012	1.791409E-011	1	0.000000E+000
1	183.23344274	1.791409E-011	4.914089E-012	0	0.000000E+000
1	183.23561683	4.914089E-012	1.791409E-011	1	0.000000E+000
1	183.23595065	1.791409E-011	4.914089E-012	0	0.000000E+000
1	183.23600944	4.914089E-012	1.791409E-011	1	0.000000E+000
1	183.23666551	1.791409E-011	4.914089E-012	0	0.000000E+000
1	183.23717283	4.914089E-012	1.791409E-011	1	0.000000E+000
1	183.23798423	1.791409E-011	4.914089E-012	0	0.000000E+000
1	183.23802221	4.914089E-012	1.791409E-011	1	0.000000E+000
1	183.23820806	1.791409E-011	4.914089E-012	0	0.000000E+000
1	183.23824072	4.914089E-012	1.791409E-011	1	0.000000E+000
1	183.23853900	1.791409E-011	4.914089E-012	0	0.000000E+000
1	183.23856529	4.914089E-012	1.791409E-011	1	0.000000E+000
1	183.23877496	1.791409E-011	4.914089E-012	0	0.000000E+000
1	183.24094976	4.914089E-012	1.791409E-011	1	0.000000E+000
1	183.24124614	1.791409E-011	4.914089E-012	0	0.000000E+000
1	183.24544237	4.914089E-012	1.791409E-011	1	0.000000E+000
1	183.24551359	1.791409E-011	4.914089E-012	0	0.000000E+000
1	183.24554980	4.914089E-012	1.791409E-011	1	0.000000E+000
1	183.24567379	1.791409E-011	4.914089E-012	0	0.000000E+000
1	183.25376230	4.914089E-012	1.791409E-011	1	0.000000E+000
1	183.25434720	1.791409E-011	4.914089E-012	0	0.000000E+000
1	183.25435572	4.914089E-012	1.791409E-011	1	0.000000E+000
1	183.25501001	1.791409E-011	4.914089E-012	0	0.000000E+000
1	183.25510824	4.914089E-012	1.791409E-011	1	0.000000E+000
1	183.25535774	1.791409E-011	4.914089E-012	0	0.000000E+000
1	183.25542490	4.914089E-012	1.791409E-011	1	0.000000E+000
1	183.25566302	1.791409E-011	4.914089E-012	0	0.000000E+000
1	183.25785750	4.914089E-012	1.791409E-011	1	0.000000E+000
1	183.25788888	1.791409E-011	4.914089E-012	0	0.000000E+000
1	183.25867818	4.914089E-012	1.791409E-011	1	0.000000E+000
1	183.25940395	1.791409E-011	4.914089E-012	0	0.000000E+000
1	183.25974303	4.914089E-012	1.791409E-011	1	0.000000E+000
1	183.26095824	1.791409E-011	4.914089E-012	0	0.000000E+000
1	183.26101725	4.914089E-012	1.791409E-011	1	0.000000E+000
1	183.26116285	1.791409E-011	4.914089E-012	0	0.000000E+000
1	183.26284805	4.914089E-012	1.791409E-011	1	0.000000E+000
1	183.26324833	1.791409E-011	4.914089E-012	0	0.000000E+000
1	183.26786774	4.914089E-012	1.791409E-011	1	0.000000E+000
1	183.26795613	1.791409E-011	4.914089E-012	0	0.000000E+000
1	183.26917313	4.914089E-012	1.791409E-011	1	0.000000E+000
1	183.26935682	1.791409E-011	4.914089E-012	0	0.000000E+000
1	183.26968515	4.914089E-012	1.791409E-011	1	0.000000E+000
1	183.27069048	1.791409E-011	4.914089E-012	0	0.000000E+000
1	183.27102258	4.914089E-012	1.791409E-011	1	0.000000E+000
1	183.27171630	1.791409E-011	4.914089E-012	0	0.000000E+000
1	183.27220775	4.914089E-012	1.791409E-011	1	0.000000E+000
1	183.27233796	1.791409E-011	4.914089E-012	0	0.000000E+000
1	183.27454786	4.914089E-012	1.791409E-011	1	0.000000E+000
1	183.27519090	1.791409E-011	4.914089E-012	0	0.000000E+000
1	183.27530699	4.914089E-012	1.791409E-011	1	0.000000E+000
1	183.27625423	1.791409E-011	4.914089E-012	0	0.000000E+000
1	183.27660436	4.914089E-012	1.791409E-011	1	0.000000E+000
1	183.27668417	1.791409E-011	4.914089E-012	0	0.000000E+000
1	183.27670799	4.914089E-012	1.791409E-011	1	0.000000E+000
1	183.27681087	1.791409E-011	4.914089E-012	0	0.000000E+000
1	183.27714446	4.914089E-012	1.791409E-011	1	0.000000E+000
1	183.27721200	1.791409E-011	4.914089E-012	0	0.000000E+000
1	183.27953301	4.914089E-012	1.791409E-011	1	0.000000E+000
1	183.28006224	1.791409E-011	4.914089E-012	0	0.000000E+000
1	183.28076385	4.914089E-012	1.791409E-011	1	0.000000E+000
1	183.28204173	1.791409E-011	4.914089E-012	0	0.000000E+000
1	183.28282343	4.914089E-012	1.791409E-011	1	0.000000E+000
1	183.28309924	1.791409E-011	4.914089E-012	0	0.000000E+000
1	183.28361570	4.914089E-012	1.791409E-011	1	0.000000E+000
1	183.28469987	1.791409E-011	4.914089E-012	0	0.000000E+000
1	183.29009078	4.914089E-012	1.791409E-011	1	0.000000E+000
1	183.29070641	1.791409E-011	4.914089E-012	0	0.000000E+000
1	183.29072302	4.914089E-012	1.791409E-011	1	0.000000E+000
1	183.29195674	1.791409E-011	4.914089E-012	0	0.000000E+000
1	183.29225289	4.914089E-012	1.791409E-011	1	0.000000E+000
1	183.29232865	1.791409E-011	4.914089E-012	0	0.000000E+000
1	183.29315354	4.914089E-012	1.791409E-011	1	0.000000E+000
1	183.29322746	1.791409E-011	4.914089E-012	0	0.000000E+000
1	183.29439602	4.914089E-012	1.791409E-011	1	0.000000E+000
1	183.29514164	1.791409E-011	4.914089E-012	0	0.000000E+000
1	183.29517143	4.914089E-012	1.791409E-011	1	0.000000E+000
1	183.29531722	1.791409E-011	4.914089E-012	0	0.000000E+000
1	183.29549719	4.914089E-012	1.791409E-011	1	0.000000E+000
1	183.29575566	1.791409E-011	4.914089E-012	0	0.000000E+000
1	183.29742392	4.914089E-012	1.791409E-011	1	0.000000E+000
1	183.29753388	1.791409E-011	4.914089E-012	0	0.000000E+000
1	183.29960029	4.914089E-012	1.791409E-011	1	0.000000E+000
1	183.30001036	1.791409E-011	4.914089E-012	0	0.000000E+000
1	183.30001528	4.914089E-012	1.791409E-011	1	0.000000E+000
1	183.30054783	1.791409E-011	4.914089E-012	0	0.000000E+000
1	183.30368158	4.914089E-012	1.791409E-011	1	0.000000E+000
1	183.30497632	1.791409E-011	4.914089E-012	0	0.000000E+000
1	183.30561390	4.914089E-012	1.791409E-011	1	0.000000E+000
1	183.30582811	1.791409E-011	4.914089E-012	0	0.000000E+000
1	183.30584199	4.914089E-012	1.791409E-011	1	0.000000E+000
1	183.30636278	1.791409E-011	4.914089E-012	0	0.000000E+000
1	183.30751171	4.914089E-012	1.791409E-011	1	0.000000E+000
1	183.30777479	1.791409E-011	4.914089E-012	0	0.000000E+000
1	183.30878993	4.914089E-012	1.791409E-011	1	0.000000E+000
1	183.30940911	1.791409E-011	4.914089E-012	0	0.000000E+000
1	183.30942675	4.914089E-012	1.791409E-011	1	0.000000E+000
1	183.31000532	1.791409E-011	4.914089E-012	0	0.000000E+000
1	183.31016785	4.914089E-012	1.791409E-011	1	0.000000E+000
1	183.31070879	1.791409E-011	4.914089E-012	0	0.000000E+000
1	183.31099535	4.914089E-012	1.791409E-011	1	0.000000E+000
1	183.31120678	1.791409E-011	4.914089E-012	0	0.000000E+000
1	183.31123969	4.914089E-012	1.791409E-011	1	0.000000E+000
1	183.31173909	1.791409E-011	4.914089E-012	0	0.000000E+000
1	183.31179554	4.914089E-012	1.791409E-011	1	0.000000E+000
1	183.31224010	1.791409E-011	4.914089E-012	0	0.000000E+000
1	183.31472731	4.914089E-012	1.791409E-011	1	0.000000E+000
1	183.31486042	1.791409E-011	4.914089E-012	0	0.000000E+000
1	183.31786395	4.914089E-012	1.791409E-011	1	0.000000E+000
1	183.31808222	1.791409E-011	4.914089E-012	0	0.000000E+000
1	183.31907146	4.914089E-012	1.791409E-011	1	0.000000E+000
1	183.31964067	1.791409E-011	4.914089E-012	0	0.000000E+000
1	183.31968604	4.914089E-012	1.791409E-011	1	0.000000E+000
1	183.32057265	1.791409E-011	4.914089E-012	0	0.000000E+000
1	183.32159292	4.914089E-012	1.791409E-011	1	0.000000E+000
1	183.32165614	1.791409E-011	4.914089E-012	0	0.000000E+000
1	183.32228041	4.914089E-012	1.791409E-011	1	0.000000E+000
1	183.32351556	1.791409E-011	4.914089E-012	0	0.000000E+000
1	183.32498291	4.914089E-012	1.791409E-011	1	0.000000E+000
1	183.32519586	1.791409E-011	4.914089E-012	0	0.000000E+000
1	183.33106307	4.914089E-012	1.791409E-011	1	0.000000E+000
1	183.33111896	1.791409E-011	4.914089E-012	0	0.000000E+000
1	183.33249457	4.914089E-012	1.791409E-011	1	0.000000E+000
1	183.33270714	1.791409E-011	4.914089E-012	0	0.000000E+000
1	183.33414257	4.914089E-012	1.791409E-011	1	0.000000E+000
1	183.33462191	1.791409E-011	4.914089E-012	0	0.000000E+000
1	183.33742405	4.914089E-012	1.791409E-011	1	0.000000E+000
1	183.33806615	1.791409E-011	4.914089E-012	0	0.000000E+000
1	183.33979721	4.914089E-012	1.791409E-011	1	0.000000E+000
1	183.34006289	1.791409E-011	4.914089E-012	0	0.000000E+000
1	183.34009284	4.914089E-012	1.791409E-011	1	0.000000E+000
1	183.34084641	1.791409E-011	4.914089E-012	0	0.000000E+000
1	183.34089448	4.914089E-012	1.791409E-011	1	0.000000E+000
1	183.34219794	1.791409E-011	4.914089E-012	0	0.000000E+000
1	183.34453646	4.914089E-012	1.791409E-011	1	0.000000E+000
1	183.34505860	1.791409E-011	4.914089E-012	0	0.000000E+000
1	183.34697912	4.914089E-012	1.791409E-011	1	0.000000E+000
1	183.34796779	1.791409E-011	4.914089E-012	0	0.000000E+000
1	206.41765342	5.136239E-012	1.813624E-011	1	0.000000E+000
1	206.41811277	1.813624E-011	5.136239E-012	0	0.000000E+000
1	206.42073305	5.136239E-012	1.813624E-011	1	0.000000E+000
1	206.42107045	1.813624E-011	5.136239E-012	0	0.000000E+000
1	206.45328771	5.136239E-012	1.813624E-011	1	0.000000E+000
1	206.45338324	1.813624E-011	5.136239E-012	0	0.000000E+000
1	206.45443902	5.136239E-012	1.813624E-011	1	0.000000E+000
1	206.45532249	1.813624E-011	5.136239E-012	0	0.000000E+000
1	206.45550133	5.136239E-012	1.813624E-011	1	0.000000E+000
1	206.45559186	1.813624E-011	5.136239E-012	0	0.000000E+000
1	206.45609039	5.136239E-012	1.813624E-011	1	0.000000E+000
1	206.45624162	1.813624E-011	5.136239E-012	0	0.000000E+000
1	206.45724307	5.136239E-012	1.813624E-011	1	0.000000E+000
1	206.45725916	1.813624E-011	5.136239E-012	0	0.000000E+000
1	206.45729821	5.136239E-012	1.813624E-011	1	0.000000E+000
1	206.45758931	1.813624E-011	5.136239E-012	0	0.000000E+000
1	206.45776769	5.136239E-012	1.813624E-011	1	0.000000E+000
1	206.45803627	1.813624E-011	5.136239E-012	0	0.000000E+000
1	206.45805766	5.136239E-012	1.813624E-011	1	0.000000E+000
1	206.45872860	1.813624E-011	5.136239E-012	0	0.000000E+000
1	206.45958280	5.136239E-012	1.813624E-011	1	0.000000E+000
1	206.46010250	1.813624E-011	5.136239E-012	0	0.000000E+000
1	206.46127775	5.136239E-012	1.813624E-011	1	0.000000E+000
1	206.46180569	1.813624E-011	5.136239E-012	0	0.000000E+000
1	206.46279173	5.136239E-012	1.813624E-011	1	0.000000E+000
1	206.46294735	1.813624E-011	5.136239E-012	0	0.000000E+000
1	206.46304756	5.136239E-012	1.813624E-011	1	0.000000E+000
1	206.46336291	1.813624E-011	5.136239E-012	0	0.000000E+000
1	206.46614865	5.136239E-012	1.813624E-011	1	0.000000E+000
1	206.46617133	1.813624E-011	5.136239E-012	0	0.000000E+000
1	206.46619601	5.136239E-012	1.813624E-011	1	0.000000E+000
1	206.46633285	1.813624E-011	5.136239E-012	0	0.000000E+000
1	206.46642595	5.136239E-012	1.813624E-011	1	0.000000E+000
1	206.46725084	1.813624E-011	5.136239E-012	0	0.000000E+000
1	206.46764137	5.136239E-012	1.813624E-011	1	0.000000E+000
1	206.46811233	1.813624E-011	5.136239E-012	0	0.000000E+000
1	206.46816153	5.136239E-012	1.813624E-011	1	0.000000E+000
1	206.46833149	1.813624E-011	5.136239E-012	0	0.000000E+000
1	206.47173841	5.136239E-012	1.813624E-011	1	0.000000E+000
1	206.47255451	1.813624E-011	5.136239E-012	0	0.000000E+000
1	206.47372177	5.136239E-012	1.813624E-011	1	0.000000E+000
1	206.47393895	1.813624E-011	5.136239E-012	0	0.000000E+000
1	206.47402021	5.136239E-012	1.813624E-011	1	0.000000E+000
1	206.47484638	1.813624E-011	5.136239E-012	0	0.000000E+000
1	206.47545738	5.136239E-012	1.813624E-011	1	0.000000E+000
1	206.47576222	1.813624E-011	5.136239E-012	0	0.000000E+000
1	206.47580040	5.136239E-012	1.813624E-011	1	0.000000E+000
1	206.47613932	1.813624E-011	5.136239E-012	0	0.000000E+000
1	206.47617875	5.136239E-012	1.813624E-011	1	0.000000E+000
1	206.47637791	1.813624E-011	5.136239E-012	0	0.000000E+000
1	206.47640137	5.136239E-012	1.813624E-011	1	0.000000E+000
1	206.47658950	1.813624E-011	5.136239E-012	0	0.000000E+000
1	206.47978543	5.136239E-012	1.813624E-011	1	0.000000E+000
1	206.48013159	1.813624E-011	5.136239E-012	0	0.000000E+000
1	206.48120139	5.136239E-012	1.813624E-011	1	0.000000E+000
1	206.48223383	1.813624E-011	5.136239E-012	0	0.000000E+000
1	206.48306432	5.136239E-012	1.813624E-011	1	0.000000E+000
1	206.48348186	1.813624E-011	5.136239E-012	0	0.000000E+000
1	206.48833039	5.136239E-012	1.813624E-011	1	0.000000E+000
1	206.48849273	1.813624E-011	5.136239E-012	0	0.000000E+000
1	206.48933752	5.136239E-012	1.813624E-011	1	0.000000E+000
1	206.49032001	1.813624E-011	5.136239E-012	0	0.000000E+000
1	206.49069929	5.136239E-012	1.813624E-011	1	0.000000E+000
1	206.49087194	1.813624E-011	5.136239E-012	0	0.000000E+000
1	206.49179202	5.136239E-012	1.813624E-011	1	0.000000E+000
1	206.49194674	1.813624E-011	5.136239E-012	0	0.000000E+000
1	206.49396969	5.136239E-012	1.813624E-011	1	0.000000E+000
1	206.49560804	1.813624E-011	5.136239E-012	0	0.000000E+000
1	206.49586142	5.136239E-012	1.813624E-011	1	0.000000E+000
1	206.49595914	1.813624E-011	5.136239E-012	0	0.000000E+000
1	206.49787896	5.136239E-012	1.813624E-011	1	0.000000E+000
1	206.49791500	1.813624E-011	5.136239E-012	0	0.000000E+000
1	206.49888478	5.136239E-012	1.813624E-011	1	0.000000E+000
1	206.49972647	1.813624E-011	5.136239E-012	0	0.000000E+000
1	206.50244025	5.136239E-012	1.813624E-011	1	0.000000E+000
1	206.50286761	1.813624E-011	5.136239E-012	0	0.000000E+000
1	206.50298846	5.136239E-012	1.813624E-011	1	0.000000E+000
1	206.50312370	1.813624E-011	5.136239E-012	0	0.000000E+000
1	206.50334687	5.136239E-012	1.813624E-011	1	0.000000E+000
1	206.50376631	1.813624E-011	5.136239E-012	0	0.000000E+000
1	206.50379962	5.136239E-012	1.813624E-011	1	0.000000E+000
1	206.50397893	1.813624E-011	5.136239E-012	0	0.000000E+000
1	206.50401714	5.136239E-012	1.813624E-011	1	0.000000E+000
1	206.50415668	1.813624E-011	5.136239E-012	0	0.000000E+000
1	206.50442569	5.136239E-012	1.813624E-011	1	0.000000E+000
1	206.50500244	1.813624E-011	5.136239E-012	0	0.000000E+000
1	206.50537155	5.136239E-012	1.813624E-011	1	0.000000E+000
1	206.50641871	1.813624E-011	5.136239E-012	0	0.000000E+000
1	206.50800180	5.136239E-012	1.813624E-011	1	0.000000E+000
1	206.50882287	1.813624E-011	5.136239E-012	0	0.000000E+000
1	206.51364423	5.136239E-012	1.813624E-011	1	0.000000E+000
1	206.51441299	1.813624E-011	5.136239E-012	0	0.000000E+000
1	206.51457381	5.136239E-012	1.813624E-011	1	0.000000E+000
1	206.51462543	1.813624E-011	5.136239E-012	0	0.000000E+000
1	206.51554839	5.136239E-012	1.813624E-011	1	0.000000E+000
1	206.51559305	1.813624E-011	5.136239E-012	0	0.000000E+000
1	206.51679138	5.136239E-012	1.813624E-011	1	0.000000E+000
1	206.51713399	1.813624E-011	5.136239E-012	0	0.000000E+000
1	206.51735999	5.136239E-012	1.813624E-011	1	0.000000E+000
1	206.51835421	1.813624E-011	5.136239E-012	0	0.000000E+000
1	206.51909793	5.136239E-012	1.813624E-011	1	0.000000E+000
1	206.52009122	1.813624E-011	5.136239E-012	0	0.000000E+000
1	206.52115233	5.136239E-012	1.813624E-011	1	0.000000E+000
1	206.52149051	1.813624E-011	5.136239E-012	0	0.000000E+000
1	206.52286548	5.136239E-012	1.813624E-011	1	0.000000E+000
1	206.52311143	1.813624E-011	5.136239E-012	0	0.000000E+000
1	206.52317239	5.136239E-012	1.813624E-011	1	0.000000E+000
1	206.52552747	1.813624E-011	5.136239E-012	0	0.000000E+000
1	206.52556569	5.136239E-012	1.813624E-011	1	0.000000E+000
1	206.52613129	1.813624E-011	5.136239E-012	0	0.000000E+000
1	206.52617048	5.136239E-012	1.813624E-011	1	0.000000E+000
1	206.52742253	1.813624E-011	5.136239E-012	0	0.000000E+000
1	206.53045076	5.136239E-012	1.813624E-011	1	0.000000E+000
1	206.53107901	1.813624E-011	5.136239E-012	0	0.000000E+000
1	206.53135539	5.136239E-012	1.813624E-011	1	0.000000E+000
1	206.53138351	1.813624E-011	5.136239E-012	0	0.000000E+000
1	206.53578935	5.136239E-012	1.813624E-011	1	0.000000E+000
1	206.53582376	1.813624E-011	5.136239E-012	0	0.000000E+000
1	206.53879596	5.136239E-012	1.813624E-011	1	0.000000E+000
1	206.53881742	1.813624E-011	5.136239E-012	0	0.000000E+000
1	206.54128867	5.136239E-012	1.813624E-011	1	0.000000E+000
1	206.54165294	1.813624E-011	5.136239E-012	0	0.000000E+000
1	206.54243165	5.136239E-012	1.813624E-011	1	0.000000E+000
1	206.54257880	1.813624E-011	5.136239E-012	0	0.000000E+000
1	206.54260239	5.136239E-012	1.813624E-011	1	0.000000E+000
1	206.54271734	1.813624E-011	5.136239E-012	0	0.000000E+000
1	206.54311669	5.136239E-012	1.813624E-011	1	0.000000E+000
1	206.54314959	1.813624E-011	5.136239E-012	0	0.000000E+000
1	206.54316028	5.136239E-012	1.813624E-011	1	0.000000E+000
1	206.54332302	1.813624E-011	5.136239E-012	0	0.000000E+000
1	206.54707968	5.136239E-012	1.813624E-011	1	0.000000E+000
1	206.54741421	1.813624E-011	5.136239E-012	0	0.000000E+000
1	206.54747191	5.136239E-012	1.813624E-011	1	0.000000E+000
1	206.54750368	1.813624E-011	5.136239E-012	0	0.000000E+000
1	206.54795450	5.136239E-012	1.813624E-011	1	0.000000E+000
1	206.54810363	1.813624E-011	5.136239E-012	0	0.000000E+000
1	206.54929346	5.136239E-012	1.813624E-011	1	0.000000E+000
1	206.54971764	1.813624E-011	5.136239E-012	0	0.000000E+000
1	206.54975524	5.136239E-012	1.813624E-011	1	0.000000E+000
1	206.55135551	1.813624E-011	5.136239E-012	0	0.000000E+000
1	206.55144657	5.136239E-012	1.813624E-011	1	0.000000E+000
1	206.55312167	1.813624E-011	5.136239E-012	0	0.000000E+000
1	206.55599714	5.136239E-012	1.813624E-011	1	0.000000E+000
1	206.55702791	1.813624E-011	5.136239E-012	0	0.000000E+000
1	206.55749027	5.136239E-012	1.813624E-011	1	0.000000E+000
1	206.55759922	1.813624E-011	5.136239E-012	0	0.000000E+000
1	206.56162836	5.136239E-012	1.813624E-011	1	0.000000E+000
1	206.56250460	1.813624E-011	5.136239E-012	0	0.000000E+000
1	206.56374369	5.136239E-012	1.813624E-011	1	0.000000E+000
1	206.56491223	1.813624E-011	5.136239E-012	0	0.000000E+000
1	206.56492529	5.136239E-012	1.813624E-011	1	0.000000E+000
1	206.56529430	1.813624E-011	5.136239E-012	0	0.000000E+000
1	206.56541726	5.136239E-012	1.813624E-011	1	0.000000E+000
1	206.56627300	1.813624E-011	5.136239E-012	0	0.000000E+000
1	206.56668082	5.136239E-012	1.813624E-011	1	0.000000E+000
1	206.56747322	1.813624E-011	5.136239E-012	0	0.000000E+000
1	206.56891063	5.136239E-012	1.813624E-011	1	0.000000E+000
1	206.56979131	1.813624E-011	5.136239E-012	0	0.000000E+000
1	206.57059994	5.136239E-012	1.813624E-011	1	0.000000E+000
1	206.57154439	1.813624E-011	5.136239E-012	0	0.000000E+000
1	206.57190482	5.136239E-012	1.813624E-011	1	0.000000E+000
1	206.57328282	1.813624E-011	5.136239E-012	0	0.000000E+000
1	206.57332667	5.136239E-012	1.813624E-011	1	0.000000E+000
1	206.57432571	1.813624E-011	5.136239E-012	0	0.000000E+000
1	206.57585843	5.136239E-012	1.813624E-011	1	0.000000E+000
1	206.57704390	1.813624E-011	5.136239E-012	0	0.000000E+000
1	206.57706780	5.136239E-012	1.813624E-011	1	0.000000E+000
1	206.57787538	1.813624E-011	5.136239E-012	0	0.000000E+000
1	206.57789685	5.136239E-012	1.813624E-011	1	0.000000E+000
1	206.57823991	1.813624E-011	5.136239E-012	0	0.000000E+000
1	206.57826748	5.136239E-012	1.813624E-011	1	0.000000E+000
1	206.57868151	1.813624E-011	5.136239E-012	0	0.000000E+000
1	206.58047856	5.136239E-012	1.813624E-011	1	0.000000E+000
1	206.58098462	1.813624E-011	5.136239E-012	0	0.000000E+000
1	206.58208588	5.136239E-012	1.813624E-011	1	0.000000E+000
1	206.58242520	1.813624E-011	5.136239E-012	0	0.000000E+000
1	206.58253894	5.136239E-012	1.813624E-011	1	0.000000E+000
1	206.58254857	1.813624E-011	5.136239E-012	0	0.000000E+000
1	206.58343613	5.136239E-012	1.813624E-011	1	0.000000E+000
1	206.58421649	1.813624E-011	5.136239E-012	0	0.000000E+000
1	206.58757153	5.136239E-012	1.813624E-011	1	0.000000E+000
1	206.58822933	1.813624E-011	5.136239E-012	0	0.000000E+000
1	206.58824602	5.136239E-012	1.813624E-011	1	0.000000E+000
1	206.58924560	1.813624E-011	5.136239E-012	0	0.000000E+000
1	206.59319638	5.136239E-012	1.813624E-011	1	0.000000E+000
1	206.59407543	1.813624E-011	5.136239E-012	0	0.000000E+000
1	206.59426797	5.136239E-012	1.813624E-011	1	0.000000E+000
1	206.59452667	1.813624E-011	5.136239E-012	0	0.000000E+000
1	206.59624063	5.136239E-012	1.813624E-011	1	0.000000E+000
1	206.59662746	1.813624E-011	5.136239E-012	0	0.000000E+000
1	206.59666017	5.136239E-012	1.813624E-011	1	0.000000E+000
1	206.59699433	1.813624E-011	5.136239E-012	0	0.000000E+000
1	206.59951836	5.136239E-012	1.813624E-011	1	0.000000E+000
1	206.59997830	1.813624E-011	5.136239E-012	0	0.000000E+000
1	206.60098199	5.136239E-012	1.813624E-011	1	0.000000E+000
1	206.60114213	1.813624E-011	5.136239E-012	0	0.000000E+000
1	206.60436726	5.136239E-012	1.813624E-011	1	0.000000E+000
1	206.60470855	1.813624E-011	5.136239E-012	0	0.000000E+000
1	206.60522958	5.136239E-012	1.813624E-011	1	0.000000E+000
1	206.60617757	1.813624E-011	5.136239E-012	0	0.000000E+000
1	206.60767514	5.136239E-012	1.813624E-011	1	0.000000E+000
1	206.60818309	1.813624E-011	5.136239E-012	0	0.000000E+000
1	206.60821998	5.136239E-012	1.813624E-011	1	0.000000E+000
1	206.61076927	1.813624E-011	5.136239E-012	0	0.000000E+000
1	206.61104673	5.136239E-012	1.813624E-011	1	0.000000E+000
1	206.61151308	1.813624E-011	5.136239E-012	0	0.000000E+000
1	206.61152029	5.136239E-012	1.813624E-011	1	0.000000E+000
1	206.61198958	1.813624E-011	5.136239E-012	0	0.000000E+000
1	206.61201424	5.136239E-012	1.813624E-011	1	0.000000E+000
1	206.61270343	1.813624E-011	5.136239E-012	0	0.000000E+000
1	206.61272540	5.136239E-012	1.813624E-011	1	0.000000E+000
1	206.61293258	1.813624E-011	5.136239E-012	0	0.000000E+000
1	206.61684433	5.136239E-012	1.813624E-011	1	0.000000E+000
1	206.61700897	1.813624E-011	5.136239E-012	0	0.000000E+000
1	206.61822978	5.136239E-012	1.813624E-011	1	0.000000E+000
1	206.61828741	1.813624E-011	5.136239E-012	0	0.000000E+000
1	206.61948609	5.136239E-012	1.813624E-011	1	0.000000E+000
1	206.61960223	1.813624E-011	5.136239E-012	0	0.000000E+000
1	206.61963841	5.136239E-012	1.813624E-011	1	0.000000E+000
1	206.61971334	1.813624E-011	5.136239E-012	0	0.000000E+000
1	206.62136508	5.136239E-012	1.813624E-011	1	0.000000E+000
1	206.62315962	1.813624E-011	5.136239E-012	0	0.000000E+000
1	206.62507822	5.136239E-012	1.813624E-011	1	0.000000E+000
1	206.62513228	1.813624E-011	5.136239E-012	0	0.000000E+000
1	206.62638859	5.136239E-012	1.813624E-011	1	0.000000E+000
1	206.62698914	1.813624E-011	5.136239E-012	0	0.000000E+000
1	206.62728362	5.136239E-012	1.813624E-011	1	0.000000E+000
1	206.62733121	1.813624E-011	5.136239E-012	0	0.000000E+000
1	206.62734226	5.136239E-012	1.813624E-011	1	0.000000E+000
1	206.62737854	1.813624E-011	5.136239E-012	0	0.000000E+000
1	206.63125753	5.136239E-012	1.813624E-011	1	0.000000E+000
1	206.63148429	1.813624E-011	5.136239E-012	0	0.000000E+000
1	206.63249604	5.136239E-012	1.813624E-011	1	0.000000E+000
1	206.63298585	1.813624E-011	5.136239E-012	0	0.000000E+000
1	206.63319600	5.136239E-012	1.813624E-011	1	0.000000E+000
1	206.63333895	1.813624E-011	5.136239E-012	0	0.000000E+000
1	206.63969538	5.136239E-012	1.813624E-011	1	0.000000E+000
1	206.63993357	1.813624E-011	5.136239E-012	0	0.000000E+000
1	206.64000291	5.136239E-012	1.813624E-011	1	0.000000E+000
1	206.64004815	1.813624E-011	5.136239E-012	0	0.000000E+000
1	206.64006269	5.136239E-012	1.813624E-011	1	0.000000E+000
1	206.64009895	1.813624E-011	5.136239E-012	0	0.000000E+000
1	206.64139023	5.136239E-012	1.813624E-011	1	0.000000E+000
1	206.64327024	1.813624E-011	5.136239E-012	0	0.000000E+000
1	206.64471530	5.136239E-012	1.813624E-011	1	0.000000E+000
1	206.64536969	1.813624E-011	5.136239E-012	0	0.000000E+000
1	206.64537900	5.136239E-012	1.813624E-011	1	0.000000E+000
1	206.64554285	1.813624E-011	5.136239E-012	0	0.000000E+000
1	206.64577221	5.136239E-012	1.813624E-011	1	0.000000E+000
1	206.64587451	1.813624E-011	5.136239E-012	0	0.000000E+000
1	206.64738340	5.136239E-012	1.813624E-011	1	0.000000E+000
1	206.64781194	1.813624E-011	5.136239E-012	0	0.000000E+000
1	206.64796992	5.136239E-012	1.813624E-011	1	0.000000E+000
1	206.64915371	1.813624E-011	5.136239E-012	0	0.000000E+000
1	206.64988829	5.136239E-012	1.813624E-011	1	0.000000E+000
1	206.65010579	1.813624E-011	5.136239E-012	0	0.000000E+000
1	206.65058528	5.136239E-012	1.813624E-011	1	0.000000E+000
1	206.65111448	1.813624E-011	5.136239E-012	0	0.000000E+000
1	206.65478124	5.136239E-012	1.813624E-011	1	0.000000E+000
1	206.65491418	1.813624E-011	5.136239E-012	0	0.000000E+000
1	206.65494657	5.136239E-012	1.813624E-011	1	0.000000E+000
1	206.65573028	1.813624E-011	5.136239E-012	0	0.000000E+000
1	206.65745925	5.136239E-012	1.813624E-011	1	0.000000E+000
1	206.66001400	1.813624E-011	5.136239E-012	0	0.000000E+000
1	206.66089586	5.136239E-012	1.813624E-011	1	0.000000E+000
1	206.66091503	1.813624E-011	5.136239E-012	0	0.000000E+000
1	206.66232557	5.136239E-012	1.813624E-011	1	0.000000E+000
1	206.66257387	1.813624E-011	5.136239E-012	0	0.000000E+000
1	206.66276784	5.136239E-012	1.813624E-011	1	0.000000E+000
1	206.66336406	1.813624E-011	5.136239E-012	0	0.000000E+000
1	206.66366278	5.136239E-012	1.813624E-011	1	0.000000E+000
1	206.66387461	1.813624E-011	5.136239E-012	0	0.000000E+000
1	206.66704367	5.136239E-012	1.813624E-011	1	0.000000E+000
1	206.66710794	1.813624E-011	5.136239E-012	0	0.000000E+000
1	206.66711745	5.136239E-012	1.813624E-011	1	0.000000E+000
1	206.66717396	1.813624E-011	5.136239E-012	0	0.000000E+000
1	206.67105069	5.136239E-012	1.813624E-011	1	0.000000E+000
1	206.67112834	1.813624E-011	5.136239E-012	0	0.000000E+000
1	206.67258574	5.136239E-012	1.813624E-011	1	0.000000E+000
1	206.67318701	1.813624E-011	5.136239E-012	0	0.000000E+000
1	206.67505071	5.136239E-012	1.813624E-011	1	0.000000E+000
1	206.67517319	1.813624E-011	5.136239E-012	0	0.000000E+000
1	206.68214944	5.136239E-012	1.813624E-011	1	0.000000E+000
1	206.68219580	1.813624E-011	5.136239E-012	0	0.000000E+000
1	206.68254368	5.136239E-012	1.813624E-011	1	0.000000E+000
1	206.68264839	1.813624E-011	5.136239E-012	0	0.000000E+000
1	206.68311571	5.136239E-012	1.813624E-011	1	0.000000E+000
1	206.68319988	1.813624E-011	5.136239E-012	0	0.000000E+000
1	206.68322521	5.136239E-012	1.813624E-011	1	0.000000E+000
1	206.68336309	1.813624E-011	5.136239E-012	0	0.000000E+000
1	206.68339921	5.136239E-012	1.813624E-011	1	0.000000E+000
1	206.68428136	1.813624E-011	5.136239E-012	0	0.000000E+000
1	206.68634791	5.136239E-012	1.813624E-011	1	0.000000E+000
1	206.68672419	1.813624E-011	5.136239E-012	0	0.000000E+000
1	206.68680240	5.136239E-012	1.813624E-011	1	0.000000E+000
1	206.68713418	1.813624E-011	5.136239E-012	0	0.000000E+000
1	206.68717483	5.136239E-012	1.813624E-011	1	0.000000E+000
1	206.68729509	1.813624E-011	5.136239E-012	0	0.000000E+000
1	206.68733685	5.136239E-012	1.813624E-011	1	0.000000E+000
1	206.68764884	1.813624E-011	5.136239E-012	0	0.000000E+000
1	206.68782792	5.136239E-012	1.813624E-011	1	0.000000E+000
1	206.68792969	1.813624E-011	5.136239E-012	0	0.000000E+000
1	206.68808416	5.136239E-012	1.813624E-011	1	0.000000E+000
1	206.68912746	1.813624E-011	5.136239E-012	0	0.000000E+000
1	206.69164853	5.136239E-012	1.813624E-011	1	0.000000E+000
1	206.69326098	1.813624E-011	5.136239E-012	0	0.000000E+000
1	206.69328292	5.136239E-012	1.813624E-011	1	0.000000E+000
1	206.69397673	1.813624E-011	5.136239E-012	0	0.000000E+000
1	206.69400016	5.136239E-012	1.813624E-011	1	0.000000E+000
1	206.69452051	1.813624E-011	5.136239E-012	0	0.000000E+000
1	206.69454257	5.136239E-012	1.813624E-011	1	0.000000E+000
1	206.69463845	1.813624E-011	5.136239E-012	0	0.000000E+000
1	206.69529316	5.136239E-012	1.813624E-011	1	0.000000E+000
1	206.69535723	1.813624E-011	5.136239E-012	0	0.000000E+000
1	206.69707192	5.136239E-012	1.813624E-011	1	0.000000E+000
1	206.69729702	1.813624E-011	5.136239E-012	0	0.000000E+000
1	206.70962478	5.136239E-012	1.813624E-011	1	0.000000E+000
1	206.71028776	1.813624E-011	5.136239E-012	0	0.000000E+000
1	206.71222065	5.136239E-012	1.813624E-011	1	0.000000E+000
1	206.71281300	1.813624E-011	5.136239E-012	0	0.000000E+000
1	206.71517905	5.136239E-012	1.813624E-011	1	0.000000E+000
1	206.71537971	1.813624E-011	5.136239E-012	0	0.000000E+000
1	206.71547029	5.136239E-012	1.813624E-011	1	0.000000E+000
1	206.71560921	1.813624E-011	5.136239E-012	0	0.000000E+000
1	206.71908083	5.136239E-012	1.813624E-011	1	0.000000E+000
1	206.71990646	1.813624E-011	5.136239E-012	0	0.000000E+000
1	206.72067012	5.136239E-012	1.813624E-011	1	0.000000E+000
1	206.72092277	1.813624E-011	5.136239E-012	0	0.000000E+000
1	206.72488870	5.136239E-012	1.813624E-011	1	0.000000E+000
1	206.72539339	1.813624E-011	5.136239E-012	0	0.000000E+000
1	206.72608611	5.136239E-012	1.813624E-011	1	0.000000E+000
1	206.72620296	1.813624E-011	5.136239E-012	0	0.000000E+000
1	206.72620931	5.136239E-012	1.813624E-011	1	0.000000E+000
1	206.72636435	1.813624E-011	5.136239E-012	0	0.000000E+000
1	206.72685364	5.136239E-012	1.813624E-011	1	0.000000E+000
1	206.72687454	1.813624E-011	5.136239E-012	0	0.000000E+000
1	206.72697278	5.136239E-012	1.813624E-011	1	0.000000E+000
1	206.72731876	1.813624E-011	5.136239E-012	0	0.000000E+000
1	206.73101537	5.136239E-012	1.813624E-011	1	0.000000E+000
1	206.73114647	1.813624E-011	5.136239E-012	0	0.000000E+000
1	206.73141003	5.136239E-012	1.813624E-011	1	0.000000E+000
1	206.73219184	1.813624E-011	5.136239E-012	0	0.000000E+000
1	206.73220165	5.136239E-012	1.813624E-011	1	0.000000E+000
1	206.73248385	1.813624E-011	5.136239E-012	0	0.000000E+000
1	206.73249720	5.136239E-012	1.813624E-011	1	0.000000E+000
1	206.73281862	1.813624E-011	5.136239E-012	0	0.000000E+000
1	206.73283897	5.136239E-012	1.813624E-011	1	0.000000E+000
1	206.73285649	1.813624E-011	5.136239E-012	0	0.000000E+000
1	206.73288176	5.136239E-012	1.813624E-011	1	0.000000E+000
1	206.73337393	1.813624E-011	5.136239E-012	0	0.000000E+000
1	206.73338083	5.136239E-012	1.813624E-011	1	0.000000E+000
1	206.73342746	1.813624E-011	5.136239E-012	0	0.000000E+000
1	206.73440044	5.136239E-012	1.813624E-011	1	0.000000E+000
1	206.73490489	1.813624E-011	5.136239E-012	0	0.000000E+000
1	206.73710220	5.136239E-012	1.813624E-011	1	0.000000E+000
1	206.73722391	1.813624E-011	5.136239E-012	0	0.000000E+000
1	206.73726444	5.136239E-012	1.813624E-011	1	0.000000E+000
1	206.73746063	1.813624E-011	5.136239E-012	0	0.000000E+000
1	206.73750493	5.136239E-012	1.813624E-011	1	0.000000E+000
1	206.73779553	1.813624E-011	5.136239E-012	0	0.000000E+000
1	206.74245961	5.136239E-012	1.813624E-011	1	0.000000E+000
1	206.74369675	1.813624E-011	5.136239E-012	0	0.000000E+000
1	206.74410088	5.136239E-012	1.813624E-011	1	0.000000E+000
1	206.74421191	1.813624E-011	5.136239E-012	0	0.000000E+000
1	206.74556451	5.136239E-012	1.813624E-011	1	0.000000E+000
1	206.74579958	1.813624E-011	5.136239E-012	0	0.000000E+000
1	206.74636695	5.136239E-012	1.813624E-011	1	0.000000E+000
1	206.74743562	1.813624E-011	5.136239E-012	0	0.000000E+000
1	206.74745684	5.136239E-012	1.813624E-011	1	0.000000E+000
1	206.74857521	1.813624E-011	5.136239E-012	0	0.000000E+000
1	206.74860622	5.136239E-012	1.813624E-011	1	0.000000E+000
1	206.74906759	1.813624E-011	5.136239E-012	0	0.000000E+000
1	206.74989785	5.136239E-012	1.813624E-011	1	0.000000E+000
1	206.75013629	1.813624E-011	5.136239E-012	0	0.000000E+000
1	206.75196887	5.136239E-012	1.813624E-011	1	0.000000E+000
1	206.75201162	1.813624E-011	5.136239E-012	0	0.000000E+000
1	206.75219837	5.136239E-012	1.813624E-011	1	0.000000E+000
1	206.75276782	1.813624E-011	5.136239E-012	0	0.000000E+000
1	206.75280369	5.136239E-012	1.813624E-011	1	0.000000E+000
1	206.75338344	1.813624E-011	5.136239E-012	0	0.000000E+000
1	206.75339356	5.136239E-012	1.813624E-011	1	0.000000E+000
1	206.75395772	1.813624E-011	5.136239E-012	0	0.000000E+000
1	206.75549149	5.136239E-012	1.813624E-011	1	0.000000E+000
1	206.75578136	1.813624E-011	5.136239E-012	0	0.000000E+000
1	206.75633127	5.136239E-012	1.813624E-011	1	0.000000E+000
1	206.75753603	1.813624E-011	5.136239E-012	0	0.000000E+000
1	206.75788000	5.136239E-012	1.813624E-011	1	0.000000E+000
1	206.75806568	1.813624E-011	5.136239E-012	0	0.000000E+000
1	206.75933954	5.136239E-012	1.813624E-011	1	0.000000E+000
1	206.75985737	1.813624E-011	5.136239E-012	0	0.000000E+000
1	206.76037363	5.136239E-012	1.813624E-011	1	0.000000E+000
1	206.76100872	1.813624E-011	5.136239E-012	0	0.000000E+000
1	206.76292608	5.136239E-012	1.813624E-011	1	0.000000E+000
1	206.76310543	1.813624E-011	5.136239E-012	0	0.000000E+000
1	206.76313236	5.136239E-012	1.813624E-011	1	0.000000E+000
1	206.76420977	1.813624E-011	5.136239E-012	0	0.000000E+000
1	206.76579696	5.136239E-012	1.813624E-011	1	0.000000E+000
1	206.76767425	1.813624E-011	5.136239E-012	0	0.000000E+000
1	206.76768044	5.136239E-012	1.813624E-011	1	0.000000E+000
1	206.76781421	1.813624E-011	5.136239E-012	0	0.000000E+000
1	206.76850580	5.136239E-012	1.813624E-011	1	0.000000E+000
1	206.76904430	1.813624E-011	5.136239E-012	0	0.000000E+000
1	206.76935451	5.136239E-012	1.813624E-011	1	0.000000E+000
1	206.77011364	1.813624E-011	5.136239E-012	0	0.000000E+000
1	206.77112667	5.136239E-012	1.813624E-011	1	0.000000E+000
1	206.77205611	1.813624E-011	5.136239E-012	0	0.000000E+000
1	206.77375886	5.136239E-012	1.813624E-011	1	0.000000E+000
1	206.77422911	1.813624E-011	5.136239E-012	0	0.000000E+000
1	206.77438552	5.136239E-012	1.813624E-011	1	0.000000E+000
1	206.77522222	1.813624E-011	5.136239E-012	0	0.000000E+000
1	206.77971644	5.136239E-012	1.813624E-011	1	0.000000E+000
1	206.78012291	1.813624E-011	5.136239E-012	0	0.000000E+000
1	206.78034807	5.136239E-012	1.813624E-011	1	0.000000E+000
1	206.78047001	1.813624E-011	5.136239E-012	0	0.000000E+000
1	206.78195952	5.136239E-012	1.813624E-011	1	0.000000E+000
1	206.78320086	1.813624E-011	5.136239E-012	0	0.000000E+000
1	206.78335607	5.136239E-012	1.813624E-011	1	0.000000E+000
1	206.78341779	1.813624E-011	5.136239E-012	0	0.000000E+000
1	206.78345820	5.136239E-012	1.813624E-011	1	0.000000E+000
1	206.78417271	1.813624E-011	5.136239E-012	0	0.000000E+000
1	206.78419185	5.136239E-012	1.813624E-011	1	0.000000E+000
1	206.78438729	1.813624E-011	5.136239E-012	0	0.000000E+000
1	206.78468365	5.136239E-012	1.813624E-011	1	0.000000E+000
1	206.78486119	1.813624E-011	5.136239E-012	0	0.000000E+000
1	206.78567961	5.136239E-012	1.813624E-011	1	0.000000E+000
1	206.78614940	1.813624E-011	5.136239E-012	0	0.000000E+000
1	206.78617598	5.136239E-012	1.813624E-011	1	0.000000E+000
1	206.78625545	1.813624E-011	5.136239E-012	0	0.000000E+000
1	206.78641313	5.136239E-012	1.813624E-011	1	0.000000E+000
1	206.78683046	1.813624E-011	5.136239E-012	0	0.000000E+000
1	206.78694146	5.136239E-012	1.813624E-011	1	0.000000E+000
1	206.78707885	1.813624E-011	5.136239E-012	0	0.000000E+000
1	206.78708668	5.136239E-012	1.813624E-011	1	0.000000E+000
1	206.78866235	1.813624E-011	5.136239E-012	0	0.000000E+000
1	206.79667408	5.136239E-012	1.813624E-011	1	0.000000E+000
1	206.79711835	1.813624E-011	5.136239E-012	0	0.000000E+000
1	206.79993825	5.136239E-012	1.813624E-011	1	0.000000E+000
1	206.79999218	1.813624E-011	5.136239E-012	0	0.000000E+000
1	206.80199799	5.136239E-012	1.813624E-011	1	0.000000E+000
1	206.80212734	1.813624E-011	5.136239E-012	0	0.000000E+000
1	206.80284459	5.136239E-012	1.813624E-011	1	0.000000E+000
1	206.80326364	1.813624E-011	5.136239E-012	0	0.000000E+000
1	206.80588231	5.136239E-012	1.813624E-011	1	0.000000E+000
1	206.80610207	1.813624E-011	5.136239E-012	0	0.000000E+000
1	206.80667514	5.136239E-012	1.813624E-011	1	0.000000E+000
1	206.80681055	1.813624E-011	5.136239E-012	0	0.000000E+000
1	206.80682038	5.136239E-012	1.813624E-011	1	0.000000E+000
1	206.80701462	1.813624E-011	5.136239E-012	0	0.000000E+000
1	206.80954492	5.136239E-012	1.813624E-011	1	0.000000E+000
1	206.81076090	1.813624E-011	5.136239E-012	0	0.000000E+000
1	206.81163158	5.136239E-012	1.813624E-011	1	0.000000E+000
1	206.81200202	1.813624E-011	5.136239E-012	0	0.000000E+000
1	206.81255747	5.136239E-012	1.813624E-011	1	0.000000E+000
1	206.81327108	1.813624E-011	5.136239E-012	0	0.000000E+000
1	206.81367694	5.136239E-012	1.813624E-011	1	0.000000E+000
1	206.81414245	1.813624E-011	5.136239E-012	0	0.000000E+000
1	206.81467703	5.136239E-012	1.813624E-011	1	0.000000E+000
1	206.81494357	1.813624E-011	5.136239E-012	0	0.000000E+000
1	206.81659565	5.136239E-012	1.813624E-011	1	0.000000E+000
1	206.81663154	1.813624E-011	5.136239E-012	0	0.000000E+000
1	206.81762341	5.136239E-012	1.813624E-011	1	0.000000E+000
1	206.81840890	1.813624E-011	5.136239E-012	0	0.000000E+000
1	206.81913941	5.136239E-012	1.813624E-011	1	0.000000E+000
1	206.81976419	1.813624E-011	5.136239E-012	0	0.000000E+000
1	206.82072963	5.136239E-012	1.813624E-011	1	0.000000E+000
1	206.82098193	1.813624E-011	5.136239E-012	0	0.000000E+000
1	206.82098525	5.136239E-012	1.813624E-011	1	0.000000E+000
1	206.82110735	1.813624E-011	5.136239E-012	0	0.000000E+000
1	206.82250194	5.136239E-012	1.813624E-011	1	0.000000E+000
1	206.82284125	1.813624E-011	5.136239E-012	0	0.000000E+000
1	206.82288945	5.136239E-012	1.813624E-011	1	0.000000E+000
1	206.82355405	1.813624E-011	5.136239E-012	0	0.000000E+000
1	206.83288768	5.136239E-012	1.813624E-011	1	0.000000E+000
1	206.83289276	1.813624E-011	5.136239E-012	0	0.000000E+000
1	206.83295487	5.136239E-012	1.813624E-011	1	0.000000E+000
1	206.83351783	1.813624E-011	5.136239E-012	0	0.000000E+000
1	206.83357303	5.136239E-012	1.813624E-011	1	0.000000E+000
1	206.83360060	1.813624E-011	5.136239E-012	0	0.000000E+000
1	206.83423925	5.136239E-012	1.813624E-011	1	0.000000E+000
1	206.83442662	1.813624E-011	5.136239E-012	0	0.000000E+000
1	206.83467726	5.136239E-012	1.813624E-011	1	0.000000E+000
1	206.83470900	1.813624E-011	5.136239E-012	0	0.000000E+000
1	206.83477210	5.136239E-012	1.813624E-011	1	0.000000E+000
1	206.83539407	1.813624E-011	5.136239E-012	0	0.000000E+000
1	206.83754944	5.136239E-012	1.813624E-011	1	0.000000E+000
1	206.83824033	1.813624E-011	5.136239E-012	0	0.000000E+000
1	206.83904249	5.136239E-012	1.813624E-011	1	0.000000E+000
1	206.83919489	1.813624E-011	5.136239E-012	0	0.000000E+000
1	206.83955404	5.136239E-012	1.813624E-011	1	0.000000E+000
1	206.83984644	1.813624E-011	5.136239E-012	0	0.000000E+000
1	206.84081932	5.136239E-012	1.813624E-011	1	0.000000E+000
1	206.84085847	1.813624E-011	5.136239E-012	0	0.000000E+000
1	206.84388407	5.136239E-012	1.813624E-011	1	0.000000E+000
1	206.84442592	1.813624E-011	5.136239E-012	0	0.000000E+000
1	206.84445269	5.136239E-012	1.813624E-011	1	0.000000E+000
1	206.84488334	1.813624E-011	5.136239E-012	0	0.000000E+000
1	206.84527136	5.136239E-012	1.813624E-011	1	0.000000E+000
1	206.84538554	1.813624E-011	5.136239E-012	0	0.000000E+000
1	206.84758320	5.136239E-012	1.813624E-011	1	0.000000E+000
1	206.84773049	1.813624E-011	5.136239E-012	0	0.000000E+000
1	206.84866939	5.136239E-012	1.813624E-011	1	0.000000E+000
1	206.84887017	1.813624E-011	5.136239E-012	0	0.000000E+000
1	206.85115530	5.136239E-012	1.813624E-011	1	0.000000E+000
1	206.85144751	1.813624E-011	5.136239E-012	0	0.000000E+000
1	206.85524223	5.136239E-012	1.813624E-011	1	0.000000E+000
1	206.85680767	1.813624E-011	5.136239E-012	0	0.000000E+000
1	206.86659602	5.136239E-012	1.813624E-011	1	0.000000E+000
1	206.86661650	1.813624E-011	5.136239E-012	0	0.000000E+000
1	206.86670007	5.136239E-012	1.813624E-011	1	0.000000E+000
1	206.86749035	1.813624E-011	5.136239E-012	0	0.000000E+000
1	206.87643589	5.136239E-012	1.813624E-011	1	0.000000E+000
1	206.87717954	1.813624E-011	5.136239E-012	0	0.000000E+000
1	206.87905407	5.136239E-012	1.813624E-011	1	0.000000E+000
1	206.87936680	1.813624E-011	5.136239E-012	0	0.000000E+000
1	206.88109971	5.136239E-012	1.813624E-011	1	0.000000E+000
1	206.88149264	1.813624E-011	5.136239E-012	0	0.000000E+000
1	206.88238516	5.136239E-012	1.813624E-011	1	0.000000E+000
1	206.88254903	1.813624E-011	5.136239E-012	0	0.000000E+000
1	206.88257291	5.136239E-012	1.813624E-011	1	0.000000E+000
1	206.88346504	1.813624E-011	5.136239E-012	0	0.000000E+000
1	206.88625402	5.136239E-012	1.813624E-011	1	0.000000E+000
1	206.88643400	1.813624E-011	5.136239E-012	0	0.000000E+000
1	206.88644947	5.136239E-012	1.813624E-011	1	0.000000E+000
1	206.88662422	1.813624E-011	5.136239E-012	0	0.000000E+000
1	206.88981704	5.136239E-012	1.813624E-011	1	0.000000E+000
1	206.88988689	1.813624E-011	5.136239E-012	0	0.000000E+000
1	206.89142846	5.136239E-012	1.813624E-011	1	0.000000E+000
1	206.89247251	1.813624E-011	5.136239E-012	0	0.000000E+000
1	206.89253485	5.136239E-012	1.813624E-011	1	0.000000E+000
1	206.89375012	1.813624E-011	5.136239E-012	0	0.000000E+000
1	206.89402619	5.136239E-012	1.813624E-011	1	0.000000E+000
1	206.89430398	1.813624E-011	5.136239E-012	0	0.000000E+000
1	206.89535244	5.136239E-012	1.813624E-011	1	0.000000E+000
1	206.89604193	1.813624E-011	5.136239E-012	0	0.000000E+000
1	206.89619359	5.136239E-012	1.813624E-011	1	0.000000E+000
1	206.89622481	1.813624E-011	5.136239E-012	0	0.000000E+000
1	206.89854798	5.136239E-012	1.813624E-011	1	0.000000E+000
1	206.89891583	1.813624E-011	5.136239E-012	0	0.000000E+000
1	206.90021851	5.136239E-012	1.813624E-011	1	0.000000E+000
1	206.90080271	1.813624E-011	5.136239E-012	0	0.000000E+000
1	206.90081380	5.136239E-012	1.813624E-011	1	0.000000E+000
1	206.90084044	1.813624E-011	5.136239E-012	0	0.000000E+000
1	206.90086446	5.136239E-012	1.813624E-011	1	0.000000E+000
1	206.90111644	1.813624E-011	5.136239E-012	0	0.000000E+000
1	206.90112488	5.136239E-012	1.813624E-011	1	0.000000E+000
1	206.90254287	1.813624E-011	5.136239E-012	0	0.000000E+000
1	206.90417123	5.136239E-012	1.813624E-011	1	0.000000E+000
1	206.90421075	1.813624E-011	5.136239E-012	0	0.000000E+000
1	206.90421112	5.136239E-012	1.813624E-011	1	0.000000E+000
1	206.90426131	1.813624E-011	5.136239E-012	0	0.000000E+000
1	206.90428610	5.136239E-012	1.813624E-011	1	0.000000E+000
1	206.90488645	1.813624E-011	5.136239E-012	0	0.000000E+000
1	206.90693203	5.136239E-012	1.813624E-011	1	0.000000E+000
1	206.90698016	1.813624E-011	5.136239E-012	0	0.000000E+000
1	206.90700989	5.136239E-012	1.813624E-011	1	0.000000E+000
1	206.90716006	1.813624E-011	5.136239E-012	0	0.000000E+000
1	206.90779292	5.136239E-012	1.813624E-011	1	0.000000E+000
1	206.90783690	1.813624E-011	5.136239E-012	0	0.000000E+000
1	206.90788876	5.136239E-012	1.813624E-011	1	0.000000E+000
1	206.90887540	1.813624E-011	5.136239E-012	0	0.000000E+000
1	206.90973256	5.136239E-012	1.813624E-011	1	0.000000E+000
1	206.91083949	1.813624E-011	5.136239E-012	0	0.000000E+000
1	206.91087477	5.136239E-012	1.813624E-011	1	0.000000E+000
1	206.91097560	1.813624E-011	5.136239E-012	0	0.000000E+000
1	206.91283032	5.136239E-012	1.813624E-011	1	0.000000E+000
1	206.91284360	1.813624E-011	5.136239E-012	0	0.000000E+000
1	206.91287333	5.136239E-012	1.813624E-011	1	0.000000E+000
1	206.91367062	1.813624E-011	5.136239E-012	0	0.000000E+000
1	206.91370010	5.136239E-012	1.813624E-011	1	0.000000E+000
1	206.91423022	1.813624E-011	5.136239E-012	0	0.000000E+000
1	206.91425268	5.136239E-012	1.813624E-011	1	0.000000E+000
1	206.91486398	1.813624E-011	5.136239E-012	0	0.000000E+000
1	206.91773342	5.136239E-012	1.813624E-011	1	0.000000E+000
1	206.91812999	1.813624E-011	5.136239E-012	0	0.000000E+000
1	206.91964844	5.136239E-012	1.813624E-011	1	0.000000E+000
1	206.91971362	1.813624E-011	5.136239E-012	0	0.000000E+000
1	206.91975113	5.136239E-012	1.813624E-011	1	0.000000E+000
1	206.92244591	1.813624E-011	5.136239E-012	0	0.000000E+000
1	206.92368173	5.136239E-012	1.813624E-011	1	0.000000E+000
1	206.92387129	1.813624E-011	5.136239E-012	0	0.000000E+000
1	206.92424824	5.136239E-012	1.813624E-011	1	0.000000E+000
1	206.92600550	1.813624E-011	5.136239E-012	0	0.000000E+000
1	206.92741476	5.136239E-012	1.813624E-011	1	0.000000E+000
1	206.92802954	1.813624E-011	5.136239E-012	0	0.000000E+000
1	206.92936577	5.136239E-012	1.813624E-011	1	0.000000E+000
1	206.92976288	1.813624E-011	5.136239E-012	0	0.000000E+000
1	206.92977762	5.136239E-012	1.813624E-011	1	0.000000E+000
1	206.93005317	1.813624E-011	5.136239E-012	0	0.000000E+000
1	206.93014081	5.136239E-012	1.813624E-011	1	0.000000E+000
1	206.93036816	1.813624E-011	5.136239E-012	0	0.000000E+000
1	206.93063505	5.136239E-012	1.813624E-011	1	0.000000E+000
1	206.93069287	1.813624E-011	5.136239E-012	0	0.000000E+000
1	206.93072012	5.136239E-012	1.813624E-011	1	0.000000E+000
1	206.93087115	1.813624E-011	5.136239E-012	0	0.000000E+000
1	206.93166802	5.136239E-012	1.813624E-011	1	0.000000E+000
1	206.93167139	1.813624E-011	5.136239E-012	0	0.000000E+000
1	206.93302568	5.136239E-012	1.813624E-011	1	0.000000E+000
1	206.93360851	1.813624E-011	5.136239E-012	0	0.000000E+000
1	206.93427541	5.136239E-012	1.813624E-011	1	0.000000E+000
1	206.93453450	1.813624E-011	5.136239E-012	0	0.000000E+000
1	206.93457138	5.136239E-012	1.813624E-011	1	0.000000E+000
1	206.93470989	1.813624E-011	5.136239E-012	0	0.000000E+000
1	206.93472383	5.136239E-012	1.813624E-011	1	0.000000E+000
1	206.93528948	1.813624E-011	5.136239E-012	0	0.000000E+000
1	206.94115229	5.136239E-012	1.813624E-011	1	0.000000E+000
1	206.94155863	1.813624E-011	5.136239E-012	0	0.000000E+000
1	206.95027556	5.136239E-012	1.813624E-011	1	0.000000E+000
1	206.95140483	1.813624E-011	5.136239E-012	0	0.000000E+000
1	206.95142104	5.136239E-012	1.813624E-011	1	0.000000E+000
1	206.95165081	1.813624E-011	5.136239E-012	0	0.000000E+000
1	206.95185235	5.136239E-012	1.813624E-011	1	0.000000E+000
1	206.95405939	1.813624E-011	5.136239E-012	0	0.000000E+000
1	206.95571822	5.136239E-012	1.813624E-011	1	0.000000E+000
1	206.95579387	1.813624E-011	5.136239E-012	0	0.000000E+000
1	206.95669778	5.136239E-012	1.813624E-011	1	0.000000E+000
1	206.95853815	1.813624E-011	5.136239E-012	0	0.000000E+000
1	206.96218479	5.136239E-012	1.813624E-011	1	0.000000E+000
1	206.96274369	1.813624E-011	5.136239E-012	0	0.000000E+000
1	206.96423019	5.136239E-012	1.813624E-011	1	0.000000E+000
1	206.96590890	1.813624E-011	5.136239E-012	0	0.000000E+000
1	206.96621784	5.136239E-012	1.813624E-011	1	0.000000E+000
1	206.96637868	1.813624E-011	5.136239E-012	0	0.000000E+000
1	206.96645778	5.136239E-012	1.813624E-011	1	0.000000E+000
1	206.96762051	1.813624E-011	5.136239E-012	0	0.000000E+000
1	206.96764412	5.136239E-012	1.813624E-011	1	0.000000E+000
1	206.96832414	1.813624E-011	5.136239E-012	0	0.000000E+000
1	206.96950522	5.136239E-012	1.813624E-011	1	0.000000E+000
1	206.97060472	1.813624E-011	5.136239E-012	0	0.000000E+000
1	206.97062323	5.136239E-012	1.813624E-011	1	0.000000E+000
1	206.97101731	1.813624E-011	5.136239E-012	0	0.000000E+000
1	206.97103544	5.136239E-012	1.813624E-011	1	0.000000E+000
1	206.97172853	1.813624E-011	5.136239E-012	0	0.000000E+000
1	206.97233988	5.136239E-012	1.813624E-011	1	0.000000E+000
1	206.97306266	1.813624E-011	5.136239E-012	0	0.000000E+000
1	206.97308015	5.136239E-012	1.813624E-011	1	0.000000E+000
1	206.97320309	1.813624E-011	5.136239E-012	0	0.000000E+000
1	206.97327344	5.136239E-012	1.813624E-011	1	0.000000E+000
1	206.97358328	1.813624E-011	5.136239E-012	0	0.000000E+000
1	206.97456910	5.136239E-012	1.813624E-011	1	0.000000E+000
1	206.97525218	1.813624E-011	5.136239E-012	0	0.000000E+000
1	206.97533579	5.136239E-012	1.813624E-011	1	0.000000E+000
1	206.97537482	1.813624E-011	5.136239E-012	0	0.000000E+000
1	206.97724711	5.136239E-012	1.813624E-011	1	0.000000E+000
1	206.97823374	1.813624E-011	5.136239E-012	0	0.000000E+000
1	206.97824428	5.136239E-012	1.813624E-011	1	0.000000E+000
1	206.97897370	1.813624E-011	5.136239E-012	0	0.000000E+000
1	206.97907921	5.136239E-012	1.813624E-011	1	0.000000E+000
1	206.97940864	1.813624E-011	5.136239E-012	0	0.000000E+000
1	206.97971188	5.136239E-012	1.813624E-011	1	0.000000E+000
1	206.97991950	1.813624E-011	5.136239E-012	0	0.000000E+000
1	206.97996249	5.136239E-012	1.813624E-011	1	0.000000E+000
1	206.98014994	1.813624E-011	5.136239E-012	0	0.000000E+000
1	206.98105866	5.136239E-012	1.813624E-011	1	0.000000E+000
1	206.98127826	1.813624E-011	5.136239E-012	0	0.000000E+000
1	206.98197611	5.136239E-012	1.813624E-011	1	0.000000E+000
1	206.98212418	1.813624E-011	5.136239E-012	0	0.000000E+000
1	206.98351594	5.136239E-012	1.813624E-011	1	0.000000E+000
1	206.98366695	1.813624E-011	5.136239E-012	0	0.000000E+000
1	206.98370805	5.136239E-012	1.813624E-011	1	0.000000E+000
1	206.98462553	1.813624E-011	5.136239E-012	0	0.000000E+000
1	206.98470946	5.136239E-012	1.813624E-011	1	0.000000E+000
1	206.98493998	1.813624E-011	5.136239E-012	0	0.000000E+000
1	206.98542711	5.136239E-012	1.813624E-011	1	0.000000E+000
[truncated: 223,552 more chars]
