# Supplementary material for: Ancestral acetylcholine receptor β-subunit forms homopentamers that prime before opening spontaneously
Source: eLife. 2022 Jul 4;11:e76504. doi: 10.7554/eLife.76504 (PMC9365395; doi:10.7554/eLife.76504)
Supplement: Figure 4—figure supplement 2—source data 1. — Detected single-channel event durations for 2-[(2,6-dimethylphenyl)amino]-N,N,N-trimethyl-2-oxoethaniminium chloride (QX-222) block of the human adult muscle-type acetylcholine receptor. Recordings were in the presence of either 10 µM or 30 µM acetylcholine, and increasing concentrations of QX-222 (QX222; 10 µM, 30 µM, 60 µM, and 100 µM). Compressed file includes 30 TAC 4.3.3 event files (*.evt format) of the single-channel detections for three recordings for each condition (fileA, fileB, and fileC in each case) included in the kinetic analysis, as well as the associated R scripts (*.txt format) for defining and sorting bursts. [file elife-76504-fig4-figsupp2-data1.zip › F4S1-SD2/Source Data - Figure 4-figure supplement 2/Figure 4-figure supplement 2_WTMuscle10uMACh_10uMQX222_fileC.evt]

5
File
Acquire	C:\Users\daCostaLab\Desktop\WT-QX222 Dose Response\10A10Q\a3-20-07-13-WTMuscle-BRBS-PA10Q10OOPS-120mV-3.acquire	0	
Sweeps
1	365.601051	0.000000	0.106169	0.0000000E+000	0.0000000E+000	
Segments
1	314	0.000000	0.106169	0.380136	0.987059	1.789987	1.966085	2.031116	2.149169	2.485381	2.633712	2.705104	2.811648	2.819732	2.920367	3.540600	3.867235	3.931660	4.156237	4.251500	4.621472	5.184552	5.306447	5.375571	5.490451	5.754224	5.869299	5.927325	6.205873	6.434080	6.781073	6.871690	7.054495	7.885200	8.096721	8.465609	8.968840	9.398223	9.513691	11.718556	11.894976	12.072240	12.271518	16.395493	17.167885	17.527621	17.784147	17.921716	18.038867	18.232572	18.487725	19.676254	19.864232	20.685317	20.954970	21.201291	21.488376	22.233019	22.547331	22.769108	23.195207	25.255767	25.822471	26.475844	26.629803	28.503337	28.609531	29.045704	29.464264	29.689760	29.792795	29.833780	30.118669	31.337370	31.505186	31.586796	31.687627	31.718924	32.178945	32.563503	32.997121	37.164545	37.285572	45.896514	46.188879	50.196215	50.366253	50.398648	50.706555	50.724364	50.816316	53.564673	53.967982	54.001649	54.275023	56.471251	56.672131	56.740044	57.004314	57.074977	57.257893	58.058575	58.747134	60.919379	61.038181	61.170201	61.311699	61.428927	61.743993	62.508325	62.647654	62.675811	62.835754	63.301965	63.435933	63.438348	63.658022	63.792070	63.978638	64.524567	64.662816	64.898254	65.252434	65.337020	65.685368	66.263491	66.376903	67.006927	67.468479	70.150949	70.442201	72.316441	72.463111	72.875136	72.978973	73.432119	74.478320	75.849947	75.972167	80.897040	81.170347	82.902620	83.108562	83.730678	83.990148	84.243298	84.367484	88.800861	88.969699	89.587979	89.690094	89.948975	90.366479	90.793973	91.084815	91.094540	91.247179	91.533439	91.664185	91.684575	91.940151	92.012890	92.496882	92.770059	93.054271	93.119244	93.480631	94.050113	94.504492	94.510829	94.641346	94.899760	95.013642	95.409400	95.511040	95.550988	95.675620	97.174064	97.389853	98.015664	98.127800	102.300079	102.784640	102.919233	103.130152	103.317659	103.558055	108.857739	109.286220	109.390545	109.859038	109.930196	110.886294	111.200892	111.884139	112.157348	112.380224	117.276823	117.418343	118.260032	118.386910	119.045876	119.471342	119.742668	120.034219	120.144735	120.378109	122.658919	123.232697	123.346481	124.023466	124.265101	124.413327	124.504079	124.770623	125.218527	125.628333	125.632012	125.904014	126.113675	126.242949	126.855404	127.090212	128.226138	128.765024	128.783379	129.075204	129.157510	129.259803	130.612745	130.893403	133.912166	134.025520	134.480728	135.281994	135.587293	136.422367	136.445452	136.869891	139.660060	139.849224	139.853324	140.204334	141.164783	141.547015	141.808110	141.953516	142.247807	142.470214	142.482931	142.757375	142.802444	143.042144	143.518077	143.926334	144.040232	144.201068	144.339805	144.455578	149.832931	150.212053	151.175851	151.481580	151.659449	151.861301	152.116348	152.571391	152.931054	153.571832	154.153712	154.259633	154.534628	154.635541	154.795673	154.921903	154.926604	155.796914	157.110018	157.696579	157.851711	158.251607	158.268940	158.904551	158.924300	159.058277	160.322537	160.843987	160.893170	161.321451	161.675819	162.011750	162.183521	162.681376	162.973950	163.074312	163.667341	163.768014	163.967801	164.555268	164.951399	165.075067	165.084684	165.243148	165.281292	165.479956	165.830539	166.123997	166.521682	166.673651	167.858692	168.389076	169.879993	170.839352	170.922739	171.140394	171.364927	171.506400	171.507212	171.642861	172.055216	172.181550	173.703008	173.842827	173.866508	174.282574	174.607357	174.708182	174.718476	174.778997	175.730234	175.958094	175.963660	176.144323	177.009132	177.163992	177.853978	177.966651	178.086226	178.208988	178.257420	178.357485	179.124807	179.427767	179.672166	180.040834	180.092428	180.234404	180.589274	181.297836	181.486072	182.460015	182.606576	183.532882	185.298595	185.981107	186.949945	187.249143	187.366194	187.977194	188.340285	188.613139	188.699055	188.833004	189.281419	189.475774	190.467286	190.780227	190.938726	191.289900	191.498258	191.721544	191.757836	192.131812	192.151052	192.996154	193.087194	193.295501	193.723200	194.153669	195.744934	195.858948	198.354024	198.454470	201.143134	201.355512	201.772869	201.905375	201.915916	202.071880	202.112524	202.628513	202.733224	202.899940	202.912413	203.577415	203.619852	203.970612	204.650371	205.205315	205.277779	205.568190	205.708168	205.818208	206.669475	207.432836	207.486476	208.580675	208.600588	208.813117	208.934460	209.401245	209.672395	209.960909	210.545784	210.820287	210.828812	211.143121	211.269431	212.537601	212.901943	213.034062	214.635742	214.868490	218.425479	218.864274	219.373574	219.541582	219.594843	219.895538	220.308473	220.723543	221.330861	221.622566	223.359301	223.729431	224.397279	224.740699	224.787980	224.913191	225.250516	225.567136	227.736945	227.897272	228.135182	228.257370	228.440825	228.601395	229.214418	229.495483	229.609851	229.942500	230.460932	230.593210	231.888734	232.081679	241.481685	241.644835	242.092310	242.349490	242.654320	243.065898	243.072524	244.389089	244.908132	245.233650	245.621382	245.969322	246.462994	246.760406	247.293118	247.446465	261.112556	261.213281	268.014360	268.174535	268.296551	268.508730	269.070770	269.221909	269.229320	270.283901	270.477423	270.590180	270.918881	271.361508	271.384076	271.551736	271.692280	271.815812	272.561359	272.794921	274.358364	274.486485	276.270892	276.921000	280.118654	280.300854	280.467227	280.640077	280.827139	281.528016	281.584161	281.685119	281.746008	281.963106	283.462527	284.156388	284.225170	284.659919	284.861321	284.985017	285.720305	286.001499	286.164452	286.601532	287.009275	287.276164	288.642147	289.007047	289.013260	289.103263	289.419961	289.597953	289.603084	289.807136	291.022583	291.189086	292.338332	292.509909	293.917424	294.222062	298.148675	298.321881	301.248729	302.093586	308.645085	308.755277	312.908955	313.095044	313.193656	313.354661	313.487211	313.688544	314.336222	314.574427	316.062359	316.386141	317.820830	317.942925	318.182153	318.754569	320.482998	320.760084	321.612696	321.776851	322.066288	322.172881	322.174476	322.487032	323.360524	323.461244	323.485196	323.605984	333.344441	333.495559	338.806866	339.268829	341.001559	341.102519	342.624386	343.160176	343.355780	343.564981	343.604748	343.703603	343.944175	344.207032	344.711318	345.078856	345.112076	345.192642	346.103047	347.406469	348.905385	349.078206	349.799599	350.002691	350.027276	350.602828	350.628550	350.868682	350.909161	351.120132	351.482193	351.615070	351.864165	352.019975	353.026800	353.160620	353.202784	353.367611	353.860457	354.011581	354.024972	354.151115	354.186479	354.547547	354.549260	354.997033	355.008012	355.247799	355.270156	355.502779	357.075856	357.258365	358.836395	359.102412	361.863334	362.007487	362.123978	362.399741	362.413580	362.591050	362.987662	363.239924	364.772469	365.086603	365.332186	365.601051	
Events
1	1.84006957	4.978259E-012	1.751826E-011	1	0.000000E+000
1	1.84127304	1.751826E-011	4.978259E-012	0	0.000000E+000
1	1.84161137	4.978259E-012	1.751826E-011	1	0.000000E+000
1	1.84213092	1.751826E-011	4.978259E-012	0	0.000000E+000
1	1.84542206	4.978259E-012	1.751826E-011	1	0.000000E+000
1	1.84625796	1.751826E-011	4.978259E-012	0	0.000000E+000
1	1.85002787	4.978259E-012	1.751826E-011	1	0.000000E+000
1	1.85020127	1.751826E-011	4.978259E-012	0	0.000000E+000
1	1.85127913	4.978259E-012	1.751826E-011	1	0.000000E+000
1	1.85141180	1.751826E-011	4.978259E-012	0	0.000000E+000
1	1.85483425	4.978259E-012	1.751826E-011	1	0.000000E+000
1	1.85504709	1.751826E-011	4.978259E-012	0	0.000000E+000
1	1.85516642	4.978259E-012	1.751826E-011	1	0.000000E+000
1	1.85551576	1.751826E-011	4.978259E-012	0	0.000000E+000
1	1.85986847	4.978259E-012	1.751826E-011	1	0.000000E+000
1	1.86060770	1.751826E-011	4.978259E-012	0	0.000000E+000
1	1.86064602	4.978259E-012	1.751826E-011	1	0.000000E+000
1	1.86072793	1.751826E-011	4.978259E-012	0	0.000000E+000
1	1.86074681	4.978259E-012	1.751826E-011	1	0.000000E+000
1	1.86082159	1.751826E-011	4.978259E-012	0	0.000000E+000
1	1.86593252	4.978259E-012	1.751826E-011	1	0.000000E+000
1	1.86749116	1.751826E-011	4.978259E-012	0	0.000000E+000
1	1.86750425	4.978259E-012	1.751826E-011	1	0.000000E+000
1	1.86780472	1.751826E-011	4.978259E-012	0	0.000000E+000
1	1.87048222	4.978259E-012	1.751826E-011	1	0.000000E+000
1	1.87048907	1.751826E-011	4.978259E-012	0	0.000000E+000
1	1.87080025	4.978259E-012	1.751826E-011	1	0.000000E+000
1	1.87153874	1.751826E-011	4.978259E-012	0	0.000000E+000
1	1.87252059	4.978259E-012	1.751826E-011	1	0.000000E+000
1	1.87256574	1.751826E-011	4.978259E-012	0	0.000000E+000
1	1.87347368	4.978259E-012	1.751826E-011	1	0.000000E+000
1	1.87564927	1.751826E-011	4.978259E-012	0	0.000000E+000
1	1.87621211	4.978259E-012	1.751826E-011	1	0.000000E+000
1	1.87623920	1.751826E-011	4.978259E-012	0	0.000000E+000
1	1.87796882	4.978259E-012	1.751826E-011	1	0.000000E+000
1	1.87938063	1.751826E-011	4.978259E-012	0	0.000000E+000
1	1.87941182	4.978259E-012	1.751826E-011	1	0.000000E+000
1	1.88020798	1.751826E-011	4.978259E-012	0	0.000000E+000
1	1.88023302	4.978259E-012	1.751826E-011	1	0.000000E+000
1	1.88083400	1.751826E-011	4.978259E-012	0	0.000000E+000
1	1.88091477	4.978259E-012	1.751826E-011	1	0.000000E+000
1	1.88136479	1.751826E-011	4.978259E-012	0	0.000000E+000
1	1.88141529	4.978259E-012	1.751826E-011	1	0.000000E+000
1	1.88151856	1.751826E-011	4.978259E-012	0	0.000000E+000
1	1.88155382	4.978259E-012	1.751826E-011	1	0.000000E+000
1	1.88167551	1.751826E-011	4.978259E-012	0	0.000000E+000
1	1.88198165	4.978259E-012	1.751826E-011	1	0.000000E+000
1	1.88220399	1.751826E-011	4.978259E-012	0	0.000000E+000
1	1.88270659	4.978259E-012	1.751826E-011	1	0.000000E+000
1	1.88299856	1.751826E-011	4.978259E-012	0	0.000000E+000
1	1.88322068	4.978259E-012	1.751826E-011	1	0.000000E+000
1	1.88333256	1.751826E-011	4.978259E-012	0	0.000000E+000
1	1.88337794	4.978259E-012	1.751826E-011	1	0.000000E+000
1	1.88391368	1.751826E-011	4.978259E-012	0	0.000000E+000
1	1.88445083	4.978259E-012	1.751826E-011	1	0.000000E+000
1	1.88473004	1.751826E-011	4.978259E-012	0	0.000000E+000
1	1.88588901	4.978259E-012	1.751826E-011	1	0.000000E+000
1	1.88617495	1.751826E-011	4.978259E-012	0	0.000000E+000
1	1.88668558	4.978259E-012	1.751826E-011	1	0.000000E+000
1	1.88678094	1.751826E-011	4.978259E-012	0	0.000000E+000
1	1.88803749	4.978259E-012	1.751826E-011	1	0.000000E+000
1	1.88873019	1.751826E-011	4.978259E-012	0	0.000000E+000
1	1.89244720	4.978259E-012	1.751826E-011	1	0.000000E+000
1	1.89278161	1.751826E-011	4.978259E-012	0	0.000000E+000
1	1.89461912	4.978259E-012	1.751826E-011	1	0.000000E+000
1	1.89496917	1.751826E-011	4.978259E-012	0	0.000000E+000
1	1.89596786	4.978259E-012	1.751826E-011	1	0.000000E+000
1	1.89598215	1.751826E-011	4.978259E-012	0	0.000000E+000
1	1.89700922	4.978259E-012	1.751826E-011	1	0.000000E+000
1	1.89759063	1.751826E-011	4.978259E-012	0	0.000000E+000
1	1.90865133	4.978259E-012	1.751826E-011	1	0.000000E+000
1	1.90893015	1.751826E-011	4.978259E-012	0	0.000000E+000
1	1.90907799	4.978259E-012	1.751826E-011	1	0.000000E+000
1	1.90967155	1.751826E-011	4.978259E-012	0	0.000000E+000
1	1.91139932	4.978259E-012	1.751826E-011	1	0.000000E+000
1	1.91191381	1.751826E-011	4.978259E-012	0	0.000000E+000
1	1.91312613	4.978259E-012	1.751826E-011	1	0.000000E+000
1	1.91327487	1.751826E-011	4.978259E-012	0	0.000000E+000
1	1.91329255	4.978259E-012	1.751826E-011	1	0.000000E+000
1	1.91599662	1.751826E-011	4.978259E-012	0	0.000000E+000
1	1.91806324	4.978259E-012	1.751826E-011	1	0.000000E+000
1	1.91831280	1.751826E-011	4.978259E-012	0	0.000000E+000
1	2.06215031	4.845250E-012	1.738525E-011	1	0.000000E+000
1	2.06259826	1.738525E-011	4.845250E-012	0	0.000000E+000
1	2.06260938	4.845250E-012	1.738525E-011	1	0.000000E+000
1	2.06318575	1.738525E-011	4.845250E-012	0	0.000000E+000
1	2.06437711	4.845250E-012	1.738525E-011	1	0.000000E+000
1	2.06450533	1.738525E-011	4.845250E-012	0	0.000000E+000
1	2.06464716	4.845250E-012	1.738525E-011	1	0.000000E+000
1	2.06582078	1.738525E-011	4.845250E-012	0	0.000000E+000
1	2.06586938	4.845250E-012	1.738525E-011	1	0.000000E+000
1	2.06691926	1.738525E-011	4.845250E-012	0	0.000000E+000
1	2.06698275	4.845250E-012	1.738525E-011	1	0.000000E+000
1	2.06777725	1.738525E-011	4.845250E-012	0	0.000000E+000
1	2.06851712	4.845250E-012	1.738525E-011	1	0.000000E+000
1	2.06859835	1.738525E-011	4.845250E-012	0	0.000000E+000
1	2.08304853	4.845250E-012	1.738525E-011	1	0.000000E+000
1	2.08343924	1.738525E-011	4.845250E-012	0	0.000000E+000
1	2.08518076	4.845250E-012	1.738525E-011	1	0.000000E+000
1	2.08584848	1.738525E-011	4.845250E-012	0	0.000000E+000
1	2.08625601	4.845250E-012	1.738525E-011	1	0.000000E+000
1	2.08636148	1.738525E-011	4.845250E-012	0	0.000000E+000
1	2.08641313	4.845250E-012	1.738525E-011	1	0.000000E+000
1	2.08829718	1.738525E-011	4.845250E-012	0	0.000000E+000
1	2.09057102	4.845250E-012	1.738525E-011	1	0.000000E+000
1	2.09067239	1.738525E-011	4.845250E-012	0	0.000000E+000
1	2.09094959	4.845250E-012	1.738525E-011	1	0.000000E+000
1	2.09137024	1.738525E-011	4.845250E-012	0	0.000000E+000
1	2.09139977	4.845250E-012	1.738525E-011	1	0.000000E+000
1	2.09215593	1.738525E-011	4.845250E-012	0	0.000000E+000
1	2.09293698	4.845250E-012	1.738525E-011	1	0.000000E+000
1	2.09390666	1.738525E-011	4.845250E-012	0	0.000000E+000
1	2.09390841	4.845250E-012	1.738525E-011	1	0.000000E+000
1	2.09405073	1.738525E-011	4.845250E-012	0	0.000000E+000
1	2.09832686	4.845250E-012	1.738525E-011	1	0.000000E+000
1	2.09904818	1.738525E-011	4.845250E-012	0	0.000000E+000
1	2.53256226	4.753827E-012	1.729383E-011	1	0.000000E+000
1	2.53298098	1.729383E-011	4.753827E-012	0	0.000000E+000
1	2.53544926	4.753827E-012	1.729383E-011	1	0.000000E+000
1	2.53591024	1.729383E-011	4.753827E-012	0	0.000000E+000
1	2.53592388	4.753827E-012	1.729383E-011	1	0.000000E+000
1	2.53599585	1.729383E-011	4.753827E-012	0	0.000000E+000
1	2.53671410	4.753827E-012	1.729383E-011	1	0.000000E+000
1	2.53744166	1.729383E-011	4.753827E-012	0	0.000000E+000
1	2.53811816	4.753827E-012	1.729383E-011	1	0.000000E+000
1	2.53865121	1.729383E-011	4.753827E-012	0	0.000000E+000
1	2.53946075	4.753827E-012	1.729383E-011	1	0.000000E+000
1	2.53972614	1.729383E-011	4.753827E-012	0	0.000000E+000
1	2.54057322	4.753827E-012	1.729383E-011	1	0.000000E+000
1	2.54061999	1.729383E-011	4.753827E-012	0	0.000000E+000
1	2.54285708	4.753827E-012	1.729383E-011	1	0.000000E+000
1	2.54338527	1.729383E-011	4.753827E-012	0	0.000000E+000
1	2.54340634	4.753827E-012	1.729383E-011	1	0.000000E+000
1	2.54351363	1.729383E-011	4.753827E-012	0	0.000000E+000
1	2.54353257	4.753827E-012	1.729383E-011	1	0.000000E+000
1	2.54375174	1.729383E-011	4.753827E-012	0	0.000000E+000
1	2.54401326	4.753827E-012	1.729383E-011	1	0.000000E+000
1	2.54414804	1.729383E-011	4.753827E-012	0	0.000000E+000
1	2.54448588	4.753827E-012	1.729383E-011	1	0.000000E+000
1	2.54510912	1.729383E-011	4.753827E-012	0	0.000000E+000
1	2.54760644	4.753827E-012	1.729383E-011	1	0.000000E+000
1	2.54763772	1.729383E-011	4.753827E-012	0	0.000000E+000
1	2.54874536	4.753827E-012	1.729383E-011	1	0.000000E+000
1	2.54934763	1.729383E-011	4.753827E-012	0	0.000000E+000
1	2.54946531	4.753827E-012	1.729383E-011	1	0.000000E+000
1	2.55061694	1.729383E-011	4.753827E-012	0	0.000000E+000
1	2.55072543	4.753827E-012	1.729383E-011	1	0.000000E+000
1	2.55085248	1.729383E-011	4.753827E-012	0	0.000000E+000
1	2.55270878	4.753827E-012	1.729383E-011	1	0.000000E+000
1	2.55295136	1.729383E-011	4.753827E-012	0	0.000000E+000
1	2.55315792	4.753827E-012	1.729383E-011	1	0.000000E+000
1	2.55333976	1.729383E-011	4.753827E-012	0	0.000000E+000
1	2.55375884	4.753827E-012	1.729383E-011	1	0.000000E+000
1	2.55416707	1.729383E-011	4.753827E-012	0	0.000000E+000
1	2.55661020	4.753827E-012	1.729383E-011	1	0.000000E+000
1	2.55741550	1.729383E-011	4.753827E-012	0	0.000000E+000
1	2.55866337	4.753827E-012	1.729383E-011	1	0.000000E+000
1	2.56020945	1.729383E-011	4.753827E-012	0	0.000000E+000
1	2.56025770	4.753827E-012	1.729383E-011	1	0.000000E+000
1	2.56045744	1.729383E-011	4.753827E-012	0	0.000000E+000
1	2.56151682	4.753827E-012	1.729383E-011	1	0.000000E+000
1	2.56227763	1.729383E-011	4.753827E-012	0	0.000000E+000
1	2.56325659	4.753827E-012	1.729383E-011	1	0.000000E+000
1	2.56326938	1.729383E-011	4.753827E-012	0	0.000000E+000
1	2.56993038	4.753827E-012	1.729383E-011	1	0.000000E+000
1	2.57038066	1.729383E-011	4.753827E-012	0	0.000000E+000
1	2.57055338	4.753827E-012	1.729383E-011	1	0.000000E+000
1	2.57073919	1.729383E-011	4.753827E-012	0	0.000000E+000
1	2.57113097	4.753827E-012	1.729383E-011	1	0.000000E+000
1	2.57129145	1.729383E-011	4.753827E-012	0	0.000000E+000
1	2.57160241	4.753827E-012	1.729383E-011	1	0.000000E+000
1	2.57191175	1.729383E-011	4.753827E-012	0	0.000000E+000
1	2.57282851	4.753827E-012	1.729383E-011	1	0.000000E+000
1	2.57353444	1.729383E-011	4.753827E-012	0	0.000000E+000
1	2.57354775	4.753827E-012	1.729383E-011	1	0.000000E+000
1	2.57394727	1.729383E-011	4.753827E-012	0	0.000000E+000
1	2.57688734	4.753827E-012	1.729383E-011	1	0.000000E+000
1	2.57711568	1.729383E-011	4.753827E-012	0	0.000000E+000
1	2.57714507	4.753827E-012	1.729383E-011	1	0.000000E+000
1	2.57740696	1.729383E-011	4.753827E-012	0	0.000000E+000
1	2.57935237	4.753827E-012	1.729383E-011	1	0.000000E+000
1	2.57935832	1.729383E-011	4.753827E-012	0	0.000000E+000
1	2.57943412	4.753827E-012	1.729383E-011	1	0.000000E+000
1	2.57957593	1.729383E-011	4.753827E-012	0	0.000000E+000
1	2.58079920	4.753827E-012	1.729383E-011	1	0.000000E+000
1	2.58136556	1.729383E-011	4.753827E-012	0	0.000000E+000
1	2.58138848	4.753827E-012	1.729383E-011	1	0.000000E+000
1	2.58151041	1.729383E-011	4.753827E-012	0	0.000000E+000
1	2.58153098	4.753827E-012	1.729383E-011	1	0.000000E+000
1	2.58259528	1.729383E-011	4.753827E-012	0	0.000000E+000
1	2.58278499	4.753827E-012	1.729383E-011	1	0.000000E+000
1	2.58281383	1.729383E-011	4.753827E-012	0	0.000000E+000
1	2.58322594	4.753827E-012	1.729383E-011	1	0.000000E+000
1	2.58364370	1.729383E-011	4.753827E-012	0	0.000000E+000
1	3.96042491	4.565367E-012	1.710537E-011	1	0.000000E+000
1	3.96076357	1.710537E-011	4.565367E-012	0	0.000000E+000
1	3.96243848	4.565367E-012	1.710537E-011	1	0.000000E+000
1	3.96291816	1.710537E-011	4.565367E-012	0	0.000000E+000
1	3.96319063	4.565367E-012	1.710537E-011	1	0.000000E+000
1	3.96329905	1.710537E-011	4.565367E-012	0	0.000000E+000
1	3.97043790	4.565367E-012	1.710537E-011	1	0.000000E+000
1	3.97047305	1.710537E-011	4.565367E-012	0	0.000000E+000
1	3.97156824	4.565367E-012	1.710537E-011	1	0.000000E+000
1	3.97257965	1.710537E-011	4.565367E-012	0	0.000000E+000
1	3.97536434	4.565367E-012	1.710537E-011	1	0.000000E+000
1	3.97540170	1.710537E-011	4.565367E-012	0	0.000000E+000
1	3.97575392	4.565367E-012	1.710537E-011	1	0.000000E+000
1	3.97582353	1.710537E-011	4.565367E-012	0	0.000000E+000
1	3.97586145	4.565367E-012	1.710537E-011	1	0.000000E+000
1	3.97675690	1.710537E-011	4.565367E-012	0	0.000000E+000
1	3.97697944	4.565367E-012	1.710537E-011	1	0.000000E+000
1	3.97852647	1.710537E-011	4.565367E-012	0	0.000000E+000
1	3.97989669	4.565367E-012	1.710537E-011	1	0.000000E+000
1	3.98042231	1.710537E-011	4.565367E-012	0	0.000000E+000
1	3.98049103	4.565367E-012	1.710537E-011	1	0.000000E+000
1	3.98062529	1.710537E-011	4.565367E-012	0	0.000000E+000
1	3.98436380	4.565367E-012	1.710537E-011	1	0.000000E+000
1	3.98505546	1.710537E-011	4.565367E-012	0	0.000000E+000
1	3.98717046	4.565367E-012	1.710537E-011	1	0.000000E+000
1	3.98762213	1.710537E-011	4.565367E-012	0	0.000000E+000
1	3.98857154	4.565367E-012	1.710537E-011	1	0.000000E+000
1	3.98925617	1.710537E-011	4.565367E-012	0	0.000000E+000
1	3.98998741	4.565367E-012	1.710537E-011	1	0.000000E+000
1	3.99101234	1.710537E-011	4.565367E-012	0	0.000000E+000
1	3.99172112	4.565367E-012	1.710537E-011	1	0.000000E+000
1	3.99185856	1.710537E-011	4.565367E-012	0	0.000000E+000
1	3.99594722	4.565367E-012	1.710537E-011	1	0.000000E+000
1	3.99642470	1.710537E-011	4.565367E-012	0	0.000000E+000
1	4.00664657	4.565367E-012	1.710537E-011	1	0.000000E+000
1	4.00739987	1.710537E-011	4.565367E-012	0	0.000000E+000
1	4.01017274	4.565367E-012	1.710537E-011	1	0.000000E+000
1	4.01074359	1.710537E-011	4.565367E-012	0	0.000000E+000
1	4.01136943	4.565367E-012	1.710537E-011	1	0.000000E+000
1	4.01183100	1.710537E-011	4.565367E-012	0	0.000000E+000
1	4.01249911	4.565367E-012	1.710537E-011	1	0.000000E+000
1	4.01264371	1.710537E-011	4.565367E-012	0	0.000000E+000
1	4.01642847	4.565367E-012	1.710537E-011	1	0.000000E+000
1	4.01701336	1.710537E-011	4.565367E-012	0	0.000000E+000
1	4.02754526	4.565367E-012	1.710537E-011	1	0.000000E+000
1	4.02760622	1.710537E-011	4.565367E-012	0	0.000000E+000
1	4.02822989	4.565367E-012	1.710537E-011	1	0.000000E+000
1	4.02838074	1.710537E-011	4.565367E-012	0	0.000000E+000
1	4.02898926	4.565367E-012	1.710537E-011	1	0.000000E+000
1	4.02943617	1.710537E-011	4.565367E-012	0	0.000000E+000
1	4.09001423	4.565367E-012	1.710537E-011	1	0.000000E+000
1	4.09071496	1.710537E-011	4.565367E-012	0	0.000000E+000
1	4.09130807	4.565367E-012	1.710537E-011	1	0.000000E+000
1	4.09298215	1.710537E-011	4.565367E-012	0	0.000000E+000
1	4.09343661	4.565367E-012	1.710537E-011	1	0.000000E+000
1	4.09427572	1.710537E-011	4.565367E-012	0	0.000000E+000
1	4.09629019	4.565367E-012	1.710537E-011	1	0.000000E+000
1	4.09639291	1.710537E-011	4.565367E-012	0	0.000000E+000
1	4.09722363	4.565367E-012	1.710537E-011	1	0.000000E+000
1	4.09804537	1.710537E-011	4.565367E-012	0	0.000000E+000
1	4.09804960	4.565367E-012	1.710537E-011	1	0.000000E+000
1	4.09937161	1.710537E-011	4.565367E-012	0	0.000000E+000
1	4.09968505	4.565367E-012	1.710537E-011	1	0.000000E+000
1	4.09986073	1.710537E-011	4.565367E-012	0	0.000000E+000
1	4.10014795	4.565367E-012	1.710537E-011	1	0.000000E+000
1	4.10086645	1.710537E-011	4.565367E-012	0	0.000000E+000
1	4.10087790	4.565367E-012	1.710537E-011	1	0.000000E+000
1	4.10139222	1.710537E-011	4.565367E-012	0	0.000000E+000
1	4.10185202	4.565367E-012	1.710537E-011	1	0.000000E+000
1	4.10269383	1.710537E-011	4.565367E-012	0	0.000000E+000
1	4.10283750	4.565367E-012	1.710537E-011	1	0.000000E+000
1	4.10309519	1.710537E-011	4.565367E-012	0	0.000000E+000
1	4.10342942	4.565367E-012	1.710537E-011	1	0.000000E+000
1	4.10372095	1.710537E-011	4.565367E-012	0	0.000000E+000
1	4.10401211	4.565367E-012	1.710537E-011	1	0.000000E+000
1	4.10410192	1.710537E-011	4.565367E-012	0	0.000000E+000
1	4.10410565	4.565367E-012	1.710537E-011	1	0.000000E+000
1	4.10416726	1.710537E-011	4.565367E-012	0	0.000000E+000
1	4.10474174	4.565367E-012	1.710537E-011	1	0.000000E+000
1	4.10493214	1.710537E-011	4.565367E-012	0	0.000000E+000
1	4.10558922	4.565367E-012	1.710537E-011	1	0.000000E+000
1	4.10604351	1.710537E-011	4.565367E-012	0	0.000000E+000
1	4.10607613	4.565367E-012	1.710537E-011	1	0.000000E+000
1	4.10621273	1.710537E-011	4.565367E-012	0	0.000000E+000
1	4.10674755	4.565367E-012	1.710537E-011	1	0.000000E+000
1	4.10684207	1.710537E-011	4.565367E-012	0	0.000000E+000
1	4.10864527	4.565367E-012	1.710537E-011	1	0.000000E+000
1	4.10866772	1.710537E-011	4.565367E-012	0	0.000000E+000
1	7.93107347	4.252114E-012	1.679211E-011	1	0.000000E+000
1	7.93123772	1.679211E-011	4.252114E-012	0	0.000000E+000
1	7.93486357	4.252114E-012	1.679211E-011	1	0.000000E+000
1	7.93488812	1.679211E-011	4.252114E-012	0	0.000000E+000
1	7.93525642	4.252114E-012	1.679211E-011	1	0.000000E+000
1	7.93649043	1.679211E-011	4.252114E-012	0	0.000000E+000
1	7.93653302	4.252114E-012	1.679211E-011	1	0.000000E+000
1	7.93679062	1.679211E-011	4.252114E-012	0	0.000000E+000
1	7.93781357	4.252114E-012	1.679211E-011	1	0.000000E+000
1	7.93825248	1.679211E-011	4.252114E-012	0	0.000000E+000
1	7.93843209	4.252114E-012	1.679211E-011	1	0.000000E+000
1	7.93856721	1.679211E-011	4.252114E-012	0	0.000000E+000
1	7.93857216	4.252114E-012	1.679211E-011	1	0.000000E+000
1	7.93913324	1.679211E-011	4.252114E-012	0	0.000000E+000
1	7.94016761	4.252114E-012	1.679211E-011	1	0.000000E+000
1	7.94174527	1.679211E-011	4.252114E-012	0	0.000000E+000
1	7.94175207	4.252114E-012	1.679211E-011	1	0.000000E+000
1	7.94187100	1.679211E-011	4.252114E-012	0	0.000000E+000
1	7.94399114	4.252114E-012	1.679211E-011	1	0.000000E+000
1	7.94540138	1.679211E-011	4.252114E-012	0	0.000000E+000
1	7.94575698	4.252114E-012	1.679211E-011	1	0.000000E+000
1	7.94640668	1.679211E-011	4.252114E-012	0	0.000000E+000
1	7.94657051	4.252114E-012	1.679211E-011	1	0.000000E+000
1	7.94754696	1.679211E-011	4.252114E-012	0	0.000000E+000
1	7.94992335	4.252114E-012	1.679211E-011	1	0.000000E+000
1	7.95012323	1.679211E-011	4.252114E-012	0	0.000000E+000
1	7.95422087	4.252114E-012	1.679211E-011	1	0.000000E+000
1	7.95428784	1.679211E-011	4.252114E-012	0	0.000000E+000
1	7.96760092	4.252114E-012	1.679211E-011	1	0.000000E+000
1	7.96772099	1.679211E-011	4.252114E-012	0	0.000000E+000
1	7.96803833	4.252114E-012	1.679211E-011	1	0.000000E+000
1	7.96849979	1.679211E-011	4.252114E-012	0	0.000000E+000
1	7.97091647	4.252114E-012	1.679211E-011	1	0.000000E+000
1	7.97096477	1.679211E-011	4.252114E-012	0	0.000000E+000
1	7.97109940	4.252114E-012	1.679211E-011	1	0.000000E+000
1	7.97138702	1.679211E-011	4.252114E-012	0	0.000000E+000
1	7.97141838	4.252114E-012	1.679211E-011	1	0.000000E+000
1	7.97210648	1.679211E-011	4.252114E-012	0	0.000000E+000
1	7.97226407	4.252114E-012	1.679211E-011	1	0.000000E+000
1	7.97410738	1.679211E-011	4.252114E-012	0	0.000000E+000
1	7.97439209	4.252114E-012	1.679211E-011	1	0.000000E+000
1	7.97460863	1.679211E-011	4.252114E-012	0	0.000000E+000
1	7.97640672	4.252114E-012	1.679211E-011	1	0.000000E+000
1	7.97680184	1.679211E-011	4.252114E-012	0	0.000000E+000
1	7.97733702	4.252114E-012	1.679211E-011	1	0.000000E+000
1	7.97775857	1.679211E-011	4.252114E-012	0	0.000000E+000
1	7.97882692	4.252114E-012	1.679211E-011	1	0.000000E+000
1	7.97921909	1.679211E-011	4.252114E-012	0	0.000000E+000
1	7.98188323	4.252114E-012	1.679211E-011	1	0.000000E+000
1	7.98333319	1.679211E-011	4.252114E-012	0	0.000000E+000
1	7.98514270	4.252114E-012	1.679211E-011	1	0.000000E+000
1	7.98556008	1.679211E-011	4.252114E-012	0	0.000000E+000
1	7.98652257	4.252114E-012	1.679211E-011	1	0.000000E+000
1	7.98843310	1.679211E-011	4.252114E-012	0	0.000000E+000
1	7.99385846	4.252114E-012	1.679211E-011	1	0.000000E+000
1	7.99487393	1.679211E-011	4.252114E-012	0	0.000000E+000
1	7.99520301	4.252114E-012	1.679211E-011	1	0.000000E+000
1	7.99532134	1.679211E-011	4.252114E-012	0	0.000000E+000
1	7.99753646	4.252114E-012	1.679211E-011	1	0.000000E+000
1	7.99763683	1.679211E-011	4.252114E-012	0	0.000000E+000
1	7.99974052	4.252114E-012	1.679211E-011	1	0.000000E+000
1	8.00066034	1.679211E-011	4.252114E-012	0	0.000000E+000
1	8.00114152	4.252114E-012	1.679211E-011	1	0.000000E+000
1	8.00184127	1.679211E-011	4.252114E-012	0	0.000000E+000
1	8.00443605	4.252114E-012	1.679211E-011	1	0.000000E+000
1	8.00722919	1.679211E-011	4.252114E-012	0	0.000000E+000
1	8.00827491	4.252114E-012	1.679211E-011	1	0.000000E+000
1	8.00837267	1.679211E-011	4.252114E-012	0	0.000000E+000
1	8.00852859	4.252114E-012	1.679211E-011	1	0.000000E+000
1	8.01050498	1.679211E-011	4.252114E-012	0	0.000000E+000
1	8.01052820	4.252114E-012	1.679211E-011	1	0.000000E+000
1	8.01207017	1.679211E-011	4.252114E-012	0	0.000000E+000
1	8.01215438	4.252114E-012	1.679211E-011	1	0.000000E+000
1	8.01225921	1.679211E-011	4.252114E-012	0	0.000000E+000
1	8.01448330	4.252114E-012	1.679211E-011	1	0.000000E+000
1	8.01535304	1.679211E-011	4.252114E-012	0	0.000000E+000
1	8.01566385	4.252114E-012	1.679211E-011	1	0.000000E+000
1	8.01722160	1.679211E-011	4.252114E-012	0	0.000000E+000
1	8.01723589	4.252114E-012	1.679211E-011	1	0.000000E+000
1	8.01751874	1.679211E-011	4.252114E-012	0	0.000000E+000
1	8.02229754	4.252114E-012	1.679211E-011	1	0.000000E+000
1	8.02241751	1.679211E-011	4.252114E-012	0	0.000000E+000
1	8.02246546	4.252114E-012	1.679211E-011	1	0.000000E+000
1	8.02321388	1.679211E-011	4.252114E-012	0	0.000000E+000
1	8.02657674	4.252114E-012	1.679211E-011	1	0.000000E+000
1	8.02711983	1.679211E-011	4.252114E-012	0	0.000000E+000
1	8.02717426	4.252114E-012	1.679211E-011	1	0.000000E+000
1	8.02858937	1.679211E-011	4.252114E-012	0	0.000000E+000
1	8.02972701	4.252114E-012	1.679211E-011	1	0.000000E+000
1	8.02976674	1.679211E-011	4.252114E-012	0	0.000000E+000
1	8.02978980	4.252114E-012	1.679211E-011	1	0.000000E+000
1	8.03002183	1.679211E-011	4.252114E-012	0	0.000000E+000
1	8.03074769	4.252114E-012	1.679211E-011	1	0.000000E+000
1	8.03120055	1.679211E-011	4.252114E-012	0	0.000000E+000
1	8.03424488	4.252114E-012	1.679211E-011	1	0.000000E+000
1	8.03468621	1.679211E-011	4.252114E-012	0	0.000000E+000
1	8.03473558	4.252114E-012	1.679211E-011	1	0.000000E+000
1	8.03611241	1.679211E-011	4.252114E-012	0	0.000000E+000
1	8.04162788	4.252114E-012	1.679211E-011	1	0.000000E+000
1	8.04320254	1.679211E-011	4.252114E-012	0	0.000000E+000
1	8.04414745	4.252114E-012	1.679211E-011	1	0.000000E+000
1	8.04420731	1.679211E-011	4.252114E-012	0	0.000000E+000
1	8.04513265	4.252114E-012	1.679211E-011	1	0.000000E+000
1	8.04572373	1.679211E-011	4.252114E-012	0	0.000000E+000
1	8.04612688	4.252114E-012	1.679211E-011	1	0.000000E+000
1	8.04637607	1.679211E-011	4.252114E-012	0	0.000000E+000
1	8.04640714	4.252114E-012	1.679211E-011	1	0.000000E+000
1	8.04647885	1.679211E-011	4.252114E-012	0	0.000000E+000
1	8.04650106	4.252114E-012	1.679211E-011	1	0.000000E+000
1	8.04660992	1.679211E-011	4.252114E-012	0	0.000000E+000
1	8.04662163	4.252114E-012	1.679211E-011	1	0.000000E+000
1	8.04675281	1.679211E-011	4.252114E-012	0	0.000000E+000
1	8.51561565	3.895846E-012	1.643585E-011	1	0.000000E+000
1	8.51614609	1.643585E-011	3.895846E-012	0	0.000000E+000
1	8.51795592	3.895846E-012	1.643585E-011	1	0.000000E+000
1	8.51867984	1.643585E-011	3.895846E-012	0	0.000000E+000
1	8.51877577	3.895846E-012	1.643585E-011	1	0.000000E+000
1	8.51913369	1.643585E-011	3.895846E-012	0	0.000000E+000
1	8.51970025	3.895846E-012	1.643585E-011	1	0.000000E+000
1	8.52060766	1.643585E-011	3.895846E-012	0	0.000000E+000
1	8.52062624	3.895846E-012	1.643585E-011	1	0.000000E+000
1	8.52084617	1.643585E-011	3.895846E-012	0	0.000000E+000
1	8.52087756	3.895846E-012	1.643585E-011	1	0.000000E+000
1	8.52117005	1.643585E-011	3.895846E-012	0	0.000000E+000
1	8.52171896	3.895846E-012	1.643585E-011	1	0.000000E+000
1	8.52178590	1.643585E-011	3.895846E-012	0	0.000000E+000
1	8.52179604	3.895846E-012	1.643585E-011	1	0.000000E+000
1	8.52199940	1.643585E-011	3.895846E-012	0	0.000000E+000
1	8.52462116	3.895846E-012	1.643585E-011	1	0.000000E+000
1	8.52560827	1.643585E-011	3.895846E-012	0	0.000000E+000
1	8.53731001	3.895846E-012	1.643585E-011	1	0.000000E+000
1	8.53732337	1.643585E-011	3.895846E-012	0	0.000000E+000
1	8.54022725	3.895846E-012	1.643585E-011	1	0.000000E+000
1	8.54037788	1.643585E-011	3.895846E-012	0	0.000000E+000
1	8.54522494	3.895846E-012	1.643585E-011	1	0.000000E+000
1	8.54563634	1.643585E-011	3.895846E-012	0	0.000000E+000
1	8.54565486	3.895846E-012	1.643585E-011	1	0.000000E+000
1	8.54603196	1.643585E-011	3.895846E-012	0	0.000000E+000
1	8.54604580	3.895846E-012	1.643585E-011	1	0.000000E+000
1	8.54608191	1.643585E-011	3.895846E-012	0	0.000000E+000
1	8.55286554	3.895846E-012	1.643585E-011	1	0.000000E+000
1	8.55372091	1.643585E-011	3.895846E-012	0	0.000000E+000
1	8.55415740	3.895846E-012	1.643585E-011	1	0.000000E+000
1	8.55458396	1.643585E-011	3.895846E-012	0	0.000000E+000
1	8.55803629	3.895846E-012	1.643585E-011	1	0.000000E+000
1	8.55853958	1.643585E-011	3.895846E-012	0	0.000000E+000
1	8.55976973	3.895846E-012	1.643585E-011	1	0.000000E+000
1	8.56053818	1.643585E-011	3.895846E-012	0	0.000000E+000
1	8.56126167	3.895846E-012	1.643585E-011	1	0.000000E+000
1	8.56141560	1.643585E-011	3.895846E-012	0	0.000000E+000
1	8.56187312	3.895846E-012	1.643585E-011	1	0.000000E+000
1	8.56233054	1.643585E-011	3.895846E-012	0	0.000000E+000
1	8.56250114	3.895846E-012	1.643585E-011	1	0.000000E+000
1	8.56465910	1.643585E-011	3.895846E-012	0	0.000000E+000
1	8.56466929	3.895846E-012	1.643585E-011	1	0.000000E+000
1	8.56479469	1.643585E-011	3.895846E-012	0	0.000000E+000
1	8.56527428	3.895846E-012	1.643585E-011	1	0.000000E+000
1	8.56553185	1.643585E-011	3.895846E-012	0	0.000000E+000
1	8.56593809	3.895846E-012	1.643585E-011	1	0.000000E+000
1	8.56618564	1.643585E-011	3.895846E-012	0	0.000000E+000
1	8.57045981	3.895846E-012	1.643585E-011	1	0.000000E+000
1	8.57051207	1.643585E-011	3.895846E-012	0	0.000000E+000
1	8.57055192	3.895846E-012	1.643585E-011	1	0.000000E+000
1	8.57072991	1.643585E-011	3.895846E-012	0	0.000000E+000
1	8.57073955	3.895846E-012	1.643585E-011	1	0.000000E+000
1	8.57087072	1.643585E-011	3.895846E-012	0	0.000000E+000
1	8.57089090	3.895846E-012	1.643585E-011	1	0.000000E+000
1	8.57118375	1.643585E-011	3.895846E-012	0	0.000000E+000
1	8.57124656	3.895846E-012	1.643585E-011	1	0.000000E+000
1	8.57144187	1.643585E-011	3.895846E-012	0	0.000000E+000
1	8.57176819	3.895846E-012	1.643585E-011	1	0.000000E+000
1	8.57187197	1.643585E-011	3.895846E-012	0	0.000000E+000
1	8.57188292	3.895846E-012	1.643585E-011	1	0.000000E+000
1	8.57195831	1.643585E-011	3.895846E-012	0	0.000000E+000
1	8.57196329	3.895846E-012	1.643585E-011	1	0.000000E+000
1	8.57201961	1.643585E-011	3.895846E-012	0	0.000000E+000
1	8.57224938	3.895846E-012	1.643585E-011	1	0.000000E+000
1	8.57269812	1.643585E-011	3.895846E-012	0	0.000000E+000
1	8.58034982	3.895846E-012	1.643585E-011	1	0.000000E+000
1	8.58072685	1.643585E-011	3.895846E-012	0	0.000000E+000
1	8.59020260	3.895846E-012	1.643585E-011	1	0.000000E+000
1	8.59080053	1.643585E-011	3.895846E-012	0	0.000000E+000
1	8.59082722	3.895846E-012	1.643585E-011	1	0.000000E+000
1	8.59102460	1.643585E-011	3.895846E-012	0	0.000000E+000
1	8.59744513	3.895846E-012	1.643585E-011	1	0.000000E+000
1	8.59909108	1.643585E-011	3.895846E-012	0	0.000000E+000
1	8.60684489	3.895846E-012	1.643585E-011	1	0.000000E+000
1	8.60689660	1.643585E-011	3.895846E-012	0	0.000000E+000
1	8.61008322	3.895846E-012	1.643585E-011	1	0.000000E+000
1	8.61050201	1.643585E-011	3.895846E-012	0	0.000000E+000
1	8.61086570	3.895846E-012	1.643585E-011	1	0.000000E+000
1	8.61110242	1.643585E-011	3.895846E-012	0	0.000000E+000
1	8.61451873	3.895846E-012	1.643585E-011	1	0.000000E+000
1	8.61483230	1.643585E-011	3.895846E-012	0	0.000000E+000
1	8.61617730	3.895846E-012	1.643585E-011	1	0.000000E+000
1	8.61846716	1.643585E-011	3.895846E-012	0	0.000000E+000
1	8.61954541	3.895846E-012	1.643585E-011	1	0.000000E+000
1	8.61983216	1.643585E-011	3.895846E-012	0	0.000000E+000
1	8.62037969	3.895846E-012	1.643585E-011	1	0.000000E+000
1	8.62151368	1.643585E-011	3.895846E-012	0	0.000000E+000
1	8.62201037	3.895846E-012	1.643585E-011	1	0.000000E+000
1	8.62239184	1.643585E-011	3.895846E-012	0	0.000000E+000
1	8.62358403	3.895846E-012	1.643585E-011	1	0.000000E+000
1	8.62480024	1.643585E-011	3.895846E-012	0	0.000000E+000
1	8.62517523	3.895846E-012	1.643585E-011	1	0.000000E+000
1	8.62550704	1.643585E-011	3.895846E-012	0	0.000000E+000
1	8.62551990	3.895846E-012	1.643585E-011	1	0.000000E+000
1	8.62635816	1.643585E-011	3.895846E-012	0	0.000000E+000
1	8.62703673	3.895846E-012	1.643585E-011	1	0.000000E+000
1	8.62750433	1.643585E-011	3.895846E-012	0	0.000000E+000
1	8.62785645	3.895846E-012	1.643585E-011	1	0.000000E+000
1	8.62792470	1.643585E-011	3.895846E-012	0	0.000000E+000
1	8.63004821	3.895846E-012	1.643585E-011	1	0.000000E+000
1	8.63051349	1.643585E-011	3.895846E-012	0	0.000000E+000
1	8.63250176	3.895846E-012	1.643585E-011	1	0.000000E+000
1	8.63262203	1.643585E-011	3.895846E-012	0	0.000000E+000
1	8.63269439	3.895846E-012	1.643585E-011	1	0.000000E+000
1	8.63323606	1.643585E-011	3.895846E-012	0	0.000000E+000
1	8.63407853	3.895846E-012	1.643585E-011	1	0.000000E+000
1	8.63458911	1.643585E-011	3.895846E-012	0	0.000000E+000
1	8.63460519	3.895846E-012	1.643585E-011	1	0.000000E+000
1	8.63484745	1.643585E-011	3.895846E-012	0	0.000000E+000
1	8.63592226	3.895846E-012	1.643585E-011	1	0.000000E+000
1	8.63600446	1.643585E-011	3.895846E-012	0	0.000000E+000
1	8.63717429	3.895846E-012	1.643585E-011	1	0.000000E+000
1	8.63792822	1.643585E-011	3.895846E-012	0	0.000000E+000
1	8.64237987	3.895846E-012	1.643585E-011	1	0.000000E+000
1	8.64243865	1.643585E-011	3.895846E-012	0	0.000000E+000
1	8.64300990	3.895846E-012	1.643585E-011	1	0.000000E+000
1	8.64339097	1.643585E-011	3.895846E-012	0	0.000000E+000
1	8.64715656	3.895846E-012	1.643585E-011	1	0.000000E+000
1	8.64786418	1.643585E-011	3.895846E-012	0	0.000000E+000
1	8.65055989	3.895846E-012	1.643585E-011	1	0.000000E+000
1	8.65111810	1.643585E-011	3.895846E-012	0	0.000000E+000
1	8.65409539	3.895846E-012	1.643585E-011	1	0.000000E+000
1	8.65451764	1.643585E-011	3.895846E-012	0	0.000000E+000
1	8.65499948	3.895846E-012	1.643585E-011	1	0.000000E+000
1	8.65554047	1.643585E-011	3.895846E-012	0	0.000000E+000
1	8.65557620	3.895846E-012	1.643585E-011	1	0.000000E+000
1	8.65587581	1.643585E-011	3.895846E-012	0	0.000000E+000
1	8.65821367	3.895846E-012	1.643585E-011	1	0.000000E+000
1	8.65969114	1.643585E-011	3.895846E-012	0	0.000000E+000
1	8.66123482	3.895846E-012	1.643585E-011	1	0.000000E+000
1	8.66159948	1.643585E-011	3.895846E-012	0	0.000000E+000
1	8.70282121	3.895846E-012	1.643585E-011	1	0.000000E+000
1	8.70285655	1.643585E-011	3.895846E-012	0	0.000000E+000
1	8.70291487	3.895846E-012	1.643585E-011	1	0.000000E+000
1	8.70322477	1.643585E-011	3.895846E-012	0	0.000000E+000
1	8.70656697	3.895846E-012	1.643585E-011	1	0.000000E+000
1	8.70811361	1.643585E-011	3.895846E-012	0	0.000000E+000
1	8.71670846	3.895846E-012	1.643585E-011	1	0.000000E+000
1	8.71812398	1.643585E-011	3.895846E-012	0	0.000000E+000
1	8.71818216	3.895846E-012	1.643585E-011	1	0.000000E+000
1	8.71839828	1.643585E-011	3.895846E-012	0	0.000000E+000
1	8.71842840	3.895846E-012	1.643585E-011	1	0.000000E+000
1	8.71905264	1.643585E-011	3.895846E-012	0	0.000000E+000
1	8.71992432	3.895846E-012	1.643585E-011	1	0.000000E+000
1	8.72012385	1.643585E-011	3.895846E-012	0	0.000000E+000
1	8.72117940	3.895846E-012	1.643585E-011	1	0.000000E+000
1	8.72154812	1.643585E-011	3.895846E-012	0	0.000000E+000
1	8.72161726	3.895846E-012	1.643585E-011	1	0.000000E+000
1	8.72177519	1.643585E-011	3.895846E-012	0	0.000000E+000
1	8.72298124	3.895846E-012	1.643585E-011	1	0.000000E+000
1	8.72535241	1.643585E-011	3.895846E-012	0	0.000000E+000
1	8.72582585	3.895846E-012	1.643585E-011	1	0.000000E+000
1	8.72587309	1.643585E-011	3.895846E-012	0	0.000000E+000
1	8.72598520	3.895846E-012	1.643585E-011	1	0.000000E+000
1	8.72721124	1.643585E-011	3.895846E-012	0	0.000000E+000
1	8.72733301	3.895846E-012	1.643585E-011	1	0.000000E+000
1	8.72742209	1.643585E-011	3.895846E-012	0	0.000000E+000
1	8.72960140	3.895846E-012	1.643585E-011	1	0.000000E+000
1	8.72993463	1.643585E-011	3.895846E-012	0	0.000000E+000
1	8.73075832	3.895846E-012	1.643585E-011	1	0.000000E+000
1	8.73104079	1.643585E-011	3.895846E-012	0	0.000000E+000
1	8.73159416	3.895846E-012	1.643585E-011	1	0.000000E+000
1	8.73283853	1.643585E-011	3.895846E-012	0	0.000000E+000
1	8.73317347	3.895846E-012	1.643585E-011	1	0.000000E+000
1	8.73330443	1.643585E-011	3.895846E-012	0	0.000000E+000
1	8.73331450	3.895846E-012	1.643585E-011	1	0.000000E+000
1	8.73563359	1.643585E-011	3.895846E-012	0	0.000000E+000
1	8.73752876	3.895846E-012	1.643585E-011	1	0.000000E+000
1	8.73765970	1.643585E-011	3.895846E-012	0	0.000000E+000
1	8.73812011	3.895846E-012	1.643585E-011	1	0.000000E+000
1	8.73958923	1.643585E-011	3.895846E-012	0	0.000000E+000
1	8.74022071	3.895846E-012	1.643585E-011	1	0.000000E+000
1	8.74092727	1.643585E-011	3.895846E-012	0	0.000000E+000
1	8.74163870	3.895846E-012	1.643585E-011	1	0.000000E+000
1	8.74187148	1.643585E-011	3.895846E-012	0	0.000000E+000
1	8.74193959	3.895846E-012	1.643585E-011	1	0.000000E+000
1	8.74298652	1.643585E-011	3.895846E-012	0	0.000000E+000
1	8.74351303	3.895846E-012	1.643585E-011	1	0.000000E+000
1	8.74480170	1.643585E-011	3.895846E-012	0	0.000000E+000
1	8.74623099	3.895846E-012	1.643585E-011	1	0.000000E+000
1	8.74682893	1.643585E-011	3.895846E-012	0	0.000000E+000
1	8.74685321	3.895846E-012	1.643585E-011	1	0.000000E+000
1	8.74735784	1.643585E-011	3.895846E-012	0	0.000000E+000
1	8.74755985	3.895846E-012	1.643585E-011	1	0.000000E+000
1	8.74791382	1.643585E-011	3.895846E-012	0	0.000000E+000
1	8.74958407	3.895846E-012	1.643585E-011	1	0.000000E+000
1	8.74993553	1.643585E-011	3.895846E-012	0	0.000000E+000
1	8.75001995	3.895846E-012	1.643585E-011	1	0.000000E+000
1	8.75014932	1.643585E-011	3.895846E-012	0	0.000000E+000
1	8.75030387	3.895846E-012	1.643585E-011	1	0.000000E+000
1	8.75036733	1.643585E-011	3.895846E-012	0	0.000000E+000
1	8.75101375	3.895846E-012	1.643585E-011	1	0.000000E+000
1	8.75155507	1.643585E-011	3.895846E-012	0	0.000000E+000
1	8.75305755	3.895846E-012	1.643585E-011	1	0.000000E+000
1	8.75313872	1.643585E-011	3.895846E-012	0	0.000000E+000
1	8.75316842	3.895846E-012	1.643585E-011	1	0.000000E+000
1	8.75472225	1.643585E-011	3.895846E-012	0	0.000000E+000
1	8.75530687	3.895846E-012	1.643585E-011	1	0.000000E+000
1	8.75869738	1.643585E-011	3.895846E-012	0	0.000000E+000
1	8.76115812	3.895846E-012	1.643585E-011	1	0.000000E+000
1	8.76200795	1.643585E-011	3.895846E-012	0	0.000000E+000
1	8.76202116	3.895846E-012	1.643585E-011	1	0.000000E+000
1	8.76251591	1.643585E-011	3.895846E-012	0	0.000000E+000
1	8.76298910	3.895846E-012	1.643585E-011	1	0.000000E+000
1	8.76320955	1.643585E-011	3.895846E-012	0	0.000000E+000
1	8.76321773	3.895846E-012	1.643585E-011	1	0.000000E+000
1	8.76358469	1.643585E-011	3.895846E-012	0	0.000000E+000
1	8.76367134	3.895846E-012	1.643585E-011	1	0.000000E+000
1	8.76399009	1.643585E-011	3.895846E-012	0	0.000000E+000
1	8.76400595	3.895846E-012	1.643585E-011	1	0.000000E+000
1	8.76701716	1.643585E-011	3.895846E-012	0	0.000000E+000
1	8.76899128	3.895846E-012	1.643585E-011	1	0.000000E+000
1	8.76946392	1.643585E-011	3.895846E-012	0	0.000000E+000
1	8.77049093	3.895846E-012	1.643585E-011	1	0.000000E+000
1	8.77149526	1.643585E-011	3.895846E-012	0	0.000000E+000
1	8.77299088	3.895846E-012	1.643585E-011	1	0.000000E+000
1	8.77300601	1.643585E-011	3.895846E-012	0	0.000000E+000
1	8.77358016	3.895846E-012	1.643585E-011	1	0.000000E+000
1	8.77402410	1.643585E-011	3.895846E-012	0	0.000000E+000
1	8.77906175	3.895846E-012	1.643585E-011	1	0.000000E+000
1	8.77946922	1.643585E-011	3.895846E-012	0	0.000000E+000
1	8.78268675	3.895846E-012	1.643585E-011	1	0.000000E+000
1	8.78271823	1.643585E-011	3.895846E-012	0	0.000000E+000
1	8.78447170	3.895846E-012	1.643585E-011	1	0.000000E+000
1	8.78454122	1.643585E-011	3.895846E-012	0	0.000000E+000
1	8.78468492	3.895846E-012	1.643585E-011	1	0.000000E+000
1	8.78471824	1.643585E-011	3.895846E-012	0	0.000000E+000
1	8.78564655	3.895846E-012	1.643585E-011	1	0.000000E+000
1	8.78575741	1.643585E-011	3.895846E-012	0	0.000000E+000
1	8.78584043	3.895846E-012	1.643585E-011	1	0.000000E+000
1	8.78598056	1.643585E-011	3.895846E-012	0	0.000000E+000
1	8.78607488	3.895846E-012	1.643585E-011	1	0.000000E+000
1	8.78619834	1.643585E-011	3.895846E-012	0	0.000000E+000
1	8.78621541	3.895846E-012	1.643585E-011	1	0.000000E+000
1	8.78636204	1.643585E-011	3.895846E-012	0	0.000000E+000
1	8.78783674	3.895846E-012	1.643585E-011	1	0.000000E+000
1	8.78853479	1.643585E-011	3.895846E-012	0	0.000000E+000
1	8.78859825	3.895846E-012	1.643585E-011	1	0.000000E+000
1	8.78902534	1.643585E-011	3.895846E-012	0	0.000000E+000
1	8.79017654	3.895846E-012	1.643585E-011	1	0.000000E+000
1	8.79072844	1.643585E-011	3.895846E-012	0	0.000000E+000
1	8.79119352	3.895846E-012	1.643585E-011	1	0.000000E+000
1	8.79204627	1.643585E-011	3.895846E-012	0	0.000000E+000
1	8.80885872	3.895846E-012	1.643585E-011	1	0.000000E+000
1	8.80888435	1.643585E-011	3.895846E-012	0	0.000000E+000
1	8.81025792	3.895846E-012	1.643585E-011	1	0.000000E+000
1	8.81108546	1.643585E-011	3.895846E-012	0	0.000000E+000
1	8.81215272	3.895846E-012	1.643585E-011	1	0.000000E+000
1	8.81218547	1.643585E-011	3.895846E-012	0	0.000000E+000
1	8.81221391	3.895846E-012	1.643585E-011	1	0.000000E+000
1	8.81254767	1.643585E-011	3.895846E-012	0	0.000000E+000
1	8.81586916	3.895846E-012	1.643585E-011	1	0.000000E+000
1	8.81684667	1.643585E-011	3.895846E-012	0	0.000000E+000
1	8.81910073	3.895846E-012	1.643585E-011	1	0.000000E+000
1	8.81934809	1.643585E-011	3.895846E-012	0	0.000000E+000
1	8.82016379	3.895846E-012	1.643585E-011	1	0.000000E+000
1	8.82047903	1.643585E-011	3.895846E-012	0	0.000000E+000
1	8.82049816	3.895846E-012	1.643585E-011	1	0.000000E+000
1	8.82209910	1.643585E-011	3.895846E-012	0	0.000000E+000
1	8.82213230	3.895846E-012	1.643585E-011	1	0.000000E+000
1	8.82305654	1.643585E-011	3.895846E-012	0	0.000000E+000
1	8.82382724	3.895846E-012	1.643585E-011	1	0.000000E+000
1	8.82390402	1.643585E-011	3.895846E-012	0	0.000000E+000
1	8.82410940	3.895846E-012	1.643585E-011	1	0.000000E+000
1	8.82434808	1.643585E-011	3.895846E-012	0	0.000000E+000
1	8.82673863	3.895846E-012	1.643585E-011	1	0.000000E+000
1	8.82718621	1.643585E-011	3.895846E-012	0	0.000000E+000
1	8.82720006	3.895846E-012	1.643585E-011	1	0.000000E+000
1	8.82783563	1.643585E-011	3.895846E-012	0	0.000000E+000
1	8.82855428	3.895846E-012	1.643585E-011	1	0.000000E+000
1	8.83118194	1.643585E-011	3.895846E-012	0	0.000000E+000
1	8.83147198	3.895846E-012	1.643585E-011	1	0.000000E+000
1	8.83171567	1.643585E-011	3.895846E-012	0	0.000000E+000
1	8.83309302	3.895846E-012	1.643585E-011	1	0.000000E+000
1	8.83367361	1.643585E-011	3.895846E-012	0	0.000000E+000
1	8.83537519	3.895846E-012	1.643585E-011	1	0.000000E+000
1	8.83641677	1.643585E-011	3.895846E-012	0	0.000000E+000
1	8.83801367	3.895846E-012	1.643585E-011	1	0.000000E+000
1	8.83837290	1.643585E-011	3.895846E-012	0	0.000000E+000
1	8.83876370	3.895846E-012	1.643585E-011	1	0.000000E+000
1	8.84055675	1.643585E-011	3.895846E-012	0	0.000000E+000
1	8.84057917	3.895846E-012	1.643585E-011	1	0.000000E+000
1	8.84061253	1.643585E-011	3.895846E-012	0	0.000000E+000
1	8.84103096	3.895846E-012	1.643585E-011	1	0.000000E+000
1	8.84125029	1.643585E-011	3.895846E-012	0	0.000000E+000
1	8.84127301	3.895846E-012	1.643585E-011	1	0.000000E+000
1	8.84131421	1.643585E-011	3.895846E-012	0	0.000000E+000
1	8.84218166	3.895846E-012	1.643585E-011	1	0.000000E+000
1	8.84385059	1.643585E-011	3.895846E-012	0	0.000000E+000
1	8.84421202	3.895846E-012	1.643585E-011	1	0.000000E+000
1	8.84449888	1.643585E-011	3.895846E-012	0	0.000000E+000
1	8.84480377	3.895846E-012	1.643585E-011	1	0.000000E+000
1	8.84520325	1.643585E-011	3.895846E-012	0	0.000000E+000
1	8.84587242	3.895846E-012	1.643585E-011	1	0.000000E+000
1	8.84617341	1.643585E-011	3.895846E-012	0	0.000000E+000
1	8.84898377	3.895846E-012	1.643585E-011	1	0.000000E+000
1	8.84916996	1.643585E-011	3.895846E-012	0	0.000000E+000
1	8.85028349	3.895846E-012	1.643585E-011	1	0.000000E+000
1	8.85055662	1.643585E-011	3.895846E-012	0	0.000000E+000
1	8.85066592	3.895846E-012	1.643585E-011	1	0.000000E+000
1	8.85230514	1.643585E-011	3.895846E-012	0	0.000000E+000
1	8.85247344	3.895846E-012	1.643585E-011	1	0.000000E+000
1	8.85293597	1.643585E-011	3.895846E-012	0	0.000000E+000
1	8.85740396	3.895846E-012	1.643585E-011	1	0.000000E+000
1	8.85749546	1.643585E-011	3.895846E-012	0	0.000000E+000
1	8.85809268	3.895846E-012	1.643585E-011	1	0.000000E+000
1	8.85819716	1.643585E-011	3.895846E-012	0	0.000000E+000
1	8.85842348	3.895846E-012	1.643585E-011	1	0.000000E+000
1	8.85907529	1.643585E-011	3.895846E-012	0	0.000000E+000
1	8.85995734	3.895846E-012	1.643585E-011	1	0.000000E+000
1	8.86029608	1.643585E-011	3.895846E-012	0	0.000000E+000
1	8.86030891	3.895846E-012	1.643585E-011	1	0.000000E+000
1	8.86037139	1.643585E-011	3.895846E-012	0	0.000000E+000
1	8.86189874	3.895846E-012	1.643585E-011	1	0.000000E+000
1	8.86235589	1.643585E-011	3.895846E-012	0	0.000000E+000
1	8.86310354	3.895846E-012	1.643585E-011	1	0.000000E+000
1	8.86481805	1.643585E-011	3.895846E-012	0	0.000000E+000
1	8.86732305	3.895846E-012	1.643585E-011	1	0.000000E+000
1	8.86793385	1.643585E-011	3.895846E-012	0	0.000000E+000
1	8.88118310	3.895846E-012	1.643585E-011	1	0.000000E+000
1	8.88145084	1.643585E-011	3.895846E-012	0	0.000000E+000
1	8.88147933	3.895846E-012	1.643585E-011	1	0.000000E+000
1	8.88164165	1.643585E-011	3.895846E-012	0	0.000000E+000
1	8.88171078	3.895846E-012	1.643585E-011	1	0.000000E+000
1	8.88274433	1.643585E-011	3.895846E-012	0	0.000000E+000
1	8.88276671	3.895846E-012	1.643585E-011	1	0.000000E+000
1	8.88285474	1.643585E-011	3.895846E-012	0	0.000000E+000
1	8.88287406	3.895846E-012	1.643585E-011	1	0.000000E+000
1	8.88295550	1.643585E-011	3.895846E-012	0	0.000000E+000
1	8.88902275	3.895846E-012	1.643585E-011	1	0.000000E+000
1	8.88928286	1.643585E-011	3.895846E-012	0	0.000000E+000
1	8.89019665	3.895846E-012	1.643585E-011	1	0.000000E+000
1	8.89039556	1.643585E-011	3.895846E-012	0	0.000000E+000
1	8.89218968	3.895846E-012	1.643585E-011	1	0.000000E+000
1	8.89383856	1.643585E-011	3.895846E-012	0	0.000000E+000
1	8.89439950	3.895846E-012	1.643585E-011	1	0.000000E+000
1	8.89528283	1.643585E-011	3.895846E-012	0	0.000000E+000
1	8.89530138	3.895846E-012	1.643585E-011	1	0.000000E+000
1	8.89532338	1.643585E-011	3.895846E-012	0	0.000000E+000
1	8.89532713	3.895846E-012	1.643585E-011	1	0.000000E+000
1	8.89651088	1.643585E-011	3.895846E-012	0	0.000000E+000
1	8.90587927	3.895846E-012	1.643585E-011	1	0.000000E+000
1	8.90597443	1.643585E-011	3.895846E-012	0	0.000000E+000
1	8.90625919	3.895846E-012	1.643585E-011	1	0.000000E+000
1	8.90708323	1.643585E-011	3.895846E-012	0	0.000000E+000
1	8.91253522	3.895846E-012	1.643585E-011	1	0.000000E+000
1	8.91271522	1.643585E-011	3.895846E-012	0	0.000000E+000
1	8.91317571	3.895846E-012	1.643585E-011	1	0.000000E+000
1	8.91320840	1.643585E-011	3.895846E-012	0	0.000000E+000
1	8.91504622	3.895846E-012	1.643585E-011	1	0.000000E+000
1	8.91608379	1.643585E-011	3.895846E-012	0	0.000000E+000
1	8.91610403	3.895846E-012	1.643585E-011	1	0.000000E+000
1	8.91666374	1.643585E-011	3.895846E-012	0	0.000000E+000
1	8.91668011	3.895846E-012	1.643585E-011	1	0.000000E+000
1	8.91762609	1.643585E-011	3.895846E-012	0	0.000000E+000
1	8.91804211	3.895846E-012	1.643585E-011	1	0.000000E+000
1	8.91808144	1.643585E-011	3.895846E-012	0	0.000000E+000
1	8.91810506	3.895846E-012	1.643585E-011	1	0.000000E+000
1	8.91884894	1.643585E-011	3.895846E-012	0	0.000000E+000
1	12.11991264	3.643380E-012	1.618338E-011	1	0.000000E+000
1	12.12002532	1.618338E-011	3.643380E-012	0	0.000000E+000
1	12.12120865	3.643380E-012	1.618338E-011	1	0.000000E+000
1	12.12150870	1.618338E-011	3.643380E-012	0	0.000000E+000
1	12.12173962	3.643380E-012	1.618338E-011	1	0.000000E+000
1	12.12181935	1.618338E-011	3.643380E-012	0	0.000000E+000
1	12.12229400	3.643380E-012	1.618338E-011	1	0.000000E+000
1	12.12348363	1.618338E-011	3.643380E-012	0	0.000000E+000
1	12.12394054	3.643380E-012	1.618338E-011	1	0.000000E+000
1	12.12508008	1.618338E-011	3.643380E-012	0	0.000000E+000
1	12.12641273	3.643380E-012	1.618338E-011	1	0.000000E+000
1	12.12666395	1.618338E-011	3.643380E-012	0	0.000000E+000
1	12.12755696	3.643380E-012	1.618338E-011	1	0.000000E+000
1	12.12817781	1.618338E-011	3.643380E-012	0	0.000000E+000
1	12.13092339	3.643380E-012	1.618338E-011	1	0.000000E+000
1	12.13116214	1.618338E-011	3.643380E-012	0	0.000000E+000
1	12.13124721	3.643380E-012	1.618338E-011	1	0.000000E+000
1	12.13155189	1.618338E-011	3.643380E-012	0	0.000000E+000
1	12.13159926	3.643380E-012	1.618338E-011	1	0.000000E+000
1	12.13172422	1.618338E-011	3.643380E-012	0	0.000000E+000
1	12.13174681	3.643380E-012	1.618338E-011	1	0.000000E+000
1	12.13383935	1.618338E-011	3.643380E-012	0	0.000000E+000
1	12.13421359	3.643380E-012	1.618338E-011	1	0.000000E+000
1	12.13423442	1.618338E-011	3.643380E-012	0	0.000000E+000
1	12.14085176	3.643380E-012	1.618338E-011	1	0.000000E+000
1	12.14088182	1.618338E-011	3.643380E-012	0	0.000000E+000
1	12.14095929	3.643380E-012	1.618338E-011	1	0.000000E+000
1	12.14098966	1.618338E-011	3.643380E-012	0	0.000000E+000
1	12.14396495	3.643380E-012	1.618338E-011	1	0.000000E+000
1	12.14415206	1.618338E-011	3.643380E-012	0	0.000000E+000
1	12.14418387	3.643380E-012	1.618338E-011	1	0.000000E+000
1	12.14446345	1.618338E-011	3.643380E-012	0	0.000000E+000
1	12.14447127	3.643380E-012	1.618338E-011	1	0.000000E+000
1	12.14465639	1.618338E-011	3.643380E-012	0	0.000000E+000
1	12.14468009	3.643380E-012	1.618338E-011	1	0.000000E+000
1	12.14508927	1.618338E-011	3.643380E-012	0	0.000000E+000
1	12.14547617	3.643380E-012	1.618338E-011	1	0.000000E+000
1	12.14721074	1.618338E-011	3.643380E-012	0	0.000000E+000
1	12.14749387	3.643380E-012	1.618338E-011	1	0.000000E+000
1	12.14900064	1.618338E-011	3.643380E-012	0	0.000000E+000
1	12.14906592	3.643380E-012	1.618338E-011	1	0.000000E+000
1	12.14984467	1.618338E-011	3.643380E-012	0	0.000000E+000
1	12.15035789	3.643380E-012	1.618338E-011	1	0.000000E+000
1	12.15053717	1.618338E-011	3.643380E-012	0	0.000000E+000
1	12.15058742	3.643380E-012	1.618338E-011	1	0.000000E+000
1	12.15119495	1.618338E-011	3.643380E-012	0	0.000000E+000
1	12.15538230	3.643380E-012	1.618338E-011	1	0.000000E+000
1	12.15547706	1.618338E-011	3.643380E-012	0	0.000000E+000
1	12.15591823	3.643380E-012	1.618338E-011	1	0.000000E+000
1	12.15600977	1.618338E-011	3.643380E-012	0	0.000000E+000
1	12.15604835	3.643380E-012	1.618338E-011	1	0.000000E+000
1	12.15664642	1.618338E-011	3.643380E-012	0	0.000000E+000
1	12.15666895	3.643380E-012	1.618338E-011	1	0.000000E+000
1	12.15827460	1.618338E-011	3.643380E-012	0	0.000000E+000
1	12.15828308	3.643380E-012	1.618338E-011	1	0.000000E+000
1	12.15864356	1.618338E-011	3.643380E-012	0	0.000000E+000
1	12.15971138	3.643380E-012	1.618338E-011	1	0.000000E+000
1	12.15974013	1.618338E-011	3.643380E-012	0	0.000000E+000
1	12.16102194	3.643380E-012	1.618338E-011	1	0.000000E+000
1	12.16134737	1.618338E-011	3.643380E-012	0	0.000000E+000
1	12.16138101	3.643380E-012	1.618338E-011	1	0.000000E+000
1	12.16216345	1.618338E-011	3.643380E-012	0	0.000000E+000
1	12.16282730	3.643380E-012	1.618338E-011	1	0.000000E+000
1	12.16285578	1.618338E-011	3.643380E-012	0	0.000000E+000
1	12.16309414	3.643380E-012	1.618338E-011	1	0.000000E+000
1	12.16466610	1.618338E-011	3.643380E-012	0	0.000000E+000
1	12.17323189	3.643380E-012	1.618338E-011	1	0.000000E+000
1	12.17331893	1.618338E-011	3.643380E-012	0	0.000000E+000
1	12.17362082	3.643380E-012	1.618338E-011	1	0.000000E+000
1	12.17367445	1.618338E-011	3.643380E-012	0	0.000000E+000
1	12.17501517	3.643380E-012	1.618338E-011	1	0.000000E+000
1	12.17512434	1.618338E-011	3.643380E-012	0	0.000000E+000
1	12.17515615	3.643380E-012	1.618338E-011	1	0.000000E+000
1	12.17620271	1.618338E-011	3.643380E-012	0	0.000000E+000
1	12.17621083	3.643380E-012	1.618338E-011	1	0.000000E+000
1	12.17669255	1.618338E-011	3.643380E-012	0	0.000000E+000
1	12.17765283	3.643380E-012	1.618338E-011	1	0.000000E+000
1	12.17777426	1.618338E-011	3.643380E-012	0	0.000000E+000
1	12.17895324	3.643380E-012	1.618338E-011	1	0.000000E+000
1	12.17905430	1.618338E-011	3.643380E-012	0	0.000000E+000
1	12.17938482	3.643380E-012	1.618338E-011	1	0.000000E+000
1	12.17941226	1.618338E-011	3.643380E-012	0	0.000000E+000
1	12.18014837	3.643380E-012	1.618338E-011	1	0.000000E+000
1	12.18046762	1.618338E-011	3.643380E-012	0	0.000000E+000
1	12.18047584	3.643380E-012	1.618338E-011	1	0.000000E+000
1	12.18346626	1.618338E-011	3.643380E-012	0	0.000000E+000
1	12.18356848	3.643380E-012	1.618338E-011	1	0.000000E+000
1	12.18402209	1.618338E-011	3.643380E-012	0	0.000000E+000
1	12.18430879	3.643380E-012	1.618338E-011	1	0.000000E+000
1	12.18450625	1.618338E-011	3.643380E-012	0	0.000000E+000
1	12.18626889	3.643380E-012	1.618338E-011	1	0.000000E+000
1	12.18629898	1.618338E-011	3.643380E-012	0	0.000000E+000
1	12.18709242	3.643380E-012	1.618338E-011	1	0.000000E+000
1	12.18731562	1.618338E-011	3.643380E-012	0	0.000000E+000
1	12.18777040	3.643380E-012	1.618338E-011	1	0.000000E+000
1	12.18798637	1.618338E-011	3.643380E-012	0	0.000000E+000
1	12.18801172	3.643380E-012	1.618338E-011	1	0.000000E+000
1	12.18817395	1.618338E-011	3.643380E-012	0	0.000000E+000
1	12.19172507	3.643380E-012	1.618338E-011	1	0.000000E+000
1	12.19201121	1.618338E-011	3.643380E-012	0	0.000000E+000
1	12.19208525	3.643380E-012	1.618338E-011	1	0.000000E+000
1	12.19239210	1.618338E-011	3.643380E-012	0	0.000000E+000
1	12.19854711	3.643380E-012	1.618338E-011	1	0.000000E+000
1	12.19901913	1.618338E-011	3.643380E-012	0	0.000000E+000
1	12.19981475	3.643380E-012	1.618338E-011	1	0.000000E+000
1	12.20084451	1.618338E-011	3.643380E-012	0	0.000000E+000
1	12.20165293	3.643380E-012	1.618338E-011	1	0.000000E+000
1	12.20221957	1.618338E-011	3.643380E-012	0	0.000000E+000
1	12.20264308	3.643380E-012	1.618338E-011	1	0.000000E+000
1	12.20311469	1.618338E-011	3.643380E-012	0	0.000000E+000
1	12.20320236	3.643380E-012	1.618338E-011	1	0.000000E+000
1	12.20322232	1.618338E-011	3.643380E-012	0	0.000000E+000
1	12.20362832	3.643380E-012	1.618338E-011	1	0.000000E+000
1	12.20370373	1.618338E-011	3.643380E-012	0	0.000000E+000
1	12.20390109	3.643380E-012	1.618338E-011	1	0.000000E+000
1	12.20394642	1.618338E-011	3.643380E-012	0	0.000000E+000
1	12.21154438	3.643380E-012	1.618338E-011	1	0.000000E+000
1	12.21169569	1.618338E-011	3.643380E-012	0	0.000000E+000
1	12.21173143	3.643380E-012	1.618338E-011	1	0.000000E+000
1	12.21314970	1.618338E-011	3.643380E-012	0	0.000000E+000
1	12.21357499	3.643380E-012	1.618338E-011	1	0.000000E+000
1	12.21506591	1.618338E-011	3.643380E-012	0	0.000000E+000
1	12.21513339	3.643380E-012	1.618338E-011	1	0.000000E+000
1	12.21560890	1.618338E-011	3.643380E-012	0	0.000000E+000
1	12.21594874	3.643380E-012	1.618338E-011	1	0.000000E+000
1	12.21603406	1.618338E-011	3.643380E-012	0	0.000000E+000
1	12.21609245	3.643380E-012	1.618338E-011	1	0.000000E+000
1	12.21615155	1.618338E-011	3.643380E-012	0	0.000000E+000
1	12.21668755	3.643380E-012	1.618338E-011	1	0.000000E+000
1	12.21673697	1.618338E-011	3.643380E-012	0	0.000000E+000
1	12.21872385	3.643380E-012	1.618338E-011	1	0.000000E+000
1	12.21878426	1.618338E-011	3.643380E-012	0	0.000000E+000
1	12.21881792	3.643380E-012	1.618338E-011	1	0.000000E+000
1	12.21963279	1.618338E-011	3.643380E-012	0	0.000000E+000
1	12.22001621	3.643380E-012	1.618338E-011	1	0.000000E+000
1	12.22067317	1.618338E-011	3.643380E-012	0	0.000000E+000
1	12.22080604	3.643380E-012	1.618338E-011	1	0.000000E+000
1	12.22120854	1.618338E-011	3.643380E-012	0	0.000000E+000
1	12.22123702	3.643380E-012	1.618338E-011	1	0.000000E+000
1	12.22158895	1.618338E-011	3.643380E-012	0	0.000000E+000
1	17.57498630	3.256266E-012	1.579627E-011	1	0.000000E+000
1	17.57539813	1.579627E-011	3.256266E-012	0	0.000000E+000
1	17.57756831	3.256266E-012	1.579627E-011	1	0.000000E+000
1	17.57821586	1.579627E-011	3.256266E-012	0	0.000000E+000
1	17.57852664	3.256266E-012	1.579627E-011	1	0.000000E+000
1	17.57903174	1.579627E-011	3.256266E-012	0	0.000000E+000
1	17.57999124	3.256266E-012	1.579627E-011	1	0.000000E+000
1	17.58021759	1.579627E-011	3.256266E-012	0	0.000000E+000
1	17.58027126	3.256266E-012	1.579627E-011	1	0.000000E+000
1	17.58042607	1.579627E-011	3.256266E-012	0	0.000000E+000
1	17.58097601	3.256266E-012	1.579627E-011	1	0.000000E+000
1	17.58260991	1.579627E-011	3.256266E-012	0	0.000000E+000
1	17.58343351	3.256266E-012	1.579627E-011	1	0.000000E+000
1	17.58450514	1.579627E-011	3.256266E-012	0	0.000000E+000
1	17.58503143	3.256266E-012	1.579627E-011	1	0.000000E+000
1	17.58533836	1.579627E-011	3.256266E-012	0	0.000000E+000
1	17.58850421	3.256266E-012	1.579627E-011	1	0.000000E+000
1	17.58877132	1.579627E-011	3.256266E-012	0	0.000000E+000
1	17.59014108	3.256266E-012	1.579627E-011	1	0.000000E+000
1	17.59021262	1.579627E-011	3.256266E-012	0	0.000000E+000
1	17.59033202	3.256266E-012	1.579627E-011	1	0.000000E+000
1	17.59049100	1.579627E-011	3.256266E-012	0	0.000000E+000
1	17.59050205	3.256266E-012	1.579627E-011	1	0.000000E+000
1	17.59134741	1.579627E-011	3.256266E-012	0	0.000000E+000
1	17.59160630	3.256266E-012	1.579627E-011	1	0.000000E+000
1	17.59208724	1.579627E-011	3.256266E-012	0	0.000000E+000
1	17.59504156	3.256266E-012	1.579627E-011	1	0.000000E+000
1	17.59551234	1.579627E-011	3.256266E-012	0	0.000000E+000
1	17.59960500	3.256266E-012	1.579627E-011	1	0.000000E+000
1	17.59994439	1.579627E-011	3.256266E-012	0	0.000000E+000
1	17.60018894	3.256266E-012	1.579627E-011	1	0.000000E+000
1	17.60032869	1.579627E-011	3.256266E-012	0	0.000000E+000
1	17.60047677	3.256266E-012	1.579627E-011	1	0.000000E+000
1	17.60108404	1.579627E-011	3.256266E-012	0	0.000000E+000
1	17.60121676	3.256266E-012	1.579627E-011	1	0.000000E+000
1	17.60149739	1.579627E-011	3.256266E-012	0	0.000000E+000
1	17.60180736	3.256266E-012	1.579627E-011	1	0.000000E+000
1	17.60251750	1.579627E-011	3.256266E-012	0	0.000000E+000
1	17.60701047	3.256266E-012	1.579627E-011	1	0.000000E+000
1	17.60746677	1.579627E-011	3.256266E-012	0	0.000000E+000
1	17.61315823	3.256266E-012	1.579627E-011	1	0.000000E+000
1	17.61461849	1.579627E-011	3.256266E-012	0	0.000000E+000
1	17.61546067	3.256266E-012	1.579627E-011	1	0.000000E+000
1	17.61614978	1.579627E-011	3.256266E-012	0	0.000000E+000
1	17.61621074	3.256266E-012	1.579627E-011	1	0.000000E+000
1	17.61652499	1.579627E-011	3.256266E-012	0	0.000000E+000
1	17.61664186	3.256266E-012	1.579627E-011	1	0.000000E+000
1	17.61675697	1.579627E-011	3.256266E-012	0	0.000000E+000
1	17.61677207	3.256266E-012	1.579627E-011	1	0.000000E+000
1	17.61701948	1.579627E-011	3.256266E-012	0	0.000000E+000
1	17.62020917	3.256266E-012	1.579627E-011	1	0.000000E+000
1	17.62061869	1.579627E-011	3.256266E-012	0	0.000000E+000
1	17.62170290	3.256266E-012	1.579627E-011	1	0.000000E+000
1	17.62211125	1.579627E-011	3.256266E-012	0	0.000000E+000
1	17.62379257	3.256266E-012	1.579627E-011	1	0.000000E+000
1	17.62443513	1.579627E-011	3.256266E-012	0	0.000000E+000
1	17.62517581	3.256266E-012	1.579627E-011	1	0.000000E+000
1	17.62556496	1.579627E-011	3.256266E-012	0	0.000000E+000
1	17.62558817	3.256266E-012	1.579627E-011	1	0.000000E+000
1	17.62572859	1.579627E-011	3.256266E-012	0	0.000000E+000
1	17.62902541	3.256266E-012	1.579627E-011	1	0.000000E+000
1	17.62930968	1.579627E-011	3.256266E-012	0	0.000000E+000
1	17.62936269	3.256266E-012	1.579627E-011	1	0.000000E+000
1	17.62949413	1.579627E-011	3.256266E-012	0	0.000000E+000
1	17.62950556	3.256266E-012	1.579627E-011	1	0.000000E+000
1	17.62957562	1.579627E-011	3.256266E-012	0	0.000000E+000
1	17.63129786	3.256266E-012	1.579627E-011	1	0.000000E+000
1	17.63222658	1.579627E-011	3.256266E-012	0	0.000000E+000
1	17.63321410	3.256266E-012	1.579627E-011	1	0.000000E+000
1	17.63346468	1.579627E-011	3.256266E-012	0	0.000000E+000
1	17.63354560	3.256266E-012	1.579627E-011	1	0.000000E+000
1	17.63358288	1.579627E-011	3.256266E-012	0	0.000000E+000
1	17.63372830	3.256266E-012	1.579627E-011	1	0.000000E+000
1	17.63381977	1.579627E-011	3.256266E-012	0	0.000000E+000
1	17.63540451	3.256266E-012	1.579627E-011	1	0.000000E+000
1	17.63563341	1.579627E-011	3.256266E-012	0	0.000000E+000
1	17.63643404	3.256266E-012	1.579627E-011	1	0.000000E+000
1	17.63694440	1.579627E-011	3.256266E-012	0	0.000000E+000
1	17.63700345	3.256266E-012	1.579627E-011	1	0.000000E+000
1	17.63711528	1.579627E-011	3.256266E-012	0	0.000000E+000
1	17.64123298	3.256266E-012	1.579627E-011	1	0.000000E+000
1	17.64160681	1.579627E-011	3.256266E-012	0	0.000000E+000
1	17.64473151	3.256266E-012	1.579627E-011	1	0.000000E+000
1	17.64496821	1.579627E-011	3.256266E-012	0	0.000000E+000
1	17.64542453	3.256266E-012	1.579627E-011	1	0.000000E+000
1	17.64641676	1.579627E-011	3.256266E-012	0	0.000000E+000
1	17.64647149	3.256266E-012	1.579627E-011	1	0.000000E+000
1	17.64651632	1.579627E-011	3.256266E-012	0	0.000000E+000
1	17.64652502	3.256266E-012	1.579627E-011	1	0.000000E+000
1	17.64667833	1.579627E-011	3.256266E-012	0	0.000000E+000
1	17.64747076	3.256266E-012	1.579627E-011	1	0.000000E+000
1	17.64864461	1.579627E-011	3.256266E-012	0	0.000000E+000
1	17.64865793	3.256266E-012	1.579627E-011	1	0.000000E+000
1	17.64947529	1.579627E-011	3.256266E-012	0	0.000000E+000
1	17.65106927	3.256266E-012	1.579627E-011	1	0.000000E+000
1	17.65139736	1.579627E-011	3.256266E-012	0	0.000000E+000
1	17.65152701	3.256266E-012	1.579627E-011	1	0.000000E+000
1	17.65162532	1.579627E-011	3.256266E-012	0	0.000000E+000
1	17.65164805	3.256266E-012	1.579627E-011	1	0.000000E+000
1	17.65226647	1.579627E-011	3.256266E-012	0	0.000000E+000
1	17.65234927	3.256266E-012	1.579627E-011	1	0.000000E+000
1	17.65355641	1.579627E-011	3.256266E-012	0	0.000000E+000
1	17.65409861	3.256266E-012	1.579627E-011	1	0.000000E+000
1	17.65419306	1.579627E-011	3.256266E-012	0	0.000000E+000
1	17.65420046	3.256266E-012	1.579627E-011	1	0.000000E+000
1	17.65425001	1.579627E-011	3.256266E-012	0	0.000000E+000
1	17.65478485	3.256266E-012	1.579627E-011	1	0.000000E+000
1	17.65573156	1.579627E-011	3.256266E-012	0	0.000000E+000
1	17.65632413	3.256266E-012	1.579627E-011	1	0.000000E+000
1	17.65634406	1.579627E-011	3.256266E-012	0	0.000000E+000
1	17.65639328	3.256266E-012	1.579627E-011	1	0.000000E+000
1	17.65661527	1.579627E-011	3.256266E-012	0	0.000000E+000
1	17.65772916	3.256266E-012	1.579627E-011	1	0.000000E+000
1	17.65776451	1.579627E-011	3.256266E-012	0	0.000000E+000
1	17.65785985	3.256266E-012	1.579627E-011	1	0.000000E+000
1	17.65790532	1.579627E-011	3.256266E-012	0	0.000000E+000
1	17.65796883	3.256266E-012	1.579627E-011	1	0.000000E+000
1	17.65861284	1.579627E-011	3.256266E-012	0	0.000000E+000
1	17.65985665	3.256266E-012	1.579627E-011	1	0.000000E+000
1	17.66008222	1.579627E-011	3.256266E-012	0	0.000000E+000
1	17.66690919	3.256266E-012	1.579627E-011	1	0.000000E+000
1	17.66716323	1.579627E-011	3.256266E-012	0	0.000000E+000
1	17.67264210	3.256266E-012	1.579627E-011	1	0.000000E+000
1	17.67285480	1.579627E-011	3.256266E-012	0	0.000000E+000
1	17.67290424	3.256266E-012	1.579627E-011	1	0.000000E+000
1	17.67308944	1.579627E-011	3.256266E-012	0	0.000000E+000
1	17.67310868	3.256266E-012	1.579627E-011	1	0.000000E+000
1	17.67368121	1.579627E-011	3.256266E-012	0	0.000000E+000
1	17.67414762	3.256266E-012	1.579627E-011	1	0.000000E+000
1	17.67432747	1.579627E-011	3.256266E-012	0	0.000000E+000
1	17.67484829	3.256266E-012	1.579627E-011	1	0.000000E+000
1	17.67500944	1.579627E-011	3.256266E-012	0	0.000000E+000
1	17.67562061	3.256266E-012	1.579627E-011	1	0.000000E+000
1	17.67588178	1.579627E-011	3.256266E-012	0	0.000000E+000
1	17.67643932	3.256266E-012	1.579627E-011	1	0.000000E+000
1	17.67737866	1.579627E-011	3.256266E-012	0	0.000000E+000
1	17.67789480	3.256266E-012	1.579627E-011	1	0.000000E+000
1	17.67796593	1.579627E-011	3.256266E-012	0	0.000000E+000
1	17.67800464	3.256266E-012	1.579627E-011	1	0.000000E+000
1	17.67815873	1.579627E-011	3.256266E-012	0	0.000000E+000
1	17.67897623	3.256266E-012	1.579627E-011	1	0.000000E+000
1	17.67908303	1.579627E-011	3.256266E-012	0	0.000000E+000
1	17.67911219	3.256266E-012	1.579627E-011	1	0.000000E+000
1	17.67931745	1.579627E-011	3.256266E-012	0	0.000000E+000
1	17.67933529	3.256266E-012	1.579627E-011	1	0.000000E+000
1	17.67982844	1.579627E-011	3.256266E-012	0	0.000000E+000
1	17.68654553	3.256266E-012	1.579627E-011	1	0.000000E+000
1	17.68705693	1.579627E-011	3.256266E-012	0	0.000000E+000
1	17.68769763	3.256266E-012	1.579627E-011	1	0.000000E+000
1	17.68793993	1.579627E-011	3.256266E-012	0	0.000000E+000
1	17.68874194	3.256266E-012	1.579627E-011	1	0.000000E+000
1	17.68908405	1.579627E-011	3.256266E-012	0	0.000000E+000
1	17.70162217	3.256266E-012	1.579627E-011	1	0.000000E+000
1	17.70200815	1.579627E-011	3.256266E-012	0	0.000000E+000
1	17.70226851	3.256266E-012	1.579627E-011	1	0.000000E+000
1	17.70237791	1.579627E-011	3.256266E-012	0	0.000000E+000
1	17.70513790	3.256266E-012	1.579627E-011	1	0.000000E+000
1	17.70551730	1.579627E-011	3.256266E-012	0	0.000000E+000
1	17.70787379	3.256266E-012	1.579627E-011	1	0.000000E+000
1	17.70829178	1.579627E-011	3.256266E-012	0	0.000000E+000
1	17.70831902	3.256266E-012	1.579627E-011	1	0.000000E+000
1	17.70841676	1.579627E-011	3.256266E-012	0	0.000000E+000
1	17.70867877	3.256266E-012	1.579627E-011	1	0.000000E+000
1	17.70881566	1.579627E-011	3.256266E-012	0	0.000000E+000
1	17.70882513	3.256266E-012	1.579627E-011	1	0.000000E+000
1	17.70963471	1.579627E-011	3.256266E-012	0	0.000000E+000
1	17.71062141	3.256266E-012	1.579627E-011	1	0.000000E+000
1	17.71307670	1.579627E-011	3.256266E-012	0	0.000000E+000
1	17.71366894	3.256266E-012	1.579627E-011	1	0.000000E+000
1	17.71430336	1.579627E-011	3.256266E-012	0	0.000000E+000
1	17.71454423	3.256266E-012	1.579627E-011	1	0.000000E+000
1	17.71471184	1.579627E-011	3.256266E-012	0	0.000000E+000
1	17.71511246	3.256266E-012	1.579627E-011	1	0.000000E+000
1	17.71545516	1.579627E-011	3.256266E-012	0	0.000000E+000
1	17.71810440	3.256266E-012	1.579627E-011	1	0.000000E+000
1	17.71817744	1.579627E-011	3.256266E-012	0	0.000000E+000
1	17.71864462	3.256266E-012	1.579627E-011	1	0.000000E+000
1	17.71900976	1.579627E-011	3.256266E-012	0	0.000000E+000
1	17.71905246	3.256266E-012	1.579627E-011	1	0.000000E+000
1	17.71998207	1.579627E-011	3.256266E-012	0	0.000000E+000
1	17.72002408	3.256266E-012	1.579627E-011	1	0.000000E+000
1	17.72155402	1.579627E-011	3.256266E-012	0	0.000000E+000
1	17.72220660	3.256266E-012	1.579627E-011	1	0.000000E+000
1	17.72253950	1.579627E-011	3.256266E-012	0	0.000000E+000
1	17.72320539	3.256266E-012	1.579627E-011	1	0.000000E+000
1	17.72358090	1.579627E-011	3.256266E-012	0	0.000000E+000
1	17.73184430	3.256266E-012	1.579627E-011	1	0.000000E+000
1	17.73195210	1.579627E-011	3.256266E-012	0	0.000000E+000
1	17.73306690	3.256266E-012	1.579627E-011	1	0.000000E+000
1	17.73397423	1.579627E-011	3.256266E-012	0	0.000000E+000
1	17.73411872	3.256266E-012	1.579627E-011	1	0.000000E+000
1	17.73435046	1.579627E-011	3.256266E-012	0	0.000000E+000
1	17.77072246	3.256266E-012	1.579627E-011	1	0.000000E+000
1	17.77073343	1.579627E-011	3.256266E-012	0	0.000000E+000
1	17.96912582	3.180384E-012	1.572038E-011	1	0.000000E+000
1	17.96929472	1.572038E-011	3.180384E-012	0	0.000000E+000
1	17.97167635	3.180384E-012	1.572038E-011	1	0.000000E+000
1	17.97223500	1.572038E-011	3.180384E-012	0	0.000000E+000
1	17.97351566	3.180384E-012	1.572038E-011	1	0.000000E+000
1	17.97366307	1.572038E-011	3.180384E-012	0	0.000000E+000
1	17.97495839	3.180384E-012	1.572038E-011	1	0.000000E+000
1	17.97518254	1.572038E-011	3.180384E-012	0	0.000000E+000
1	17.97563689	3.180384E-012	1.572038E-011	1	0.000000E+000
1	17.97697178	1.572038E-011	3.180384E-012	0	0.000000E+000
1	17.97713947	3.180384E-012	1.572038E-011	1	0.000000E+000
1	17.97781650	1.572038E-011	3.180384E-012	0	0.000000E+000
1	17.97789257	3.180384E-012	1.572038E-011	1	0.000000E+000
1	17.97841741	1.572038E-011	3.180384E-012	0	0.000000E+000
1	17.98343703	3.180384E-012	1.572038E-011	1	0.000000E+000
1	17.98364253	1.572038E-011	3.180384E-012	0	0.000000E+000
1	17.98456823	3.180384E-012	1.572038E-011	1	0.000000E+000
1	17.98464468	1.572038E-011	3.180384E-012	0	0.000000E+000
1	17.98546331	3.180384E-012	1.572038E-011	1	0.000000E+000
1	17.98770954	1.572038E-011	3.180384E-012	0	0.000000E+000
1	17.98782739	3.180384E-012	1.572038E-011	1	0.000000E+000
1	17.98893673	1.572038E-011	3.180384E-012	0	0.000000E+000
1	19.72620089	3.141365E-012	1.568136E-011	1	0.000000E+000
1	19.72790791	1.568136E-011	3.141365E-012	0	0.000000E+000
1	19.72799380	3.141365E-012	1.568136E-011	1	0.000000E+000
1	19.72813221	1.568136E-011	3.141365E-012	0	0.000000E+000
1	19.72892465	3.141365E-012	1.568136E-011	1	0.000000E+000
1	19.72894215	1.568136E-011	3.141365E-012	0	0.000000E+000
1	19.72927199	3.141365E-012	1.568136E-011	1	0.000000E+000
1	19.72958212	1.568136E-011	3.141365E-012	0	0.000000E+000
1	19.72963848	3.141365E-012	1.568136E-011	1	0.000000E+000
1	19.73001144	1.568136E-011	3.141365E-012	0	0.000000E+000
1	19.73016758	3.141365E-012	1.568136E-011	1	0.000000E+000
1	19.73039899	1.568136E-011	3.141365E-012	0	0.000000E+000
1	19.73113926	3.141365E-012	1.568136E-011	1	0.000000E+000
1	19.73132378	1.568136E-011	3.141365E-012	0	0.000000E+000
1	19.73313893	3.141365E-012	1.568136E-011	1	0.000000E+000
1	19.73341895	1.568136E-011	3.141365E-012	0	0.000000E+000
1	19.73441124	3.141365E-012	1.568136E-011	1	0.000000E+000
1	19.73570172	1.568136E-011	3.141365E-012	0	0.000000E+000
1	19.73571862	3.141365E-012	1.568136E-011	1	0.000000E+000
1	19.73584928	1.568136E-011	3.141365E-012	0	0.000000E+000
1	19.73736905	3.141365E-012	1.568136E-011	1	0.000000E+000
1	19.73832894	1.568136E-011	3.141365E-012	0	0.000000E+000
1	19.73934240	3.141365E-012	1.568136E-011	1	0.000000E+000
1	19.73997546	1.568136E-011	3.141365E-012	0	0.000000E+000
1	19.74172874	3.141365E-012	1.568136E-011	1	0.000000E+000
1	19.74257613	1.568136E-011	3.141365E-012	0	0.000000E+000
1	19.74278409	3.141365E-012	1.568136E-011	1	0.000000E+000
1	19.74290088	1.568136E-011	3.141365E-012	0	0.000000E+000
1	19.74350414	3.141365E-012	1.568136E-011	1	0.000000E+000
1	19.74367176	1.568136E-011	3.141365E-012	0	0.000000E+000
1	19.74374432	3.141365E-012	1.568136E-011	1	0.000000E+000
1	19.74429480	1.568136E-011	3.141365E-012	0	0.000000E+000
1	19.74556368	3.141365E-012	1.568136E-011	1	0.000000E+000
1	19.74589809	1.568136E-011	3.141365E-012	0	0.000000E+000
1	19.75197487	3.141365E-012	1.568136E-011	1	0.000000E+000
1	19.75324503	1.568136E-011	3.141365E-012	0	0.000000E+000
1	19.75326663	3.141365E-012	1.568136E-011	1	0.000000E+000
1	19.75383673	1.568136E-011	3.141365E-012	0	0.000000E+000
1	19.75483324	3.141365E-012	1.568136E-011	1	0.000000E+000
1	19.75534303	1.568136E-011	3.141365E-012	0	0.000000E+000
1	19.75553773	3.141365E-012	1.568136E-011	1	0.000000E+000
1	19.75558760	1.568136E-011	3.141365E-012	0	0.000000E+000
1	19.75628128	3.141365E-012	1.568136E-011	1	0.000000E+000
1	19.75664103	1.568136E-011	3.141365E-012	0	0.000000E+000
1	19.75667246	3.141365E-012	1.568136E-011	1	0.000000E+000
1	19.75705631	1.568136E-011	3.141365E-012	0	0.000000E+000
1	19.75727107	3.141365E-012	1.568136E-011	1	0.000000E+000
1	19.75731493	1.568136E-011	3.141365E-012	0	0.000000E+000
1	19.75842545	3.141365E-012	1.568136E-011	1	0.000000E+000
1	19.75861638	1.568136E-011	3.141365E-012	0	0.000000E+000
1	19.75889292	3.141365E-012	1.568136E-011	1	0.000000E+000
1	19.75891407	1.568136E-011	3.141365E-012	0	0.000000E+000
1	19.76052323	3.141365E-012	1.568136E-011	1	0.000000E+000
1	19.76092824	1.568136E-011	3.141365E-012	0	0.000000E+000
1	19.76108656	3.141365E-012	1.568136E-011	1	0.000000E+000
1	19.76201993	1.568136E-011	3.141365E-012	0	0.000000E+000
1	19.76292558	3.141365E-012	1.568136E-011	1	0.000000E+000
1	19.76295778	1.568136E-011	3.141365E-012	0	0.000000E+000
1	19.76402721	3.141365E-012	1.568136E-011	1	0.000000E+000
1	19.76422537	1.568136E-011	3.141365E-012	0	0.000000E+000
1	19.76492121	3.141365E-012	1.568136E-011	1	0.000000E+000
1	19.76540406	1.568136E-011	3.141365E-012	0	0.000000E+000
1	19.76541027	3.141365E-012	1.568136E-011	1	0.000000E+000
1	19.76662853	1.568136E-011	3.141365E-012	0	0.000000E+000
1	19.76777970	3.141365E-012	1.568136E-011	1	0.000000E+000
1	19.76812891	1.568136E-011	3.141365E-012	0	0.000000E+000
1	19.76815819	3.141365E-012	1.568136E-011	1	0.000000E+000
1	19.76855216	1.568136E-011	3.141365E-012	0	0.000000E+000
1	19.76860008	3.141365E-012	1.568136E-011	1	0.000000E+000
1	19.76870009	1.568136E-011	3.141365E-012	0	0.000000E+000
1	19.77028969	3.141365E-012	1.568136E-011	1	0.000000E+000
1	19.77034560	1.568136E-011	3.141365E-012	0	0.000000E+000
1	19.77460076	3.141365E-012	1.568136E-011	1	0.000000E+000
1	19.77676295	1.568136E-011	3.141365E-012	0	0.000000E+000
1	19.77789635	3.141365E-012	1.568136E-011	1	0.000000E+000
1	19.77870960	1.568136E-011	3.141365E-012	0	0.000000E+000
1	19.77938904	3.141365E-012	1.568136E-011	1	0.000000E+000
1	19.77997561	1.568136E-011	3.141365E-012	0	0.000000E+000
1	19.78122500	3.141365E-012	1.568136E-011	1	0.000000E+000
1	19.78132920	1.568136E-011	3.141365E-012	0	0.000000E+000
1	19.78200980	3.141365E-012	1.568136E-011	1	0.000000E+000
1	19.78302561	1.568136E-011	3.141365E-012	0	0.000000E+000
1	19.78789682	3.141365E-012	1.568136E-011	1	0.000000E+000
1	19.78873906	1.568136E-011	3.141365E-012	0	0.000000E+000
1	19.78880518	3.141365E-012	1.568136E-011	1	0.000000E+000
1	19.78898639	1.568136E-011	3.141365E-012	0	0.000000E+000
1	19.79039195	3.141365E-012	1.568136E-011	1	0.000000E+000
1	19.79111902	1.568136E-011	3.141365E-012	0	0.000000E+000
1	19.79180112	3.141365E-012	1.568136E-011	1	0.000000E+000
1	19.79229676	1.568136E-011	3.141365E-012	0	0.000000E+000
1	19.79555024	3.141365E-012	1.568136E-011	1	0.000000E+000
1	19.79649846	1.568136E-011	3.141365E-012	0	0.000000E+000
1	19.79709584	3.141365E-012	1.568136E-011	1	0.000000E+000
1	19.79712395	1.568136E-011	3.141365E-012	0	0.000000E+000
1	19.79714045	3.141365E-012	1.568136E-011	1	0.000000E+000
1	19.79725012	1.568136E-011	3.141365E-012	0	0.000000E+000
1	19.79729102	3.141365E-012	1.568136E-011	1	0.000000E+000
1	19.79744941	1.568136E-011	3.141365E-012	0	0.000000E+000
1	19.79747190	3.141365E-012	1.568136E-011	1	0.000000E+000
1	19.79824060	1.568136E-011	3.141365E-012	0	0.000000E+000
1	19.79864610	3.141365E-012	1.568136E-011	1	0.000000E+000
1	19.79943826	1.568136E-011	3.141365E-012	0	0.000000E+000
1	19.80054091	3.141365E-012	1.568136E-011	1	0.000000E+000
1	19.80055461	1.568136E-011	3.141365E-012	0	0.000000E+000
1	19.80110738	3.141365E-012	1.568136E-011	1	0.000000E+000
1	19.80123800	1.568136E-011	3.141365E-012	0	0.000000E+000
1	19.80124056	3.141365E-012	1.568136E-011	1	0.000000E+000
1	19.80185661	1.568136E-011	3.141365E-012	0	0.000000E+000
1	19.81033867	3.141365E-012	1.568136E-011	1	0.000000E+000
1	19.81044050	1.568136E-011	3.141365E-012	0	0.000000E+000
1	19.81045777	3.141365E-012	1.568136E-011	1	0.000000E+000
1	19.81068354	1.568136E-011	3.141365E-012	0	0.000000E+000
1	19.81256221	3.141365E-012	1.568136E-011	1	0.000000E+000
1	19.81276377	1.568136E-011	3.141365E-012	0	0.000000E+000
1	19.81287956	3.141365E-012	1.568136E-011	1	0.000000E+000
1	19.81289701	1.568136E-011	3.141365E-012	0	0.000000E+000
1	19.81348865	3.141365E-012	1.568136E-011	1	0.000000E+000
1	19.81384725	1.568136E-011	3.141365E-012	0	0.000000E+000
1	19.81413179	3.141365E-012	1.568136E-011	1	0.000000E+000
1	19.81458780	1.568136E-011	3.141365E-012	0	0.000000E+000
1	22.28296918	3.168080E-012	1.570808E-011	1	0.000000E+000
1	22.28404564	1.570808E-011	3.168080E-012	0	0.000000E+000
1	22.28406235	3.168080E-012	1.570808E-011	1	0.000000E+000
1	22.28547416	1.570808E-011	3.168080E-012	0	0.000000E+000
1	22.28604031	3.168080E-012	1.570808E-011	1	0.000000E+000
1	22.28616760	1.570808E-011	3.168080E-012	0	0.000000E+000
1	22.28838558	3.168080E-012	1.570808E-011	1	0.000000E+000
1	22.28906697	1.570808E-011	3.168080E-012	0	0.000000E+000
1	22.28914480	3.168080E-012	1.570808E-011	1	0.000000E+000
1	22.28917198	1.570808E-011	3.168080E-012	0	0.000000E+000
1	22.29044829	3.168080E-012	1.570808E-011	1	0.000000E+000
1	22.29265180	1.570808E-011	3.168080E-012	0	0.000000E+000
1	22.29308297	3.168080E-012	1.570808E-011	1	0.000000E+000
1	22.29403245	1.570808E-011	3.168080E-012	0	0.000000E+000
1	22.29490490	3.168080E-012	1.570808E-011	1	0.000000E+000
1	22.29506858	1.570808E-011	3.168080E-012	0	0.000000E+000
1	22.29550848	3.168080E-012	1.570808E-011	1	0.000000E+000
1	22.29558558	1.570808E-011	3.168080E-012	0	0.000000E+000
1	22.29620696	3.168080E-012	1.570808E-011	1	0.000000E+000
1	22.29643461	1.570808E-011	3.168080E-012	0	0.000000E+000
1	22.29644406	3.168080E-012	1.570808E-011	1	0.000000E+000
1	22.29795588	1.570808E-011	3.168080E-012	0	0.000000E+000
1	22.30242415	3.168080E-012	1.570808E-011	1	0.000000E+000
1	22.30245895	1.570808E-011	3.168080E-012	0	0.000000E+000
1	22.30262266	3.168080E-012	1.570808E-011	1	0.000000E+000
1	22.30317127	1.570808E-011	3.168080E-012	0	0.000000E+000
1	22.30391126	3.168080E-012	1.570808E-011	1	0.000000E+000
1	22.30419592	1.570808E-011	3.168080E-012	0	0.000000E+000
1	22.30611552	3.168080E-012	1.570808E-011	1	0.000000E+000
1	22.30655799	1.570808E-011	3.168080E-012	0	0.000000E+000
1	22.32457941	3.168080E-012	1.570808E-011	1	0.000000E+000
1	22.32461151	1.570808E-011	3.168080E-012	0	0.000000E+000
1	22.36922296	3.168080E-012	1.570808E-011	1	0.000000E+000
1	22.36986321	1.570808E-011	3.168080E-012	0	0.000000E+000
1	22.36988677	3.168080E-012	1.570808E-011	1	0.000000E+000
1	22.37079399	1.570808E-011	3.168080E-012	0	0.000000E+000
1	22.37169419	3.168080E-012	1.570808E-011	1	0.000000E+000
1	22.37175214	1.570808E-011	3.168080E-012	0	0.000000E+000
1	22.37231263	3.168080E-012	1.570808E-011	1	0.000000E+000
1	22.37245455	1.570808E-011	3.168080E-012	0	0.000000E+000
1	22.37317036	3.168080E-012	1.570808E-011	1	0.000000E+000
1	22.37328436	1.570808E-011	3.168080E-012	0	0.000000E+000
1	22.37367678	3.168080E-012	1.570808E-011	1	0.000000E+000
1	22.37526144	1.570808E-011	3.168080E-012	0	0.000000E+000
1	22.37630913	3.168080E-012	1.570808E-011	1	0.000000E+000
1	22.37779234	1.570808E-011	3.168080E-012	0	0.000000E+000
1	22.38241456	3.168080E-012	1.570808E-011	1	0.000000E+000
1	22.38328586	1.570808E-011	3.168080E-012	0	0.000000E+000
1	22.38713593	3.168080E-012	1.570808E-011	1	0.000000E+000
1	22.38727098	1.570808E-011	3.168080E-012	0	0.000000E+000
1	22.38864950	3.168080E-012	1.570808E-011	1	0.000000E+000
1	22.38908444	1.570808E-011	3.168080E-012	0	0.000000E+000
1	22.39070956	3.168080E-012	1.570808E-011	1	0.000000E+000
1	22.39091635	1.570808E-011	3.168080E-012	0	0.000000E+000
1	22.39562166	3.168080E-012	1.570808E-011	1	0.000000E+000
1	22.39566049	1.570808E-011	3.168080E-012	0	0.000000E+000
1	22.40125535	3.168080E-012	1.570808E-011	1	0.000000E+000
1	22.40169869	1.570808E-011	3.168080E-012	0	0.000000E+000
1	22.40404142	3.168080E-012	1.570808E-011	1	0.000000E+000
1	22.40419328	1.570808E-011	3.168080E-012	0	0.000000E+000
1	22.40430598	3.168080E-012	1.570808E-011	1	0.000000E+000
1	22.40443474	1.570808E-011	3.168080E-012	0	0.000000E+000
1	22.41134825	3.168080E-012	1.570808E-011	1	0.000000E+000
1	22.41162421	1.570808E-011	3.168080E-012	0	0.000000E+000
1	22.41184167	3.168080E-012	1.570808E-011	1	0.000000E+000
1	22.41233785	1.570808E-011	3.168080E-012	0	0.000000E+000
1	22.41239600	3.168080E-012	1.570808E-011	1	0.000000E+000
1	22.41270020	1.570808E-011	3.168080E-012	0	0.000000E+000
1	22.41270607	3.168080E-012	1.570808E-011	1	0.000000E+000
1	22.41589549	1.570808E-011	3.168080E-012	0	0.000000E+000
1	22.41608509	3.168080E-012	1.570808E-011	1	0.000000E+000
1	22.41677096	1.570808E-011	3.168080E-012	0	0.000000E+000
1	22.41679198	3.168080E-012	1.570808E-011	1	0.000000E+000
1	22.41704678	1.570808E-011	3.168080E-012	0	0.000000E+000
1	22.41710874	3.168080E-012	1.570808E-011	1	0.000000E+000
1	22.41724237	1.570808E-011	3.168080E-012	0	0.000000E+000
1	22.41724480	3.168080E-012	1.570808E-011	1	0.000000E+000
1	22.41754273	1.570808E-011	3.168080E-012	0	0.000000E+000
1	22.41875953	3.168080E-012	1.570808E-011	1	0.000000E+000
1	22.41924641	1.570808E-011	3.168080E-012	0	0.000000E+000
1	22.42056362	3.168080E-012	1.570808E-011	1	0.000000E+000
1	22.42073183	1.570808E-011	3.168080E-012	0	0.000000E+000
1	22.42361560	3.168080E-012	1.570808E-011	1	0.000000E+000
1	22.42374291	1.570808E-011	3.168080E-012	0	0.000000E+000
1	22.42437678	3.168080E-012	1.570808E-011	1	0.000000E+000
1	22.42452735	1.570808E-011	3.168080E-012	0	0.000000E+000
1	22.42455185	3.168080E-012	1.570808E-011	1	0.000000E+000
1	22.42564915	1.570808E-011	3.168080E-012	0	0.000000E+000
1	22.43691558	3.168080E-012	1.570808E-011	1	0.000000E+000
1	22.43694788	1.570808E-011	3.168080E-012	0	0.000000E+000
1	22.43696442	3.168080E-012	1.570808E-011	1	0.000000E+000
1	22.43776101	1.570808E-011	3.168080E-012	0	0.000000E+000
1	22.43803536	3.168080E-012	1.570808E-011	1	0.000000E+000
1	22.43840871	1.570808E-011	3.168080E-012	0	0.000000E+000
1	22.43846969	3.168080E-012	1.570808E-011	1	0.000000E+000
1	22.43949111	1.570808E-011	3.168080E-012	0	0.000000E+000
1	22.44202162	3.168080E-012	1.570808E-011	1	0.000000E+000
1	22.44289520	1.570808E-011	3.168080E-012	0	0.000000E+000
1	22.44403649	3.168080E-012	1.570808E-011	1	0.000000E+000
1	22.44424976	1.570808E-011	3.168080E-012	0	0.000000E+000
1	22.44427356	3.168080E-012	1.570808E-011	1	0.000000E+000
1	22.44533361	1.570808E-011	3.168080E-012	0	0.000000E+000
1	22.44540702	3.168080E-012	1.570808E-011	1	0.000000E+000
1	22.44545565	1.570808E-011	3.168080E-012	0	0.000000E+000
1	22.45065175	3.168080E-012	1.570808E-011	1	0.000000E+000
1	22.45106392	1.570808E-011	3.168080E-012	0	0.000000E+000
1	22.45211508	3.168080E-012	1.570808E-011	1	0.000000E+000
1	22.45301860	1.570808E-011	3.168080E-012	0	0.000000E+000
1	22.45304424	3.168080E-012	1.570808E-011	1	0.000000E+000
1	22.45308070	1.570808E-011	3.168080E-012	0	0.000000E+000
1	22.45325601	3.168080E-012	1.570808E-011	1	0.000000E+000
1	22.45371213	1.570808E-011	3.168080E-012	0	0.000000E+000
1	22.45373881	3.168080E-012	1.570808E-011	1	0.000000E+000
1	22.45636667	1.570808E-011	3.168080E-012	0	0.000000E+000
1	22.45707242	3.168080E-012	1.570808E-011	1	0.000000E+000
1	22.45715062	1.570808E-011	3.168080E-012	0	0.000000E+000
1	22.45716418	3.168080E-012	1.570808E-011	1	0.000000E+000
1	22.45797252	1.570808E-011	3.168080E-012	0	0.000000E+000
1	22.45920130	3.168080E-012	1.570808E-011	1	0.000000E+000
1	22.45987160	1.570808E-011	3.168080E-012	0	0.000000E+000
1	22.46293625	3.168080E-012	1.570808E-011	1	0.000000E+000
1	22.46323691	1.570808E-011	3.168080E-012	0	0.000000E+000
1	22.46405255	3.168080E-012	1.570808E-011	1	0.000000E+000
1	22.46437305	1.570808E-011	3.168080E-012	0	0.000000E+000
1	22.47280473	3.168080E-012	1.570808E-011	1	0.000000E+000
1	22.47303032	1.570808E-011	3.168080E-012	0	0.000000E+000
1	22.48018108	3.168080E-012	1.570808E-011	1	0.000000E+000
1	22.48069087	1.570808E-011	3.168080E-012	0	0.000000E+000
1	22.48071746	3.168080E-012	1.570808E-011	1	0.000000E+000
1	22.48074714	1.570808E-011	3.168080E-012	0	0.000000E+000
1	22.48077078	3.168080E-012	1.570808E-011	1	0.000000E+000
1	22.48102259	1.570808E-011	3.168080E-012	0	0.000000E+000
1	22.48182118	3.168080E-012	1.570808E-011	1	0.000000E+000
1	22.48197174	1.570808E-011	3.168080E-012	0	0.000000E+000
1	22.48425806	3.168080E-012	1.570808E-011	1	0.000000E+000
1	22.48718874	1.570808E-011	3.168080E-012	0	0.000000E+000
1	22.48835659	3.168080E-012	1.570808E-011	1	0.000000E+000
1	22.48903519	1.570808E-011	3.168080E-012	0	0.000000E+000
1	22.48977293	3.168080E-012	1.570808E-011	1	0.000000E+000
1	22.49184897	1.570808E-011	3.168080E-012	0	0.000000E+000
1	22.49440197	3.168080E-012	1.570808E-011	1	0.000000E+000
1	22.49442682	1.570808E-011	3.168080E-012	0	0.000000E+000
1	22.49444548	3.168080E-012	1.570808E-011	1	0.000000E+000
1	22.49453880	1.570808E-011	3.168080E-012	0	0.000000E+000
1	22.49456918	3.168080E-012	1.570808E-011	1	0.000000E+000
1	22.49568662	1.570808E-011	3.168080E-012	0	0.000000E+000
1	22.49664024	3.168080E-012	1.570808E-011	1	0.000000E+000
1	22.49738708	1.570808E-011	3.168080E-012	0	0.000000E+000
1	25.30546086	3.070390E-012	1.561039E-011	1	0.000000E+000
1	25.30555615	1.561039E-011	3.070390E-012	0	0.000000E+000
1	25.30574083	3.070390E-012	1.561039E-011	1	0.000000E+000
1	25.30577506	1.561039E-011	3.070390E-012	0	0.000000E+000
1	25.30584549	3.070390E-012	1.561039E-011	1	0.000000E+000
1	25.30654796	1.561039E-011	3.070390E-012	0	0.000000E+000
1	25.30699876	3.070390E-012	1.561039E-011	1	0.000000E+000
1	25.30734984	1.561039E-011	3.070390E-012	0	0.000000E+000
1	25.30792376	3.070390E-012	1.561039E-011	1	0.000000E+000
1	25.30892812	1.561039E-011	3.070390E-012	0	0.000000E+000
1	25.31070087	3.070390E-012	1.561039E-011	1	0.000000E+000
1	25.31077554	1.561039E-011	3.070390E-012	0	0.000000E+000
1	25.31237927	3.070390E-012	1.561039E-011	1	0.000000E+000
1	25.31256841	1.561039E-011	3.070390E-012	0	0.000000E+000
1	25.31721480	3.070390E-012	1.561039E-011	1	0.000000E+000
1	25.31732529	1.561039E-011	3.070390E-012	0	0.000000E+000
1	25.32266304	3.070390E-012	1.561039E-011	1	0.000000E+000
1	25.32419825	1.561039E-011	3.070390E-012	0	0.000000E+000
1	25.32868140	3.070390E-012	1.561039E-011	1	0.000000E+000
1	25.32876602	1.561039E-011	3.070390E-012	0	0.000000E+000
1	25.33410870	3.070390E-012	1.561039E-011	1	0.000000E+000
1	25.33452843	1.561039E-011	3.070390E-012	0	0.000000E+000
1	25.33454534	3.070390E-012	1.561039E-011	1	0.000000E+000
1	25.33531293	1.561039E-011	3.070390E-012	0	0.000000E+000
1	25.33531914	3.070390E-012	1.561039E-011	1	0.000000E+000
1	25.33548285	1.561039E-011	3.070390E-012	0	0.000000E+000
1	25.33559041	3.070390E-012	1.561039E-011	1	0.000000E+000
1	25.33644838	1.561039E-011	3.070390E-012	0	0.000000E+000
1	25.33646951	3.070390E-012	1.561039E-011	1	0.000000E+000
1	25.33687199	1.561039E-011	3.070390E-012	0	0.000000E+000
1	25.33738916	3.070390E-012	1.561039E-011	1	0.000000E+000
1	25.33758770	1.561039E-011	3.070390E-012	0	0.000000E+000
1	25.33763682	3.070390E-012	1.561039E-011	1	0.000000E+000
1	25.33823854	1.561039E-011	3.070390E-012	0	0.000000E+000
1	25.33914395	3.070390E-012	1.561039E-011	1	0.000000E+000
1	25.33986221	1.561039E-011	3.070390E-012	0	0.000000E+000
1	25.34007660	3.070390E-012	1.561039E-011	1	0.000000E+000
1	25.34046376	1.561039E-011	3.070390E-012	0	0.000000E+000
1	25.34086970	3.070390E-012	1.561039E-011	1	0.000000E+000
1	25.34178108	1.561039E-011	3.070390E-012	0	0.000000E+000
1	25.34639097	3.070390E-012	1.561039E-011	1	0.000000E+000
1	25.34646904	1.561039E-011	3.070390E-012	0	0.000000E+000
1	25.34907795	3.070390E-012	1.561039E-011	1	0.000000E+000
1	25.34915185	1.561039E-011	3.070390E-012	0	0.000000E+000
1	25.34917451	3.070390E-012	1.561039E-011	1	0.000000E+000
1	25.34928954	1.561039E-011	3.070390E-012	0	0.000000E+000
1	25.34932231	3.070390E-012	1.561039E-011	1	0.000000E+000
1	25.34979707	1.561039E-011	3.070390E-012	0	0.000000E+000
1	25.35105862	3.070390E-012	1.561039E-011	1	0.000000E+000
1	25.35164715	1.561039E-011	3.070390E-012	0	0.000000E+000
1	25.35169393	3.070390E-012	1.561039E-011	1	0.000000E+000
1	25.35244199	1.561039E-011	3.070390E-012	0	0.000000E+000
1	25.35249923	3.070390E-012	1.561039E-011	1	0.000000E+000
1	25.35251993	1.561039E-011	3.070390E-012	0	0.000000E+000
1	25.35255605	3.070390E-012	1.561039E-011	1	0.000000E+000
1	25.35271227	1.561039E-011	3.070390E-012	0	0.000000E+000
1	25.35451549	3.070390E-012	1.561039E-011	1	0.000000E+000
1	25.35468087	1.561039E-011	3.070390E-012	0	0.000000E+000
1	25.35656678	3.070390E-012	1.561039E-011	1	0.000000E+000
1	25.35663140	1.561039E-011	3.070390E-012	0	0.000000E+000
1	25.35687123	3.070390E-012	1.561039E-011	1	0.000000E+000
1	25.35732619	1.561039E-011	3.070390E-012	0	0.000000E+000
1	25.36076756	3.070390E-012	1.561039E-011	1	0.000000E+000
1	25.36126287	1.561039E-011	3.070390E-012	0	0.000000E+000
1	25.36134407	3.070390E-012	1.561039E-011	1	0.000000E+000
1	25.36145423	1.561039E-011	3.070390E-012	0	0.000000E+000
1	25.36195357	3.070390E-012	1.561039E-011	1	0.000000E+000
1	25.36317172	1.561039E-011	3.070390E-012	0	0.000000E+000
1	25.36319937	3.070390E-012	1.561039E-011	1	0.000000E+000
1	25.36325500	1.561039E-011	3.070390E-012	0	0.000000E+000
1	25.36366491	3.070390E-012	1.561039E-011	1	0.000000E+000
1	25.36378954	1.561039E-011	3.070390E-012	0	0.000000E+000
1	25.36438685	3.070390E-012	1.561039E-011	1	0.000000E+000
1	25.36498239	1.561039E-011	3.070390E-012	0	0.000000E+000
1	25.36502748	3.070390E-012	1.561039E-011	1	0.000000E+000
1	25.36637448	1.561039E-011	3.070390E-012	0	0.000000E+000
1	25.36676733	3.070390E-012	1.561039E-011	1	0.000000E+000
1	25.36683136	1.561039E-011	3.070390E-012	0	0.000000E+000
1	25.36796692	3.070390E-012	1.561039E-011	1	0.000000E+000
1	25.36845231	1.561039E-011	3.070390E-012	0	0.000000E+000
1	25.36847457	3.070390E-012	1.561039E-011	1	0.000000E+000
1	25.36850621	1.561039E-011	3.070390E-012	0	0.000000E+000
1	25.36961289	3.070390E-012	1.561039E-011	1	0.000000E+000
1	25.37020274	1.561039E-011	3.070390E-012	0	0.000000E+000
1	25.37090888	3.070390E-012	1.561039E-011	1	0.000000E+000
1	25.37142757	1.561039E-011	3.070390E-012	0	0.000000E+000
1	25.37143921	3.070390E-012	1.561039E-011	1	0.000000E+000
1	25.37148038	1.561039E-011	3.070390E-012	0	0.000000E+000
1	25.37167376	3.070390E-012	1.561039E-011	1	0.000000E+000
1	25.37185270	1.561039E-011	3.070390E-012	0	0.000000E+000
1	25.37497705	3.070390E-012	1.561039E-011	1	0.000000E+000
1	25.37587175	1.561039E-011	3.070390E-012	0	0.000000E+000
1	25.37587777	3.070390E-012	1.561039E-011	1	0.000000E+000
1	25.37594582	1.561039E-011	3.070390E-012	0	0.000000E+000
1	25.37663985	3.070390E-012	1.561039E-011	1	0.000000E+000
1	25.37718191	1.561039E-011	3.070390E-012	0	0.000000E+000
1	25.37718566	3.070390E-012	1.561039E-011	1	0.000000E+000
1	25.37783968	1.561039E-011	3.070390E-012	0	0.000000E+000
1	25.37784818	3.070390E-012	1.561039E-011	1	0.000000E+000
1	25.37845307	1.561039E-011	3.070390E-012	0	0.000000E+000
1	25.37847497	3.070390E-012	1.561039E-011	1	0.000000E+000
1	25.37865553	1.561039E-011	3.070390E-012	0	0.000000E+000
1	25.37929959	3.070390E-012	1.561039E-011	1	0.000000E+000
1	25.37978194	1.561039E-011	3.070390E-012	0	0.000000E+000
1	25.37983212	3.070390E-012	1.561039E-011	1	0.000000E+000
1	25.37990627	1.561039E-011	3.070390E-012	0	0.000000E+000
1	25.38453790	3.070390E-012	1.561039E-011	1	0.000000E+000
1	25.38513245	1.561039E-011	3.070390E-012	0	0.000000E+000
1	25.38552918	3.070390E-012	1.561039E-011	1	0.000000E+000
1	25.38558012	1.561039E-011	3.070390E-012	0	0.000000E+000
1	25.40210187	3.070390E-012	1.561039E-011	1	0.000000E+000
1	25.40216423	1.561039E-011	3.070390E-012	0	0.000000E+000
1	25.40543498	3.070390E-012	1.561039E-011	1	0.000000E+000
1	25.40564882	1.561039E-011	3.070390E-012	0	0.000000E+000
1	25.40888824	3.070390E-012	1.561039E-011	1	0.000000E+000
1	25.40989596	1.561039E-011	3.070390E-012	0	0.000000E+000
1	25.41208302	3.070390E-012	1.561039E-011	1	0.000000E+000
1	25.41303672	1.561039E-011	3.070390E-012	0	0.000000E+000
1	25.41501765	3.070390E-012	1.561039E-011	1	0.000000E+000
1	25.41511266	1.561039E-011	3.070390E-012	0	0.000000E+000
1	25.41557732	3.070390E-012	1.561039E-011	1	0.000000E+000
1	25.41572037	1.561039E-011	3.070390E-012	0	0.000000E+000
1	25.41580132	3.070390E-012	1.561039E-011	1	0.000000E+000
1	25.41589064	1.561039E-011	3.070390E-012	0	0.000000E+000
1	25.41591099	3.070390E-012	1.561039E-011	1	0.000000E+000
1	25.41593356	1.561039E-011	3.070390E-012	0	0.000000E+000
1	25.41738499	3.070390E-012	1.561039E-011	1	0.000000E+000
1	25.41751755	1.561039E-011	3.070390E-012	0	0.000000E+000
1	25.41754530	3.070390E-012	1.561039E-011	1	0.000000E+000
1	25.41760358	1.561039E-011	3.070390E-012	0	0.000000E+000
1	25.41932025	3.070390E-012	1.561039E-011	1	0.000000E+000
1	25.41980866	1.561039E-011	3.070390E-012	0	0.000000E+000
1	25.41982181	3.070390E-012	1.561039E-011	1	0.000000E+000
1	25.41999438	1.561039E-011	3.070390E-012	0	0.000000E+000
1	25.42215287	3.070390E-012	1.561039E-011	1	0.000000E+000
1	25.42239575	1.561039E-011	3.070390E-012	0	0.000000E+000
1	25.42276561	3.070390E-012	1.561039E-011	1	0.000000E+000
1	25.42294349	1.561039E-011	3.070390E-012	0	0.000000E+000
1	25.42298005	3.070390E-012	1.561039E-011	1	0.000000E+000
1	25.42316553	1.561039E-011	3.070390E-012	0	0.000000E+000
1	25.42320128	3.070390E-012	1.561039E-011	1	0.000000E+000
1	25.42355526	1.561039E-011	3.070390E-012	0	0.000000E+000
1	25.42864015	3.070390E-012	1.561039E-011	1	0.000000E+000
1	25.42922327	1.561039E-011	3.070390E-012	0	0.000000E+000
1	25.42963200	3.070390E-012	1.561039E-011	1	0.000000E+000
1	25.43000390	1.561039E-011	3.070390E-012	0	0.000000E+000
1	25.43004293	3.070390E-012	1.561039E-011	1	0.000000E+000
1	25.43009393	1.561039E-011	3.070390E-012	0	0.000000E+000
1	25.43167286	3.070390E-012	1.561039E-011	1	0.000000E+000
1	25.43205992	1.561039E-011	3.070390E-012	0	0.000000E+000
1	25.43452964	3.070390E-012	1.561039E-011	1	0.000000E+000
1	25.43544388	1.561039E-011	3.070390E-012	0	0.000000E+000
1	25.43668245	3.070390E-012	1.561039E-011	1	0.000000E+000
1	25.43688514	1.561039E-011	3.070390E-012	0	0.000000E+000
1	25.43690476	3.070390E-012	1.561039E-011	1	0.000000E+000
1	25.43722113	1.561039E-011	3.070390E-012	0	0.000000E+000
1	25.43733036	3.070390E-012	1.561039E-011	1	0.000000E+000
1	25.43752988	1.561039E-011	3.070390E-012	0	0.000000E+000
1	25.44012422	3.070390E-012	1.561039E-011	1	0.000000E+000
1	25.44050372	1.561039E-011	3.070390E-012	0	0.000000E+000
1	25.45032453	3.070390E-012	1.561039E-011	1	0.000000E+000
1	25.45046749	1.561039E-011	3.070390E-012	0	0.000000E+000
1	25.45837275	3.070390E-012	1.561039E-011	1	0.000000E+000
1	25.45871689	1.561039E-011	3.070390E-012	0	0.000000E+000
1	25.45910552	3.070390E-012	1.561039E-011	1	0.000000E+000
1	25.45916251	1.561039E-011	3.070390E-012	0	0.000000E+000
1	25.46001799	3.070390E-012	1.561039E-011	1	0.000000E+000
1	25.46022230	1.561039E-011	3.070390E-012	0	0.000000E+000
1	25.46033859	3.070390E-012	1.561039E-011	1	0.000000E+000
1	25.46035342	1.561039E-011	3.070390E-012	0	0.000000E+000
1	25.47180320	3.070390E-012	1.561039E-011	1	0.000000E+000
1	25.47197244	1.561039E-011	3.070390E-012	0	0.000000E+000
1	25.47198548	3.070390E-012	1.561039E-011	1	0.000000E+000
1	25.47206232	1.561039E-011	3.070390E-012	0	0.000000E+000
1	25.48186629	3.070390E-012	1.561039E-011	1	0.000000E+000
1	25.48339056	1.561039E-011	3.070390E-012	0	0.000000E+000
1	25.48661340	3.070390E-012	1.561039E-011	1	0.000000E+000
1	25.48675910	1.561039E-011	3.070390E-012	0	0.000000E+000
1	25.48760483	3.070390E-012	1.561039E-011	1	0.000000E+000
1	25.48825243	1.561039E-011	3.070390E-012	0	0.000000E+000
1	25.50848418	3.070390E-012	1.561039E-011	1	0.000000E+000
1	25.50895780	1.561039E-011	3.070390E-012	0	0.000000E+000
1	25.50997314	3.070390E-012	1.561039E-011	1	0.000000E+000
1	25.51035715	1.561039E-011	3.070390E-012	0	0.000000E+000
1	25.51159492	3.070390E-012	1.561039E-011	1	0.000000E+000
1	25.51202477	1.561039E-011	3.070390E-012	0	0.000000E+000
1	25.51331209	3.070390E-012	1.561039E-011	1	0.000000E+000
1	25.51353424	1.561039E-011	3.070390E-012	0	0.000000E+000
1	25.51420493	3.070390E-012	1.561039E-011	1	0.000000E+000
1	25.51460478	1.561039E-011	3.070390E-012	0	0.000000E+000
1	25.51500370	3.070390E-012	1.561039E-011	1	0.000000E+000
1	25.51528161	1.561039E-011	3.070390E-012	0	0.000000E+000
1	25.51550194	3.070390E-012	1.561039E-011	1	0.000000E+000
1	25.51594410	1.561039E-011	3.070390E-012	0	0.000000E+000
1	25.51828201	3.070390E-012	1.561039E-011	1	0.000000E+000
1	25.51942584	1.561039E-011	3.070390E-012	0	0.000000E+000
1	25.52042241	3.070390E-012	1.561039E-011	1	0.000000E+000
1	25.52045734	1.561039E-011	3.070390E-012	0	0.000000E+000
1	25.52107408	3.070390E-012	1.561039E-011	1	0.000000E+000
1	25.52124106	1.561039E-011	3.070390E-012	0	0.000000E+000
1	25.52126713	3.070390E-012	1.561039E-011	1	0.000000E+000
1	25.52130673	1.561039E-011	3.070390E-012	0	0.000000E+000
1	25.52135416	3.070390E-012	1.561039E-011	1	0.000000E+000
1	25.52224903	1.561039E-011	3.070390E-012	0	0.000000E+000
1	25.52337646	3.070390E-012	1.561039E-011	1	0.000000E+000
1	25.52398344	1.561039E-011	3.070390E-012	0	0.000000E+000
1	25.52408121	3.070390E-012	1.561039E-011	1	0.000000E+000
1	25.52418763	1.561039E-011	3.070390E-012	0	0.000000E+000
1	25.52421505	3.070390E-012	1.561039E-011	1	0.000000E+000
1	25.52543890	1.561039E-011	3.070390E-012	0	0.000000E+000
1	25.52547736	3.070390E-012	1.561039E-011	1	0.000000E+000
1	25.52586087	1.561039E-011	3.070390E-012	0	0.000000E+000
1	25.52970029	3.070390E-012	1.561039E-011	1	0.000000E+000
1	25.52992635	1.561039E-011	3.070390E-012	0	0.000000E+000
1	25.53004389	3.070390E-012	1.561039E-011	1	0.000000E+000
1	25.53008439	1.561039E-011	3.070390E-012	0	0.000000E+000
1	25.53108282	3.070390E-012	1.561039E-011	1	0.000000E+000
1	25.53158068	1.561039E-011	3.070390E-012	0	0.000000E+000
1	25.53161929	3.070390E-012	1.561039E-011	1	0.000000E+000
1	25.53198143	1.561039E-011	3.070390E-012	0	0.000000E+000
1	25.53256897	3.070390E-012	1.561039E-011	1	0.000000E+000
1	25.53284983	1.561039E-011	3.070390E-012	0	0.000000E+000
1	25.53513926	3.070390E-012	1.561039E-011	1	0.000000E+000
1	25.53574025	1.561039E-011	3.070390E-012	0	0.000000E+000
1	25.54147812	3.070390E-012	1.561039E-011	1	0.000000E+000
1	25.54155160	1.561039E-011	3.070390E-012	0	0.000000E+000
1	25.54211810	3.070390E-012	1.561039E-011	1	0.000000E+000
1	25.54219646	1.561039E-011	3.070390E-012	0	0.000000E+000
1	25.54366799	3.070390E-012	1.561039E-011	1	0.000000E+000
1	25.54374261	1.561039E-011	3.070390E-012	0	0.000000E+000
1	25.54480469	3.070390E-012	1.561039E-011	1	0.000000E+000
1	25.54531138	1.561039E-011	3.070390E-012	0	0.000000E+000
1	25.54616324	3.070390E-012	1.561039E-011	1	0.000000E+000
1	25.54620480	1.561039E-011	3.070390E-012	0	0.000000E+000
1	25.54627409	3.070390E-012	1.561039E-011	1	0.000000E+000
1	25.54632413	1.561039E-011	3.070390E-012	0	0.000000E+000
1	25.54797433	3.070390E-012	1.561039E-011	1	0.000000E+000
1	25.54801419	1.561039E-011	3.070390E-012	0	0.000000E+000
1	25.54815482	3.070390E-012	1.561039E-011	1	0.000000E+000
1	25.54830723	1.561039E-011	3.070390E-012	0	0.000000E+000
1	25.54831743	3.070390E-012	1.561039E-011	1	0.000000E+000
1	25.54942442	1.561039E-011	3.070390E-012	0	0.000000E+000
1	25.55116335	3.070390E-012	1.561039E-011	1	0.000000E+000
1	25.55124949	1.561039E-011	3.070390E-012	0	0.000000E+000
1	25.55152252	3.070390E-012	1.561039E-011	1	0.000000E+000
1	25.55176189	1.561039E-011	3.070390E-012	0	0.000000E+000
1	25.55219088	3.070390E-012	1.561039E-011	1	0.000000E+000
1	25.55430771	1.561039E-011	3.070390E-012	0	0.000000E+000
1	25.55469269	3.070390E-012	1.561039E-011	1	0.000000E+000
1	25.55474288	1.561039E-011	3.070390E-012	0	0.000000E+000
1	25.55577861	3.070390E-012	1.561039E-011	1	0.000000E+000
1	25.55650940	1.561039E-011	3.070390E-012	0	0.000000E+000
1	25.55652388	3.070390E-012	1.561039E-011	1	0.000000E+000
1	25.55723636	1.561039E-011	3.070390E-012	0	0.000000E+000
1	25.55779838	3.070390E-012	1.561039E-011	1	0.000000E+000
1	25.55858440	1.561039E-011	3.070390E-012	0	0.000000E+000
1	25.57208478	3.070390E-012	1.561039E-011	1	0.000000E+000
1	25.57232784	1.561039E-011	3.070390E-012	0	0.000000E+000
1	25.57271001	3.070390E-012	1.561039E-011	1	0.000000E+000
1	25.57289125	1.561039E-011	3.070390E-012	0	0.000000E+000
1	25.57502586	3.070390E-012	1.561039E-011	1	0.000000E+000
1	25.57567299	1.561039E-011	3.070390E-012	0	0.000000E+000
1	25.58140034	3.070390E-012	1.561039E-011	1	0.000000E+000
1	25.58180338	1.561039E-011	3.070390E-012	0	0.000000E+000
1	25.59225822	3.070390E-012	1.561039E-011	1	0.000000E+000
1	25.59306099	1.561039E-011	3.070390E-012	0	0.000000E+000
1	25.59410616	3.070390E-012	1.561039E-011	1	0.000000E+000
1	25.59460221	1.561039E-011	3.070390E-012	0	0.000000E+000
1	25.60262727	3.070390E-012	1.561039E-011	1	0.000000E+000
1	25.60343359	1.561039E-011	3.070390E-012	0	0.000000E+000
1	25.60347277	3.070390E-012	1.561039E-011	1	0.000000E+000
1	25.60465543	1.561039E-011	3.070390E-012	0	0.000000E+000
1	25.60589565	3.070390E-012	1.561039E-011	1	0.000000E+000
1	25.60618941	1.561039E-011	3.070390E-012	0	0.000000E+000
1	25.60695144	3.070390E-012	1.561039E-011	1	0.000000E+000
1	25.60816994	1.561039E-011	3.070390E-012	0	0.000000E+000
1	25.60836774	3.070390E-012	1.561039E-011	1	0.000000E+000
1	25.60854385	1.561039E-011	3.070390E-012	0	0.000000E+000
1	25.60939645	3.070390E-012	1.561039E-011	1	0.000000E+000
1	25.60944737	1.561039E-011	3.070390E-012	0	0.000000E+000
1	25.61577718	3.070390E-012	1.561039E-011	1	0.000000E+000
1	25.61587397	1.561039E-011	3.070390E-012	0	0.000000E+000
1	25.66659091	3.070390E-012	1.561039E-011	1	0.000000E+000
1	25.66673144	1.561039E-011	3.070390E-012	0	0.000000E+000
1	25.66679826	3.070390E-012	1.561039E-011	1	0.000000E+000
1	25.66782492	1.561039E-011	3.070390E-012	0	0.000000E+000
1	25.66909092	3.070390E-012	1.561039E-011	1	0.000000E+000
1	25.66920022	1.561039E-011	3.070390E-012	0	0.000000E+000
1	25.66952050	3.070390E-012	1.561039E-011	1	0.000000E+000
1	25.66956665	1.561039E-011	3.070390E-012	0	0.000000E+000
1	25.67452946	3.070390E-012	1.561039E-011	1	0.000000E+000
1	25.67553542	1.561039E-011	3.070390E-012	0	0.000000E+000
1	25.67625445	3.070390E-012	1.561039E-011	1	0.000000E+000
1	25.67627212	1.561039E-011	3.070390E-012	0	0.000000E+000
1	25.68200285	3.070390E-012	1.561039E-011	1	0.000000E+000
1	25.68299372	1.561039E-011	3.070390E-012	0	0.000000E+000
1	25.68330583	3.070390E-012	1.561039E-011	1	0.000000E+000
1	25.68339719	1.561039E-011	3.070390E-012	0	0.000000E+000
1	25.68345331	3.070390E-012	1.561039E-011	1	0.000000E+000
1	25.68372758	1.561039E-011	3.070390E-012	0	0.000000E+000
1	25.69552445	3.070390E-012	1.561039E-011	1	0.000000E+000
1	25.69563409	1.561039E-011	3.070390E-012	0	0.000000E+000
1	25.70080918	3.070390E-012	1.561039E-011	1	0.000000E+000
1	25.70164745	1.561039E-011	3.070390E-012	0	0.000000E+000
1	25.70170645	3.070390E-012	1.561039E-011	1	0.000000E+000
1	25.70259272	1.561039E-011	3.070390E-012	0	0.000000E+000
1	25.70260795	3.070390E-012	1.561039E-011	1	0.000000E+000
1	25.70314206	1.561039E-011	3.070390E-012	0	0.000000E+000
1	25.70387706	3.070390E-012	1.561039E-011	1	0.000000E+000
1	25.70409318	1.561039E-011	3.070390E-012	0	0.000000E+000
1	25.70436875	3.070390E-012	1.561039E-011	1	0.000000E+000
1	25.70461493	1.561039E-011	3.070390E-012	0	0.000000E+000
1	25.70513348	3.070390E-012	1.561039E-011	1	0.000000E+000
1	25.70522985	1.561039E-011	3.070390E-012	0	0.000000E+000
1	25.70524515	3.070390E-012	1.561039E-011	1	0.000000E+000
1	25.70534091	1.561039E-011	3.070390E-012	0	0.000000E+000
1	25.70564448	3.070390E-012	1.561039E-011	1	0.000000E+000
1	25.70587346	1.561039E-011	3.070390E-012	0	0.000000E+000
1	25.70590026	3.070390E-012	1.561039E-011	1	0.000000E+000
1	25.70599162	1.561039E-011	3.070390E-012	0	0.000000E+000
1	25.70713502	3.070390E-012	1.561039E-011	1	0.000000E+000
1	25.70804635	1.561039E-011	3.070390E-012	0	0.000000E+000
1	25.71637369	3.070390E-012	1.561039E-011	1	0.000000E+000
1	25.71667595	1.561039E-011	3.070390E-012	0	0.000000E+000
1	25.71675567	3.070390E-012	1.561039E-011	1	0.000000E+000
1	25.71709445	1.561039E-011	3.070390E-012	0	0.000000E+000
1	25.71716090	3.070390E-012	1.561039E-011	1	0.000000E+000
1	25.71725685	1.561039E-011	3.070390E-012	0	0.000000E+000
1	25.71729982	3.070390E-012	1.561039E-011	1	0.000000E+000
1	25.71755909	1.561039E-011	3.070390E-012	0	0.000000E+000
1	25.71757880	3.070390E-012	1.561039E-011	1	0.000000E+000
1	25.71761903	1.561039E-011	3.070390E-012	0	0.000000E+000
1	25.71934238	3.070390E-012	1.561039E-011	1	0.000000E+000
1	25.71940127	1.561039E-011	3.070390E-012	0	0.000000E+000
1	25.71989677	3.070390E-012	1.561039E-011	1	0.000000E+000
1	25.72020143	1.561039E-011	3.070390E-012	0	0.000000E+000
1	25.72021402	3.070390E-012	1.561039E-011	1	0.000000E+000
1	25.72237192	1.561039E-011	3.070390E-012	0	0.000000E+000
1	25.72241367	3.070390E-012	1.561039E-011	1	0.000000E+000
1	25.72300994	1.561039E-011	3.070390E-012	0	0.000000E+000
1	25.75201421	3.070390E-012	1.561039E-011	1	0.000000E+000
1	25.75205022	1.561039E-011	3.070390E-012	0	0.000000E+000
1	25.75940364	3.070390E-012	1.561039E-011	1	0.000000E+000
1	25.75965306	1.561039E-011	3.070390E-012	0	0.000000E+000
1	25.75968708	3.070390E-012	1.561039E-011	1	0.000000E+000
1	25.76025682	1.561039E-011	3.070390E-012	0	0.000000E+000
1	25.76535369	3.070390E-012	1.561039E-011	1	0.000000E+000
1	25.76555517	1.561039E-011	3.070390E-012	0	0.000000E+000
1	25.76569782	3.070390E-012	1.561039E-011	1	0.000000E+000
1	25.76574454	1.561039E-011	3.070390E-012	0	0.000000E+000
1	25.76934335	3.070390E-012	1.561039E-011	1	0.000000E+000
1	25.77085087	1.561039E-011	3.070390E-012	0	0.000000E+000
1	25.77087215	3.070390E-012	1.561039E-011	1	0.000000E+000
1	25.77115815	1.561039E-011	3.070390E-012	0	0.000000E+000
1	25.77120767	3.070390E-012	1.561039E-011	1	0.000000E+000
1	25.77252407	1.561039E-011	3.070390E-012	0	0.000000E+000
1	26.52378062	3.197273E-012	1.573727E-011	1	0.000000E+000
1	26.52422686	1.573727E-011	3.197273E-012	0	0.000000E+000
1	26.52464736	3.197273E-012	1.573727E-011	1	0.000000E+000
1	26.52468341	1.573727E-011	3.197273E-012	0	0.000000E+000
1	26.52577889	3.197273E-012	1.573727E-011	1	0.000000E+000
1	26.52762214	1.573727E-011	3.197273E-012	0	0.000000E+000
1	26.52766021	3.197273E-012	1.573727E-011	1	0.000000E+000
1	26.52775547	1.573727E-011	3.197273E-012	0	0.000000E+000
1	26.52812120	3.197273E-012	1.573727E-011	1	0.000000E+000
1	26.52860283	1.573727E-011	3.197273E-012	0	0.000000E+000
1	26.52864986	3.197273E-012	1.573727E-011	1	0.000000E+000
1	26.52910815	1.573727E-011	3.197273E-012	0	0.000000E+000
1	26.52911173	3.197273E-012	1.573727E-011	1	0.000000E+000
1	26.52952197	1.573727E-011	3.197273E-012	0	0.000000E+000
1	26.53078299	3.197273E-012	1.573727E-011	1	0.000000E+000
1	26.53081355	1.573727E-011	3.197273E-012	0	0.000000E+000
1	26.53198428	3.197273E-012	1.573727E-011	1	0.000000E+000
1	26.53225435	1.573727E-011	3.197273E-012	0	0.000000E+000
1	26.53329049	3.197273E-012	1.573727E-011	1	0.000000E+000
1	26.53384151	1.573727E-011	3.197273E-012	0	0.000000E+000
1	26.53478718	3.197273E-012	1.573727E-011	1	0.000000E+000
1	26.53658607	1.573727E-011	3.197273E-012	0	0.000000E+000
1	26.53765212	3.197273E-012	1.573727E-011	1	0.000000E+000
1	26.53815599	1.573727E-011	3.197273E-012	0	0.000000E+000
1	26.53854441	3.197273E-012	1.573727E-011	1	0.000000E+000
1	26.53859480	1.573727E-011	3.197273E-012	0	0.000000E+000
1	26.54110867	3.197273E-012	1.573727E-011	1	0.000000E+000
1	26.54116854	1.573727E-011	3.197273E-012	0	0.000000E+000
1	26.54180145	3.197273E-012	1.573727E-011	1	0.000000E+000
1	26.54211328	1.573727E-011	3.197273E-012	0	0.000000E+000
1	26.54298738	3.197273E-012	1.573727E-011	1	0.000000E+000
1	26.54381202	1.573727E-011	3.197273E-012	0	0.000000E+000
1	26.54383762	3.197273E-012	1.573727E-011	1	0.000000E+000
1	26.54433760	1.573727E-011	3.197273E-012	0	0.000000E+000
1	26.54437541	3.197273E-012	1.573727E-011	1	0.000000E+000
1	26.54481146	1.573727E-011	3.197273E-012	0	0.000000E+000
1	26.54580514	3.197273E-012	1.573727E-011	1	0.000000E+000
1	26.54658520	1.573727E-011	3.197273E-012	0	0.000000E+000
1	26.54673280	3.197273E-012	1.573727E-011	1	0.000000E+000
1	26.54738400	1.573727E-011	3.197273E-012	0	0.000000E+000
1	26.54977311	3.197273E-012	1.573727E-011	1	0.000000E+000
1	26.55136957	1.573727E-011	3.197273E-012	0	0.000000E+000
1	26.55853046	3.197273E-012	1.573727E-011	1	0.000000E+000
1	26.55861533	1.573727E-011	3.197273E-012	0	0.000000E+000
1	26.56033077	3.197273E-012	1.573727E-011	1	0.000000E+000
1	26.56055485	1.573727E-011	3.197273E-012	0	0.000000E+000
1	26.57382206	3.197273E-012	1.573727E-011	1	0.000000E+000
1	26.57483884	1.573727E-011	3.197273E-012	0	0.000000E+000
1	26.57498725	3.197273E-012	1.573727E-011	1	0.000000E+000
1	26.57542155	1.573727E-011	3.197273E-012	0	0.000000E+000
1	26.57660157	3.197273E-012	1.573727E-011	1	0.000000E+000
1	26.57710539	1.573727E-011	3.197273E-012	0	0.000000E+000
1	26.57712898	3.197273E-012	1.573727E-011	1	0.000000E+000
1	26.57740357	1.573727E-011	3.197273E-012	0	0.000000E+000
1	26.57750725	3.197273E-012	1.573727E-011	1	0.000000E+000
1	26.57862102	1.573727E-011	3.197273E-012	0	0.000000E+000
1	26.57898930	3.197273E-012	1.573727E-011	1	0.000000E+000
1	26.57904009	1.573727E-011	3.197273E-012	0	0.000000E+000
1	26.57906164	3.197273E-012	1.573727E-011	1	0.000000E+000
1	26.57987543	1.573727E-011	3.197273E-012	0	0.000000E+000
1	54.05154507	2.685852E-012	1.522585E-011	1	0.000000E+000
1	54.05233181	1.522585E-011	2.685852E-012	0	0.000000E+000
1	54.06059654	2.685852E-012	1.522585E-011	1	0.000000E+000
1	54.06119484	1.522585E-011	2.685852E-012	0	0.000000E+000
1	54.06536510	2.685852E-012	1.522585E-011	1	0.000000E+000
1	54.06608285	1.522585E-011	2.685852E-012	0	0.000000E+000
1	54.06627635	2.685852E-012	1.522585E-011	1	0.000000E+000
1	54.06760783	1.522585E-011	2.685852E-012	0	0.000000E+000
1	54.06876045	2.685852E-012	1.522585E-011	1	0.000000E+000
1	54.06900404	1.522585E-011	2.685852E-012	0	0.000000E+000
1	54.06905454	2.685852E-012	1.522585E-011	1	0.000000E+000
1	54.06981647	1.522585E-011	2.685852E-012	0	0.000000E+000
1	54.07154375	2.685852E-012	1.522585E-011	1	0.000000E+000
1	54.07186384	1.522585E-011	2.685852E-012	0	0.000000E+000
1	54.07257614	2.685852E-012	1.522585E-011	1	0.000000E+000
1	54.07282045	1.522585E-011	2.685852E-012	0	0.000000E+000
1	54.07848980	2.685852E-012	1.522585E-011	1	0.000000E+000
1	54.07959773	1.522585E-011	2.685852E-012	0	0.000000E+000
1	54.08048436	2.685852E-012	1.522585E-011	1	0.000000E+000
1	54.08101454	1.522585E-011	2.685852E-012	0	0.000000E+000
1	54.08186138	2.685852E-012	1.522585E-011	1	0.000000E+000
1	54.08257577	1.522585E-011	2.685852E-012	0	0.000000E+000
1	54.08932141	2.685852E-012	1.522585E-011	1	0.000000E+000
1	54.08954927	1.522585E-011	2.685852E-012	0	0.000000E+000
1	54.10060930	2.685852E-012	1.522585E-011	1	0.000000E+000
1	54.10120801	1.522585E-011	2.685852E-012	0	0.000000E+000
1	54.10123669	2.685852E-012	1.522585E-011	1	0.000000E+000
1	54.10164332	1.522585E-011	2.685852E-012	0	0.000000E+000
1	54.10353271	2.685852E-012	1.522585E-011	1	0.000000E+000
1	54.10402196	1.522585E-011	2.685852E-012	0	0.000000E+000
1	54.10560660	2.685852E-012	1.522585E-011	1	0.000000E+000
1	54.10579506	1.522585E-011	2.685852E-012	0	0.000000E+000
1	54.10651394	2.685852E-012	1.522585E-011	1	0.000000E+000
1	54.10699888	1.522585E-011	2.685852E-012	0	0.000000E+000
1	54.10902371	2.685852E-012	1.522585E-011	1	0.000000E+000
1	54.10960549	1.522585E-011	2.685852E-012	0	0.000000E+000
1	54.10961707	2.685852E-012	1.522585E-011	1	0.000000E+000
1	54.10990057	1.522585E-011	2.685852E-012	0	0.000000E+000
1	54.11047787	2.685852E-012	1.522585E-011	1	0.000000E+000
1	54.11141760	1.522585E-011	2.685852E-012	0	0.000000E+000
1	54.11268565	2.685852E-012	1.522585E-011	1	0.000000E+000
1	54.11308760	1.522585E-011	2.685852E-012	0	0.000000E+000
1	54.11351908	2.685852E-012	1.522585E-011	1	0.000000E+000
1	54.11389353	1.522585E-011	2.685852E-012	0	0.000000E+000
1	54.11507729	2.685852E-012	1.522585E-011	1	0.000000E+000
1	54.11524363	1.522585E-011	2.685852E-012	0	0.000000E+000
1	54.11980013	2.685852E-012	1.522585E-011	1	0.000000E+000
1	54.12023311	1.522585E-011	2.685852E-012	0	0.000000E+000
1	54.12118872	2.685852E-012	1.522585E-011	1	0.000000E+000
1	54.12180075	1.522585E-011	2.685852E-012	0	0.000000E+000
1	54.12272964	2.685852E-012	1.522585E-011	1	0.000000E+000
1	54.12289838	1.522585E-011	2.685852E-012	0	0.000000E+000
1	54.12531107	2.685852E-012	1.522585E-011	1	0.000000E+000
1	54.12543883	1.522585E-011	2.685852E-012	0	0.000000E+000
1	54.12608563	2.685852E-012	1.522585E-011	1	0.000000E+000
1	54.12666141	1.522585E-011	2.685852E-012	0	0.000000E+000
1	54.12749396	2.685852E-012	1.522585E-011	1	0.000000E+000
1	54.12836080	1.522585E-011	2.685852E-012	0	0.000000E+000
1	54.12876267	2.685852E-012	1.522585E-011	1	0.000000E+000
1	54.12935488	1.522585E-011	2.685852E-012	0	0.000000E+000
1	54.12990207	2.685852E-012	1.522585E-011	1	0.000000E+000
1	54.13019279	1.522585E-011	2.685852E-012	0	0.000000E+000
1	54.13043524	2.685852E-012	1.522585E-011	1	0.000000E+000
1	54.13228525	1.522585E-011	2.685852E-012	0	0.000000E+000
1	54.13401027	2.685852E-012	1.522585E-011	1	0.000000E+000
1	54.13424316	1.522585E-011	2.685852E-012	0	0.000000E+000
1	54.13499298	2.685852E-012	1.522585E-011	1	0.000000E+000
1	54.13581598	1.522585E-011	2.685852E-012	0	0.000000E+000
1	54.13606029	2.685852E-012	1.522585E-011	1	0.000000E+000
1	54.13614022	1.522585E-011	2.685852E-012	0	0.000000E+000
1	54.13623277	2.685852E-012	1.522585E-011	1	0.000000E+000
1	54.13676812	1.522585E-011	2.685852E-012	0	0.000000E+000
1	54.13687900	2.685852E-012	1.522585E-011	1	0.000000E+000
1	54.13691859	1.522585E-011	2.685852E-012	0	0.000000E+000
1	54.13741348	2.685852E-012	1.522585E-011	1	0.000000E+000
1	54.13769512	1.522585E-011	2.685852E-012	0	0.000000E+000
1	54.13997298	2.685852E-012	1.522585E-011	1	0.000000E+000
1	54.14067472	1.522585E-011	2.685852E-012	0	0.000000E+000
1	54.14129341	2.685852E-012	1.522585E-011	1	0.000000E+000
1	54.14187221	1.522585E-011	2.685852E-012	0	0.000000E+000
1	54.14190145	2.685852E-012	1.522585E-011	1	0.000000E+000
1	54.14224492	1.522585E-011	2.685852E-012	0	0.000000E+000
1	54.14414254	2.685852E-012	1.522585E-011	1	0.000000E+000
1	54.14445250	1.522585E-011	2.685852E-012	0	0.000000E+000
1	54.14447614	2.685852E-012	1.522585E-011	1	0.000000E+000
1	54.14452213	1.522585E-011	2.685852E-012	0	0.000000E+000
1	54.14471767	2.685852E-012	1.522585E-011	1	0.000000E+000
1	54.14558309	1.522585E-011	2.685852E-012	0	0.000000E+000
1	54.14634654	2.685852E-012	1.522585E-011	1	0.000000E+000
1	54.14680667	1.522585E-011	2.685852E-012	0	0.000000E+000
1	54.15247343	2.685852E-012	1.522585E-011	1	0.000000E+000
1	54.15463589	1.522585E-011	2.685852E-012	0	0.000000E+000
1	54.15466519	2.685852E-012	1.522585E-011	1	0.000000E+000
1	54.15521800	1.522585E-011	2.685852E-012	0	0.000000E+000
1	54.15547545	2.685852E-012	1.522585E-011	1	0.000000E+000
1	54.15571631	1.522585E-011	2.685852E-012	0	0.000000E+000
1	54.15595466	2.685852E-012	1.522585E-011	1	0.000000E+000
1	54.15600890	1.522585E-011	2.685852E-012	0	0.000000E+000
1	54.15687283	2.685852E-012	1.522585E-011	1	0.000000E+000
1	54.15692995	1.522585E-011	2.685852E-012	0	0.000000E+000
1	54.15736708	2.685852E-012	1.522585E-011	1	0.000000E+000
1	54.15764369	1.522585E-011	2.685852E-012	0	0.000000E+000
1	54.15950613	2.685852E-012	1.522585E-011	1	0.000000E+000
1	54.15958313	1.522585E-011	2.685852E-012	0	0.000000E+000
1	54.16022445	2.685852E-012	1.522585E-011	1	0.000000E+000
1	54.16065645	1.522585E-011	2.685852E-012	0	0.000000E+000
1	54.16422812	2.685852E-012	1.522585E-011	1	0.000000E+000
1	54.16461303	1.522585E-011	2.685852E-012	0	0.000000E+000
1	54.16717514	2.685852E-012	1.522585E-011	1	0.000000E+000
1	54.16732149	1.522585E-011	2.685852E-012	0	0.000000E+000
1	54.16826446	2.685852E-012	1.522585E-011	1	0.000000E+000
1	54.16881840	1.522585E-011	2.685852E-012	0	0.000000E+000
1	54.17269865	2.685852E-012	1.522585E-011	1	0.000000E+000
1	54.17271944	1.522585E-011	2.685852E-012	0	0.000000E+000
1	54.17279989	2.685852E-012	1.522585E-011	1	0.000000E+000
1	54.17300197	1.522585E-011	2.685852E-012	0	0.000000E+000
1	54.17377162	2.685852E-012	1.522585E-011	1	0.000000E+000
1	54.17402353	1.522585E-011	2.685852E-012	0	0.000000E+000
1	54.17736657	2.685852E-012	1.522585E-011	1	0.000000E+000
1	54.17746534	1.522585E-011	2.685852E-012	0	0.000000E+000
1	54.18091328	2.685852E-012	1.522585E-011	1	0.000000E+000
1	54.18159115	1.522585E-011	2.685852E-012	0	0.000000E+000
1	54.18380148	2.685852E-012	1.522585E-011	1	0.000000E+000
1	54.18452674	1.522585E-011	2.685852E-012	0	0.000000E+000
1	54.18465161	2.685852E-012	1.522585E-011	1	0.000000E+000
1	54.18512537	1.522585E-011	2.685852E-012	0	0.000000E+000
1	54.19084233	2.685852E-012	1.522585E-011	1	0.000000E+000
1	54.19114727	1.522585E-011	2.685852E-012	0	0.000000E+000
1	54.19116749	2.685852E-012	1.522585E-011	1	0.000000E+000
1	54.19129083	1.522585E-011	2.685852E-012	0	0.000000E+000
1	54.19132017	2.685852E-012	1.522585E-011	1	0.000000E+000
1	54.19143775	1.522585E-011	2.685852E-012	0	0.000000E+000
1	54.19342350	2.685852E-012	1.522585E-011	1	0.000000E+000
1	54.19397974	1.522585E-011	2.685852E-012	0	0.000000E+000
1	54.19400199	2.685852E-012	1.522585E-011	1	0.000000E+000
1	54.19416933	1.522585E-011	2.685852E-012	0	0.000000E+000
1	54.19560734	2.685852E-012	1.522585E-011	1	0.000000E+000
1	54.19616217	1.522585E-011	2.685852E-012	0	0.000000E+000
1	54.19659737	2.685852E-012	1.522585E-011	1	0.000000E+000
1	54.19706393	1.522585E-011	2.685852E-012	0	0.000000E+000
1	54.19804622	2.685852E-012	1.522585E-011	1	0.000000E+000
1	54.19823505	1.522585E-011	2.685852E-012	0	0.000000E+000
1	54.19825047	2.685852E-012	1.522585E-011	1	0.000000E+000
1	54.19874630	1.522585E-011	2.685852E-012	0	0.000000E+000
1	54.20283210	2.685852E-012	1.522585E-011	1	0.000000E+000
1	54.20299297	1.522585E-011	2.685852E-012	0	0.000000E+000
1	54.20338793	2.685852E-012	1.522585E-011	1	0.000000E+000
1	54.20348639	1.522585E-011	2.685852E-012	0	0.000000E+000
1	54.20364682	2.685852E-012	1.522585E-011	1	0.000000E+000
1	54.20395769	1.522585E-011	2.685852E-012	0	0.000000E+000
1	54.20399174	2.685852E-012	1.522585E-011	1	0.000000E+000
1	54.20424530	1.522585E-011	2.685852E-012	0	0.000000E+000
1	54.20449899	2.685852E-012	1.522585E-011	1	0.000000E+000
1	54.20451657	1.522585E-011	2.685852E-012	0	0.000000E+000
1	54.20804891	2.685852E-012	1.522585E-011	1	0.000000E+000
1	54.20819920	1.522585E-011	2.685852E-012	0	0.000000E+000
1	54.20886396	2.685852E-012	1.522585E-011	1	0.000000E+000
1	54.20899369	1.522585E-011	2.685852E-012	0	0.000000E+000
1	54.20980789	2.685852E-012	1.522585E-011	1	0.000000E+000
1	54.20982187	1.522585E-011	2.685852E-012	0	0.000000E+000
1	54.21426343	2.685852E-012	1.522585E-011	1	0.000000E+000
1	54.21468427	1.522585E-011	2.685852E-012	0	0.000000E+000
1	54.21567712	2.685852E-012	1.522585E-011	1	0.000000E+000
1	54.21605288	1.522585E-011	2.685852E-012	0	0.000000E+000
1	54.21693941	2.685852E-012	1.522585E-011	1	0.000000E+000
1	54.21711764	1.522585E-011	2.685852E-012	0	0.000000E+000
1	54.21749675	2.685852E-012	1.522585E-011	1	0.000000E+000
1	54.21814966	1.522585E-011	2.685852E-012	0	0.000000E+000
1	54.21956650	2.685852E-012	1.522585E-011	1	0.000000E+000
1	54.21959576	1.522585E-011	2.685852E-012	0	0.000000E+000
1	54.22121769	2.685852E-012	1.522585E-011	1	0.000000E+000
1	54.22127225	1.522585E-011	2.685852E-012	0	0.000000E+000
1	54.22129184	2.685852E-012	1.522585E-011	1	0.000000E+000
1	54.22163244	1.522585E-011	2.685852E-012	0	0.000000E+000
1	54.22165675	2.685852E-012	1.522585E-011	1	0.000000E+000
1	54.22245473	1.522585E-011	2.685852E-012	0	0.000000E+000
1	54.22368602	2.685852E-012	1.522585E-011	1	0.000000E+000
1	54.22465850	1.522585E-011	2.685852E-012	0	0.000000E+000
1	54.22474285	2.685852E-012	1.522585E-011	1	0.000000E+000
1	54.22520739	1.522585E-011	2.685852E-012	0	0.000000E+000
1	54.22887475	2.685852E-012	1.522585E-011	1	0.000000E+000
1	54.22922741	1.522585E-011	2.685852E-012	0	0.000000E+000
1	54.23095273	2.685852E-012	1.522585E-011	1	0.000000E+000
1	54.23106788	1.522585E-011	2.685852E-012	0	0.000000E+000
1	58.10099794	2.641316E-012	1.518132E-011	1	0.000000E+000
1	58.10112166	1.518132E-011	2.641316E-012	0	0.000000E+000
1	58.10402076	2.641316E-012	1.518132E-011	1	0.000000E+000
1	58.10436765	1.518132E-011	2.641316E-012	0	0.000000E+000
1	58.10853420	2.641316E-012	1.518132E-011	1	0.000000E+000
1	58.10936041	1.518132E-011	2.641316E-012	0	0.000000E+000
1	58.10937167	2.641316E-012	1.518132E-011	1	0.000000E+000
1	58.10961268	1.518132E-011	2.641316E-012	0	0.000000E+000
1	58.11014111	2.641316E-012	1.518132E-011	1	0.000000E+000
1	58.11034519	1.518132E-011	2.641316E-012	0	0.000000E+000
1	58.11210235	2.641316E-012	1.518132E-011	1	0.000000E+000
1	58.11241894	1.518132E-011	2.641316E-012	0	0.000000E+000
1	58.11378833	2.641316E-012	1.518132E-011	1	0.000000E+000
1	58.11419239	1.518132E-011	2.641316E-012	0	0.000000E+000
1	58.11444097	2.641316E-012	1.518132E-011	1	0.000000E+000
1	58.11468028	1.518132E-011	2.641316E-012	0	0.000000E+000
1	58.11620655	2.641316E-012	1.518132E-011	1	0.000000E+000
1	58.11634693	1.518132E-011	2.641316E-012	0	0.000000E+000
1	58.11638600	2.641316E-012	1.518132E-011	1	0.000000E+000
1	58.11642890	1.518132E-011	2.641316E-012	0	0.000000E+000
1	58.11752340	2.641316E-012	1.518132E-011	1	0.000000E+000
1	58.11780762	1.518132E-011	2.641316E-012	0	0.000000E+000
1	58.11784308	2.641316E-012	1.518132E-011	1	0.000000E+000
1	58.11796811	1.518132E-011	2.641316E-012	0	0.000000E+000
1	58.12295101	2.641316E-012	1.518132E-011	1	0.000000E+000
1	58.12534021	1.518132E-011	2.641316E-012	0	0.000000E+000
1	58.12630348	2.641316E-012	1.518132E-011	1	0.000000E+000
1	58.12635392	1.518132E-011	2.641316E-012	0	0.000000E+000
1	58.12651805	2.641316E-012	1.518132E-011	1	0.000000E+000
1	58.12654320	1.518132E-011	2.641316E-012	0	0.000000E+000
1	58.12846312	2.641316E-012	1.518132E-011	1	0.000000E+000
1	58.12982483	1.518132E-011	2.641316E-012	0	0.000000E+000
1	58.13149145	2.641316E-012	1.518132E-011	1	0.000000E+000
1	58.13208384	1.518132E-011	2.641316E-012	0	0.000000E+000
1	58.13215088	2.641316E-012	1.518132E-011	1	0.000000E+000
1	58.13223279	1.518132E-011	2.641316E-012	0	0.000000E+000
1	58.13259892	2.641316E-012	1.518132E-011	1	0.000000E+000
1	58.13522306	1.518132E-011	2.641316E-012	0	0.000000E+000
1	58.13526273	2.641316E-012	1.518132E-011	1	0.000000E+000
1	58.13535433	1.518132E-011	2.641316E-012	0	0.000000E+000
1	58.13583695	2.641316E-012	1.518132E-011	1	0.000000E+000
1	58.13667497	1.518132E-011	2.641316E-012	0	0.000000E+000
1	58.13798380	2.641316E-012	1.518132E-011	1	0.000000E+000
1	58.13840567	1.518132E-011	2.641316E-012	0	0.000000E+000
1	58.13841346	2.641316E-012	1.518132E-011	1	0.000000E+000
1	58.13906859	1.518132E-011	2.641316E-012	0	0.000000E+000
1	58.14075240	2.641316E-012	1.518132E-011	1	0.000000E+000
1	58.14086966	1.518132E-011	2.641316E-012	0	0.000000E+000
1	58.14119772	2.641316E-012	1.518132E-011	1	0.000000E+000
1	58.14161606	1.518132E-011	2.641316E-012	0	0.000000E+000
1	58.14234390	2.641316E-012	1.518132E-011	1	0.000000E+000
1	58.14240214	1.518132E-011	2.641316E-012	0	0.000000E+000
1	58.14367292	2.641316E-012	1.518132E-011	1	0.000000E+000
1	58.14449135	1.518132E-011	2.641316E-012	0	0.000000E+000
1	58.14453381	2.641316E-012	1.518132E-011	1	0.000000E+000
1	58.14567535	1.518132E-011	2.641316E-012	0	0.000000E+000
1	58.14568885	2.641316E-012	1.518132E-011	1	0.000000E+000
1	58.14644390	1.518132E-011	2.641316E-012	0	0.000000E+000
1	58.14647455	2.641316E-012	1.518132E-011	1	0.000000E+000
1	58.14653778	1.518132E-011	2.641316E-012	0	0.000000E+000
1	58.14764556	2.641316E-012	1.518132E-011	1	0.000000E+000
1	58.14825860	1.518132E-011	2.641316E-012	0	0.000000E+000
1	58.14854525	2.641316E-012	1.518132E-011	1	0.000000E+000
1	58.15000331	1.518132E-011	2.641316E-012	0	0.000000E+000
1	58.15006752	2.641316E-012	1.518132E-011	1	0.000000E+000
1	58.15074371	1.518132E-011	2.641316E-012	0	0.000000E+000
1	58.15093727	2.641316E-012	1.518132E-011	1	0.000000E+000
1	58.15113128	1.518132E-011	2.641316E-012	0	0.000000E+000
1	58.15116583	2.641316E-012	1.518132E-011	1	0.000000E+000
1	58.15133856	1.518132E-011	2.641316E-012	0	0.000000E+000
1	58.15258193	2.641316E-012	1.518132E-011	1	0.000000E+000
1	58.15289752	1.518132E-011	2.641316E-012	0	0.000000E+000
1	58.15321742	2.641316E-012	1.518132E-011	1	0.000000E+000
1	58.15328881	1.518132E-011	2.641316E-012	0	0.000000E+000
1	58.15544943	2.641316E-012	1.518132E-011	1	0.000000E+000
1	58.15561609	1.518132E-011	2.641316E-012	0	0.000000E+000
1	58.15566755	2.641316E-012	1.518132E-011	1	0.000000E+000
1	58.15632784	1.518132E-011	2.641316E-012	0	0.000000E+000
1	58.15644146	2.641316E-012	1.518132E-011	1	0.000000E+000
1	58.15678609	1.518132E-011	2.641316E-012	0	0.000000E+000
1	58.15684611	2.641316E-012	1.518132E-011	1	0.000000E+000
1	58.15871011	1.518132E-011	2.641316E-012	0	0.000000E+000
1	58.15877923	2.641316E-012	1.518132E-011	1	0.000000E+000
1	58.16000378	1.518132E-011	2.641316E-012	0	0.000000E+000
1	58.16121344	2.641316E-012	1.518132E-011	1	0.000000E+000
1	58.16147485	1.518132E-011	2.641316E-012	0	0.000000E+000
1	58.16255992	2.641316E-012	1.518132E-011	1	0.000000E+000
1	58.16357299	1.518132E-011	2.641316E-012	0	0.000000E+000
1	58.16437493	2.641316E-012	1.518132E-011	1	0.000000E+000
1	58.16497258	1.518132E-011	2.641316E-012	0	0.000000E+000
1	58.16621244	2.641316E-012	1.518132E-011	1	0.000000E+000
1	58.16677860	1.518132E-011	2.641316E-012	0	0.000000E+000
1	58.16679438	2.641316E-012	1.518132E-011	1	0.000000E+000
1	58.16847170	1.518132E-011	2.641316E-012	0	0.000000E+000
1	58.16911033	2.641316E-012	1.518132E-011	1	0.000000E+000
1	58.16953306	1.518132E-011	2.641316E-012	0	0.000000E+000
1	58.16954468	2.641316E-012	1.518132E-011	1	0.000000E+000
1	58.16968179	1.518132E-011	2.641316E-012	0	0.000000E+000
1	58.16970924	2.641316E-012	1.518132E-011	1	0.000000E+000
1	58.16987067	1.518132E-011	2.641316E-012	0	0.000000E+000
1	58.16987668	2.641316E-012	1.518132E-011	1	0.000000E+000
1	58.17344662	1.518132E-011	2.641316E-012	0	0.000000E+000
1	58.17347584	2.641316E-012	1.518132E-011	1	0.000000E+000
1	58.17405600	1.518132E-011	2.641316E-012	0	0.000000E+000
1	58.18265080	2.641316E-012	1.518132E-011	1	0.000000E+000
1	58.18273188	1.518132E-011	2.641316E-012	0	0.000000E+000
1	58.18279078	2.641316E-012	1.518132E-011	1	0.000000E+000
1	58.18341167	1.518132E-011	2.641316E-012	0	0.000000E+000
1	58.18425093	2.641316E-012	1.518132E-011	1	0.000000E+000
1	58.18470890	1.518132E-011	2.641316E-012	0	0.000000E+000
1	58.18857531	2.641316E-012	1.518132E-011	1	0.000000E+000
1	58.18876776	1.518132E-011	2.641316E-012	0	0.000000E+000
1	58.18878150	2.641316E-012	1.518132E-011	1	0.000000E+000
1	58.18924719	1.518132E-011	2.641316E-012	0	0.000000E+000
1	58.19009379	2.641316E-012	1.518132E-011	1	0.000000E+000
1	58.19012555	1.518132E-011	2.641316E-012	0	0.000000E+000
1	58.19014153	2.641316E-012	1.518132E-011	1	0.000000E+000
1	58.19080921	1.518132E-011	2.641316E-012	0	0.000000E+000
1	58.20010391	2.641316E-012	1.518132E-011	1	0.000000E+000
1	58.20044965	1.518132E-011	2.641316E-012	0	0.000000E+000
1	58.20081520	2.641316E-012	1.518132E-011	1	0.000000E+000
1	58.20131681	1.518132E-011	2.641316E-012	0	0.000000E+000
1	58.20140558	2.641316E-012	1.518132E-011	1	0.000000E+000
1	58.20155641	1.518132E-011	2.641316E-012	0	0.000000E+000
1	58.20388834	2.641316E-012	1.518132E-011	1	0.000000E+000
1	58.20405977	1.518132E-011	2.641316E-012	0	0.000000E+000
1	58.21242241	2.641316E-012	1.518132E-011	1	0.000000E+000
1	58.21360380	1.518132E-011	2.641316E-012	0	0.000000E+000
1	58.21506822	2.641316E-012	1.518132E-011	1	0.000000E+000
1	58.21540730	1.518132E-011	2.641316E-012	0	0.000000E+000
1	58.21542522	2.641316E-012	1.518132E-011	1	0.000000E+000
1	58.21578119	1.518132E-011	2.641316E-012	0	0.000000E+000
1	58.21648041	2.641316E-012	1.518132E-011	1	0.000000E+000
1	58.21667420	1.518132E-011	2.641316E-012	0	0.000000E+000
1	58.21668626	2.641316E-012	1.518132E-011	1	0.000000E+000
1	58.21678077	1.518132E-011	2.641316E-012	0	0.000000E+000
1	58.22022468	2.641316E-012	1.518132E-011	1	0.000000E+000
1	58.22036966	1.518132E-011	2.641316E-012	0	0.000000E+000
1	58.22126858	2.641316E-012	1.518132E-011	1	0.000000E+000
1	58.22165755	1.518132E-011	2.641316E-012	0	0.000000E+000
1	58.24115879	2.641316E-012	1.518132E-011	1	0.000000E+000
1	58.24117187	1.518132E-011	2.641316E-012	0	0.000000E+000
1	58.24268263	2.641316E-012	1.518132E-011	1	0.000000E+000
1	58.24356751	1.518132E-011	2.641316E-012	0	0.000000E+000
1	58.24453518	2.641316E-012	1.518132E-011	1	0.000000E+000
1	58.24454991	1.518132E-011	2.641316E-012	0	0.000000E+000
1	58.24456503	2.641316E-012	1.518132E-011	1	0.000000E+000
1	58.24725986	1.518132E-011	2.641316E-012	0	0.000000E+000
1	58.24865947	2.641316E-012	1.518132E-011	1	0.000000E+000
1	58.24897260	1.518132E-011	2.641316E-012	0	0.000000E+000
1	58.24900327	2.641316E-012	1.518132E-011	1	0.000000E+000
1	58.24917924	1.518132E-011	2.641316E-012	0	0.000000E+000
1	58.25236222	2.641316E-012	1.518132E-011	1	0.000000E+000
1	58.25267025	1.518132E-011	2.641316E-012	0	0.000000E+000
1	58.25383263	2.641316E-012	1.518132E-011	1	0.000000E+000
1	58.25390607	1.518132E-011	2.641316E-012	0	0.000000E+000
1	58.25701682	2.641316E-012	1.518132E-011	1	0.000000E+000
1	58.25726161	1.518132E-011	2.641316E-012	0	0.000000E+000
1	58.25752961	2.641316E-012	1.518132E-011	1	0.000000E+000
1	58.25835652	1.518132E-011	2.641316E-012	0	0.000000E+000
1	58.26801611	2.641316E-012	1.518132E-011	1	0.000000E+000
1	58.26808881	1.518132E-011	2.641316E-012	0	0.000000E+000
1	58.26861138	2.641316E-012	1.518132E-011	1	0.000000E+000
1	58.26907984	1.518132E-011	2.641316E-012	0	0.000000E+000
1	58.26956475	2.641316E-012	1.518132E-011	1	0.000000E+000
1	58.26988217	1.518132E-011	2.641316E-012	0	0.000000E+000
1	58.27043520	2.641316E-012	1.518132E-011	1	0.000000E+000
1	58.27052364	1.518132E-011	2.641316E-012	0	0.000000E+000
1	58.27053565	2.641316E-012	1.518132E-011	1	0.000000E+000
1	58.27204465	1.518132E-011	2.641316E-012	0	0.000000E+000
1	58.28879352	2.641316E-012	1.518132E-011	1	0.000000E+000
1	58.28884328	1.518132E-011	2.641316E-012	0	0.000000E+000
1	58.28887256	2.641316E-012	1.518132E-011	1	0.000000E+000
1	58.28931687	1.518132E-011	2.641316E-012	0	0.000000E+000
1	58.28972950	2.641316E-012	1.518132E-011	1	0.000000E+000
1	58.28985412	1.518132E-011	2.641316E-012	0	0.000000E+000
1	58.29164452	2.641316E-012	1.518132E-011	1	0.000000E+000
1	58.29231847	1.518132E-011	2.641316E-012	0	0.000000E+000
1	58.29235049	2.641316E-012	1.518132E-011	1	0.000000E+000
1	58.29235784	1.518132E-011	2.641316E-012	0	0.000000E+000
1	58.29236997	2.641316E-012	1.518132E-011	1	0.000000E+000
1	58.29318152	1.518132E-011	2.641316E-012	0	0.000000E+000
1	58.29319701	2.641316E-012	1.518132E-011	1	0.000000E+000
1	58.29349288	1.518132E-011	2.641316E-012	0	0.000000E+000
1	58.29435878	2.641316E-012	1.518132E-011	1	0.000000E+000
1	58.29523541	1.518132E-011	2.641316E-012	0	0.000000E+000
1	58.31349821	2.641316E-012	1.518132E-011	1	0.000000E+000
1	58.31356569	1.518132E-011	2.641316E-012	0	0.000000E+000
1	58.32664495	2.641316E-012	1.518132E-011	1	0.000000E+000
1	58.32667428	1.518132E-011	2.641316E-012	0	0.000000E+000
1	58.35224149	2.641316E-012	1.518132E-011	1	0.000000E+000
1	58.35273932	1.518132E-011	2.641316E-012	0	0.000000E+000
1	58.35521879	2.641316E-012	1.518132E-011	1	0.000000E+000
1	58.35545468	1.518132E-011	2.641316E-012	0	0.000000E+000
1	58.35728867	2.641316E-012	1.518132E-011	1	0.000000E+000
1	58.35789483	1.518132E-011	2.641316E-012	0	0.000000E+000
1	58.35791730	2.641316E-012	1.518132E-011	1	0.000000E+000
1	58.35925976	1.518132E-011	2.641316E-012	0	0.000000E+000
1	58.36115016	2.641316E-012	1.518132E-011	1	0.000000E+000
1	58.36159135	1.518132E-011	2.641316E-012	0	0.000000E+000
1	58.36239621	2.641316E-012	1.518132E-011	1	0.000000E+000
1	58.36407805	1.518132E-011	2.641316E-012	0	0.000000E+000
1	58.36410761	2.641316E-012	1.518132E-011	1	0.000000E+000
1	58.36456970	1.518132E-011	2.641316E-012	0	0.000000E+000
1	58.37458677	2.641316E-012	1.518132E-011	1	0.000000E+000
1	58.37504887	1.518132E-011	2.641316E-012	0	0.000000E+000
1	58.37660503	2.641316E-012	1.518132E-011	1	0.000000E+000
1	58.37756353	1.518132E-011	2.641316E-012	0	0.000000E+000
1	58.37836340	2.641316E-012	1.518132E-011	1	0.000000E+000
1	58.37898016	1.518132E-011	2.641316E-012	0	0.000000E+000
1	58.38012471	2.641316E-012	1.518132E-011	1	0.000000E+000
1	58.38039970	1.518132E-011	2.641316E-012	0	0.000000E+000
1	58.38041014	2.641316E-012	1.518132E-011	1	0.000000E+000
1	58.38180318	1.518132E-011	2.641316E-012	0	0.000000E+000
1	58.38180832	2.641316E-012	1.518132E-011	1	0.000000E+000
1	58.38188799	1.518132E-011	2.641316E-012	0	0.000000E+000
1	58.38193961	2.641316E-012	1.518132E-011	1	0.000000E+000
1	58.38341415	1.518132E-011	2.641316E-012	0	0.000000E+000
1	58.38382194	2.641316E-012	1.518132E-011	1	0.000000E+000
1	58.38456468	1.518132E-011	2.641316E-012	0	0.000000E+000
1	58.40504626	2.641316E-012	1.518132E-011	1	0.000000E+000
1	58.40532807	1.518132E-011	2.641316E-012	0	0.000000E+000
1	58.40683819	2.641316E-012	1.518132E-011	1	0.000000E+000
1	58.40828262	1.518132E-011	2.641316E-012	0	0.000000E+000
1	58.40940674	2.641316E-012	1.518132E-011	1	0.000000E+000
1	58.40967126	1.518132E-011	2.641316E-012	0	0.000000E+000
1	58.40970542	2.641316E-012	1.518132E-011	1	0.000000E+000
1	58.41083268	1.518132E-011	2.641316E-012	0	0.000000E+000
1	58.41089322	2.641316E-012	1.518132E-011	1	0.000000E+000
1	58.41135765	1.518132E-011	2.641316E-012	0	0.000000E+000
1	58.41345478	2.641316E-012	1.518132E-011	1	0.000000E+000
1	58.41429809	1.518132E-011	2.641316E-012	0	0.000000E+000
1	58.41665571	2.641316E-012	1.518132E-011	1	0.000000E+000
1	58.41679023	1.518132E-011	2.641316E-012	0	0.000000E+000
1	58.42334620	2.641316E-012	1.518132E-011	1	0.000000E+000
1	58.42338407	1.518132E-011	2.641316E-012	0	0.000000E+000
1	58.42434163	2.641316E-012	1.518132E-011	1	0.000000E+000
1	58.42435061	1.518132E-011	2.641316E-012	0	0.000000E+000
1	58.42533211	2.641316E-012	1.518132E-011	1	0.000000E+000
1	58.42616384	1.518132E-011	2.641316E-012	0	0.000000E+000
1	58.42617386	2.641316E-012	1.518132E-011	1	0.000000E+000
1	58.42638929	1.518132E-011	2.641316E-012	0	0.000000E+000
1	58.42709482	2.641316E-012	1.518132E-011	1	0.000000E+000
1	58.42723108	1.518132E-011	2.641316E-012	0	0.000000E+000
1	58.42880761	2.641316E-012	1.518132E-011	1	0.000000E+000
1	58.42907309	1.518132E-011	2.641316E-012	0	0.000000E+000
1	58.42909283	2.641316E-012	1.518132E-011	1	0.000000E+000
1	58.42971672	1.518132E-011	2.641316E-012	0	0.000000E+000
1	58.42977175	2.641316E-012	1.518132E-011	1	0.000000E+000
1	58.43163135	1.518132E-011	2.641316E-012	0	0.000000E+000
1	58.43189938	2.641316E-012	1.518132E-011	1	0.000000E+000
1	58.43199473	1.518132E-011	2.641316E-012	0	0.000000E+000
1	58.43424408	2.641316E-012	1.518132E-011	1	0.000000E+000
1	58.43487846	1.518132E-011	2.641316E-012	0	0.000000E+000
1	58.43707681	2.641316E-012	1.518132E-011	1	0.000000E+000
1	58.43737341	1.518132E-011	2.641316E-012	0	0.000000E+000
1	58.43741837	2.641316E-012	1.518132E-011	1	0.000000E+000
1	58.43779633	1.518132E-011	2.641316E-012	0	0.000000E+000
1	58.43780913	2.641316E-012	1.518132E-011	1	0.000000E+000
1	58.43822883	1.518132E-011	2.641316E-012	0	0.000000E+000
1	58.43880428	2.641316E-012	1.518132E-011	1	0.000000E+000
1	58.43960348	1.518132E-011	2.641316E-012	0	0.000000E+000
1	58.44146814	2.641316E-012	1.518132E-011	1	0.000000E+000
1	58.44306680	1.518132E-011	2.641316E-012	0	0.000000E+000
1	58.44393788	2.641316E-012	1.518132E-011	1	0.000000E+000
1	58.44405013	1.518132E-011	2.641316E-012	0	0.000000E+000
1	58.44420001	2.641316E-012	1.518132E-011	1	0.000000E+000
1	58.44511313	1.518132E-011	2.641316E-012	0	0.000000E+000
1	58.44515011	2.641316E-012	1.518132E-011	1	0.000000E+000
1	58.44541710	1.518132E-011	2.641316E-012	0	0.000000E+000
1	58.44885596	2.641316E-012	1.518132E-011	1	0.000000E+000
1	58.44898199	1.518132E-011	2.641316E-012	0	0.000000E+000
1	58.44901306	2.641316E-012	1.518132E-011	1	0.000000E+000
1	58.44979822	1.518132E-011	2.641316E-012	0	0.000000E+000
1	58.45047383	2.641316E-012	1.518132E-011	1	0.000000E+000
1	58.45088622	1.518132E-011	2.641316E-012	0	0.000000E+000
1	58.45138475	2.641316E-012	1.518132E-011	1	0.000000E+000
1	58.45225914	1.518132E-011	2.641316E-012	0	0.000000E+000
1	58.45282853	2.641316E-012	1.518132E-011	1	0.000000E+000
1	58.45311345	1.518132E-011	2.641316E-012	0	0.000000E+000
1	58.45708128	2.641316E-012	1.518132E-011	1	0.000000E+000
1	58.45796452	1.518132E-011	2.641316E-012	0	0.000000E+000
1	58.45806778	2.641316E-012	1.518132E-011	1	0.000000E+000
1	58.45809644	1.518132E-011	2.641316E-012	0	0.000000E+000
1	58.46201008	2.641316E-012	1.518132E-011	1	0.000000E+000
1	58.46232163	1.518132E-011	2.641316E-012	0	0.000000E+000
1	58.46235151	2.641316E-012	1.518132E-011	1	0.000000E+000
1	58.46356135	1.518132E-011	2.641316E-012	0	0.000000E+000
1	58.46362544	2.641316E-012	1.518132E-011	1	0.000000E+000
1	58.46395272	1.518132E-011	2.641316E-012	0	0.000000E+000
1	58.46722763	2.641316E-012	1.518132E-011	1	0.000000E+000
1	58.46732859	1.518132E-011	2.641316E-012	0	0.000000E+000
1	58.46734154	2.641316E-012	1.518132E-011	1	0.000000E+000
1	58.46768067	1.518132E-011	2.641316E-012	0	0.000000E+000
1	58.46897729	2.641316E-012	1.518132E-011	1	0.000000E+000
1	58.46901701	1.518132E-011	2.641316E-012	0	0.000000E+000
1	58.47001699	2.641316E-012	1.518132E-011	1	0.000000E+000
1	58.47027496	1.518132E-011	2.641316E-012	0	0.000000E+000
1	58.47443617	2.641316E-012	1.518132E-011	1	0.000000E+000
1	58.47547194	1.518132E-011	2.641316E-012	0	0.000000E+000
1	58.47550458	2.641316E-012	1.518132E-011	1	0.000000E+000
1	58.47560415	1.518132E-011	2.641316E-012	0	0.000000E+000
1	58.48260187	2.641316E-012	1.518132E-011	1	0.000000E+000
1	58.48312655	1.518132E-011	2.641316E-012	0	0.000000E+000
1	58.48312975	2.641316E-012	1.518132E-011	1	0.000000E+000
1	58.48388467	1.518132E-011	2.641316E-012	0	0.000000E+000
1	58.48503651	2.641316E-012	1.518132E-011	1	0.000000E+000
1	58.48523034	1.518132E-011	2.641316E-012	0	0.000000E+000
1	58.48529983	2.641316E-012	1.518132E-011	1	0.000000E+000
1	58.48612550	1.518132E-011	2.641316E-012	0	0.000000E+000
1	58.48615800	2.641316E-012	1.518132E-011	1	0.000000E+000
1	58.48688109	1.518132E-011	2.641316E-012	0	0.000000E+000
1	58.49546711	2.641316E-012	1.518132E-011	1	0.000000E+000
1	58.49625141	1.518132E-011	2.641316E-012	0	0.000000E+000
1	58.50578603	2.641316E-012	1.518132E-011	1	0.000000E+000
1	58.50582916	1.518132E-011	2.641316E-012	0	0.000000E+000
1	58.50593068	2.641316E-012	1.518132E-011	1	0.000000E+000
1	58.50605726	1.518132E-011	2.641316E-012	0	0.000000E+000
1	58.50654812	2.641316E-012	1.518132E-011	1	0.000000E+000
1	58.50702228	1.518132E-011	2.641316E-012	0	0.000000E+000
1	58.50743211	2.641316E-012	1.518132E-011	1	0.000000E+000
1	58.50746894	1.518132E-011	2.641316E-012	0	0.000000E+000
1	58.51163653	2.641316E-012	1.518132E-011	1	0.000000E+000
1	58.51164627	1.518132E-011	2.641316E-012	0	0.000000E+000
1	58.51208819	2.641316E-012	1.518132E-011	1	0.000000E+000
1	58.51218553	1.518132E-011	2.641316E-012	0	0.000000E+000
1	58.51219702	2.641316E-012	1.518132E-011	1	0.000000E+000
1	58.51249314	1.518132E-011	2.641316E-012	0	0.000000E+000
1	58.51311987	2.641316E-012	1.518132E-011	1	0.000000E+000
1	58.51340227	1.518132E-011	2.641316E-012	0	0.000000E+000
1	58.51346812	2.641316E-012	1.518132E-011	1	0.000000E+000
1	58.51436146	1.518132E-011	2.641316E-012	0	0.000000E+000
1	58.51839609	2.641316E-012	1.518132E-011	1	0.000000E+000
1	58.51858397	1.518132E-011	2.641316E-012	0	0.000000E+000
1	58.51859380	2.641316E-012	1.518132E-011	1	0.000000E+000
1	58.51891160	1.518132E-011	2.641316E-012	0	0.000000E+000
1	58.51935712	2.641316E-012	1.518132E-011	1	0.000000E+000
1	58.51993814	1.518132E-011	2.641316E-012	0	0.000000E+000
1	58.52061434	2.641316E-012	1.518132E-011	1	0.000000E+000
1	58.52159190	1.518132E-011	2.641316E-012	0	0.000000E+000
1	58.54080940	2.641316E-012	1.518132E-011	1	0.000000E+000
1	58.54119546	1.518132E-011	2.641316E-012	0	0.000000E+000
1	58.54130656	2.641316E-012	1.518132E-011	1	0.000000E+000
1	58.54187571	1.518132E-011	2.641316E-012	0	0.000000E+000
1	58.54189886	2.641316E-012	1.518132E-011	1	0.000000E+000
1	58.54243531	1.518132E-011	2.641316E-012	0	0.000000E+000
1	58.54306181	2.641316E-012	1.518132E-011	1	0.000000E+000
1	58.54480442	1.518132E-011	2.641316E-012	0	0.000000E+000
1	58.54485464	2.641316E-012	1.518132E-011	1	0.000000E+000
1	58.54516644	1.518132E-011	2.641316E-012	0	0.000000E+000
1	58.54813736	2.641316E-012	1.518132E-011	1	0.000000E+000
1	58.54821292	1.518132E-011	2.641316E-012	0	0.000000E+000
1	58.54822362	2.641316E-012	1.518132E-011	1	0.000000E+000
1	58.54901528	1.518132E-011	2.641316E-012	0	0.000000E+000
1	58.54933591	2.641316E-012	1.518132E-011	1	0.000000E+000
1	58.54979343	1.518132E-011	2.641316E-012	0	0.000000E+000
1	58.54979835	2.641316E-012	1.518132E-011	1	0.000000E+000
1	58.55078920	1.518132E-011	2.641316E-012	0	0.000000E+000
1	58.55500607	2.641316E-012	1.518132E-011	1	0.000000E+000
1	58.55525692	1.518132E-011	2.641316E-012	0	0.000000E+000
1	58.56042282	2.641316E-012	1.518132E-011	1	0.000000E+000
1	58.56093757	1.518132E-011	2.641316E-012	0	0.000000E+000
1	58.56097612	2.641316E-012	1.518132E-011	1	0.000000E+000
1	58.56214620	1.518132E-011	2.641316E-012	0	0.000000E+000
1	58.56244511	2.641316E-012	1.518132E-011	1	0.000000E+000
1	58.56306583	1.518132E-011	2.641316E-012	0	0.000000E+000
1	58.56517154	2.641316E-012	1.518132E-011	1	0.000000E+000
1	58.56539514	1.518132E-011	2.641316E-012	0	0.000000E+000
1	58.56731046	2.641316E-012	1.518132E-011	1	0.000000E+000
1	58.56744420	1.518132E-011	2.641316E-012	0	0.000000E+000
1	58.56874102	2.641316E-012	1.518132E-011	1	0.000000E+000
1	58.56942468	1.518132E-011	2.641316E-012	0	0.000000E+000
1	58.57058668	2.641316E-012	1.518132E-011	1	0.000000E+000
1	58.57170304	1.518132E-011	2.641316E-012	0	0.000000E+000
1	58.57611646	2.641316E-012	1.518132E-011	1	0.000000E+000
1	58.57716252	1.518132E-011	2.641316E-012	0	0.000000E+000
1	58.57833006	2.641316E-012	1.518132E-011	1	0.000000E+000
1	58.57851762	1.518132E-011	2.641316E-012	0	0.000000E+000
1	58.57860214	2.641316E-012	1.518132E-011	1	0.000000E+000
1	58.57947769	1.518132E-011	2.641316E-012	0	0.000000E+000
1	58.57955689	2.641316E-012	1.518132E-011	1	0.000000E+000
1	58.58060870	1.518132E-011	2.641316E-012	0	0.000000E+000
1	58.58097617	2.641316E-012	1.518132E-011	1	0.000000E+000
1	58.58173776	1.518132E-011	2.641316E-012	0	0.000000E+000
1	58.58226928	2.641316E-012	1.518132E-011	1	0.000000E+000
1	58.58312470	1.518132E-011	2.641316E-012	0	0.000000E+000
1	58.58408288	2.641316E-012	1.518132E-011	1	0.000000E+000
1	58.58512707	1.518132E-011	2.641316E-012	0	0.000000E+000
1	58.58513776	2.641316E-012	1.518132E-011	1	0.000000E+000
1	58.58571318	1.518132E-011	2.641316E-012	0	0.000000E+000
1	58.58684570	2.641316E-012	1.518132E-011	1	0.000000E+000
1	58.58798044	1.518132E-011	2.641316E-012	0	0.000000E+000
1	58.58808050	2.641316E-012	1.518132E-011	1	0.000000E+000
1	58.58969660	1.518132E-011	2.641316E-012	0	0.000000E+000
1	58.59187108	2.641316E-012	1.518132E-011	1	0.000000E+000
1	58.59200766	1.518132E-011	2.641316E-012	0	0.000000E+000
1	58.59242752	2.641316E-012	1.518132E-011	1	0.000000E+000
1	58.59272291	1.518132E-011	2.641316E-012	0	0.000000E+000
1	58.59556187	2.641316E-012	1.518132E-011	1	0.000000E+000
1	58.59576205	1.518132E-011	2.641316E-012	0	0.000000E+000
1	58.60327159	2.641316E-012	1.518132E-011	1	0.000000E+000
1	58.60341585	1.518132E-011	2.641316E-012	0	0.000000E+000
1	58.60349175	2.641316E-012	1.518132E-011	1	0.000000E+000
1	58.60394402	1.518132E-011	2.641316E-012	0	0.000000E+000
1	58.60395209	2.641316E-012	1.518132E-011	1	0.000000E+000
1	58.60402317	1.518132E-011	2.641316E-012	0	0.000000E+000
1	58.60460994	2.641316E-012	1.518132E-011	1	0.000000E+000
1	58.60501519	1.518132E-011	2.641316E-012	0	0.000000E+000
1	58.60503880	2.641316E-012	1.518132E-011	1	0.000000E+000
1	58.60508275	1.518132E-011	2.641316E-012	0	0.000000E+000
1	58.60945793	2.641316E-012	1.518132E-011	1	0.000000E+000
1	58.61004052	1.518132E-011	2.641316E-012	0	0.000000E+000
1	58.61063757	2.641316E-012	1.518132E-011	1	0.000000E+000
1	58.61124651	1.518132E-011	2.641316E-012	0	0.000000E+000
1	58.61127765	2.641316E-012	1.518132E-011	1	0.000000E+000
1	58.61203970	1.518132E-011	2.641316E-012	0	0.000000E+000
1	58.61208848	2.641316E-012	1.518132E-011	1	0.000000E+000
1	58.61220341	1.518132E-011	2.641316E-012	0	0.000000E+000
1	58.61260176	2.641316E-012	1.518132E-011	1	0.000000E+000
1	58.61263146	1.518132E-011	2.641316E-012	0	0.000000E+000
1	58.61377924	2.641316E-012	1.518132E-011	1	0.000000E+000
1	58.61484289	1.518132E-011	2.641316E-012	0	0.000000E+000
1	58.61682377	2.641316E-012	1.518132E-011	1	0.000000E+000
1	58.61708747	1.518132E-011	2.641316E-012	0	0.000000E+000
1	58.61874603	2.641316E-012	1.518132E-011	1	0.000000E+000
1	58.61888217	1.518132E-011	2.641316E-012	0	0.000000E+000
1	58.61932799	2.641316E-012	1.518132E-011	1	0.000000E+000
1	58.61943710	1.518132E-011	2.641316E-012	0	0.000000E+000
1	58.63636294	2.641316E-012	1.518132E-011	1	0.000000E+000
1	58.63664537	1.518132E-011	2.641316E-012	0	0.000000E+000
1	58.63666475	2.641316E-012	1.518132E-011	1	0.000000E+000
1	58.63677462	1.518132E-011	2.641316E-012	0	0.000000E+000
1	58.63685757	2.641316E-012	1.518132E-011	1	0.000000E+000
1	58.63771539	1.518132E-011	2.641316E-012	0	0.000000E+000
1	58.63775868	2.641316E-012	1.518132E-011	1	0.000000E+000
1	58.63784583	1.518132E-011	2.641316E-012	0	0.000000E+000
1	58.66401531	2.641316E-012	1.518132E-011	1	0.000000E+000
1	58.66514227	1.518132E-011	2.641316E-012	0	0.000000E+000
1	58.66694769	2.641316E-012	1.518132E-011	1	0.000000E+000
1	58.66711419	1.518132E-011	2.641316E-012	0	0.000000E+000
1	58.66726252	2.641316E-012	1.518132E-011	1	0.000000E+000
1	58.66777171	1.518132E-011	2.641316E-012	0	0.000000E+000
1	58.67754507	2.641316E-012	1.518132E-011	1	0.000000E+000
1	58.67788424	1.518132E-011	2.641316E-012	0	0.000000E+000
1	58.67791493	2.641316E-012	1.518132E-011	1	0.000000E+000
1	58.67852583	1.518132E-011	2.641316E-012	0	0.000000E+000
1	58.67875853	2.641316E-012	1.518132E-011	1	0.000000E+000
1	58.67997980	1.518132E-011	2.641316E-012	0	0.000000E+000
1	58.68695722	2.641316E-012	1.518132E-011	1	0.000000E+000
1	58.68706398	1.518132E-011	2.641316E-012	0	0.000000E+000
1	58.68710983	2.641316E-012	1.518132E-011	1	0.000000E+000
1	58.68752596	1.518132E-011	2.641316E-012	0	0.000000E+000
1	58.68753471	2.641316E-012	1.518132E-011	1	0.000000E+000
1	58.68783557	1.518132E-011	2.641316E-012	0	0.000000E+000
1	58.68912730	2.641316E-012	1.518132E-011	1	0.000000E+000
1	58.69078702	1.518132E-011	2.641316E-012	0	0.000000E+000
1	58.69517426	2.641316E-012	1.518132E-011	1	0.000000E+000
1	58.69521981	1.518132E-011	2.641316E-012	0	0.000000E+000
1	58.69591457	2.641316E-012	1.518132E-011	1	0.000000E+000
1	58.69723340	1.518132E-011	2.641316E-012	0	0.000000E+000
1	65.38288597	2.415178E-012	1.495518E-011	1	0.000000E+000
1	65.38307907	1.495518E-011	2.415178E-012	0	0.000000E+000
1	65.38432465	2.415178E-012	1.495518E-011	1	0.000000E+000
1	65.38472001	1.495518E-011	2.415178E-012	0	0.000000E+000
1	65.38691675	2.415178E-012	1.495518E-011	1	0.000000E+000
1	65.38771343	1.495518E-011	2.415178E-012	0	0.000000E+000
1	65.38843453	2.415178E-012	1.495518E-011	1	0.000000E+000
1	65.38919104	1.495518E-011	2.415178E-012	0	0.000000E+000
1	65.39286724	2.415178E-012	1.495518E-011	1	0.000000E+000
1	65.39457210	1.495518E-011	2.415178E-012	0	0.000000E+000
1	65.39705193	2.415178E-012	1.495518E-011	1	0.000000E+000
1	65.39799298	1.495518E-011	2.415178E-012	0	0.000000E+000
1	65.40052418	2.415178E-012	1.495518E-011	1	0.000000E+000
1	65.40135665	1.495518E-011	2.415178E-012	0	0.000000E+000
1	65.40165036	2.415178E-012	1.495518E-011	1	0.000000E+000
1	65.40172732	1.495518E-011	2.415178E-012	0	0.000000E+000
1	65.40215905	2.415178E-012	1.495518E-011	1	0.000000E+000
1	65.40263216	1.495518E-011	2.415178E-012	0	0.000000E+000
1	65.40295016	2.415178E-012	1.495518E-011	1	0.000000E+000
1	65.40360822	1.495518E-011	2.415178E-012	0	0.000000E+000
1	65.40366303	2.415178E-012	1.495518E-011	1	0.000000E+000
1	65.40399021	1.495518E-011	2.415178E-012	0	0.000000E+000
1	65.40420656	2.415178E-012	1.495518E-011	1	0.000000E+000
1	65.40551801	1.495518E-011	2.415178E-012	0	0.000000E+000
1	65.40651317	2.415178E-012	1.495518E-011	1	0.000000E+000
1	65.40661762	1.495518E-011	2.415178E-012	0	0.000000E+000
1	65.40675011	2.415178E-012	1.495518E-011	1	0.000000E+000
1	65.40678669	1.495518E-011	2.415178E-012	0	0.000000E+000
1	65.40953609	2.415178E-012	1.495518E-011	1	0.000000E+000
1	65.41032666	1.495518E-011	2.415178E-012	0	0.000000E+000
1	65.41455837	2.415178E-012	1.495518E-011	1	0.000000E+000
1	65.41500090	1.495518E-011	2.415178E-012	0	0.000000E+000
1	65.41529777	2.415178E-012	1.495518E-011	1	0.000000E+000
1	65.41646965	1.495518E-011	2.415178E-012	0	0.000000E+000
1	65.41649644	2.415178E-012	1.495518E-011	1	0.000000E+000
1	65.41661897	1.495518E-011	2.415178E-012	0	0.000000E+000
1	65.41670428	2.415178E-012	1.495518E-011	1	0.000000E+000
1	65.41691067	1.495518E-011	2.415178E-012	0	0.000000E+000
1	65.41692908	2.415178E-012	1.495518E-011	1	0.000000E+000
1	65.41735579	1.495518E-011	2.415178E-012	0	0.000000E+000
1	65.41741352	2.415178E-012	1.495518E-011	1	0.000000E+000
1	65.41989610	1.495518E-011	2.415178E-012	0	0.000000E+000
1	65.41994426	2.415178E-012	1.495518E-011	1	0.000000E+000
1	65.42078254	1.495518E-011	2.415178E-012	0	0.000000E+000
1	65.45258142	2.415178E-012	1.495518E-011	1	0.000000E+000
1	65.45309270	1.495518E-011	2.415178E-012	0	0.000000E+000
1	65.45580412	2.415178E-012	1.495518E-011	1	0.000000E+000
1	65.45622542	1.495518E-011	2.415178E-012	0	0.000000E+000
1	65.45626832	2.415178E-012	1.495518E-011	1	0.000000E+000
1	65.45634845	1.495518E-011	2.415178E-012	0	0.000000E+000
1	65.45721350	2.415178E-012	1.495518E-011	1	0.000000E+000
1	65.45728310	1.495518E-011	2.415178E-012	0	0.000000E+000
1	65.46115351	2.415178E-012	1.495518E-011	1	0.000000E+000
1	65.46171441	1.495518E-011	2.415178E-012	0	0.000000E+000
1	65.46174591	2.415178E-012	1.495518E-011	1	0.000000E+000
1	65.46285017	1.495518E-011	2.415178E-012	0	0.000000E+000
1	65.46288453	2.415178E-012	1.495518E-011	1	0.000000E+000
1	65.46309172	1.495518E-011	2.415178E-012	0	0.000000E+000
1	65.46311414	2.415178E-012	1.495518E-011	1	0.000000E+000
1	65.46430707	1.495518E-011	2.415178E-012	0	0.000000E+000
1	65.46432171	2.415178E-012	1.495518E-011	1	0.000000E+000
1	65.46495681	1.495518E-011	2.415178E-012	0	0.000000E+000
1	65.46652294	2.415178E-012	1.495518E-011	1	0.000000E+000
1	65.46752475	1.495518E-011	2.415178E-012	0	0.000000E+000
1	65.46863623	2.415178E-012	1.495518E-011	1	0.000000E+000
1	65.46956139	1.495518E-011	2.415178E-012	0	0.000000E+000
1	65.46965651	2.415178E-012	1.495518E-011	1	0.000000E+000
1	65.46971762	1.495518E-011	2.415178E-012	0	0.000000E+000
1	65.46989544	2.415178E-012	1.495518E-011	1	0.000000E+000
1	65.47176573	1.495518E-011	2.415178E-012	0	0.000000E+000
1	65.47178695	2.415178E-012	1.495518E-011	1	0.000000E+000
1	65.47273359	1.495518E-011	2.415178E-012	0	0.000000E+000
1	65.47330405	2.415178E-012	1.495518E-011	1	0.000000E+000
1	65.47423503	1.495518E-011	2.415178E-012	0	0.000000E+000
1	65.47440327	2.415178E-012	1.495518E-011	1	0.000000E+000
1	65.47491930	1.495518E-011	2.415178E-012	0	0.000000E+000
1	65.47495760	2.415178E-012	1.495518E-011	1	0.000000E+000
1	65.47530937	1.495518E-011	2.415178E-012	0	0.000000E+000
1	65.47592378	2.415178E-012	1.495518E-011	1	0.000000E+000
1	65.47635839	1.495518E-011	2.415178E-012	0	0.000000E+000
1	65.47782263	2.415178E-012	1.495518E-011	1	0.000000E+000
1	65.47819403	1.495518E-011	2.415178E-012	0	0.000000E+000
1	65.47826377	2.415178E-012	1.495518E-011	1	0.000000E+000
1	65.47912679	1.495518E-011	2.415178E-012	0	0.000000E+000
1	65.48030994	2.415178E-012	1.495518E-011	1	0.000000E+000
1	65.48073609	1.495518E-011	2.415178E-012	0	0.000000E+000
1	65.48085040	2.415178E-012	1.495518E-011	1	0.000000E+000
1	65.48142898	1.495518E-011	2.415178E-012	0	0.000000E+000
1	65.48180335	2.415178E-012	1.495518E-011	1	0.000000E+000
1	65.48264356	1.495518E-011	2.415178E-012	0	0.000000E+000
1	65.48268468	2.415178E-012	1.495518E-011	1	0.000000E+000
1	65.48376163	1.495518E-011	2.415178E-012	0	0.000000E+000
1	65.48464500	2.415178E-012	1.495518E-011	1	0.000000E+000
1	65.48551871	1.495518E-011	2.415178E-012	0	0.000000E+000
1	65.48556283	2.415178E-012	1.495518E-011	1	0.000000E+000
1	65.48587747	1.495518E-011	2.415178E-012	0	0.000000E+000
1	65.48927499	2.415178E-012	1.495518E-011	1	0.000000E+000
1	65.48946789	1.495518E-011	2.415178E-012	0	0.000000E+000
1	65.48947523	2.415178E-012	1.495518E-011	1	0.000000E+000
1	65.48971539	1.495518E-011	2.415178E-012	0	0.000000E+000
1	65.49127460	2.415178E-012	1.495518E-011	1	0.000000E+000
1	65.49194787	1.495518E-011	2.415178E-012	0	0.000000E+000
1	65.49329590	2.415178E-012	1.495518E-011	1	0.000000E+000
1	65.49370242	1.495518E-011	2.415178E-012	0	0.000000E+000
1	65.49373993	2.415178E-012	1.495518E-011	1	0.000000E+000
1	65.49399174	1.495518E-011	2.415178E-012	0	0.000000E+000
1	65.49402235	2.415178E-012	1.495518E-011	1	0.000000E+000
1	65.49408947	1.495518E-011	2.415178E-012	0	0.000000E+000
1	65.49412541	2.415178E-012	1.495518E-011	1	0.000000E+000
1	65.49453272	1.495518E-011	2.415178E-012	0	0.000000E+000
1	65.49968055	2.415178E-012	1.495518E-011	1	0.000000E+000
1	65.50006423	1.495518E-011	2.415178E-012	0	0.000000E+000
1	65.50007868	2.415178E-012	1.495518E-011	1	0.000000E+000
1	65.50044224	1.495518E-011	2.415178E-012	0	0.000000E+000
1	65.50048023	2.415178E-012	1.495518E-011	1	0.000000E+000
1	65.50237726	1.495518E-011	2.415178E-012	0	0.000000E+000
1	65.50334263	2.415178E-012	1.495518E-011	1	0.000000E+000
1	65.50393545	1.495518E-011	2.415178E-012	0	0.000000E+000
1	65.50487063	2.415178E-012	1.495518E-011	1	0.000000E+000
1	65.50516969	1.495518E-011	2.415178E-012	0	0.000000E+000
1	65.50539732	2.415178E-012	1.495518E-011	1	0.000000E+000
1	65.50592351	1.495518E-011	2.415178E-012	0	0.000000E+000
1	65.50666663	2.415178E-012	1.495518E-011	1	0.000000E+000
1	65.50740854	1.495518E-011	2.415178E-012	0	0.000000E+000
1	65.50744833	2.415178E-012	1.495518E-011	1	0.000000E+000
1	65.50874407	1.495518E-011	2.415178E-012	0	0.000000E+000
1	65.51292064	2.415178E-012	1.495518E-011	1	0.000000E+000
1	65.51300781	1.495518E-011	2.415178E-012	0	0.000000E+000
1	65.52068202	2.415178E-012	1.495518E-011	1	0.000000E+000
1	65.52097885	1.495518E-011	2.415178E-012	0	0.000000E+000
1	65.52099614	2.415178E-012	1.495518E-011	1	0.000000E+000
1	65.52178775	1.495518E-011	2.415178E-012	0	0.000000E+000
1	65.52236702	2.415178E-012	1.495518E-011	1	0.000000E+000
1	65.52247251	1.495518E-011	2.415178E-012	0	0.000000E+000
1	65.52263317	2.415178E-012	1.495518E-011	1	0.000000E+000
1	65.52413684	1.495518E-011	2.415178E-012	0	0.000000E+000
1	65.52456381	2.415178E-012	1.495518E-011	1	0.000000E+000
1	65.52522254	1.495518E-011	2.415178E-012	0	0.000000E+000
1	65.52821774	2.415178E-012	1.495518E-011	1	0.000000E+000
1	65.52853982	1.495518E-011	2.415178E-012	0	0.000000E+000
1	65.52858173	2.415178E-012	1.495518E-011	1	0.000000E+000
1	65.52948210	1.495518E-011	2.415178E-012	0	0.000000E+000
1	65.52950705	2.415178E-012	1.495518E-011	1	0.000000E+000
1	65.53035107	1.495518E-011	2.415178E-012	0	0.000000E+000
1	65.53240774	2.415178E-012	1.495518E-011	1	0.000000E+000
1	65.53384020	1.495518E-011	2.415178E-012	0	0.000000E+000
1	65.53604821	2.415178E-012	1.495518E-011	1	0.000000E+000
1	65.53642127	1.495518E-011	2.415178E-012	0	0.000000E+000
1	65.53674544	2.415178E-012	1.495518E-011	1	0.000000E+000
1	65.53686820	1.495518E-011	2.415178E-012	0	0.000000E+000
1	65.53933712	2.415178E-012	1.495518E-011	1	0.000000E+000
1	65.54043610	1.495518E-011	2.415178E-012	0	0.000000E+000
1	65.54475968	2.415178E-012	1.495518E-011	1	0.000000E+000
1	65.54498839	1.495518E-011	2.415178E-012	0	0.000000E+000
1	65.54657841	2.415178E-012	1.495518E-011	1	0.000000E+000
1	65.54660742	1.495518E-011	2.415178E-012	0	0.000000E+000
1	65.54696143	2.415178E-012	1.495518E-011	1	0.000000E+000
1	65.54754690	1.495518E-011	2.415178E-012	0	0.000000E+000
1	65.55027510	2.415178E-012	1.495518E-011	1	0.000000E+000
1	65.55108872	1.495518E-011	2.415178E-012	0	0.000000E+000
1	65.55945018	2.415178E-012	1.495518E-011	1	0.000000E+000
1	65.56036372	1.495518E-011	2.415178E-012	0	0.000000E+000
1	65.56277348	2.415178E-012	1.495518E-011	1	0.000000E+000
1	65.56333562	1.495518E-011	2.415178E-012	0	0.000000E+000
1	65.56387116	2.415178E-012	1.495518E-011	1	0.000000E+000
1	65.56402364	1.495518E-011	2.415178E-012	0	0.000000E+000
1	65.57548125	2.415178E-012	1.495518E-011	1	0.000000E+000
1	65.57580589	1.495518E-011	2.415178E-012	0	0.000000E+000
1	65.57750764	2.415178E-012	1.495518E-011	1	0.000000E+000
1	65.57753410	1.495518E-011	2.415178E-012	0	0.000000E+000
1	65.57945754	2.415178E-012	1.495518E-011	1	0.000000E+000
1	65.58090368	1.495518E-011	2.415178E-012	0	0.000000E+000
1	65.58240359	2.415178E-012	1.495518E-011	1	0.000000E+000
1	65.58318968	1.495518E-011	2.415178E-012	0	0.000000E+000
1	65.58331662	2.415178E-012	1.495518E-011	1	0.000000E+000
1	65.58473741	1.495518E-011	2.415178E-012	0	0.000000E+000
1	65.58767026	2.415178E-012	1.495518E-011	1	0.000000E+000
1	65.58811615	1.495518E-011	2.415178E-012	0	0.000000E+000
1	65.62346712	2.415178E-012	1.495518E-011	1	0.000000E+000
1	65.62384777	1.495518E-011	2.415178E-012	0	0.000000E+000
1	65.62395497	2.415178E-012	1.495518E-011	1	0.000000E+000
1	65.62411978	1.495518E-011	2.415178E-012	0	0.000000E+000
1	65.62431766	2.415178E-012	1.495518E-011	1	0.000000E+000
1	65.62496882	1.495518E-011	2.415178E-012	0	0.000000E+000
1	65.62501337	2.415178E-012	1.495518E-011	1	0.000000E+000
1	65.62530754	1.495518E-011	2.415178E-012	0	0.000000E+000
1	65.62552234	2.415178E-012	1.495518E-011	1	0.000000E+000
1	65.62567262	1.495518E-011	2.415178E-012	0	0.000000E+000
1	65.63237005	2.415178E-012	1.495518E-011	1	0.000000E+000
1	65.63324075	1.495518E-011	2.415178E-012	0	0.000000E+000
1	65.63414595	2.415178E-012	1.495518E-011	1	0.000000E+000
1	65.63457859	1.495518E-011	2.415178E-012	0	0.000000E+000
1	65.63458828	2.415178E-012	1.495518E-011	1	0.000000E+000
1	65.63546942	1.495518E-011	2.415178E-012	0	0.000000E+000
1	82.95092758	2.195266E-012	1.473527E-011	1	0.000000E+000
1	82.95112726	1.473527E-011	2.195266E-012	0	0.000000E+000
1	82.95250515	2.195266E-012	1.473527E-011	1	0.000000E+000
1	82.95355676	1.473527E-011	2.195266E-012	0	0.000000E+000
1	82.95699626	2.195266E-012	1.473527E-011	1	0.000000E+000
1	82.95791610	1.473527E-011	2.195266E-012	0	0.000000E+000
1	82.96117294	2.195266E-012	1.473527E-011	1	0.000000E+000
1	82.96121860	1.473527E-011	2.195266E-012	0	0.000000E+000
1	82.96149828	2.195266E-012	1.473527E-011	1	0.000000E+000
1	82.96171225	1.473527E-011	2.195266E-012	0	0.000000E+000
1	82.96177455	2.195266E-012	1.473527E-011	1	0.000000E+000
1	82.96212492	1.473527E-011	2.195266E-012	0	0.000000E+000
1	82.96311900	2.195266E-012	1.473527E-011	1	0.000000E+000
1	82.96330515	1.473527E-011	2.195266E-012	0	0.000000E+000
1	82.96384799	2.195266E-012	1.473527E-011	1	0.000000E+000
1	82.96496604	1.473527E-011	2.195266E-012	0	0.000000E+000
1	82.96500804	2.195266E-012	1.473527E-011	1	0.000000E+000
1	82.96507453	1.473527E-011	2.195266E-012	0	0.000000E+000
1	82.96510214	2.195266E-012	1.473527E-011	1	0.000000E+000
1	82.96524470	1.473527E-011	2.195266E-012	0	0.000000E+000
1	82.96830661	2.195266E-012	1.473527E-011	1	0.000000E+000
1	82.96912105	1.473527E-011	2.195266E-012	0	0.000000E+000
1	82.96934832	2.195266E-012	1.473527E-011	1	0.000000E+000
1	82.96985860	1.473527E-011	2.195266E-012	0	0.000000E+000
1	82.96996358	2.195266E-012	1.473527E-011	1	0.000000E+000
1	82.97000917	1.473527E-011	2.195266E-012	0	0.000000E+000
1	82.97018391	2.195266E-012	1.473527E-011	1	0.000000E+000
1	82.97064538	1.473527E-011	2.195266E-012	0	0.000000E+000
1	82.97077819	2.195266E-012	1.473527E-011	1	0.000000E+000
1	82.97124568	1.473527E-011	2.195266E-012	0	0.000000E+000
1	82.97154202	2.195266E-012	1.473527E-011	1	0.000000E+000
1	82.97157848	1.473527E-011	2.195266E-012	0	0.000000E+000
1	82.97244251	2.195266E-012	1.473527E-011	1	0.000000E+000
1	82.97278246	1.473527E-011	2.195266E-012	0	0.000000E+000
1	82.97279689	2.195266E-012	1.473527E-011	1	0.000000E+000
1	82.97303937	1.473527E-011	2.195266E-012	0	0.000000E+000
1	82.97307251	2.195266E-012	1.473527E-011	1	0.000000E+000
1	82.97397999	1.473527E-011	2.195266E-012	0	0.000000E+000
1	82.97400683	2.195266E-012	1.473527E-011	1	0.000000E+000
1	82.97427699	1.473527E-011	2.195266E-012	0	0.000000E+000
1	82.97443786	2.195266E-012	1.473527E-011	1	0.000000E+000
1	82.97473658	1.473527E-011	2.195266E-012	0	0.000000E+000
1	82.97528685	2.195266E-012	1.473527E-011	1	0.000000E+000
1	82.97541196	1.473527E-011	2.195266E-012	0	0.000000E+000
1	82.97711078	2.195266E-012	1.473527E-011	1	0.000000E+000
1	82.97736143	1.473527E-011	2.195266E-012	0	0.000000E+000
1	82.97741945	2.195266E-012	1.473527E-011	1	0.000000E+000
1	82.97967777	1.473527E-011	2.195266E-012	0	0.000000E+000
1	82.97974177	2.195266E-012	1.473527E-011	1	0.000000E+000
1	82.97999780	1.473527E-011	2.195266E-012	0	0.000000E+000
1	82.98057055	2.195266E-012	1.473527E-011	1	0.000000E+000
1	82.98082747	1.473527E-011	2.195266E-012	0	0.000000E+000
1	82.98096024	2.195266E-012	1.473527E-011	1	0.000000E+000
1	82.98147284	1.473527E-011	2.195266E-012	0	0.000000E+000
1	82.98225986	2.195266E-012	1.473527E-011	1	0.000000E+000
1	82.98304882	1.473527E-011	2.195266E-012	0	0.000000E+000
1	82.99051522	2.195266E-012	1.473527E-011	1	0.000000E+000
1	82.99187200	1.473527E-011	2.195266E-012	0	0.000000E+000
1	82.99260257	2.195266E-012	1.473527E-011	1	0.000000E+000
1	82.99277208	1.473527E-011	2.195266E-012	0	0.000000E+000
1	82.99304858	2.195266E-012	1.473527E-011	1	0.000000E+000
1	82.99316696	1.473527E-011	2.195266E-012	0	0.000000E+000
1	82.99437841	2.195266E-012	1.473527E-011	1	0.000000E+000
1	82.99461145	1.473527E-011	2.195266E-012	0	0.000000E+000
1	82.99526249	2.195266E-012	1.473527E-011	1	0.000000E+000
1	82.99672527	1.473527E-011	2.195266E-012	0	0.000000E+000
1	82.99812561	2.195266E-012	1.473527E-011	1	0.000000E+000
1	82.99831219	1.473527E-011	2.195266E-012	0	0.000000E+000
1	82.99921844	2.195266E-012	1.473527E-011	1	0.000000E+000
1	82.99949109	1.473527E-011	2.195266E-012	0	0.000000E+000
1	83.00055244	2.195266E-012	1.473527E-011	1	0.000000E+000
1	83.00061418	1.473527E-011	2.195266E-012	0	0.000000E+000
1	83.00208451	2.195266E-012	1.473527E-011	1	0.000000E+000
1	83.00229826	1.473527E-011	2.195266E-012	0	0.000000E+000
1	83.00247089	2.195266E-012	1.473527E-011	1	0.000000E+000
1	83.00327891	1.473527E-011	2.195266E-012	0	0.000000E+000
1	83.00384380	2.195266E-012	1.473527E-011	1	0.000000E+000
1	83.00398788	1.473527E-011	2.195266E-012	0	0.000000E+000
1	83.00463891	2.195266E-012	1.473527E-011	1	0.000000E+000
1	83.00524628	1.473527E-011	2.195266E-012	0	0.000000E+000
1	83.00742301	2.195266E-012	1.473527E-011	1	0.000000E+000
1	83.00800197	1.473527E-011	2.195266E-012	0	0.000000E+000
1	83.00802417	2.195266E-012	1.473527E-011	1	0.000000E+000
1	83.00885000	1.473527E-011	2.195266E-012	0	0.000000E+000
1	83.00888368	2.195266E-012	1.473527E-011	1	0.000000E+000
1	83.00898743	1.473527E-011	2.195266E-012	0	0.000000E+000
1	83.00994887	2.195266E-012	1.473527E-011	1	0.000000E+000
1	83.01029757	1.473527E-011	2.195266E-012	0	0.000000E+000
1	83.01031925	2.195266E-012	1.473527E-011	1	0.000000E+000
1	83.01106300	1.473527E-011	2.195266E-012	0	0.000000E+000
1	83.01119664	2.195266E-012	1.473527E-011	1	0.000000E+000
1	83.01123381	1.473527E-011	2.195266E-012	0	0.000000E+000
1	83.01398207	2.195266E-012	1.473527E-011	1	0.000000E+000
1	83.01489410	1.473527E-011	2.195266E-012	0	0.000000E+000
1	83.02055040	2.195266E-012	1.473527E-011	1	0.000000E+000
1	83.02087580	1.473527E-011	2.195266E-012	0	0.000000E+000
1	83.02121382	2.195266E-012	1.473527E-011	1	0.000000E+000
1	83.02123173	1.473527E-011	2.195266E-012	0	0.000000E+000
1	83.02184054	2.195266E-012	1.473527E-011	1	0.000000E+000
1	83.02258982	1.473527E-011	2.195266E-012	0	0.000000E+000
1	83.02464958	2.195266E-012	1.473527E-011	1	0.000000E+000
1	83.02575359	1.473527E-011	2.195266E-012	0	0.000000E+000
1	83.02845676	2.195266E-012	1.473527E-011	1	0.000000E+000
1	83.02884657	1.473527E-011	2.195266E-012	0	0.000000E+000
1	83.02979298	2.195266E-012	1.473527E-011	1	0.000000E+000
1	83.02985232	1.473527E-011	2.195266E-012	0	0.000000E+000
1	83.03241314	2.195266E-012	1.473527E-011	1	0.000000E+000
1	83.03245020	1.473527E-011	2.195266E-012	0	0.000000E+000
1	83.03674857	2.195266E-012	1.473527E-011	1	0.000000E+000
1	83.03680272	1.473527E-011	2.195266E-012	0	0.000000E+000
1	83.03762403	2.195266E-012	1.473527E-011	1	0.000000E+000
1	83.03767787	1.473527E-011	2.195266E-012	0	0.000000E+000
1	83.03769221	2.195266E-012	1.473527E-011	1	0.000000E+000
1	83.03775092	1.473527E-011	2.195266E-012	0	0.000000E+000
1	83.03775835	2.195266E-012	1.473527E-011	1	0.000000E+000
1	83.03792389	1.473527E-011	2.195266E-012	0	0.000000E+000
1	83.03850094	2.195266E-012	1.473527E-011	1	0.000000E+000
1	83.03889996	1.473527E-011	2.195266E-012	0	0.000000E+000
1	83.03891563	2.195266E-012	1.473527E-011	1	0.000000E+000
1	83.03942451	1.473527E-011	2.195266E-012	0	0.000000E+000
1	83.03955449	2.195266E-012	1.473527E-011	1	0.000000E+000
1	83.03967210	1.473527E-011	2.195266E-012	0	0.000000E+000
1	83.04161302	2.195266E-012	1.473527E-011	1	0.000000E+000
1	83.04228198	1.473527E-011	2.195266E-012	0	0.000000E+000
1	83.04230690	2.195266E-012	1.473527E-011	1	0.000000E+000
1	83.04275998	1.473527E-011	2.195266E-012	0	0.000000E+000
1	83.04280409	2.195266E-012	1.473527E-011	1	0.000000E+000
1	83.04339884	1.473527E-011	2.195266E-012	0	0.000000E+000
1	83.04399498	2.195266E-012	1.473527E-011	1	0.000000E+000
1	83.04467931	1.473527E-011	2.195266E-012	0	0.000000E+000
1	83.04720883	2.195266E-012	1.473527E-011	1	0.000000E+000
1	83.04758991	1.473527E-011	2.195266E-012	0	0.000000E+000
1	83.05075247	2.195266E-012	1.473527E-011	1	0.000000E+000
1	83.05102435	1.473527E-011	2.195266E-012	0	0.000000E+000
1	83.05209434	2.195266E-012	1.473527E-011	1	0.000000E+000
1	83.05237454	1.473527E-011	2.195266E-012	0	0.000000E+000
1	83.05296080	2.195266E-012	1.473527E-011	1	0.000000E+000
1	83.05301440	1.473527E-011	2.195266E-012	0	0.000000E+000
1	83.05330017	2.195266E-012	1.473527E-011	1	0.000000E+000
1	83.05365609	1.473527E-011	2.195266E-012	0	0.000000E+000
1	83.05367580	2.195266E-012	1.473527E-011	1	0.000000E+000
1	83.05387468	1.473527E-011	2.195266E-012	0	0.000000E+000
1	83.05417192	2.195266E-012	1.473527E-011	1	0.000000E+000
1	83.05477199	1.473527E-011	2.195266E-012	0	0.000000E+000
1	83.05667177	2.195266E-012	1.473527E-011	1	0.000000E+000
1	83.05715997	1.473527E-011	2.195266E-012	0	0.000000E+000
1	83.05747155	2.195266E-012	1.473527E-011	1	0.000000E+000
1	83.05868304	1.473527E-011	2.195266E-012	0	0.000000E+000
1	83.78057660	2.545588E-012	1.508559E-011	1	0.000000E+000
1	83.78142092	1.508559E-011	2.545588E-012	0	0.000000E+000
1	83.78536344	2.545588E-012	1.508559E-011	1	0.000000E+000
1	83.78555818	1.508559E-011	2.545588E-012	0	0.000000E+000
1	83.78846998	2.545588E-012	1.508559E-011	1	0.000000E+000
1	83.78856793	1.508559E-011	2.545588E-012	0	0.000000E+000
1	83.80968198	2.545588E-012	1.508559E-011	1	0.000000E+000
1	83.80998009	1.508559E-011	2.545588E-012	0	0.000000E+000
1	83.80998449	2.545588E-012	1.508559E-011	1	0.000000E+000
1	83.81004948	1.508559E-011	2.545588E-012	0	0.000000E+000
1	83.81108761	2.545588E-012	1.508559E-011	1	0.000000E+000
1	83.81130209	1.508559E-011	2.545588E-012	0	0.000000E+000
1	83.81155021	2.545588E-012	1.508559E-011	1	0.000000E+000
1	83.81204860	1.508559E-011	2.545588E-012	0	0.000000E+000
1	83.81206403	2.545588E-012	1.508559E-011	1	0.000000E+000
1	83.81228125	1.508559E-011	2.545588E-012	0	0.000000E+000
1	83.81447095	2.545588E-012	1.508559E-011	1	0.000000E+000
1	83.81470789	1.508559E-011	2.545588E-012	0	0.000000E+000
1	83.81508479	2.545588E-012	1.508559E-011	1	0.000000E+000
1	83.81534916	1.508559E-011	2.545588E-012	0	0.000000E+000
1	83.81643386	2.545588E-012	1.508559E-011	1	0.000000E+000
1	83.81656918	1.508559E-011	2.545588E-012	0	0.000000E+000
1	83.81780954	2.545588E-012	1.508559E-011	1	0.000000E+000
1	83.81884280	1.508559E-011	2.545588E-012	0	0.000000E+000
1	83.82167700	2.545588E-012	1.508559E-011	1	0.000000E+000
1	83.82216227	1.508559E-011	2.545588E-012	0	0.000000E+000
1	83.82293082	2.545588E-012	1.508559E-011	1	0.000000E+000
1	83.82524719	1.508559E-011	2.545588E-012	0	0.000000E+000
1	83.82530067	2.545588E-012	1.508559E-011	1	0.000000E+000
1	83.82556796	1.508559E-011	2.545588E-012	0	0.000000E+000
1	83.82585638	2.545588E-012	1.508559E-011	1	0.000000E+000
1	83.82591906	1.508559E-011	2.545588E-012	0	0.000000E+000
1	83.82592791	2.545588E-012	1.508559E-011	1	0.000000E+000
1	83.82610510	1.508559E-011	2.545588E-012	0	0.000000E+000
1	83.82702925	2.545588E-012	1.508559E-011	1	0.000000E+000
1	83.82729085	1.508559E-011	2.545588E-012	0	0.000000E+000
1	83.82850618	2.545588E-012	1.508559E-011	1	0.000000E+000
1	83.82957143	1.508559E-011	2.545588E-012	0	0.000000E+000
1	83.83064748	2.545588E-012	1.508559E-011	1	0.000000E+000
1	83.83076122	1.508559E-011	2.545588E-012	0	0.000000E+000
1	83.83079614	2.545588E-012	1.508559E-011	1	0.000000E+000
1	83.83110229	1.508559E-011	2.545588E-012	0	0.000000E+000
1	83.83193985	2.545588E-012	1.508559E-011	1	0.000000E+000
1	83.83231680	1.508559E-011	2.545588E-012	0	0.000000E+000
1	83.83547136	2.545588E-012	1.508559E-011	1	0.000000E+000
1	83.83585855	1.508559E-011	2.545588E-012	0	0.000000E+000
1	83.83846623	2.545588E-012	1.508559E-011	1	0.000000E+000
1	83.83896587	1.508559E-011	2.545588E-012	0	0.000000E+000
1	83.84161452	2.545588E-012	1.508559E-011	1	0.000000E+000
1	83.84267584	1.508559E-011	2.545588E-012	0	0.000000E+000
1	83.84474464	2.545588E-012	1.508559E-011	1	0.000000E+000
1	83.84506424	1.508559E-011	2.545588E-012	0	0.000000E+000
1	83.84511168	2.545588E-012	1.508559E-011	1	0.000000E+000
1	83.84514723	1.508559E-011	2.545588E-012	0	0.000000E+000
1	83.84594124	2.545588E-012	1.508559E-011	1	0.000000E+000
1	83.84633208	1.508559E-011	2.545588E-012	0	0.000000E+000
1	83.84890930	2.545588E-012	1.508559E-011	1	0.000000E+000
1	83.84901895	1.508559E-011	2.545588E-012	0	0.000000E+000
1	83.84904974	2.545588E-012	1.508559E-011	1	0.000000E+000
1	83.84909859	1.508559E-011	2.545588E-012	0	0.000000E+000
1	83.85527276	2.545588E-012	1.508559E-011	1	0.000000E+000
1	83.85656375	1.508559E-011	2.545588E-012	0	0.000000E+000
1	83.85843053	2.545588E-012	1.508559E-011	1	0.000000E+000
1	83.85855854	1.508559E-011	2.545588E-012	0	0.000000E+000
1	83.85856477	2.545588E-012	1.508559E-011	1	0.000000E+000
1	83.85908451	1.508559E-011	2.545588E-012	0	0.000000E+000
1	83.86161095	2.545588E-012	1.508559E-011	1	0.000000E+000
1	83.86165559	1.508559E-011	2.545588E-012	0	0.000000E+000
1	83.86483989	2.545588E-012	1.508559E-011	1	0.000000E+000
1	83.86489164	1.508559E-011	2.545588E-012	0	0.000000E+000
1	83.86493198	2.545588E-012	1.508559E-011	1	0.000000E+000
1	83.86565527	1.508559E-011	2.545588E-012	0	0.000000E+000
1	83.86653032	2.545588E-012	1.508559E-011	1	0.000000E+000
1	83.86680057	1.508559E-011	2.545588E-012	0	0.000000E+000
1	83.86688687	2.545588E-012	1.508559E-011	1	0.000000E+000
1	83.86764634	1.508559E-011	2.545588E-012	0	0.000000E+000
1	83.87088608	2.545588E-012	1.508559E-011	1	0.000000E+000
1	83.87113401	1.508559E-011	2.545588E-012	0	0.000000E+000
1	83.87934898	2.545588E-012	1.508559E-011	1	0.000000E+000
1	83.87938311	1.508559E-011	2.545588E-012	0	0.000000E+000
1	83.88065407	2.545588E-012	1.508559E-011	1	0.000000E+000
1	83.88078540	1.508559E-011	2.545588E-012	0	0.000000E+000
1	83.88081089	2.545588E-012	1.508559E-011	1	0.000000E+000
1	83.88108440	1.508559E-011	2.545588E-012	0	0.000000E+000
1	83.88110112	2.545588E-012	1.508559E-011	1	0.000000E+000
1	83.88116905	1.508559E-011	2.545588E-012	0	0.000000E+000
1	83.88291141	2.545588E-012	1.508559E-011	1	0.000000E+000
1	83.88326007	1.508559E-011	2.545588E-012	0	0.000000E+000
1	83.88336799	2.545588E-012	1.508559E-011	1	0.000000E+000
1	83.88388494	1.508559E-011	2.545588E-012	0	0.000000E+000
1	83.88935258	2.545588E-012	1.508559E-011	1	0.000000E+000
1	83.89020416	1.508559E-011	2.545588E-012	0	0.000000E+000
1	83.89922606	2.545588E-012	1.508559E-011	1	0.000000E+000
1	83.89938804	1.508559E-011	2.545588E-012	0	0.000000E+000
1	83.89951647	2.545588E-012	1.508559E-011	1	0.000000E+000
1	83.90005560	1.508559E-011	2.545588E-012	0	0.000000E+000
1	83.90008426	2.545588E-012	1.508559E-011	1	0.000000E+000
1	83.90065267	1.508559E-011	2.545588E-012	0	0.000000E+000
1	83.90109311	2.545588E-012	1.508559E-011	1	0.000000E+000
1	83.90199880	1.508559E-011	2.545588E-012	0	0.000000E+000
1	83.91199918	2.545588E-012	1.508559E-011	1	0.000000E+000
1	83.91229491	1.508559E-011	2.545588E-012	0	0.000000E+000
1	83.91256565	2.545588E-012	1.508559E-011	1	0.000000E+000
1	83.91280612	1.508559E-011	2.545588E-012	0	0.000000E+000
1	83.91387673	2.545588E-012	1.508559E-011	1	0.000000E+000
1	83.91484099	1.508559E-011	2.545588E-012	0	0.000000E+000
1	83.91501485	2.545588E-012	1.508559E-011	1	0.000000E+000
1	83.91525371	1.508559E-011	2.545588E-012	0	0.000000E+000
1	83.92026569	2.545588E-012	1.508559E-011	1	0.000000E+000
1	83.92348205	1.508559E-011	2.545588E-012	0	0.000000E+000
1	83.92477513	2.545588E-012	1.508559E-011	1	0.000000E+000
1	83.92727445	1.508559E-011	2.545588E-012	0	0.000000E+000
1	83.92765193	2.545588E-012	1.508559E-011	1	0.000000E+000
1	83.92943922	1.508559E-011	2.545588E-012	0	0.000000E+000
1	83.93137958	2.545588E-012	1.508559E-011	1	0.000000E+000
1	83.93157191	1.508559E-011	2.545588E-012	0	0.000000E+000
1	83.93754884	2.545588E-012	1.508559E-011	1	0.000000E+000
1	83.93970600	1.508559E-011	2.545588E-012	0	0.000000E+000
1	83.93976183	2.545588E-012	1.508559E-011	1	0.000000E+000
1	83.93982189	1.508559E-011	2.545588E-012	0	0.000000E+000
1	83.93988393	2.545588E-012	1.508559E-011	1	0.000000E+000
1	83.94035854	1.508559E-011	2.545588E-012	0	0.000000E+000
1	88.83149956	2.188866E-012	1.472887E-011	1	0.000000E+000
1	88.83171443	1.472887E-011	2.188866E-012	0	0.000000E+000
1	88.83295264	2.188866E-012	1.472887E-011	1	0.000000E+000
1	88.83345917	1.472887E-011	2.188866E-012	0	0.000000E+000
1	88.83465026	2.188866E-012	1.472887E-011	1	0.000000E+000
1	88.83479746	1.472887E-011	2.188866E-012	0	0.000000E+000
1	88.83484486	2.188866E-012	1.472887E-011	1	0.000000E+000
1	88.83513537	1.472887E-011	2.188866E-012	0	0.000000E+000
1	88.83571457	2.188866E-012	1.472887E-011	1	0.000000E+000
1	88.83596389	1.472887E-011	2.188866E-012	0	0.000000E+000
1	88.83607309	2.188866E-012	1.472887E-011	1	0.000000E+000
1	88.83639060	1.472887E-011	2.188866E-012	0	0.000000E+000
1	88.83912220	2.188866E-012	1.472887E-011	1	0.000000E+000
1	88.83924156	1.472887E-011	2.188866E-012	0	0.000000E+000
1	88.84754875	2.188866E-012	1.472887E-011	1	0.000000E+000
1	88.84800222	1.472887E-011	2.188866E-012	0	0.000000E+000
1	88.84948001	2.188866E-012	1.472887E-011	1	0.000000E+000
1	88.84957366	1.472887E-011	2.188866E-012	0	0.000000E+000
1	88.84985921	2.188866E-012	1.472887E-011	1	0.000000E+000
1	88.85008711	1.472887E-011	2.188866E-012	0	0.000000E+000
1	88.85074469	2.188866E-012	1.472887E-011	1	0.000000E+000
1	88.85138989	1.472887E-011	2.188866E-012	0	0.000000E+000
1	88.85150475	2.188866E-012	1.472887E-011	1	0.000000E+000
1	88.85152201	1.472887E-011	2.188866E-012	0	0.000000E+000
1	88.85170438	2.188866E-012	1.472887E-011	1	0.000000E+000
1	88.85237488	1.472887E-011	2.188866E-012	0	0.000000E+000
1	88.85241236	2.188866E-012	1.472887E-011	1	0.000000E+000
1	88.85272204	1.472887E-011	2.188866E-012	0	0.000000E+000
1	88.85341973	2.188866E-012	1.472887E-011	1	0.000000E+000
1	88.85369243	1.472887E-011	2.188866E-012	0	0.000000E+000
1	88.85498397	2.188866E-012	1.472887E-011	1	0.000000E+000
1	88.85509247	1.472887E-011	2.188866E-012	0	0.000000E+000
1	88.85544889	2.188866E-012	1.472887E-011	1	0.000000E+000
1	88.85617348	1.472887E-011	2.188866E-012	0	0.000000E+000
1	88.85748052	2.188866E-012	1.472887E-011	1	0.000000E+000
1	88.85751673	1.472887E-011	2.188866E-012	0	0.000000E+000
1	88.85753236	2.188866E-012	1.472887E-011	1	0.000000E+000
1	88.85755584	1.472887E-011	2.188866E-012	0	0.000000E+000
1	88.85942397	2.188866E-012	1.472887E-011	1	0.000000E+000
1	88.85976561	1.472887E-011	2.188866E-012	0	0.000000E+000
1	88.86056160	2.188866E-012	1.472887E-011	1	0.000000E+000
1	88.86067343	1.472887E-011	2.188866E-012	0	0.000000E+000
1	88.86169869	2.188866E-012	1.472887E-011	1	0.000000E+000
1	88.86178036	1.472887E-011	2.188866E-012	0	0.000000E+000
1	88.86982219	2.188866E-012	1.472887E-011	1	0.000000E+000
1	88.87010684	1.472887E-011	2.188866E-012	0	0.000000E+000
1	88.87062089	2.188866E-012	1.472887E-011	1	0.000000E+000
1	88.87087508	1.472887E-011	2.188866E-012	0	0.000000E+000
1	88.87177603	2.188866E-012	1.472887E-011	1	0.000000E+000
1	88.87417290	1.472887E-011	2.188866E-012	0	0.000000E+000
1	88.87424120	2.188866E-012	1.472887E-011	1	0.000000E+000
1	88.87456026	1.472887E-011	2.188866E-012	0	0.000000E+000
1	88.87472640	2.188866E-012	1.472887E-011	1	0.000000E+000
1	88.87499505	1.472887E-011	2.188866E-012	0	0.000000E+000
1	88.87524140	2.188866E-012	1.472887E-011	1	0.000000E+000
1	88.87669125	1.472887E-011	2.188866E-012	0	0.000000E+000
1	88.87707626	2.188866E-012	1.472887E-011	1	0.000000E+000
1	88.87765050	1.472887E-011	2.188866E-012	0	0.000000E+000
1	88.87813037	2.188866E-012	1.472887E-011	1	0.000000E+000
1	88.87817644	1.472887E-011	2.188866E-012	0	0.000000E+000
1	88.87870911	2.188866E-012	1.472887E-011	1	0.000000E+000
1	88.87954140	1.472887E-011	2.188866E-012	0	0.000000E+000
1	88.87996778	2.188866E-012	1.472887E-011	1	0.000000E+000
1	88.88087564	1.472887E-011	2.188866E-012	0	0.000000E+000
1	88.88120482	2.188866E-012	1.472887E-011	1	0.000000E+000
1	88.88123451	1.472887E-011	2.188866E-012	0	0.000000E+000
1	88.88211558	2.188866E-012	1.472887E-011	1	0.000000E+000
1	88.88226663	1.472887E-011	2.188866E-012	0	0.000000E+000
1	88.88292570	2.188866E-012	1.472887E-011	1	0.000000E+000
1	88.88345881	1.472887E-011	2.188866E-012	0	0.000000E+000
1	88.88356578	2.188866E-012	1.472887E-011	1	0.000000E+000
1	88.88379334	1.472887E-011	2.188866E-012	0	0.000000E+000
1	88.88495696	2.188866E-012	1.472887E-011	1	0.000000E+000
1	88.88503410	1.472887E-011	2.188866E-012	0	0.000000E+000
1	88.88530519	2.188866E-012	1.472887E-011	1	0.000000E+000
1	88.88670364	1.472887E-011	2.188866E-012	0	0.000000E+000
1	88.88682411	2.188866E-012	1.472887E-011	1	0.000000E+000
1	88.88743324	1.472887E-011	2.188866E-012	0	0.000000E+000
1	88.88745051	2.188866E-012	1.472887E-011	1	0.000000E+000
1	88.88766183	1.472887E-011	2.188866E-012	0	0.000000E+000
1	88.88806993	2.188866E-012	1.472887E-011	1	0.000000E+000
1	88.88812097	1.472887E-011	2.188866E-012	0	0.000000E+000
1	88.88927167	2.188866E-012	1.472887E-011	1	0.000000E+000
1	88.88971220	1.472887E-011	2.188866E-012	0	0.000000E+000
1	88.89007483	2.188866E-012	1.472887E-011	1	0.000000E+000
1	88.89017008	1.472887E-011	2.188866E-012	0	0.000000E+000
1	88.89061450	2.188866E-012	1.472887E-011	1	0.000000E+000
1	88.89096202	1.472887E-011	2.188866E-012	0	0.000000E+000
1	88.89272513	2.188866E-012	1.472887E-011	1	0.000000E+000
1	88.89289755	1.472887E-011	2.188866E-012	0	0.000000E+000
1	88.89338567	2.188866E-012	1.472887E-011	1	0.000000E+000
1	88.89350476	1.472887E-011	2.188866E-012	0	0.000000E+000
1	88.89367649	2.188866E-012	1.472887E-011	1	0.000000E+000
1	88.89417156	1.472887E-011	2.188866E-012	0	0.000000E+000
1	88.89735249	2.188866E-012	1.472887E-011	1	0.000000E+000
1	88.89753741	1.472887E-011	2.188866E-012	0	0.000000E+000
1	88.89803294	2.188866E-012	1.472887E-011	1	0.000000E+000
1	88.89888884	1.472887E-011	2.188866E-012	0	0.000000E+000
1	88.89891725	2.188866E-012	1.472887E-011	1	0.000000E+000
1	88.89901149	1.472887E-011	2.188866E-012	0	0.000000E+000
1	88.89944021	2.188866E-012	1.472887E-011	1	0.000000E+000
1	88.89957817	1.472887E-011	2.188866E-012	0	0.000000E+000
1	88.89960013	2.188866E-012	1.472887E-011	1	0.000000E+000
1	88.90168915	1.472887E-011	2.188866E-012	0	0.000000E+000
1	88.90261593	2.188866E-012	1.472887E-011	1	0.000000E+000
1	88.90329739	1.472887E-011	2.188866E-012	0	0.000000E+000
1	88.90378610	2.188866E-012	1.472887E-011	1	0.000000E+000
1	88.90380557	1.472887E-011	2.188866E-012	0	0.000000E+000
1	88.90389086	2.188866E-012	1.472887E-011	1	0.000000E+000
1	88.90481769	1.472887E-011	2.188866E-012	0	0.000000E+000
1	88.90535989	2.188866E-012	1.472887E-011	1	0.000000E+000
1	88.90618082	1.472887E-011	2.188866E-012	0	0.000000E+000
1	88.91677622	2.188866E-012	1.472887E-011	1	0.000000E+000
1	88.91907597	1.472887E-011	2.188866E-012	0	0.000000E+000
1	88.91913725	2.188866E-012	1.472887E-011	1	0.000000E+000
1	88.91954488	1.472887E-011	2.188866E-012	0	0.000000E+000
1	88.91958632	2.188866E-012	1.472887E-011	1	0.000000E+000
1	88.91988646	1.472887E-011	2.188866E-012	0	0.000000E+000
1	88.92858542	2.188866E-012	1.472887E-011	1	0.000000E+000
1	88.92905554	1.472887E-011	2.188866E-012	0	0.000000E+000
1	88.93039038	2.188866E-012	1.472887E-011	1	0.000000E+000
1	88.93058589	1.472887E-011	2.188866E-012	0	0.000000E+000
1	102.34807574	2.149118E-012	1.468912E-011	1	0.000000E+000
1	102.34823821	1.468912E-011	2.149118E-012	0	0.000000E+000
1	102.34882503	2.149118E-012	1.468912E-011	1	0.000000E+000
1	102.34918664	1.468912E-011	2.149118E-012	0	0.000000E+000
1	102.34995511	2.149118E-012	1.468912E-011	1	0.000000E+000
1	102.35079712	1.468912E-011	2.149118E-012	0	0.000000E+000
1	102.35326171	2.149118E-012	1.468912E-011	1	0.000000E+000
1	102.35378627	1.468912E-011	2.149118E-012	0	0.000000E+000
1	102.35626585	2.149118E-012	1.468912E-011	1	0.000000E+000
1	102.35636461	1.468912E-011	2.149118E-012	0	0.000000E+000
1	102.35638424	2.149118E-012	1.468912E-011	1	0.000000E+000
1	102.35867541	1.468912E-011	2.149118E-012	0	0.000000E+000
1	102.35978734	2.149118E-012	1.468912E-011	1	0.000000E+000
1	102.36000545	1.468912E-011	2.149118E-012	0	0.000000E+000
1	102.36342949	2.149118E-012	1.468912E-011	1	0.000000E+000
1	102.36348700	1.468912E-011	2.149118E-012	0	0.000000E+000
1	102.36350411	2.149118E-012	1.468912E-011	1	0.000000E+000
1	102.36397221	1.468912E-011	2.149118E-012	0	0.000000E+000
1	102.36399349	2.149118E-012	1.468912E-011	1	0.000000E+000
1	102.36561834	1.468912E-011	2.149118E-012	0	0.000000E+000
1	102.36575572	2.149118E-012	1.468912E-011	1	0.000000E+000
1	102.36581299	1.468912E-011	2.149118E-012	0	0.000000E+000
1	102.36624550	2.149118E-012	1.468912E-011	1	0.000000E+000
1	102.36817576	1.468912E-011	2.149118E-012	0	0.000000E+000
1	102.36866558	2.149118E-012	1.468912E-011	1	0.000000E+000
1	102.36900821	1.468912E-011	2.149118E-012	0	0.000000E+000
1	102.36946495	2.149118E-012	1.468912E-011	1	0.000000E+000
1	102.37024641	1.468912E-011	2.149118E-012	0	0.000000E+000
1	102.37373689	2.149118E-012	1.468912E-011	1	0.000000E+000
1	102.37436659	1.468912E-011	2.149118E-012	0	0.000000E+000
1	102.37500531	2.149118E-012	1.468912E-011	1	0.000000E+000
1	102.37582628	1.468912E-011	2.149118E-012	0	0.000000E+000
1	102.37584954	2.149118E-012	1.468912E-011	1	0.000000E+000
1	102.37606686	1.468912E-011	2.149118E-012	0	0.000000E+000
1	102.37620683	2.149118E-012	1.468912E-011	1	0.000000E+000
1	102.37627000	1.468912E-011	2.149118E-012	0	0.000000E+000
1	102.37817710	2.149118E-012	1.468912E-011	1	0.000000E+000
1	102.37827195	1.468912E-011	2.149118E-012	0	0.000000E+000
1	102.37828200	2.149118E-012	1.468912E-011	1	0.000000E+000
1	102.37929410	1.468912E-011	2.149118E-012	0	0.000000E+000
1	102.37943269	2.149118E-012	1.468912E-011	1	0.000000E+000
1	102.38000482	1.468912E-011	2.149118E-012	0	0.000000E+000
1	102.38072987	2.149118E-012	1.468912E-011	1	0.000000E+000
1	102.38149238	1.468912E-011	2.149118E-012	0	0.000000E+000
1	102.38149772	2.149118E-012	1.468912E-011	1	0.000000E+000
1	102.38277737	1.468912E-011	2.149118E-012	0	0.000000E+000
1	102.38292874	2.149118E-012	1.468912E-011	1	0.000000E+000
1	102.38320735	1.468912E-011	2.149118E-012	0	0.000000E+000
1	102.38356647	2.149118E-012	1.468912E-011	1	0.000000E+000
1	102.38360052	1.468912E-011	2.149118E-012	0	0.000000E+000
1	102.39047230	2.149118E-012	1.468912E-011	1	0.000000E+000
1	102.39050351	1.468912E-011	2.149118E-012	0	0.000000E+000
1	102.39053007	2.149118E-012	1.468912E-011	1	0.000000E+000
1	102.39062746	1.468912E-011	2.149118E-012	0	0.000000E+000
1	102.39219987	2.149118E-012	1.468912E-011	1	0.000000E+000
1	102.39262668	1.468912E-011	2.149118E-012	0	0.000000E+000
1	102.39297672	2.149118E-012	1.468912E-011	1	0.000000E+000
1	102.39301818	1.468912E-011	2.149118E-012	0	0.000000E+000
1	102.39378071	2.149118E-012	1.468912E-011	1	0.000000E+000
1	102.39443007	1.468912E-011	2.149118E-012	0	0.000000E+000
1	102.39451865	2.149118E-012	1.468912E-011	1	0.000000E+000
1	102.39475596	1.468912E-011	2.149118E-012	0	0.000000E+000
1	102.39891287	2.149118E-012	1.468912E-011	1	0.000000E+000
1	102.40025819	1.468912E-011	2.149118E-012	0	0.000000E+000
1	102.40208974	2.149118E-012	1.468912E-011	1	0.000000E+000
1	102.40227329	1.468912E-011	2.149118E-012	0	0.000000E+000
1	102.40251857	2.149118E-012	1.468912E-011	1	0.000000E+000
1	102.40374192	1.468912E-011	2.149118E-012	0	0.000000E+000
1	102.40427020	2.149118E-012	1.468912E-011	1	0.000000E+000
1	102.40493513	1.468912E-011	2.149118E-012	0	0.000000E+000
1	102.40598516	2.149118E-012	1.468912E-011	1	0.000000E+000
1	102.40703365	1.468912E-011	2.149118E-012	0	0.000000E+000
1	102.40784353	2.149118E-012	1.468912E-011	1	0.000000E+000
1	102.40802532	1.468912E-011	2.149118E-012	0	0.000000E+000
1	102.40996050	2.149118E-012	1.468912E-011	1	0.000000E+000
1	102.41024028	1.468912E-011	2.149118E-012	0	0.000000E+000
1	102.41132323	2.149118E-012	1.468912E-011	1	0.000000E+000
1	102.41172399	1.468912E-011	2.149118E-012	0	0.000000E+000
1	102.41339072	2.149118E-012	1.468912E-011	1	0.000000E+000
1	102.41354182	1.468912E-011	2.149118E-012	0	0.000000E+000
1	102.46300753	2.149118E-012	1.468912E-011	1	0.000000E+000
1	102.46341558	1.468912E-011	2.149118E-012	0	0.000000E+000
1	102.46602904	2.149118E-012	1.468912E-011	1	0.000000E+000
1	102.46609086	1.468912E-011	2.149118E-012	0	0.000000E+000
1	102.46614565	2.149118E-012	1.468912E-011	1	0.000000E+000
1	102.46696141	1.468912E-011	2.149118E-012	0	0.000000E+000
1	102.46856485	2.149118E-012	1.468912E-011	1	0.000000E+000
1	102.46942389	1.468912E-011	2.149118E-012	0	0.000000E+000
1	102.47115953	2.149118E-012	1.468912E-011	1	0.000000E+000
1	102.47220606	1.468912E-011	2.149118E-012	0	0.000000E+000
1	102.47279818	2.149118E-012	1.468912E-011	1	0.000000E+000
1	102.47286514	1.468912E-011	2.149118E-012	0	0.000000E+000
1	102.47289897	2.149118E-012	1.468912E-011	1	0.000000E+000
1	102.47363889	1.468912E-011	2.149118E-012	0	0.000000E+000
1	102.47372725	2.149118E-012	1.468912E-011	1	0.000000E+000
1	102.47459593	1.468912E-011	2.149118E-012	0	0.000000E+000
1	102.47461924	2.149118E-012	1.468912E-011	1	0.000000E+000
1	102.47542339	1.468912E-011	2.149118E-012	0	0.000000E+000
1	102.47614667	2.149118E-012	1.468912E-011	1	0.000000E+000
1	102.47710980	1.468912E-011	2.149118E-012	0	0.000000E+000
1	102.47715894	2.149118E-012	1.468912E-011	1	0.000000E+000
1	102.47757135	1.468912E-011	2.149118E-012	0	0.000000E+000
1	102.47859747	2.149118E-012	1.468912E-011	1	0.000000E+000
1	102.47866753	1.468912E-011	2.149118E-012	0	0.000000E+000
1	102.48030221	2.149118E-012	1.468912E-011	1	0.000000E+000
1	102.48091589	1.468912E-011	2.149118E-012	0	0.000000E+000
1	102.48271795	2.149118E-012	1.468912E-011	1	0.000000E+000
1	102.48355225	1.468912E-011	2.149118E-012	0	0.000000E+000
1	102.49221818	2.149118E-012	1.468912E-011	1	0.000000E+000
1	102.49226497	1.468912E-011	2.149118E-012	0	0.000000E+000
1	102.49290530	2.149118E-012	1.468912E-011	1	0.000000E+000
1	102.49315540	1.468912E-011	2.149118E-012	0	0.000000E+000
1	102.49486797	2.149118E-012	1.468912E-011	1	0.000000E+000
1	102.49511792	1.468912E-011	2.149118E-012	0	0.000000E+000
1	102.49572979	2.149118E-012	1.468912E-011	1	0.000000E+000
1	102.49684607	1.468912E-011	2.149118E-012	0	0.000000E+000
1	102.49784432	2.149118E-012	1.468912E-011	1	0.000000E+000
1	102.49795039	1.468912E-011	2.149118E-012	0	0.000000E+000
1	102.49897774	2.149118E-012	1.468912E-011	1	0.000000E+000
1	102.49914094	1.468912E-011	2.149118E-012	0	0.000000E+000
1	102.50557502	2.149118E-012	1.468912E-011	1	0.000000E+000
1	102.50586133	1.468912E-011	2.149118E-012	0	0.000000E+000
1	102.50595784	2.149118E-012	1.468912E-011	1	0.000000E+000
1	102.50624276	1.468912E-011	2.149118E-012	0	0.000000E+000
1	102.50644426	2.149118E-012	1.468912E-011	1	0.000000E+000
1	102.50750451	1.468912E-011	2.149118E-012	0	0.000000E+000
1	102.50772933	2.149118E-012	1.468912E-011	1	0.000000E+000
1	102.50783625	1.468912E-011	2.149118E-012	0	0.000000E+000
1	102.50973746	2.149118E-012	1.468912E-011	1	0.000000E+000
1	102.51003881	1.468912E-011	2.149118E-012	0	0.000000E+000
1	102.51090057	2.149118E-012	1.468912E-011	1	0.000000E+000
1	102.51122533	1.468912E-011	2.149118E-012	0	0.000000E+000
1	102.51124491	2.149118E-012	1.468912E-011	1	0.000000E+000
1	102.51200053	1.468912E-011	2.149118E-012	0	0.000000E+000
1	102.51285989	2.149118E-012	1.468912E-011	1	0.000000E+000
1	102.51301178	1.468912E-011	2.149118E-012	0	0.000000E+000
1	102.51453122	2.149118E-012	1.468912E-011	1	0.000000E+000
1	102.51531922	1.468912E-011	2.149118E-012	0	0.000000E+000
1	102.51577216	2.149118E-012	1.468912E-011	1	0.000000E+000
1	102.51589936	1.468912E-011	2.149118E-012	0	0.000000E+000
1	102.51601916	2.149118E-012	1.468912E-011	1	0.000000E+000
1	102.51662906	1.468912E-011	2.149118E-012	0	0.000000E+000
1	102.51991583	2.149118E-012	1.468912E-011	1	0.000000E+000
1	102.52101919	1.468912E-011	2.149118E-012	0	0.000000E+000
1	102.52106989	2.149118E-012	1.468912E-011	1	0.000000E+000
1	102.52111214	1.468912E-011	2.149118E-012	0	0.000000E+000
1	102.52117484	2.149118E-012	1.468912E-011	1	0.000000E+000
1	102.52144936	1.468912E-011	2.149118E-012	0	0.000000E+000
1	102.52148783	2.149118E-012	1.468912E-011	1	0.000000E+000
1	102.52184350	1.468912E-011	2.149118E-012	0	0.000000E+000
1	102.52251903	2.149118E-012	1.468912E-011	1	0.000000E+000
1	102.52358110	1.468912E-011	2.149118E-012	0	0.000000E+000
1	102.52430875	2.149118E-012	1.468912E-011	1	0.000000E+000
1	102.52440536	1.468912E-011	2.149118E-012	0	0.000000E+000
1	102.52453122	2.149118E-012	1.468912E-011	1	0.000000E+000
1	102.52472899	1.468912E-011	2.149118E-012	0	0.000000E+000
1	102.52505177	2.149118E-012	1.468912E-011	1	0.000000E+000
1	102.52533530	1.468912E-011	2.149118E-012	0	0.000000E+000
1	102.52557194	2.149118E-012	1.468912E-011	1	0.000000E+000
1	102.52721097	1.468912E-011	2.149118E-012	0	0.000000E+000
1	102.52851692	2.149118E-012	1.468912E-011	1	0.000000E+000
1	102.52930885	1.468912E-011	2.149118E-012	0	0.000000E+000
1	102.52931407	2.149118E-012	1.468912E-011	1	0.000000E+000
1	102.52935669	1.468912E-011	2.149118E-012	0	0.000000E+000
1	102.53405909	2.149118E-012	1.468912E-011	1	0.000000E+000
1	102.53433145	1.468912E-011	2.149118E-012	0	0.000000E+000
1	102.53639816	2.149118E-012	1.468912E-011	1	0.000000E+000
1	102.53642868	1.468912E-011	2.149118E-012	0	0.000000E+000
1	102.53817025	2.149118E-012	1.468912E-011	1	0.000000E+000
1	102.53823443	1.468912E-011	2.149118E-012	0	0.000000E+000
1	102.53824130	2.149118E-012	1.468912E-011	1	0.000000E+000
1	102.53867576	1.468912E-011	2.149118E-012	0	0.000000E+000
1	102.54103921	2.149118E-012	1.468912E-011	1	0.000000E+000
1	102.54319752	1.468912E-011	2.149118E-012	0	0.000000E+000
1	102.54321645	2.149118E-012	1.468912E-011	1	0.000000E+000
1	102.54472103	1.468912E-011	2.149118E-012	0	0.000000E+000
1	102.54577671	2.149118E-012	1.468912E-011	1	0.000000E+000
1	102.54657610	1.468912E-011	2.149118E-012	0	0.000000E+000
1	102.54689184	2.149118E-012	1.468912E-011	1	0.000000E+000
1	102.54745626	1.468912E-011	2.149118E-012	0	0.000000E+000
1	102.54939778	2.149118E-012	1.468912E-011	1	0.000000E+000
1	102.54961615	1.468912E-011	2.149118E-012	0	0.000000E+000
1	102.55089390	2.149118E-012	1.468912E-011	1	0.000000E+000
1	102.55111719	1.468912E-011	2.149118E-012	0	0.000000E+000
1	102.55222494	2.149118E-012	1.468912E-011	1	0.000000E+000
1	102.55552361	1.468912E-011	2.149118E-012	0	0.000000E+000
1	102.55732612	2.149118E-012	1.468912E-011	1	0.000000E+000
1	102.55754263	1.468912E-011	2.149118E-012	0	0.000000E+000
1	102.55770400	2.149118E-012	1.468912E-011	1	0.000000E+000
1	102.55894213	1.468912E-011	2.149118E-012	0	0.000000E+000
1	102.55899405	2.149118E-012	1.468912E-011	1	0.000000E+000
1	102.55919987	1.468912E-011	2.149118E-012	0	0.000000E+000
1	102.56553805	2.149118E-012	1.468912E-011	1	0.000000E+000
1	102.56691727	1.468912E-011	2.149118E-012	0	0.000000E+000
1	102.56732134	2.149118E-012	1.468912E-011	1	0.000000E+000
1	102.56752813	1.468912E-011	2.149118E-012	0	0.000000E+000
1	102.56757533	2.149118E-012	1.468912E-011	1	0.000000E+000
1	102.56820959	1.468912E-011	2.149118E-012	0	0.000000E+000
1	102.57491301	2.149118E-012	1.468912E-011	1	0.000000E+000
1	102.57547492	1.468912E-011	2.149118E-012	0	0.000000E+000
1	102.59084834	2.149118E-012	1.468912E-011	1	0.000000E+000
1	102.59115755	1.468912E-011	2.149118E-012	0	0.000000E+000
1	102.59117010	2.149118E-012	1.468912E-011	1	0.000000E+000
1	102.59149641	1.468912E-011	2.149118E-012	0	0.000000E+000
1	102.60253392	2.149118E-012	1.468912E-011	1	0.000000E+000
1	102.60265837	1.468912E-011	2.149118E-012	0	0.000000E+000
1	102.60269404	2.149118E-012	1.468912E-011	1	0.000000E+000
1	102.60315083	1.468912E-011	2.149118E-012	0	0.000000E+000
1	102.60318242	2.149118E-012	1.468912E-011	1	0.000000E+000
1	102.60330177	1.468912E-011	2.149118E-012	0	0.000000E+000
1	102.60478181	2.149118E-012	1.468912E-011	1	0.000000E+000
1	102.60480898	1.468912E-011	2.149118E-012	0	0.000000E+000
1	102.61903735	2.149118E-012	1.468912E-011	1	0.000000E+000
1	102.61962860	1.468912E-011	2.149118E-012	0	0.000000E+000
1	102.63389712	2.149118E-012	1.468912E-011	1	0.000000E+000
1	102.63395245	1.468912E-011	2.149118E-012	0	0.000000E+000
1	102.63403548	2.149118E-012	1.468912E-011	1	0.000000E+000
1	102.63445678	1.468912E-011	2.149118E-012	0	0.000000E+000
1	102.63823169	2.149118E-012	1.468912E-011	1	0.000000E+000
1	102.63842210	1.468912E-011	2.149118E-012	0	0.000000E+000
1	102.63967500	2.149118E-012	1.468912E-011	1	0.000000E+000
1	102.63974573	1.468912E-011	2.149118E-012	0	0.000000E+000
1	102.64051106	2.149118E-012	1.468912E-011	1	0.000000E+000
1	102.64059213	1.468912E-011	2.149118E-012	0	0.000000E+000
1	102.64142637	2.149118E-012	1.468912E-011	1	0.000000E+000
1	102.64202539	1.468912E-011	2.149118E-012	0	0.000000E+000
1	102.64313870	2.149118E-012	1.468912E-011	1	0.000000E+000
1	102.64316041	1.468912E-011	2.149118E-012	0	0.000000E+000
1	102.64429971	2.149118E-012	1.468912E-011	1	0.000000E+000
1	102.64471811	1.468912E-011	2.149118E-012	0	0.000000E+000
1	102.64596183	2.149118E-012	1.468912E-011	1	0.000000E+000
1	102.64766076	1.468912E-011	2.149118E-012	0	0.000000E+000
1	102.64858804	2.149118E-012	1.468912E-011	1	0.000000E+000
1	102.64867941	1.468912E-011	2.149118E-012	0	0.000000E+000
1	102.65022513	2.149118E-012	1.468912E-011	1	0.000000E+000
1	102.65098057	1.468912E-011	2.149118E-012	0	0.000000E+000
1	102.65583649	2.149118E-012	1.468912E-011	1	0.000000E+000
1	102.65620915	1.468912E-011	2.149118E-012	0	0.000000E+000
1	102.66655648	2.149118E-012	1.468912E-011	1	0.000000E+000
1	102.66728697	1.468912E-011	2.149118E-012	0	0.000000E+000
1	102.67001707	2.149118E-012	1.468912E-011	1	0.000000E+000
1	102.67080274	1.468912E-011	2.149118E-012	0	0.000000E+000
1	102.67101801	2.149118E-012	1.468912E-011	1	0.000000E+000
1	102.67138072	1.468912E-011	2.149118E-012	0	0.000000E+000
1	102.67183133	2.149118E-012	1.468912E-011	1	0.000000E+000
1	102.67212448	1.468912E-011	2.149118E-012	0	0.000000E+000
1	102.67252605	2.149118E-012	1.468912E-011	1	0.000000E+000
1	102.67421422	1.468912E-011	2.149118E-012	0	0.000000E+000
1	102.67473297	2.149118E-012	1.468912E-011	1	0.000000E+000
1	102.67538182	1.468912E-011	2.149118E-012	0	0.000000E+000
1	102.67543986	2.149118E-012	1.468912E-011	1	0.000000E+000
1	102.67633094	1.468912E-011	2.149118E-012	0	0.000000E+000
1	102.67936942	2.149118E-012	1.468912E-011	1	0.000000E+000
1	102.67956894	1.468912E-011	2.149118E-012	0	0.000000E+000
1	102.67971016	2.149118E-012	1.468912E-011	1	0.000000E+000
1	102.68038213	1.468912E-011	2.149118E-012	0	0.000000E+000
1	102.68071586	2.149118E-012	1.468912E-011	1	0.000000E+000
1	102.68085948	1.468912E-011	2.149118E-012	0	0.000000E+000
1	102.68089189	2.149118E-012	1.468912E-011	1	0.000000E+000
1	102.68097075	1.468912E-011	2.149118E-012	0	0.000000E+000
1	102.68102203	2.149118E-012	1.468912E-011	1	0.000000E+000
1	102.68106768	1.468912E-011	2.149118E-012	0	0.000000E+000
1	102.68179785	2.149118E-012	1.468912E-011	1	0.000000E+000
1	102.68209050	1.468912E-011	2.149118E-012	0	0.000000E+000
1	102.68272033	2.149118E-012	1.468912E-011	1	0.000000E+000
1	102.68287847	1.468912E-011	2.149118E-012	0	0.000000E+000
1	102.69557487	2.149118E-012	1.468912E-011	1	0.000000E+000
1	102.69611397	1.468912E-011	2.149118E-012	0	0.000000E+000
1	102.69814422	2.149118E-012	1.468912E-011	1	0.000000E+000
1	102.69825954	1.468912E-011	2.149118E-012	0	0.000000E+000
1	102.70027095	2.149118E-012	1.468912E-011	1	0.000000E+000
1	102.70132669	1.468912E-011	2.149118E-012	0	0.000000E+000
1	102.70149324	2.149118E-012	1.468912E-011	1	0.000000E+000
1	102.70180338	1.468912E-011	2.149118E-012	0	0.000000E+000
1	102.70197397	2.149118E-012	1.468912E-011	1	0.000000E+000
1	102.70199234	1.468912E-011	2.149118E-012	0	0.000000E+000
1	102.70276930	2.149118E-012	1.468912E-011	1	0.000000E+000
1	102.70280217	1.468912E-011	2.149118E-012	0	0.000000E+000
1	102.70348151	2.149118E-012	1.468912E-011	1	0.000000E+000
1	102.70466026	1.468912E-011	2.149118E-012	0	0.000000E+000
1	102.71225918	2.149118E-012	1.468912E-011	1	0.000000E+000
1	102.71289450	1.468912E-011	2.149118E-012	0	0.000000E+000
1	102.71296953	2.149118E-012	1.468912E-011	1	0.000000E+000
1	102.71308031	1.468912E-011	2.149118E-012	0	0.000000E+000
1	102.71311835	2.149118E-012	1.468912E-011	1	0.000000E+000
1	102.71314891	1.468912E-011	2.149118E-012	0	0.000000E+000
1	102.71407929	2.149118E-012	1.468912E-011	1	0.000000E+000
1	102.71470957	1.468912E-011	2.149118E-012	0	0.000000E+000
1	102.71998335	2.149118E-012	1.468912E-011	1	0.000000E+000
1	102.72149992	1.468912E-011	2.149118E-012	0	0.000000E+000
1	102.72222465	2.149118E-012	1.468912E-011	1	0.000000E+000
1	102.72259999	1.468912E-011	2.149118E-012	0	0.000000E+000
1	102.72323510	2.149118E-012	1.468912E-011	1	0.000000E+000
1	102.72402196	1.468912E-011	2.149118E-012	0	0.000000E+000
1	102.72405050	2.149118E-012	1.468912E-011	1	0.000000E+000
1	102.72458628	1.468912E-011	2.149118E-012	0	0.000000E+000
1	102.72683826	2.149118E-012	1.468912E-011	1	0.000000E+000
1	102.72726612	1.468912E-011	2.149118E-012	0	0.000000E+000
1	102.72843732	2.149118E-012	1.468912E-011	1	0.000000E+000
1	102.72935156	1.468912E-011	2.149118E-012	0	0.000000E+000
1	102.72940641	2.149118E-012	1.468912E-011	1	0.000000E+000
1	102.72946807	1.468912E-011	2.149118E-012	0	0.000000E+000
1	102.73088443	2.149118E-012	1.468912E-011	1	0.000000E+000
1	102.73113534	1.468912E-011	2.149118E-012	0	0.000000E+000
1	102.73114873	2.149118E-012	1.468912E-011	1	0.000000E+000
1	102.73157266	1.468912E-011	2.149118E-012	0	0.000000E+000
1	102.73158871	2.149118E-012	1.468912E-011	1	0.000000E+000
1	102.73237274	1.468912E-011	2.149118E-012	0	0.000000E+000
1	102.73238484	2.149118E-012	1.468912E-011	1	0.000000E+000
1	102.73327381	1.468912E-011	2.149118E-012	0	0.000000E+000
1	102.73329241	2.149118E-012	1.468912E-011	1	0.000000E+000
1	102.73474236	1.468912E-011	2.149118E-012	0	0.000000E+000
1	102.73554732	2.149118E-012	1.468912E-011	1	0.000000E+000
1	102.73591665	1.468912E-011	2.149118E-012	0	0.000000E+000
1	102.73693842	2.149118E-012	1.468912E-011	1	0.000000E+000
1	102.73736872	1.468912E-011	2.149118E-012	0	0.000000E+000
1	102.73841264	2.149118E-012	1.468912E-011	1	0.000000E+000
1	102.73865576	1.468912E-011	2.149118E-012	0	0.000000E+000
1	102.96887896	2.101178E-012	1.464118E-011	1	0.000000E+000
1	102.96925310	1.464118E-011	2.101178E-012	0	0.000000E+000
1	102.96951320	2.101178E-012	1.464118E-011	1	0.000000E+000
1	102.96995851	1.464118E-011	2.101178E-012	0	0.000000E+000
1	102.97281242	2.101178E-012	1.464118E-011	1	0.000000E+000
1	102.97354584	1.464118E-011	2.101178E-012	0	0.000000E+000
1	102.97357026	2.101178E-012	1.464118E-011	1	0.000000E+000
1	102.97433382	1.464118E-011	2.101178E-012	0	0.000000E+000
1	102.97477044	2.101178E-012	1.464118E-011	1	0.000000E+000
1	102.97506139	1.464118E-011	2.101178E-012	0	0.000000E+000
1	102.97538641	2.101178E-012	1.464118E-011	1	0.000000E+000
1	102.97559847	1.464118E-011	2.101178E-012	0	0.000000E+000
1	102.97595765	2.101178E-012	1.464118E-011	1	0.000000E+000
1	102.97624388	1.464118E-011	2.101178E-012	0	0.000000E+000
1	102.97625266	2.101178E-012	1.464118E-011	1	0.000000E+000
1	102.97648265	1.464118E-011	2.101178E-012	0	0.000000E+000
1	102.97687595	2.101178E-012	1.464118E-011	1	0.000000E+000
1	102.97693468	1.464118E-011	2.101178E-012	0	0.000000E+000
1	102.97857707	2.101178E-012	1.464118E-011	1	0.000000E+000
1	102.97938790	1.464118E-011	2.101178E-012	0	0.000000E+000
1	102.98033792	2.101178E-012	1.464118E-011	1	0.000000E+000
1	102.98044813	1.464118E-011	2.101178E-012	0	0.000000E+000
1	102.98064642	2.101178E-012	1.464118E-011	1	0.000000E+000
1	102.98082783	1.464118E-011	2.101178E-012	0	0.000000E+000
1	102.98254927	2.101178E-012	1.464118E-011	1	0.000000E+000
1	102.98440337	1.464118E-011	2.101178E-012	0	0.000000E+000
1	102.98451808	2.101178E-012	1.464118E-011	1	0.000000E+000
1	102.98462529	1.464118E-011	2.101178E-012	0	0.000000E+000
1	102.98532022	2.101178E-012	1.464118E-011	1	0.000000E+000
1	102.98570749	1.464118E-011	2.101178E-012	0	0.000000E+000
1	102.98571403	2.101178E-012	1.464118E-011	1	0.000000E+000
1	102.98649950	1.464118E-011	2.101178E-012	0	0.000000E+000
1	102.98676905	2.101178E-012	1.464118E-011	1	0.000000E+000
1	102.98711607	1.464118E-011	2.101178E-012	0	0.000000E+000
1	102.98758497	2.101178E-012	1.464118E-011	1	0.000000E+000
1	102.98817711	1.464118E-011	2.101178E-012	0	0.000000E+000
1	102.99052588	2.101178E-012	1.464118E-011	1	0.000000E+000
1	102.99056842	1.464118E-011	2.101178E-012	0	0.000000E+000
1	102.99059999	2.101178E-012	1.464118E-011	1	0.000000E+000
1	102.99210636	1.464118E-011	2.101178E-012	0	0.000000E+000
1	102.99262233	2.101178E-012	1.464118E-011	1	0.000000E+000
1	102.99298686	1.464118E-011	2.101178E-012	0	0.000000E+000
1	102.99413681	2.101178E-012	1.464118E-011	1	0.000000E+000
1	102.99415331	1.464118E-011	2.101178E-012	0	0.000000E+000
1	102.99435182	2.101178E-012	1.464118E-011	1	0.000000E+000
1	102.99474775	1.464118E-011	2.101178E-012	0	0.000000E+000
1	102.99526497	2.101178E-012	1.464118E-011	1	0.000000E+000
1	102.99572035	1.464118E-011	2.101178E-012	0	0.000000E+000
1	102.99738671	2.101178E-012	1.464118E-011	1	0.000000E+000
1	102.99874362	1.464118E-011	2.101178E-012	0	0.000000E+000
1	102.99907357	2.101178E-012	1.464118E-011	1	0.000000E+000
1	103.00037529	1.464118E-011	2.101178E-012	0	0.000000E+000
1	103.00550218	2.101178E-012	1.464118E-011	1	0.000000E+000
1	103.00652799	1.464118E-011	2.101178E-012	0	0.000000E+000
1	103.00658617	2.101178E-012	1.464118E-011	1	0.000000E+000
1	103.00688789	1.464118E-011	2.101178E-012	0	0.000000E+000
1	103.00699269	2.101178E-012	1.464118E-011	1	0.000000E+000
1	103.00766115	1.464118E-011	2.101178E-012	0	0.000000E+000
1	103.00840987	2.101178E-012	1.464118E-011	1	0.000000E+000
1	103.00844521	1.464118E-011	2.101178E-012	0	0.000000E+000
1	103.00846935	2.101178E-012	1.464118E-011	1	0.000000E+000
1	103.00869494	1.464118E-011	2.101178E-012	0	0.000000E+000
1	103.00932177	2.101178E-012	1.464118E-011	1	0.000000E+000
1	103.01011164	1.464118E-011	2.101178E-012	0	0.000000E+000
1	103.01330067	2.101178E-012	1.464118E-011	1	0.000000E+000
1	103.01357173	1.464118E-011	2.101178E-012	0	0.000000E+000
1	103.01844041	2.101178E-012	1.464118E-011	1	0.000000E+000
1	103.01868349	1.464118E-011	2.101178E-012	0	0.000000E+000
1	103.01881590	2.101178E-012	1.464118E-011	1	0.000000E+000
1	103.02026584	1.464118E-011	2.101178E-012	0	0.000000E+000
1	103.02074692	2.101178E-012	1.464118E-011	1	0.000000E+000
1	103.02086342	1.464118E-011	2.101178E-012	0	0.000000E+000
1	103.02257785	2.101178E-012	1.464118E-011	1	0.000000E+000
1	103.02265804	1.464118E-011	2.101178E-012	0	0.000000E+000
1	103.02664035	2.101178E-012	1.464118E-011	1	0.000000E+000
1	103.02738019	1.464118E-011	2.101178E-012	0	0.000000E+000
1	103.02741239	2.101178E-012	1.464118E-011	1	0.000000E+000
1	103.02781958	1.464118E-011	2.101178E-012	0	0.000000E+000
1	103.02953590	2.101178E-012	1.464118E-011	1	0.000000E+000
1	103.03048430	1.464118E-011	2.101178E-012	0	0.000000E+000
1	103.03060648	2.101178E-012	1.464118E-011	1	0.000000E+000
1	103.03106777	1.464118E-011	2.101178E-012	0	0.000000E+000
1	103.03178408	2.101178E-012	1.464118E-011	1	0.000000E+000
1	103.03209372	1.464118E-011	2.101178E-012	0	0.000000E+000
1	103.03390415	2.101178E-012	1.464118E-011	1	0.000000E+000
1	103.03395908	1.464118E-011	2.101178E-012	0	0.000000E+000
1	103.03403840	2.101178E-012	1.464118E-011	1	0.000000E+000
1	103.03412225	1.464118E-011	2.101178E-012	0	0.000000E+000
1	103.03501004	2.101178E-012	1.464118E-011	1	0.000000E+000
1	103.03508376	1.464118E-011	2.101178E-012	0	0.000000E+000
1	103.03511209	2.101178E-012	1.464118E-011	1	0.000000E+000
1	103.03580960	1.464118E-011	2.101178E-012	0	0.000000E+000
1	103.03595517	2.101178E-012	1.464118E-011	1	0.000000E+000
1	103.03601333	1.464118E-011	2.101178E-012	0	0.000000E+000
1	103.04238699	2.101178E-012	1.464118E-011	1	0.000000E+000
1	103.04250240	1.464118E-011	2.101178E-012	0	0.000000E+000
1	103.04251310	2.101178E-012	1.464118E-011	1	0.000000E+000
1	103.04303653	1.464118E-011	2.101178E-012	0	0.000000E+000
1	103.04319472	2.101178E-012	1.464118E-011	1	0.000000E+000
1	103.04424270	1.464118E-011	2.101178E-012	0	0.000000E+000
1	103.04430670	2.101178E-012	1.464118E-011	1	0.000000E+000
1	103.04438166	1.464118E-011	2.101178E-012	0	0.000000E+000
1	103.04442804	2.101178E-012	1.464118E-011	1	0.000000E+000
1	103.04477961	1.464118E-011	2.101178E-012	0	0.000000E+000
1	103.04683552	2.101178E-012	1.464118E-011	1	0.000000E+000
1	103.04699255	1.464118E-011	2.101178E-012	0	0.000000E+000
1	103.04721321	2.101178E-012	1.464118E-011	1	0.000000E+000
1	103.04804045	1.464118E-011	2.101178E-012	0	0.000000E+000
1	103.04873579	2.101178E-012	1.464118E-011	1	0.000000E+000
1	103.04954954	1.464118E-011	2.101178E-012	0	0.000000E+000
1	103.05566294	2.101178E-012	1.464118E-011	1	0.000000E+000
1	103.05651337	1.464118E-011	2.101178E-012	0	0.000000E+000
1	103.05652878	2.101178E-012	1.464118E-011	1	0.000000E+000
1	103.05666902	1.464118E-011	2.101178E-012	0	0.000000E+000
1	103.06184235	2.101178E-012	1.464118E-011	1	0.000000E+000
1	103.06241489	1.464118E-011	2.101178E-012	0	0.000000E+000
1	103.06333100	2.101178E-012	1.464118E-011	1	0.000000E+000
1	103.06500198	1.464118E-011	2.101178E-012	0	0.000000E+000
1	103.06799070	2.101178E-012	1.464118E-011	1	0.000000E+000
1	103.06825636	1.464118E-011	2.101178E-012	0	0.000000E+000
1	103.06938795	2.101178E-012	1.464118E-011	1	0.000000E+000
1	103.07005750	1.464118E-011	2.101178E-012	0	0.000000E+000
1	103.07033591	2.101178E-012	1.464118E-011	1	0.000000E+000
1	103.07045716	1.464118E-011	2.101178E-012	0	0.000000E+000
1	103.07418348	2.101178E-012	1.464118E-011	1	0.000000E+000
1	103.07598039	1.464118E-011	2.101178E-012	0	0.000000E+000
1	103.07685531	2.101178E-012	1.464118E-011	1	0.000000E+000
1	103.07688792	1.464118E-011	2.101178E-012	0	0.000000E+000
1	103.07822455	2.101178E-012	1.464118E-011	1	0.000000E+000
1	103.08012290	1.464118E-011	2.101178E-012	0	0.000000E+000
1	103.08046200	2.101178E-012	1.464118E-011	1	0.000000E+000
1	103.08061318	1.464118E-011	2.101178E-012	0	0.000000E+000
1	103.08502700	2.101178E-012	1.464118E-011	1	0.000000E+000
1	103.08539486	1.464118E-011	2.101178E-012	0	0.000000E+000
1	103.09236171	2.101178E-012	1.464118E-011	1	0.000000E+000
1	103.09242857	1.464118E-011	2.101178E-012	0	0.000000E+000
1	103.36746979	2.044647E-012	1.458465E-011	1	0.000000E+000
1	103.36788675	1.458465E-011	2.044647E-012	0	0.000000E+000
1	103.36792908	2.044647E-012	1.458465E-011	1	0.000000E+000
1	103.36848963	1.458465E-011	2.044647E-012	0	0.000000E+000
1	103.36852969	2.044647E-012	1.458465E-011	1	0.000000E+000
1	103.36901122	1.458465E-011	2.044647E-012	0	0.000000E+000
1	103.37234879	2.044647E-012	1.458465E-011	1	0.000000E+000
1	103.37265370	1.458465E-011	2.044647E-012	0	0.000000E+000
1	103.37360305	2.044647E-012	1.458465E-011	1	0.000000E+000
1	103.37400622	1.458465E-011	2.044647E-012	0	0.000000E+000
1	103.37592122	2.044647E-012	1.458465E-011	1	0.000000E+000
1	103.37594903	1.458465E-011	2.044647E-012	0	0.000000E+000
1	103.37648648	2.044647E-012	1.458465E-011	1	0.000000E+000
1	103.37655341	1.458465E-011	2.044647E-012	0	0.000000E+000
1	103.37746350	2.044647E-012	1.458465E-011	1	0.000000E+000
1	103.37774473	1.458465E-011	2.044647E-012	0	0.000000E+000
1	103.38186951	2.044647E-012	1.458465E-011	1	0.000000E+000
1	103.38203351	1.458465E-011	2.044647E-012	0	0.000000E+000
1	103.38356402	2.044647E-012	1.458465E-011	1	0.000000E+000
1	103.38482544	1.458465E-011	2.044647E-012	0	0.000000E+000
1	103.38527175	2.044647E-012	1.458465E-011	1	0.000000E+000
1	103.38533311	1.458465E-011	2.044647E-012	0	0.000000E+000
1	103.38540608	2.044647E-012	1.458465E-011	1	0.000000E+000
1	103.38626428	1.458465E-011	2.044647E-012	0	0.000000E+000
1	103.38631389	2.044647E-012	1.458465E-011	1	0.000000E+000
1	103.38658813	1.458465E-011	2.044647E-012	0	0.000000E+000
1	103.38993675	2.044647E-012	1.458465E-011	1	0.000000E+000
1	103.39027152	1.458465E-011	2.044647E-012	0	0.000000E+000
1	103.39178713	2.044647E-012	1.458465E-011	1	0.000000E+000
1	103.39181802	1.458465E-011	2.044647E-012	0	0.000000E+000
1	103.39380604	2.044647E-012	1.458465E-011	1	0.000000E+000
1	103.39404369	1.458465E-011	2.044647E-012	0	0.000000E+000
1	103.39412662	2.044647E-012	1.458465E-011	1	0.000000E+000
1	103.39473562	1.458465E-011	2.044647E-012	0	0.000000E+000
1	103.39477079	2.044647E-012	1.458465E-011	1	0.000000E+000
1	103.39484296	1.458465E-011	2.044647E-012	0	0.000000E+000
1	103.39490917	2.044647E-012	1.458465E-011	1	0.000000E+000
1	103.39522588	1.458465E-011	2.044647E-012	0	0.000000E+000
1	103.39550228	2.044647E-012	1.458465E-011	1	0.000000E+000
1	103.39712597	1.458465E-011	2.044647E-012	0	0.000000E+000
1	103.39718000	2.044647E-012	1.458465E-011	1	0.000000E+000
1	103.39722854	1.458465E-011	2.044647E-012	0	0.000000E+000
1	103.39807210	2.044647E-012	1.458465E-011	1	0.000000E+000
1	103.39912199	1.458465E-011	2.044647E-012	0	0.000000E+000
1	103.40107336	2.044647E-012	1.458465E-011	1	0.000000E+000
1	103.40174271	1.458465E-011	2.044647E-012	0	0.000000E+000
1	103.40215734	2.044647E-012	1.458465E-011	1	0.000000E+000
1	103.40248199	1.458465E-011	2.044647E-012	0	0.000000E+000
1	103.40251412	2.044647E-012	1.458465E-011	1	0.000000E+000
1	103.40313545	1.458465E-011	2.044647E-012	0	0.000000E+000
1	103.40398128	2.044647E-012	1.458465E-011	1	0.000000E+000
1	103.40442284	1.458465E-011	2.044647E-012	0	0.000000E+000
1	103.40864128	2.044647E-012	1.458465E-011	1	0.000000E+000
1	103.40879565	1.458465E-011	2.044647E-012	0	0.000000E+000
1	103.40885973	2.044647E-012	1.458465E-011	1	0.000000E+000
1	103.40891493	1.458465E-011	2.044647E-012	0	0.000000E+000
1	103.41266332	2.044647E-012	1.458465E-011	1	0.000000E+000
1	103.41300395	1.458465E-011	2.044647E-012	0	0.000000E+000
1	103.42027334	2.044647E-012	1.458465E-011	1	0.000000E+000
1	103.42033435	1.458465E-011	2.044647E-012	0	0.000000E+000
1	103.42035086	2.044647E-012	1.458465E-011	1	0.000000E+000
1	103.42111229	1.458465E-011	2.044647E-012	0	0.000000E+000
1	103.42115699	2.044647E-012	1.458465E-011	1	0.000000E+000
1	103.42141695	1.458465E-011	2.044647E-012	0	0.000000E+000
1	103.42142999	2.044647E-012	1.458465E-011	1	0.000000E+000
1	103.42177443	1.458465E-011	2.044647E-012	0	0.000000E+000
1	103.42224443	2.044647E-012	1.458465E-011	1	0.000000E+000
1	103.42255465	1.458465E-011	2.044647E-012	0	0.000000E+000
1	103.42384042	2.044647E-012	1.458465E-011	1	0.000000E+000
1	103.42477075	1.458465E-011	2.044647E-012	0	0.000000E+000
1	103.42679118	2.044647E-012	1.458465E-011	1	0.000000E+000
1	103.42685120	1.458465E-011	2.044647E-012	0	0.000000E+000
1	103.42720889	2.044647E-012	1.458465E-011	1	0.000000E+000
1	103.42733183	1.458465E-011	2.044647E-012	0	0.000000E+000
1	103.43655161	2.044647E-012	1.458465E-011	1	0.000000E+000
1	103.43660111	1.458465E-011	2.044647E-012	0	0.000000E+000
1	103.43765811	2.044647E-012	1.458465E-011	1	0.000000E+000
1	103.43788698	1.458465E-011	2.044647E-012	0	0.000000E+000
1	103.43792946	2.044647E-012	1.458465E-011	1	0.000000E+000
1	103.43880548	1.458465E-011	2.044647E-012	0	0.000000E+000
1	103.43951449	2.044647E-012	1.458465E-011	1	0.000000E+000
1	103.44005817	1.458465E-011	2.044647E-012	0	0.000000E+000
1	103.44356187	2.044647E-012	1.458465E-011	1	0.000000E+000
1	103.44371187	1.458465E-011	2.044647E-012	0	0.000000E+000
1	103.44373221	2.044647E-012	1.458465E-011	1	0.000000E+000
1	103.44405772	1.458465E-011	2.044647E-012	0	0.000000E+000
1	103.44446189	2.044647E-012	1.458465E-011	1	0.000000E+000
1	103.44457027	1.458465E-011	2.044647E-012	0	0.000000E+000
1	103.44591414	2.044647E-012	1.458465E-011	1	0.000000E+000
1	103.44599807	1.458465E-011	2.044647E-012	0	0.000000E+000
1	103.45053196	2.044647E-012	1.458465E-011	1	0.000000E+000
1	103.45135577	1.458465E-011	2.044647E-012	0	0.000000E+000
1	103.45176280	2.044647E-012	1.458465E-011	1	0.000000E+000
1	103.45188618	1.458465E-011	2.044647E-012	0	0.000000E+000
1	103.45407542	2.044647E-012	1.458465E-011	1	0.000000E+000
1	103.45459054	1.458465E-011	2.044647E-012	0	0.000000E+000
1	103.45461623	2.044647E-012	1.458465E-011	1	0.000000E+000
1	103.45477617	1.458465E-011	2.044647E-012	0	0.000000E+000
1	103.46482879	2.044647E-012	1.458465E-011	1	0.000000E+000
1	103.46486317	1.458465E-011	2.044647E-012	0	0.000000E+000
1	103.46488022	2.044647E-012	1.458465E-011	1	0.000000E+000
1	103.46573424	1.458465E-011	2.044647E-012	0	0.000000E+000
1	103.46575278	2.044647E-012	1.458465E-011	1	0.000000E+000
1	103.46586347	1.458465E-011	2.044647E-012	0	0.000000E+000
1	103.46603254	2.044647E-012	1.458465E-011	1	0.000000E+000
1	103.46609811	1.458465E-011	2.044647E-012	0	0.000000E+000
1	103.46612809	2.044647E-012	1.458465E-011	1	0.000000E+000
1	103.46627631	1.458465E-011	2.044647E-012	0	0.000000E+000
1	103.46648551	2.044647E-012	1.458465E-011	1	0.000000E+000
1	103.46693457	1.458465E-011	2.044647E-012	0	0.000000E+000
1	103.46763775	2.044647E-012	1.458465E-011	1	0.000000E+000
1	103.46873751	1.458465E-011	2.044647E-012	0	0.000000E+000
1	103.47008992	2.044647E-012	1.458465E-011	1	0.000000E+000
1	103.47019401	1.458465E-011	2.044647E-012	0	0.000000E+000
1	103.47269707	2.044647E-012	1.458465E-011	1	0.000000E+000
1	103.47279317	1.458465E-011	2.044647E-012	0	0.000000E+000
1	103.47282149	2.044647E-012	1.458465E-011	1	0.000000E+000
1	103.47382743	1.458465E-011	2.044647E-012	0	0.000000E+000
1	103.47400824	2.044647E-012	1.458465E-011	1	0.000000E+000
1	103.47418174	1.458465E-011	2.044647E-012	0	0.000000E+000
1	103.47516364	2.044647E-012	1.458465E-011	1	0.000000E+000
1	103.47543136	1.458465E-011	2.044647E-012	0	0.000000E+000
1	103.47796160	2.044647E-012	1.458465E-011	1	0.000000E+000
1	103.47920281	1.458465E-011	2.044647E-012	0	0.000000E+000
1	103.47922551	2.044647E-012	1.458465E-011	1	0.000000E+000
1	103.47932617	1.458465E-011	2.044647E-012	0	0.000000E+000
1	103.48009898	2.044647E-012	1.458465E-011	1	0.000000E+000
1	103.48085457	1.458465E-011	2.044647E-012	0	0.000000E+000
1	103.48653085	2.044647E-012	1.458465E-011	1	0.000000E+000
1	103.48705218	1.458465E-011	2.044647E-012	0	0.000000E+000
1	103.48713525	2.044647E-012	1.458465E-011	1	0.000000E+000
1	103.48757122	1.458465E-011	2.044647E-012	0	0.000000E+000
1	103.48792786	2.044647E-012	1.458465E-011	1	0.000000E+000
1	103.48830159	1.458465E-011	2.044647E-012	0	0.000000E+000
1	103.48830266	2.044647E-012	1.458465E-011	1	0.000000E+000
1	103.48938611	1.458465E-011	2.044647E-012	0	0.000000E+000
1	103.49158579	2.044647E-012	1.458465E-011	1	0.000000E+000
1	103.49281308	1.458465E-011	2.044647E-012	0	0.000000E+000
1	103.49800113	2.044647E-012	1.458465E-011	1	0.000000E+000
1	103.49809516	1.458465E-011	2.044647E-012	0	0.000000E+000
1	103.49811517	2.044647E-012	1.458465E-011	1	0.000000E+000
1	103.49864462	1.458465E-011	2.044647E-012	0	0.000000E+000
1	103.49872195	2.044647E-012	1.458465E-011	1	0.000000E+000
1	103.49929947	1.458465E-011	2.044647E-012	0	0.000000E+000
1	103.50052263	2.044647E-012	1.458465E-011	1	0.000000E+000
1	103.50088506	1.458465E-011	2.044647E-012	0	0.000000E+000
1	103.50721262	2.044647E-012	1.458465E-011	1	0.000000E+000
1	103.50819350	1.458465E-011	2.044647E-012	0	0.000000E+000
1	109.43791490	2.013279E-012	1.455328E-011	1	0.000000E+000
1	109.43799231	1.455328E-011	2.013279E-012	0	0.000000E+000
1	109.43973309	2.013279E-012	1.455328E-011	1	0.000000E+000
1	109.43986975	1.455328E-011	2.013279E-012	0	0.000000E+000
1	109.44020646	2.013279E-012	1.455328E-011	1	0.000000E+000
1	109.44050844	1.455328E-011	2.013279E-012	0	0.000000E+000
1	109.44058804	2.013279E-012	1.455328E-011	1	0.000000E+000
1	109.44062756	1.455328E-011	2.013279E-012	0	0.000000E+000
1	109.44073128	2.013279E-012	1.455328E-011	1	0.000000E+000
1	109.44112460	1.455328E-011	2.013279E-012	0	0.000000E+000
1	109.44174493	2.013279E-012	1.455328E-011	1	0.000000E+000
1	109.44226613	1.455328E-011	2.013279E-012	0	0.000000E+000
1	109.44229710	2.013279E-012	1.455328E-011	1	0.000000E+000
1	109.44268906	1.455328E-011	2.013279E-012	0	0.000000E+000
1	109.44270021	2.013279E-012	1.455328E-011	1	0.000000E+000
1	109.44367978	1.455328E-011	2.013279E-012	0	0.000000E+000
1	109.44376456	2.013279E-012	1.455328E-011	1	0.000000E+000
1	109.44388623	1.455328E-011	2.013279E-012	0	0.000000E+000
1	109.44700199	2.013279E-012	1.455328E-011	1	0.000000E+000
1	109.44839756	1.455328E-011	2.013279E-012	0	0.000000E+000
1	109.44854541	2.013279E-012	1.455328E-011	1	0.000000E+000
1	109.44884951	1.455328E-011	2.013279E-012	0	0.000000E+000
1	109.44972913	2.013279E-012	1.455328E-011	1	0.000000E+000
1	109.45028682	1.455328E-011	2.013279E-012	0	0.000000E+000
1	109.45043394	2.013279E-012	1.455328E-011	1	0.000000E+000
1	109.45112757	1.455328E-011	2.013279E-012	0	0.000000E+000
1	109.45118338	2.013279E-012	1.455328E-011	1	0.000000E+000
1	109.45119848	1.455328E-011	2.013279E-012	0	0.000000E+000
1	109.45124969	2.013279E-012	1.455328E-011	1	0.000000E+000
1	109.45230546	1.455328E-011	2.013279E-012	0	0.000000E+000
1	109.45379175	2.013279E-012	1.455328E-011	1	0.000000E+000
1	109.45407776	1.455328E-011	2.013279E-012	0	0.000000E+000
1	109.45415211	2.013279E-012	1.455328E-011	1	0.000000E+000
1	109.45730639	1.455328E-011	2.013279E-012	0	0.000000E+000
1	109.46008115	2.013279E-012	1.455328E-011	1	0.000000E+000
1	109.46023276	1.455328E-011	2.013279E-012	0	0.000000E+000
1	109.46511159	2.013279E-012	1.455328E-011	1	0.000000E+000
1	109.46532103	1.455328E-011	2.013279E-012	0	0.000000E+000
1	109.47429151	2.013279E-012	1.455328E-011	1	0.000000E+000
1	109.47485111	1.455328E-011	2.013279E-012	0	0.000000E+000
1	109.47566526	2.013279E-012	1.455328E-011	1	0.000000E+000
1	109.47571091	1.455328E-011	2.013279E-012	0	0.000000E+000
1	109.47869412	2.013279E-012	1.455328E-011	1	0.000000E+000
1	109.47947391	1.455328E-011	2.013279E-012	0	0.000000E+000
1	109.47984431	2.013279E-012	1.455328E-011	1	0.000000E+000
1	109.48039551	1.455328E-011	2.013279E-012	0	0.000000E+000
1	109.48076922	2.013279E-012	1.455328E-011	1	0.000000E+000
1	109.48163447	1.455328E-011	2.013279E-012	0	0.000000E+000
1	109.48696386	2.013279E-012	1.455328E-011	1	0.000000E+000
1	109.48702607	1.455328E-011	2.013279E-012	0	0.000000E+000
1	109.48705018	2.013279E-012	1.455328E-011	1	0.000000E+000
1	109.48716916	1.455328E-011	2.013279E-012	0	0.000000E+000
1	109.48940066	2.013279E-012	1.455328E-011	1	0.000000E+000
1	109.49106328	1.455328E-011	2.013279E-012	0	0.000000E+000
1	109.49118421	2.013279E-012	1.455328E-011	1	0.000000E+000
1	109.49148884	1.455328E-011	2.013279E-012	0	0.000000E+000
1	109.49218131	2.013279E-012	1.455328E-011	1	0.000000E+000
1	109.49236579	1.455328E-011	2.013279E-012	0	0.000000E+000
1	109.49244003	2.013279E-012	1.455328E-011	1	0.000000E+000
1	109.49536667	1.455328E-011	2.013279E-012	0	0.000000E+000
1	109.49619776	2.013279E-012	1.455328E-011	1	0.000000E+000
1	109.49772502	1.455328E-011	2.013279E-012	0	0.000000E+000
1	109.49831139	2.013279E-012	1.455328E-011	1	0.000000E+000
1	109.49854957	1.455328E-011	2.013279E-012	0	0.000000E+000
1	109.50424534	2.013279E-012	1.455328E-011	1	0.000000E+000
1	109.50453912	1.455328E-011	2.013279E-012	0	0.000000E+000
1	109.50484895	2.013279E-012	1.455328E-011	1	0.000000E+000
1	109.50486676	1.455328E-011	2.013279E-012	0	0.000000E+000
1	109.50512366	2.013279E-012	1.455328E-011	1	0.000000E+000
1	109.50575556	1.455328E-011	2.013279E-012	0	0.000000E+000
1	109.50648418	2.013279E-012	1.455328E-011	1	0.000000E+000
1	109.50695687	1.455328E-011	2.013279E-012	0	0.000000E+000
1	109.50735338	2.013279E-012	1.455328E-011	1	0.000000E+000
1	109.50804347	1.455328E-011	2.013279E-012	0	0.000000E+000
1	109.50816150	2.013279E-012	1.455328E-011	1	0.000000E+000
1	109.50863069	1.455328E-011	2.013279E-012	0	0.000000E+000
1	109.50868252	2.013279E-012	1.455328E-011	1	0.000000E+000
1	109.50996878	1.455328E-011	2.013279E-012	0	0.000000E+000
1	109.51735092	2.013279E-012	1.455328E-011	1	0.000000E+000
1	109.51884134	1.455328E-011	2.013279E-012	0	0.000000E+000
1	109.51933857	2.013279E-012	1.455328E-011	1	0.000000E+000
1	109.51956524	1.455328E-011	2.013279E-012	0	0.000000E+000
1	109.52134934	2.013279E-012	1.455328E-011	1	0.000000E+000
1	109.52321206	1.455328E-011	2.013279E-012	0	0.000000E+000
1	109.52371383	2.013279E-012	1.455328E-011	1	0.000000E+000
1	109.52382614	1.455328E-011	2.013279E-012	0	0.000000E+000
1	109.52385405	2.013279E-012	1.455328E-011	1	0.000000E+000
1	109.52420508	1.455328E-011	2.013279E-012	0	0.000000E+000
1	109.52665755	2.013279E-012	1.455328E-011	1	0.000000E+000
1	109.52711209	1.455328E-011	2.013279E-012	0	0.000000E+000
1	109.52878451	2.013279E-012	1.455328E-011	1	0.000000E+000
1	109.52927048	1.455328E-011	2.013279E-012	0	0.000000E+000
1	109.52983517	2.013279E-012	1.455328E-011	1	0.000000E+000
1	109.52986323	1.455328E-011	2.013279E-012	0	0.000000E+000
1	109.53478341	2.013279E-012	1.455328E-011	1	0.000000E+000
1	109.53481485	1.455328E-011	2.013279E-012	0	0.000000E+000
1	109.53675517	2.013279E-012	1.455328E-011	1	0.000000E+000
1	109.53730354	1.455328E-011	2.013279E-012	0	0.000000E+000
1	109.53789549	2.013279E-012	1.455328E-011	1	0.000000E+000
1	109.53821616	1.455328E-011	2.013279E-012	0	0.000000E+000
1	109.54064677	2.013279E-012	1.455328E-011	1	0.000000E+000
1	109.54122719	1.455328E-011	2.013279E-012	0	0.000000E+000
1	109.54151274	2.013279E-012	1.455328E-011	1	0.000000E+000
1	109.54167792	1.455328E-011	2.013279E-012	0	0.000000E+000
1	109.54170826	2.013279E-012	1.455328E-011	1	0.000000E+000
1	109.54218520	1.455328E-011	2.013279E-012	0	0.000000E+000
1	109.54624591	2.013279E-012	1.455328E-011	1	0.000000E+000
1	109.54640139	1.455328E-011	2.013279E-012	0	0.000000E+000
1	109.54672314	2.013279E-012	1.455328E-011	1	0.000000E+000
1	109.54719847	1.455328E-011	2.013279E-012	0	0.000000E+000
1	109.54777446	2.013279E-012	1.455328E-011	1	0.000000E+000
1	109.54833333	1.455328E-011	2.013279E-012	0	0.000000E+000
1	109.54841752	2.013279E-012	1.455328E-011	1	0.000000E+000
1	109.54854165	1.455328E-011	2.013279E-012	0	0.000000E+000
1	109.54856146	2.013279E-012	1.455328E-011	1	0.000000E+000
1	109.54872072	1.455328E-011	2.013279E-012	0	0.000000E+000
1	109.54874629	2.013279E-012	1.455328E-011	1	0.000000E+000
1	109.54970626	1.455328E-011	2.013279E-012	0	0.000000E+000
1	109.54999470	2.013279E-012	1.455328E-011	1	0.000000E+000
1	109.55015482	1.455328E-011	2.013279E-012	0	0.000000E+000
1	109.55125792	2.013279E-012	1.455328E-011	1	0.000000E+000
1	109.55143333	1.455328E-011	2.013279E-012	0	0.000000E+000
1	109.55145353	2.013279E-012	1.455328E-011	1	0.000000E+000
1	109.55313765	1.455328E-011	2.013279E-012	0	0.000000E+000
1	109.56046447	2.013279E-012	1.455328E-011	1	0.000000E+000
1	109.56256262	1.455328E-011	2.013279E-012	0	0.000000E+000
1	109.56416635	2.013279E-012	1.455328E-011	1	0.000000E+000
1	109.56512580	1.455328E-011	2.013279E-012	0	0.000000E+000
1	109.56845523	2.013279E-012	1.455328E-011	1	0.000000E+000
1	109.56886102	1.455328E-011	2.013279E-012	0	0.000000E+000
1	109.56945026	2.013279E-012	1.455328E-011	1	0.000000E+000
1	109.56992777	1.455328E-011	2.013279E-012	0	0.000000E+000
1	109.57579345	2.013279E-012	1.455328E-011	1	0.000000E+000
1	109.57643826	1.455328E-011	2.013279E-012	0	0.000000E+000
1	109.57645188	2.013279E-012	1.455328E-011	1	0.000000E+000
1	109.57668470	1.455328E-011	2.013279E-012	0	0.000000E+000
1	109.57669033	2.013279E-012	1.455328E-011	1	0.000000E+000
1	109.57696738	1.455328E-011	2.013279E-012	0	0.000000E+000
1	109.57838948	2.013279E-012	1.455328E-011	1	0.000000E+000
1	109.57885579	1.455328E-011	2.013279E-012	0	0.000000E+000
1	109.57893409	2.013279E-012	1.455328E-011	1	0.000000E+000
1	109.57915943	1.455328E-011	2.013279E-012	0	0.000000E+000
1	109.58096395	2.013279E-012	1.455328E-011	1	0.000000E+000
1	109.58276579	1.455328E-011	2.013279E-012	0	0.000000E+000
1	109.58918512	2.013279E-012	1.455328E-011	1	0.000000E+000
1	109.59062836	1.455328E-011	2.013279E-012	0	0.000000E+000
1	109.59424399	2.013279E-012	1.455328E-011	1	0.000000E+000
1	109.59426733	1.455328E-011	2.013279E-012	0	0.000000E+000
1	109.59428640	2.013279E-012	1.455328E-011	1	0.000000E+000
1	109.59552914	1.455328E-011	2.013279E-012	0	0.000000E+000
1	109.59693759	2.013279E-012	1.455328E-011	1	0.000000E+000
1	109.59700953	1.455328E-011	2.013279E-012	0	0.000000E+000
1	109.59704254	2.013279E-012	1.455328E-011	1	0.000000E+000
1	109.59749534	1.455328E-011	2.013279E-012	0	0.000000E+000
1	109.60437310	2.013279E-012	1.455328E-011	1	0.000000E+000
1	109.60727172	1.455328E-011	2.013279E-012	0	0.000000E+000
1	109.60728502	2.013279E-012	1.455328E-011	1	0.000000E+000
1	109.60737734	1.455328E-011	2.013279E-012	0	0.000000E+000
1	109.60867549	2.013279E-012	1.455328E-011	1	0.000000E+000
1	109.60914827	1.455328E-011	2.013279E-012	0	0.000000E+000
1	109.60992178	2.013279E-012	1.455328E-011	1	0.000000E+000
1	109.61053695	1.455328E-011	2.013279E-012	0	0.000000E+000
1	109.61173379	2.013279E-012	1.455328E-011	1	0.000000E+000
1	109.61288156	1.455328E-011	2.013279E-012	0	0.000000E+000
1	109.61291323	2.013279E-012	1.455328E-011	1	0.000000E+000
1	109.61313656	1.455328E-011	2.013279E-012	0	0.000000E+000
1	109.61377050	2.013279E-012	1.455328E-011	1	0.000000E+000
1	109.61489936	1.455328E-011	2.013279E-012	0	0.000000E+000
1	109.61632401	2.013279E-012	1.455328E-011	1	0.000000E+000
1	109.61691433	1.455328E-011	2.013279E-012	0	0.000000E+000
1	109.61695589	2.013279E-012	1.455328E-011	1	0.000000E+000
1	109.61700122	1.455328E-011	2.013279E-012	0	0.000000E+000
1	109.61730707	2.013279E-012	1.455328E-011	1	0.000000E+000
1	109.61770665	1.455328E-011	2.013279E-012	0	0.000000E+000
1	109.61854976	2.013279E-012	1.455328E-011	1	0.000000E+000
1	109.61904830	1.455328E-011	2.013279E-012	0	0.000000E+000
1	109.62033992	2.013279E-012	1.455328E-011	1	0.000000E+000
1	109.62034355	1.455328E-011	2.013279E-012	0	0.000000E+000
1	109.62037697	2.013279E-012	1.455328E-011	1	0.000000E+000
1	109.62113802	1.455328E-011	2.013279E-012	0	0.000000E+000
1	109.62242881	2.013279E-012	1.455328E-011	1	0.000000E+000
1	109.62254142	1.455328E-011	2.013279E-012	0	0.000000E+000
1	109.62280481	2.013279E-012	1.455328E-011	1	0.000000E+000
1	109.62304305	1.455328E-011	2.013279E-012	0	0.000000E+000
1	109.62308570	2.013279E-012	1.455328E-011	1	0.000000E+000
1	109.62324498	1.455328E-011	2.013279E-012	0	0.000000E+000
1	109.62324609	2.013279E-012	1.455328E-011	1	0.000000E+000
1	109.62340539	1.455328E-011	2.013279E-012	0	0.000000E+000
1	109.62367184	2.013279E-012	1.455328E-011	1	0.000000E+000
1	109.62390452	1.455328E-011	2.013279E-012	0	0.000000E+000
1	109.62408107	2.013279E-012	1.455328E-011	1	0.000000E+000
1	109.62496452	1.455328E-011	2.013279E-012	0	0.000000E+000
1	109.63333862	2.013279E-012	1.455328E-011	1	0.000000E+000
1	109.63421578	1.455328E-011	2.013279E-012	0	0.000000E+000
1	109.63424043	2.013279E-012	1.455328E-011	1	0.000000E+000
1	109.63444179	1.455328E-011	2.013279E-012	0	0.000000E+000
1	109.63509402	2.013279E-012	1.455328E-011	1	0.000000E+000
1	109.63625247	1.455328E-011	2.013279E-012	0	0.000000E+000
1	109.64307353	2.013279E-012	1.455328E-011	1	0.000000E+000
1	109.64344346	1.455328E-011	2.013279E-012	0	0.000000E+000
1	109.64657731	2.013279E-012	1.455328E-011	1	0.000000E+000
1	109.64697150	1.455328E-011	2.013279E-012	0	0.000000E+000
1	109.64718760	2.013279E-012	1.455328E-011	1	0.000000E+000
1	109.64737924	1.455328E-011	2.013279E-012	0	0.000000E+000
1	109.64740415	2.013279E-012	1.455328E-011	1	0.000000E+000
1	109.64819095	1.455328E-011	2.013279E-012	0	0.000000E+000
1	109.64848400	2.013279E-012	1.455328E-011	1	0.000000E+000
1	109.64857186	1.455328E-011	2.013279E-012	0	0.000000E+000
1	109.65145959	2.013279E-012	1.455328E-011	1	0.000000E+000
1	109.65163220	1.455328E-011	2.013279E-012	0	0.000000E+000
1	109.65401902	2.013279E-012	1.455328E-011	1	0.000000E+000
1	109.65432793	1.455328E-011	2.013279E-012	0	0.000000E+000
1	109.65508387	2.013279E-012	1.455328E-011	1	0.000000E+000
1	109.65632304	1.455328E-011	2.013279E-012	0	0.000000E+000
1	109.65707265	2.013279E-012	1.455328E-011	1	0.000000E+000
1	109.65722166	1.455328E-011	2.013279E-012	0	0.000000E+000
1	109.66315533	2.013279E-012	1.455328E-011	1	0.000000E+000
1	109.66322946	1.455328E-011	2.013279E-012	0	0.000000E+000
1	109.66614205	2.013279E-012	1.455328E-011	1	0.000000E+000
1	109.66634063	1.455328E-011	2.013279E-012	0	0.000000E+000
1	109.66658704	2.013279E-012	1.455328E-011	1	0.000000E+000
1	109.66711964	1.455328E-011	2.013279E-012	0	0.000000E+000
1	109.67792473	2.013279E-012	1.455328E-011	1	0.000000E+000
1	109.67801859	1.455328E-011	2.013279E-012	0	0.000000E+000
1	109.67804132	2.013279E-012	1.455328E-011	1	0.000000E+000
1	109.67867967	1.455328E-011	2.013279E-012	0	0.000000E+000
1	109.67972424	2.013279E-012	1.455328E-011	1	0.000000E+000
1	109.68021996	1.455328E-011	2.013279E-012	0	0.000000E+000
1	109.68122772	2.013279E-012	1.455328E-011	1	0.000000E+000
1	109.68134025	1.455328E-011	2.013279E-012	0	0.000000E+000
1	109.68136450	2.013279E-012	1.455328E-011	1	0.000000E+000
1	109.68205937	1.455328E-011	2.013279E-012	0	0.000000E+000
1	109.68378283	2.013279E-012	1.455328E-011	1	0.000000E+000
1	109.68386304	1.455328E-011	2.013279E-012	0	0.000000E+000
1	109.68720415	2.013279E-012	1.455328E-011	1	0.000000E+000
1	109.68733333	1.455328E-011	2.013279E-012	0	0.000000E+000
1	109.68909926	2.013279E-012	1.455328E-011	1	0.000000E+000
1	109.69015878	1.455328E-011	2.013279E-012	0	0.000000E+000
1	109.69042117	2.013279E-012	1.455328E-011	1	0.000000E+000
1	109.69059664	1.455328E-011	2.013279E-012	0	0.000000E+000
1	109.69334242	2.013279E-012	1.455328E-011	1	0.000000E+000
1	109.69337950	1.455328E-011	2.013279E-012	0	0.000000E+000
1	109.69355374	2.013279E-012	1.455328E-011	1	0.000000E+000
1	109.69492141	1.455328E-011	2.013279E-012	0	0.000000E+000
1	109.69638067	2.013279E-012	1.455328E-011	1	0.000000E+000
1	109.69641840	1.455328E-011	2.013279E-012	0	0.000000E+000
1	109.69863350	2.013279E-012	1.455328E-011	1	0.000000E+000
1	109.69866250	1.455328E-011	2.013279E-012	0	0.000000E+000
1	109.69887170	2.013279E-012	1.455328E-011	1	0.000000E+000
1	109.69888538	1.455328E-011	2.013279E-012	0	0.000000E+000
1	109.69898871	2.013279E-012	1.455328E-011	1	0.000000E+000
1	109.69926755	1.455328E-011	2.013279E-012	0	0.000000E+000
1	109.69955360	2.013279E-012	1.455328E-011	1	0.000000E+000
1	109.69974263	1.455328E-011	2.013279E-012	0	0.000000E+000
1	109.70015906	2.013279E-012	1.455328E-011	1	0.000000E+000
1	109.70040758	1.455328E-011	2.013279E-012	0	0.000000E+000
1	109.70193119	2.013279E-012	1.455328E-011	1	0.000000E+000
1	109.70196271	1.455328E-011	2.013279E-012	0	0.000000E+000
1	109.70197204	2.013279E-012	1.455328E-011	1	0.000000E+000
1	109.70203776	1.455328E-011	2.013279E-012	0	0.000000E+000
1	109.70616139	2.013279E-012	1.455328E-011	1	0.000000E+000
1	109.70650678	1.455328E-011	2.013279E-012	0	0.000000E+000
1	109.70961833	2.013279E-012	1.455328E-011	1	0.000000E+000
1	109.71062683	1.455328E-011	2.013279E-012	0	0.000000E+000
1	109.71330798	2.013279E-012	1.455328E-011	1	0.000000E+000
1	109.71336315	1.455328E-011	2.013279E-012	0	0.000000E+000
1	109.71336438	2.013279E-012	1.455328E-011	1	0.000000E+000
1	109.71361301	1.455328E-011	2.013279E-012	0	0.000000E+000
1	109.71363942	2.013279E-012	1.455328E-011	1	0.000000E+000
1	109.71414099	1.455328E-011	2.013279E-012	0	0.000000E+000
1	109.71414726	2.013279E-012	1.455328E-011	1	0.000000E+000
1	109.71420470	1.455328E-011	2.013279E-012	0	0.000000E+000
1	109.71588423	2.013279E-012	1.455328E-011	1	0.000000E+000
1	109.71633032	1.455328E-011	2.013279E-012	0	0.000000E+000
1	109.71817897	2.013279E-012	1.455328E-011	1	0.000000E+000
1	109.71820900	1.455328E-011	2.013279E-012	0	0.000000E+000
1	109.72101508	2.013279E-012	1.455328E-011	1	0.000000E+000
1	109.72150200	1.455328E-011	2.013279E-012	0	0.000000E+000
1	109.72244154	2.013279E-012	1.455328E-011	1	0.000000E+000
1	109.72281582	1.455328E-011	2.013279E-012	0	0.000000E+000
1	109.72303901	2.013279E-012	1.455328E-011	1	0.000000E+000
1	109.72311488	1.455328E-011	2.013279E-012	0	0.000000E+000
1	109.72314202	2.013279E-012	1.455328E-011	1	0.000000E+000
1	109.72415997	1.455328E-011	2.013279E-012	0	0.000000E+000
1	109.72420961	2.013279E-012	1.455328E-011	1	0.000000E+000
1	109.72541401	1.455328E-011	2.013279E-012	0	0.000000E+000
1	109.72636346	2.013279E-012	1.455328E-011	1	0.000000E+000
1	109.72731409	1.455328E-011	2.013279E-012	0	0.000000E+000
1	109.72733210	2.013279E-012	1.455328E-011	1	0.000000E+000
1	109.72795021	1.455328E-011	2.013279E-012	0	0.000000E+000
1	109.72814737	2.013279E-012	1.455328E-011	1	0.000000E+000
1	109.72846106	1.455328E-011	2.013279E-012	0	0.000000E+000
1	109.72970009	2.013279E-012	1.455328E-011	1	0.000000E+000
1	109.73019709	1.455328E-011	2.013279E-012	0	0.000000E+000
1	109.73077684	2.013279E-012	1.455328E-011	1	0.000000E+000
1	109.73173056	1.455328E-011	2.013279E-012	0	0.000000E+000
1	109.73175806	2.013279E-012	1.455328E-011	1	0.000000E+000
1	109.73184759	1.455328E-011	2.013279E-012	0	0.000000E+000
1	109.73187314	2.013279E-012	1.455328E-011	1	0.000000E+000
1	109.73192624	1.455328E-011	2.013279E-012	0	0.000000E+000
1	109.73418888	2.013279E-012	1.455328E-011	1	0.000000E+000
1	109.73457817	1.455328E-011	2.013279E-012	0	0.000000E+000
1	109.73531348	2.013279E-012	1.455328E-011	1	0.000000E+000
1	109.73563811	1.455328E-011	2.013279E-012	0	0.000000E+000
1	109.73570208	2.013279E-012	1.455328E-011	1	0.000000E+000
1	109.73595413	1.455328E-011	2.013279E-012	0	0.000000E+000
1	109.73843078	2.013279E-012	1.455328E-011	1	0.000000E+000
1	109.73868829	1.455328E-011	2.013279E-012	0	0.000000E+000
1	109.73882102	2.013279E-012	1.455328E-011	1	0.000000E+000
1	109.73913673	1.455328E-011	2.013279E-012	0	0.000000E+000
1	109.74919725	2.013279E-012	1.455328E-011	1	0.000000E+000
1	109.74962001	1.455328E-011	2.013279E-012	0	0.000000E+000
1	109.75030297	2.013279E-012	1.455328E-011	1	0.000000E+000
1	109.75071486	1.455328E-011	2.013279E-012	0	0.000000E+000
1	109.75083044	2.013279E-012	1.455328E-011	1	0.000000E+000
1	109.75105500	1.455328E-011	2.013279E-012	0	0.000000E+000
1	109.75536804	2.013279E-012	1.455328E-011	1	0.000000E+000
1	109.75546575	1.455328E-011	2.013279E-012	0	0.000000E+000
1	109.75548950	2.013279E-012	1.455328E-011	1	0.000000E+000
1	109.75731476	1.455328E-011	2.013279E-012	0	0.000000E+000
1	109.75758133	2.013279E-012	1.455328E-011	1	0.000000E+000
1	109.75777042	1.455328E-011	2.013279E-012	0	0.000000E+000
1	109.75896197	2.013279E-012	1.455328E-011	1	0.000000E+000
1	109.75949993	1.455328E-011	2.013279E-012	0	0.000000E+000
1	109.77093281	2.013279E-012	1.455328E-011	1	0.000000E+000
1	109.77111670	1.455328E-011	2.013279E-012	0	0.000000E+000
1	109.77113015	2.013279E-012	1.455328E-011	1	0.000000E+000
1	109.77117432	1.455328E-011	2.013279E-012	0	0.000000E+000
1	109.77146278	2.013279E-012	1.455328E-011	1	0.000000E+000
1	109.77158487	1.455328E-011	2.013279E-012	0	0.000000E+000
1	109.77166351	2.013279E-012	1.455328E-011	1	0.000000E+000
1	109.77168841	1.455328E-011	2.013279E-012	0	0.000000E+000
1	109.77182190	2.013279E-012	1.455328E-011	1	0.000000E+000
1	109.77261934	1.455328E-011	2.013279E-012	0	0.000000E+000
1	109.77450874	2.013279E-012	1.455328E-011	1	0.000000E+000
1	109.77491273	1.455328E-011	2.013279E-012	0	0.000000E+000
1	109.77503021	2.013279E-012	1.455328E-011	1	0.000000E+000
1	109.77578343	1.455328E-011	2.013279E-012	0	0.000000E+000
1	109.78987599	2.013279E-012	1.455328E-011	1	0.000000E+000
1	109.79020509	1.455328E-011	2.013279E-012	0	0.000000E+000
1	109.79022921	2.013279E-012	1.455328E-011	1	0.000000E+000
1	109.79092353	1.455328E-011	2.013279E-012	0	0.000000E+000
1	109.79221127	2.013279E-012	1.455328E-011	1	0.000000E+000
1	109.79239148	1.455328E-011	2.013279E-012	0	0.000000E+000
1	109.79264490	2.013279E-012	1.455328E-011	1	0.000000E+000
1	109.79375017	1.455328E-011	2.013279E-012	0	0.000000E+000
1	109.79379975	2.013279E-012	1.455328E-011	1	0.000000E+000
1	109.79489884	1.455328E-011	2.013279E-012	0	0.000000E+000
1	109.79652042	2.013279E-012	1.455328E-011	1	0.000000E+000
1	109.79785692	1.455328E-011	2.013279E-012	0	0.000000E+000
1	109.79914853	2.013279E-012	1.455328E-011	1	0.000000E+000
1	109.79938517	1.455328E-011	2.013279E-012	0	0.000000E+000
1	109.80088628	2.013279E-012	1.455328E-011	1	0.000000E+000
1	109.80219695	1.455328E-011	2.013279E-012	0	0.000000E+000
1	109.80279960	2.013279E-012	1.455328E-011	1	0.000000E+000
1	109.80327797	1.455328E-011	2.013279E-012	0	0.000000E+000
1	109.80431422	2.013279E-012	1.455328E-011	1	0.000000E+000
1	109.80488005	1.455328E-011	2.013279E-012	0	0.000000E+000
1	109.80494396	2.013279E-012	1.455328E-011	1	0.000000E+000
1	109.80500990	1.455328E-011	2.013279E-012	0	0.000000E+000
1	109.80643534	2.013279E-012	1.455328E-011	1	0.000000E+000
1	109.80692532	1.455328E-011	2.013279E-012	0	0.000000E+000
1	109.80723018	2.013279E-012	1.455328E-011	1	0.000000E+000
1	109.80790413	1.455328E-011	2.013279E-012	0	0.000000E+000
1	109.80849670	2.013279E-012	1.455328E-011	1	0.000000E+000
1	109.80896724	1.455328E-011	2.013279E-012	0	0.000000E+000
1	109.80912580	2.013279E-012	1.455328E-011	1	0.000000E+000
1	109.80932395	1.455328E-011	2.013279E-012	0	0.000000E+000
1	112.20695991	2.136360E-012	1.467636E-011	1	0.000000E+000
1	112.20746366	1.467636E-011	2.136360E-012	0	0.000000E+000
1	112.20772991	2.136360E-012	1.467636E-011	1	0.000000E+000
1	112.20833004	1.467636E-011	2.136360E-012	0	0.000000E+000
1	112.20868350	2.136360E-012	1.467636E-011	1	0.000000E+000
1	112.20933588	1.467636E-011	2.136360E-012	0	0.000000E+000
1	112.21181671	2.136360E-012	1.467636E-011	1	0.000000E+000
1	112.21278669	1.467636E-011	2.136360E-012	0	0.000000E+000
1	112.21599829	2.136360E-012	1.467636E-011	1	0.000000E+000
1	112.21641070	1.467636E-011	2.136360E-012	0	0.000000E+000
1	112.21751064	2.136360E-012	1.467636E-011	1	0.000000E+000
1	112.21770567	1.467636E-011	2.136360E-012	0	0.000000E+000
1	112.21775017	2.136360E-012	1.467636E-011	1	0.000000E+000
1	112.21784224	1.467636E-011	2.136360E-012	0	0.000000E+000
1	112.21805628	2.136360E-012	1.467636E-011	1	0.000000E+000
1	112.21834232	1.467636E-011	2.136360E-012	0	0.000000E+000
1	112.22445062	2.136360E-012	1.467636E-011	1	0.000000E+000
1	112.22449946	1.467636E-011	2.136360E-012	0	0.000000E+000
1	112.22460103	2.136360E-012	1.467636E-011	1	0.000000E+000
1	112.22505756	1.467636E-011	2.136360E-012	0	0.000000E+000
1	112.22509767	2.136360E-012	1.467636E-011	1	0.000000E+000
1	112.22529842	1.467636E-011	2.136360E-012	0	0.000000E+000
1	112.22604993	2.136360E-012	1.467636E-011	1	0.000000E+000
1	112.22621904	1.467636E-011	2.136360E-012	0	0.000000E+000
1	112.22692696	2.136360E-012	1.467636E-011	1	0.000000E+000
1	112.22717735	1.467636E-011	2.136360E-012	0	0.000000E+000
1	112.22964162	2.136360E-012	1.467636E-011	1	0.000000E+000
1	112.22991197	1.467636E-011	2.136360E-012	0	0.000000E+000
1	112.22994184	2.136360E-012	1.467636E-011	1	0.000000E+000
1	112.23043327	1.467636E-011	2.136360E-012	0	0.000000E+000
1	112.23052037	2.136360E-012	1.467636E-011	1	0.000000E+000
1	112.23110138	1.467636E-011	2.136360E-012	0	0.000000E+000
1	112.23142399	2.136360E-012	1.467636E-011	1	0.000000E+000
1	112.23380067	1.467636E-011	2.136360E-012	0	0.000000E+000
1	112.23382769	2.136360E-012	1.467636E-011	1	0.000000E+000
1	112.23566019	1.467636E-011	2.136360E-012	0	0.000000E+000
1	112.23567657	2.136360E-012	1.467636E-011	1	0.000000E+000
1	112.23581297	1.467636E-011	2.136360E-012	0	0.000000E+000
1	112.23664309	2.136360E-012	1.467636E-011	1	0.000000E+000
1	112.23682945	1.467636E-011	2.136360E-012	0	0.000000E+000
1	112.23978275	2.136360E-012	1.467636E-011	1	0.000000E+000
1	112.23985179	1.467636E-011	2.136360E-012	0	0.000000E+000
1	112.23989390	2.136360E-012	1.467636E-011	1	0.000000E+000
1	112.24053362	1.467636E-011	2.136360E-012	0	0.000000E+000
1	112.24152645	2.136360E-012	1.467636E-011	1	0.000000E+000
1	112.24233291	1.467636E-011	2.136360E-012	0	0.000000E+000
1	112.24431619	2.136360E-012	1.467636E-011	1	0.000000E+000
1	112.24497547	1.467636E-011	2.136360E-012	0	0.000000E+000
1	112.24690456	2.136360E-012	1.467636E-011	1	0.000000E+000
1	112.24719458	1.467636E-011	2.136360E-012	0	0.000000E+000
1	112.24723642	2.136360E-012	1.467636E-011	1	0.000000E+000
1	112.24807561	1.467636E-011	2.136360E-012	0	0.000000E+000
1	112.24810248	2.136360E-012	1.467636E-011	1	0.000000E+000
1	112.24820573	1.467636E-011	2.136360E-012	0	0.000000E+000
1	112.25016286	2.136360E-012	1.467636E-011	1	0.000000E+000
1	112.25026999	1.467636E-011	2.136360E-012	0	0.000000E+000
1	112.25028349	2.136360E-012	1.467636E-011	1	0.000000E+000
1	112.25053487	1.467636E-011	2.136360E-012	0	0.000000E+000
1	112.25453817	2.136360E-012	1.467636E-011	1	0.000000E+000
1	112.25464222	1.467636E-011	2.136360E-012	0	0.000000E+000
1	112.25468716	2.136360E-012	1.467636E-011	1	0.000000E+000
1	112.25479514	1.467636E-011	2.136360E-012	0	0.000000E+000
1	112.25486758	2.136360E-012	1.467636E-011	1	0.000000E+000
1	112.25520657	1.467636E-011	2.136360E-012	0	0.000000E+000
1	112.26818245	2.136360E-012	1.467636E-011	1	0.000000E+000
1	112.26939425	1.467636E-011	2.136360E-012	0	0.000000E+000
1	112.26959349	2.136360E-012	1.467636E-011	1	0.000000E+000
1	112.26989089	1.467636E-011	2.136360E-012	0	0.000000E+000
1	112.27321705	2.136360E-012	1.467636E-011	1	0.000000E+000
1	112.27391242	1.467636E-011	2.136360E-012	0	0.000000E+000
1	112.27393893	2.136360E-012	1.467636E-011	1	0.000000E+000
1	112.27417991	1.467636E-011	2.136360E-012	0	0.000000E+000
1	112.27637652	2.136360E-012	1.467636E-011	1	0.000000E+000
1	112.27656811	1.467636E-011	2.136360E-012	0	0.000000E+000
1	112.27917123	2.136360E-012	1.467636E-011	1	0.000000E+000
1	112.27941425	1.467636E-011	2.136360E-012	0	0.000000E+000
1	112.27944431	2.136360E-012	1.467636E-011	1	0.000000E+000
1	112.28025191	1.467636E-011	2.136360E-012	0	0.000000E+000
1	112.28111367	2.136360E-012	1.467636E-011	1	0.000000E+000
1	112.28158114	1.467636E-011	2.136360E-012	0	0.000000E+000
1	112.28489579	2.136360E-012	1.467636E-011	1	0.000000E+000
1	112.28497148	1.467636E-011	2.136360E-012	0	0.000000E+000
1	112.29735690	2.136360E-012	1.467636E-011	1	0.000000E+000
1	112.29845054	1.467636E-011	2.136360E-012	0	0.000000E+000
1	112.29916703	2.136360E-012	1.467636E-011	1	0.000000E+000
1	112.29921854	1.467636E-011	2.136360E-012	0	0.000000E+000
1	112.30095553	2.136360E-012	1.467636E-011	1	0.000000E+000
1	112.30141809	1.467636E-011	2.136360E-012	0	0.000000E+000
1	112.30387248	2.136360E-012	1.467636E-011	1	0.000000E+000
1	112.30479585	1.467636E-011	2.136360E-012	0	0.000000E+000
1	112.30672158	2.136360E-012	1.467636E-011	1	0.000000E+000
1	112.30673912	1.467636E-011	2.136360E-012	0	0.000000E+000
1	112.30880596	2.136360E-012	1.467636E-011	1	0.000000E+000
1	112.30910186	1.467636E-011	2.136360E-012	0	0.000000E+000
1	112.31516663	2.136360E-012	1.467636E-011	1	0.000000E+000
1	112.31558533	1.467636E-011	2.136360E-012	0	0.000000E+000
1	112.31961978	2.136360E-012	1.467636E-011	1	0.000000E+000
1	112.32124855	1.467636E-011	2.136360E-012	0	0.000000E+000
1	112.32173586	2.136360E-012	1.467636E-011	1	0.000000E+000
1	112.32189974	1.467636E-011	2.136360E-012	0	0.000000E+000
1	112.32197940	2.136360E-012	1.467636E-011	1	0.000000E+000
1	112.32204862	1.467636E-011	2.136360E-012	0	0.000000E+000
1	112.32218894	2.136360E-012	1.467636E-011	1	0.000000E+000
1	112.32295000	1.467636E-011	2.136360E-012	0	0.000000E+000
1	112.32331431	2.136360E-012	1.467636E-011	1	0.000000E+000
1	112.32343290	1.467636E-011	2.136360E-012	0	0.000000E+000
1	112.32466339	2.136360E-012	1.467636E-011	1	0.000000E+000
1	112.32469007	1.467636E-011	2.136360E-012	0	0.000000E+000
1	112.32901928	2.136360E-012	1.467636E-011	1	0.000000E+000
1	112.32957036	1.467636E-011	2.136360E-012	0	0.000000E+000
1	112.32960660	2.136360E-012	1.467636E-011	1	0.000000E+000
1	112.32982089	1.467636E-011	2.136360E-012	0	0.000000E+000
1	112.32984742	2.136360E-012	1.467636E-011	1	0.000000E+000
1	112.33037537	1.467636E-011	2.136360E-012	0	0.000000E+000
1	112.33318709	2.136360E-012	1.467636E-011	1	0.000000E+000
1	112.33328329	1.467636E-011	2.136360E-012	0	0.000000E+000
1	112.33338939	2.136360E-012	1.467636E-011	1	0.000000E+000
1	112.33365523	1.467636E-011	2.136360E-012	0	0.000000E+000
1	112.33716898	2.136360E-012	1.467636E-011	1	0.000000E+000
1	112.33755062	1.467636E-011	2.136360E-012	0	0.000000E+000
1	119.78914925	1.930302E-012	1.447030E-011	1	0.000000E+000
1	119.78980177	1.447030E-011	1.930302E-012	0	0.000000E+000
1	119.79249276	1.930302E-012	1.447030E-011	1	0.000000E+000
1	119.79296239	1.447030E-011	1.930302E-012	0	0.000000E+000
1	119.79298055	1.930302E-012	1.447030E-011	1	0.000000E+000
1	119.79323220	1.447030E-011	1.930302E-012	0	0.000000E+000
1	119.79350234	1.930302E-012	1.447030E-011	1	0.000000E+000
1	119.79361349	1.447030E-011	1.930302E-012	0	0.000000E+000
1	119.79415811	1.930302E-012	1.447030E-011	1	0.000000E+000
1	119.79449569	1.447030E-011	1.930302E-012	0	0.000000E+000
1	119.79554690	1.930302E-012	1.447030E-011	1	0.000000E+000
1	119.79558153	1.447030E-011	1.930302E-012	0	0.000000E+000
1	119.79563159	1.930302E-012	1.447030E-011	1	0.000000E+000
1	119.79602894	1.447030E-011	1.930302E-012	0	0.000000E+000
1	119.79611575	1.930302E-012	1.447030E-011	1	0.000000E+000
1	119.79616243	1.447030E-011	1.930302E-012	0	0.000000E+000
1	119.79668394	1.930302E-012	1.447030E-011	1	0.000000E+000
1	119.79675585	1.447030E-011	1.930302E-012	0	0.000000E+000
1	119.79679535	1.930302E-012	1.447030E-011	1	0.000000E+000
1	119.79766065	1.447030E-011	1.930302E-012	0	0.000000E+000
1	119.80868245	1.930302E-012	1.447030E-011	1	0.000000E+000
1	119.80869723	1.447030E-011	1.930302E-012	0	0.000000E+000
1	119.80873084	1.930302E-012	1.447030E-011	1	0.000000E+000
1	119.80925865	1.447030E-011	1.930302E-012	0	0.000000E+000
1	119.81410408	1.930302E-012	1.447030E-011	1	0.000000E+000
1	119.81436976	1.447030E-011	1.930302E-012	0	0.000000E+000
1	119.81465739	1.930302E-012	1.447030E-011	1	0.000000E+000
1	119.81526776	1.447030E-011	1.930302E-012	0	0.000000E+000
1	119.82105736	1.930302E-012	1.447030E-011	1	0.000000E+000
1	119.82167698	1.447030E-011	1.930302E-012	0	0.000000E+000
1	119.82271339	1.930302E-012	1.447030E-011	1	0.000000E+000
1	119.82283600	1.447030E-011	1.930302E-012	0	0.000000E+000
1	119.82632458	1.930302E-012	1.447030E-011	1	0.000000E+000
1	119.82679098	1.447030E-011	1.930302E-012	0	0.000000E+000
1	119.82680625	1.930302E-012	1.447030E-011	1	0.000000E+000
1	119.82725339	1.447030E-011	1.930302E-012	0	0.000000E+000
1	119.82813963	1.930302E-012	1.447030E-011	1	0.000000E+000
1	119.82814024	1.447030E-011	1.930302E-012	0	0.000000E+000
1	119.83120688	1.930302E-012	1.447030E-011	1	0.000000E+000
1	119.83145670	1.447030E-011	1.930302E-012	0	0.000000E+000
1	119.83294598	1.930302E-012	1.447030E-011	1	0.000000E+000
1	119.83307283	1.447030E-011	1.930302E-012	0	0.000000E+000
1	119.83388792	1.930302E-012	1.447030E-011	1	0.000000E+000
1	119.83416363	1.447030E-011	1.930302E-012	0	0.000000E+000
1	119.83467531	1.930302E-012	1.447030E-011	1	0.000000E+000
1	119.83477547	1.447030E-011	1.930302E-012	0	0.000000E+000
1	119.83618565	1.930302E-012	1.447030E-011	1	0.000000E+000
1	119.83625376	1.447030E-011	1.930302E-012	0	0.000000E+000
1	119.83629577	1.930302E-012	1.447030E-011	1	0.000000E+000
1	119.83654992	1.447030E-011	1.930302E-012	0	0.000000E+000
1	119.83737670	1.930302E-012	1.447030E-011	1	0.000000E+000
1	119.83750343	1.447030E-011	1.930302E-012	0	0.000000E+000
1	119.83751854	1.930302E-012	1.447030E-011	1	0.000000E+000
1	119.83784799	1.447030E-011	1.930302E-012	0	0.000000E+000
1	119.83785580	1.930302E-012	1.447030E-011	1	0.000000E+000
1	119.83985773	1.447030E-011	1.930302E-012	0	0.000000E+000
1	119.84003843	1.930302E-012	1.447030E-011	1	0.000000E+000
1	119.84196044	1.447030E-011	1.930302E-012	0	0.000000E+000
1	119.84252607	1.930302E-012	1.447030E-011	1	0.000000E+000
1	119.84293675	1.447030E-011	1.930302E-012	0	0.000000E+000
1	119.84340864	1.930302E-012	1.447030E-011	1	0.000000E+000
1	119.84415303	1.447030E-011	1.930302E-012	0	0.000000E+000
1	119.84505268	1.930302E-012	1.447030E-011	1	0.000000E+000
1	119.84548164	1.447030E-011	1.930302E-012	0	0.000000E+000
1	119.84728906	1.930302E-012	1.447030E-011	1	0.000000E+000
1	119.84739525	1.447030E-011	1.930302E-012	0	0.000000E+000
1	119.84741387	1.930302E-012	1.447030E-011	1	0.000000E+000
1	119.84755752	1.447030E-011	1.930302E-012	0	0.000000E+000
1	119.85692714	1.930302E-012	1.447030E-011	1	0.000000E+000
1	119.85725780	1.447030E-011	1.930302E-012	0	0.000000E+000
1	119.86780973	1.930302E-012	1.447030E-011	1	0.000000E+000
1	119.86808492	1.447030E-011	1.930302E-012	0	0.000000E+000
1	119.86843438	1.930302E-012	1.447030E-011	1	0.000000E+000
1	119.86906740	1.447030E-011	1.930302E-012	0	0.000000E+000
1	119.87015365	1.930302E-012	1.447030E-011	1	0.000000E+000
1	119.87027818	1.447030E-011	1.930302E-012	0	0.000000E+000
1	119.87032951	1.930302E-012	1.447030E-011	1	0.000000E+000
1	119.87061559	1.447030E-011	1.930302E-012	0	0.000000E+000
1	119.87352978	1.930302E-012	1.447030E-011	1	0.000000E+000
1	119.87374348	1.447030E-011	1.930302E-012	0	0.000000E+000
1	119.87379672	1.930302E-012	1.447030E-011	1	0.000000E+000
1	119.87535030	1.447030E-011	1.930302E-012	0	0.000000E+000
1	119.87538748	1.930302E-012	1.447030E-011	1	0.000000E+000
1	119.87591757	1.447030E-011	1.930302E-012	0	0.000000E+000
1	119.88017099	1.930302E-012	1.447030E-011	1	0.000000E+000
1	119.88060455	1.447030E-011	1.930302E-012	0	0.000000E+000
1	119.88406718	1.930302E-012	1.447030E-011	1	0.000000E+000
1	119.88505540	1.447030E-011	1.930302E-012	0	0.000000E+000
1	119.88612721	1.930302E-012	1.447030E-011	1	0.000000E+000
1	119.88714017	1.447030E-011	1.930302E-012	0	0.000000E+000
1	119.88717473	1.930302E-012	1.447030E-011	1	0.000000E+000
1	119.88749908	1.447030E-011	1.930302E-012	0	0.000000E+000
1	119.88752629	1.930302E-012	1.447030E-011	1	0.000000E+000
1	119.88913317	1.447030E-011	1.930302E-012	0	0.000000E+000
1	119.89027198	1.930302E-012	1.447030E-011	1	0.000000E+000
1	119.89055426	1.447030E-011	1.930302E-012	0	0.000000E+000
1	119.89468964	1.930302E-012	1.447030E-011	1	0.000000E+000
1	119.89493052	1.447030E-011	1.930302E-012	0	0.000000E+000
1	119.89495271	1.930302E-012	1.447030E-011	1	0.000000E+000
1	119.89631071	1.447030E-011	1.930302E-012	0	0.000000E+000
1	119.89636678	1.930302E-012	1.447030E-011	1	0.000000E+000
1	119.89702013	1.447030E-011	1.930302E-012	0	0.000000E+000
1	119.89948623	1.930302E-012	1.447030E-011	1	0.000000E+000
1	119.90030278	1.447030E-011	1.930302E-012	0	0.000000E+000
1	119.90030820	1.930302E-012	1.447030E-011	1	0.000000E+000
1	119.90059983	1.447030E-011	1.930302E-012	0	0.000000E+000
1	119.90405758	1.930302E-012	1.447030E-011	1	0.000000E+000
1	119.90409667	1.447030E-011	1.930302E-012	0	0.000000E+000
1	119.90752684	1.930302E-012	1.447030E-011	1	0.000000E+000
1	119.90791820	1.447030E-011	1.930302E-012	0	0.000000E+000
1	119.90837264	1.930302E-012	1.447030E-011	1	0.000000E+000
1	119.90849862	1.447030E-011	1.930302E-012	0	0.000000E+000
1	119.90850902	1.930302E-012	1.447030E-011	1	0.000000E+000
1	119.90854561	1.447030E-011	1.930302E-012	0	0.000000E+000
1	119.91039123	1.930302E-012	1.447030E-011	1	0.000000E+000
1	119.91098090	1.447030E-011	1.930302E-012	0	0.000000E+000
1	119.92882046	1.930302E-012	1.447030E-011	1	0.000000E+000
1	119.92905773	1.447030E-011	1.930302E-012	0	0.000000E+000
1	119.92908037	1.930302E-012	1.447030E-011	1	0.000000E+000
1	119.92928284	1.447030E-011	1.930302E-012	0	0.000000E+000
1	119.92934071	1.930302E-012	1.447030E-011	1	0.000000E+000
1	119.92949280	1.447030E-011	1.930302E-012	0	0.000000E+000
1	119.93010831	1.930302E-012	1.447030E-011	1	0.000000E+000
1	119.93035966	1.447030E-011	1.930302E-012	0	0.000000E+000
1	119.93065415	1.930302E-012	1.447030E-011	1	0.000000E+000
1	119.93086254	1.447030E-011	1.930302E-012	0	0.000000E+000
1	119.93446106	1.930302E-012	1.447030E-011	1	0.000000E+000
1	119.93447144	1.447030E-011	1.930302E-012	0	0.000000E+000
1	119.93635641	1.930302E-012	1.447030E-011	1	0.000000E+000
1	119.93689367	1.447030E-011	1.930302E-012	0	0.000000E+000
1	119.93692192	1.930302E-012	1.447030E-011	1	0.000000E+000
1	119.93716302	1.447030E-011	1.930302E-012	0	0.000000E+000
1	119.93727571	1.930302E-012	1.447030E-011	1	0.000000E+000
1	119.93783862	1.447030E-011	1.930302E-012	0	0.000000E+000
1	119.93830374	1.930302E-012	1.447030E-011	1	0.000000E+000
1	119.93847616	1.447030E-011	1.930302E-012	0	0.000000E+000
1	119.94320260	1.930302E-012	1.447030E-011	1	0.000000E+000
1	119.94333401	1.447030E-011	1.930302E-012	0	0.000000E+000
1	119.94385416	1.930302E-012	1.447030E-011	1	0.000000E+000
1	119.94396656	1.447030E-011	1.930302E-012	0	0.000000E+000
1	119.94401888	1.930302E-012	1.447030E-011	1	0.000000E+000
1	119.94448734	1.447030E-011	1.930302E-012	0	0.000000E+000
1	119.94939548	1.930302E-012	1.447030E-011	1	0.000000E+000
1	119.94954321	1.447030E-011	1.930302E-012	0	0.000000E+000
1	119.95449967	1.930302E-012	1.447030E-011	1	0.000000E+000
1	119.95487750	1.447030E-011	1.930302E-012	0	0.000000E+000
1	119.95499737	1.930302E-012	1.447030E-011	1	0.000000E+000
1	119.95548638	1.447030E-011	1.930302E-012	0	0.000000E+000
1	119.95607315	1.930302E-012	1.447030E-011	1	0.000000E+000
1	119.95630516	1.447030E-011	1.930302E-012	0	0.000000E+000
1	119.95870952	1.930302E-012	1.447030E-011	1	0.000000E+000
1	119.95926842	1.447030E-011	1.930302E-012	0	0.000000E+000
1	119.96222265	1.930302E-012	1.447030E-011	1	0.000000E+000
1	119.96308509	1.447030E-011	1.930302E-012	0	0.000000E+000
1	119.96507326	1.930302E-012	1.447030E-011	1	0.000000E+000
1	119.96600728	1.447030E-011	1.930302E-012	0	0.000000E+000
1	119.96607440	1.930302E-012	1.447030E-011	1	0.000000E+000
1	119.96610865	1.447030E-011	1.930302E-012	0	0.000000E+000
1	119.96957878	1.930302E-012	1.447030E-011	1	0.000000E+000
1	119.97022008	1.447030E-011	1.930302E-012	0	0.000000E+000
1	119.97039864	1.930302E-012	1.447030E-011	1	0.000000E+000
1	119.97049302	1.447030E-011	1.930302E-012	0	0.000000E+000
1	119.97207571	1.930302E-012	1.447030E-011	1	0.000000E+000
1	119.97218204	1.447030E-011	1.930302E-012	0	0.000000E+000
1	119.97255557	1.930302E-012	1.447030E-011	1	0.000000E+000
1	119.97273148	1.447030E-011	1.930302E-012	0	0.000000E+000
1	119.97589887	1.930302E-012	1.447030E-011	1	0.000000E+000
1	119.97674307	1.447030E-011	1.930302E-012	0	0.000000E+000
1	119.97743456	1.930302E-012	1.447030E-011	1	0.000000E+000
1	119.97753298	1.447030E-011	1.930302E-012	0	0.000000E+000
1	119.97907508	1.930302E-012	1.447030E-011	1	0.000000E+000
1	119.97915002	1.447030E-011	1.930302E-012	0	0.000000E+000
1	119.98064989	1.930302E-012	1.447030E-011	1	0.000000E+000
1	119.98073180	1.447030E-011	1.930302E-012	0	0.000000E+000
1	119.98109599	1.930302E-012	1.447030E-011	1	0.000000E+000
1	119.98166250	1.447030E-011	1.930302E-012	0	0.000000E+000
1	119.98168326	1.930302E-012	1.447030E-011	1	0.000000E+000
1	119.98182424	1.447030E-011	1.930302E-012	0	0.000000E+000
1	119.98200465	1.930302E-012	1.447030E-011	1	0.000000E+000
1	119.98272445	1.447030E-011	1.930302E-012	0	0.000000E+000
1	119.98275043	1.930302E-012	1.447030E-011	1	0.000000E+000
1	119.98436648	1.447030E-011	1.930302E-012	0	0.000000E+000
1	119.98562959	1.930302E-012	1.447030E-011	1	0.000000E+000
1	119.98583116	1.447030E-011	1.930302E-012	0	0.000000E+000
1	120.19454670	1.965768E-012	1.450577E-011	1	0.000000E+000
1	120.19535747	1.450577E-011	1.965768E-012	0	0.000000E+000
1	120.19552566	1.965768E-012	1.450577E-011	1	0.000000E+000
1	120.19560549	1.450577E-011	1.965768E-012	0	0.000000E+000
1	120.19575654	1.965768E-012	1.450577E-011	1	0.000000E+000
1	120.19579056	1.450577E-011	1.965768E-012	0	0.000000E+000
1	120.19612711	1.965768E-012	1.450577E-011	1	0.000000E+000
1	120.19632351	1.450577E-011	1.965768E-012	0	0.000000E+000
1	120.19672708	1.965768E-012	1.450577E-011	1	0.000000E+000
1	120.19751601	1.450577E-011	1.965768E-012	0	0.000000E+000
1	120.19809262	1.965768E-012	1.450577E-011	1	0.000000E+000
1	120.19856329	1.450577E-011	1.965768E-012	0	0.000000E+000
1	120.19877560	1.965768E-012	1.450577E-011	1	0.000000E+000
1	120.19914649	1.450577E-011	1.965768E-012	0	0.000000E+000
1	120.21494153	1.965768E-012	1.450577E-011	1	0.000000E+000
1	120.21519833	1.450577E-011	1.965768E-012	0	0.000000E+000
1	120.21550941	1.965768E-012	1.450577E-011	1	0.000000E+000
1	120.21577564	1.450577E-011	1.965768E-012	0	0.000000E+000
1	120.21972806	1.965768E-012	1.450577E-011	1	0.000000E+000
1	120.22006383	1.450577E-011	1.965768E-012	0	0.000000E+000
1	120.22474640	1.965768E-012	1.450577E-011	1	0.000000E+000
1	120.22480936	1.450577E-011	1.965768E-012	0	0.000000E+000
1	120.23008254	1.965768E-012	1.450577E-011	1	0.000000E+000
1	120.23032809	1.450577E-011	1.965768E-012	0	0.000000E+000
1	120.23554569	1.965768E-012	1.450577E-011	1	0.000000E+000
1	120.23570422	1.450577E-011	1.965768E-012	0	0.000000E+000
1	120.23573055	1.965768E-012	1.450577E-011	1	0.000000E+000
1	120.23581477	1.450577E-011	1.965768E-012	0	0.000000E+000
1	120.23691570	1.965768E-012	1.450577E-011	1	0.000000E+000
1	120.23699021	1.450577E-011	1.965768E-012	0	0.000000E+000
1	120.23855890	1.965768E-012	1.450577E-011	1	0.000000E+000
1	120.23907535	1.450577E-011	1.965768E-012	0	0.000000E+000
1	120.23933102	1.965768E-012	1.450577E-011	1	0.000000E+000
1	120.23987996	1.450577E-011	1.965768E-012	0	0.000000E+000
1	120.24208076	1.965768E-012	1.450577E-011	1	0.000000E+000
1	120.24220043	1.450577E-011	1.965768E-012	0	0.000000E+000
1	120.25156615	1.965768E-012	1.450577E-011	1	0.000000E+000
1	120.25243519	1.450577E-011	1.965768E-012	0	0.000000E+000
1	120.26109994	1.965768E-012	1.450577E-011	1	0.000000E+000
1	120.26115723	1.450577E-011	1.965768E-012	0	0.000000E+000
1	120.26388040	1.965768E-012	1.450577E-011	1	0.000000E+000
1	120.26520827	1.450577E-011	1.965768E-012	0	0.000000E+000
1	120.26555400	1.965768E-012	1.450577E-011	1	0.000000E+000
1	120.26561406	1.450577E-011	1.965768E-012	0	0.000000E+000
1	120.26705334	1.965768E-012	1.450577E-011	1	0.000000E+000
1	120.26769029	1.450577E-011	1.965768E-012	0	0.000000E+000
1	120.26920372	1.965768E-012	1.450577E-011	1	0.000000E+000
1	120.26933733	1.450577E-011	1.965768E-012	0	0.000000E+000
1	120.27124819	1.965768E-012	1.450577E-011	1	0.000000E+000
1	120.27180704	1.450577E-011	1.965768E-012	0	0.000000E+000
1	120.27182160	1.965768E-012	1.450577E-011	1	0.000000E+000
1	120.27401701	1.450577E-011	1.965768E-012	0	0.000000E+000
1	120.27435546	1.965768E-012	1.450577E-011	1	0.000000E+000
1	120.27463140	1.450577E-011	1.965768E-012	0	0.000000E+000
1	120.27554108	1.965768E-012	1.450577E-011	1	0.000000E+000
1	120.27677238	1.450577E-011	1.965768E-012	0	0.000000E+000
1	120.27708670	1.965768E-012	1.450577E-011	1	0.000000E+000
1	120.27728203	1.450577E-011	1.965768E-012	0	0.000000E+000
1	120.28052743	1.965768E-012	1.450577E-011	1	0.000000E+000
1	120.28063005	1.450577E-011	1.965768E-012	0	0.000000E+000
1	120.28064852	1.965768E-012	1.450577E-011	1	0.000000E+000
1	120.28081469	1.450577E-011	1.965768E-012	0	0.000000E+000
1	120.28447340	1.965768E-012	1.450577E-011	1	0.000000E+000
1	120.28496923	1.450577E-011	1.965768E-012	0	0.000000E+000
1	120.28837868	1.965768E-012	1.450577E-011	1	0.000000E+000
1	120.28872253	1.450577E-011	1.965768E-012	0	0.000000E+000
1	120.28933314	1.965768E-012	1.450577E-011	1	0.000000E+000
1	120.28954282	1.450577E-011	1.965768E-012	0	0.000000E+000
1	120.28956797	1.965768E-012	1.450577E-011	1	0.000000E+000
1	120.28966463	1.450577E-011	1.965768E-012	0	0.000000E+000
1	120.29009131	1.965768E-012	1.450577E-011	1	0.000000E+000
1	120.29025723	1.450577E-011	1.965768E-012	0	0.000000E+000
1	120.29067058	1.965768E-012	1.450577E-011	1	0.000000E+000
1	120.29122382	1.450577E-011	1.965768E-012	0	0.000000E+000
1	120.29367008	1.965768E-012	1.450577E-011	1	0.000000E+000
1	120.29376404	1.450577E-011	1.965768E-012	0	0.000000E+000
1	120.29508269	1.965768E-012	1.450577E-011	1	0.000000E+000
1	120.29510700	1.450577E-011	1.965768E-012	0	0.000000E+000
1	120.29525755	1.965768E-012	1.450577E-011	1	0.000000E+000
1	120.29533207	1.450577E-011	1.965768E-012	0	0.000000E+000
1	120.29542203	1.965768E-012	1.450577E-011	1	0.000000E+000
1	120.29687297	1.450577E-011	1.965768E-012	0	0.000000E+000
1	120.29706844	1.965768E-012	1.450577E-011	1	0.000000E+000
1	120.29711021	1.450577E-011	1.965768E-012	0	0.000000E+000
1	120.29721954	1.965768E-012	1.450577E-011	1	0.000000E+000
1	120.29732067	1.450577E-011	1.965768E-012	0	0.000000E+000
1	120.29779906	1.965768E-012	1.450577E-011	1	0.000000E+000
1	120.29831428	1.450577E-011	1.965768E-012	0	0.000000E+000
1	120.29833086	1.965768E-012	1.450577E-011	1	0.000000E+000
1	120.29836548	1.450577E-011	1.965768E-012	0	0.000000E+000
1	120.30222455	1.965768E-012	1.450577E-011	1	0.000000E+000
1	120.30251964	1.450577E-011	1.965768E-012	0	0.000000E+000
1	120.30395551	1.965768E-012	1.450577E-011	1	0.000000E+000
1	120.30445127	1.450577E-011	1.965768E-012	0	0.000000E+000
1	120.30509556	1.965768E-012	1.450577E-011	1	0.000000E+000
1	120.30600301	1.450577E-011	1.965768E-012	0	0.000000E+000
1	120.30638813	1.965768E-012	1.450577E-011	1	0.000000E+000
1	120.30693124	1.450577E-011	1.965768E-012	0	0.000000E+000
1	120.30741526	1.965768E-012	1.450577E-011	1	0.000000E+000
1	120.30776445	1.450577E-011	1.965768E-012	0	0.000000E+000
1	120.30860536	1.965768E-012	1.450577E-011	1	0.000000E+000
1	120.30921421	1.450577E-011	1.965768E-012	0	0.000000E+000
1	120.30925980	1.965768E-012	1.450577E-011	1	0.000000E+000
1	120.30955836	1.450577E-011	1.965768E-012	0	0.000000E+000
1	120.31026700	1.965768E-012	1.450577E-011	1	0.000000E+000
1	120.31037021	1.450577E-011	1.965768E-012	0	0.000000E+000
1	120.31063797	1.965768E-012	1.450577E-011	1	0.000000E+000
1	120.31151292	1.450577E-011	1.965768E-012	0	0.000000E+000
1	120.31172349	1.965768E-012	1.450577E-011	1	0.000000E+000
1	120.31273426	1.450577E-011	1.965768E-012	0	0.000000E+000
1	120.31383104	1.965768E-012	1.450577E-011	1	0.000000E+000
1	120.31390496	1.450577E-011	1.965768E-012	0	0.000000E+000
1	120.31430740	1.965768E-012	1.450577E-011	1	0.000000E+000
1	120.31465897	1.450577E-011	1.965768E-012	0	0.000000E+000
1	120.31469595	1.965768E-012	1.450577E-011	1	0.000000E+000
1	120.31590456	1.450577E-011	1.965768E-012	0	0.000000E+000
1	120.31669803	1.965768E-012	1.450577E-011	1	0.000000E+000
1	120.31742530	1.450577E-011	1.965768E-012	0	0.000000E+000
1	120.31746676	1.965768E-012	1.450577E-011	1	0.000000E+000
1	120.31753546	1.450577E-011	1.965768E-012	0	0.000000E+000
1	120.31758073	1.965768E-012	1.450577E-011	1	0.000000E+000
1	120.31893036	1.450577E-011	1.965768E-012	0	0.000000E+000
1	120.31896251	1.965768E-012	1.450577E-011	1	0.000000E+000
1	120.31936819	1.450577E-011	1.965768E-012	0	0.000000E+000
1	120.31954141	1.965768E-012	1.450577E-011	1	0.000000E+000
1	120.31966370	1.450577E-011	1.965768E-012	0	0.000000E+000
1	120.31967484	1.965768E-012	1.450577E-011	1	0.000000E+000
1	120.31993035	1.450577E-011	1.965768E-012	0	0.000000E+000
1	120.32023854	1.965768E-012	1.450577E-011	1	0.000000E+000
1	120.32189811	1.450577E-011	1.965768E-012	0	0.000000E+000
1	120.32192395	1.965768E-012	1.450577E-011	1	0.000000E+000
1	120.32240714	1.450577E-011	1.965768E-012	0	0.000000E+000
1	120.32624245	1.965768E-012	1.450577E-011	1	0.000000E+000
1	120.32662184	1.450577E-011	1.965768E-012	0	0.000000E+000
1	120.32685904	1.965768E-012	1.450577E-011	1	0.000000E+000
1	120.32689244	1.450577E-011	1.965768E-012	0	0.000000E+000
1	120.32757903	1.965768E-012	1.450577E-011	1	0.000000E+000
1	120.32760427	1.450577E-011	1.965768E-012	0	0.000000E+000
1	120.32761753	1.965768E-012	1.450577E-011	1	0.000000E+000
1	120.32825011	1.450577E-011	1.965768E-012	0	0.000000E+000
1	120.32900456	1.965768E-012	1.450577E-011	1	0.000000E+000
1	120.32931298	1.450577E-011	1.965768E-012	0	0.000000E+000
1	120.32972477	1.965768E-012	1.450577E-011	1	0.000000E+000
1	120.32996762	1.450577E-011	1.965768E-012	0	0.000000E+000
1	128.27570700	2.248336E-012	1.478834E-011	1	0.000000E+000
1	128.27584002	1.478834E-011	2.248336E-012	0	0.000000E+000
1	128.27614331	2.248336E-012	1.478834E-011	1	0.000000E+000
1	128.27780609	1.478834E-011	2.248336E-012	0	0.000000E+000
1	128.27877697	2.248336E-012	1.478834E-011	1	0.000000E+000
1	128.27891990	1.478834E-011	2.248336E-012	0	0.000000E+000
1	128.27946799	2.248336E-012	1.478834E-011	1	0.000000E+000
1	128.28044891	1.478834E-011	2.248336E-012	0	0.000000E+000
1	128.28050244	2.248336E-012	1.478834E-011	1	0.000000E+000
1	128.28066175	1.478834E-011	2.248336E-012	0	0.000000E+000
1	128.28387875	2.248336E-012	1.478834E-011	1	0.000000E+000
1	128.28411500	1.478834E-011	2.248336E-012	0	0.000000E+000
1	128.28428995	2.248336E-012	1.478834E-011	1	0.000000E+000
1	128.28576093	1.478834E-011	2.248336E-012	0	0.000000E+000
1	128.28669395	2.248336E-012	1.478834E-011	1	0.000000E+000
1	128.28715484	1.478834E-011	2.248336E-012	0	0.000000E+000
1	128.28727913	2.248336E-012	1.478834E-011	1	0.000000E+000
1	128.28782216	1.478834E-011	2.248336E-012	0	0.000000E+000
1	128.28842197	2.248336E-012	1.478834E-011	1	0.000000E+000
1	128.28877288	1.478834E-011	2.248336E-012	0	0.000000E+000
1	128.28879272	2.248336E-012	1.478834E-011	1	0.000000E+000
1	128.28880607	1.478834E-011	2.248336E-012	0	0.000000E+000
1	128.28884101	2.248336E-012	1.478834E-011	1	0.000000E+000
1	128.28895535	1.478834E-011	2.248336E-012	0	0.000000E+000
1	128.29104371	2.248336E-012	1.478834E-011	1	0.000000E+000
1	128.29115181	1.478834E-011	2.248336E-012	0	0.000000E+000
1	128.29231207	2.248336E-012	1.478834E-011	1	0.000000E+000
1	128.29258839	1.478834E-011	2.248336E-012	0	0.000000E+000
1	128.29278587	2.248336E-012	1.478834E-011	1	0.000000E+000
1	128.29286845	1.478834E-011	2.248336E-012	0	0.000000E+000
1	128.29565784	2.248336E-012	1.478834E-011	1	0.000000E+000
1	128.29582108	1.478834E-011	2.248336E-012	0	0.000000E+000
1	128.30563781	2.248336E-012	1.478834E-011	1	0.000000E+000
1	128.30609100	1.478834E-011	2.248336E-012	0	0.000000E+000
1	128.30644232	2.248336E-012	1.478834E-011	1	0.000000E+000
1	128.30706854	1.478834E-011	2.248336E-012	0	0.000000E+000
1	128.30707121	2.248336E-012	1.478834E-011	1	0.000000E+000
1	128.30781379	1.478834E-011	2.248336E-012	0	0.000000E+000
1	128.30829962	2.248336E-012	1.478834E-011	1	0.000000E+000
1	128.30898397	1.478834E-011	2.248336E-012	0	0.000000E+000
1	128.30900304	2.248336E-012	1.478834E-011	1	0.000000E+000
1	128.30920626	1.478834E-011	2.248336E-012	0	0.000000E+000
1	128.30924250	2.248336E-012	1.478834E-011	1	0.000000E+000
1	128.30958684	1.478834E-011	2.248336E-012	0	0.000000E+000
1	128.31399598	2.248336E-012	1.478834E-011	1	0.000000E+000
1	128.31426813	1.478834E-011	2.248336E-012	0	0.000000E+000
1	128.31522998	2.248336E-012	1.478834E-011	1	0.000000E+000
1	128.31532796	1.478834E-011	2.248336E-012	0	0.000000E+000
1	128.31887153	2.248336E-012	1.478834E-011	1	0.000000E+000
1	128.32048528	1.478834E-011	2.248336E-012	0	0.000000E+000
1	128.32049786	2.248336E-012	1.478834E-011	1	0.000000E+000
1	128.32140996	1.478834E-011	2.248336E-012	0	0.000000E+000
1	128.32143743	2.248336E-012	1.478834E-011	1	0.000000E+000
1	128.32162836	1.478834E-011	2.248336E-012	0	0.000000E+000
1	128.32226647	2.248336E-012	1.478834E-011	1	0.000000E+000
1	128.32233309	1.478834E-011	2.248336E-012	0	0.000000E+000
1	128.32236822	2.248336E-012	1.478834E-011	1	0.000000E+000
1	128.32345361	1.478834E-011	2.248336E-012	0	0.000000E+000
1	128.32350740	2.248336E-012	1.478834E-011	1	0.000000E+000
1	128.32461634	1.478834E-011	2.248336E-012	0	0.000000E+000
1	128.32462954	2.248336E-012	1.478834E-011	1	0.000000E+000
1	128.32465279	1.478834E-011	2.248336E-012	0	0.000000E+000
1	128.32587874	2.248336E-012	1.478834E-011	1	0.000000E+000
1	128.32723074	1.478834E-011	2.248336E-012	0	0.000000E+000
1	128.32834431	2.248336E-012	1.478834E-011	1	0.000000E+000
1	128.32936314	1.478834E-011	2.248336E-012	0	0.000000E+000
1	128.32971076	2.248336E-012	1.478834E-011	1	0.000000E+000
1	128.32995264	1.478834E-011	2.248336E-012	0	0.000000E+000
1	128.33072273	2.248336E-012	1.478834E-011	1	0.000000E+000
1	128.33104717	1.478834E-011	2.248336E-012	0	0.000000E+000
1	128.33106166	2.248336E-012	1.478834E-011	1	0.000000E+000
1	128.33143965	1.478834E-011	2.248336E-012	0	0.000000E+000
1	128.33283132	2.248336E-012	1.478834E-011	1	0.000000E+000
1	128.33296798	1.478834E-011	2.248336E-012	0	0.000000E+000
1	128.33927862	2.248336E-012	1.478834E-011	1	0.000000E+000
1	128.33941310	1.478834E-011	2.248336E-012	0	0.000000E+000
1	128.33944077	2.248336E-012	1.478834E-011	1	0.000000E+000
1	128.33951921	1.478834E-011	2.248336E-012	0	0.000000E+000
1	128.33953883	2.248336E-012	1.478834E-011	1	0.000000E+000
1	128.33971021	1.478834E-011	2.248336E-012	0	0.000000E+000
1	128.34011250	2.248336E-012	1.478834E-011	1	0.000000E+000
1	128.34083914	1.478834E-011	2.248336E-012	0	0.000000E+000
1	128.34198950	2.248336E-012	1.478834E-011	1	0.000000E+000
1	128.34219011	1.478834E-011	2.248336E-012	0	0.000000E+000
1	128.34228699	2.248336E-012	1.478834E-011	1	0.000000E+000
1	128.34253635	1.478834E-011	2.248336E-012	0	0.000000E+000
1	128.34688097	2.248336E-012	1.478834E-011	1	0.000000E+000
1	128.34792625	1.478834E-011	2.248336E-012	0	0.000000E+000
1	128.34878965	2.248336E-012	1.478834E-011	1	0.000000E+000
1	128.34913357	1.478834E-011	2.248336E-012	0	0.000000E+000
1	128.34974656	2.248336E-012	1.478834E-011	1	0.000000E+000
1	128.35038630	1.478834E-011	2.248336E-012	0	0.000000E+000
1	128.35452584	2.248336E-012	1.478834E-011	1	0.000000E+000
1	128.35510263	1.478834E-011	2.248336E-012	0	0.000000E+000
1	128.35513325	2.248336E-012	1.478834E-011	1	0.000000E+000
1	128.35532834	1.478834E-011	2.248336E-012	0	0.000000E+000
1	128.35561087	2.248336E-012	1.478834E-011	1	0.000000E+000
1	128.35570217	1.478834E-011	2.248336E-012	0	0.000000E+000
1	128.35648836	2.248336E-012	1.478834E-011	1	0.000000E+000
1	128.35654206	1.478834E-011	2.248336E-012	0	0.000000E+000
1	128.35738322	2.248336E-012	1.478834E-011	1	0.000000E+000
1	128.35741239	1.478834E-011	2.248336E-012	0	0.000000E+000
1	128.36183035	2.248336E-012	1.478834E-011	1	0.000000E+000
1	128.36196917	1.478834E-011	2.248336E-012	0	0.000000E+000
1	128.36322201	2.248336E-012	1.478834E-011	1	0.000000E+000
1	128.36375823	1.478834E-011	2.248336E-012	0	0.000000E+000
1	128.36391038	2.248336E-012	1.478834E-011	1	0.000000E+000
1	128.36403435	1.478834E-011	2.248336E-012	0	0.000000E+000
1	128.36707621	2.248336E-012	1.478834E-011	1	0.000000E+000
1	128.36748442	1.478834E-011	2.248336E-012	0	0.000000E+000
1	128.36750091	2.248336E-012	1.478834E-011	1	0.000000E+000
1	128.36781610	1.478834E-011	2.248336E-012	0	0.000000E+000
1	128.36796408	2.248336E-012	1.478834E-011	1	0.000000E+000
1	128.36811932	1.478834E-011	2.248336E-012	0	0.000000E+000
1	128.36898995	2.248336E-012	1.478834E-011	1	0.000000E+000
1	128.36914074	1.478834E-011	2.248336E-012	0	0.000000E+000
1	128.36934780	2.248336E-012	1.478834E-011	1	0.000000E+000
1	128.36979525	1.478834E-011	2.248336E-012	0	0.000000E+000
1	128.36982982	2.248336E-012	1.478834E-011	1	0.000000E+000
1	128.37009556	1.478834E-011	2.248336E-012	0	0.000000E+000
1	128.37034519	2.248336E-012	1.478834E-011	1	0.000000E+000
1	128.37046892	1.478834E-011	2.248336E-012	0	0.000000E+000
1	128.37068052	2.248336E-012	1.478834E-011	1	0.000000E+000
1	128.37150132	1.478834E-011	2.248336E-012	0	0.000000E+000
1	128.37265148	2.248336E-012	1.478834E-011	1	0.000000E+000
1	128.37409994	1.478834E-011	2.248336E-012	0	0.000000E+000
1	128.37412063	2.248336E-012	1.478834E-011	1	0.000000E+000
1	128.37436079	1.478834E-011	2.248336E-012	0	0.000000E+000
1	128.37443448	2.248336E-012	1.478834E-011	1	0.000000E+000
1	128.37457569	1.478834E-011	2.248336E-012	0	0.000000E+000
1	128.38277569	2.248336E-012	1.478834E-011	1	0.000000E+000
1	128.38296576	1.478834E-011	2.248336E-012	0	0.000000E+000
1	128.38736036	2.248336E-012	1.478834E-011	1	0.000000E+000
1	128.38768791	1.478834E-011	2.248336E-012	0	0.000000E+000
1	128.38770463	2.248336E-012	1.478834E-011	1	0.000000E+000
1	128.38827859	1.478834E-011	2.248336E-012	0	0.000000E+000
1	128.38831707	2.248336E-012	1.478834E-011	1	0.000000E+000
1	128.38920386	1.478834E-011	2.248336E-012	0	0.000000E+000
1	128.38921325	2.248336E-012	1.478834E-011	1	0.000000E+000
1	128.38956014	1.478834E-011	2.248336E-012	0	0.000000E+000
1	128.39041491	2.248336E-012	1.478834E-011	1	0.000000E+000
1	128.39052353	1.478834E-011	2.248336E-012	0	0.000000E+000
1	128.39053182	2.248336E-012	1.478834E-011	1	0.000000E+000
1	128.39123925	1.478834E-011	2.248336E-012	0	0.000000E+000
1	128.39125210	2.248336E-012	1.478834E-011	1	0.000000E+000
1	128.39129076	1.478834E-011	2.248336E-012	0	0.000000E+000
1	128.39605737	2.248336E-012	1.478834E-011	1	0.000000E+000
1	128.39649742	1.478834E-011	2.248336E-012	0	0.000000E+000
1	128.40053842	2.248336E-012	1.478834E-011	1	0.000000E+000
1	128.40269522	1.478834E-011	2.248336E-012	0	0.000000E+000
1	128.40463897	2.248336E-012	1.478834E-011	1	0.000000E+000
1	128.40544539	1.478834E-011	2.248336E-012	0	0.000000E+000
1	128.40556229	2.248336E-012	1.478834E-011	1	0.000000E+000
1	128.40562364	1.478834E-011	2.248336E-012	0	0.000000E+000
1	128.40565459	2.248336E-012	1.478834E-011	1	0.000000E+000
1	128.40631722	1.478834E-011	2.248336E-012	0	0.000000E+000
1	128.40632920	2.248336E-012	1.478834E-011	1	0.000000E+000
1	128.40678064	1.478834E-011	2.248336E-012	0	0.000000E+000
1	128.40780654	2.248336E-012	1.478834E-011	1	0.000000E+000
1	128.40784069	1.478834E-011	2.248336E-012	0	0.000000E+000
1	128.41102818	2.248336E-012	1.478834E-011	1	0.000000E+000
1	128.41152357	1.478834E-011	2.248336E-012	0	0.000000E+000
1	128.41918787	2.248336E-012	1.478834E-011	1	0.000000E+000
1	128.41941214	1.478834E-011	2.248336E-012	0	0.000000E+000
1	128.41998042	2.248336E-012	1.478834E-011	1	0.000000E+000
1	128.42027639	1.478834E-011	2.248336E-012	0	0.000000E+000
1	128.42029252	2.248336E-012	1.478834E-011	1	0.000000E+000
1	128.42076702	1.478834E-011	2.248336E-012	0	0.000000E+000
1	128.42152444	2.248336E-012	1.478834E-011	1	0.000000E+000
1	128.42153104	1.478834E-011	2.248336E-012	0	0.000000E+000
1	128.42418916	2.248336E-012	1.478834E-011	1	0.000000E+000
1	128.42473158	1.478834E-011	2.248336E-012	0	0.000000E+000
1	128.42474810	2.248336E-012	1.478834E-011	1	0.000000E+000
1	128.42527092	1.478834E-011	2.248336E-012	0	0.000000E+000
1	128.42529333	2.248336E-012	1.478834E-011	1	0.000000E+000
1	128.42583964	1.478834E-011	2.248336E-012	0	0.000000E+000
1	128.42587063	2.248336E-012	1.478834E-011	1	0.000000E+000
1	128.42592486	1.478834E-011	2.248336E-012	0	0.000000E+000
1	128.43878473	2.248336E-012	1.478834E-011	1	0.000000E+000
1	128.43984570	1.478834E-011	2.248336E-012	0	0.000000E+000
1	128.44095753	2.248336E-012	1.478834E-011	1	0.000000E+000
1	128.44104747	1.478834E-011	2.248336E-012	0	0.000000E+000
1	128.44202627	2.248336E-012	1.478834E-011	1	0.000000E+000
1	128.44218927	1.478834E-011	2.248336E-012	0	0.000000E+000
1	128.44223240	2.248336E-012	1.478834E-011	1	0.000000E+000
1	128.44226253	1.478834E-011	2.248336E-012	0	0.000000E+000
1	128.44728112	2.248336E-012	1.478834E-011	1	0.000000E+000
1	128.44737328	1.478834E-011	2.248336E-012	0	0.000000E+000
1	128.44770323	2.248336E-012	1.478834E-011	1	0.000000E+000
1	128.44813154	1.478834E-011	2.248336E-012	0	0.000000E+000
1	128.44832603	2.248336E-012	1.478834E-011	1	0.000000E+000
1	128.44834642	1.478834E-011	2.248336E-012	0	0.000000E+000
1	128.45282635	2.248336E-012	1.478834E-011	1	0.000000E+000
1	128.45351035	1.478834E-011	2.248336E-012	0	0.000000E+000
1	128.45402790	2.248336E-012	1.478834E-011	1	0.000000E+000
1	128.45485890	1.478834E-011	2.248336E-012	0	0.000000E+000
1	128.45516989	2.248336E-012	1.478834E-011	1	0.000000E+000
1	128.45554166	1.478834E-011	2.248336E-012	0	0.000000E+000
1	128.45605179	2.248336E-012	1.478834E-011	1	0.000000E+000
1	128.45648313	1.478834E-011	2.248336E-012	0	0.000000E+000
1	128.46233859	2.248336E-012	1.478834E-011	1	0.000000E+000
1	128.46273919	1.478834E-011	2.248336E-012	0	0.000000E+000
1	128.46737729	2.248336E-012	1.478834E-011	1	0.000000E+000
1	128.46884969	1.478834E-011	2.248336E-012	0	0.000000E+000
1	128.46896566	2.248336E-012	1.478834E-011	1	0.000000E+000
1	128.46900705	1.478834E-011	2.248336E-012	0	0.000000E+000
1	128.46904106	2.248336E-012	1.478834E-011	1	0.000000E+000
1	128.46949687	1.478834E-011	2.248336E-012	0	0.000000E+000
1	128.47112088	2.248336E-012	1.478834E-011	1	0.000000E+000
1	128.47144166	1.478834E-011	2.248336E-012	0	0.000000E+000
1	128.47171707	2.248336E-012	1.478834E-011	1	0.000000E+000
1	128.47173661	1.478834E-011	2.248336E-012	0	0.000000E+000
1	128.47184871	2.248336E-012	1.478834E-011	1	0.000000E+000
1	128.47230316	1.478834E-011	2.248336E-012	0	0.000000E+000
1	128.47270576	2.248336E-012	1.478834E-011	1	0.000000E+000
1	128.47361368	1.478834E-011	2.248336E-012	0	0.000000E+000
1	128.47471915	2.248336E-012	1.478834E-011	1	0.000000E+000
1	128.47487464	1.478834E-011	2.248336E-012	0	0.000000E+000
1	128.47491708	2.248336E-012	1.478834E-011	1	0.000000E+000
1	128.47517521	1.478834E-011	2.248336E-012	0	0.000000E+000
1	128.47546414	2.248336E-012	1.478834E-011	1	0.000000E+000
1	128.47551521	1.478834E-011	2.248336E-012	0	0.000000E+000
1	128.47555299	2.248336E-012	1.478834E-011	1	0.000000E+000
1	128.47598809	1.478834E-011	2.248336E-012	0	0.000000E+000
1	128.47680818	2.248336E-012	1.478834E-011	1	0.000000E+000
1	128.47706475	1.478834E-011	2.248336E-012	0	0.000000E+000
1	128.47734198	2.248336E-012	1.478834E-011	1	0.000000E+000
1	128.47770816	1.478834E-011	2.248336E-012	0	0.000000E+000
1	128.47772208	2.248336E-012	1.478834E-011	1	0.000000E+000
1	128.47783431	1.478834E-011	2.248336E-012	0	0.000000E+000
1	128.47901191	2.248336E-012	1.478834E-011	1	0.000000E+000
1	128.47948335	1.478834E-011	2.248336E-012	0	0.000000E+000
1	128.47952456	2.248336E-012	1.478834E-011	1	0.000000E+000
1	128.47961034	1.478834E-011	2.248336E-012	0	0.000000E+000
1	128.48045222	2.248336E-012	1.478834E-011	1	0.000000E+000
1	128.48130155	1.478834E-011	2.248336E-012	0	0.000000E+000
1	128.48155339	2.248336E-012	1.478834E-011	1	0.000000E+000
1	128.48165516	1.478834E-011	2.248336E-012	0	0.000000E+000
1	128.49350662	2.248336E-012	1.478834E-011	1	0.000000E+000
1	128.49392583	1.478834E-011	2.248336E-012	0	0.000000E+000
1	128.49395103	2.248336E-012	1.478834E-011	1	0.000000E+000
1	128.49447015	1.478834E-011	2.248336E-012	0	0.000000E+000
1	128.49469143	2.248336E-012	1.478834E-011	1	0.000000E+000
1	128.49507497	1.478834E-011	2.248336E-012	0	0.000000E+000
1	128.49668456	2.248336E-012	1.478834E-011	1	0.000000E+000
1	128.49742018	1.478834E-011	2.248336E-012	0	0.000000E+000
1	128.50054773	2.248336E-012	1.478834E-011	1	0.000000E+000
1	128.50059627	1.478834E-011	2.248336E-012	0	0.000000E+000
1	128.50121422	2.248336E-012	1.478834E-011	1	0.000000E+000
1	128.50153590	1.478834E-011	2.248336E-012	0	0.000000E+000
1	128.50163681	2.248336E-012	1.478834E-011	1	0.000000E+000
1	128.50179303	1.478834E-011	2.248336E-012	0	0.000000E+000
1	128.50883952	2.248336E-012	1.478834E-011	1	0.000000E+000
1	128.50960715	1.478834E-011	2.248336E-012	0	0.000000E+000
1	128.50979079	2.248336E-012	1.478834E-011	1	0.000000E+000
1	128.51095886	1.478834E-011	2.248336E-012	0	0.000000E+000
1	128.51975651	2.248336E-012	1.478834E-011	1	0.000000E+000
1	128.51997775	1.478834E-011	2.248336E-012	0	0.000000E+000
1	128.52072246	2.248336E-012	1.478834E-011	1	0.000000E+000
1	128.52115792	1.478834E-011	2.248336E-012	0	0.000000E+000
1	128.52206134	2.248336E-012	1.478834E-011	1	0.000000E+000
1	128.52278655	1.478834E-011	2.248336E-012	0	0.000000E+000
1	128.52294917	2.248336E-012	1.478834E-011	1	0.000000E+000
1	128.52313223	1.478834E-011	2.248336E-012	0	0.000000E+000
1	128.52413336	2.248336E-012	1.478834E-011	1	0.000000E+000
1	128.52481088	1.478834E-011	2.248336E-012	0	0.000000E+000
1	128.52482421	2.248336E-012	1.478834E-011	1	0.000000E+000
1	128.52489714	1.478834E-011	2.248336E-012	0	0.000000E+000
1	128.52532111	2.248336E-012	1.478834E-011	1	0.000000E+000
1	128.52535265	1.478834E-011	2.248336E-012	0	0.000000E+000
1	128.52549856	2.248336E-012	1.478834E-011	1	0.000000E+000
1	128.52552900	1.478834E-011	2.248336E-012	0	0.000000E+000
1	128.52562235	2.248336E-012	1.478834E-011	1	0.000000E+000
1	128.52567774	1.478834E-011	2.248336E-012	0	0.000000E+000
1	128.52570361	2.248336E-012	1.478834E-011	1	0.000000E+000
1	128.52584560	1.478834E-011	2.248336E-012	0	0.000000E+000
1	128.52630234	2.248336E-012	1.478834E-011	1	0.000000E+000
1	128.52669141	1.478834E-011	2.248336E-012	0	0.000000E+000
1	128.52792085	2.248336E-012	1.478834E-011	1	0.000000E+000
1	128.52870511	1.478834E-011	2.248336E-012	0	0.000000E+000
1	128.53032347	2.248336E-012	1.478834E-011	1	0.000000E+000
1	128.53035367	1.478834E-011	2.248336E-012	0	0.000000E+000
1	128.53158092	2.248336E-012	1.478834E-011	1	0.000000E+000
1	128.53192259	1.478834E-011	2.248336E-012	0	0.000000E+000
1	128.53195113	2.248336E-012	1.478834E-011	1	0.000000E+000
1	128.53208505	1.478834E-011	2.248336E-012	0	0.000000E+000
1	128.53452116	2.248336E-012	1.478834E-011	1	0.000000E+000
1	128.53484724	1.478834E-011	2.248336E-012	0	0.000000E+000
1	128.53692164	2.248336E-012	1.478834E-011	1	0.000000E+000
1	128.53694258	1.478834E-011	2.248336E-012	0	0.000000E+000
1	128.55611362	2.248336E-012	1.478834E-011	1	0.000000E+000
1	128.55628893	1.478834E-011	2.248336E-012	0	0.000000E+000
1	128.56337421	2.248336E-012	1.478834E-011	1	0.000000E+000
1	128.56394580	1.478834E-011	2.248336E-012	0	0.000000E+000
1	128.56436961	2.248336E-012	1.478834E-011	1	0.000000E+000
1	128.56480768	1.478834E-011	2.248336E-012	0	0.000000E+000
1	128.56539479	2.248336E-012	1.478834E-011	1	0.000000E+000
1	128.56608583	1.478834E-011	2.248336E-012	0	0.000000E+000
1	128.56643447	2.248336E-012	1.478834E-011	1	0.000000E+000
1	128.56661333	1.478834E-011	2.248336E-012	0	0.000000E+000
1	128.57051720	2.248336E-012	1.478834E-011	1	0.000000E+000
1	128.57130992	1.478834E-011	2.248336E-012	0	0.000000E+000
1	128.57148200	2.248336E-012	1.478834E-011	1	0.000000E+000
1	128.57165914	1.478834E-011	2.248336E-012	0	0.000000E+000
1	128.57166572	2.248336E-012	1.478834E-011	1	0.000000E+000
1	128.57201255	1.478834E-011	2.248336E-012	0	0.000000E+000
1	128.57310787	2.248336E-012	1.478834E-011	1	0.000000E+000
1	128.57423890	1.478834E-011	2.248336E-012	0	0.000000E+000
1	128.57427997	2.248336E-012	1.478834E-011	1	0.000000E+000
1	128.57544863	1.478834E-011	2.248336E-012	0	0.000000E+000
1	128.57549795	2.248336E-012	1.478834E-011	1	0.000000E+000
1	128.57583677	1.478834E-011	2.248336E-012	0	0.000000E+000
1	128.57693580	2.248336E-012	1.478834E-011	1	0.000000E+000
1	128.57697500	1.478834E-011	2.248336E-012	0	0.000000E+000
1	128.57707359	2.248336E-012	1.478834E-011	1	0.000000E+000
1	128.57710515	1.478834E-011	2.248336E-012	0	0.000000E+000
1	128.57746800	2.248336E-012	1.478834E-011	1	0.000000E+000
1	128.57846085	1.478834E-011	2.248336E-012	0	0.000000E+000
1	128.57847615	2.248336E-012	1.478834E-011	1	0.000000E+000
1	128.57851909	1.478834E-011	2.248336E-012	0	0.000000E+000
1	128.57860626	2.248336E-012	1.478834E-011	1	0.000000E+000
1	128.57865833	1.478834E-011	2.248336E-012	0	0.000000E+000
1	128.58129387	2.248336E-012	1.478834E-011	1	0.000000E+000
1	128.58147112	1.478834E-011	2.248336E-012	0	0.000000E+000
1	128.58265749	2.248336E-012	1.478834E-011	1	0.000000E+000
1	128.58278914	1.478834E-011	2.248336E-012	0	0.000000E+000
1	128.59677232	2.248336E-012	1.478834E-011	1	0.000000E+000
1	128.59687044	1.478834E-011	2.248336E-012	0	0.000000E+000
1	128.60706684	2.248336E-012	1.478834E-011	1	0.000000E+000
1	128.60744179	1.478834E-011	2.248336E-012	0	0.000000E+000
1	128.60787054	2.248336E-012	1.478834E-011	1	0.000000E+000
1	128.60808286	1.478834E-011	2.248336E-012	0	0.000000E+000
1	128.60836331	2.248336E-012	1.478834E-011	1	0.000000E+000
1	128.61003739	1.478834E-011	2.248336E-012	0	0.000000E+000
1	128.61274882	2.248336E-012	1.478834E-011	1	0.000000E+000
1	128.61295683	1.478834E-011	2.248336E-012	0	0.000000E+000
1	128.61303817	2.248336E-012	1.478834E-011	1	0.000000E+000
1	128.61368195	1.478834E-011	2.248336E-012	0	0.000000E+000
1	128.61368953	2.248336E-012	1.478834E-011	1	0.000000E+000
1	128.61404683	1.478834E-011	2.248336E-012	0	0.000000E+000
1	128.61414763	2.248336E-012	1.478834E-011	1	0.000000E+000
1	128.61481237	1.478834E-011	2.248336E-012	0	0.000000E+000
1	128.61489784	2.248336E-012	1.478834E-011	1	0.000000E+000
1	128.61559804	1.478834E-011	2.248336E-012	0	0.000000E+000
1	128.61719943	2.248336E-012	1.478834E-011	1	0.000000E+000
1	128.61797515	1.478834E-011	2.248336E-012	0	0.000000E+000
1	128.61798804	2.248336E-012	1.478834E-011	1	0.000000E+000
1	128.61923726	1.478834E-011	2.248336E-012	0	0.000000E+000
1	128.61986518	2.248336E-012	1.478834E-011	1	0.000000E+000
1	128.62057427	1.478834E-011	2.248336E-012	0	0.000000E+000
1	128.62076376	2.248336E-012	1.478834E-011	1	0.000000E+000
1	128.62132837	1.478834E-011	2.248336E-012	0	0.000000E+000
1	128.62255884	2.248336E-012	1.478834E-011	1	0.000000E+000
1	128.62276826	1.478834E-011	2.248336E-012	0	0.000000E+000
1	128.62420002	2.248336E-012	1.478834E-011	1	0.000000E+000
1	128.62524385	1.478834E-011	2.248336E-012	0	0.000000E+000
1	128.62597976	2.248336E-012	1.478834E-011	1	0.000000E+000
1	128.62612726	1.478834E-011	2.248336E-012	0	0.000000E+000
1	128.62654328	2.248336E-012	1.478834E-011	1	0.000000E+000
1	128.62742242	1.478834E-011	2.248336E-012	0	0.000000E+000
1	128.62859998	2.248336E-012	1.478834E-011	1	0.000000E+000
1	128.62887814	1.478834E-011	2.248336E-012	0	0.000000E+000
1	128.64013809	2.248336E-012	1.478834E-011	1	0.000000E+000
1	128.64018007	1.478834E-011	2.248336E-012	0	0.000000E+000
1	128.64097000	2.248336E-012	1.478834E-011	1	0.000000E+000
1	128.64136343	1.478834E-011	2.248336E-012	0	0.000000E+000
1	128.64138579	2.248336E-012	1.478834E-011	1	0.000000E+000
1	128.64203582	1.478834E-011	2.248336E-012	0	0.000000E+000
1	128.64238325	2.248336E-012	1.478834E-011	1	0.000000E+000
1	128.64318709	1.478834E-011	2.248336E-012	0	0.000000E+000
1	128.64321903	2.248336E-012	1.478834E-011	1	0.000000E+000
1	128.64335473	1.478834E-011	2.248336E-012	0	0.000000E+000
1	128.64439895	2.248336E-012	1.478834E-011	1	0.000000E+000
1	128.64463879	1.478834E-011	2.248336E-012	0	0.000000E+000
1	128.64501271	2.248336E-012	1.478834E-011	1	0.000000E+000
1	128.64607364	1.478834E-011	2.248336E-012	0	0.000000E+000
1	128.64610087	2.248336E-012	1.478834E-011	1	0.000000E+000
1	128.64666005	1.478834E-011	2.248336E-012	0	0.000000E+000
1	128.64680773	2.248336E-012	1.478834E-011	1	0.000000E+000
1	128.64727031	1.478834E-011	2.248336E-012	0	0.000000E+000
1	128.64744441	2.248336E-012	1.478834E-011	1	0.000000E+000
1	128.64753128	1.478834E-011	2.248336E-012	0	0.000000E+000
1	128.64853206	2.248336E-012	1.478834E-011	1	0.000000E+000
1	128.64856805	1.478834E-011	2.248336E-012	0	0.000000E+000
1	128.64885237	2.248336E-012	1.478834E-011	1	0.000000E+000
1	128.64905556	1.478834E-011	2.248336E-012	0	0.000000E+000
1	128.64986524	2.248336E-012	1.478834E-011	1	0.000000E+000
1	128.65021331	1.478834E-011	2.248336E-012	0	0.000000E+000
1	128.65042533	2.248336E-012	1.478834E-011	1	0.000000E+000
1	128.65064041	1.478834E-011	2.248336E-012	0	0.000000E+000
1	128.65067606	2.248336E-012	1.478834E-011	1	0.000000E+000
1	128.65076746	1.478834E-011	2.248336E-012	0	0.000000E+000
1	128.65079360	2.248336E-012	1.478834E-011	1	0.000000E+000
1	128.65086121	1.478834E-011	2.248336E-012	0	0.000000E+000
1	128.65090241	2.248336E-012	1.478834E-011	1	0.000000E+000
1	128.65119244	1.478834E-011	2.248336E-012	0	0.000000E+000
1	128.65133330	2.248336E-012	1.478834E-011	1	0.000000E+000
1	128.65269298	1.478834E-011	2.248336E-012	0	0.000000E+000
1	128.65272240	2.248336E-012	1.478834E-011	1	0.000000E+000
1	128.65311640	1.478834E-011	2.248336E-012	0	0.000000E+000
1	128.65313761	2.248336E-012	1.478834E-011	1	0.000000E+000
1	128.65325369	1.478834E-011	2.248336E-012	0	0.000000E+000
1	128.65580024	2.248336E-012	1.478834E-011	1	0.000000E+000
1	128.65606546	1.478834E-011	2.248336E-012	0	0.000000E+000
1	128.65627070	2.248336E-012	1.478834E-011	1	0.000000E+000
1	128.65677812	1.478834E-011	2.248336E-012	0	0.000000E+000
1	128.65682366	2.248336E-012	1.478834E-011	1	0.000000E+000
1	128.65683885	1.478834E-011	2.248336E-012	0	0.000000E+000
1	128.65688802	2.248336E-012	1.478834E-011	1	0.000000E+000
1	128.65698524	1.478834E-011	2.248336E-012	0	0.000000E+000
1	128.65830892	2.248336E-012	1.478834E-011	1	0.000000E+000
1	128.65947408	1.478834E-011	2.248336E-012	0	0.000000E+000
1	128.66449645	2.248336E-012	1.478834E-011	1	0.000000E+000
1	128.66493097	1.478834E-011	2.248336E-012	0	0.000000E+000
1	128.66494637	2.248336E-012	1.478834E-011	1	0.000000E+000
1	128.66540690	1.478834E-011	2.248336E-012	0	0.000000E+000
1	128.66540946	2.248336E-012	1.478834E-011	1	0.000000E+000
1	128.66665778	1.478834E-011	2.248336E-012	0	0.000000E+000
1	128.66896035	2.248336E-012	1.478834E-011	1	0.000000E+000
1	128.66952958	1.478834E-011	2.248336E-012	0	0.000000E+000
1	128.66958942	2.248336E-012	1.478834E-011	1	0.000000E+000
1	128.67048460	1.478834E-011	2.248336E-012	0	0.000000E+000
1	128.67342794	2.248336E-012	1.478834E-011	1	0.000000E+000
1	128.67389394	1.478834E-011	2.248336E-012	0	0.000000E+000
1	128.67591295	2.248336E-012	1.478834E-011	1	0.000000E+000
1	128.67650231	1.478834E-011	2.248336E-012	0	0.000000E+000
1	128.67955085	2.248336E-012	1.478834E-011	1	0.000000E+000
1	128.68001232	1.478834E-011	2.248336E-012	0	0.000000E+000
1	128.68076474	2.248336E-012	1.478834E-011	1	0.000000E+000
1	128.68113345	1.478834E-011	2.248336E-012	0	0.000000E+000
1	128.68629965	2.248336E-012	1.478834E-011	1	0.000000E+000
1	128.68733050	1.478834E-011	2.248336E-012	0	0.000000E+000
1	128.69002663	2.248336E-012	1.478834E-011	1	0.000000E+000
1	128.69173398	1.478834E-011	2.248336E-012	0	0.000000E+000
1	128.69175385	2.248336E-012	1.478834E-011	1	0.000000E+000
1	128.69203615	1.478834E-011	2.248336E-012	0	0.000000E+000
1	128.69709746	2.248336E-012	1.478834E-011	1	0.000000E+000
1	128.69794203	1.478834E-011	2.248336E-012	0	0.000000E+000
1	128.70120067	2.248336E-012	1.478834E-011	1	0.000000E+000
1	128.70207711	1.478834E-011	2.248336E-012	0	0.000000E+000
1	128.70210060	2.248336E-012	1.478834E-011	1	0.000000E+000
1	128.70223519	1.478834E-011	2.248336E-012	0	0.000000E+000
1	128.70227685	2.248336E-012	1.478834E-011	1	0.000000E+000
1	128.70232062	1.478834E-011	2.248336E-012	0	0.000000E+000
1	128.70296677	2.248336E-012	1.478834E-011	1	0.000000E+000
1	128.70317655	1.478834E-011	2.248336E-012	0	0.000000E+000
1	128.70427074	2.248336E-012	1.478834E-011	1	0.000000E+000
1	128.70482815	1.478834E-011	2.248336E-012	0	0.000000E+000
1	128.70525850	2.248336E-012	1.478834E-011	1	0.000000E+000
1	128.70540650	1.478834E-011	2.248336E-012	0	0.000000E+000
1	128.71007385	2.248336E-012	1.478834E-011	1	0.000000E+000
1	128.71024774	1.478834E-011	2.248336E-012	0	0.000000E+000
1	128.71106362	2.248336E-012	1.478834E-011	1	0.000000E+000
1	128.71190951	1.478834E-011	2.248336E-012	0	0.000000E+000
1	128.71210564	2.248336E-012	1.478834E-011	1	0.000000E+000
1	128.71223310	1.478834E-011	2.248336E-012	0	0.000000E+000
1	128.71246554	2.248336E-012	1.478834E-011	1	0.000000E+000
1	128.71268013	1.478834E-011	2.248336E-012	0	0.000000E+000
1	128.71272007	2.248336E-012	1.478834E-011	1	0.000000E+000
1	128.71348590	1.478834E-011	2.248336E-012	0	0.000000E+000
1	128.71445642	2.248336E-012	1.478834E-011	1	0.000000E+000
1	128.71511490	1.478834E-011	2.248336E-012	0	0.000000E+000
1	128.71526699	2.248336E-012	1.478834E-011	1	0.000000E+000
1	128.71531479	1.478834E-011	2.248336E-012	0	0.000000E+000
1	128.71558246	2.248336E-012	1.478834E-011	1	0.000000E+000
1	128.71563896	1.478834E-011	2.248336E-012	0	0.000000E+000
1	128.71747689	2.248336E-012	1.478834E-011	1	0.000000E+000
1	128.71795890	1.478834E-011	2.248336E-012	0	0.000000E+000
1	128.83198596	1.800714E-012	1.434071E-011	1	0.000000E+000
1	128.83225676	1.434071E-011	1.800714E-012	0	0.000000E+000
1	128.83287840	1.800714E-012	1.434071E-011	1	0.000000E+000
1	128.83313159	1.434071E-011	1.800714E-012	0	0.000000E+000
1	128.83348520	1.800714E-012	1.434071E-011	1	0.000000E+000
1	128.83353567	1.434071E-011	1.800714E-012	0	0.000000E+000
1	128.83355430	1.800714E-012	1.434071E-011	1	0.000000E+000
1	128.83515905	1.434071E-011	1.800714E-012	0	0.000000E+000
1	128.83517441	1.800714E-012	1.434071E-011	1	0.000000E+000
1	128.83543538	1.434071E-011	1.800714E-012	0	0.000000E+000
1	128.84189197	1.800714E-012	1.434071E-011	1	0.000000E+000
1	128.84198917	1.434071E-011	1.800714E-012	0	0.000000E+000
1	128.84298819	1.800714E-012	1.434071E-011	1	0.000000E+000
1	128.84529143	1.434071E-011	1.800714E-012	0	0.000000E+000
1	128.84619700	1.800714E-012	1.434071E-011	1	0.000000E+000
1	128.84637661	1.434071E-011	1.800714E-012	0	0.000000E+000
1	128.85471097	1.800714E-012	1.434071E-011	1	0.000000E+000
1	128.85478012	1.434071E-011	1.800714E-012	0	0.000000E+000
1	128.85617756	1.800714E-012	1.434071E-011	1	0.000000E+000
1	128.85626552	1.434071E-011	1.800714E-012	0	0.000000E+000
1	128.85639607	1.800714E-012	1.434071E-011	1	0.000000E+000
1	128.85707288	1.434071E-011	1.800714E-012	0	0.000000E+000
1	128.85710129	1.800714E-012	1.434071E-011	1	0.000000E+000
1	128.85761879	1.434071E-011	1.800714E-012	0	0.000000E+000
1	128.85866425	1.800714E-012	1.434071E-011	1	0.000000E+000
1	128.85874952	1.434071E-011	1.800714E-012	0	0.000000E+000
1	128.85914977	1.800714E-012	1.434071E-011	1	0.000000E+000
1	128.85922972	1.434071E-011	1.800714E-012	0	0.000000E+000
1	128.89106114	1.800714E-012	1.434071E-011	1	0.000000E+000
1	128.89109617	1.434071E-011	1.800714E-012	0	0.000000E+000
1	128.89528080	1.800714E-012	1.434071E-011	1	0.000000E+000
1	128.89550033	1.434071E-011	1.800714E-012	0	0.000000E+000
1	128.89680221	1.800714E-012	1.434071E-011	1	0.000000E+000
1	128.89760864	1.434071E-011	1.800714E-012	0	0.000000E+000
1	128.89797307	1.800714E-012	1.434071E-011	1	0.000000E+000
1	128.89838063	1.434071E-011	1.800714E-012	0	0.000000E+000
1	128.89914122	1.800714E-012	1.434071E-011	1	0.000000E+000
1	128.89954310	1.434071E-011	1.800714E-012	0	0.000000E+000
1	128.89955020	1.800714E-012	1.434071E-011	1	0.000000E+000
1	128.90007657	1.434071E-011	1.800714E-012	0	0.000000E+000
1	128.90175233	1.800714E-012	1.434071E-011	1	0.000000E+000
1	128.90184781	1.434071E-011	1.800714E-012	0	0.000000E+000
1	128.90582995	1.800714E-012	1.434071E-011	1	0.000000E+000
1	128.90654085	1.434071E-011	1.800714E-012	0	0.000000E+000
1	128.90686767	1.800714E-012	1.434071E-011	1	0.000000E+000
1	128.90703605	1.434071E-011	1.800714E-012	0	0.000000E+000
1	128.90934209	1.800714E-012	1.434071E-011	1	0.000000E+000
1	128.91049434	1.434071E-011	1.800714E-012	0	0.000000E+000
1	128.91356407	1.800714E-012	1.434071E-011	1	0.000000E+000
1	128.91357297	1.434071E-011	1.800714E-012	0	0.000000E+000
1	128.91594494	1.800714E-012	1.434071E-011	1	0.000000E+000
1	128.91603005	1.434071E-011	1.800714E-012	0	0.000000E+000
1	128.91640654	1.800714E-012	1.434071E-011	1	0.000000E+000
1	128.91643912	1.434071E-011	1.800714E-012	0	0.000000E+000
1	128.91646337	1.800714E-012	1.434071E-011	1	0.000000E+000
1	128.91657888	1.434071E-011	1.800714E-012	0	0.000000E+000
1	128.91661169	1.800714E-012	1.434071E-011	1	0.000000E+000
1	128.91675997	1.434071E-011	1.800714E-012	0	0.000000E+000
1	128.91677985	1.800714E-012	1.434071E-011	1	0.000000E+000
1	128.91841506	1.434071E-011	1.800714E-012	0	0.000000E+000
1	128.91925658	1.800714E-012	1.434071E-011	1	0.000000E+000
1	128.92053469	1.434071E-011	1.800714E-012	0	0.000000E+000
1	128.92060226	1.800714E-012	1.434071E-011	1	0.000000E+000
1	128.92069183	1.434071E-011	1.800714E-012	0	0.000000E+000
1	128.92137262	1.800714E-012	1.434071E-011	1	0.000000E+000
1	128.92165375	1.434071E-011	1.800714E-012	0	0.000000E+000
1	128.92749991	1.800714E-012	1.434071E-011	1	0.000000E+000
1	128.92787219	1.434071E-011	1.800714E-012	0	0.000000E+000
1	128.93697555	1.800714E-012	1.434071E-011	1	0.000000E+000
1	128.93759779	1.434071E-011	1.800714E-012	0	0.000000E+000
1	128.93822569	1.800714E-012	1.434071E-011	1	0.000000E+000
1	128.93845780	1.434071E-011	1.800714E-012	0	0.000000E+000
1	128.93974915	1.800714E-012	1.434071E-011	1	0.000000E+000
1	128.94110895	1.434071E-011	1.800714E-012	0	0.000000E+000
1	128.94129499	1.800714E-012	1.434071E-011	1	0.000000E+000
1	128.94133796	1.434071E-011	1.800714E-012	0	0.000000E+000
1	128.94214644	1.800714E-012	1.434071E-011	1	0.000000E+000
1	128.94290088	1.434071E-011	1.800714E-012	0	0.000000E+000
1	128.94394045	1.800714E-012	1.434071E-011	1	0.000000E+000
1	128.94647208	1.434071E-011	1.800714E-012	0	0.000000E+000
1	128.94945533	1.800714E-012	1.434071E-011	1	0.000000E+000
1	128.94955214	1.434071E-011	1.800714E-012	0	0.000000E+000
1	128.94957986	1.800714E-012	1.434071E-011	1	0.000000E+000
1	128.94998045	1.434071E-011	1.800714E-012	0	0.000000E+000
1	128.95000394	1.800714E-012	1.434071E-011	1	0.000000E+000
1	128.95060991	1.434071E-011	1.800714E-012	0	0.000000E+000
1	128.95075247	1.800714E-012	1.434071E-011	1	0.000000E+000
1	128.95092050	1.434071E-011	1.800714E-012	0	0.000000E+000
1	128.95095844	1.800714E-012	1.434071E-011	1	0.000000E+000
1	128.95110245	1.434071E-011	1.800714E-012	0	0.000000E+000
1	128.95126080	1.800714E-012	1.434071E-011	1	0.000000E+000
1	128.95144854	1.434071E-011	1.800714E-012	0	0.000000E+000
1	128.95147835	1.800714E-012	1.434071E-011	1	0.000000E+000
1	128.95154753	1.434071E-011	1.800714E-012	0	0.000000E+000
1	128.95321703	1.800714E-012	1.434071E-011	1	0.000000E+000
1	128.95333393	1.434071E-011	1.800714E-012	0	0.000000E+000
1	128.95442565	1.800714E-012	1.434071E-011	1	0.000000E+000
1	128.95457187	1.434071E-011	1.800714E-012	0	0.000000E+000
1	128.96005377	1.800714E-012	1.434071E-011	1	0.000000E+000
1	128.96020952	1.434071E-011	1.800714E-012	0	0.000000E+000
1	128.96359267	1.800714E-012	1.434071E-011	1	0.000000E+000
1	128.96423611	1.434071E-011	1.800714E-012	0	0.000000E+000
1	128.96426729	1.800714E-012	1.434071E-011	1	0.000000E+000
1	128.96547523	1.434071E-011	1.800714E-012	0	0.000000E+000
1	128.96993320	1.800714E-012	1.434071E-011	1	0.000000E+000
1	128.97012940	1.434071E-011	1.800714E-012	0	0.000000E+000
1	128.97026659	1.800714E-012	1.434071E-011	1	0.000000E+000
1	128.97037364	1.434071E-011	1.800714E-012	0	0.000000E+000
1	128.97134164	1.800714E-012	1.434071E-011	1	0.000000E+000
1	128.97296496	1.434071E-011	1.800714E-012	0	0.000000E+000
1	128.97346940	1.800714E-012	1.434071E-011	1	0.000000E+000
1	128.97381781	1.434071E-011	1.800714E-012	0	0.000000E+000
1	128.97486251	1.800714E-012	1.434071E-011	1	0.000000E+000
1	128.97488033	1.434071E-011	1.800714E-012	0	0.000000E+000
1	128.97551883	1.800714E-012	1.434071E-011	1	0.000000E+000
1	128.97556126	1.434071E-011	1.800714E-012	0	0.000000E+000
1	128.97557387	1.800714E-012	1.434071E-011	1	0.000000E+000
1	128.97583098	1.434071E-011	1.800714E-012	0	0.000000E+000
1	128.97617889	1.800714E-012	1.434071E-011	1	0.000000E+000
1	128.97657969	1.434071E-011	1.800714E-012	0	0.000000E+000
1	128.97983100	1.800714E-012	1.434071E-011	1	0.000000E+000
1	128.98005117	1.434071E-011	1.800714E-012	0	0.000000E+000
1	128.98310762	1.800714E-012	1.434071E-011	1	0.000000E+000
1	128.98314615	1.434071E-011	1.800714E-012	0	0.000000E+000
1	128.99430978	1.800714E-012	1.434071E-011	1	0.000000E+000
1	128.99481644	1.434071E-011	1.800714E-012	0	0.000000E+000
1	128.99556587	1.800714E-012	1.434071E-011	1	0.000000E+000
1	128.99824092	1.434071E-011	1.800714E-012	0	0.000000E+000
1	128.99910794	1.800714E-012	1.434071E-011	1	0.000000E+000
1	128.99967990	1.434071E-011	1.800714E-012	0	0.000000E+000
1	128.99990844	1.800714E-012	1.434071E-011	1	0.000000E+000
1	129.00003956	1.434071E-011	1.800714E-012	0	0.000000E+000
1	129.01176229	1.800714E-012	1.434071E-011	1	0.000000E+000
1	129.01183830	1.434071E-011	1.800714E-012	0	0.000000E+000
1	129.01225542	1.800714E-012	1.434071E-011	1	0.000000E+000
1	129.01343297	1.434071E-011	1.800714E-012	0	0.000000E+000
1	129.02466344	1.800714E-012	1.434071E-011	1	0.000000E+000
1	129.02534317	1.434071E-011	1.800714E-012	0	0.000000E+000
1	130.65949253	1.993533E-012	1.453353E-011	1	0.000000E+000
1	130.66006862	1.453353E-011	1.993533E-012	0	0.000000E+000
1	130.66112901	1.993533E-012	1.453353E-011	1	0.000000E+000
1	130.66139950	1.453353E-011	1.993533E-012	0	0.000000E+000
1	130.66258384	1.993533E-012	1.453353E-011	1	0.000000E+000
1	130.66328942	1.453353E-011	1.993533E-012	0	0.000000E+000
1	130.66413484	1.993533E-012	1.453353E-011	1	0.000000E+000
1	130.66581935	1.453353E-011	1.993533E-012	0	0.000000E+000
1	130.66945717	1.993533E-012	1.453353E-011	1	0.000000E+000
1	130.66970022	1.453353E-011	1.993533E-012	0	0.000000E+000
1	130.67962424	1.993533E-012	1.453353E-011	1	0.000000E+000
1	130.68006758	1.453353E-011	1.993533E-012	0	0.000000E+000
1	130.68245317	1.993533E-012	1.453353E-011	1	0.000000E+000
1	130.68262801	1.453353E-011	1.993533E-012	0	0.000000E+000
1	130.68418271	1.993533E-012	1.453353E-011	1	0.000000E+000
1	130.68577649	1.453353E-011	1.993533E-012	0	0.000000E+000
1	130.68605029	1.993533E-012	1.453353E-011	1	0.000000E+000
1	130.68662088	1.453353E-011	1.993533E-012	0	0.000000E+000
1	130.68706078	1.993533E-012	1.453353E-011	1	0.000000E+000
1	130.68727222	1.453353E-011	1.993533E-012	0	0.000000E+000
1	130.68729843	1.993533E-012	1.453353E-011	1	0.000000E+000
1	130.68773988	1.453353E-011	1.993533E-012	0	0.000000E+000
1	130.69114335	1.993533E-012	1.453353E-011	1	0.000000E+000
1	130.69140983	1.453353E-011	1.993533E-012	0	0.000000E+000
1	130.69385543	1.993533E-012	1.453353E-011	1	0.000000E+000
1	130.69387970	1.453353E-011	1.993533E-012	0	0.000000E+000
1	130.69464940	1.993533E-012	1.453353E-011	1	0.000000E+000
1	130.69482948	1.453353E-011	1.993533E-012	0	0.000000E+000
1	130.69686136	1.993533E-012	1.453353E-011	1	0.000000E+000
1	130.69719524	1.453353E-011	1.993533E-012	0	0.000000E+000
1	130.69747324	1.993533E-012	1.453353E-011	1	0.000000E+000
1	130.69760624	1.453353E-011	1.993533E-012	0	0.000000E+000
1	130.70336185	1.993533E-012	1.453353E-011	1	0.000000E+000
1	130.70356984	1.453353E-011	1.993533E-012	0	0.000000E+000
1	130.70359454	1.993533E-012	1.453353E-011	1	0.000000E+000
1	130.70417669	1.453353E-011	1.993533E-012	0	0.000000E+000
1	130.70454230	1.993533E-012	1.453353E-011	1	0.000000E+000
1	130.70486376	1.453353E-011	1.993533E-012	0	0.000000E+000
1	130.70487399	1.993533E-012	1.453353E-011	1	0.000000E+000
1	130.70493314	1.453353E-011	1.993533E-012	0	0.000000E+000
1	130.72073165	1.993533E-012	1.453353E-011	1	0.000000E+000
1	130.72080429	1.453353E-011	1.993533E-012	0	0.000000E+000
1	130.72118790	1.993533E-012	1.453353E-011	1	0.000000E+000
1	130.72209825	1.453353E-011	1.993533E-012	0	0.000000E+000
1	130.72583438	1.993533E-012	1.453353E-011	1	0.000000E+000
1	130.72590812	1.453353E-011	1.993533E-012	0	0.000000E+000
1	130.72592160	1.993533E-012	1.453353E-011	1	0.000000E+000
1	130.72610940	1.453353E-011	1.993533E-012	0	0.000000E+000
1	130.72616364	1.993533E-012	1.453353E-011	1	0.000000E+000
1	130.72643839	1.453353E-011	1.993533E-012	0	0.000000E+000
1	130.72828803	1.993533E-012	1.453353E-011	1	0.000000E+000
1	130.72846796	1.453353E-011	1.993533E-012	0	0.000000E+000
1	130.73619081	1.993533E-012	1.453353E-011	1	0.000000E+000
1	130.73643611	1.453353E-011	1.993533E-012	0	0.000000E+000
1	130.73731525	1.993533E-012	1.453353E-011	1	0.000000E+000
1	130.73833849	1.453353E-011	1.993533E-012	0	0.000000E+000
1	130.73881841	1.993533E-012	1.453353E-011	1	0.000000E+000
1	130.73917998	1.453353E-011	1.993533E-012	0	0.000000E+000
1	130.73998050	1.993533E-012	1.453353E-011	1	0.000000E+000
1	130.74105183	1.453353E-011	1.993533E-012	0	0.000000E+000
1	130.74119410	1.993533E-012	1.453353E-011	1	0.000000E+000
1	130.74213669	1.453353E-011	1.993533E-012	0	0.000000E+000
1	130.74215498	1.993533E-012	1.453353E-011	1	0.000000E+000
1	130.74474281	1.453353E-011	1.993533E-012	0	0.000000E+000
1	130.74494658	1.993533E-012	1.453353E-011	1	0.000000E+000
1	130.74499245	1.453353E-011	1.993533E-012	0	0.000000E+000
1	130.74500618	1.993533E-012	1.453353E-011	1	0.000000E+000
1	130.74524644	1.453353E-011	1.993533E-012	0	0.000000E+000
1	130.74526305	1.993533E-012	1.453353E-011	1	0.000000E+000
1	130.74668816	1.453353E-011	1.993533E-012	0	0.000000E+000
1	130.74857146	1.993533E-012	1.453353E-011	1	0.000000E+000
1	130.74892550	1.453353E-011	1.993533E-012	0	0.000000E+000
1	130.75079802	1.993533E-012	1.453353E-011	1	0.000000E+000
1	130.75121449	1.453353E-011	1.993533E-012	0	0.000000E+000
1	130.75125877	1.993533E-012	1.453353E-011	1	0.000000E+000
1	130.75132554	1.453353E-011	1.993533E-012	0	0.000000E+000
1	130.75144446	1.993533E-012	1.453353E-011	1	0.000000E+000
1	130.75243034	1.453353E-011	1.993533E-012	0	0.000000E+000
1	130.75821520	1.993533E-012	1.453353E-011	1	0.000000E+000
1	130.75826565	1.453353E-011	1.993533E-012	0	0.000000E+000
1	130.75867333	1.993533E-012	1.453353E-011	1	0.000000E+000
1	130.75884333	1.453353E-011	1.993533E-012	0	0.000000E+000
1	130.75885706	1.993533E-012	1.453353E-011	1	0.000000E+000
1	130.75954378	1.453353E-011	1.993533E-012	0	0.000000E+000
1	130.76003048	1.993533E-012	1.453353E-011	1	0.000000E+000
1	130.76039940	1.453353E-011	1.993533E-012	0	0.000000E+000
1	130.76174179	1.993533E-012	1.453353E-011	1	0.000000E+000
1	130.76277569	1.453353E-011	1.993533E-012	0	0.000000E+000
1	130.76468543	1.993533E-012	1.453353E-011	1	0.000000E+000
1	130.76504301	1.453353E-011	1.993533E-012	0	0.000000E+000
1	130.76624498	1.993533E-012	1.453353E-011	1	0.000000E+000
1	130.76701477	1.453353E-011	1.993533E-012	0	0.000000E+000
1	130.76793417	1.993533E-012	1.453353E-011	1	0.000000E+000
1	130.76802286	1.453353E-011	1.993533E-012	0	0.000000E+000
1	130.76821669	1.993533E-012	1.453353E-011	1	0.000000E+000
1	130.76834426	1.453353E-011	1.993533E-012	0	0.000000E+000
1	130.76835943	1.993533E-012	1.453353E-011	1	0.000000E+000
1	130.76938720	1.453353E-011	1.993533E-012	0	0.000000E+000
1	130.76942898	1.993533E-012	1.453353E-011	1	0.000000E+000
1	130.77059131	1.453353E-011	1.993533E-012	0	0.000000E+000
1	130.77340487	1.993533E-012	1.453353E-011	1	0.000000E+000
1	130.77372692	1.453353E-011	1.993533E-012	0	0.000000E+000
1	130.77379604	1.993533E-012	1.453353E-011	1	0.000000E+000
1	130.77410394	1.453353E-011	1.993533E-012	0	0.000000E+000
1	130.77973576	1.993533E-012	1.453353E-011	1	0.000000E+000
1	130.78039362	1.453353E-011	1.993533E-012	0	0.000000E+000
1	130.78069523	1.993533E-012	1.453353E-011	1	0.000000E+000
1	130.78091995	1.453353E-011	1.993533E-012	0	0.000000E+000
1	130.78309999	1.993533E-012	1.453353E-011	1	0.000000E+000
1	130.78316047	1.453353E-011	1.993533E-012	0	0.000000E+000
1	130.78348561	1.993533E-012	1.453353E-011	1	0.000000E+000
1	130.78388406	1.453353E-011	1.993533E-012	0	0.000000E+000
1	130.78452177	1.993533E-012	1.453353E-011	1	0.000000E+000
1	130.78495130	1.453353E-011	1.993533E-012	0	0.000000E+000
1	130.78497274	1.993533E-012	1.453353E-011	1	0.000000E+000
1	130.78507798	1.453353E-011	1.993533E-012	0	0.000000E+000
1	130.79093676	1.993533E-012	1.453353E-011	1	0.000000E+000
1	130.79155813	1.453353E-011	1.993533E-012	0	0.000000E+000
1	130.79169717	1.993533E-012	1.453353E-011	1	0.000000E+000
1	130.79246443	1.453353E-011	1.993533E-012	0	0.000000E+000
1	130.79263549	1.993533E-012	1.453353E-011	1	0.000000E+000
1	130.79310045	1.453353E-011	1.993533E-012	0	0.000000E+000
1	130.79327311	1.993533E-012	1.453353E-011	1	0.000000E+000
1	130.79328304	1.453353E-011	1.993533E-012	0	0.000000E+000
1	130.80303919	1.993533E-012	1.453353E-011	1	0.000000E+000
1	130.80355752	1.453353E-011	1.993533E-012	0	0.000000E+000
1	130.80374935	1.993533E-012	1.453353E-011	1	0.000000E+000
1	130.80409469	1.453353E-011	1.993533E-012	0	0.000000E+000
1	130.80411698	1.993533E-012	1.453353E-011	1	0.000000E+000
1	130.80412987	1.453353E-011	1.993533E-012	0	0.000000E+000
1	130.80681997	1.993533E-012	1.453353E-011	1	0.000000E+000
1	130.80687168	1.453353E-011	1.993533E-012	0	0.000000E+000
1	130.80690439	1.993533E-012	1.453353E-011	1	0.000000E+000
1	130.80750079	1.453353E-011	1.993533E-012	0	0.000000E+000
1	130.80752071	1.993533E-012	1.453353E-011	1	0.000000E+000
1	130.80754784	1.453353E-011	1.993533E-012	0	0.000000E+000
1	130.80801010	1.993533E-012	1.453353E-011	1	0.000000E+000
1	130.80805605	1.453353E-011	1.993533E-012	0	0.000000E+000
1	130.80827808	1.993533E-012	1.453353E-011	1	0.000000E+000
1	130.80846803	1.453353E-011	1.993533E-012	0	0.000000E+000
1	130.81074102	1.993533E-012	1.453353E-011	1	0.000000E+000
1	130.81084152	1.453353E-011	1.993533E-012	0	0.000000E+000
1	130.81400414	1.993533E-012	1.453353E-011	1	0.000000E+000
1	130.81417201	1.453353E-011	1.993533E-012	0	0.000000E+000
1	130.81769998	1.993533E-012	1.453353E-011	1	0.000000E+000
1	130.81830329	1.453353E-011	1.993533E-012	0	0.000000E+000
1	130.81834137	1.993533E-012	1.453353E-011	1	0.000000E+000
1	130.81848151	1.453353E-011	1.993533E-012	0	0.000000E+000
1	130.81898533	1.993533E-012	1.453353E-011	1	0.000000E+000
1	130.81903090	1.453353E-011	1.993533E-012	0	0.000000E+000
1	130.81954856	1.993533E-012	1.453353E-011	1	0.000000E+000
1	130.81971206	1.453353E-011	1.993533E-012	0	0.000000E+000
1	130.81976088	1.993533E-012	1.453353E-011	1	0.000000E+000
1	130.81987940	1.453353E-011	1.993533E-012	0	0.000000E+000
1	130.81992952	1.993533E-012	1.453353E-011	1	0.000000E+000
1	130.82051293	1.453353E-011	1.993533E-012	0	0.000000E+000
1	130.82092969	1.993533E-012	1.453353E-011	1	0.000000E+000
1	130.82138993	1.453353E-011	1.993533E-012	0	0.000000E+000
1	130.82321495	1.993533E-012	1.453353E-011	1	0.000000E+000
1	130.82382856	1.453353E-011	1.993533E-012	0	0.000000E+000
1	130.82402348	1.993533E-012	1.453353E-011	1	0.000000E+000
1	130.82502996	1.453353E-011	1.993533E-012	0	0.000000E+000
1	130.82647419	1.993533E-012	1.453353E-011	1	0.000000E+000
1	130.82713757	1.453353E-011	1.993533E-012	0	0.000000E+000
1	130.83049077	1.993533E-012	1.453353E-011	1	0.000000E+000
1	130.83073193	1.453353E-011	1.993533E-012	0	0.000000E+000
1	130.83157853	1.993533E-012	1.453353E-011	1	0.000000E+000
1	130.83192614	1.453353E-011	1.993533E-012	0	0.000000E+000
1	130.83194993	1.993533E-012	1.453353E-011	1	0.000000E+000
1	130.83253116	1.453353E-011	1.993533E-012	0	0.000000E+000
1	130.83289735	1.993533E-012	1.453353E-011	1	0.000000E+000
1	130.83293282	1.453353E-011	1.993533E-012	0	0.000000E+000
1	130.83368136	1.993533E-012	1.453353E-011	1	0.000000E+000
1	130.83384060	1.453353E-011	1.993533E-012	0	0.000000E+000
1	130.83490471	1.993533E-012	1.453353E-011	1	0.000000E+000
1	130.83493124	1.453353E-011	1.993533E-012	0	0.000000E+000
1	130.83629218	1.993533E-012	1.453353E-011	1	0.000000E+000
1	130.83652995	1.453353E-011	1.993533E-012	0	0.000000E+000
1	130.83774419	1.993533E-012	1.453353E-011	1	0.000000E+000
1	130.83883584	1.453353E-011	1.993533E-012	0	0.000000E+000
1	130.84098206	1.993533E-012	1.453353E-011	1	0.000000E+000
1	130.84138848	1.453353E-011	1.993533E-012	0	0.000000E+000
1	130.84253438	1.993533E-012	1.453353E-011	1	0.000000E+000
1	130.84314067	1.453353E-011	1.993533E-012	0	0.000000E+000
1	130.84316892	1.993533E-012	1.453353E-011	1	0.000000E+000
1	130.84328345	1.453353E-011	1.993533E-012	0	0.000000E+000
1	130.84334383	1.993533E-012	1.453353E-011	1	0.000000E+000
1	130.84362383	1.453353E-011	1.993533E-012	0	0.000000E+000
1	130.84539852	1.993533E-012	1.453353E-011	1	0.000000E+000
1	130.84542664	1.453353E-011	1.993533E-012	0	0.000000E+000
1	130.84657579	1.993533E-012	1.453353E-011	1	0.000000E+000
1	130.84698409	1.453353E-011	1.993533E-012	0	0.000000E+000
1	130.84753822	1.993533E-012	1.453353E-011	1	0.000000E+000
1	130.84785973	1.453353E-011	1.993533E-012	0	0.000000E+000
1	130.84938060	1.993533E-012	1.453353E-011	1	0.000000E+000
1	130.84987446	1.453353E-011	1.993533E-012	0	0.000000E+000
1	130.85029960	1.993533E-012	1.453353E-011	1	0.000000E+000
1	130.85032018	1.453353E-011	1.993533E-012	0	0.000000E+000
1	130.85147153	1.993533E-012	1.453353E-011	1	0.000000E+000
1	130.85173644	1.453353E-011	1.993533E-012	0	0.000000E+000
1	130.85443046	1.993533E-012	1.453353E-011	1	0.000000E+000
1	130.85492153	1.453353E-011	1.993533E-012	0	0.000000E+000
1	130.85600206	1.993533E-012	1.453353E-011	1	0.000000E+000
1	130.85619488	1.453353E-011	1.993533E-012	0	0.000000E+000
1	134.52971785	2.001721E-012	1.454172E-011	1	0.000000E+000
1	134.53011684	1.454172E-011	2.001721E-012	0	0.000000E+000
1	134.53030578	2.001721E-012	1.454172E-011	1	0.000000E+000
1	134.53034565	1.454172E-011	2.001721E-012	0	0.000000E+000
1	134.53061406	2.001721E-012	1.454172E-011	1	0.000000E+000
1	134.53196076	1.454172E-011	2.001721E-012	0	0.000000E+000
1	134.53301938	2.001721E-012	1.454172E-011	1	0.000000E+000
1	134.53309085	1.454172E-011	2.001721E-012	0	0.000000E+000
1	134.53689101	2.001721E-012	1.454172E-011	1	0.000000E+000
1	134.53697791	1.454172E-011	2.001721E-012	0	0.000000E+000
1	134.54253008	2.001721E-012	1.454172E-011	1	0.000000E+000
1	134.54287026	1.454172E-011	2.001721E-012	0	0.000000E+000
1	134.54337191	2.001721E-012	1.454172E-011	1	0.000000E+000
1	134.54376409	1.454172E-011	2.001721E-012	0	0.000000E+000
1	134.54904715	2.001721E-012	1.454172E-011	1	0.000000E+000
1	134.54945358	1.454172E-011	2.001721E-012	0	0.000000E+000
1	134.55028165	2.001721E-012	1.454172E-011	1	0.000000E+000
1	134.55058056	1.454172E-011	2.001721E-012	0	0.000000E+000
1	134.55059346	2.001721E-012	1.454172E-011	1	0.000000E+000
1	134.55135361	1.454172E-011	2.001721E-012	0	0.000000E+000
1	134.55377350	2.001721E-012	1.454172E-011	1	0.000000E+000
1	134.55401556	1.454172E-011	2.001721E-012	0	0.000000E+000
1	134.55403454	2.001721E-012	1.454172E-011	1	0.000000E+000
1	134.55407732	1.454172E-011	2.001721E-012	0	0.000000E+000
1	134.55603010	2.001721E-012	1.454172E-011	1	0.000000E+000
1	134.55613440	1.454172E-011	2.001721E-012	0	0.000000E+000
1	134.56027702	2.001721E-012	1.454172E-011	1	0.000000E+000
1	134.56098839	1.454172E-011	2.001721E-012	0	0.000000E+000
1	134.56148159	2.001721E-012	1.454172E-011	1	0.000000E+000
1	134.56163372	1.454172E-011	2.001721E-012	0	0.000000E+000
1	134.56165444	2.001721E-012	1.454172E-011	1	0.000000E+000
1	134.56202902	1.454172E-011	2.001721E-012	0	0.000000E+000
1	134.56273260	2.001721E-012	1.454172E-011	1	0.000000E+000
1	134.56396577	1.454172E-011	2.001721E-012	0	0.000000E+000
1	134.56399691	2.001721E-012	1.454172E-011	1	0.000000E+000
1	134.56452365	1.454172E-011	2.001721E-012	0	0.000000E+000
1	134.57046158	2.001721E-012	1.454172E-011	1	0.000000E+000
1	134.57052041	1.454172E-011	2.001721E-012	0	0.000000E+000
1	134.57492857	2.001721E-012	1.454172E-011	1	0.000000E+000
1	134.57515066	1.454172E-011	2.001721E-012	0	0.000000E+000
1	134.57552655	2.001721E-012	1.454172E-011	1	0.000000E+000
1	134.57591801	1.454172E-011	2.001721E-012	0	0.000000E+000
1	134.57594844	2.001721E-012	1.454172E-011	1	0.000000E+000
1	134.57655444	1.454172E-011	2.001721E-012	0	0.000000E+000
1	134.57710380	2.001721E-012	1.454172E-011	1	0.000000E+000
1	134.57812149	1.454172E-011	2.001721E-012	0	0.000000E+000
1	134.57846842	2.001721E-012	1.454172E-011	1	0.000000E+000
1	134.57855121	1.454172E-011	2.001721E-012	0	0.000000E+000
1	134.57898127	2.001721E-012	1.454172E-011	1	0.000000E+000
1	134.57926822	1.454172E-011	2.001721E-012	0	0.000000E+000
1	134.57988864	2.001721E-012	1.454172E-011	1	0.000000E+000
1	134.58167272	1.454172E-011	2.001721E-012	0	0.000000E+000
1	134.58389833	2.001721E-012	1.454172E-011	1	0.000000E+000
1	134.58402272	1.454172E-011	2.001721E-012	0	0.000000E+000
1	134.58542621	2.001721E-012	1.454172E-011	1	0.000000E+000
1	134.58579120	1.454172E-011	2.001721E-012	0	0.000000E+000
1	134.58603655	2.001721E-012	1.454172E-011	1	0.000000E+000
1	134.58619442	1.454172E-011	2.001721E-012	0	0.000000E+000
1	134.58687957	2.001721E-012	1.454172E-011	1	0.000000E+000
1	134.58741525	1.454172E-011	2.001721E-012	0	0.000000E+000
1	134.59293563	2.001721E-012	1.454172E-011	1	0.000000E+000
1	134.59309310	1.454172E-011	2.001721E-012	0	0.000000E+000
1	134.59313249	2.001721E-012	1.454172E-011	1	0.000000E+000
1	134.59317803	1.454172E-011	2.001721E-012	0	0.000000E+000
1	134.59506781	2.001721E-012	1.454172E-011	1	0.000000E+000
1	134.59529430	1.454172E-011	2.001721E-012	0	0.000000E+000
1	134.59531514	2.001721E-012	1.454172E-011	1	0.000000E+000
1	134.59558937	1.454172E-011	2.001721E-012	0	0.000000E+000
1	134.59637613	2.001721E-012	1.454172E-011	1	0.000000E+000
1	134.59641004	1.454172E-011	2.001721E-012	0	0.000000E+000
1	134.59675401	2.001721E-012	1.454172E-011	1	0.000000E+000
1	134.59678621	1.454172E-011	2.001721E-012	0	0.000000E+000
1	134.59732214	2.001721E-012	1.454172E-011	1	0.000000E+000
1	134.59746100	1.454172E-011	2.001721E-012	0	0.000000E+000
1	134.61784876	2.001721E-012	1.454172E-011	1	0.000000E+000
1	134.61817272	1.454172E-011	2.001721E-012	0	0.000000E+000
1	134.62155855	2.001721E-012	1.454172E-011	1	0.000000E+000
1	134.62241215	1.454172E-011	2.001721E-012	0	0.000000E+000
1	134.62250729	2.001721E-012	1.454172E-011	1	0.000000E+000
1	134.62273599	1.454172E-011	2.001721E-012	0	0.000000E+000
1	134.62507511	2.001721E-012	1.454172E-011	1	0.000000E+000
1	134.62603936	1.454172E-011	2.001721E-012	0	0.000000E+000
1	134.62613216	2.001721E-012	1.454172E-011	1	0.000000E+000
1	134.62621940	1.454172E-011	2.001721E-012	0	0.000000E+000
1	134.62654791	2.001721E-012	1.454172E-011	1	0.000000E+000
1	134.62686753	1.454172E-011	2.001721E-012	0	0.000000E+000
1	134.62846480	2.001721E-012	1.454172E-011	1	0.000000E+000
1	134.62850253	1.454172E-011	2.001721E-012	0	0.000000E+000
1	134.63398471	2.001721E-012	1.454172E-011	1	0.000000E+000
1	134.63434967	1.454172E-011	2.001721E-012	0	0.000000E+000
1	134.63435707	2.001721E-012	1.454172E-011	1	0.000000E+000
1	134.63441889	1.454172E-011	2.001721E-012	0	0.000000E+000
1	134.64622842	2.001721E-012	1.454172E-011	1	0.000000E+000
1	134.64673901	1.454172E-011	2.001721E-012	0	0.000000E+000
1	134.65589338	2.001721E-012	1.454172E-011	1	0.000000E+000
1	134.65667291	1.454172E-011	2.001721E-012	0	0.000000E+000
1	134.66348096	2.001721E-012	1.454172E-011	1	0.000000E+000
1	134.66358003	1.454172E-011	2.001721E-012	0	0.000000E+000
1	134.66365975	2.001721E-012	1.454172E-011	1	0.000000E+000
1	134.66417470	1.454172E-011	2.001721E-012	0	0.000000E+000
1	134.66535000	2.001721E-012	1.454172E-011	1	0.000000E+000
1	134.66572440	1.454172E-011	2.001721E-012	0	0.000000E+000
1	134.66819155	2.001721E-012	1.454172E-011	1	0.000000E+000
1	134.66851328	1.454172E-011	2.001721E-012	0	0.000000E+000
1	134.66896779	2.001721E-012	1.454172E-011	1	0.000000E+000
1	134.66923449	1.454172E-011	2.001721E-012	0	0.000000E+000
1	134.67488766	2.001721E-012	1.454172E-011	1	0.000000E+000
1	134.67508783	1.454172E-011	2.001721E-012	0	0.000000E+000
1	134.67551672	2.001721E-012	1.454172E-011	1	0.000000E+000
1	134.67570951	1.454172E-011	2.001721E-012	0	0.000000E+000
1	134.67850196	2.001721E-012	1.454172E-011	1	0.000000E+000
1	134.67858186	1.454172E-011	2.001721E-012	0	0.000000E+000
1	134.68902817	2.001721E-012	1.454172E-011	1	0.000000E+000
1	134.68947730	1.454172E-011	2.001721E-012	0	0.000000E+000
1	134.70097772	2.001721E-012	1.454172E-011	1	0.000000E+000
1	134.70169673	1.454172E-011	2.001721E-012	0	0.000000E+000
1	134.70995834	2.001721E-012	1.454172E-011	1	0.000000E+000
1	134.71042167	1.454172E-011	2.001721E-012	0	0.000000E+000
1	134.71054553	2.001721E-012	1.454172E-011	1	0.000000E+000
1	134.71090655	1.454172E-011	2.001721E-012	0	0.000000E+000
1	134.71334122	2.001721E-012	1.454172E-011	1	0.000000E+000
1	134.71418821	1.454172E-011	2.001721E-012	0	0.000000E+000
1	134.71423223	2.001721E-012	1.454172E-011	1	0.000000E+000
1	134.71465847	1.454172E-011	2.001721E-012	0	0.000000E+000
1	134.71492946	2.001721E-012	1.454172E-011	1	0.000000E+000
1	134.71497628	1.454172E-011	2.001721E-012	0	0.000000E+000
1	134.71505070	2.001721E-012	1.454172E-011	1	0.000000E+000
1	134.71537221	1.454172E-011	2.001721E-012	0	0.000000E+000
1	134.72541222	2.001721E-012	1.454172E-011	1	0.000000E+000
1	134.72668184	1.454172E-011	2.001721E-012	0	0.000000E+000
1	134.73251200	2.001721E-012	1.454172E-011	1	0.000000E+000
1	134.73281896	1.454172E-011	2.001721E-012	0	0.000000E+000
1	134.73411089	2.001721E-012	1.454172E-011	1	0.000000E+000
1	134.73451702	1.454172E-011	2.001721E-012	0	0.000000E+000
1	134.73454017	2.001721E-012	1.454172E-011	1	0.000000E+000
1	134.73460167	1.454172E-011	2.001721E-012	0	0.000000E+000
1	134.73498862	2.001721E-012	1.454172E-011	1	0.000000E+000
1	134.73521722	1.454172E-011	2.001721E-012	0	0.000000E+000
1	134.73526788	2.001721E-012	1.454172E-011	1	0.000000E+000
1	134.73594011	1.454172E-011	2.001721E-012	0	0.000000E+000
1	134.73594619	2.001721E-012	1.454172E-011	1	0.000000E+000
1	134.73659474	1.454172E-011	2.001721E-012	0	0.000000E+000
1	134.73979052	2.001721E-012	1.454172E-011	1	0.000000E+000
1	134.74008488	1.454172E-011	2.001721E-012	0	0.000000E+000
1	134.74704462	2.001721E-012	1.454172E-011	1	0.000000E+000
1	134.74713616	1.454172E-011	2.001721E-012	0	0.000000E+000
1	134.74719905	2.001721E-012	1.454172E-011	1	0.000000E+000
1	134.74740439	1.454172E-011	2.001721E-012	0	0.000000E+000
1	134.74742144	2.001721E-012	1.454172E-011	1	0.000000E+000
1	134.74807544	1.454172E-011	2.001721E-012	0	0.000000E+000
1	134.74915379	2.001721E-012	1.454172E-011	1	0.000000E+000
1	134.74937729	1.454172E-011	2.001721E-012	0	0.000000E+000
1	134.75235450	2.001721E-012	1.454172E-011	1	0.000000E+000
1	134.75236778	1.454172E-011	2.001721E-012	0	0.000000E+000
1	134.75369836	2.001721E-012	1.454172E-011	1	0.000000E+000
1	134.75410851	1.454172E-011	2.001721E-012	0	0.000000E+000
1	134.75428796	2.001721E-012	1.454172E-011	1	0.000000E+000
1	134.75437286	1.454172E-011	2.001721E-012	0	0.000000E+000
1	134.75439854	2.001721E-012	1.454172E-011	1	0.000000E+000
1	134.75476301	1.454172E-011	2.001721E-012	0	0.000000E+000
1	134.75482808	2.001721E-012	1.454172E-011	1	0.000000E+000
1	134.75527074	1.454172E-011	2.001721E-012	0	0.000000E+000
1	134.75531062	2.001721E-012	1.454172E-011	1	0.000000E+000
1	134.75636038	1.454172E-011	2.001721E-012	0	0.000000E+000
1	134.76999138	2.001721E-012	1.454172E-011	1	0.000000E+000
1	134.77036711	1.454172E-011	2.001721E-012	0	0.000000E+000
1	134.77057770	2.001721E-012	1.454172E-011	1	0.000000E+000
1	134.77059241	1.454172E-011	2.001721E-012	0	0.000000E+000
1	134.77256092	2.001721E-012	1.454172E-011	1	0.000000E+000
1	134.77328718	1.454172E-011	2.001721E-012	0	0.000000E+000
1	134.77330958	2.001721E-012	1.454172E-011	1	0.000000E+000
1	134.77397712	1.454172E-011	2.001721E-012	0	0.000000E+000
1	134.77444442	2.001721E-012	1.454172E-011	1	0.000000E+000
1	134.77607554	1.454172E-011	2.001721E-012	0	0.000000E+000
1	134.77797894	2.001721E-012	1.454172E-011	1	0.000000E+000
1	134.77804429	1.454172E-011	2.001721E-012	0	0.000000E+000
1	134.77838620	2.001721E-012	1.454172E-011	1	0.000000E+000
1	134.77842812	1.454172E-011	2.001721E-012	0	0.000000E+000
1	134.78241673	2.001721E-012	1.454172E-011	1	0.000000E+000
1	134.78251154	1.454172E-011	2.001721E-012	0	0.000000E+000
1	134.78291250	2.001721E-012	1.454172E-011	1	0.000000E+000
1	134.78297971	1.454172E-011	2.001721E-012	0	0.000000E+000
1	134.78804774	2.001721E-012	1.454172E-011	1	0.000000E+000
1	134.78873544	1.454172E-011	2.001721E-012	0	0.000000E+000
1	134.79117417	2.001721E-012	1.454172E-011	1	0.000000E+000
1	134.79305569	1.454172E-011	2.001721E-012	0	0.000000E+000
1	134.79383033	2.001721E-012	1.454172E-011	1	0.000000E+000
1	134.79490925	1.454172E-011	2.001721E-012	0	0.000000E+000
1	134.79510339	2.001721E-012	1.454172E-011	1	0.000000E+000
1	134.79531888	1.454172E-011	2.001721E-012	0	0.000000E+000
1	134.80024034	2.001721E-012	1.454172E-011	1	0.000000E+000
1	134.80172576	1.454172E-011	2.001721E-012	0	0.000000E+000
1	134.80175411	2.001721E-012	1.454172E-011	1	0.000000E+000
1	134.80192613	1.454172E-011	2.001721E-012	0	0.000000E+000
1	134.80255120	2.001721E-012	1.454172E-011	1	0.000000E+000
1	134.80376001	1.454172E-011	2.001721E-012	0	0.000000E+000
1	134.80388171	2.001721E-012	1.454172E-011	1	0.000000E+000
1	134.80394012	1.454172E-011	2.001721E-012	0	0.000000E+000
1	134.80596369	2.001721E-012	1.454172E-011	1	0.000000E+000
1	134.80799739	1.454172E-011	2.001721E-012	0	0.000000E+000
1	134.80800650	2.001721E-012	1.454172E-011	1	0.000000E+000
1	134.80803551	1.454172E-011	2.001721E-012	0	0.000000E+000
1	134.80813792	2.001721E-012	1.454172E-011	1	0.000000E+000
1	134.80818808	1.454172E-011	2.001721E-012	0	0.000000E+000
1	134.80857779	2.001721E-012	1.454172E-011	1	0.000000E+000
1	134.80905565	1.454172E-011	2.001721E-012	0	0.000000E+000
1	134.80932084	2.001721E-012	1.454172E-011	1	0.000000E+000
1	134.80935830	1.454172E-011	2.001721E-012	0	0.000000E+000
1	134.80940440	2.001721E-012	1.454172E-011	1	0.000000E+000
1	134.80997846	1.454172E-011	2.001721E-012	0	0.000000E+000
1	134.81018264	2.001721E-012	1.454172E-011	1	0.000000E+000
1	134.81083288	1.454172E-011	2.001721E-012	0	0.000000E+000
1	134.81151763	2.001721E-012	1.454172E-011	1	0.000000E+000
1	134.81175794	1.454172E-011	2.001721E-012	0	0.000000E+000
1	134.81290218	2.001721E-012	1.454172E-011	1	0.000000E+000
1	134.81301256	1.454172E-011	2.001721E-012	0	0.000000E+000
1	134.81921478	2.001721E-012	1.454172E-011	1	0.000000E+000
1	134.81969675	1.454172E-011	2.001721E-012	0	0.000000E+000
1	134.81973525	2.001721E-012	1.454172E-011	1	0.000000E+000
1	134.82031100	1.454172E-011	2.001721E-012	0	0.000000E+000
1	134.82082314	2.001721E-012	1.454172E-011	1	0.000000E+000
1	134.82140334	1.454172E-011	2.001721E-012	0	0.000000E+000
1	134.82228801	2.001721E-012	1.454172E-011	1	0.000000E+000
1	134.82307479	1.454172E-011	2.001721E-012	0	0.000000E+000
1	134.82456314	2.001721E-012	1.454172E-011	1	0.000000E+000
1	134.82475077	1.454172E-011	2.001721E-012	0	0.000000E+000
1	134.84174916	2.001721E-012	1.454172E-011	1	0.000000E+000
1	134.84317032	1.454172E-011	2.001721E-012	0	0.000000E+000
1	134.84425632	2.001721E-012	1.454172E-011	1	0.000000E+000
1	134.84510401	1.454172E-011	2.001721E-012	0	0.000000E+000
1	134.84554592	2.001721E-012	1.454172E-011	1	0.000000E+000
1	134.84555268	1.454172E-011	2.001721E-012	0	0.000000E+000
1	134.85004061	2.001721E-012	1.454172E-011	1	0.000000E+000
1	134.85164976	1.454172E-011	2.001721E-012	0	0.000000E+000
1	134.85205287	2.001721E-012	1.454172E-011	1	0.000000E+000
1	134.85243124	1.454172E-011	2.001721E-012	0	0.000000E+000
1	134.85270345	2.001721E-012	1.454172E-011	1	0.000000E+000
1	134.85383453	1.454172E-011	2.001721E-012	0	0.000000E+000
1	134.86144146	2.001721E-012	1.454172E-011	1	0.000000E+000
1	134.86155710	1.454172E-011	2.001721E-012	0	0.000000E+000
1	134.86164043	2.001721E-012	1.454172E-011	1	0.000000E+000
1	134.86191458	1.454172E-011	2.001721E-012	0	0.000000E+000
1	134.86345790	2.001721E-012	1.454172E-011	1	0.000000E+000
1	134.86371521	1.454172E-011	2.001721E-012	0	0.000000E+000
1	134.86479362	2.001721E-012	1.454172E-011	1	0.000000E+000
1	134.86559849	1.454172E-011	2.001721E-012	0	0.000000E+000
1	134.86685320	2.001721E-012	1.454172E-011	1	0.000000E+000
1	134.86767577	1.454172E-011	2.001721E-012	0	0.000000E+000
1	134.86768963	2.001721E-012	1.454172E-011	1	0.000000E+000
1	134.86788936	1.454172E-011	2.001721E-012	0	0.000000E+000
1	134.86791405	2.001721E-012	1.454172E-011	1	0.000000E+000
1	134.86800434	1.454172E-011	2.001721E-012	0	0.000000E+000
1	134.86838379	2.001721E-012	1.454172E-011	1	0.000000E+000
1	134.86866424	1.454172E-011	2.001721E-012	0	0.000000E+000
1	134.87083324	2.001721E-012	1.454172E-011	1	0.000000E+000
1	134.87189129	1.454172E-011	2.001721E-012	0	0.000000E+000
1	134.87316270	2.001721E-012	1.454172E-011	1	0.000000E+000
1	134.87583593	1.454172E-011	2.001721E-012	0	0.000000E+000
1	134.89934592	2.001721E-012	1.454172E-011	1	0.000000E+000
1	134.90027769	1.454172E-011	2.001721E-012	0	0.000000E+000
1	134.90037764	2.001721E-012	1.454172E-011	1	0.000000E+000
1	134.90068416	1.454172E-011	2.001721E-012	0	0.000000E+000
1	134.90069802	2.001721E-012	1.454172E-011	1	0.000000E+000
1	134.90145111	1.454172E-011	2.001721E-012	0	0.000000E+000
1	134.90202474	2.001721E-012	1.454172E-011	1	0.000000E+000
1	134.90232342	1.454172E-011	2.001721E-012	0	0.000000E+000
1	134.90328157	2.001721E-012	1.454172E-011	1	0.000000E+000
1	134.90378510	1.454172E-011	2.001721E-012	0	0.000000E+000
1	134.90396211	2.001721E-012	1.454172E-011	1	0.000000E+000
1	134.90464663	1.454172E-011	2.001721E-012	0	0.000000E+000
1	134.90505319	2.001721E-012	1.454172E-011	1	0.000000E+000
1	134.90593483	1.454172E-011	2.001721E-012	0	0.000000E+000
1	134.90881767	2.001721E-012	1.454172E-011	1	0.000000E+000
1	134.90925955	1.454172E-011	2.001721E-012	0	0.000000E+000
1	134.93192949	2.001721E-012	1.454172E-011	1	0.000000E+000
1	134.93212572	1.454172E-011	2.001721E-012	0	0.000000E+000
1	134.93219954	2.001721E-012	1.454172E-011	1	0.000000E+000
1	134.93227160	1.454172E-011	2.001721E-012	0	0.000000E+000
1	134.93269470	2.001721E-012	1.454172E-011	1	0.000000E+000
1	134.93291544	1.454172E-011	2.001721E-012	0	0.000000E+000
1	134.93468473	2.001721E-012	1.454172E-011	1	0.000000E+000
1	134.93550436	1.454172E-011	2.001721E-012	0	0.000000E+000
1	134.93594711	2.001721E-012	1.454172E-011	1	0.000000E+000
1	134.93694317	1.454172E-011	2.001721E-012	0	0.000000E+000
1	134.94240896	2.001721E-012	1.454172E-011	1	0.000000E+000
1	134.94385218	1.454172E-011	2.001721E-012	0	0.000000E+000
1	134.94387367	2.001721E-012	1.454172E-011	1	0.000000E+000
1	134.94393784	1.454172E-011	2.001721E-012	0	0.000000E+000
1	134.94452544	2.001721E-012	1.454172E-011	1	0.000000E+000
1	134.94454780	1.454172E-011	2.001721E-012	0	0.000000E+000
1	134.94580066	2.001721E-012	1.454172E-011	1	0.000000E+000
1	134.94605817	1.454172E-011	2.001721E-012	0	0.000000E+000
1	134.94608232	2.001721E-012	1.454172E-011	1	0.000000E+000
1	134.94659791	1.454172E-011	2.001721E-012	0	0.000000E+000
1	134.94868450	2.001721E-012	1.454172E-011	1	0.000000E+000
1	134.94890871	1.454172E-011	2.001721E-012	0	0.000000E+000
1	134.95302376	2.001721E-012	1.454172E-011	1	0.000000E+000
1	134.95365865	1.454172E-011	2.001721E-012	0	0.000000E+000
1	134.95403077	2.001721E-012	1.454172E-011	1	0.000000E+000
1	134.95466445	1.454172E-011	2.001721E-012	0	0.000000E+000
1	134.95472701	2.001721E-012	1.454172E-011	1	0.000000E+000
1	134.95562622	1.454172E-011	2.001721E-012	0	0.000000E+000
1	134.95624135	2.001721E-012	1.454172E-011	1	0.000000E+000
1	134.95673206	1.454172E-011	2.001721E-012	0	0.000000E+000
1	134.95674180	2.001721E-012	1.454172E-011	1	0.000000E+000
1	134.95687930	1.454172E-011	2.001721E-012	0	0.000000E+000
1	134.95777765	2.001721E-012	1.454172E-011	1	0.000000E+000
1	134.95794204	1.454172E-011	2.001721E-012	0	0.000000E+000
1	134.95794411	2.001721E-012	1.454172E-011	1	0.000000E+000
1	134.95858065	1.454172E-011	2.001721E-012	0	0.000000E+000
1	134.95865727	2.001721E-012	1.454172E-011	1	0.000000E+000
1	134.95887012	1.454172E-011	2.001721E-012	0	0.000000E+000
1	134.95916134	2.001721E-012	1.454172E-011	1	0.000000E+000
1	134.95937429	1.454172E-011	2.001721E-012	0	0.000000E+000
1	134.95969494	2.001721E-012	1.454172E-011	1	0.000000E+000
1	134.96010969	1.454172E-011	2.001721E-012	0	0.000000E+000
1	134.96013395	2.001721E-012	1.454172E-011	1	0.000000E+000
1	134.96019220	1.454172E-011	2.001721E-012	0	0.000000E+000
1	134.96088164	2.001721E-012	1.454172E-011	1	0.000000E+000
1	134.96095346	1.454172E-011	2.001721E-012	0	0.000000E+000
1	134.96289060	2.001721E-012	1.454172E-011	1	0.000000E+000
1	134.96290534	1.454172E-011	2.001721E-012	0	0.000000E+000
1	134.96401356	2.001721E-012	1.454172E-011	1	0.000000E+000
1	134.96432766	1.454172E-011	2.001721E-012	0	0.000000E+000
1	134.96540650	2.001721E-012	1.454172E-011	1	0.000000E+000
1	134.96642664	1.454172E-011	2.001721E-012	0	0.000000E+000
1	134.96645181	2.001721E-012	1.454172E-011	1	0.000000E+000
1	134.96648697	1.454172E-011	2.001721E-012	0	0.000000E+000
1	134.96744066	2.001721E-012	1.454172E-011	1	0.000000E+000
1	134.96913680	1.454172E-011	2.001721E-012	0	0.000000E+000
1	134.96916143	2.001721E-012	1.454172E-011	1	0.000000E+000
1	134.96923456	1.454172E-011	2.001721E-012	0	0.000000E+000
1	134.96925811	2.001721E-012	1.454172E-011	1	0.000000E+000
1	134.96981820	1.454172E-011	2.001721E-012	0	0.000000E+000
1	134.97014002	2.001721E-012	1.454172E-011	1	0.000000E+000
1	134.97105094	1.454172E-011	2.001721E-012	0	0.000000E+000
1	134.97184918	2.001721E-012	1.454172E-011	1	0.000000E+000
1	134.97202895	1.454172E-011	2.001721E-012	0	0.000000E+000
1	134.97649308	2.001721E-012	1.454172E-011	1	0.000000E+000
1	134.97655202	1.454172E-011	2.001721E-012	0	0.000000E+000
1	134.97657773	2.001721E-012	1.454172E-011	1	0.000000E+000
1	134.97685560	1.454172E-011	2.001721E-012	0	0.000000E+000
1	134.97716183	2.001721E-012	1.454172E-011	1	0.000000E+000
1	134.97855811	1.454172E-011	2.001721E-012	0	0.000000E+000
1	134.97858917	2.001721E-012	1.454172E-011	1	0.000000E+000
1	134.97862809	1.454172E-011	2.001721E-012	0	0.000000E+000
1	134.97910282	2.001721E-012	1.454172E-011	1	0.000000E+000
1	134.97946275	1.454172E-011	2.001721E-012	0	0.000000E+000
1	134.98293479	2.001721E-012	1.454172E-011	1	0.000000E+000
1	134.98309481	1.454172E-011	2.001721E-012	0	0.000000E+000
1	134.98470061	2.001721E-012	1.454172E-011	1	0.000000E+000
1	134.98541345	1.454172E-011	2.001721E-012	0	0.000000E+000
1	134.98561315	2.001721E-012	1.454172E-011	1	0.000000E+000
1	134.98626611	1.454172E-011	2.001721E-012	0	0.000000E+000
1	134.98629572	2.001721E-012	1.454172E-011	1	0.000000E+000
1	134.98631379	1.454172E-011	2.001721E-012	0	0.000000E+000
1	134.99711354	2.001721E-012	1.454172E-011	1	0.000000E+000
1	135.00024233	1.454172E-011	2.001721E-012	0	0.000000E+000
1	135.00060262	2.001721E-012	1.454172E-011	1	0.000000E+000
1	135.00108733	1.454172E-011	2.001721E-012	0	0.000000E+000
1	135.00595924	2.001721E-012	1.454172E-011	1	0.000000E+000
1	135.00671851	1.454172E-011	2.001721E-012	0	0.000000E+000
1	135.00673431	2.001721E-012	1.454172E-011	1	0.000000E+000
1	135.00748874	1.454172E-011	2.001721E-012	0	0.000000E+000
1	135.01715650	2.001721E-012	1.454172E-011	1	0.000000E+000
1	135.01738533	1.454172E-011	2.001721E-012	0	0.000000E+000
1	135.01789944	2.001721E-012	1.454172E-011	1	0.000000E+000
1	135.01902656	1.454172E-011	2.001721E-012	0	0.000000E+000
1	135.02285984	2.001721E-012	1.454172E-011	1	0.000000E+000
1	135.02328728	1.454172E-011	2.001721E-012	0	0.000000E+000
1	135.02340154	2.001721E-012	1.454172E-011	1	0.000000E+000
1	135.02464160	1.454172E-011	2.001721E-012	0	0.000000E+000
1	135.02477262	2.001721E-012	1.454172E-011	1	0.000000E+000
1	135.02480802	1.454172E-011	2.001721E-012	0	0.000000E+000
1	135.02485959	2.001721E-012	1.454172E-011	1	0.000000E+000
1	135.02544244	1.454172E-011	2.001721E-012	0	0.000000E+000
1	135.02622708	2.001721E-012	1.454172E-011	1	0.000000E+000
1	135.02655308	1.454172E-011	2.001721E-012	0	0.000000E+000
1	135.02676971	2.001721E-012	1.454172E-011	1	0.000000E+000
1	135.02724749	1.454172E-011	2.001721E-012	0	0.000000E+000
1	135.02828935	2.001721E-012	1.454172E-011	1	0.000000E+000
1	135.02832002	1.454172E-011	2.001721E-012	0	0.000000E+000
1	135.02875453	2.001721E-012	1.454172E-011	1	0.000000E+000
1	135.02983112	1.454172E-011	2.001721E-012	0	0.000000E+000
1	135.03001189	2.001721E-012	1.454172E-011	1	0.000000E+000
1	135.03011976	1.454172E-011	2.001721E-012	0	0.000000E+000
1	135.03017123	2.001721E-012	1.454172E-011	1	0.000000E+000
1	135.03034781	1.454172E-011	2.001721E-012	0	0.000000E+000
1	135.03337515	2.001721E-012	1.454172E-011	1	0.000000E+000
1	135.03428544	1.454172E-011	2.001721E-012	0	0.000000E+000
1	135.03596067	2.001721E-012	1.454172E-011	1	0.000000E+000
1	135.03615763	1.454172E-011	2.001721E-012	0	0.000000E+000
1	135.03914749	2.001721E-012	1.454172E-011	1	0.000000E+000
1	135.03945651	1.454172E-011	2.001721E-012	0	0.000000E+000
1	135.03954541	2.001721E-012	1.454172E-011	1	0.000000E+000
1	135.04184697	1.454172E-011	2.001721E-012	0	0.000000E+000
1	135.04632807	2.001721E-012	1.454172E-011	1	0.000000E+000
1	135.04681902	1.454172E-011	2.001721E-012	0	0.000000E+000
1	135.05182925	2.001721E-012	1.454172E-011	1	0.000000E+000
1	135.05283119	1.454172E-011	2.001721E-012	0	0.000000E+000
1	135.05285254	2.001721E-012	1.454172E-011	1	0.000000E+000
1	135.05316035	1.454172E-011	2.001721E-012	0	0.000000E+000
1	135.05319580	2.001721E-012	1.454172E-011	1	0.000000E+000
1	135.05381273	1.454172E-011	2.001721E-012	0	0.000000E+000
1	135.05385162	2.001721E-012	1.454172E-011	1	0.000000E+000
1	135.05617876	1.454172E-011	2.001721E-012	0	0.000000E+000
1	135.05808226	2.001721E-012	1.454172E-011	1	0.000000E+000
1	135.05822292	1.454172E-011	2.001721E-012	0	0.000000E+000
1	135.06462903	2.001721E-012	1.454172E-011	1	0.000000E+000
1	135.06489740	1.454172E-011	2.001721E-012	0	0.000000E+000
1	135.06520596	2.001721E-012	1.454172E-011	1	0.000000E+000
1	135.06534506	1.454172E-011	2.001721E-012	0	0.000000E+000
1	135.06598110	2.001721E-012	1.454172E-011	1	0.000000E+000
1	135.06686369	1.454172E-011	2.001721E-012	0	0.000000E+000
1	135.07013222	2.001721E-012	1.454172E-011	1	0.000000E+000
1	135.07015411	1.454172E-011	2.001721E-012	0	0.000000E+000
1	135.07095020	2.001721E-012	1.454172E-011	1	0.000000E+000
1	135.07103926	1.454172E-011	2.001721E-012	0	0.000000E+000
1	135.07240254	2.001721E-012	1.454172E-011	1	0.000000E+000
1	135.07281447	1.454172E-011	2.001721E-012	0	0.000000E+000
1	135.07476547	2.001721E-012	1.454172E-011	1	0.000000E+000
1	135.07506579	1.454172E-011	2.001721E-012	0	0.000000E+000
1	135.07660608	2.001721E-012	1.454172E-011	1	0.000000E+000
1	135.07667847	1.454172E-011	2.001721E-012	0	0.000000E+000
1	135.08585161	2.001721E-012	1.454172E-011	1	0.000000E+000
1	135.08653950	1.454172E-011	2.001721E-012	0	0.000000E+000
1	135.08822416	2.001721E-012	1.454172E-011	1	0.000000E+000
1	135.08986090	1.454172E-011	2.001721E-012	0	0.000000E+000
1	135.09027227	2.001721E-012	1.454172E-011	1	0.000000E+000
1	135.09050230	1.454172E-011	2.001721E-012	0	0.000000E+000
1	135.09173559	2.001721E-012	1.454172E-011	1	0.000000E+000
1	135.09177444	1.454172E-011	2.001721E-012	0	0.000000E+000
1	135.09186050	2.001721E-012	1.454172E-011	1	0.000000E+000
1	135.09218227	1.454172E-011	2.001721E-012	0	0.000000E+000
1	135.09314168	2.001721E-012	1.454172E-011	1	0.000000E+000
1	135.09324908	1.454172E-011	2.001721E-012	0	0.000000E+000
1	135.09349809	2.001721E-012	1.454172E-011	1	0.000000E+000
1	135.09478842	1.454172E-011	2.001721E-012	0	0.000000E+000
1	135.09769173	2.001721E-012	1.454172E-011	1	0.000000E+000
1	135.09877598	1.454172E-011	2.001721E-012	0	0.000000E+000
1	135.09938641	2.001721E-012	1.454172E-011	1	0.000000E+000
1	135.09992207	1.454172E-011	2.001721E-012	0	0.000000E+000
1	135.09995098	2.001721E-012	1.454172E-011	1	0.000000E+000
1	135.10027056	1.454172E-011	2.001721E-012	0	0.000000E+000
1	135.10030405	2.001721E-012	1.454172E-011	1	0.000000E+000
1	135.10046794	1.454172E-011	2.001721E-012	0	0.000000E+000
1	135.10715044	2.001721E-012	1.454172E-011	1	0.000000E+000
1	135.10919166	1.454172E-011	2.001721E-012	0	0.000000E+000
1	135.11022737	2.001721E-012	1.454172E-011	1	0.000000E+000
1	135.11024332	1.454172E-011	2.001721E-012	0	0.000000E+000
1	135.11824804	2.001721E-012	1.454172E-011	1	0.000000E+000
1	135.11881943	1.454172E-011	2.001721E-012	0	0.000000E+000
1	135.13545717	2.001721E-012	1.454172E-011	1	0.000000E+000
1	135.13656305	1.454172E-011	2.001721E-012	0	0.000000E+000
1	135.13755714	2.001721E-012	1.454172E-011	1	0.000000E+000
1	135.13762612	1.454172E-011	2.001721E-012	0	0.000000E+000
1	135.13887002	2.001721E-012	1.454172E-011	1	0.000000E+000
1	135.13889525	1.454172E-011	2.001721E-012	0	0.000000E+000
1	135.14048143	2.001721E-012	1.454172E-011	1	0.000000E+000
1	135.14134074	1.454172E-011	2.001721E-012	0	0.000000E+000
1	135.14269329	2.001721E-012	1.454172E-011	1	0.000000E+000
1	135.14320285	1.454172E-011	2.001721E-012	0	0.000000E+000
1	135.14418396	2.001721E-012	1.454172E-011	1	0.000000E+000
1	135.14466459	1.454172E-011	2.001721E-012	0	0.000000E+000
1	135.14511420	2.001721E-012	1.454172E-011	1	0.000000E+000
1	135.14675219	1.454172E-011	2.001721E-012	0	0.000000E+000
1	135.14855228	2.001721E-012	1.454172E-011	1	0.000000E+000
1	135.14864046	1.454172E-011	2.001721E-012	0	0.000000E+000
1	135.15396576	2.001721E-012	1.454172E-011	1	0.000000E+000
1	135.15399977	1.454172E-011	2.001721E-012	0	0.000000E+000
1	135.15519955	2.001721E-012	1.454172E-011	1	0.000000E+000
1	135.15529241	1.454172E-011	2.001721E-012	0	0.000000E+000
1	135.15533535	2.001721E-012	1.454172E-011	1	0.000000E+000
1	135.15547709	1.454172E-011	2.001721E-012	0	0.000000E+000
1	135.15846614	2.001721E-012	1.454172E-011	1	0.000000E+000
1	135.15869811	1.454172E-011	2.001721E-012	0	0.000000E+000
1	135.15958030	2.001721E-012	1.454172E-011	1	0.000000E+000
1	135.16073362	1.454172E-011	2.001721E-012	0	0.000000E+000
1	135.16074473	2.001721E-012	1.454172E-011	1	0.000000E+000
1	135.16096729	1.454172E-011	2.001721E-012	0	0.000000E+000
1	135.16149355	2.001721E-012	1.454172E-011	1	0.000000E+000
1	135.16213402	1.454172E-011	2.001721E-012	0	0.000000E+000
1	135.16516878	2.001721E-012	1.454172E-011	1	0.000000E+000
1	135.16539010	1.454172E-011	2.001721E-012	0	0.000000E+000
1	135.16624459	2.001721E-012	1.454172E-011	1	0.000000E+000
1	135.16628950	1.454172E-011	2.001721E-012	0	0.000000E+000
1	135.16661959	2.001721E-012	1.454172E-011	1	0.000000E+000
1	135.16824082	1.454172E-011	2.001721E-012	0	0.000000E+000
1	135.17872125	2.001721E-012	1.454172E-011	1	0.000000E+000
1	135.17903109	1.454172E-011	2.001721E-012	0	0.000000E+000
1	135.18158588	2.001721E-012	1.454172E-011	1	0.000000E+000
1	135.18167539	1.454172E-011	2.001721E-012	0	0.000000E+000
1	135.18338639	2.001721E-012	1.454172E-011	1	0.000000E+000
1	135.18357981	1.454172E-011	2.001721E-012	0	0.000000E+000
1	135.18449262	2.001721E-012	1.454172E-011	1	0.000000E+000
1	135.18654422	1.454172E-011	2.001721E-012	0	0.000000E+000
1	135.18685910	2.001721E-012	1.454172E-011	1	0.000000E+000
1	135.18785913	1.454172E-011	2.001721E-012	0	0.000000E+000
1	135.19481668	2.001721E-012	1.454172E-011	1	0.000000E+000
1	135.19490505	1.454172E-011	2.001721E-012	0	0.000000E+000
1	135.19493725	2.001721E-012	1.454172E-011	1	0.000000E+000
1	135.19554332	1.454172E-011	2.001721E-012	0	0.000000E+000
1	135.19887874	2.001721E-012	1.454172E-011	1	0.000000E+000
1	135.19957022	1.454172E-011	2.001721E-012	0	0.000000E+000
1	135.20140011	2.001721E-012	1.454172E-011	1	0.000000E+000
1	135.20229495	1.454172E-011	2.001721E-012	0	0.000000E+000
1	135.20248178	2.001721E-012	1.454172E-011	1	0.000000E+000
1	135.20254603	1.454172E-011	2.001721E-012	0	0.000000E+000
1	135.20293176	2.001721E-012	1.454172E-011	1	0.000000E+000
1	135.20358165	1.454172E-011	2.001721E-012	0	0.000000E+000
1	135.20383364	2.001721E-012	1.454172E-011	1	0.000000E+000
1	135.20438785	1.454172E-011	2.001721E-012	0	0.000000E+000
1	135.20488094	2.001721E-012	1.454172E-011	1	0.000000E+000
1	135.20524596	1.454172E-011	2.001721E-012	0	0.000000E+000
1	135.20679224	2.001721E-012	1.454172E-011	1	0.000000E+000
1	135.20715002	1.454172E-011	2.001721E-012	0	0.000000E+000
1	135.20722241	2.001721E-012	1.454172E-011	1	0.000000E+000
1	135.20731759	1.454172E-011	2.001721E-012	0	0.000000E+000
1	135.20947947	2.001721E-012	1.454172E-011	1	0.000000E+000
1	135.20968518	1.454172E-011	2.001721E-012	0	0.000000E+000
1	135.20979789	2.001721E-012	1.454172E-011	1	0.000000E+000
1	135.21020523	1.454172E-011	2.001721E-012	0	0.000000E+000
1	135.21079936	2.001721E-012	1.454172E-011	1	0.000000E+000
1	135.21108584	1.454172E-011	2.001721E-012	0	0.000000E+000
1	135.21297936	2.001721E-012	1.454172E-011	1	0.000000E+000
1	135.21301353	1.454172E-011	2.001721E-012	0	0.000000E+000
1	135.21365920	2.001721E-012	1.454172E-011	1	0.000000E+000
1	135.21465764	1.454172E-011	2.001721E-012	0	0.000000E+000
1	135.21504766	2.001721E-012	1.454172E-011	1	0.000000E+000
1	135.21528737	1.454172E-011	2.001721E-012	0	0.000000E+000
1	135.21778974	2.001721E-012	1.454172E-011	1	0.000000E+000
1	135.21856828	1.454172E-011	2.001721E-012	0	0.000000E+000
1	135.21859235	2.001721E-012	1.454172E-011	1	0.000000E+000
1	135.21887855	1.454172E-011	2.001721E-012	0	0.000000E+000
1	135.21896751	2.001721E-012	1.454172E-011	1	0.000000E+000
1	135.21901141	1.454172E-011	2.001721E-012	0	0.000000E+000
1	135.22566836	2.001721E-012	1.454172E-011	1	0.000000E+000
1	135.22653119	1.454172E-011	2.001721E-012	0	0.000000E+000
1	135.22813035	2.001721E-012	1.454172E-011	1	0.000000E+000
1	135.22815640	1.454172E-011	2.001721E-012	0	0.000000E+000
1	135.22844274	2.001721E-012	1.454172E-011	1	0.000000E+000
1	135.22847309	1.454172E-011	2.001721E-012	0	0.000000E+000
1	135.22976722	2.001721E-012	1.454172E-011	1	0.000000E+000
1	135.22991377	1.454172E-011	2.001721E-012	0	0.000000E+000
1	135.23046677	2.001721E-012	1.454172E-011	1	0.000000E+000
1	135.23050591	1.454172E-011	2.001721E-012	0	0.000000E+000
1	135.23073690	2.001721E-012	1.454172E-011	1	0.000000E+000
1	135.23100281	1.454172E-011	2.001721E-012	0	0.000000E+000
1	135.23105714	2.001721E-012	1.454172E-011	1	0.000000E+000
1	135.23215834	1.454172E-011	2.001721E-012	0	0.000000E+000
1	135.23386032	2.001721E-012	1.454172E-011	1	0.000000E+000
1	135.23388313	1.454172E-011	2.001721E-012	0	0.000000E+000
1	135.23565500	2.001721E-012	1.454172E-011	1	0.000000E+000
1	135.23589328	1.454172E-011	2.001721E-012	0	0.000000E+000
1	136.44926361	2.251315E-012	1.479131E-011	1	0.000000E+000
1	136.45066081	1.479131E-011	2.251315E-012	0	0.000000E+000
1	136.45189202	2.251315E-012	1.479131E-011	1	0.000000E+000
1	136.45226418	1.479131E-011	2.251315E-012	0	0.000000E+000
1	136.45229674	2.251315E-012	1.479131E-011	1	0.000000E+000
1	136.45255678	1.479131E-011	2.251315E-012	0	0.000000E+000
1	136.45276493	2.251315E-012	1.479131E-011	1	0.000000E+000
1	136.45414685	1.479131E-011	2.251315E-012	0	0.000000E+000
1	136.45420060	2.251315E-012	1.479131E-011	1	0.000000E+000
1	136.45441857	1.479131E-011	2.251315E-012	0	0.000000E+000
1	136.45523388	2.251315E-012	1.479131E-011	1	0.000000E+000
1	136.45564783	1.479131E-011	2.251315E-012	0	0.000000E+000
1	136.45566492	2.251315E-012	1.479131E-011	1	0.000000E+000
1	136.45579413	1.479131E-011	2.251315E-012	0	0.000000E+000
1	136.45585551	2.251315E-012	1.479131E-011	1	0.000000E+000
1	136.45739807	1.479131E-011	2.251315E-012	0	0.000000E+000
1	136.45756624	2.251315E-012	1.479131E-011	1	0.000000E+000
1	136.45775887	1.479131E-011	2.251315E-012	0	0.000000E+000
1	136.46102366	2.251315E-012	1.479131E-011	1	0.000000E+000
1	136.46124387	1.479131E-011	2.251315E-012	0	0.000000E+000
1	136.46450440	2.251315E-012	1.479131E-011	1	0.000000E+000
1	136.46485647	1.479131E-011	2.251315E-012	0	0.000000E+000
1	136.48674679	2.251315E-012	1.479131E-011	1	0.000000E+000
1	136.48742106	1.479131E-011	2.251315E-012	0	0.000000E+000
1	136.49003385	2.251315E-012	1.479131E-011	1	0.000000E+000
1	136.49026081	1.479131E-011	2.251315E-012	0	0.000000E+000
1	136.49061805	2.251315E-012	1.479131E-011	1	0.000000E+000
1	136.49095871	1.479131E-011	2.251315E-012	0	0.000000E+000
1	136.49125706	2.251315E-012	1.479131E-011	1	0.000000E+000
1	136.49185852	1.479131E-011	2.251315E-012	0	0.000000E+000
1	136.49226042	2.251315E-012	1.479131E-011	1	0.000000E+000
1	136.49228603	1.479131E-011	2.251315E-012	0	0.000000E+000
1	136.49244125	2.251315E-012	1.479131E-011	1	0.000000E+000
1	136.49288445	1.479131E-011	2.251315E-012	0	0.000000E+000
1	136.49536056	2.251315E-012	1.479131E-011	1	0.000000E+000
1	136.49544125	1.479131E-011	2.251315E-012	0	0.000000E+000
1	136.49546998	2.251315E-012	1.479131E-011	1	0.000000E+000
1	136.49627134	1.479131E-011	2.251315E-012	0	0.000000E+000
1	136.50295472	2.251315E-012	1.479131E-011	1	0.000000E+000
1	136.50344033	1.479131E-011	2.251315E-012	0	0.000000E+000
1	136.50497563	2.251315E-012	1.479131E-011	1	0.000000E+000
1	136.50604986	1.479131E-011	2.251315E-012	0	0.000000E+000
1	136.50609689	2.251315E-012	1.479131E-011	1	0.000000E+000
1	136.50648754	1.479131E-011	2.251315E-012	0	0.000000E+000
1	136.50815371	2.251315E-012	1.479131E-011	1	0.000000E+000
1	136.50882166	1.479131E-011	2.251315E-012	0	0.000000E+000
1	136.51183888	2.251315E-012	1.479131E-011	1	0.000000E+000
1	136.51225990	1.479131E-011	2.251315E-012	0	0.000000E+000
1	136.51811579	2.251315E-012	1.479131E-011	1	0.000000E+000
1	136.51863847	1.479131E-011	2.251315E-012	0	0.000000E+000
1	136.51984661	2.251315E-012	1.479131E-011	1	0.000000E+000
1	136.52004434	1.479131E-011	2.251315E-012	0	0.000000E+000
1	136.52323330	2.251315E-012	1.479131E-011	1	0.000000E+000
1	136.52330907	1.479131E-011	2.251315E-012	0	0.000000E+000
1	136.52390058	2.251315E-012	1.479131E-011	1	0.000000E+000
1	136.52395590	1.479131E-011	2.251315E-012	0	0.000000E+000
1	136.52825067	2.251315E-012	1.479131E-011	1	0.000000E+000
1	136.52869300	1.479131E-011	2.251315E-012	0	0.000000E+000
1	136.52873143	2.251315E-012	1.479131E-011	1	0.000000E+000
1	136.52948106	1.479131E-011	2.251315E-012	0	0.000000E+000
1	136.53150761	2.251315E-012	1.479131E-011	1	0.000000E+000
1	136.53238811	1.479131E-011	2.251315E-012	0	0.000000E+000
1	136.53240556	2.251315E-012	1.479131E-011	1	0.000000E+000
1	136.53266459	1.479131E-011	2.251315E-012	0	0.000000E+000
1	136.53273829	2.251315E-012	1.479131E-011	1	0.000000E+000
1	136.53346089	1.479131E-011	2.251315E-012	0	0.000000E+000
1	136.53347403	2.251315E-012	1.479131E-011	1	0.000000E+000
1	136.53443496	1.479131E-011	2.251315E-012	0	0.000000E+000
1	136.53597731	2.251315E-012	1.479131E-011	1	0.000000E+000
1	136.53612336	1.479131E-011	2.251315E-012	0	0.000000E+000
1	136.53614635	2.251315E-012	1.479131E-011	1	0.000000E+000
1	136.53619407	1.479131E-011	2.251315E-012	0	0.000000E+000
1	136.53696418	2.251315E-012	1.479131E-011	1	0.000000E+000
1	136.53698001	1.479131E-011	2.251315E-012	0	0.000000E+000
1	136.53810614	2.251315E-012	1.479131E-011	1	0.000000E+000
1	136.53991542	1.479131E-011	2.251315E-012	0	0.000000E+000
1	136.54345453	2.251315E-012	1.479131E-011	1	0.000000E+000
1	136.54353611	1.479131E-011	2.251315E-012	0	0.000000E+000
1	136.54357608	2.251315E-012	1.479131E-011	1	0.000000E+000
1	136.54565911	1.479131E-011	2.251315E-012	0	0.000000E+000
1	136.54583552	2.251315E-012	1.479131E-011	1	0.000000E+000
1	136.54595378	1.479131E-011	2.251315E-012	0	0.000000E+000
1	136.54602066	2.251315E-012	1.479131E-011	1	0.000000E+000
1	136.54608739	1.479131E-011	2.251315E-012	0	0.000000E+000
1	136.54618404	2.251315E-012	1.479131E-011	1	0.000000E+000
1	136.54702702	1.479131E-011	2.251315E-012	0	0.000000E+000
1	136.54823857	2.251315E-012	1.479131E-011	1	0.000000E+000
1	136.54834658	1.479131E-011	2.251315E-012	0	0.000000E+000
1	136.54836713	2.251315E-012	1.479131E-011	1	0.000000E+000
1	136.54864024	1.479131E-011	2.251315E-012	0	0.000000E+000
1	136.55013276	2.251315E-012	1.479131E-011	1	0.000000E+000
1	136.55032753	1.479131E-011	2.251315E-012	0	0.000000E+000
1	136.55035943	2.251315E-012	1.479131E-011	1	0.000000E+000
1	136.55071699	1.479131E-011	2.251315E-012	0	0.000000E+000
1	136.55081178	2.251315E-012	1.479131E-011	1	0.000000E+000
1	136.55187012	1.479131E-011	2.251315E-012	0	0.000000E+000
1	136.55502933	2.251315E-012	1.479131E-011	1	0.000000E+000
1	136.55523334	1.479131E-011	2.251315E-012	0	0.000000E+000
1	136.55723908	2.251315E-012	1.479131E-011	1	0.000000E+000
1	136.55729011	1.479131E-011	2.251315E-012	0	0.000000E+000
1	136.55740651	2.251315E-012	1.479131E-011	1	0.000000E+000
1	136.55745248	1.479131E-011	2.251315E-012	0	0.000000E+000
1	136.55762353	2.251315E-012	1.479131E-011	1	0.000000E+000
1	136.55784822	1.479131E-011	2.251315E-012	0	0.000000E+000
1	136.55836439	2.251315E-012	1.479131E-011	1	0.000000E+000
1	136.55839181	1.479131E-011	2.251315E-012	0	0.000000E+000
1	136.56402938	2.251315E-012	1.479131E-011	1	0.000000E+000
1	136.56413080	1.479131E-011	2.251315E-012	0	0.000000E+000
1	136.56415050	2.251315E-012	1.479131E-011	1	0.000000E+000
1	136.56472365	1.479131E-011	2.251315E-012	0	0.000000E+000
1	136.56636820	2.251315E-012	1.479131E-011	1	0.000000E+000
1	136.56854280	1.479131E-011	2.251315E-012	0	0.000000E+000
1	136.56952134	2.251315E-012	1.479131E-011	1	0.000000E+000
1	136.56990615	1.479131E-011	2.251315E-012	0	0.000000E+000
1	136.57098281	2.251315E-012	1.479131E-011	1	0.000000E+000
1	136.57130766	1.479131E-011	2.251315E-012	0	0.000000E+000
1	136.57358454	2.251315E-012	1.479131E-011	1	0.000000E+000
1	136.57458114	1.479131E-011	2.251315E-012	0	0.000000E+000
1	136.57460020	2.251315E-012	1.479131E-011	1	0.000000E+000
1	136.57523078	1.479131E-011	2.251315E-012	0	0.000000E+000
1	136.57597230	2.251315E-012	1.479131E-011	1	0.000000E+000
1	136.57631939	1.479131E-011	2.251315E-012	0	0.000000E+000
1	136.57709984	2.251315E-012	1.479131E-011	1	0.000000E+000
1	136.57733521	1.479131E-011	2.251315E-012	0	0.000000E+000
1	136.57845711	2.251315E-012	1.479131E-011	1	0.000000E+000
1	136.57933202	1.479131E-011	2.251315E-012	0	0.000000E+000
1	136.57998693	2.251315E-012	1.479131E-011	1	0.000000E+000
1	136.58093993	1.479131E-011	2.251315E-012	0	0.000000E+000
1	136.58724277	2.251315E-012	1.479131E-011	1	0.000000E+000
1	136.58766443	1.479131E-011	2.251315E-012	0	0.000000E+000
1	136.58828020	2.251315E-012	1.479131E-011	1	0.000000E+000
1	136.58873962	1.479131E-011	2.251315E-012	0	0.000000E+000
1	136.59996562	2.251315E-012	1.479131E-011	1	0.000000E+000
1	136.60006623	1.479131E-011	2.251315E-012	0	0.000000E+000
1	136.60357999	2.251315E-012	1.479131E-011	1	0.000000E+000
1	136.60377013	1.479131E-011	2.251315E-012	0	0.000000E+000
1	136.60396018	2.251315E-012	1.479131E-011	1	0.000000E+000
1	136.60400609	1.479131E-011	2.251315E-012	0	0.000000E+000
1	136.63037119	2.251315E-012	1.479131E-011	1	0.000000E+000
1	136.63132140	1.479131E-011	2.251315E-012	0	0.000000E+000
1	136.63377813	2.251315E-012	1.479131E-011	1	0.000000E+000
1	136.63408067	1.479131E-011	2.251315E-012	0	0.000000E+000
1	136.63525256	2.251315E-012	1.479131E-011	1	0.000000E+000
1	136.63586456	1.479131E-011	2.251315E-012	0	0.000000E+000
1	136.63601663	2.251315E-012	1.479131E-011	1	0.000000E+000
1	136.63664961	1.479131E-011	2.251315E-012	0	0.000000E+000
1	136.64009235	2.251315E-012	1.479131E-011	1	0.000000E+000
1	136.64044135	1.479131E-011	2.251315E-012	0	0.000000E+000
1	136.64125858	2.251315E-012	1.479131E-011	1	0.000000E+000
1	136.64204691	1.479131E-011	2.251315E-012	0	0.000000E+000
1	136.64207030	2.251315E-012	1.479131E-011	1	0.000000E+000
1	136.64234625	1.479131E-011	2.251315E-012	0	0.000000E+000
1	136.64268699	2.251315E-012	1.479131E-011	1	0.000000E+000
1	136.64312283	1.479131E-011	2.251315E-012	0	0.000000E+000
1	136.64575523	2.251315E-012	1.479131E-011	1	0.000000E+000
1	136.64608181	1.479131E-011	2.251315E-012	0	0.000000E+000
1	136.64681001	2.251315E-012	1.479131E-011	1	0.000000E+000
1	136.64722271	1.479131E-011	2.251315E-012	0	0.000000E+000
1	136.64724380	2.251315E-012	1.479131E-011	1	0.000000E+000
1	136.64731572	1.479131E-011	2.251315E-012	0	0.000000E+000
1	136.64858040	2.251315E-012	1.479131E-011	1	0.000000E+000
1	136.64870208	1.479131E-011	2.251315E-012	0	0.000000E+000
1	136.64872827	2.251315E-012	1.479131E-011	1	0.000000E+000
1	136.64905749	1.479131E-011	2.251315E-012	0	0.000000E+000
1	136.65476409	2.251315E-012	1.479131E-011	1	0.000000E+000
1	136.65482243	1.479131E-011	2.251315E-012	0	0.000000E+000
1	136.65631271	2.251315E-012	1.479131E-011	1	0.000000E+000
1	136.65716567	1.479131E-011	2.251315E-012	0	0.000000E+000
1	136.65719878	2.251315E-012	1.479131E-011	1	0.000000E+000
1	136.65789288	1.479131E-011	2.251315E-012	0	0.000000E+000
1	136.65791940	2.251315E-012	1.479131E-011	1	0.000000E+000
1	136.65800560	1.479131E-011	2.251315E-012	0	0.000000E+000
1	136.65906130	2.251315E-012	1.479131E-011	1	0.000000E+000
1	136.66014732	1.479131E-011	2.251315E-012	0	0.000000E+000
1	136.66016712	2.251315E-012	1.479131E-011	1	0.000000E+000
1	136.66048702	1.479131E-011	2.251315E-012	0	0.000000E+000
1	136.66052800	2.251315E-012	1.479131E-011	1	0.000000E+000
1	136.66092582	1.479131E-011	2.251315E-012	0	0.000000E+000
1	136.66116004	2.251315E-012	1.479131E-011	1	0.000000E+000
1	136.66162857	1.479131E-011	2.251315E-012	0	0.000000E+000
1	136.66711630	2.251315E-012	1.479131E-011	1	0.000000E+000
1	136.66738356	1.479131E-011	2.251315E-012	0	0.000000E+000
1	136.66965835	2.251315E-012	1.479131E-011	1	0.000000E+000
1	136.67037126	1.479131E-011	2.251315E-012	0	0.000000E+000
1	136.67097953	2.251315E-012	1.479131E-011	1	0.000000E+000
1	136.67114541	1.479131E-011	2.251315E-012	0	0.000000E+000
1	136.67174160	2.251315E-012	1.479131E-011	1	0.000000E+000
1	136.67188363	1.479131E-011	2.251315E-012	0	0.000000E+000
1	136.67192267	2.251315E-012	1.479131E-011	1	0.000000E+000
1	136.67199111	1.479131E-011	2.251315E-012	0	0.000000E+000
1	136.67258532	2.251315E-012	1.479131E-011	1	0.000000E+000
1	136.67273761	1.479131E-011	2.251315E-012	0	0.000000E+000
1	136.67354256	2.251315E-012	1.479131E-011	1	0.000000E+000
1	136.67370587	1.479131E-011	2.251315E-012	0	0.000000E+000
1	136.67375080	2.251315E-012	1.479131E-011	1	0.000000E+000
1	136.67409232	1.479131E-011	2.251315E-012	0	0.000000E+000
1	136.67520441	2.251315E-012	1.479131E-011	1	0.000000E+000
1	136.67523802	1.479131E-011	2.251315E-012	0	0.000000E+000
1	136.67530263	2.251315E-012	1.479131E-011	1	0.000000E+000
1	136.67539029	1.479131E-011	2.251315E-012	0	0.000000E+000
1	136.67543497	2.251315E-012	1.479131E-011	1	0.000000E+000
1	136.67647590	1.479131E-011	2.251315E-012	0	0.000000E+000
1	136.67713918	2.251315E-012	1.479131E-011	1	0.000000E+000
1	136.67925351	1.479131E-011	2.251315E-012	0	0.000000E+000
1	136.67938104	2.251315E-012	1.479131E-011	1	0.000000E+000
1	136.67976563	1.479131E-011	2.251315E-012	0	0.000000E+000
1	136.67980593	2.251315E-012	1.479131E-011	1	0.000000E+000
1	136.68023805	1.479131E-011	2.251315E-012	0	0.000000E+000
1	136.68083275	2.251315E-012	1.479131E-011	1	0.000000E+000
1	136.68085119	1.479131E-011	2.251315E-012	0	0.000000E+000
1	136.68136135	2.251315E-012	1.479131E-011	1	0.000000E+000
1	136.68190532	1.479131E-011	2.251315E-012	0	0.000000E+000
1	136.68260616	2.251315E-012	1.479131E-011	1	0.000000E+000
1	136.68271587	1.479131E-011	2.251315E-012	0	0.000000E+000
1	136.69418122	2.251315E-012	1.479131E-011	1	0.000000E+000
1	136.69539626	1.479131E-011	2.251315E-012	0	0.000000E+000
1	136.69565979	2.251315E-012	1.479131E-011	1	0.000000E+000
1	136.69703313	1.479131E-011	2.251315E-012	0	0.000000E+000
1	136.69779041	2.251315E-012	1.479131E-011	1	0.000000E+000
1	136.69810376	1.479131E-011	2.251315E-012	0	0.000000E+000
1	136.70204001	2.251315E-012	1.479131E-011	1	0.000000E+000
1	136.70348536	1.479131E-011	2.251315E-012	0	0.000000E+000
1	136.70462841	2.251315E-012	1.479131E-011	1	0.000000E+000
1	136.70532228	1.479131E-011	2.251315E-012	0	0.000000E+000
1	136.70612090	2.251315E-012	1.479131E-011	1	0.000000E+000
1	136.70699401	1.479131E-011	2.251315E-012	0	0.000000E+000
1	136.70755455	2.251315E-012	1.479131E-011	1	0.000000E+000
1	136.70766956	1.479131E-011	2.251315E-012	0	0.000000E+000
1	136.70921143	2.251315E-012	1.479131E-011	1	0.000000E+000
1	136.70956190	1.479131E-011	2.251315E-012	0	0.000000E+000
1	136.70961995	2.251315E-012	1.479131E-011	1	0.000000E+000
1	136.70980982	1.479131E-011	2.251315E-012	0	0.000000E+000
1	136.71130986	2.251315E-012	1.479131E-011	1	0.000000E+000
1	136.71203764	1.479131E-011	2.251315E-012	0	0.000000E+000
1	136.72217390	2.251315E-012	1.479131E-011	1	0.000000E+000
1	136.72270058	1.479131E-011	2.251315E-012	0	0.000000E+000
1	136.72310379	2.251315E-012	1.479131E-011	1	0.000000E+000
1	136.72311510	1.479131E-011	2.251315E-012	0	0.000000E+000
1	136.72316217	2.251315E-012	1.479131E-011	1	0.000000E+000
1	136.72431746	1.479131E-011	2.251315E-012	0	0.000000E+000
1	136.72432091	2.251315E-012	1.479131E-011	1	0.000000E+000
1	136.72449451	1.479131E-011	2.251315E-012	0	0.000000E+000
1	136.72455089	2.251315E-012	1.479131E-011	1	0.000000E+000
1	136.72493103	1.479131E-011	2.251315E-012	0	0.000000E+000
1	136.72509050	2.251315E-012	1.479131E-011	1	0.000000E+000
1	136.72697274	1.479131E-011	2.251315E-012	0	0.000000E+000
1	136.72703285	2.251315E-012	1.479131E-011	1	0.000000E+000
1	136.72707695	1.479131E-011	2.251315E-012	0	0.000000E+000
1	136.72719009	2.251315E-012	1.479131E-011	1	0.000000E+000
1	136.73054721	1.479131E-011	2.251315E-012	0	0.000000E+000
1	136.73280371	2.251315E-012	1.479131E-011	1	0.000000E+000
1	136.73312906	1.479131E-011	2.251315E-012	0	0.000000E+000
1	136.73397676	2.251315E-012	1.479131E-011	1	0.000000E+000
1	136.73399173	1.479131E-011	2.251315E-012	0	0.000000E+000
1	136.73794924	2.251315E-012	1.479131E-011	1	0.000000E+000
1	136.73797100	1.479131E-011	2.251315E-012	0	0.000000E+000
1	136.73842418	2.251315E-012	1.479131E-011	1	0.000000E+000
1	136.73950018	1.479131E-011	2.251315E-012	0	0.000000E+000
1	136.73951224	2.251315E-012	1.479131E-011	1	0.000000E+000
1	136.73969997	1.479131E-011	2.251315E-012	0	0.000000E+000
1	136.74929702	2.251315E-012	1.479131E-011	1	0.000000E+000
1	136.75032533	1.479131E-011	2.251315E-012	0	0.000000E+000
1	136.75724369	2.251315E-012	1.479131E-011	1	0.000000E+000
1	136.75738628	1.479131E-011	2.251315E-012	0	0.000000E+000
1	136.75742542	2.251315E-012	1.479131E-011	1	0.000000E+000
1	136.75755589	1.479131E-011	2.251315E-012	0	0.000000E+000
1	136.75767151	2.251315E-012	1.479131E-011	1	0.000000E+000
1	136.75935922	1.479131E-011	2.251315E-012	0	0.000000E+000
1	136.76539529	2.251315E-012	1.479131E-011	1	0.000000E+000
1	136.76601897	1.479131E-011	2.251315E-012	0	0.000000E+000
1	136.76796053	2.251315E-012	1.479131E-011	1	0.000000E+000
1	136.76826585	1.479131E-011	2.251315E-012	0	0.000000E+000
1	136.76841885	2.251315E-012	1.479131E-011	1	0.000000E+000
1	136.76891000	1.479131E-011	2.251315E-012	0	0.000000E+000
1	136.76988660	2.251315E-012	1.479131E-011	1	0.000000E+000
1	136.77070966	1.479131E-011	2.251315E-012	0	0.000000E+000
1	136.77168989	2.251315E-012	1.479131E-011	1	0.000000E+000
1	136.77233422	1.479131E-011	2.251315E-012	0	0.000000E+000
1	136.77237153	2.251315E-012	1.479131E-011	1	0.000000E+000
1	136.77413261	1.479131E-011	2.251315E-012	0	0.000000E+000
1	136.77416167	2.251315E-012	1.479131E-011	1	0.000000E+000
1	136.77604903	1.479131E-011	2.251315E-012	0	0.000000E+000
1	136.77810529	2.251315E-012	1.479131E-011	1	0.000000E+000
1	136.77814113	1.479131E-011	2.251315E-012	0	0.000000E+000
1	136.78051609	2.251315E-012	1.479131E-011	1	0.000000E+000
1	136.78090117	1.479131E-011	2.251315E-012	0	0.000000E+000
1	136.78540635	2.251315E-012	1.479131E-011	1	0.000000E+000
1	136.78568390	1.479131E-011	2.251315E-012	0	0.000000E+000
1	136.78650616	2.251315E-012	1.479131E-011	1	0.000000E+000
1	136.78658663	1.479131E-011	2.251315E-012	0	0.000000E+000
1	136.79174906	2.251315E-012	1.479131E-011	1	0.000000E+000
1	136.79265623	1.479131E-011	2.251315E-012	0	0.000000E+000
1	136.79630029	2.251315E-012	1.479131E-011	1	0.000000E+000
1	136.79656506	1.479131E-011	2.251315E-012	0	0.000000E+000
1	136.79658777	2.251315E-012	1.479131E-011	1	0.000000E+000
1	136.79786991	1.479131E-011	2.251315E-012	0	0.000000E+000
1	136.79792731	2.251315E-012	1.479131E-011	1	0.000000E+000
1	136.79799862	1.479131E-011	2.251315E-012	0	0.000000E+000
1	136.79862322	2.251315E-012	1.479131E-011	1	0.000000E+000
1	136.79873995	1.479131E-011	2.251315E-012	0	0.000000E+000
1	136.79975995	2.251315E-012	1.479131E-011	1	0.000000E+000
1	136.80035094	1.479131E-011	2.251315E-012	0	0.000000E+000
1	136.80039163	2.251315E-012	1.479131E-011	1	0.000000E+000
1	136.80121164	1.479131E-011	2.251315E-012	0	0.000000E+000
1	136.80125944	2.251315E-012	1.479131E-011	1	0.000000E+000
1	136.80148853	1.479131E-011	2.251315E-012	0	0.000000E+000
1	136.80178835	2.251315E-012	1.479131E-011	1	0.000000E+000
1	136.80207389	1.479131E-011	2.251315E-012	0	0.000000E+000
1	136.80580132	2.251315E-012	1.479131E-011	1	0.000000E+000
1	136.80624976	1.479131E-011	2.251315E-012	0	0.000000E+000
1	136.81493784	2.251315E-012	1.479131E-011	1	0.000000E+000
1	136.81611697	1.479131E-011	2.251315E-012	0	0.000000E+000
1	136.81619423	2.251315E-012	1.479131E-011	1	0.000000E+000
1	136.81646020	1.479131E-011	2.251315E-012	0	0.000000E+000
1	136.81789639	2.251315E-012	1.479131E-011	1	0.000000E+000
1	136.82005283	1.479131E-011	2.251315E-012	0	0.000000E+000
1	141.21327271	1.862727E-012	1.440273E-011	1	0.000000E+000
1	141.21359135	1.440273E-011	1.862727E-012	0	0.000000E+000
1	141.21464673	1.862727E-012	1.440273E-011	1	0.000000E+000
1	141.21655746	1.440273E-011	1.862727E-012	0	0.000000E+000
1	141.21655958	1.862727E-012	1.440273E-011	1	0.000000E+000
1	141.21698536	1.440273E-011	1.862727E-012	0	0.000000E+000
1	141.21949092	1.862727E-012	1.440273E-011	1	0.000000E+000
1	141.21973530	1.440273E-011	1.862727E-012	0	0.000000E+000
1	141.21976278	1.862727E-012	1.440273E-011	1	0.000000E+000
1	141.22069480	1.440273E-011	1.862727E-012	0	0.000000E+000
1	141.22073271	1.862727E-012	1.440273E-011	1	0.000000E+000
1	141.22139727	1.440273E-011	1.862727E-012	0	0.000000E+000
1	141.22178799	1.862727E-012	1.440273E-011	1	0.000000E+000
1	141.22265688	1.440273E-011	1.862727E-012	0	0.000000E+000
1	141.22273968	1.862727E-012	1.440273E-011	1	0.000000E+000
1	141.22322510	1.440273E-011	1.862727E-012	0	0.000000E+000
1	141.22327811	1.862727E-012	1.440273E-011	1	0.000000E+000
1	141.22374475	1.440273E-011	1.862727E-012	0	0.000000E+000
1	141.22594459	1.862727E-012	1.440273E-011	1	0.000000E+000
1	141.22600684	1.440273E-011	1.862727E-012	0	0.000000E+000
1	141.23089245	1.862727E-012	1.440273E-011	1	0.000000E+000
1	141.23097226	1.440273E-011	1.862727E-012	0	0.000000E+000
1	141.23223579	1.862727E-012	1.440273E-011	1	0.000000E+000
1	141.23225304	1.440273E-011	1.862727E-012	0	0.000000E+000
1	141.23570277	1.862727E-012	1.440273E-011	1	0.000000E+000
1	141.23610489	1.440273E-011	1.862727E-012	0	0.000000E+000
1	141.25355762	1.862727E-012	1.440273E-011	1	0.000000E+000
1	141.25373228	1.440273E-011	1.862727E-012	0	0.000000E+000
1	141.25375466	1.862727E-012	1.440273E-011	1	0.000000E+000
1	141.25388376	1.440273E-011	1.862727E-012	0	0.000000E+000
1	141.25572845	1.862727E-012	1.440273E-011	1	0.000000E+000
1	141.25591504	1.440273E-011	1.862727E-012	0	0.000000E+000
1	141.25736203	1.862727E-012	1.440273E-011	1	0.000000E+000
1	141.25807683	1.440273E-011	1.862727E-012	0	0.000000E+000
1	141.25826596	1.862727E-012	1.440273E-011	1	0.000000E+000
1	141.25952289	1.440273E-011	1.862727E-012	0	0.000000E+000
1	141.26113674	1.862727E-012	1.440273E-011	1	0.000000E+000
1	141.26118974	1.440273E-011	1.862727E-012	0	0.000000E+000
1	141.26140724	1.862727E-012	1.440273E-011	1	0.000000E+000
1	141.26156182	1.440273E-011	1.862727E-012	0	0.000000E+000
1	141.26160741	1.862727E-012	1.440273E-011	1	0.000000E+000
1	141.26167104	1.440273E-011	1.862727E-012	0	0.000000E+000
1	141.26168936	1.862727E-012	1.440273E-011	1	0.000000E+000
1	141.26178398	1.440273E-011	1.862727E-012	0	0.000000E+000
1	141.26202006	1.862727E-012	1.440273E-011	1	0.000000E+000
1	141.26204047	1.440273E-011	1.862727E-012	0	0.000000E+000
1	141.26209274	1.862727E-012	1.440273E-011	1	0.000000E+000
1	141.26210537	1.440273E-011	1.862727E-012	0	0.000000E+000
1	141.26538007	1.862727E-012	1.440273E-011	1	0.000000E+000
1	141.26546125	1.440273E-011	1.862727E-012	0	0.000000E+000
1	141.26982790	1.862727E-012	1.440273E-011	1	0.000000E+000
1	141.27077670	1.440273E-011	1.862727E-012	0	0.000000E+000
1	141.27398334	1.862727E-012	1.440273E-011	1	0.000000E+000
1	141.27529422	1.440273E-011	1.862727E-012	0	0.000000E+000
1	141.27538747	1.862727E-012	1.440273E-011	1	0.000000E+000
1	141.27555474	1.440273E-011	1.862727E-012	0	0.000000E+000
1	141.27600259	1.862727E-012	1.440273E-011	1	0.000000E+000
1	141.27853257	1.440273E-011	1.862727E-012	0	0.000000E+000
1	141.27918353	1.862727E-012	1.440273E-011	1	0.000000E+000
1	141.28080694	1.440273E-011	1.862727E-012	0	0.000000E+000
1	141.28118797	1.862727E-012	1.440273E-011	1	0.000000E+000
1	141.28288580	1.440273E-011	1.862727E-012	0	0.000000E+000
1	141.28395799	1.862727E-012	1.440273E-011	1	0.000000E+000
1	141.28446342	1.440273E-011	1.862727E-012	0	0.000000E+000
1	141.28447663	1.862727E-012	1.440273E-011	1	0.000000E+000
1	141.28646904	1.440273E-011	1.862727E-012	0	0.000000E+000
1	141.28680719	1.862727E-012	1.440273E-011	1	0.000000E+000
1	141.28692484	1.440273E-011	1.862727E-012	0	0.000000E+000
1	141.28697081	1.862727E-012	1.440273E-011	1	0.000000E+000
1	141.28717574	1.440273E-011	1.862727E-012	0	0.000000E+000
1	141.28904006	1.862727E-012	1.440273E-011	1	0.000000E+000
1	141.28916354	1.440273E-011	1.862727E-012	0	0.000000E+000
1	141.29153605	1.862727E-012	1.440273E-011	1	0.000000E+000
1	141.29159938	1.440273E-011	1.862727E-012	0	0.000000E+000
1	141.29217298	1.862727E-012	1.440273E-011	1	0.000000E+000
1	141.29243032	1.440273E-011	1.862727E-012	0	0.000000E+000
1	141.29249863	1.862727E-012	1.440273E-011	1	0.000000E+000
1	141.29285218	1.440273E-011	1.862727E-012	0	0.000000E+000
1	141.29289817	1.862727E-012	1.440273E-011	1	0.000000E+000
1	141.29303411	1.440273E-011	1.862727E-012	0	0.000000E+000
1	141.29381940	1.862727E-012	1.440273E-011	1	0.000000E+000
1	141.29387411	1.440273E-011	1.862727E-012	0	0.000000E+000
1	141.29688223	1.862727E-012	1.440273E-011	1	0.000000E+000
1	141.29704298	1.440273E-011	1.862727E-012	0	0.000000E+000
1	141.29842578	1.862727E-012	1.440273E-011	1	0.000000E+000
1	141.29895794	1.440273E-011	1.862727E-012	0	0.000000E+000
1	141.29918320	1.862727E-012	1.440273E-011	1	0.000000E+000
1	141.29924630	1.440273E-011	1.862727E-012	0	0.000000E+000
1	141.30221695	1.862727E-012	1.440273E-011	1	0.000000E+000
1	141.30278961	1.440273E-011	1.862727E-012	0	0.000000E+000
1	141.30303903	1.862727E-012	1.440273E-011	1	0.000000E+000
1	141.30322069	1.440273E-011	1.862727E-012	0	0.000000E+000
1	141.30567777	1.862727E-012	1.440273E-011	1	0.000000E+000
1	141.30620131	1.440273E-011	1.862727E-012	0	0.000000E+000
1	141.30622742	1.862727E-012	1.440273E-011	1	0.000000E+000
1	141.30627231	1.440273E-011	1.862727E-012	0	0.000000E+000
1	141.30805430	1.862727E-012	1.440273E-011	1	0.000000E+000
1	141.30807815	1.440273E-011	1.862727E-012	0	0.000000E+000
1	141.30814799	1.862727E-012	1.440273E-011	1	0.000000E+000
1	141.30873041	1.440273E-011	1.862727E-012	0	0.000000E+000
1	141.31061513	1.862727E-012	1.440273E-011	1	0.000000E+000
1	141.31069967	1.440273E-011	1.862727E-012	0	0.000000E+000
1	141.31094738	1.862727E-012	1.440273E-011	1	0.000000E+000
1	141.31202261	1.440273E-011	1.862727E-012	0	0.000000E+000
1	141.31394738	1.862727E-012	1.440273E-011	1	0.000000E+000
1	141.31431334	1.440273E-011	1.862727E-012	0	0.000000E+000
1	141.31458779	1.862727E-012	1.440273E-011	1	0.000000E+000
1	141.31584868	1.440273E-011	1.862727E-012	0	0.000000E+000
1	141.31803442	1.862727E-012	1.440273E-011	1	0.000000E+000
1	141.31832198	1.440273E-011	1.862727E-012	0	0.000000E+000
1	141.31844739	1.862727E-012	1.440273E-011	1	0.000000E+000
1	141.31866036	1.440273E-011	1.862727E-012	0	0.000000E+000
1	141.31897605	1.862727E-012	1.440273E-011	1	0.000000E+000
1	141.31901360	1.440273E-011	1.862727E-012	0	0.000000E+000
1	141.31905654	1.862727E-012	1.440273E-011	1	0.000000E+000
1	141.31944473	1.440273E-011	1.862727E-012	0	0.000000E+000
1	141.31957243	1.862727E-012	1.440273E-011	1	0.000000E+000
1	141.31979536	1.440273E-011	1.862727E-012	0	0.000000E+000
1	141.31984426	1.862727E-012	1.440273E-011	1	0.000000E+000
1	141.32061193	1.440273E-011	1.862727E-012	0	0.000000E+000
1	141.32063182	1.862727E-012	1.440273E-011	1	0.000000E+000
1	141.32162650	1.440273E-011	1.862727E-012	0	0.000000E+000
1	141.32415972	1.862727E-012	1.440273E-011	1	0.000000E+000
1	141.32502509	1.440273E-011	1.862727E-012	0	0.000000E+000
1	141.32598209	1.862727E-012	1.440273E-011	1	0.000000E+000
1	141.32633075	1.440273E-011	1.862727E-012	0	0.000000E+000
1	141.32753963	1.862727E-012	1.440273E-011	1	0.000000E+000
1	141.32824869	1.440273E-011	1.862727E-012	0	0.000000E+000
1	141.33038799	1.862727E-012	1.440273E-011	1	0.000000E+000
1	141.33186603	1.440273E-011	1.862727E-012	0	0.000000E+000
1	141.33583211	1.862727E-012	1.440273E-011	1	0.000000E+000
1	141.33588563	1.440273E-011	1.862727E-012	0	0.000000E+000
1	141.33609510	1.862727E-012	1.440273E-011	1	0.000000E+000
1	141.33638760	1.440273E-011	1.862727E-012	0	0.000000E+000
1	141.33834921	1.862727E-012	1.440273E-011	1	0.000000E+000
1	141.33902794	1.440273E-011	1.862727E-012	0	0.000000E+000
1	141.34053800	1.862727E-012	1.440273E-011	1	0.000000E+000
1	141.34074014	1.440273E-011	1.862727E-012	0	0.000000E+000
1	141.34368386	1.862727E-012	1.440273E-011	1	0.000000E+000
1	141.34465050	1.440273E-011	1.862727E-012	0	0.000000E+000
1	141.34535104	1.862727E-012	1.440273E-011	1	0.000000E+000
1	141.34564129	1.440273E-011	1.862727E-012	0	0.000000E+000
1	141.35145391	1.862727E-012	1.440273E-011	1	0.000000E+000
1	141.35224562	1.440273E-011	1.862727E-012	0	0.000000E+000
1	141.36042156	1.862727E-012	1.440273E-011	1	0.000000E+000
1	141.36085792	1.440273E-011	1.862727E-012	0	0.000000E+000
1	141.36093799	1.862727E-012	1.440273E-011	1	0.000000E+000
1	141.36100319	1.440273E-011	1.862727E-012	0	0.000000E+000
1	141.36112359	1.862727E-012	1.440273E-011	1	0.000000E+000
1	141.36115159	1.440273E-011	1.862727E-012	0	0.000000E+000
1	141.36140331	1.862727E-012	1.440273E-011	1	0.000000E+000
1	141.36283444	1.440273E-011	1.862727E-012	0	0.000000E+000
1	141.36285169	1.862727E-012	1.440273E-011	1	0.000000E+000
1	141.36353572	1.440273E-011	1.862727E-012	0	0.000000E+000
1	141.36420692	1.862727E-012	1.440273E-011	1	0.000000E+000
1	141.36422013	1.440273E-011	1.862727E-012	0	0.000000E+000
1	141.36520108	1.862727E-012	1.440273E-011	1	0.000000E+000
1	141.36647918	1.440273E-011	1.862727E-012	0	0.000000E+000
1	141.36728569	1.862727E-012	1.440273E-011	1	0.000000E+000
1	141.36734794	1.440273E-011	1.862727E-012	0	0.000000E+000
1	141.37309669	1.862727E-012	1.440273E-011	1	0.000000E+000
1	141.37314472	1.440273E-011	1.862727E-012	0	0.000000E+000
1	141.38097531	1.862727E-012	1.440273E-011	1	0.000000E+000
1	141.38138166	1.440273E-011	1.862727E-012	0	0.000000E+000
1	141.38142045	1.862727E-012	1.440273E-011	1	0.000000E+000
1	141.38144364	1.440273E-011	1.862727E-012	0	0.000000E+000
1	141.38539581	1.862727E-012	1.440273E-011	1	0.000000E+000
1	141.38543217	1.440273E-011	1.862727E-012	0	0.000000E+000
1	141.39211351	1.862727E-012	1.440273E-011	1	0.000000E+000
1	141.39234898	1.440273E-011	1.862727E-012	0	0.000000E+000
1	141.39240904	1.862727E-012	1.440273E-011	1	0.000000E+000
1	141.39272560	1.440273E-011	1.862727E-012	0	0.000000E+000
1	141.39317540	1.862727E-012	1.440273E-011	1	0.000000E+000
1	141.39376289	1.440273E-011	1.862727E-012	0	0.000000E+000
1	141.39505567	1.862727E-012	1.440273E-011	1	0.000000E+000
1	141.39550216	1.440273E-011	1.862727E-012	0	0.000000E+000
1	141.39781426	1.862727E-012	1.440273E-011	1	0.000000E+000
1	141.39790556	1.440273E-011	1.862727E-012	0	0.000000E+000
1	141.39792931	1.862727E-012	1.440273E-011	1	0.000000E+000
1	141.39797646	1.440273E-011	1.862727E-012	0	0.000000E+000
1	141.40237499	1.862727E-012	1.440273E-011	1	0.000000E+000
1	141.40272753	1.440273E-011	1.862727E-012	0	0.000000E+000
1	141.40274347	1.862727E-012	1.440273E-011	1	0.000000E+000
1	141.40310736	1.440273E-011	1.862727E-012	0	0.000000E+000
1	141.40318792	1.862727E-012	1.440273E-011	1	0.000000E+000
1	141.40371408	1.440273E-011	1.862727E-012	0	0.000000E+000
1	141.40420489	1.862727E-012	1.440273E-011	1	0.000000E+000
1	141.40456666	1.440273E-011	1.862727E-012	0	0.000000E+000
1	141.40493597	1.862727E-012	1.440273E-011	1	0.000000E+000
1	141.40529020	1.440273E-011	1.862727E-012	0	0.000000E+000
1	141.41751684	1.862727E-012	1.440273E-011	1	0.000000E+000
1	141.41767991	1.440273E-011	1.862727E-012	0	0.000000E+000
1	141.41783165	1.862727E-012	1.440273E-011	1	0.000000E+000
1	141.41810574	1.440273E-011	1.862727E-012	0	0.000000E+000
1	141.41829934	1.862727E-012	1.440273E-011	1	0.000000E+000
1	141.41833191	1.440273E-011	1.862727E-012	0	0.000000E+000
1	141.41835202	1.862727E-012	1.440273E-011	1	0.000000E+000
1	141.41847126	1.440273E-011	1.862727E-012	0	0.000000E+000
1	141.41855888	1.862727E-012	1.440273E-011	1	0.000000E+000
1	141.41951564	1.440273E-011	1.862727E-012	0	0.000000E+000
1	141.42379750	1.862727E-012	1.440273E-011	1	0.000000E+000
1	141.42426143	1.440273E-011	1.862727E-012	0	0.000000E+000
1	141.42427726	1.862727E-012	1.440273E-011	1	0.000000E+000
1	141.42452552	1.440273E-011	1.862727E-012	0	0.000000E+000
1	141.42484853	1.862727E-012	1.440273E-011	1	0.000000E+000
1	141.42502085	1.440273E-011	1.862727E-012	0	0.000000E+000
1	141.42530991	1.862727E-012	1.440273E-011	1	0.000000E+000
1	141.42537291	1.440273E-011	1.862727E-012	0	0.000000E+000
1	141.42701032	1.862727E-012	1.440273E-011	1	0.000000E+000
1	141.42816456	1.440273E-011	1.862727E-012	0	0.000000E+000
1	141.42818316	1.862727E-012	1.440273E-011	1	0.000000E+000
1	141.42849012	1.440273E-011	1.862727E-012	0	0.000000E+000
1	141.42926795	1.862727E-012	1.440273E-011	1	0.000000E+000
1	141.42936879	1.440273E-011	1.862727E-012	0	0.000000E+000
1	141.43014851	1.862727E-012	1.440273E-011	1	0.000000E+000
1	141.43018246	1.440273E-011	1.862727E-012	0	0.000000E+000
1	141.43055523	1.862727E-012	1.440273E-011	1	0.000000E+000
1	141.43122547	1.440273E-011	1.862727E-012	0	0.000000E+000
1	141.43339450	1.862727E-012	1.440273E-011	1	0.000000E+000
1	141.43351954	1.440273E-011	1.862727E-012	0	0.000000E+000
1	141.43354047	1.862727E-012	1.440273E-011	1	0.000000E+000
1	141.43440174	1.440273E-011	1.862727E-012	0	0.000000E+000
1	141.43446483	1.862727E-012	1.440273E-011	1	0.000000E+000
1	141.43458677	1.440273E-011	1.862727E-012	0	0.000000E+000
1	141.43469019	1.862727E-012	1.440273E-011	1	0.000000E+000
1	141.43480403	1.440273E-011	1.862727E-012	0	0.000000E+000
1	141.43519862	1.862727E-012	1.440273E-011	1	0.000000E+000
1	141.43756193	1.440273E-011	1.862727E-012	0	0.000000E+000
1	141.44063342	1.862727E-012	1.440273E-011	1	0.000000E+000
1	141.44076789	1.440273E-011	1.862727E-012	0	0.000000E+000
1	141.44083678	1.862727E-012	1.440273E-011	1	0.000000E+000
1	141.44184890	1.440273E-011	1.862727E-012	0	0.000000E+000
1	141.44257058	1.862727E-012	1.440273E-011	1	0.000000E+000
1	141.44274830	1.440273E-011	1.862727E-012	0	0.000000E+000
1	141.44358291	1.862727E-012	1.440273E-011	1	0.000000E+000
1	141.44551319	1.440273E-011	1.862727E-012	0	0.000000E+000
1	141.44640010	1.862727E-012	1.440273E-011	1	0.000000E+000
1	141.44685046	1.440273E-011	1.862727E-012	0	0.000000E+000
1	141.44687362	1.862727E-012	1.440273E-011	1	0.000000E+000
1	141.44697737	1.440273E-011	1.862727E-012	0	0.000000E+000
1	141.44700363	1.862727E-012	1.440273E-011	1	0.000000E+000
1	141.44733967	1.440273E-011	1.862727E-012	0	0.000000E+000
1	141.44869306	1.862727E-012	1.440273E-011	1	0.000000E+000
1	141.44959519	1.440273E-011	1.862727E-012	0	0.000000E+000
1	141.45137234	1.862727E-012	1.440273E-011	1	0.000000E+000
1	141.45251328	1.440273E-011	1.862727E-012	0	0.000000E+000
1	141.45253345	1.862727E-012	1.440273E-011	1	0.000000E+000
1	141.45296069	1.440273E-011	1.862727E-012	0	0.000000E+000
1	141.45327267	1.862727E-012	1.440273E-011	1	0.000000E+000
1	141.45353126	1.440273E-011	1.862727E-012	0	0.000000E+000
1	141.45355386	1.862727E-012	1.440273E-011	1	0.000000E+000
1	141.45382756	1.440273E-011	1.862727E-012	0	0.000000E+000
1	141.45532629	1.862727E-012	1.440273E-011	1	0.000000E+000
1	141.45665693	1.440273E-011	1.862727E-012	0	0.000000E+000
1	141.45666173	1.862727E-012	1.440273E-011	1	0.000000E+000
1	141.45757518	1.440273E-011	1.862727E-012	0	0.000000E+000
1	141.45837914	1.862727E-012	1.440273E-011	1	0.000000E+000
1	141.45854908	1.440273E-011	1.862727E-012	0	0.000000E+000
1	141.45862767	1.862727E-012	1.440273E-011	1	0.000000E+000
1	141.45979811	1.440273E-011	1.862727E-012	0	0.000000E+000
1	141.45983075	1.862727E-012	1.440273E-011	1	0.000000E+000
1	141.46054736	1.440273E-011	1.862727E-012	0	0.000000E+000
1	141.46115243	1.862727E-012	1.440273E-011	1	0.000000E+000
1	141.46188631	1.440273E-011	1.862727E-012	0	0.000000E+000
1	141.47768526	1.862727E-012	1.440273E-011	1	0.000000E+000
1	141.47864303	1.440273E-011	1.862727E-012	0	0.000000E+000
1	141.47866873	1.862727E-012	1.440273E-011	1	0.000000E+000
1	141.47896560	1.440273E-011	1.862727E-012	0	0.000000E+000
1	141.48002280	1.862727E-012	1.440273E-011	1	0.000000E+000
1	141.48029184	1.440273E-011	1.862727E-012	0	0.000000E+000
1	141.48185554	1.862727E-012	1.440273E-011	1	0.000000E+000
1	141.48260089	1.440273E-011	1.862727E-012	0	0.000000E+000
1	141.48320588	1.862727E-012	1.440273E-011	1	0.000000E+000
1	141.48430500	1.440273E-011	1.862727E-012	0	0.000000E+000
1	141.48828596	1.862727E-012	1.440273E-011	1	0.000000E+000
1	141.48894305	1.440273E-011	1.862727E-012	0	0.000000E+000
1	141.48912596	1.862727E-012	1.440273E-011	1	0.000000E+000
1	141.48915993	1.440273E-011	1.862727E-012	0	0.000000E+000
1	141.48929830	1.862727E-012	1.440273E-011	1	0.000000E+000
1	141.49036676	1.440273E-011	1.862727E-012	0	0.000000E+000
1	141.49040713	1.862727E-012	1.440273E-011	1	0.000000E+000
1	141.49062859	1.440273E-011	1.862727E-012	0	0.000000E+000
1	141.49215093	1.862727E-012	1.440273E-011	1	0.000000E+000
1	141.49378982	1.440273E-011	1.862727E-012	0	0.000000E+000
1	141.49565021	1.862727E-012	1.440273E-011	1	0.000000E+000
1	141.49648174	1.440273E-011	1.862727E-012	0	0.000000E+000
1	141.49649558	1.862727E-012	1.440273E-011	1	0.000000E+000
1	141.49652217	1.440273E-011	1.862727E-012	0	0.000000E+000
1	141.49654090	1.862727E-012	1.440273E-011	1	0.000000E+000
1	141.49720108	1.440273E-011	1.862727E-012	0	0.000000E+000
1	141.49971775	1.862727E-012	1.440273E-011	1	0.000000E+000
1	141.49993105	1.440273E-011	1.862727E-012	0	0.000000E+000
1	141.85769824	1.800713E-012	1.434071E-011	1	0.000000E+000
1	141.85811991	1.434071E-011	1.800713E-012	0	0.000000E+000
1	141.85837277	1.800713E-012	1.434071E-011	1	0.000000E+000
1	141.85898405	1.434071E-011	1.800713E-012	0	0.000000E+000
1	141.85981109	1.800713E-012	1.434071E-011	1	0.000000E+000
1	141.86009870	1.434071E-011	1.800713E-012	0	0.000000E+000
1	141.86215260	1.800713E-012	1.434071E-011	1	0.000000E+000
1	141.86228981	1.434071E-011	1.800713E-012	0	0.000000E+000
1	141.86539377	1.800713E-012	1.434071E-011	1	0.000000E+000
1	141.86587098	1.434071E-011	1.800713E-012	0	0.000000E+000
1	141.86691918	1.800713E-012	1.434071E-011	1	0.000000E+000
1	141.86710805	1.434071E-011	1.800713E-012	0	0.000000E+000
1	141.87650018	1.800713E-012	1.434071E-011	1	0.000000E+000
1	141.87768586	1.434071E-011	1.800713E-012	0	0.000000E+000
1	141.87770361	1.800713E-012	1.434071E-011	1	0.000000E+000
1	141.87795341	1.434071E-011	1.800713E-012	0	0.000000E+000
1	141.87910222	1.800713E-012	1.434071E-011	1	0.000000E+000
1	141.87916249	1.434071E-011	1.800713E-012	0	0.000000E+000
1	141.87931004	1.800713E-012	1.434071E-011	1	0.000000E+000
1	141.87937806	1.434071E-011	1.800713E-012	0	0.000000E+000
1	141.88013235	1.800713E-012	1.434071E-011	1	0.000000E+000
1	141.88038765	1.434071E-011	1.800713E-012	0	0.000000E+000
1	141.88186826	1.800713E-012	1.434071E-011	1	0.000000E+000
1	141.88240343	1.434071E-011	1.800713E-012	0	0.000000E+000
1	141.88265624	1.800713E-012	1.434071E-011	1	0.000000E+000
1	141.88354323	1.434071E-011	1.800713E-012	0	0.000000E+000
1	141.88358495	1.800713E-012	1.434071E-011	1	0.000000E+000
1	141.88363589	1.434071E-011	1.800713E-012	0	0.000000E+000
1	141.88398285	1.800713E-012	1.434071E-011	1	0.000000E+000
1	141.88410410	1.434071E-011	1.800713E-012	0	0.000000E+000
1	141.88522969	1.800713E-012	1.434071E-011	1	0.000000E+000
1	141.88721706	1.434071E-011	1.800713E-012	0	0.000000E+000
1	141.89432924	1.800713E-012	1.434071E-011	1	0.000000E+000
1	141.89501412	1.434071E-011	1.800713E-012	0	0.000000E+000
1	141.89507579	1.800713E-012	1.434071E-011	1	0.000000E+000
1	141.89551946	1.434071E-011	1.800713E-012	0	0.000000E+000
1	141.89928662	1.800713E-012	1.434071E-011	1	0.000000E+000
1	141.90025990	1.434071E-011	1.800713E-012	0	0.000000E+000
1	141.90041075	1.800713E-012	1.434071E-011	1	0.000000E+000
1	141.90071511	1.434071E-011	1.800713E-012	0	0.000000E+000
1	141.90073979	1.800713E-012	1.434071E-011	1	0.000000E+000
1	141.90087177	1.434071E-011	1.800713E-012	0	0.000000E+000
1	141.90119096	1.800713E-012	1.434071E-011	1	0.000000E+000
1	141.90144273	1.434071E-011	1.800713E-012	0	0.000000E+000
1	141.90292613	1.800713E-012	1.434071E-011	1	0.000000E+000
1	141.90358117	1.434071E-011	1.800713E-012	0	0.000000E+000
1	141.90387403	1.800713E-012	1.434071E-011	1	0.000000E+000
1	141.90395758	1.434071E-011	1.800713E-012	0	0.000000E+000
1	141.90899488	1.800713E-012	1.434071E-011	1	0.000000E+000
1	141.90943056	1.434071E-011	1.800713E-012	0	0.000000E+000
1	141.90947371	1.800713E-012	1.434071E-011	1	0.000000E+000
1	141.90955804	1.434071E-011	1.800713E-012	0	0.000000E+000
1	141.91130975	1.800713E-012	1.434071E-011	1	0.000000E+000
1	141.91144584	1.434071E-011	1.800713E-012	0	0.000000E+000
1	142.52722846	1.741593E-012	1.428159E-011	1	0.000000E+000
1	142.52735088	1.428159E-011	1.741593E-012	0	0.000000E+000
1	142.52986512	1.741593E-012	1.428159E-011	1	0.000000E+000
1	142.53047818	1.428159E-011	1.741593E-012	0	0.000000E+000
1	142.53279481	1.741593E-012	1.428159E-011	1	0.000000E+000
1	142.53381117	1.428159E-011	1.741593E-012	0	0.000000E+000
1	142.54553330	1.741593E-012	1.428159E-011	1	0.000000E+000
1	142.54584102	1.428159E-011	1.741593E-012	0	0.000000E+000
1	142.54593721	1.741593E-012	1.428159E-011	1	0.000000E+000
1	142.54628236	1.428159E-011	1.741593E-012	0	0.000000E+000
1	142.54726918	1.741593E-012	1.428159E-011	1	0.000000E+000
1	142.54774382	1.428159E-011	1.741593E-012	0	0.000000E+000
1	142.54774574	1.741593E-012	1.428159E-011	1	0.000000E+000
1	142.54833549	1.428159E-011	1.741593E-012	0	0.000000E+000
1	142.54903840	1.741593E-012	1.428159E-011	1	0.000000E+000
1	142.54967260	1.428159E-011	1.741593E-012	0	0.000000E+000
1	142.54969483	1.741593E-012	1.428159E-011	1	0.000000E+000
1	142.54971660	1.428159E-011	1.741593E-012	0	0.000000E+000
1	142.55079983	1.741593E-012	1.428159E-011	1	0.000000E+000
1	142.55102504	1.428159E-011	1.741593E-012	0	0.000000E+000
1	142.55253929	1.741593E-012	1.428159E-011	1	0.000000E+000
1	142.55281612	1.428159E-011	1.741593E-012	0	0.000000E+000
1	142.55284856	1.741593E-012	1.428159E-011	1	0.000000E+000
1	142.55293375	1.428159E-011	1.741593E-012	0	0.000000E+000
1	142.55484732	1.741593E-012	1.428159E-011	1	0.000000E+000
1	142.55507118	1.428159E-011	1.741593E-012	0	0.000000E+000
1	142.55602588	1.741593E-012	1.428159E-011	1	0.000000E+000
1	142.55677619	1.428159E-011	1.741593E-012	0	0.000000E+000
1	142.55772894	1.741593E-012	1.428159E-011	1	0.000000E+000
1	142.55821945	1.428159E-011	1.741593E-012	0	0.000000E+000
1	142.55825901	1.741593E-012	1.428159E-011	1	0.000000E+000
1	142.55867799	1.428159E-011	1.741593E-012	0	0.000000E+000
1	142.55934349	1.741593E-012	1.428159E-011	1	0.000000E+000
1	142.55940682	1.428159E-011	1.741593E-012	0	0.000000E+000
1	142.55947873	1.741593E-012	1.428159E-011	1	0.000000E+000
1	142.56042793	1.428159E-011	1.741593E-012	0	0.000000E+000
1	142.56176906	1.741593E-012	1.428159E-011	1	0.000000E+000
1	142.56194064	1.428159E-011	1.741593E-012	0	0.000000E+000
1	142.56288928	1.741593E-012	1.428159E-011	1	0.000000E+000
1	142.56347502	1.428159E-011	1.741593E-012	0	0.000000E+000
1	142.56358116	1.741593E-012	1.428159E-011	1	0.000000E+000
1	142.56431897	1.428159E-011	1.741593E-012	0	0.000000E+000
1	142.56856714	1.741593E-012	1.428159E-011	1	0.000000E+000
1	142.56947014	1.428159E-011	1.741593E-012	0	0.000000E+000
1	142.56949267	1.741593E-012	1.428159E-011	1	0.000000E+000
1	142.56968642	1.428159E-011	1.741593E-012	0	0.000000E+000
1	142.57158423	1.741593E-012	1.428159E-011	1	0.000000E+000
1	142.57161388	1.428159E-011	1.741593E-012	0	0.000000E+000
1	142.57163146	1.741593E-012	1.428159E-011	1	0.000000E+000
1	142.57178413	1.428159E-011	1.741593E-012	0	0.000000E+000
1	142.57181295	1.741593E-012	1.428159E-011	1	0.000000E+000
1	142.57188907	1.428159E-011	1.741593E-012	0	0.000000E+000
1	142.57294672	1.741593E-012	1.428159E-011	1	0.000000E+000
1	142.57312246	1.428159E-011	1.741593E-012	0	0.000000E+000
1	142.57314992	1.741593E-012	1.428159E-011	1	0.000000E+000
1	142.57329748	1.428159E-011	1.741593E-012	0	0.000000E+000
1	142.57336847	1.741593E-012	1.428159E-011	1	0.000000E+000
1	142.57348151	1.428159E-011	1.741593E-012	0	0.000000E+000
1	142.57355385	1.741593E-012	1.428159E-011	1	0.000000E+000
1	142.57400016	1.428159E-011	1.741593E-012	0	0.000000E+000
1	142.57405531	1.741593E-012	1.428159E-011	1	0.000000E+000
1	142.57424703	1.428159E-011	1.741593E-012	0	0.000000E+000
1	142.57426347	1.741593E-012	1.428159E-011	1	0.000000E+000
1	142.57462108	1.428159E-011	1.741593E-012	0	0.000000E+000
1	142.57488238	1.741593E-012	1.428159E-011	1	0.000000E+000
1	142.57500469	1.428159E-011	1.741593E-012	0	0.000000E+000
1	142.57502575	1.741593E-012	1.428159E-011	1	0.000000E+000
1	142.57509313	1.428159E-011	1.741593E-012	0	0.000000E+000
1	142.57512367	1.741593E-012	1.428159E-011	1	0.000000E+000
1	142.57558796	1.428159E-011	1.741593E-012	0	0.000000E+000
1	142.58298107	1.741593E-012	1.428159E-011	1	0.000000E+000
1	142.58392851	1.428159E-011	1.741593E-012	0	0.000000E+000
1	142.58479810	1.741593E-012	1.428159E-011	1	0.000000E+000
1	142.58496111	1.428159E-011	1.741593E-012	0	0.000000E+000
1	142.59494753	1.741593E-012	1.428159E-011	1	0.000000E+000
1	142.59594710	1.428159E-011	1.741593E-012	0	0.000000E+000
1	142.63390030	1.741593E-012	1.428159E-011	1	0.000000E+000
1	142.63403440	1.428159E-011	1.741593E-012	0	0.000000E+000
1	142.63407147	1.741593E-012	1.428159E-011	1	0.000000E+000
1	142.63450563	1.428159E-011	1.741593E-012	0	0.000000E+000
1	142.63452416	1.741593E-012	1.428159E-011	1	0.000000E+000
1	142.63455594	1.428159E-011	1.741593E-012	0	0.000000E+000
1	142.63517551	1.741593E-012	1.428159E-011	1	0.000000E+000
1	142.63651152	1.428159E-011	1.741593E-012	0	0.000000E+000
1	142.63659620	1.741593E-012	1.428159E-011	1	0.000000E+000
1	142.63787422	1.428159E-011	1.741593E-012	0	0.000000E+000
1	142.63942037	1.741593E-012	1.428159E-011	1	0.000000E+000
1	142.64013106	1.428159E-011	1.741593E-012	0	0.000000E+000
1	142.64187859	1.741593E-012	1.428159E-011	1	0.000000E+000
1	142.64188299	1.428159E-011	1.741593E-012	0	0.000000E+000
1	142.64209649	1.741593E-012	1.428159E-011	1	0.000000E+000
1	142.64214187	1.428159E-011	1.741593E-012	0	0.000000E+000
1	142.64540151	1.741593E-012	1.428159E-011	1	0.000000E+000
1	142.64632533	1.428159E-011	1.741593E-012	0	0.000000E+000
1	142.64635708	1.741593E-012	1.428159E-011	1	0.000000E+000
1	142.64662721	1.428159E-011	1.741593E-012	0	0.000000E+000
1	142.64757242	1.741593E-012	1.428159E-011	1	0.000000E+000
1	142.64758814	1.428159E-011	1.741593E-012	0	0.000000E+000
1	142.64937259	1.741593E-012	1.428159E-011	1	0.000000E+000
1	142.65066747	1.428159E-011	1.741593E-012	0	0.000000E+000
1	142.65120034	1.741593E-012	1.428159E-011	1	0.000000E+000
1	142.65188372	1.428159E-011	1.741593E-012	0	0.000000E+000
1	142.65293998	1.741593E-012	1.428159E-011	1	0.000000E+000
1	142.65325331	1.428159E-011	1.741593E-012	0	0.000000E+000
1	142.65641993	1.741593E-012	1.428159E-011	1	0.000000E+000
1	142.65726995	1.428159E-011	1.741593E-012	0	0.000000E+000
1	142.66134963	1.741593E-012	1.428159E-011	1	0.000000E+000
1	142.66227108	1.428159E-011	1.741593E-012	0	0.000000E+000
1	142.66700952	1.741593E-012	1.428159E-011	1	0.000000E+000
1	142.66708203	1.428159E-011	1.741593E-012	0	0.000000E+000
1	142.66884292	1.741593E-012	1.428159E-011	1	0.000000E+000
1	142.66894826	1.428159E-011	1.741593E-012	0	0.000000E+000
1	142.67008250	1.741593E-012	1.428159E-011	1	0.000000E+000
1	142.67072092	1.428159E-011	1.741593E-012	0	0.000000E+000
1	142.67099455	1.741593E-012	1.428159E-011	1	0.000000E+000
1	142.67157664	1.428159E-011	1.741593E-012	0	0.000000E+000
1	142.67161635	1.741593E-012	1.428159E-011	1	0.000000E+000
1	142.67164449	1.428159E-011	1.741593E-012	0	0.000000E+000
1	142.67178236	1.741593E-012	1.428159E-011	1	0.000000E+000
1	142.67190912	1.428159E-011	1.741593E-012	0	0.000000E+000
1	142.67361773	1.741593E-012	1.428159E-011	1	0.000000E+000
1	142.67381608	1.428159E-011	1.741593E-012	0	0.000000E+000
1	142.67919605	1.741593E-012	1.428159E-011	1	0.000000E+000
1	142.67933840	1.428159E-011	1.741593E-012	0	0.000000E+000
1	142.67992861	1.741593E-012	1.428159E-011	1	0.000000E+000
1	142.68025065	1.428159E-011	1.741593E-012	0	0.000000E+000
1	142.68062104	1.741593E-012	1.428159E-011	1	0.000000E+000
1	142.68084744	1.428159E-011	1.741593E-012	0	0.000000E+000
1	142.68513663	1.741593E-012	1.428159E-011	1	0.000000E+000
1	142.68514887	1.428159E-011	1.741593E-012	0	0.000000E+000
1	142.68536454	1.741593E-012	1.428159E-011	1	0.000000E+000
1	142.68559183	1.428159E-011	1.741593E-012	0	0.000000E+000
1	142.68734957	1.741593E-012	1.428159E-011	1	0.000000E+000
1	142.68774977	1.428159E-011	1.741593E-012	0	0.000000E+000
1	142.68832492	1.741593E-012	1.428159E-011	1	0.000000E+000
1	142.68923818	1.428159E-011	1.741593E-012	0	0.000000E+000
1	142.69909048	1.741593E-012	1.428159E-011	1	0.000000E+000
1	142.70042283	1.428159E-011	1.741593E-012	0	0.000000E+000
1	142.70043551	1.741593E-012	1.428159E-011	1	0.000000E+000
1	142.70063166	1.428159E-011	1.741593E-012	0	0.000000E+000
1	142.70380748	1.741593E-012	1.428159E-011	1	0.000000E+000
1	142.70425189	1.428159E-011	1.741593E-012	0	0.000000E+000
1	142.70568195	1.741593E-012	1.428159E-011	1	0.000000E+000
1	142.70751306	1.428159E-011	1.741593E-012	0	0.000000E+000
1	142.71041109	1.741593E-012	1.428159E-011	1	0.000000E+000
1	142.71102472	1.428159E-011	1.741593E-012	0	0.000000E+000
1	142.71507240	1.741593E-012	1.428159E-011	1	0.000000E+000
1	142.71533947	1.428159E-011	1.741593E-012	0	0.000000E+000
1	142.71536653	1.741593E-012	1.428159E-011	1	0.000000E+000
1	142.71552680	1.428159E-011	1.741593E-012	0	0.000000E+000
1	142.72625138	1.741593E-012	1.428159E-011	1	0.000000E+000
1	142.72644326	1.428159E-011	1.741593E-012	0	0.000000E+000
1	142.72744453	1.741593E-012	1.428159E-011	1	0.000000E+000
1	142.72757114	1.428159E-011	1.741593E-012	0	0.000000E+000
1	160.94200675	1.907439E-012	1.444744E-011	1	0.000000E+000
1	160.94213842	1.444744E-011	1.907439E-012	0	0.000000E+000
1	160.94216186	1.907439E-012	1.444744E-011	1	0.000000E+000
1	160.94239439	1.444744E-011	1.907439E-012	0	0.000000E+000
1	160.94296837	1.907439E-012	1.444744E-011	1	0.000000E+000
1	160.94310537	1.444744E-011	1.907439E-012	0	0.000000E+000
1	160.94316042	1.907439E-012	1.444744E-011	1	0.000000E+000
1	160.94372069	1.444744E-011	1.907439E-012	0	0.000000E+000
1	160.94374329	1.907439E-012	1.444744E-011	1	0.000000E+000
1	160.94384132	1.444744E-011	1.907439E-012	0	0.000000E+000
1	160.94445585	1.907439E-012	1.444744E-011	1	0.000000E+000
1	160.94474442	1.444744E-011	1.907439E-012	0	0.000000E+000
1	160.94508552	1.907439E-012	1.444744E-011	1	0.000000E+000
1	160.94511699	1.444744E-011	1.907439E-012	0	0.000000E+000
1	160.94518345	1.907439E-012	1.444744E-011	1	0.000000E+000
1	160.94551797	1.444744E-011	1.907439E-012	0	0.000000E+000
1	160.95118188	1.907439E-012	1.444744E-011	1	0.000000E+000
1	160.95263223	1.444744E-011	1.907439E-012	0	0.000000E+000
1	160.95380038	1.907439E-012	1.444744E-011	1	0.000000E+000
1	160.95466140	1.444744E-011	1.907439E-012	0	0.000000E+000
1	160.95475097	1.907439E-012	1.444744E-011	1	0.000000E+000
1	160.95527764	1.444744E-011	1.907439E-012	0	0.000000E+000
1	160.95555400	1.907439E-012	1.444744E-011	1	0.000000E+000
1	160.95585665	1.444744E-011	1.907439E-012	0	0.000000E+000
1	160.95766716	1.907439E-012	1.444744E-011	1	0.000000E+000
1	160.95782510	1.444744E-011	1.907439E-012	0	0.000000E+000
1	160.96098239	1.907439E-012	1.444744E-011	1	0.000000E+000
1	160.96100694	1.444744E-011	1.907439E-012	0	0.000000E+000
1	160.96253651	1.907439E-012	1.444744E-011	1	0.000000E+000
1	160.96292493	1.444744E-011	1.907439E-012	0	0.000000E+000
1	160.96456702	1.907439E-012	1.444744E-011	1	0.000000E+000
1	160.96464656	1.444744E-011	1.907439E-012	0	0.000000E+000
1	160.96883853	1.907439E-012	1.444744E-011	1	0.000000E+000
1	160.96888727	1.444744E-011	1.907439E-012	0	0.000000E+000
1	160.96890481	1.907439E-012	1.444744E-011	1	0.000000E+000
1	160.97002678	1.444744E-011	1.907439E-012	0	0.000000E+000
1	160.97030544	1.907439E-012	1.444744E-011	1	0.000000E+000
1	160.97087063	1.444744E-011	1.907439E-012	0	0.000000E+000
1	160.97435565	1.907439E-012	1.444744E-011	1	0.000000E+000
1	160.97469296	1.444744E-011	1.907439E-012	0	0.000000E+000
1	160.97522944	1.907439E-012	1.444744E-011	1	0.000000E+000
1	160.97556516	1.444744E-011	1.907439E-012	0	0.000000E+000
1	160.98214834	1.907439E-012	1.444744E-011	1	0.000000E+000
1	160.98321122	1.444744E-011	1.907439E-012	0	0.000000E+000
1	160.98473036	1.907439E-012	1.444744E-011	1	0.000000E+000
1	160.98480931	1.444744E-011	1.907439E-012	0	0.000000E+000
1	160.98491938	1.907439E-012	1.444744E-011	1	0.000000E+000
1	160.98525914	1.444744E-011	1.907439E-012	0	0.000000E+000
1	160.98528795	1.907439E-012	1.444744E-011	1	0.000000E+000
1	160.98543188	1.444744E-011	1.907439E-012	0	0.000000E+000
1	160.98661797	1.907439E-012	1.444744E-011	1	0.000000E+000
1	160.98681888	1.444744E-011	1.907439E-012	0	0.000000E+000
1	160.98748952	1.907439E-012	1.444744E-011	1	0.000000E+000
1	160.98900775	1.444744E-011	1.907439E-012	0	0.000000E+000
1	161.03875248	1.907439E-012	1.444744E-011	1	0.000000E+000
1	161.03916657	1.444744E-011	1.907439E-012	0	0.000000E+000
1	161.03970031	1.907439E-012	1.444744E-011	1	0.000000E+000
1	161.04043440	1.444744E-011	1.907439E-012	0	0.000000E+000
1	161.05397080	1.907439E-012	1.444744E-011	1	0.000000E+000
1	161.05401166	1.444744E-011	1.907439E-012	0	0.000000E+000
1	161.06691002	1.907439E-012	1.444744E-011	1	0.000000E+000
1	161.06825515	1.444744E-011	1.907439E-012	0	0.000000E+000
1	161.07427050	1.907439E-012	1.444744E-011	1	0.000000E+000
1	161.07457533	1.444744E-011	1.907439E-012	0	0.000000E+000
1	161.07460752	1.907439E-012	1.444744E-011	1	0.000000E+000
1	161.07479149	1.444744E-011	1.907439E-012	0	0.000000E+000
1	161.07706077	1.907439E-012	1.444744E-011	1	0.000000E+000
1	161.07770013	1.444744E-011	1.907439E-012	0	0.000000E+000
1	161.08143990	1.907439E-012	1.444744E-011	1	0.000000E+000
1	161.08172421	1.444744E-011	1.907439E-012	0	0.000000E+000
1	161.08174538	1.907439E-012	1.444744E-011	1	0.000000E+000
1	161.08184223	1.444744E-011	1.907439E-012	0	0.000000E+000
1	161.08416703	1.907439E-012	1.444744E-011	1	0.000000E+000
1	161.08421939	1.444744E-011	1.907439E-012	0	0.000000E+000
1	161.08549453	1.907439E-012	1.444744E-011	1	0.000000E+000
1	161.08555240	1.444744E-011	1.907439E-012	0	0.000000E+000
1	161.08765249	1.907439E-012	1.444744E-011	1	0.000000E+000
1	161.08778508	1.444744E-011	1.907439E-012	0	0.000000E+000
1	161.08798700	1.907439E-012	1.444744E-011	1	0.000000E+000
1	161.08827277	1.444744E-011	1.907439E-012	0	0.000000E+000
1	161.08829255	1.907439E-012	1.444744E-011	1	0.000000E+000
1	161.08928770	1.444744E-011	1.907439E-012	0	0.000000E+000
1	161.09187542	1.907439E-012	1.444744E-011	1	0.000000E+000
1	161.09190284	1.444744E-011	1.907439E-012	0	0.000000E+000
1	161.09925873	1.907439E-012	1.444744E-011	1	0.000000E+000
1	161.09944438	1.444744E-011	1.907439E-012	0	0.000000E+000
1	161.10013832	1.907439E-012	1.444744E-011	1	0.000000E+000
1	161.10062193	1.444744E-011	1.907439E-012	0	0.000000E+000
1	161.10236593	1.907439E-012	1.444744E-011	1	0.000000E+000
1	161.10253370	1.444744E-011	1.907439E-012	0	0.000000E+000
1	161.10275508	1.907439E-012	1.444744E-011	1	0.000000E+000
1	161.10336242	1.444744E-011	1.907439E-012	0	0.000000E+000
1	161.10608086	1.907439E-012	1.444744E-011	1	0.000000E+000
1	161.10797121	1.444744E-011	1.907439E-012	0	0.000000E+000
1	161.10821744	1.907439E-012	1.444744E-011	1	0.000000E+000
1	161.10881824	1.444744E-011	1.907439E-012	0	0.000000E+000
1	161.10887945	1.907439E-012	1.444744E-011	1	0.000000E+000
1	161.11000788	1.444744E-011	1.907439E-012	0	0.000000E+000
1	161.11175587	1.907439E-012	1.444744E-011	1	0.000000E+000
1	161.11184452	1.444744E-011	1.907439E-012	0	0.000000E+000
1	161.11304915	1.907439E-012	1.444744E-011	1	0.000000E+000
1	161.11347162	1.444744E-011	1.907439E-012	0	0.000000E+000
1	161.11349707	1.907439E-012	1.444744E-011	1	0.000000E+000
1	161.11368752	1.444744E-011	1.907439E-012	0	0.000000E+000
[truncated: 240,957 more chars]
