# Supplementary material for: Ancestral acetylcholine receptor β-subunit forms homopentamers that prime before opening spontaneously
Source: eLife. 2022 Jul 4;11:e76504. doi: 10.7554/eLife.76504 (PMC9365395; doi:10.7554/eLife.76504)
Supplement: Figure 4—figure supplement 2—source data 1. — Detected single-channel event durations for 2-[(2,6-dimethylphenyl)amino]-N,N,N-trimethyl-2-oxoethaniminium chloride (QX-222) block of the human adult muscle-type acetylcholine receptor. Recordings were in the presence of either 10 µM or 30 µM acetylcholine, and increasing concentrations of QX-222 (QX222; 10 µM, 30 µM, 60 µM, and 100 µM). Compressed file includes 30 TAC 4.3.3 event files (*.evt format) of the single-channel detections for three recordings for each condition (fileA, fileB, and fileC in each case) included in the kinetic analysis, as well as the associated R scripts (*.txt format) for defining and sorting bursts. [file elife-76504-fig4-figsupp2-data1.zip › F4S1-SD2/Source Data - Figure 4-figure supplement 2/Figure 4-figure supplement 2_WTMuscle10uMACh_30uMQX222_fileA.evt]

5
File
Acquire	C:\Users\daCostaLab\Desktop\WT-QX222 Dose Response\10A30Q\a1-20-07-13-WTMuscle-BRBS-PA10Q30OOPS-120mV-5.acquire	0	
Sweeps
1	376.380650	0.000000	0.198836	0.0000000E+000	0.0000000E+000	
Segments
1	203	0.000000	0.198836	0.204010	0.574401	3.473068	4.154024	4.201706	5.082100	5.144012	5.652441	6.042917	6.464709	6.614629	6.854125	7.376148	7.550450	7.609578	7.828557	8.141084	8.465539	8.707101	9.030877	10.158355	11.081592	21.125767	21.432862	21.442634	22.089992	22.147259	22.987583	24.422032	24.763557	25.746963	25.994378	26.025194	26.126884	26.188388	26.741941	28.082058	28.343516	28.935089	29.178921	30.583603	30.956258	33.149922	33.294296	33.342000	33.593306	33.784809	34.449043	35.054062	35.347267	37.284175	37.797776	42.132270	42.466581	42.588205	42.783396	57.658735	57.857697	57.949664	58.287022	73.392174	73.570292	73.604330	75.081866	75.560993	75.705173	75.897925	76.547804	76.553450	77.919842	77.929706	79.003176	79.043818	79.412490	79.437034	80.344630	80.354538	80.756399	80.813290	81.125030	81.140970	81.326497	81.341994	81.601084	81.737981	81.934821	81.992938	82.056973	82.058474	82.156534	85.025422	85.156719	85.901052	86.176407	86.267302	86.470072	86.702322	86.807187	86.842602	87.330134	87.649733	88.126261	88.295038	89.004729	89.007021	90.137348	108.121260	108.417110	108.834262	109.434536	109.606160	109.829377	111.379207	111.848382	111.977463	112.478153	113.256752	113.667612	113.725892	115.562892	117.852915	117.963395	117.972202	118.414660	124.271227	124.442097	124.599662	125.163922	125.517788	125.894586	126.019316	126.334290	126.393490	127.791064	127.802602	129.427806	129.441002	129.566803	131.117874	131.690552	131.760774	132.264260	132.489371	132.590531	135.957854	136.472966	136.654087	137.191113	137.331220	137.486223	137.501930	137.634816	137.698538	138.592196	138.616042	138.889753	139.104269	139.205100	139.301628	139.448138	139.680107	140.220232	140.254442	141.026945	186.800557	186.901418	186.916074	187.039901	187.047146	187.103830	187.112682	187.200596	187.243754	187.304532	187.316137	187.452773	187.598183	187.698710	187.748226	187.965210	188.425457	188.542060	188.554474	188.641618	188.820677	188.933843	189.148877	189.252807	189.275370	189.395195	189.499407	189.683812	189.734122	189.830714	189.979076	190.079669	190.328762	190.482667	190.520554	190.680041	190.911458	191.012037	191.106886	191.208257	191.241450	191.622317	191.869273	192.833738	192.914251	193.242993	193.595007	194.170887	194.223901	194.386788	194.387178	194.845610	196.401823	197.579577	205.995540	206.098587	206.118122	206.211639	206.391239	206.492002	207.665317	207.765876	207.822058	207.978195	208.239823	208.340362	208.346346	208.425282	208.477418	208.589716	208.608490	208.693807	208.790507	208.891217	209.007124	209.107747	209.151696	209.252654	209.633163	209.882058	209.919210	209.986329	210.050282	210.129838	210.186119	210.311384	218.948147	219.403214	219.421930	219.956016	220.011754	220.129572	223.654341	224.057905	224.585544	224.931729	225.062443	225.457938	226.090597	226.493551	226.499818	228.327331	228.394156	228.563468	231.590229	231.956479	232.004842	232.658152	234.296336	234.665642	234.910285	235.075313	235.192343	235.674686	235.775225	236.689114	236.864369	237.076449	237.252638	237.642715	240.605898	240.892567	241.358711	242.006175	244.052805	244.153353	246.414291	246.670353	247.591105	248.777452	249.002674	249.157718	255.605831	255.707169	255.850028	255.951253	257.543047	257.813101	264.038929	264.266920	264.336061	265.020158	265.091483	266.141850	266.429027	266.790690	267.639342	269.584852	269.753637	270.590474	270.650412	271.002091	271.364104	271.911500	271.916266	272.041976	277.084892	277.186927	278.223676	278.502334	278.633512	278.735553	279.537547	279.946144	280.196942	280.338521	286.021691	286.943482	288.052322	288.818160	290.508980	290.609641	290.659562	291.024375	291.052778	291.227102	293.756887	294.327027	297.941701	298.176150	298.196202	298.325470	303.823908	303.924366	311.014197	311.114913	313.776564	315.258071	315.302249	315.696435	316.937407	317.260649	322.003114	322.103676	326.060727	326.172491	334.180964	334.441032	337.168725	338.085427	338.573262	338.675069	338.697450	338.815553	338.852253	339.182098	339.439942	339.833851	354.149963	354.877345	354.884842	356.753856	356.956758	357.140344	357.441761	357.727889	357.959932	358.407406	358.548492	358.856610	359.723890	360.520095	360.682969	360.787275	360.881013	361.174788	361.176298	361.405507	361.438442	361.978308	362.296946	363.566034	363.601130	364.267111	370.247550	371.706706	374.074703	374.659004	376.299537	376.380650	
Events
1	0.21170808	5.330775E-012	1.805077E-011	1	0.000000E+000
1	0.21208363	1.805077E-011	5.330775E-012	0	0.000000E+000
1	0.21379141	5.330775E-012	1.805077E-011	1	0.000000E+000
1	0.21385367	1.805077E-011	5.330775E-012	0	0.000000E+000
1	0.21435468	5.330775E-012	1.805077E-011	1	0.000000E+000
1	0.21452954	1.805077E-011	5.330775E-012	0	0.000000E+000
1	0.21535730	5.330775E-012	1.805077E-011	1	0.000000E+000
1	0.21557080	1.805077E-011	5.330775E-012	0	0.000000E+000
1	0.21607354	5.330775E-012	1.805077E-011	1	0.000000E+000
1	0.21611614	1.805077E-011	5.330775E-012	0	0.000000E+000
1	0.21761394	5.330775E-012	1.805077E-011	1	0.000000E+000
1	0.21838809	1.805077E-011	5.330775E-012	0	0.000000E+000
1	0.21913203	5.330775E-012	1.805077E-011	1	0.000000E+000
1	0.21930474	1.805077E-011	5.330775E-012	0	0.000000E+000
1	0.22032154	5.330775E-012	1.805077E-011	1	0.000000E+000
1	0.22085392	1.805077E-011	5.330775E-012	0	0.000000E+000
1	0.22094194	5.330775E-012	1.805077E-011	1	0.000000E+000
1	0.22098826	1.805077E-011	5.330775E-012	0	0.000000E+000
1	0.22264709	5.330775E-012	1.805077E-011	1	0.000000E+000
1	0.22277150	1.805077E-011	5.330775E-012	0	0.000000E+000
1	0.22630685	5.330775E-012	1.805077E-011	1	0.000000E+000
1	0.22645618	1.805077E-011	5.330775E-012	0	0.000000E+000
1	0.22815731	5.330775E-012	1.805077E-011	1	0.000000E+000
1	0.22828439	1.805077E-011	5.330775E-012	0	0.000000E+000
1	0.22849828	5.330775E-012	1.805077E-011	1	0.000000E+000
1	0.22863291	1.805077E-011	5.330775E-012	0	0.000000E+000
1	0.22974974	5.330775E-012	1.805077E-011	1	0.000000E+000
1	0.22976991	1.805077E-011	5.330775E-012	0	0.000000E+000
1	0.23077022	5.330775E-012	1.805077E-011	1	0.000000E+000
1	0.23091436	1.805077E-011	5.330775E-012	0	0.000000E+000
1	0.23094100	5.330775E-012	1.805077E-011	1	0.000000E+000
1	0.23163664	1.805077E-011	5.330775E-012	0	0.000000E+000
1	0.23562644	5.330775E-012	1.805077E-011	1	0.000000E+000
1	0.23592959	1.805077E-011	5.330775E-012	0	0.000000E+000
1	0.23715119	5.330775E-012	1.805077E-011	1	0.000000E+000
1	0.23800458	1.805077E-011	5.330775E-012	0	0.000000E+000
1	0.24003866	5.330775E-012	1.805077E-011	1	0.000000E+000
1	0.24021519	1.805077E-011	5.330775E-012	0	0.000000E+000
1	0.24501759	5.330775E-012	1.805077E-011	1	0.000000E+000
1	0.24521770	1.805077E-011	5.330775E-012	0	0.000000E+000
1	0.24679707	5.330775E-012	1.805077E-011	1	0.000000E+000
1	0.24762935	1.805077E-011	5.330775E-012	0	0.000000E+000
1	0.25330361	5.330775E-012	1.805077E-011	1	0.000000E+000
1	0.25359774	1.805077E-011	5.330775E-012	0	0.000000E+000
1	0.25365610	5.330775E-012	1.805077E-011	1	0.000000E+000
1	0.25432322	1.805077E-011	5.330775E-012	0	0.000000E+000
1	0.25433256	5.330775E-012	1.805077E-011	1	0.000000E+000
1	0.25439929	1.805077E-011	5.330775E-012	0	0.000000E+000
1	0.25445308	5.330775E-012	1.805077E-011	1	0.000000E+000
1	0.25457275	1.805077E-011	5.330775E-012	0	0.000000E+000
1	0.27362072	5.330775E-012	1.805077E-011	1	0.000000E+000
1	0.27364500	1.805077E-011	5.330775E-012	0	0.000000E+000
1	0.30743795	5.330775E-012	1.805077E-011	1	0.000000E+000
1	0.30761053	1.805077E-011	5.330775E-012	0	0.000000E+000
1	0.30816061	5.330775E-012	1.805077E-011	1	0.000000E+000
1	0.30821471	1.805077E-011	5.330775E-012	0	0.000000E+000
1	0.30921544	5.330775E-012	1.805077E-011	1	0.000000E+000
1	0.30924666	1.805077E-011	5.330775E-012	0	0.000000E+000
1	0.30981648	5.330775E-012	1.805077E-011	1	0.000000E+000
1	0.31000772	1.805077E-011	5.330775E-012	0	0.000000E+000
1	0.31381646	5.330775E-012	1.805077E-011	1	0.000000E+000
1	0.31435794	1.805077E-011	5.330775E-012	0	0.000000E+000
1	0.31455730	5.330775E-012	1.805077E-011	1	0.000000E+000
1	0.31484888	1.805077E-011	5.330775E-012	0	0.000000E+000
1	0.32999048	5.330775E-012	1.805077E-011	1	0.000000E+000
1	0.33003552	1.805077E-011	5.330775E-012	0	0.000000E+000
1	0.33214393	5.330775E-012	1.805077E-011	1	0.000000E+000
1	0.33276803	1.805077E-011	5.330775E-012	0	0.000000E+000
1	0.33477700	5.330775E-012	1.805077E-011	1	0.000000E+000
1	0.33499921	1.805077E-011	5.330775E-012	0	0.000000E+000
1	0.33611807	5.330775E-012	1.805077E-011	1	0.000000E+000
1	0.33652728	1.805077E-011	5.330775E-012	0	0.000000E+000
1	0.33728755	5.330775E-012	1.805077E-011	1	0.000000E+000
1	0.33746576	1.805077E-011	5.330775E-012	0	0.000000E+000
1	0.33750167	5.330775E-012	1.805077E-011	1	0.000000E+000
1	0.33848222	1.805077E-011	5.330775E-012	0	0.000000E+000
1	0.33851313	5.330775E-012	1.805077E-011	1	0.000000E+000
1	0.33891331	1.805077E-011	5.330775E-012	0	0.000000E+000
1	0.33907924	5.330775E-012	1.805077E-011	1	0.000000E+000
1	0.33939779	1.805077E-011	5.330775E-012	0	0.000000E+000
1	0.35719863	5.330775E-012	1.805077E-011	1	0.000000E+000
1	0.35787755	1.805077E-011	5.330775E-012	0	0.000000E+000
1	0.35920403	5.330775E-012	1.805077E-011	1	0.000000E+000
1	0.35931107	1.805077E-011	5.330775E-012	0	0.000000E+000
1	0.36028503	5.330775E-012	1.805077E-011	1	0.000000E+000
1	0.36046543	1.805077E-011	5.330775E-012	0	0.000000E+000
1	0.36108550	5.330775E-012	1.805077E-011	1	0.000000E+000
1	0.36132544	1.805077E-011	5.330775E-012	0	0.000000E+000
1	0.36144995	5.330775E-012	1.805077E-011	1	0.000000E+000
1	0.36213106	1.805077E-011	5.330775E-012	0	0.000000E+000
1	0.36238014	5.330775E-012	1.805077E-011	1	0.000000E+000
1	0.36243091	1.805077E-011	5.330775E-012	0	0.000000E+000
1	0.36270610	5.330775E-012	1.805077E-011	1	0.000000E+000
1	0.36317589	1.805077E-011	5.330775E-012	0	0.000000E+000
1	0.36318596	5.330775E-012	1.805077E-011	1	0.000000E+000
1	0.36379708	1.805077E-011	5.330775E-012	0	0.000000E+000
1	0.36437325	5.330775E-012	1.805077E-011	1	0.000000E+000
1	0.36537509	1.805077E-011	5.330775E-012	0	0.000000E+000
1	0.36553188	5.330775E-012	1.805077E-011	1	0.000000E+000
1	0.36596468	1.805077E-011	5.330775E-012	0	0.000000E+000
1	0.36678090	5.330775E-012	1.805077E-011	1	0.000000E+000
1	0.36685205	1.805077E-011	5.330775E-012	0	0.000000E+000
1	0.36748942	5.330775E-012	1.805077E-011	1	0.000000E+000
1	0.36841728	1.805077E-011	5.330775E-012	0	0.000000E+000
1	0.36920311	5.330775E-012	1.805077E-011	1	0.000000E+000
1	0.37000523	1.805077E-011	5.330775E-012	0	0.000000E+000
1	0.37001270	5.330775E-012	1.805077E-011	1	0.000000E+000
1	0.37030466	1.805077E-011	5.330775E-012	0	0.000000E+000
1	0.37071154	5.330775E-012	1.805077E-011	1	0.000000E+000
1	0.37087075	1.805077E-011	5.330775E-012	0	0.000000E+000
1	0.37616117	5.330775E-012	1.805077E-011	1	0.000000E+000
1	0.37630158	1.805077E-011	5.330775E-012	0	0.000000E+000
1	0.37983419	5.330775E-012	1.805077E-011	1	0.000000E+000
1	0.37991840	1.805077E-011	5.330775E-012	0	0.000000E+000
1	0.38026231	5.330775E-012	1.805077E-011	1	0.000000E+000
1	0.38053382	1.805077E-011	5.330775E-012	0	0.000000E+000
1	0.38254734	5.330775E-012	1.805077E-011	1	0.000000E+000
1	0.38265386	1.805077E-011	5.330775E-012	0	0.000000E+000
1	0.38275817	5.330775E-012	1.805077E-011	1	0.000000E+000
1	0.38278248	1.805077E-011	5.330775E-012	0	0.000000E+000
1	0.38458028	5.330775E-012	1.805077E-011	1	0.000000E+000
1	0.38471281	1.805077E-011	5.330775E-012	0	0.000000E+000
1	0.38501262	5.330775E-012	1.805077E-011	1	0.000000E+000
1	0.38513740	1.805077E-011	5.330775E-012	0	0.000000E+000
1	0.38587396	5.330775E-012	1.805077E-011	1	0.000000E+000
1	0.38608672	1.805077E-011	5.330775E-012	0	0.000000E+000
1	0.38989477	5.330775E-012	1.805077E-011	1	0.000000E+000
1	0.39040699	1.805077E-011	5.330775E-012	0	0.000000E+000
1	0.39403514	5.330775E-012	1.805077E-011	1	0.000000E+000
1	0.39436895	1.805077E-011	5.330775E-012	0	0.000000E+000
1	0.39477166	5.330775E-012	1.805077E-011	1	0.000000E+000
1	0.39494916	1.805077E-011	5.330775E-012	0	0.000000E+000
1	0.39498402	5.330775E-012	1.805077E-011	1	0.000000E+000
1	0.39517917	1.805077E-011	5.330775E-012	0	0.000000E+000
1	0.39561350	5.330775E-012	1.805077E-011	1	0.000000E+000
1	0.39604860	1.805077E-011	5.330775E-012	0	0.000000E+000
1	0.39835464	5.330775E-012	1.805077E-011	1	0.000000E+000
1	0.39870627	1.805077E-011	5.330775E-012	0	0.000000E+000
1	0.40037158	5.330775E-012	1.805077E-011	1	0.000000E+000
1	0.40056590	1.805077E-011	5.330775E-012	0	0.000000E+000
1	0.40058380	5.330775E-012	1.805077E-011	1	0.000000E+000
1	0.40071850	1.805077E-011	5.330775E-012	0	0.000000E+000
1	0.40133489	5.330775E-012	1.805077E-011	1	0.000000E+000
1	0.40137531	1.805077E-011	5.330775E-012	0	0.000000E+000
1	0.40197379	5.330775E-012	1.805077E-011	1	0.000000E+000
1	0.40216403	1.805077E-011	5.330775E-012	0	0.000000E+000
1	0.41003697	5.330775E-012	1.805077E-011	1	0.000000E+000
1	0.41062910	1.805077E-011	5.330775E-012	0	0.000000E+000
1	0.41138955	5.330775E-012	1.805077E-011	1	0.000000E+000
1	0.41141619	1.805077E-011	5.330775E-012	0	0.000000E+000
1	0.41145462	5.330775E-012	1.805077E-011	1	0.000000E+000
1	0.41164480	1.805077E-011	5.330775E-012	0	0.000000E+000
1	0.41544723	5.330775E-012	1.805077E-011	1	0.000000E+000
1	0.41557608	1.805077E-011	5.330775E-012	0	0.000000E+000
1	0.42123426	5.330775E-012	1.805077E-011	1	0.000000E+000
1	0.42142943	1.805077E-011	5.330775E-012	0	0.000000E+000
1	0.42387177	5.330775E-012	1.805077E-011	1	0.000000E+000
1	0.42468652	1.805077E-011	5.330775E-012	0	0.000000E+000
1	0.42518967	5.330775E-012	1.805077E-011	1	0.000000E+000
1	0.42555649	1.805077E-011	5.330775E-012	0	0.000000E+000
1	0.42619447	5.330775E-012	1.805077E-011	1	0.000000E+000
1	0.42619656	1.805077E-011	5.330775E-012	0	0.000000E+000
1	0.42657146	5.330775E-012	1.805077E-011	1	0.000000E+000
1	0.42673820	1.805077E-011	5.330775E-012	0	0.000000E+000
1	0.43694403	5.330775E-012	1.805077E-011	1	0.000000E+000
1	0.43697482	1.805077E-011	5.330775E-012	0	0.000000E+000
1	0.43807249	5.330775E-012	1.805077E-011	1	0.000000E+000
1	0.43815910	1.805077E-011	5.330775E-012	0	0.000000E+000
1	0.43914452	5.330775E-012	1.805077E-011	1	0.000000E+000
1	0.43946343	1.805077E-011	5.330775E-012	0	0.000000E+000
1	0.43955677	5.330775E-012	1.805077E-011	1	0.000000E+000
1	0.43966594	1.805077E-011	5.330775E-012	0	0.000000E+000
1	0.43971623	5.330775E-012	1.805077E-011	1	0.000000E+000
1	0.44026245	1.805077E-011	5.330775E-012	0	0.000000E+000
1	0.44226032	5.330775E-012	1.805077E-011	1	0.000000E+000
1	0.44239725	1.805077E-011	5.330775E-012	0	0.000000E+000
1	0.44261906	5.330775E-012	1.805077E-011	1	0.000000E+000
1	0.44278434	1.805077E-011	5.330775E-012	0	0.000000E+000
1	0.44324680	5.330775E-012	1.805077E-011	1	0.000000E+000
1	0.44327083	1.805077E-011	5.330775E-012	0	0.000000E+000
1	0.44337352	5.330775E-012	1.805077E-011	1	0.000000E+000
1	0.44338318	1.805077E-011	5.330775E-012	0	0.000000E+000
1	0.44359090	5.330775E-012	1.805077E-011	1	0.000000E+000
1	0.44392263	1.805077E-011	5.330775E-012	0	0.000000E+000
1	0.44401978	5.330775E-012	1.805077E-011	1	0.000000E+000
1	0.44423604	1.805077E-011	5.330775E-012	0	0.000000E+000
1	0.46778825	5.330775E-012	1.805077E-011	1	0.000000E+000
1	0.46856163	1.805077E-011	5.330775E-012	0	0.000000E+000
1	0.47882079	5.330775E-012	1.805077E-011	1	0.000000E+000
1	0.47890145	1.805077E-011	5.330775E-012	0	0.000000E+000
1	0.47915394	5.330775E-012	1.805077E-011	1	0.000000E+000
1	0.47925175	1.805077E-011	5.330775E-012	0	0.000000E+000
1	0.47938068	5.330775E-012	1.805077E-011	1	0.000000E+000
1	0.47942778	1.805077E-011	5.330775E-012	0	0.000000E+000
1	0.48409055	5.330775E-012	1.805077E-011	1	0.000000E+000
1	0.48436745	1.805077E-011	5.330775E-012	0	0.000000E+000
1	0.49031093	5.330775E-012	1.805077E-011	1	0.000000E+000
1	0.49068666	1.805077E-011	5.330775E-012	0	0.000000E+000
1	0.49143201	5.330775E-012	1.805077E-011	1	0.000000E+000
1	0.49186246	1.805077E-011	5.330775E-012	0	0.000000E+000
1	0.49195535	5.330775E-012	1.805077E-011	1	0.000000E+000
1	0.49197247	1.805077E-011	5.330775E-012	0	0.000000E+000
1	0.49232771	5.330775E-012	1.805077E-011	1	0.000000E+000
1	0.49236103	1.805077E-011	5.330775E-012	0	0.000000E+000
1	0.49350688	5.330775E-012	1.805077E-011	1	0.000000E+000
1	0.49387678	1.805077E-011	5.330775E-012	0	0.000000E+000
1	0.49460409	5.330775E-012	1.805077E-011	1	0.000000E+000
1	0.49478469	1.805077E-011	5.330775E-012	0	0.000000E+000
1	0.49495096	5.330775E-012	1.805077E-011	1	0.000000E+000
1	0.49505463	1.805077E-011	5.330775E-012	0	0.000000E+000
1	0.49660226	5.330775E-012	1.805077E-011	1	0.000000E+000
1	0.49724960	1.805077E-011	5.330775E-012	0	0.000000E+000
1	0.49766445	5.330775E-012	1.805077E-011	1	0.000000E+000
1	0.49857101	1.805077E-011	5.330775E-012	0	0.000000E+000
1	0.49914524	5.330775E-012	1.805077E-011	1	0.000000E+000
1	0.49938196	1.805077E-011	5.330775E-012	0	0.000000E+000
1	0.49940861	5.330775E-012	1.805077E-011	1	0.000000E+000
1	0.49945156	1.805077E-011	5.330775E-012	0	0.000000E+000
1	0.49950924	5.330775E-012	1.805077E-011	1	0.000000E+000
1	0.49979947	1.805077E-011	5.330775E-012	0	0.000000E+000
1	0.50202505	5.330775E-012	1.805077E-011	1	0.000000E+000
1	0.50221321	1.805077E-011	5.330775E-012	0	0.000000E+000
1	0.50258672	5.330775E-012	1.805077E-011	1	0.000000E+000
1	0.50271492	1.805077E-011	5.330775E-012	0	0.000000E+000
1	0.50899290	5.330775E-012	1.805077E-011	1	0.000000E+000
1	0.50901671	1.805077E-011	5.330775E-012	0	0.000000E+000
1	0.50970167	5.330775E-012	1.805077E-011	1	0.000000E+000
1	0.50996849	1.805077E-011	5.330775E-012	0	0.000000E+000
1	0.51001889	5.330775E-012	1.805077E-011	1	0.000000E+000
1	0.51023997	1.805077E-011	5.330775E-012	0	0.000000E+000
1	0.51029437	5.330775E-012	1.805077E-011	1	0.000000E+000
1	0.51034925	1.805077E-011	5.330775E-012	0	0.000000E+000
1	0.51173803	5.330775E-012	1.805077E-011	1	0.000000E+000
1	0.51183187	1.805077E-011	5.330775E-012	0	0.000000E+000
1	0.51186604	5.330775E-012	1.805077E-011	1	0.000000E+000
1	0.51235533	1.805077E-011	5.330775E-012	0	0.000000E+000
1	0.51421350	5.330775E-012	1.805077E-011	1	0.000000E+000
1	0.51439387	1.805077E-011	5.330775E-012	0	0.000000E+000
1	0.51558475	5.330775E-012	1.805077E-011	1	0.000000E+000
1	0.51565264	1.805077E-011	5.330775E-012	0	0.000000E+000
1	0.51699782	5.330775E-012	1.805077E-011	1	0.000000E+000
1	0.51758238	1.805077E-011	5.330775E-012	0	0.000000E+000
1	0.52151029	5.330775E-012	1.805077E-011	1	0.000000E+000
1	0.52154404	1.805077E-011	5.330775E-012	0	0.000000E+000
1	0.52176066	5.330775E-012	1.805077E-011	1	0.000000E+000
1	0.52277626	1.805077E-011	5.330775E-012	0	0.000000E+000
1	0.52379573	5.330775E-012	1.805077E-011	1	0.000000E+000
1	0.52425886	1.805077E-011	5.330775E-012	0	0.000000E+000
1	0.52615516	5.330775E-012	1.805077E-011	1	0.000000E+000
1	0.52620325	1.805077E-011	5.330775E-012	0	0.000000E+000
1	0.52621398	5.330775E-012	1.805077E-011	1	0.000000E+000
1	0.52629700	1.805077E-011	5.330775E-012	0	0.000000E+000
1	0.53372909	5.330775E-012	1.805077E-011	1	0.000000E+000
1	0.53374976	1.805077E-011	5.330775E-012	0	0.000000E+000
1	0.53493610	5.330775E-012	1.805077E-011	1	0.000000E+000
1	0.53501166	1.805077E-011	5.330775E-012	0	0.000000E+000
1	0.53590802	5.330775E-012	1.805077E-011	1	0.000000E+000
1	0.53594602	1.805077E-011	5.330775E-012	0	0.000000E+000
1	5.19390515	5.299811E-012	1.801981E-011	1	0.000000E+000
1	5.19409880	1.801981E-011	5.299811E-012	0	0.000000E+000
1	5.19435528	5.299811E-012	1.801981E-011	1	0.000000E+000
1	5.19464376	1.801981E-011	5.299811E-012	0	0.000000E+000
1	5.19562395	5.299811E-012	1.801981E-011	1	0.000000E+000
1	5.19582434	1.801981E-011	5.299811E-012	0	0.000000E+000
1	5.19731489	5.299811E-012	1.801981E-011	1	0.000000E+000
1	5.19775781	1.801981E-011	5.299811E-012	0	0.000000E+000
1	5.19812302	5.299811E-012	1.801981E-011	1	0.000000E+000
1	5.19846887	1.801981E-011	5.299811E-012	0	0.000000E+000
1	5.20022511	5.299811E-012	1.801981E-011	1	0.000000E+000
1	5.20074514	1.801981E-011	5.299811E-012	0	0.000000E+000
1	5.20145414	5.299811E-012	1.801981E-011	1	0.000000E+000
1	5.20176602	1.801981E-011	5.299811E-012	0	0.000000E+000
1	5.20233555	5.299811E-012	1.801981E-011	1	0.000000E+000
1	5.20261324	1.801981E-011	5.299811E-012	0	0.000000E+000
1	5.20264515	5.299811E-012	1.801981E-011	1	0.000000E+000
1	5.20281034	1.801981E-011	5.299811E-012	0	0.000000E+000
1	5.20310734	5.299811E-012	1.801981E-011	1	0.000000E+000
1	5.20350336	1.801981E-011	5.299811E-012	0	0.000000E+000
1	5.20466898	5.299811E-012	1.801981E-011	1	0.000000E+000
1	5.20477862	1.801981E-011	5.299811E-012	0	0.000000E+000
1	5.20493858	5.299811E-012	1.801981E-011	1	0.000000E+000
1	5.20568449	1.801981E-011	5.299811E-012	0	0.000000E+000
1	5.20950253	5.299811E-012	1.801981E-011	1	0.000000E+000
1	5.20961540	1.801981E-011	5.299811E-012	0	0.000000E+000
1	5.21219799	5.299811E-012	1.801981E-011	1	0.000000E+000
1	5.21221332	1.801981E-011	5.299811E-012	0	0.000000E+000
1	5.21222467	5.299811E-012	1.801981E-011	1	0.000000E+000
1	5.21227790	1.801981E-011	5.299811E-012	0	0.000000E+000
1	5.21236871	5.299811E-012	1.801981E-011	1	0.000000E+000
1	5.21240824	1.801981E-011	5.299811E-012	0	0.000000E+000
1	5.21270004	5.299811E-012	1.801981E-011	1	0.000000E+000
1	5.21312559	1.801981E-011	5.299811E-012	0	0.000000E+000
1	5.21316802	5.299811E-012	1.801981E-011	1	0.000000E+000
1	5.21320224	1.801981E-011	5.299811E-012	0	0.000000E+000
1	5.21365572	5.299811E-012	1.801981E-011	1	0.000000E+000
1	5.21373471	1.801981E-011	5.299811E-012	0	0.000000E+000
1	5.21392308	5.299811E-012	1.801981E-011	1	0.000000E+000
1	5.21444958	1.801981E-011	5.299811E-012	0	0.000000E+000
1	5.21486946	5.299811E-012	1.801981E-011	1	0.000000E+000
1	5.21497768	1.801981E-011	5.299811E-012	0	0.000000E+000
1	5.21516288	5.299811E-012	1.801981E-011	1	0.000000E+000
1	5.21521180	1.801981E-011	5.299811E-012	0	0.000000E+000
1	5.21622325	5.299811E-012	1.801981E-011	1	0.000000E+000
1	5.21628557	1.801981E-011	5.299811E-012	0	0.000000E+000
1	5.21687688	5.299811E-012	1.801981E-011	1	0.000000E+000
1	5.21708834	1.801981E-011	5.299811E-012	0	0.000000E+000
1	5.21803104	5.299811E-012	1.801981E-011	1	0.000000E+000
1	5.21806143	1.801981E-011	5.299811E-012	0	0.000000E+000
1	5.21926379	5.299811E-012	1.801981E-011	1	0.000000E+000
1	5.21936914	1.801981E-011	5.299811E-012	0	0.000000E+000
1	5.22200143	5.299811E-012	1.801981E-011	1	0.000000E+000
1	5.22255391	1.801981E-011	5.299811E-012	0	0.000000E+000
1	5.22365144	5.299811E-012	1.801981E-011	1	0.000000E+000
1	5.22378412	1.801981E-011	5.299811E-012	0	0.000000E+000
1	5.22381834	5.299811E-012	1.801981E-011	1	0.000000E+000
1	5.22392867	1.801981E-011	5.299811E-012	0	0.000000E+000
1	5.22504821	5.299811E-012	1.801981E-011	1	0.000000E+000
1	5.22511088	1.801981E-011	5.299811E-012	0	0.000000E+000
1	5.22544978	5.299811E-012	1.801981E-011	1	0.000000E+000
1	5.22561792	1.801981E-011	5.299811E-012	0	0.000000E+000
1	5.22629792	5.299811E-012	1.801981E-011	1	0.000000E+000
1	5.22670458	1.801981E-011	5.299811E-012	0	0.000000E+000
1	5.22671108	5.299811E-012	1.801981E-011	1	0.000000E+000
1	5.22705523	1.801981E-011	5.299811E-012	0	0.000000E+000
1	5.22799145	5.299811E-012	1.801981E-011	1	0.000000E+000
1	5.22835690	1.801981E-011	5.299811E-012	0	0.000000E+000
1	5.23162094	5.299811E-012	1.801981E-011	1	0.000000E+000
1	5.23169557	1.801981E-011	5.299811E-012	0	0.000000E+000
1	5.23477484	5.299811E-012	1.801981E-011	1	0.000000E+000
1	5.23482568	1.801981E-011	5.299811E-012	0	0.000000E+000
1	5.23503000	5.299811E-012	1.801981E-011	1	0.000000E+000
1	5.23551643	1.801981E-011	5.299811E-012	0	0.000000E+000
1	5.23585854	5.299811E-012	1.801981E-011	1	0.000000E+000
1	5.23596606	1.801981E-011	5.299811E-012	0	0.000000E+000
1	5.23600704	5.299811E-012	1.801981E-011	1	0.000000E+000
1	5.23610355	1.801981E-011	5.299811E-012	0	0.000000E+000
1	5.23615198	5.299811E-012	1.801981E-011	1	0.000000E+000
1	5.23649792	1.801981E-011	5.299811E-012	0	0.000000E+000
1	5.23703628	5.299811E-012	1.801981E-011	1	0.000000E+000
1	5.23711086	1.801981E-011	5.299811E-012	0	0.000000E+000
1	5.23845980	5.299811E-012	1.801981E-011	1	0.000000E+000
1	5.23856850	1.801981E-011	5.299811E-012	0	0.000000E+000
1	5.24468700	5.299811E-012	1.801981E-011	1	0.000000E+000
1	5.24496477	1.801981E-011	5.299811E-012	0	0.000000E+000
1	5.24556687	5.299811E-012	1.801981E-011	1	0.000000E+000
1	5.24591332	1.801981E-011	5.299811E-012	0	0.000000E+000
1	5.24659278	5.299811E-012	1.801981E-011	1	0.000000E+000
1	5.24672893	1.801981E-011	5.299811E-012	0	0.000000E+000
1	5.25207748	5.299811E-012	1.801981E-011	1	0.000000E+000
1	5.25222043	1.801981E-011	5.299811E-012	0	0.000000E+000
1	5.25241505	5.299811E-012	1.801981E-011	1	0.000000E+000
1	5.25248441	1.801981E-011	5.299811E-012	0	0.000000E+000
1	5.25615648	5.299811E-012	1.801981E-011	1	0.000000E+000
1	5.25648814	1.801981E-011	5.299811E-012	0	0.000000E+000
1	5.25665494	5.299811E-012	1.801981E-011	1	0.000000E+000
1	5.25751626	1.801981E-011	5.299811E-012	0	0.000000E+000
1	5.25803456	5.299811E-012	1.801981E-011	1	0.000000E+000
1	5.25807863	1.801981E-011	5.299811E-012	0	0.000000E+000
1	5.26146515	5.299811E-012	1.801981E-011	1	0.000000E+000
1	5.26159296	1.801981E-011	5.299811E-012	0	0.000000E+000
1	5.26176219	5.299811E-012	1.801981E-011	1	0.000000E+000
1	5.26194697	1.801981E-011	5.299811E-012	0	0.000000E+000
1	5.26266197	5.299811E-012	1.801981E-011	1	0.000000E+000
1	5.26268419	1.801981E-011	5.299811E-012	0	0.000000E+000
1	5.26307330	5.299811E-012	1.801981E-011	1	0.000000E+000
1	5.26313341	1.801981E-011	5.299811E-012	0	0.000000E+000
1	5.26409111	5.299811E-012	1.801981E-011	1	0.000000E+000
1	5.26450812	1.801981E-011	5.299811E-012	0	0.000000E+000
1	5.26452486	5.299811E-012	1.801981E-011	1	0.000000E+000
1	5.26477936	1.801981E-011	5.299811E-012	0	0.000000E+000
1	5.27387976	5.299811E-012	1.801981E-011	1	0.000000E+000
1	5.27396200	1.801981E-011	5.299811E-012	0	0.000000E+000
1	5.27598855	5.299811E-012	1.801981E-011	1	0.000000E+000
1	5.27601195	1.801981E-011	5.299811E-012	0	0.000000E+000
1	5.27875366	5.299811E-012	1.801981E-011	1	0.000000E+000
1	5.27982187	1.801981E-011	5.299811E-012	0	0.000000E+000
1	5.27997072	5.299811E-012	1.801981E-011	1	0.000000E+000
1	5.28032405	1.801981E-011	5.299811E-012	0	0.000000E+000
1	5.28101055	5.299811E-012	1.801981E-011	1	0.000000E+000
1	5.28113867	1.801981E-011	5.299811E-012	0	0.000000E+000
1	5.28230005	5.299811E-012	1.801981E-011	1	0.000000E+000
1	5.28252005	1.801981E-011	5.299811E-012	0	0.000000E+000
1	5.28381637	5.299811E-012	1.801981E-011	1	0.000000E+000
1	5.28391524	1.801981E-011	5.299811E-012	0	0.000000E+000
1	5.28542181	5.299811E-012	1.801981E-011	1	0.000000E+000
1	5.28576267	1.801981E-011	5.299811E-012	0	0.000000E+000
1	5.28623897	5.299811E-012	1.801981E-011	1	0.000000E+000
1	5.28629069	1.801981E-011	5.299811E-012	0	0.000000E+000
1	5.28705544	5.299811E-012	1.801981E-011	1	0.000000E+000
1	5.28728629	1.801981E-011	5.299811E-012	0	0.000000E+000
1	5.28729796	5.299811E-012	1.801981E-011	1	0.000000E+000
1	5.28792397	1.801981E-011	5.299811E-012	0	0.000000E+000
1	5.29030519	5.299811E-012	1.801981E-011	1	0.000000E+000
1	5.29063314	1.801981E-011	5.299811E-012	0	0.000000E+000
1	5.29076982	5.299811E-012	1.801981E-011	1	0.000000E+000
1	5.29103269	1.801981E-011	5.299811E-012	0	0.000000E+000
1	5.29381804	5.299811E-012	1.801981E-011	1	0.000000E+000
1	5.29401338	1.801981E-011	5.299811E-012	0	0.000000E+000
1	5.29929352	5.299811E-012	1.801981E-011	1	0.000000E+000
1	5.29960316	1.801981E-011	5.299811E-012	0	0.000000E+000
1	5.30088216	5.299811E-012	1.801981E-011	1	0.000000E+000
1	5.30111033	1.801981E-011	5.299811E-012	0	0.000000E+000
1	5.30153622	5.299811E-012	1.801981E-011	1	0.000000E+000
1	5.30199788	1.801981E-011	5.299811E-012	0	0.000000E+000
1	5.30274190	5.299811E-012	1.801981E-011	1	0.000000E+000
1	5.30308545	1.801981E-011	5.299811E-012	0	0.000000E+000
1	5.30311682	5.299811E-012	1.801981E-011	1	0.000000E+000
1	5.30323807	1.801981E-011	5.299811E-012	0	0.000000E+000
1	5.30793626	5.299811E-012	1.801981E-011	1	0.000000E+000
1	5.30794333	1.801981E-011	5.299811E-012	0	0.000000E+000
1	5.31116591	5.299811E-012	1.801981E-011	1	0.000000E+000
1	5.31120720	1.801981E-011	5.299811E-012	0	0.000000E+000
1	5.31121894	5.299811E-012	1.801981E-011	1	0.000000E+000
1	5.31125353	1.801981E-011	5.299811E-012	0	0.000000E+000
1	5.31281000	5.299811E-012	1.801981E-011	1	0.000000E+000
1	5.31290658	1.801981E-011	5.299811E-012	0	0.000000E+000
1	5.31313989	5.299811E-012	1.801981E-011	1	0.000000E+000
1	5.31341312	1.801981E-011	5.299811E-012	0	0.000000E+000
1	5.31347558	5.299811E-012	1.801981E-011	1	0.000000E+000
1	5.31351478	1.801981E-011	5.299811E-012	0	0.000000E+000
1	5.31367801	5.299811E-012	1.801981E-011	1	0.000000E+000
1	5.31390969	1.801981E-011	5.299811E-012	0	0.000000E+000
1	5.31398448	5.299811E-012	1.801981E-011	1	0.000000E+000
1	5.31447827	1.801981E-011	5.299811E-012	0	0.000000E+000
1	5.31752942	5.299811E-012	1.801981E-011	1	0.000000E+000
1	5.31767520	1.801981E-011	5.299811E-012	0	0.000000E+000
1	5.31861967	5.299811E-012	1.801981E-011	1	0.000000E+000
1	5.31872557	1.801981E-011	5.299811E-012	0	0.000000E+000
1	5.31973305	5.299811E-012	1.801981E-011	1	0.000000E+000
1	5.31976148	1.801981E-011	5.299811E-012	0	0.000000E+000
1	5.32092298	5.299811E-012	1.801981E-011	1	0.000000E+000
1	5.32094249	1.801981E-011	5.299811E-012	0	0.000000E+000
1	5.32129423	5.299811E-012	1.801981E-011	1	0.000000E+000
1	5.32132720	1.801981E-011	5.299811E-012	0	0.000000E+000
1	5.32148481	5.299811E-012	1.801981E-011	1	0.000000E+000
1	5.32164274	1.801981E-011	5.299811E-012	0	0.000000E+000
1	5.32327165	5.299811E-012	1.801981E-011	1	0.000000E+000
1	5.32339375	1.801981E-011	5.299811E-012	0	0.000000E+000
1	5.32345662	5.299811E-012	1.801981E-011	1	0.000000E+000
1	5.32381411	1.801981E-011	5.299811E-012	0	0.000000E+000
1	5.32398987	5.299811E-012	1.801981E-011	1	0.000000E+000
1	5.32425539	1.801981E-011	5.299811E-012	0	0.000000E+000
1	5.32508135	5.299811E-012	1.801981E-011	1	0.000000E+000
1	5.32510385	1.801981E-011	5.299811E-012	0	0.000000E+000
1	5.32715251	5.299811E-012	1.801981E-011	1	0.000000E+000
1	5.32722457	1.801981E-011	5.299811E-012	0	0.000000E+000
1	5.32924658	5.299811E-012	1.801981E-011	1	0.000000E+000
1	5.32925237	1.801981E-011	5.299811E-012	0	0.000000E+000
1	5.32944405	5.299811E-012	1.801981E-011	1	0.000000E+000
1	5.33004047	1.801981E-011	5.299811E-012	0	0.000000E+000
1	5.33048235	5.299811E-012	1.801981E-011	1	0.000000E+000
1	5.33053468	1.801981E-011	5.299811E-012	0	0.000000E+000
1	5.33072579	5.299811E-012	1.801981E-011	1	0.000000E+000
1	5.33121809	1.801981E-011	5.299811E-012	0	0.000000E+000
1	5.33125876	5.299811E-012	1.801981E-011	1	0.000000E+000
1	5.33166589	1.801981E-011	5.299811E-012	0	0.000000E+000
1	5.33244605	5.299811E-012	1.801981E-011	1	0.000000E+000
1	5.33262342	1.801981E-011	5.299811E-012	0	0.000000E+000
1	5.33311378	5.299811E-012	1.801981E-011	1	0.000000E+000
1	5.33318567	1.801981E-011	5.299811E-012	0	0.000000E+000
1	5.33572816	5.299811E-012	1.801981E-011	1	0.000000E+000
1	5.33590479	1.801981E-011	5.299811E-012	0	0.000000E+000
1	5.33618566	5.299811E-012	1.801981E-011	1	0.000000E+000
1	5.33649873	1.801981E-011	5.299811E-012	0	0.000000E+000
1	5.33686864	5.299811E-012	1.801981E-011	1	0.000000E+000
1	5.33689394	1.801981E-011	5.299811E-012	0	0.000000E+000
1	5.33847740	5.299811E-012	1.801981E-011	1	0.000000E+000
1	5.33850877	1.801981E-011	5.299811E-012	0	0.000000E+000
1	5.33882674	5.299811E-012	1.801981E-011	1	0.000000E+000
1	5.33900250	1.801981E-011	5.299811E-012	0	0.000000E+000
1	5.33946504	5.299811E-012	1.801981E-011	1	0.000000E+000
1	5.33986650	1.801981E-011	5.299811E-012	0	0.000000E+000
1	5.34033890	5.299811E-012	1.801981E-011	1	0.000000E+000
1	5.34077772	1.801981E-011	5.299811E-012	0	0.000000E+000
1	5.34200339	5.299811E-012	1.801981E-011	1	0.000000E+000
1	5.34205625	1.801981E-011	5.299811E-012	0	0.000000E+000
1	5.34270737	5.299811E-012	1.801981E-011	1	0.000000E+000
1	5.34355905	1.801981E-011	5.299811E-012	0	0.000000E+000
1	5.34660442	5.299811E-012	1.801981E-011	1	0.000000E+000
1	5.34665011	1.801981E-011	5.299811E-012	0	0.000000E+000
1	5.34689586	5.299811E-012	1.801981E-011	1	0.000000E+000
1	5.34842219	1.801981E-011	5.299811E-012	0	0.000000E+000
1	5.35198346	5.299811E-012	1.801981E-011	1	0.000000E+000
1	5.35207396	1.801981E-011	5.299811E-012	0	0.000000E+000
1	5.35216726	5.299811E-012	1.801981E-011	1	0.000000E+000
1	5.35247374	1.801981E-011	5.299811E-012	0	0.000000E+000
1	5.35280597	5.299811E-012	1.801981E-011	1	0.000000E+000
1	5.35301293	1.801981E-011	5.299811E-012	0	0.000000E+000
1	5.35752209	5.299811E-012	1.801981E-011	1	0.000000E+000
1	5.35764068	1.801981E-011	5.299811E-012	0	0.000000E+000
1	5.35894261	5.299811E-012	1.801981E-011	1	0.000000E+000
1	5.35902011	1.801981E-011	5.299811E-012	0	0.000000E+000
1	5.35972046	5.299811E-012	1.801981E-011	1	0.000000E+000
1	5.36006587	1.801981E-011	5.299811E-012	0	0.000000E+000
1	5.36233595	5.299811E-012	1.801981E-011	1	0.000000E+000
1	5.36236825	1.801981E-011	5.299811E-012	0	0.000000E+000
1	5.36255433	5.299811E-012	1.801981E-011	1	0.000000E+000
1	5.36276825	1.801981E-011	5.299811E-012	0	0.000000E+000
1	5.36302068	5.299811E-012	1.801981E-011	1	0.000000E+000
1	5.36319908	1.801981E-011	5.299811E-012	0	0.000000E+000
1	5.36673647	5.299811E-012	1.801981E-011	1	0.000000E+000
1	5.36702810	1.801981E-011	5.299811E-012	0	0.000000E+000
1	5.36717020	5.299811E-012	1.801981E-011	1	0.000000E+000
1	5.36762576	1.801981E-011	5.299811E-012	0	0.000000E+000
1	5.36764929	5.299811E-012	1.801981E-011	1	0.000000E+000
1	5.36774218	1.801981E-011	5.299811E-012	0	0.000000E+000
1	5.37025953	5.299811E-012	1.801981E-011	1	0.000000E+000
1	5.37032429	1.801981E-011	5.299811E-012	0	0.000000E+000
1	5.37042874	5.299811E-012	1.801981E-011	1	0.000000E+000
1	5.37046300	1.801981E-011	5.299811E-012	0	0.000000E+000
1	5.37052327	5.299811E-012	1.801981E-011	1	0.000000E+000
1	5.37058750	1.801981E-011	5.299811E-012	0	0.000000E+000
1	5.37156264	5.299811E-012	1.801981E-011	1	0.000000E+000
1	5.37163698	1.801981E-011	5.299811E-012	0	0.000000E+000
1	5.37220246	5.299811E-012	1.801981E-011	1	0.000000E+000
1	5.37233743	1.801981E-011	5.299811E-012	0	0.000000E+000
1	5.37266380	5.299811E-012	1.801981E-011	1	0.000000E+000
1	5.37328686	1.801981E-011	5.299811E-012	0	0.000000E+000
1	5.37432045	5.299811E-012	1.801981E-011	1	0.000000E+000
1	5.37455930	1.801981E-011	5.299811E-012	0	0.000000E+000
1	5.37495917	5.299811E-012	1.801981E-011	1	0.000000E+000
1	5.37555871	1.801981E-011	5.299811E-012	0	0.000000E+000
1	5.37901247	5.299811E-012	1.801981E-011	1	0.000000E+000
1	5.37915714	1.801981E-011	5.299811E-012	0	0.000000E+000
1	5.38182175	5.299811E-012	1.801981E-011	1	0.000000E+000
1	5.38191462	1.801981E-011	5.299811E-012	0	0.000000E+000
1	5.38210030	5.299811E-012	1.801981E-011	1	0.000000E+000
1	5.38214177	1.801981E-011	5.299811E-012	0	0.000000E+000
1	5.38224233	5.299811E-012	1.801981E-011	1	0.000000E+000
1	5.38251124	1.801981E-011	5.299811E-012	0	0.000000E+000
1	5.38255194	5.299811E-012	1.801981E-011	1	0.000000E+000
1	5.38306817	1.801981E-011	5.299811E-012	0	0.000000E+000
1	5.38354537	5.299811E-012	1.801981E-011	1	0.000000E+000
1	5.38363387	1.801981E-011	5.299811E-012	0	0.000000E+000
1	5.38500477	5.299811E-012	1.801981E-011	1	0.000000E+000
1	5.38587771	1.801981E-011	5.299811E-012	0	0.000000E+000
1	5.38707887	5.299811E-012	1.801981E-011	1	0.000000E+000
1	5.38835215	1.801981E-011	5.299811E-012	0	0.000000E+000
1	5.38927646	5.299811E-012	1.801981E-011	1	0.000000E+000
1	5.38958970	1.801981E-011	5.299811E-012	0	0.000000E+000
1	5.39013120	5.299811E-012	1.801981E-011	1	0.000000E+000
1	5.39034384	1.801981E-011	5.299811E-012	0	0.000000E+000
1	5.39336175	5.299811E-012	1.801981E-011	1	0.000000E+000
1	5.39353247	1.801981E-011	5.299811E-012	0	0.000000E+000
1	5.39371112	5.299811E-012	1.801981E-011	1	0.000000E+000
1	5.39377035	1.801981E-011	5.299811E-012	0	0.000000E+000
1	5.39416147	5.299811E-012	1.801981E-011	1	0.000000E+000
1	5.39473628	1.801981E-011	5.299811E-012	0	0.000000E+000
1	5.39593341	5.299811E-012	1.801981E-011	1	0.000000E+000
1	5.39603120	1.801981E-011	5.299811E-012	0	0.000000E+000
1	5.39604666	5.299811E-012	1.801981E-011	1	0.000000E+000
1	5.39655360	1.801981E-011	5.299811E-012	0	0.000000E+000
1	5.39663112	5.299811E-012	1.801981E-011	1	0.000000E+000
1	5.39672904	1.801981E-011	5.299811E-012	0	0.000000E+000
1	5.39842950	5.299811E-012	1.801981E-011	1	0.000000E+000
1	5.39848436	1.801981E-011	5.299811E-012	0	0.000000E+000
1	5.39881831	5.299811E-012	1.801981E-011	1	0.000000E+000
1	5.39891382	1.801981E-011	5.299811E-012	0	0.000000E+000
1	5.39958572	5.299811E-012	1.801981E-011	1	0.000000E+000
1	5.39984107	1.801981E-011	5.299811E-012	0	0.000000E+000
1	5.39990026	5.299811E-012	1.801981E-011	1	0.000000E+000
1	5.40015022	1.801981E-011	5.299811E-012	0	0.000000E+000
1	5.40104803	5.299811E-012	1.801981E-011	1	0.000000E+000
1	5.40113942	1.801981E-011	5.299811E-012	0	0.000000E+000
1	5.40303540	5.299811E-012	1.801981E-011	1	0.000000E+000
1	5.40322393	1.801981E-011	5.299811E-012	0	0.000000E+000
1	5.40368607	5.299811E-012	1.801981E-011	1	0.000000E+000
1	5.40445803	1.801981E-011	5.299811E-012	0	0.000000E+000
1	5.40513547	5.299811E-012	1.801981E-011	1	0.000000E+000
1	5.40516600	1.801981E-011	5.299811E-012	0	0.000000E+000
1	5.40517819	5.299811E-012	1.801981E-011	1	0.000000E+000
1	5.40551601	1.801981E-011	5.299811E-012	0	0.000000E+000
1	5.40594938	5.299811E-012	1.801981E-011	1	0.000000E+000
1	5.40600741	1.801981E-011	5.299811E-012	0	0.000000E+000
1	5.40783987	5.299811E-012	1.801981E-011	1	0.000000E+000
1	5.40811181	1.801981E-011	5.299811E-012	0	0.000000E+000
1	5.40813176	5.299811E-012	1.801981E-011	1	0.000000E+000
1	5.40839707	1.801981E-011	5.299811E-012	0	0.000000E+000
1	5.40991880	5.299811E-012	1.801981E-011	1	0.000000E+000
1	5.41014580	1.801981E-011	5.299811E-012	0	0.000000E+000
1	5.41153931	5.299811E-012	1.801981E-011	1	0.000000E+000
1	5.41197049	1.801981E-011	5.299811E-012	0	0.000000E+000
1	5.41382240	5.299811E-012	1.801981E-011	1	0.000000E+000
1	5.41420119	1.801981E-011	5.299811E-012	0	0.000000E+000
1	5.41624576	5.299811E-012	1.801981E-011	1	0.000000E+000
1	5.41636668	1.801981E-011	5.299811E-012	0	0.000000E+000
1	5.41783402	5.299811E-012	1.801981E-011	1	0.000000E+000
1	5.41785252	1.801981E-011	5.299811E-012	0	0.000000E+000
1	5.41788659	5.299811E-012	1.801981E-011	1	0.000000E+000
1	5.41806456	1.801981E-011	5.299811E-012	0	0.000000E+000
1	5.42195626	5.299811E-012	1.801981E-011	1	0.000000E+000
1	5.42200197	1.801981E-011	5.299811E-012	0	0.000000E+000
1	5.42305551	5.299811E-012	1.801981E-011	1	0.000000E+000
1	5.42359770	1.801981E-011	5.299811E-012	0	0.000000E+000
1	5.42567833	5.299811E-012	1.801981E-011	1	0.000000E+000
1	5.42574261	1.801981E-011	5.299811E-012	0	0.000000E+000
1	5.42583202	5.299811E-012	1.801981E-011	1	0.000000E+000
1	5.42596716	1.801981E-011	5.299811E-012	0	0.000000E+000
1	5.42703890	5.299811E-012	1.801981E-011	1	0.000000E+000
1	5.42706105	1.801981E-011	5.299811E-012	0	0.000000E+000
1	5.42790846	5.299811E-012	1.801981E-011	1	0.000000E+000
1	5.42803258	1.801981E-011	5.299811E-012	0	0.000000E+000
1	5.42942783	5.299811E-012	1.801981E-011	1	0.000000E+000
1	5.43047297	1.801981E-011	5.299811E-012	0	0.000000E+000
1	5.43186929	5.299811E-012	1.801981E-011	1	0.000000E+000
1	5.43189705	1.801981E-011	5.299811E-012	0	0.000000E+000
1	5.43233170	5.299811E-012	1.801981E-011	1	0.000000E+000
1	5.43308960	1.801981E-011	5.299811E-012	0	0.000000E+000
1	5.43322742	5.299811E-012	1.801981E-011	1	0.000000E+000
1	5.43329846	1.801981E-011	5.299811E-012	0	0.000000E+000
1	5.43653187	5.299811E-012	1.801981E-011	1	0.000000E+000
1	5.43664278	1.801981E-011	5.299811E-012	0	0.000000E+000
1	5.43673400	5.299811E-012	1.801981E-011	1	0.000000E+000
1	5.43709084	1.801981E-011	5.299811E-012	0	0.000000E+000
1	5.44121807	5.299811E-012	1.801981E-011	1	0.000000E+000
1	5.44128816	1.801981E-011	5.299811E-012	0	0.000000E+000
1	5.44139144	5.299811E-012	1.801981E-011	1	0.000000E+000
1	5.44173237	1.801981E-011	5.299811E-012	0	0.000000E+000
1	5.44235249	5.299811E-012	1.801981E-011	1	0.000000E+000
1	5.44240813	1.801981E-011	5.299811E-012	0	0.000000E+000
1	5.44308157	5.299811E-012	1.801981E-011	1	0.000000E+000
1	5.44316099	1.801981E-011	5.299811E-012	0	0.000000E+000
1	5.44321233	5.299811E-012	1.801981E-011	1	0.000000E+000
1	5.44325861	1.801981E-011	5.299811E-012	0	0.000000E+000
1	5.44393295	5.299811E-012	1.801981E-011	1	0.000000E+000
1	5.44396812	1.801981E-011	5.299811E-012	0	0.000000E+000
1	5.44397428	5.299811E-012	1.801981E-011	1	0.000000E+000
1	5.44408017	1.801981E-011	5.299811E-012	0	0.000000E+000
1	5.44418639	5.299811E-012	1.801981E-011	1	0.000000E+000
1	5.44429374	1.801981E-011	5.299811E-012	0	0.000000E+000
1	5.44432898	5.299811E-012	1.801981E-011	1	0.000000E+000
1	5.44456862	1.801981E-011	5.299811E-012	0	0.000000E+000
1	5.44596682	5.299811E-012	1.801981E-011	1	0.000000E+000
1	5.44627220	1.801981E-011	5.299811E-012	0	0.000000E+000
1	5.44643877	5.299811E-012	1.801981E-011	1	0.000000E+000
1	5.44663397	1.801981E-011	5.299811E-012	0	0.000000E+000
1	5.44974400	5.299811E-012	1.801981E-011	1	0.000000E+000
1	5.45020411	1.801981E-011	5.299811E-012	0	0.000000E+000
1	5.45072285	5.299811E-012	1.801981E-011	1	0.000000E+000
1	5.45081420	1.801981E-011	5.299811E-012	0	0.000000E+000
1	5.45083771	5.299811E-012	1.801981E-011	1	0.000000E+000
1	5.45093534	1.801981E-011	5.299811E-012	0	0.000000E+000
1	5.45094623	5.299811E-012	1.801981E-011	1	0.000000E+000
1	5.45121787	1.801981E-011	5.299811E-012	0	0.000000E+000
1	5.45127943	5.299811E-012	1.801981E-011	1	0.000000E+000
1	5.45153055	1.801981E-011	5.299811E-012	0	0.000000E+000
1	5.45543339	5.299811E-012	1.801981E-011	1	0.000000E+000
1	5.45571869	1.801981E-011	5.299811E-012	0	0.000000E+000
1	5.45600742	5.299811E-012	1.801981E-011	1	0.000000E+000
1	5.45611022	1.801981E-011	5.299811E-012	0	0.000000E+000
1	5.45628912	5.299811E-012	1.801981E-011	1	0.000000E+000
1	5.45653393	1.801981E-011	5.299811E-012	0	0.000000E+000
1	5.46046744	5.299811E-012	1.801981E-011	1	0.000000E+000
1	5.46112841	1.801981E-011	5.299811E-012	0	0.000000E+000
1	5.46240145	5.299811E-012	1.801981E-011	1	0.000000E+000
1	5.46243668	1.801981E-011	5.299811E-012	0	0.000000E+000
1	5.46287871	5.299811E-012	1.801981E-011	1	0.000000E+000
1	5.46289905	1.801981E-011	5.299811E-012	0	0.000000E+000
1	5.46297041	5.299811E-012	1.801981E-011	1	0.000000E+000
1	5.46309435	1.801981E-011	5.299811E-012	0	0.000000E+000
1	5.46532978	5.299811E-012	1.801981E-011	1	0.000000E+000
1	5.46542426	1.801981E-011	5.299811E-012	0	0.000000E+000
1	5.46593851	5.299811E-012	1.801981E-011	1	0.000000E+000
1	5.46596611	1.801981E-011	5.299811E-012	0	0.000000E+000
1	5.46736923	5.299811E-012	1.801981E-011	1	0.000000E+000
1	5.46750743	1.801981E-011	5.299811E-012	0	0.000000E+000
1	5.46778539	5.299811E-012	1.801981E-011	1	0.000000E+000
1	5.46863924	1.801981E-011	5.299811E-012	0	0.000000E+000
1	5.46909627	5.299811E-012	1.801981E-011	1	0.000000E+000
1	5.46924762	1.801981E-011	5.299811E-012	0	0.000000E+000
1	5.47216938	5.299811E-012	1.801981E-011	1	0.000000E+000
1	5.47252689	1.801981E-011	5.299811E-012	0	0.000000E+000
1	5.47275519	5.299811E-012	1.801981E-011	1	0.000000E+000
1	5.47288878	1.801981E-011	5.299811E-012	0	0.000000E+000
1	5.47333160	5.299811E-012	1.801981E-011	1	0.000000E+000
1	5.47348314	1.801981E-011	5.299811E-012	0	0.000000E+000
1	5.47391871	5.299811E-012	1.801981E-011	1	0.000000E+000
1	5.47408611	1.801981E-011	5.299811E-012	0	0.000000E+000
1	5.47562354	5.299811E-012	1.801981E-011	1	0.000000E+000
1	5.47609154	1.801981E-011	5.299811E-012	0	0.000000E+000
1	5.47772057	5.299811E-012	1.801981E-011	1	0.000000E+000
1	5.47819752	1.801981E-011	5.299811E-012	0	0.000000E+000
1	5.47912523	5.299811E-012	1.801981E-011	1	0.000000E+000
1	5.47948376	1.801981E-011	5.299811E-012	0	0.000000E+000
1	5.47953019	5.299811E-012	1.801981E-011	1	0.000000E+000
1	5.47981588	1.801981E-011	5.299811E-012	0	0.000000E+000
1	5.48010012	5.299811E-012	1.801981E-011	1	0.000000E+000
1	5.48038760	1.801981E-011	5.299811E-012	0	0.000000E+000
1	5.48103668	5.299811E-012	1.801981E-011	1	0.000000E+000
1	5.48113400	1.801981E-011	5.299811E-012	0	0.000000E+000
1	5.48292745	5.299811E-012	1.801981E-011	1	0.000000E+000
1	5.48336709	1.801981E-011	5.299811E-012	0	0.000000E+000
1	5.48927562	5.299811E-012	1.801981E-011	1	0.000000E+000
1	5.48950706	1.801981E-011	5.299811E-012	0	0.000000E+000
1	5.48972707	5.299811E-012	1.801981E-011	1	0.000000E+000
1	5.48981158	1.801981E-011	5.299811E-012	0	0.000000E+000
1	5.49100393	5.299811E-012	1.801981E-011	1	0.000000E+000
1	5.49115324	1.801981E-011	5.299811E-012	0	0.000000E+000
1	5.49118752	5.299811E-012	1.801981E-011	1	0.000000E+000
1	5.49128498	1.801981E-011	5.299811E-012	0	0.000000E+000
1	5.49170789	5.299811E-012	1.801981E-011	1	0.000000E+000
1	5.49212534	1.801981E-011	5.299811E-012	0	0.000000E+000
1	5.49277678	5.299811E-012	1.801981E-011	1	0.000000E+000
1	5.49318632	1.801981E-011	5.299811E-012	0	0.000000E+000
1	5.49379514	5.299811E-012	1.801981E-011	1	0.000000E+000
1	5.49398634	1.801981E-011	5.299811E-012	0	0.000000E+000
1	5.49542377	5.299811E-012	1.801981E-011	1	0.000000E+000
1	5.49588417	1.801981E-011	5.299811E-012	0	0.000000E+000
1	5.49624398	5.299811E-012	1.801981E-011	1	0.000000E+000
1	5.49664693	1.801981E-011	5.299811E-012	0	0.000000E+000
1	5.49798143	5.299811E-012	1.801981E-011	1	0.000000E+000
1	5.49815732	1.801981E-011	5.299811E-012	0	0.000000E+000
1	5.50122117	5.299811E-012	1.801981E-011	1	0.000000E+000
1	5.50133127	1.801981E-011	5.299811E-012	0	0.000000E+000
1	5.50136926	5.299811E-012	1.801981E-011	1	0.000000E+000
1	5.50172844	1.801981E-011	5.299811E-012	0	0.000000E+000
1	5.50510593	5.299811E-012	1.801981E-011	1	0.000000E+000
1	5.50533575	1.801981E-011	5.299811E-012	0	0.000000E+000
1	5.50602153	5.299811E-012	1.801981E-011	1	0.000000E+000
1	5.50609074	1.801981E-011	5.299811E-012	0	0.000000E+000
1	5.50826912	5.299811E-012	1.801981E-011	1	0.000000E+000
1	5.50844632	1.801981E-011	5.299811E-012	0	0.000000E+000
1	5.50872191	5.299811E-012	1.801981E-011	1	0.000000E+000
1	5.50874307	1.801981E-011	5.299811E-012	0	0.000000E+000
1	5.50976754	5.299811E-012	1.801981E-011	1	0.000000E+000
1	5.51065421	1.801981E-011	5.299811E-012	0	0.000000E+000
1	5.51132009	5.299811E-012	1.801981E-011	1	0.000000E+000
1	5.51137470	1.801981E-011	5.299811E-012	0	0.000000E+000
1	5.51165045	5.299811E-012	1.801981E-011	1	0.000000E+000
1	5.51209170	1.801981E-011	5.299811E-012	0	0.000000E+000
1	5.51337398	5.299811E-012	1.801981E-011	1	0.000000E+000
1	5.51374312	1.801981E-011	5.299811E-012	0	0.000000E+000
1	5.51375395	5.299811E-012	1.801981E-011	1	0.000000E+000
1	5.51390913	1.801981E-011	5.299811E-012	0	0.000000E+000
1	5.51405899	5.299811E-012	1.801981E-011	1	0.000000E+000
1	5.51443096	1.801981E-011	5.299811E-012	0	0.000000E+000
1	5.51931017	5.299811E-012	1.801981E-011	1	0.000000E+000
1	5.51951661	1.801981E-011	5.299811E-012	0	0.000000E+000
1	5.52161641	5.299811E-012	1.801981E-011	1	0.000000E+000
1	5.52167386	1.801981E-011	5.299811E-012	0	0.000000E+000
1	5.52170851	5.299811E-012	1.801981E-011	1	0.000000E+000
1	5.52193866	1.801981E-011	5.299811E-012	0	0.000000E+000
1	5.52239047	5.299811E-012	1.801981E-011	1	0.000000E+000
1	5.52262911	1.801981E-011	5.299811E-012	0	0.000000E+000
1	5.52326372	5.299811E-012	1.801981E-011	1	0.000000E+000
1	5.52346114	1.801981E-011	5.299811E-012	0	0.000000E+000
1	5.52470634	5.299811E-012	1.801981E-011	1	0.000000E+000
1	5.52509503	1.801981E-011	5.299811E-012	0	0.000000E+000
1	5.52526889	5.299811E-012	1.801981E-011	1	0.000000E+000
1	5.52537443	1.801981E-011	5.299811E-012	0	0.000000E+000
1	5.52547516	5.299811E-012	1.801981E-011	1	0.000000E+000
1	5.52582565	1.801981E-011	5.299811E-012	0	0.000000E+000
1	5.52593607	5.299811E-012	1.801981E-011	1	0.000000E+000
1	5.52596483	1.801981E-011	5.299811E-012	0	0.000000E+000
1	5.52842409	5.299811E-012	1.801981E-011	1	0.000000E+000
1	5.52886478	1.801981E-011	5.299811E-012	0	0.000000E+000
1	5.52902468	5.299811E-012	1.801981E-011	1	0.000000E+000
1	5.52930444	1.801981E-011	5.299811E-012	0	0.000000E+000
1	5.53133348	5.299811E-012	1.801981E-011	1	0.000000E+000
1	5.53135778	1.801981E-011	5.299811E-012	0	0.000000E+000
1	5.53266496	5.299811E-012	1.801981E-011	1	0.000000E+000
1	5.53280331	1.801981E-011	5.299811E-012	0	0.000000E+000
1	5.53378009	5.299811E-012	1.801981E-011	1	0.000000E+000
1	5.53400791	1.801981E-011	5.299811E-012	0	0.000000E+000
1	5.53469977	5.299811E-012	1.801981E-011	1	0.000000E+000
1	5.53577195	1.801981E-011	5.299811E-012	0	0.000000E+000
1	5.53644143	5.299811E-012	1.801981E-011	1	0.000000E+000
1	5.53659318	1.801981E-011	5.299811E-012	0	0.000000E+000
1	5.53784398	5.299811E-012	1.801981E-011	1	0.000000E+000
1	5.53805967	1.801981E-011	5.299811E-012	0	0.000000E+000
1	5.53813081	5.299811E-012	1.801981E-011	1	0.000000E+000
1	5.53819730	1.801981E-011	5.299811E-012	0	0.000000E+000
1	5.53832079	5.299811E-012	1.801981E-011	1	0.000000E+000
1	5.53857753	1.801981E-011	5.299811E-012	0	0.000000E+000
1	5.54198138	5.299811E-012	1.801981E-011	1	0.000000E+000
1	5.54210221	1.801981E-011	5.299811E-012	0	0.000000E+000
1	5.54274929	5.299811E-012	1.801981E-011	1	0.000000E+000
1	5.54279708	1.801981E-011	5.299811E-012	0	0.000000E+000
1	5.54410612	5.299811E-012	1.801981E-011	1	0.000000E+000
1	5.54431811	1.801981E-011	5.299811E-012	0	0.000000E+000
1	5.55087077	5.299811E-012	1.801981E-011	1	0.000000E+000
1	5.55099741	1.801981E-011	5.299811E-012	0	0.000000E+000
1	5.55102489	5.299811E-012	1.801981E-011	1	0.000000E+000
1	5.55107388	1.801981E-011	5.299811E-012	0	0.000000E+000
1	5.55213348	5.299811E-012	1.801981E-011	1	0.000000E+000
1	5.55219043	1.801981E-011	5.299811E-012	0	0.000000E+000
1	5.55245427	5.299811E-012	1.801981E-011	1	0.000000E+000
1	5.55250347	1.801981E-011	5.299811E-012	0	0.000000E+000
1	5.55286031	5.299811E-012	1.801981E-011	1	0.000000E+000
1	5.55347090	1.801981E-011	5.299811E-012	0	0.000000E+000
1	5.55422691	5.299811E-012	1.801981E-011	1	0.000000E+000
1	5.55463020	1.801981E-011	5.299811E-012	0	0.000000E+000
1	5.55511458	5.299811E-012	1.801981E-011	1	0.000000E+000
1	5.55526550	1.801981E-011	5.299811E-012	0	0.000000E+000
1	5.55539673	5.299811E-012	1.801981E-011	1	0.000000E+000
1	5.55570458	1.801981E-011	5.299811E-012	0	0.000000E+000
1	5.55598728	5.299811E-012	1.801981E-011	1	0.000000E+000
1	5.55613413	1.801981E-011	5.299811E-012	0	0.000000E+000
1	5.55790450	5.299811E-012	1.801981E-011	1	0.000000E+000
1	5.55825840	1.801981E-011	5.299811E-012	0	0.000000E+000
1	5.56115851	5.299811E-012	1.801981E-011	1	0.000000E+000
1	5.56130657	1.801981E-011	5.299811E-012	0	0.000000E+000
1	5.56134096	5.299811E-012	1.801981E-011	1	0.000000E+000
1	5.56160439	1.801981E-011	5.299811E-012	0	0.000000E+000
1	5.56186209	5.299811E-012	1.801981E-011	1	0.000000E+000
1	5.56222077	1.801981E-011	5.299811E-012	0	0.000000E+000
1	5.56244805	5.299811E-012	1.801981E-011	1	0.000000E+000
1	5.56297568	1.801981E-011	5.299811E-012	0	0.000000E+000
1	5.56500601	5.299811E-012	1.801981E-011	1	0.000000E+000
1	5.56523030	1.801981E-011	5.299811E-012	0	0.000000E+000
1	5.56653988	5.299811E-012	1.801981E-011	1	0.000000E+000
1	5.56662971	1.801981E-011	5.299811E-012	0	0.000000E+000
1	5.56669080	5.299811E-012	1.801981E-011	1	0.000000E+000
1	5.56692546	1.801981E-011	5.299811E-012	0	0.000000E+000
1	5.56739984	5.299811E-012	1.801981E-011	1	0.000000E+000
1	5.56762517	1.801981E-011	5.299811E-012	0	0.000000E+000
1	5.56902348	5.299811E-012	1.801981E-011	1	0.000000E+000
1	5.56928616	1.801981E-011	5.299811E-012	0	0.000000E+000
1	5.57056773	5.299811E-012	1.801981E-011	1	0.000000E+000
1	5.57080527	1.801981E-011	5.299811E-012	0	0.000000E+000
1	5.57115724	5.299811E-012	1.801981E-011	1	0.000000E+000
1	5.57146059	1.801981E-011	5.299811E-012	0	0.000000E+000
1	5.57258027	5.299811E-012	1.801981E-011	1	0.000000E+000
1	5.57268878	1.801981E-011	5.299811E-012	0	0.000000E+000
1	5.57370941	5.299811E-012	1.801981E-011	1	0.000000E+000
1	5.57374085	1.801981E-011	5.299811E-012	0	0.000000E+000
1	5.57656561	5.299811E-012	1.801981E-011	1	0.000000E+000
1	5.57703429	1.801981E-011	5.299811E-012	0	0.000000E+000
1	5.57710717	5.299811E-012	1.801981E-011	1	0.000000E+000
1	5.57774563	1.801981E-011	5.299811E-012	0	0.000000E+000
1	5.57831952	5.299811E-012	1.801981E-011	1	0.000000E+000
1	5.57845843	1.801981E-011	5.299811E-012	0	0.000000E+000
1	5.57954970	5.299811E-012	1.801981E-011	1	0.000000E+000
1	5.57963985	1.801981E-011	5.299811E-012	0	0.000000E+000
1	5.58012891	5.299811E-012	1.801981E-011	1	0.000000E+000
1	5.58014515	1.801981E-011	5.299811E-012	0	0.000000E+000
1	5.58125152	5.299811E-012	1.801981E-011	1	0.000000E+000
1	5.58144659	1.801981E-011	5.299811E-012	0	0.000000E+000
1	5.58253185	5.299811E-012	1.801981E-011	1	0.000000E+000
1	5.58266273	1.801981E-011	5.299811E-012	0	0.000000E+000
1	5.58286371	5.299811E-012	1.801981E-011	1	0.000000E+000
1	5.58292068	1.801981E-011	5.299811E-012	0	0.000000E+000
1	5.58352801	5.299811E-012	1.801981E-011	1	0.000000E+000
1	5.58402108	1.801981E-011	5.299811E-012	0	0.000000E+000
1	5.58418619	5.299811E-012	1.801981E-011	1	0.000000E+000
1	5.58422063	1.801981E-011	5.299811E-012	0	0.000000E+000
1	5.58601369	5.299811E-012	1.801981E-011	1	0.000000E+000
1	5.58605512	1.801981E-011	5.299811E-012	0	0.000000E+000
1	5.58692897	5.299811E-012	1.801981E-011	1	0.000000E+000
1	5.58715816	1.801981E-011	5.299811E-012	0	0.000000E+000
1	5.59219675	5.299811E-012	1.801981E-011	1	0.000000E+000
1	5.59257485	1.801981E-011	5.299811E-012	0	0.000000E+000
1	5.59483997	5.299811E-012	1.801981E-011	1	0.000000E+000
1	5.59513340	1.801981E-011	5.299811E-012	0	0.000000E+000
1	5.59907803	5.299811E-012	1.801981E-011	1	0.000000E+000
1	5.59909823	1.801981E-011	5.299811E-012	0	0.000000E+000
1	5.59928266	5.299811E-012	1.801981E-011	1	0.000000E+000
1	5.59953877	1.801981E-011	5.299811E-012	0	0.000000E+000
1	5.60010248	5.299811E-012	1.801981E-011	1	0.000000E+000
1	5.60033213	1.801981E-011	5.299811E-012	0	0.000000E+000
1	5.60163662	5.299811E-012	1.801981E-011	1	0.000000E+000
1	5.60234868	1.801981E-011	5.299811E-012	0	0.000000E+000
1	5.60336627	5.299811E-012	1.801981E-011	1	0.000000E+000
1	5.60352236	1.801981E-011	5.299811E-012	0	0.000000E+000
1	5.60445662	5.299811E-012	1.801981E-011	1	0.000000E+000
1	5.60468346	1.801981E-011	5.299811E-012	0	0.000000E+000
1	5.60575482	5.299811E-012	1.801981E-011	1	0.000000E+000
1	5.60586381	1.801981E-011	5.299811E-012	0	0.000000E+000
1	5.60618050	5.299811E-012	1.801981E-011	1	0.000000E+000
1	5.60635901	1.801981E-011	5.299811E-012	0	0.000000E+000
1	6.09170197	5.285817E-012	1.800582E-011	1	0.000000E+000
1	6.09176823	1.800582E-011	5.285817E-012	0	0.000000E+000
1	6.09301643	5.285817E-012	1.800582E-011	1	0.000000E+000
1	6.09303605	1.800582E-011	5.285817E-012	0	0.000000E+000
1	6.09305453	5.285817E-012	1.800582E-011	1	0.000000E+000
1	6.09392249	1.800582E-011	5.285817E-012	0	0.000000E+000
1	6.09392697	5.285817E-012	1.800582E-011	1	0.000000E+000
1	6.09396851	1.800582E-011	5.285817E-012	0	0.000000E+000
1	6.09637888	5.285817E-012	1.800582E-011	1	0.000000E+000
1	6.09655514	1.800582E-011	5.285817E-012	0	0.000000E+000
1	6.09687325	5.285817E-012	1.800582E-011	1	0.000000E+000
1	6.09726766	1.800582E-011	5.285817E-012	0	0.000000E+000
1	6.09816238	5.285817E-012	1.800582E-011	1	0.000000E+000
1	6.09900552	1.800582E-011	5.285817E-012	0	0.000000E+000
1	6.09985591	5.285817E-012	1.800582E-011	1	0.000000E+000
1	6.09989613	1.800582E-011	5.285817E-012	0	0.000000E+000
1	6.10002705	5.285817E-012	1.800582E-011	1	0.000000E+000
1	6.10019835	1.800582E-011	5.285817E-012	0	0.000000E+000
1	6.10088358	5.285817E-012	1.800582E-011	1	0.000000E+000
1	6.10106186	1.800582E-011	5.285817E-012	0	0.000000E+000
1	6.10149181	5.285817E-012	1.800582E-011	1	0.000000E+000
1	6.10157555	1.800582E-011	5.285817E-012	0	0.000000E+000
1	6.10208434	5.285817E-012	1.800582E-011	1	0.000000E+000
1	6.10212891	1.800582E-011	5.285817E-012	0	0.000000E+000
1	6.10214969	5.285817E-012	1.800582E-011	1	0.000000E+000
1	6.10223881	1.800582E-011	5.285817E-012	0	0.000000E+000
1	6.11108020	5.285817E-012	1.800582E-011	1	0.000000E+000
1	6.11159167	1.800582E-011	5.285817E-012	0	0.000000E+000
1	6.11159352	5.285817E-012	1.800582E-011	1	0.000000E+000
1	6.11178280	1.800582E-011	5.285817E-012	0	0.000000E+000
1	6.11261486	5.285817E-012	1.800582E-011	1	0.000000E+000
1	6.11265853	1.800582E-011	5.285817E-012	0	0.000000E+000
1	6.11530112	5.285817E-012	1.800582E-011	1	0.000000E+000
1	6.11554994	1.800582E-011	5.285817E-012	0	0.000000E+000
1	6.11556428	5.285817E-012	1.800582E-011	1	0.000000E+000
1	6.11574551	1.800582E-011	5.285817E-012	0	0.000000E+000
1	6.11757545	5.285817E-012	1.800582E-011	1	0.000000E+000
1	6.11804264	1.800582E-011	5.285817E-012	0	0.000000E+000
1	6.12137101	5.285817E-012	1.800582E-011	1	0.000000E+000
1	6.12153210	1.800582E-011	5.285817E-012	0	0.000000E+000
1	6.12400422	5.285817E-012	1.800582E-011	1	0.000000E+000
1	6.12410001	1.800582E-011	5.285817E-012	0	0.000000E+000
1	6.12606999	5.285817E-012	1.800582E-011	1	0.000000E+000
1	6.12616539	1.800582E-011	5.285817E-012	0	0.000000E+000
1	6.13029168	5.285817E-012	1.800582E-011	1	0.000000E+000
1	6.13043660	1.800582E-011	5.285817E-012	0	0.000000E+000
1	6.13163818	5.285817E-012	1.800582E-011	1	0.000000E+000
1	6.13195684	1.800582E-011	5.285817E-012	0	0.000000E+000
1	6.13239890	5.285817E-012	1.800582E-011	1	0.000000E+000
1	6.13253953	1.800582E-011	5.285817E-012	0	0.000000E+000
1	6.13273181	5.285817E-012	1.800582E-011	1	0.000000E+000
1	6.13321616	1.800582E-011	5.285817E-012	0	0.000000E+000
1	6.22310943	5.285817E-012	1.800582E-011	1	0.000000E+000
1	6.22352144	1.800582E-011	5.285817E-012	0	0.000000E+000
1	6.22354954	5.285817E-012	1.800582E-011	1	0.000000E+000
1	6.22388264	1.800582E-011	5.285817E-012	0	0.000000E+000
1	6.22492007	5.285817E-012	1.800582E-011	1	0.000000E+000
1	6.22502928	1.800582E-011	5.285817E-012	0	0.000000E+000
1	6.22905998	5.285817E-012	1.800582E-011	1	0.000000E+000
1	6.22932039	1.800582E-011	5.285817E-012	0	0.000000E+000
1	6.23172941	5.285817E-012	1.800582E-011	1	0.000000E+000
1	6.23207949	1.800582E-011	5.285817E-012	0	0.000000E+000
1	6.23274461	5.285817E-012	1.800582E-011	1	0.000000E+000
1	6.23389922	1.800582E-011	5.285817E-012	0	0.000000E+000
1	6.23594263	5.285817E-012	1.800582E-011	1	0.000000E+000
1	6.23596169	1.800582E-011	5.285817E-012	0	0.000000E+000
1	6.23668391	5.285817E-012	1.800582E-011	1	0.000000E+000
1	6.23818943	1.800582E-011	5.285817E-012	0	0.000000E+000
1	6.23946509	5.285817E-012	1.800582E-011	1	0.000000E+000
1	6.23968185	1.800582E-011	5.285817E-012	0	0.000000E+000
1	6.24039296	5.285817E-012	1.800582E-011	1	0.000000E+000
1	6.24050304	1.800582E-011	5.285817E-012	0	0.000000E+000
1	6.24107914	5.285817E-012	1.800582E-011	1	0.000000E+000
1	6.24138048	1.800582E-011	5.285817E-012	0	0.000000E+000
1	6.24529530	5.285817E-012	1.800582E-011	1	0.000000E+000
1	6.24540228	1.800582E-011	5.285817E-012	0	0.000000E+000
1	6.24544920	5.285817E-012	1.800582E-011	1	0.000000E+000
1	6.24560607	1.800582E-011	5.285817E-012	0	0.000000E+000
1	6.24751252	5.285817E-012	1.800582E-011	1	0.000000E+000
1	6.24771062	1.800582E-011	5.285817E-012	0	0.000000E+000
1	6.24771539	5.285817E-012	1.800582E-011	1	0.000000E+000
1	6.24797280	1.800582E-011	5.285817E-012	0	0.000000E+000
1	6.24954461	5.285817E-012	1.800582E-011	1	0.000000E+000
1	6.24962394	1.800582E-011	5.285817E-012	0	0.000000E+000
1	6.25331114	5.285817E-012	1.800582E-011	1	0.000000E+000
1	6.25338380	1.800582E-011	5.285817E-012	0	0.000000E+000
1	6.25368549	5.285817E-012	1.800582E-011	1	0.000000E+000
1	6.25381771	1.800582E-011	5.285817E-012	0	0.000000E+000
1	6.25397727	5.285817E-012	1.800582E-011	1	0.000000E+000
1	6.25403281	1.800582E-011	5.285817E-012	0	0.000000E+000
1	6.25437589	5.285817E-012	1.800582E-011	1	0.000000E+000
1	6.25476526	1.800582E-011	5.285817E-012	0	0.000000E+000
1	6.25778318	5.285817E-012	1.800582E-011	1	0.000000E+000
1	6.25800361	1.800582E-011	5.285817E-012	0	0.000000E+000
1	6.25976076	5.285817E-012	1.800582E-011	1	0.000000E+000
1	6.26012456	1.800582E-011	5.285817E-012	0	0.000000E+000
1	6.26140197	5.285817E-012	1.800582E-011	1	0.000000E+000
1	6.26162819	1.800582E-011	5.285817E-012	0	0.000000E+000
1	6.26201069	5.285817E-012	1.800582E-011	1	0.000000E+000
1	6.26271847	1.800582E-011	5.285817E-012	0	0.000000E+000
1	6.26373674	5.285817E-012	1.800582E-011	1	0.000000E+000
1	6.26378230	1.800582E-011	5.285817E-012	0	0.000000E+000
1	6.26524012	5.285817E-012	1.800582E-011	1	0.000000E+000
1	6.26532036	1.800582E-011	5.285817E-012	0	0.000000E+000
1	6.26698171	5.285817E-012	1.800582E-011	1	0.000000E+000
1	6.26712584	1.800582E-011	5.285817E-012	0	0.000000E+000
1	6.26738990	5.285817E-012	1.800582E-011	1	0.000000E+000
1	6.26776981	1.800582E-011	5.285817E-012	0	0.000000E+000
1	6.26899160	5.285817E-012	1.800582E-011	1	0.000000E+000
1	6.26912721	1.800582E-011	5.285817E-012	0	0.000000E+000
1	6.26999366	5.285817E-012	1.800582E-011	1	0.000000E+000
1	6.27005498	1.800582E-011	5.285817E-012	0	0.000000E+000
1	6.27009077	5.285817E-012	1.800582E-011	1	0.000000E+000
1	6.27016194	1.800582E-011	5.285817E-012	0	0.000000E+000
1	6.27081394	5.285817E-012	1.800582E-011	1	0.000000E+000
1	6.27098111	1.800582E-011	5.285817E-012	0	0.000000E+000
1	6.27159773	5.285817E-012	1.800582E-011	1	0.000000E+000
1	6.27304807	1.800582E-011	5.285817E-012	0	0.000000E+000
1	6.27305765	5.285817E-012	1.800582E-011	1	0.000000E+000
1	6.27315033	1.800582E-011	5.285817E-012	0	0.000000E+000
1	6.27528884	5.285817E-012	1.800582E-011	1	0.000000E+000
1	6.27547777	1.800582E-011	5.285817E-012	0	0.000000E+000
1	6.27614828	5.285817E-012	1.800582E-011	1	0.000000E+000
1	6.27617557	1.800582E-011	5.285817E-012	0	0.000000E+000
1	6.27944074	5.285817E-012	1.800582E-011	1	0.000000E+000
1	6.27951149	1.800582E-011	5.285817E-012	0	0.000000E+000
1	6.27954701	5.285817E-012	1.800582E-011	1	0.000000E+000
1	6.27955497	1.800582E-011	5.285817E-012	0	0.000000E+000
1	6.28003174	5.285817E-012	1.800582E-011	1	0.000000E+000
1	6.28015359	1.800582E-011	5.285817E-012	0	0.000000E+000
1	6.28119304	5.285817E-012	1.800582E-011	1	0.000000E+000
1	6.28195231	1.800582E-011	5.285817E-012	0	0.000000E+000
1	6.28227778	5.285817E-012	1.800582E-011	1	0.000000E+000
1	6.28237384	1.800582E-011	5.285817E-012	0	0.000000E+000
1	6.28321918	5.285817E-012	1.800582E-011	1	0.000000E+000
1	6.28336230	1.800582E-011	5.285817E-012	0	0.000000E+000
1	6.28388762	5.285817E-012	1.800582E-011	1	0.000000E+000
1	6.28402168	1.800582E-011	5.285817E-012	0	0.000000E+000
1	6.28455261	5.285817E-012	1.800582E-011	1	0.000000E+000
1	6.28457077	1.800582E-011	5.285817E-012	0	0.000000E+000
1	6.28931976	5.285817E-012	1.800582E-011	1	0.000000E+000
1	6.28947698	1.800582E-011	5.285817E-012	0	0.000000E+000
1	6.28950193	5.285817E-012	1.800582E-011	1	0.000000E+000
1	6.28951800	1.800582E-011	5.285817E-012	0	0.000000E+000
1	6.28989324	5.285817E-012	1.800582E-011	1	0.000000E+000
1	6.29019778	1.800582E-011	5.285817E-012	0	0.000000E+000
1	6.29061253	5.285817E-012	1.800582E-011	1	0.000000E+000
1	6.29078689	1.800582E-011	5.285817E-012	0	0.000000E+000
1	6.29135233	5.285817E-012	1.800582E-011	1	0.000000E+000
1	6.29148300	1.800582E-011	5.285817E-012	0	0.000000E+000
1	6.29223227	5.285817E-012	1.800582E-011	1	0.000000E+000
1	6.29229769	1.800582E-011	5.285817E-012	0	0.000000E+000
1	6.29395519	5.285817E-012	1.800582E-011	1	0.000000E+000
1	6.29402713	1.800582E-011	5.285817E-012	0	0.000000E+000
1	6.30089723	5.285817E-012	1.800582E-011	1	0.000000E+000
1	6.30100431	1.800582E-011	5.285817E-012	0	0.000000E+000
1	6.30217145	5.285817E-012	1.800582E-011	1	0.000000E+000
1	6.30250053	1.800582E-011	5.285817E-012	0	0.000000E+000
1	6.30327680	5.285817E-012	1.800582E-011	1	0.000000E+000
1	6.30330494	1.800582E-011	5.285817E-012	0	0.000000E+000
1	6.30460745	5.285817E-012	1.800582E-011	1	0.000000E+000
1	6.30488864	1.800582E-011	5.285817E-012	0	0.000000E+000
1	6.30560987	5.285817E-012	1.800582E-011	1	0.000000E+000
1	6.30592048	1.800582E-011	5.285817E-012	0	0.000000E+000
1	6.30731496	5.285817E-012	1.800582E-011	1	0.000000E+000
1	6.30746778	1.800582E-011	5.285817E-012	0	0.000000E+000
1	6.30754195	5.285817E-012	1.800582E-011	1	0.000000E+000
1	6.30774026	1.800582E-011	5.285817E-012	0	0.000000E+000
1	6.30785039	5.285817E-012	1.800582E-011	1	0.000000E+000
1	6.30787891	1.800582E-011	5.285817E-012	0	0.000000E+000
1	6.31088514	5.285817E-012	1.800582E-011	1	0.000000E+000
1	6.31095777	1.800582E-011	5.285817E-012	0	0.000000E+000
1	6.31110797	5.285817E-012	1.800582E-011	1	0.000000E+000
1	6.31134246	1.800582E-011	5.285817E-012	0	0.000000E+000
1	6.31405156	5.285817E-012	1.800582E-011	1	0.000000E+000
1	6.31406057	1.800582E-011	5.285817E-012	0	0.000000E+000
1	6.31408271	5.285817E-012	1.800582E-011	1	0.000000E+000
1	6.31452301	1.800582E-011	5.285817E-012	0	0.000000E+000
1	6.31603854	5.285817E-012	1.800582E-011	1	0.000000E+000
1	6.31611815	1.800582E-011	5.285817E-012	0	0.000000E+000
1	6.31614152	5.285817E-012	1.800582E-011	1	0.000000E+000
1	6.31669490	1.800582E-011	5.285817E-012	0	0.000000E+000
1	6.31672730	5.285817E-012	1.800582E-011	1	0.000000E+000
1	6.31686921	1.800582E-011	5.285817E-012	0	0.000000E+000
1	6.31863806	5.285817E-012	1.800582E-011	1	0.000000E+000
1	6.31884349	1.800582E-011	5.285817E-012	0	0.000000E+000
1	6.31902535	5.285817E-012	1.800582E-011	1	0.000000E+000
1	6.31911914	1.800582E-011	5.285817E-012	0	0.000000E+000
1	6.32176021	5.285817E-012	1.800582E-011	1	0.000000E+000
1	6.32183031	1.800582E-011	5.285817E-012	0	0.000000E+000
1	6.32264779	5.285817E-012	1.800582E-011	1	0.000000E+000
1	6.32278626	1.800582E-011	5.285817E-012	0	0.000000E+000
1	6.32354093	5.285817E-012	1.800582E-011	1	0.000000E+000
1	6.32357598	1.800582E-011	5.285817E-012	0	0.000000E+000
1	6.32515503	5.285817E-012	1.800582E-011	1	0.000000E+000
1	6.32522303	1.800582E-011	5.285817E-012	0	0.000000E+000
1	6.32601424	5.285817E-012	1.800582E-011	1	0.000000E+000
1	6.32615989	1.800582E-011	5.285817E-012	0	0.000000E+000
1	6.32635665	5.285817E-012	1.800582E-011	1	0.000000E+000
1	6.32659895	1.800582E-011	5.285817E-012	0	0.000000E+000
1	6.32847209	5.285817E-012	1.800582E-011	1	0.000000E+000
1	6.32870695	1.800582E-011	5.285817E-012	0	0.000000E+000
1	6.32978639	5.285817E-012	1.800582E-011	1	0.000000E+000
1	6.32982062	1.800582E-011	5.285817E-012	0	0.000000E+000
1	6.33153187	5.285817E-012	1.800582E-011	1	0.000000E+000
1	6.33164236	1.800582E-011	5.285817E-012	0	0.000000E+000
1	6.33189280	5.285817E-012	1.800582E-011	1	0.000000E+000
1	6.33217789	1.800582E-011	5.285817E-012	0	0.000000E+000
1	6.33299133	5.285817E-012	1.800582E-011	1	0.000000E+000
1	6.33301359	1.800582E-011	5.285817E-012	0	0.000000E+000
1	6.33440775	5.285817E-012	1.800582E-011	1	0.000000E+000
1	6.33480473	1.800582E-011	5.285817E-012	0	0.000000E+000
1	6.33590915	5.285817E-012	1.800582E-011	1	0.000000E+000
1	6.33641034	1.800582E-011	5.285817E-012	0	0.000000E+000
1	6.33852863	5.285817E-012	1.800582E-011	1	0.000000E+000
1	6.33870996	1.800582E-011	5.285817E-012	0	0.000000E+000
1	6.34659312	5.285817E-012	1.800582E-011	1	0.000000E+000
1	6.34673339	1.800582E-011	5.285817E-012	0	0.000000E+000
1	6.34731074	5.285817E-012	1.800582E-011	1	0.000000E+000
1	6.34735736	1.800582E-011	5.285817E-012	0	0.000000E+000
1	6.34780435	5.285817E-012	1.800582E-011	1	0.000000E+000
1	6.34785525	1.800582E-011	5.285817E-012	0	0.000000E+000
1	6.34843868	5.285817E-012	1.800582E-011	1	0.000000E+000
1	6.34849674	1.800582E-011	5.285817E-012	0	0.000000E+000
1	6.34935970	5.285817E-012	1.800582E-011	1	0.000000E+000
1	6.34959240	1.800582E-011	5.285817E-012	0	0.000000E+000
1	6.35090153	5.285817E-012	1.800582E-011	1	0.000000E+000
1	6.35121338	1.800582E-011	5.285817E-012	0	0.000000E+000
1	6.35341630	5.285817E-012	1.800582E-011	1	0.000000E+000
1	6.35362975	1.800582E-011	5.285817E-012	0	0.000000E+000
1	6.35542291	5.285817E-012	1.800582E-011	1	0.000000E+000
1	6.35559646	1.800582E-011	5.285817E-012	0	0.000000E+000
1	6.35668852	5.285817E-012	1.800582E-011	1	0.000000E+000
1	6.35680478	1.800582E-011	5.285817E-012	0	0.000000E+000
1	6.35752617	5.285817E-012	1.800582E-011	1	0.000000E+000
1	6.35769270	1.800582E-011	5.285817E-012	0	0.000000E+000
1	6.35769954	5.285817E-012	1.800582E-011	1	0.000000E+000
1	6.35776725	1.800582E-011	5.285817E-012	0	0.000000E+000
1	6.35833644	5.285817E-012	1.800582E-011	1	0.000000E+000
1	6.35835477	1.800582E-011	5.285817E-012	0	0.000000E+000
1	6.36045225	5.285817E-012	1.800582E-011	1	0.000000E+000
1	6.36066078	1.800582E-011	5.285817E-012	0	0.000000E+000
1	6.36086668	5.285817E-012	1.800582E-011	1	0.000000E+000
1	6.36133885	1.800582E-011	5.285817E-012	0	0.000000E+000
1	6.36135138	5.285817E-012	1.800582E-011	1	0.000000E+000
1	6.36193882	1.800582E-011	5.285817E-012	0	0.000000E+000
1	6.36269982	5.285817E-012	1.800582E-011	1	0.000000E+000
1	6.36272502	1.800582E-011	5.285817E-012	0	0.000000E+000
1	6.36298352	5.285817E-012	1.800582E-011	1	0.000000E+000
1	6.36302111	1.800582E-011	5.285817E-012	0	0.000000E+000
1	6.36311006	5.285817E-012	1.800582E-011	1	0.000000E+000
1	6.36358506	1.800582E-011	5.285817E-012	0	0.000000E+000
1	6.36373661	5.285817E-012	1.800582E-011	1	0.000000E+000
1	6.36438031	1.800582E-011	5.285817E-012	0	0.000000E+000
1	6.36445465	5.285817E-012	1.800582E-011	1	0.000000E+000
1	6.36448663	1.800582E-011	5.285817E-012	0	0.000000E+000
1	6.36829026	5.285817E-012	1.800582E-011	1	0.000000E+000
1	6.36865294	1.800582E-011	5.285817E-012	0	0.000000E+000
1	6.36893924	5.285817E-012	1.800582E-011	1	0.000000E+000
1	6.36943835	1.800582E-011	5.285817E-012	0	0.000000E+000
1	6.37070920	5.285817E-012	1.800582E-011	1	0.000000E+000
1	6.37095893	1.800582E-011	5.285817E-012	0	0.000000E+000
1	6.37218144	5.285817E-012	1.800582E-011	1	0.000000E+000
1	6.37246883	1.800582E-011	5.285817E-012	0	0.000000E+000
1	6.37276272	5.285817E-012	1.800582E-011	1	0.000000E+000
1	6.37318271	1.800582E-011	5.285817E-012	0	0.000000E+000
1	6.37390318	5.285817E-012	1.800582E-011	1	0.000000E+000
1	6.37398043	1.800582E-011	5.285817E-012	0	0.000000E+000
1	6.37402915	5.285817E-012	1.800582E-011	1	0.000000E+000
1	6.37425645	1.800582E-011	5.285817E-012	0	0.000000E+000
1	6.37468967	5.285817E-012	1.800582E-011	1	0.000000E+000
1	6.37516370	1.800582E-011	5.285817E-012	0	0.000000E+000
1	6.37897264	5.285817E-012	1.800582E-011	1	0.000000E+000
1	6.37956086	1.800582E-011	5.285817E-012	0	0.000000E+000
1	6.38234705	5.285817E-012	1.800582E-011	1	0.000000E+000
1	6.38250017	1.800582E-011	5.285817E-012	0	0.000000E+000
1	6.38265938	5.285817E-012	1.800582E-011	1	0.000000E+000
1	6.38268415	1.800582E-011	5.285817E-012	0	0.000000E+000
1	6.38354924	5.285817E-012	1.800582E-011	1	0.000000E+000
1	6.38367791	1.800582E-011	5.285817E-012	0	0.000000E+000
1	6.38369790	5.285817E-012	1.800582E-011	1	0.000000E+000
1	6.38373445	1.800582E-011	5.285817E-012	0	0.000000E+000
1	6.38388206	5.285817E-012	1.800582E-011	1	0.000000E+000
1	6.38417328	1.800582E-011	5.285817E-012	0	0.000000E+000
1	6.38544387	5.285817E-012	1.800582E-011	1	0.000000E+000
1	6.38551307	1.800582E-011	5.285817E-012	0	0.000000E+000
1	6.38737337	5.285817E-012	1.800582E-011	1	0.000000E+000
1	6.38750777	1.800582E-011	5.285817E-012	0	0.000000E+000
1	6.38943281	5.285817E-012	1.800582E-011	1	0.000000E+000
1	6.39001223	1.800582E-011	5.285817E-012	0	0.000000E+000
1	6.39512974	5.285817E-012	1.800582E-011	1	0.000000E+000
1	6.39521412	1.800582E-011	5.285817E-012	0	0.000000E+000
1	6.39784348	5.285817E-012	1.800582E-011	1	0.000000E+000
1	6.39785004	1.800582E-011	5.285817E-012	0	0.000000E+000
1	6.39971705	5.285817E-012	1.800582E-011	1	0.000000E+000
1	6.40007882	1.800582E-011	5.285817E-012	0	0.000000E+000
1	6.40191920	5.285817E-012	1.800582E-011	1	0.000000E+000
1	6.40226248	1.800582E-011	5.285817E-012	0	0.000000E+000
1	6.40228775	5.285817E-012	1.800582E-011	1	0.000000E+000
1	6.40252124	1.800582E-011	5.285817E-012	0	0.000000E+000
1	6.40398213	5.285817E-012	1.800582E-011	1	0.000000E+000
1	6.40422004	1.800582E-011	5.285817E-012	0	0.000000E+000
1	6.40489184	5.285817E-012	1.800582E-011	1	0.000000E+000
1	6.40520948	1.800582E-011	5.285817E-012	0	0.000000E+000
1	6.40669677	5.285817E-012	1.800582E-011	1	0.000000E+000
1	6.40675066	1.800582E-011	5.285817E-012	0	0.000000E+000
1	6.40877556	5.285817E-012	1.800582E-011	1	0.000000E+000
1	6.40910635	1.800582E-011	5.285817E-012	0	0.000000E+000
1	6.40921404	5.285817E-012	1.800582E-011	1	0.000000E+000
1	6.40934963	1.800582E-011	5.285817E-012	0	0.000000E+000
1	6.40983597	5.285817E-012	1.800582E-011	1	0.000000E+000
1	6.41028931	1.800582E-011	5.285817E-012	0	0.000000E+000
1	6.41031955	5.285817E-012	1.800582E-011	1	0.000000E+000
1	6.41056758	1.800582E-011	5.285817E-012	0	0.000000E+000
1	6.41221168	5.285817E-012	1.800582E-011	1	0.000000E+000
1	6.41298610	1.800582E-011	5.285817E-012	0	0.000000E+000
1	6.41410149	5.285817E-012	1.800582E-011	1	0.000000E+000
1	6.41435593	1.800582E-011	5.285817E-012	0	0.000000E+000
1	6.41492494	5.285817E-012	1.800582E-011	1	0.000000E+000
1	6.41498187	1.800582E-011	5.285817E-012	0	0.000000E+000
1	6.41499818	5.285817E-012	1.800582E-011	1	0.000000E+000
1	6.41515442	1.800582E-011	5.285817E-012	0	0.000000E+000
1	7.64886929	5.226145E-012	1.794614E-011	1	0.000000E+000
1	7.64949259	1.794614E-011	5.226145E-012	0	0.000000E+000
1	7.64962577	5.226145E-012	1.794614E-011	1	0.000000E+000
1	7.64966740	1.794614E-011	5.226145E-012	0	0.000000E+000
1	7.65258271	5.226145E-012	1.794614E-011	1	0.000000E+000
1	7.65307826	1.794614E-011	5.226145E-012	0	0.000000E+000
1	7.65491896	5.226145E-012	1.794614E-011	1	0.000000E+000
1	7.65556147	1.794614E-011	5.226145E-012	0	0.000000E+000
1	7.65711475	5.226145E-012	1.794614E-011	1	0.000000E+000
1	7.65716605	1.794614E-011	5.226145E-012	0	0.000000E+000
1	7.65720351	5.226145E-012	1.794614E-011	1	0.000000E+000
1	7.65753184	1.794614E-011	5.226145E-012	0	0.000000E+000
1	7.65784865	5.226145E-012	1.794614E-011	1	0.000000E+000
1	7.65816776	1.794614E-011	5.226145E-012	0	0.000000E+000
1	7.65845520	5.226145E-012	1.794614E-011	1	0.000000E+000
1	7.65862695	1.794614E-011	5.226145E-012	0	0.000000E+000
1	7.65951178	5.226145E-012	1.794614E-011	1	0.000000E+000
1	7.66022358	1.794614E-011	5.226145E-012	0	0.000000E+000
1	7.66053183	5.226145E-012	1.794614E-011	1	0.000000E+000
1	7.66071940	1.794614E-011	5.226145E-012	0	0.000000E+000
1	7.66089528	5.226145E-012	1.794614E-011	1	0.000000E+000
1	7.66117443	1.794614E-011	5.226145E-012	0	0.000000E+000
1	7.66258366	5.226145E-012	1.794614E-011	1	0.000000E+000
1	7.66264822	1.794614E-011	5.226145E-012	0	0.000000E+000
1	7.66268303	5.226145E-012	1.794614E-011	1	0.000000E+000
1	7.66284446	1.794614E-011	5.226145E-012	0	0.000000E+000
1	7.66453795	5.226145E-012	1.794614E-011	1	0.000000E+000
1	7.66473085	1.794614E-011	5.226145E-012	0	0.000000E+000
1	7.66548410	5.226145E-012	1.794614E-011	1	0.000000E+000
1	7.66562654	1.794614E-011	5.226145E-012	0	0.000000E+000
1	7.66628849	5.226145E-012	1.794614E-011	1	0.000000E+000
1	7.66666649	1.794614E-011	5.226145E-012	0	0.000000E+000
1	7.66668697	5.226145E-012	1.794614E-011	1	0.000000E+000
1	7.66706197	1.794614E-011	5.226145E-012	0	0.000000E+000
1	7.66800234	5.226145E-012	1.794614E-011	1	0.000000E+000
1	7.66830086	1.794614E-011	5.226145E-012	0	0.000000E+000
1	7.66978093	5.226145E-012	1.794614E-011	1	0.000000E+000
1	7.66992024	1.794614E-011	5.226145E-012	0	0.000000E+000
1	7.67028788	5.226145E-012	1.794614E-011	1	0.000000E+000
1	7.67054673	1.794614E-011	5.226145E-012	0	0.000000E+000
1	7.67288051	5.226145E-012	1.794614E-011	1	0.000000E+000
1	7.67291156	1.794614E-011	5.226145E-012	0	0.000000E+000
1	7.67409658	5.226145E-012	1.794614E-011	1	0.000000E+000
1	7.67425512	1.794614E-011	5.226145E-012	0	0.000000E+000
1	7.67437767	5.226145E-012	1.794614E-011	1	0.000000E+000
1	7.67442359	1.794614E-011	5.226145E-012	0	0.000000E+000
1	7.67580396	5.226145E-012	1.794614E-011	1	0.000000E+000
1	7.67620527	1.794614E-011	5.226145E-012	0	0.000000E+000
1	7.67757333	5.226145E-012	1.794614E-011	1	0.000000E+000
1	7.67765468	1.794614E-011	5.226145E-012	0	0.000000E+000
1	7.67811501	5.226145E-012	1.794614E-011	1	0.000000E+000
1	7.67823078	1.794614E-011	5.226145E-012	0	0.000000E+000
1	7.67825295	5.226145E-012	1.794614E-011	1	0.000000E+000
1	7.67833385	1.794614E-011	5.226145E-012	0	0.000000E+000
1	7.67897045	5.226145E-012	1.794614E-011	1	0.000000E+000
1	7.67900566	1.794614E-011	5.226145E-012	0	0.000000E+000
1	7.68099191	5.226145E-012	1.794614E-011	1	0.000000E+000
1	7.68116866	1.794614E-011	5.226145E-012	0	0.000000E+000
1	7.68138438	5.226145E-012	1.794614E-011	1	0.000000E+000
1	7.68179426	1.794614E-011	5.226145E-012	0	0.000000E+000
1	7.68298650	5.226145E-012	1.794614E-011	1	0.000000E+000
1	7.68329278	1.794614E-011	5.226145E-012	0	0.000000E+000
1	7.68493955	5.226145E-012	1.794614E-011	1	0.000000E+000
1	7.68507677	1.794614E-011	5.226145E-012	0	0.000000E+000
1	7.68510894	5.226145E-012	1.794614E-011	1	0.000000E+000
1	7.68553393	1.794614E-011	5.226145E-012	0	0.000000E+000
1	7.68611501	5.226145E-012	1.794614E-011	1	0.000000E+000
1	7.68614326	1.794614E-011	5.226145E-012	0	0.000000E+000
1	7.68669460	5.226145E-012	1.794614E-011	1	0.000000E+000
1	7.68697644	1.794614E-011	5.226145E-012	0	0.000000E+000
1	7.69971436	5.226145E-012	1.794614E-011	1	0.000000E+000
1	7.69994815	1.794614E-011	5.226145E-012	0	0.000000E+000
1	7.70160936	5.226145E-012	1.794614E-011	1	0.000000E+000
1	7.70200202	1.794614E-011	5.226145E-012	0	0.000000E+000
1	7.70306165	5.226145E-012	1.794614E-011	1	0.000000E+000
1	7.70369310	1.794614E-011	5.226145E-012	0	0.000000E+000
1	7.71275079	5.226145E-012	1.794614E-011	1	0.000000E+000
1	7.71280571	1.794614E-011	5.226145E-012	0	0.000000E+000
1	7.71858524	5.226145E-012	1.794614E-011	1	0.000000E+000
1	7.71863529	1.794614E-011	5.226145E-012	0	0.000000E+000
1	7.72593451	5.226145E-012	1.794614E-011	1	0.000000E+000
1	7.72637515	1.794614E-011	5.226145E-012	0	0.000000E+000
1	7.72641537	5.226145E-012	1.794614E-011	1	0.000000E+000
1	7.72661939	1.794614E-011	5.226145E-012	0	0.000000E+000
1	7.72695056	5.226145E-012	1.794614E-011	1	0.000000E+000
1	7.72714383	1.794614E-011	5.226145E-012	0	0.000000E+000
1	7.72788330	5.226145E-012	1.794614E-011	1	0.000000E+000
1	7.72791910	1.794614E-011	5.226145E-012	0	0.000000E+000
1	7.72794250	5.226145E-012	1.794614E-011	1	0.000000E+000
1	7.72826850	1.794614E-011	5.226145E-012	0	0.000000E+000
1	7.72904242	5.226145E-012	1.794614E-011	1	0.000000E+000
1	7.72922365	1.794614E-011	5.226145E-012	0	0.000000E+000
1	7.73105265	5.226145E-012	1.794614E-011	1	0.000000E+000
1	7.73190266	1.794614E-011	5.226145E-012	0	0.000000E+000
1	7.73289005	5.226145E-012	1.794614E-011	1	0.000000E+000
1	7.73311614	1.794614E-011	5.226145E-012	0	0.000000E+000
1	7.73475159	5.226145E-012	1.794614E-011	1	0.000000E+000
1	7.73484006	1.794614E-011	5.226145E-012	0	0.000000E+000
1	7.73485170	5.226145E-012	1.794614E-011	1	0.000000E+000
1	7.73490671	1.794614E-011	5.226145E-012	0	0.000000E+000
1	7.73497931	5.226145E-012	1.794614E-011	1	0.000000E+000
1	7.73502419	1.794614E-011	5.226145E-012	0	0.000000E+000
1	7.73512056	5.226145E-012	1.794614E-011	1	0.000000E+000
1	7.73551576	1.794614E-011	5.226145E-012	0	0.000000E+000
1	7.73654689	5.226145E-012	1.794614E-011	1	0.000000E+000
1	7.73681543	1.794614E-011	5.226145E-012	0	0.000000E+000
1	7.73738223	5.226145E-012	1.794614E-011	1	0.000000E+000
1	7.73745855	1.794614E-011	5.226145E-012	0	0.000000E+000
1	7.73752821	5.226145E-012	1.794614E-011	1	0.000000E+000
1	7.73757443	1.794614E-011	5.226145E-012	0	0.000000E+000
1	7.73984082	5.226145E-012	1.794614E-011	1	0.000000E+000
1	7.74038170	1.794614E-011	5.226145E-012	0	0.000000E+000
1	7.74280546	5.226145E-012	1.794614E-011	1	0.000000E+000
1	7.74301367	1.794614E-011	5.226145E-012	0	0.000000E+000
1	7.74527871	5.226145E-012	1.794614E-011	1	0.000000E+000
1	7.74534016	1.794614E-011	5.226145E-012	0	0.000000E+000
1	7.74650631	5.226145E-012	1.794614E-011	1	0.000000E+000
1	7.74680816	1.794614E-011	5.226145E-012	0	0.000000E+000
1	7.74725215	5.226145E-012	1.794614E-011	1	0.000000E+000
1	7.74741486	1.794614E-011	5.226145E-012	0	0.000000E+000
1	7.74804272	5.226145E-012	1.794614E-011	1	0.000000E+000
1	7.74811272	1.794614E-011	5.226145E-012	0	0.000000E+000
1	7.74877447	5.226145E-012	1.794614E-011	1	0.000000E+000
1	7.74883844	1.794614E-011	5.226145E-012	0	0.000000E+000
1	7.74951612	5.226145E-012	1.794614E-011	1	0.000000E+000
1	7.74975600	1.794614E-011	5.226145E-012	0	0.000000E+000
1	7.75097494	5.226145E-012	1.794614E-011	1	0.000000E+000
1	7.75114803	1.794614E-011	5.226145E-012	0	0.000000E+000
1	7.75117657	5.226145E-012	1.794614E-011	1	0.000000E+000
1	7.75142879	1.794614E-011	5.226145E-012	0	0.000000E+000
1	7.75234599	5.226145E-012	1.794614E-011	1	0.000000E+000
1	7.75249376	1.794614E-011	5.226145E-012	0	0.000000E+000
1	7.75303258	5.226145E-012	1.794614E-011	1	0.000000E+000
1	7.75328150	1.794614E-011	5.226145E-012	0	0.000000E+000
1	7.75820645	5.226145E-012	1.794614E-011	1	0.000000E+000
1	7.75821725	1.794614E-011	5.226145E-012	0	0.000000E+000
1	7.75901434	5.226145E-012	1.794614E-011	1	0.000000E+000
1	7.75928194	1.794614E-011	5.226145E-012	0	0.000000E+000
1	7.76187089	5.226145E-012	1.794614E-011	1	0.000000E+000
1	7.76197900	1.794614E-011	5.226145E-012	0	0.000000E+000
1	7.76210897	5.226145E-012	1.794614E-011	1	0.000000E+000
1	7.76227825	1.794614E-011	5.226145E-012	0	0.000000E+000
1	7.76422381	5.226145E-012	1.794614E-011	1	0.000000E+000
1	7.76423615	1.794614E-011	5.226145E-012	0	0.000000E+000
1	7.76568701	5.226145E-012	1.794614E-011	1	0.000000E+000
1	7.76589770	1.794614E-011	5.226145E-012	0	0.000000E+000
1	7.76591570	5.226145E-012	1.794614E-011	1	0.000000E+000
1	7.76600457	1.794614E-011	5.226145E-012	0	0.000000E+000
1	7.76704774	5.226145E-012	1.794614E-011	1	0.000000E+000
1	7.76720327	1.794614E-011	5.226145E-012	0	0.000000E+000
1	7.76724675	5.226145E-012	1.794614E-011	1	0.000000E+000
1	7.76739491	1.794614E-011	5.226145E-012	0	0.000000E+000
1	7.76771228	5.226145E-012	1.794614E-011	1	0.000000E+000
1	7.76850689	1.794614E-011	5.226145E-012	0	0.000000E+000
1	7.77081581	5.226145E-012	1.794614E-011	1	0.000000E+000
1	7.77119106	1.794614E-011	5.226145E-012	0	0.000000E+000
1	7.77171894	5.226145E-012	1.794614E-011	1	0.000000E+000
1	7.77225749	1.794614E-011	5.226145E-012	0	0.000000E+000
1	7.77394069	5.226145E-012	1.794614E-011	1	0.000000E+000
1	7.77439731	1.794614E-011	5.226145E-012	0	0.000000E+000
1	7.77443308	5.226145E-012	1.794614E-011	1	0.000000E+000
1	7.77493512	1.794614E-011	5.226145E-012	0	0.000000E+000
1	7.77513669	5.226145E-012	1.794614E-011	1	0.000000E+000
1	7.77520837	1.794614E-011	5.226145E-012	0	0.000000E+000
1	7.77583225	5.226145E-012	1.794614E-011	1	0.000000E+000
1	7.77596176	1.794614E-011	5.226145E-012	0	0.000000E+000
1	7.77638278	5.226145E-012	1.794614E-011	1	0.000000E+000
1	7.77736432	1.794614E-011	5.226145E-012	0	0.000000E+000
1	7.77748985	5.226145E-012	1.794614E-011	1	0.000000E+000
1	7.77816297	1.794614E-011	5.226145E-012	0	0.000000E+000
1	7.77825351	5.226145E-012	1.794614E-011	1	0.000000E+000
1	7.77830007	1.794614E-011	5.226145E-012	0	0.000000E+000
1	7.77833374	5.226145E-012	1.794614E-011	1	0.000000E+000
1	7.77857139	1.794614E-011	5.226145E-012	0	0.000000E+000
1	7.77910297	5.226145E-012	1.794614E-011	1	0.000000E+000
1	7.77914931	1.794614E-011	5.226145E-012	0	0.000000E+000
1	8.19120233	5.181865E-012	1.790186E-011	1	0.000000E+000
1	8.19176527	1.790186E-011	5.181865E-012	0	0.000000E+000
1	8.19180454	5.181865E-012	1.790186E-011	1	0.000000E+000
1	8.19182886	1.790186E-011	5.181865E-012	0	0.000000E+000
1	8.19185269	5.181865E-012	1.790186E-011	1	0.000000E+000
1	8.19249790	1.790186E-011	5.181865E-012	0	0.000000E+000
1	8.19256132	5.181865E-012	1.790186E-011	1	0.000000E+000
1	8.19292712	1.790186E-011	5.181865E-012	0	0.000000E+000
1	8.19435576	5.181865E-012	1.790186E-011	1	0.000000E+000
1	8.19467681	1.790186E-011	5.181865E-012	0	0.000000E+000
1	8.19489422	5.181865E-012	1.790186E-011	1	0.000000E+000
1	8.19517545	1.790186E-011	5.181865E-012	0	0.000000E+000
1	8.19522683	5.181865E-012	1.790186E-011	1	0.000000E+000
1	8.19524885	1.790186E-011	5.181865E-012	0	0.000000E+000
1	8.19542544	5.181865E-012	1.790186E-011	1	0.000000E+000
1	8.19580501	1.790186E-011	5.181865E-012	0	0.000000E+000
1	8.19762492	5.181865E-012	1.790186E-011	1	0.000000E+000
1	8.19770430	1.790186E-011	5.181865E-012	0	0.000000E+000
1	8.19895716	5.181865E-012	1.790186E-011	1	0.000000E+000
1	8.19912590	1.790186E-011	5.181865E-012	0	0.000000E+000
1	8.20119660	5.181865E-012	1.790186E-011	1	0.000000E+000
1	8.20140097	1.790186E-011	5.181865E-012	0	0.000000E+000
1	8.20183028	5.181865E-012	1.790186E-011	1	0.000000E+000
1	8.20211206	1.790186E-011	5.181865E-012	0	0.000000E+000
1	8.20398389	5.181865E-012	1.790186E-011	1	0.000000E+000
1	8.20411333	1.790186E-011	5.181865E-012	0	0.000000E+000
1	8.20417981	5.181865E-012	1.790186E-011	1	0.000000E+000
1	8.20428712	1.790186E-011	5.181865E-012	0	0.000000E+000
1	8.20527876	5.181865E-012	1.790186E-011	1	0.000000E+000
1	8.20531437	1.790186E-011	5.181865E-012	0	0.000000E+000
1	8.20546397	5.181865E-012	1.790186E-011	1	0.000000E+000
1	8.20558539	1.790186E-011	5.181865E-012	0	0.000000E+000
1	8.20586035	5.181865E-012	1.790186E-011	1	0.000000E+000
1	8.20599971	1.790186E-011	5.181865E-012	0	0.000000E+000
1	8.21901705	5.181865E-012	1.790186E-011	1	0.000000E+000
1	8.21950597	1.790186E-011	5.181865E-012	0	0.000000E+000
1	8.21957651	5.181865E-012	1.790186E-011	1	0.000000E+000
1	8.21973833	1.790186E-011	5.181865E-012	0	0.000000E+000
1	8.22224734	5.181865E-012	1.790186E-011	1	0.000000E+000
1	8.22252377	1.790186E-011	5.181865E-012	0	0.000000E+000
1	8.22374494	5.181865E-012	1.790186E-011	1	0.000000E+000
1	8.22383521	1.790186E-011	5.181865E-012	0	0.000000E+000
1	8.22417575	5.181865E-012	1.790186E-011	1	0.000000E+000
1	8.22469171	1.790186E-011	5.181865E-012	0	0.000000E+000
1	8.22515488	5.181865E-012	1.790186E-011	1	0.000000E+000
1	8.22557603	1.790186E-011	5.181865E-012	0	0.000000E+000
1	8.22669139	5.181865E-012	1.790186E-011	1	0.000000E+000
1	8.22686873	1.790186E-011	5.181865E-012	0	0.000000E+000
1	8.22690074	5.181865E-012	1.790186E-011	1	0.000000E+000
1	8.22703641	1.790186E-011	5.181865E-012	0	0.000000E+000
1	8.22785781	5.181865E-012	1.790186E-011	1	0.000000E+000
1	8.22846419	1.790186E-011	5.181865E-012	0	0.000000E+000
1	8.23104535	5.181865E-012	1.790186E-011	1	0.000000E+000
1	8.23114828	1.790186E-011	5.181865E-012	0	0.000000E+000
1	8.23193838	5.181865E-012	1.790186E-011	1	0.000000E+000
1	8.23202139	1.790186E-011	5.181865E-012	0	0.000000E+000
1	8.23239469	5.181865E-012	1.790186E-011	1	0.000000E+000
1	8.23277125	1.790186E-011	5.181865E-012	0	0.000000E+000
1	8.23382236	5.181865E-012	1.790186E-011	1	0.000000E+000
1	8.23405504	1.790186E-011	5.181865E-012	0	0.000000E+000
1	8.23420012	5.181865E-012	1.790186E-011	1	0.000000E+000
1	8.23478109	1.790186E-011	5.181865E-012	0	0.000000E+000
1	8.23528888	5.181865E-012	1.790186E-011	1	0.000000E+000
1	8.23548193	1.790186E-011	5.181865E-012	0	0.000000E+000
1	8.23771539	5.181865E-012	1.790186E-011	1	0.000000E+000
1	8.23777096	1.790186E-011	5.181865E-012	0	0.000000E+000
1	8.23780793	5.181865E-012	1.790186E-011	1	0.000000E+000
1	8.23793355	1.790186E-011	5.181865E-012	0	0.000000E+000
1	8.23825242	5.181865E-012	1.790186E-011	1	0.000000E+000
1	8.23875359	1.790186E-011	5.181865E-012	0	0.000000E+000
1	8.24297623	5.181865E-012	1.790186E-011	1	0.000000E+000
1	8.24313734	1.790186E-011	5.181865E-012	0	0.000000E+000
1	8.24347111	5.181865E-012	1.790186E-011	1	0.000000E+000
1	8.24391786	1.790186E-011	5.181865E-012	0	0.000000E+000
1	8.24633308	5.181865E-012	1.790186E-011	1	0.000000E+000
1	8.24636435	1.790186E-011	5.181865E-012	0	0.000000E+000
1	8.24853795	5.181865E-012	1.790186E-011	1	0.000000E+000
1	8.24858110	1.790186E-011	5.181865E-012	0	0.000000E+000
1	8.24862655	5.181865E-012	1.790186E-011	1	0.000000E+000
1	8.24922270	1.790186E-011	5.181865E-012	0	0.000000E+000
1	8.25135012	5.181865E-012	1.790186E-011	1	0.000000E+000
1	8.25136221	1.790186E-011	5.181865E-012	0	0.000000E+000
1	8.25374072	5.181865E-012	1.790186E-011	1	0.000000E+000
1	8.25409893	1.790186E-011	5.181865E-012	0	0.000000E+000
1	8.25546082	5.181865E-012	1.790186E-011	1	0.000000E+000
1	8.25551034	1.790186E-011	5.181865E-012	0	0.000000E+000
1	8.25680805	5.181865E-012	1.790186E-011	1	0.000000E+000
1	8.25692536	1.790186E-011	5.181865E-012	0	0.000000E+000
1	8.25794826	5.181865E-012	1.790186E-011	1	0.000000E+000
1	8.25806895	1.790186E-011	5.181865E-012	0	0.000000E+000
1	8.25950693	5.181865E-012	1.790186E-011	1	0.000000E+000
1	8.26005465	1.790186E-011	5.181865E-012	0	0.000000E+000
1	8.26098018	5.181865E-012	1.790186E-011	1	0.000000E+000
1	8.26101261	1.790186E-011	5.181865E-012	0	0.000000E+000
1	8.26164106	5.181865E-012	1.790186E-011	1	0.000000E+000
1	8.26191325	1.790186E-011	5.181865E-012	0	0.000000E+000
1	8.26410123	5.181865E-012	1.790186E-011	1	0.000000E+000
1	8.26502417	1.790186E-011	5.181865E-012	0	0.000000E+000
1	8.26861880	5.181865E-012	1.790186E-011	1	0.000000E+000
1	8.26931391	1.790186E-011	5.181865E-012	0	0.000000E+000
1	8.27096419	5.181865E-012	1.790186E-011	1	0.000000E+000
1	8.27109346	1.790186E-011	5.181865E-012	0	0.000000E+000
1	8.27132271	5.181865E-012	1.790186E-011	1	0.000000E+000
1	8.27142109	1.790186E-011	5.181865E-012	0	0.000000E+000
1	8.27459824	5.181865E-012	1.790186E-011	1	0.000000E+000
1	8.27468288	1.790186E-011	5.181865E-012	0	0.000000E+000
1	8.27760274	5.181865E-012	1.790186E-011	1	0.000000E+000
1	8.27800504	1.790186E-011	5.181865E-012	0	0.000000E+000
1	8.27894457	5.181865E-012	1.790186E-011	1	0.000000E+000
1	8.27901380	1.790186E-011	5.181865E-012	0	0.000000E+000
1	8.27941038	5.181865E-012	1.790186E-011	1	0.000000E+000
1	8.27987269	1.790186E-011	5.181865E-012	0	0.000000E+000
1	8.28040767	5.181865E-012	1.790186E-011	1	0.000000E+000
1	8.28071898	1.790186E-011	5.181865E-012	0	0.000000E+000
1	8.28134106	5.181865E-012	1.790186E-011	1	0.000000E+000
1	8.28143680	1.790186E-011	5.181865E-012	0	0.000000E+000
1	8.28145450	5.181865E-012	1.790186E-011	1	0.000000E+000
1	8.28172911	1.790186E-011	5.181865E-012	0	0.000000E+000
1	8.28942978	5.181865E-012	1.790186E-011	1	0.000000E+000
1	8.28948237	1.790186E-011	5.181865E-012	0	0.000000E+000
1	8.29055272	5.181865E-012	1.790186E-011	1	0.000000E+000
1	8.29074458	1.790186E-011	5.181865E-012	0	0.000000E+000
1	8.29111732	5.181865E-012	1.790186E-011	1	0.000000E+000
1	8.29152374	1.790186E-011	5.181865E-012	0	0.000000E+000
1	8.29162411	5.181865E-012	1.790186E-011	1	0.000000E+000
1	8.29184700	1.790186E-011	5.181865E-012	0	0.000000E+000
1	8.29236663	5.181865E-012	1.790186E-011	1	0.000000E+000
1	8.29271820	1.790186E-011	5.181865E-012	0	0.000000E+000
1	8.29297349	5.181865E-012	1.790186E-011	1	0.000000E+000
1	8.29335885	1.790186E-011	5.181865E-012	0	0.000000E+000
1	8.29402538	5.181865E-012	1.790186E-011	1	0.000000E+000
1	8.29412312	1.790186E-011	5.181865E-012	0	0.000000E+000
1	8.29541148	5.181865E-012	1.790186E-011	1	0.000000E+000
1	8.29548298	1.790186E-011	5.181865E-012	0	0.000000E+000
1	8.29550873	5.181865E-012	1.790186E-011	1	0.000000E+000
1	8.29554225	1.790186E-011	5.181865E-012	0	0.000000E+000
1	8.29565230	5.181865E-012	1.790186E-011	1	0.000000E+000
1	8.29567650	1.790186E-011	5.181865E-012	0	0.000000E+000
1	8.29574961	5.181865E-012	1.790186E-011	1	0.000000E+000
1	8.29595562	1.790186E-011	5.181865E-012	0	0.000000E+000
1	8.29614541	5.181865E-012	1.790186E-011	1	0.000000E+000
1	8.29623594	1.790186E-011	5.181865E-012	0	0.000000E+000
1	8.29630449	5.181865E-012	1.790186E-011	1	0.000000E+000
1	8.29654621	1.790186E-011	5.181865E-012	0	0.000000E+000
1	8.29656764	5.181865E-012	1.790186E-011	1	0.000000E+000
1	8.29671856	1.790186E-011	5.181865E-012	0	0.000000E+000
1	8.29738855	5.181865E-012	1.790186E-011	1	0.000000E+000
1	8.29740240	1.790186E-011	5.181865E-012	0	0.000000E+000
1	8.29799278	5.181865E-012	1.790186E-011	1	0.000000E+000
1	8.29809216	1.790186E-011	5.181865E-012	0	0.000000E+000
1	8.29812003	5.181865E-012	1.790186E-011	1	0.000000E+000
1	8.29814620	1.790186E-011	5.181865E-012	0	0.000000E+000
1	8.29824625	5.181865E-012	1.790186E-011	1	0.000000E+000
1	8.29872236	1.790186E-011	5.181865E-012	0	0.000000E+000
1	8.31454381	5.181865E-012	1.790186E-011	1	0.000000E+000
1	8.31484639	1.790186E-011	5.181865E-012	0	0.000000E+000
1	8.31518384	5.181865E-012	1.790186E-011	1	0.000000E+000
1	8.31523692	1.790186E-011	5.181865E-012	0	0.000000E+000
1	8.31528816	5.181865E-012	1.790186E-011	1	0.000000E+000
1	8.31560468	1.790186E-011	5.181865E-012	0	0.000000E+000
1	8.31569101	5.181865E-012	1.790186E-011	1	0.000000E+000
1	8.31586230	1.790186E-011	5.181865E-012	0	0.000000E+000
1	8.31615574	5.181865E-012	1.790186E-011	1	0.000000E+000
1	8.31635714	1.790186E-011	5.181865E-012	0	0.000000E+000
1	8.31722656	5.181865E-012	1.790186E-011	1	0.000000E+000
1	8.31816888	1.790186E-011	5.181865E-012	0	0.000000E+000
1	8.32667253	5.181865E-012	1.790186E-011	1	0.000000E+000
1	8.32681751	1.790186E-011	5.181865E-012	0	0.000000E+000
1	8.32688570	5.181865E-012	1.790186E-011	1	0.000000E+000
1	8.32741339	1.790186E-011	5.181865E-012	0	0.000000E+000
1	8.32850438	5.181865E-012	1.790186E-011	1	0.000000E+000
1	8.32853147	1.790186E-011	5.181865E-012	0	0.000000E+000
1	8.32855487	5.181865E-012	1.790186E-011	1	0.000000E+000
1	8.32876966	1.790186E-011	5.181865E-012	0	0.000000E+000
1	8.32903576	5.181865E-012	1.790186E-011	1	0.000000E+000
1	8.32908011	1.790186E-011	5.181865E-012	0	0.000000E+000
1	8.33078539	5.181865E-012	1.790186E-011	1	0.000000E+000
1	8.33107692	1.790186E-011	5.181865E-012	0	0.000000E+000
1	8.33292122	5.181865E-012	1.790186E-011	1	0.000000E+000
1	8.33296298	1.790186E-011	5.181865E-012	0	0.000000E+000
1	8.33554674	5.181865E-012	1.790186E-011	1	0.000000E+000
1	8.33717047	1.790186E-011	5.181865E-012	0	0.000000E+000
1	8.34891785	5.181865E-012	1.790186E-011	1	0.000000E+000
1	8.34896883	1.790186E-011	5.181865E-012	0	0.000000E+000
1	8.34900994	5.181865E-012	1.790186E-011	1	0.000000E+000
1	8.34912126	1.790186E-011	5.181865E-012	0	0.000000E+000
1	8.36294303	5.181865E-012	1.790186E-011	1	0.000000E+000
1	8.36319524	1.790186E-011	5.181865E-012	0	0.000000E+000
1	8.36355146	5.181865E-012	1.790186E-011	1	0.000000E+000
1	8.36397332	1.790186E-011	5.181865E-012	0	0.000000E+000
1	8.36634066	5.181865E-012	1.790186E-011	1	0.000000E+000
1	8.36659533	1.790186E-011	5.181865E-012	0	0.000000E+000
1	8.36898833	5.181865E-012	1.790186E-011	1	0.000000E+000
1	8.36920010	1.790186E-011	5.181865E-012	0	0.000000E+000
1	8.37105141	5.181865E-012	1.790186E-011	1	0.000000E+000
1	8.37132127	1.790186E-011	5.181865E-012	0	0.000000E+000
1	8.37167028	5.181865E-012	1.790186E-011	1	0.000000E+000
1	8.37174380	1.790186E-011	5.181865E-012	0	0.000000E+000
1	8.37387012	5.181865E-012	1.790186E-011	1	0.000000E+000
1	8.37417266	1.790186E-011	5.181865E-012	0	0.000000E+000
1	8.37992467	5.181865E-012	1.790186E-011	1	0.000000E+000
1	8.38005252	1.790186E-011	5.181865E-012	0	0.000000E+000
1	8.38303513	5.181865E-012	1.790186E-011	1	0.000000E+000
1	8.38308524	1.790186E-011	5.181865E-012	0	0.000000E+000
1	8.38336428	5.181865E-012	1.790186E-011	1	0.000000E+000
1	8.38341945	1.790186E-011	5.181865E-012	0	0.000000E+000
1	8.38344494	5.181865E-012	1.790186E-011	1	0.000000E+000
1	8.38360151	1.790186E-011	5.181865E-012	0	0.000000E+000
1	8.38379993	5.181865E-012	1.790186E-011	1	0.000000E+000
1	8.38386992	1.790186E-011	5.181865E-012	0	0.000000E+000
1	8.38515609	5.181865E-012	1.790186E-011	1	0.000000E+000
1	8.38518186	1.790186E-011	5.181865E-012	0	0.000000E+000
1	8.38723487	5.181865E-012	1.790186E-011	1	0.000000E+000
1	8.38746286	1.790186E-011	5.181865E-012	0	0.000000E+000
1	8.38943212	5.181865E-012	1.790186E-011	1	0.000000E+000
1	8.38951292	1.790186E-011	5.181865E-012	0	0.000000E+000
1	8.39125310	5.181865E-012	1.790186E-011	1	0.000000E+000
1	8.39130454	1.790186E-011	5.181865E-012	0	0.000000E+000
1	8.39713318	5.181865E-012	1.790186E-011	1	0.000000E+000
1	8.39727241	1.790186E-011	5.181865E-012	0	0.000000E+000
1	8.39760377	5.181865E-012	1.790186E-011	1	0.000000E+000
1	8.39774777	1.790186E-011	5.181865E-012	0	0.000000E+000
1	8.40085801	5.181865E-012	1.790186E-011	1	0.000000E+000
1	8.40135215	1.790186E-011	5.181865E-012	0	0.000000E+000
1	8.40167918	5.181865E-012	1.790186E-011	1	0.000000E+000
1	8.40176607	1.790186E-011	5.181865E-012	0	0.000000E+000
1	8.40549047	5.181865E-012	1.790186E-011	1	0.000000E+000
1	8.40550699	1.790186E-011	5.181865E-012	0	0.000000E+000
1	8.40670794	5.181865E-012	1.790186E-011	1	0.000000E+000
1	8.40679589	1.790186E-011	5.181865E-012	0	0.000000E+000
1	8.40689186	5.181865E-012	1.790186E-011	1	0.000000E+000
1	8.40691189	1.790186E-011	5.181865E-012	0	0.000000E+000
1	8.40739362	5.181865E-012	1.790186E-011	1	0.000000E+000
1	8.40742331	1.790186E-011	5.181865E-012	0	0.000000E+000
1	8.40849178	5.181865E-012	1.790186E-011	1	0.000000E+000
1	8.40880118	1.790186E-011	5.181865E-012	0	0.000000E+000
1	8.40886742	5.181865E-012	1.790186E-011	1	0.000000E+000
1	8.40888825	1.790186E-011	5.181865E-012	0	0.000000E+000
1	8.40983433	5.181865E-012	1.790186E-011	1	0.000000E+000
1	8.40987960	1.790186E-011	5.181865E-012	0	0.000000E+000
1	8.41157214	5.181865E-012	1.790186E-011	1	0.000000E+000
1	8.41178694	1.790186E-011	5.181865E-012	0	0.000000E+000
1	8.41466594	5.181865E-012	1.790186E-011	1	0.000000E+000
1	8.41539593	1.790186E-011	5.181865E-012	0	0.000000E+000
1	8.41585402	5.181865E-012	1.790186E-011	1	0.000000E+000
1	8.41587280	1.790186E-011	5.181865E-012	0	0.000000E+000
1	21.17547804	4.960243E-012	1.768024E-011	1	0.000000E+000
1	21.17558468	1.768024E-011	4.960243E-012	0	0.000000E+000
1	21.17561420	4.960243E-012	1.768024E-011	1	0.000000E+000
1	21.17568847	1.768024E-011	4.960243E-012	0	0.000000E+000
1	21.17607154	4.960243E-012	1.768024E-011	1	0.000000E+000
1	21.17653033	1.768024E-011	4.960243E-012	0	0.000000E+000
1	21.17708663	4.960243E-012	1.768024E-011	1	0.000000E+000
1	21.17745164	1.768024E-011	4.960243E-012	0	0.000000E+000
1	21.17762004	4.960243E-012	1.768024E-011	1	0.000000E+000
1	21.17770251	1.768024E-011	4.960243E-012	0	0.000000E+000
1	21.17775979	4.960243E-012	1.768024E-011	1	0.000000E+000
1	21.17850642	1.768024E-011	4.960243E-012	0	0.000000E+000
1	21.17891851	4.960243E-012	1.768024E-011	1	0.000000E+000
1	21.17958739	1.768024E-011	4.960243E-012	0	0.000000E+000
1	21.18067306	4.960243E-012	1.768024E-011	1	0.000000E+000
1	21.18113636	1.768024E-011	4.960243E-012	0	0.000000E+000
1	21.18152182	4.960243E-012	1.768024E-011	1	0.000000E+000
1	21.18164746	1.768024E-011	4.960243E-012	0	0.000000E+000
1	21.18188123	4.960243E-012	1.768024E-011	1	0.000000E+000
1	21.18271984	1.768024E-011	4.960243E-012	0	0.000000E+000
1	21.18445918	4.960243E-012	1.768024E-011	1	0.000000E+000
1	21.18453876	1.768024E-011	4.960243E-012	0	0.000000E+000
1	21.18499340	4.960243E-012	1.768024E-011	1	0.000000E+000
1	21.18544086	1.768024E-011	4.960243E-012	0	0.000000E+000
1	21.18545021	4.960243E-012	1.768024E-011	1	0.000000E+000
1	21.18561736	1.768024E-011	4.960243E-012	0	0.000000E+000
1	21.18579881	4.960243E-012	1.768024E-011	1	0.000000E+000
1	21.18585008	1.768024E-011	4.960243E-012	0	0.000000E+000
1	21.18643899	4.960243E-012	1.768024E-011	1	0.000000E+000
1	21.18661807	1.768024E-011	4.960243E-012	0	0.000000E+000
1	21.18733798	4.960243E-012	1.768024E-011	1	0.000000E+000
1	21.18743766	1.768024E-011	4.960243E-012	0	0.000000E+000
1	21.18862223	4.960243E-012	1.768024E-011	1	0.000000E+000
1	21.18897969	1.768024E-011	4.960243E-012	0	0.000000E+000
1	21.18913320	4.960243E-012	1.768024E-011	1	0.000000E+000
1	21.18975834	1.768024E-011	4.960243E-012	0	0.000000E+000
1	21.19002345	4.960243E-012	1.768024E-011	1	0.000000E+000
1	21.19008167	1.768024E-011	4.960243E-012	0	0.000000E+000
1	21.19132004	4.960243E-012	1.768024E-011	1	0.000000E+000
1	21.19142766	1.768024E-011	4.960243E-012	0	0.000000E+000
1	21.19204115	4.960243E-012	1.768024E-011	1	0.000000E+000
1	21.19209510	1.768024E-011	4.960243E-012	0	0.000000E+000
1	21.19306104	4.960243E-012	1.768024E-011	1	0.000000E+000
1	21.19312043	1.768024E-011	4.960243E-012	0	0.000000E+000
1	21.19313990	4.960243E-012	1.768024E-011	1	0.000000E+000
1	21.19345677	1.768024E-011	4.960243E-012	0	0.000000E+000
1	21.19386129	4.960243E-012	1.768024E-011	1	0.000000E+000
1	21.19436547	1.768024E-011	4.960243E-012	0	0.000000E+000
1	21.19446193	4.960243E-012	1.768024E-011	1	0.000000E+000
1	21.19450491	1.768024E-011	4.960243E-012	0	0.000000E+000
1	21.19508413	4.960243E-012	1.768024E-011	1	0.000000E+000
1	21.19560367	1.768024E-011	4.960243E-012	0	0.000000E+000
1	21.19585131	4.960243E-012	1.768024E-011	1	0.000000E+000
1	21.19625903	1.768024E-011	4.960243E-012	0	0.000000E+000
1	21.19667739	4.960243E-012	1.768024E-011	1	0.000000E+000
1	21.19691622	1.768024E-011	4.960243E-012	0	0.000000E+000
1	21.19714752	4.960243E-012	1.768024E-011	1	0.000000E+000
1	21.19716719	1.768024E-011	4.960243E-012	0	0.000000E+000
1	21.19936348	4.960243E-012	1.768024E-011	1	0.000000E+000
1	21.19948779	1.768024E-011	4.960243E-012	0	0.000000E+000
1	21.19968709	4.960243E-012	1.768024E-011	1	0.000000E+000
1	21.19985117	1.768024E-011	4.960243E-012	0	0.000000E+000
1	21.20016633	4.960243E-012	1.768024E-011	1	0.000000E+000
1	21.20017205	1.768024E-011	4.960243E-012	0	0.000000E+000
1	21.20247109	4.960243E-012	1.768024E-011	1	0.000000E+000
1	21.20250614	1.768024E-011	4.960243E-012	0	0.000000E+000
1	21.20305640	4.960243E-012	1.768024E-011	1	0.000000E+000
1	21.20328290	1.768024E-011	4.960243E-012	0	0.000000E+000
1	21.20621982	4.960243E-012	1.768024E-011	1	0.000000E+000
1	21.20640109	1.768024E-011	4.960243E-012	0	0.000000E+000
1	21.20818974	4.960243E-012	1.768024E-011	1	0.000000E+000
1	21.20896443	1.768024E-011	4.960243E-012	0	0.000000E+000
1	21.21112968	4.960243E-012	1.768024E-011	1	0.000000E+000
1	21.21122731	1.768024E-011	4.960243E-012	0	0.000000E+000
1	21.21269355	4.960243E-012	1.768024E-011	1	0.000000E+000
1	21.21285378	1.768024E-011	4.960243E-012	0	0.000000E+000
1	21.21407883	4.960243E-012	1.768024E-011	1	0.000000E+000
1	21.21471434	1.768024E-011	4.960243E-012	0	0.000000E+000
1	21.21472444	4.960243E-012	1.768024E-011	1	0.000000E+000
1	21.21473543	1.768024E-011	4.960243E-012	0	0.000000E+000
1	21.21645154	4.960243E-012	1.768024E-011	1	0.000000E+000
1	21.21651736	1.768024E-011	4.960243E-012	0	0.000000E+000
1	21.21786929	4.960243E-012	1.768024E-011	1	0.000000E+000
1	21.21847631	1.768024E-011	4.960243E-012	0	0.000000E+000
1	21.21947407	4.960243E-012	1.768024E-011	1	0.000000E+000
1	21.21995114	1.768024E-011	4.960243E-012	0	0.000000E+000
1	21.22034883	4.960243E-012	1.768024E-011	1	0.000000E+000
1	21.22065778	1.768024E-011	4.960243E-012	0	0.000000E+000
1	21.22224900	4.960243E-012	1.768024E-011	1	0.000000E+000
1	21.22236331	1.768024E-011	4.960243E-012	0	0.000000E+000
1	21.22678233	4.960243E-012	1.768024E-011	1	0.000000E+000
1	21.22722055	1.768024E-011	4.960243E-012	0	0.000000E+000
1	21.22907275	4.960243E-012	1.768024E-011	1	0.000000E+000
1	21.22913812	1.768024E-011	4.960243E-012	0	0.000000E+000
1	21.22928488	4.960243E-012	1.768024E-011	1	0.000000E+000
1	21.22933068	1.768024E-011	4.960243E-012	0	0.000000E+000
1	21.22941830	4.960243E-012	1.768024E-011	1	0.000000E+000
1	21.22962719	1.768024E-011	4.960243E-012	0	0.000000E+000
1	21.23057535	4.960243E-012	1.768024E-011	1	0.000000E+000
1	21.23073382	1.768024E-011	4.960243E-012	0	0.000000E+000
1	21.23197718	4.960243E-012	1.768024E-011	1	0.000000E+000
1	21.23250623	1.768024E-011	4.960243E-012	0	0.000000E+000
1	21.23270791	4.960243E-012	1.768024E-011	1	0.000000E+000
1	21.23298464	1.768024E-011	4.960243E-012	0	0.000000E+000
1	21.23383935	4.960243E-012	1.768024E-011	1	0.000000E+000
1	21.23384301	1.768024E-011	4.960243E-012	0	0.000000E+000
1	21.23506408	4.960243E-012	1.768024E-011	1	0.000000E+000
1	21.23513971	1.768024E-011	4.960243E-012	0	0.000000E+000
1	21.23604814	4.960243E-012	1.768024E-011	1	0.000000E+000
1	21.23631943	1.768024E-011	4.960243E-012	0	0.000000E+000
1	21.23787255	4.960243E-012	1.768024E-011	1	0.000000E+000
1	21.23839470	1.768024E-011	4.960243E-012	0	0.000000E+000
1	21.23884156	4.960243E-012	1.768024E-011	1	0.000000E+000
1	21.23911670	1.768024E-011	4.960243E-012	0	0.000000E+000
1	21.23947133	4.960243E-012	1.768024E-011	1	0.000000E+000
1	21.24000489	1.768024E-011	4.960243E-012	0	0.000000E+000
1	21.24583370	4.960243E-012	1.768024E-011	1	0.000000E+000
1	21.24594414	1.768024E-011	4.960243E-012	0	0.000000E+000
1	21.24674379	4.960243E-012	1.768024E-011	1	0.000000E+000
1	21.24681079	1.768024E-011	4.960243E-012	0	0.000000E+000
1	21.24687540	4.960243E-012	1.768024E-011	1	0.000000E+000
1	21.24697883	1.768024E-011	4.960243E-012	0	0.000000E+000
1	21.24802520	4.960243E-012	1.768024E-011	1	0.000000E+000
1	21.24826235	1.768024E-011	4.960243E-012	0	0.000000E+000
1	21.24855489	4.960243E-012	1.768024E-011	1	0.000000E+000
1	21.24860738	1.768024E-011	4.960243E-012	0	0.000000E+000
1	21.25074681	4.960243E-012	1.768024E-011	1	0.000000E+000
1	21.25121012	1.768024E-011	4.960243E-012	0	0.000000E+000
1	21.25211682	4.960243E-012	1.768024E-011	1	0.000000E+000
1	21.25238739	1.768024E-011	4.960243E-012	0	0.000000E+000
1	21.25821078	4.960243E-012	1.768024E-011	1	0.000000E+000
1	21.25826399	1.768024E-011	4.960243E-012	0	0.000000E+000
1	21.26322925	4.960243E-012	1.768024E-011	1	0.000000E+000
1	21.26329794	1.768024E-011	4.960243E-012	0	0.000000E+000
1	21.26465190	4.960243E-012	1.768024E-011	1	0.000000E+000
1	21.26506443	1.768024E-011	4.960243E-012	0	0.000000E+000
1	21.26509360	4.960243E-012	1.768024E-011	1	0.000000E+000
1	21.26513871	1.768024E-011	4.960243E-012	0	0.000000E+000
1	21.26536501	4.960243E-012	1.768024E-011	1	0.000000E+000
1	21.26540855	1.768024E-011	4.960243E-012	0	0.000000E+000
1	21.26592579	4.960243E-012	1.768024E-011	1	0.000000E+000
1	21.26636856	1.768024E-011	4.960243E-012	0	0.000000E+000
1	21.26673528	4.960243E-012	1.768024E-011	1	0.000000E+000
1	21.26779746	1.768024E-011	4.960243E-012	0	0.000000E+000
1	21.27001297	4.960243E-012	1.768024E-011	1	0.000000E+000
1	21.27062031	1.768024E-011	4.960243E-012	0	0.000000E+000
1	21.27397906	4.960243E-012	1.768024E-011	1	0.000000E+000
1	21.27456417	1.768024E-011	4.960243E-012	0	0.000000E+000
1	21.27460637	4.960243E-012	1.768024E-011	1	0.000000E+000
1	21.27480678	1.768024E-011	4.960243E-012	0	0.000000E+000
1	21.27539351	4.960243E-012	1.768024E-011	1	0.000000E+000
1	21.27563161	1.768024E-011	4.960243E-012	0	0.000000E+000
1	21.27737934	4.960243E-012	1.768024E-011	1	0.000000E+000
1	21.27783817	1.768024E-011	4.960243E-012	0	0.000000E+000
1	21.27817292	4.960243E-012	1.768024E-011	1	0.000000E+000
1	21.27854282	1.768024E-011	4.960243E-012	0	0.000000E+000
1	21.27858094	4.960243E-012	1.768024E-011	1	0.000000E+000
1	21.27892125	1.768024E-011	4.960243E-012	0	0.000000E+000
1	21.27948464	4.960243E-012	1.768024E-011	1	0.000000E+000
1	21.27988822	1.768024E-011	4.960243E-012	0	0.000000E+000
1	21.28003141	4.960243E-012	1.768024E-011	1	0.000000E+000
1	21.28007175	1.768024E-011	4.960243E-012	0	0.000000E+000
1	21.28395284	4.960243E-012	1.768024E-011	1	0.000000E+000
1	21.28457865	1.768024E-011	4.960243E-012	0	0.000000E+000
1	21.28483779	4.960243E-012	1.768024E-011	1	0.000000E+000
1	21.28514074	1.768024E-011	4.960243E-012	0	0.000000E+000
1	21.29480690	4.960243E-012	1.768024E-011	1	0.000000E+000
1	21.29537657	1.768024E-011	4.960243E-012	0	0.000000E+000
1	21.29970841	4.960243E-012	1.768024E-011	1	0.000000E+000
1	21.29974028	1.768024E-011	4.960243E-012	0	0.000000E+000
1	21.29978330	4.960243E-012	1.768024E-011	1	0.000000E+000
1	21.29992607	1.768024E-011	4.960243E-012	0	0.000000E+000
1	21.30072762	4.960243E-012	1.768024E-011	1	0.000000E+000
1	21.30136320	1.768024E-011	4.960243E-012	0	0.000000E+000
1	21.30429404	4.960243E-012	1.768024E-011	1	0.000000E+000
1	21.30466187	1.768024E-011	4.960243E-012	0	0.000000E+000
1	21.30571628	4.960243E-012	1.768024E-011	1	0.000000E+000
1	21.30585181	1.768024E-011	4.960243E-012	0	0.000000E+000
1	21.30635064	4.960243E-012	1.768024E-011	1	0.000000E+000
1	21.30636924	1.768024E-011	4.960243E-012	0	0.000000E+000
1	21.30872593	4.960243E-012	1.768024E-011	1	0.000000E+000
1	21.30917394	1.768024E-011	4.960243E-012	0	0.000000E+000
1	21.31130912	4.960243E-012	1.768024E-011	1	0.000000E+000
1	21.31135317	1.768024E-011	4.960243E-012	0	0.000000E+000
1	21.31163335	4.960243E-012	1.768024E-011	1	0.000000E+000
1	21.31177814	1.768024E-011	4.960243E-012	0	0.000000E+000
1	21.31179700	4.960243E-012	1.768024E-011	1	0.000000E+000
1	21.31218459	1.768024E-011	4.960243E-012	0	0.000000E+000
1	21.31240432	4.960243E-012	1.768024E-011	1	0.000000E+000
1	21.31281152	1.768024E-011	4.960243E-012	0	0.000000E+000
1	21.31448659	4.960243E-012	1.768024E-011	1	0.000000E+000
1	21.31460736	1.768024E-011	4.960243E-012	0	0.000000E+000
1	21.31518894	4.960243E-012	1.768024E-011	1	0.000000E+000
1	21.31533056	1.768024E-011	4.960243E-012	0	0.000000E+000
1	21.31629165	4.960243E-012	1.768024E-011	1	0.000000E+000
1	21.31662013	1.768024E-011	4.960243E-012	0	0.000000E+000
1	21.31703089	4.960243E-012	1.768024E-011	1	0.000000E+000
1	21.31706120	1.768024E-011	4.960243E-012	0	0.000000E+000
1	21.31789648	4.960243E-012	1.768024E-011	1	0.000000E+000
1	21.31811892	1.768024E-011	4.960243E-012	0	0.000000E+000
1	21.31862307	4.960243E-012	1.768024E-011	1	0.000000E+000
1	21.31869087	1.768024E-011	4.960243E-012	0	0.000000E+000
1	21.31871691	4.960243E-012	1.768024E-011	1	0.000000E+000
1	21.31911971	1.768024E-011	4.960243E-012	0	0.000000E+000
1	21.31941906	4.960243E-012	1.768024E-011	1	0.000000E+000
1	21.31942888	1.768024E-011	4.960243E-012	0	0.000000E+000
1	21.32067783	4.960243E-012	1.768024E-011	1	0.000000E+000
1	21.32083652	1.768024E-011	4.960243E-012	0	0.000000E+000
1	21.32096137	4.960243E-012	1.768024E-011	1	0.000000E+000
1	21.32099590	1.768024E-011	4.960243E-012	0	0.000000E+000
1	21.32231722	4.960243E-012	1.768024E-011	1	0.000000E+000
1	21.32255315	1.768024E-011	4.960243E-012	0	0.000000E+000
1	21.32463439	4.960243E-012	1.768024E-011	1	0.000000E+000
1	21.32472108	1.768024E-011	4.960243E-012	0	0.000000E+000
1	21.32562132	4.960243E-012	1.768024E-011	1	0.000000E+000
1	21.32566299	1.768024E-011	4.960243E-012	0	0.000000E+000
1	21.32665265	4.960243E-012	1.768024E-011	1	0.000000E+000
1	21.32689408	1.768024E-011	4.960243E-012	0	0.000000E+000
1	21.32814092	4.960243E-012	1.768024E-011	1	0.000000E+000
1	21.32829920	1.768024E-011	4.960243E-012	0	0.000000E+000
1	21.32979575	4.960243E-012	1.768024E-011	1	0.000000E+000
1	21.32994198	1.768024E-011	4.960243E-012	0	0.000000E+000
1	21.33081191	4.960243E-012	1.768024E-011	1	0.000000E+000
1	21.33090289	1.768024E-011	4.960243E-012	0	0.000000E+000
1	21.33374922	4.960243E-012	1.768024E-011	1	0.000000E+000
1	21.33412874	1.768024E-011	4.960243E-012	0	0.000000E+000
1	21.33550030	4.960243E-012	1.768024E-011	1	0.000000E+000
1	21.33557245	1.768024E-011	4.960243E-012	0	0.000000E+000
1	21.33620367	4.960243E-012	1.768024E-011	1	0.000000E+000
1	21.33626942	1.768024E-011	4.960243E-012	0	0.000000E+000
1	21.33645691	4.960243E-012	1.768024E-011	1	0.000000E+000
1	21.33673578	1.768024E-011	4.960243E-012	0	0.000000E+000
1	21.33950597	4.960243E-012	1.768024E-011	1	0.000000E+000
1	21.33967989	1.768024E-011	4.960243E-012	0	0.000000E+000
1	21.34712583	4.960243E-012	1.768024E-011	1	0.000000E+000
1	21.34723283	1.768024E-011	4.960243E-012	0	0.000000E+000
1	21.34748120	4.960243E-012	1.768024E-011	1	0.000000E+000
1	21.34749629	1.768024E-011	4.960243E-012	0	0.000000E+000
1	21.34781988	4.960243E-012	1.768024E-011	1	0.000000E+000
1	21.34795321	1.768024E-011	4.960243E-012	0	0.000000E+000
1	21.34837444	4.960243E-012	1.768024E-011	1	0.000000E+000
1	21.34857737	1.768024E-011	4.960243E-012	0	0.000000E+000
1	21.34987544	4.960243E-012	1.768024E-011	1	0.000000E+000
1	21.34991644	1.768024E-011	4.960243E-012	0	0.000000E+000
1	21.35103632	4.960243E-012	1.768024E-011	1	0.000000E+000
1	21.35141530	1.768024E-011	4.960243E-012	0	0.000000E+000
1	21.35362159	4.960243E-012	1.768024E-011	1	0.000000E+000
1	21.35377043	1.768024E-011	4.960243E-012	0	0.000000E+000
1	21.35401347	4.960243E-012	1.768024E-011	1	0.000000E+000
1	21.35435791	1.768024E-011	4.960243E-012	0	0.000000E+000
1	21.35462573	4.960243E-012	1.768024E-011	1	0.000000E+000
1	21.35481801	1.768024E-011	4.960243E-012	0	0.000000E+000
1	21.35483922	4.960243E-012	1.768024E-011	1	0.000000E+000
1	21.35499910	1.768024E-011	4.960243E-012	0	0.000000E+000
1	21.35519996	4.960243E-012	1.768024E-011	1	0.000000E+000
1	21.35522887	1.768024E-011	4.960243E-012	0	0.000000E+000
1	21.35527991	4.960243E-012	1.768024E-011	1	0.000000E+000
1	21.35562481	1.768024E-011	4.960243E-012	0	0.000000E+000
1	21.35763026	4.960243E-012	1.768024E-011	1	0.000000E+000
1	21.35789990	1.768024E-011	4.960243E-012	0	0.000000E+000
1	21.35791796	4.960243E-012	1.768024E-011	1	0.000000E+000
1	21.35829162	1.768024E-011	4.960243E-012	0	0.000000E+000
1	21.35912154	4.960243E-012	1.768024E-011	1	0.000000E+000
1	21.35920129	1.768024E-011	4.960243E-012	0	0.000000E+000
1	21.36073577	4.960243E-012	1.768024E-011	1	0.000000E+000
1	21.36112257	1.768024E-011	4.960243E-012	0	0.000000E+000
1	21.36251121	4.960243E-012	1.768024E-011	1	0.000000E+000
1	21.36258121	1.768024E-011	4.960243E-012	0	0.000000E+000
1	21.36397850	4.960243E-012	1.768024E-011	1	0.000000E+000
1	21.36402303	1.768024E-011	4.960243E-012	0	0.000000E+000
1	21.36410277	4.960243E-012	1.768024E-011	1	0.000000E+000
1	21.36428448	1.768024E-011	4.960243E-012	0	0.000000E+000
1	21.36480595	4.960243E-012	1.768024E-011	1	0.000000E+000
1	21.36485296	1.768024E-011	4.960243E-012	0	0.000000E+000
1	21.36930837	4.960243E-012	1.768024E-011	1	0.000000E+000
1	21.36953766	1.768024E-011	4.960243E-012	0	0.000000E+000
1	21.37055208	4.960243E-012	1.768024E-011	1	0.000000E+000
1	21.37110356	1.768024E-011	4.960243E-012	0	0.000000E+000
1	21.37135971	4.960243E-012	1.768024E-011	1	0.000000E+000
1	21.37137149	1.768024E-011	4.960243E-012	0	0.000000E+000
1	21.37256965	4.960243E-012	1.768024E-011	1	0.000000E+000
1	21.37279122	1.768024E-011	4.960243E-012	0	0.000000E+000
1	21.37318970	4.960243E-012	1.768024E-011	1	0.000000E+000
1	21.37321241	1.768024E-011	4.960243E-012	0	0.000000E+000
1	21.37481960	4.960243E-012	1.768024E-011	1	0.000000E+000
1	21.37505126	1.768024E-011	4.960243E-012	0	0.000000E+000
1	21.37543534	4.960243E-012	1.768024E-011	1	0.000000E+000
1	21.37557995	1.768024E-011	4.960243E-012	0	0.000000E+000
1	21.37594733	4.960243E-012	1.768024E-011	1	0.000000E+000
1	21.37614935	1.768024E-011	4.960243E-012	0	0.000000E+000
1	21.37615600	4.960243E-012	1.768024E-011	1	0.000000E+000
1	21.37676358	1.768024E-011	4.960243E-012	0	0.000000E+000
1	21.37703278	4.960243E-012	1.768024E-011	1	0.000000E+000
1	21.37709077	1.768024E-011	4.960243E-012	0	0.000000E+000
1	21.37753244	4.960243E-012	1.768024E-011	1	0.000000E+000
1	21.37797844	1.768024E-011	4.960243E-012	0	0.000000E+000
1	21.37829555	4.960243E-012	1.768024E-011	1	0.000000E+000
1	21.37840641	1.768024E-011	4.960243E-012	0	0.000000E+000
1	21.37849936	4.960243E-012	1.768024E-011	1	0.000000E+000
1	21.37860415	1.768024E-011	4.960243E-012	0	0.000000E+000
1	21.38004363	4.960243E-012	1.768024E-011	1	0.000000E+000
1	21.38077506	1.768024E-011	4.960243E-012	0	0.000000E+000
1	21.38128678	4.960243E-012	1.768024E-011	1	0.000000E+000
1	21.38142105	1.768024E-011	4.960243E-012	0	0.000000E+000
1	21.38157556	4.960243E-012	1.768024E-011	1	0.000000E+000
1	21.38271894	1.768024E-011	4.960243E-012	0	0.000000E+000
1	21.38296907	4.960243E-012	1.768024E-011	1	0.000000E+000
1	21.38300736	1.768024E-011	4.960243E-012	0	0.000000E+000
1	21.49273387	4.802503E-012	1.752250E-011	1	0.000000E+000
1	21.49336591	1.752250E-011	4.802503E-012	0	0.000000E+000
1	21.49352807	4.802503E-012	1.752250E-011	1	0.000000E+000
1	21.49365424	1.752250E-011	4.802503E-012	0	0.000000E+000
1	21.49382161	4.802503E-012	1.752250E-011	1	0.000000E+000
1	21.49411022	1.752250E-011	4.802503E-012	0	0.000000E+000
1	21.49451898	4.802503E-012	1.752250E-011	1	0.000000E+000
1	21.49479525	1.752250E-011	4.802503E-012	0	0.000000E+000
1	21.49489171	4.802503E-012	1.752250E-011	1	0.000000E+000
1	21.49512674	1.752250E-011	4.802503E-012	0	0.000000E+000
1	21.49669954	4.802503E-012	1.752250E-011	1	0.000000E+000
1	21.49707125	1.752250E-011	4.802503E-012	0	0.000000E+000
1	21.49822570	4.802503E-012	1.752250E-011	1	0.000000E+000
1	21.49824271	1.752250E-011	4.802503E-012	0	0.000000E+000
1	21.49915941	4.802503E-012	1.752250E-011	1	0.000000E+000
1	21.49946788	1.752250E-011	4.802503E-012	0	0.000000E+000
1	21.50321128	4.802503E-012	1.752250E-011	1	0.000000E+000
1	21.50330316	1.752250E-011	4.802503E-012	0	0.000000E+000
1	21.50528333	4.802503E-012	1.752250E-011	1	0.000000E+000
1	21.50534472	1.752250E-011	4.802503E-012	0	0.000000E+000
1	21.50687256	4.802503E-012	1.752250E-011	1	0.000000E+000
1	21.50712760	1.752250E-011	4.802503E-012	0	0.000000E+000
1	21.50754478	4.802503E-012	1.752250E-011	1	0.000000E+000
1	21.50792798	1.752250E-011	4.802503E-012	0	0.000000E+000
1	21.50827812	4.802503E-012	1.752250E-011	1	0.000000E+000
1	21.50833356	1.752250E-011	4.802503E-012	0	0.000000E+000
1	21.50997291	4.802503E-012	1.752250E-011	1	0.000000E+000
1	21.51058385	1.752250E-011	4.802503E-012	0	0.000000E+000
1	21.51348261	4.802503E-012	1.752250E-011	1	0.000000E+000
1	21.51352937	1.752250E-011	4.802503E-012	0	0.000000E+000
1	21.51675509	4.802503E-012	1.752250E-011	1	0.000000E+000
1	21.51687881	1.752250E-011	4.802503E-012	0	0.000000E+000
1	21.51805199	4.802503E-012	1.752250E-011	1	0.000000E+000
1	21.51810724	1.752250E-011	4.802503E-012	0	0.000000E+000
1	21.51959951	4.802503E-012	1.752250E-011	1	0.000000E+000
1	21.51971613	1.752250E-011	4.802503E-012	0	0.000000E+000
1	21.52411420	4.802503E-012	1.752250E-011	1	0.000000E+000
1	21.52417769	1.752250E-011	4.802503E-012	0	0.000000E+000
1	21.52992144	4.802503E-012	1.752250E-011	1	0.000000E+000
1	21.52998516	1.752250E-011	4.802503E-012	0	0.000000E+000
1	21.53032237	4.802503E-012	1.752250E-011	1	0.000000E+000
1	21.53034586	1.752250E-011	4.802503E-012	0	0.000000E+000
1	21.53350563	4.802503E-012	1.752250E-011	1	0.000000E+000
1	21.53365267	1.752250E-011	4.802503E-012	0	0.000000E+000
1	21.53900146	4.802503E-012	1.752250E-011	1	0.000000E+000
1	21.53966755	1.752250E-011	4.802503E-012	0	0.000000E+000
1	21.53980343	4.802503E-012	1.752250E-011	1	0.000000E+000
1	21.54008117	1.752250E-011	4.802503E-012	0	0.000000E+000
1	21.54068471	4.802503E-012	1.752250E-011	1	0.000000E+000
1	21.54079360	1.752250E-011	4.802503E-012	0	0.000000E+000
1	21.54101227	4.802503E-012	1.752250E-011	1	0.000000E+000
1	21.54109416	1.752250E-011	4.802503E-012	0	0.000000E+000
1	21.54111106	4.802503E-012	1.752250E-011	1	0.000000E+000
1	21.54123837	1.752250E-011	4.802503E-012	0	0.000000E+000
1	21.54147883	4.802503E-012	1.752250E-011	1	0.000000E+000
1	21.54191667	1.752250E-011	4.802503E-012	0	0.000000E+000
1	21.54218090	4.802503E-012	1.752250E-011	1	0.000000E+000
1	21.54246294	1.752250E-011	4.802503E-012	0	0.000000E+000
1	21.54460190	4.802503E-012	1.752250E-011	1	0.000000E+000
1	21.54505756	1.752250E-011	4.802503E-012	0	0.000000E+000
1	21.54607083	4.802503E-012	1.752250E-011	1	0.000000E+000
1	21.54641628	1.752250E-011	4.802503E-012	0	0.000000E+000
1	21.54686714	4.802503E-012	1.752250E-011	1	0.000000E+000
1	21.54707434	1.752250E-011	4.802503E-012	0	0.000000E+000
1	21.54710874	4.802503E-012	1.752250E-011	1	0.000000E+000
1	21.54748566	1.752250E-011	4.802503E-012	0	0.000000E+000
1	21.54980977	4.802503E-012	1.752250E-011	1	0.000000E+000
1	21.55003978	1.752250E-011	4.802503E-012	0	0.000000E+000
1	21.55061463	4.802503E-012	1.752250E-011	1	0.000000E+000
1	21.55064002	1.752250E-011	4.802503E-012	0	0.000000E+000
1	21.55381455	4.802503E-012	1.752250E-011	1	0.000000E+000
1	21.55407926	1.752250E-011	4.802503E-012	0	0.000000E+000
1	21.55451708	4.802503E-012	1.752250E-011	1	0.000000E+000
1	21.55467227	1.752250E-011	4.802503E-012	0	0.000000E+000
1	21.55501090	4.802503E-012	1.752250E-011	1	0.000000E+000
1	21.55558354	1.752250E-011	4.802503E-012	0	0.000000E+000
1	21.55588978	4.802503E-012	1.752250E-011	1	0.000000E+000
1	21.55651740	1.752250E-011	4.802503E-012	0	0.000000E+000
1	21.55760061	4.802503E-012	1.752250E-011	1	0.000000E+000
1	21.55765659	1.752250E-011	4.802503E-012	0	0.000000E+000
1	21.55860426	4.802503E-012	1.752250E-011	1	0.000000E+000
1	21.55880924	1.752250E-011	4.802503E-012	0	0.000000E+000
1	21.56277984	4.802503E-012	1.752250E-011	1	0.000000E+000
1	21.56282604	1.752250E-011	4.802503E-012	0	0.000000E+000
1	21.56765034	4.802503E-012	1.752250E-011	1	0.000000E+000
1	21.56771900	1.752250E-011	4.802503E-012	0	0.000000E+000
1	21.56793695	4.802503E-012	1.752250E-011	1	0.000000E+000
1	21.56801335	1.752250E-011	4.802503E-012	0	0.000000E+000
1	21.56963085	4.802503E-012	1.752250E-011	1	0.000000E+000
1	21.56965384	1.752250E-011	4.802503E-012	0	0.000000E+000
1	21.56977970	4.802503E-012	1.752250E-011	1	0.000000E+000
1	21.56984139	1.752250E-011	4.802503E-012	0	0.000000E+000
1	21.56985605	4.802503E-012	1.752250E-011	1	0.000000E+000
1	21.56989387	1.752250E-011	4.802503E-012	0	0.000000E+000
1	21.57001964	4.802503E-012	1.752250E-011	1	0.000000E+000
1	21.57023280	1.752250E-011	4.802503E-012	0	0.000000E+000
1	21.57314091	4.802503E-012	1.752250E-011	1	0.000000E+000
1	21.57321035	1.752250E-011	4.802503E-012	0	0.000000E+000
1	21.57335394	4.802503E-012	1.752250E-011	1	0.000000E+000
1	21.57349423	1.752250E-011	4.802503E-012	0	0.000000E+000
1	21.57499544	4.802503E-012	1.752250E-011	1	0.000000E+000
1	21.57523366	1.752250E-011	4.802503E-012	0	0.000000E+000
1	21.57571477	4.802503E-012	1.752250E-011	1	0.000000E+000
1	21.57572682	1.752250E-011	4.802503E-012	0	0.000000E+000
1	21.57638808	4.802503E-012	1.752250E-011	1	0.000000E+000
1	21.57656094	1.752250E-011	4.802503E-012	0	0.000000E+000
1	21.57659469	4.802503E-012	1.752250E-011	1	0.000000E+000
1	21.57664367	1.752250E-011	4.802503E-012	0	0.000000E+000
1	21.57822821	4.802503E-012	1.752250E-011	1	0.000000E+000
1	21.57834462	1.752250E-011	4.802503E-012	0	0.000000E+000
1	21.57914043	4.802503E-012	1.752250E-011	1	0.000000E+000
1	21.57932889	1.752250E-011	4.802503E-012	0	0.000000E+000
1	21.57965299	4.802503E-012	1.752250E-011	1	0.000000E+000
1	21.57978279	1.752250E-011	4.802503E-012	0	0.000000E+000
1	21.58139528	4.802503E-012	1.752250E-011	1	0.000000E+000
1	21.58159431	1.752250E-011	4.802503E-012	0	0.000000E+000
1	21.58385786	4.802503E-012	1.752250E-011	1	0.000000E+000
1	21.58403952	1.752250E-011	4.802503E-012	0	0.000000E+000
1	21.58455524	4.802503E-012	1.752250E-011	1	0.000000E+000
1	21.58464995	1.752250E-011	4.802503E-012	0	0.000000E+000
1	21.58479764	4.802503E-012	1.752250E-011	1	0.000000E+000
1	21.58536597	1.752250E-011	4.802503E-012	0	0.000000E+000
1	21.58597301	4.802503E-012	1.752250E-011	1	0.000000E+000
1	21.58600209	1.752250E-011	4.802503E-012	0	0.000000E+000
1	21.58607379	4.802503E-012	1.752250E-011	1	0.000000E+000
1	21.58621764	1.752250E-011	4.802503E-012	0	0.000000E+000
1	21.58737371	4.802503E-012	1.752250E-011	1	0.000000E+000
1	21.58764742	1.752250E-011	4.802503E-012	0	0.000000E+000
1	21.58780234	4.802503E-012	1.752250E-011	1	0.000000E+000
1	21.58870942	1.752250E-011	4.802503E-012	0	0.000000E+000
1	21.58898198	4.802503E-012	1.752250E-011	1	0.000000E+000
1	21.58920673	1.752250E-011	4.802503E-012	0	0.000000E+000
1	21.58988594	4.802503E-012	1.752250E-011	1	0.000000E+000
1	21.59009426	1.752250E-011	4.802503E-012	0	0.000000E+000
1	21.59013946	4.802503E-012	1.752250E-011	1	0.000000E+000
1	21.59017572	1.752250E-011	4.802503E-012	0	0.000000E+000
1	21.59109404	4.802503E-012	1.752250E-011	1	0.000000E+000
1	21.59205700	1.752250E-011	4.802503E-012	0	0.000000E+000
1	21.59382517	4.802503E-012	1.752250E-011	1	0.000000E+000
1	21.59409675	1.752250E-011	4.802503E-012	0	0.000000E+000
1	21.59528492	4.802503E-012	1.752250E-011	1	0.000000E+000
1	21.59531484	1.752250E-011	4.802503E-012	0	0.000000E+000
1	21.59621933	4.802503E-012	1.752250E-011	1	0.000000E+000
1	21.59629517	1.752250E-011	4.802503E-012	0	0.000000E+000
1	21.59719017	4.802503E-012	1.752250E-011	1	0.000000E+000
1	21.59730415	1.752250E-011	4.802503E-012	0	0.000000E+000
1	21.60199475	4.802503E-012	1.752250E-011	1	0.000000E+000
1	21.60208253	1.752250E-011	4.802503E-012	0	0.000000E+000
1	21.60301062	4.802503E-012	1.752250E-011	1	0.000000E+000
1	21.60303769	1.752250E-011	4.802503E-012	0	0.000000E+000
1	21.60313881	4.802503E-012	1.752250E-011	1	0.000000E+000
1	21.60333380	1.752250E-011	4.802503E-012	0	0.000000E+000
1	21.60407558	4.802503E-012	1.752250E-011	1	0.000000E+000
1	21.60423107	1.752250E-011	4.802503E-012	0	0.000000E+000
1	21.60623183	4.802503E-012	1.752250E-011	1	0.000000E+000
1	21.60664789	1.752250E-011	4.802503E-012	0	0.000000E+000
1	21.60827499	4.802503E-012	1.752250E-011	1	0.000000E+000
1	21.60858772	1.752250E-011	4.802503E-012	0	0.000000E+000
1	21.60982392	4.802503E-012	1.752250E-011	1	0.000000E+000
1	21.60988259	1.752250E-011	4.802503E-012	0	0.000000E+000
1	21.61076734	4.802503E-012	1.752250E-011	1	0.000000E+000
1	21.61126513	1.752250E-011	4.802503E-012	0	0.000000E+000
1	21.61537816	4.802503E-012	1.752250E-011	1	0.000000E+000
1	21.61549254	1.752250E-011	4.802503E-012	0	0.000000E+000
1	21.61783843	4.802503E-012	1.752250E-011	1	0.000000E+000
1	21.61817683	1.752250E-011	4.802503E-012	0	0.000000E+000
1	21.61987660	4.802503E-012	1.752250E-011	1	0.000000E+000
1	21.62006078	1.752250E-011	4.802503E-012	0	0.000000E+000
1	21.62319131	4.802503E-012	1.752250E-011	1	0.000000E+000
1	21.62330134	1.752250E-011	4.802503E-012	0	0.000000E+000
1	21.62978944	4.802503E-012	1.752250E-011	1	0.000000E+000
1	21.62982182	1.752250E-011	4.802503E-012	0	0.000000E+000
1	21.63149579	4.802503E-012	1.752250E-011	1	0.000000E+000
1	21.63156486	1.752250E-011	4.802503E-012	0	0.000000E+000
1	21.63311850	4.802503E-012	1.752250E-011	1	0.000000E+000
1	21.63315018	1.752250E-011	4.802503E-012	0	0.000000E+000
1	21.63672118	4.802503E-012	1.752250E-011	1	0.000000E+000
1	21.63675895	1.752250E-011	4.802503E-012	0	0.000000E+000
1	21.63819121	4.802503E-012	1.752250E-011	1	0.000000E+000
1	21.63824820	1.752250E-011	4.802503E-012	0	0.000000E+000
1	21.63827305	4.802503E-012	1.752250E-011	1	0.000000E+000
1	21.63879200	1.752250E-011	4.802503E-012	0	0.000000E+000
1	21.64065732	4.802503E-012	1.752250E-011	1	0.000000E+000
1	21.64086900	1.752250E-011	4.802503E-012	0	0.000000E+000
1	21.64173551	4.802503E-012	1.752250E-011	1	0.000000E+000
1	21.64195868	1.752250E-011	4.802503E-012	0	0.000000E+000
1	21.64313659	4.802503E-012	1.752250E-011	1	0.000000E+000
1	21.64316537	1.752250E-011	4.802503E-012	0	0.000000E+000
1	21.64449138	4.802503E-012	1.752250E-011	1	0.000000E+000
1	21.64460408	1.752250E-011	4.802503E-012	0	0.000000E+000
1	21.64462716	4.802503E-012	1.752250E-011	1	0.000000E+000
1	21.64486793	1.752250E-011	4.802503E-012	0	0.000000E+000
1	21.64515338	4.802503E-012	1.752250E-011	1	0.000000E+000
1	21.64522943	1.752250E-011	4.802503E-012	0	0.000000E+000
1	21.64667189	4.802503E-012	1.752250E-011	1	0.000000E+000
1	21.64767042	1.752250E-011	4.802503E-012	0	0.000000E+000
1	21.64785207	4.802503E-012	1.752250E-011	1	0.000000E+000
1	21.64797938	1.752250E-011	4.802503E-012	0	0.000000E+000
1	21.64821898	4.802503E-012	1.752250E-011	1	0.000000E+000
1	21.64949745	1.752250E-011	4.802503E-012	0	0.000000E+000
1	21.65004756	4.802503E-012	1.752250E-011	1	0.000000E+000
1	21.65063963	1.752250E-011	4.802503E-012	0	0.000000E+000
1	21.65353448	4.802503E-012	1.752250E-011	1	0.000000E+000
1	21.65361180	1.752250E-011	4.802503E-012	0	0.000000E+000
1	21.65644279	4.802503E-012	1.752250E-011	1	0.000000E+000
1	21.65660267	1.752250E-011	4.802503E-012	0	0.000000E+000
1	21.65663385	4.802503E-012	1.752250E-011	1	0.000000E+000
1	21.65682048	1.752250E-011	4.802503E-012	0	0.000000E+000
1	21.65932237	4.802503E-012	1.752250E-011	1	0.000000E+000
1	21.65966818	1.752250E-011	4.802503E-012	0	0.000000E+000
1	21.66284178	4.802503E-012	1.752250E-011	1	0.000000E+000
1	21.66313097	1.752250E-011	4.802503E-012	0	0.000000E+000
1	21.66365122	4.802503E-012	1.752250E-011	1	0.000000E+000
1	21.66374471	1.752250E-011	4.802503E-012	0	0.000000E+000
1	21.66394938	4.802503E-012	1.752250E-011	1	0.000000E+000
1	21.66419817	1.752250E-011	4.802503E-012	0	0.000000E+000
1	21.66473773	4.802503E-012	1.752250E-011	1	0.000000E+000
1	21.66481429	1.752250E-011	4.802503E-012	0	0.000000E+000
1	21.66483022	4.802503E-012	1.752250E-011	1	0.000000E+000
1	21.66490218	1.752250E-011	4.802503E-012	0	0.000000E+000
1	21.66493995	4.802503E-012	1.752250E-011	1	0.000000E+000
1	21.66513086	1.752250E-011	4.802503E-012	0	0.000000E+000
1	21.67050640	4.802503E-012	1.752250E-011	1	0.000000E+000
1	21.67074552	1.752250E-011	4.802503E-012	0	0.000000E+000
1	21.67118986	4.802503E-012	1.752250E-011	1	0.000000E+000
1	21.67126849	1.752250E-011	4.802503E-012	0	0.000000E+000
1	21.67686643	4.802503E-012	1.752250E-011	1	0.000000E+000
1	21.67699950	1.752250E-011	4.802503E-012	0	0.000000E+000
1	21.67702590	4.802503E-012	1.752250E-011	1	0.000000E+000
1	21.67779806	1.752250E-011	4.802503E-012	0	0.000000E+000
1	21.67849861	4.802503E-012	1.752250E-011	1	0.000000E+000
1	21.67908838	1.752250E-011	4.802503E-012	0	0.000000E+000
1	21.67978739	4.802503E-012	1.752250E-011	1	0.000000E+000
1	21.67982306	1.752250E-011	4.802503E-012	0	0.000000E+000
1	21.67992098	4.802503E-012	1.752250E-011	1	0.000000E+000
1	21.68042930	1.752250E-011	4.802503E-012	0	0.000000E+000
1	21.68087827	4.802503E-012	1.752250E-011	1	0.000000E+000
1	21.68091472	1.752250E-011	4.802503E-012	0	0.000000E+000
1	21.68098411	4.802503E-012	1.752250E-011	1	0.000000E+000
1	21.68129097	1.752250E-011	4.802503E-012	0	0.000000E+000
1	21.68421124	4.802503E-012	1.752250E-011	1	0.000000E+000
1	21.68428183	1.752250E-011	4.802503E-012	0	0.000000E+000
1	21.68442815	4.802503E-012	1.752250E-011	1	0.000000E+000
1	21.68500323	1.752250E-011	4.802503E-012	0	0.000000E+000
1	21.68913802	4.802503E-012	1.752250E-011	1	0.000000E+000
1	21.68917486	1.752250E-011	4.802503E-012	0	0.000000E+000
1	21.68919287	4.802503E-012	1.752250E-011	1	0.000000E+000
1	21.68924186	1.752250E-011	4.802503E-012	0	0.000000E+000
1	21.68975028	4.802503E-012	1.752250E-011	1	0.000000E+000
1	21.68980052	1.752250E-011	4.802503E-012	0	0.000000E+000
1	21.68983052	4.802503E-012	1.752250E-011	1	0.000000E+000
1	21.68990429	1.752250E-011	4.802503E-012	0	0.000000E+000
1	21.69019890	4.802503E-012	1.752250E-011	1	0.000000E+000
1	21.69104476	1.752250E-011	4.802503E-012	0	0.000000E+000
1	21.69116872	4.802503E-012	1.752250E-011	1	0.000000E+000
1	21.69131210	1.752250E-011	4.802503E-012	0	0.000000E+000
1	21.69416658	4.802503E-012	1.752250E-011	1	0.000000E+000
1	21.69428652	1.752250E-011	4.802503E-012	0	0.000000E+000
1	21.69791725	4.802503E-012	1.752250E-011	1	0.000000E+000
1	21.69799786	1.752250E-011	4.802503E-012	0	0.000000E+000
1	21.69801742	4.802503E-012	1.752250E-011	1	0.000000E+000
1	21.69810817	1.752250E-011	4.802503E-012	0	0.000000E+000
1	21.69931301	4.802503E-012	1.752250E-011	1	0.000000E+000
1	21.69954105	1.752250E-011	4.802503E-012	0	0.000000E+000
1	21.71623650	4.802503E-012	1.752250E-011	1	0.000000E+000
1	21.71721874	1.752250E-011	4.802503E-012	0	0.000000E+000
1	21.72974615	4.802503E-012	1.752250E-011	1	0.000000E+000
1	21.72978183	1.752250E-011	4.802503E-012	0	0.000000E+000
1	21.72981205	4.802503E-012	1.752250E-011	1	0.000000E+000
1	21.72997011	1.752250E-011	4.802503E-012	0	0.000000E+000
1	21.73154042	4.802503E-012	1.752250E-011	1	0.000000E+000
1	21.73188667	1.752250E-011	4.802503E-012	0	0.000000E+000
1	21.73243958	4.802503E-012	1.752250E-011	1	0.000000E+000
1	21.73267397	1.752250E-011	4.802503E-012	0	0.000000E+000
1	21.73414723	4.802503E-012	1.752250E-011	1	0.000000E+000
1	21.73431720	1.752250E-011	4.802503E-012	0	0.000000E+000
1	21.73668405	4.802503E-012	1.752250E-011	1	0.000000E+000
1	21.73678766	1.752250E-011	4.802503E-012	0	0.000000E+000
1	21.73709248	4.802503E-012	1.752250E-011	1	0.000000E+000
1	21.73715419	1.752250E-011	4.802503E-012	0	0.000000E+000
1	21.73728893	4.802503E-012	1.752250E-011	1	0.000000E+000
1	21.73781007	1.752250E-011	4.802503E-012	0	0.000000E+000
1	21.73810455	4.802503E-012	1.752250E-011	1	0.000000E+000
1	21.73822252	1.752250E-011	4.802503E-012	0	0.000000E+000
1	21.73932116	4.802503E-012	1.752250E-011	1	0.000000E+000
1	21.73939264	1.752250E-011	4.802503E-012	0	0.000000E+000
1	21.74135512	4.802503E-012	1.752250E-011	1	0.000000E+000
1	21.74145727	1.752250E-011	4.802503E-012	0	0.000000E+000
1	21.74254665	4.802503E-012	1.752250E-011	1	0.000000E+000
1	21.74273870	1.752250E-011	4.802503E-012	0	0.000000E+000
1	21.74282230	4.802503E-012	1.752250E-011	1	0.000000E+000
1	21.74284187	1.752250E-011	4.802503E-012	0	0.000000E+000
1	21.75130488	4.802503E-012	1.752250E-011	1	0.000000E+000
1	21.75137192	1.752250E-011	4.802503E-012	0	0.000000E+000
1	21.76226372	4.802503E-012	1.752250E-011	1	0.000000E+000
1	21.76232212	1.752250E-011	4.802503E-012	0	0.000000E+000
1	21.76406832	4.802503E-012	1.752250E-011	1	0.000000E+000
1	21.76415585	1.752250E-011	4.802503E-012	0	0.000000E+000
1	21.76472573	4.802503E-012	1.752250E-011	1	0.000000E+000
1	21.76479255	1.752250E-011	4.802503E-012	0	0.000000E+000
1	21.76724079	4.802503E-012	1.752250E-011	1	0.000000E+000
1	21.76752889	1.752250E-011	4.802503E-012	0	0.000000E+000
1	21.76757034	4.802503E-012	1.752250E-011	1	0.000000E+000
1	21.76769446	1.752250E-011	4.802503E-012	0	0.000000E+000
1	21.76815344	4.802503E-012	1.752250E-011	1	0.000000E+000
1	21.76926839	1.752250E-011	4.802503E-012	0	0.000000E+000
1	21.77414616	4.802503E-012	1.752250E-011	1	0.000000E+000
1	21.77460226	1.752250E-011	4.802503E-012	0	0.000000E+000
1	21.77811818	4.802503E-012	1.752250E-011	1	0.000000E+000
1	21.77879792	1.752250E-011	4.802503E-012	0	0.000000E+000
1	21.77891609	4.802503E-012	1.752250E-011	1	0.000000E+000
1	21.77901980	1.752250E-011	4.802503E-012	0	0.000000E+000
1	21.77952320	4.802503E-012	1.752250E-011	1	0.000000E+000
1	21.77961640	1.752250E-011	4.802503E-012	0	0.000000E+000
1	21.78156718	4.802503E-012	1.752250E-011	1	0.000000E+000
1	21.78159312	1.752250E-011	4.802503E-012	0	0.000000E+000
1	21.78218917	4.802503E-012	1.752250E-011	1	0.000000E+000
1	21.78241398	1.752250E-011	4.802503E-012	0	0.000000E+000
1	21.78253262	4.802503E-012	1.752250E-011	1	0.000000E+000
1	21.78258414	1.752250E-011	4.802503E-012	0	0.000000E+000
1	21.78314712	4.802503E-012	1.752250E-011	1	0.000000E+000
1	21.78324766	1.752250E-011	4.802503E-012	0	0.000000E+000
1	21.78388999	4.802503E-012	1.752250E-011	1	0.000000E+000
1	21.78457748	1.752250E-011	4.802503E-012	0	0.000000E+000
1	21.78489555	4.802503E-012	1.752250E-011	1	0.000000E+000
1	21.78492171	1.752250E-011	4.802503E-012	0	0.000000E+000
1	21.78719832	4.802503E-012	1.752250E-011	1	0.000000E+000
1	21.78723095	1.752250E-011	4.802503E-012	0	0.000000E+000
1	21.78971156	4.802503E-012	1.752250E-011	1	0.000000E+000
1	21.78992066	1.752250E-011	4.802503E-012	0	0.000000E+000
1	21.79173470	4.802503E-012	1.752250E-011	1	0.000000E+000
1	21.79182335	1.752250E-011	4.802503E-012	0	0.000000E+000
1	21.79685723	4.802503E-012	1.752250E-011	1	0.000000E+000
1	21.79693456	1.752250E-011	4.802503E-012	0	0.000000E+000
1	21.79696081	4.802503E-012	1.752250E-011	1	0.000000E+000
1	21.79724263	1.752250E-011	4.802503E-012	0	0.000000E+000
1	21.79744768	4.802503E-012	1.752250E-011	1	0.000000E+000
1	21.79762933	1.752250E-011	4.802503E-012	0	0.000000E+000
1	21.79764273	4.802503E-012	1.752250E-011	1	0.000000E+000
1	21.79768959	1.752250E-011	4.802503E-012	0	0.000000E+000
1	21.80040602	4.802503E-012	1.752250E-011	1	0.000000E+000
1	21.80050217	1.752250E-011	4.802503E-012	0	0.000000E+000
1	21.80187380	4.802503E-012	1.752250E-011	1	0.000000E+000
1	21.80197620	1.752250E-011	4.802503E-012	0	0.000000E+000
1	21.80227998	4.802503E-012	1.752250E-011	1	0.000000E+000
1	21.80247108	1.752250E-011	4.802503E-012	0	0.000000E+000
1	21.80272503	4.802503E-012	1.752250E-011	1	0.000000E+000
1	21.80283537	1.752250E-011	4.802503E-012	0	0.000000E+000
1	21.80368778	4.802503E-012	1.752250E-011	1	0.000000E+000
1	21.80509232	1.752250E-011	4.802503E-012	0	0.000000E+000
1	21.80730110	4.802503E-012	1.752250E-011	1	0.000000E+000
1	21.80740872	1.752250E-011	4.802503E-012	0	0.000000E+000
1	21.80837783	4.802503E-012	1.752250E-011	1	0.000000E+000
1	21.80849588	1.752250E-011	4.802503E-012	0	0.000000E+000
1	21.80856430	4.802503E-012	1.752250E-011	1	0.000000E+000
1	21.80862944	1.752250E-011	4.802503E-012	0	0.000000E+000
1	21.80865381	4.802503E-012	1.752250E-011	1	0.000000E+000
1	21.80926134	1.752250E-011	4.802503E-012	0	0.000000E+000
1	21.80970240	4.802503E-012	1.752250E-011	1	0.000000E+000
1	21.80977128	1.752250E-011	4.802503E-012	0	0.000000E+000
1	21.81247413	4.802503E-012	1.752250E-011	1	0.000000E+000
1	21.81264684	1.752250E-011	4.802503E-012	0	0.000000E+000
1	21.81267018	4.802503E-012	1.752250E-011	1	0.000000E+000
1	21.81281110	1.752250E-011	4.802503E-012	0	0.000000E+000
1	21.81375462	4.802503E-012	1.752250E-011	1	0.000000E+000
1	21.81414398	1.752250E-011	4.802503E-012	0	0.000000E+000
1	21.81959065	4.802503E-012	1.752250E-011	1	0.000000E+000
1	21.81984995	1.752250E-011	4.802503E-012	0	0.000000E+000
1	21.82055518	4.802503E-012	1.752250E-011	1	0.000000E+000
1	21.82107463	1.752250E-011	4.802503E-012	0	0.000000E+000
1	21.82152741	4.802503E-012	1.752250E-011	1	0.000000E+000
1	21.82157525	1.752250E-011	4.802503E-012	0	0.000000E+000
1	21.82279331	4.802503E-012	1.752250E-011	1	0.000000E+000
1	21.82286927	1.752250E-011	4.802503E-012	0	0.000000E+000
1	21.82292211	4.802503E-012	1.752250E-011	1	0.000000E+000
1	21.82370306	1.752250E-011	4.802503E-012	0	0.000000E+000
1	21.82450820	4.802503E-012	1.752250E-011	1	0.000000E+000
1	21.82465836	1.752250E-011	4.802503E-012	0	0.000000E+000
1	21.82480860	4.802503E-012	1.752250E-011	1	0.000000E+000
1	21.82496217	1.752250E-011	4.802503E-012	0	0.000000E+000
1	21.82505950	4.802503E-012	1.752250E-011	1	0.000000E+000
1	21.82509934	1.752250E-011	4.802503E-012	0	0.000000E+000
1	21.82597017	4.802503E-012	1.752250E-011	1	0.000000E+000
1	21.82604182	1.752250E-011	4.802503E-012	0	0.000000E+000
1	21.82702389	4.802503E-012	1.752250E-011	1	0.000000E+000
1	21.82709547	1.752250E-011	4.802503E-012	0	0.000000E+000
1	21.83295722	4.802503E-012	1.752250E-011	1	0.000000E+000
1	21.83307031	1.752250E-011	4.802503E-012	0	0.000000E+000
1	21.83334987	4.802503E-012	1.752250E-011	1	0.000000E+000
1	21.83364495	1.752250E-011	4.802503E-012	0	0.000000E+000
1	21.83412225	4.802503E-012	1.752250E-011	1	0.000000E+000
1	21.83454190	1.752250E-011	4.802503E-012	0	0.000000E+000
1	21.83479839	4.802503E-012	1.752250E-011	1	0.000000E+000
1	21.83482841	1.752250E-011	4.802503E-012	0	0.000000E+000
1	21.83550829	4.802503E-012	1.752250E-011	1	0.000000E+000
1	21.83563555	1.752250E-011	4.802503E-012	0	0.000000E+000
1	21.83670059	4.802503E-012	1.752250E-011	1	0.000000E+000
1	21.83682560	1.752250E-011	4.802503E-012	0	0.000000E+000
1	21.83686892	4.802503E-012	1.752250E-011	1	0.000000E+000
1	21.83727580	1.752250E-011	4.802503E-012	0	0.000000E+000
1	21.83834377	4.802503E-012	1.752250E-011	1	0.000000E+000
1	21.83855150	1.752250E-011	4.802503E-012	0	0.000000E+000
1	21.83874213	4.802503E-012	1.752250E-011	1	0.000000E+000
1	21.83891545	1.752250E-011	4.802503E-012	0	0.000000E+000
1	21.84095408	4.802503E-012	1.752250E-011	1	0.000000E+000
1	21.84186148	1.752250E-011	4.802503E-012	0	0.000000E+000
1	21.84284852	4.802503E-012	1.752250E-011	1	0.000000E+000
1	21.84310590	1.752250E-011	4.802503E-012	0	0.000000E+000
1	21.84328730	4.802503E-012	1.752250E-011	1	0.000000E+000
1	21.84333843	1.752250E-011	4.802503E-012	0	0.000000E+000
1	21.84578259	4.802503E-012	1.752250E-011	1	0.000000E+000
1	21.84588668	1.752250E-011	4.802503E-012	0	0.000000E+000
1	21.84657425	4.802503E-012	1.752250E-011	1	0.000000E+000
1	21.84673242	1.752250E-011	4.802503E-012	0	0.000000E+000
1	21.84952377	4.802503E-012	1.752250E-011	1	0.000000E+000
1	21.84963853	1.752250E-011	4.802503E-012	0	0.000000E+000
1	21.85603615	4.802503E-012	1.752250E-011	1	0.000000E+000
1	21.85616591	1.752250E-011	4.802503E-012	0	0.000000E+000
1	21.85676680	4.802503E-012	1.752250E-011	1	0.000000E+000
1	21.85729365	1.752250E-011	4.802503E-012	0	0.000000E+000
1	21.85751724	4.802503E-012	1.752250E-011	1	0.000000E+000
1	21.85778761	1.752250E-011	4.802503E-012	0	0.000000E+000
1	21.85790740	4.802503E-012	1.752250E-011	1	0.000000E+000
1	21.85823781	1.752250E-011	4.802503E-012	0	0.000000E+000
1	21.85874567	4.802503E-012	1.752250E-011	1	0.000000E+000
1	21.85875828	1.752250E-011	4.802503E-012	0	0.000000E+000
1	21.85950771	4.802503E-012	1.752250E-011	1	0.000000E+000
1	21.85989753	1.752250E-011	4.802503E-012	0	0.000000E+000
1	21.85992956	4.802503E-012	1.752250E-011	1	0.000000E+000
1	21.86082839	1.752250E-011	4.802503E-012	0	0.000000E+000
1	21.86141186	4.802503E-012	1.752250E-011	1	0.000000E+000
1	21.86155413	1.752250E-011	4.802503E-012	0	0.000000E+000
1	21.87638484	4.802503E-012	1.752250E-011	1	0.000000E+000
1	21.87671871	1.752250E-011	4.802503E-012	0	0.000000E+000
1	21.87708783	4.802503E-012	1.752250E-011	1	0.000000E+000
1	21.87712960	1.752250E-011	4.802503E-012	0	0.000000E+000
1	21.87841021	4.802503E-012	1.752250E-011	1	0.000000E+000
1	21.87873313	1.752250E-011	4.802503E-012	0	0.000000E+000
1	21.87882812	4.802503E-012	1.752250E-011	1	0.000000E+000
1	21.87927279	1.752250E-011	4.802503E-012	0	0.000000E+000
1	21.87929011	4.802503E-012	1.752250E-011	1	0.000000E+000
1	21.87935677	1.752250E-011	4.802503E-012	0	0.000000E+000
1	21.87937381	4.802503E-012	1.752250E-011	1	0.000000E+000
1	21.87942012	1.752250E-011	4.802503E-012	0	0.000000E+000
1	21.87968490	4.802503E-012	1.752250E-011	1	0.000000E+000
1	21.87990571	1.752250E-011	4.802503E-012	0	0.000000E+000
1	21.88468262	4.802503E-012	1.752250E-011	1	0.000000E+000
1	21.88499905	1.752250E-011	4.802503E-012	0	0.000000E+000
1	21.88509453	4.802503E-012	1.752250E-011	1	0.000000E+000
1	21.88525738	1.752250E-011	4.802503E-012	0	0.000000E+000
1	21.88538244	4.802503E-012	1.752250E-011	1	0.000000E+000
1	21.88557046	1.752250E-011	4.802503E-012	0	0.000000E+000
1	21.88627261	4.802503E-012	1.752250E-011	1	0.000000E+000
1	21.88652834	1.752250E-011	4.802503E-012	0	0.000000E+000
1	21.88678656	4.802503E-012	1.752250E-011	1	0.000000E+000
1	21.88681859	1.752250E-011	4.802503E-012	0	0.000000E+000
1	21.88696225	4.802503E-012	1.752250E-011	1	0.000000E+000
1	21.88717563	1.752250E-011	4.802503E-012	0	0.000000E+000
1	21.88919993	4.802503E-012	1.752250E-011	1	0.000000E+000
1	21.88934319	1.752250E-011	4.802503E-012	0	0.000000E+000
1	21.89110159	4.802503E-012	1.752250E-011	1	0.000000E+000
1	21.89145937	1.752250E-011	4.802503E-012	0	0.000000E+000
1	21.89177524	4.802503E-012	1.752250E-011	1	0.000000E+000
1	21.89235800	1.752250E-011	4.802503E-012	0	0.000000E+000
1	21.89346921	4.802503E-012	1.752250E-011	1	0.000000E+000
1	21.89358715	1.752250E-011	4.802503E-012	0	0.000000E+000
1	21.89382580	4.802503E-012	1.752250E-011	1	0.000000E+000
1	21.89482983	1.752250E-011	4.802503E-012	0	0.000000E+000
1	21.89527479	4.802503E-012	1.752250E-011	1	0.000000E+000
1	21.89571364	1.752250E-011	4.802503E-012	0	0.000000E+000
1	21.89575545	4.802503E-012	1.752250E-011	1	0.000000E+000
1	21.89635729	1.752250E-011	4.802503E-012	0	0.000000E+000
1	21.89646579	4.802503E-012	1.752250E-011	1	0.000000E+000
1	21.89678226	1.752250E-011	4.802503E-012	0	0.000000E+000
1	21.89858071	4.802503E-012	1.752250E-011	1	0.000000E+000
1	21.89922515	1.752250E-011	4.802503E-012	0	0.000000E+000
1	21.89938772	4.802503E-012	1.752250E-011	1	0.000000E+000
1	21.89946908	1.752250E-011	4.802503E-012	0	0.000000E+000
1	21.90206835	4.802503E-012	1.752250E-011	1	0.000000E+000
1	21.90212055	1.752250E-011	4.802503E-012	0	0.000000E+000
1	21.90382086	4.802503E-012	1.752250E-011	1	0.000000E+000
1	21.90390935	1.752250E-011	4.802503E-012	0	0.000000E+000
1	21.90557333	4.802503E-012	1.752250E-011	1	0.000000E+000
1	21.90606647	1.752250E-011	4.802503E-012	0	0.000000E+000
1	21.90616003	4.802503E-012	1.752250E-011	1	0.000000E+000
1	21.90683037	1.752250E-011	4.802503E-012	0	0.000000E+000
1	21.91008400	4.802503E-012	1.752250E-011	1	0.000000E+000
1	21.91035193	1.752250E-011	4.802503E-012	0	0.000000E+000
1	21.91110484	4.802503E-012	1.752250E-011	1	0.000000E+000
1	21.91122067	1.752250E-011	4.802503E-012	0	0.000000E+000
1	21.91143795	4.802503E-012	1.752250E-011	1	0.000000E+000
1	21.91163912	1.752250E-011	4.802503E-012	0	0.000000E+000
1	21.91166508	4.802503E-012	1.752250E-011	1	0.000000E+000
1	21.91195316	1.752250E-011	4.802503E-012	0	0.000000E+000
1	21.91565579	4.802503E-012	1.752250E-011	1	0.000000E+000
1	21.91568683	1.752250E-011	4.802503E-012	0	0.000000E+000
1	21.91881205	4.802503E-012	1.752250E-011	1	0.000000E+000
1	21.91891900	1.752250E-011	4.802503E-012	0	0.000000E+000
1	21.91893119	4.802503E-012	1.752250E-011	1	0.000000E+000
1	21.91898271	1.752250E-011	4.802503E-012	0	0.000000E+000
1	21.92095423	4.802503E-012	1.752250E-011	1	0.000000E+000
1	21.92098527	1.752250E-011	4.802503E-012	0	0.000000E+000
1	21.92221014	4.802503E-012	1.752250E-011	1	0.000000E+000
1	21.92281618	1.752250E-011	4.802503E-012	0	0.000000E+000
1	21.92372947	4.802503E-012	1.752250E-011	1	0.000000E+000
1	21.92400329	1.752250E-011	4.802503E-012	0	0.000000E+000
1	21.92415146	4.802503E-012	1.752250E-011	1	0.000000E+000
1	21.92425989	1.752250E-011	4.802503E-012	0	0.000000E+000
1	21.92488555	4.802503E-012	1.752250E-011	1	0.000000E+000
1	21.92489319	1.752250E-011	4.802503E-012	0	0.000000E+000
1	21.92508018	4.802503E-012	1.752250E-011	1	0.000000E+000
1	21.92561630	1.752250E-011	4.802503E-012	0	0.000000E+000
1	21.92740696	4.802503E-012	1.752250E-011	1	0.000000E+000
1	21.92753376	1.752250E-011	4.802503E-012	0	0.000000E+000
1	21.92871710	4.802503E-012	1.752250E-011	1	0.000000E+000
1	21.92876243	1.752250E-011	4.802503E-012	0	0.000000E+000
1	21.92878359	4.802503E-012	1.752250E-011	1	0.000000E+000
1	21.92907240	1.752250E-011	4.802503E-012	0	0.000000E+000
1	21.93156141	4.802503E-012	1.752250E-011	1	0.000000E+000
1	21.93182113	1.752250E-011	4.802503E-012	0	0.000000E+000
1	21.93243005	4.802503E-012	1.752250E-011	1	0.000000E+000
1	21.93284786	1.752250E-011	4.802503E-012	0	0.000000E+000
1	21.93362161	4.802503E-012	1.752250E-011	1	0.000000E+000
1	21.93364985	1.752250E-011	4.802503E-012	0	0.000000E+000
1	21.93426503	4.802503E-012	1.752250E-011	1	0.000000E+000
1	21.93433589	1.752250E-011	4.802503E-012	0	0.000000E+000
1	21.93435716	4.802503E-012	1.752250E-011	1	0.000000E+000
1	21.93458264	1.752250E-011	4.802503E-012	0	0.000000E+000
1	21.93949399	4.802503E-012	1.752250E-011	1	0.000000E+000
1	21.93985236	1.752250E-011	4.802503E-012	0	0.000000E+000
1	21.94004774	4.802503E-012	1.752250E-011	1	0.000000E+000
1	21.94018962	1.752250E-011	4.802503E-012	0	0.000000E+000
1	21.94172483	4.802503E-012	1.752250E-011	1	0.000000E+000
1	21.94178308	1.752250E-011	4.802503E-012	0	0.000000E+000
1	21.94469882	4.802503E-012	1.752250E-011	1	0.000000E+000
1	21.94476160	1.752250E-011	4.802503E-012	0	0.000000E+000
1	21.94836023	4.802503E-012	1.752250E-011	1	0.000000E+000
1	21.94873612	1.752250E-011	4.802503E-012	0	0.000000E+000
1	21.95045718	4.802503E-012	1.752250E-011	1	0.000000E+000
1	21.95047726	1.752250E-011	4.802503E-012	0	0.000000E+000
1	21.95106238	4.802503E-012	1.752250E-011	1	0.000000E+000
1	21.95125045	1.752250E-011	4.802503E-012	0	0.000000E+000
1	21.95234094	4.802503E-012	1.752250E-011	1	0.000000E+000
1	21.95243309	1.752250E-011	4.802503E-012	0	0.000000E+000
1	21.95644276	4.802503E-012	1.752250E-011	1	0.000000E+000
1	21.95666554	1.752250E-011	4.802503E-012	0	0.000000E+000
1	21.95759257	4.802503E-012	1.752250E-011	1	0.000000E+000
1	21.95798534	1.752250E-011	4.802503E-012	0	0.000000E+000
1	21.95852809	4.802503E-012	1.752250E-011	1	0.000000E+000
1	21.95857311	1.752250E-011	4.802503E-012	0	0.000000E+000
1	21.95869944	4.802503E-012	1.752250E-011	1	0.000000E+000
1	21.95880901	1.752250E-011	4.802503E-012	0	0.000000E+000
1	21.95899741	4.802503E-012	1.752250E-011	1	0.000000E+000
1	21.95929816	1.752250E-011	4.802503E-012	0	0.000000E+000
1	21.95968530	4.802503E-012	1.752250E-011	1	0.000000E+000
1	21.95988738	1.752250E-011	4.802503E-012	0	0.000000E+000
1	21.96200470	4.802503E-012	1.752250E-011	1	0.000000E+000
1	21.96211584	1.752250E-011	4.802503E-012	0	0.000000E+000
1	21.96241302	4.802503E-012	1.752250E-011	1	0.000000E+000
1	21.96247896	1.752250E-011	4.802503E-012	0	0.000000E+000
1	21.96287370	4.802503E-012	1.752250E-011	1	0.000000E+000
1	21.96293893	1.752250E-011	4.802503E-012	0	0.000000E+000
1	21.96317687	4.802503E-012	1.752250E-011	1	0.000000E+000
1	21.96352844	1.752250E-011	4.802503E-012	0	0.000000E+000
1	21.96358065	4.802503E-012	1.752250E-011	1	0.000000E+000
1	21.96398099	1.752250E-011	4.802503E-012	0	0.000000E+000
1	21.96456235	4.802503E-012	1.752250E-011	1	0.000000E+000
1	21.96487994	1.752250E-011	4.802503E-012	0	0.000000E+000
1	21.96517199	4.802503E-012	1.752250E-011	1	0.000000E+000
1	21.96526386	1.752250E-011	4.802503E-012	0	0.000000E+000
1	21.96577625	4.802503E-012	1.752250E-011	1	0.000000E+000
1	21.96580683	1.752250E-011	4.802503E-012	0	0.000000E+000
1	21.96680643	4.802503E-012	1.752250E-011	1	0.000000E+000
1	21.96721283	1.752250E-011	4.802503E-012	0	0.000000E+000
1	21.96967665	4.802503E-012	1.752250E-011	1	0.000000E+000
1	21.97020789	1.752250E-011	4.802503E-012	0	0.000000E+000
1	21.97203419	4.802503E-012	1.752250E-011	1	0.000000E+000
1	21.97209057	1.752250E-011	4.802503E-012	0	0.000000E+000
1	21.97396889	4.802503E-012	1.752250E-011	1	0.000000E+000
1	21.97418834	1.752250E-011	4.802503E-012	0	0.000000E+000
1	21.97537481	4.802503E-012	1.752250E-011	1	0.000000E+000
1	21.97545261	1.752250E-011	4.802503E-012	0	0.000000E+000
1	21.97823991	4.802503E-012	1.752250E-011	1	0.000000E+000
1	21.97855190	1.752250E-011	4.802503E-012	0	0.000000E+000
1	21.97993804	4.802503E-012	1.752250E-011	1	0.000000E+000
1	21.98060552	1.752250E-011	4.802503E-012	0	0.000000E+000
1	21.98078345	4.802503E-012	1.752250E-011	1	0.000000E+000
1	21.98092070	1.752250E-011	4.802503E-012	0	0.000000E+000
1	21.98169748	4.802503E-012	1.752250E-011	1	0.000000E+000
1	21.98201537	1.752250E-011	4.802503E-012	0	0.000000E+000
1	21.98220905	4.802503E-012	1.752250E-011	1	0.000000E+000
1	21.98239555	1.752250E-011	4.802503E-012	0	0.000000E+000
1	21.98243380	4.802503E-012	1.752250E-011	1	0.000000E+000
1	21.98259974	1.752250E-011	4.802503E-012	0	0.000000E+000
1	21.98272480	4.802503E-012	1.752250E-011	1	0.000000E+000
1	21.98284382	1.752250E-011	4.802503E-012	0	0.000000E+000
1	21.98296857	4.802503E-012	1.752250E-011	1	0.000000E+000
1	21.98321656	1.752250E-011	4.802503E-012	0	0.000000E+000
1	21.98324080	4.802503E-012	1.752250E-011	1	0.000000E+000
1	21.98334570	1.752250E-011	4.802503E-012	0	0.000000E+000
1	21.98415782	4.802503E-012	1.752250E-011	1	0.000000E+000
1	21.98436185	1.752250E-011	4.802503E-012	0	0.000000E+000
1	21.99278537	4.802503E-012	1.752250E-011	1	0.000000E+000
1	21.99289979	1.752250E-011	4.802503E-012	0	0.000000E+000
1	21.99613666	4.802503E-012	1.752250E-011	1	0.000000E+000
1	21.99619333	1.752250E-011	4.802503E-012	0	0.000000E+000
1	21.99973256	4.802503E-012	1.752250E-011	1	0.000000E+000
1	21.99990515	1.752250E-011	4.802503E-012	0	0.000000E+000
1	22.00265932	4.802503E-012	1.752250E-011	1	0.000000E+000
1	22.00271919	1.752250E-011	4.802503E-012	0	0.000000E+000
1	22.00431990	4.802503E-012	1.752250E-011	1	0.000000E+000
1	22.00517033	1.752250E-011	4.802503E-012	0	0.000000E+000
1	22.00547107	4.802503E-012	1.752250E-011	1	0.000000E+000
1	22.00555298	1.752250E-011	4.802503E-012	0	0.000000E+000
1	22.00710655	4.802503E-012	1.752250E-011	1	0.000000E+000
1	22.00713952	1.752250E-011	4.802503E-012	0	0.000000E+000
1	22.01305625	4.802503E-012	1.752250E-011	1	0.000000E+000
1	22.01307782	1.752250E-011	4.802503E-012	0	0.000000E+000
1	22.01320708	4.802503E-012	1.752250E-011	1	0.000000E+000
1	22.01404111	1.752250E-011	4.802503E-012	0	0.000000E+000
1	22.01416212	4.802503E-012	1.752250E-011	1	0.000000E+000
1	22.01447186	1.752250E-011	4.802503E-012	0	0.000000E+000
1	22.01451361	4.802503E-012	1.752250E-011	1	0.000000E+000
1	22.01488496	1.752250E-011	4.802503E-012	0	0.000000E+000
1	22.01618488	4.802503E-012	1.752250E-011	1	0.000000E+000
1	22.01653596	1.752250E-011	4.802503E-012	0	0.000000E+000
1	22.01815083	4.802503E-012	1.752250E-011	1	0.000000E+000
1	22.01825607	1.752250E-011	4.802503E-012	0	0.000000E+000
1	22.01852344	4.802503E-012	1.752250E-011	1	0.000000E+000
1	22.01875016	1.752250E-011	4.802503E-012	0	0.000000E+000
1	22.02041279	4.802503E-012	1.752250E-011	1	0.000000E+000
1	22.02079576	1.752250E-011	4.802503E-012	0	0.000000E+000
1	22.02086651	4.802503E-012	1.752250E-011	1	0.000000E+000
1	22.02090772	1.752250E-011	4.802503E-012	0	0.000000E+000
1	22.02201612	4.802503E-012	1.752250E-011	1	0.000000E+000
1	22.02208396	1.752250E-011	4.802503E-012	0	0.000000E+000
1	22.02216557	4.802503E-012	1.752250E-011	1	0.000000E+000
1	22.02218059	1.752250E-011	4.802503E-012	0	0.000000E+000
1	22.02223794	4.802503E-012	1.752250E-011	1	0.000000E+000
1	22.02259063	1.752250E-011	4.802503E-012	0	0.000000E+000
1	22.02430218	4.802503E-012	1.752250E-011	1	0.000000E+000
1	22.02439062	1.752250E-011	4.802503E-012	0	0.000000E+000
1	22.02441785	4.802503E-012	1.752250E-011	1	0.000000E+000
1	22.02522910	1.752250E-011	4.802503E-012	0	0.000000E+000
1	22.02539040	4.802503E-012	1.752250E-011	1	0.000000E+000
1	22.02604432	1.752250E-011	4.802503E-012	0	0.000000E+000
1	22.02607447	4.802503E-012	1.752250E-011	1	0.000000E+000
1	22.02627021	1.752250E-011	4.802503E-012	0	0.000000E+000
1	22.02738261	4.802503E-012	1.752250E-011	1	0.000000E+000
1	22.02778928	1.752250E-011	4.802503E-012	0	0.000000E+000
1	22.03654660	4.802503E-012	1.752250E-011	1	0.000000E+000
1	22.03707484	1.752250E-011	4.802503E-012	0	0.000000E+000
1	22.03877345	4.802503E-012	1.752250E-011	1	0.000000E+000
1	22.03951860	1.752250E-011	4.802503E-012	0	0.000000E+000
1	22.03972250	4.802503E-012	1.752250E-011	1	0.000000E+000
1	22.04007892	1.752250E-011	4.802503E-012	0	0.000000E+000
1	22.19734856	4.886631E-012	1.760663E-011	1	0.000000E+000
1	22.19807986	1.760663E-011	4.886631E-012	0	0.000000E+000
1	22.19962049	4.886631E-012	1.760663E-011	1	0.000000E+000
1	22.19981372	1.760663E-011	4.886631E-012	0	0.000000E+000
1	22.19982812	4.886631E-012	1.760663E-011	1	0.000000E+000
1	22.19998163	1.760663E-011	4.886631E-012	0	0.000000E+000
1	22.20011028	4.886631E-012	1.760663E-011	1	0.000000E+000
1	22.20043689	1.760663E-011	4.886631E-012	0	0.000000E+000
1	22.20048562	4.886631E-012	1.760663E-011	1	0.000000E+000
1	22.20093316	1.760663E-011	4.886631E-012	0	0.000000E+000
1	22.20205446	4.886631E-012	1.760663E-011	1	0.000000E+000
1	22.20242017	1.760663E-011	4.886631E-012	0	0.000000E+000
1	22.20280237	4.886631E-012	1.760663E-011	1	0.000000E+000
1	22.20320345	1.760663E-011	4.886631E-012	0	0.000000E+000
1	22.20387005	4.886631E-012	1.760663E-011	1	0.000000E+000
1	22.20394366	1.760663E-011	4.886631E-012	0	0.000000E+000
1	22.20701361	4.886631E-012	1.760663E-011	1	0.000000E+000
1	22.20735434	1.760663E-011	4.886631E-012	0	0.000000E+000
1	22.20742509	4.886631E-012	1.760663E-011	1	0.000000E+000
1	22.20778300	1.760663E-011	4.886631E-012	0	0.000000E+000
1	22.20807788	4.886631E-012	1.760663E-011	1	0.000000E+000
1	22.20814312	1.760663E-011	4.886631E-012	0	0.000000E+000
1	22.20857212	4.886631E-012	1.760663E-011	1	0.000000E+000
1	22.20860373	1.760663E-011	4.886631E-012	0	0.000000E+000
1	22.21071541	4.886631E-012	1.760663E-011	1	0.000000E+000
1	22.21186433	1.760663E-011	4.886631E-012	0	0.000000E+000
1	22.21280904	4.886631E-012	1.760663E-011	1	0.000000E+000
1	22.21281439	1.760663E-011	4.886631E-012	0	0.000000E+000
1	22.21283597	4.886631E-012	1.760663E-011	1	0.000000E+000
1	22.21368412	1.760663E-011	4.886631E-012	0	0.000000E+000
1	22.21391966	4.886631E-012	1.760663E-011	1	0.000000E+000
1	22.21411678	1.760663E-011	4.886631E-012	0	0.000000E+000
1	22.21519222	4.886631E-012	1.760663E-011	1	0.000000E+000
1	22.21563402	1.760663E-011	4.886631E-012	0	0.000000E+000
1	22.21692835	4.886631E-012	1.760663E-011	1	0.000000E+000
1	22.21731245	1.760663E-011	4.886631E-012	0	0.000000E+000
1	22.21830526	4.886631E-012	1.760663E-011	1	0.000000E+000
1	22.21910536	1.760663E-011	4.886631E-012	0	0.000000E+000
1	22.21987460	4.886631E-012	1.760663E-011	1	0.000000E+000
1	22.21998939	1.760663E-011	4.886631E-012	0	0.000000E+000
1	22.22251752	4.886631E-012	1.760663E-011	1	0.000000E+000
1	22.22280343	1.760663E-011	4.886631E-012	0	0.000000E+000
1	22.22331949	4.886631E-012	1.760663E-011	1	0.000000E+000
1	22.22342994	1.760663E-011	4.886631E-012	0	0.000000E+000
1	22.22426989	4.886631E-012	1.760663E-011	1	0.000000E+000
1	22.22516357	1.760663E-011	4.886631E-012	0	0.000000E+000
1	22.23045133	4.886631E-012	1.760663E-011	1	0.000000E+000
1	22.23067122	1.760663E-011	4.886631E-012	0	0.000000E+000
1	22.23087868	4.886631E-012	1.760663E-011	1	0.000000E+000
1	22.23099342	1.760663E-011	4.886631E-012	0	0.000000E+000
1	22.23277767	4.886631E-012	1.760663E-011	1	0.000000E+000
1	22.23296995	1.760663E-011	4.886631E-012	0	0.000000E+000
1	22.23478819	4.886631E-012	1.760663E-011	1	0.000000E+000
1	22.23540735	1.760663E-011	4.886631E-012	0	0.000000E+000
1	22.23552293	4.886631E-012	1.760663E-011	1	0.000000E+000
1	22.23613398	1.760663E-011	4.886631E-012	0	0.000000E+000
1	22.23654955	4.886631E-012	1.760663E-011	1	0.000000E+000
1	22.23656854	1.760663E-011	4.886631E-012	0	0.000000E+000
1	22.23672339	4.886631E-012	1.760663E-011	1	0.000000E+000
1	22.23719087	1.760663E-011	4.886631E-012	0	0.000000E+000
1	22.24167583	4.886631E-012	1.760663E-011	1	0.000000E+000
1	22.24241897	1.760663E-011	4.886631E-012	0	0.000000E+000
1	22.24440590	4.886631E-012	1.760663E-011	1	0.000000E+000
1	22.24443622	1.760663E-011	4.886631E-012	0	0.000000E+000
1	22.24463584	4.886631E-012	1.760663E-011	1	0.000000E+000
1	22.24472427	1.760663E-011	4.886631E-012	0	0.000000E+000
1	22.24505697	4.886631E-012	1.760663E-011	1	0.000000E+000
1	22.24520982	1.760663E-011	4.886631E-012	0	0.000000E+000
1	22.24655956	4.886631E-012	1.760663E-011	1	0.000000E+000
1	22.24664136	1.760663E-011	4.886631E-012	0	0.000000E+000
1	22.24686389	4.886631E-012	1.760663E-011	1	0.000000E+000
1	22.24737753	1.760663E-011	4.886631E-012	0	0.000000E+000
1	22.24761995	4.886631E-012	1.760663E-011	1	0.000000E+000
1	22.24838093	1.760663E-011	4.886631E-012	0	0.000000E+000
1	22.24841750	4.886631E-012	1.760663E-011	1	0.000000E+000
1	22.24894716	1.760663E-011	4.886631E-012	0	0.000000E+000
1	22.24899287	4.886631E-012	1.760663E-011	1	0.000000E+000
1	22.24919779	1.760663E-011	4.886631E-012	0	0.000000E+000
1	22.25062243	4.886631E-012	1.760663E-011	1	0.000000E+000
1	22.25068013	1.760663E-011	4.886631E-012	0	0.000000E+000
1	22.25106371	4.886631E-012	1.760663E-011	1	0.000000E+000
1	22.25117774	1.760663E-011	4.886631E-012	0	0.000000E+000
1	22.25371919	4.886631E-012	1.760663E-011	1	0.000000E+000
1	22.25446723	1.760663E-011	4.886631E-012	0	0.000000E+000
1	22.25486977	4.886631E-012	1.760663E-011	1	0.000000E+000
1	22.25489152	1.760663E-011	4.886631E-012	0	0.000000E+000
1	22.25958251	4.886631E-012	1.760663E-011	1	0.000000E+000
1	22.25964895	1.760663E-011	4.886631E-012	0	0.000000E+000
1	22.26400879	4.886631E-012	1.760663E-011	1	0.000000E+000
1	22.26427441	1.760663E-011	4.886631E-012	0	0.000000E+000
1	22.26427962	4.886631E-012	1.760663E-011	1	0.000000E+000
1	22.26445476	1.760663E-011	4.886631E-012	0	0.000000E+000
1	22.26478845	4.886631E-012	1.760663E-011	1	0.000000E+000
1	22.26492918	1.760663E-011	4.886631E-012	0	0.000000E+000
1	22.26516977	4.886631E-012	1.760663E-011	1	0.000000E+000
1	22.26524826	1.760663E-011	4.886631E-012	0	0.000000E+000
1	22.26550924	4.886631E-012	1.760663E-011	1	0.000000E+000
1	22.26553172	1.760663E-011	4.886631E-012	0	0.000000E+000
1	22.26633692	4.886631E-012	1.760663E-011	1	0.000000E+000
1	22.26644356	1.760663E-011	4.886631E-012	0	0.000000E+000
1	22.26747792	4.886631E-012	1.760663E-011	1	0.000000E+000
1	22.26749940	1.760663E-011	4.886631E-012	0	0.000000E+000
1	22.26878512	4.886631E-012	1.760663E-011	1	0.000000E+000
1	22.26908533	1.760663E-011	4.886631E-012	0	0.000000E+000
1	22.26916402	4.886631E-012	1.760663E-011	1	0.000000E+000
1	22.27011804	1.760663E-011	4.886631E-012	0	0.000000E+000
1	22.27013227	4.886631E-012	1.760663E-011	1	0.000000E+000
1	22.27045581	1.760663E-011	4.886631E-012	0	0.000000E+000
1	22.27432567	4.886631E-012	1.760663E-011	1	0.000000E+000
1	22.27475854	1.760663E-011	4.886631E-012	0	0.000000E+000
1	22.27567975	4.886631E-012	1.760663E-011	1	0.000000E+000
1	22.27578975	1.760663E-011	4.886631E-012	0	0.000000E+000
1	22.27597451	4.886631E-012	1.760663E-011	1	0.000000E+000
1	22.27615902	1.760663E-011	4.886631E-012	0	0.000000E+000
1	22.28923615	4.886631E-012	1.760663E-011	1	0.000000E+000
1	22.28963870	1.760663E-011	4.886631E-012	0	0.000000E+000
1	22.29117732	4.886631E-012	1.760663E-011	1	0.000000E+000
1	22.29140932	1.760663E-011	4.886631E-012	0	0.000000E+000
1	22.29144505	4.886631E-012	1.760663E-011	1	0.000000E+000
1	22.29171592	1.760663E-011	4.886631E-012	0	0.000000E+000
1	22.29406227	4.886631E-012	1.760663E-011	1	0.000000E+000
1	22.29474708	1.760663E-011	4.886631E-012	0	0.000000E+000
1	22.29477172	4.886631E-012	1.760663E-011	1	0.000000E+000
1	22.29503921	1.760663E-011	4.886631E-012	0	0.000000E+000
1	22.29579135	4.886631E-012	1.760663E-011	1	0.000000E+000
1	22.29584563	1.760663E-011	4.886631E-012	0	0.000000E+000
1	22.29591749	4.886631E-012	1.760663E-011	1	0.000000E+000
1	22.29612877	1.760663E-011	4.886631E-012	0	0.000000E+000
1	22.29656473	4.886631E-012	1.760663E-011	1	0.000000E+000
1	22.29667754	1.760663E-011	4.886631E-012	0	0.000000E+000
1	22.29896639	4.886631E-012	1.760663E-011	1	0.000000E+000
1	22.29911991	1.760663E-011	4.886631E-012	0	0.000000E+000
1	22.30013243	4.886631E-012	1.760663E-011	1	0.000000E+000
1	22.30017972	1.760663E-011	4.886631E-012	0	0.000000E+000
1	22.30058415	4.886631E-012	1.760663E-011	1	0.000000E+000
1	22.30099051	1.760663E-011	4.886631E-012	0	0.000000E+000
1	22.30112475	4.886631E-012	1.760663E-011	1	0.000000E+000
1	22.30144025	1.760663E-011	4.886631E-012	0	0.000000E+000
1	22.30603034	4.886631E-012	1.760663E-011	1	0.000000E+000
1	22.30631459	1.760663E-011	4.886631E-012	0	0.000000E+000
1	22.30652760	4.886631E-012	1.760663E-011	1	0.000000E+000
1	22.30692832	1.760663E-011	4.886631E-012	0	0.000000E+000
1	22.30872805	4.886631E-012	1.760663E-011	1	0.000000E+000
1	22.30875752	1.760663E-011	4.886631E-012	0	0.000000E+000
1	22.31045533	4.886631E-012	1.760663E-011	1	0.000000E+000
1	22.31053679	1.760663E-011	4.886631E-012	0	0.000000E+000
1	22.31078402	4.886631E-012	1.760663E-011	1	0.000000E+000
1	22.31086636	1.760663E-011	4.886631E-012	0	0.000000E+000
1	22.31089522	4.886631E-012	1.760663E-011	1	0.000000E+000
1	22.31098140	1.760663E-011	4.886631E-012	0	0.000000E+000
1	22.31224285	4.886631E-012	1.760663E-011	1	0.000000E+000
1	22.31259115	1.760663E-011	4.886631E-012	0	0.000000E+000
1	22.31421115	4.886631E-012	1.760663E-011	1	0.000000E+000
1	22.31446889	1.760663E-011	4.886631E-012	0	0.000000E+000
1	22.31702424	4.886631E-012	1.760663E-011	1	0.000000E+000
1	22.31707849	1.760663E-011	4.886631E-012	0	0.000000E+000
1	22.31711740	4.886631E-012	1.760663E-011	1	0.000000E+000
1	22.31753312	1.760663E-011	4.886631E-012	0	0.000000E+000
1	22.31894981	4.886631E-012	1.760663E-011	1	0.000000E+000
1	22.31914108	1.760663E-011	4.886631E-012	0	0.000000E+000
1	22.31974863	4.886631E-012	1.760663E-011	1	0.000000E+000
1	22.31976624	1.760663E-011	4.886631E-012	0	0.000000E+000
1	22.32020064	4.886631E-012	1.760663E-011	1	0.000000E+000
1	22.32110536	1.760663E-011	4.886631E-012	0	0.000000E+000
1	22.32282741	4.886631E-012	1.760663E-011	1	0.000000E+000
1	22.32291075	1.760663E-011	4.886631E-012	0	0.000000E+000
1	22.32755710	4.886631E-012	1.760663E-011	1	0.000000E+000
1	22.32763044	1.760663E-011	4.886631E-012	0	0.000000E+000
1	22.33090652	4.886631E-012	1.760663E-011	1	0.000000E+000
1	22.33126424	1.760663E-011	4.886631E-012	0	0.000000E+000
1	22.33128476	4.886631E-012	1.760663E-011	1	0.000000E+000
1	22.33154177	1.760663E-011	4.886631E-012	0	0.000000E+000
1	22.33236957	4.886631E-012	1.760663E-011	1	0.000000E+000
1	22.33297716	1.760663E-011	4.886631E-012	0	0.000000E+000
1	22.33310967	4.886631E-012	1.760663E-011	1	0.000000E+000
1	22.33334485	1.760663E-011	4.886631E-012	0	0.000000E+000
1	22.33383888	4.886631E-012	1.760663E-011	1	0.000000E+000
1	22.33392928	1.760663E-011	4.886631E-012	0	0.000000E+000
1	22.33753534	4.886631E-012	1.760663E-011	1	0.000000E+000
1	22.33757931	1.760663E-011	4.886631E-012	0	0.000000E+000
1	22.33890210	4.886631E-012	1.760663E-011	1	0.000000E+000
1	22.33901370	1.760663E-011	4.886631E-012	0	0.000000E+000
1	22.33941141	4.886631E-012	1.760663E-011	1	0.000000E+000
1	22.33945751	1.760663E-011	4.886631E-012	0	0.000000E+000
1	22.34152355	4.886631E-012	1.760663E-011	1	0.000000E+000
1	22.34172021	1.760663E-011	4.886631E-012	0	0.000000E+000
1	22.34318536	4.886631E-012	1.760663E-011	1	0.000000E+000
1	22.34395796	1.760663E-011	4.886631E-012	0	0.000000E+000
1	22.34689617	4.886631E-012	1.760663E-011	1	0.000000E+000
1	22.34780125	1.760663E-011	4.886631E-012	0	0.000000E+000
1	22.34924221	4.886631E-012	1.760663E-011	1	0.000000E+000
1	22.34927942	1.760663E-011	4.886631E-012	0	0.000000E+000
1	22.35006902	4.886631E-012	1.760663E-011	1	0.000000E+000
1	22.35053357	1.760663E-011	4.886631E-012	0	0.000000E+000
1	22.35147865	4.886631E-012	1.760663E-011	1	0.000000E+000
1	22.35169524	1.760663E-011	4.886631E-012	0	0.000000E+000
1	22.35253598	4.886631E-012	1.760663E-011	1	0.000000E+000
1	22.35261943	1.760663E-011	4.886631E-012	0	0.000000E+000
1	22.35374815	4.886631E-012	1.760663E-011	1	0.000000E+000
1	22.35398599	1.760663E-011	4.886631E-012	0	0.000000E+000
1	22.35412947	4.886631E-012	1.760663E-011	1	0.000000E+000
1	22.35452953	1.760663E-011	4.886631E-012	0	0.000000E+000
1	22.35745259	4.886631E-012	1.760663E-011	1	0.000000E+000
1	22.35770411	1.760663E-011	4.886631E-012	0	0.000000E+000
1	22.35856423	4.886631E-012	1.760663E-011	1	0.000000E+000
1	22.35865723	1.760663E-011	4.886631E-012	0	0.000000E+000
1	22.35916690	4.886631E-012	1.760663E-011	1	0.000000E+000
1	22.35953939	1.760663E-011	4.886631E-012	0	0.000000E+000
1	22.36047441	4.886631E-012	1.760663E-011	1	0.000000E+000
1	22.36084021	1.760663E-011	4.886631E-012	0	0.000000E+000
1	22.36141138	4.886631E-012	1.760663E-011	1	0.000000E+000
1	22.36164409	1.760663E-011	4.886631E-012	0	0.000000E+000
1	22.36288392	4.886631E-012	1.760663E-011	1	0.000000E+000
1	22.36295870	1.760663E-011	4.886631E-012	0	0.000000E+000
1	22.36601957	4.886631E-012	1.760663E-011	1	0.000000E+000
1	22.36608198	1.760663E-011	4.886631E-012	0	0.000000E+000
1	22.36802469	4.886631E-012	1.760663E-011	1	0.000000E+000
1	22.36808073	1.760663E-011	4.886631E-012	0	0.000000E+000
1	22.36880098	4.886631E-012	1.760663E-011	1	0.000000E+000
1	22.36891447	1.760663E-011	4.886631E-012	0	0.000000E+000
1	22.36899976	4.886631E-012	1.760663E-011	1	0.000000E+000
1	22.36904624	1.760663E-011	4.886631E-012	0	0.000000E+000
1	22.37408616	4.886631E-012	1.760663E-011	1	0.000000E+000
1	22.37418734	1.760663E-011	4.886631E-012	0	0.000000E+000
1	22.37444073	4.886631E-012	1.760663E-011	1	0.000000E+000
1	22.37481256	1.760663E-011	4.886631E-012	0	0.000000E+000
1	22.37619921	4.886631E-012	1.760663E-011	1	0.000000E+000
1	22.37656116	1.760663E-011	4.886631E-012	0	0.000000E+000
1	22.37869056	4.886631E-012	1.760663E-011	1	0.000000E+000
1	22.37878519	1.760663E-011	4.886631E-012	0	0.000000E+000
1	22.38054716	4.886631E-012	1.760663E-011	1	0.000000E+000
1	22.38061157	1.760663E-011	4.886631E-012	0	0.000000E+000
1	22.38070857	4.886631E-012	1.760663E-011	1	0.000000E+000
1	22.38072914	1.760663E-011	4.886631E-012	0	0.000000E+000
1	22.38199626	4.886631E-012	1.760663E-011	1	0.000000E+000
1	22.38220672	1.760663E-011	4.886631E-012	0	0.000000E+000
1	22.39071508	4.886631E-012	1.760663E-011	1	0.000000E+000
1	22.39118669	1.760663E-011	4.886631E-012	0	0.000000E+000
1	22.39199120	4.886631E-012	1.760663E-011	1	0.000000E+000
1	22.39208631	1.760663E-011	4.886631E-012	0	0.000000E+000
1	22.39283734	4.886631E-012	1.760663E-011	1	0.000000E+000
1	22.39336696	1.760663E-011	4.886631E-012	0	0.000000E+000
1	22.39443700	4.886631E-012	1.760663E-011	1	0.000000E+000
1	22.39453059	1.760663E-011	4.886631E-012	0	0.000000E+000
1	22.39709809	4.886631E-012	1.760663E-011	1	0.000000E+000
1	22.39804985	1.760663E-011	4.886631E-012	0	0.000000E+000
1	22.40055687	4.886631E-012	1.760663E-011	1	0.000000E+000
1	22.40065151	1.760663E-011	4.886631E-012	0	0.000000E+000
1	22.40173165	4.886631E-012	1.760663E-011	1	0.000000E+000
1	22.40184358	1.760663E-011	4.886631E-012	0	0.000000E+000
1	22.40421686	4.886631E-012	1.760663E-011	1	0.000000E+000
1	22.40454296	1.760663E-011	4.886631E-012	0	0.000000E+000
1	22.40483739	4.886631E-012	1.760663E-011	1	0.000000E+000
1	22.40494554	1.760663E-011	4.886631E-012	0	0.000000E+000
1	22.40680172	4.886631E-012	1.760663E-011	1	0.000000E+000
1	22.40683430	1.760663E-011	4.886631E-012	0	0.000000E+000
1	22.42337618	4.886631E-012	1.760663E-011	1	0.000000E+000
1	22.42341941	1.760663E-011	4.886631E-012	0	0.000000E+000
1	22.42686329	4.886631E-012	1.760663E-011	1	0.000000E+000
1	22.42712090	1.760663E-011	4.886631E-012	0	0.000000E+000
1	22.42744128	4.886631E-012	1.760663E-011	1	0.000000E+000
1	22.42764855	1.760663E-011	4.886631E-012	0	0.000000E+000
1	22.42778137	4.886631E-012	1.760663E-011	1	0.000000E+000
1	22.42791938	1.760663E-011	4.886631E-012	0	0.000000E+000
1	22.43142453	4.886631E-012	1.760663E-011	1	0.000000E+000
1	22.43157344	1.760663E-011	4.886631E-012	0	0.000000E+000
1	22.43204875	4.886631E-012	1.760663E-011	1	0.000000E+000
1	22.43210974	1.760663E-011	4.886631E-012	0	0.000000E+000
1	22.43321867	4.886631E-012	1.760663E-011	1	0.000000E+000
1	22.43332626	1.760663E-011	4.886631E-012	0	0.000000E+000
1	22.43866567	4.886631E-012	1.760663E-011	1	0.000000E+000
1	22.43931429	1.760663E-011	4.886631E-012	0	0.000000E+000
1	22.43939006	4.886631E-012	1.760663E-011	1	0.000000E+000
1	22.43940011	1.760663E-011	4.886631E-012	0	0.000000E+000
1	22.44063212	4.886631E-012	1.760663E-011	1	0.000000E+000
1	22.44099548	1.760663E-011	4.886631E-012	0	0.000000E+000
1	22.44103552	4.886631E-012	1.760663E-011	1	0.000000E+000
1	22.44109004	1.760663E-011	4.886631E-012	0	0.000000E+000
1	22.44289696	4.886631E-012	1.760663E-011	1	0.000000E+000
1	22.44338570	1.760663E-011	4.886631E-012	0	0.000000E+000
1	22.44415536	4.886631E-012	1.760663E-011	1	0.000000E+000
1	22.44419305	1.760663E-011	4.886631E-012	0	0.000000E+000
1	22.44602914	4.886631E-012	1.760663E-011	1	0.000000E+000
1	22.44677712	1.760663E-011	4.886631E-012	0	0.000000E+000
1	22.44715379	4.886631E-012	1.760663E-011	1	0.000000E+000
1	22.44743980	1.760663E-011	4.886631E-012	0	0.000000E+000
1	22.44913538	4.886631E-012	1.760663E-011	1	0.000000E+000
1	22.44939561	1.760663E-011	4.886631E-012	0	0.000000E+000
1	22.45078760	4.886631E-012	1.760663E-011	1	0.000000E+000
1	22.45103202	1.760663E-011	4.886631E-012	0	0.000000E+000
1	22.45119807	4.886631E-012	1.760663E-011	1	0.000000E+000
1	22.45125434	1.760663E-011	4.886631E-012	0	0.000000E+000
1	22.45219136	4.886631E-012	1.760663E-011	1	0.000000E+000
1	22.45256164	1.760663E-011	4.886631E-012	0	0.000000E+000
1	22.45260028	4.886631E-012	1.760663E-011	1	0.000000E+000
1	22.45267695	1.760663E-011	4.886631E-012	0	0.000000E+000
1	22.45315889	4.886631E-012	1.760663E-011	1	0.000000E+000
1	22.45383942	1.760663E-011	4.886631E-012	0	0.000000E+000
1	22.45436460	4.886631E-012	1.760663E-011	1	0.000000E+000
1	22.45441085	1.760663E-011	4.886631E-012	0	0.000000E+000
1	22.45515323	4.886631E-012	1.760663E-011	1	0.000000E+000
1	22.45552697	1.760663E-011	4.886631E-012	0	0.000000E+000
1	22.45641329	4.886631E-012	1.760663E-011	1	0.000000E+000
1	22.45787120	1.760663E-011	4.886631E-012	0	0.000000E+000
1	22.45799593	4.886631E-012	1.760663E-011	1	0.000000E+000
1	22.45873010	1.760663E-011	4.886631E-012	0	0.000000E+000
1	22.45952121	4.886631E-012	1.760663E-011	1	0.000000E+000
1	22.45956720	1.760663E-011	4.886631E-012	0	0.000000E+000
1	22.45990756	4.886631E-012	1.760663E-011	1	0.000000E+000
1	22.46016712	1.760663E-011	4.886631E-012	0	0.000000E+000
1	22.46024514	4.886631E-012	1.760663E-011	1	0.000000E+000
1	22.46026023	1.760663E-011	4.886631E-012	0	0.000000E+000
1	22.46043635	4.886631E-012	1.760663E-011	1	0.000000E+000
1	22.46127359	1.760663E-011	4.886631E-012	0	0.000000E+000
1	22.47371181	4.886631E-012	1.760663E-011	1	0.000000E+000
1	22.47383447	1.760663E-011	4.886631E-012	0	0.000000E+000
1	22.47470191	4.886631E-012	1.760663E-011	1	0.000000E+000
1	22.47509081	1.760663E-011	4.886631E-012	0	0.000000E+000
1	22.47548449	4.886631E-012	1.760663E-011	1	0.000000E+000
1	22.47569051	1.760663E-011	4.886631E-012	0	0.000000E+000
1	22.47627846	4.886631E-012	1.760663E-011	1	0.000000E+000
1	22.47651196	1.760663E-011	4.886631E-012	0	0.000000E+000
1	22.47698440	4.886631E-012	1.760663E-011	1	0.000000E+000
1	22.47700892	1.760663E-011	4.886631E-012	0	0.000000E+000
1	22.47704710	4.886631E-012	1.760663E-011	1	0.000000E+000
1	22.47713913	1.760663E-011	4.886631E-012	0	0.000000E+000
1	22.47908552	4.886631E-012	1.760663E-011	1	0.000000E+000
1	22.47928324	1.760663E-011	4.886631E-012	0	0.000000E+000
1	22.48121273	4.886631E-012	1.760663E-011	1	0.000000E+000
1	22.48144422	1.760663E-011	4.886631E-012	0	0.000000E+000
1	22.48227121	4.886631E-012	1.760663E-011	1	0.000000E+000
1	22.48254322	1.760663E-011	4.886631E-012	0	0.000000E+000
1	22.48405486	4.886631E-012	1.760663E-011	1	0.000000E+000
1	22.48456996	1.760663E-011	4.886631E-012	0	0.000000E+000
1	22.48470484	4.886631E-012	1.760663E-011	1	0.000000E+000
1	22.48588209	1.760663E-011	4.886631E-012	0	0.000000E+000
1	22.48629286	4.886631E-012	1.760663E-011	1	0.000000E+000
1	22.48646411	1.760663E-011	4.886631E-012	0	0.000000E+000
1	22.48798873	4.886631E-012	1.760663E-011	1	0.000000E+000
1	22.48801785	1.760663E-011	4.886631E-012	0	0.000000E+000
1	22.48876161	4.886631E-012	1.760663E-011	1	0.000000E+000
1	22.48880379	1.760663E-011	4.886631E-012	0	0.000000E+000
1	22.48927117	4.886631E-012	1.760663E-011	1	0.000000E+000
1	22.48934623	1.760663E-011	4.886631E-012	0	0.000000E+000
1	22.49027903	4.886631E-012	1.760663E-011	1	0.000000E+000
1	22.49037042	1.760663E-011	4.886631E-012	0	0.000000E+000
1	22.49097583	4.886631E-012	1.760663E-011	1	0.000000E+000
1	22.49123474	1.760663E-011	4.886631E-012	0	0.000000E+000
1	22.49188237	4.886631E-012	1.760663E-011	1	0.000000E+000
1	22.49191915	1.760663E-011	4.886631E-012	0	0.000000E+000
1	22.49674560	4.886631E-012	1.760663E-011	1	0.000000E+000
1	22.49677830	1.760663E-011	4.886631E-012	0	0.000000E+000
1	22.49689585	4.886631E-012	1.760663E-011	1	0.000000E+000
1	22.49727652	1.760663E-011	4.886631E-012	0	0.000000E+000
1	22.49757162	4.886631E-012	1.760663E-011	1	0.000000E+000
1	22.49769033	1.760663E-011	4.886631E-012	0	0.000000E+000
1	22.49775028	4.886631E-012	1.760663E-011	1	0.000000E+000
1	22.49784138	1.760663E-011	4.886631E-012	0	0.000000E+000
1	22.50047972	4.886631E-012	1.760663E-011	1	0.000000E+000
1	22.50048685	1.760663E-011	4.886631E-012	0	0.000000E+000
1	22.50129309	4.886631E-012	1.760663E-011	1	0.000000E+000
1	22.50150768	1.760663E-011	4.886631E-012	0	0.000000E+000
1	22.51015373	4.886631E-012	1.760663E-011	1	0.000000E+000
1	22.51036382	1.760663E-011	4.886631E-012	0	0.000000E+000
1	22.51080900	4.886631E-012	1.760663E-011	1	0.000000E+000
1	22.51107636	1.760663E-011	4.886631E-012	0	0.000000E+000
1	22.51111028	4.886631E-012	1.760663E-011	1	0.000000E+000
1	22.51157633	1.760663E-011	4.886631E-012	0	0.000000E+000
1	22.51263003	4.886631E-012	1.760663E-011	1	0.000000E+000
1	22.51295213	1.760663E-011	4.886631E-012	0	0.000000E+000
1	22.51399115	4.886631E-012	1.760663E-011	1	0.000000E+000
1	22.51403309	1.760663E-011	4.886631E-012	0	0.000000E+000
1	22.51428406	4.886631E-012	1.760663E-011	1	0.000000E+000
1	22.51505715	1.760663E-011	4.886631E-012	0	0.000000E+000
1	22.51511265	4.886631E-012	1.760663E-011	1	0.000000E+000
1	22.51559010	1.760663E-011	4.886631E-012	0	0.000000E+000
1	22.51587696	4.886631E-012	1.760663E-011	1	0.000000E+000
1	22.51635174	1.760663E-011	4.886631E-012	0	0.000000E+000
1	22.52030084	4.886631E-012	1.760663E-011	1	0.000000E+000
1	22.52052754	1.760663E-011	4.886631E-012	0	0.000000E+000
1	22.52054015	4.886631E-012	1.760663E-011	1	0.000000E+000
1	22.52084785	1.760663E-011	4.886631E-012	0	0.000000E+000
1	22.52195966	4.886631E-012	1.760663E-011	1	0.000000E+000
1	22.52201383	1.760663E-011	4.886631E-012	0	0.000000E+000
1	22.52260049	4.886631E-012	1.760663E-011	1	0.000000E+000
1	22.52295246	1.760663E-011	4.886631E-012	0	0.000000E+000
1	22.52335243	4.886631E-012	1.760663E-011	1	0.000000E+000
1	22.52395842	1.760663E-011	4.886631E-012	0	0.000000E+000
1	22.52711368	4.886631E-012	1.760663E-011	1	0.000000E+000
1	22.52763630	1.760663E-011	4.886631E-012	0	0.000000E+000
1	22.52772072	4.886631E-012	1.760663E-011	1	0.000000E+000
1	22.52831582	1.760663E-011	4.886631E-012	0	0.000000E+000
1	22.52936320	4.886631E-012	1.760663E-011	1	0.000000E+000
1	22.52939660	1.760663E-011	4.886631E-012	0	0.000000E+000
1	22.53093842	4.886631E-012	1.760663E-011	1	0.000000E+000
1	22.53135727	1.760663E-011	4.886631E-012	0	0.000000E+000
1	22.53371389	4.886631E-012	1.760663E-011	1	0.000000E+000
1	22.53373785	1.760663E-011	4.886631E-012	0	0.000000E+000
1	22.53809127	4.886631E-012	1.760663E-011	1	0.000000E+000
1	22.53848951	1.760663E-011	4.886631E-012	0	0.000000E+000
1	22.53884506	4.886631E-012	1.760663E-011	1	0.000000E+000
1	22.53892114	1.760663E-011	4.886631E-012	0	0.000000E+000
1	22.54010123	4.886631E-012	1.760663E-011	1	0.000000E+000
1	22.54026390	1.760663E-011	4.886631E-012	0	0.000000E+000
1	22.54133547	4.886631E-012	1.760663E-011	1	0.000000E+000
1	22.54150030	1.760663E-011	4.886631E-012	0	0.000000E+000
1	22.54216611	4.886631E-012	1.760663E-011	1	0.000000E+000
1	22.54288483	1.760663E-011	4.886631E-012	0	0.000000E+000
1	22.54573649	4.886631E-012	1.760663E-011	1	0.000000E+000
1	22.54596053	1.760663E-011	4.886631E-012	0	0.000000E+000
1	22.54634035	4.886631E-012	1.760663E-011	1	0.000000E+000
1	22.54679019	1.760663E-011	4.886631E-012	0	0.000000E+000
1	22.54710593	4.886631E-012	1.760663E-011	1	0.000000E+000
1	22.54801586	1.760663E-011	4.886631E-012	0	0.000000E+000
1	22.55064140	4.886631E-012	1.760663E-011	1	0.000000E+000
1	22.55153164	1.760663E-011	4.886631E-012	0	0.000000E+000
1	22.55154390	4.886631E-012	1.760663E-011	1	0.000000E+000
1	22.55163419	1.760663E-011	4.886631E-012	0	0.000000E+000
1	22.55259226	4.886631E-012	1.760663E-011	1	0.000000E+000
1	22.55268738	1.760663E-011	4.886631E-012	0	0.000000E+000
1	22.55293914	4.886631E-012	1.760663E-011	1	0.000000E+000
1	22.55309902	1.760663E-011	4.886631E-012	0	0.000000E+000
1	22.55335803	4.886631E-012	1.760663E-011	1	0.000000E+000
1	22.55352439	1.760663E-011	4.886631E-012	0	0.000000E+000
1	22.55373840	4.886631E-012	1.760663E-011	1	0.000000E+000
1	22.55447958	1.760663E-011	4.886631E-012	0	0.000000E+000
1	22.55480835	4.886631E-012	1.760663E-011	1	0.000000E+000
1	22.55489365	1.760663E-011	4.886631E-012	0	0.000000E+000
1	22.55922883	4.886631E-012	1.760663E-011	1	0.000000E+000
1	22.55953466	1.760663E-011	4.886631E-012	0	0.000000E+000
1	22.56141827	4.886631E-012	1.760663E-011	1	0.000000E+000
1	22.56187317	1.760663E-011	4.886631E-012	0	0.000000E+000
1	22.56223898	4.886631E-012	1.760663E-011	1	0.000000E+000
1	22.56250107	1.760663E-011	4.886631E-012	0	0.000000E+000
1	22.56303721	4.886631E-012	1.760663E-011	1	0.000000E+000
1	22.56358654	1.760663E-011	4.886631E-012	0	0.000000E+000
1	22.56412763	4.886631E-012	1.760663E-011	1	0.000000E+000
1	22.56430393	1.760663E-011	4.886631E-012	0	0.000000E+000
1	22.56545371	4.886631E-012	1.760663E-011	1	0.000000E+000
1	22.56609878	1.760663E-011	4.886631E-012	0	0.000000E+000
1	22.57751569	4.886631E-012	1.760663E-011	1	0.000000E+000
1	22.57782224	1.760663E-011	4.886631E-012	0	0.000000E+000
1	22.57852488	4.886631E-012	1.760663E-011	1	0.000000E+000
1	22.57881745	1.760663E-011	4.886631E-012	0	0.000000E+000
1	22.58148754	4.886631E-012	1.760663E-011	1	0.000000E+000
1	22.58167118	1.760663E-011	4.886631E-012	0	0.000000E+000
1	22.58398329	4.886631E-012	1.760663E-011	1	0.000000E+000
1	22.58406369	1.760663E-011	4.886631E-012	0	0.000000E+000
1	22.58873736	4.886631E-012	1.760663E-011	1	0.000000E+000
1	22.58902395	1.760663E-011	4.886631E-012	0	0.000000E+000
1	22.59326708	4.886631E-012	1.760663E-011	1	0.000000E+000
1	22.59352159	1.760663E-011	4.886631E-012	0	0.000000E+000
1	22.59673916	4.886631E-012	1.760663E-011	1	0.000000E+000
1	22.59681992	1.760663E-011	4.886631E-012	0	0.000000E+000
1	22.60751829	4.886631E-012	1.760663E-011	1	0.000000E+000
1	22.60783293	1.760663E-011	4.886631E-012	0	0.000000E+000
1	22.60863145	4.886631E-012	1.760663E-011	1	0.000000E+000
1	22.60910980	1.760663E-011	4.886631E-012	0	0.000000E+000
1	22.60941645	4.886631E-012	1.760663E-011	1	0.000000E+000
1	22.60965489	1.760663E-011	4.886631E-012	0	0.000000E+000
1	22.61032293	4.886631E-012	1.760663E-011	1	0.000000E+000
1	22.61037974	1.760663E-011	4.886631E-012	0	0.000000E+000
1	22.61041603	4.886631E-012	1.760663E-011	1	0.000000E+000
1	22.61047744	1.760663E-011	4.886631E-012	0	0.000000E+000
1	22.61208458	4.886631E-012	1.760663E-011	1	0.000000E+000
1	22.61240892	1.760663E-011	4.886631E-012	0	0.000000E+000
1	22.61305180	4.886631E-012	1.760663E-011	1	0.000000E+000
1	22.61312849	1.760663E-011	4.886631E-012	0	0.000000E+000
1	22.61413182	4.886631E-012	1.760663E-011	1	0.000000E+000
1	22.61445595	1.760663E-011	4.886631E-012	0	0.000000E+000
1	22.61910515	4.886631E-012	1.760663E-011	1	0.000000E+000
1	22.61919106	1.760663E-011	4.886631E-012	0	0.000000E+000
1	22.61940576	4.886631E-012	1.760663E-011	1	0.000000E+000
1	22.61955973	1.760663E-011	4.886631E-012	0	0.000000E+000
1	22.62293119	4.886631E-012	1.760663E-011	1	0.000000E+000
1	22.62299668	1.760663E-011	4.886631E-012	0	0.000000E+000
1	22.62366645	4.886631E-012	1.760663E-011	1	0.000000E+000
1	22.62379761	1.760663E-011	4.886631E-012	0	0.000000E+000
1	22.62407649	4.886631E-012	1.760663E-011	1	0.000000E+000
1	22.62411155	1.760663E-011	4.886631E-012	0	0.000000E+000
1	22.63175637	4.886631E-012	1.760663E-011	1	0.000000E+000
1	22.63232802	1.760663E-011	4.886631E-012	0	0.000000E+000
1	22.63550327	4.886631E-012	1.760663E-011	1	0.000000E+000
1	22.63567230	1.760663E-011	4.886631E-012	0	0.000000E+000
1	22.63570115	4.886631E-012	1.760663E-011	1	0.000000E+000
1	22.63589707	1.760663E-011	4.886631E-012	0	0.000000E+000
1	22.63593986	4.886631E-012	1.760663E-011	1	0.000000E+000
1	22.63612775	1.760663E-011	4.886631E-012	0	0.000000E+000
1	22.63747831	4.886631E-012	1.760663E-011	1	0.000000E+000
1	22.63768817	1.760663E-011	4.886631E-012	0	0.000000E+000
1	22.63772361	4.886631E-012	1.760663E-011	1	0.000000E+000
1	22.63785650	1.760663E-011	4.886631E-012	0	0.000000E+000
1	22.63789048	4.886631E-012	1.760663E-011	1	0.000000E+000
1	22.63825673	1.760663E-011	4.886631E-012	0	0.000000E+000
1	22.63925540	4.886631E-012	1.760663E-011	1	0.000000E+000
1	22.63937703	1.760663E-011	4.886631E-012	0	0.000000E+000
1	22.64006897	4.886631E-012	1.760663E-011	1	0.000000E+000
1	22.64056074	1.760663E-011	4.886631E-012	0	0.000000E+000
1	22.64119381	4.886631E-012	1.760663E-011	1	0.000000E+000
1	22.64168279	1.760663E-011	4.886631E-012	0	0.000000E+000
1	22.64183857	4.886631E-012	1.760663E-011	1	0.000000E+000
1	22.64204167	1.760663E-011	4.886631E-012	0	0.000000E+000
1	22.64228482	4.886631E-012	1.760663E-011	1	0.000000E+000
1	22.64265385	1.760663E-011	4.886631E-012	0	0.000000E+000
1	22.64293709	4.886631E-012	1.760663E-011	1	0.000000E+000
1	22.64317756	1.760663E-011	4.886631E-012	0	0.000000E+000
1	22.64327035	4.886631E-012	1.760663E-011	1	0.000000E+000
1	22.64335054	1.760663E-011	4.886631E-012	0	0.000000E+000
1	22.64401364	4.886631E-012	1.760663E-011	1	0.000000E+000
1	22.64413806	1.760663E-011	4.886631E-012	0	0.000000E+000
1	22.64429012	4.886631E-012	1.760663E-011	1	0.000000E+000
1	22.64439124	1.760663E-011	4.886631E-012	0	0.000000E+000
1	22.64543482	4.886631E-012	1.760663E-011	1	0.000000E+000
1	22.64545175	1.760663E-011	4.886631E-012	0	0.000000E+000
1	22.64604995	4.886631E-012	1.760663E-011	1	0.000000E+000
1	22.64640349	1.760663E-011	4.886631E-012	0	0.000000E+000
1	22.64692603	4.886631E-012	1.760663E-011	1	0.000000E+000
1	22.64697818	1.760663E-011	4.886631E-012	0	0.000000E+000
1	22.65057322	4.886631E-012	1.760663E-011	1	0.000000E+000
1	22.65063965	1.760663E-011	4.886631E-012	0	0.000000E+000
1	22.65147082	4.886631E-012	1.760663E-011	1	0.000000E+000
1	22.65204834	1.760663E-011	4.886631E-012	0	0.000000E+000
1	22.65208234	4.886631E-012	1.760663E-011	1	0.000000E+000
1	22.65209397	1.760663E-011	4.886631E-012	0	0.000000E+000
1	22.65326959	4.886631E-012	1.760663E-011	1	0.000000E+000
1	22.65344833	1.760663E-011	4.886631E-012	0	0.000000E+000
1	22.65506944	4.886631E-012	1.760663E-011	1	0.000000E+000
1	22.65508266	1.760663E-011	4.886631E-012	0	0.000000E+000
1	22.65589268	4.886631E-012	1.760663E-011	1	0.000000E+000
1	22.65681291	1.760663E-011	4.886631E-012	0	0.000000E+000
1	22.65719534	4.886631E-012	1.760663E-011	1	0.000000E+000
1	22.65759300	1.760663E-011	4.886631E-012	0	0.000000E+000
1	22.65761582	4.886631E-012	1.760663E-011	1	0.000000E+000
1	22.65786300	1.760663E-011	4.886631E-012	0	0.000000E+000
1	22.66719581	4.886631E-012	1.760663E-011	1	0.000000E+000
1	22.66737115	1.760663E-011	4.886631E-012	0	0.000000E+000
1	22.66790649	4.886631E-012	1.760663E-011	1	0.000000E+000
1	22.66838287	1.760663E-011	4.886631E-012	0	0.000000E+000
1	22.67041722	4.886631E-012	1.760663E-011	1	0.000000E+000
1	22.67045147	1.760663E-011	4.886631E-012	0	0.000000E+000
1	22.67133098	4.886631E-012	1.760663E-011	1	0.000000E+000
1	22.67162548	1.760663E-011	4.886631E-012	0	0.000000E+000
1	22.67322293	4.886631E-012	1.760663E-011	1	0.000000E+000
1	22.67356389	1.760663E-011	4.886631E-012	0	0.000000E+000
1	22.67431924	4.886631E-012	1.760663E-011	1	0.000000E+000
1	22.67473829	1.760663E-011	4.886631E-012	0	0.000000E+000
1	22.67474718	4.886631E-012	1.760663E-011	1	0.000000E+000
1	22.67496494	1.760663E-011	4.886631E-012	0	0.000000E+000
1	22.67499209	4.886631E-012	1.760663E-011	1	0.000000E+000
1	22.67554735	1.760663E-011	4.886631E-012	0	0.000000E+000
1	22.67680546	4.886631E-012	1.760663E-011	1	0.000000E+000
1	22.67688969	1.760663E-011	4.886631E-012	0	0.000000E+000
1	22.67764234	4.886631E-012	1.760663E-011	1	0.000000E+000
1	22.67787594	1.760663E-011	4.886631E-012	0	0.000000E+000
1	22.67805067	4.886631E-012	1.760663E-011	1	0.000000E+000
1	22.67816300	1.760663E-011	4.886631E-012	0	0.000000E+000
1	22.67816689	4.886631E-012	1.760663E-011	1	0.000000E+000
1	22.67873839	1.760663E-011	4.886631E-012	0	0.000000E+000
1	22.67899638	4.886631E-012	1.760663E-011	1	0.000000E+000
1	22.67932506	1.760663E-011	4.886631E-012	0	0.000000E+000
1	22.67941922	4.886631E-012	1.760663E-011	1	0.000000E+000
1	22.67944527	1.760663E-011	4.886631E-012	0	0.000000E+000
1	22.68123539	4.886631E-012	1.760663E-011	1	0.000000E+000
1	22.68144870	1.760663E-011	4.886631E-012	0	0.000000E+000
1	22.68147884	4.886631E-012	1.760663E-011	1	0.000000E+000
1	22.68151358	1.760663E-011	4.886631E-012	0	0.000000E+000
1	22.68207859	4.886631E-012	1.760663E-011	1	0.000000E+000
1	22.68241184	1.760663E-011	4.886631E-012	0	0.000000E+000
1	22.69007777	4.886631E-012	1.760663E-011	1	0.000000E+000
1	22.69026678	1.760663E-011	4.886631E-012	0	0.000000E+000
1	22.69032449	4.886631E-012	1.760663E-011	1	0.000000E+000
1	22.69049277	1.760663E-011	4.886631E-012	0	0.000000E+000
1	22.69058243	4.886631E-012	1.760663E-011	1	0.000000E+000
1	22.69091775	1.760663E-011	4.886631E-012	0	0.000000E+000
1	22.69112686	4.886631E-012	1.760663E-011	1	0.000000E+000
1	22.69159585	1.760663E-011	4.886631E-012	0	0.000000E+000
1	22.69358086	4.886631E-012	1.760663E-011	1	0.000000E+000
1	22.69387053	1.760663E-011	4.886631E-012	0	0.000000E+000
1	22.69444280	4.886631E-012	1.760663E-011	1	0.000000E+000
1	22.69448924	1.760663E-011	4.886631E-012	0	0.000000E+000
1	22.69518373	4.886631E-012	1.760663E-011	1	0.000000E+000
1	22.69548449	1.760663E-011	4.886631E-012	0	0.000000E+000
1	22.69563143	4.886631E-012	1.760663E-011	1	0.000000E+000
1	22.69568802	1.760663E-011	4.886631E-012	0	0.000000E+000
1	22.69584518	4.886631E-012	1.760663E-011	1	0.000000E+000
1	22.69605735	1.760663E-011	4.886631E-012	0	0.000000E+000
1	22.69633185	4.886631E-012	1.760663E-011	1	0.000000E+000
1	22.69639254	1.760663E-011	4.886631E-012	0	0.000000E+000
1	22.69659463	4.886631E-012	1.760663E-011	1	0.000000E+000
1	22.69670027	1.760663E-011	4.886631E-012	0	0.000000E+000
1	22.69759220	4.886631E-012	1.760663E-011	1	0.000000E+000
1	22.69793127	1.760663E-011	4.886631E-012	0	0.000000E+000
1	22.69979541	4.886631E-012	1.760663E-011	1	0.000000E+000
1	22.69984975	1.760663E-011	4.886631E-012	0	0.000000E+000
1	22.70530044	4.886631E-012	1.760663E-011	1	0.000000E+000
1	22.70567648	1.760663E-011	4.886631E-012	0	0.000000E+000
1	22.70572051	4.886631E-012	1.760663E-011	1	0.000000E+000
1	22.70610455	1.760663E-011	4.886631E-012	0	0.000000E+000
1	22.70628140	4.886631E-012	1.760663E-011	1	0.000000E+000
1	22.70641193	1.760663E-011	4.886631E-012	0	0.000000E+000
1	22.70920084	4.886631E-012	1.760663E-011	1	0.000000E+000
1	22.70983654	1.760663E-011	4.886631E-012	0	0.000000E+000
1	22.71026465	4.886631E-012	1.760663E-011	1	0.000000E+000
1	22.71087305	1.760663E-011	4.886631E-012	0	0.000000E+000
1	22.71769529	4.886631E-012	1.760663E-011	1	0.000000E+000
1	22.71780166	1.760663E-011	4.886631E-012	0	0.000000E+000
1	22.71798102	4.886631E-012	1.760663E-011	1	0.000000E+000
1	22.71871193	1.760663E-011	4.886631E-012	0	0.000000E+000
1	22.72238355	4.886631E-012	1.760663E-011	1	0.000000E+000
1	22.72269324	1.760663E-011	4.886631E-012	0	0.000000E+000
1	22.72293572	4.886631E-012	1.760663E-011	1	0.000000E+000
1	22.72314325	1.760663E-011	4.886631E-012	0	0.000000E+000
1	22.72434831	4.886631E-012	1.760663E-011	1	0.000000E+000
1	22.72491548	1.760663E-011	4.886631E-012	0	0.000000E+000
1	22.72506198	4.886631E-012	1.760663E-011	1	0.000000E+000
1	22.72518518	1.760663E-011	4.886631E-012	0	0.000000E+000
1	22.72550579	4.886631E-012	1.760663E-011	1	0.000000E+000
1	22.72558611	1.760663E-011	4.886631E-012	0	0.000000E+000
1	22.72592837	4.886631E-012	1.760663E-011	1	0.000000E+000
1	22.72650811	1.760663E-011	4.886631E-012	0	0.000000E+000
1	22.72792315	4.886631E-012	1.760663E-011	1	0.000000E+000
1	22.72808732	1.760663E-011	4.886631E-012	0	0.000000E+000
1	22.73103868	4.886631E-012	1.760663E-011	1	0.000000E+000
1	22.73142100	1.760663E-011	4.886631E-012	0	0.000000E+000
1	22.73240469	4.886631E-012	1.760663E-011	1	0.000000E+000
1	22.73260960	1.760663E-011	4.886631E-012	0	0.000000E+000
1	22.73390923	4.886631E-012	1.760663E-011	1	0.000000E+000
1	22.73394399	1.760663E-011	4.886631E-012	0	0.000000E+000
1	22.73419026	4.886631E-012	1.760663E-011	1	0.000000E+000
1	22.73453576	1.760663E-011	4.886631E-012	0	0.000000E+000
1	22.74006575	4.886631E-012	1.760663E-011	1	0.000000E+000
1	22.74025734	1.760663E-011	4.886631E-012	0	0.000000E+000
1	22.74147326	4.886631E-012	1.760663E-011	1	0.000000E+000
1	22.74226589	1.760663E-011	4.886631E-012	0	0.000000E+000
1	22.74421071	4.886631E-012	1.760663E-011	1	0.000000E+000
1	22.74435428	1.760663E-011	4.886631E-012	0	0.000000E+000
1	22.74497447	4.886631E-012	1.760663E-011	1	0.000000E+000
1	22.74511742	1.760663E-011	4.886631E-012	0	0.000000E+000
1	22.74683907	4.886631E-012	1.760663E-011	1	0.000000E+000
1	22.74716363	1.760663E-011	4.886631E-012	0	0.000000E+000
1	22.74724152	4.886631E-012	1.760663E-011	1	0.000000E+000
1	22.74729706	1.760663E-011	4.886631E-012	0	0.000000E+000
1	22.74954357	4.886631E-012	1.760663E-011	1	0.000000E+000
1	22.74975513	1.760663E-011	4.886631E-012	0	0.000000E+000
1	22.74993923	4.886631E-012	1.760663E-011	1	0.000000E+000
1	22.75007838	1.760663E-011	4.886631E-012	0	0.000000E+000
1	22.75081406	4.886631E-012	1.760663E-011	1	0.000000E+000
1	22.75106127	1.760663E-011	4.886631E-012	0	0.000000E+000
1	22.75196843	4.886631E-012	1.760663E-011	1	0.000000E+000
1	22.75252829	1.760663E-011	4.886631E-012	0	0.000000E+000
1	22.75454616	4.886631E-012	1.760663E-011	1	0.000000E+000
1	22.75484909	1.760663E-011	4.886631E-012	0	0.000000E+000
1	22.76736636	4.886631E-012	1.760663E-011	1	0.000000E+000
1	22.76762881	1.760663E-011	4.886631E-012	0	0.000000E+000
1	22.76892548	4.886631E-012	1.760663E-011	1	0.000000E+000
1	22.76928134	1.760663E-011	4.886631E-012	0	0.000000E+000
1	22.76953489	4.886631E-012	1.760663E-011	1	0.000000E+000
1	22.77026426	1.760663E-011	4.886631E-012	0	0.000000E+000
1	22.77266811	4.886631E-012	1.760663E-011	1	0.000000E+000
1	22.77274643	1.760663E-011	4.886631E-012	0	0.000000E+000
1	22.77667091	4.886631E-012	1.760663E-011	1	0.000000E+000
1	22.77672583	1.760663E-011	4.886631E-012	0	0.000000E+000
1	22.78137077	4.886631E-012	1.760663E-011	1	0.000000E+000
1	22.78140354	1.760663E-011	4.886631E-012	0	0.000000E+000
1	22.78154856	4.886631E-012	1.760663E-011	1	0.000000E+000
1	22.78162779	1.760663E-011	4.886631E-012	0	0.000000E+000
1	22.78224888	4.886631E-012	1.760663E-011	1	0.000000E+000
1	22.78303782	1.760663E-011	4.886631E-012	0	0.000000E+000
1	22.78368958	4.886631E-012	1.760663E-011	1	0.000000E+000
1	22.78369115	1.760663E-011	4.886631E-012	0	0.000000E+000
1	22.78508321	4.886631E-012	1.760663E-011	1	0.000000E+000
1	22.78540582	1.760663E-011	4.886631E-012	0	0.000000E+000
1	22.79079117	4.886631E-012	1.760663E-011	1	0.000000E+000
1	22.79119993	1.760663E-011	4.886631E-012	0	0.000000E+000
1	22.79540367	4.886631E-012	1.760663E-011	1	0.000000E+000
1	22.79599270	1.760663E-011	4.886631E-012	0	0.000000E+000
1	22.79907139	4.886631E-012	1.760663E-011	1	0.000000E+000
1	22.79913060	1.760663E-011	4.886631E-012	0	0.000000E+000
1	22.79969693	4.886631E-012	1.760663E-011	1	0.000000E+000
1	22.80000294	1.760663E-011	4.886631E-012	0	0.000000E+000
1	22.80463053	4.886631E-012	1.760663E-011	1	0.000000E+000
1	22.80468084	1.760663E-011	4.886631E-012	0	0.000000E+000
1	22.80642587	4.886631E-012	1.760663E-011	1	0.000000E+000
1	22.80676885	1.760663E-011	4.886631E-012	0	0.000000E+000
1	22.80875211	4.886631E-012	1.760663E-011	1	0.000000E+000
1	22.80897951	1.760663E-011	4.886631E-012	0	0.000000E+000
1	22.81113136	4.886631E-012	1.760663E-011	1	0.000000E+000
1	22.81157530	1.760663E-011	4.886631E-012	0	0.000000E+000
1	22.81158911	4.886631E-012	1.760663E-011	1	0.000000E+000
1	22.81186789	1.760663E-011	4.886631E-012	0	0.000000E+000
1	22.81199190	4.886631E-012	1.760663E-011	1	0.000000E+000
1	22.81207134	1.760663E-011	4.886631E-012	0	0.000000E+000
1	22.81218349	4.886631E-012	1.760663E-011	1	0.000000E+000
1	22.81400191	1.760663E-011	4.886631E-012	0	0.000000E+000
1	22.81401564	4.886631E-012	1.760663E-011	1	0.000000E+000
1	22.81426142	1.760663E-011	4.886631E-012	0	0.000000E+000
1	22.81428003	4.886631E-012	1.760663E-011	1	0.000000E+000
1	22.81433861	1.760663E-011	4.886631E-012	0	0.000000E+000
1	22.81435402	4.886631E-012	1.760663E-011	1	0.000000E+000
1	22.81455295	1.760663E-011	4.886631E-012	0	0.000000E+000
1	22.81475018	4.886631E-012	1.760663E-011	1	0.000000E+000
1	22.81484840	1.760663E-011	4.886631E-012	0	0.000000E+000
1	22.81484969	4.886631E-012	1.760663E-011	1	0.000000E+000
1	22.81497494	1.760663E-011	4.886631E-012	0	0.000000E+000
1	22.81550892	4.886631E-012	1.760663E-011	1	0.000000E+000
1	22.81588234	1.760663E-011	4.886631E-012	0	0.000000E+000
1	22.81608208	4.886631E-012	1.760663E-011	1	0.000000E+000
1	22.81618250	1.760663E-011	4.886631E-012	0	0.000000E+000
1	22.81707673	4.886631E-012	1.760663E-011	1	0.000000E+000
1	22.81713971	1.760663E-011	4.886631E-012	0	0.000000E+000
1	22.81999234	4.886631E-012	1.760663E-011	1	0.000000E+000
1	22.82012359	1.760663E-011	4.886631E-012	0	0.000000E+000
1	22.82069433	4.886631E-012	1.760663E-011	1	0.000000E+000
1	22.82074477	1.760663E-011	4.886631E-012	0	0.000000E+000
1	22.82305179	4.886631E-012	1.760663E-011	1	0.000000E+000
1	22.82314516	1.760663E-011	4.886631E-012	0	0.000000E+000
1	22.82322098	4.886631E-012	1.760663E-011	1	0.000000E+000
1	22.82339762	1.760663E-011	4.886631E-012	0	0.000000E+000
1	22.82465042	4.886631E-012	1.760663E-011	1	0.000000E+000
1	22.82488991	1.760663E-011	4.886631E-012	0	0.000000E+000
1	22.82757439	4.886631E-012	1.760663E-011	1	0.000000E+000
1	22.82777079	1.760663E-011	4.886631E-012	0	0.000000E+000
1	22.83041366	4.886631E-012	1.760663E-011	1	0.000000E+000
1	22.83163529	1.760663E-011	4.886631E-012	0	0.000000E+000
1	22.83181901	4.886631E-012	1.760663E-011	1	0.000000E+000
1	22.83214371	1.760663E-011	4.886631E-012	0	0.000000E+000
1	22.83224003	4.886631E-012	1.760663E-011	1	0.000000E+000
1	22.83236443	1.760663E-011	4.886631E-012	0	0.000000E+000
1	22.83245691	4.886631E-012	1.760663E-011	1	0.000000E+000
1	22.83251720	1.760663E-011	4.886631E-012	0	0.000000E+000
1	22.83297597	4.886631E-012	1.760663E-011	1	0.000000E+000
1	22.83308689	1.760663E-011	4.886631E-012	0	0.000000E+000
1	22.85430643	4.886631E-012	1.760663E-011	1	0.000000E+000
1	22.85435735	1.760663E-011	4.886631E-012	0	0.000000E+000
1	22.85454200	4.886631E-012	1.760663E-011	1	0.000000E+000
1	22.85456954	1.760663E-011	4.886631E-012	0	0.000000E+000
1	22.85506727	4.886631E-012	1.760663E-011	1	0.000000E+000
1	22.85528892	1.760663E-011	4.886631E-012	0	0.000000E+000
1	22.85682864	4.886631E-012	1.760663E-011	1	0.000000E+000
1	22.85684403	1.760663E-011	4.886631E-012	0	0.000000E+000
1	22.85744043	4.886631E-012	1.760663E-011	1	0.000000E+000
1	22.85805214	1.760663E-011	4.886631E-012	0	0.000000E+000
1	22.86077041	4.886631E-012	1.760663E-011	1	0.000000E+000
1	22.86122282	1.760663E-011	4.886631E-012	0	0.000000E+000
1	22.86380488	4.886631E-012	1.760663E-011	1	0.000000E+000
1	22.86423269	1.760663E-011	4.886631E-012	0	0.000000E+000
1	22.86519734	4.886631E-012	1.760663E-011	1	0.000000E+000
1	22.86538490	1.760663E-011	4.886631E-012	0	0.000000E+000
1	22.86918622	4.886631E-012	1.760663E-011	1	0.000000E+000
1	22.86955798	1.760663E-011	4.886631E-012	0	0.000000E+000
1	22.86958590	4.886631E-012	1.760663E-011	1	0.000000E+000
1	22.86994447	1.760663E-011	4.886631E-012	0	0.000000E+000
1	22.87335629	4.886631E-012	1.760663E-011	1	0.000000E+000
1	22.87341284	1.760663E-011	4.886631E-012	0	0.000000E+000
1	22.87503608	4.886631E-012	1.760663E-011	1	0.000000E+000
1	22.87516898	1.760663E-011	4.886631E-012	0	0.000000E+000
1	22.87556612	4.886631E-012	1.760663E-011	1	0.000000E+000
1	22.87566270	1.760663E-011	4.886631E-012	0	0.000000E+000
1	22.88355123	4.886631E-012	1.760663E-011	1	0.000000E+000
1	22.88358045	1.760663E-011	4.886631E-012	0	0.000000E+000
1	22.88727093	4.886631E-012	1.760663E-011	1	0.000000E+000
1	22.88735664	1.760663E-011	4.886631E-012	0	0.000000E+000
1	22.88772281	4.886631E-012	1.760663E-011	1	0.000000E+000
1	22.88818762	1.760663E-011	4.886631E-012	0	0.000000E+000
1	22.88949982	4.886631E-012	1.760663E-011	1	0.000000E+000
1	22.88966925	1.760663E-011	4.886631E-012	0	0.000000E+000
1	22.89013570	4.886631E-012	1.760663E-011	1	0.000000E+000
1	22.89029541	1.760663E-011	4.886631E-012	0	0.000000E+000
1	22.89136467	4.886631E-012	1.760663E-011	1	0.000000E+000
1	22.89140459	1.760663E-011	4.886631E-012	0	0.000000E+000
1	22.89240393	4.886631E-012	1.760663E-011	1	0.000000E+000
1	22.89249508	1.760663E-011	4.886631E-012	0	0.000000E+000
1	22.89318488	4.886631E-012	1.760663E-011	1	0.000000E+000
1	22.89342573	1.760663E-011	4.886631E-012	0	0.000000E+000
1	22.89380720	4.886631E-012	1.760663E-011	1	0.000000E+000
1	22.89391255	1.760663E-011	4.886631E-012	0	0.000000E+000
1	22.89453124	4.886631E-012	1.760663E-011	1	0.000000E+000
1	22.89461615	1.760663E-011	4.886631E-012	0	0.000000E+000
1	22.89477651	4.886631E-012	1.760663E-011	1	0.000000E+000
1	22.89501938	1.760663E-011	4.886631E-012	0	0.000000E+000
1	22.89504011	4.886631E-012	1.760663E-011	1	0.000000E+000
1	22.89524079	1.760663E-011	4.886631E-012	0	0.000000E+000
1	22.89525071	4.886631E-012	1.760663E-011	1	0.000000E+000
1	22.89533703	1.760663E-011	4.886631E-012	0	0.000000E+000
1	22.89632496	4.886631E-012	1.760663E-011	1	0.000000E+000
1	22.89726811	1.760663E-011	4.886631E-012	0	0.000000E+000
1	22.89776846	4.886631E-012	1.760663E-011	1	0.000000E+000
1	22.89788514	1.760663E-011	4.886631E-012	0	0.000000E+000
1	22.89883681	4.886631E-012	1.760663E-011	1	0.000000E+000
1	22.89891623	1.760663E-011	4.886631E-012	0	0.000000E+000
1	22.90124646	4.886631E-012	1.760663E-011	1	0.000000E+000
1	22.90198624	1.760663E-011	4.886631E-012	0	0.000000E+000
1	22.90407643	4.886631E-012	1.760663E-011	1	0.000000E+000
1	22.90416219	1.760663E-011	4.886631E-012	0	0.000000E+000
1	22.90508146	4.886631E-012	1.760663E-011	1	0.000000E+000
1	22.90529487	1.760663E-011	4.886631E-012	0	0.000000E+000
1	22.90659684	4.886631E-012	1.760663E-011	1	0.000000E+000
1	22.90663033	1.760663E-011	4.886631E-012	0	0.000000E+000
1	22.90709968	4.886631E-012	1.760663E-011	1	0.000000E+000
1	22.90734574	1.760663E-011	4.886631E-012	0	0.000000E+000
1	22.90758879	4.886631E-012	1.760663E-011	1	0.000000E+000
1	22.90888908	1.760663E-011	4.886631E-012	0	0.000000E+000
1	22.90940261	4.886631E-012	1.760663E-011	1	0.000000E+000
1	22.90952408	1.760663E-011	4.886631E-012	0	0.000000E+000
1	22.90964262	4.886631E-012	1.760663E-011	1	0.000000E+000
1	22.91032460	1.760663E-011	4.886631E-012	0	0.000000E+000
1	22.91054543	4.886631E-012	1.760663E-011	1	0.000000E+000
1	22.91060861	1.760663E-011	4.886631E-012	0	0.000000E+000
1	22.91153204	4.886631E-012	1.760663E-011	1	0.000000E+000
1	22.91165645	1.760663E-011	4.886631E-012	0	0.000000E+000
1	22.91171838	4.886631E-012	1.760663E-011	1	0.000000E+000
1	22.91214038	1.760663E-011	4.886631E-012	0	0.000000E+000
1	22.91301815	4.886631E-012	1.760663E-011	1	0.000000E+000
1	22.91304067	1.760663E-011	4.886631E-012	0	0.000000E+000
1	22.91604431	4.886631E-012	1.760663E-011	1	0.000000E+000
1	22.91628876	1.760663E-011	4.886631E-012	0	0.000000E+000
1	22.91940281	4.886631E-012	1.760663E-011	1	0.000000E+000
1	22.91953962	1.760663E-011	4.886631E-012	0	0.000000E+000
1	22.91959953	4.886631E-012	1.760663E-011	1	0.000000E+000
1	22.91977796	1.760663E-011	4.886631E-012	0	0.000000E+000
1	22.92400802	4.886631E-012	1.760663E-011	1	0.000000E+000
1	22.92424488	1.760663E-011	4.886631E-012	0	0.000000E+000
1	22.92468853	4.886631E-012	1.760663E-011	1	0.000000E+000
1	22.92507392	1.760663E-011	4.886631E-012	0	0.000000E+000
1	22.92558880	4.886631E-012	1.760663E-011	1	0.000000E+000
1	22.92560877	1.760663E-011	4.886631E-012	0	0.000000E+000
1	22.92702418	4.886631E-012	1.760663E-011	1	0.000000E+000
1	22.92707607	1.760663E-011	4.886631E-012	0	0.000000E+000
1	22.92759291	4.886631E-012	1.760663E-011	1	0.000000E+000
1	22.92821498	1.760663E-011	4.886631E-012	0	0.000000E+000
1	22.92886784	4.886631E-012	1.760663E-011	1	0.000000E+000
1	22.92892659	1.760663E-011	4.886631E-012	0	0.000000E+000
1	22.93394536	4.886631E-012	1.760663E-011	1	0.000000E+000
1	22.93437858	1.760663E-011	4.886631E-012	0	0.000000E+000
1	22.93509645	4.886631E-012	1.760663E-011	1	0.000000E+000
1	22.93525317	1.760663E-011	4.886631E-012	0	0.000000E+000
1	22.93569606	4.886631E-012	1.760663E-011	1	0.000000E+000
1	22.93584352	1.760663E-011	4.886631E-012	0	0.000000E+000
1	22.93694548	4.886631E-012	1.760663E-011	1	0.000000E+000
1	22.93735407	1.760663E-011	4.886631E-012	0	0.000000E+000
1	22.93774725	4.886631E-012	1.760663E-011	1	0.000000E+000
1	22.93780969	1.760663E-011	4.886631E-012	0	0.000000E+000
1	22.93783550	4.886631E-012	1.760663E-011	1	0.000000E+000
1	22.93790215	1.760663E-011	4.886631E-012	0	0.000000E+000
1	22.94101120	4.886631E-012	1.760663E-011	1	0.000000E+000
1	22.94102359	1.760663E-011	4.886631E-012	0	0.000000E+000
1	22.94384692	4.886631E-012	1.760663E-011	1	0.000000E+000
1	22.94387320	1.760663E-011	4.886631E-012	0	0.000000E+000
1	22.98538074	4.886631E-012	1.760663E-011	1	0.000000E+000
1	22.98543792	1.760663E-011	4.886631E-012	0	0.000000E+000
1	24.46969149	4.815070E-012	1.753507E-011	1	0.000000E+000
1	24.46975145	1.753507E-011	4.815070E-012	0	0.000000E+000
1	24.47205634	4.815070E-012	1.753507E-011	1	0.000000E+000
1	24.47223986	1.753507E-011	4.815070E-012	0	0.000000E+000
1	24.47230990	4.815070E-012	1.753507E-011	1	0.000000E+000
1	24.47262512	1.753507E-011	4.815070E-012	0	0.000000E+000
1	24.47329193	4.815070E-012	1.753507E-011	1	0.000000E+000
1	24.47330860	1.753507E-011	4.815070E-012	0	0.000000E+000
1	24.47335596	4.815070E-012	1.753507E-011	1	0.000000E+000
1	24.47452374	1.753507E-011	4.815070E-012	0	0.000000E+000
1	24.47456494	4.815070E-012	1.753507E-011	1	0.000000E+000
1	24.47461169	1.753507E-011	4.815070E-012	0	0.000000E+000
1	24.47524094	4.815070E-012	1.753507E-011	1	0.000000E+000
1	24.47583622	1.753507E-011	4.815070E-012	0	0.000000E+000
1	24.47740272	4.815070E-012	1.753507E-011	1	0.000000E+000
1	24.47755420	1.753507E-011	4.815070E-012	0	0.000000E+000
1	24.47759613	4.815070E-012	1.753507E-011	1	0.000000E+000
1	24.47762376	1.753507E-011	4.815070E-012	0	0.000000E+000
1	24.48021877	4.815070E-012	1.753507E-011	1	0.000000E+000
1	24.48036908	1.753507E-011	4.815070E-012	0	0.000000E+000
1	24.48100065	4.815070E-012	1.753507E-011	1	0.000000E+000
1	24.48141947	1.753507E-011	4.815070E-012	0	0.000000E+000
1	24.48321227	4.815070E-012	1.753507E-011	1	0.000000E+000
1	24.48325044	1.753507E-011	4.815070E-012	0	0.000000E+000
1	24.48348730	4.815070E-012	1.753507E-011	1	0.000000E+000
1	24.48371978	1.753507E-011	4.815070E-012	0	0.000000E+000
1	24.48398213	4.815070E-012	1.753507E-011	1	0.000000E+000
1	24.48431639	1.753507E-011	4.815070E-012	0	0.000000E+000
1	24.48445621	4.815070E-012	1.753507E-011	1	0.000000E+000
1	24.48478318	1.753507E-011	4.815070E-012	0	0.000000E+000
1	24.48603319	4.815070E-012	1.753507E-011	1	0.000000E+000
1	24.48639024	1.753507E-011	4.815070E-012	0	0.000000E+000
1	24.48721014	4.815070E-012	1.753507E-011	1	0.000000E+000
1	24.48739542	1.753507E-011	4.815070E-012	0	0.000000E+000
1	24.48863495	4.815070E-012	1.753507E-011	1	0.000000E+000
1	24.48881315	1.753507E-011	4.815070E-012	0	0.000000E+000
1	24.49070201	4.815070E-012	1.753507E-011	1	0.000000E+000
1	24.49146667	1.753507E-011	4.815070E-012	0	0.000000E+000
1	24.49151336	4.815070E-012	1.753507E-011	1	0.000000E+000
1	24.49174198	1.753507E-011	4.815070E-012	0	0.000000E+000
1	24.49226008	4.815070E-012	1.753507E-011	1	0.000000E+000
1	24.49263043	1.753507E-011	4.815070E-012	0	0.000000E+000
1	24.49297876	4.815070E-012	1.753507E-011	1	0.000000E+000
1	24.49344105	1.753507E-011	4.815070E-012	0	0.000000E+000
1	24.49469517	4.815070E-012	1.753507E-011	1	0.000000E+000
1	24.49502190	1.753507E-011	4.815070E-012	0	0.000000E+000
1	24.49512475	4.815070E-012	1.753507E-011	1	0.000000E+000
1	24.49539937	1.753507E-011	4.815070E-012	0	0.000000E+000
1	24.49612937	4.815070E-012	1.753507E-011	1	0.000000E+000
1	24.49626371	1.753507E-011	4.815070E-012	0	0.000000E+000
1	24.49812983	4.815070E-012	1.753507E-011	1	0.000000E+000
1	24.49817979	1.753507E-011	4.815070E-012	0	0.000000E+000
1	24.49936760	4.815070E-012	1.753507E-011	1	0.000000E+000
1	24.49945784	1.753507E-011	4.815070E-012	0	0.000000E+000
1	24.50475802	4.815070E-012	1.753507E-011	1	0.000000E+000
1	24.50477612	1.753507E-011	4.815070E-012	0	0.000000E+000
1	24.50514749	4.815070E-012	1.753507E-011	1	0.000000E+000
1	24.50594023	1.753507E-011	4.815070E-012	0	0.000000E+000
1	24.50675140	4.815070E-012	1.753507E-011	1	0.000000E+000
1	24.50689905	1.753507E-011	4.815070E-012	0	0.000000E+000
1	24.51012145	4.815070E-012	1.753507E-011	1	0.000000E+000
1	24.51029655	1.753507E-011	4.815070E-012	0	0.000000E+000
1	24.51053152	4.815070E-012	1.753507E-011	1	0.000000E+000
1	24.51061232	1.753507E-011	4.815070E-012	0	0.000000E+000
1	24.51129385	4.815070E-012	1.753507E-011	1	0.000000E+000
1	24.51163627	1.753507E-011	4.815070E-012	0	0.000000E+000
1	24.51285895	4.815070E-012	1.753507E-011	1	0.000000E+000
1	24.51298797	1.753507E-011	4.815070E-012	0	0.000000E+000
1	24.51550517	4.815070E-012	1.753507E-011	1	0.000000E+000
1	24.51559339	1.753507E-011	4.815070E-012	0	0.000000E+000
1	24.51624613	4.815070E-012	1.753507E-011	1	0.000000E+000
1	24.51677909	1.753507E-011	4.815070E-012	0	0.000000E+000
1	24.51684023	4.815070E-012	1.753507E-011	1	0.000000E+000
1	24.51687072	1.753507E-011	4.815070E-012	0	0.000000E+000
1	24.51820201	4.815070E-012	1.753507E-011	1	0.000000E+000
1	24.51828238	1.753507E-011	4.815070E-012	0	0.000000E+000
1	24.51829791	4.815070E-012	1.753507E-011	1	0.000000E+000
1	24.51836326	1.753507E-011	4.815070E-012	0	0.000000E+000
1	24.52004627	4.815070E-012	1.753507E-011	1	0.000000E+000
1	24.52016744	1.753507E-011	4.815070E-012	0	0.000000E+000
1	24.52032726	4.815070E-012	1.753507E-011	1	0.000000E+000
1	24.52042719	1.753507E-011	4.815070E-012	0	0.000000E+000
1	24.52106499	4.815070E-012	1.753507E-011	1	0.000000E+000
1	24.52127009	1.753507E-011	4.815070E-012	0	0.000000E+000
1	24.52164696	4.815070E-012	1.753507E-011	1	0.000000E+000
1	24.52178073	1.753507E-011	4.815070E-012	0	0.000000E+000
1	24.52255065	4.815070E-012	1.753507E-011	1	0.000000E+000
1	24.52290337	1.753507E-011	4.815070E-012	0	0.000000E+000
1	24.52400983	4.815070E-012	1.753507E-011	1	0.000000E+000
1	24.52412144	1.753507E-011	4.815070E-012	0	0.000000E+000
1	24.52488905	4.815070E-012	1.753507E-011	1	0.000000E+000
1	24.52531003	1.753507E-011	4.815070E-012	0	0.000000E+000
1	24.52533836	4.815070E-012	1.753507E-011	1	0.000000E+000
1	24.52587734	1.753507E-011	4.815070E-012	0	0.000000E+000
1	24.52628267	4.815070E-012	1.753507E-011	1	0.000000E+000
1	24.52642610	1.753507E-011	4.815070E-012	0	0.000000E+000
1	24.52669430	4.815070E-012	1.753507E-011	1	0.000000E+000
1	24.52694845	1.753507E-011	4.815070E-012	0	0.000000E+000
1	24.52696424	4.815070E-012	1.753507E-011	1	0.000000E+000
1	24.52713120	1.753507E-011	4.815070E-012	0	0.000000E+000
1	24.52920310	4.815070E-012	1.753507E-011	1	0.000000E+000
1	24.52928533	1.753507E-011	4.815070E-012	0	0.000000E+000
1	24.53264690	4.815070E-012	1.753507E-011	1	0.000000E+000
1	24.53281196	1.753507E-011	4.815070E-012	0	0.000000E+000
1	24.53306409	4.815070E-012	1.753507E-011	1	0.000000E+000
1	24.53360559	1.753507E-011	4.815070E-012	0	0.000000E+000
1	24.53367067	4.815070E-012	1.753507E-011	1	0.000000E+000
1	24.53373609	1.753507E-011	4.815070E-012	0	0.000000E+000
1	24.53442274	4.815070E-012	1.753507E-011	1	0.000000E+000
1	24.53445559	1.753507E-011	4.815070E-012	0	0.000000E+000
1	24.53468424	4.815070E-012	1.753507E-011	1	0.000000E+000
1	24.53481772	1.753507E-011	4.815070E-012	0	0.000000E+000
1	24.53635743	4.815070E-012	1.753507E-011	1	0.000000E+000
1	24.53659078	1.753507E-011	4.815070E-012	0	0.000000E+000
1	24.53787432	4.815070E-012	1.753507E-011	1	0.000000E+000
1	24.53814832	1.753507E-011	4.815070E-012	0	0.000000E+000
1	24.53918349	4.815070E-012	1.753507E-011	1	0.000000E+000
1	24.53936929	1.753507E-011	4.815070E-012	0	0.000000E+000
1	24.53938042	4.815070E-012	1.753507E-011	1	0.000000E+000
1	24.53945693	1.753507E-011	4.815070E-012	0	0.000000E+000
1	24.54144356	4.815070E-012	1.753507E-011	1	0.000000E+000
1	24.54162528	1.753507E-011	4.815070E-012	0	0.000000E+000
1	24.56052020	4.815070E-012	1.753507E-011	1	0.000000E+000
1	24.56053135	1.753507E-011	4.815070E-012	0	0.000000E+000
1	24.56145068	4.815070E-012	1.753507E-011	1	0.000000E+000
1	24.56149803	1.753507E-011	4.815070E-012	0	0.000000E+000
1	24.56237402	4.815070E-012	1.753507E-011	1	0.000000E+000
1	24.56242478	1.753507E-011	4.815070E-012	0	0.000000E+000
1	24.56342503	4.815070E-012	1.753507E-011	1	0.000000E+000
1	24.56346251	1.753507E-011	4.815070E-012	0	0.000000E+000
1	24.56708730	4.815070E-012	1.753507E-011	1	0.000000E+000
1	24.56715227	1.753507E-011	4.815070E-012	0	0.000000E+000
1	24.57384332	4.815070E-012	1.753507E-011	1	0.000000E+000
1	24.57402597	1.753507E-011	4.815070E-012	0	0.000000E+000
1	24.57659419	4.815070E-012	1.753507E-011	1	0.000000E+000
1	24.57788676	1.753507E-011	4.815070E-012	0	0.000000E+000
1	24.57790942	4.815070E-012	1.753507E-011	1	0.000000E+000
1	24.57824006	1.753507E-011	4.815070E-012	0	0.000000E+000
1	24.58374205	4.815070E-012	1.753507E-011	1	0.000000E+000
1	24.58424250	1.753507E-011	4.815070E-012	0	0.000000E+000
1	24.58425152	4.815070E-012	1.753507E-011	1	0.000000E+000
1	24.58428069	1.753507E-011	4.815070E-012	0	0.000000E+000
1	24.59162512	4.815070E-012	1.753507E-011	1	0.000000E+000
1	24.59167574	1.753507E-011	4.815070E-012	0	0.000000E+000
1	24.59269377	4.815070E-012	1.753507E-011	1	0.000000E+000
1	24.59300015	1.753507E-011	4.815070E-012	0	0.000000E+000
1	24.59339477	4.815070E-012	1.753507E-011	1	0.000000E+000
1	24.59353475	1.753507E-011	4.815070E-012	0	0.000000E+000
1	24.59461240	4.815070E-012	1.753507E-011	1	0.000000E+000
1	24.59462727	1.753507E-011	4.815070E-012	0	0.000000E+000
1	24.59501041	4.815070E-012	1.753507E-011	1	0.000000E+000
1	24.59518940	1.753507E-011	4.815070E-012	0	0.000000E+000
1	24.59576883	4.815070E-012	1.753507E-011	1	0.000000E+000
1	24.59589439	1.753507E-011	4.815070E-012	0	0.000000E+000
1	24.59608790	4.815070E-012	1.753507E-011	1	0.000000E+000
1	24.59623136	1.753507E-011	4.815070E-012	0	0.000000E+000
1	24.60147265	4.815070E-012	1.753507E-011	1	0.000000E+000
1	24.60163699	1.753507E-011	4.815070E-012	0	0.000000E+000
1	24.60200883	4.815070E-012	1.753507E-011	1	0.000000E+000
1	24.60212488	1.753507E-011	4.815070E-012	0	0.000000E+000
1	24.60246472	4.815070E-012	1.753507E-011	1	0.000000E+000
1	24.60251666	1.753507E-011	4.815070E-012	0	0.000000E+000
1	24.60275234	4.815070E-012	1.753507E-011	1	0.000000E+000
1	24.60283710	1.753507E-011	4.815070E-012	0	0.000000E+000
1	24.60290216	4.815070E-012	1.753507E-011	1	0.000000E+000
1	24.60304129	1.753507E-011	4.815070E-012	0	0.000000E+000
1	24.60327984	4.815070E-012	1.753507E-011	1	0.000000E+000
1	24.60450284	1.753507E-011	4.815070E-012	0	0.000000E+000
1	24.60753345	4.815070E-012	1.753507E-011	1	0.000000E+000
1	24.60780812	1.753507E-011	4.815070E-012	0	0.000000E+000
1	24.60797280	4.815070E-012	1.753507E-011	1	0.000000E+000
1	24.60827716	1.753507E-011	4.815070E-012	0	0.000000E+000
1	24.60894880	4.815070E-012	1.753507E-011	1	0.000000E+000
1	24.60957881	1.753507E-011	4.815070E-012	0	0.000000E+000
1	24.61097036	4.815070E-012	1.753507E-011	1	0.000000E+000
1	24.61110473	1.753507E-011	4.815070E-012	0	0.000000E+000
1	24.61434084	4.815070E-012	1.753507E-011	1	0.000000E+000
1	24.61454124	1.753507E-011	4.815070E-012	0	0.000000E+000
1	24.62265662	4.815070E-012	1.753507E-011	1	0.000000E+000
1	24.62272687	1.753507E-011	4.815070E-012	0	0.000000E+000
1	24.62348489	4.815070E-012	1.753507E-011	1	0.000000E+000
1	24.62370814	1.753507E-011	4.815070E-012	0	0.000000E+000
1	24.62769007	4.815070E-012	1.753507E-011	1	0.000000E+000
1	24.62783503	1.753507E-011	4.815070E-012	0	0.000000E+000
1	24.62817251	4.815070E-012	1.753507E-011	1	0.000000E+000
1	24.62870163	1.753507E-011	4.815070E-012	0	0.000000E+000
1	24.63125868	4.815070E-012	1.753507E-011	1	0.000000E+000
1	24.63130307	1.753507E-011	4.815070E-012	0	0.000000E+000
1	24.63561482	4.815070E-012	1.753507E-011	1	0.000000E+000
1	24.63634568	1.753507E-011	4.815070E-012	0	0.000000E+000
1	24.63850692	4.815070E-012	1.753507E-011	1	0.000000E+000
1	24.63859865	1.753507E-011	4.815070E-012	0	0.000000E+000
1	24.63919613	4.815070E-012	1.753507E-011	1	0.000000E+000
1	24.63964449	1.753507E-011	4.815070E-012	0	0.000000E+000
1	24.64354307	4.815070E-012	1.753507E-011	1	0.000000E+000
1	24.64393010	1.753507E-011	4.815070E-012	0	0.000000E+000
1	24.64525332	4.815070E-012	1.753507E-011	1	0.000000E+000
1	24.64608179	1.753507E-011	4.815070E-012	0	0.000000E+000
1	24.64615807	4.815070E-012	1.753507E-011	1	0.000000E+000
1	24.64640212	1.753507E-011	4.815070E-012	0	0.000000E+000
1	24.64642364	4.815070E-012	1.753507E-011	1	0.000000E+000
1	24.64680302	1.753507E-011	4.815070E-012	0	0.000000E+000
1	24.64709731	4.815070E-012	1.753507E-011	1	0.000000E+000
1	24.64714831	1.753507E-011	4.815070E-012	0	0.000000E+000
1	24.64975468	4.815070E-012	1.753507E-011	1	0.000000E+000
1	24.65007834	1.753507E-011	4.815070E-012	0	0.000000E+000
1	24.65010998	4.815070E-012	1.753507E-011	1	0.000000E+000
1	24.65015005	1.753507E-011	4.815070E-012	0	0.000000E+000
1	24.66702788	4.815070E-012	1.753507E-011	1	0.000000E+000
1	24.66704046	1.753507E-011	4.815070E-012	0	0.000000E+000
1	24.66921820	4.815070E-012	1.753507E-011	1	0.000000E+000
1	24.66933603	1.753507E-011	4.815070E-012	0	0.000000E+000
1	24.68382250	4.815070E-012	1.753507E-011	1	0.000000E+000
1	24.68387459	1.753507E-011	4.815070E-012	0	0.000000E+000
1	24.68426233	4.815070E-012	1.753507E-011	1	0.000000E+000
1	24.68447861	1.753507E-011	4.815070E-012	0	0.000000E+000
1	24.68467473	4.815070E-012	1.753507E-011	1	0.000000E+000
1	24.68471890	1.753507E-011	4.815070E-012	0	0.000000E+000
1	24.68683736	4.815070E-012	1.753507E-011	1	0.000000E+000
1	24.68691186	1.753507E-011	4.815070E-012	0	0.000000E+000
1	24.68703903	4.815070E-012	1.753507E-011	1	0.000000E+000
1	24.68733520	1.753507E-011	4.815070E-012	0	0.000000E+000
1	24.68738948	4.815070E-012	1.753507E-011	1	0.000000E+000
1	24.68768970	1.753507E-011	4.815070E-012	0	0.000000E+000
1	24.68957005	4.815070E-012	1.753507E-011	1	0.000000E+000
1	24.68970229	1.753507E-011	4.815070E-012	0	0.000000E+000
1	24.69002459	4.815070E-012	1.753507E-011	1	0.000000E+000
1	24.69004822	1.753507E-011	4.815070E-012	0	0.000000E+000
1	24.69057191	4.815070E-012	1.753507E-011	1	0.000000E+000
1	24.69071929	1.753507E-011	4.815070E-012	0	0.000000E+000
1	24.69520952	4.815070E-012	1.753507E-011	1	0.000000E+000
1	24.69534730	1.753507E-011	4.815070E-012	0	0.000000E+000
1	24.69575954	4.815070E-012	1.753507E-011	1	0.000000E+000
1	24.69685479	1.753507E-011	4.815070E-012	0	0.000000E+000
1	24.69758384	4.815070E-012	1.753507E-011	1	0.000000E+000
1	24.69779730	1.753507E-011	4.815070E-012	0	0.000000E+000
1	24.69784970	4.815070E-012	1.753507E-011	1	0.000000E+000
1	24.69806376	1.753507E-011	4.815070E-012	0	0.000000E+000
1	24.69988878	4.815070E-012	1.753507E-011	1	0.000000E+000
1	24.70045461	1.753507E-011	4.815070E-012	0	0.000000E+000
1	24.70069623	4.815070E-012	1.753507E-011	1	0.000000E+000
1	24.70075020	1.753507E-011	4.815070E-012	0	0.000000E+000
1	24.70249028	4.815070E-012	1.753507E-011	1	0.000000E+000
1	24.70254647	1.753507E-011	4.815070E-012	0	0.000000E+000
1	24.70271529	4.815070E-012	1.753507E-011	1	0.000000E+000
1	24.70277193	1.753507E-011	4.815070E-012	0	0.000000E+000
1	24.70348531	4.815070E-012	1.753507E-011	1	0.000000E+000
1	24.70399214	1.753507E-011	4.815070E-012	0	0.000000E+000
1	24.70806160	4.815070E-012	1.753507E-011	1	0.000000E+000
1	24.70810887	1.753507E-011	4.815070E-012	0	0.000000E+000
1	24.70853464	4.815070E-012	1.753507E-011	1	0.000000E+000
1	24.70860882	1.753507E-011	4.815070E-012	0	0.000000E+000
1	24.71304363	4.815070E-012	1.753507E-011	1	0.000000E+000
1	24.71346253	1.753507E-011	4.815070E-012	0	0.000000E+000
1	24.71430605	4.815070E-012	1.753507E-011	1	0.000000E+000
1	24.71457448	1.753507E-011	4.815070E-012	0	0.000000E+000
1	24.71580133	4.815070E-012	1.753507E-011	1	0.000000E+000
1	24.71605947	1.753507E-011	4.815070E-012	0	0.000000E+000
1	25.79163300	4.827796E-012	1.754780E-011	1	0.000000E+000
1	25.79163902	1.754780E-011	4.827796E-012	0	0.000000E+000
1	25.79705568	4.827796E-012	1.754780E-011	1	0.000000E+000
1	25.79810246	1.754780E-011	4.827796E-012	0	0.000000E+000
1	25.79827275	4.827796E-012	1.754780E-011	1	0.000000E+000
1	25.79837103	1.754780E-011	4.827796E-012	0	0.000000E+000
1	25.79983793	4.827796E-012	1.754780E-011	1	0.000000E+000
1	25.79986047	1.754780E-011	4.827796E-012	0	0.000000E+000
1	25.80080672	4.827796E-012	1.754780E-011	1	0.000000E+000
1	25.80082354	1.754780E-011	4.827796E-012	0	0.000000E+000
1	25.80257882	4.827796E-012	1.754780E-011	1	0.000000E+000
1	25.80272664	1.754780E-011	4.827796E-012	0	0.000000E+000
1	25.80338904	4.827796E-012	1.754780E-011	1	0.000000E+000
1	25.80357012	1.754780E-011	4.827796E-012	0	0.000000E+000
1	25.80450610	4.827796E-012	1.754780E-011	1	0.000000E+000
1	25.80452666	1.754780E-011	4.827796E-012	0	0.000000E+000
1	25.82194119	4.827796E-012	1.754780E-011	1	0.000000E+000
1	25.82229026	1.754780E-011	4.827796E-012	0	0.000000E+000
1	25.82296687	4.827796E-012	1.754780E-011	1	0.000000E+000
1	25.82329829	1.754780E-011	4.827796E-012	0	0.000000E+000
1	25.82471872	4.827796E-012	1.754780E-011	1	0.000000E+000
1	25.82496871	1.754780E-011	4.827796E-012	0	0.000000E+000
1	25.82643756	4.827796E-012	1.754780E-011	1	0.000000E+000
1	25.82682697	1.754780E-011	4.827796E-012	0	0.000000E+000
1	25.82701914	4.827796E-012	1.754780E-011	1	0.000000E+000
1	25.82746962	1.754780E-011	4.827796E-012	0	0.000000E+000
1	25.82805028	4.827796E-012	1.754780E-011	1	0.000000E+000
1	25.82816189	1.754780E-011	4.827796E-012	0	0.000000E+000
1	25.82835767	4.827796E-012	1.754780E-011	1	0.000000E+000
1	25.82853488	1.754780E-011	4.827796E-012	0	0.000000E+000
1	25.82855176	4.827796E-012	1.754780E-011	1	0.000000E+000
1	25.82872308	1.754780E-011	4.827796E-012	0	0.000000E+000
1	25.82898316	4.827796E-012	1.754780E-011	1	0.000000E+000
1	25.82947569	1.754780E-011	4.827796E-012	0	0.000000E+000
1	25.83486791	4.827796E-012	1.754780E-011	1	0.000000E+000
1	25.83506610	1.754780E-011	4.827796E-012	0	0.000000E+000
1	25.83643030	4.827796E-012	1.754780E-011	1	0.000000E+000
1	25.83645999	1.754780E-011	4.827796E-012	0	0.000000E+000
1	25.83946850	4.827796E-012	1.754780E-011	1	0.000000E+000
1	25.83983125	1.754780E-011	4.827796E-012	0	0.000000E+000
1	25.84029294	4.827796E-012	1.754780E-011	1	0.000000E+000
1	25.84063787	1.754780E-011	4.827796E-012	0	0.000000E+000
1	25.84460560	4.827796E-012	1.754780E-011	1	0.000000E+000
1	25.84478688	1.754780E-011	4.827796E-012	0	0.000000E+000
1	25.84797169	4.827796E-012	1.754780E-011	1	0.000000E+000
1	25.84804782	1.754780E-011	4.827796E-012	0	0.000000E+000
1	25.84806120	4.827796E-012	1.754780E-011	1	0.000000E+000
1	25.84828240	1.754780E-011	4.827796E-012	0	0.000000E+000
1	25.84855188	4.827796E-012	1.754780E-011	1	0.000000E+000
1	25.84874427	1.754780E-011	4.827796E-012	0	0.000000E+000
1	25.84915458	4.827796E-012	1.754780E-011	1	0.000000E+000
1	25.84920976	1.754780E-011	4.827796E-012	0	0.000000E+000
1	25.84925041	4.827796E-012	1.754780E-011	1	0.000000E+000
1	25.84987984	1.754780E-011	4.827796E-012	0	0.000000E+000
1	25.85250408	4.827796E-012	1.754780E-011	1	0.000000E+000
1	25.85251933	1.754780E-011	4.827796E-012	0	0.000000E+000
1	25.85253020	4.827796E-012	1.754780E-011	1	0.000000E+000
1	25.85271713	1.754780E-011	4.827796E-012	0	0.000000E+000
1	25.85544393	4.827796E-012	1.754780E-011	1	0.000000E+000
1	25.85689644	1.754780E-011	4.827796E-012	0	0.000000E+000
1	25.85691234	4.827796E-012	1.754780E-011	1	0.000000E+000
1	25.85731895	1.754780E-011	4.827796E-012	0	0.000000E+000
1	25.85828065	4.827796E-012	1.754780E-011	1	0.000000E+000
1	25.85829901	1.754780E-011	4.827796E-012	0	0.000000E+000
1	25.85842197	4.827796E-012	1.754780E-011	1	0.000000E+000
1	25.85852067	1.754780E-011	4.827796E-012	0	0.000000E+000
1	25.85888014	4.827796E-012	1.754780E-011	1	0.000000E+000
1	25.85894732	1.754780E-011	4.827796E-012	0	0.000000E+000
1	25.86216498	4.827796E-012	1.754780E-011	1	0.000000E+000
1	25.86230928	1.754780E-011	4.827796E-012	0	0.000000E+000
1	25.86301882	4.827796E-012	1.754780E-011	1	0.000000E+000
1	25.86321070	1.754780E-011	4.827796E-012	0	0.000000E+000
1	25.86359762	4.827796E-012	1.754780E-011	1	0.000000E+000
1	25.86373342	1.754780E-011	4.827796E-012	0	0.000000E+000
1	25.86440284	4.827796E-012	1.754780E-011	1	0.000000E+000
1	25.86442562	1.754780E-011	4.827796E-012	0	0.000000E+000
1	25.86475606	4.827796E-012	1.754780E-011	1	0.000000E+000
1	25.86490213	1.754780E-011	4.827796E-012	0	0.000000E+000
1	25.86566308	4.827796E-012	1.754780E-011	1	0.000000E+000
1	25.86608781	1.754780E-011	4.827796E-012	0	0.000000E+000
1	25.86661866	4.827796E-012	1.754780E-011	1	0.000000E+000
1	25.86697969	1.754780E-011	4.827796E-012	0	0.000000E+000
1	25.86804767	4.827796E-012	1.754780E-011	1	0.000000E+000
1	25.86830075	1.754780E-011	4.827796E-012	0	0.000000E+000
1	25.86841122	4.827796E-012	1.754780E-011	1	0.000000E+000
1	25.86847637	1.754780E-011	4.827796E-012	0	0.000000E+000
1	25.86895007	4.827796E-012	1.754780E-011	1	0.000000E+000
1	25.86913699	1.754780E-011	4.827796E-012	0	0.000000E+000
1	25.87565055	4.827796E-012	1.754780E-011	1	0.000000E+000
1	25.87584357	1.754780E-011	4.827796E-012	0	0.000000E+000
1	25.87604056	4.827796E-012	1.754780E-011	1	0.000000E+000
1	25.87626302	1.754780E-011	4.827796E-012	0	0.000000E+000
1	25.87668988	4.827796E-012	1.754780E-011	1	0.000000E+000
1	25.87709086	1.754780E-011	4.827796E-012	0	0.000000E+000
1	25.87716151	4.827796E-012	1.754780E-011	1	0.000000E+000
1	25.87732964	1.754780E-011	4.827796E-012	0	0.000000E+000
1	25.87737370	4.827796E-012	1.754780E-011	1	0.000000E+000
1	25.87756015	1.754780E-011	4.827796E-012	0	0.000000E+000
1	25.87760563	4.827796E-012	1.754780E-011	1	0.000000E+000
1	25.87771992	1.754780E-011	4.827796E-012	0	0.000000E+000
1	25.87822233	4.827796E-012	1.754780E-011	1	0.000000E+000
1	25.87864895	1.754780E-011	4.827796E-012	0	0.000000E+000
1	25.88048477	4.827796E-012	1.754780E-011	1	0.000000E+000
1	25.88082564	1.754780E-011	4.827796E-012	0	0.000000E+000
1	25.88140355	4.827796E-012	1.754780E-011	1	0.000000E+000
1	25.88147773	1.754780E-011	4.827796E-012	0	0.000000E+000
1	25.88475407	4.827796E-012	1.754780E-011	1	0.000000E+000
1	25.88478657	1.754780E-011	4.827796E-012	0	0.000000E+000
1	25.88501111	4.827796E-012	1.754780E-011	1	0.000000E+000
1	25.88508108	1.754780E-011	4.827796E-012	0	0.000000E+000
1	25.88510932	4.827796E-012	1.754780E-011	1	0.000000E+000
1	25.88549471	1.754780E-011	4.827796E-012	0	0.000000E+000
1	25.88573402	4.827796E-012	1.754780E-011	1	0.000000E+000
1	25.88635459	1.754780E-011	4.827796E-012	0	0.000000E+000
1	25.88712985	4.827796E-012	1.754780E-011	1	0.000000E+000
1	25.88735212	1.754780E-011	4.827796E-012	0	0.000000E+000
1	25.88826220	4.827796E-012	1.754780E-011	1	0.000000E+000
1	25.88839475	1.754780E-011	4.827796E-012	0	0.000000E+000
1	25.89469772	4.827796E-012	1.754780E-011	1	0.000000E+000
1	25.89571406	1.754780E-011	4.827796E-012	0	0.000000E+000
1	25.89664779	4.827796E-012	1.754780E-011	1	0.000000E+000
1	25.89686816	1.754780E-011	4.827796E-012	0	0.000000E+000
1	25.89915566	4.827796E-012	1.754780E-011	1	0.000000E+000
1	25.89988430	1.754780E-011	4.827796E-012	0	0.000000E+000
1	25.90175090	4.827796E-012	1.754780E-011	1	0.000000E+000
1	25.90179479	1.754780E-011	4.827796E-012	0	0.000000E+000
1	25.90286502	4.827796E-012	1.754780E-011	1	0.000000E+000
1	25.90305080	1.754780E-011	4.827796E-012	0	0.000000E+000
1	25.90383935	4.827796E-012	1.754780E-011	1	0.000000E+000
1	25.90442643	1.754780E-011	4.827796E-012	0	0.000000E+000
1	25.90681287	4.827796E-012	1.754780E-011	1	0.000000E+000
1	25.90695961	1.754780E-011	4.827796E-012	0	0.000000E+000
1	25.90713940	4.827796E-012	1.754780E-011	1	0.000000E+000
1	25.90714943	1.754780E-011	4.827796E-012	0	0.000000E+000
1	25.90929220	4.827796E-012	1.754780E-011	1	0.000000E+000
1	25.90932701	1.754780E-011	4.827796E-012	0	0.000000E+000
1	25.91001454	4.827796E-012	1.754780E-011	1	0.000000E+000
1	25.91029285	1.754780E-011	4.827796E-012	0	0.000000E+000
1	25.91074414	4.827796E-012	1.754780E-011	1	0.000000E+000
1	25.91088778	1.754780E-011	4.827796E-012	0	0.000000E+000
1	25.91214038	4.827796E-012	1.754780E-011	1	0.000000E+000
1	25.91280727	1.754780E-011	4.827796E-012	0	0.000000E+000
1	25.91738505	4.827796E-012	1.754780E-011	1	0.000000E+000
1	25.91753058	1.754780E-011	4.827796E-012	0	0.000000E+000
1	25.91986947	4.827796E-012	1.754780E-011	1	0.000000E+000
1	25.92043541	1.754780E-011	4.827796E-012	0	0.000000E+000
1	25.92172669	4.827796E-012	1.754780E-011	1	0.000000E+000
1	25.92184224	1.754780E-011	4.827796E-012	0	0.000000E+000
1	25.92198222	4.827796E-012	1.754780E-011	1	0.000000E+000
1	25.92205587	1.754780E-011	4.827796E-012	0	0.000000E+000
1	25.92306724	4.827796E-012	1.754780E-011	1	0.000000E+000
1	25.92320014	1.754780E-011	4.827796E-012	0	0.000000E+000
1	25.92354184	4.827796E-012	1.754780E-011	1	0.000000E+000
1	25.92361456	1.754780E-011	4.827796E-012	0	0.000000E+000
1	25.92414427	4.827796E-012	1.754780E-011	1	0.000000E+000
1	25.92417380	1.754780E-011	4.827796E-012	0	0.000000E+000
1	25.92419192	4.827796E-012	1.754780E-011	1	0.000000E+000
1	25.92428745	1.754780E-011	4.827796E-012	0	0.000000E+000
1	25.92433611	4.827796E-012	1.754780E-011	1	0.000000E+000
1	25.92455643	1.754780E-011	4.827796E-012	0	0.000000E+000
1	25.92458856	4.827796E-012	1.754780E-011	1	0.000000E+000
1	25.92511238	1.754780E-011	4.827796E-012	0	0.000000E+000
1	25.92610747	4.827796E-012	1.754780E-011	1	0.000000E+000
1	25.92612684	1.754780E-011	4.827796E-012	0	0.000000E+000
1	25.92637101	4.827796E-012	1.754780E-011	1	0.000000E+000
1	25.92698411	1.754780E-011	4.827796E-012	0	0.000000E+000
1	25.92819856	4.827796E-012	1.754780E-011	1	0.000000E+000
1	25.92841629	1.754780E-011	4.827796E-012	0	0.000000E+000
1	25.92921055	4.827796E-012	1.754780E-011	1	0.000000E+000
1	25.92950906	1.754780E-011	4.827796E-012	0	0.000000E+000
1	25.93159436	4.827796E-012	1.754780E-011	1	0.000000E+000
1	25.93165407	1.754780E-011	4.827796E-012	0	0.000000E+000
1	25.93302975	4.827796E-012	1.754780E-011	1	0.000000E+000
1	25.93305365	1.754780E-011	4.827796E-012	0	0.000000E+000
1	25.94340110	4.827796E-012	1.754780E-011	1	0.000000E+000
1	25.94371341	1.754780E-011	4.827796E-012	0	0.000000E+000
1	25.94373929	4.827796E-012	1.754780E-011	1	0.000000E+000
1	25.94428319	1.754780E-011	4.827796E-012	0	0.000000E+000
1	25.94647561	4.827796E-012	1.754780E-011	1	0.000000E+000
1	25.94650122	1.754780E-011	4.827796E-012	0	0.000000E+000
1	25.94804136	4.827796E-012	1.754780E-011	1	0.000000E+000
1	25.94811368	1.754780E-011	4.827796E-012	0	0.000000E+000
1	25.95003889	4.827796E-012	1.754780E-011	1	0.000000E+000
1	25.95027897	1.754780E-011	4.827796E-012	0	0.000000E+000
1	25.95055132	4.827796E-012	1.754780E-011	1	0.000000E+000
1	25.95065112	1.754780E-011	4.827796E-012	0	0.000000E+000
1	26.23625359	4.799425E-012	1.751942E-011	1	0.000000E+000
1	26.23643585	1.751942E-011	4.799425E-012	0	0.000000E+000
1	26.23846635	4.799425E-012	1.751942E-011	1	0.000000E+000
1	26.23884441	1.751942E-011	4.799425E-012	0	0.000000E+000
1	26.23886855	4.799425E-012	1.751942E-011	1	0.000000E+000
1	26.23932663	1.751942E-011	4.799425E-012	0	0.000000E+000
1	26.24055826	4.799425E-012	1.751942E-011	1	0.000000E+000
1	26.24074953	1.751942E-011	4.799425E-012	0	0.000000E+000
1	26.24087069	4.799425E-012	1.751942E-011	1	0.000000E+000
1	26.24116928	1.751942E-011	4.799425E-012	0	0.000000E+000
1	26.24250601	4.799425E-012	1.751942E-011	1	0.000000E+000
1	26.24260222	1.751942E-011	4.799425E-012	0	0.000000E+000
1	26.24336752	4.799425E-012	1.751942E-011	1	0.000000E+000
1	26.24406834	1.751942E-011	4.799425E-012	0	0.000000E+000
1	26.24446295	4.799425E-012	1.751942E-011	1	0.000000E+000
1	26.24464182	1.751942E-011	4.799425E-012	0	0.000000E+000
1	26.24505164	4.799425E-012	1.751942E-011	1	0.000000E+000
1	26.24522059	1.751942E-011	4.799425E-012	0	0.000000E+000
1	26.24746666	4.799425E-012	1.751942E-011	1	0.000000E+000
1	26.24770726	1.751942E-011	4.799425E-012	0	0.000000E+000
1	26.24797956	4.799425E-012	1.751942E-011	1	0.000000E+000
1	26.24863805	1.751942E-011	4.799425E-012	0	0.000000E+000
1	26.24872667	4.799425E-012	1.751942E-011	1	0.000000E+000
1	26.24878744	1.751942E-011	4.799425E-012	0	0.000000E+000
1	26.25100820	4.799425E-012	1.751942E-011	1	0.000000E+000
1	26.25105161	1.751942E-011	4.799425E-012	0	0.000000E+000
1	26.25164830	4.799425E-012	1.751942E-011	1	0.000000E+000
1	26.25181347	1.751942E-011	4.799425E-012	0	0.000000E+000
1	26.25197675	4.799425E-012	1.751942E-011	1	0.000000E+000
1	26.25203706	1.751942E-011	4.799425E-012	0	0.000000E+000
1	26.25223573	4.799425E-012	1.751942E-011	1	0.000000E+000
1	26.25231582	1.751942E-011	4.799425E-012	0	0.000000E+000
1	26.25390681	4.799425E-012	1.751942E-011	1	0.000000E+000
1	26.25395595	1.751942E-011	4.799425E-012	0	0.000000E+000
1	26.25906209	4.799425E-012	1.751942E-011	1	0.000000E+000
1	26.25910838	1.751942E-011	4.799425E-012	0	0.000000E+000
1	26.26176859	4.799425E-012	1.751942E-011	1	0.000000E+000
1	26.26186552	1.751942E-011	4.799425E-012	0	0.000000E+000
1	26.26370691	4.799425E-012	1.751942E-011	1	0.000000E+000
1	26.26377982	1.751942E-011	4.799425E-012	0	0.000000E+000
1	26.26437696	4.799425E-012	1.751942E-011	1	0.000000E+000
1	26.26453596	1.751942E-011	4.799425E-012	0	0.000000E+000
1	26.26605231	4.799425E-012	1.751942E-011	1	0.000000E+000
1	26.26618183	1.751942E-011	4.799425E-012	0	0.000000E+000
1	26.26806773	4.799425E-012	1.751942E-011	1	0.000000E+000
1	26.26824776	1.751942E-011	4.799425E-012	0	0.000000E+000
1	26.26960284	4.799425E-012	1.751942E-011	1	0.000000E+000
1	26.26975515	1.751942E-011	4.799425E-012	0	0.000000E+000
1	26.27012593	4.799425E-012	1.751942E-011	1	0.000000E+000
1	26.27025956	1.751942E-011	4.799425E-012	0	0.000000E+000
1	26.27122726	4.799425E-012	1.751942E-011	1	0.000000E+000
1	26.27140139	1.751942E-011	4.799425E-012	0	0.000000E+000
1	26.27184588	4.799425E-012	1.751942E-011	1	0.000000E+000
1	26.27189072	1.751942E-011	4.799425E-012	0	0.000000E+000
1	26.27526290	4.799425E-012	1.751942E-011	1	0.000000E+000
1	26.27558408	1.751942E-011	4.799425E-012	0	0.000000E+000
1	26.27613517	4.799425E-012	1.751942E-011	1	0.000000E+000
1	26.27641517	1.751942E-011	4.799425E-012	0	0.000000E+000
1	26.27658639	4.799425E-012	1.751942E-011	1	0.000000E+000
1	26.27662877	1.751942E-011	4.799425E-012	0	0.000000E+000
1	26.27833088	4.799425E-012	1.751942E-011	1	0.000000E+000
1	26.27866542	1.751942E-011	4.799425E-012	0	0.000000E+000
1	26.28137476	4.799425E-012	1.751942E-011	1	0.000000E+000
1	26.28154321	1.751942E-011	4.799425E-012	0	0.000000E+000
1	26.28158745	4.799425E-012	1.751942E-011	1	0.000000E+000
1	26.28181820	1.751942E-011	4.799425E-012	0	0.000000E+000
1	26.28244206	4.799425E-012	1.751942E-011	1	0.000000E+000
1	26.28273237	1.751942E-011	4.799425E-012	0	0.000000E+000
1	26.28350253	4.799425E-012	1.751942E-011	1	0.000000E+000
1	26.28366847	1.751942E-011	4.799425E-012	0	0.000000E+000
1	26.28369569	4.799425E-012	1.751942E-011	1	0.000000E+000
1	26.28404776	1.751942E-011	4.799425E-012	0	0.000000E+000
1	26.28451762	4.799425E-012	1.751942E-011	1	0.000000E+000
1	26.28467487	1.751942E-011	4.799425E-012	0	0.000000E+000
1	26.28483102	4.799425E-012	1.751942E-011	1	0.000000E+000
1	26.28506208	1.751942E-011	4.799425E-012	0	0.000000E+000
1	26.28508319	4.799425E-012	1.751942E-011	1	0.000000E+000
1	26.28557384	1.751942E-011	4.799425E-012	0	0.000000E+000
1	26.28618855	4.799425E-012	1.751942E-011	1	0.000000E+000
1	26.28668653	1.751942E-011	4.799425E-012	0	0.000000E+000
1	26.28761143	4.799425E-012	1.751942E-011	1	0.000000E+000
1	26.28765476	1.751942E-011	4.799425E-012	0	0.000000E+000
1	26.28875996	4.799425E-012	1.751942E-011	1	0.000000E+000
1	26.28884263	1.751942E-011	4.799425E-012	0	0.000000E+000
1	26.29013821	4.799425E-012	1.751942E-011	1	0.000000E+000
1	26.29017737	1.751942E-011	4.799425E-012	0	0.000000E+000
1	26.29037143	4.799425E-012	1.751942E-011	1	0.000000E+000
1	26.29064545	1.751942E-011	4.799425E-012	0	0.000000E+000
1	26.29130571	4.799425E-012	1.751942E-011	1	0.000000E+000
1	26.29135615	1.751942E-011	4.799425E-012	0	0.000000E+000
1	26.29180494	4.799425E-012	1.751942E-011	1	0.000000E+000
1	26.29192041	1.751942E-011	4.799425E-012	0	0.000000E+000
1	26.29565854	4.799425E-012	1.751942E-011	1	0.000000E+000
1	26.29576931	1.751942E-011	4.799425E-012	0	0.000000E+000
1	26.29704772	4.799425E-012	1.751942E-011	1	0.000000E+000
1	26.29717924	1.751942E-011	4.799425E-012	0	0.000000E+000
1	26.29838151	4.799425E-012	1.751942E-011	1	0.000000E+000
1	26.29852090	1.751942E-011	4.799425E-012	0	0.000000E+000
1	26.29863452	4.799425E-012	1.751942E-011	1	0.000000E+000
1	26.29865796	1.751942E-011	4.799425E-012	0	0.000000E+000
1	26.30962000	4.799425E-012	1.751942E-011	1	0.000000E+000
1	26.30967539	1.751942E-011	4.799425E-012	0	0.000000E+000
1	26.31006484	4.799425E-012	1.751942E-011	1	0.000000E+000
1	26.31030011	1.751942E-011	4.799425E-012	0	0.000000E+000
1	26.31115388	4.799425E-012	1.751942E-011	1	0.000000E+000
1	26.31211948	1.751942E-011	4.799425E-012	0	0.000000E+000
1	26.31285864	4.799425E-012	1.751942E-011	1	0.000000E+000
1	26.31300797	1.751942E-011	4.799425E-012	0	0.000000E+000
1	26.32577347	4.799425E-012	1.751942E-011	1	0.000000E+000
1	26.32596351	1.751942E-011	4.799425E-012	0	0.000000E+000
1	26.32857143	4.799425E-012	1.751942E-011	1	0.000000E+000
1	26.32878059	1.751942E-011	4.799425E-012	0	0.000000E+000
1	26.33229709	4.799425E-012	1.751942E-011	1	0.000000E+000
1	26.33253136	1.751942E-011	4.799425E-012	0	0.000000E+000
1	26.33430750	4.799425E-012	1.751942E-011	1	0.000000E+000
1	26.33442080	1.751942E-011	4.799425E-012	0	0.000000E+000
1	26.33448194	4.799425E-012	1.751942E-011	1	0.000000E+000
1	26.33496616	1.751942E-011	4.799425E-012	0	0.000000E+000
1	26.33552023	4.799425E-012	1.751942E-011	1	0.000000E+000
1	26.33574853	1.751942E-011	4.799425E-012	0	0.000000E+000
1	26.33730759	4.799425E-012	1.751942E-011	1	0.000000E+000
1	26.33815722	1.751942E-011	4.799425E-012	0	0.000000E+000
1	26.33966121	4.799425E-012	1.751942E-011	1	0.000000E+000
1	26.33970430	1.751942E-011	4.799425E-012	0	0.000000E+000
1	26.33977530	4.799425E-012	1.751942E-011	1	0.000000E+000
1	26.33983226	1.751942E-011	4.799425E-012	0	0.000000E+000
1	26.34247037	4.799425E-012	1.751942E-011	1	0.000000E+000
1	26.34298327	1.751942E-011	4.799425E-012	0	0.000000E+000
1	26.34319760	4.799425E-012	1.751942E-011	1	0.000000E+000
1	26.34324611	1.751942E-011	4.799425E-012	0	0.000000E+000
1	26.34372957	4.799425E-012	1.751942E-011	1	0.000000E+000
1	26.34373574	1.751942E-011	4.799425E-012	0	0.000000E+000
1	26.34683703	4.799425E-012	1.751942E-011	1	0.000000E+000
1	26.34711212	1.751942E-011	4.799425E-012	0	0.000000E+000
1	26.34900472	4.799425E-012	1.751942E-011	1	0.000000E+000
1	26.34975152	1.751942E-011	4.799425E-012	0	0.000000E+000
1	26.35008849	4.799425E-012	1.751942E-011	1	0.000000E+000
1	26.35018541	1.751942E-011	4.799425E-012	0	0.000000E+000
1	26.35318207	4.799425E-012	1.751942E-011	1	0.000000E+000
1	26.35325558	1.751942E-011	4.799425E-012	0	0.000000E+000
1	26.35539752	4.799425E-012	1.751942E-011	1	0.000000E+000
1	26.35597511	1.751942E-011	4.799425E-012	0	0.000000E+000
1	26.35853306	4.799425E-012	1.751942E-011	1	0.000000E+000
1	26.35879439	1.751942E-011	4.799425E-012	0	0.000000E+000
1	26.36051411	4.799425E-012	1.751942E-011	1	0.000000E+000
1	26.36068853	1.751942E-011	4.799425E-012	0	0.000000E+000
1	26.36087523	4.799425E-012	1.751942E-011	1	0.000000E+000
1	26.36106733	1.751942E-011	4.799425E-012	0	0.000000E+000
1	26.36181222	4.799425E-012	1.751942E-011	1	0.000000E+000
1	26.36211087	1.751942E-011	4.799425E-012	0	0.000000E+000
1	26.36365927	4.799425E-012	1.751942E-011	1	0.000000E+000
1	26.36381778	1.751942E-011	4.799425E-012	0	0.000000E+000
1	26.36394742	4.799425E-012	1.751942E-011	1	0.000000E+000
1	26.36401851	1.751942E-011	4.799425E-012	0	0.000000E+000
1	26.36405193	4.799425E-012	1.751942E-011	1	0.000000E+000
1	26.36414765	1.751942E-011	4.799425E-012	0	0.000000E+000
1	26.36566119	4.799425E-012	1.751942E-011	1	0.000000E+000
1	26.36618301	1.751942E-011	4.799425E-012	0	0.000000E+000
1	26.36724373	4.799425E-012	1.751942E-011	1	0.000000E+000
1	26.36740381	1.751942E-011	4.799425E-012	0	0.000000E+000
1	26.36866469	4.799425E-012	1.751942E-011	1	0.000000E+000
1	26.36921364	1.751942E-011	4.799425E-012	0	0.000000E+000
1	26.36988031	4.799425E-012	1.751942E-011	1	0.000000E+000
1	26.36992434	1.751942E-011	4.799425E-012	0	0.000000E+000
1	26.37032417	4.799425E-012	1.751942E-011	1	0.000000E+000
1	26.37037844	1.751942E-011	4.799425E-012	0	0.000000E+000
1	26.37151156	4.799425E-012	1.751942E-011	1	0.000000E+000
1	26.37214409	1.751942E-011	4.799425E-012	0	0.000000E+000
1	26.37257372	4.799425E-012	1.751942E-011	1	0.000000E+000
1	26.37259683	1.751942E-011	4.799425E-012	0	0.000000E+000
1	26.37334988	4.799425E-012	1.751942E-011	1	0.000000E+000
1	26.37347625	1.751942E-011	4.799425E-012	0	0.000000E+000
1	26.37422632	4.799425E-012	1.751942E-011	1	0.000000E+000
1	26.37468575	1.751942E-011	4.799425E-012	0	0.000000E+000
1	26.37659290	4.799425E-012	1.751942E-011	1	0.000000E+000
1	26.37672892	1.751942E-011	4.799425E-012	0	0.000000E+000
1	26.37756474	4.799425E-012	1.751942E-011	1	0.000000E+000
1	26.37759134	1.751942E-011	4.799425E-012	0	0.000000E+000
1	26.37837749	4.799425E-012	1.751942E-011	1	0.000000E+000
1	26.37894712	1.751942E-011	4.799425E-012	0	0.000000E+000
1	26.37972596	4.799425E-012	1.751942E-011	1	0.000000E+000
1	26.38013033	1.751942E-011	4.799425E-012	0	0.000000E+000
1	26.38054230	4.799425E-012	1.751942E-011	1	0.000000E+000
1	26.38066837	1.751942E-011	4.799425E-012	0	0.000000E+000
1	26.38083872	4.799425E-012	1.751942E-011	1	0.000000E+000
1	26.38094551	1.751942E-011	4.799425E-012	0	0.000000E+000
1	26.38168598	4.799425E-012	1.751942E-011	1	0.000000E+000
1	26.38180058	1.751942E-011	4.799425E-012	0	0.000000E+000
1	26.38359493	4.799425E-012	1.751942E-011	1	0.000000E+000
1	26.38361362	1.751942E-011	4.799425E-012	0	0.000000E+000
1	26.38402500	4.799425E-012	1.751942E-011	1	0.000000E+000
1	26.38458536	1.751942E-011	4.799425E-012	0	0.000000E+000
1	26.38459653	4.799425E-012	1.751942E-011	1	0.000000E+000
1	26.38489713	1.751942E-011	4.799425E-012	0	0.000000E+000
1	26.38491414	4.799425E-012	1.751942E-011	1	0.000000E+000
1	26.38506588	1.751942E-011	4.799425E-012	0	0.000000E+000
1	26.38628747	4.799425E-012	1.751942E-011	1	0.000000E+000
1	26.38647845	1.751942E-011	4.799425E-012	0	0.000000E+000
1	26.38680809	4.799425E-012	1.751942E-011	1	0.000000E+000
1	26.38705184	1.751942E-011	4.799425E-012	0	0.000000E+000
1	26.38721669	4.799425E-012	1.751942E-011	1	0.000000E+000
1	26.38728871	1.751942E-011	4.799425E-012	0	0.000000E+000
1	26.38816274	4.799425E-012	1.751942E-011	1	0.000000E+000
1	26.38819010	1.751942E-011	4.799425E-012	0	0.000000E+000
1	26.39438463	4.799425E-012	1.751942E-011	1	0.000000E+000
1	26.39448744	1.751942E-011	4.799425E-012	0	0.000000E+000
1	26.39629911	4.799425E-012	1.751942E-011	1	0.000000E+000
1	26.39639506	1.751942E-011	4.799425E-012	0	0.000000E+000
1	26.39699173	4.799425E-012	1.751942E-011	1	0.000000E+000
1	26.39703323	1.751942E-011	4.799425E-012	0	0.000000E+000
1	26.39872283	4.799425E-012	1.751942E-011	1	0.000000E+000
1	26.39920349	1.751942E-011	4.799425E-012	0	0.000000E+000
1	26.39923557	4.799425E-012	1.751942E-011	1	0.000000E+000
1	26.39957040	1.751942E-011	4.799425E-012	0	0.000000E+000
1	26.40021225	4.799425E-012	1.751942E-011	1	0.000000E+000
1	26.40041826	1.751942E-011	4.799425E-012	0	0.000000E+000
1	26.40045927	4.799425E-012	1.751942E-011	1	0.000000E+000
1	26.40064468	1.751942E-011	4.799425E-012	0	0.000000E+000
1	26.40101295	4.799425E-012	1.751942E-011	1	0.000000E+000
1	26.40102822	1.751942E-011	4.799425E-012	0	0.000000E+000
1	26.40280054	4.799425E-012	1.751942E-011	1	0.000000E+000
1	26.40297724	1.751942E-011	4.799425E-012	0	0.000000E+000
1	26.40775464	4.799425E-012	1.751942E-011	1	0.000000E+000
1	26.40781540	1.751942E-011	4.799425E-012	0	0.000000E+000
1	26.40883549	4.799425E-012	1.751942E-011	1	0.000000E+000
1	26.40918954	1.751942E-011	4.799425E-012	0	0.000000E+000
1	26.40956724	4.799425E-012	1.751942E-011	1	0.000000E+000
1	26.40957807	1.751942E-011	4.799425E-012	0	0.000000E+000
1	26.41230987	4.799425E-012	1.751942E-011	1	0.000000E+000
1	26.41234726	1.751942E-011	4.799425E-012	0	0.000000E+000
1	26.41685039	4.799425E-012	1.751942E-011	1	0.000000E+000
1	26.41710953	1.751942E-011	4.799425E-012	0	0.000000E+000
1	26.41733044	4.799425E-012	1.751942E-011	1	0.000000E+000
1	26.41802147	1.751942E-011	4.799425E-012	0	0.000000E+000
1	26.41987695	4.799425E-012	1.751942E-011	1	0.000000E+000
1	26.42099173	1.751942E-011	4.799425E-012	0	0.000000E+000
1	26.42238918	4.799425E-012	1.751942E-011	1	0.000000E+000
1	26.42275206	1.751942E-011	4.799425E-012	0	0.000000E+000
1	26.42302899	4.799425E-012	1.751942E-011	1	0.000000E+000
1	26.42305805	1.751942E-011	4.799425E-012	0	0.000000E+000
1	26.42423421	4.799425E-012	1.751942E-011	1	0.000000E+000
1	26.42454411	1.751942E-011	4.799425E-012	0	0.000000E+000
1	26.42471420	4.799425E-012	1.751942E-011	1	0.000000E+000
1	26.42518347	1.751942E-011	4.799425E-012	0	0.000000E+000
1	26.42572684	4.799425E-012	1.751942E-011	1	0.000000E+000
1	26.42582800	1.751942E-011	4.799425E-012	0	0.000000E+000
1	26.42619267	4.799425E-012	1.751942E-011	1	0.000000E+000
1	26.42646019	1.751942E-011	4.799425E-012	0	0.000000E+000
1	26.42660913	4.799425E-012	1.751942E-011	1	0.000000E+000
1	26.42664740	1.751942E-011	4.799425E-012	0	0.000000E+000
1	26.42691261	4.799425E-012	1.751942E-011	1	0.000000E+000
1	26.42704058	1.751942E-011	4.799425E-012	0	0.000000E+000
1	26.42864233	4.799425E-012	1.751942E-011	1	0.000000E+000
1	26.42871912	1.751942E-011	4.799425E-012	0	0.000000E+000
1	26.42874226	4.799425E-012	1.751942E-011	1	0.000000E+000
1	26.42985432	1.751942E-011	4.799425E-012	0	0.000000E+000
1	26.42987432	4.799425E-012	1.751942E-011	1	0.000000E+000
1	26.42993792	1.751942E-011	4.799425E-012	0	0.000000E+000
1	26.43032283	4.799425E-012	1.751942E-011	1	0.000000E+000
1	26.43032930	1.751942E-011	4.799425E-012	0	0.000000E+000
1	26.43037224	4.799425E-012	1.751942E-011	1	0.000000E+000
1	26.43044605	1.751942E-011	4.799425E-012	0	0.000000E+000
1	26.43344633	4.799425E-012	1.751942E-011	1	0.000000E+000
1	26.43383647	1.751942E-011	4.799425E-012	0	0.000000E+000
1	26.45389512	4.799425E-012	1.751942E-011	1	0.000000E+000
1	26.45425475	1.751942E-011	4.799425E-012	0	0.000000E+000
1	26.45426612	4.799425E-012	1.751942E-011	1	0.000000E+000
1	26.45457332	1.751942E-011	4.799425E-012	0	0.000000E+000
1	26.45469384	4.799425E-012	1.751942E-011	1	0.000000E+000
1	26.45503333	1.751942E-011	4.799425E-012	0	0.000000E+000
1	26.45509737	4.799425E-012	1.751942E-011	1	0.000000E+000
1	26.45536268	1.751942E-011	4.799425E-012	0	0.000000E+000
1	26.45595574	4.799425E-012	1.751942E-011	1	0.000000E+000
1	26.45689478	1.751942E-011	4.799425E-012	0	0.000000E+000
1	26.45718213	4.799425E-012	1.751942E-011	1	0.000000E+000
1	26.45732317	1.751942E-011	4.799425E-012	0	0.000000E+000
1	26.46096195	4.799425E-012	1.751942E-011	1	0.000000E+000
1	26.46108865	1.751942E-011	4.799425E-012	0	0.000000E+000
1	26.46126397	4.799425E-012	1.751942E-011	1	0.000000E+000
1	26.46146630	1.751942E-011	4.799425E-012	0	0.000000E+000
1	26.46731336	4.799425E-012	1.751942E-011	1	0.000000E+000
1	26.46845656	1.751942E-011	4.799425E-012	0	0.000000E+000
1	26.46905406	4.799425E-012	1.751942E-011	1	0.000000E+000
1	26.46924909	1.751942E-011	4.799425E-012	0	0.000000E+000
1	26.47098084	4.799425E-012	1.751942E-011	1	0.000000E+000
1	26.47111821	1.751942E-011	4.799425E-012	0	0.000000E+000
1	26.47376636	4.799425E-012	1.751942E-011	1	0.000000E+000
1	26.47388948	1.751942E-011	4.799425E-012	0	0.000000E+000
1	26.47568594	4.799425E-012	1.751942E-011	1	0.000000E+000
1	26.47570217	1.751942E-011	4.799425E-012	0	0.000000E+000
1	26.47633420	4.799425E-012	1.751942E-011	1	0.000000E+000
1	26.47666567	1.751942E-011	4.799425E-012	0	0.000000E+000
1	26.47703478	4.799425E-012	1.751942E-011	1	0.000000E+000
1	26.47726940	1.751942E-011	4.799425E-012	0	0.000000E+000
1	26.47728439	4.799425E-012	1.751942E-011	1	0.000000E+000
1	26.47754192	1.751942E-011	4.799425E-012	0	0.000000E+000
1	26.47872761	4.799425E-012	1.751942E-011	1	0.000000E+000
1	26.47902120	1.751942E-011	4.799425E-012	0	0.000000E+000
1	26.47912342	4.799425E-012	1.751942E-011	1	0.000000E+000
1	26.47937419	1.751942E-011	4.799425E-012	0	0.000000E+000
1	26.48047183	4.799425E-012	1.751942E-011	1	0.000000E+000
1	26.48047931	1.751942E-011	4.799425E-012	0	0.000000E+000
1	26.48169634	4.799425E-012	1.751942E-011	1	0.000000E+000
1	26.48186626	1.751942E-011	4.799425E-012	0	0.000000E+000
1	26.48192835	4.799425E-012	1.751942E-011	1	0.000000E+000
1	26.48239873	1.751942E-011	4.799425E-012	0	0.000000E+000
1	26.48241046	4.799425E-012	1.751942E-011	1	0.000000E+000
1	26.48246501	1.751942E-011	4.799425E-012	0	0.000000E+000
1	26.48400649	4.799425E-012	1.751942E-011	1	0.000000E+000
1	26.48410904	1.751942E-011	4.799425E-012	0	0.000000E+000
1	26.49044683	4.799425E-012	1.751942E-011	1	0.000000E+000
1	26.49049481	1.751942E-011	4.799425E-012	0	0.000000E+000
1	26.49065043	4.799425E-012	1.751942E-011	1	0.000000E+000
1	26.49068903	1.751942E-011	4.799425E-012	0	0.000000E+000
1	26.49090110	4.799425E-012	1.751942E-011	1	0.000000E+000
1	26.49100387	1.751942E-011	4.799425E-012	0	0.000000E+000
1	26.49114330	4.799425E-012	1.751942E-011	1	0.000000E+000
1	26.49125479	1.751942E-011	4.799425E-012	0	0.000000E+000
1	26.49795591	4.799425E-012	1.751942E-011	1	0.000000E+000
1	26.49799853	1.751942E-011	4.799425E-012	0	0.000000E+000
1	26.49826172	4.799425E-012	1.751942E-011	1	0.000000E+000
1	26.49828689	1.751942E-011	4.799425E-012	0	0.000000E+000
1	26.49874819	4.799425E-012	1.751942E-011	1	0.000000E+000
1	26.49911405	1.751942E-011	4.799425E-012	0	0.000000E+000
1	26.50026332	4.799425E-012	1.751942E-011	1	0.000000E+000
1	26.50035106	1.751942E-011	4.799425E-012	0	0.000000E+000
1	26.50075082	4.799425E-012	1.751942E-011	1	0.000000E+000
1	26.50090806	1.751942E-011	4.799425E-012	0	0.000000E+000
1	26.50198304	4.799425E-012	1.751942E-011	1	0.000000E+000
1	26.50209057	1.751942E-011	4.799425E-012	0	0.000000E+000
1	26.50251703	4.799425E-012	1.751942E-011	1	0.000000E+000
1	26.50255427	1.751942E-011	4.799425E-012	0	0.000000E+000
1	26.52067311	4.799425E-012	1.751942E-011	1	0.000000E+000
1	26.52084270	1.751942E-011	4.799425E-012	0	0.000000E+000
1	26.52864322	4.799425E-012	1.751942E-011	1	0.000000E+000
1	26.52867385	1.751942E-011	4.799425E-012	0	0.000000E+000
1	26.52907862	4.799425E-012	1.751942E-011	1	0.000000E+000
1	26.52915317	1.751942E-011	4.799425E-012	0	0.000000E+000
1	26.53048822	4.799425E-012	1.751942E-011	1	0.000000E+000
1	26.53077477	1.751942E-011	4.799425E-012	0	0.000000E+000
1	26.53080268	4.799425E-012	1.751942E-011	1	0.000000E+000
1	26.53143260	1.751942E-011	4.799425E-012	0	0.000000E+000
1	26.53144264	4.799425E-012	1.751942E-011	1	0.000000E+000
1	26.53197946	1.751942E-011	4.799425E-012	0	0.000000E+000
1	26.53463420	4.799425E-012	1.751942E-011	1	0.000000E+000
1	26.53489861	1.751942E-011	4.799425E-012	0	0.000000E+000
1	26.53527583	4.799425E-012	1.751942E-011	1	0.000000E+000
1	26.53559970	1.751942E-011	4.799425E-012	0	0.000000E+000
1	26.53660548	4.799425E-012	1.751942E-011	1	0.000000E+000
1	26.53681039	1.751942E-011	4.799425E-012	0	0.000000E+000
1	26.53818124	4.799425E-012	1.751942E-011	1	0.000000E+000
1	26.53867719	1.751942E-011	4.799425E-012	0	0.000000E+000
1	26.54201017	4.799425E-012	1.751942E-011	1	0.000000E+000
1	26.54221154	1.751942E-011	4.799425E-012	0	0.000000E+000
1	26.54250109	4.799425E-012	1.751942E-011	1	0.000000E+000
1	26.54274575	1.751942E-011	4.799425E-012	0	0.000000E+000
1	26.54405988	4.799425E-012	1.751942E-011	1	0.000000E+000
1	26.54416834	1.751942E-011	4.799425E-012	0	0.000000E+000
1	26.54693457	4.799425E-012	1.751942E-011	1	0.000000E+000
1	26.54737672	1.751942E-011	4.799425E-012	0	0.000000E+000
1	26.54747766	4.799425E-012	1.751942E-011	1	0.000000E+000
1	26.54783581	1.751942E-011	4.799425E-012	0	0.000000E+000
1	26.54836274	4.799425E-012	1.751942E-011	1	0.000000E+000
1	26.54839594	1.751942E-011	4.799425E-012	0	0.000000E+000
1	26.54848090	4.799425E-012	1.751942E-011	1	0.000000E+000
1	26.54873006	1.751942E-011	4.799425E-012	0	0.000000E+000
1	26.54889791	4.799425E-012	1.751942E-011	1	0.000000E+000
1	26.54905765	1.751942E-011	4.799425E-012	0	0.000000E+000
1	26.54982356	4.799425E-012	1.751942E-011	1	0.000000E+000
1	26.54983403	1.751942E-011	4.799425E-012	0	0.000000E+000
1	26.55251745	4.799425E-012	1.751942E-011	1	0.000000E+000
1	26.55268570	1.751942E-011	4.799425E-012	0	0.000000E+000
1	26.55414855	4.799425E-012	1.751942E-011	1	0.000000E+000
1	26.55451308	1.751942E-011	4.799425E-012	0	0.000000E+000
1	26.56076932	4.799425E-012	1.751942E-011	1	0.000000E+000
1	26.56142080	1.751942E-011	4.799425E-012	0	0.000000E+000
1	26.56149575	4.799425E-012	1.751942E-011	1	0.000000E+000
1	26.56156454	1.751942E-011	4.799425E-012	0	0.000000E+000
1	26.56189592	4.799425E-012	1.751942E-011	1	0.000000E+000
1	26.56262178	1.751942E-011	4.799425E-012	0	0.000000E+000
1	26.57628150	4.799425E-012	1.751942E-011	1	0.000000E+000
1	26.57635691	1.751942E-011	4.799425E-012	0	0.000000E+000
1	26.57746416	4.799425E-012	1.751942E-011	1	0.000000E+000
1	26.57836189	1.751942E-011	4.799425E-012	0	0.000000E+000
1	26.57853406	4.799425E-012	1.751942E-011	1	0.000000E+000
1	26.57854017	1.751942E-011	4.799425E-012	0	0.000000E+000
1	26.57993566	4.799425E-012	1.751942E-011	1	0.000000E+000
1	26.57998024	1.751942E-011	4.799425E-012	0	0.000000E+000
1	26.58017062	4.799425E-012	1.751942E-011	1	0.000000E+000
1	26.58030627	1.751942E-011	4.799425E-012	0	0.000000E+000
1	26.58214357	4.799425E-012	1.751942E-011	1	0.000000E+000
1	26.58233898	1.751942E-011	4.799425E-012	0	0.000000E+000
1	26.58316052	4.799425E-012	1.751942E-011	1	0.000000E+000
1	26.58326531	1.751942E-011	4.799425E-012	0	0.000000E+000
1	26.58510163	4.799425E-012	1.751942E-011	1	0.000000E+000
1	26.58516633	1.751942E-011	4.799425E-012	0	0.000000E+000
1	26.58563091	4.799425E-012	1.751942E-011	1	0.000000E+000
1	26.58613045	1.751942E-011	4.799425E-012	0	0.000000E+000
1	26.58697873	4.799425E-012	1.751942E-011	1	0.000000E+000
1	26.58703646	1.751942E-011	4.799425E-012	0	0.000000E+000
1	26.59026538	4.799425E-012	1.751942E-011	1	0.000000E+000
1	26.59040590	1.751942E-011	4.799425E-012	0	0.000000E+000
1	26.59088468	4.799425E-012	1.751942E-011	1	0.000000E+000
1	26.59093153	1.751942E-011	4.799425E-012	0	0.000000E+000
1	26.59351052	4.799425E-012	1.751942E-011	1	0.000000E+000
1	26.59356978	1.751942E-011	4.799425E-012	0	0.000000E+000
1	26.59375769	4.799425E-012	1.751942E-011	1	0.000000E+000
1	26.59384472	1.751942E-011	4.799425E-012	0	0.000000E+000
1	26.59463079	4.799425E-012	1.751942E-011	1	0.000000E+000
1	26.59464757	1.751942E-011	4.799425E-012	0	0.000000E+000
1	26.59881375	4.799425E-012	1.751942E-011	1	0.000000E+000
1	26.59948705	1.751942E-011	4.799425E-012	0	0.000000E+000
1	26.59960848	4.799425E-012	1.751942E-011	1	0.000000E+000
1	26.59975821	1.751942E-011	4.799425E-012	0	0.000000E+000
1	26.60017923	4.799425E-012	1.751942E-011	1	0.000000E+000
1	26.60091982	1.751942E-011	4.799425E-012	0	0.000000E+000
1	26.60113282	4.799425E-012	1.751942E-011	1	0.000000E+000
1	26.60118532	1.751942E-011	4.799425E-012	0	0.000000E+000
1	26.60121456	4.799425E-012	1.751942E-011	1	0.000000E+000
1	26.60148100	1.751942E-011	4.799425E-012	0	0.000000E+000
1	26.60150382	4.799425E-012	1.751942E-011	1	0.000000E+000
1	26.60155514	1.751942E-011	4.799425E-012	0	0.000000E+000
1	26.60226771	4.799425E-012	1.751942E-011	1	0.000000E+000
1	26.60317361	1.751942E-011	4.799425E-012	0	0.000000E+000
1	26.60388044	4.799425E-012	1.751942E-011	1	0.000000E+000
1	26.60393101	1.751942E-011	4.799425E-012	0	0.000000E+000
1	26.61705596	4.799425E-012	1.751942E-011	1	0.000000E+000
1	26.61736617	1.751942E-011	4.799425E-012	0	0.000000E+000
1	26.62010398	4.799425E-012	1.751942E-011	1	0.000000E+000
1	26.62034459	1.751942E-011	4.799425E-012	0	0.000000E+000
1	26.62116504	4.799425E-012	1.751942E-011	1	0.000000E+000
1	26.62137097	1.751942E-011	4.799425E-012	0	0.000000E+000
1	26.62160092	4.799425E-012	1.751942E-011	1	0.000000E+000
1	26.62262492	1.751942E-011	4.799425E-012	0	0.000000E+000
1	26.62422723	4.799425E-012	1.751942E-011	1	0.000000E+000
1	26.62463747	1.751942E-011	4.799425E-012	0	0.000000E+000
1	26.62801930	4.799425E-012	1.751942E-011	1	0.000000E+000
1	26.62818948	1.751942E-011	4.799425E-012	0	0.000000E+000
1	26.63799609	4.799425E-012	1.751942E-011	1	0.000000E+000
1	26.63803558	1.751942E-011	4.799425E-012	0	0.000000E+000
1	26.63804637	4.799425E-012	1.751942E-011	1	0.000000E+000
1	26.63827674	1.751942E-011	4.799425E-012	0	0.000000E+000
1	26.64659176	4.799425E-012	1.751942E-011	1	0.000000E+000
1	26.64668955	1.751942E-011	4.799425E-012	0	0.000000E+000
1	26.64689189	4.799425E-012	1.751942E-011	1	0.000000E+000
1	26.64749708	1.751942E-011	4.799425E-012	0	0.000000E+000
1	26.64796004	4.799425E-012	1.751942E-011	1	0.000000E+000
1	26.64816379	1.751942E-011	4.799425E-012	0	0.000000E+000
1	26.64987497	4.799425E-012	1.751942E-011	1	0.000000E+000
1	26.64995537	1.751942E-011	4.799425E-012	0	0.000000E+000
1	26.65097176	4.799425E-012	1.751942E-011	1	0.000000E+000
1	26.65112295	1.751942E-011	4.799425E-012	0	0.000000E+000
1	26.65123829	4.799425E-012	1.751942E-011	1	0.000000E+000
1	26.65136099	1.751942E-011	4.799425E-012	0	0.000000E+000
1	26.65866382	4.799425E-012	1.751942E-011	1	0.000000E+000
1	26.65872938	1.751942E-011	4.799425E-012	0	0.000000E+000
1	26.65891294	4.799425E-012	1.751942E-011	1	0.000000E+000
1	26.65912312	1.751942E-011	4.799425E-012	0	0.000000E+000
1	26.65931794	4.799425E-012	1.751942E-011	1	0.000000E+000
1	26.65942740	1.751942E-011	4.799425E-012	0	0.000000E+000
1	26.65955481	4.799425E-012	1.751942E-011	1	0.000000E+000
1	26.66020707	1.751942E-011	4.799425E-012	0	0.000000E+000
1	26.66021766	4.799425E-012	1.751942E-011	1	0.000000E+000
1	26.66039942	1.751942E-011	4.799425E-012	0	0.000000E+000
1	26.66137650	4.799425E-012	1.751942E-011	1	0.000000E+000
1	26.66153482	1.751942E-011	4.799425E-012	0	0.000000E+000
1	26.67258542	4.799425E-012	1.751942E-011	1	0.000000E+000
1	26.67309512	1.751942E-011	4.799425E-012	0	0.000000E+000
1	26.67463129	4.799425E-012	1.751942E-011	1	0.000000E+000
1	26.67468930	1.751942E-011	4.799425E-012	0	0.000000E+000
1	26.67485716	4.799425E-012	1.751942E-011	1	0.000000E+000
1	26.67512985	1.751942E-011	4.799425E-012	0	0.000000E+000
1	26.67544056	4.799425E-012	1.751942E-011	1	0.000000E+000
1	26.67552178	1.751942E-011	4.799425E-012	0	0.000000E+000
1	26.67841703	4.799425E-012	1.751942E-011	1	0.000000E+000
1	26.67913248	1.751942E-011	4.799425E-012	0	0.000000E+000
1	26.67952068	4.799425E-012	1.751942E-011	1	0.000000E+000
1	26.67958831	1.751942E-011	4.799425E-012	0	0.000000E+000
1	26.67959386	4.799425E-012	1.751942E-011	1	0.000000E+000
1	26.67963929	1.751942E-011	4.799425E-012	0	0.000000E+000
1	26.67991426	4.799425E-012	1.751942E-011	1	0.000000E+000
1	26.68000360	1.751942E-011	4.799425E-012	0	0.000000E+000
1	26.68017313	4.799425E-012	1.751942E-011	1	0.000000E+000
1	26.68055062	1.751942E-011	4.799425E-012	0	0.000000E+000
1	26.68078095	4.799425E-012	1.751942E-011	1	0.000000E+000
1	26.68155958	1.751942E-011	4.799425E-012	0	0.000000E+000
1	26.68172371	4.799425E-012	1.751942E-011	1	0.000000E+000
1	26.68215474	1.751942E-011	4.799425E-012	0	0.000000E+000
1	26.68597547	4.799425E-012	1.751942E-011	1	0.000000E+000
1	26.68635758	1.751942E-011	4.799425E-012	0	0.000000E+000
1	26.68737344	4.799425E-012	1.751942E-011	1	0.000000E+000
1	26.68772652	1.751942E-011	4.799425E-012	0	0.000000E+000
1	26.68837039	4.799425E-012	1.751942E-011	1	0.000000E+000
1	26.68841484	1.751942E-011	4.799425E-012	0	0.000000E+000
1	26.68852084	4.799425E-012	1.751942E-011	1	0.000000E+000
1	26.68857869	1.751942E-011	4.799425E-012	0	0.000000E+000
1	26.68987866	4.799425E-012	1.751942E-011	1	0.000000E+000
1	26.68998562	1.751942E-011	4.799425E-012	0	0.000000E+000
1	26.69105119	4.799425E-012	1.751942E-011	1	0.000000E+000
1	26.69113311	1.751942E-011	4.799425E-012	0	0.000000E+000
1	26.69122537	4.799425E-012	1.751942E-011	1	0.000000E+000
1	26.69184479	1.751942E-011	4.799425E-012	0	0.000000E+000
1	30.60908703	4.841885E-012	1.756189E-011	1	0.000000E+000
1	30.60912660	1.756189E-011	4.841885E-012	0	0.000000E+000
1	30.62104916	4.841885E-012	1.756189E-011	1	0.000000E+000
1	30.62109666	1.756189E-011	4.841885E-012	0	0.000000E+000
1	30.63328429	4.841885E-012	1.756189E-011	1	0.000000E+000
1	30.63333240	1.756189E-011	4.841885E-012	0	0.000000E+000
1	30.63375666	4.841885E-012	1.756189E-011	1	0.000000E+000
1	30.63498786	1.756189E-011	4.841885E-012	0	0.000000E+000
1	30.63730796	4.841885E-012	1.756189E-011	1	0.000000E+000
1	30.63788607	1.756189E-011	4.841885E-012	0	0.000000E+000
1	30.63790598	4.841885E-012	1.756189E-011	1	0.000000E+000
1	30.63838183	1.756189E-011	4.841885E-012	0	0.000000E+000
1	30.64333407	4.841885E-012	1.756189E-011	1	0.000000E+000
1	30.64363713	1.756189E-011	4.841885E-012	0	0.000000E+000
1	30.64489367	4.841885E-012	1.756189E-011	1	0.000000E+000
1	30.64525100	1.756189E-011	4.841885E-012	0	0.000000E+000
1	30.64531971	4.841885E-012	1.756189E-011	1	0.000000E+000
1	30.64536490	1.756189E-011	4.841885E-012	0	0.000000E+000
1	30.64558881	4.841885E-012	1.756189E-011	1	0.000000E+000
1	30.64590376	1.756189E-011	4.841885E-012	0	0.000000E+000
1	30.64658024	4.841885E-012	1.756189E-011	1	0.000000E+000
1	30.64666740	1.756189E-011	4.841885E-012	0	0.000000E+000
1	30.64876014	4.841885E-012	1.756189E-011	1	0.000000E+000
1	30.64927122	1.756189E-011	4.841885E-012	0	0.000000E+000
1	30.65166175	4.841885E-012	1.756189E-011	1	0.000000E+000
1	30.65190802	1.756189E-011	4.841885E-012	0	0.000000E+000
1	30.65221017	4.841885E-012	1.756189E-011	1	0.000000E+000
1	30.65265870	1.756189E-011	4.841885E-012	0	0.000000E+000
1	30.65633347	4.841885E-012	1.756189E-011	1	0.000000E+000
1	30.65645257	1.756189E-011	4.841885E-012	0	0.000000E+000
1	30.65679992	4.841885E-012	1.756189E-011	1	0.000000E+000
1	30.65681456	1.756189E-011	4.841885E-012	0	0.000000E+000
1	30.65752479	4.841885E-012	1.756189E-011	1	0.000000E+000
1	30.65812321	1.756189E-011	4.841885E-012	0	0.000000E+000
1	30.66005142	4.841885E-012	1.756189E-011	1	0.000000E+000
1	30.66006008	1.756189E-011	4.841885E-012	0	0.000000E+000
1	30.66016673	4.841885E-012	1.756189E-011	1	0.000000E+000
1	30.66059004	1.756189E-011	4.841885E-012	0	0.000000E+000
1	30.66210380	4.841885E-012	1.756189E-011	1	0.000000E+000
1	30.66223493	1.756189E-011	4.841885E-012	0	0.000000E+000
1	30.66401133	4.841885E-012	1.756189E-011	1	0.000000E+000
1	30.66402208	1.756189E-011	4.841885E-012	0	0.000000E+000
1	30.66434378	4.841885E-012	1.756189E-011	1	0.000000E+000
1	30.66503858	1.756189E-011	4.841885E-012	0	0.000000E+000
1	30.66573337	4.841885E-012	1.756189E-011	1	0.000000E+000
1	30.66601072	1.756189E-011	4.841885E-012	0	0.000000E+000
1	30.66622377	4.841885E-012	1.756189E-011	1	0.000000E+000
1	30.66636997	1.756189E-011	4.841885E-012	0	0.000000E+000
1	30.66796870	4.841885E-012	1.756189E-011	1	0.000000E+000
1	30.66799377	1.756189E-011	4.841885E-012	0	0.000000E+000
1	30.66891948	4.841885E-012	1.756189E-011	1	0.000000E+000
1	30.66943765	1.756189E-011	4.841885E-012	0	0.000000E+000
1	30.66944594	4.841885E-012	1.756189E-011	1	0.000000E+000
1	30.66951992	1.756189E-011	4.841885E-012	0	0.000000E+000
1	30.68226414	4.841885E-012	1.756189E-011	1	0.000000E+000
1	30.68231783	1.756189E-011	4.841885E-012	0	0.000000E+000
1	30.68371210	4.841885E-012	1.756189E-011	1	0.000000E+000
1	30.68393543	1.756189E-011	4.841885E-012	0	0.000000E+000
1	30.68591182	4.841885E-012	1.756189E-011	1	0.000000E+000
1	30.68602995	1.756189E-011	4.841885E-012	0	0.000000E+000
1	30.68707428	4.841885E-012	1.756189E-011	1	0.000000E+000
1	30.68726433	1.756189E-011	4.841885E-012	0	0.000000E+000
1	30.68768701	4.841885E-012	1.756189E-011	1	0.000000E+000
1	30.68780783	1.756189E-011	4.841885E-012	0	0.000000E+000
1	30.68832706	4.841885E-012	1.756189E-011	1	0.000000E+000
1	30.68873805	1.756189E-011	4.841885E-012	0	0.000000E+000
1	30.69659343	4.841885E-012	1.756189E-011	1	0.000000E+000
1	30.69669846	1.756189E-011	4.841885E-012	0	0.000000E+000
1	30.69884355	4.841885E-012	1.756189E-011	1	0.000000E+000
1	30.69893451	1.756189E-011	4.841885E-012	0	0.000000E+000
1	30.70045392	4.841885E-012	1.756189E-011	1	0.000000E+000
1	30.70126725	1.756189E-011	4.841885E-012	0	0.000000E+000
1	30.70174614	4.841885E-012	1.756189E-011	1	0.000000E+000
1	30.70195861	1.756189E-011	4.841885E-012	0	0.000000E+000
1	30.70204486	4.841885E-012	1.756189E-011	1	0.000000E+000
1	30.70208133	1.756189E-011	4.841885E-012	0	0.000000E+000
1	30.70218069	4.841885E-012	1.756189E-011	1	0.000000E+000
1	30.70242614	1.756189E-011	4.841885E-012	0	0.000000E+000
1	30.70279139	4.841885E-012	1.756189E-011	1	0.000000E+000
1	30.70337609	1.756189E-011	4.841885E-012	0	0.000000E+000
1	30.70495962	4.841885E-012	1.756189E-011	1	0.000000E+000
1	30.70579607	1.756189E-011	4.841885E-012	0	0.000000E+000
1	30.70707048	4.841885E-012	1.756189E-011	1	0.000000E+000
1	30.70795452	1.756189E-011	4.841885E-012	0	0.000000E+000
1	30.70841622	4.841885E-012	1.756189E-011	1	0.000000E+000
1	30.70889853	1.756189E-011	4.841885E-012	0	0.000000E+000
1	30.70914024	4.841885E-012	1.756189E-011	1	0.000000E+000
1	30.70979725	1.756189E-011	4.841885E-012	0	0.000000E+000
1	30.70981690	4.841885E-012	1.756189E-011	1	0.000000E+000
1	30.70984194	1.756189E-011	4.841885E-012	0	0.000000E+000
1	30.71000331	4.841885E-012	1.756189E-011	1	0.000000E+000
1	30.71063386	1.756189E-011	4.841885E-012	0	0.000000E+000
1	30.71201816	4.841885E-012	1.756189E-011	1	0.000000E+000
1	30.71205194	1.756189E-011	4.841885E-012	0	0.000000E+000
1	30.71333372	4.841885E-012	1.756189E-011	1	0.000000E+000
1	30.71340278	1.756189E-011	4.841885E-012	0	0.000000E+000
1	30.71390775	4.841885E-012	1.756189E-011	1	0.000000E+000
1	30.71444268	1.756189E-011	4.841885E-012	0	0.000000E+000
1	30.71725244	4.841885E-012	1.756189E-011	1	0.000000E+000
1	30.71726059	1.756189E-011	4.841885E-012	0	0.000000E+000
1	30.71754799	4.841885E-012	1.756189E-011	1	0.000000E+000
1	30.71767626	1.756189E-011	4.841885E-012	0	0.000000E+000
1	30.71975843	4.841885E-012	1.756189E-011	1	0.000000E+000
1	30.71983416	1.756189E-011	4.841885E-012	0	0.000000E+000
1	30.72069851	4.841885E-012	1.756189E-011	1	0.000000E+000
1	30.72073137	1.756189E-011	4.841885E-012	0	0.000000E+000
1	30.72477726	4.841885E-012	1.756189E-011	1	0.000000E+000
1	30.72486525	1.756189E-011	4.841885E-012	0	0.000000E+000
1	30.72524492	4.841885E-012	1.756189E-011	1	0.000000E+000
1	30.72532457	1.756189E-011	4.841885E-012	0	0.000000E+000
1	30.72599769	4.841885E-012	1.756189E-011	1	0.000000E+000
1	30.72625833	1.756189E-011	4.841885E-012	0	0.000000E+000
1	30.72733946	4.841885E-012	1.756189E-011	1	0.000000E+000
1	30.72754171	1.756189E-011	4.841885E-012	0	0.000000E+000
1	30.72917279	4.841885E-012	1.756189E-011	1	0.000000E+000
1	30.72945989	1.756189E-011	4.841885E-012	0	0.000000E+000
1	30.73165025	4.841885E-012	1.756189E-011	1	0.000000E+000
1	30.73170318	1.756189E-011	4.841885E-012	0	0.000000E+000
1	30.73180938	4.841885E-012	1.756189E-011	1	0.000000E+000
1	30.73212938	1.756189E-011	4.841885E-012	0	0.000000E+000
1	30.73352027	4.841885E-012	1.756189E-011	1	0.000000E+000
1	30.73353525	1.756189E-011	4.841885E-012	0	0.000000E+000
1	30.73444518	4.841885E-012	1.756189E-011	1	0.000000E+000
1	30.73459183	1.756189E-011	4.841885E-012	0	0.000000E+000
1	30.73525789	4.841885E-012	1.756189E-011	1	0.000000E+000
1	30.73559376	1.756189E-011	4.841885E-012	0	0.000000E+000
1	30.73680200	4.841885E-012	1.756189E-011	1	0.000000E+000
1	30.73704035	1.756189E-011	4.841885E-012	0	0.000000E+000
1	30.73907925	4.841885E-012	1.756189E-011	1	0.000000E+000
1	30.73926145	1.756189E-011	4.841885E-012	0	0.000000E+000
1	30.74132431	4.841885E-012	1.756189E-011	1	0.000000E+000
1	30.74156353	1.756189E-011	4.841885E-012	0	0.000000E+000
1	30.74158800	4.841885E-012	1.756189E-011	1	0.000000E+000
1	30.74169573	1.756189E-011	4.841885E-012	0	0.000000E+000
1	30.74323729	4.841885E-012	1.756189E-011	1	0.000000E+000
1	30.74342292	1.756189E-011	4.841885E-012	0	0.000000E+000
1	30.74416266	4.841885E-012	1.756189E-011	1	0.000000E+000
1	30.74431291	1.756189E-011	4.841885E-012	0	0.000000E+000
1	30.74547203	4.841885E-012	1.756189E-011	1	0.000000E+000
1	30.74553327	1.756189E-011	4.841885E-012	0	0.000000E+000
1	30.74838413	4.841885E-012	1.756189E-011	1	0.000000E+000
1	30.74865847	1.756189E-011	4.841885E-012	0	0.000000E+000
1	30.75505685	4.841885E-012	1.756189E-011	1	0.000000E+000
1	30.75526311	1.756189E-011	4.841885E-012	0	0.000000E+000
1	30.75582547	4.841885E-012	1.756189E-011	1	0.000000E+000
1	30.75590522	1.756189E-011	4.841885E-012	0	0.000000E+000
1	30.75661163	4.841885E-012	1.756189E-011	1	0.000000E+000
1	30.75673345	1.756189E-011	4.841885E-012	0	0.000000E+000
1	30.75829022	4.841885E-012	1.756189E-011	1	0.000000E+000
1	30.75838013	1.756189E-011	4.841885E-012	0	0.000000E+000
1	30.75849892	4.841885E-012	1.756189E-011	1	0.000000E+000
1	30.75863141	1.756189E-011	4.841885E-012	0	0.000000E+000
1	30.75880264	4.841885E-012	1.756189E-011	1	0.000000E+000
1	30.75887531	1.756189E-011	4.841885E-012	0	0.000000E+000
1	30.76028859	4.841885E-012	1.756189E-011	1	0.000000E+000
1	30.76041116	1.756189E-011	4.841885E-012	0	0.000000E+000
1	30.76628523	4.841885E-012	1.756189E-011	1	0.000000E+000
1	30.76689975	1.756189E-011	4.841885E-012	0	0.000000E+000
1	30.76718514	4.841885E-012	1.756189E-011	1	0.000000E+000
1	30.76771897	1.756189E-011	4.841885E-012	0	0.000000E+000
1	30.76897510	4.841885E-012	1.756189E-011	1	0.000000E+000
1	30.76931597	1.756189E-011	4.841885E-012	0	0.000000E+000
1	30.77033373	4.841885E-012	1.756189E-011	1	0.000000E+000
1	30.77045326	1.756189E-011	4.841885E-012	0	0.000000E+000
1	30.77204769	4.841885E-012	1.756189E-011	1	0.000000E+000
1	30.77262960	1.756189E-011	4.841885E-012	0	0.000000E+000
1	30.77307829	4.841885E-012	1.756189E-011	1	0.000000E+000
1	30.77347818	1.756189E-011	4.841885E-012	0	0.000000E+000
1	30.77430048	4.841885E-012	1.756189E-011	1	0.000000E+000
1	30.77437443	1.756189E-011	4.841885E-012	0	0.000000E+000
1	30.77554248	4.841885E-012	1.756189E-011	1	0.000000E+000
1	30.77555717	1.756189E-011	4.841885E-012	0	0.000000E+000
1	30.78363139	4.841885E-012	1.756189E-011	1	0.000000E+000
1	30.78369486	1.756189E-011	4.841885E-012	0	0.000000E+000
1	30.78502531	4.841885E-012	1.756189E-011	1	0.000000E+000
1	30.78513424	1.756189E-011	4.841885E-012	0	0.000000E+000
1	30.78609820	4.841885E-012	1.756189E-011	1	0.000000E+000
1	30.78628920	1.756189E-011	4.841885E-012	0	0.000000E+000
1	30.78687671	4.841885E-012	1.756189E-011	1	0.000000E+000
1	30.78703676	1.756189E-011	4.841885E-012	0	0.000000E+000
1	30.78751234	4.841885E-012	1.756189E-011	1	0.000000E+000
1	30.78765729	1.756189E-011	4.841885E-012	0	0.000000E+000
1	30.78804697	4.841885E-012	1.756189E-011	1	0.000000E+000
1	30.78817142	1.756189E-011	4.841885E-012	0	0.000000E+000
1	30.79029198	4.841885E-012	1.756189E-011	1	0.000000E+000
1	30.79047529	1.756189E-011	4.841885E-012	0	0.000000E+000
1	30.79442135	4.841885E-012	1.756189E-011	1	0.000000E+000
1	30.79449341	1.756189E-011	4.841885E-012	0	0.000000E+000
1	30.79471374	4.841885E-012	1.756189E-011	1	0.000000E+000
1	30.79520325	1.756189E-011	4.841885E-012	0	0.000000E+000
1	30.79608666	4.841885E-012	1.756189E-011	1	0.000000E+000
1	30.79636692	1.756189E-011	4.841885E-012	0	0.000000E+000
1	30.80143929	4.841885E-012	1.756189E-011	1	0.000000E+000
1	30.80170752	1.756189E-011	4.841885E-012	0	0.000000E+000
1	30.80568570	4.841885E-012	1.756189E-011	1	0.000000E+000
1	30.80588014	1.756189E-011	4.841885E-012	0	0.000000E+000
1	30.80918164	4.841885E-012	1.756189E-011	1	0.000000E+000
1	30.80921395	1.756189E-011	4.841885E-012	0	0.000000E+000
1	30.81088804	4.841885E-012	1.756189E-011	1	0.000000E+000
1	30.81102594	1.756189E-011	4.841885E-012	0	0.000000E+000
1	30.81109125	4.841885E-012	1.756189E-011	1	0.000000E+000
1	30.81112929	1.756189E-011	4.841885E-012	0	0.000000E+000
1	30.81153159	4.841885E-012	1.756189E-011	1	0.000000E+000
1	30.81161819	1.756189E-011	4.841885E-012	0	0.000000E+000
1	30.81268022	4.841885E-012	1.756189E-011	1	0.000000E+000
1	30.81311460	1.756189E-011	4.841885E-012	0	0.000000E+000
1	30.81311818	4.841885E-012	1.756189E-011	1	0.000000E+000
1	30.81339832	1.756189E-011	4.841885E-012	0	0.000000E+000
1	30.81778693	4.841885E-012	1.756189E-011	1	0.000000E+000
1	30.81797593	1.756189E-011	4.841885E-012	0	0.000000E+000
1	30.81936294	4.841885E-012	1.756189E-011	1	0.000000E+000
1	30.81943510	1.756189E-011	4.841885E-012	0	0.000000E+000
1	30.81949732	4.841885E-012	1.756189E-011	1	0.000000E+000
1	30.81965850	1.756189E-011	4.841885E-012	0	0.000000E+000
1	30.82045390	4.841885E-012	1.756189E-011	1	0.000000E+000
1	30.82049150	1.756189E-011	4.841885E-012	0	0.000000E+000
1	30.82219657	4.841885E-012	1.756189E-011	1	0.000000E+000
1	30.82227131	1.756189E-011	4.841885E-012	0	0.000000E+000
1	30.82370698	4.841885E-012	1.756189E-011	1	0.000000E+000
1	30.82374062	1.756189E-011	4.841885E-012	0	0.000000E+000
1	30.82711014	4.841885E-012	1.756189E-011	1	0.000000E+000
1	30.82716193	1.756189E-011	4.841885E-012	0	0.000000E+000
1	30.82918875	4.841885E-012	1.756189E-011	1	0.000000E+000
1	30.82938004	1.756189E-011	4.841885E-012	0	0.000000E+000
1	30.82965446	4.841885E-012	1.756189E-011	1	0.000000E+000
1	30.82974390	1.756189E-011	4.841885E-012	0	0.000000E+000
1	30.83242223	4.841885E-012	1.756189E-011	1	0.000000E+000
1	30.83251724	1.756189E-011	4.841885E-012	0	0.000000E+000
1	30.83837135	4.841885E-012	1.756189E-011	1	0.000000E+000
1	30.83855750	1.756189E-011	4.841885E-012	0	0.000000E+000
1	30.83918997	4.841885E-012	1.756189E-011	1	0.000000E+000
1	30.83976411	1.756189E-011	4.841885E-012	0	0.000000E+000
1	30.83979170	4.841885E-012	1.756189E-011	1	0.000000E+000
1	30.84009667	1.756189E-011	4.841885E-012	0	0.000000E+000
1	30.84069043	4.841885E-012	1.756189E-011	1	0.000000E+000
1	30.84079452	1.756189E-011	4.841885E-012	0	0.000000E+000
1	30.84108028	4.841885E-012	1.756189E-011	1	0.000000E+000
1	30.84126092	1.756189E-011	4.841885E-012	0	0.000000E+000
1	30.84263403	4.841885E-012	1.756189E-011	1	0.000000E+000
1	30.84266164	1.756189E-011	4.841885E-012	0	0.000000E+000
1	30.84359219	4.841885E-012	1.756189E-011	1	0.000000E+000
1	30.84421679	1.756189E-011	4.841885E-012	0	0.000000E+000
1	30.84538156	4.841885E-012	1.756189E-011	1	0.000000E+000
1	30.84568330	1.756189E-011	4.841885E-012	0	0.000000E+000
1	30.84612184	4.841885E-012	1.756189E-011	1	0.000000E+000
1	30.84627030	1.756189E-011	4.841885E-012	0	0.000000E+000
1	30.84643363	4.841885E-012	1.756189E-011	1	0.000000E+000
1	30.84682916	1.756189E-011	4.841885E-012	0	0.000000E+000
1	30.84905066	4.841885E-012	1.756189E-011	1	0.000000E+000
1	30.84941454	1.756189E-011	4.841885E-012	0	0.000000E+000
1	30.84949026	4.841885E-012	1.756189E-011	1	0.000000E+000
1	30.84985321	1.756189E-011	4.841885E-012	0	0.000000E+000
1	30.85059580	4.841885E-012	1.756189E-011	1	0.000000E+000
1	30.85099592	1.756189E-011	4.841885E-012	0	0.000000E+000
1	30.85359711	4.841885E-012	1.756189E-011	1	0.000000E+000
1	30.85381165	1.756189E-011	4.841885E-012	0	0.000000E+000
1	30.85539153	4.841885E-012	1.756189E-011	1	0.000000E+000
1	30.85558410	1.756189E-011	4.841885E-012	0	0.000000E+000
1	30.85560414	4.841885E-012	1.756189E-011	1	0.000000E+000
1	30.85599500	1.756189E-011	4.841885E-012	0	0.000000E+000
1	30.85682939	4.841885E-012	1.756189E-011	1	0.000000E+000
1	30.85704788	1.756189E-011	4.841885E-012	0	0.000000E+000
1	30.85711857	4.841885E-012	1.756189E-011	1	0.000000E+000
1	30.85746760	1.756189E-011	4.841885E-012	0	0.000000E+000
1	30.85962332	4.841885E-012	1.756189E-011	1	0.000000E+000
1	30.86027020	1.756189E-011	4.841885E-012	0	0.000000E+000
1	30.86226447	4.841885E-012	1.756189E-011	1	0.000000E+000
1	30.86228897	1.756189E-011	4.841885E-012	0	0.000000E+000
1	30.86814157	4.841885E-012	1.756189E-011	1	0.000000E+000
1	30.86823547	1.756189E-011	4.841885E-012	0	0.000000E+000
1	30.86825256	4.841885E-012	1.756189E-011	1	0.000000E+000
1	30.86855418	1.756189E-011	4.841885E-012	0	0.000000E+000
1	30.86895136	4.841885E-012	1.756189E-011	1	0.000000E+000
1	30.86962466	1.756189E-011	4.841885E-012	0	0.000000E+000
1	30.86965597	4.841885E-012	1.756189E-011	1	0.000000E+000
1	30.86982940	1.756189E-011	4.841885E-012	0	0.000000E+000
1	30.87113447	4.841885E-012	1.756189E-011	1	0.000000E+000
1	30.87114010	1.756189E-011	4.841885E-012	0	0.000000E+000
1	30.87285795	4.841885E-012	1.756189E-011	1	0.000000E+000
1	30.87311357	1.756189E-011	4.841885E-012	0	0.000000E+000
1	30.87347573	4.841885E-012	1.756189E-011	1	0.000000E+000
1	30.87390220	1.756189E-011	4.841885E-012	0	0.000000E+000
1	30.87650332	4.841885E-012	1.756189E-011	1	0.000000E+000
1	30.87679479	1.756189E-011	4.841885E-012	0	0.000000E+000
1	30.87736326	4.841885E-012	1.756189E-011	1	0.000000E+000
1	30.87804832	1.756189E-011	4.841885E-012	0	0.000000E+000
1	30.87807470	4.841885E-012	1.756189E-011	1	0.000000E+000
1	30.87835497	1.756189E-011	4.841885E-012	0	0.000000E+000
1	30.87844764	4.841885E-012	1.756189E-011	1	0.000000E+000
1	30.87847203	1.756189E-011	4.841885E-012	0	0.000000E+000
1	30.87921902	4.841885E-012	1.756189E-011	1	0.000000E+000
1	30.87959816	1.756189E-011	4.841885E-012	0	0.000000E+000
1	30.87963038	4.841885E-012	1.756189E-011	1	0.000000E+000
1	30.88033724	1.756189E-011	4.841885E-012	0	0.000000E+000
1	30.88767026	4.841885E-012	1.756189E-011	1	0.000000E+000
1	30.88793553	1.756189E-011	4.841885E-012	0	0.000000E+000
1	30.88795550	4.841885E-012	1.756189E-011	1	0.000000E+000
1	30.88832890	1.756189E-011	4.841885E-012	0	0.000000E+000
1	30.89017357	4.841885E-012	1.756189E-011	1	0.000000E+000
1	30.89027485	1.756189E-011	4.841885E-012	0	0.000000E+000
1	30.89134301	4.841885E-012	1.756189E-011	1	0.000000E+000
1	30.89135608	1.756189E-011	4.841885E-012	0	0.000000E+000
1	30.89198243	4.841885E-012	1.756189E-011	1	0.000000E+000
1	30.89204916	1.756189E-011	4.841885E-012	0	0.000000E+000
1	30.89238272	4.841885E-012	1.756189E-011	1	0.000000E+000
1	30.89245540	1.756189E-011	4.841885E-012	0	0.000000E+000
1	30.89270596	4.841885E-012	1.756189E-011	1	0.000000E+000
1	30.89363648	1.756189E-011	4.841885E-012	0	0.000000E+000
1	30.89724277	4.841885E-012	1.756189E-011	1	0.000000E+000
1	30.89734405	1.756189E-011	4.841885E-012	0	0.000000E+000
1	30.89837365	4.841885E-012	1.756189E-011	1	0.000000E+000
1	30.89837980	1.756189E-011	4.841885E-012	0	0.000000E+000
1	30.89864928	4.841885E-012	1.756189E-011	1	0.000000E+000
1	30.89878564	1.756189E-011	4.841885E-012	0	0.000000E+000
1	30.90009663	4.841885E-012	1.756189E-011	1	0.000000E+000
1	30.90039231	1.756189E-011	4.841885E-012	0	0.000000E+000
1	30.90095512	4.841885E-012	1.756189E-011	1	0.000000E+000
1	30.90104029	1.756189E-011	4.841885E-012	0	0.000000E+000
1	30.90227892	4.841885E-012	1.756189E-011	1	0.000000E+000
1	30.90263447	1.756189E-011	4.841885E-012	0	0.000000E+000
1	30.90386781	4.841885E-012	1.756189E-011	1	0.000000E+000
1	30.90406863	1.756189E-011	4.841885E-012	0	0.000000E+000
1	30.90407946	4.841885E-012	1.756189E-011	1	0.000000E+000
1	30.90424735	1.756189E-011	4.841885E-012	0	0.000000E+000
1	30.90533981	4.841885E-012	1.756189E-011	1	0.000000E+000
1	30.90540399	1.756189E-011	4.841885E-012	0	0.000000E+000
1	30.90564623	4.841885E-012	1.756189E-011	1	0.000000E+000
1	30.90616469	1.756189E-011	4.841885E-012	0	0.000000E+000
1	30.91262724	4.841885E-012	1.756189E-011	1	0.000000E+000
1	30.91266947	1.756189E-011	4.841885E-012	0	0.000000E+000
1	33.17764996	4.875773E-012	1.759577E-011	1	0.000000E+000
1	33.17773168	1.759577E-011	4.875773E-012	0	0.000000E+000
1	33.18111369	4.875773E-012	1.759577E-011	1	0.000000E+000
1	33.18116286	1.759577E-011	4.875773E-012	0	0.000000E+000
1	33.18130548	4.875773E-012	1.759577E-011	1	0.000000E+000
1	33.18158818	1.759577E-011	4.875773E-012	0	0.000000E+000
1	33.18256791	4.875773E-012	1.759577E-011	1	0.000000E+000
1	33.18282836	1.759577E-011	4.875773E-012	0	0.000000E+000
1	33.18326271	4.875773E-012	1.759577E-011	1	0.000000E+000
1	33.18333210	1.759577E-011	4.875773E-012	0	0.000000E+000
1	33.18340300	4.875773E-012	1.759577E-011	1	0.000000E+000
1	33.18340917	1.759577E-011	4.875773E-012	0	0.000000E+000
1	33.18686682	4.875773E-012	1.759577E-011	1	0.000000E+000
1	33.18694680	1.759577E-011	4.875773E-012	0	0.000000E+000
1	33.18765046	4.875773E-012	1.759577E-011	1	0.000000E+000
1	33.18770031	1.759577E-011	4.875773E-012	0	0.000000E+000
1	33.19138001	4.875773E-012	1.759577E-011	1	0.000000E+000
1	33.19157114	1.759577E-011	4.875773E-012	0	0.000000E+000
1	33.19226108	4.875773E-012	1.759577E-011	1	0.000000E+000
1	33.19235771	1.759577E-011	4.875773E-012	0	0.000000E+000
1	33.19247717	4.875773E-012	1.759577E-011	1	0.000000E+000
1	33.19265859	1.759577E-011	4.875773E-012	0	0.000000E+000
1	33.19456415	4.875773E-012	1.759577E-011	1	0.000000E+000
1	33.19482091	1.759577E-011	4.875773E-012	0	0.000000E+000
1	33.19950533	4.875773E-012	1.759577E-011	1	0.000000E+000
1	33.19955410	1.759577E-011	4.875773E-012	0	0.000000E+000
1	33.19957682	4.875773E-012	1.759577E-011	1	0.000000E+000
1	33.19970071	1.759577E-011	4.875773E-012	0	0.000000E+000
1	33.20013597	4.875773E-012	1.759577E-011	1	0.000000E+000
1	33.20021233	1.759577E-011	4.875773E-012	0	0.000000E+000
1	33.20024971	4.875773E-012	1.759577E-011	1	0.000000E+000
1	33.20060653	1.759577E-011	4.875773E-012	0	0.000000E+000
1	33.20225248	4.875773E-012	1.759577E-011	1	0.000000E+000
1	33.20266729	1.759577E-011	4.875773E-012	0	0.000000E+000
1	33.20391606	4.875773E-012	1.759577E-011	1	0.000000E+000
1	33.20394474	1.759577E-011	4.875773E-012	0	0.000000E+000
1	33.20794151	4.875773E-012	1.759577E-011	1	0.000000E+000
1	33.20809583	1.759577E-011	4.875773E-012	0	0.000000E+000
1	33.20928666	4.875773E-012	1.759577E-011	1	0.000000E+000
1	33.20977592	1.759577E-011	4.875773E-012	0	0.000000E+000
1	33.21060975	4.875773E-012	1.759577E-011	1	0.000000E+000
1	33.21073420	1.759577E-011	4.875773E-012	0	0.000000E+000
1	33.21105443	4.875773E-012	1.759577E-011	1	0.000000E+000
1	33.21107863	1.759577E-011	4.875773E-012	0	0.000000E+000
1	33.21170624	4.875773E-012	1.759577E-011	1	0.000000E+000
1	33.21219399	1.759577E-011	4.875773E-012	0	0.000000E+000
1	33.21259645	4.875773E-012	1.759577E-011	1	0.000000E+000
1	33.21274362	1.759577E-011	4.875773E-012	0	0.000000E+000
1	33.21404190	4.875773E-012	1.759577E-011	1	0.000000E+000
1	33.21409476	1.759577E-011	4.875773E-012	0	0.000000E+000
1	33.21707372	4.875773E-012	1.759577E-011	1	0.000000E+000
1	33.21716811	1.759577E-011	4.875773E-012	0	0.000000E+000
1	33.22609910	4.875773E-012	1.759577E-011	1	0.000000E+000
1	33.22636352	1.759577E-011	4.875773E-012	0	0.000000E+000
1	33.22729519	4.875773E-012	1.759577E-011	1	0.000000E+000
1	33.22734633	1.759577E-011	4.875773E-012	0	0.000000E+000
1	33.22737847	4.875773E-012	1.759577E-011	1	0.000000E+000
1	33.22759981	1.759577E-011	4.875773E-012	0	0.000000E+000
1	33.22840098	4.875773E-012	1.759577E-011	1	0.000000E+000
1	33.22852699	1.759577E-011	4.875773E-012	0	0.000000E+000
1	33.22856592	4.875773E-012	1.759577E-011	1	0.000000E+000
1	33.22867739	1.759577E-011	4.875773E-012	0	0.000000E+000
1	33.22884075	4.875773E-012	1.759577E-011	1	0.000000E+000
1	33.22892190	1.759577E-011	4.875773E-012	0	0.000000E+000
1	33.22948078	4.875773E-012	1.759577E-011	1	0.000000E+000
1	33.23039222	1.759577E-011	4.875773E-012	0	0.000000E+000
1	33.23103904	4.875773E-012	1.759577E-011	1	0.000000E+000
1	33.23117550	1.759577E-011	4.875773E-012	0	0.000000E+000
1	33.23359237	4.875773E-012	1.759577E-011	1	0.000000E+000
1	33.23392575	1.759577E-011	4.875773E-012	0	0.000000E+000
1	33.23649552	4.875773E-012	1.759577E-011	1	0.000000E+000
1	33.23665228	1.759577E-011	4.875773E-012	0	0.000000E+000
1	33.23800937	4.875773E-012	1.759577E-011	1	0.000000E+000
1	33.23803027	1.759577E-011	4.875773E-012	0	0.000000E+000
1	33.23808396	4.875773E-012	1.759577E-011	1	0.000000E+000
1	33.23822541	1.759577E-011	4.875773E-012	0	0.000000E+000
1	33.23879637	4.875773E-012	1.759577E-011	1	0.000000E+000
1	33.23894321	1.759577E-011	4.875773E-012	0	0.000000E+000
1	33.24312013	4.875773E-012	1.759577E-011	1	0.000000E+000
1	33.24325015	1.759577E-011	4.875773E-012	0	0.000000E+000
1	33.24347186	4.875773E-012	1.759577E-011	1	0.000000E+000
1	33.24371485	1.759577E-011	4.875773E-012	0	0.000000E+000
1	33.24374013	4.875773E-012	1.759577E-011	1	0.000000E+000
1	33.24396853	1.759577E-011	4.875773E-012	0	0.000000E+000
1	33.24401681	4.875773E-012	1.759577E-011	1	0.000000E+000
1	33.24428262	1.759577E-011	4.875773E-012	0	0.000000E+000
1	33.24560052	4.875773E-012	1.759577E-011	1	0.000000E+000
1	33.24594309	1.759577E-011	4.875773E-012	0	0.000000E+000
1	33.24646319	4.875773E-012	1.759577E-011	1	0.000000E+000
1	33.24652498	1.759577E-011	4.875773E-012	0	0.000000E+000
1	33.38744089	4.821104E-012	1.754110E-011	1	0.000000E+000
1	33.38748905	1.754110E-011	4.821104E-012	0	0.000000E+000
1	33.38756064	4.821104E-012	1.754110E-011	1	0.000000E+000
1	33.38776971	1.754110E-011	4.821104E-012	0	0.000000E+000
1	33.38856315	4.821104E-012	1.754110E-011	1	0.000000E+000
1	33.38864871	1.754110E-011	4.821104E-012	0	0.000000E+000
1	33.38909537	4.821104E-012	1.754110E-011	1	0.000000E+000
1	33.38916572	1.754110E-011	4.821104E-012	0	0.000000E+000
1	33.39015122	4.821104E-012	1.754110E-011	1	0.000000E+000
1	33.39019206	1.754110E-011	4.821104E-012	0	0.000000E+000
1	33.39208690	4.821104E-012	1.754110E-011	1	0.000000E+000
1	33.39263457	1.754110E-011	4.821104E-012	0	0.000000E+000
1	33.39316526	4.821104E-012	1.754110E-011	1	0.000000E+000
1	33.39350450	1.754110E-011	4.821104E-012	0	0.000000E+000
1	33.39366193	4.821104E-012	1.754110E-011	1	0.000000E+000
1	33.39379080	1.754110E-011	4.821104E-012	0	0.000000E+000
1	33.39451159	4.821104E-012	1.754110E-011	1	0.000000E+000
1	33.39474794	1.754110E-011	4.821104E-012	0	0.000000E+000
1	33.39598103	4.821104E-012	1.754110E-011	1	0.000000E+000
1	33.39640324	1.754110E-011	4.821104E-012	0	0.000000E+000
1	33.39778533	4.821104E-012	1.754110E-011	1	0.000000E+000
1	33.39900279	1.754110E-011	4.821104E-012	0	0.000000E+000
1	33.39981589	4.821104E-012	1.754110E-011	1	0.000000E+000
1	33.40010659	1.754110E-011	4.821104E-012	0	0.000000E+000
1	33.40338216	4.821104E-012	1.754110E-011	1	0.000000E+000
1	33.40350676	1.754110E-011	4.821104E-012	0	0.000000E+000
1	33.40484686	4.821104E-012	1.754110E-011	1	0.000000E+000
1	33.40552008	1.754110E-011	4.821104E-012	0	0.000000E+000
1	33.40658996	4.821104E-012	1.754110E-011	1	0.000000E+000
1	33.40662158	1.754110E-011	4.821104E-012	0	0.000000E+000
1	33.40703314	4.821104E-012	1.754110E-011	1	0.000000E+000
1	33.40708186	1.754110E-011	4.821104E-012	0	0.000000E+000
1	33.40729217	4.821104E-012	1.754110E-011	1	0.000000E+000
1	33.40750257	1.754110E-011	4.821104E-012	0	0.000000E+000
1	33.40775859	4.821104E-012	1.754110E-011	1	0.000000E+000
1	33.40807239	1.754110E-011	4.821104E-012	0	0.000000E+000
1	33.40962608	4.821104E-012	1.754110E-011	1	0.000000E+000
1	33.41009258	1.754110E-011	4.821104E-012	0	0.000000E+000
1	33.41237875	4.821104E-012	1.754110E-011	1	0.000000E+000
1	33.41264730	1.754110E-011	4.821104E-012	0	0.000000E+000
1	33.41388159	4.821104E-012	1.754110E-011	1	0.000000E+000
1	33.41393142	1.754110E-011	4.821104E-012	0	0.000000E+000
1	33.41412257	4.821104E-012	1.754110E-011	1	0.000000E+000
1	33.41421699	1.754110E-011	4.821104E-012	0	0.000000E+000
1	33.41523500	4.821104E-012	1.754110E-011	1	0.000000E+000
1	33.41557732	1.754110E-011	4.821104E-012	0	0.000000E+000
1	33.41915312	4.821104E-012	1.754110E-011	1	0.000000E+000
1	33.41997492	1.754110E-011	4.821104E-012	0	0.000000E+000
1	33.42029519	4.821104E-012	1.754110E-011	1	0.000000E+000
1	33.42031454	1.754110E-011	4.821104E-012	0	0.000000E+000
1	33.42065719	4.821104E-012	1.754110E-011	1	0.000000E+000
1	33.42080652	1.754110E-011	4.821104E-012	0	0.000000E+000
1	33.42108877	4.821104E-012	1.754110E-011	1	0.000000E+000
1	33.42199608	1.754110E-011	4.821104E-012	0	0.000000E+000
1	33.42436237	4.821104E-012	1.754110E-011	1	0.000000E+000
1	33.42457380	1.754110E-011	4.821104E-012	0	0.000000E+000
1	33.42592252	4.821104E-012	1.754110E-011	1	0.000000E+000
1	33.42616145	1.754110E-011	4.821104E-012	0	0.000000E+000
1	33.42617389	4.821104E-012	1.754110E-011	1	0.000000E+000
1	33.42673260	1.754110E-011	4.821104E-012	0	0.000000E+000
1	33.42690476	4.821104E-012	1.754110E-011	1	0.000000E+000
1	33.42732540	1.754110E-011	4.821104E-012	0	0.000000E+000
1	33.42735765	4.821104E-012	1.754110E-011	1	0.000000E+000
1	33.42780240	1.754110E-011	4.821104E-012	0	0.000000E+000
1	33.43271122	4.821104E-012	1.754110E-011	1	0.000000E+000
1	33.43317327	1.754110E-011	4.821104E-012	0	0.000000E+000
1	33.43323169	4.821104E-012	1.754110E-011	1	0.000000E+000
1	33.43391914	1.754110E-011	4.821104E-012	0	0.000000E+000
1	33.43595966	4.821104E-012	1.754110E-011	1	0.000000E+000
1	33.43633617	1.754110E-011	4.821104E-012	0	0.000000E+000
1	33.43734377	4.821104E-012	1.754110E-011	1	0.000000E+000
1	33.43740223	1.754110E-011	4.821104E-012	0	0.000000E+000
1	33.43743207	4.821104E-012	1.754110E-011	1	0.000000E+000
1	33.43763667	1.754110E-011	4.821104E-012	0	0.000000E+000
1	33.44028962	4.821104E-012	1.754110E-011	1	0.000000E+000
1	33.44042676	1.754110E-011	4.821104E-012	0	0.000000E+000
1	33.44052136	4.821104E-012	1.754110E-011	1	0.000000E+000
1	33.44153874	1.754110E-011	4.821104E-012	0	0.000000E+000
1	33.44156148	4.821104E-012	1.754110E-011	1	0.000000E+000
1	33.44207166	1.754110E-011	4.821104E-012	0	0.000000E+000
1	33.44298039	4.821104E-012	1.754110E-011	1	0.000000E+000
1	33.44312696	1.754110E-011	4.821104E-012	0	0.000000E+000
1	33.44319008	4.821104E-012	1.754110E-011	1	0.000000E+000
1	33.44324202	1.754110E-011	4.821104E-012	0	0.000000E+000
1	33.44388189	4.821104E-012	1.754110E-011	1	0.000000E+000
1	33.44459792	1.754110E-011	4.821104E-012	0	0.000000E+000
1	33.44689169	4.821104E-012	1.754110E-011	1	0.000000E+000
1	33.44735062	1.754110E-011	4.821104E-012	0	0.000000E+000
1	33.44792255	4.821104E-012	1.754110E-011	1	0.000000E+000
1	33.44798233	1.754110E-011	4.821104E-012	0	0.000000E+000
1	33.45010969	4.821104E-012	1.754110E-011	1	0.000000E+000
1	33.45015466	1.754110E-011	4.821104E-012	0	0.000000E+000
1	33.45109527	4.821104E-012	1.754110E-011	1	0.000000E+000
1	33.45123579	1.754110E-011	4.821104E-012	0	0.000000E+000
1	33.45197531	4.821104E-012	1.754110E-011	1	0.000000E+000
1	33.45228023	1.754110E-011	4.821104E-012	0	0.000000E+000
1	33.45236290	4.821104E-012	1.754110E-011	1	0.000000E+000
1	33.45251141	1.754110E-011	4.821104E-012	0	0.000000E+000
1	33.45386350	4.821104E-012	1.754110E-011	1	0.000000E+000
1	33.45444294	1.754110E-011	4.821104E-012	0	0.000000E+000
1	33.45579730	4.821104E-012	1.754110E-011	1	0.000000E+000
1	33.45602579	1.754110E-011	4.821104E-012	0	0.000000E+000
1	33.45702005	4.821104E-012	1.754110E-011	1	0.000000E+000
1	33.45705750	1.754110E-011	4.821104E-012	0	0.000000E+000
1	33.45757651	4.821104E-012	1.754110E-011	1	0.000000E+000
1	33.45760756	1.754110E-011	4.821104E-012	0	0.000000E+000
1	33.45786326	4.821104E-012	1.754110E-011	1	0.000000E+000
1	33.45818976	1.754110E-011	4.821104E-012	0	0.000000E+000
1	33.46055623	4.821104E-012	1.754110E-011	1	0.000000E+000
1	33.46108472	1.754110E-011	4.821104E-012	0	0.000000E+000
1	33.46258199	4.821104E-012	1.754110E-011	1	0.000000E+000
1	33.46260694	1.754110E-011	4.821104E-012	0	0.000000E+000
1	33.46349158	4.821104E-012	1.754110E-011	1	0.000000E+000
1	33.46384349	1.754110E-011	4.821104E-012	0	0.000000E+000
1	33.46492541	4.821104E-012	1.754110E-011	1	0.000000E+000
1	33.46501929	1.754110E-011	4.821104E-012	0	0.000000E+000
1	33.46693921	4.821104E-012	1.754110E-011	1	0.000000E+000
1	33.46697143	1.754110E-011	4.821104E-012	0	0.000000E+000
1	33.46726903	4.821104E-012	1.754110E-011	1	0.000000E+000
1	33.46737883	1.754110E-011	4.821104E-012	0	0.000000E+000
1	33.46840307	4.821104E-012	1.754110E-011	1	0.000000E+000
1	33.46844987	1.754110E-011	4.821104E-012	0	0.000000E+000
1	33.47010334	4.821104E-012	1.754110E-011	1	0.000000E+000
1	33.47019301	1.754110E-011	4.821104E-012	0	0.000000E+000
1	33.47193483	4.821104E-012	1.754110E-011	1	0.000000E+000
1	33.47212273	1.754110E-011	4.821104E-012	0	0.000000E+000
1	33.47302715	4.821104E-012	1.754110E-011	1	0.000000E+000
1	33.47369142	1.754110E-011	4.821104E-012	0	0.000000E+000
1	33.47493066	4.821104E-012	1.754110E-011	1	0.000000E+000
1	33.47499084	1.754110E-011	4.821104E-012	0	0.000000E+000
1	33.47607851	4.821104E-012	1.754110E-011	1	0.000000E+000
1	33.47614435	1.754110E-011	4.821104E-012	0	0.000000E+000
1	33.47695683	4.821104E-012	1.754110E-011	1	0.000000E+000
1	33.47708661	1.754110E-011	4.821104E-012	0	0.000000E+000
1	33.47711107	4.821104E-012	1.754110E-011	1	0.000000E+000
1	33.47713396	1.754110E-011	4.821104E-012	0	0.000000E+000
1	33.48244958	4.821104E-012	1.754110E-011	1	0.000000E+000
1	33.48251658	1.754110E-011	4.821104E-012	0	0.000000E+000
1	33.48332760	4.821104E-012	1.754110E-011	1	0.000000E+000
1	33.48336853	1.754110E-011	4.821104E-012	0	0.000000E+000
1	33.48390499	4.821104E-012	1.754110E-011	1	0.000000E+000
1	33.48468275	1.754110E-011	4.821104E-012	0	0.000000E+000
1	33.48469521	4.821104E-012	1.754110E-011	1	0.000000E+000
1	33.48498946	1.754110E-011	4.821104E-012	0	0.000000E+000
1	33.48596073	4.821104E-012	1.754110E-011	1	0.000000E+000
1	33.48598901	1.754110E-011	4.821104E-012	0	0.000000E+000
1	33.48767141	4.821104E-012	1.754110E-011	1	0.000000E+000
1	33.48803135	1.754110E-011	4.821104E-012	0	0.000000E+000
1	33.48868046	4.821104E-012	1.754110E-011	1	0.000000E+000
1	33.48876621	1.754110E-011	4.821104E-012	0	0.000000E+000
1	33.49068234	4.821104E-012	1.754110E-011	1	0.000000E+000
1	33.49098050	1.754110E-011	4.821104E-012	0	0.000000E+000
1	33.49128445	4.821104E-012	1.754110E-011	1	0.000000E+000
1	33.49131355	1.754110E-011	4.821104E-012	0	0.000000E+000
1	33.49138669	4.821104E-012	1.754110E-011	1	0.000000E+000
1	33.49141134	1.754110E-011	4.821104E-012	0	0.000000E+000
1	33.49178356	4.821104E-012	1.754110E-011	1	0.000000E+000
1	33.49192236	1.754110E-011	4.821104E-012	0	0.000000E+000
1	33.49215990	4.821104E-012	1.754110E-011	1	0.000000E+000
1	33.49233354	1.754110E-011	4.821104E-012	0	0.000000E+000
1	33.49362543	4.821104E-012	1.754110E-011	1	0.000000E+000
1	33.49369519	1.754110E-011	4.821104E-012	0	0.000000E+000
1	33.49394490	4.821104E-012	1.754110E-011	1	0.000000E+000
1	33.49396128	1.754110E-011	4.821104E-012	0	0.000000E+000
1	33.49566849	4.821104E-012	1.754110E-011	1	0.000000E+000
1	33.49570872	1.754110E-011	4.821104E-012	0	0.000000E+000
1	33.49572324	4.821104E-012	1.754110E-011	1	0.000000E+000
1	33.49581455	1.754110E-011	4.821104E-012	0	0.000000E+000
1	33.49585678	4.821104E-012	1.754110E-011	1	0.000000E+000
1	33.49589147	1.754110E-011	4.821104E-012	0	0.000000E+000
1	33.52846457	4.821104E-012	1.754110E-011	1	0.000000E+000
1	33.52865170	1.754110E-011	4.821104E-012	0	0.000000E+000
1	33.52943300	4.821104E-012	1.754110E-011	1	0.000000E+000
1	33.52948668	1.754110E-011	4.821104E-012	0	0.000000E+000
1	33.53030604	4.821104E-012	1.754110E-011	1	0.000000E+000
1	33.53034083	1.754110E-011	4.821104E-012	0	0.000000E+000
1	33.53035766	4.821104E-012	1.754110E-011	1	0.000000E+000
1	33.53041625	1.754110E-011	4.821104E-012	0	0.000000E+000
1	33.53062486	4.821104E-012	1.754110E-011	1	0.000000E+000
1	33.53100673	1.754110E-011	4.821104E-012	0	0.000000E+000
1	33.53252861	4.821104E-012	1.754110E-011	1	0.000000E+000
1	33.53268418	1.754110E-011	4.821104E-012	0	0.000000E+000
1	33.53283063	4.821104E-012	1.754110E-011	1	0.000000E+000
1	33.53285004	1.754110E-011	4.821104E-012	0	0.000000E+000
1	33.53394932	4.821104E-012	1.754110E-011	1	0.000000E+000
1	33.53414045	1.754110E-011	4.821104E-012	0	0.000000E+000
1	33.53741521	4.821104E-012	1.754110E-011	1	0.000000E+000
1	33.53750949	1.754110E-011	4.821104E-012	0	0.000000E+000
1	33.53831262	4.821104E-012	1.754110E-011	1	0.000000E+000
1	33.53844583	1.754110E-011	4.821104E-012	0	0.000000E+000
1	33.53910787	4.821104E-012	1.754110E-011	1	0.000000E+000
1	33.53917560	1.754110E-011	4.821104E-012	0	0.000000E+000
1	33.53930710	4.821104E-012	1.754110E-011	1	0.000000E+000
1	33.53946777	1.754110E-011	4.821104E-012	0	0.000000E+000
1	33.54110155	4.821104E-012	1.754110E-011	1	0.000000E+000
1	33.54121057	1.754110E-011	4.821104E-012	0	0.000000E+000
1	33.54193610	4.821104E-012	1.754110E-011	1	0.000000E+000
1	33.54322071	1.754110E-011	4.821104E-012	0	0.000000E+000
1	33.54520454	4.821104E-012	1.754110E-011	1	0.000000E+000
1	33.54532025	1.754110E-011	4.821104E-012	0	0.000000E+000
1	33.54616191	4.821104E-012	1.754110E-011	1	0.000000E+000
1	33.54631427	1.754110E-011	4.821104E-012	0	0.000000E+000
1	33.54682516	4.821104E-012	1.754110E-011	1	0.000000E+000
1	33.54688958	1.754110E-011	4.821104E-012	0	0.000000E+000
1	33.54762481	4.821104E-012	1.754110E-011	1	0.000000E+000
1	33.54774251	1.754110E-011	4.821104E-012	0	0.000000E+000
1	33.54858637	4.821104E-012	1.754110E-011	1	0.000000E+000
1	33.54873759	1.754110E-011	4.821104E-012	0	0.000000E+000
1	33.54964356	4.821104E-012	1.754110E-011	1	0.000000E+000
1	33.54989634	1.754110E-011	4.821104E-012	0	0.000000E+000
1	33.55066078	4.821104E-012	1.754110E-011	1	0.000000E+000
1	33.55097581	1.754110E-011	4.821104E-012	0	0.000000E+000
1	33.55510080	4.821104E-012	1.754110E-011	1	0.000000E+000
1	33.55524727	1.754110E-011	4.821104E-012	0	0.000000E+000
1	33.55741310	4.821104E-012	1.754110E-011	1	0.000000E+000
1	33.55746212	1.754110E-011	4.821104E-012	0	0.000000E+000
1	33.55770901	4.821104E-012	1.754110E-011	1	0.000000E+000
1	33.55804753	1.754110E-011	4.821104E-012	0	0.000000E+000
1	33.55937417	4.821104E-012	1.754110E-011	1	0.000000E+000
1	33.55938311	1.754110E-011	4.821104E-012	0	0.000000E+000
1	33.56126304	4.821104E-012	1.754110E-011	1	0.000000E+000
1	33.56131080	1.754110E-011	4.821104E-012	0	0.000000E+000
1	35.10072085	4.734355E-012	1.745435E-011	1	0.000000E+000
1	35.10077782	1.745435E-011	4.734355E-012	0	0.000000E+000
1	35.10122592	4.734355E-012	1.745435E-011	1	0.000000E+000
1	35.10139322	1.745435E-011	4.734355E-012	0	0.000000E+000
1	35.10414283	4.734355E-012	1.745435E-011	1	0.000000E+000
1	35.10468834	1.745435E-011	4.734355E-012	0	0.000000E+000
1	35.10877279	4.734355E-012	1.745435E-011	1	0.000000E+000
1	35.10915702	1.745435E-011	4.734355E-012	0	0.000000E+000
1	35.12213691	4.734355E-012	1.745435E-011	1	0.000000E+000
1	35.12220292	1.745435E-011	4.734355E-012	0	0.000000E+000
1	35.12312137	4.734355E-012	1.745435E-011	1	0.000000E+000
1	35.12334878	1.745435E-011	4.734355E-012	0	0.000000E+000
1	35.12430465	4.734355E-012	1.745435E-011	1	0.000000E+000
1	35.12482950	1.745435E-011	4.734355E-012	0	0.000000E+000
1	35.12564662	4.734355E-012	1.745435E-011	1	0.000000E+000
1	35.12573425	1.745435E-011	4.734355E-012	0	0.000000E+000
1	35.12697849	4.734355E-012	1.745435E-011	1	0.000000E+000
1	35.12789353	1.745435E-011	4.734355E-012	0	0.000000E+000
1	35.12823176	4.734355E-012	1.745435E-011	1	0.000000E+000
1	35.12921817	1.745435E-011	4.734355E-012	0	0.000000E+000
1	35.12954915	4.734355E-012	1.745435E-011	1	0.000000E+000
1	35.12965792	1.745435E-011	4.734355E-012	0	0.000000E+000
1	35.13034721	4.734355E-012	1.745435E-011	1	0.000000E+000
1	35.13082842	1.745435E-011	4.734355E-012	0	0.000000E+000
1	35.13681892	4.734355E-012	1.745435E-011	1	0.000000E+000
1	35.13697699	1.745435E-011	4.734355E-012	0	0.000000E+000
1	35.13741476	4.734355E-012	1.745435E-011	1	0.000000E+000
1	35.13768258	1.745435E-011	4.734355E-012	0	0.000000E+000
1	35.13773783	4.734355E-012	1.745435E-011	1	0.000000E+000
1	35.13776581	1.745435E-011	4.734355E-012	0	0.000000E+000
1	35.13908805	4.734355E-012	1.745435E-011	1	0.000000E+000
1	35.13923590	1.745435E-011	4.734355E-012	0	0.000000E+000
1	35.14227521	4.734355E-012	1.745435E-011	1	0.000000E+000
1	35.14249942	1.745435E-011	4.734355E-012	0	0.000000E+000
1	35.14381162	4.734355E-012	1.745435E-011	1	0.000000E+000
1	35.14416343	1.745435E-011	4.734355E-012	0	0.000000E+000
1	35.14782786	4.734355E-012	1.745435E-011	1	0.000000E+000
1	35.14815482	1.745435E-011	4.734355E-012	0	0.000000E+000
1	35.14831333	4.734355E-012	1.745435E-011	1	0.000000E+000
1	35.14852589	1.745435E-011	4.734355E-012	0	0.000000E+000
1	35.14970378	4.734355E-012	1.745435E-011	1	0.000000E+000
1	35.15000131	1.745435E-011	4.734355E-012	0	0.000000E+000
1	35.15009202	4.734355E-012	1.745435E-011	1	0.000000E+000
1	35.15012071	1.745435E-011	4.734355E-012	0	0.000000E+000
1	35.15061740	4.734355E-012	1.745435E-011	1	0.000000E+000
1	35.15098081	1.745435E-011	4.734355E-012	0	0.000000E+000
1	35.15182177	4.734355E-012	1.745435E-011	1	0.000000E+000
1	35.15198640	1.745435E-011	4.734355E-012	0	0.000000E+000
1	35.15232512	4.734355E-012	1.745435E-011	1	0.000000E+000
1	35.15251738	1.745435E-011	4.734355E-012	0	0.000000E+000
1	35.15427462	4.734355E-012	1.745435E-011	1	0.000000E+000
1	35.15455650	1.745435E-011	4.734355E-012	0	0.000000E+000
1	35.15456408	4.734355E-012	1.745435E-011	1	0.000000E+000
1	35.15509773	1.745435E-011	4.734355E-012	0	0.000000E+000
1	35.16091489	4.734355E-012	1.745435E-011	1	0.000000E+000
1	35.16103919	1.745435E-011	4.734355E-012	0	0.000000E+000
1	35.16290743	4.734355E-012	1.745435E-011	1	0.000000E+000
1	35.16306454	1.745435E-011	4.734355E-012	0	0.000000E+000
1	35.16482542	4.734355E-012	1.745435E-011	1	0.000000E+000
1	35.16529384	1.745435E-011	4.734355E-012	0	0.000000E+000
1	35.16682814	4.734355E-012	1.745435E-011	1	0.000000E+000
1	35.16715828	1.745435E-011	4.734355E-012	0	0.000000E+000
1	35.17127825	4.734355E-012	1.745435E-011	1	0.000000E+000
1	35.17134257	1.745435E-011	4.734355E-012	0	0.000000E+000
1	35.17181540	4.734355E-012	1.745435E-011	1	0.000000E+000
1	35.17257356	1.745435E-011	4.734355E-012	0	0.000000E+000
1	35.17458735	4.734355E-012	1.745435E-011	1	0.000000E+000
1	35.17466720	1.745435E-011	4.734355E-012	0	0.000000E+000
1	35.17528837	4.734355E-012	1.745435E-011	1	0.000000E+000
1	35.17548701	1.745435E-011	4.734355E-012	0	0.000000E+000
1	35.17723096	4.734355E-012	1.745435E-011	1	0.000000E+000
1	35.17728514	1.745435E-011	4.734355E-012	0	0.000000E+000
1	35.17784112	4.734355E-012	1.745435E-011	1	0.000000E+000
1	35.17795460	1.745435E-011	4.734355E-012	0	0.000000E+000
1	35.17835472	4.734355E-012	1.745435E-011	1	0.000000E+000
1	35.17908058	1.745435E-011	4.734355E-012	0	0.000000E+000
1	35.17915924	4.734355E-012	1.745435E-011	1	0.000000E+000
1	35.17921910	1.745435E-011	4.734355E-012	0	0.000000E+000
1	35.18012505	4.734355E-012	1.745435E-011	1	0.000000E+000
1	35.18017803	1.745435E-011	4.734355E-012	0	0.000000E+000
1	35.18274164	4.734355E-012	1.745435E-011	1	0.000000E+000
1	35.18318917	1.745435E-011	4.734355E-012	0	0.000000E+000
1	35.18352644	4.734355E-012	1.745435E-011	1	0.000000E+000
1	35.18365274	1.745435E-011	4.734355E-012	0	0.000000E+000
1	35.18417469	4.734355E-012	1.745435E-011	1	0.000000E+000
1	35.18463243	1.745435E-011	4.734355E-012	0	0.000000E+000
1	35.18690928	4.734355E-012	1.745435E-011	1	0.000000E+000
1	35.18696820	1.745435E-011	4.734355E-012	0	0.000000E+000
1	35.18901023	4.734355E-012	1.745435E-011	1	0.000000E+000
1	35.18903924	1.745435E-011	4.734355E-012	0	0.000000E+000
1	35.18928089	4.734355E-012	1.745435E-011	1	0.000000E+000
1	35.18988845	1.745435E-011	4.734355E-012	0	0.000000E+000
1	35.19327360	4.734355E-012	1.745435E-011	1	0.000000E+000
1	35.19380664	1.745435E-011	4.734355E-012	0	0.000000E+000
1	35.19420266	4.734355E-012	1.745435E-011	1	0.000000E+000
1	35.19427137	1.745435E-011	4.734355E-012	0	0.000000E+000
1	35.19596288	4.734355E-012	1.745435E-011	1	0.000000E+000
1	35.19600403	1.745435E-011	4.734355E-012	0	0.000000E+000
1	35.19636979	4.734355E-012	1.745435E-011	1	0.000000E+000
1	35.19637592	1.745435E-011	4.734355E-012	0	0.000000E+000
1	35.19680711	4.734355E-012	1.745435E-011	1	0.000000E+000
1	35.19693303	1.745435E-011	4.734355E-012	0	0.000000E+000
1	35.19727883	4.734355E-012	1.745435E-011	1	0.000000E+000
1	35.19754013	1.745435E-011	4.734355E-012	0	0.000000E+000
1	35.19808499	4.734355E-012	1.745435E-011	1	0.000000E+000
1	35.19838269	1.745435E-011	4.734355E-012	0	0.000000E+000
1	35.19935858	4.734355E-012	1.745435E-011	1	0.000000E+000
1	35.19938738	1.745435E-011	4.734355E-012	0	0.000000E+000
1	35.20198888	4.734355E-012	1.745435E-011	1	0.000000E+000
1	35.20201489	1.745435E-011	4.734355E-012	0	0.000000E+000
1	35.21449604	4.734355E-012	1.745435E-011	1	0.000000E+000
1	35.21464396	1.745435E-011	4.734355E-012	0	0.000000E+000
1	35.21522501	4.734355E-012	1.745435E-011	1	0.000000E+000
1	35.21526841	1.745435E-011	4.734355E-012	0	0.000000E+000
1	35.21530397	4.734355E-012	1.745435E-011	1	0.000000E+000
1	35.21556019	1.745435E-011	4.734355E-012	0	0.000000E+000
1	35.22117327	4.734355E-012	1.745435E-011	1	0.000000E+000
1	35.22145050	1.745435E-011	4.734355E-012	0	0.000000E+000
1	35.22162205	4.734355E-012	1.745435E-011	1	0.000000E+000
1	35.22201028	1.745435E-011	4.734355E-012	0	0.000000E+000
1	35.22206828	4.734355E-012	1.745435E-011	1	0.000000E+000
1	35.22241351	1.745435E-011	4.734355E-012	0	0.000000E+000
1	35.22279976	4.734355E-012	1.745435E-011	1	0.000000E+000
1	35.22307172	1.745435E-011	4.734355E-012	0	0.000000E+000
1	35.22428981	4.734355E-012	1.745435E-011	1	0.000000E+000
1	35.22451625	1.745435E-011	4.734355E-012	0	0.000000E+000
1	35.22486573	4.734355E-012	1.745435E-011	1	0.000000E+000
1	35.22542450	1.745435E-011	4.734355E-012	0	0.000000E+000
1	35.22788926	4.734355E-012	1.745435E-011	1	0.000000E+000
1	35.22805764	1.745435E-011	4.734355E-012	0	0.000000E+000
1	35.23310174	4.734355E-012	1.745435E-011	1	0.000000E+000
1	35.23323877	1.745435E-011	4.734355E-012	0	0.000000E+000
1	35.23406058	4.734355E-012	1.745435E-011	1	0.000000E+000
1	35.23444504	1.745435E-011	4.734355E-012	0	0.000000E+000
1	35.23457276	4.734355E-012	1.745435E-011	1	0.000000E+000
1	35.23485902	1.745435E-011	4.734355E-012	0	0.000000E+000
1	35.23518721	4.734355E-012	1.745435E-011	1	0.000000E+000
1	35.23546464	1.745435E-011	4.734355E-012	0	0.000000E+000
1	35.23547615	4.734355E-012	1.745435E-011	1	0.000000E+000
1	35.23589399	1.745435E-011	4.734355E-012	0	0.000000E+000
1	35.23613133	4.734355E-012	1.745435E-011	1	0.000000E+000
1	35.23639622	1.745435E-011	4.734355E-012	0	0.000000E+000
1	35.23770461	4.734355E-012	1.745435E-011	1	0.000000E+000
1	35.23794843	1.745435E-011	4.734355E-012	0	0.000000E+000
1	35.23796730	4.734355E-012	1.745435E-011	1	0.000000E+000
1	35.23801808	1.745435E-011	4.734355E-012	0	0.000000E+000
1	35.24131462	4.734355E-012	1.745435E-011	1	0.000000E+000
1	35.24140508	1.745435E-011	4.734355E-012	0	0.000000E+000
1	35.24153365	4.734355E-012	1.745435E-011	1	0.000000E+000
1	35.24182229	1.745435E-011	4.734355E-012	0	0.000000E+000
1	35.24201286	4.734355E-012	1.745435E-011	1	0.000000E+000
1	35.24219635	1.745435E-011	4.734355E-012	0	0.000000E+000
1	35.24271473	4.734355E-012	1.745435E-011	1	0.000000E+000
1	35.24279006	1.745435E-011	4.734355E-012	0	0.000000E+000
1	35.24623783	4.734355E-012	1.745435E-011	1	0.000000E+000
1	35.24639828	1.745435E-011	4.734355E-012	0	0.000000E+000
1	35.24646559	4.734355E-012	1.745435E-011	1	0.000000E+000
1	35.24694799	1.745435E-011	4.734355E-012	0	0.000000E+000
1	35.24782981	4.734355E-012	1.745435E-011	1	0.000000E+000
1	35.24792565	1.745435E-011	4.734355E-012	0	0.000000E+000
1	35.24930469	4.734355E-012	1.745435E-011	1	0.000000E+000
1	35.24943555	1.745435E-011	4.734355E-012	0	0.000000E+000
1	35.25001847	4.734355E-012	1.745435E-011	1	0.000000E+000
1	35.25012050	1.745435E-011	4.734355E-012	0	0.000000E+000
1	35.25014176	4.734355E-012	1.745435E-011	1	0.000000E+000
1	35.25073635	1.745435E-011	4.734355E-012	0	0.000000E+000
1	35.25091746	4.734355E-012	1.745435E-011	1	0.000000E+000
1	35.25142150	1.745435E-011	4.734355E-012	0	0.000000E+000
1	35.25283390	4.734355E-012	1.745435E-011	1	0.000000E+000
1	35.25294540	1.745435E-011	4.734355E-012	0	0.000000E+000
1	35.25664115	4.734355E-012	1.745435E-011	1	0.000000E+000
1	35.25674718	1.745435E-011	4.734355E-012	0	0.000000E+000
1	35.25880890	4.734355E-012	1.745435E-011	1	0.000000E+000
1	35.25942127	1.745435E-011	4.734355E-012	0	0.000000E+000
1	35.26020827	4.734355E-012	1.745435E-011	1	0.000000E+000
1	35.26022997	1.745435E-011	4.734355E-012	0	0.000000E+000
1	35.26066161	4.734355E-012	1.745435E-011	1	0.000000E+000
1	35.26085223	1.745435E-011	4.734355E-012	0	0.000000E+000
1	35.26099223	4.734355E-012	1.745435E-011	1	0.000000E+000
1	35.26105782	1.745435E-011	4.734355E-012	0	0.000000E+000
1	35.26744924	4.734355E-012	1.745435E-011	1	0.000000E+000
1	35.26752817	1.745435E-011	4.734355E-012	0	0.000000E+000
1	35.26827607	4.734355E-012	1.745435E-011	1	0.000000E+000
1	35.26851023	1.745435E-011	4.734355E-012	0	0.000000E+000
1	35.26861690	4.734355E-012	1.745435E-011	1	0.000000E+000
1	35.26889330	1.745435E-011	4.734355E-012	0	0.000000E+000
1	35.27325014	4.734355E-012	1.745435E-011	1	0.000000E+000
1	35.27328736	1.745435E-011	4.734355E-012	0	0.000000E+000
1	35.28115938	4.734355E-012	1.745435E-011	1	0.000000E+000
1	35.28123310	1.745435E-011	4.734355E-012	0	0.000000E+000
1	35.28132163	4.734355E-012	1.745435E-011	1	0.000000E+000
1	35.28184048	1.745435E-011	4.734355E-012	0	0.000000E+000
1	35.28223461	4.734355E-012	1.745435E-011	1	0.000000E+000
1	35.28277900	1.745435E-011	4.734355E-012	0	0.000000E+000
1	35.28280810	4.734355E-012	1.745435E-011	1	0.000000E+000
1	35.28290822	1.745435E-011	4.734355E-012	0	0.000000E+000
1	35.28335888	4.734355E-012	1.745435E-011	1	0.000000E+000
1	35.28358974	1.745435E-011	4.734355E-012	0	0.000000E+000
1	35.28440197	4.734355E-012	1.745435E-011	1	0.000000E+000
1	35.28464368	1.745435E-011	4.734355E-012	0	0.000000E+000
1	35.28529479	4.734355E-012	1.745435E-011	1	0.000000E+000
1	35.28571710	1.745435E-011	4.734355E-012	0	0.000000E+000
1	35.28618632	4.734355E-012	1.745435E-011	1	0.000000E+000
1	35.28628841	1.745435E-011	4.734355E-012	0	0.000000E+000
1	35.28685624	4.734355E-012	1.745435E-011	1	0.000000E+000
1	35.28695308	1.745435E-011	4.734355E-012	0	0.000000E+000
1	35.28698819	4.734355E-012	1.745435E-011	1	0.000000E+000
1	35.28707788	1.745435E-011	4.734355E-012	0	0.000000E+000
1	35.28748826	4.734355E-012	1.745435E-011	1	0.000000E+000
1	35.28773559	1.745435E-011	4.734355E-012	0	0.000000E+000
1	35.28774657	4.734355E-012	1.745435E-011	1	0.000000E+000
1	35.28798696	1.745435E-011	4.734355E-012	0	0.000000E+000
1	35.28841040	4.734355E-012	1.745435E-011	1	0.000000E+000
1	35.28865802	1.745435E-011	4.734355E-012	0	0.000000E+000
1	35.28916936	4.734355E-012	1.745435E-011	1	0.000000E+000
1	35.28958415	1.745435E-011	4.734355E-012	0	0.000000E+000
1	35.29028489	4.734355E-012	1.745435E-011	1	0.000000E+000
1	35.29032344	1.745435E-011	4.734355E-012	0	0.000000E+000
1	35.29183819	4.734355E-012	1.745435E-011	1	0.000000E+000
1	35.29225638	1.745435E-011	4.734355E-012	0	0.000000E+000
1	35.29300899	4.734355E-012	1.745435E-011	1	0.000000E+000
1	35.29322886	1.745435E-011	4.734355E-012	0	0.000000E+000
1	35.29501461	4.734355E-012	1.745435E-011	1	0.000000E+000
1	35.29584402	1.745435E-011	4.734355E-012	0	0.000000E+000
1	35.29595926	4.734355E-012	1.745435E-011	1	0.000000E+000
1	35.29631191	1.745435E-011	4.734355E-012	0	0.000000E+000
1	35.29666118	4.734355E-012	1.745435E-011	1	0.000000E+000
1	35.29718129	1.745435E-011	4.734355E-012	0	0.000000E+000
1	35.29858727	4.734355E-012	1.745435E-011	1	0.000000E+000
1	35.29872838	1.745435E-011	4.734355E-012	0	0.000000E+000
1	35.29967106	4.734355E-012	1.745435E-011	1	0.000000E+000
1	35.29988692	1.745435E-011	4.734355E-012	0	0.000000E+000
1	35.30077154	4.734355E-012	1.745435E-011	1	0.000000E+000
1	35.30082878	1.745435E-011	4.734355E-012	0	0.000000E+000
1	35.30164107	4.734355E-012	1.745435E-011	1	0.000000E+000
1	35.30173039	1.745435E-011	4.734355E-012	0	0.000000E+000
1	37.33424285	4.642693E-012	1.736269E-011	1	0.000000E+000
1	37.33471062	1.736269E-011	4.642693E-012	0	0.000000E+000
1	37.33496005	4.642693E-012	1.736269E-011	1	0.000000E+000
1	37.33502407	1.736269E-011	4.642693E-012	0	0.000000E+000
1	37.33682690	4.642693E-012	1.736269E-011	1	0.000000E+000
1	37.33691587	1.736269E-011	4.642693E-012	0	0.000000E+000
1	37.33834123	4.642693E-012	1.736269E-011	1	0.000000E+000
1	37.33849703	1.736269E-011	4.642693E-012	0	0.000000E+000
1	37.33965664	4.642693E-012	1.736269E-011	1	0.000000E+000
1	37.34039734	1.736269E-011	4.642693E-012	0	0.000000E+000
1	37.34588020	4.642693E-012	1.736269E-011	1	0.000000E+000
1	37.34618941	1.736269E-011	4.642693E-012	0	0.000000E+000
1	37.34735727	4.642693E-012	1.736269E-011	1	0.000000E+000
1	37.34850554	1.736269E-011	4.642693E-012	0	0.000000E+000
1	37.35679073	4.642693E-012	1.736269E-011	1	0.000000E+000
1	37.35709522	1.736269E-011	4.642693E-012	0	0.000000E+000
1	37.35714649	4.642693E-012	1.736269E-011	1	0.000000E+000
1	37.35723797	1.736269E-011	4.642693E-012	0	0.000000E+000
1	37.35727128	4.642693E-012	1.736269E-011	1	0.000000E+000
1	37.35736270	1.736269E-011	4.642693E-012	0	0.000000E+000
1	37.35846154	4.642693E-012	1.736269E-011	1	0.000000E+000
1	37.35850137	1.736269E-011	4.642693E-012	0	0.000000E+000
1	37.35889383	4.642693E-012	1.736269E-011	1	0.000000E+000
1	37.35956763	1.736269E-011	4.642693E-012	0	0.000000E+000
1	37.35970492	4.642693E-012	1.736269E-011	1	0.000000E+000
1	37.36003877	1.736269E-011	4.642693E-012	0	0.000000E+000
1	37.36017247	4.642693E-012	1.736269E-011	1	0.000000E+000
1	37.36019695	1.736269E-011	4.642693E-012	0	0.000000E+000
1	37.36207793	4.642693E-012	1.736269E-011	1	0.000000E+000
1	37.36235915	1.736269E-011	4.642693E-012	0	0.000000E+000
1	37.36238803	4.642693E-012	1.736269E-011	1	0.000000E+000
1	37.36247430	1.736269E-011	4.642693E-012	0	0.000000E+000
1	37.36301259	4.642693E-012	1.736269E-011	1	0.000000E+000
1	37.36325218	1.736269E-011	4.642693E-012	0	0.000000E+000
1	37.36353225	4.642693E-012	1.736269E-011	1	0.000000E+000
1	37.36382691	1.736269E-011	4.642693E-012	0	0.000000E+000
1	37.36720649	4.642693E-012	1.736269E-011	1	0.000000E+000
1	37.36749947	1.736269E-011	4.642693E-012	0	0.000000E+000
1	37.37118556	4.642693E-012	1.736269E-011	1	0.000000E+000
1	37.37122297	1.736269E-011	4.642693E-012	0	0.000000E+000
1	37.37206165	4.642693E-012	1.736269E-011	1	0.000000E+000
1	37.37213152	1.736269E-011	4.642693E-012	0	0.000000E+000
1	37.37215717	4.642693E-012	1.736269E-011	1	0.000000E+000
1	37.37265433	1.736269E-011	4.642693E-012	0	0.000000E+000
1	37.37267395	4.642693E-012	1.736269E-011	1	0.000000E+000
1	37.37272369	1.736269E-011	4.642693E-012	0	0.000000E+000
1	37.37302123	4.642693E-012	1.736269E-011	1	0.000000E+000
1	37.37311531	1.736269E-011	4.642693E-012	0	0.000000E+000
1	37.37408137	4.642693E-012	1.736269E-011	1	0.000000E+000
1	37.37441228	1.736269E-011	4.642693E-012	0	0.000000E+000
1	37.37459432	4.642693E-012	1.736269E-011	1	0.000000E+000
1	37.37531915	1.736269E-011	4.642693E-012	0	0.000000E+000
1	37.37590107	4.642693E-012	1.736269E-011	1	0.000000E+000
1	37.37608407	1.736269E-011	4.642693E-012	0	0.000000E+000
1	37.37613418	4.642693E-012	1.736269E-011	1	0.000000E+000
1	37.37619590	1.736269E-011	4.642693E-012	0	0.000000E+000
1	37.37670531	4.642693E-012	1.736269E-011	1	0.000000E+000
1	37.37678131	1.736269E-011	4.642693E-012	0	0.000000E+000
1	37.37778661	4.642693E-012	1.736269E-011	1	0.000000E+000
1	37.37806068	1.736269E-011	4.642693E-012	0	0.000000E+000
1	37.37979573	4.642693E-012	1.736269E-011	1	0.000000E+000
1	37.37989538	1.736269E-011	4.642693E-012	0	0.000000E+000
1	37.38001856	4.642693E-012	1.736269E-011	1	0.000000E+000
1	37.38046712	1.736269E-011	4.642693E-012	0	0.000000E+000
1	37.38243862	4.642693E-012	1.736269E-011	1	0.000000E+000
1	37.38259415	1.736269E-011	4.642693E-012	0	0.000000E+000
1	37.38262459	4.642693E-012	1.736269E-011	1	0.000000E+000
1	37.38288500	1.736269E-011	4.642693E-012	0	0.000000E+000
1	37.38292444	4.642693E-012	1.736269E-011	1	0.000000E+000
1	37.38377157	1.736269E-011	4.642693E-012	0	0.000000E+000
1	37.38449300	4.642693E-012	1.736269E-011	1	0.000000E+000
1	37.38455236	1.736269E-011	4.642693E-012	0	0.000000E+000
1	37.38461557	4.642693E-012	1.736269E-011	1	0.000000E+000
1	37.38497833	1.736269E-011	4.642693E-012	0	0.000000E+000
1	37.38828016	4.642693E-012	1.736269E-011	1	0.000000E+000
1	37.38836288	1.736269E-011	4.642693E-012	0	0.000000E+000
1	37.38887235	4.642693E-012	1.736269E-011	1	0.000000E+000
1	37.38891663	1.736269E-011	4.642693E-012	0	0.000000E+000
1	37.39500932	4.642693E-012	1.736269E-011	1	0.000000E+000
1	37.39513725	1.736269E-011	4.642693E-012	0	0.000000E+000
1	37.39543823	4.642693E-012	1.736269E-011	1	0.000000E+000
1	37.39555291	1.736269E-011	4.642693E-012	0	0.000000E+000
1	37.39802203	4.642693E-012	1.736269E-011	1	0.000000E+000
1	37.39839648	1.736269E-011	4.642693E-012	0	0.000000E+000
1	37.40305629	4.642693E-012	1.736269E-011	1	0.000000E+000
1	37.40376490	1.736269E-011	4.642693E-012	0	0.000000E+000
1	37.40662999	4.642693E-012	1.736269E-011	1	0.000000E+000
1	37.40666972	1.736269E-011	4.642693E-012	0	0.000000E+000
1	37.40770375	4.642693E-012	1.736269E-011	1	0.000000E+000
1	37.40783451	1.736269E-011	4.642693E-012	0	0.000000E+000
1	37.40791866	4.642693E-012	1.736269E-011	1	0.000000E+000
1	37.40805774	1.736269E-011	4.642693E-012	0	0.000000E+000
1	37.40845036	4.642693E-012	1.736269E-011	1	0.000000E+000
1	37.40856791	1.736269E-011	4.642693E-012	0	0.000000E+000
1	37.40908496	4.642693E-012	1.736269E-011	1	0.000000E+000
1	37.40914375	1.736269E-011	4.642693E-012	0	0.000000E+000
1	37.40917317	4.642693E-012	1.736269E-011	1	0.000000E+000
1	37.40922120	1.736269E-011	4.642693E-012	0	0.000000E+000
1	37.40931144	4.642693E-012	1.736269E-011	1	0.000000E+000
1	37.40972626	1.736269E-011	4.642693E-012	0	0.000000E+000
1	37.41066661	4.642693E-012	1.736269E-011	1	0.000000E+000
1	37.41091452	1.736269E-011	4.642693E-012	0	0.000000E+000
1	37.41121798	4.642693E-012	1.736269E-011	1	0.000000E+000
1	37.41128664	1.736269E-011	4.642693E-012	0	0.000000E+000
1	37.41348677	4.642693E-012	1.736269E-011	1	0.000000E+000
1	37.41389511	1.736269E-011	4.642693E-012	0	0.000000E+000
1	37.41562659	4.642693E-012	1.736269E-011	1	0.000000E+000
1	37.41570851	1.736269E-011	4.642693E-012	0	0.000000E+000
1	37.41816293	4.642693E-012	1.736269E-011	1	0.000000E+000
1	37.41819110	1.736269E-011	4.642693E-012	0	0.000000E+000
1	37.41824246	4.642693E-012	1.736269E-011	1	0.000000E+000
1	37.41839165	1.736269E-011	4.642693E-012	0	0.000000E+000
1	37.42279592	4.642693E-012	1.736269E-011	1	0.000000E+000
1	37.42315124	1.736269E-011	4.642693E-012	0	0.000000E+000
1	37.42371821	4.642693E-012	1.736269E-011	1	0.000000E+000
1	37.42394860	1.736269E-011	4.642693E-012	0	0.000000E+000
1	37.42620109	4.642693E-012	1.736269E-011	1	0.000000E+000
1	37.42636213	1.736269E-011	4.642693E-012	0	0.000000E+000
1	37.42689662	4.642693E-012	1.736269E-011	1	0.000000E+000
1	37.42695923	1.736269E-011	4.642693E-012	0	0.000000E+000
1	37.42706953	4.642693E-012	1.736269E-011	1	0.000000E+000
1	37.42734690	1.736269E-011	4.642693E-012	0	0.000000E+000
1	37.42803397	4.642693E-012	1.736269E-011	1	0.000000E+000
1	37.42865966	1.736269E-011	4.642693E-012	0	0.000000E+000
1	37.42877933	4.642693E-012	1.736269E-011	1	0.000000E+000
1	37.43023976	1.736269E-011	4.642693E-012	0	0.000000E+000
1	37.43092691	4.642693E-012	1.736269E-011	1	0.000000E+000
1	37.43149203	1.736269E-011	4.642693E-012	0	0.000000E+000
1	37.43183874	4.642693E-012	1.736269E-011	1	0.000000E+000
1	37.43228815	1.736269E-011	4.642693E-012	0	0.000000E+000
1	37.43483745	4.642693E-012	1.736269E-011	1	0.000000E+000
1	37.43500565	1.736269E-011	4.642693E-012	0	0.000000E+000
1	37.43537194	4.642693E-012	1.736269E-011	1	0.000000E+000
1	37.43546096	1.736269E-011	4.642693E-012	0	0.000000E+000
1	37.43623986	4.642693E-012	1.736269E-011	1	0.000000E+000
1	37.43712963	1.736269E-011	4.642693E-012	0	0.000000E+000
1	37.43783991	4.642693E-012	1.736269E-011	1	0.000000E+000
1	37.43787502	1.736269E-011	4.642693E-012	0	0.000000E+000
1	37.43817875	4.642693E-012	1.736269E-011	1	0.000000E+000
1	37.43848489	1.736269E-011	4.642693E-012	0	0.000000E+000
1	37.43976911	4.642693E-012	1.736269E-011	1	0.000000E+000
1	37.43981229	1.736269E-011	4.642693E-012	0	0.000000E+000
1	37.44026234	4.642693E-012	1.736269E-011	1	0.000000E+000
1	37.44031224	1.736269E-011	4.642693E-012	0	0.000000E+000
1	37.44037640	4.642693E-012	1.736269E-011	1	0.000000E+000
1	37.44040763	1.736269E-011	4.642693E-012	0	0.000000E+000
1	37.44154809	4.642693E-012	1.736269E-011	1	0.000000E+000
1	37.44158953	1.736269E-011	4.642693E-012	0	0.000000E+000
1	37.44214767	4.642693E-012	1.736269E-011	1	0.000000E+000
1	37.44239893	1.736269E-011	4.642693E-012	0	0.000000E+000
1	37.44261120	4.642693E-012	1.736269E-011	1	0.000000E+000
1	37.44269142	1.736269E-011	4.642693E-012	0	0.000000E+000
1	37.44401035	4.642693E-012	1.736269E-011	1	0.000000E+000
1	37.44432590	1.736269E-011	4.642693E-012	0	0.000000E+000
1	37.44582364	4.642693E-012	1.736269E-011	1	0.000000E+000
1	37.44587737	1.736269E-011	4.642693E-012	0	0.000000E+000
1	37.45010877	4.642693E-012	1.736269E-011	1	0.000000E+000
1	37.45013662	1.736269E-011	4.642693E-012	0	0.000000E+000
1	37.45196734	4.642693E-012	1.736269E-011	1	0.000000E+000
1	37.45257316	1.736269E-011	4.642693E-012	0	0.000000E+000
1	37.45467764	4.642693E-012	1.736269E-011	1	0.000000E+000
1	37.45499065	1.736269E-011	4.642693E-012	0	0.000000E+000
1	37.45545513	4.642693E-012	1.736269E-011	1	0.000000E+000
1	37.45550203	1.736269E-011	4.642693E-012	0	0.000000E+000
1	37.45762348	4.642693E-012	1.736269E-011	1	0.000000E+000
1	37.45779796	1.736269E-011	4.642693E-012	0	0.000000E+000
1	37.45806205	4.642693E-012	1.736269E-011	1	0.000000E+000
1	37.45814992	1.736269E-011	4.642693E-012	0	0.000000E+000
1	37.45868756	4.642693E-012	1.736269E-011	1	0.000000E+000
1	37.45891342	1.736269E-011	4.642693E-012	0	0.000000E+000
1	37.46048894	4.642693E-012	1.736269E-011	1	0.000000E+000
1	37.46077031	1.736269E-011	4.642693E-012	0	0.000000E+000
1	37.46110539	4.642693E-012	1.736269E-011	1	0.000000E+000
1	37.46127315	1.736269E-011	4.642693E-012	0	0.000000E+000
1	37.46385484	4.642693E-012	1.736269E-011	1	0.000000E+000
1	37.46409450	1.736269E-011	4.642693E-012	0	0.000000E+000
1	37.46667559	4.642693E-012	1.736269E-011	1	0.000000E+000
1	37.46670354	1.736269E-011	4.642693E-012	0	0.000000E+000
1	37.46799417	4.642693E-012	1.736269E-011	1	0.000000E+000
1	37.46816968	1.736269E-011	4.642693E-012	0	0.000000E+000
1	37.46850393	4.642693E-012	1.736269E-011	1	0.000000E+000
1	37.46860588	1.736269E-011	4.642693E-012	0	0.000000E+000
1	37.46884983	4.642693E-012	1.736269E-011	1	0.000000E+000
1	37.46947782	1.736269E-011	4.642693E-012	0	0.000000E+000
1	37.46951346	4.642693E-012	1.736269E-011	1	0.000000E+000
1	37.46962339	1.736269E-011	4.642693E-012	0	0.000000E+000
1	37.47028809	4.642693E-012	1.736269E-011	1	0.000000E+000
1	37.47076063	1.736269E-011	4.642693E-012	0	0.000000E+000
1	37.47282311	4.642693E-012	1.736269E-011	1	0.000000E+000
1	37.47296777	1.736269E-011	4.642693E-012	0	0.000000E+000
1	37.47347410	4.642693E-012	1.736269E-011	1	0.000000E+000
1	37.47372203	1.736269E-011	4.642693E-012	0	0.000000E+000
1	37.47485637	4.642693E-012	1.736269E-011	1	0.000000E+000
1	37.47503882	1.736269E-011	4.642693E-012	0	0.000000E+000
1	37.47506778	4.642693E-012	1.736269E-011	1	0.000000E+000
1	37.47550866	1.736269E-011	4.642693E-012	0	0.000000E+000
1	37.47662884	4.642693E-012	1.736269E-011	1	0.000000E+000
1	37.47687153	1.736269E-011	4.642693E-012	0	0.000000E+000
1	37.47747232	4.642693E-012	1.736269E-011	1	0.000000E+000
1	37.47780829	1.736269E-011	4.642693E-012	0	0.000000E+000
1	37.48082274	4.642693E-012	1.736269E-011	1	0.000000E+000
1	37.48113410	1.736269E-011	4.642693E-012	0	0.000000E+000
1	37.48119983	4.642693E-012	1.736269E-011	1	0.000000E+000
1	37.48208999	1.736269E-011	4.642693E-012	0	0.000000E+000
1	37.48769210	4.642693E-012	1.736269E-011	1	0.000000E+000
1	37.48782665	1.736269E-011	4.642693E-012	0	0.000000E+000
1	37.51268748	4.642693E-012	1.736269E-011	1	0.000000E+000
1	37.51282832	1.736269E-011	4.642693E-012	0	0.000000E+000
1	37.51473059	4.642693E-012	1.736269E-011	1	0.000000E+000
1	37.51480376	1.736269E-011	4.642693E-012	0	0.000000E+000
1	37.51503558	4.642693E-012	1.736269E-011	1	0.000000E+000
1	37.51513168	1.736269E-011	4.642693E-012	0	0.000000E+000
1	37.51543191	4.642693E-012	1.736269E-011	1	0.000000E+000
1	37.51570182	1.736269E-011	4.642693E-012	0	0.000000E+000
1	37.51612770	4.642693E-012	1.736269E-011	1	0.000000E+000
1	37.51628619	1.736269E-011	4.642693E-012	0	0.000000E+000
1	37.51687521	4.642693E-012	1.736269E-011	1	0.000000E+000
1	37.51693589	1.736269E-011	4.642693E-012	0	0.000000E+000
1	37.51743670	4.642693E-012	1.736269E-011	1	0.000000E+000
1	37.51752235	1.736269E-011	4.642693E-012	0	0.000000E+000
1	37.51927514	4.642693E-012	1.736269E-011	1	0.000000E+000
1	37.51937404	1.736269E-011	4.642693E-012	0	0.000000E+000
1	37.51975709	4.642693E-012	1.736269E-011	1	0.000000E+000
1	37.52063472	1.736269E-011	4.642693E-012	0	0.000000E+000
1	37.52066454	4.642693E-012	1.736269E-011	1	0.000000E+000
1	37.52086937	1.736269E-011	4.642693E-012	0	0.000000E+000
1	37.52107520	4.642693E-012	1.736269E-011	1	0.000000E+000
1	37.52190713	1.736269E-011	4.642693E-012	0	0.000000E+000
1	37.52228452	4.642693E-012	1.736269E-011	1	0.000000E+000
1	37.52232619	1.736269E-011	4.642693E-012	0	0.000000E+000
1	37.52326107	4.642693E-012	1.736269E-011	1	0.000000E+000
1	37.52371761	1.736269E-011	4.642693E-012	0	0.000000E+000
1	37.52374234	4.642693E-012	1.736269E-011	1	0.000000E+000
1	37.52390898	1.736269E-011	4.642693E-012	0	0.000000E+000
1	37.52495565	4.642693E-012	1.736269E-011	1	0.000000E+000
1	37.52502963	1.736269E-011	4.642693E-012	0	0.000000E+000
1	37.52683812	4.642693E-012	1.736269E-011	1	0.000000E+000
1	37.52688392	1.736269E-011	4.642693E-012	0	0.000000E+000
1	37.52775478	4.642693E-012	1.736269E-011	1	0.000000E+000
1	37.52791781	1.736269E-011	4.642693E-012	0	0.000000E+000
1	37.52821353	4.642693E-012	1.736269E-011	1	0.000000E+000
1	37.52822530	1.736269E-011	4.642693E-012	0	0.000000E+000
1	37.52825957	4.642693E-012	1.736269E-011	1	0.000000E+000
1	37.52829717	1.736269E-011	4.642693E-012	0	0.000000E+000
1	37.52867135	4.642693E-012	1.736269E-011	1	0.000000E+000
1	37.52887132	1.736269E-011	4.642693E-012	0	0.000000E+000
1	37.52900060	4.642693E-012	1.736269E-011	1	0.000000E+000
1	37.52905729	1.736269E-011	4.642693E-012	0	0.000000E+000
1	37.52942506	4.642693E-012	1.736269E-011	1	0.000000E+000
1	37.52956934	1.736269E-011	4.642693E-012	0	0.000000E+000
1	37.52966325	4.642693E-012	1.736269E-011	1	0.000000E+000
1	37.53021403	1.736269E-011	4.642693E-012	0	0.000000E+000
1	37.53119186	4.642693E-012	1.736269E-011	1	0.000000E+000
1	37.53144442	1.736269E-011	4.642693E-012	0	0.000000E+000
1	37.53245588	4.642693E-012	1.736269E-011	1	0.000000E+000
1	37.53249989	1.736269E-011	4.642693E-012	0	0.000000E+000
1	37.53254679	4.642693E-012	1.736269E-011	1	0.000000E+000
1	37.53256042	1.736269E-011	4.642693E-012	0	0.000000E+000
1	37.53315126	4.642693E-012	1.736269E-011	1	0.000000E+000
1	37.53343884	1.736269E-011	4.642693E-012	0	0.000000E+000
1	37.53346298	4.642693E-012	1.736269E-011	1	0.000000E+000
1	37.53355390	1.736269E-011	4.642693E-012	0	0.000000E+000
1	37.53358717	4.642693E-012	1.736269E-011	1	0.000000E+000
1	37.53388774	1.736269E-011	4.642693E-012	0	0.000000E+000
1	37.53698975	4.642693E-012	1.736269E-011	1	0.000000E+000
1	37.53727501	1.736269E-011	4.642693E-012	0	0.000000E+000
1	37.53770246	4.642693E-012	1.736269E-011	1	0.000000E+000
1	37.53790346	1.736269E-011	4.642693E-012	0	0.000000E+000
1	37.53830695	4.642693E-012	1.736269E-011	1	0.000000E+000
1	37.53835716	1.736269E-011	4.642693E-012	0	0.000000E+000
1	37.54090914	4.642693E-012	1.736269E-011	1	0.000000E+000
1	37.54104732	1.736269E-011	4.642693E-012	0	0.000000E+000
1	37.54262277	4.642693E-012	1.736269E-011	1	0.000000E+000
1	37.54281215	1.736269E-011	4.642693E-012	0	0.000000E+000
1	37.54498839	4.642693E-012	1.736269E-011	1	0.000000E+000
1	37.54562403	1.736269E-011	4.642693E-012	0	0.000000E+000
1	37.54624014	4.642693E-012	1.736269E-011	1	0.000000E+000
1	37.54688056	1.736269E-011	4.642693E-012	0	0.000000E+000
1	37.54691438	4.642693E-012	1.736269E-011	1	0.000000E+000
1	37.54722696	1.736269E-011	4.642693E-012	0	0.000000E+000
1	37.55069628	4.642693E-012	1.736269E-011	1	0.000000E+000
1	37.55074542	1.736269E-011	4.642693E-012	0	0.000000E+000
1	37.55882573	4.642693E-012	1.736269E-011	1	0.000000E+000
1	37.55919382	1.736269E-011	4.642693E-012	0	0.000000E+000
1	37.55946232	4.642693E-012	1.736269E-011	1	0.000000E+000
1	37.56000623	1.736269E-011	4.642693E-012	0	0.000000E+000
1	37.56264210	4.642693E-012	1.736269E-011	1	0.000000E+000
1	37.56278023	1.736269E-011	4.642693E-012	0	0.000000E+000
1	37.56564347	4.642693E-012	1.736269E-011	1	0.000000E+000
1	37.56599796	1.736269E-011	4.642693E-012	0	0.000000E+000
1	37.56853998	4.642693E-012	1.736269E-011	1	0.000000E+000
1	37.56901673	1.736269E-011	4.642693E-012	0	0.000000E+000
1	37.58091953	4.642693E-012	1.736269E-011	1	0.000000E+000
1	37.58101120	1.736269E-011	4.642693E-012	0	0.000000E+000
1	37.58185338	4.642693E-012	1.736269E-011	1	0.000000E+000
1	37.58194689	1.736269E-011	4.642693E-012	0	0.000000E+000
1	37.58234870	4.642693E-012	1.736269E-011	1	0.000000E+000
1	37.58246528	1.736269E-011	4.642693E-012	0	0.000000E+000
1	37.58346820	4.642693E-012	1.736269E-011	1	0.000000E+000
1	37.58351243	1.736269E-011	4.642693E-012	0	0.000000E+000
1	37.58411016	4.642693E-012	1.736269E-011	1	0.000000E+000
1	37.58425428	1.736269E-011	4.642693E-012	0	0.000000E+000
1	37.58530302	4.642693E-012	1.736269E-011	1	0.000000E+000
1	37.58569778	1.736269E-011	4.642693E-012	0	0.000000E+000
1	37.58571555	4.642693E-012	1.736269E-011	1	0.000000E+000
1	37.58595990	1.736269E-011	4.642693E-012	0	0.000000E+000
1	37.58725938	4.642693E-012	1.736269E-011	1	0.000000E+000
1	37.58812838	1.736269E-011	4.642693E-012	0	0.000000E+000
1	37.58844380	4.642693E-012	1.736269E-011	1	0.000000E+000
1	37.58911764	1.736269E-011	4.642693E-012	0	0.000000E+000
1	37.59422160	4.642693E-012	1.736269E-011	1	0.000000E+000
1	37.59431584	1.736269E-011	4.642693E-012	0	0.000000E+000
1	37.59477039	4.642693E-012	1.736269E-011	1	0.000000E+000
1	37.59485564	1.736269E-011	4.642693E-012	0	0.000000E+000
1	37.59530494	4.642693E-012	1.736269E-011	1	0.000000E+000
1	37.59552571	1.736269E-011	4.642693E-012	0	0.000000E+000
1	37.59588898	4.642693E-012	1.736269E-011	1	0.000000E+000
1	37.59603185	1.736269E-011	4.642693E-012	0	0.000000E+000
1	37.59657017	4.642693E-012	1.736269E-011	1	0.000000E+000
1	37.59735758	1.736269E-011	4.642693E-012	0	0.000000E+000
1	37.59790745	4.642693E-012	1.736269E-011	1	0.000000E+000
1	37.59823621	1.736269E-011	4.642693E-012	0	0.000000E+000
1	37.59926769	4.642693E-012	1.736269E-011	1	0.000000E+000
1	37.59939666	1.736269E-011	4.642693E-012	0	0.000000E+000
1	37.60027971	4.642693E-012	1.736269E-011	1	0.000000E+000
1	37.60068151	1.736269E-011	4.642693E-012	0	0.000000E+000
1	37.60090673	4.642693E-012	1.736269E-011	1	0.000000E+000
1	37.60098874	1.736269E-011	4.642693E-012	0	0.000000E+000
1	37.60267439	4.642693E-012	1.736269E-011	1	0.000000E+000
1	37.60284069	1.736269E-011	4.642693E-012	0	0.000000E+000
1	37.60336244	4.642693E-012	1.736269E-011	1	0.000000E+000
1	37.60360588	1.736269E-011	4.642693E-012	0	0.000000E+000
1	37.60366817	4.642693E-012	1.736269E-011	1	0.000000E+000
1	37.60372334	1.736269E-011	4.642693E-012	0	0.000000E+000
1	37.60399440	4.642693E-012	1.736269E-011	1	0.000000E+000
1	37.60400851	1.736269E-011	4.642693E-012	0	0.000000E+000
1	37.60476665	4.642693E-012	1.736269E-011	1	0.000000E+000
1	37.60478856	1.736269E-011	4.642693E-012	0	0.000000E+000
1	37.60631128	4.642693E-012	1.736269E-011	1	0.000000E+000
1	37.60657209	1.736269E-011	4.642693E-012	0	0.000000E+000
1	37.60665088	4.642693E-012	1.736269E-011	1	0.000000E+000
1	37.60680328	1.736269E-011	4.642693E-012	0	0.000000E+000
1	37.60868703	4.642693E-012	1.736269E-011	1	0.000000E+000
1	37.60956000	1.736269E-011	4.642693E-012	0	0.000000E+000
1	37.60977569	4.642693E-012	1.736269E-011	1	0.000000E+000
1	37.61007341	1.736269E-011	4.642693E-012	0	0.000000E+000
1	37.61250138	4.642693E-012	1.736269E-011	1	0.000000E+000
1	37.61251344	1.736269E-011	4.642693E-012	0	0.000000E+000
1	37.61260825	4.642693E-012	1.736269E-011	1	0.000000E+000
1	37.61278487	1.736269E-011	4.642693E-012	0	0.000000E+000
1	37.61365701	4.642693E-012	1.736269E-011	1	0.000000E+000
1	37.61426358	1.736269E-011	4.642693E-012	0	0.000000E+000
1	37.61462282	4.642693E-012	1.736269E-011	1	0.000000E+000
1	37.61466372	1.736269E-011	4.642693E-012	0	0.000000E+000
1	37.61818433	4.642693E-012	1.736269E-011	1	0.000000E+000
1	37.61831046	1.736269E-011	4.642693E-012	0	0.000000E+000
1	37.61841396	4.642693E-012	1.736269E-011	1	0.000000E+000
1	37.61843027	1.736269E-011	4.642693E-012	0	0.000000E+000
1	37.61965499	4.642693E-012	1.736269E-011	1	0.000000E+000
1	37.61971944	1.736269E-011	4.642693E-012	0	0.000000E+000
1	37.61978678	4.642693E-012	1.736269E-011	1	0.000000E+000
1	37.61991524	1.736269E-011	4.642693E-012	0	0.000000E+000
1	37.62028844	4.642693E-012	1.736269E-011	1	0.000000E+000
1	37.62060639	1.736269E-011	4.642693E-012	0	0.000000E+000
1	37.62168481	4.642693E-012	1.736269E-011	1	0.000000E+000
1	37.62196530	1.736269E-011	4.642693E-012	0	0.000000E+000
1	37.62258225	4.642693E-012	1.736269E-011	1	0.000000E+000
1	37.62341571	1.736269E-011	4.642693E-012	0	0.000000E+000
1	37.62343600	4.642693E-012	1.736269E-011	1	0.000000E+000
1	37.62363345	1.736269E-011	4.642693E-012	0	0.000000E+000
1	37.62366655	4.642693E-012	1.736269E-011	1	0.000000E+000
1	37.62375727	1.736269E-011	4.642693E-012	0	0.000000E+000
1	37.62472761	4.642693E-012	1.736269E-011	1	0.000000E+000
1	37.62476632	1.736269E-011	4.642693E-012	0	0.000000E+000
1	37.62507558	4.642693E-012	1.736269E-011	1	0.000000E+000
1	37.62518916	1.736269E-011	4.642693E-012	0	0.000000E+000
1	37.62544107	4.642693E-012	1.736269E-011	1	0.000000E+000
1	37.62558278	1.736269E-011	4.642693E-012	0	0.000000E+000
1	37.62598271	4.642693E-012	1.736269E-011	1	0.000000E+000
1	37.62602400	1.736269E-011	4.642693E-012	0	0.000000E+000
1	37.62615454	4.642693E-012	1.736269E-011	1	0.000000E+000
1	37.62621267	1.736269E-011	4.642693E-012	0	0.000000E+000
1	37.62730895	4.642693E-012	1.736269E-011	1	0.000000E+000
1	37.62735427	1.736269E-011	4.642693E-012	0	0.000000E+000
1	37.62739228	4.642693E-012	1.736269E-011	1	0.000000E+000
1	37.62769260	1.736269E-011	4.642693E-012	0	0.000000E+000
1	37.62785962	4.642693E-012	1.736269E-011	1	0.000000E+000
1	37.62826736	1.736269E-011	4.642693E-012	0	0.000000E+000
1	37.62877443	4.642693E-012	1.736269E-011	1	0.000000E+000
1	37.62911866	1.736269E-011	4.642693E-012	0	0.000000E+000
1	37.62968561	4.642693E-012	1.736269E-011	1	0.000000E+000
1	37.62971534	1.736269E-011	4.642693E-012	0	0.000000E+000
1	37.63055475	4.642693E-012	1.736269E-011	1	0.000000E+000
1	37.63081396	1.736269E-011	4.642693E-012	0	0.000000E+000
1	37.63137562	4.642693E-012	1.736269E-011	1	0.000000E+000
1	37.63154581	1.736269E-011	4.642693E-012	0	0.000000E+000
1	37.63216351	4.642693E-012	1.736269E-011	1	0.000000E+000
1	37.63266683	1.736269E-011	4.642693E-012	0	0.000000E+000
1	37.63289780	4.642693E-012	1.736269E-011	1	0.000000E+000
1	37.63333095	1.736269E-011	4.642693E-012	0	0.000000E+000
1	37.63362941	4.642693E-012	1.736269E-011	1	0.000000E+000
1	37.63405651	1.736269E-011	4.642693E-012	0	0.000000E+000
1	37.63502526	4.642693E-012	1.736269E-011	1	0.000000E+000
1	37.63525277	1.736269E-011	4.642693E-012	0	0.000000E+000
1	37.63685440	4.642693E-012	1.736269E-011	1	0.000000E+000
1	37.63718284	1.736269E-011	4.642693E-012	0	0.000000E+000
1	37.63832664	4.642693E-012	1.736269E-011	1	0.000000E+000
1	37.63843866	1.736269E-011	4.642693E-012	0	0.000000E+000
1	37.63884246	4.642693E-012	1.736269E-011	1	0.000000E+000
1	37.63899516	1.736269E-011	4.642693E-012	0	0.000000E+000
1	37.64017185	4.642693E-012	1.736269E-011	1	0.000000E+000
1	37.64017937	1.736269E-011	4.642693E-012	0	0.000000E+000
1	37.64302107	4.642693E-012	1.736269E-011	1	0.000000E+000
1	37.64302564	1.736269E-011	4.642693E-012	0	0.000000E+000
1	37.64358747	4.642693E-012	1.736269E-011	1	0.000000E+000
1	37.64361278	1.736269E-011	4.642693E-012	0	0.000000E+000
1	37.64391938	4.642693E-012	1.736269E-011	1	0.000000E+000
1	37.64404968	1.736269E-011	4.642693E-012	0	0.000000E+000
1	37.64942734	4.642693E-012	1.736269E-011	1	0.000000E+000
1	37.64957568	1.736269E-011	4.642693E-012	0	0.000000E+000
1	37.65045893	4.642693E-012	1.736269E-011	1	0.000000E+000
1	37.65056485	1.736269E-011	4.642693E-012	0	0.000000E+000
1	37.65058141	4.642693E-012	1.736269E-011	1	0.000000E+000
1	37.65069054	1.736269E-011	4.642693E-012	0	0.000000E+000
1	37.65138092	4.642693E-012	1.736269E-011	1	0.000000E+000
1	37.65146787	1.736269E-011	4.642693E-012	0	0.000000E+000
1	37.65446518	4.642693E-012	1.736269E-011	1	0.000000E+000
1	37.65459225	1.736269E-011	4.642693E-012	0	0.000000E+000
1	37.65556059	4.642693E-012	1.736269E-011	1	0.000000E+000
1	37.65577030	1.736269E-011	4.642693E-012	0	0.000000E+000
1	37.65800812	4.642693E-012	1.736269E-011	1	0.000000E+000
1	37.65801474	1.736269E-011	4.642693E-012	0	0.000000E+000
1	37.65924541	4.642693E-012	1.736269E-011	1	0.000000E+000
1	37.65933087	1.736269E-011	4.642693E-012	0	0.000000E+000
1	37.66196086	4.642693E-012	1.736269E-011	1	0.000000E+000
1	37.66203875	1.736269E-011	4.642693E-012	0	0.000000E+000
1	37.66463375	4.642693E-012	1.736269E-011	1	0.000000E+000
1	37.66466568	1.736269E-011	4.642693E-012	0	0.000000E+000
1	37.66512820	4.642693E-012	1.736269E-011	1	0.000000E+000
1	37.66567649	1.736269E-011	4.642693E-012	0	0.000000E+000
1	37.66622309	4.642693E-012	1.736269E-011	1	0.000000E+000
1	37.66636012	1.736269E-011	4.642693E-012	0	0.000000E+000
1	37.66658451	4.642693E-012	1.736269E-011	1	0.000000E+000
1	37.66688609	1.736269E-011	4.642693E-012	0	0.000000E+000
1	37.66693639	4.642693E-012	1.736269E-011	1	0.000000E+000
1	37.66694470	1.736269E-011	4.642693E-012	0	0.000000E+000
1	37.66696525	4.642693E-012	1.736269E-011	1	0.000000E+000
1	37.66749530	1.736269E-011	4.642693E-012	0	0.000000E+000
1	37.66806835	4.642693E-012	1.736269E-011	1	0.000000E+000
1	37.66817426	1.736269E-011	4.642693E-012	0	0.000000E+000
1	37.67120682	4.642693E-012	1.736269E-011	1	0.000000E+000
1	37.67130690	1.736269E-011	4.642693E-012	0	0.000000E+000
1	37.67206301	4.642693E-012	1.736269E-011	1	0.000000E+000
1	37.67228658	1.736269E-011	4.642693E-012	0	0.000000E+000
1	37.68584493	4.642693E-012	1.736269E-011	1	0.000000E+000
1	37.68595152	1.736269E-011	4.642693E-012	0	0.000000E+000
1	37.68599079	4.642693E-012	1.736269E-011	1	0.000000E+000
1	37.68613415	1.736269E-011	4.642693E-012	0	0.000000E+000
1	37.68614688	4.642693E-012	1.736269E-011	1	0.000000E+000
1	37.68640601	1.736269E-011	4.642693E-012	0	0.000000E+000
1	37.68736250	4.642693E-012	1.736269E-011	1	0.000000E+000
1	37.68746813	1.736269E-011	4.642693E-012	0	0.000000E+000
1	37.68868794	4.642693E-012	1.736269E-011	1	0.000000E+000
1	37.68904916	1.736269E-011	4.642693E-012	0	0.000000E+000
1	37.69112153	4.642693E-012	1.736269E-011	1	0.000000E+000
1	37.69121206	1.736269E-011	4.642693E-012	0	0.000000E+000
1	37.69260728	4.642693E-012	1.736269E-011	1	0.000000E+000
1	37.69272947	1.736269E-011	4.642693E-012	0	0.000000E+000
1	37.69744725	4.642693E-012	1.736269E-011	1	0.000000E+000
1	37.69774829	1.736269E-011	4.642693E-012	0	0.000000E+000
1	37.69847663	4.642693E-012	1.736269E-011	1	0.000000E+000
1	37.69878677	1.736269E-011	4.642693E-012	0	0.000000E+000
1	37.69934572	4.642693E-012	1.736269E-011	1	0.000000E+000
1	37.69939477	1.736269E-011	4.642693E-012	0	0.000000E+000
1	37.70148403	4.642693E-012	1.736269E-011	1	0.000000E+000
1	37.70204415	1.736269E-011	4.642693E-012	0	0.000000E+000
1	37.70260550	4.642693E-012	1.736269E-011	1	0.000000E+000
1	37.70300830	1.736269E-011	4.642693E-012	0	0.000000E+000
1	37.70334936	4.642693E-012	1.736269E-011	1	0.000000E+000
1	37.70339611	1.736269E-011	4.642693E-012	0	0.000000E+000
1	37.70562538	4.642693E-012	1.736269E-011	1	0.000000E+000
1	37.70564993	1.736269E-011	4.642693E-012	0	0.000000E+000
1	37.70617224	4.642693E-012	1.736269E-011	1	0.000000E+000
1	37.70670885	1.736269E-011	4.642693E-012	0	0.000000E+000
1	37.70711253	4.642693E-012	1.736269E-011	1	0.000000E+000
1	37.70738159	1.736269E-011	4.642693E-012	0	0.000000E+000
1	37.70744687	4.642693E-012	1.736269E-011	1	0.000000E+000
1	37.70822357	1.736269E-011	4.642693E-012	0	0.000000E+000
1	37.70837574	4.642693E-012	1.736269E-011	1	0.000000E+000
1	37.70850550	1.736269E-011	4.642693E-012	0	0.000000E+000
1	37.71153032	4.642693E-012	1.736269E-011	1	0.000000E+000
1	37.71174819	1.736269E-011	4.642693E-012	0	0.000000E+000
1	37.71274374	4.642693E-012	1.736269E-011	1	0.000000E+000
1	37.71286220	1.736269E-011	4.642693E-012	0	0.000000E+000
1	37.71313390	4.642693E-012	1.736269E-011	1	0.000000E+000
1	37.71355064	1.736269E-011	4.642693E-012	0	0.000000E+000
1	37.71666681	4.642693E-012	1.736269E-011	1	0.000000E+000
1	37.71669385	1.736269E-011	4.642693E-012	0	0.000000E+000
1	37.71799321	4.642693E-012	1.736269E-011	1	0.000000E+000
1	37.71855765	1.736269E-011	4.642693E-012	0	0.000000E+000
1	37.71888391	4.642693E-012	1.736269E-011	1	0.000000E+000
1	37.71899204	1.736269E-011	4.642693E-012	0	0.000000E+000
1	37.71967420	4.642693E-012	1.736269E-011	1	0.000000E+000
1	37.71976263	1.736269E-011	4.642693E-012	0	0.000000E+000
1	37.71993830	4.642693E-012	1.736269E-011	1	0.000000E+000
1	37.72007796	1.736269E-011	4.642693E-012	0	0.000000E+000
1	37.72226910	4.642693E-012	1.736269E-011	1	0.000000E+000
1	37.72229518	1.736269E-011	4.642693E-012	0	0.000000E+000
1	37.72650950	4.642693E-012	1.736269E-011	1	0.000000E+000
1	37.72660754	1.736269E-011	4.642693E-012	0	0.000000E+000
1	37.72664777	4.642693E-012	1.736269E-011	1	0.000000E+000
1	37.72678022	1.736269E-011	4.642693E-012	0	0.000000E+000
1	37.73046952	4.642693E-012	1.736269E-011	1	0.000000E+000
1	37.73053643	1.736269E-011	4.642693E-012	0	0.000000E+000
1	37.74171841	4.642693E-012	1.736269E-011	1	0.000000E+000
1	37.74188232	1.736269E-011	4.642693E-012	0	0.000000E+000
1	37.74431853	4.642693E-012	1.736269E-011	1	0.000000E+000
1	37.74478451	1.736269E-011	4.642693E-012	0	0.000000E+000
1	37.74552259	4.642693E-012	1.736269E-011	1	0.000000E+000
1	37.74573461	1.736269E-011	4.642693E-012	0	0.000000E+000
1	37.74655251	4.642693E-012	1.736269E-011	1	0.000000E+000
1	37.74683105	1.736269E-011	4.642693E-012	0	0.000000E+000
1	37.74721510	4.642693E-012	1.736269E-011	1	0.000000E+000
1	37.74768484	1.736269E-011	4.642693E-012	0	0.000000E+000
1	37.75171913	4.642693E-012	1.736269E-011	1	0.000000E+000
1	37.75177170	1.736269E-011	4.642693E-012	0	0.000000E+000
1	42.17763275	4.696548E-012	1.741655E-011	1	0.000000E+000
1	42.17790487	1.741655E-011	4.696548E-012	0	0.000000E+000
1	42.17812118	4.696548E-012	1.741655E-011	1	0.000000E+000
1	42.17818720	1.741655E-011	4.696548E-012	0	0.000000E+000
1	42.18224393	4.696548E-012	1.741655E-011	1	0.000000E+000
1	42.18262007	1.741655E-011	4.696548E-012	0	0.000000E+000
1	42.18270703	4.696548E-012	1.741655E-011	1	0.000000E+000
1	42.18284073	1.741655E-011	4.696548E-012	0	0.000000E+000
1	42.18291689	4.696548E-012	1.741655E-011	1	0.000000E+000
1	42.18294498	1.741655E-011	4.696548E-012	0	0.000000E+000
1	42.18380394	4.696548E-012	1.741655E-011	1	0.000000E+000
1	42.18388177	1.741655E-011	4.696548E-012	0	0.000000E+000
1	42.18820441	4.696548E-012	1.741655E-011	1	0.000000E+000
1	42.18842568	1.741655E-011	4.696548E-012	0	0.000000E+000
1	42.18903572	4.696548E-012	1.741655E-011	1	0.000000E+000
1	42.18916039	1.741655E-011	4.696548E-012	0	0.000000E+000
1	42.18954953	4.696548E-012	1.741655E-011	1	0.000000E+000
1	42.18961864	1.741655E-011	4.696548E-012	0	0.000000E+000
1	42.19496904	4.696548E-012	1.741655E-011	1	0.000000E+000
1	42.19535631	1.741655E-011	4.696548E-012	0	0.000000E+000
1	42.19555111	4.696548E-012	1.741655E-011	1	0.000000E+000
1	42.19582163	1.741655E-011	4.696548E-012	0	0.000000E+000
1	42.19697050	4.696548E-012	1.741655E-011	1	0.000000E+000
1	42.19699908	1.741655E-011	4.696548E-012	0	0.000000E+000
1	42.19778273	4.696548E-012	1.741655E-011	1	0.000000E+000
1	42.19813023	1.741655E-011	4.696548E-012	0	0.000000E+000
1	42.19821124	4.696548E-012	1.741655E-011	1	0.000000E+000
1	42.19845305	1.741655E-011	4.696548E-012	0	0.000000E+000
1	42.20257935	4.696548E-012	1.741655E-011	1	0.000000E+000
1	42.20262709	1.741655E-011	4.696548E-012	0	0.000000E+000
1	42.20384507	4.696548E-012	1.741655E-011	1	0.000000E+000
1	42.20417813	1.741655E-011	4.696548E-012	0	0.000000E+000
1	42.20586965	4.696548E-012	1.741655E-011	1	0.000000E+000
1	42.20599358	1.741655E-011	4.696548E-012	0	0.000000E+000
1	42.20602178	4.696548E-012	1.741655E-011	1	0.000000E+000
1	42.20741528	1.741655E-011	4.696548E-012	0	0.000000E+000
1	42.20801678	4.696548E-012	1.741655E-011	1	0.000000E+000
1	42.20849199	1.741655E-011	4.696548E-012	0	0.000000E+000
1	42.20947477	4.696548E-012	1.741655E-011	1	0.000000E+000
1	42.20950362	1.741655E-011	4.696548E-012	0	0.000000E+000
1	42.21247191	4.696548E-012	1.741655E-011	1	0.000000E+000
1	42.21283586	1.741655E-011	4.696548E-012	0	0.000000E+000
1	42.21671767	4.696548E-012	1.741655E-011	1	0.000000E+000
1	42.21675135	1.741655E-011	4.696548E-012	0	0.000000E+000
1	42.21793460	4.696548E-012	1.741655E-011	1	0.000000E+000
1	42.21830797	1.741655E-011	4.696548E-012	0	0.000000E+000
1	42.21836734	4.696548E-012	1.741655E-011	1	0.000000E+000
1	42.21842376	1.741655E-011	4.696548E-012	0	0.000000E+000
1	42.21912668	4.696548E-012	1.741655E-011	1	0.000000E+000
1	42.21920514	1.741655E-011	4.696548E-012	0	0.000000E+000
1	42.22078170	4.696548E-012	1.741655E-011	1	0.000000E+000
1	42.22164350	1.741655E-011	4.696548E-012	0	0.000000E+000
1	42.22243121	4.696548E-012	1.741655E-011	1	0.000000E+000
1	42.22271023	1.741655E-011	4.696548E-012	0	0.000000E+000
1	42.22382252	4.696548E-012	1.741655E-011	1	0.000000E+000
1	42.22408606	1.741655E-011	4.696548E-012	0	0.000000E+000
1	42.22509643	4.696548E-012	1.741655E-011	1	0.000000E+000
1	42.22526362	1.741655E-011	4.696548E-012	0	0.000000E+000
1	42.22571042	4.696548E-012	1.741655E-011	1	0.000000E+000
1	42.22588575	1.741655E-011	4.696548E-012	0	0.000000E+000
1	42.22691064	4.696548E-012	1.741655E-011	1	0.000000E+000
1	42.22702310	1.741655E-011	4.696548E-012	0	0.000000E+000
1	42.22763153	4.696548E-012	1.741655E-011	1	0.000000E+000
1	42.22778231	1.741655E-011	4.696548E-012	0	0.000000E+000
1	42.23047287	4.696548E-012	1.741655E-011	1	0.000000E+000
1	42.23060391	1.741655E-011	4.696548E-012	0	0.000000E+000
1	42.23101708	4.696548E-012	1.741655E-011	1	0.000000E+000
1	42.23231441	1.741655E-011	4.696548E-012	0	0.000000E+000
1	42.23263671	4.696548E-012	1.741655E-011	1	0.000000E+000
1	42.23285691	1.741655E-011	4.696548E-012	0	0.000000E+000
1	42.23453740	4.696548E-012	1.741655E-011	1	0.000000E+000
1	42.23467038	1.741655E-011	4.696548E-012	0	0.000000E+000
1	42.23582429	4.696548E-012	1.741655E-011	1	0.000000E+000
1	42.23605976	1.741655E-011	4.696548E-012	0	0.000000E+000
1	42.23748432	4.696548E-012	1.741655E-011	1	0.000000E+000
1	42.23756503	1.741655E-011	4.696548E-012	0	0.000000E+000
1	42.23763163	4.696548E-012	1.741655E-011	1	0.000000E+000
1	42.23770375	1.741655E-011	4.696548E-012	0	0.000000E+000
1	42.23773810	4.696548E-012	1.741655E-011	1	0.000000E+000
1	42.23822164	1.741655E-011	4.696548E-012	0	0.000000E+000
1	42.23868816	4.696548E-012	1.741655E-011	1	0.000000E+000
1	42.23912683	1.741655E-011	4.696548E-012	0	0.000000E+000
1	42.23914374	4.696548E-012	1.741655E-011	1	0.000000E+000
1	42.23937994	1.741655E-011	4.696548E-012	0	0.000000E+000
1	42.24003583	4.696548E-012	1.741655E-011	1	0.000000E+000
1	42.24011293	1.741655E-011	4.696548E-012	0	0.000000E+000
1	42.24011429	4.696548E-012	1.741655E-011	1	0.000000E+000
1	42.24029335	1.741655E-011	4.696548E-012	0	0.000000E+000
1	42.24133027	4.696548E-012	1.741655E-011	1	0.000000E+000
1	42.24144767	1.741655E-011	4.696548E-012	0	0.000000E+000
1	42.24145890	4.696548E-012	1.741655E-011	1	0.000000E+000
1	42.24150129	1.741655E-011	4.696548E-012	0	0.000000E+000
1	42.24152776	4.696548E-012	1.741655E-011	1	0.000000E+000
1	42.24180606	1.741655E-011	4.696548E-012	0	0.000000E+000
1	42.24296383	4.696548E-012	1.741655E-011	1	0.000000E+000
1	42.24342482	1.741655E-011	4.696548E-012	0	0.000000E+000
1	42.24343682	4.696548E-012	1.741655E-011	1	0.000000E+000
1	42.24385318	1.741655E-011	4.696548E-012	0	0.000000E+000
1	42.24411257	4.696548E-012	1.741655E-011	1	0.000000E+000
1	42.24423773	1.741655E-011	4.696548E-012	0	0.000000E+000
1	42.24599503	4.696548E-012	1.741655E-011	1	0.000000E+000
1	42.24629760	1.741655E-011	4.696548E-012	0	0.000000E+000
1	42.24793248	4.696548E-012	1.741655E-011	1	0.000000E+000
1	42.24803879	1.741655E-011	4.696548E-012	0	0.000000E+000
1	42.24822517	4.696548E-012	1.741655E-011	1	0.000000E+000
1	42.24845744	1.741655E-011	4.696548E-012	0	0.000000E+000
1	42.24975986	4.696548E-012	1.741655E-011	1	0.000000E+000
1	42.24979578	1.741655E-011	4.696548E-012	0	0.000000E+000
1	42.25110640	4.696548E-012	1.741655E-011	1	0.000000E+000
1	42.25118539	1.741655E-011	4.696548E-012	0	0.000000E+000
1	42.25147162	4.696548E-012	1.741655E-011	1	0.000000E+000
1	42.25173565	1.741655E-011	4.696548E-012	0	0.000000E+000
1	42.25418898	4.696548E-012	1.741655E-011	1	0.000000E+000
1	42.25425626	1.741655E-011	4.696548E-012	0	0.000000E+000
1	42.25469130	4.696548E-012	1.741655E-011	1	0.000000E+000
1	42.25504753	1.741655E-011	4.696548E-012	0	0.000000E+000
1	42.25588185	4.696548E-012	1.741655E-011	1	0.000000E+000
1	42.25600279	1.741655E-011	4.696548E-012	0	0.000000E+000
1	42.26735493	4.696548E-012	1.741655E-011	1	0.000000E+000
1	42.26753828	1.741655E-011	4.696548E-012	0	0.000000E+000
1	42.27086819	4.696548E-012	1.741655E-011	1	0.000000E+000
1	42.27091200	1.741655E-011	4.696548E-012	0	0.000000E+000
1	42.27331918	4.696548E-012	1.741655E-011	1	0.000000E+000
1	42.27335545	1.741655E-011	4.696548E-012	0	0.000000E+000
1	42.27516531	4.696548E-012	1.741655E-011	1	0.000000E+000
1	42.27519696	1.741655E-011	4.696548E-012	0	0.000000E+000
1	42.27523100	4.696548E-012	1.741655E-011	1	0.000000E+000
1	42.27532864	1.741655E-011	4.696548E-012	0	0.000000E+000
1	42.27667973	4.696548E-012	1.741655E-011	1	0.000000E+000
1	42.27671660	1.741655E-011	4.696548E-012	0	0.000000E+000
1	42.28095589	4.696548E-012	1.741655E-011	1	0.000000E+000
1	42.28104811	1.741655E-011	4.696548E-012	0	0.000000E+000
1	42.28468332	4.696548E-012	1.741655E-011	1	0.000000E+000
1	42.28494559	1.741655E-011	4.696548E-012	0	0.000000E+000
1	42.28606574	4.696548E-012	1.741655E-011	1	0.000000E+000
1	42.28620905	1.741655E-011	4.696548E-012	0	0.000000E+000
1	42.28625547	4.696548E-012	1.741655E-011	1	0.000000E+000
1	42.28635467	1.741655E-011	4.696548E-012	0	0.000000E+000
1	42.28784114	4.696548E-012	1.741655E-011	1	0.000000E+000
1	42.28872869	1.741655E-011	4.696548E-012	0	0.000000E+000
1	42.28975963	4.696548E-012	1.741655E-011	1	0.000000E+000
1	42.29024271	1.741655E-011	4.696548E-012	0	0.000000E+000
1	42.29158051	4.696548E-012	1.741655E-011	1	0.000000E+000
1	42.29182561	1.741655E-011	4.696548E-012	0	0.000000E+000
1	42.29185338	4.696548E-012	1.741655E-011	1	0.000000E+000
1	42.29199990	1.741655E-011	4.696548E-012	0	0.000000E+000
1	42.29268617	4.696548E-012	1.741655E-011	1	0.000000E+000
1	42.29323016	1.741655E-011	4.696548E-012	0	0.000000E+000
1	42.29622969	4.696548E-012	1.741655E-011	1	0.000000E+000
1	42.29629549	1.741655E-011	4.696548E-012	0	0.000000E+000
1	42.29864782	4.696548E-012	1.741655E-011	1	0.000000E+000
1	42.29871180	1.741655E-011	4.696548E-012	0	0.000000E+000
1	42.30674475	4.696548E-012	1.741655E-011	1	0.000000E+000
1	42.30701410	1.741655E-011	4.696548E-012	0	0.000000E+000
1	42.30786418	4.696548E-012	1.741655E-011	1	0.000000E+000
1	42.30812540	1.741655E-011	4.696548E-012	0	0.000000E+000
1	42.30871382	4.696548E-012	1.741655E-011	1	0.000000E+000
1	42.30888138	1.741655E-011	4.696548E-012	0	0.000000E+000
1	42.31038751	4.696548E-012	1.741655E-011	1	0.000000E+000
1	42.31059864	1.741655E-011	4.696548E-012	0	0.000000E+000
1	42.31158034	4.696548E-012	1.741655E-011	1	0.000000E+000
1	42.31201070	1.741655E-011	4.696548E-012	0	0.000000E+000
1	42.31654177	4.696548E-012	1.741655E-011	1	0.000000E+000
1	42.31659792	1.741655E-011	4.696548E-012	0	0.000000E+000
1	42.31953394	4.696548E-012	1.741655E-011	1	0.000000E+000
1	42.31964013	1.741655E-011	4.696548E-012	0	0.000000E+000
1	42.32254644	4.696548E-012	1.741655E-011	1	0.000000E+000
1	42.32258986	1.741655E-011	4.696548E-012	0	0.000000E+000
1	42.32856887	4.696548E-012	1.741655E-011	1	0.000000E+000
1	42.32861171	1.741655E-011	4.696548E-012	0	0.000000E+000
1	42.33181965	4.696548E-012	1.741655E-011	1	0.000000E+000
1	42.33213807	1.741655E-011	4.696548E-012	0	0.000000E+000
1	42.33361693	4.696548E-012	1.741655E-011	1	0.000000E+000
1	42.33397328	1.741655E-011	4.696548E-012	0	0.000000E+000
1	42.33401252	4.696548E-012	1.741655E-011	1	0.000000E+000
1	42.33416668	1.741655E-011	4.696548E-012	0	0.000000E+000
1	42.33484373	4.696548E-012	1.741655E-011	1	0.000000E+000
1	42.33526941	1.741655E-011	4.696548E-012	0	0.000000E+000
1	42.34422536	4.696548E-012	1.741655E-011	1	0.000000E+000
1	42.34440950	1.741655E-011	4.696548E-012	0	0.000000E+000
1	42.34445222	4.696548E-012	1.741655E-011	1	0.000000E+000
1	42.34462762	1.741655E-011	4.696548E-012	0	0.000000E+000
1	42.34567553	4.696548E-012	1.741655E-011	1	0.000000E+000
1	42.34610656	1.741655E-011	4.696548E-012	0	0.000000E+000
1	42.34626261	4.696548E-012	1.741655E-011	1	0.000000E+000
1	42.34628660	1.741655E-011	4.696548E-012	0	0.000000E+000
1	42.34697849	4.696548E-012	1.741655E-011	1	0.000000E+000
1	42.34723067	1.741655E-011	4.696548E-012	0	0.000000E+000
1	42.35330041	4.696548E-012	1.741655E-011	1	0.000000E+000
1	42.35335121	1.741655E-011	4.696548E-012	0	0.000000E+000
1	42.35355036	4.696548E-012	1.741655E-011	1	0.000000E+000
1	42.35361027	1.741655E-011	4.696548E-012	0	0.000000E+000
1	42.35688064	4.696548E-012	1.741655E-011	1	0.000000E+000
1	42.35733061	1.741655E-011	4.696548E-012	0	0.000000E+000
1	42.35768612	4.696548E-012	1.741655E-011	1	0.000000E+000
1	42.35812563	1.741655E-011	4.696548E-012	0	0.000000E+000
1	42.35848700	4.696548E-012	1.741655E-011	1	0.000000E+000
1	42.35874311	1.741655E-011	4.696548E-012	0	0.000000E+000
1	42.35937981	4.696548E-012	1.741655E-011	1	0.000000E+000
1	42.35992351	1.741655E-011	4.696548E-012	0	0.000000E+000
1	42.36061800	4.696548E-012	1.741655E-011	1	0.000000E+000
1	42.36077358	1.741655E-011	4.696548E-012	0	0.000000E+000
1	42.36493915	4.696548E-012	1.741655E-011	1	0.000000E+000
1	42.36525714	1.741655E-011	4.696548E-012	0	0.000000E+000
1	42.36567855	4.696548E-012	1.741655E-011	1	0.000000E+000
1	42.36594885	1.741655E-011	4.696548E-012	0	0.000000E+000
1	42.36819990	4.696548E-012	1.741655E-011	1	0.000000E+000
1	42.36838529	1.741655E-011	4.696548E-012	0	0.000000E+000
1	42.36851095	4.696548E-012	1.741655E-011	1	0.000000E+000
1	42.36963211	1.741655E-011	4.696548E-012	0	0.000000E+000
1	42.36988816	4.696548E-012	1.741655E-011	1	0.000000E+000
1	42.37054636	1.741655E-011	4.696548E-012	0	0.000000E+000
1	42.37143200	4.696548E-012	1.741655E-011	1	0.000000E+000
1	42.37153641	1.741655E-011	4.696548E-012	0	0.000000E+000
1	42.37330924	4.696548E-012	1.741655E-011	1	0.000000E+000
1	42.37375666	1.741655E-011	4.696548E-012	0	0.000000E+000
1	42.37409210	4.696548E-012	1.741655E-011	1	0.000000E+000
1	42.37410407	1.741655E-011	4.696548E-012	0	0.000000E+000
1	42.37544804	4.696548E-012	1.741655E-011	1	0.000000E+000
1	42.37559190	1.741655E-011	4.696548E-012	0	0.000000E+000
1	42.37568768	4.696548E-012	1.741655E-011	1	0.000000E+000
1	42.37571850	1.741655E-011	4.696548E-012	0	0.000000E+000
1	42.37675237	4.696548E-012	1.741655E-011	1	0.000000E+000
1	42.37678376	1.741655E-011	4.696548E-012	0	0.000000E+000
1	42.38331965	4.696548E-012	1.741655E-011	1	0.000000E+000
1	42.38343700	1.741655E-011	4.696548E-012	0	0.000000E+000
1	42.38368938	4.696548E-012	1.741655E-011	1	0.000000E+000
1	42.38382737	1.741655E-011	4.696548E-012	0	0.000000E+000
1	42.38439833	4.696548E-012	1.741655E-011	1	0.000000E+000
1	42.38500806	1.741655E-011	4.696548E-012	0	0.000000E+000
1	42.38765682	4.696548E-012	1.741655E-011	1	0.000000E+000
1	42.38791437	1.741655E-011	4.696548E-012	0	0.000000E+000
1	42.38947332	4.696548E-012	1.741655E-011	1	0.000000E+000
1	42.38961728	1.741655E-011	4.696548E-012	0	0.000000E+000
1	42.39121553	4.696548E-012	1.741655E-011	1	0.000000E+000
1	42.39130292	1.741655E-011	4.696548E-012	0	0.000000E+000
1	42.39253012	4.696548E-012	1.741655E-011	1	0.000000E+000
1	42.39269456	1.741655E-011	4.696548E-012	0	0.000000E+000
1	42.39283848	4.696548E-012	1.741655E-011	1	0.000000E+000
1	42.39296057	1.741655E-011	4.696548E-012	0	0.000000E+000
1	42.39749539	4.696548E-012	1.741655E-011	1	0.000000E+000
1	42.39778805	1.741655E-011	4.696548E-012	0	0.000000E+000
1	42.39783034	4.696548E-012	1.741655E-011	1	0.000000E+000
1	42.39831908	1.741655E-011	4.696548E-012	0	0.000000E+000
1	42.40147499	4.696548E-012	1.741655E-011	1	0.000000E+000
1	42.40156686	1.741655E-011	4.696548E-012	0	0.000000E+000
1	42.40187541	4.696548E-012	1.741655E-011	1	0.000000E+000
1	42.40233733	1.741655E-011	4.696548E-012	0	0.000000E+000
1	42.40254074	4.696548E-012	1.741655E-011	1	0.000000E+000
1	42.40256444	1.741655E-011	4.696548E-012	0	0.000000E+000
1	42.40379738	4.696548E-012	1.741655E-011	1	0.000000E+000
1	42.40390123	1.741655E-011	4.696548E-012	0	0.000000E+000
1	42.40474416	4.696548E-012	1.741655E-011	1	0.000000E+000
1	42.40646287	1.741655E-011	4.696548E-012	0	0.000000E+000
1	42.40755881	4.696548E-012	1.741655E-011	1	0.000000E+000
1	42.40781033	1.741655E-011	4.696548E-012	0	0.000000E+000
1	42.40781865	4.696548E-012	1.741655E-011	1	0.000000E+000
1	42.40799194	1.741655E-011	4.696548E-012	0	0.000000E+000
1	42.40908429	4.696548E-012	1.741655E-011	1	0.000000E+000
1	42.40912185	1.741655E-011	4.696548E-012	0	0.000000E+000
1	42.40915314	4.696548E-012	1.741655E-011	1	0.000000E+000
1	42.40944982	1.741655E-011	4.696548E-012	0	0.000000E+000
1	42.41258090	4.696548E-012	1.741655E-011	1	0.000000E+000
1	42.41274917	1.741655E-011	4.696548E-012	0	0.000000E+000
1	42.41278527	4.696548E-012	1.741655E-011	1	0.000000E+000
1	42.41286877	1.741655E-011	4.696548E-012	0	0.000000E+000
1	42.41365687	4.696548E-012	1.741655E-011	1	0.000000E+000
1	42.41376616	1.741655E-011	4.696548E-012	0	0.000000E+000
1	42.41490624	4.696548E-012	1.741655E-011	1	0.000000E+000
1	42.41510389	1.741655E-011	4.696548E-012	0	0.000000E+000
1	42.41622075	4.696548E-012	1.741655E-011	1	0.000000E+000
1	42.41626313	1.741655E-011	4.696548E-012	0	0.000000E+000
1	42.41664368	4.696548E-012	1.741655E-011	1	0.000000E+000
1	42.41701417	1.741655E-011	4.696548E-012	0	0.000000E+000
1	42.63807120	4.681460E-012	1.740146E-011	1	0.000000E+000
1	42.63847618	1.740146E-011	4.681460E-012	0	0.000000E+000
1	42.63870076	4.681460E-012	1.740146E-011	1	0.000000E+000
1	42.63879353	1.740146E-011	4.681460E-012	0	0.000000E+000
1	42.64793746	4.681460E-012	1.740146E-011	1	0.000000E+000
1	42.64814049	1.740146E-011	4.681460E-012	0	0.000000E+000
1	42.65125138	4.681460E-012	1.740146E-011	1	0.000000E+000
1	42.65159340	1.740146E-011	4.681460E-012	0	0.000000E+000
1	42.65314018	4.681460E-012	1.740146E-011	1	0.000000E+000
1	42.65411306	1.740146E-011	4.681460E-012	0	0.000000E+000
1	42.65420412	4.681460E-012	1.740146E-011	1	0.000000E+000
1	42.65429925	1.740146E-011	4.681460E-012	0	0.000000E+000
1	42.65528582	4.681460E-012	1.740146E-011	1	0.000000E+000
1	42.65534918	1.740146E-011	4.681460E-012	0	0.000000E+000
1	42.65604479	4.681460E-012	1.740146E-011	1	0.000000E+000
1	42.65625388	1.740146E-011	4.681460E-012	0	0.000000E+000
1	42.65805009	4.681460E-012	1.740146E-011	1	0.000000E+000
1	42.65813261	1.740146E-011	4.681460E-012	0	0.000000E+000
1	42.65864366	4.681460E-012	1.740146E-011	1	0.000000E+000
1	42.65868395	1.740146E-011	4.681460E-012	0	0.000000E+000
1	42.65873161	4.681460E-012	1.740146E-011	1	0.000000E+000
1	42.65885033	1.740146E-011	4.681460E-012	0	0.000000E+000
1	42.65892724	4.681460E-012	1.740146E-011	1	0.000000E+000
1	42.65895910	1.740146E-011	4.681460E-012	0	0.000000E+000
1	42.65905757	4.681460E-012	1.740146E-011	1	0.000000E+000
1	42.65917279	1.740146E-011	4.681460E-012	0	0.000000E+000
1	42.66105567	4.681460E-012	1.740146E-011	1	0.000000E+000
1	42.66151452	1.740146E-011	4.681460E-012	0	0.000000E+000
1	42.66453177	4.681460E-012	1.740146E-011	1	0.000000E+000
1	42.66490535	1.740146E-011	4.681460E-012	0	0.000000E+000
1	42.66609138	4.681460E-012	1.740146E-011	1	0.000000E+000
1	42.66617416	1.740146E-011	4.681460E-012	0	0.000000E+000
1	42.66618219	4.681460E-012	1.740146E-011	1	0.000000E+000
1	42.66670738	1.740146E-011	4.681460E-012	0	0.000000E+000
1	42.66933193	4.681460E-012	1.740146E-011	1	0.000000E+000
1	42.66953262	1.740146E-011	4.681460E-012	0	0.000000E+000
1	42.66993689	4.681460E-012	1.740146E-011	1	0.000000E+000
1	42.67007682	1.740146E-011	4.681460E-012	0	0.000000E+000
1	42.67104090	4.681460E-012	1.740146E-011	1	0.000000E+000
1	42.67157324	1.740146E-011	4.681460E-012	0	0.000000E+000
1	42.67451108	4.681460E-012	1.740146E-011	1	0.000000E+000
1	42.67474105	1.740146E-011	4.681460E-012	0	0.000000E+000
1	42.67620003	4.681460E-012	1.740146E-011	1	0.000000E+000
1	42.67624893	1.740146E-011	4.681460E-012	0	0.000000E+000
1	42.68577217	4.681460E-012	1.740146E-011	1	0.000000E+000
1	42.68588581	1.740146E-011	4.681460E-012	0	0.000000E+000
1	42.68593529	4.681460E-012	1.740146E-011	1	0.000000E+000
1	42.68604360	1.740146E-011	4.681460E-012	0	0.000000E+000
1	42.68749286	4.681460E-012	1.740146E-011	1	0.000000E+000
1	42.68788804	1.740146E-011	4.681460E-012	0	0.000000E+000
1	42.69028553	4.681460E-012	1.740146E-011	1	0.000000E+000
1	42.69031003	1.740146E-011	4.681460E-012	0	0.000000E+000
1	42.69330546	4.681460E-012	1.740146E-011	1	0.000000E+000
1	42.69454641	1.740146E-011	4.681460E-012	0	0.000000E+000
1	42.69644420	4.681460E-012	1.740146E-011	1	0.000000E+000
1	42.69695018	1.740146E-011	4.681460E-012	0	0.000000E+000
1	42.69718199	4.681460E-012	1.740146E-011	1	0.000000E+000
1	42.69719783	1.740146E-011	4.681460E-012	0	0.000000E+000
1	42.69744710	4.681460E-012	1.740146E-011	1	0.000000E+000
1	42.69765170	1.740146E-011	4.681460E-012	0	0.000000E+000
1	42.69937682	4.681460E-012	1.740146E-011	1	0.000000E+000
1	42.69953091	1.740146E-011	4.681460E-012	0	0.000000E+000
1	42.69969492	4.681460E-012	1.740146E-011	1	0.000000E+000
1	42.69983921	1.740146E-011	4.681460E-012	0	0.000000E+000
1	42.70125416	4.681460E-012	1.740146E-011	1	0.000000E+000
1	42.70158349	1.740146E-011	4.681460E-012	0	0.000000E+000
1	42.70297469	4.681460E-012	1.740146E-011	1	0.000000E+000
1	42.70328849	1.740146E-011	4.681460E-012	0	0.000000E+000
1	42.70593197	4.681460E-012	1.740146E-011	1	0.000000E+000
1	42.70644624	1.740146E-011	4.681460E-012	0	0.000000E+000
1	42.70846019	4.681460E-012	1.740146E-011	1	0.000000E+000
1	42.70881064	1.740146E-011	4.681460E-012	0	0.000000E+000
1	42.70943520	4.681460E-012	1.740146E-011	1	0.000000E+000
1	42.70970889	1.740146E-011	4.681460E-012	0	0.000000E+000
1	42.71081413	4.681460E-012	1.740146E-011	1	0.000000E+000
1	42.71105025	1.740146E-011	4.681460E-012	0	0.000000E+000
1	42.71246655	4.681460E-012	1.740146E-011	1	0.000000E+000
1	42.71315616	1.740146E-011	4.681460E-012	0	0.000000E+000
1	42.71346456	4.681460E-012	1.740146E-011	1	0.000000E+000
1	42.71365279	1.740146E-011	4.681460E-012	0	0.000000E+000
1	42.71489656	4.681460E-012	1.740146E-011	1	0.000000E+000
1	42.71504588	1.740146E-011	4.681460E-012	0	0.000000E+000
1	42.71507167	4.681460E-012	1.740146E-011	1	0.000000E+000
1	42.71531893	1.740146E-011	4.681460E-012	0	0.000000E+000
1	42.71535315	4.681460E-012	1.740146E-011	1	0.000000E+000
1	42.71617987	1.740146E-011	4.681460E-012	0	0.000000E+000
1	42.71693590	4.681460E-012	1.740146E-011	1	0.000000E+000
1	42.71710250	1.740146E-011	4.681460E-012	0	0.000000E+000
1	42.71745952	4.681460E-012	1.740146E-011	1	0.000000E+000
1	42.71837183	1.740146E-011	4.681460E-012	0	0.000000E+000
1	42.72078923	4.681460E-012	1.740146E-011	1	0.000000E+000
1	42.72100331	1.740146E-011	4.681460E-012	0	0.000000E+000
1	42.72223302	4.681460E-012	1.740146E-011	1	0.000000E+000
1	42.72397022	1.740146E-011	4.681460E-012	0	0.000000E+000
1	42.72495215	4.681460E-012	1.740146E-011	1	0.000000E+000
1	42.72499586	1.740146E-011	4.681460E-012	0	0.000000E+000
1	42.72512705	4.681460E-012	1.740146E-011	1	0.000000E+000
1	42.72543532	1.740146E-011	4.681460E-012	0	0.000000E+000
1	42.72820682	4.681460E-012	1.740146E-011	1	0.000000E+000
1	42.72829905	1.740146E-011	4.681460E-012	0	0.000000E+000
1	42.72882024	4.681460E-012	1.740146E-011	1	0.000000E+000
1	42.72930620	1.740146E-011	4.681460E-012	0	0.000000E+000
1	42.73085203	4.681460E-012	1.740146E-011	1	0.000000E+000
1	42.73103658	1.740146E-011	4.681460E-012	0	0.000000E+000
1	42.73286546	4.681460E-012	1.740146E-011	1	0.000000E+000
1	42.73329656	1.740146E-011	4.681460E-012	0	0.000000E+000
1	42.73438938	4.681460E-012	1.740146E-011	1	0.000000E+000
1	42.73474540	1.740146E-011	4.681460E-012	0	0.000000E+000
1	86.87683663	4.359059E-012	1.707906E-011	1	0.000000E+000
1	86.87695209	1.707906E-011	4.359059E-012	0	0.000000E+000
1	86.87787575	4.359059E-012	1.707906E-011	1	0.000000E+000
1	86.87804952	1.707906E-011	4.359059E-012	0	0.000000E+000
1	86.87810300	4.359059E-012	1.707906E-011	1	0.000000E+000
1	86.87822578	1.707906E-011	4.359059E-012	0	0.000000E+000
1	86.87824795	4.359059E-012	1.707906E-011	1	0.000000E+000
1	86.87837563	1.707906E-011	4.359059E-012	0	0.000000E+000
1	86.87972658	4.359059E-012	1.707906E-011	1	0.000000E+000
1	86.87996551	1.707906E-011	4.359059E-012	0	0.000000E+000
1	86.88217547	4.359059E-012	1.707906E-011	1	0.000000E+000
1	86.88220291	1.707906E-011	4.359059E-012	0	0.000000E+000
1	86.88392313	4.359059E-012	1.707906E-011	1	0.000000E+000
1	86.88411935	1.707906E-011	4.359059E-012	0	0.000000E+000
1	86.88431881	4.359059E-012	1.707906E-011	1	0.000000E+000
1	86.88436966	1.707906E-011	4.359059E-012	0	0.000000E+000
1	86.88567706	4.359059E-012	1.707906E-011	1	0.000000E+000
1	86.88634678	1.707906E-011	4.359059E-012	0	0.000000E+000
1	86.88636616	4.359059E-012	1.707906E-011	1	0.000000E+000
1	86.88664837	1.707906E-011	4.359059E-012	0	0.000000E+000
1	86.88665636	4.359059E-012	1.707906E-011	1	0.000000E+000
1	86.88672326	1.707906E-011	4.359059E-012	0	0.000000E+000
1	86.88833771	4.359059E-012	1.707906E-011	1	0.000000E+000
1	86.88846906	1.707906E-011	4.359059E-012	0	0.000000E+000
1	86.88884667	4.359059E-012	1.707906E-011	1	0.000000E+000
1	86.88900261	1.707906E-011	4.359059E-012	0	0.000000E+000
1	86.88904209	4.359059E-012	1.707906E-011	1	0.000000E+000
1	86.88921106	1.707906E-011	4.359059E-012	0	0.000000E+000
1	86.88977929	4.359059E-012	1.707906E-011	1	0.000000E+000
1	86.88994098	1.707906E-011	4.359059E-012	0	0.000000E+000
1	86.89077722	4.359059E-012	1.707906E-011	1	0.000000E+000
1	86.89082356	1.707906E-011	4.359059E-012	0	0.000000E+000
1	86.89083697	4.359059E-012	1.707906E-011	1	0.000000E+000
1	86.89168649	1.707906E-011	4.359059E-012	0	0.000000E+000
1	86.89177804	4.359059E-012	1.707906E-011	1	0.000000E+000
1	86.89266925	1.707906E-011	4.359059E-012	0	0.000000E+000
1	86.89267121	4.359059E-012	1.707906E-011	1	0.000000E+000
1	86.89283653	1.707906E-011	4.359059E-012	0	0.000000E+000
1	86.89476670	4.359059E-012	1.707906E-011	1	0.000000E+000
1	86.89479478	1.707906E-011	4.359059E-012	0	0.000000E+000
1	86.89493417	4.359059E-012	1.707906E-011	1	0.000000E+000
1	86.89494982	1.707906E-011	4.359059E-012	0	0.000000E+000
1	86.89521090	4.359059E-012	1.707906E-011	1	0.000000E+000
1	86.89551141	1.707906E-011	4.359059E-012	0	0.000000E+000
1	86.89657923	4.359059E-012	1.707906E-011	1	0.000000E+000
1	86.89673868	1.707906E-011	4.359059E-012	0	0.000000E+000
1	86.90145951	4.359059E-012	1.707906E-011	1	0.000000E+000
1	86.90166746	1.707906E-011	4.359059E-012	0	0.000000E+000
1	86.90431236	4.359059E-012	1.707906E-011	1	0.000000E+000
1	86.90433381	1.707906E-011	4.359059E-012	0	0.000000E+000
1	86.90570315	4.359059E-012	1.707906E-011	1	0.000000E+000
1	86.90581781	1.707906E-011	4.359059E-012	0	0.000000E+000
1	86.90737628	4.359059E-012	1.707906E-011	1	0.000000E+000
1	86.90750080	1.707906E-011	4.359059E-012	0	0.000000E+000
1	86.90794551	4.359059E-012	1.707906E-011	1	0.000000E+000
1	86.90827750	1.707906E-011	4.359059E-012	0	0.000000E+000
1	86.90992401	4.359059E-012	1.707906E-011	1	0.000000E+000
1	86.91013031	1.707906E-011	4.359059E-012	0	0.000000E+000
1	86.91053970	4.359059E-012	1.707906E-011	1	0.000000E+000
1	86.91065505	1.707906E-011	4.359059E-012	0	0.000000E+000
1	86.91201775	4.359059E-012	1.707906E-011	1	0.000000E+000
1	86.91213508	1.707906E-011	4.359059E-012	0	0.000000E+000
1	86.91535116	4.359059E-012	1.707906E-011	1	0.000000E+000
1	86.91557070	1.707906E-011	4.359059E-012	0	0.000000E+000
1	86.91567144	4.359059E-012	1.707906E-011	1	0.000000E+000
1	86.91576483	1.707906E-011	4.359059E-012	0	0.000000E+000
1	86.91617806	4.359059E-012	1.707906E-011	1	0.000000E+000
1	86.91621254	1.707906E-011	4.359059E-012	0	0.000000E+000
1	86.91691854	4.359059E-012	1.707906E-011	1	0.000000E+000
1	86.91767063	1.707906E-011	4.359059E-012	0	0.000000E+000
1	86.91791191	4.359059E-012	1.707906E-011	1	0.000000E+000
1	86.91810778	1.707906E-011	4.359059E-012	0	0.000000E+000
1	86.91813880	4.359059E-012	1.707906E-011	1	0.000000E+000
1	86.91880595	1.707906E-011	4.359059E-012	0	0.000000E+000
1	86.91882612	4.359059E-012	1.707906E-011	1	0.000000E+000
1	86.91894878	1.707906E-011	4.359059E-012	0	0.000000E+000
1	86.92187601	4.359059E-012	1.707906E-011	1	0.000000E+000
1	86.92211766	1.707906E-011	4.359059E-012	0	0.000000E+000
1	86.92577259	4.359059E-012	1.707906E-011	1	0.000000E+000
1	86.92580112	1.707906E-011	4.359059E-012	0	0.000000E+000
1	86.92780536	4.359059E-012	1.707906E-011	1	0.000000E+000
1	86.92792091	1.707906E-011	4.359059E-012	0	0.000000E+000
1	86.93027365	4.359059E-012	1.707906E-011	1	0.000000E+000
1	86.93044746	1.707906E-011	4.359059E-012	0	0.000000E+000
1	86.93049259	4.359059E-012	1.707906E-011	1	0.000000E+000
1	86.93055815	1.707906E-011	4.359059E-012	0	0.000000E+000
1	86.93057538	4.359059E-012	1.707906E-011	1	0.000000E+000
1	86.93077295	1.707906E-011	4.359059E-012	0	0.000000E+000
1	86.93191218	4.359059E-012	1.707906E-011	1	0.000000E+000
1	86.93219876	1.707906E-011	4.359059E-012	0	0.000000E+000
1	86.93534081	4.359059E-012	1.707906E-011	1	0.000000E+000
1	86.93557915	1.707906E-011	4.359059E-012	0	0.000000E+000
1	86.93576226	4.359059E-012	1.707906E-011	1	0.000000E+000
1	86.93595246	1.707906E-011	4.359059E-012	0	0.000000E+000
1	86.94251296	4.359059E-012	1.707906E-011	1	0.000000E+000
1	86.94339666	1.707906E-011	4.359059E-012	0	0.000000E+000
1	86.94427660	4.359059E-012	1.707906E-011	1	0.000000E+000
1	86.94434918	1.707906E-011	4.359059E-012	0	0.000000E+000
1	86.94598396	4.359059E-012	1.707906E-011	1	0.000000E+000
1	86.94621874	1.707906E-011	4.359059E-012	0	0.000000E+000
1	86.94880240	4.359059E-012	1.707906E-011	1	0.000000E+000
1	86.94882083	1.707906E-011	4.359059E-012	0	0.000000E+000
1	86.94932103	4.359059E-012	1.707906E-011	1	0.000000E+000
1	86.94970042	1.707906E-011	4.359059E-012	0	0.000000E+000
1	86.95375720	4.359059E-012	1.707906E-011	1	0.000000E+000
1	86.95383456	1.707906E-011	4.359059E-012	0	0.000000E+000
1	86.95398892	4.359059E-012	1.707906E-011	1	0.000000E+000
1	86.95432662	1.707906E-011	4.359059E-012	0	0.000000E+000
1	86.95560153	4.359059E-012	1.707906E-011	1	0.000000E+000
1	86.95598803	1.707906E-011	4.359059E-012	0	0.000000E+000
1	86.95699140	4.359059E-012	1.707906E-011	1	0.000000E+000
1	86.95721367	1.707906E-011	4.359059E-012	0	0.000000E+000
1	86.95725113	4.359059E-012	1.707906E-011	1	0.000000E+000
1	86.95747168	1.707906E-011	4.359059E-012	0	0.000000E+000
1	86.95753638	4.359059E-012	1.707906E-011	1	0.000000E+000
1	86.95758354	1.707906E-011	4.359059E-012	0	0.000000E+000
1	86.95875633	4.359059E-012	1.707906E-011	1	0.000000E+000
1	86.95898516	1.707906E-011	4.359059E-012	0	0.000000E+000
1	86.95942847	4.359059E-012	1.707906E-011	1	0.000000E+000
1	86.95990393	1.707906E-011	4.359059E-012	0	0.000000E+000
1	86.96054257	4.359059E-012	1.707906E-011	1	0.000000E+000
1	86.96062483	1.707906E-011	4.359059E-012	0	0.000000E+000
1	86.96064096	4.359059E-012	1.707906E-011	1	0.000000E+000
1	86.96077465	1.707906E-011	4.359059E-012	0	0.000000E+000
1	86.96081473	4.359059E-012	1.707906E-011	1	0.000000E+000
1	86.96171106	1.707906E-011	4.359059E-012	0	0.000000E+000
1	86.96463406	4.359059E-012	1.707906E-011	1	0.000000E+000
1	86.96494449	1.707906E-011	4.359059E-012	0	0.000000E+000
1	86.96534262	4.359059E-012	1.707906E-011	1	0.000000E+000
1	86.96539710	1.707906E-011	4.359059E-012	0	0.000000E+000
1	86.96870209	4.359059E-012	1.707906E-011	1	0.000000E+000
1	86.96871753	1.707906E-011	4.359059E-012	0	0.000000E+000
1	86.96910182	4.359059E-012	1.707906E-011	1	0.000000E+000
1	86.96926930	1.707906E-011	4.359059E-012	0	0.000000E+000
1	86.96958850	4.359059E-012	1.707906E-011	1	0.000000E+000
1	86.96971914	1.707906E-011	4.359059E-012	0	0.000000E+000
1	86.96972711	4.359059E-012	1.707906E-011	1	0.000000E+000
1	86.97039418	1.707906E-011	4.359059E-012	0	0.000000E+000
1	86.97041476	4.359059E-012	1.707906E-011	1	0.000000E+000
1	86.97076410	1.707906E-011	4.359059E-012	0	0.000000E+000
1	86.97078033	4.359059E-012	1.707906E-011	1	0.000000E+000
1	86.97085724	1.707906E-011	4.359059E-012	0	0.000000E+000
1	86.97428235	4.359059E-012	1.707906E-011	1	0.000000E+000
1	86.97438851	1.707906E-011	4.359059E-012	0	0.000000E+000
1	86.97485004	4.359059E-012	1.707906E-011	1	0.000000E+000
1	86.97496221	1.707906E-011	4.359059E-012	0	0.000000E+000
1	86.97501807	4.359059E-012	1.707906E-011	1	0.000000E+000
1	86.97615708	1.707906E-011	4.359059E-012	0	0.000000E+000
1	86.99473801	4.359059E-012	1.707906E-011	1	0.000000E+000
1	86.99474458	1.707906E-011	4.359059E-012	0	0.000000E+000
1	86.99483568	4.359059E-012	1.707906E-011	1	0.000000E+000
1	86.99490078	1.707906E-011	4.359059E-012	0	0.000000E+000
1	86.99844049	4.359059E-012	1.707906E-011	1	0.000000E+000
1	86.99860542	1.707906E-011	4.359059E-012	0	0.000000E+000
1	87.00616302	4.359059E-012	1.707906E-011	1	0.000000E+000
1	87.00657364	1.707906E-011	4.359059E-012	0	0.000000E+000
1	87.00976203	4.359059E-012	1.707906E-011	1	0.000000E+000
1	87.01015789	1.707906E-011	4.359059E-012	0	0.000000E+000
1	87.01019413	4.359059E-012	1.707906E-011	1	0.000000E+000
1	87.01077149	1.707906E-011	4.359059E-012	0	0.000000E+000
1	87.01131818	4.359059E-012	1.707906E-011	1	0.000000E+000
1	87.01157412	1.707906E-011	4.359059E-012	0	0.000000E+000
1	87.01482555	4.359059E-012	1.707906E-011	1	0.000000E+000
1	87.01486416	1.707906E-011	4.359059E-012	0	0.000000E+000
1	87.01568217	4.359059E-012	1.707906E-011	1	0.000000E+000
1	87.01593696	1.707906E-011	4.359059E-012	0	0.000000E+000
1	87.01633438	4.359059E-012	1.707906E-011	1	0.000000E+000
1	87.01669750	1.707906E-011	4.359059E-012	0	0.000000E+000
1	87.01747969	4.359059E-012	1.707906E-011	1	0.000000E+000
1	87.01813976	1.707906E-011	4.359059E-012	0	0.000000E+000
1	87.01970803	4.359059E-012	1.707906E-011	1	0.000000E+000
1	87.01981094	1.707906E-011	4.359059E-012	0	0.000000E+000
1	87.02019590	4.359059E-012	1.707906E-011	1	0.000000E+000
1	87.02038356	1.707906E-011	4.359059E-012	0	0.000000E+000
1	87.02173910	4.359059E-012	1.707906E-011	1	0.000000E+000
1	87.02206001	1.707906E-011	4.359059E-012	0	0.000000E+000
1	87.02247442	4.359059E-012	1.707906E-011	1	0.000000E+000
1	87.02254215	1.707906E-011	4.359059E-012	0	0.000000E+000
1	87.02275935	4.359059E-012	1.707906E-011	1	0.000000E+000
1	87.02297108	1.707906E-011	4.359059E-012	0	0.000000E+000
1	87.02331486	4.359059E-012	1.707906E-011	1	0.000000E+000
1	87.02356226	1.707906E-011	4.359059E-012	0	0.000000E+000
1	87.02358219	4.359059E-012	1.707906E-011	1	0.000000E+000
1	87.02365515	1.707906E-011	4.359059E-012	0	0.000000E+000
1	87.02646261	4.359059E-012	1.707906E-011	1	0.000000E+000
1	87.02674581	1.707906E-011	4.359059E-012	0	0.000000E+000
1	87.02733664	4.359059E-012	1.707906E-011	1	0.000000E+000
1	87.02762682	1.707906E-011	4.359059E-012	0	0.000000E+000
1	87.02808703	4.359059E-012	1.707906E-011	1	0.000000E+000
1	87.02816510	1.707906E-011	4.359059E-012	0	0.000000E+000
1	87.04103031	4.359059E-012	1.707906E-011	1	0.000000E+000
1	87.04163908	1.707906E-011	4.359059E-012	0	0.000000E+000
1	87.04189276	4.359059E-012	1.707906E-011	1	0.000000E+000
1	87.04192704	1.707906E-011	4.359059E-012	0	0.000000E+000
1	87.04548708	4.359059E-012	1.707906E-011	1	0.000000E+000
1	87.04589936	1.707906E-011	4.359059E-012	0	0.000000E+000
1	87.05442335	4.359059E-012	1.707906E-011	1	0.000000E+000
1	87.05448455	1.707906E-011	4.359059E-012	0	0.000000E+000
1	87.05477731	4.359059E-012	1.707906E-011	1	0.000000E+000
1	87.05511378	1.707906E-011	4.359059E-012	0	0.000000E+000
1	87.05781052	4.359059E-012	1.707906E-011	1	0.000000E+000
1	87.05798895	1.707906E-011	4.359059E-012	0	0.000000E+000
1	87.05878959	4.359059E-012	1.707906E-011	1	0.000000E+000
1	87.05882670	1.707906E-011	4.359059E-012	0	0.000000E+000
1	87.05958137	4.359059E-012	1.707906E-011	1	0.000000E+000
1	87.06106599	1.707906E-011	4.359059E-012	0	0.000000E+000
1	87.07195370	4.359059E-012	1.707906E-011	1	0.000000E+000
1	87.07197587	1.707906E-011	4.359059E-012	0	0.000000E+000
1	87.10064205	4.359059E-012	1.707906E-011	1	0.000000E+000
1	87.10078190	1.707906E-011	4.359059E-012	0	0.000000E+000
1	87.10298890	4.359059E-012	1.707906E-011	1	0.000000E+000
1	87.10332075	1.707906E-011	4.359059E-012	0	0.000000E+000
1	87.10354468	4.359059E-012	1.707906E-011	1	0.000000E+000
1	87.10398850	1.707906E-011	4.359059E-012	0	0.000000E+000
1	87.10569950	4.359059E-012	1.707906E-011	1	0.000000E+000
1	87.10580052	1.707906E-011	4.359059E-012	0	0.000000E+000
1	87.10628877	4.359059E-012	1.707906E-011	1	0.000000E+000
1	87.10651615	1.707906E-011	4.359059E-012	0	0.000000E+000
1	87.10658774	4.359059E-012	1.707906E-011	1	0.000000E+000
1	87.10677825	1.707906E-011	4.359059E-012	0	0.000000E+000
1	87.10875347	4.359059E-012	1.707906E-011	1	0.000000E+000
1	87.10918669	1.707906E-011	4.359059E-012	0	0.000000E+000
1	87.10991095	4.359059E-012	1.707906E-011	1	0.000000E+000
1	87.11015571	1.707906E-011	4.359059E-012	0	0.000000E+000
1	87.11718077	4.359059E-012	1.707906E-011	1	0.000000E+000
1	87.11728836	1.707906E-011	4.359059E-012	0	0.000000E+000
1	87.11978043	4.359059E-012	1.707906E-011	1	0.000000E+000
1	87.12021584	1.707906E-011	4.359059E-012	0	0.000000E+000
1	87.12169344	4.359059E-012	1.707906E-011	1	0.000000E+000
1	87.12198901	1.707906E-011	4.359059E-012	0	0.000000E+000
1	87.12236175	4.359059E-012	1.707906E-011	1	0.000000E+000
1	87.12306519	1.707906E-011	4.359059E-012	0	0.000000E+000
1	87.13493925	4.359059E-012	1.707906E-011	1	0.000000E+000
1	87.13518803	1.707906E-011	4.359059E-012	0	0.000000E+000
1	87.13520405	4.359059E-012	1.707906E-011	1	0.000000E+000
1	87.13532896	1.707906E-011	4.359059E-012	0	0.000000E+000
1	87.13630434	4.359059E-012	1.707906E-011	1	0.000000E+000
1	87.13685338	1.707906E-011	4.359059E-012	0	0.000000E+000
1	87.13703818	4.359059E-012	1.707906E-011	1	0.000000E+000
1	87.13738548	1.707906E-011	4.359059E-012	0	0.000000E+000
1	87.13881150	4.359059E-012	1.707906E-011	1	0.000000E+000
1	87.13894310	1.707906E-011	4.359059E-012	0	0.000000E+000
1	87.13897429	4.359059E-012	1.707906E-011	1	0.000000E+000
1	87.13905792	1.707906E-011	4.359059E-012	0	0.000000E+000
1	87.14498908	4.359059E-012	1.707906E-011	1	0.000000E+000
1	87.14500938	1.707906E-011	4.359059E-012	0	0.000000E+000
1	87.14939249	4.359059E-012	1.707906E-011	1	0.000000E+000
1	87.14963908	1.707906E-011	4.359059E-012	0	0.000000E+000
1	87.14973870	4.359059E-012	1.707906E-011	1	0.000000E+000
1	87.14994709	1.707906E-011	4.359059E-012	0	0.000000E+000
1	87.15004546	4.359059E-012	1.707906E-011	1	0.000000E+000
1	87.15048730	1.707906E-011	4.359059E-012	0	0.000000E+000
1	87.15068789	4.359059E-012	1.707906E-011	1	0.000000E+000
1	87.15095711	1.707906E-011	4.359059E-012	0	0.000000E+000
1	87.15115822	4.359059E-012	1.707906E-011	1	0.000000E+000
1	87.15125187	1.707906E-011	4.359059E-012	0	0.000000E+000
1	87.16295518	4.359059E-012	1.707906E-011	1	0.000000E+000
1	87.16340339	1.707906E-011	4.359059E-012	0	0.000000E+000
1	87.16438864	4.359059E-012	1.707906E-011	1	0.000000E+000
1	87.16463706	1.707906E-011	4.359059E-012	0	0.000000E+000
1	87.16901987	4.359059E-012	1.707906E-011	1	0.000000E+000
1	87.16904624	1.707906E-011	4.359059E-012	0	0.000000E+000
1	87.17114529	4.359059E-012	1.707906E-011	1	0.000000E+000
1	87.17118144	1.707906E-011	4.359059E-012	0	0.000000E+000
1	87.17120634	4.359059E-012	1.707906E-011	1	0.000000E+000
1	87.17148016	1.707906E-011	4.359059E-012	0	0.000000E+000
1	87.17327686	4.359059E-012	1.707906E-011	1	0.000000E+000
1	87.17367058	1.707906E-011	4.359059E-012	0	0.000000E+000
1	87.17487722	4.359059E-012	1.707906E-011	1	0.000000E+000
1	87.17507317	1.707906E-011	4.359059E-012	0	0.000000E+000
1	87.17548818	4.359059E-012	1.707906E-011	1	0.000000E+000
1	87.17583109	1.707906E-011	4.359059E-012	0	0.000000E+000
1	87.17647336	4.359059E-012	1.707906E-011	1	0.000000E+000
1	87.17675515	1.707906E-011	4.359059E-012	0	0.000000E+000
1	87.17718232	4.359059E-012	1.707906E-011	1	0.000000E+000
1	87.17724531	1.707906E-011	4.359059E-012	0	0.000000E+000
1	87.17853353	4.359059E-012	1.707906E-011	1	0.000000E+000
1	87.17867506	1.707906E-011	4.359059E-012	0	0.000000E+000
1	87.17942505	4.359059E-012	1.707906E-011	1	0.000000E+000
1	87.17957642	1.707906E-011	4.359059E-012	0	0.000000E+000
1	87.18191431	4.359059E-012	1.707906E-011	1	0.000000E+000
1	87.18192254	1.707906E-011	4.359059E-012	0	0.000000E+000
1	87.18195696	4.359059E-012	1.707906E-011	1	0.000000E+000
1	87.18218562	1.707906E-011	4.359059E-012	0	0.000000E+000
1	87.18227573	4.359059E-012	1.707906E-011	1	0.000000E+000
1	87.18233222	1.707906E-011	4.359059E-012	0	0.000000E+000
1	87.18251428	4.359059E-012	1.707906E-011	1	0.000000E+000
1	87.18281325	1.707906E-011	4.359059E-012	0	0.000000E+000
1	87.18300267	4.359059E-012	1.707906E-011	1	0.000000E+000
1	87.18306085	1.707906E-011	4.359059E-012	0	0.000000E+000
1	87.18339698	4.359059E-012	1.707906E-011	1	0.000000E+000
1	87.18381251	1.707906E-011	4.359059E-012	0	0.000000E+000
1	87.18421328	4.359059E-012	1.707906E-011	1	0.000000E+000
1	87.18424471	1.707906E-011	4.359059E-012	0	0.000000E+000
1	87.18746137	4.359059E-012	1.707906E-011	1	0.000000E+000
1	87.18885943	1.707906E-011	4.359059E-012	0	0.000000E+000
1	87.18968405	4.359059E-012	1.707906E-011	1	0.000000E+000
1	87.19015374	1.707906E-011	4.359059E-012	0	0.000000E+000
1	87.19016960	4.359059E-012	1.707906E-011	1	0.000000E+000
1	87.19032868	1.707906E-011	4.359059E-012	0	0.000000E+000
1	87.19194940	4.359059E-012	1.707906E-011	1	0.000000E+000
1	87.19254059	1.707906E-011	4.359059E-012	0	0.000000E+000
1	87.19430488	4.359059E-012	1.707906E-011	1	0.000000E+000
1	87.19433023	1.707906E-011	4.359059E-012	0	0.000000E+000
1	87.19479078	4.359059E-012	1.707906E-011	1	0.000000E+000
1	87.19497791	1.707906E-011	4.359059E-012	0	0.000000E+000
1	87.19500973	4.359059E-012	1.707906E-011	1	0.000000E+000
1	87.19504350	1.707906E-011	4.359059E-012	0	0.000000E+000
1	87.19740174	4.359059E-012	1.707906E-011	1	0.000000E+000
1	87.19747201	1.707906E-011	4.359059E-012	0	0.000000E+000
1	87.19770834	4.359059E-012	1.707906E-011	1	0.000000E+000
1	87.19781079	1.707906E-011	4.359059E-012	0	0.000000E+000
1	87.19846526	4.359059E-012	1.707906E-011	1	0.000000E+000
1	87.19941984	1.707906E-011	4.359059E-012	0	0.000000E+000
1	87.20591362	4.359059E-012	1.707906E-011	1	0.000000E+000
1	87.20605436	1.707906E-011	4.359059E-012	0	0.000000E+000
1	87.20858797	4.359059E-012	1.707906E-011	1	0.000000E+000
1	87.20878469	1.707906E-011	4.359059E-012	0	0.000000E+000
1	87.21112609	4.359059E-012	1.707906E-011	1	0.000000E+000
1	87.21114601	1.707906E-011	4.359059E-012	0	0.000000E+000
1	87.21195719	4.359059E-012	1.707906E-011	1	0.000000E+000
1	87.21238267	1.707906E-011	4.359059E-012	0	0.000000E+000
1	87.21339410	4.359059E-012	1.707906E-011	1	0.000000E+000
1	87.21347767	1.707906E-011	4.359059E-012	0	0.000000E+000
1	87.21406037	4.359059E-012	1.707906E-011	1	0.000000E+000
1	87.21441946	1.707906E-011	4.359059E-012	0	0.000000E+000
1	87.22058088	4.359059E-012	1.707906E-011	1	0.000000E+000
1	87.22062836	1.707906E-011	4.359059E-012	0	0.000000E+000
1	87.23366742	4.359059E-012	1.707906E-011	1	0.000000E+000
1	87.23369892	1.707906E-011	4.359059E-012	0	0.000000E+000
1	87.23980902	4.359059E-012	1.707906E-011	1	0.000000E+000
1	87.24103308	1.707906E-011	4.359059E-012	0	0.000000E+000
1	87.25922073	4.359059E-012	1.707906E-011	1	0.000000E+000
1	87.25935755	1.707906E-011	4.359059E-012	0	0.000000E+000
1	87.26050573	4.359059E-012	1.707906E-011	1	0.000000E+000
1	87.26115375	1.707906E-011	4.359059E-012	0	0.000000E+000
1	87.26116796	4.359059E-012	1.707906E-011	1	0.000000E+000
1	87.26268877	1.707906E-011	4.359059E-012	0	0.000000E+000
1	87.26269959	4.359059E-012	1.707906E-011	1	0.000000E+000
1	87.26279953	1.707906E-011	4.359059E-012	0	0.000000E+000
1	87.26283293	4.359059E-012	1.707906E-011	1	0.000000E+000
1	87.26305550	1.707906E-011	4.359059E-012	0	0.000000E+000
1	87.26417947	4.359059E-012	1.707906E-011	1	0.000000E+000
1	87.26436348	1.707906E-011	4.359059E-012	0	0.000000E+000
1	87.26513306	4.359059E-012	1.707906E-011	1	0.000000E+000
1	87.26544726	1.707906E-011	4.359059E-012	0	0.000000E+000
1	87.26684747	4.359059E-012	1.707906E-011	1	0.000000E+000
1	87.26714944	1.707906E-011	4.359059E-012	0	0.000000E+000
1	87.27017231	4.359059E-012	1.707906E-011	1	0.000000E+000
1	87.27019690	1.707906E-011	4.359059E-012	0	0.000000E+000
1	87.27128140	4.359059E-012	1.707906E-011	1	0.000000E+000
1	87.27132012	1.707906E-011	4.359059E-012	0	0.000000E+000
1	87.27333014	4.359059E-012	1.707906E-011	1	0.000000E+000
1	87.27369616	1.707906E-011	4.359059E-012	0	0.000000E+000
1	87.27833382	4.359059E-012	1.707906E-011	1	0.000000E+000
1	87.27842690	1.707906E-011	4.359059E-012	0	0.000000E+000
1	87.27881406	4.359059E-012	1.707906E-011	1	0.000000E+000
1	87.27898494	1.707906E-011	4.359059E-012	0	0.000000E+000
1	87.27949912	4.359059E-012	1.707906E-011	1	0.000000E+000
1	87.27988330	1.707906E-011	4.359059E-012	0	0.000000E+000
1	87.28016970	4.359059E-012	1.707906E-011	1	0.000000E+000
1	87.28036893	1.707906E-011	4.359059E-012	0	0.000000E+000
1	87.69980125	4.528777E-012	1.724878E-011	1	0.000000E+000
1	87.70029725	1.724878E-011	4.528777E-012	0	0.000000E+000
1	87.70159900	4.528777E-012	1.724878E-011	1	0.000000E+000
1	87.70195701	1.724878E-011	4.528777E-012	0	0.000000E+000
1	87.70253665	4.528777E-012	1.724878E-011	1	0.000000E+000
1	87.70256129	1.724878E-011	4.528777E-012	0	0.000000E+000
1	87.70386912	4.528777E-012	1.724878E-011	1	0.000000E+000
1	87.70395448	1.724878E-011	4.528777E-012	0	0.000000E+000
1	87.70550597	4.528777E-012	1.724878E-011	1	0.000000E+000
1	87.70560763	1.724878E-011	4.528777E-012	0	0.000000E+000
1	87.70619330	4.528777E-012	1.724878E-011	1	0.000000E+000
1	87.70626846	1.724878E-011	4.528777E-012	0	0.000000E+000
1	87.70710276	4.528777E-012	1.724878E-011	1	0.000000E+000
1	87.70828524	1.724878E-011	4.528777E-012	0	0.000000E+000
1	87.70836039	4.528777E-012	1.724878E-011	1	0.000000E+000
1	87.70857429	1.724878E-011	4.528777E-012	0	0.000000E+000
1	87.70885818	4.528777E-012	1.724878E-011	1	0.000000E+000
1	87.70892276	1.724878E-011	4.528777E-012	0	0.000000E+000
1	87.70894288	4.528777E-012	1.724878E-011	1	0.000000E+000
1	87.70951968	1.724878E-011	4.528777E-012	0	0.000000E+000
1	87.70972949	4.528777E-012	1.724878E-011	1	0.000000E+000
1	87.70991297	1.724878E-011	4.528777E-012	0	0.000000E+000
1	87.70998991	4.528777E-012	1.724878E-011	1	0.000000E+000
1	87.71018752	1.724878E-011	4.528777E-012	0	0.000000E+000
1	87.71066002	4.528777E-012	1.724878E-011	1	0.000000E+000
1	87.71077940	1.724878E-011	4.528777E-012	0	0.000000E+000
1	87.71287879	4.528777E-012	1.724878E-011	1	0.000000E+000
1	87.71350959	1.724878E-011	4.528777E-012	0	0.000000E+000
1	87.71418749	4.528777E-012	1.724878E-011	1	0.000000E+000
1	87.71423704	1.724878E-011	4.528777E-012	0	0.000000E+000
1	87.71610245	4.528777E-012	1.724878E-011	1	0.000000E+000
1	87.71630014	1.724878E-011	4.528777E-012	0	0.000000E+000
1	87.71636299	4.528777E-012	1.724878E-011	1	0.000000E+000
1	87.71747684	1.724878E-011	4.528777E-012	0	0.000000E+000
1	87.71767194	4.528777E-012	1.724878E-011	1	0.000000E+000
1	87.71779673	1.724878E-011	4.528777E-012	0	0.000000E+000
1	87.71794026	4.528777E-012	1.724878E-011	1	0.000000E+000
1	87.71813355	1.724878E-011	4.528777E-012	0	0.000000E+000
1	87.72078072	4.528777E-012	1.724878E-011	1	0.000000E+000
1	87.72091964	1.724878E-011	4.528777E-012	0	0.000000E+000
1	87.72144928	4.528777E-012	1.724878E-011	1	0.000000E+000
1	87.72166324	1.724878E-011	4.528777E-012	0	0.000000E+000
1	87.72380948	4.528777E-012	1.724878E-011	1	0.000000E+000
1	87.72445590	1.724878E-011	4.528777E-012	0	0.000000E+000
1	87.72457196	4.528777E-012	1.724878E-011	1	0.000000E+000
1	87.72480974	1.724878E-011	4.528777E-012	0	0.000000E+000
1	87.72491121	4.528777E-012	1.724878E-011	1	0.000000E+000
1	87.72529904	1.724878E-011	4.528777E-012	0	0.000000E+000
1	87.72548842	4.528777E-012	1.724878E-011	1	0.000000E+000
1	87.72666288	1.724878E-011	4.528777E-012	0	0.000000E+000
1	87.72669730	4.528777E-012	1.724878E-011	1	0.000000E+000
1	87.72703774	1.724878E-011	4.528777E-012	0	0.000000E+000
1	87.72835154	4.528777E-012	1.724878E-011	1	0.000000E+000
1	87.72867171	1.724878E-011	4.528777E-012	0	0.000000E+000
1	87.72870969	4.528777E-012	1.724878E-011	1	0.000000E+000
1	87.72879705	1.724878E-011	4.528777E-012	0	0.000000E+000
1	87.72956939	4.528777E-012	1.724878E-011	1	0.000000E+000
1	87.72962208	1.724878E-011	4.528777E-012	0	0.000000E+000
1	87.73113528	4.528777E-012	1.724878E-011	1	0.000000E+000
1	87.73122279	1.724878E-011	4.528777E-012	0	0.000000E+000
1	87.73693609	4.528777E-012	1.724878E-011	1	0.000000E+000
1	87.73710233	1.724878E-011	4.528777E-012	0	0.000000E+000
1	87.73753283	4.528777E-012	1.724878E-011	1	0.000000E+000
1	87.73759381	1.724878E-011	4.528777E-012	0	0.000000E+000
1	87.73928259	4.528777E-012	1.724878E-011	1	0.000000E+000
1	87.73957094	1.724878E-011	4.528777E-012	0	0.000000E+000
1	87.74261645	4.528777E-012	1.724878E-011	1	0.000000E+000
1	87.74268410	1.724878E-011	4.528777E-012	0	0.000000E+000
1	87.74376502	4.528777E-012	1.724878E-011	1	0.000000E+000
1	87.74402685	1.724878E-011	4.528777E-012	0	0.000000E+000
1	87.74483089	4.528777E-012	1.724878E-011	1	0.000000E+000
1	87.74495507	1.724878E-011	4.528777E-012	0	0.000000E+000
1	87.74545297	4.528777E-012	1.724878E-011	1	0.000000E+000
1	87.74550297	1.724878E-011	4.528777E-012	0	0.000000E+000
1	87.74751784	4.528777E-012	1.724878E-011	1	0.000000E+000
1	87.74798257	1.724878E-011	4.528777E-012	0	0.000000E+000
1	87.74802998	4.528777E-012	1.724878E-011	1	0.000000E+000
1	87.74807668	1.724878E-011	4.528777E-012	0	0.000000E+000
1	87.76258922	4.528777E-012	1.724878E-011	1	0.000000E+000
1	87.76261508	1.724878E-011	4.528777E-012	0	0.000000E+000
1	87.76301976	4.528777E-012	1.724878E-011	1	0.000000E+000
1	87.76362140	1.724878E-011	4.528777E-012	0	0.000000E+000
1	87.76404831	4.528777E-012	1.724878E-011	1	0.000000E+000
1	87.76417765	1.724878E-011	4.528777E-012	0	0.000000E+000
1	87.76439970	4.528777E-012	1.724878E-011	1	0.000000E+000
1	87.76477020	1.724878E-011	4.528777E-012	0	0.000000E+000
1	87.76570793	4.528777E-012	1.724878E-011	1	0.000000E+000
1	87.76608238	1.724878E-011	4.528777E-012	0	0.000000E+000
1	87.76905208	4.528777E-012	1.724878E-011	1	0.000000E+000
1	87.76918116	1.724878E-011	4.528777E-012	0	0.000000E+000
1	87.77107816	4.528777E-012	1.724878E-011	1	0.000000E+000
1	87.77118896	1.724878E-011	4.528777E-012	0	0.000000E+000
1	87.77351024	4.528777E-012	1.724878E-011	1	0.000000E+000
1	87.77523195	1.724878E-011	4.528777E-012	0	0.000000E+000
1	87.77920601	4.528777E-012	1.724878E-011	1	0.000000E+000
1	87.77937630	1.724878E-011	4.528777E-012	0	0.000000E+000
1	87.78051256	4.528777E-012	1.724878E-011	1	0.000000E+000
1	87.78070286	1.724878E-011	4.528777E-012	0	0.000000E+000
1	87.78129766	4.528777E-012	1.724878E-011	1	0.000000E+000
1	87.78131668	1.724878E-011	4.528777E-012	0	0.000000E+000
1	87.78139182	4.528777E-012	1.724878E-011	1	0.000000E+000
1	87.78145354	1.724878E-011	4.528777E-012	0	0.000000E+000
1	87.78221860	4.528777E-012	1.724878E-011	1	0.000000E+000
1	87.78237440	1.724878E-011	4.528777E-012	0	0.000000E+000
1	87.78544682	4.528777E-012	1.724878E-011	1	0.000000E+000
1	87.78567992	1.724878E-011	4.528777E-012	0	0.000000E+000
1	87.78579920	4.528777E-012	1.724878E-011	1	0.000000E+000
1	87.78600984	1.724878E-011	4.528777E-012	0	0.000000E+000
1	87.78653021	4.528777E-012	1.724878E-011	1	0.000000E+000
1	87.78661261	1.724878E-011	4.528777E-012	0	0.000000E+000
1	87.78743304	4.528777E-012	1.724878E-011	1	0.000000E+000
1	87.78765926	1.724878E-011	4.528777E-012	0	0.000000E+000
1	87.78768717	4.528777E-012	1.724878E-011	1	0.000000E+000
1	87.78772293	1.724878E-011	4.528777E-012	0	0.000000E+000
1	87.78946855	4.528777E-012	1.724878E-011	1	0.000000E+000
1	87.78949111	1.724878E-011	4.528777E-012	0	0.000000E+000
1	87.79230016	4.528777E-012	1.724878E-011	1	0.000000E+000
1	87.79231888	1.724878E-011	4.528777E-012	0	0.000000E+000
1	87.79250253	4.528777E-012	1.724878E-011	1	0.000000E+000
1	87.79265696	1.724878E-011	4.528777E-012	0	0.000000E+000
1	87.80077399	4.528777E-012	1.724878E-011	1	0.000000E+000
1	87.80090697	1.724878E-011	4.528777E-012	0	0.000000E+000
1	87.80247438	4.528777E-012	1.724878E-011	1	0.000000E+000
1	87.80260072	1.724878E-011	4.528777E-012	0	0.000000E+000
1	87.80318276	4.528777E-012	1.724878E-011	1	0.000000E+000
1	87.80329498	1.724878E-011	4.528777E-012	0	0.000000E+000
1	87.80472044	4.528777E-012	1.724878E-011	1	0.000000E+000
1	87.80513461	1.724878E-011	4.528777E-012	0	0.000000E+000
1	87.80822162	4.528777E-012	1.724878E-011	1	0.000000E+000
1	87.80861812	1.724878E-011	4.528777E-012	0	0.000000E+000
1	87.80986673	4.528777E-012	1.724878E-011	1	0.000000E+000
1	87.80991242	1.724878E-011	4.528777E-012	0	0.000000E+000
1	87.80992907	4.528777E-012	1.724878E-011	1	0.000000E+000
1	87.81014760	1.724878E-011	4.528777E-012	0	0.000000E+000
1	87.81605062	4.528777E-012	1.724878E-011	1	0.000000E+000
1	87.81623800	1.724878E-011	4.528777E-012	0	0.000000E+000
1	87.84000686	4.528777E-012	1.724878E-011	1	0.000000E+000
1	87.84002036	1.724878E-011	4.528777E-012	0	0.000000E+000
1	87.84142801	4.528777E-012	1.724878E-011	1	0.000000E+000
1	87.84182567	1.724878E-011	4.528777E-012	0	0.000000E+000
1	87.84213521	4.528777E-012	1.724878E-011	1	0.000000E+000
1	87.84217799	1.724878E-011	4.528777E-012	0	0.000000E+000
1	87.84377380	4.528777E-012	1.724878E-011	1	0.000000E+000
1	87.84379940	1.724878E-011	4.528777E-012	0	0.000000E+000
1	87.84536582	4.528777E-012	1.724878E-011	1	0.000000E+000
1	87.84557047	1.724878E-011	4.528777E-012	0	0.000000E+000
1	87.84762615	4.528777E-012	1.724878E-011	1	0.000000E+000
1	87.84771995	1.724878E-011	4.528777E-012	0	0.000000E+000
1	87.84813776	4.528777E-012	1.724878E-011	1	0.000000E+000
1	87.84866297	1.724878E-011	4.528777E-012	0	0.000000E+000
1	87.84979614	4.528777E-012	1.724878E-011	1	0.000000E+000
1	87.85000679	1.724878E-011	4.528777E-012	0	0.000000E+000
1	87.85277387	4.528777E-012	1.724878E-011	1	0.000000E+000
1	87.85298413	1.724878E-011	4.528777E-012	0	0.000000E+000
1	87.85412021	4.528777E-012	1.724878E-011	1	0.000000E+000
1	87.85425526	1.724878E-011	4.528777E-012	0	0.000000E+000
1	87.85665268	4.528777E-012	1.724878E-011	1	0.000000E+000
1	87.85679153	1.724878E-011	4.528777E-012	0	0.000000E+000
1	87.86139680	4.528777E-012	1.724878E-011	1	0.000000E+000
1	87.86145342	1.724878E-011	4.528777E-012	0	0.000000E+000
1	87.87088325	4.528777E-012	1.724878E-011	1	0.000000E+000
1	87.87125945	1.724878E-011	4.528777E-012	0	0.000000E+000
1	87.87309615	4.528777E-012	1.724878E-011	1	0.000000E+000
1	87.87341956	1.724878E-011	4.528777E-012	0	0.000000E+000
1	87.87516570	4.528777E-012	1.724878E-011	1	0.000000E+000
1	87.87521759	1.724878E-011	4.528777E-012	0	0.000000E+000
1	87.88168824	4.528777E-012	1.724878E-011	1	0.000000E+000
1	87.88227678	1.724878E-011	4.528777E-012	0	0.000000E+000
1	87.88238040	4.528777E-012	1.724878E-011	1	0.000000E+000
1	87.88248178	1.724878E-011	4.528777E-012	0	0.000000E+000
1	87.88254107	4.528777E-012	1.724878E-011	1	0.000000E+000
1	87.88289012	1.724878E-011	4.528777E-012	0	0.000000E+000
1	87.88295243	4.528777E-012	1.724878E-011	1	0.000000E+000
1	87.88306264	1.724878E-011	4.528777E-012	0	0.000000E+000
1	87.88338388	4.528777E-012	1.724878E-011	1	0.000000E+000
1	87.88353909	1.724878E-011	4.528777E-012	0	0.000000E+000
1	87.88364015	4.528777E-012	1.724878E-011	1	0.000000E+000
1	87.88385112	1.724878E-011	4.528777E-012	0	0.000000E+000
1	87.88436406	4.528777E-012	1.724878E-011	1	0.000000E+000
1	87.88449667	1.724878E-011	4.528777E-012	0	0.000000E+000
1	87.88638240	4.528777E-012	1.724878E-011	1	0.000000E+000
1	87.88648207	1.724878E-011	4.528777E-012	0	0.000000E+000
1	87.88898951	4.528777E-012	1.724878E-011	1	0.000000E+000
1	87.88908027	1.724878E-011	4.528777E-012	0	0.000000E+000
1	87.88910297	4.528777E-012	1.724878E-011	1	0.000000E+000
1	87.88928079	1.724878E-011	4.528777E-012	0	0.000000E+000
1	87.89494866	4.528777E-012	1.724878E-011	1	0.000000E+000
1	87.89525299	1.724878E-011	4.528777E-012	0	0.000000E+000
1	87.89620765	4.528777E-012	1.724878E-011	1	0.000000E+000
1	87.89624414	1.724878E-011	4.528777E-012	0	0.000000E+000
1	87.90172438	4.528777E-012	1.724878E-011	1	0.000000E+000
1	87.90209567	1.724878E-011	4.528777E-012	0	0.000000E+000
1	87.90512960	4.528777E-012	1.724878E-011	1	0.000000E+000
1	87.90516370	1.724878E-011	4.528777E-012	0	0.000000E+000
1	87.90571470	4.528777E-012	1.724878E-011	1	0.000000E+000
1	87.90619693	1.724878E-011	4.528777E-012	0	0.000000E+000
1	87.90634577	4.528777E-012	1.724878E-011	1	0.000000E+000
1	87.90649918	1.724878E-011	4.528777E-012	0	0.000000E+000
1	87.90668673	4.528777E-012	1.724878E-011	1	0.000000E+000
1	87.90681197	1.724878E-011	4.528777E-012	0	0.000000E+000
1	87.90845219	4.528777E-012	1.724878E-011	1	0.000000E+000
1	87.90858038	1.724878E-011	4.528777E-012	0	0.000000E+000
1	87.91451338	4.528777E-012	1.724878E-011	1	0.000000E+000
1	87.91462553	1.724878E-011	4.528777E-012	0	0.000000E+000
1	87.91505446	4.528777E-012	1.724878E-011	1	0.000000E+000
1	87.91533643	1.724878E-011	4.528777E-012	0	0.000000E+000
1	87.91685776	4.528777E-012	1.724878E-011	1	0.000000E+000
1	87.91701830	1.724878E-011	4.528777E-012	0	0.000000E+000
1	87.91704935	4.528777E-012	1.724878E-011	1	0.000000E+000
1	87.91759941	1.724878E-011	4.528777E-012	0	0.000000E+000
1	87.91782184	4.528777E-012	1.724878E-011	1	0.000000E+000
1	87.91788557	1.724878E-011	4.528777E-012	0	0.000000E+000
1	87.91802909	4.528777E-012	1.724878E-011	1	0.000000E+000
1	87.91811628	1.724878E-011	4.528777E-012	0	0.000000E+000
1	87.91815861	4.528777E-012	1.724878E-011	1	0.000000E+000
1	87.91831291	1.724878E-011	4.528777E-012	0	0.000000E+000
1	87.91869920	4.528777E-012	1.724878E-011	1	0.000000E+000
1	87.91886386	1.724878E-011	4.528777E-012	0	0.000000E+000
1	87.91967724	4.528777E-012	1.724878E-011	1	0.000000E+000
1	87.92019904	1.724878E-011	4.528777E-012	0	0.000000E+000
1	87.92022846	4.528777E-012	1.724878E-011	1	0.000000E+000
1	87.92070631	1.724878E-011	4.528777E-012	0	0.000000E+000
1	87.92084680	4.528777E-012	1.724878E-011	1	0.000000E+000
1	87.92095928	1.724878E-011	4.528777E-012	0	0.000000E+000
1	87.92934278	4.528777E-012	1.724878E-011	1	0.000000E+000
1	87.92950457	1.724878E-011	4.528777E-012	0	0.000000E+000
1	87.93079992	4.528777E-012	1.724878E-011	1	0.000000E+000
1	87.93124485	1.724878E-011	4.528777E-012	0	0.000000E+000
1	87.93330722	4.528777E-012	1.724878E-011	1	0.000000E+000
1	87.93356954	1.724878E-011	4.528777E-012	0	0.000000E+000
1	87.93424013	4.528777E-012	1.724878E-011	1	0.000000E+000
1	87.93429654	1.724878E-011	4.528777E-012	0	0.000000E+000
1	87.93470813	4.528777E-012	1.724878E-011	1	0.000000E+000
1	87.93493486	1.724878E-011	4.528777E-012	0	0.000000E+000
1	87.93495405	4.528777E-012	1.724878E-011	1	0.000000E+000
1	87.93517680	1.724878E-011	4.528777E-012	0	0.000000E+000
1	87.93565121	4.528777E-012	1.724878E-011	1	0.000000E+000
1	87.93576398	1.724878E-011	4.528777E-012	0	0.000000E+000
1	87.93594660	4.528777E-012	1.724878E-011	1	0.000000E+000
1	87.93612502	1.724878E-011	4.528777E-012	0	0.000000E+000
1	87.93615148	4.528777E-012	1.724878E-011	1	0.000000E+000
1	87.93647938	1.724878E-011	4.528777E-012	0	0.000000E+000
1	87.93705427	4.528777E-012	1.724878E-011	1	0.000000E+000
1	87.93747390	1.724878E-011	4.528777E-012	0	0.000000E+000
1	87.93996834	4.528777E-012	1.724878E-011	1	0.000000E+000
1	87.94009271	1.724878E-011	4.528777E-012	0	0.000000E+000
1	87.94015120	4.528777E-012	1.724878E-011	1	0.000000E+000
1	87.94032773	1.724878E-011	4.528777E-012	0	0.000000E+000
1	87.94145765	4.528777E-012	1.724878E-011	1	0.000000E+000
1	87.94190238	1.724878E-011	4.528777E-012	0	0.000000E+000
1	87.94191229	4.528777E-012	1.724878E-011	1	0.000000E+000
1	87.94211895	1.724878E-011	4.528777E-012	0	0.000000E+000
1	87.94228446	4.528777E-012	1.724878E-011	1	0.000000E+000
1	87.94281472	1.724878E-011	4.528777E-012	0	0.000000E+000
1	87.94656514	4.528777E-012	1.724878E-011	1	0.000000E+000
1	87.94683465	1.724878E-011	4.528777E-012	0	0.000000E+000
1	87.94697776	4.528777E-012	1.724878E-011	1	0.000000E+000
1	87.94782002	1.724878E-011	4.528777E-012	0	0.000000E+000
1	87.94867676	4.528777E-012	1.724878E-011	1	0.000000E+000
1	87.94888026	1.724878E-011	4.528777E-012	0	0.000000E+000
1	87.94967447	4.528777E-012	1.724878E-011	1	0.000000E+000
1	87.95006579	1.724878E-011	4.528777E-012	0	0.000000E+000
1	87.95019354	4.528777E-012	1.724878E-011	1	0.000000E+000
1	87.95068459	1.724878E-011	4.528777E-012	0	0.000000E+000
1	87.95072258	4.528777E-012	1.724878E-011	1	0.000000E+000
1	87.95117979	1.724878E-011	4.528777E-012	0	0.000000E+000
1	87.95127220	4.528777E-012	1.724878E-011	1	0.000000E+000
1	87.95136723	1.724878E-011	4.528777E-012	0	0.000000E+000
1	87.95250141	4.528777E-012	1.724878E-011	1	0.000000E+000
1	87.95341944	1.724878E-011	4.528777E-012	0	0.000000E+000
1	87.95424951	4.528777E-012	1.724878E-011	1	0.000000E+000
1	87.95436564	1.724878E-011	4.528777E-012	0	0.000000E+000
1	87.95814478	4.528777E-012	1.724878E-011	1	0.000000E+000
1	87.95848206	1.724878E-011	4.528777E-012	0	0.000000E+000
1	87.95851317	4.528777E-012	1.724878E-011	1	0.000000E+000
1	87.95856782	1.724878E-011	4.528777E-012	0	0.000000E+000
1	87.95859820	4.528777E-012	1.724878E-011	1	0.000000E+000
1	87.95865883	1.724878E-011	4.528777E-012	0	0.000000E+000
1	87.95941314	4.528777E-012	1.724878E-011	1	0.000000E+000
1	87.95954712	1.724878E-011	4.528777E-012	0	0.000000E+000
1	87.95974044	4.528777E-012	1.724878E-011	1	0.000000E+000
1	87.96028134	1.724878E-011	4.528777E-012	0	0.000000E+000
1	87.96050223	4.528777E-012	1.724878E-011	1	0.000000E+000
1	87.96080257	1.724878E-011	4.528777E-012	0	0.000000E+000
1	87.96140544	4.528777E-012	1.724878E-011	1	0.000000E+000
1	87.96159688	1.724878E-011	4.528777E-012	0	0.000000E+000
1	87.96290999	4.528777E-012	1.724878E-011	1	0.000000E+000
1	87.96299589	1.724878E-011	4.528777E-012	0	0.000000E+000
1	87.96319589	4.528777E-012	1.724878E-011	1	0.000000E+000
1	87.96408790	1.724878E-011	4.528777E-012	0	0.000000E+000
1	87.96570073	4.528777E-012	1.724878E-011	1	0.000000E+000
1	87.96602769	1.724878E-011	4.528777E-012	0	0.000000E+000
1	87.97367214	4.528777E-012	1.724878E-011	1	0.000000E+000
1	87.97383482	1.724878E-011	4.528777E-012	0	0.000000E+000
1	87.97465843	4.528777E-012	1.724878E-011	1	0.000000E+000
1	87.97484955	1.724878E-011	4.528777E-012	0	0.000000E+000
1	87.98051847	4.528777E-012	1.724878E-011	1	0.000000E+000
1	87.98190834	1.724878E-011	4.528777E-012	0	0.000000E+000
1	87.98231910	4.528777E-012	1.724878E-011	1	0.000000E+000
1	87.98246899	1.724878E-011	4.528777E-012	0	0.000000E+000
1	87.98248664	4.528777E-012	1.724878E-011	1	0.000000E+000
1	87.98252252	1.724878E-011	4.528777E-012	0	0.000000E+000
1	87.98443077	4.528777E-012	1.724878E-011	1	0.000000E+000
1	87.98458228	1.724878E-011	4.528777E-012	0	0.000000E+000
1	87.98606588	4.528777E-012	1.724878E-011	1	0.000000E+000
1	87.98618633	1.724878E-011	4.528777E-012	0	0.000000E+000
1	87.98902431	4.528777E-012	1.724878E-011	1	0.000000E+000
1	87.98929049	1.724878E-011	4.528777E-012	0	0.000000E+000
1	87.98960518	4.528777E-012	1.724878E-011	1	0.000000E+000
1	87.99009245	1.724878E-011	4.528777E-012	0	0.000000E+000
1	87.99231202	4.528777E-012	1.724878E-011	1	0.000000E+000
1	87.99243122	1.724878E-011	4.528777E-012	0	0.000000E+000
1	87.99313140	4.528777E-012	1.724878E-011	1	0.000000E+000
1	87.99353299	1.724878E-011	4.528777E-012	0	0.000000E+000
1	87.99372020	4.528777E-012	1.724878E-011	1	0.000000E+000
1	87.99422338	1.724878E-011	4.528777E-012	0	0.000000E+000
1	87.99490331	4.528777E-012	1.724878E-011	1	0.000000E+000
1	87.99508621	1.724878E-011	4.528777E-012	0	0.000000E+000
1	87.99539149	4.528777E-012	1.724878E-011	1	0.000000E+000
1	87.99588719	1.724878E-011	4.528777E-012	0	0.000000E+000
1	87.99649783	4.528777E-012	1.724878E-011	1	0.000000E+000
1	87.99671349	1.724878E-011	4.528777E-012	0	0.000000E+000
1	87.99681905	4.528777E-012	1.724878E-011	1	0.000000E+000
[truncated: 252,579 more chars]
