# Supplementary material for: Ancestral acetylcholine receptor β-subunit forms homopentamers that prime before opening spontaneously
Source: eLife. 2022 Jul 4;11:e76504. doi: 10.7554/eLife.76504 (PMC9365395; doi:10.7554/eLife.76504)
Supplement: Figure 4—figure supplement 2—source data 1. — Detected single-channel event durations for 2-[(2,6-dimethylphenyl)amino]-N,N,N-trimethyl-2-oxoethaniminium chloride (QX-222) block of the human adult muscle-type acetylcholine receptor. Recordings were in the presence of either 10 µM or 30 µM acetylcholine, and increasing concentrations of QX-222 (QX222; 10 µM, 30 µM, 60 µM, and 100 µM). Compressed file includes 30 TAC 4.3.3 event files (*.evt format) of the single-channel detections for three recordings for each condition (fileA, fileB, and fileC in each case) included in the kinetic analysis, as well as the associated R scripts (*.txt format) for defining and sorting bursts. [file elife-76504-fig4-figsupp2-data1.zip › F4S1-SD2/Source Data - Figure 4-figure supplement 2/Figure 4-figure supplement 2_WTMuscle10uMACh_30uMQX222_fileB.evt]

5
File
Acquire	C:\Users\daCostaLab\Desktop\WT-QX222 Dose Response\10A30Q\a2-20-07-13-WTMuscle-BRBS-PA10Q30OOPS-120mV-4.acquire	0	
Sweeps
1	436.372152	0.000000	0.108524	0.0000000E+000	0.0000000E+000	
Segments
1	201	0.000000	0.108524	0.130572	0.235722	0.261644	0.395419	2.068356	2.272648	2.293260	2.569989	3.179423	3.336844	3.341836	3.764087	3.800588	3.958904	4.520668	4.701667	4.718092	4.813535	7.096421	7.241816	7.632387	7.852731	8.076411	8.226925	13.881255	14.017400	15.203346	15.633640	20.701968	21.090239	21.471682	21.574322	22.640247	22.793804	22.951255	23.135221	24.135363	24.246373	24.840427	24.941177	26.647636	26.748584	28.283452	28.692331	28.750523	28.851222	28.911716	29.134482	29.170754	29.296506	29.309598	29.536394	30.138881	30.390721	30.408204	30.670157	30.670348	31.063685	31.421101	31.560725	31.587852	31.663015	32.038673	32.160973	32.521861	33.068380	34.906504	35.641031	39.198847	39.396378	39.452172	39.768174	40.439582	41.006164	43.243135	43.374432	49.016892	49.119128	49.331391	49.610117	49.649619	49.817455	50.908225	51.025476	52.340660	52.556588	52.664546	52.765314	52.887579	53.048806	53.083660	53.139851	53.347374	53.448550	53.600721	53.701587	53.739020	53.807556	55.518743	55.621964	56.830741	56.931403	59.814372	59.957058	60.175764	60.365316	61.814820	61.917077	65.588391	65.757945	66.001343	66.372346	67.049764	67.344762	68.018154	68.129925	68.749381	69.006604	69.844155	69.944998	71.719500	71.894911	72.051520	72.208701	72.511061	72.667631	74.558529	74.747488	76.677785	77.038675	78.629616	79.078123	79.727897	80.018685	81.892547	82.076948	82.567506	83.058111	83.130534	83.475772	86.521166	86.777599	96.149496	96.401799	96.715517	96.819654	97.264671	97.393655	97.532527	97.792295	98.073074	98.358187	104.464985	104.579204	104.793990	104.894903	107.542269	107.643044	108.380624	108.482091	109.347895	109.448706	109.960072	110.060999	110.099980	110.172491	115.266961	115.367626	116.079103	116.212807	116.414116	116.514810	116.541350	116.642170	117.133422	117.234097	120.551730	120.652969	120.803792	120.904478	126.040448	126.140449	126.161334	126.274706	126.287372	126.368197	127.048271	127.202472	127.922238	128.052935	128.607397	128.708319	133.550430	133.651025	137.108347	137.274774	137.406679	138.239448	138.623916	138.888271	141.254939	141.360605	142.890033	142.990688	143.239750	143.340897	143.392268	143.464215	148.240491	148.340713	148.891713	149.138546	149.308333	149.716876	152.716003	152.857968	153.058693	153.335946	153.353740	153.423919	153.484812	153.579608	153.637521	153.744967	153.814066	153.914356	155.291984	155.424660	166.465291	166.683184	167.041954	168.140201	177.953991	178.465396	192.208249	192.350568	192.496840	192.700468	194.710319	194.810865	197.532573	197.633373	202.995549	203.096000	203.104879	203.205706	203.355134	203.455135	203.609722	203.774111	208.327700	208.427894	208.491321	208.591621	211.428537	211.530908	211.549708	211.818400	212.157945	212.404211	212.467212	212.523734	212.654270	212.755755	216.690440	216.891550	225.951620	226.338677	227.971192	228.117591	230.166248	230.356313	235.354815	235.535253	235.535884	235.610426	235.666956	235.743547	235.855205	235.955728	235.994636	236.080828	245.359409	245.556805	246.254641	246.965398	247.004684	247.667091	262.732250	262.955484	264.394318	264.512011	308.633500	308.735153	313.010697	313.125980	313.903680	314.434492	314.441228	314.538556	314.789223	314.902465	315.142781	315.319439	315.877757	316.169430	320.905278	321.204877	321.260620	321.578580	323.339622	324.428924	331.285246	331.429509	331.968994	332.194805	332.202180	332.475561	333.189933	333.554716	333.927790	334.421743	334.691852	334.810597	334.933355	335.105498	337.944269	338.373017	338.639207	338.767186	342.575109	343.031612	344.217761	344.612012	344.956082	345.344522	346.927119	347.345753	354.233800	354.497656	354.783854	355.046754	360.623392	360.817482	368.134843	368.243633	368.989060	369.112706	369.169095	369.365938	369.560337	370.053968	370.094285	370.195146	370.304806	371.121546	371.129868	371.273971	371.530192	371.662801	371.719692	371.816186	371.850764	371.944861	373.059527	373.521062	375.890689	376.090593	376.680090	377.171287	379.748037	379.880610	381.355384	381.785354	383.244263	383.375494	383.422877	383.556814	383.590064	383.712778	383.712780	384.029687	394.466005	394.585930	416.485244	416.783829	419.259499	419.421107	419.776117	419.895395	420.341097	420.441794	429.452738	429.776471	432.151146	432.545002	432.605762	432.711533	436.259177	436.372152	
Events
1	2.31373897	8.230566E-012	2.131057E-011	1	0.000000E+000
1	2.31379284	2.131057E-011	8.230566E-012	0	0.000000E+000
1	2.31456659	8.230566E-012	2.131057E-011	1	0.000000E+000
1	2.31506289	2.131057E-011	8.230566E-012	0	0.000000E+000
1	2.31692432	8.230566E-012	2.131057E-011	1	0.000000E+000
1	2.31732283	2.131057E-011	8.230566E-012	0	0.000000E+000
1	2.31797847	8.230566E-012	2.131057E-011	1	0.000000E+000
1	2.31810900	2.131057E-011	8.230566E-012	0	0.000000E+000
1	2.32775845	8.230566E-012	2.131057E-011	1	0.000000E+000
1	2.32780805	2.131057E-011	8.230566E-012	0	0.000000E+000
1	2.32958265	8.230566E-012	2.131057E-011	1	0.000000E+000
1	2.32958912	2.131057E-011	8.230566E-012	0	0.000000E+000
1	2.33117766	8.230566E-012	2.131057E-011	1	0.000000E+000
1	2.33154830	2.131057E-011	8.230566E-012	0	0.000000E+000
1	2.33198469	8.230566E-012	2.131057E-011	1	0.000000E+000
1	2.33208729	2.131057E-011	8.230566E-012	0	0.000000E+000
1	2.33459684	8.230566E-012	2.131057E-011	1	0.000000E+000
1	2.33538828	2.131057E-011	8.230566E-012	0	0.000000E+000
1	2.33672471	8.230566E-012	2.131057E-011	1	0.000000E+000
1	2.33705836	2.131057E-011	8.230566E-012	0	0.000000E+000
1	2.33734097	8.230566E-012	2.131057E-011	1	0.000000E+000
1	2.33753461	2.131057E-011	8.230566E-012	0	0.000000E+000
1	2.34430369	8.230566E-012	2.131057E-011	1	0.000000E+000
1	2.34446929	2.131057E-011	8.230566E-012	0	0.000000E+000
1	2.34476704	8.230566E-012	2.131057E-011	1	0.000000E+000
1	2.34481388	2.131057E-011	8.230566E-012	0	0.000000E+000
1	2.34505023	8.230566E-012	2.131057E-011	1	0.000000E+000
1	2.34525401	2.131057E-011	8.230566E-012	0	0.000000E+000
1	2.34558367	8.230566E-012	2.131057E-011	1	0.000000E+000
1	2.34586354	2.131057E-011	8.230566E-012	0	0.000000E+000
1	2.34696183	8.230566E-012	2.131057E-011	1	0.000000E+000
1	2.34700041	2.131057E-011	8.230566E-012	0	0.000000E+000
1	2.34790346	8.230566E-012	2.131057E-011	1	0.000000E+000
1	2.34848633	2.131057E-011	8.230566E-012	0	0.000000E+000
1	2.34905509	8.230566E-012	2.131057E-011	1	0.000000E+000
1	2.34977327	2.131057E-011	8.230566E-012	0	0.000000E+000
1	2.35007452	8.230566E-012	2.131057E-011	1	0.000000E+000
1	2.35101459	2.131057E-011	8.230566E-012	0	0.000000E+000
1	2.35318951	8.230566E-012	2.131057E-011	1	0.000000E+000
1	2.35345116	2.131057E-011	8.230566E-012	0	0.000000E+000
1	2.35649448	8.230566E-012	2.131057E-011	1	0.000000E+000
1	2.35651580	2.131057E-011	8.230566E-012	0	0.000000E+000
1	2.35698840	8.230566E-012	2.131057E-011	1	0.000000E+000
1	2.35737486	2.131057E-011	8.230566E-012	0	0.000000E+000
1	2.35806864	8.230566E-012	2.131057E-011	1	0.000000E+000
1	2.35843373	2.131057E-011	8.230566E-012	0	0.000000E+000
1	2.35848124	8.230566E-012	2.131057E-011	1	0.000000E+000
1	2.35852063	2.131057E-011	8.230566E-012	0	0.000000E+000
1	2.35973437	8.230566E-012	2.131057E-011	1	0.000000E+000
1	2.35981553	2.131057E-011	8.230566E-012	0	0.000000E+000
1	2.39314562	8.230566E-012	2.131057E-011	1	0.000000E+000
1	2.39324756	2.131057E-011	8.230566E-012	0	0.000000E+000
1	2.39346487	8.230566E-012	2.131057E-011	1	0.000000E+000
1	2.39370874	2.131057E-011	8.230566E-012	0	0.000000E+000
1	2.39515214	8.230566E-012	2.131057E-011	1	0.000000E+000
1	2.39551962	2.131057E-011	8.230566E-012	0	0.000000E+000
1	2.39558445	8.230566E-012	2.131057E-011	1	0.000000E+000
1	2.39563258	2.131057E-011	8.230566E-012	0	0.000000E+000
1	2.40333487	8.230566E-012	2.131057E-011	1	0.000000E+000
1	2.40388510	2.131057E-011	8.230566E-012	0	0.000000E+000
1	2.40565115	8.230566E-012	2.131057E-011	1	0.000000E+000
1	2.40586155	2.131057E-011	8.230566E-012	0	0.000000E+000
1	2.40600511	8.230566E-012	2.131057E-011	1	0.000000E+000
1	2.40615185	2.131057E-011	8.230566E-012	0	0.000000E+000
1	2.40619371	8.230566E-012	2.131057E-011	1	0.000000E+000
1	2.40650404	2.131057E-011	8.230566E-012	0	0.000000E+000
1	2.41210908	8.230566E-012	2.131057E-011	1	0.000000E+000
1	2.41292984	2.131057E-011	8.230566E-012	0	0.000000E+000
1	2.41296038	8.230566E-012	2.131057E-011	1	0.000000E+000
1	2.41306018	2.131057E-011	8.230566E-012	0	0.000000E+000
1	2.41311901	8.230566E-012	2.131057E-011	1	0.000000E+000
1	2.41314975	2.131057E-011	8.230566E-012	0	0.000000E+000
1	2.41350242	8.230566E-012	2.131057E-011	1	0.000000E+000
1	2.41367984	2.131057E-011	8.230566E-012	0	0.000000E+000
1	2.41373161	8.230566E-012	2.131057E-011	1	0.000000E+000
1	2.41418200	2.131057E-011	8.230566E-012	0	0.000000E+000
1	2.41663859	8.230566E-012	2.131057E-011	1	0.000000E+000
1	2.41665321	2.131057E-011	8.230566E-012	0	0.000000E+000
1	2.41896866	8.230566E-012	2.131057E-011	1	0.000000E+000
1	2.41901323	2.131057E-011	8.230566E-012	0	0.000000E+000
1	2.41992344	8.230566E-012	2.131057E-011	1	0.000000E+000
1	2.42002952	2.131057E-011	8.230566E-012	0	0.000000E+000
1	2.42032988	8.230566E-012	2.131057E-011	1	0.000000E+000
1	2.42111434	2.131057E-011	8.230566E-012	0	0.000000E+000
1	2.42244084	8.230566E-012	2.131057E-011	1	0.000000E+000
1	2.42273822	2.131057E-011	8.230566E-012	0	0.000000E+000
1	2.42284402	8.230566E-012	2.131057E-011	1	0.000000E+000
1	2.42298526	2.131057E-011	8.230566E-012	0	0.000000E+000
1	2.42365521	8.230566E-012	2.131057E-011	1	0.000000E+000
1	2.42385579	2.131057E-011	8.230566E-012	0	0.000000E+000
1	2.42423218	8.230566E-012	2.131057E-011	1	0.000000E+000
1	2.42437190	2.131057E-011	8.230566E-012	0	0.000000E+000
1	2.42439829	8.230566E-012	2.131057E-011	1	0.000000E+000
1	2.42458093	2.131057E-011	8.230566E-012	0	0.000000E+000
1	2.43494899	8.230566E-012	2.131057E-011	1	0.000000E+000
1	2.43566045	2.131057E-011	8.230566E-012	0	0.000000E+000
1	2.43606940	8.230566E-012	2.131057E-011	1	0.000000E+000
1	2.43608379	2.131057E-011	8.230566E-012	0	0.000000E+000
1	2.43658720	8.230566E-012	2.131057E-011	1	0.000000E+000
1	2.43672603	2.131057E-011	8.230566E-012	0	0.000000E+000
1	2.43690695	8.230566E-012	2.131057E-011	1	0.000000E+000
1	2.43695143	2.131057E-011	8.230566E-012	0	0.000000E+000
1	2.43785150	8.230566E-012	2.131057E-011	1	0.000000E+000
1	2.43787299	2.131057E-011	8.230566E-012	0	0.000000E+000
1	2.43827168	8.230566E-012	2.131057E-011	1	0.000000E+000
1	2.43863824	2.131057E-011	8.230566E-012	0	0.000000E+000
1	2.43932545	8.230566E-012	2.131057E-011	1	0.000000E+000
1	2.43953810	2.131057E-011	8.230566E-012	0	0.000000E+000
1	2.43978178	8.230566E-012	2.131057E-011	1	0.000000E+000
1	2.44001589	2.131057E-011	8.230566E-012	0	0.000000E+000
1	2.44412847	8.230566E-012	2.131057E-011	1	0.000000E+000
1	2.44414122	2.131057E-011	8.230566E-012	0	0.000000E+000
1	2.44439740	8.230566E-012	2.131057E-011	1	0.000000E+000
1	2.44459932	2.131057E-011	8.230566E-012	0	0.000000E+000
1	2.44465506	8.230566E-012	2.131057E-011	1	0.000000E+000
1	2.44500755	2.131057E-011	8.230566E-012	0	0.000000E+000
1	2.44564144	8.230566E-012	2.131057E-011	1	0.000000E+000
1	2.44566771	2.131057E-011	8.230566E-012	0	0.000000E+000
1	2.44637076	8.230566E-012	2.131057E-011	1	0.000000E+000
1	2.44653072	2.131057E-011	8.230566E-012	0	0.000000E+000
1	2.44723848	8.230566E-012	2.131057E-011	1	0.000000E+000
1	2.44755817	2.131057E-011	8.230566E-012	0	0.000000E+000
1	2.44849796	8.230566E-012	2.131057E-011	1	0.000000E+000
1	2.44879896	2.131057E-011	8.230566E-012	0	0.000000E+000
1	2.44937593	8.230566E-012	2.131057E-011	1	0.000000E+000
1	2.44939781	2.131057E-011	8.230566E-012	0	0.000000E+000
1	2.45035389	8.230566E-012	2.131057E-011	1	0.000000E+000
1	2.45068058	2.131057E-011	8.230566E-012	0	0.000000E+000
1	2.45167864	8.230566E-012	2.131057E-011	1	0.000000E+000
1	2.45183848	2.131057E-011	8.230566E-012	0	0.000000E+000
1	2.45188653	8.230566E-012	2.131057E-011	1	0.000000E+000
1	2.45193646	2.131057E-011	8.230566E-012	0	0.000000E+000
1	2.45358573	8.230566E-012	2.131057E-011	1	0.000000E+000
1	2.45376748	2.131057E-011	8.230566E-012	0	0.000000E+000
1	2.45427543	8.230566E-012	2.131057E-011	1	0.000000E+000
1	2.45453317	2.131057E-011	8.230566E-012	0	0.000000E+000
1	2.47466082	8.230566E-012	2.131057E-011	1	0.000000E+000
1	2.47481644	2.131057E-011	8.230566E-012	0	0.000000E+000
1	2.47514479	8.230566E-012	2.131057E-011	1	0.000000E+000
1	2.47562262	2.131057E-011	8.230566E-012	0	0.000000E+000
1	2.47662697	8.230566E-012	2.131057E-011	1	0.000000E+000
1	2.47736391	2.131057E-011	8.230566E-012	0	0.000000E+000
1	2.47740217	8.230566E-012	2.131057E-011	1	0.000000E+000
1	2.47807030	2.131057E-011	8.230566E-012	0	0.000000E+000
1	2.47880400	8.230566E-012	2.131057E-011	1	0.000000E+000
1	2.47883414	2.131057E-011	8.230566E-012	0	0.000000E+000
1	2.48039481	8.230566E-012	2.131057E-011	1	0.000000E+000
1	2.48046659	2.131057E-011	8.230566E-012	0	0.000000E+000
1	2.49941246	8.230566E-012	2.131057E-011	1	0.000000E+000
1	2.49949626	2.131057E-011	8.230566E-012	0	0.000000E+000
1	2.49959545	8.230566E-012	2.131057E-011	1	0.000000E+000
1	2.49959889	2.131057E-011	8.230566E-012	0	0.000000E+000
1	2.49969942	8.230566E-012	2.131057E-011	1	0.000000E+000
1	2.49970256	2.131057E-011	8.230566E-012	0	0.000000E+000
1	2.49975138	8.230566E-012	2.131057E-011	1	0.000000E+000
1	2.49977262	2.131057E-011	8.230566E-012	0	0.000000E+000
1	2.50896703	8.230566E-012	2.131057E-011	1	0.000000E+000
1	2.50938087	2.131057E-011	8.230566E-012	0	0.000000E+000
1	2.51034351	8.230566E-012	2.131057E-011	1	0.000000E+000
1	2.51048578	2.131057E-011	8.230566E-012	0	0.000000E+000
1	2.51052076	8.230566E-012	2.131057E-011	1	0.000000E+000
1	2.51061267	2.131057E-011	8.230566E-012	0	0.000000E+000
1	2.51101131	8.230566E-012	2.131057E-011	1	0.000000E+000
1	2.51174453	2.131057E-011	8.230566E-012	0	0.000000E+000
1	2.51274411	8.230566E-012	2.131057E-011	1	0.000000E+000
1	2.51290739	2.131057E-011	8.230566E-012	0	0.000000E+000
1	2.51553490	8.230566E-012	2.131057E-011	1	0.000000E+000
1	2.51577580	2.131057E-011	8.230566E-012	0	0.000000E+000
1	2.51583605	8.230566E-012	2.131057E-011	1	0.000000E+000
1	2.51622497	2.131057E-011	8.230566E-012	0	0.000000E+000
1	2.51689306	8.230566E-012	2.131057E-011	1	0.000000E+000
1	2.51735933	2.131057E-011	8.230566E-012	0	0.000000E+000
1	2.51737177	8.230566E-012	2.131057E-011	1	0.000000E+000
1	2.51745405	2.131057E-011	8.230566E-012	0	0.000000E+000
1	2.51876287	8.230566E-012	2.131057E-011	1	0.000000E+000
1	2.51903489	2.131057E-011	8.230566E-012	0	0.000000E+000
1	2.51919895	8.230566E-012	2.131057E-011	1	0.000000E+000
1	2.51937625	2.131057E-011	8.230566E-012	0	0.000000E+000
1	2.51946685	8.230566E-012	2.131057E-011	1	0.000000E+000
1	2.51971154	2.131057E-011	8.230566E-012	0	0.000000E+000
1	2.52010427	8.230566E-012	2.131057E-011	1	0.000000E+000
1	2.52011992	2.131057E-011	8.230566E-012	0	0.000000E+000
1	2.52019800	8.230566E-012	2.131057E-011	1	0.000000E+000
1	2.52021412	2.131057E-011	8.230566E-012	0	0.000000E+000
1	2.52093121	8.230566E-012	2.131057E-011	1	0.000000E+000
1	2.52109300	2.131057E-011	8.230566E-012	0	0.000000E+000
1	3.22956790	8.323393E-012	2.140339E-011	1	0.000000E+000
1	3.22981611	2.140339E-011	8.323393E-012	0	0.000000E+000
1	3.22988601	8.323393E-012	2.140339E-011	1	0.000000E+000
1	3.22995356	2.140339E-011	8.323393E-012	0	0.000000E+000
1	3.23069876	8.323393E-012	2.140339E-011	1	0.000000E+000
1	3.23079569	2.140339E-011	8.323393E-012	0	0.000000E+000
1	3.23238954	8.323393E-012	2.140339E-011	1	0.000000E+000
1	3.23252634	2.140339E-011	8.323393E-012	0	0.000000E+000
1	3.23416433	8.323393E-012	2.140339E-011	1	0.000000E+000
1	3.23477486	2.140339E-011	8.323393E-012	0	0.000000E+000
1	3.25022319	8.323393E-012	2.140339E-011	1	0.000000E+000
1	3.25042924	2.140339E-011	8.323393E-012	0	0.000000E+000
1	3.25226410	8.323393E-012	2.140339E-011	1	0.000000E+000
1	3.25232657	2.140339E-011	8.323393E-012	0	0.000000E+000
1	3.25354544	8.323393E-012	2.140339E-011	1	0.000000E+000
1	3.25359653	2.140339E-011	8.323393E-012	0	0.000000E+000
1	3.25417677	8.323393E-012	2.140339E-011	1	0.000000E+000
1	3.25446633	2.140339E-011	8.323393E-012	0	0.000000E+000
1	3.26335247	8.323393E-012	2.140339E-011	1	0.000000E+000
1	3.26343494	2.140339E-011	8.323393E-012	0	0.000000E+000
1	3.26346969	8.323393E-012	2.140339E-011	1	0.000000E+000
1	3.26363021	2.140339E-011	8.323393E-012	0	0.000000E+000
1	3.26470602	8.323393E-012	2.140339E-011	1	0.000000E+000
1	3.26478913	2.140339E-011	8.323393E-012	0	0.000000E+000
1	3.26805577	8.323393E-012	2.140339E-011	1	0.000000E+000
1	3.26816587	2.140339E-011	8.323393E-012	0	0.000000E+000
1	3.27028744	8.323393E-012	2.140339E-011	1	0.000000E+000
1	3.27081657	2.140339E-011	8.323393E-012	0	0.000000E+000
1	3.27085657	8.323393E-012	2.140339E-011	1	0.000000E+000
1	3.27097842	2.140339E-011	8.323393E-012	0	0.000000E+000
1	3.28221604	8.323393E-012	2.140339E-011	1	0.000000E+000
1	3.28240788	2.140339E-011	8.323393E-012	0	0.000000E+000
1	3.28257976	8.323393E-012	2.140339E-011	1	0.000000E+000
1	3.28261882	2.140339E-011	8.323393E-012	0	0.000000E+000
1	3.28373001	8.323393E-012	2.140339E-011	1	0.000000E+000
1	3.28405439	2.140339E-011	8.323393E-012	0	0.000000E+000
1	3.28406430	8.323393E-012	2.140339E-011	1	0.000000E+000
1	3.28420552	2.140339E-011	8.323393E-012	0	0.000000E+000
1	3.28424640	8.323393E-012	2.140339E-011	1	0.000000E+000
1	3.28430780	2.140339E-011	8.323393E-012	0	0.000000E+000
1	3.28440340	8.323393E-012	2.140339E-011	1	0.000000E+000
1	3.28461262	2.140339E-011	8.323393E-012	0	0.000000E+000
1	3.28513279	8.323393E-012	2.140339E-011	1	0.000000E+000
1	3.28591325	2.140339E-011	8.323393E-012	0	0.000000E+000
1	3.28610243	8.323393E-012	2.140339E-011	1	0.000000E+000
1	3.28639316	2.140339E-011	8.323393E-012	0	0.000000E+000
1	3.28642514	8.323393E-012	2.140339E-011	1	0.000000E+000
1	3.28669433	2.140339E-011	8.323393E-012	0	0.000000E+000
1	7.14662123	8.259005E-012	2.133900E-011	1	0.000000E+000
1	7.14717010	2.133900E-011	8.259005E-012	0	0.000000E+000
1	7.14752637	8.259005E-012	2.133900E-011	1	0.000000E+000
1	7.14782831	2.133900E-011	8.259005E-012	0	0.000000E+000
1	7.14790965	8.259005E-012	2.133900E-011	1	0.000000E+000
1	7.14802546	2.133900E-011	8.259005E-012	0	0.000000E+000
1	7.14870600	8.259005E-012	2.133900E-011	1	0.000000E+000
1	7.14877827	2.133900E-011	8.259005E-012	0	0.000000E+000
1	7.15186900	8.259005E-012	2.133900E-011	1	0.000000E+000
1	7.15198892	2.133900E-011	8.259005E-012	0	0.000000E+000
1	7.15290161	8.259005E-012	2.133900E-011	1	0.000000E+000
1	7.15319179	2.133900E-011	8.259005E-012	0	0.000000E+000
1	7.15477662	8.259005E-012	2.133900E-011	1	0.000000E+000
1	7.15529402	2.133900E-011	8.259005E-012	0	0.000000E+000
1	7.15534701	8.259005E-012	2.133900E-011	1	0.000000E+000
1	7.15557696	2.133900E-011	8.259005E-012	0	0.000000E+000
1	7.15623705	8.259005E-012	2.133900E-011	1	0.000000E+000
1	7.15639248	2.133900E-011	8.259005E-012	0	0.000000E+000
1	7.15665368	8.259005E-012	2.133900E-011	1	0.000000E+000
1	7.15689566	2.133900E-011	8.259005E-012	0	0.000000E+000
1	7.15976465	8.259005E-012	2.133900E-011	1	0.000000E+000
1	7.15983391	2.133900E-011	8.259005E-012	0	0.000000E+000
1	7.16152886	8.259005E-012	2.133900E-011	1	0.000000E+000
1	7.16161938	2.133900E-011	8.259005E-012	0	0.000000E+000
1	7.16786238	8.259005E-012	2.133900E-011	1	0.000000E+000
1	7.16805831	2.133900E-011	8.259005E-012	0	0.000000E+000
1	7.17010441	8.259005E-012	2.133900E-011	1	0.000000E+000
1	7.17025026	2.133900E-011	8.259005E-012	0	0.000000E+000
1	7.17186183	8.259005E-012	2.133900E-011	1	0.000000E+000
1	7.17199063	2.133900E-011	8.259005E-012	0	0.000000E+000
1	7.17264634	8.259005E-012	2.133900E-011	1	0.000000E+000
1	7.17283249	2.133900E-011	8.259005E-012	0	0.000000E+000
1	7.17508258	8.259005E-012	2.133900E-011	1	0.000000E+000
1	7.17513040	2.133900E-011	8.259005E-012	0	0.000000E+000
1	7.17820222	8.259005E-012	2.133900E-011	1	0.000000E+000
1	7.17856268	2.133900E-011	8.259005E-012	0	0.000000E+000
1	7.18033748	8.259005E-012	2.133900E-011	1	0.000000E+000
1	7.18054703	2.133900E-011	8.259005E-012	0	0.000000E+000
1	7.18092417	8.259005E-012	2.133900E-011	1	0.000000E+000
1	7.18103026	2.133900E-011	8.259005E-012	0	0.000000E+000
1	7.18380627	8.259005E-012	2.133900E-011	1	0.000000E+000
1	7.18439734	2.133900E-011	8.259005E-012	0	0.000000E+000
1	7.18450831	8.259005E-012	2.133900E-011	1	0.000000E+000
1	7.18499782	2.133900E-011	8.259005E-012	0	0.000000E+000
1	7.18501632	8.259005E-012	2.133900E-011	1	0.000000E+000
1	7.18522581	2.133900E-011	8.259005E-012	0	0.000000E+000
1	7.18533446	8.259005E-012	2.133900E-011	1	0.000000E+000
1	7.18539523	2.133900E-011	8.259005E-012	0	0.000000E+000
1	7.18540893	8.259005E-012	2.133900E-011	1	0.000000E+000
1	7.18565411	2.133900E-011	8.259005E-012	0	0.000000E+000
1	7.18567477	8.259005E-012	2.133900E-011	1	0.000000E+000
1	7.18650493	2.133900E-011	8.259005E-012	0	0.000000E+000
1	7.18882355	8.259005E-012	2.133900E-011	1	0.000000E+000
1	7.18900894	2.133900E-011	8.259005E-012	0	0.000000E+000
1	7.19117717	8.259005E-012	2.133900E-011	1	0.000000E+000
1	7.19120896	2.133900E-011	8.259005E-012	0	0.000000E+000
1	7.19131387	8.259005E-012	2.133900E-011	1	0.000000E+000
1	7.19143499	2.133900E-011	8.259005E-012	0	0.000000E+000
1	7.19187554	8.259005E-012	2.133900E-011	1	0.000000E+000
1	7.19206168	2.133900E-011	8.259005E-012	0	0.000000E+000
1	7.67732763	8.246471E-012	2.132647E-011	1	0.000000E+000
1	7.67748011	2.132647E-011	8.246471E-012	0	0.000000E+000
1	7.67766271	8.246471E-012	2.132647E-011	1	0.000000E+000
1	7.67777471	2.132647E-011	8.246471E-012	0	0.000000E+000
1	7.67860178	8.246471E-012	2.132647E-011	1	0.000000E+000
1	7.67874926	2.132647E-011	8.246471E-012	0	0.000000E+000
1	7.67952014	8.246471E-012	2.132647E-011	1	0.000000E+000
1	7.67979863	2.132647E-011	8.246471E-012	0	0.000000E+000
1	7.68143857	8.246471E-012	2.132647E-011	1	0.000000E+000
1	7.68157376	2.132647E-011	8.246471E-012	0	0.000000E+000
1	7.68257137	8.246471E-012	2.132647E-011	1	0.000000E+000
1	7.68295720	2.132647E-011	8.246471E-012	0	0.000000E+000
1	7.69175306	8.246471E-012	2.132647E-011	1	0.000000E+000
1	7.69196318	2.132647E-011	8.246471E-012	0	0.000000E+000
1	7.69290517	8.246471E-012	2.132647E-011	1	0.000000E+000
1	7.69351384	2.132647E-011	8.246471E-012	0	0.000000E+000
1	7.69367486	8.246471E-012	2.132647E-011	1	0.000000E+000
1	7.69379727	2.132647E-011	8.246471E-012	0	0.000000E+000
1	7.69479208	8.246471E-012	2.132647E-011	1	0.000000E+000
1	7.69575013	2.132647E-011	8.246471E-012	0	0.000000E+000
1	7.69624308	8.246471E-012	2.132647E-011	1	0.000000E+000
1	7.69701626	2.132647E-011	8.246471E-012	0	0.000000E+000
1	7.69842734	8.246471E-012	2.132647E-011	1	0.000000E+000
1	7.69844311	2.132647E-011	8.246471E-012	0	0.000000E+000
1	7.69872716	8.246471E-012	2.132647E-011	1	0.000000E+000
1	7.69904819	2.132647E-011	8.246471E-012	0	0.000000E+000
1	7.69907255	8.246471E-012	2.132647E-011	1	0.000000E+000
1	7.69909706	2.132647E-011	8.246471E-012	0	0.000000E+000
1	7.69928011	8.246471E-012	2.132647E-011	1	0.000000E+000
1	7.69964548	2.132647E-011	8.246471E-012	0	0.000000E+000
1	7.70591436	8.246471E-012	2.132647E-011	1	0.000000E+000
1	7.70606651	2.132647E-011	8.246471E-012	0	0.000000E+000
1	7.70612630	8.246471E-012	2.132647E-011	1	0.000000E+000
1	7.70655031	2.132647E-011	8.246471E-012	0	0.000000E+000
1	7.70679496	8.246471E-012	2.132647E-011	1	0.000000E+000
1	7.70729853	2.132647E-011	8.246471E-012	0	0.000000E+000
1	7.71077248	8.246471E-012	2.132647E-011	1	0.000000E+000
1	7.71129365	2.132647E-011	8.246471E-012	0	0.000000E+000
1	7.71180015	8.246471E-012	2.132647E-011	1	0.000000E+000
1	7.71203149	2.132647E-011	8.246471E-012	0	0.000000E+000
1	7.71321260	8.246471E-012	2.132647E-011	1	0.000000E+000
1	7.71331787	2.132647E-011	8.246471E-012	0	0.000000E+000
1	7.71856340	8.246471E-012	2.132647E-011	1	0.000000E+000
1	7.71860430	2.132647E-011	8.246471E-012	0	0.000000E+000
1	7.71962287	8.246471E-012	2.132647E-011	1	0.000000E+000
1	7.71963041	2.132647E-011	8.246471E-012	0	0.000000E+000
1	7.71970707	8.246471E-012	2.132647E-011	1	0.000000E+000
1	7.71985698	2.132647E-011	8.246471E-012	0	0.000000E+000
1	7.72260755	8.246471E-012	2.132647E-011	1	0.000000E+000
1	7.72305828	2.132647E-011	8.246471E-012	0	0.000000E+000
1	7.72391783	8.246471E-012	2.132647E-011	1	0.000000E+000
1	7.72394131	2.132647E-011	8.246471E-012	0	0.000000E+000
1	7.72725155	8.246471E-012	2.132647E-011	1	0.000000E+000
1	7.72757435	2.132647E-011	8.246471E-012	0	0.000000E+000
1	7.73341977	8.246471E-012	2.132647E-011	1	0.000000E+000
1	7.73351303	2.132647E-011	8.246471E-012	0	0.000000E+000
1	7.73565294	8.246471E-012	2.132647E-011	1	0.000000E+000
1	7.73592479	2.132647E-011	8.246471E-012	0	0.000000E+000
1	7.73626828	8.246471E-012	2.132647E-011	1	0.000000E+000
1	7.73704187	2.132647E-011	8.246471E-012	0	0.000000E+000
1	7.73893202	8.246471E-012	2.132647E-011	1	0.000000E+000
1	7.73900809	2.132647E-011	8.246471E-012	0	0.000000E+000
1	7.73902850	8.246471E-012	2.132647E-011	1	0.000000E+000
1	7.74100348	2.132647E-011	8.246471E-012	0	0.000000E+000
1	7.74102633	8.246471E-012	2.132647E-011	1	0.000000E+000
1	7.74112758	2.132647E-011	8.246471E-012	0	0.000000E+000
1	7.74134415	8.246471E-012	2.132647E-011	1	0.000000E+000
1	7.74151638	2.132647E-011	8.246471E-012	0	0.000000E+000
1	7.74196566	8.246471E-012	2.132647E-011	1	0.000000E+000
1	7.74212620	2.132647E-011	8.246471E-012	0	0.000000E+000
1	7.75170183	8.246471E-012	2.132647E-011	1	0.000000E+000
1	7.75174464	2.132647E-011	8.246471E-012	0	0.000000E+000
1	7.75411392	8.246471E-012	2.132647E-011	1	0.000000E+000
1	7.75439398	2.132647E-011	8.246471E-012	0	0.000000E+000
1	7.75728903	8.246471E-012	2.132647E-011	1	0.000000E+000
1	7.75737002	2.132647E-011	8.246471E-012	0	0.000000E+000
1	7.75744013	8.246471E-012	2.132647E-011	1	0.000000E+000
1	7.75752581	2.132647E-011	8.246471E-012	0	0.000000E+000
1	7.75796296	8.246471E-012	2.132647E-011	1	0.000000E+000
1	7.75882650	2.132647E-011	8.246471E-012	0	0.000000E+000
1	7.75891608	8.246471E-012	2.132647E-011	1	0.000000E+000
1	7.75908127	2.132647E-011	8.246471E-012	0	0.000000E+000
1	7.76116024	8.246471E-012	2.132647E-011	1	0.000000E+000
1	7.76139670	2.132647E-011	8.246471E-012	0	0.000000E+000
1	7.76229022	8.246471E-012	2.132647E-011	1	0.000000E+000
1	7.76242667	2.132647E-011	8.246471E-012	0	0.000000E+000
1	7.76251728	8.246471E-012	2.132647E-011	1	0.000000E+000
1	7.76271179	2.132647E-011	8.246471E-012	0	0.000000E+000
1	7.76275329	8.246471E-012	2.132647E-011	1	0.000000E+000
1	7.76291177	2.132647E-011	8.246471E-012	0	0.000000E+000
1	7.77139684	8.246471E-012	2.132647E-011	1	0.000000E+000
1	7.77146433	2.132647E-011	8.246471E-012	0	0.000000E+000
1	7.77340110	8.246471E-012	2.132647E-011	1	0.000000E+000
1	7.77360156	2.132647E-011	8.246471E-012	0	0.000000E+000
1	7.77396232	8.246471E-012	2.132647E-011	1	0.000000E+000
1	7.77403531	2.132647E-011	8.246471E-012	0	0.000000E+000
1	7.77409622	8.246471E-012	2.132647E-011	1	0.000000E+000
1	7.77414617	2.132647E-011	8.246471E-012	0	0.000000E+000
1	7.77579859	8.246471E-012	2.132647E-011	1	0.000000E+000
1	7.77583521	2.132647E-011	8.246471E-012	0	0.000000E+000
1	7.77932883	8.246471E-012	2.132647E-011	1	0.000000E+000
1	7.77935019	2.132647E-011	8.246471E-012	0	0.000000E+000
1	7.78115224	8.246471E-012	2.132647E-011	1	0.000000E+000
1	7.78122972	2.132647E-011	8.246471E-012	0	0.000000E+000
1	7.78139291	8.246471E-012	2.132647E-011	1	0.000000E+000
1	7.78144635	2.132647E-011	8.246471E-012	0	0.000000E+000
1	7.78164103	8.246471E-012	2.132647E-011	1	0.000000E+000
1	7.78178245	2.132647E-011	8.246471E-012	0	0.000000E+000
1	7.78237437	8.246471E-012	2.132647E-011	1	0.000000E+000
1	7.78285812	2.132647E-011	8.246471E-012	0	0.000000E+000
1	7.78293247	8.246471E-012	2.132647E-011	1	0.000000E+000
1	7.78313421	2.132647E-011	8.246471E-012	0	0.000000E+000
1	7.78739205	8.246471E-012	2.132647E-011	1	0.000000E+000
1	7.78774344	2.132647E-011	8.246471E-012	0	0.000000E+000
1	7.78880412	8.246471E-012	2.132647E-011	1	0.000000E+000
1	7.78890217	2.132647E-011	8.246471E-012	0	0.000000E+000
1	7.78966832	8.246471E-012	2.132647E-011	1	0.000000E+000
1	7.78997380	2.132647E-011	8.246471E-012	0	0.000000E+000
1	7.79064805	8.246471E-012	2.132647E-011	1	0.000000E+000
1	7.79072632	2.132647E-011	8.246471E-012	0	0.000000E+000
1	7.79169916	8.246471E-012	2.132647E-011	1	0.000000E+000
1	7.79218555	2.132647E-011	8.246471E-012	0	0.000000E+000
1	7.79449180	8.246471E-012	2.132647E-011	1	0.000000E+000
1	7.79452098	2.132647E-011	8.246471E-012	0	0.000000E+000
1	7.79864369	8.246471E-012	2.132647E-011	1	0.000000E+000
1	7.79882158	2.132647E-011	8.246471E-012	0	0.000000E+000
1	7.79979097	8.246471E-012	2.132647E-011	1	0.000000E+000
1	7.80038138	2.132647E-011	8.246471E-012	0	0.000000E+000
1	7.80088808	8.246471E-012	2.132647E-011	1	0.000000E+000
1	7.80111335	2.132647E-011	8.246471E-012	0	0.000000E+000
1	7.80136683	8.246471E-012	2.132647E-011	1	0.000000E+000
1	7.80173158	2.132647E-011	8.246471E-012	0	0.000000E+000
1	7.80175694	8.246471E-012	2.132647E-011	1	0.000000E+000
1	7.80191008	2.132647E-011	8.246471E-012	0	0.000000E+000
1	7.80219580	8.246471E-012	2.132647E-011	1	0.000000E+000
1	7.80241603	2.132647E-011	8.246471E-012	0	0.000000E+000
1	7.80244694	8.246471E-012	2.132647E-011	1	0.000000E+000
1	7.80254043	2.132647E-011	8.246471E-012	0	0.000000E+000
1	7.80309149	8.246471E-012	2.132647E-011	1	0.000000E+000
1	7.80311230	2.132647E-011	8.246471E-012	0	0.000000E+000
1	8.12660030	8.216273E-012	2.129627E-011	1	0.000000E+000
1	8.12701418	2.129627E-011	8.216273E-012	0	0.000000E+000
1	8.12767090	8.216273E-012	2.129627E-011	1	0.000000E+000
1	8.12768358	2.129627E-011	8.216273E-012	0	0.000000E+000
1	8.13361453	8.216273E-012	2.129627E-011	1	0.000000E+000
1	8.13394175	2.129627E-011	8.216273E-012	0	0.000000E+000
1	8.13541573	8.216273E-012	2.129627E-011	1	0.000000E+000
1	8.13561883	2.129627E-011	8.216273E-012	0	0.000000E+000
1	8.13634412	8.216273E-012	2.129627E-011	1	0.000000E+000
1	8.13638227	2.129627E-011	8.216273E-012	0	0.000000E+000
1	8.13793402	8.216273E-012	2.129627E-011	1	0.000000E+000
1	8.13842323	2.129627E-011	8.216273E-012	0	0.000000E+000
1	8.14009035	8.216273E-012	2.129627E-011	1	0.000000E+000
1	8.14026443	2.129627E-011	8.216273E-012	0	0.000000E+000
1	8.14060321	8.216273E-012	2.129627E-011	1	0.000000E+000
1	8.14087592	2.129627E-011	8.216273E-012	0	0.000000E+000
1	8.14826953	8.216273E-012	2.129627E-011	1	0.000000E+000
1	8.14842858	2.129627E-011	8.216273E-012	0	0.000000E+000
1	8.14848068	8.216273E-012	2.129627E-011	1	0.000000E+000
1	8.14855512	2.129627E-011	8.216273E-012	0	0.000000E+000
1	8.14947747	8.216273E-012	2.129627E-011	1	0.000000E+000
1	8.14973123	2.129627E-011	8.216273E-012	0	0.000000E+000
1	8.15041849	8.216273E-012	2.129627E-011	1	0.000000E+000
1	8.15050266	2.129627E-011	8.216273E-012	0	0.000000E+000
1	8.15190441	8.216273E-012	2.129627E-011	1	0.000000E+000
1	8.15210069	2.129627E-011	8.216273E-012	0	0.000000E+000
1	8.15218305	8.216273E-012	2.129627E-011	1	0.000000E+000
1	8.15243830	2.129627E-011	8.216273E-012	0	0.000000E+000
1	8.15443202	8.216273E-012	2.129627E-011	1	0.000000E+000
1	8.15452314	2.129627E-011	8.216273E-012	0	0.000000E+000
1	8.15630925	8.216273E-012	2.129627E-011	1	0.000000E+000
1	8.15681336	2.129627E-011	8.216273E-012	0	0.000000E+000
1	8.15700386	8.216273E-012	2.129627E-011	1	0.000000E+000
1	8.15703582	2.129627E-011	8.216273E-012	0	0.000000E+000
1	8.15779407	8.216273E-012	2.129627E-011	1	0.000000E+000
1	8.15789353	2.129627E-011	8.216273E-012	0	0.000000E+000
1	8.15863618	8.216273E-012	2.129627E-011	1	0.000000E+000
1	8.15867713	2.129627E-011	8.216273E-012	0	0.000000E+000
1	8.16053210	8.216273E-012	2.129627E-011	1	0.000000E+000
1	8.16092043	2.129627E-011	8.216273E-012	0	0.000000E+000
1	8.16094500	8.216273E-012	2.129627E-011	1	0.000000E+000
1	8.16114301	2.129627E-011	8.216273E-012	0	0.000000E+000
1	8.16862612	8.216273E-012	2.129627E-011	1	0.000000E+000
1	8.16914606	2.129627E-011	8.216273E-012	0	0.000000E+000
1	8.17045499	8.216273E-012	2.129627E-011	1	0.000000E+000
1	8.17063192	2.129627E-011	8.216273E-012	0	0.000000E+000
1	8.17067984	8.216273E-012	2.129627E-011	1	0.000000E+000
1	8.17080579	2.129627E-011	8.216273E-012	0	0.000000E+000
1	8.17164775	8.216273E-012	2.129627E-011	1	0.000000E+000
1	8.17169440	2.129627E-011	8.216273E-012	0	0.000000E+000
1	8.17170634	8.216273E-012	2.129627E-011	1	0.000000E+000
1	8.17197853	2.129627E-011	8.216273E-012	0	0.000000E+000
1	8.17232004	8.216273E-012	2.129627E-011	1	0.000000E+000
1	8.17238385	2.129627E-011	8.216273E-012	0	0.000000E+000
1	8.17244607	8.216273E-012	2.129627E-011	1	0.000000E+000
1	8.17256546	2.129627E-011	8.216273E-012	0	0.000000E+000
1	8.17492367	8.216273E-012	2.129627E-011	1	0.000000E+000
1	8.17520302	2.129627E-011	8.216273E-012	0	0.000000E+000
1	8.17603136	8.216273E-012	2.129627E-011	1	0.000000E+000
1	8.17673023	2.129627E-011	8.216273E-012	0	0.000000E+000
1	22.68911280	7.857614E-012	2.093761E-011	1	0.000000E+000
1	22.68940714	2.093761E-011	7.857614E-012	0	0.000000E+000
1	22.69040192	7.857614E-012	2.093761E-011	1	0.000000E+000
1	22.69117262	2.093761E-011	7.857614E-012	0	0.000000E+000
1	22.69232348	7.857614E-012	2.093761E-011	1	0.000000E+000
1	22.69238756	2.093761E-011	7.857614E-012	0	0.000000E+000
1	22.69275296	7.857614E-012	2.093761E-011	1	0.000000E+000
1	22.69289734	2.093761E-011	7.857614E-012	0	0.000000E+000
1	22.69364845	7.857614E-012	2.093761E-011	1	0.000000E+000
1	22.69398748	2.093761E-011	7.857614E-012	0	0.000000E+000
1	22.69499987	7.857614E-012	2.093761E-011	1	0.000000E+000
1	22.69506400	2.093761E-011	7.857614E-012	0	0.000000E+000
1	22.69674248	7.857614E-012	2.093761E-011	1	0.000000E+000
1	22.69796593	2.093761E-011	7.857614E-012	0	0.000000E+000
1	22.70106254	7.857614E-012	2.093761E-011	1	0.000000E+000
1	22.70183503	2.093761E-011	7.857614E-012	0	0.000000E+000
1	22.70259724	7.857614E-012	2.093761E-011	1	0.000000E+000
1	22.70278298	2.093761E-011	7.857614E-012	0	0.000000E+000
1	22.70318574	7.857614E-012	2.093761E-011	1	0.000000E+000
1	22.70324330	2.093761E-011	7.857614E-012	0	0.000000E+000
1	22.70354810	7.857614E-012	2.093761E-011	1	0.000000E+000
1	22.70363963	2.093761E-011	7.857614E-012	0	0.000000E+000
1	22.70371912	7.857614E-012	2.093761E-011	1	0.000000E+000
1	22.70444863	2.093761E-011	7.857614E-012	0	0.000000E+000
1	22.70538233	7.857614E-012	2.093761E-011	1	0.000000E+000
1	22.70546193	2.093761E-011	7.857614E-012	0	0.000000E+000
1	22.70604401	7.857614E-012	2.093761E-011	1	0.000000E+000
1	22.70629593	2.093761E-011	7.857614E-012	0	0.000000E+000
1	22.70648605	7.857614E-012	2.093761E-011	1	0.000000E+000
1	22.70700327	2.093761E-011	7.857614E-012	0	0.000000E+000
1	22.70767073	7.857614E-012	2.093761E-011	1	0.000000E+000
1	22.70784117	2.093761E-011	7.857614E-012	0	0.000000E+000
1	22.70877461	7.857614E-012	2.093761E-011	1	0.000000E+000
1	22.70918410	2.093761E-011	7.857614E-012	0	0.000000E+000
1	22.71044184	7.857614E-012	2.093761E-011	1	0.000000E+000
1	22.71048585	2.093761E-011	7.857614E-012	0	0.000000E+000
1	22.71137802	7.857614E-012	2.093761E-011	1	0.000000E+000
1	22.71154294	2.093761E-011	7.857614E-012	0	0.000000E+000
1	22.71402249	7.857614E-012	2.093761E-011	1	0.000000E+000
1	22.71427412	2.093761E-011	7.857614E-012	0	0.000000E+000
1	22.71433200	7.857614E-012	2.093761E-011	1	0.000000E+000
1	22.71446212	2.093761E-011	7.857614E-012	0	0.000000E+000
1	22.71461954	7.857614E-012	2.093761E-011	1	0.000000E+000
1	22.71466095	2.093761E-011	7.857614E-012	0	0.000000E+000
1	22.71564252	7.857614E-012	2.093761E-011	1	0.000000E+000
1	22.71595623	2.093761E-011	7.857614E-012	0	0.000000E+000
1	22.71596542	7.857614E-012	2.093761E-011	1	0.000000E+000
1	22.71600513	2.093761E-011	7.857614E-012	0	0.000000E+000
1	22.71784136	7.857614E-012	2.093761E-011	1	0.000000E+000
1	22.71796885	2.093761E-011	7.857614E-012	0	0.000000E+000
1	22.72041261	7.857614E-012	2.093761E-011	1	0.000000E+000
1	22.72076156	2.093761E-011	7.857614E-012	0	0.000000E+000
1	22.72133006	7.857614E-012	2.093761E-011	1	0.000000E+000
1	22.72165979	2.093761E-011	7.857614E-012	0	0.000000E+000
1	22.72318517	7.857614E-012	2.093761E-011	1	0.000000E+000
1	22.72342923	2.093761E-011	7.857614E-012	0	0.000000E+000
1	22.72572831	7.857614E-012	2.093761E-011	1	0.000000E+000
1	22.72596884	2.093761E-011	7.857614E-012	0	0.000000E+000
1	22.72713294	7.857614E-012	2.093761E-011	1	0.000000E+000
1	22.72744368	2.093761E-011	7.857614E-012	0	0.000000E+000
1	22.72919458	7.857614E-012	2.093761E-011	1	0.000000E+000
1	22.72947003	2.093761E-011	7.857614E-012	0	0.000000E+000
1	22.73023279	7.857614E-012	2.093761E-011	1	0.000000E+000
1	22.73031263	2.093761E-011	7.857614E-012	0	0.000000E+000
1	22.73156777	7.857614E-012	2.093761E-011	1	0.000000E+000
1	22.73196625	2.093761E-011	7.857614E-012	0	0.000000E+000
1	22.73198028	7.857614E-012	2.093761E-011	1	0.000000E+000
1	22.73201221	2.093761E-011	7.857614E-012	0	0.000000E+000
1	22.73396041	7.857614E-012	2.093761E-011	1	0.000000E+000
1	22.73431383	2.093761E-011	7.857614E-012	0	0.000000E+000
1	22.73493241	7.857614E-012	2.093761E-011	1	0.000000E+000
1	22.73531993	2.093761E-011	7.857614E-012	0	0.000000E+000
1	22.73538762	7.857614E-012	2.093761E-011	1	0.000000E+000
1	22.73601893	2.093761E-011	7.857614E-012	0	0.000000E+000
1	22.73639704	7.857614E-012	2.093761E-011	1	0.000000E+000
1	22.73698072	2.093761E-011	7.857614E-012	0	0.000000E+000
1	22.73735707	7.857614E-012	2.093761E-011	1	0.000000E+000
1	22.73754836	2.093761E-011	7.857614E-012	0	0.000000E+000
1	22.73814181	7.857614E-012	2.093761E-011	1	0.000000E+000
1	22.73819768	2.093761E-011	7.857614E-012	0	0.000000E+000
1	22.73828309	7.857614E-012	2.093761E-011	1	0.000000E+000
1	22.73831056	2.093761E-011	7.857614E-012	0	0.000000E+000
1	22.73918088	7.857614E-012	2.093761E-011	1	0.000000E+000
1	22.73960260	2.093761E-011	7.857614E-012	0	0.000000E+000
1	22.73962091	7.857614E-012	2.093761E-011	1	0.000000E+000
1	22.73999616	2.093761E-011	7.857614E-012	0	0.000000E+000
1	22.74182339	7.857614E-012	2.093761E-011	1	0.000000E+000
1	22.74194548	2.093761E-011	7.857614E-012	0	0.000000E+000
1	22.74281106	7.857614E-012	2.093761E-011	1	0.000000E+000
1	22.74287547	2.093761E-011	7.857614E-012	0	0.000000E+000
1	22.74291110	7.857614E-012	2.093761E-011	1	0.000000E+000
1	22.74308154	2.093761E-011	7.857614E-012	0	0.000000E+000
1	22.74311324	7.857614E-012	2.093761E-011	1	0.000000E+000
1	22.74360788	2.093761E-011	7.857614E-012	0	0.000000E+000
1	28.96039552	7.623211E-012	2.070321E-011	1	0.000000E+000
1	28.96065114	2.070321E-011	7.623211E-012	0	0.000000E+000
1	28.96187077	7.623211E-012	2.070321E-011	1	0.000000E+000
1	28.96268388	2.070321E-011	7.623211E-012	0	0.000000E+000
1	28.98612884	7.623211E-012	2.070321E-011	1	0.000000E+000
1	28.98619782	2.070321E-011	7.623211E-012	0	0.000000E+000
1	28.98775369	7.623211E-012	2.070321E-011	1	0.000000E+000
1	28.98781834	2.070321E-011	7.623211E-012	0	0.000000E+000
1	28.98835338	7.623211E-012	2.070321E-011	1	0.000000E+000
1	28.98842385	2.070321E-011	7.623211E-012	0	0.000000E+000
1	28.99255797	7.623211E-012	2.070321E-011	1	0.000000E+000
1	28.99273798	2.070321E-011	7.623211E-012	0	0.000000E+000
1	28.99603215	7.623211E-012	2.070321E-011	1	0.000000E+000
1	28.99628806	2.070321E-011	7.623211E-012	0	0.000000E+000
1	28.99701853	7.623211E-012	2.070321E-011	1	0.000000E+000
1	28.99715021	2.070321E-011	7.623211E-012	0	0.000000E+000
1	28.99840457	7.623211E-012	2.070321E-011	1	0.000000E+000
1	28.99859716	2.070321E-011	7.623211E-012	0	0.000000E+000
1	28.99860812	7.623211E-012	2.070321E-011	1	0.000000E+000
1	28.99865102	2.070321E-011	7.623211E-012	0	0.000000E+000
1	29.00081839	7.623211E-012	2.070321E-011	1	0.000000E+000
1	29.00094889	2.070321E-011	7.623211E-012	0	0.000000E+000
1	29.00432651	7.623211E-012	2.070321E-011	1	0.000000E+000
1	29.00548087	2.070321E-011	7.623211E-012	0	0.000000E+000
1	29.00575872	7.623211E-012	2.070321E-011	1	0.000000E+000
1	29.00606802	2.070321E-011	7.623211E-012	0	0.000000E+000
1	29.00872453	7.623211E-012	2.070321E-011	1	0.000000E+000
1	29.00893137	2.070321E-011	7.623211E-012	0	0.000000E+000
1	29.00895925	7.623211E-012	2.070321E-011	1	0.000000E+000
1	29.00923289	2.070321E-011	7.623211E-012	0	0.000000E+000
1	29.00955158	7.623211E-012	2.070321E-011	1	0.000000E+000
1	29.00982320	2.070321E-011	7.623211E-012	0	0.000000E+000
1	29.01132740	7.623211E-012	2.070321E-011	1	0.000000E+000
1	29.01152025	2.070321E-011	7.623211E-012	0	0.000000E+000
1	29.01596153	7.623211E-012	2.070321E-011	1	0.000000E+000
1	29.01599987	2.070321E-011	7.623211E-012	0	0.000000E+000
1	29.01704853	7.623211E-012	2.070321E-011	1	0.000000E+000
1	29.01723187	2.070321E-011	7.623211E-012	0	0.000000E+000
1	29.01746668	7.623211E-012	2.070321E-011	1	0.000000E+000
1	29.01754382	2.070321E-011	7.623211E-012	0	0.000000E+000
1	29.01756274	7.623211E-012	2.070321E-011	1	0.000000E+000
1	29.01765884	2.070321E-011	7.623211E-012	0	0.000000E+000
1	29.01773560	7.623211E-012	2.070321E-011	1	0.000000E+000
1	29.01776214	2.070321E-011	7.623211E-012	0	0.000000E+000
1	29.01939542	7.623211E-012	2.070321E-011	1	0.000000E+000
1	29.01971232	2.070321E-011	7.623211E-012	0	0.000000E+000
1	29.01985559	7.623211E-012	2.070321E-011	1	0.000000E+000
1	29.01989097	2.070321E-011	7.623211E-012	0	0.000000E+000
1	29.01997280	7.623211E-012	2.070321E-011	1	0.000000E+000
1	29.02021722	2.070321E-011	7.623211E-012	0	0.000000E+000
1	29.02053849	7.623211E-012	2.070321E-011	1	0.000000E+000
1	29.02098630	2.070321E-011	7.623211E-012	0	0.000000E+000
1	29.02165531	7.623211E-012	2.070321E-011	1	0.000000E+000
1	29.02174569	2.070321E-011	7.623211E-012	0	0.000000E+000
1	29.02208426	7.623211E-012	2.070321E-011	1	0.000000E+000
1	29.02215693	2.070321E-011	7.623211E-012	0	0.000000E+000
1	29.02228036	7.623211E-012	2.070321E-011	1	0.000000E+000
1	29.02260170	2.070321E-011	7.623211E-012	0	0.000000E+000
1	29.02267956	7.623211E-012	2.070321E-011	1	0.000000E+000
1	29.02296078	2.070321E-011	7.623211E-012	0	0.000000E+000
1	29.02324376	7.623211E-012	2.070321E-011	1	0.000000E+000
1	29.02329839	2.070321E-011	7.623211E-012	0	0.000000E+000
1	29.02566106	7.623211E-012	2.070321E-011	1	0.000000E+000
1	29.02582530	2.070321E-011	7.623211E-012	0	0.000000E+000
1	29.02776232	7.623211E-012	2.070321E-011	1	0.000000E+000
1	29.02802961	2.070321E-011	7.623211E-012	0	0.000000E+000
1	29.02904133	7.623211E-012	2.070321E-011	1	0.000000E+000
1	29.02923946	2.070321E-011	7.623211E-012	0	0.000000E+000
1	29.02974888	7.623211E-012	2.070321E-011	1	0.000000E+000
1	29.02985490	2.070321E-011	7.623211E-012	0	0.000000E+000
1	29.02993771	7.623211E-012	2.070321E-011	1	0.000000E+000
1	29.02995331	2.070321E-011	7.623211E-012	0	0.000000E+000
1	29.03327761	7.623211E-012	2.070321E-011	1	0.000000E+000
1	29.03344531	2.070321E-011	7.623211E-012	0	0.000000E+000
1	29.03708845	7.623211E-012	2.070321E-011	1	0.000000E+000
1	29.03736796	2.070321E-011	7.623211E-012	0	0.000000E+000
1	29.03816175	7.623211E-012	2.070321E-011	1	0.000000E+000
1	29.03826663	2.070321E-011	7.623211E-012	0	0.000000E+000
1	29.03922661	7.623211E-012	2.070321E-011	1	0.000000E+000
1	29.03944338	2.070321E-011	7.623211E-012	0	0.000000E+000
1	29.04139011	7.623211E-012	2.070321E-011	1	0.000000E+000
1	29.04174803	2.070321E-011	7.623211E-012	0	0.000000E+000
1	29.04469683	7.623211E-012	2.070321E-011	1	0.000000E+000
1	29.04493277	2.070321E-011	7.623211E-012	0	0.000000E+000
1	29.04523007	7.623211E-012	2.070321E-011	1	0.000000E+000
1	29.04546658	2.070321E-011	7.623211E-012	0	0.000000E+000
1	29.04574496	7.623211E-012	2.070321E-011	1	0.000000E+000
1	29.04603945	2.070321E-011	7.623211E-012	0	0.000000E+000
1	29.04881305	7.623211E-012	2.070321E-011	1	0.000000E+000
1	29.04891528	2.070321E-011	7.623211E-012	0	0.000000E+000
1	29.05068702	7.623211E-012	2.070321E-011	1	0.000000E+000
1	29.05093777	2.070321E-011	7.623211E-012	0	0.000000E+000
1	29.05182608	7.623211E-012	2.070321E-011	1	0.000000E+000
1	29.05185568	2.070321E-011	7.623211E-012	0	0.000000E+000
1	29.05289344	7.623211E-012	2.070321E-011	1	0.000000E+000
1	29.05298516	2.070321E-011	7.623211E-012	0	0.000000E+000
1	29.05378275	7.623211E-012	2.070321E-011	1	0.000000E+000
1	29.05435855	2.070321E-011	7.623211E-012	0	0.000000E+000
1	29.05438700	7.623211E-012	2.070321E-011	1	0.000000E+000
1	29.05454409	2.070321E-011	7.623211E-012	0	0.000000E+000
1	29.05659829	7.623211E-012	2.070321E-011	1	0.000000E+000
1	29.05662428	2.070321E-011	7.623211E-012	0	0.000000E+000
1	29.05755750	7.623211E-012	2.070321E-011	1	0.000000E+000
1	29.05761067	2.070321E-011	7.623211E-012	0	0.000000E+000
1	29.06226822	7.623211E-012	2.070321E-011	1	0.000000E+000
1	29.06276875	2.070321E-011	7.623211E-012	0	0.000000E+000
1	29.06280030	7.623211E-012	2.070321E-011	1	0.000000E+000
1	29.06353308	2.070321E-011	7.623211E-012	0	0.000000E+000
1	29.06378943	7.623211E-012	2.070321E-011	1	0.000000E+000
1	29.06387968	2.070321E-011	7.623211E-012	0	0.000000E+000
1	29.06861185	7.623211E-012	2.070321E-011	1	0.000000E+000
1	29.06867626	2.070321E-011	7.623211E-012	0	0.000000E+000
1	29.06893931	7.623211E-012	2.070321E-011	1	0.000000E+000
1	29.06908231	2.070321E-011	7.623211E-012	0	0.000000E+000
1	29.07473138	7.623211E-012	2.070321E-011	1	0.000000E+000
1	29.07493189	2.070321E-011	7.623211E-012	0	0.000000E+000
1	29.07812384	7.623211E-012	2.070321E-011	1	0.000000E+000
1	29.07842114	2.070321E-011	7.623211E-012	0	0.000000E+000
1	29.08069895	7.623211E-012	2.070321E-011	1	0.000000E+000
1	29.08098969	2.070321E-011	7.623211E-012	0	0.000000E+000
1	29.08174281	7.623211E-012	2.070321E-011	1	0.000000E+000
1	29.08210281	2.070321E-011	7.623211E-012	0	0.000000E+000
1	29.08269841	7.623211E-012	2.070321E-011	1	0.000000E+000
1	29.08382162	2.070321E-011	7.623211E-012	0	0.000000E+000
1	29.08388465	7.623211E-012	2.070321E-011	1	0.000000E+000
1	29.08411160	2.070321E-011	7.623211E-012	0	0.000000E+000
1	29.08461251	7.623211E-012	2.070321E-011	1	0.000000E+000
1	29.08482108	2.070321E-011	7.623211E-012	0	0.000000E+000
1	29.08577279	7.623211E-012	2.070321E-011	1	0.000000E+000
1	29.08586356	2.070321E-011	7.623211E-012	0	0.000000E+000
1	29.08601128	7.623211E-012	2.070321E-011	1	0.000000E+000
1	29.08607231	2.070321E-011	7.623211E-012	0	0.000000E+000
1	29.08704024	7.623211E-012	2.070321E-011	1	0.000000E+000
1	29.08707265	2.070321E-011	7.623211E-012	0	0.000000E+000
1	29.08771539	7.623211E-012	2.070321E-011	1	0.000000E+000
1	29.08787915	2.070321E-011	7.623211E-012	0	0.000000E+000
1	29.08937586	7.623211E-012	2.070321E-011	1	0.000000E+000
1	29.08952803	2.070321E-011	7.623211E-012	0	0.000000E+000
1	29.35595498	7.583212E-012	2.066321E-011	1	0.000000E+000
1	29.35619960	2.066321E-011	7.583212E-012	0	0.000000E+000
1	29.35966861	7.583212E-012	2.066321E-011	1	0.000000E+000
1	29.36000195	2.066321E-011	7.583212E-012	0	0.000000E+000
1	29.36008802	7.583212E-012	2.066321E-011	1	0.000000E+000
1	29.36018818	2.066321E-011	7.583212E-012	0	0.000000E+000
1	29.36024247	7.583212E-012	2.066321E-011	1	0.000000E+000
1	29.36058148	2.066321E-011	7.583212E-012	0	0.000000E+000
1	29.36167317	7.583212E-012	2.066321E-011	1	0.000000E+000
1	29.36168412	2.066321E-011	7.583212E-012	0	0.000000E+000
1	29.36179805	7.583212E-012	2.066321E-011	1	0.000000E+000
1	29.36192073	2.066321E-011	7.583212E-012	0	0.000000E+000
1	29.36961858	7.583212E-012	2.066321E-011	1	0.000000E+000
1	29.36982021	2.066321E-011	7.583212E-012	0	0.000000E+000
1	29.37723618	7.583212E-012	2.066321E-011	1	0.000000E+000
1	29.37738629	2.066321E-011	7.583212E-012	0	0.000000E+000
1	29.38166673	7.583212E-012	2.066321E-011	1	0.000000E+000
1	29.38186568	2.066321E-011	7.583212E-012	0	0.000000E+000
1	29.38221500	7.583212E-012	2.066321E-011	1	0.000000E+000
1	29.38246956	2.066321E-011	7.583212E-012	0	0.000000E+000
1	29.38274777	7.583212E-012	2.066321E-011	1	0.000000E+000
1	29.38290757	2.066321E-011	7.583212E-012	0	0.000000E+000
1	29.38291513	7.583212E-012	2.066321E-011	1	0.000000E+000
1	29.38310387	2.066321E-011	7.583212E-012	0	0.000000E+000
1	29.38365821	7.583212E-012	2.066321E-011	1	0.000000E+000
1	29.38369170	2.066321E-011	7.583212E-012	0	0.000000E+000
1	29.38657494	7.583212E-012	2.066321E-011	1	0.000000E+000
1	29.38665907	2.066321E-011	7.583212E-012	0	0.000000E+000
1	29.38755498	7.583212E-012	2.066321E-011	1	0.000000E+000
1	29.38772383	2.066321E-011	7.583212E-012	0	0.000000E+000
1	29.38870972	7.583212E-012	2.066321E-011	1	0.000000E+000
1	29.38881417	2.066321E-011	7.583212E-012	0	0.000000E+000
1	29.38912348	7.583212E-012	2.066321E-011	1	0.000000E+000
1	29.38940986	2.066321E-011	7.583212E-012	0	0.000000E+000
1	29.38974733	7.583212E-012	2.066321E-011	1	0.000000E+000
1	29.39001074	2.066321E-011	7.583212E-012	0	0.000000E+000
1	29.39263435	7.583212E-012	2.066321E-011	1	0.000000E+000
1	29.39303255	2.066321E-011	7.583212E-012	0	0.000000E+000
1	29.39407111	7.583212E-012	2.066321E-011	1	0.000000E+000
1	29.39427397	2.066321E-011	7.583212E-012	0	0.000000E+000
1	29.39438716	7.583212E-012	2.066321E-011	1	0.000000E+000
1	29.39479677	2.066321E-011	7.583212E-012	0	0.000000E+000
1	29.39777992	7.583212E-012	2.066321E-011	1	0.000000E+000
1	29.39784080	2.066321E-011	7.583212E-012	0	0.000000E+000
1	29.39972194	7.583212E-012	2.066321E-011	1	0.000000E+000
1	29.39994017	2.066321E-011	7.583212E-012	0	0.000000E+000
1	29.39996283	7.583212E-012	2.066321E-011	1	0.000000E+000
1	29.40021610	2.066321E-011	7.583212E-012	0	0.000000E+000
1	29.40253723	7.583212E-012	2.066321E-011	1	0.000000E+000
1	29.40294366	2.066321E-011	7.583212E-012	0	0.000000E+000
1	29.40515940	7.583212E-012	2.066321E-011	1	0.000000E+000
1	29.40532461	2.066321E-011	7.583212E-012	0	0.000000E+000
1	29.40602029	7.583212E-012	2.066321E-011	1	0.000000E+000
1	29.40632086	2.066321E-011	7.583212E-012	0	0.000000E+000
1	29.40691770	7.583212E-012	2.066321E-011	1	0.000000E+000
1	29.40722150	2.066321E-011	7.583212E-012	0	0.000000E+000
1	29.41302570	7.583212E-012	2.066321E-011	1	0.000000E+000
1	29.41306252	2.066321E-011	7.583212E-012	0	0.000000E+000
1	29.41450990	7.583212E-012	2.066321E-011	1	0.000000E+000
1	29.41454733	2.066321E-011	7.583212E-012	0	0.000000E+000
1	29.41496397	7.583212E-012	2.066321E-011	1	0.000000E+000
1	29.41504750	2.066321E-011	7.583212E-012	0	0.000000E+000
1	29.41652484	7.583212E-012	2.066321E-011	1	0.000000E+000
1	29.41655920	2.066321E-011	7.583212E-012	0	0.000000E+000
1	29.41678996	7.583212E-012	2.066321E-011	1	0.000000E+000
1	29.41731213	2.066321E-011	7.583212E-012	0	0.000000E+000
1	29.42022786	7.583212E-012	2.066321E-011	1	0.000000E+000
1	29.42038019	2.066321E-011	7.583212E-012	0	0.000000E+000
1	29.42236102	7.583212E-012	2.066321E-011	1	0.000000E+000
1	29.42242794	2.066321E-011	7.583212E-012	0	0.000000E+000
1	29.42383274	7.583212E-012	2.066321E-011	1	0.000000E+000
1	29.42405293	2.066321E-011	7.583212E-012	0	0.000000E+000
1	29.42407806	7.583212E-012	2.066321E-011	1	0.000000E+000
1	29.42444538	2.066321E-011	7.583212E-012	0	0.000000E+000
1	29.42587044	7.583212E-012	2.066321E-011	1	0.000000E+000
1	29.42588736	2.066321E-011	7.583212E-012	0	0.000000E+000
1	29.42619531	7.583212E-012	2.066321E-011	1	0.000000E+000
1	29.42664307	2.066321E-011	7.583212E-012	0	0.000000E+000
1	29.42735560	7.583212E-012	2.066321E-011	1	0.000000E+000
1	29.42748222	2.066321E-011	7.583212E-012	0	0.000000E+000
1	29.42920943	7.583212E-012	2.066321E-011	1	0.000000E+000
1	29.42934272	2.066321E-011	7.583212E-012	0	0.000000E+000
1	29.43123504	7.583212E-012	2.066321E-011	1	0.000000E+000
1	29.43127319	2.066321E-011	7.583212E-012	0	0.000000E+000
1	29.43182206	7.583212E-012	2.066321E-011	1	0.000000E+000
1	29.43187925	2.066321E-011	7.583212E-012	0	0.000000E+000
1	29.43234386	7.583212E-012	2.066321E-011	1	0.000000E+000
1	29.43244715	2.066321E-011	7.583212E-012	0	0.000000E+000
1	29.43914871	7.583212E-012	2.066321E-011	1	0.000000E+000
1	29.43939096	2.066321E-011	7.583212E-012	0	0.000000E+000
1	29.44028547	7.583212E-012	2.066321E-011	1	0.000000E+000
1	29.44049696	2.066321E-011	7.583212E-012	0	0.000000E+000
1	29.44507744	7.583212E-012	2.066321E-011	1	0.000000E+000
1	29.44541323	2.066321E-011	7.583212E-012	0	0.000000E+000
1	29.44736112	7.583212E-012	2.066321E-011	1	0.000000E+000
1	29.44738932	2.066321E-011	7.583212E-012	0	0.000000E+000
1	29.44948734	7.583212E-012	2.066321E-011	1	0.000000E+000
1	29.44961997	2.066321E-011	7.583212E-012	0	0.000000E+000
1	29.45154723	7.583212E-012	2.066321E-011	1	0.000000E+000
1	29.45161451	2.066321E-011	7.583212E-012	0	0.000000E+000
1	29.45167260	7.583212E-012	2.066321E-011	1	0.000000E+000
1	29.45169751	2.066321E-011	7.583212E-012	0	0.000000E+000
1	29.45227942	7.583212E-012	2.066321E-011	1	0.000000E+000
1	29.45257804	2.066321E-011	7.583212E-012	0	0.000000E+000
1	29.45259764	7.583212E-012	2.066321E-011	1	0.000000E+000
1	29.45270420	2.066321E-011	7.583212E-012	0	0.000000E+000
1	29.45325118	7.583212E-012	2.066321E-011	1	0.000000E+000
1	29.45343288	2.066321E-011	7.583212E-012	0	0.000000E+000
1	29.45825928	7.583212E-012	2.066321E-011	1	0.000000E+000
1	29.45844973	2.066321E-011	7.583212E-012	0	0.000000E+000
1	29.45905823	7.583212E-012	2.066321E-011	1	0.000000E+000
1	29.45960519	2.066321E-011	7.583212E-012	0	0.000000E+000
1	29.45963759	7.583212E-012	2.066321E-011	1	0.000000E+000
1	29.45986800	2.066321E-011	7.583212E-012	0	0.000000E+000
1	29.46111878	7.583212E-012	2.066321E-011	1	0.000000E+000
1	29.46115923	2.066321E-011	7.583212E-012	0	0.000000E+000
1	29.46329788	7.583212E-012	2.066321E-011	1	0.000000E+000
1	29.46436030	2.066321E-011	7.583212E-012	0	0.000000E+000
1	29.46588280	7.583212E-012	2.066321E-011	1	0.000000E+000
1	29.46597211	2.066321E-011	7.583212E-012	0	0.000000E+000
1	29.47041015	7.583212E-012	2.066321E-011	1	0.000000E+000
1	29.47068510	2.066321E-011	7.583212E-012	0	0.000000E+000
1	29.47392220	7.583212E-012	2.066321E-011	1	0.000000E+000
1	29.47407673	2.066321E-011	7.583212E-012	0	0.000000E+000
1	29.47780008	7.583212E-012	2.066321E-011	1	0.000000E+000
1	29.47793092	2.066321E-011	7.583212E-012	0	0.000000E+000
1	29.47796975	7.583212E-012	2.066321E-011	1	0.000000E+000
1	29.47809079	2.066321E-011	7.583212E-012	0	0.000000E+000
1	29.48051495	7.583212E-012	2.066321E-011	1	0.000000E+000
1	29.48054235	2.066321E-011	7.583212E-012	0	0.000000E+000
1	29.48149721	7.583212E-012	2.066321E-011	1	0.000000E+000
1	29.48185440	2.066321E-011	7.583212E-012	0	0.000000E+000
1	29.48249202	7.583212E-012	2.066321E-011	1	0.000000E+000
1	29.48276114	2.066321E-011	7.583212E-012	0	0.000000E+000
1	29.48315464	7.583212E-012	2.066321E-011	1	0.000000E+000
1	29.48372121	2.066321E-011	7.583212E-012	0	0.000000E+000
1	29.48381572	7.583212E-012	2.066321E-011	1	0.000000E+000
1	29.48396268	2.066321E-011	7.583212E-012	0	0.000000E+000
1	29.48578526	7.583212E-012	2.066321E-011	1	0.000000E+000
1	29.48596623	2.066321E-011	7.583212E-012	0	0.000000E+000
1	29.48629085	7.583212E-012	2.066321E-011	1	0.000000E+000
1	29.48658103	2.066321E-011	7.583212E-012	0	0.000000E+000
1	29.48885282	7.583212E-012	2.066321E-011	1	0.000000E+000
1	29.48897567	2.066321E-011	7.583212E-012	0	0.000000E+000
1	29.49241804	7.583212E-012	2.066321E-011	1	0.000000E+000
1	29.49264274	2.066321E-011	7.583212E-012	0	0.000000E+000
1	32.08747723	7.582007E-012	2.066201E-011	1	0.000000E+000
1	32.08761889	2.066201E-011	7.582007E-012	0	0.000000E+000
1	32.08879978	7.582007E-012	2.066201E-011	1	0.000000E+000
1	32.08899814	2.066201E-011	7.582007E-012	0	0.000000E+000
1	32.08903228	7.582007E-012	2.066201E-011	1	0.000000E+000
1	32.08940167	2.066201E-011	7.582007E-012	0	0.000000E+000
1	32.08964106	7.582007E-012	2.066201E-011	1	0.000000E+000
1	32.08973197	2.066201E-011	7.582007E-012	0	0.000000E+000
1	32.08985972	7.582007E-012	2.066201E-011	1	0.000000E+000
1	32.09003083	2.066201E-011	7.582007E-012	0	0.000000E+000
1	32.09007805	7.582007E-012	2.066201E-011	1	0.000000E+000
1	32.09016965	2.066201E-011	7.582007E-012	0	0.000000E+000
1	32.09128187	7.582007E-012	2.066201E-011	1	0.000000E+000
1	32.09151753	2.066201E-011	7.582007E-012	0	0.000000E+000
1	32.09209214	7.582007E-012	2.066201E-011	1	0.000000E+000
1	32.09210270	2.066201E-011	7.582007E-012	0	0.000000E+000
1	32.09485265	7.582007E-012	2.066201E-011	1	0.000000E+000
1	32.09495774	2.066201E-011	7.582007E-012	0	0.000000E+000
1	32.09532843	7.582007E-012	2.066201E-011	1	0.000000E+000
1	32.09553302	2.066201E-011	7.582007E-012	0	0.000000E+000
1	32.09619086	7.582007E-012	2.066201E-011	1	0.000000E+000
1	32.09630009	2.066201E-011	7.582007E-012	0	0.000000E+000
1	32.09648384	7.582007E-012	2.066201E-011	1	0.000000E+000
1	32.09659522	2.066201E-011	7.582007E-012	0	0.000000E+000
1	32.09831350	7.582007E-012	2.066201E-011	1	0.000000E+000
1	32.09868565	2.066201E-011	7.582007E-012	0	0.000000E+000
1	32.09959926	7.582007E-012	2.066201E-011	1	0.000000E+000
1	32.09971045	2.066201E-011	7.582007E-012	0	0.000000E+000
1	32.10039722	7.582007E-012	2.066201E-011	1	0.000000E+000
1	32.10046313	2.066201E-011	7.582007E-012	0	0.000000E+000
1	32.10099746	7.582007E-012	2.066201E-011	1	0.000000E+000
1	32.10105196	2.066201E-011	7.582007E-012	0	0.000000E+000
1	32.10298693	7.582007E-012	2.066201E-011	1	0.000000E+000
1	32.10327631	2.066201E-011	7.582007E-012	0	0.000000E+000
1	32.10453435	7.582007E-012	2.066201E-011	1	0.000000E+000
1	32.10505722	2.066201E-011	7.582007E-012	0	0.000000E+000
1	32.10507038	7.582007E-012	2.066201E-011	1	0.000000E+000
1	32.10513944	2.066201E-011	7.582007E-012	0	0.000000E+000
1	32.10521462	7.582007E-012	2.066201E-011	1	0.000000E+000
1	32.10566180	2.066201E-011	7.582007E-012	0	0.000000E+000
1	32.10619461	7.582007E-012	2.066201E-011	1	0.000000E+000
1	32.10625912	2.066201E-011	7.582007E-012	0	0.000000E+000
1	32.10896737	7.582007E-012	2.066201E-011	1	0.000000E+000
1	32.10958639	2.066201E-011	7.582007E-012	0	0.000000E+000
1	32.10982251	7.582007E-012	2.066201E-011	1	0.000000E+000
1	32.11080771	2.066201E-011	7.582007E-012	0	0.000000E+000
1	32.55618394	7.520029E-012	2.060003E-011	1	0.000000E+000
1	32.55647412	2.060003E-011	7.520029E-012	0	0.000000E+000
1	32.57200331	7.520029E-012	2.060003E-011	1	0.000000E+000
1	32.57242199	2.060003E-011	7.520029E-012	0	0.000000E+000
1	32.57458779	7.520029E-012	2.060003E-011	1	0.000000E+000
1	32.57462082	2.060003E-011	7.520029E-012	0	0.000000E+000
1	32.57660207	7.520029E-012	2.060003E-011	1	0.000000E+000
1	32.57738630	2.060003E-011	7.520029E-012	0	0.000000E+000
1	32.58445864	7.520029E-012	2.060003E-011	1	0.000000E+000
1	32.58485099	2.060003E-011	7.520029E-012	0	0.000000E+000
1	32.58487627	7.520029E-012	2.060003E-011	1	0.000000E+000
1	32.58511678	2.060003E-011	7.520029E-012	0	0.000000E+000
1	32.58530959	7.520029E-012	2.060003E-011	1	0.000000E+000
1	32.58541434	2.060003E-011	7.520029E-012	0	0.000000E+000
1	32.58574048	7.520029E-012	2.060003E-011	1	0.000000E+000
1	32.58582190	2.060003E-011	7.520029E-012	0	0.000000E+000
1	32.58660204	7.520029E-012	2.060003E-011	1	0.000000E+000
1	32.58669530	2.060003E-011	7.520029E-012	0	0.000000E+000
1	32.58703734	7.520029E-012	2.060003E-011	1	0.000000E+000
1	32.58726826	2.060003E-011	7.520029E-012	0	0.000000E+000
1	32.59919555	7.520029E-012	2.060003E-011	1	0.000000E+000
1	32.59930801	2.060003E-011	7.520029E-012	0	0.000000E+000
1	32.60238172	7.520029E-012	2.060003E-011	1	0.000000E+000
1	32.60251505	2.060003E-011	7.520029E-012	0	0.000000E+000
1	32.60363681	7.520029E-012	2.060003E-011	1	0.000000E+000
1	32.60412163	2.060003E-011	7.520029E-012	0	0.000000E+000
1	32.60413934	7.520029E-012	2.060003E-011	1	0.000000E+000
1	32.60431881	2.060003E-011	7.520029E-012	0	0.000000E+000
1	32.60494930	7.520029E-012	2.060003E-011	1	0.000000E+000
1	32.60503173	2.060003E-011	7.520029E-012	0	0.000000E+000
1	32.60571998	7.520029E-012	2.060003E-011	1	0.000000E+000
1	32.60636680	2.060003E-011	7.520029E-012	0	0.000000E+000
1	32.60659088	7.520029E-012	2.060003E-011	1	0.000000E+000
1	32.60663369	2.060003E-011	7.520029E-012	0	0.000000E+000
1	32.60672678	7.520029E-012	2.060003E-011	1	0.000000E+000
1	32.60699453	2.060003E-011	7.520029E-012	0	0.000000E+000
1	32.60825558	7.520029E-012	2.060003E-011	1	0.000000E+000
1	32.60834370	2.060003E-011	7.520029E-012	0	0.000000E+000
1	32.60988305	7.520029E-012	2.060003E-011	1	0.000000E+000
1	32.60997421	2.060003E-011	7.520029E-012	0	0.000000E+000
1	32.61000449	7.520029E-012	2.060003E-011	1	0.000000E+000
1	32.61025316	2.060003E-011	7.520029E-012	0	0.000000E+000
1	32.61028618	7.520029E-012	2.060003E-011	1	0.000000E+000
1	32.61134936	2.060003E-011	7.520029E-012	0	0.000000E+000
1	32.61213802	7.520029E-012	2.060003E-011	1	0.000000E+000
1	32.61238494	2.060003E-011	7.520029E-012	0	0.000000E+000
1	32.61475545	7.520029E-012	2.060003E-011	1	0.000000E+000
1	32.61488031	2.060003E-011	7.520029E-012	0	0.000000E+000
1	32.61501375	7.520029E-012	2.060003E-011	1	0.000000E+000
1	32.61515912	2.060003E-011	7.520029E-012	0	0.000000E+000
1	32.61569734	7.520029E-012	2.060003E-011	1	0.000000E+000
1	32.61572484	2.060003E-011	7.520029E-012	0	0.000000E+000
1	32.61642107	7.520029E-012	2.060003E-011	1	0.000000E+000
1	32.61672253	2.060003E-011	7.520029E-012	0	0.000000E+000
1	32.62092314	7.520029E-012	2.060003E-011	1	0.000000E+000
1	32.62100452	2.060003E-011	7.520029E-012	0	0.000000E+000
1	32.62110649	7.520029E-012	2.060003E-011	1	0.000000E+000
1	32.62116764	2.060003E-011	7.520029E-012	0	0.000000E+000
1	32.62118080	7.520029E-012	2.060003E-011	1	0.000000E+000
1	32.62125381	2.060003E-011	7.520029E-012	0	0.000000E+000
1	32.62463320	7.520029E-012	2.060003E-011	1	0.000000E+000
1	32.62498173	2.060003E-011	7.520029E-012	0	0.000000E+000
1	32.62629910	7.520029E-012	2.060003E-011	1	0.000000E+000
1	32.62631880	2.060003E-011	7.520029E-012	0	0.000000E+000
1	32.62753747	7.520029E-012	2.060003E-011	1	0.000000E+000
1	32.62789165	2.060003E-011	7.520029E-012	0	0.000000E+000
1	32.62834406	7.520029E-012	2.060003E-011	1	0.000000E+000
1	32.62865395	2.060003E-011	7.520029E-012	0	0.000000E+000
1	32.62868629	7.520029E-012	2.060003E-011	1	0.000000E+000
1	32.62899044	2.060003E-011	7.520029E-012	0	0.000000E+000
1	32.62912440	7.520029E-012	2.060003E-011	1	0.000000E+000
1	32.62925238	2.060003E-011	7.520029E-012	0	0.000000E+000
1	32.63059275	7.520029E-012	2.060003E-011	1	0.000000E+000
1	32.63090452	2.060003E-011	7.520029E-012	0	0.000000E+000
1	32.63313744	7.520029E-012	2.060003E-011	1	0.000000E+000
1	32.63337163	2.060003E-011	7.520029E-012	0	0.000000E+000
1	32.63503865	7.520029E-012	2.060003E-011	1	0.000000E+000
1	32.63531895	2.060003E-011	7.520029E-012	0	0.000000E+000
1	32.63536664	7.520029E-012	2.060003E-011	1	0.000000E+000
1	32.63572376	2.060003E-011	7.520029E-012	0	0.000000E+000
1	32.63577521	7.520029E-012	2.060003E-011	1	0.000000E+000
1	32.63599322	2.060003E-011	7.520029E-012	0	0.000000E+000
1	32.63600735	7.520029E-012	2.060003E-011	1	0.000000E+000
1	32.63625558	2.060003E-011	7.520029E-012	0	0.000000E+000
1	32.63691109	7.520029E-012	2.060003E-011	1	0.000000E+000
1	32.63714284	2.060003E-011	7.520029E-012	0	0.000000E+000
1	32.63721903	7.520029E-012	2.060003E-011	1	0.000000E+000
1	32.63729094	2.060003E-011	7.520029E-012	0	0.000000E+000
1	32.64160379	7.520029E-012	2.060003E-011	1	0.000000E+000
1	32.64188948	2.060003E-011	7.520029E-012	0	0.000000E+000
1	32.64238726	7.520029E-012	2.060003E-011	1	0.000000E+000
1	32.64255667	2.060003E-011	7.520029E-012	0	0.000000E+000
1	32.64297949	7.520029E-012	2.060003E-011	1	0.000000E+000
1	32.64303679	2.060003E-011	7.520029E-012	0	0.000000E+000
1	32.69973215	7.520029E-012	2.060003E-011	1	0.000000E+000
1	32.69985395	2.060003E-011	7.520029E-012	0	0.000000E+000
1	32.70143356	7.520029E-012	2.060003E-011	1	0.000000E+000
1	32.70160971	2.060003E-011	7.520029E-012	0	0.000000E+000
1	32.70164966	7.520029E-012	2.060003E-011	1	0.000000E+000
1	32.70194311	2.060003E-011	7.520029E-012	0	0.000000E+000
1	32.70267425	7.520029E-012	2.060003E-011	1	0.000000E+000
1	32.70269560	2.060003E-011	7.520029E-012	0	0.000000E+000
1	32.72193721	7.520029E-012	2.060003E-011	1	0.000000E+000
1	32.72202998	2.060003E-011	7.520029E-012	0	0.000000E+000
1	32.72262230	7.520029E-012	2.060003E-011	1	0.000000E+000
1	32.72270884	2.060003E-011	7.520029E-012	0	0.000000E+000
1	32.72274618	7.520029E-012	2.060003E-011	1	0.000000E+000
1	32.72370232	2.060003E-011	7.520029E-012	0	0.000000E+000
1	32.72419417	7.520029E-012	2.060003E-011	1	0.000000E+000
1	32.72423520	2.060003E-011	7.520029E-012	0	0.000000E+000
1	32.72432603	7.520029E-012	2.060003E-011	1	0.000000E+000
1	32.72458888	2.060003E-011	7.520029E-012	0	0.000000E+000
1	32.72535205	7.520029E-012	2.060003E-011	1	0.000000E+000
1	32.72555903	2.060003E-011	7.520029E-012	0	0.000000E+000
1	32.72582325	7.520029E-012	2.060003E-011	1	0.000000E+000
1	32.72607547	2.060003E-011	7.520029E-012	0	0.000000E+000
1	32.72626001	7.520029E-012	2.060003E-011	1	0.000000E+000
1	32.72628499	2.060003E-011	7.520029E-012	0	0.000000E+000
1	32.73250524	7.520029E-012	2.060003E-011	1	0.000000E+000
1	32.73258527	2.060003E-011	7.520029E-012	0	0.000000E+000
1	32.73261779	7.520029E-012	2.060003E-011	1	0.000000E+000
1	32.73269122	2.060003E-011	7.520029E-012	0	0.000000E+000
1	32.73343859	7.520029E-012	2.060003E-011	1	0.000000E+000
1	32.73356142	2.060003E-011	7.520029E-012	0	0.000000E+000
1	32.73471260	7.520029E-012	2.060003E-011	1	0.000000E+000
1	32.73492339	2.060003E-011	7.520029E-012	0	0.000000E+000
1	32.73734716	7.520029E-012	2.060003E-011	1	0.000000E+000
1	32.73759672	2.060003E-011	7.520029E-012	0	0.000000E+000
1	32.73785772	7.520029E-012	2.060003E-011	1	0.000000E+000
1	32.73811235	2.060003E-011	7.520029E-012	0	0.000000E+000
1	32.74094645	7.520029E-012	2.060003E-011	1	0.000000E+000
1	32.74104498	2.060003E-011	7.520029E-012	0	0.000000E+000
1	32.74106512	7.520029E-012	2.060003E-011	1	0.000000E+000
1	32.74167656	2.060003E-011	7.520029E-012	0	0.000000E+000
1	32.74206166	7.520029E-012	2.060003E-011	1	0.000000E+000
1	32.74215521	2.060003E-011	7.520029E-012	0	0.000000E+000
1	32.74421010	7.520029E-012	2.060003E-011	1	0.000000E+000
1	32.74438045	2.060003E-011	7.520029E-012	0	0.000000E+000
1	32.74815515	7.520029E-012	2.060003E-011	1	0.000000E+000
1	32.74835003	2.060003E-011	7.520029E-012	0	0.000000E+000
1	32.74982104	7.520029E-012	2.060003E-011	1	0.000000E+000
1	32.74985533	2.060003E-011	7.520029E-012	0	0.000000E+000
1	32.75233240	7.520029E-012	2.060003E-011	1	0.000000E+000
1	32.75254937	2.060003E-011	7.520029E-012	0	0.000000E+000
1	32.75319848	7.520029E-012	2.060003E-011	1	0.000000E+000
1	32.75361486	2.060003E-011	7.520029E-012	0	0.000000E+000
1	32.75385195	7.520029E-012	2.060003E-011	1	0.000000E+000
1	32.75390465	2.060003E-011	7.520029E-012	0	0.000000E+000
1	32.75436243	7.520029E-012	2.060003E-011	1	0.000000E+000
1	32.75449470	2.060003E-011	7.520029E-012	0	0.000000E+000
1	32.75463812	7.520029E-012	2.060003E-011	1	0.000000E+000
1	32.75532503	2.060003E-011	7.520029E-012	0	0.000000E+000
1	32.76183548	7.520029E-012	2.060003E-011	1	0.000000E+000
1	32.76205643	2.060003E-011	7.520029E-012	0	0.000000E+000
1	32.76391847	7.520029E-012	2.060003E-011	1	0.000000E+000
1	32.76419190	2.060003E-011	7.520029E-012	0	0.000000E+000
1	32.76443458	7.520029E-012	2.060003E-011	1	0.000000E+000
1	32.76451146	2.060003E-011	7.520029E-012	0	0.000000E+000
1	32.76653125	7.520029E-012	2.060003E-011	1	0.000000E+000
1	32.76666550	2.060003E-011	7.520029E-012	0	0.000000E+000
1	32.76964324	7.520029E-012	2.060003E-011	1	0.000000E+000
1	32.77019880	2.060003E-011	7.520029E-012	0	0.000000E+000
1	32.77036549	7.520029E-012	2.060003E-011	1	0.000000E+000
1	32.77043116	2.060003E-011	7.520029E-012	0	0.000000E+000
1	32.77125276	7.520029E-012	2.060003E-011	1	0.000000E+000
1	32.77160020	2.060003E-011	7.520029E-012	0	0.000000E+000
1	32.77356150	7.520029E-012	2.060003E-011	1	0.000000E+000
1	32.77363909	2.060003E-011	7.520029E-012	0	0.000000E+000
1	32.77380448	7.520029E-012	2.060003E-011	1	0.000000E+000
1	32.77416482	2.060003E-011	7.520029E-012	0	0.000000E+000
1	32.77438995	7.520029E-012	2.060003E-011	1	0.000000E+000
1	32.77506655	2.060003E-011	7.520029E-012	0	0.000000E+000
1	32.77519931	7.520029E-012	2.060003E-011	1	0.000000E+000
1	32.77548263	2.060003E-011	7.520029E-012	0	0.000000E+000
1	32.77550753	7.520029E-012	2.060003E-011	1	0.000000E+000
1	32.77558103	2.060003E-011	7.520029E-012	0	0.000000E+000
1	32.78267395	7.520029E-012	2.060003E-011	1	0.000000E+000
1	32.78268962	2.060003E-011	7.520029E-012	0	0.000000E+000
1	32.79539037	7.520029E-012	2.060003E-011	1	0.000000E+000
1	32.79547158	2.060003E-011	7.520029E-012	0	0.000000E+000
1	32.79672628	7.520029E-012	2.060003E-011	1	0.000000E+000
1	32.79673547	2.060003E-011	7.520029E-012	0	0.000000E+000
1	32.80361925	7.520029E-012	2.060003E-011	1	0.000000E+000
1	32.80367283	2.060003E-011	7.520029E-012	0	0.000000E+000
1	32.80948416	7.520029E-012	2.060003E-011	1	0.000000E+000
1	32.80967054	2.060003E-011	7.520029E-012	0	0.000000E+000
1	32.81059238	7.520029E-012	2.060003E-011	1	0.000000E+000
1	32.81073433	2.060003E-011	7.520029E-012	0	0.000000E+000
1	32.81090264	7.520029E-012	2.060003E-011	1	0.000000E+000
1	32.81140107	2.060003E-011	7.520029E-012	0	0.000000E+000
1	32.81232177	7.520029E-012	2.060003E-011	1	0.000000E+000
1	32.81233646	2.060003E-011	7.520029E-012	0	0.000000E+000
1	32.81327059	7.520029E-012	2.060003E-011	1	0.000000E+000
1	32.81374244	2.060003E-011	7.520029E-012	0	0.000000E+000
1	32.81387939	7.520029E-012	2.060003E-011	1	0.000000E+000
1	32.81391869	2.060003E-011	7.520029E-012	0	0.000000E+000
1	32.81558681	7.520029E-012	2.060003E-011	1	0.000000E+000
1	32.81576770	2.060003E-011	7.520029E-012	0	0.000000E+000
1	32.81699082	7.520029E-012	2.060003E-011	1	0.000000E+000
1	32.81700713	2.060003E-011	7.520029E-012	0	0.000000E+000
1	32.81729510	7.520029E-012	2.060003E-011	1	0.000000E+000
1	32.81772293	2.060003E-011	7.520029E-012	0	0.000000E+000
1	32.81825979	7.520029E-012	2.060003E-011	1	0.000000E+000
1	32.81839383	2.060003E-011	7.520029E-012	0	0.000000E+000
1	32.81842911	7.520029E-012	2.060003E-011	1	0.000000E+000
1	32.81849542	2.060003E-011	7.520029E-012	0	0.000000E+000
1	32.82400535	7.520029E-012	2.060003E-011	1	0.000000E+000
1	32.82417499	2.060003E-011	7.520029E-012	0	0.000000E+000
1	32.82604252	7.520029E-012	2.060003E-011	1	0.000000E+000
1	32.82614308	2.060003E-011	7.520029E-012	0	0.000000E+000
1	32.82639001	7.520029E-012	2.060003E-011	1	0.000000E+000
1	32.82652408	2.060003E-011	7.520029E-012	0	0.000000E+000
1	32.83470868	7.520029E-012	2.060003E-011	1	0.000000E+000
1	32.83476275	2.060003E-011	7.520029E-012	0	0.000000E+000
1	32.83555512	7.520029E-012	2.060003E-011	1	0.000000E+000
1	32.83557681	2.060003E-011	7.520029E-012	0	0.000000E+000
1	32.83608440	7.520029E-012	2.060003E-011	1	0.000000E+000
1	32.83723776	2.060003E-011	7.520029E-012	0	0.000000E+000
1	32.83820898	7.520029E-012	2.060003E-011	1	0.000000E+000
1	32.83922142	2.060003E-011	7.520029E-012	0	0.000000E+000
1	32.84031578	7.520029E-012	2.060003E-011	1	0.000000E+000
1	32.84057348	2.060003E-011	7.520029E-012	0	0.000000E+000
1	32.84270326	7.520029E-012	2.060003E-011	1	0.000000E+000
1	32.84282698	2.060003E-011	7.520029E-012	0	0.000000E+000
1	32.84577177	7.520029E-012	2.060003E-011	1	0.000000E+000
1	32.84609125	2.060003E-011	7.520029E-012	0	0.000000E+000
1	32.84682861	7.520029E-012	2.060003E-011	1	0.000000E+000
1	32.84693861	2.060003E-011	7.520029E-012	0	0.000000E+000
1	32.85100824	7.520029E-012	2.060003E-011	1	0.000000E+000
1	32.85106673	2.060003E-011	7.520029E-012	0	0.000000E+000
1	32.85506407	7.520029E-012	2.060003E-011	1	0.000000E+000
1	32.85513323	2.060003E-011	7.520029E-012	0	0.000000E+000
1	32.85651941	7.520029E-012	2.060003E-011	1	0.000000E+000
1	32.85658106	2.060003E-011	7.520029E-012	0	0.000000E+000
1	32.85924629	7.520029E-012	2.060003E-011	1	0.000000E+000
1	32.85938023	2.060003E-011	7.520029E-012	0	0.000000E+000
1	32.86038523	7.520029E-012	2.060003E-011	1	0.000000E+000
1	32.86093151	2.060003E-011	7.520029E-012	0	0.000000E+000
1	32.86119458	7.520029E-012	2.060003E-011	1	0.000000E+000
1	32.86127609	2.060003E-011	7.520029E-012	0	0.000000E+000
1	32.86329160	7.520029E-012	2.060003E-011	1	0.000000E+000
1	32.86331676	2.060003E-011	7.520029E-012	0	0.000000E+000
1	32.86334869	7.520029E-012	2.060003E-011	1	0.000000E+000
1	32.86338234	2.060003E-011	7.520029E-012	0	0.000000E+000
1	32.86351641	7.520029E-012	2.060003E-011	1	0.000000E+000
1	32.86388297	2.060003E-011	7.520029E-012	0	0.000000E+000
1	32.86389127	7.520029E-012	2.060003E-011	1	0.000000E+000
1	32.86395762	2.060003E-011	7.520029E-012	0	0.000000E+000
1	32.86650463	7.520029E-012	2.060003E-011	1	0.000000E+000
1	32.86667255	2.060003E-011	7.520029E-012	0	0.000000E+000
1	32.86702389	7.520029E-012	2.060003E-011	1	0.000000E+000
1	32.86732110	2.060003E-011	7.520029E-012	0	0.000000E+000
1	32.86796377	7.520029E-012	2.060003E-011	1	0.000000E+000
1	32.86801121	2.060003E-011	7.520029E-012	0	0.000000E+000
1	32.86804004	7.520029E-012	2.060003E-011	1	0.000000E+000
1	32.86833919	2.060003E-011	7.520029E-012	0	0.000000E+000
1	32.86980003	7.520029E-012	2.060003E-011	1	0.000000E+000
1	32.86996923	2.060003E-011	7.520029E-012	0	0.000000E+000
1	32.87420755	7.520029E-012	2.060003E-011	1	0.000000E+000
1	32.87493518	2.060003E-011	7.520029E-012	0	0.000000E+000
1	32.87797945	7.520029E-012	2.060003E-011	1	0.000000E+000
1	32.87812962	2.060003E-011	7.520029E-012	0	0.000000E+000
1	32.87814109	7.520029E-012	2.060003E-011	1	0.000000E+000
1	32.87819978	2.060003E-011	7.520029E-012	0	0.000000E+000
1	32.88267694	7.520029E-012	2.060003E-011	1	0.000000E+000
1	32.88349179	2.060003E-011	7.520029E-012	0	0.000000E+000
1	32.88461931	7.520029E-012	2.060003E-011	1	0.000000E+000
1	32.88481271	2.060003E-011	7.520029E-012	0	0.000000E+000
1	32.88646075	7.520029E-012	2.060003E-011	1	0.000000E+000
1	32.88686742	2.060003E-011	7.520029E-012	0	0.000000E+000
1	32.88701086	7.520029E-012	2.060003E-011	1	0.000000E+000
1	32.88754837	2.060003E-011	7.520029E-012	0	0.000000E+000
1	32.88910180	7.520029E-012	2.060003E-011	1	0.000000E+000
1	32.88913083	2.060003E-011	7.520029E-012	0	0.000000E+000
1	32.89439230	7.520029E-012	2.060003E-011	1	0.000000E+000
1	32.89473181	2.060003E-011	7.520029E-012	0	0.000000E+000
1	32.89497989	7.520029E-012	2.060003E-011	1	0.000000E+000
1	32.89506460	2.060003E-011	7.520029E-012	0	0.000000E+000
1	32.89510225	7.520029E-012	2.060003E-011	1	0.000000E+000
1	32.89553850	2.060003E-011	7.520029E-012	0	0.000000E+000
1	32.89742651	7.520029E-012	2.060003E-011	1	0.000000E+000
1	32.89777311	2.060003E-011	7.520029E-012	0	0.000000E+000
1	32.89842412	7.520029E-012	2.060003E-011	1	0.000000E+000
1	32.89873914	2.060003E-011	7.520029E-012	0	0.000000E+000
1	32.90588961	7.520029E-012	2.060003E-011	1	0.000000E+000
1	32.90600447	2.060003E-011	7.520029E-012	0	0.000000E+000
1	32.90956352	7.520029E-012	2.060003E-011	1	0.000000E+000
1	32.90981890	2.060003E-011	7.520029E-012	0	0.000000E+000
1	32.91707600	7.520029E-012	2.060003E-011	1	0.000000E+000
1	32.91728728	2.060003E-011	7.520029E-012	0	0.000000E+000
1	32.91801999	7.520029E-012	2.060003E-011	1	0.000000E+000
1	32.91804488	2.060003E-011	7.520029E-012	0	0.000000E+000
1	32.91825726	7.520029E-012	2.060003E-011	1	0.000000E+000
1	32.91835184	2.060003E-011	7.520029E-012	0	0.000000E+000
1	32.91933703	7.520029E-012	2.060003E-011	1	0.000000E+000
1	32.91997639	2.060003E-011	7.520029E-012	0	0.000000E+000
1	32.92040935	7.520029E-012	2.060003E-011	1	0.000000E+000
1	32.92070742	2.060003E-011	7.520029E-012	0	0.000000E+000
1	32.92120559	7.520029E-012	2.060003E-011	1	0.000000E+000
1	32.92131137	2.060003E-011	7.520029E-012	0	0.000000E+000
1	32.92192213	7.520029E-012	2.060003E-011	1	0.000000E+000
1	32.92212720	2.060003E-011	7.520029E-012	0	0.000000E+000
1	32.92215584	7.520029E-012	2.060003E-011	1	0.000000E+000
1	32.92222830	2.060003E-011	7.520029E-012	0	0.000000E+000
1	32.92330097	7.520029E-012	2.060003E-011	1	0.000000E+000
1	32.92351279	2.060003E-011	7.520029E-012	0	0.000000E+000
1	32.92357390	7.520029E-012	2.060003E-011	1	0.000000E+000
1	32.92362724	2.060003E-011	7.520029E-012	0	0.000000E+000
1	32.92469823	7.520029E-012	2.060003E-011	1	0.000000E+000
1	32.92500499	2.060003E-011	7.520029E-012	0	0.000000E+000
1	32.92503495	7.520029E-012	2.060003E-011	1	0.000000E+000
1	32.92600611	2.060003E-011	7.520029E-012	0	0.000000E+000
1	32.92662374	7.520029E-012	2.060003E-011	1	0.000000E+000
1	32.92675668	2.060003E-011	7.520029E-012	0	0.000000E+000
1	32.92906345	7.520029E-012	2.060003E-011	1	0.000000E+000
1	32.92917142	2.060003E-011	7.520029E-012	0	0.000000E+000
1	32.93043215	7.520029E-012	2.060003E-011	1	0.000000E+000
1	32.93088349	2.060003E-011	7.520029E-012	0	0.000000E+000
1	32.93090832	7.520029E-012	2.060003E-011	1	0.000000E+000
1	32.93108024	2.060003E-011	7.520029E-012	0	0.000000E+000
1	32.94433646	7.520029E-012	2.060003E-011	1	0.000000E+000
1	32.94469169	2.060003E-011	7.520029E-012	0	0.000000E+000
1	32.94537594	7.520029E-012	2.060003E-011	1	0.000000E+000
1	32.94541807	2.060003E-011	7.520029E-012	0	0.000000E+000
1	32.94734097	7.520029E-012	2.060003E-011	1	0.000000E+000
1	32.94739903	2.060003E-011	7.520029E-012	0	0.000000E+000
1	32.94799606	7.520029E-012	2.060003E-011	1	0.000000E+000
1	32.94810957	2.060003E-011	7.520029E-012	0	0.000000E+000
1	32.95055331	7.520029E-012	2.060003E-011	1	0.000000E+000
1	32.95251584	2.060003E-011	7.520029E-012	0	0.000000E+000
1	32.95276239	7.520029E-012	2.060003E-011	1	0.000000E+000
1	32.95283738	2.060003E-011	7.520029E-012	0	0.000000E+000
1	32.95331600	7.520029E-012	2.060003E-011	1	0.000000E+000
1	32.95363470	2.060003E-011	7.520029E-012	0	0.000000E+000
1	32.95397300	7.520029E-012	2.060003E-011	1	0.000000E+000
1	32.95434046	2.060003E-011	7.520029E-012	0	0.000000E+000
1	32.96440120	7.520029E-012	2.060003E-011	1	0.000000E+000
1	32.96457853	2.060003E-011	7.520029E-012	0	0.000000E+000
1	32.96462596	7.520029E-012	2.060003E-011	1	0.000000E+000
1	32.96476219	2.060003E-011	7.520029E-012	0	0.000000E+000
1	32.96678559	7.520029E-012	2.060003E-011	1	0.000000E+000
1	32.96691401	2.060003E-011	7.520029E-012	0	0.000000E+000
1	32.96700957	7.520029E-012	2.060003E-011	1	0.000000E+000
1	32.96761440	2.060003E-011	7.520029E-012	0	0.000000E+000
1	32.98303400	7.520029E-012	2.060003E-011	1	0.000000E+000
1	32.98330038	2.060003E-011	7.520029E-012	0	0.000000E+000
1	32.98346353	7.520029E-012	2.060003E-011	1	0.000000E+000
1	32.98366338	2.060003E-011	7.520029E-012	0	0.000000E+000
1	32.98499206	7.520029E-012	2.060003E-011	1	0.000000E+000
1	32.98531070	2.060003E-011	7.520029E-012	0	0.000000E+000
1	32.98583732	7.520029E-012	2.060003E-011	1	0.000000E+000
1	32.98603664	2.060003E-011	7.520029E-012	0	0.000000E+000
1	32.98651311	7.520029E-012	2.060003E-011	1	0.000000E+000
1	32.98686630	2.060003E-011	7.520029E-012	0	0.000000E+000
1	32.99045054	7.520029E-012	2.060003E-011	1	0.000000E+000
1	32.99047471	2.060003E-011	7.520029E-012	0	0.000000E+000
1	32.99134464	7.520029E-012	2.060003E-011	1	0.000000E+000
1	32.99231366	2.060003E-011	7.520029E-012	0	0.000000E+000
1	32.99400757	7.520029E-012	2.060003E-011	1	0.000000E+000
1	32.99408338	2.060003E-011	7.520029E-012	0	0.000000E+000
1	32.99456610	7.520029E-012	2.060003E-011	1	0.000000E+000
1	32.99460158	2.060003E-011	7.520029E-012	0	0.000000E+000
1	32.99465643	7.520029E-012	2.060003E-011	1	0.000000E+000
1	32.99474189	2.060003E-011	7.520029E-012	0	0.000000E+000
1	32.99570829	7.520029E-012	2.060003E-011	1	0.000000E+000
1	32.99571876	2.060003E-011	7.520029E-012	0	0.000000E+000
1	32.99596189	7.520029E-012	2.060003E-011	1	0.000000E+000
1	32.99604924	2.060003E-011	7.520029E-012	0	0.000000E+000
1	32.99656102	7.520029E-012	2.060003E-011	1	0.000000E+000
1	32.99660694	2.060003E-011	7.520029E-012	0	0.000000E+000
1	32.99802305	7.520029E-012	2.060003E-011	1	0.000000E+000
1	32.99822450	2.060003E-011	7.520029E-012	0	0.000000E+000
1	32.99827301	7.520029E-012	2.060003E-011	1	0.000000E+000
1	32.99835551	2.060003E-011	7.520029E-012	0	0.000000E+000
1	33.00113499	7.520029E-012	2.060003E-011	1	0.000000E+000
1	33.00149607	2.060003E-011	7.520029E-012	0	0.000000E+000
1	33.00303649	7.520029E-012	2.060003E-011	1	0.000000E+000
1	33.00333684	2.060003E-011	7.520029E-012	0	0.000000E+000
1	33.00399609	7.520029E-012	2.060003E-011	1	0.000000E+000
1	33.00493453	2.060003E-011	7.520029E-012	0	0.000000E+000
1	33.01178413	7.520029E-012	2.060003E-011	1	0.000000E+000
1	33.01190130	2.060003E-011	7.520029E-012	0	0.000000E+000
1	33.01201103	7.520029E-012	2.060003E-011	1	0.000000E+000
1	33.01241043	2.060003E-011	7.520029E-012	0	0.000000E+000
1	33.01302963	7.520029E-012	2.060003E-011	1	0.000000E+000
1	33.01310478	2.060003E-011	7.520029E-012	0	0.000000E+000
1	33.01364540	7.520029E-012	2.060003E-011	1	0.000000E+000
1	33.01367495	2.060003E-011	7.520029E-012	0	0.000000E+000
1	33.01498065	7.520029E-012	2.060003E-011	1	0.000000E+000
1	33.01530147	2.060003E-011	7.520029E-012	0	0.000000E+000
1	33.01627091	7.520029E-012	2.060003E-011	1	0.000000E+000
1	33.01632388	2.060003E-011	7.520029E-012	0	0.000000E+000
1	33.01767559	7.520029E-012	2.060003E-011	1	0.000000E+000
1	33.01782030	2.060003E-011	7.520029E-012	0	0.000000E+000
1	33.01920206	7.520029E-012	2.060003E-011	1	0.000000E+000
1	33.01983802	2.060003E-011	7.520029E-012	0	0.000000E+000
1	33.02001019	7.520029E-012	2.060003E-011	1	0.000000E+000
1	33.02055325	2.060003E-011	7.520029E-012	0	0.000000E+000
1	33.02546084	7.520029E-012	2.060003E-011	1	0.000000E+000
1	33.02567739	2.060003E-011	7.520029E-012	0	0.000000E+000
1	33.02642064	7.520029E-012	2.060003E-011	1	0.000000E+000
1	33.02662672	2.060003E-011	7.520029E-012	0	0.000000E+000
1	33.02664200	7.520029E-012	2.060003E-011	1	0.000000E+000
1	33.02687066	2.060003E-011	7.520029E-012	0	0.000000E+000
1	33.02690054	7.520029E-012	2.060003E-011	1	0.000000E+000
1	33.02697225	2.060003E-011	7.520029E-012	0	0.000000E+000
1	33.02722213	7.520029E-012	2.060003E-011	1	0.000000E+000
1	33.02747862	2.060003E-011	7.520029E-012	0	0.000000E+000
1	33.02748626	7.520029E-012	2.060003E-011	1	0.000000E+000
1	33.02753456	2.060003E-011	7.520029E-012	0	0.000000E+000
1	33.02770043	7.520029E-012	2.060003E-011	1	0.000000E+000
1	33.02798479	2.060003E-011	7.520029E-012	0	0.000000E+000
1	33.02803374	7.520029E-012	2.060003E-011	1	0.000000E+000
1	33.02836284	2.060003E-011	7.520029E-012	0	0.000000E+000
1	33.02891864	7.520029E-012	2.060003E-011	1	0.000000E+000
1	33.02916166	2.060003E-011	7.520029E-012	0	0.000000E+000
1	33.02918717	7.520029E-012	2.060003E-011	1	0.000000E+000
1	33.02925376	2.060003E-011	7.520029E-012	0	0.000000E+000
1	33.03036175	7.520029E-012	2.060003E-011	1	0.000000E+000
1	33.03054934	2.060003E-011	7.520029E-012	0	0.000000E+000
1	33.03089651	7.520029E-012	2.060003E-011	1	0.000000E+000
1	33.03093852	2.060003E-011	7.520029E-012	0	0.000000E+000
1	33.03275908	7.520029E-012	2.060003E-011	1	0.000000E+000
1	33.03286774	2.060003E-011	7.520029E-012	0	0.000000E+000
1	33.03836967	7.520029E-012	2.060003E-011	1	0.000000E+000
1	33.03851890	2.060003E-011	7.520029E-012	0	0.000000E+000
1	33.03855009	7.520029E-012	2.060003E-011	1	0.000000E+000
1	33.03863656	2.060003E-011	7.520029E-012	0	0.000000E+000
1	34.95648182	7.628624E-012	2.070862E-011	1	0.000000E+000
1	34.95681286	2.070862E-011	7.628624E-012	0	0.000000E+000
1	34.95696873	7.628624E-012	2.070862E-011	1	0.000000E+000
1	34.95705517	2.070862E-011	7.628624E-012	0	0.000000E+000
1	34.95958243	7.628624E-012	2.070862E-011	1	0.000000E+000
1	34.95978998	2.070862E-011	7.628624E-012	0	0.000000E+000
1	34.95980668	7.628624E-012	2.070862E-011	1	0.000000E+000
1	34.95983766	2.070862E-011	7.628624E-012	0	0.000000E+000
1	34.96018438	7.628624E-012	2.070862E-011	1	0.000000E+000
1	34.96026415	2.070862E-011	7.628624E-012	0	0.000000E+000
1	34.96075049	7.628624E-012	2.070862E-011	1	0.000000E+000
1	34.96104549	2.070862E-011	7.628624E-012	0	0.000000E+000
1	34.96156179	7.628624E-012	2.070862E-011	1	0.000000E+000
1	34.96184670	2.070862E-011	7.628624E-012	0	0.000000E+000
1	34.96485703	7.628624E-012	2.070862E-011	1	0.000000E+000
1	34.96491950	2.070862E-011	7.628624E-012	0	0.000000E+000
1	34.96723657	7.628624E-012	2.070862E-011	1	0.000000E+000
1	34.96728938	2.070862E-011	7.628624E-012	0	0.000000E+000
1	34.96984854	7.628624E-012	2.070862E-011	1	0.000000E+000
1	34.97015598	2.070862E-011	7.628624E-012	0	0.000000E+000
1	34.97055514	7.628624E-012	2.070862E-011	1	0.000000E+000
1	34.97092142	2.070862E-011	7.628624E-012	0	0.000000E+000
1	34.97179909	7.628624E-012	2.070862E-011	1	0.000000E+000
1	34.97214528	2.070862E-011	7.628624E-012	0	0.000000E+000
1	34.97392940	7.628624E-012	2.070862E-011	1	0.000000E+000
1	34.97394658	2.070862E-011	7.628624E-012	0	0.000000E+000
1	34.97413348	7.628624E-012	2.070862E-011	1	0.000000E+000
1	34.97418832	2.070862E-011	7.628624E-012	0	0.000000E+000
1	34.97476623	7.628624E-012	2.070862E-011	1	0.000000E+000
1	34.97593210	2.070862E-011	7.628624E-012	0	0.000000E+000
1	34.97715875	7.628624E-012	2.070862E-011	1	0.000000E+000
1	34.97763761	2.070862E-011	7.628624E-012	0	0.000000E+000
1	34.97813685	7.628624E-012	2.070862E-011	1	0.000000E+000
1	34.97912838	2.070862E-011	7.628624E-012	0	0.000000E+000
1	34.97992053	7.628624E-012	2.070862E-011	1	0.000000E+000
1	34.98013714	2.070862E-011	7.628624E-012	0	0.000000E+000
1	34.98016397	7.628624E-012	2.070862E-011	1	0.000000E+000
1	34.98038502	2.070862E-011	7.628624E-012	0	0.000000E+000
1	34.98191087	7.628624E-012	2.070862E-011	1	0.000000E+000
1	34.98210406	2.070862E-011	7.628624E-012	0	0.000000E+000
1	34.98279711	7.628624E-012	2.070862E-011	1	0.000000E+000
1	34.98304601	2.070862E-011	7.628624E-012	0	0.000000E+000
1	34.98347208	7.628624E-012	2.070862E-011	1	0.000000E+000
1	34.98362861	2.070862E-011	7.628624E-012	0	0.000000E+000
1	34.98363814	7.628624E-012	2.070862E-011	1	0.000000E+000
1	34.98375570	2.070862E-011	7.628624E-012	0	0.000000E+000
1	34.98395618	7.628624E-012	2.070862E-011	1	0.000000E+000
1	34.98404072	2.070862E-011	7.628624E-012	0	0.000000E+000
1	34.98542641	7.628624E-012	2.070862E-011	1	0.000000E+000
1	34.98547003	2.070862E-011	7.628624E-012	0	0.000000E+000
1	34.99139215	7.628624E-012	2.070862E-011	1	0.000000E+000
1	34.99184600	2.070862E-011	7.628624E-012	0	0.000000E+000
1	34.99260686	7.628624E-012	2.070862E-011	1	0.000000E+000
1	34.99267647	2.070862E-011	7.628624E-012	0	0.000000E+000
1	34.99348378	7.628624E-012	2.070862E-011	1	0.000000E+000
1	34.99352721	2.070862E-011	7.628624E-012	0	0.000000E+000
1	34.99452755	7.628624E-012	2.070862E-011	1	0.000000E+000
1	34.99468485	2.070862E-011	7.628624E-012	0	0.000000E+000
1	34.99505814	7.628624E-012	2.070862E-011	1	0.000000E+000
1	34.99510616	2.070862E-011	7.628624E-012	0	0.000000E+000
1	34.99542111	7.628624E-012	2.070862E-011	1	0.000000E+000
1	34.99592740	2.070862E-011	7.628624E-012	0	0.000000E+000
1	34.99625133	7.628624E-012	2.070862E-011	1	0.000000E+000
1	34.99639313	2.070862E-011	7.628624E-012	0	0.000000E+000
1	34.99921828	7.628624E-012	2.070862E-011	1	0.000000E+000
1	34.99927824	2.070862E-011	7.628624E-012	0	0.000000E+000
1	35.00085166	7.628624E-012	2.070862E-011	1	0.000000E+000
1	35.00132002	2.070862E-011	7.628624E-012	0	0.000000E+000
1	35.00576261	7.628624E-012	2.070862E-011	1	0.000000E+000
1	35.00610996	2.070862E-011	7.628624E-012	0	0.000000E+000
1	35.00699536	7.628624E-012	2.070862E-011	1	0.000000E+000
1	35.00731713	2.070862E-011	7.628624E-012	0	0.000000E+000
1	35.00828676	7.628624E-012	2.070862E-011	1	0.000000E+000
1	35.00837075	2.070862E-011	7.628624E-012	0	0.000000E+000
1	35.00973861	7.628624E-012	2.070862E-011	1	0.000000E+000
1	35.00987232	2.070862E-011	7.628624E-012	0	0.000000E+000
1	35.01686046	7.628624E-012	2.070862E-011	1	0.000000E+000
1	35.01704886	2.070862E-011	7.628624E-012	0	0.000000E+000
1	35.01714996	7.628624E-012	2.070862E-011	1	0.000000E+000
1	35.01748542	2.070862E-011	7.628624E-012	0	0.000000E+000
1	35.01753979	7.628624E-012	2.070862E-011	1	0.000000E+000
1	35.01784962	2.070862E-011	7.628624E-012	0	0.000000E+000
1	35.01896737	7.628624E-012	2.070862E-011	1	0.000000E+000
1	35.01903120	2.070862E-011	7.628624E-012	0	0.000000E+000
1	35.01916438	7.628624E-012	2.070862E-011	1	0.000000E+000
1	35.02022488	2.070862E-011	7.628624E-012	0	0.000000E+000
1	35.02023783	7.628624E-012	2.070862E-011	1	0.000000E+000
1	35.02046095	2.070862E-011	7.628624E-012	0	0.000000E+000
1	35.02156631	7.628624E-012	2.070862E-011	1	0.000000E+000
1	35.02182242	2.070862E-011	7.628624E-012	0	0.000000E+000
1	35.02232578	7.628624E-012	2.070862E-011	1	0.000000E+000
1	35.02274126	2.070862E-011	7.628624E-012	0	0.000000E+000
1	35.02284838	7.628624E-012	2.070862E-011	1	0.000000E+000
1	35.02300420	2.070862E-011	7.628624E-012	0	0.000000E+000
1	35.02624713	7.628624E-012	2.070862E-011	1	0.000000E+000
1	35.02629329	2.070862E-011	7.628624E-012	0	0.000000E+000
1	35.02694466	7.628624E-012	2.070862E-011	1	0.000000E+000
1	35.02719676	2.070862E-011	7.628624E-012	0	0.000000E+000
1	35.02776175	7.628624E-012	2.070862E-011	1	0.000000E+000
1	35.02794834	2.070862E-011	7.628624E-012	0	0.000000E+000
1	35.02828469	7.628624E-012	2.070862E-011	1	0.000000E+000
1	35.02883523	2.070862E-011	7.628624E-012	0	0.000000E+000
1	35.02993610	7.628624E-012	2.070862E-011	1	0.000000E+000
1	35.03020170	2.070862E-011	7.628624E-012	0	0.000000E+000
1	35.03204331	7.628624E-012	2.070862E-011	1	0.000000E+000
1	35.03214346	2.070862E-011	7.628624E-012	0	0.000000E+000
1	35.03222378	7.628624E-012	2.070862E-011	1	0.000000E+000
1	35.03231948	2.070862E-011	7.628624E-012	0	0.000000E+000
1	35.03301113	7.628624E-012	2.070862E-011	1	0.000000E+000
1	35.03379273	2.070862E-011	7.628624E-012	0	0.000000E+000
1	35.03400864	7.628624E-012	2.070862E-011	1	0.000000E+000
1	35.03416322	2.070862E-011	7.628624E-012	0	0.000000E+000
1	35.03493726	7.628624E-012	2.070862E-011	1	0.000000E+000
1	35.03498813	2.070862E-011	7.628624E-012	0	0.000000E+000
1	35.03555888	7.628624E-012	2.070862E-011	1	0.000000E+000
1	35.03558210	2.070862E-011	7.628624E-012	0	0.000000E+000
1	35.03703298	7.628624E-012	2.070862E-011	1	0.000000E+000
1	35.03709552	2.070862E-011	7.628624E-012	0	0.000000E+000
1	35.03836864	7.628624E-012	2.070862E-011	1	0.000000E+000
1	35.03844711	2.070862E-011	7.628624E-012	0	0.000000E+000
1	35.04199339	7.628624E-012	2.070862E-011	1	0.000000E+000
1	35.04208269	2.070862E-011	7.628624E-012	0	0.000000E+000
1	35.04277509	7.628624E-012	2.070862E-011	1	0.000000E+000
1	35.04313697	2.070862E-011	7.628624E-012	0	0.000000E+000
1	35.04384228	7.628624E-012	2.070862E-011	1	0.000000E+000
1	35.04429162	2.070862E-011	7.628624E-012	0	0.000000E+000
1	35.04456813	7.628624E-012	2.070862E-011	1	0.000000E+000
1	35.04489336	2.070862E-011	7.628624E-012	0	0.000000E+000
1	35.04563456	7.628624E-012	2.070862E-011	1	0.000000E+000
1	35.04585719	2.070862E-011	7.628624E-012	0	0.000000E+000
1	35.04642151	7.628624E-012	2.070862E-011	1	0.000000E+000
1	35.04651302	2.070862E-011	7.628624E-012	0	0.000000E+000
1	35.04754808	7.628624E-012	2.070862E-011	1	0.000000E+000
1	35.04772362	2.070862E-011	7.628624E-012	0	0.000000E+000
1	35.04873411	7.628624E-012	2.070862E-011	1	0.000000E+000
1	35.04895535	2.070862E-011	7.628624E-012	0	0.000000E+000
1	35.04911608	7.628624E-012	2.070862E-011	1	0.000000E+000
1	35.04912756	2.070862E-011	7.628624E-012	0	0.000000E+000
1	35.05010079	7.628624E-012	2.070862E-011	1	0.000000E+000
1	35.05024280	2.070862E-011	7.628624E-012	0	0.000000E+000
1	35.05057043	7.628624E-012	2.070862E-011	1	0.000000E+000
1	35.05062353	2.070862E-011	7.628624E-012	0	0.000000E+000
1	35.05130594	7.628624E-012	2.070862E-011	1	0.000000E+000
1	35.05131758	2.070862E-011	7.628624E-012	0	0.000000E+000
1	35.05462448	7.628624E-012	2.070862E-011	1	0.000000E+000
1	35.05468713	2.070862E-011	7.628624E-012	0	0.000000E+000
1	35.05470854	7.628624E-012	2.070862E-011	1	0.000000E+000
1	35.05520868	2.070862E-011	7.628624E-012	0	0.000000E+000
1	35.05521859	7.628624E-012	2.070862E-011	1	0.000000E+000
1	35.05553168	2.070862E-011	7.628624E-012	0	0.000000E+000
1	35.05594376	7.628624E-012	2.070862E-011	1	0.000000E+000
1	35.05595557	2.070862E-011	7.628624E-012	0	0.000000E+000
1	35.05711218	7.628624E-012	2.070862E-011	1	0.000000E+000
1	35.05766156	2.070862E-011	7.628624E-012	0	0.000000E+000
1	35.05895348	7.628624E-012	2.070862E-011	1	0.000000E+000
1	35.05905288	2.070862E-011	7.628624E-012	0	0.000000E+000
1	35.05908174	7.628624E-012	2.070862E-011	1	0.000000E+000
1	35.05911488	2.070862E-011	7.628624E-012	0	0.000000E+000
1	35.06052517	7.628624E-012	2.070862E-011	1	0.000000E+000
1	35.06087582	2.070862E-011	7.628624E-012	0	0.000000E+000
1	35.06118967	7.628624E-012	2.070862E-011	1	0.000000E+000
1	35.06143733	2.070862E-011	7.628624E-012	0	0.000000E+000
1	35.06299871	7.628624E-012	2.070862E-011	1	0.000000E+000
1	35.06322696	2.070862E-011	7.628624E-012	0	0.000000E+000
1	35.06383330	7.628624E-012	2.070862E-011	1	0.000000E+000
1	35.06384016	2.070862E-011	7.628624E-012	0	0.000000E+000
1	35.06651970	7.628624E-012	2.070862E-011	1	0.000000E+000
1	35.06672568	2.070862E-011	7.628624E-012	0	0.000000E+000
1	35.07141281	7.628624E-012	2.070862E-011	1	0.000000E+000
1	35.07143767	2.070862E-011	7.628624E-012	0	0.000000E+000
1	35.07232423	7.628624E-012	2.070862E-011	1	0.000000E+000
1	35.07252913	2.070862E-011	7.628624E-012	0	0.000000E+000
1	35.07447314	7.628624E-012	2.070862E-011	1	0.000000E+000
1	35.07478917	2.070862E-011	7.628624E-012	0	0.000000E+000
1	35.07480960	7.628624E-012	2.070862E-011	1	0.000000E+000
1	35.07500673	2.070862E-011	7.628624E-012	0	0.000000E+000
1	35.07501425	7.628624E-012	2.070862E-011	1	0.000000E+000
1	35.07517801	2.070862E-011	7.628624E-012	0	0.000000E+000
1	35.07886811	7.628624E-012	2.070862E-011	1	0.000000E+000
1	35.07892991	2.070862E-011	7.628624E-012	0	0.000000E+000
1	35.07896653	7.628624E-012	2.070862E-011	1	0.000000E+000
1	35.07903773	2.070862E-011	7.628624E-012	0	0.000000E+000
1	35.08031485	7.628624E-012	2.070862E-011	1	0.000000E+000
1	35.08047020	2.070862E-011	7.628624E-012	0	0.000000E+000
1	35.09021538	7.628624E-012	2.070862E-011	1	0.000000E+000
1	35.09030387	2.070862E-011	7.628624E-012	0	0.000000E+000
1	35.09084793	7.628624E-012	2.070862E-011	1	0.000000E+000
1	35.09086445	2.070862E-011	7.628624E-012	0	0.000000E+000
1	35.09145289	7.628624E-012	2.070862E-011	1	0.000000E+000
1	35.09222757	2.070862E-011	7.628624E-012	0	0.000000E+000
1	35.09332477	7.628624E-012	2.070862E-011	1	0.000000E+000
1	35.09361948	2.070862E-011	7.628624E-012	0	0.000000E+000
1	35.09460014	7.628624E-012	2.070862E-011	1	0.000000E+000
1	35.09465444	2.070862E-011	7.628624E-012	0	0.000000E+000
1	35.09501540	7.628624E-012	2.070862E-011	1	0.000000E+000
1	35.09527831	2.070862E-011	7.628624E-012	0	0.000000E+000
1	35.09558980	7.628624E-012	2.070862E-011	1	0.000000E+000
1	35.09570949	2.070862E-011	7.628624E-012	0	0.000000E+000
1	35.09571599	7.628624E-012	2.070862E-011	1	0.000000E+000
1	35.09618658	2.070862E-011	7.628624E-012	0	0.000000E+000
1	35.09678480	7.628624E-012	2.070862E-011	1	0.000000E+000
1	35.09681820	2.070862E-011	7.628624E-012	0	0.000000E+000
1	35.09773557	7.628624E-012	2.070862E-011	1	0.000000E+000
1	35.09777980	2.070862E-011	7.628624E-012	0	0.000000E+000
1	35.09986382	7.628624E-012	2.070862E-011	1	0.000000E+000
1	35.10017100	2.070862E-011	7.628624E-012	0	0.000000E+000
1	35.10498708	7.628624E-012	2.070862E-011	1	0.000000E+000
1	35.10512043	2.070862E-011	7.628624E-012	0	0.000000E+000
1	35.10547580	7.628624E-012	2.070862E-011	1	0.000000E+000
1	35.10551060	2.070862E-011	7.628624E-012	0	0.000000E+000
1	35.10555531	7.628624E-012	2.070862E-011	1	0.000000E+000
1	35.10566297	2.070862E-011	7.628624E-012	0	0.000000E+000
1	35.10594341	7.628624E-012	2.070862E-011	1	0.000000E+000
1	35.10670727	2.070862E-011	7.628624E-012	0	0.000000E+000
1	35.10755506	7.628624E-012	2.070862E-011	1	0.000000E+000
1	35.10789740	2.070862E-011	7.628624E-012	0	0.000000E+000
1	35.11139192	7.628624E-012	2.070862E-011	1	0.000000E+000
1	35.11142143	2.070862E-011	7.628624E-012	0	0.000000E+000
1	35.11292256	7.628624E-012	2.070862E-011	1	0.000000E+000
1	35.11293569	2.070862E-011	7.628624E-012	0	0.000000E+000
1	35.11425850	7.628624E-012	2.070862E-011	1	0.000000E+000
1	35.11469974	2.070862E-011	7.628624E-012	0	0.000000E+000
1	35.11755417	7.628624E-012	2.070862E-011	1	0.000000E+000
1	35.11769641	2.070862E-011	7.628624E-012	0	0.000000E+000
1	35.12030585	7.628624E-012	2.070862E-011	1	0.000000E+000
1	35.12045830	2.070862E-011	7.628624E-012	0	0.000000E+000
1	35.12110018	7.628624E-012	2.070862E-011	1	0.000000E+000
1	35.12122193	2.070862E-011	7.628624E-012	0	0.000000E+000
1	35.12353051	7.628624E-012	2.070862E-011	1	0.000000E+000
1	35.12363945	2.070862E-011	7.628624E-012	0	0.000000E+000
1	35.12433732	7.628624E-012	2.070862E-011	1	0.000000E+000
1	35.12449999	2.070862E-011	7.628624E-012	0	0.000000E+000
1	35.12582246	7.628624E-012	2.070862E-011	1	0.000000E+000
1	35.12609013	2.070862E-011	7.628624E-012	0	0.000000E+000
1	35.12974645	7.628624E-012	2.070862E-011	1	0.000000E+000
1	35.12983029	2.070862E-011	7.628624E-012	0	0.000000E+000
1	35.12998926	7.628624E-012	2.070862E-011	1	0.000000E+000
1	35.13032134	2.070862E-011	7.628624E-012	0	0.000000E+000
1	35.13064101	7.628624E-012	2.070862E-011	1	0.000000E+000
1	35.13065320	2.070862E-011	7.628624E-012	0	0.000000E+000
1	35.13290750	7.628624E-012	2.070862E-011	1	0.000000E+000
1	35.13323446	2.070862E-011	7.628624E-012	0	0.000000E+000
1	35.13334896	7.628624E-012	2.070862E-011	1	0.000000E+000
1	35.13370972	2.070862E-011	7.628624E-012	0	0.000000E+000
1	35.13402011	7.628624E-012	2.070862E-011	1	0.000000E+000
1	35.13407642	2.070862E-011	7.628624E-012	0	0.000000E+000
1	35.13655103	7.628624E-012	2.070862E-011	1	0.000000E+000
1	35.13719000	2.070862E-011	7.628624E-012	0	0.000000E+000
1	35.13799333	7.628624E-012	2.070862E-011	1	0.000000E+000
1	35.13842548	2.070862E-011	7.628624E-012	0	0.000000E+000
1	35.17316177	7.628624E-012	2.070862E-011	1	0.000000E+000
1	35.17394506	2.070862E-011	7.628624E-012	0	0.000000E+000
1	35.17514042	7.628624E-012	2.070862E-011	1	0.000000E+000
1	35.17522015	2.070862E-011	7.628624E-012	0	0.000000E+000
1	35.17540124	7.628624E-012	2.070862E-011	1	0.000000E+000
1	35.17544238	2.070862E-011	7.628624E-012	0	0.000000E+000
1	35.17561971	7.628624E-012	2.070862E-011	1	0.000000E+000
1	35.17574714	2.070862E-011	7.628624E-012	0	0.000000E+000
1	35.17660991	7.628624E-012	2.070862E-011	1	0.000000E+000
1	35.17685984	2.070862E-011	7.628624E-012	0	0.000000E+000
1	35.17877972	7.628624E-012	2.070862E-011	1	0.000000E+000
1	35.17902550	2.070862E-011	7.628624E-012	0	0.000000E+000
1	35.17972193	7.628624E-012	2.070862E-011	1	0.000000E+000
1	35.17975426	2.070862E-011	7.628624E-012	0	0.000000E+000
1	35.18169617	7.628624E-012	2.070862E-011	1	0.000000E+000
1	35.18214979	2.070862E-011	7.628624E-012	0	0.000000E+000
1	35.18309303	7.628624E-012	2.070862E-011	1	0.000000E+000
1	35.18314859	2.070862E-011	7.628624E-012	0	0.000000E+000
1	35.18360454	7.628624E-012	2.070862E-011	1	0.000000E+000
1	35.18371154	2.070862E-011	7.628624E-012	0	0.000000E+000
1	35.18380422	7.628624E-012	2.070862E-011	1	0.000000E+000
1	35.18393298	2.070862E-011	7.628624E-012	0	0.000000E+000
1	35.18395255	7.628624E-012	2.070862E-011	1	0.000000E+000
1	35.18417064	2.070862E-011	7.628624E-012	0	0.000000E+000
1	35.18418507	7.628624E-012	2.070862E-011	1	0.000000E+000
1	35.18462828	2.070862E-011	7.628624E-012	0	0.000000E+000
1	35.18535623	7.628624E-012	2.070862E-011	1	0.000000E+000
1	35.18570937	2.070862E-011	7.628624E-012	0	0.000000E+000
1	35.18600151	7.628624E-012	2.070862E-011	1	0.000000E+000
1	35.18616148	2.070862E-011	7.628624E-012	0	0.000000E+000
1	35.18665163	7.628624E-012	2.070862E-011	1	0.000000E+000
1	35.18674486	2.070862E-011	7.628624E-012	0	0.000000E+000
1	35.18747821	7.628624E-012	2.070862E-011	1	0.000000E+000
1	35.18788281	2.070862E-011	7.628624E-012	0	0.000000E+000
1	35.18797781	7.628624E-012	2.070862E-011	1	0.000000E+000
1	35.18803129	2.070862E-011	7.628624E-012	0	0.000000E+000
1	35.18831769	7.628624E-012	2.070862E-011	1	0.000000E+000
1	35.18854383	2.070862E-011	7.628624E-012	0	0.000000E+000
1	35.18897812	7.628624E-012	2.070862E-011	1	0.000000E+000
1	35.18929402	2.070862E-011	7.628624E-012	0	0.000000E+000
1	35.18966359	7.628624E-012	2.070862E-011	1	0.000000E+000
1	35.19009088	2.070862E-011	7.628624E-012	0	0.000000E+000
1	35.19535965	7.628624E-012	2.070862E-011	1	0.000000E+000
1	35.19539195	2.070862E-011	7.628624E-012	0	0.000000E+000
1	35.20843327	7.628624E-012	2.070862E-011	1	0.000000E+000
1	35.20866803	2.070862E-011	7.628624E-012	0	0.000000E+000
1	35.21052293	7.628624E-012	2.070862E-011	1	0.000000E+000
1	35.21066061	2.070862E-011	7.628624E-012	0	0.000000E+000
1	35.21134494	7.628624E-012	2.070862E-011	1	0.000000E+000
1	35.21154411	2.070862E-011	7.628624E-012	0	0.000000E+000
1	35.21214635	7.628624E-012	2.070862E-011	1	0.000000E+000
1	35.21246603	2.070862E-011	7.628624E-012	0	0.000000E+000
1	35.21374384	7.628624E-012	2.070862E-011	1	0.000000E+000
1	35.21382865	2.070862E-011	7.628624E-012	0	0.000000E+000
1	35.21410447	7.628624E-012	2.070862E-011	1	0.000000E+000
1	35.21417269	2.070862E-011	7.628624E-012	0	0.000000E+000
1	35.21674463	7.628624E-012	2.070862E-011	1	0.000000E+000
1	35.21681880	2.070862E-011	7.628624E-012	0	0.000000E+000
1	35.21865654	7.628624E-012	2.070862E-011	1	0.000000E+000
1	35.21892917	2.070862E-011	7.628624E-012	0	0.000000E+000
1	35.22325793	7.628624E-012	2.070862E-011	1	0.000000E+000
1	35.22339623	2.070862E-011	7.628624E-012	0	0.000000E+000
1	35.22385413	7.628624E-012	2.070862E-011	1	0.000000E+000
1	35.22386344	2.070862E-011	7.628624E-012	0	0.000000E+000
1	35.22447595	7.628624E-012	2.070862E-011	1	0.000000E+000
1	35.22466439	2.070862E-011	7.628624E-012	0	0.000000E+000
1	35.22656625	7.628624E-012	2.070862E-011	1	0.000000E+000
1	35.22662877	2.070862E-011	7.628624E-012	0	0.000000E+000
1	35.22925433	7.628624E-012	2.070862E-011	1	0.000000E+000
1	35.22933894	2.070862E-011	7.628624E-012	0	0.000000E+000
1	35.22935009	7.628624E-012	2.070862E-011	1	0.000000E+000
1	35.22966415	2.070862E-011	7.628624E-012	0	0.000000E+000
1	35.23085835	7.628624E-012	2.070862E-011	1	0.000000E+000
1	35.23116170	2.070862E-011	7.628624E-012	0	0.000000E+000
1	35.23124909	7.628624E-012	2.070862E-011	1	0.000000E+000
1	35.23126839	2.070862E-011	7.628624E-012	0	0.000000E+000
1	35.23255886	7.628624E-012	2.070862E-011	1	0.000000E+000
1	35.23265578	2.070862E-011	7.628624E-012	0	0.000000E+000
1	35.24086801	7.628624E-012	2.070862E-011	1	0.000000E+000
1	35.24141109	2.070862E-011	7.628624E-012	0	0.000000E+000
1	35.24395374	7.628624E-012	2.070862E-011	1	0.000000E+000
1	35.24426631	2.070862E-011	7.628624E-012	0	0.000000E+000
1	35.24458509	7.628624E-012	2.070862E-011	1	0.000000E+000
1	35.24483049	2.070862E-011	7.628624E-012	0	0.000000E+000
1	35.24489291	7.628624E-012	2.070862E-011	1	0.000000E+000
1	35.24532523	2.070862E-011	7.628624E-012	0	0.000000E+000
1	35.24616930	7.628624E-012	2.070862E-011	1	0.000000E+000
1	35.24818882	2.070862E-011	7.628624E-012	0	0.000000E+000
1	35.24988406	7.628624E-012	2.070862E-011	1	0.000000E+000
1	35.25017554	2.070862E-011	7.628624E-012	0	0.000000E+000
1	35.25076953	7.628624E-012	2.070862E-011	1	0.000000E+000
1	35.25139624	2.070862E-011	7.628624E-012	0	0.000000E+000
1	35.25215698	7.628624E-012	2.070862E-011	1	0.000000E+000
1	35.25219879	2.070862E-011	7.628624E-012	0	0.000000E+000
1	35.25333003	7.628624E-012	2.070862E-011	1	0.000000E+000
1	35.25347321	2.070862E-011	7.628624E-012	0	0.000000E+000
1	35.25442546	7.628624E-012	2.070862E-011	1	0.000000E+000
1	35.25450311	2.070862E-011	7.628624E-012	0	0.000000E+000
1	35.25482433	7.628624E-012	2.070862E-011	1	0.000000E+000
1	35.25490202	2.070862E-011	7.628624E-012	0	0.000000E+000
1	35.25602607	7.628624E-012	2.070862E-011	1	0.000000E+000
1	35.25621066	2.070862E-011	7.628624E-012	0	0.000000E+000
1	35.25719492	7.628624E-012	2.070862E-011	1	0.000000E+000
1	35.25728779	2.070862E-011	7.628624E-012	0	0.000000E+000
1	35.25786804	7.628624E-012	2.070862E-011	1	0.000000E+000
1	35.25810062	2.070862E-011	7.628624E-012	0	0.000000E+000
1	35.25812211	7.628624E-012	2.070862E-011	1	0.000000E+000
1	35.25826246	2.070862E-011	7.628624E-012	0	0.000000E+000
1	35.25861058	7.628624E-012	2.070862E-011	1	0.000000E+000
1	35.25881454	2.070862E-011	7.628624E-012	0	0.000000E+000
1	35.25965374	7.628624E-012	2.070862E-011	1	0.000000E+000
1	35.25991144	2.070862E-011	7.628624E-012	0	0.000000E+000
1	35.26484045	7.628624E-012	2.070862E-011	1	0.000000E+000
1	35.26494289	2.070862E-011	7.628624E-012	0	0.000000E+000
1	35.26540709	7.628624E-012	2.070862E-011	1	0.000000E+000
1	35.26543085	2.070862E-011	7.628624E-012	0	0.000000E+000
1	35.26565377	7.628624E-012	2.070862E-011	1	0.000000E+000
1	35.26609191	2.070862E-011	7.628624E-012	0	0.000000E+000
1	35.26633170	7.628624E-012	2.070862E-011	1	0.000000E+000
1	35.26707298	2.070862E-011	7.628624E-012	0	0.000000E+000
1	35.26806399	7.628624E-012	2.070862E-011	1	0.000000E+000
1	35.26877934	2.070862E-011	7.628624E-012	0	0.000000E+000
1	35.26900395	7.628624E-012	2.070862E-011	1	0.000000E+000
1	35.26903281	2.070862E-011	7.628624E-012	0	0.000000E+000
1	35.26917957	7.628624E-012	2.070862E-011	1	0.000000E+000
1	35.26928388	2.070862E-011	7.628624E-012	0	0.000000E+000
1	35.27130442	7.628624E-012	2.070862E-011	1	0.000000E+000
1	35.27161269	2.070862E-011	7.628624E-012	0	0.000000E+000
1	35.27234667	7.628624E-012	2.070862E-011	1	0.000000E+000
1	35.27245746	2.070862E-011	7.628624E-012	0	0.000000E+000
1	35.27263662	7.628624E-012	2.070862E-011	1	0.000000E+000
1	35.27272839	2.070862E-011	7.628624E-012	0	0.000000E+000
1	35.27435107	7.628624E-012	2.070862E-011	1	0.000000E+000
1	35.27444599	2.070862E-011	7.628624E-012	0	0.000000E+000
1	35.27494254	7.628624E-012	2.070862E-011	1	0.000000E+000
1	35.27500343	2.070862E-011	7.628624E-012	0	0.000000E+000
1	35.27768401	7.628624E-012	2.070862E-011	1	0.000000E+000
1	35.27770354	2.070862E-011	7.628624E-012	0	0.000000E+000
1	35.27863296	7.628624E-012	2.070862E-011	1	0.000000E+000
1	35.27880311	2.070862E-011	7.628624E-012	0	0.000000E+000
1	35.27894909	7.628624E-012	2.070862E-011	1	0.000000E+000
1	35.27902338	2.070862E-011	7.628624E-012	0	0.000000E+000
1	35.27902900	7.628624E-012	2.070862E-011	1	0.000000E+000
1	35.27925259	2.070862E-011	7.628624E-012	0	0.000000E+000
1	35.28076623	7.628624E-012	2.070862E-011	1	0.000000E+000
1	35.28141008	2.070862E-011	7.628624E-012	0	0.000000E+000
1	35.28217616	7.628624E-012	2.070862E-011	1	0.000000E+000
1	35.28242545	2.070862E-011	7.628624E-012	0	0.000000E+000
1	35.28252355	7.628624E-012	2.070862E-011	1	0.000000E+000
1	35.28387022	2.070862E-011	7.628624E-012	0	0.000000E+000
1	35.28475473	7.628624E-012	2.070862E-011	1	0.000000E+000
1	35.28494280	2.070862E-011	7.628624E-012	0	0.000000E+000
1	35.28905453	7.628624E-012	2.070862E-011	1	0.000000E+000
1	35.28936258	2.070862E-011	7.628624E-012	0	0.000000E+000
1	35.28991966	7.628624E-012	2.070862E-011	1	0.000000E+000
1	35.29028391	2.070862E-011	7.628624E-012	0	0.000000E+000
1	35.29102232	7.628624E-012	2.070862E-011	1	0.000000E+000
1	35.29148516	2.070862E-011	7.628624E-012	0	0.000000E+000
1	35.29183784	7.628624E-012	2.070862E-011	1	0.000000E+000
1	35.29211693	2.070862E-011	7.628624E-012	0	0.000000E+000
1	35.29252816	7.628624E-012	2.070862E-011	1	0.000000E+000
1	35.29294968	2.070862E-011	7.628624E-012	0	0.000000E+000
1	35.29331796	7.628624E-012	2.070862E-011	1	0.000000E+000
1	35.29388952	2.070862E-011	7.628624E-012	0	0.000000E+000
1	35.29473802	7.628624E-012	2.070862E-011	1	0.000000E+000
1	35.29512164	2.070862E-011	7.628624E-012	0	0.000000E+000
1	35.29681072	7.628624E-012	2.070862E-011	1	0.000000E+000
1	35.29710953	2.070862E-011	7.628624E-012	0	0.000000E+000
1	35.30065472	7.628624E-012	2.070862E-011	1	0.000000E+000
1	35.30073151	2.070862E-011	7.628624E-012	0	0.000000E+000
1	35.30129548	7.628624E-012	2.070862E-011	1	0.000000E+000
1	35.30137065	2.070862E-011	7.628624E-012	0	0.000000E+000
1	35.30196640	7.628624E-012	2.070862E-011	1	0.000000E+000
1	35.30201263	2.070862E-011	7.628624E-012	0	0.000000E+000
1	35.30349513	7.628624E-012	2.070862E-011	1	0.000000E+000
1	35.30364001	2.070862E-011	7.628624E-012	0	0.000000E+000
1	35.30533501	7.628624E-012	2.070862E-011	1	0.000000E+000
1	35.30587934	2.070862E-011	7.628624E-012	0	0.000000E+000
1	35.30696461	7.628624E-012	2.070862E-011	1	0.000000E+000
1	35.30715032	2.070862E-011	7.628624E-012	0	0.000000E+000
1	35.30737903	7.628624E-012	2.070862E-011	1	0.000000E+000
1	35.30746930	2.070862E-011	7.628624E-012	0	0.000000E+000
1	35.30800954	7.628624E-012	2.070862E-011	1	0.000000E+000
1	35.30841530	2.070862E-011	7.628624E-012	0	0.000000E+000
1	35.30845951	7.628624E-012	2.070862E-011	1	0.000000E+000
1	35.30855016	2.070862E-011	7.628624E-012	0	0.000000E+000
1	35.30867623	7.628624E-012	2.070862E-011	1	0.000000E+000
1	35.30880001	2.070862E-011	7.628624E-012	0	0.000000E+000
1	35.31504069	7.628624E-012	2.070862E-011	1	0.000000E+000
1	35.31531229	2.070862E-011	7.628624E-012	0	0.000000E+000
1	35.31553165	7.628624E-012	2.070862E-011	1	0.000000E+000
1	35.31557772	2.070862E-011	7.628624E-012	0	0.000000E+000
1	35.31575639	7.628624E-012	2.070862E-011	1	0.000000E+000
1	35.31584146	2.070862E-011	7.628624E-012	0	0.000000E+000
1	35.31590526	7.628624E-012	2.070862E-011	1	0.000000E+000
1	35.31593180	2.070862E-011	7.628624E-012	0	0.000000E+000
1	35.31769337	7.628624E-012	2.070862E-011	1	0.000000E+000
1	35.31774337	2.070862E-011	7.628624E-012	0	0.000000E+000
1	35.32009471	7.628624E-012	2.070862E-011	1	0.000000E+000
1	35.32023344	2.070862E-011	7.628624E-012	0	0.000000E+000
1	35.32105755	7.628624E-012	2.070862E-011	1	0.000000E+000
1	35.32149899	2.070862E-011	7.628624E-012	0	0.000000E+000
1	35.32902512	7.628624E-012	2.070862E-011	1	0.000000E+000
1	35.32910856	2.070862E-011	7.628624E-012	0	0.000000E+000
1	35.32967665	7.628624E-012	2.070862E-011	1	0.000000E+000
1	35.32980574	2.070862E-011	7.628624E-012	0	0.000000E+000
1	35.33147860	7.628624E-012	2.070862E-011	1	0.000000E+000
1	35.33183389	2.070862E-011	7.628624E-012	0	0.000000E+000
1	35.33199838	7.628624E-012	2.070862E-011	1	0.000000E+000
1	35.33238611	2.070862E-011	7.628624E-012	0	0.000000E+000
1	35.33246942	7.628624E-012	2.070862E-011	1	0.000000E+000
1	35.33287677	2.070862E-011	7.628624E-012	0	0.000000E+000
1	35.33621810	7.628624E-012	2.070862E-011	1	0.000000E+000
1	35.33633032	2.070862E-011	7.628624E-012	0	0.000000E+000
1	35.33658213	7.628624E-012	2.070862E-011	1	0.000000E+000
1	35.33664500	2.070862E-011	7.628624E-012	0	0.000000E+000
1	35.33922690	7.628624E-012	2.070862E-011	1	0.000000E+000
1	35.33945369	2.070862E-011	7.628624E-012	0	0.000000E+000
1	35.33947608	7.628624E-012	2.070862E-011	1	0.000000E+000
1	35.33964397	2.070862E-011	7.628624E-012	0	0.000000E+000
1	35.34318500	7.628624E-012	2.070862E-011	1	0.000000E+000
1	35.34339495	2.070862E-011	7.628624E-012	0	0.000000E+000
1	35.34461673	7.628624E-012	2.070862E-011	1	0.000000E+000
1	35.34468182	2.070862E-011	7.628624E-012	0	0.000000E+000
1	35.34727025	7.628624E-012	2.070862E-011	1	0.000000E+000
1	35.34793530	2.070862E-011	7.628624E-012	0	0.000000E+000
1	35.34800598	7.628624E-012	2.070862E-011	1	0.000000E+000
1	35.34810162	2.070862E-011	7.628624E-012	0	0.000000E+000
1	35.35147166	7.628624E-012	2.070862E-011	1	0.000000E+000
1	35.35196479	2.070862E-011	7.628624E-012	0	0.000000E+000
1	35.35201793	7.628624E-012	2.070862E-011	1	0.000000E+000
1	35.35217422	2.070862E-011	7.628624E-012	0	0.000000E+000
1	35.35342226	7.628624E-012	2.070862E-011	1	0.000000E+000
1	35.35349027	2.070862E-011	7.628624E-012	0	0.000000E+000
1	35.35376290	7.628624E-012	2.070862E-011	1	0.000000E+000
1	35.35426329	2.070862E-011	7.628624E-012	0	0.000000E+000
1	35.35460144	7.628624E-012	2.070862E-011	1	0.000000E+000
1	35.35466220	2.070862E-011	7.628624E-012	0	0.000000E+000
1	35.35564482	7.628624E-012	2.070862E-011	1	0.000000E+000
1	35.35583334	2.070862E-011	7.628624E-012	0	0.000000E+000
1	35.35585899	7.628624E-012	2.070862E-011	1	0.000000E+000
1	35.35589518	2.070862E-011	7.628624E-012	0	0.000000E+000
1	35.36145332	7.628624E-012	2.070862E-011	1	0.000000E+000
1	35.36172484	2.070862E-011	7.628624E-012	0	0.000000E+000
1	35.36217220	7.628624E-012	2.070862E-011	1	0.000000E+000
1	35.36227761	2.070862E-011	7.628624E-012	0	0.000000E+000
1	35.36317011	7.628624E-012	2.070862E-011	1	0.000000E+000
1	35.36359675	2.070862E-011	7.628624E-012	0	0.000000E+000
1	35.36613227	7.628624E-012	2.070862E-011	1	0.000000E+000
1	35.36645401	2.070862E-011	7.628624E-012	0	0.000000E+000
1	35.36763025	7.628624E-012	2.070862E-011	1	0.000000E+000
1	35.36773985	2.070862E-011	7.628624E-012	0	0.000000E+000
1	35.36904590	7.628624E-012	2.070862E-011	1	0.000000E+000
1	35.36924146	2.070862E-011	7.628624E-012	0	0.000000E+000
1	35.36930844	7.628624E-012	2.070862E-011	1	0.000000E+000
1	35.36949666	2.070862E-011	7.628624E-012	0	0.000000E+000
1	35.36975324	7.628624E-012	2.070862E-011	1	0.000000E+000
1	35.36994895	2.070862E-011	7.628624E-012	0	0.000000E+000
1	35.37034325	7.628624E-012	2.070862E-011	1	0.000000E+000
1	35.37069682	2.070862E-011	7.628624E-012	0	0.000000E+000
1	35.37469756	7.628624E-012	2.070862E-011	1	0.000000E+000
1	35.37512562	2.070862E-011	7.628624E-012	0	0.000000E+000
1	35.37513049	7.628624E-012	2.070862E-011	1	0.000000E+000
1	35.37530043	2.070862E-011	7.628624E-012	0	0.000000E+000
1	35.37531305	7.628624E-012	2.070862E-011	1	0.000000E+000
1	35.37594139	2.070862E-011	7.628624E-012	0	0.000000E+000
1	35.37677130	7.628624E-012	2.070862E-011	1	0.000000E+000
1	35.37683980	2.070862E-011	7.628624E-012	0	0.000000E+000
1	35.37726394	7.628624E-012	2.070862E-011	1	0.000000E+000
1	35.37756648	2.070862E-011	7.628624E-012	0	0.000000E+000
1	35.37838954	7.628624E-012	2.070862E-011	1	0.000000E+000
1	35.37907446	2.070862E-011	7.628624E-012	0	0.000000E+000
1	35.37951415	7.628624E-012	2.070862E-011	1	0.000000E+000
1	35.37971113	2.070862E-011	7.628624E-012	0	0.000000E+000
1	35.37981195	7.628624E-012	2.070862E-011	1	0.000000E+000
1	35.37989287	2.070862E-011	7.628624E-012	0	0.000000E+000
1	35.37995436	7.628624E-012	2.070862E-011	1	0.000000E+000
1	35.38047996	2.070862E-011	7.628624E-012	0	0.000000E+000
1	35.38068193	7.628624E-012	2.070862E-011	1	0.000000E+000
1	35.38069500	2.070862E-011	7.628624E-012	0	0.000000E+000
1	35.38176106	7.628624E-012	2.070862E-011	1	0.000000E+000
1	35.38189740	2.070862E-011	7.628624E-012	0	0.000000E+000
1	35.38191596	7.628624E-012	2.070862E-011	1	0.000000E+000
1	35.38252059	2.070862E-011	7.628624E-012	0	0.000000E+000
1	35.38281513	7.628624E-012	2.070862E-011	1	0.000000E+000
1	35.38291010	2.070862E-011	7.628624E-012	0	0.000000E+000
1	35.38293354	7.628624E-012	2.070862E-011	1	0.000000E+000
1	35.38314216	2.070862E-011	7.628624E-012	0	0.000000E+000
1	35.38323553	7.628624E-012	2.070862E-011	1	0.000000E+000
1	35.38335791	2.070862E-011	7.628624E-012	0	0.000000E+000
1	35.38336978	7.628624E-012	2.070862E-011	1	0.000000E+000
1	35.38355210	2.070862E-011	7.628624E-012	0	0.000000E+000
1	35.38432109	7.628624E-012	2.070862E-011	1	0.000000E+000
1	35.38439130	2.070862E-011	7.628624E-012	0	0.000000E+000
1	35.38448121	7.628624E-012	2.070862E-011	1	0.000000E+000
1	35.38456074	2.070862E-011	7.628624E-012	0	0.000000E+000
1	35.38490352	7.628624E-012	2.070862E-011	1	0.000000E+000
1	35.38492679	2.070862E-011	7.628624E-012	0	0.000000E+000
1	35.38647143	7.628624E-012	2.070862E-011	1	0.000000E+000
1	35.38697999	2.070862E-011	7.628624E-012	0	0.000000E+000
1	35.38805738	7.628624E-012	2.070862E-011	1	0.000000E+000
1	35.38812070	2.070862E-011	7.628624E-012	0	0.000000E+000
1	35.39080894	7.628624E-012	2.070862E-011	1	0.000000E+000
1	35.39091861	2.070862E-011	7.628624E-012	0	0.000000E+000
1	35.39424354	7.628624E-012	2.070862E-011	1	0.000000E+000
1	35.39429779	2.070862E-011	7.628624E-012	0	0.000000E+000
1	35.39549750	7.628624E-012	2.070862E-011	1	0.000000E+000
1	35.39573886	2.070862E-011	7.628624E-012	0	0.000000E+000
1	35.39757712	7.628624E-012	2.070862E-011	1	0.000000E+000
1	35.39784232	2.070862E-011	7.628624E-012	0	0.000000E+000
1	35.40092590	7.628624E-012	2.070862E-011	1	0.000000E+000
1	35.40107191	2.070862E-011	7.628624E-012	0	0.000000E+000
1	35.40119745	7.628624E-012	2.070862E-011	1	0.000000E+000
1	35.40124799	2.070862E-011	7.628624E-012	0	0.000000E+000
1	35.40195736	7.628624E-012	2.070862E-011	1	0.000000E+000
1	35.40248786	2.070862E-011	7.628624E-012	0	0.000000E+000
1	35.40253038	7.628624E-012	2.070862E-011	1	0.000000E+000
1	35.40292380	2.070862E-011	7.628624E-012	0	0.000000E+000
1	35.40382978	7.628624E-012	2.070862E-011	1	0.000000E+000
1	35.40384232	2.070862E-011	7.628624E-012	0	0.000000E+000
1	35.40410973	7.628624E-012	2.070862E-011	1	0.000000E+000
1	35.40429691	2.070862E-011	7.628624E-012	0	0.000000E+000
1	35.40493967	7.628624E-012	2.070862E-011	1	0.000000E+000
1	35.40497732	2.070862E-011	7.628624E-012	0	0.000000E+000
1	35.40548772	7.628624E-012	2.070862E-011	1	0.000000E+000
1	35.40572814	2.070862E-011	7.628624E-012	0	0.000000E+000
1	35.40703534	7.628624E-012	2.070862E-011	1	0.000000E+000
1	35.40718979	2.070862E-011	7.628624E-012	0	0.000000E+000
1	35.40940902	7.628624E-012	2.070862E-011	1	0.000000E+000
1	35.40964323	2.070862E-011	7.628624E-012	0	0.000000E+000
1	35.41029219	7.628624E-012	2.070862E-011	1	0.000000E+000
1	35.41035281	2.070862E-011	7.628624E-012	0	0.000000E+000
1	35.41096822	7.628624E-012	2.070862E-011	1	0.000000E+000
1	35.41111509	2.070862E-011	7.628624E-012	0	0.000000E+000
1	35.41168327	7.628624E-012	2.070862E-011	1	0.000000E+000
1	35.41198662	2.070862E-011	7.628624E-012	0	0.000000E+000
1	35.41205706	7.628624E-012	2.070862E-011	1	0.000000E+000
1	35.41242373	2.070862E-011	7.628624E-012	0	0.000000E+000
1	35.47600720	7.628624E-012	2.070862E-011	1	0.000000E+000
1	35.47629810	2.070862E-011	7.628624E-012	0	0.000000E+000
1	35.47809428	7.628624E-012	2.070862E-011	1	0.000000E+000
1	35.47814055	2.070862E-011	7.628624E-012	0	0.000000E+000
1	35.48012762	7.628624E-012	2.070862E-011	1	0.000000E+000
1	35.48020008	2.070862E-011	7.628624E-012	0	0.000000E+000
1	35.48045342	7.628624E-012	2.070862E-011	1	0.000000E+000
1	35.48059237	2.070862E-011	7.628624E-012	0	0.000000E+000
1	35.48168818	7.628624E-012	2.070862E-011	1	0.000000E+000
1	35.48176133	2.070862E-011	7.628624E-012	0	0.000000E+000
1	35.49031942	7.628624E-012	2.070862E-011	1	0.000000E+000
1	35.49033307	2.070862E-011	7.628624E-012	0	0.000000E+000
1	35.49036312	7.628624E-012	2.070862E-011	1	0.000000E+000
1	35.49038072	2.070862E-011	7.628624E-012	0	0.000000E+000
1	35.49040993	7.628624E-012	2.070862E-011	1	0.000000E+000
1	35.49108173	2.070862E-011	7.628624E-012	0	0.000000E+000
1	35.49226188	7.628624E-012	2.070862E-011	1	0.000000E+000
1	35.49243853	2.070862E-011	7.628624E-012	0	0.000000E+000
1	35.49277959	7.628624E-012	2.070862E-011	1	0.000000E+000
1	35.49347208	2.070862E-011	7.628624E-012	0	0.000000E+000
1	35.49579989	7.628624E-012	2.070862E-011	1	0.000000E+000
1	35.49590170	2.070862E-011	7.628624E-012	0	0.000000E+000
1	35.49717893	7.628624E-012	2.070862E-011	1	0.000000E+000
1	35.49728256	2.070862E-011	7.628624E-012	0	0.000000E+000
1	35.49793215	7.628624E-012	2.070862E-011	1	0.000000E+000
1	35.49805591	2.070862E-011	7.628624E-012	0	0.000000E+000
1	35.49968684	7.628624E-012	2.070862E-011	1	0.000000E+000
1	35.49988859	2.070862E-011	7.628624E-012	0	0.000000E+000
1	35.50259724	7.628624E-012	2.070862E-011	1	0.000000E+000
1	35.50267108	2.070862E-011	7.628624E-012	0	0.000000E+000
1	35.50287321	7.628624E-012	2.070862E-011	1	0.000000E+000
1	35.50294676	2.070862E-011	7.628624E-012	0	0.000000E+000
1	35.50441250	7.628624E-012	2.070862E-011	1	0.000000E+000
1	35.50446693	2.070862E-011	7.628624E-012	0	0.000000E+000
1	35.50766262	7.628624E-012	2.070862E-011	1	0.000000E+000
1	35.50873096	2.070862E-011	7.628624E-012	0	0.000000E+000
1	35.51155810	7.628624E-012	2.070862E-011	1	0.000000E+000
1	35.51199353	2.070862E-011	7.628624E-012	0	0.000000E+000
1	35.51247826	7.628624E-012	2.070862E-011	1	0.000000E+000
1	35.51256858	2.070862E-011	7.628624E-012	0	0.000000E+000
1	35.51259159	7.628624E-012	2.070862E-011	1	0.000000E+000
1	35.51277820	2.070862E-011	7.628624E-012	0	0.000000E+000
1	35.51510973	7.628624E-012	2.070862E-011	1	0.000000E+000
1	35.51525658	2.070862E-011	7.628624E-012	0	0.000000E+000
1	35.51715309	7.628624E-012	2.070862E-011	1	0.000000E+000
1	35.51725108	2.070862E-011	7.628624E-012	0	0.000000E+000
1	35.52096236	7.628624E-012	2.070862E-011	1	0.000000E+000
1	35.52110713	2.070862E-011	7.628624E-012	0	0.000000E+000
1	35.52319975	7.628624E-012	2.070862E-011	1	0.000000E+000
1	35.52333181	2.070862E-011	7.628624E-012	0	0.000000E+000
1	35.52368234	7.628624E-012	2.070862E-011	1	0.000000E+000
1	35.52377034	2.070862E-011	7.628624E-012	0	0.000000E+000
1	35.52383546	7.628624E-012	2.070862E-011	1	0.000000E+000
1	35.52418222	2.070862E-011	7.628624E-012	0	0.000000E+000
1	35.52665176	7.628624E-012	2.070862E-011	1	0.000000E+000
1	35.52680894	2.070862E-011	7.628624E-012	0	0.000000E+000
1	35.52805299	7.628624E-012	2.070862E-011	1	0.000000E+000
1	35.52817302	2.070862E-011	7.628624E-012	0	0.000000E+000
1	35.52844599	7.628624E-012	2.070862E-011	1	0.000000E+000
1	35.52849254	2.070862E-011	7.628624E-012	0	0.000000E+000
1	35.52987017	7.628624E-012	2.070862E-011	1	0.000000E+000
1	35.52996377	2.070862E-011	7.628624E-012	0	0.000000E+000
1	35.53008298	7.628624E-012	2.070862E-011	1	0.000000E+000
1	35.53017233	2.070862E-011	7.628624E-012	0	0.000000E+000
1	35.53158582	7.628624E-012	2.070862E-011	1	0.000000E+000
1	35.53161033	2.070862E-011	7.628624E-012	0	0.000000E+000
1	35.53183758	7.628624E-012	2.070862E-011	1	0.000000E+000
1	35.53212556	2.070862E-011	7.628624E-012	0	0.000000E+000
1	35.53220323	7.628624E-012	2.070862E-011	1	0.000000E+000
1	35.53225522	2.070862E-011	7.628624E-012	0	0.000000E+000
1	35.53340987	7.628624E-012	2.070862E-011	1	0.000000E+000
1	35.53370765	2.070862E-011	7.628624E-012	0	0.000000E+000
1	35.53373032	7.628624E-012	2.070862E-011	1	0.000000E+000
1	35.53418781	2.070862E-011	7.628624E-012	0	0.000000E+000
1	35.53465058	7.628624E-012	2.070862E-011	1	0.000000E+000
1	35.53493930	2.070862E-011	7.628624E-012	0	0.000000E+000
1	35.53576232	7.628624E-012	2.070862E-011	1	0.000000E+000
1	35.53580440	2.070862E-011	7.628624E-012	0	0.000000E+000
1	35.53653290	7.628624E-012	2.070862E-011	1	0.000000E+000
1	35.53676486	2.070862E-011	7.628624E-012	0	0.000000E+000
1	35.53690399	7.628624E-012	2.070862E-011	1	0.000000E+000
1	35.53717844	2.070862E-011	7.628624E-012	0	0.000000E+000
1	35.53819656	7.628624E-012	2.070862E-011	1	0.000000E+000
1	35.53828872	2.070862E-011	7.628624E-012	0	0.000000E+000
1	35.53842867	7.628624E-012	2.070862E-011	1	0.000000E+000
1	35.53907111	2.070862E-011	7.628624E-012	0	0.000000E+000
1	35.53980075	7.628624E-012	2.070862E-011	1	0.000000E+000
1	35.53982693	2.070862E-011	7.628624E-012	0	0.000000E+000
1	35.54006657	7.628624E-012	2.070862E-011	1	0.000000E+000
1	35.54026875	2.070862E-011	7.628624E-012	0	0.000000E+000
1	35.54041293	7.628624E-012	2.070862E-011	1	0.000000E+000
1	35.54053357	2.070862E-011	7.628624E-012	0	0.000000E+000
1	35.54063980	7.628624E-012	2.070862E-011	1	0.000000E+000
1	35.54067080	2.070862E-011	7.628624E-012	0	0.000000E+000
1	35.54099992	7.628624E-012	2.070862E-011	1	0.000000E+000
1	35.54103994	2.070862E-011	7.628624E-012	0	0.000000E+000
1	35.54162984	7.628624E-012	2.070862E-011	1	0.000000E+000
1	35.54167716	2.070862E-011	7.628624E-012	0	0.000000E+000
1	35.54180978	7.628624E-012	2.070862E-011	1	0.000000E+000
1	35.54194239	2.070862E-011	7.628624E-012	0	0.000000E+000
1	35.54201031	7.628624E-012	2.070862E-011	1	0.000000E+000
1	35.54211345	2.070862E-011	7.628624E-012	0	0.000000E+000
1	35.54442490	7.628624E-012	2.070862E-011	1	0.000000E+000
1	35.54496038	2.070862E-011	7.628624E-012	0	0.000000E+000
1	35.54496939	7.628624E-012	2.070862E-011	1	0.000000E+000
1	35.54552270	2.070862E-011	7.628624E-012	0	0.000000E+000
1	35.54576414	7.628624E-012	2.070862E-011	1	0.000000E+000
1	35.54581174	2.070862E-011	7.628624E-012	0	0.000000E+000
1	35.54593706	7.628624E-012	2.070862E-011	1	0.000000E+000
1	35.54602026	2.070862E-011	7.628624E-012	0	0.000000E+000
1	35.54621398	7.628624E-012	2.070862E-011	1	0.000000E+000
1	35.54622417	2.070862E-011	7.628624E-012	0	0.000000E+000
1	35.54625239	7.628624E-012	2.070862E-011	1	0.000000E+000
1	35.54660089	2.070862E-011	7.628624E-012	0	0.000000E+000
1	35.54753622	7.628624E-012	2.070862E-011	1	0.000000E+000
1	35.54813220	2.070862E-011	7.628624E-012	0	0.000000E+000
1	35.54865695	7.628624E-012	2.070862E-011	1	0.000000E+000
1	35.54891764	2.070862E-011	7.628624E-012	0	0.000000E+000
1	35.54952676	7.628624E-012	2.070862E-011	1	0.000000E+000
1	35.54973914	2.070862E-011	7.628624E-012	0	0.000000E+000
1	35.55160646	7.628624E-012	2.070862E-011	1	0.000000E+000
1	35.55163465	2.070862E-011	7.628624E-012	0	0.000000E+000
1	35.55330066	7.628624E-012	2.070862E-011	1	0.000000E+000
1	35.55357979	2.070862E-011	7.628624E-012	0	0.000000E+000
1	35.55460362	7.628624E-012	2.070862E-011	1	0.000000E+000
1	35.55472727	2.070862E-011	7.628624E-012	0	0.000000E+000
1	35.55478598	7.628624E-012	2.070862E-011	1	0.000000E+000
1	35.55489864	2.070862E-011	7.628624E-012	0	0.000000E+000
1	35.55577842	7.628624E-012	2.070862E-011	1	0.000000E+000
1	35.55595080	2.070862E-011	7.628624E-012	0	0.000000E+000
1	35.55608377	7.628624E-012	2.070862E-011	1	0.000000E+000
1	35.55739462	2.070862E-011	7.628624E-012	0	0.000000E+000
1	35.55754411	7.628624E-012	2.070862E-011	1	0.000000E+000
1	35.55787653	2.070862E-011	7.628624E-012	0	0.000000E+000
1	35.55978871	7.628624E-012	2.070862E-011	1	0.000000E+000
1	35.55982171	2.070862E-011	7.628624E-012	0	0.000000E+000
1	35.56055232	7.628624E-012	2.070862E-011	1	0.000000E+000
1	35.56079627	2.070862E-011	7.628624E-012	0	0.000000E+000
1	35.56173573	7.628624E-012	2.070862E-011	1	0.000000E+000
1	35.56192475	2.070862E-011	7.628624E-012	0	0.000000E+000
1	35.56539738	7.628624E-012	2.070862E-011	1	0.000000E+000
1	35.56595823	2.070862E-011	7.628624E-012	0	0.000000E+000
1	35.56761184	7.628624E-012	2.070862E-011	1	0.000000E+000
1	35.56801392	2.070862E-011	7.628624E-012	0	0.000000E+000
1	35.57011976	7.628624E-012	2.070862E-011	1	0.000000E+000
1	35.57062323	2.070862E-011	7.628624E-012	0	0.000000E+000
1	35.57109695	7.628624E-012	2.070862E-011	1	0.000000E+000
1	35.57111873	2.070862E-011	7.628624E-012	0	0.000000E+000
1	35.57190817	7.628624E-012	2.070862E-011	1	0.000000E+000
1	35.57212023	2.070862E-011	7.628624E-012	0	0.000000E+000
1	35.57552970	7.628624E-012	2.070862E-011	1	0.000000E+000
1	35.57556199	2.070862E-011	7.628624E-012	0	0.000000E+000
1	35.57825797	7.628624E-012	2.070862E-011	1	0.000000E+000
1	35.57835594	2.070862E-011	7.628624E-012	0	0.000000E+000
1	35.57896415	7.628624E-012	2.070862E-011	1	0.000000E+000
1	35.57952811	2.070862E-011	7.628624E-012	0	0.000000E+000
1	35.57997870	7.628624E-012	2.070862E-011	1	0.000000E+000
1	35.58004121	2.070862E-011	7.628624E-012	0	0.000000E+000
1	35.58099089	7.628624E-012	2.070862E-011	1	0.000000E+000
1	35.58104484	2.070862E-011	7.628624E-012	0	0.000000E+000
1	35.58105687	7.628624E-012	2.070862E-011	1	0.000000E+000
1	35.58130043	2.070862E-011	7.628624E-012	0	0.000000E+000
1	35.58164376	7.628624E-012	2.070862E-011	1	0.000000E+000
1	35.58169997	2.070862E-011	7.628624E-012	0	0.000000E+000
1	35.58528633	7.628624E-012	2.070862E-011	1	0.000000E+000
1	35.58578979	2.070862E-011	7.628624E-012	0	0.000000E+000
1	35.58592167	7.628624E-012	2.070862E-011	1	0.000000E+000
1	35.58597897	2.070862E-011	7.628624E-012	0	0.000000E+000
1	35.58603567	7.628624E-012	2.070862E-011	1	0.000000E+000
1	35.58611211	2.070862E-011	7.628624E-012	0	0.000000E+000
1	35.58725875	7.628624E-012	2.070862E-011	1	0.000000E+000
1	35.58736856	2.070862E-011	7.628624E-012	0	0.000000E+000
1	35.58761379	7.628624E-012	2.070862E-011	1	0.000000E+000
1	35.58788853	2.070862E-011	7.628624E-012	0	0.000000E+000
1	35.59047992	7.628624E-012	2.070862E-011	1	0.000000E+000
1	35.59085094	2.070862E-011	7.628624E-012	0	0.000000E+000
1	35.59113184	7.628624E-012	2.070862E-011	1	0.000000E+000
1	35.59118690	2.070862E-011	7.628624E-012	0	0.000000E+000
1	49.38151485	7.270573E-012	2.035057E-011	1	0.000000E+000
1	49.38190570	2.035057E-011	7.270573E-012	0	0.000000E+000
1	49.38331360	7.270573E-012	2.035057E-011	1	0.000000E+000
1	49.38396080	2.035057E-011	7.270573E-012	0	0.000000E+000
1	49.38400188	7.270573E-012	2.035057E-011	1	0.000000E+000
1	49.38405241	2.035057E-011	7.270573E-012	0	0.000000E+000
1	49.38991233	7.270573E-012	2.035057E-011	1	0.000000E+000
1	49.39011251	2.035057E-011	7.270573E-012	0	0.000000E+000
1	49.39258338	7.270573E-012	2.035057E-011	1	0.000000E+000
1	49.39278670	2.035057E-011	7.270573E-012	0	0.000000E+000
1	49.39412551	7.270573E-012	2.035057E-011	1	0.000000E+000
1	49.39431131	2.035057E-011	7.270573E-012	0	0.000000E+000
1	49.39816713	7.270573E-012	2.035057E-011	1	0.000000E+000
1	49.39876926	2.035057E-011	7.270573E-012	0	0.000000E+000
1	49.39907740	7.270573E-012	2.035057E-011	1	0.000000E+000
1	49.39915323	2.035057E-011	7.270573E-012	0	0.000000E+000
1	49.40065998	7.270573E-012	2.035057E-011	1	0.000000E+000
1	49.40087246	2.035057E-011	7.270573E-012	0	0.000000E+000
1	49.40192745	7.270573E-012	2.035057E-011	1	0.000000E+000
1	49.40200245	2.035057E-011	7.270573E-012	0	0.000000E+000
1	49.40244077	7.270573E-012	2.035057E-011	1	0.000000E+000
1	49.40249399	2.035057E-011	7.270573E-012	0	0.000000E+000
1	49.40272056	7.270573E-012	2.035057E-011	1	0.000000E+000
1	49.40276806	2.035057E-011	7.270573E-012	0	0.000000E+000
1	49.40334580	7.270573E-012	2.035057E-011	1	0.000000E+000
1	49.40360112	2.035057E-011	7.270573E-012	0	0.000000E+000
1	49.40366281	7.270573E-012	2.035057E-011	1	0.000000E+000
1	49.40385062	2.035057E-011	7.270573E-012	0	0.000000E+000
1	49.40438677	7.270573E-012	2.035057E-011	1	0.000000E+000
1	49.40452511	2.035057E-011	7.270573E-012	0	0.000000E+000
1	49.40843451	7.270573E-012	2.035057E-011	1	0.000000E+000
1	49.40858832	2.035057E-011	7.270573E-012	0	0.000000E+000
1	49.41315791	7.270573E-012	2.035057E-011	1	0.000000E+000
1	49.41346233	2.035057E-011	7.270573E-012	0	0.000000E+000
1	49.41550868	7.270573E-012	2.035057E-011	1	0.000000E+000
1	49.41557070	2.035057E-011	7.270573E-012	0	0.000000E+000
1	49.42057128	7.270573E-012	2.035057E-011	1	0.000000E+000
1	49.42066906	2.035057E-011	7.270573E-012	0	0.000000E+000
1	49.42215796	7.270573E-012	2.035057E-011	1	0.000000E+000
1	49.42223602	2.035057E-011	7.270573E-012	0	0.000000E+000
1	49.42580490	7.270573E-012	2.035057E-011	1	0.000000E+000
1	49.42665643	2.035057E-011	7.270573E-012	0	0.000000E+000
1	49.42677866	7.270573E-012	2.035057E-011	1	0.000000E+000
1	49.42698289	2.035057E-011	7.270573E-012	0	0.000000E+000
1	49.42794372	7.270573E-012	2.035057E-011	1	0.000000E+000
1	49.42870081	2.035057E-011	7.270573E-012	0	0.000000E+000
1	49.43107087	7.270573E-012	2.035057E-011	1	0.000000E+000
1	49.43138368	2.035057E-011	7.270573E-012	0	0.000000E+000
1	49.43247795	7.270573E-012	2.035057E-011	1	0.000000E+000
1	49.43269444	2.035057E-011	7.270573E-012	0	0.000000E+000
1	49.43567603	7.270573E-012	2.035057E-011	1	0.000000E+000
1	49.43639400	2.035057E-011	7.270573E-012	0	0.000000E+000
1	49.43646171	7.270573E-012	2.035057E-011	1	0.000000E+000
1	49.43647938	2.035057E-011	7.270573E-012	0	0.000000E+000
1	49.43721698	7.270573E-012	2.035057E-011	1	0.000000E+000
1	49.43727207	2.035057E-011	7.270573E-012	0	0.000000E+000
1	49.43842672	7.270573E-012	2.035057E-011	1	0.000000E+000
1	49.43880727	2.035057E-011	7.270573E-012	0	0.000000E+000
1	49.44132953	7.270573E-012	2.035057E-011	1	0.000000E+000
1	49.44160975	2.035057E-011	7.270573E-012	0	0.000000E+000
1	49.44303214	7.270573E-012	2.035057E-011	1	0.000000E+000
1	49.44307589	2.035057E-011	7.270573E-012	0	0.000000E+000
1	49.44313749	7.270573E-012	2.035057E-011	1	0.000000E+000
1	49.44335922	2.035057E-011	7.270573E-012	0	0.000000E+000
1	49.44354735	7.270573E-012	2.035057E-011	1	0.000000E+000
1	49.44373640	2.035057E-011	7.270573E-012	0	0.000000E+000
1	49.44426684	7.270573E-012	2.035057E-011	1	0.000000E+000
1	49.44440631	2.035057E-011	7.270573E-012	0	0.000000E+000
1	49.45061631	7.270573E-012	2.035057E-011	1	0.000000E+000
1	49.45129220	2.035057E-011	7.270573E-012	0	0.000000E+000
1	49.45474538	7.270573E-012	2.035057E-011	1	0.000000E+000
1	49.45475844	2.035057E-011	7.270573E-012	0	0.000000E+000
1	49.45528320	7.270573E-012	2.035057E-011	1	0.000000E+000
1	49.45537030	2.035057E-011	7.270573E-012	0	0.000000E+000
1	49.45540604	7.270573E-012	2.035057E-011	1	0.000000E+000
1	49.45561118	2.035057E-011	7.270573E-012	0	0.000000E+000
1	49.45579001	7.270573E-012	2.035057E-011	1	0.000000E+000
1	49.45581401	2.035057E-011	7.270573E-012	0	0.000000E+000
1	49.45686088	7.270573E-012	2.035057E-011	1	0.000000E+000
1	49.45721472	2.035057E-011	7.270573E-012	0	0.000000E+000
1	49.45725305	7.270573E-012	2.035057E-011	1	0.000000E+000
1	49.45745504	2.035057E-011	7.270573E-012	0	0.000000E+000
1	49.45858580	7.270573E-012	2.035057E-011	1	0.000000E+000
1	49.45869599	2.035057E-011	7.270573E-012	0	0.000000E+000
1	49.46509729	7.270573E-012	2.035057E-011	1	0.000000E+000
1	49.46512050	2.035057E-011	7.270573E-012	0	0.000000E+000
1	49.46530129	7.270573E-012	2.035057E-011	1	0.000000E+000
1	49.46537413	2.035057E-011	7.270573E-012	0	0.000000E+000
1	49.46626141	7.270573E-012	2.035057E-011	1	0.000000E+000
1	49.46655453	2.035057E-011	7.270573E-012	0	0.000000E+000
1	49.53762678	7.270573E-012	2.035057E-011	1	0.000000E+000
1	49.53793538	2.035057E-011	7.270573E-012	0	0.000000E+000
1	49.53888472	7.270573E-012	2.035057E-011	1	0.000000E+000
1	49.53897102	2.035057E-011	7.270573E-012	0	0.000000E+000
1	49.54205097	7.270573E-012	2.035057E-011	1	0.000000E+000
1	49.54218938	2.035057E-011	7.270573E-012	0	0.000000E+000
1	49.54246576	7.270573E-012	2.035057E-011	1	0.000000E+000
1	49.54270293	2.035057E-011	7.270573E-012	0	0.000000E+000
1	49.54470883	7.270573E-012	2.035057E-011	1	0.000000E+000
1	49.54522176	2.035057E-011	7.270573E-012	0	0.000000E+000
1	49.54739835	7.270573E-012	2.035057E-011	1	0.000000E+000
1	49.54763285	2.035057E-011	7.270573E-012	0	0.000000E+000
1	49.54860035	7.270573E-012	2.035057E-011	1	0.000000E+000
1	49.54964634	2.035057E-011	7.270573E-012	0	0.000000E+000
1	49.54984296	7.270573E-012	2.035057E-011	1	0.000000E+000
1	49.55000775	2.035057E-011	7.270573E-012	0	0.000000E+000
1	49.55011566	7.270573E-012	2.035057E-011	1	0.000000E+000
1	49.55017071	2.035057E-011	7.270573E-012	0	0.000000E+000
1	49.55034740	7.270573E-012	2.035057E-011	1	0.000000E+000
1	49.55063798	2.035057E-011	7.270573E-012	0	0.000000E+000
1	49.55069393	7.270573E-012	2.035057E-011	1	0.000000E+000
1	49.55105732	2.035057E-011	7.270573E-012	0	0.000000E+000
1	49.55130393	7.270573E-012	2.035057E-011	1	0.000000E+000
1	49.55135887	2.035057E-011	7.270573E-012	0	0.000000E+000
1	49.55296580	7.270573E-012	2.035057E-011	1	0.000000E+000
1	49.55313740	2.035057E-011	7.270573E-012	0	0.000000E+000
1	49.55481958	7.270573E-012	2.035057E-011	1	0.000000E+000
1	49.55486516	2.035057E-011	7.270573E-012	0	0.000000E+000
1	49.55493884	7.270573E-012	2.035057E-011	1	0.000000E+000
1	49.55497287	2.035057E-011	7.270573E-012	0	0.000000E+000
1	49.55498437	7.270573E-012	2.035057E-011	1	0.000000E+000
1	49.55531040	2.035057E-011	7.270573E-012	0	0.000000E+000
1	49.55534171	7.270573E-012	2.035057E-011	1	0.000000E+000
1	49.55546856	2.035057E-011	7.270573E-012	0	0.000000E+000
1	49.55642651	7.270573E-012	2.035057E-011	1	0.000000E+000
1	49.55663010	2.035057E-011	7.270573E-012	0	0.000000E+000
1	49.55674578	7.270573E-012	2.035057E-011	1	0.000000E+000
1	49.55682781	2.035057E-011	7.270573E-012	0	0.000000E+000
1	49.55726406	7.270573E-012	2.035057E-011	1	0.000000E+000
1	49.55745772	2.035057E-011	7.270573E-012	0	0.000000E+000
1	49.55793980	7.270573E-012	2.035057E-011	1	0.000000E+000
1	49.55806415	2.035057E-011	7.270573E-012	0	0.000000E+000
1	49.55953031	7.270573E-012	2.035057E-011	1	0.000000E+000
1	49.55999192	2.035057E-011	7.270573E-012	0	0.000000E+000
1	49.69968099	7.144068E-012	2.022407E-011	1	0.000000E+000
1	49.69996660	2.022407E-011	7.144068E-012	0	0.000000E+000
1	49.70005854	7.144068E-012	2.022407E-011	1	0.000000E+000
1	49.70029089	2.022407E-011	7.144068E-012	0	0.000000E+000
1	49.70064727	7.144068E-012	2.022407E-011	1	0.000000E+000
1	49.70080224	2.022407E-011	7.144068E-012	0	0.000000E+000
1	49.70185678	7.144068E-012	2.022407E-011	1	0.000000E+000
1	49.70191711	2.022407E-011	7.144068E-012	0	0.000000E+000
1	49.71442250	7.144068E-012	2.022407E-011	1	0.000000E+000
1	49.71509706	2.022407E-011	7.144068E-012	0	0.000000E+000
1	49.71615114	7.144068E-012	2.022407E-011	1	0.000000E+000
1	49.71639421	2.022407E-011	7.144068E-012	0	0.000000E+000
1	49.71680422	7.144068E-012	2.022407E-011	1	0.000000E+000
1	49.71721865	2.022407E-011	7.144068E-012	0	0.000000E+000
1	49.71798409	7.144068E-012	2.022407E-011	1	0.000000E+000
1	49.71804503	2.022407E-011	7.144068E-012	0	0.000000E+000
1	49.72200781	7.144068E-012	2.022407E-011	1	0.000000E+000
1	49.72249475	2.022407E-011	7.144068E-012	0	0.000000E+000
1	49.72286842	7.144068E-012	2.022407E-011	1	0.000000E+000
1	49.72323300	2.022407E-011	7.144068E-012	0	0.000000E+000
1	49.72408676	7.144068E-012	2.022407E-011	1	0.000000E+000
1	49.72482679	2.022407E-011	7.144068E-012	0	0.000000E+000
1	49.72503787	7.144068E-012	2.022407E-011	1	0.000000E+000
1	49.72574668	2.022407E-011	7.144068E-012	0	0.000000E+000
1	49.72664188	7.144068E-012	2.022407E-011	1	0.000000E+000
1	49.72680133	2.022407E-011	7.144068E-012	0	0.000000E+000
1	49.72704983	7.144068E-012	2.022407E-011	1	0.000000E+000
1	49.72739915	2.022407E-011	7.144068E-012	0	0.000000E+000
1	49.72841932	7.144068E-012	2.022407E-011	1	0.000000E+000
1	49.72846769	2.022407E-011	7.144068E-012	0	0.000000E+000
1	49.72889757	7.144068E-012	2.022407E-011	1	0.000000E+000
1	49.72911012	2.022407E-011	7.144068E-012	0	0.000000E+000
1	49.72913115	7.144068E-012	2.022407E-011	1	0.000000E+000
1	49.72923133	2.022407E-011	7.144068E-012	0	0.000000E+000
1	49.73009163	7.144068E-012	2.022407E-011	1	0.000000E+000
1	49.73012146	2.022407E-011	7.144068E-012	0	0.000000E+000
1	49.73016025	7.144068E-012	2.022407E-011	1	0.000000E+000
1	49.73047153	2.022407E-011	7.144068E-012	0	0.000000E+000
1	49.73259700	7.144068E-012	2.022407E-011	1	0.000000E+000
1	49.73283222	2.022407E-011	7.144068E-012	0	0.000000E+000
1	49.73284311	7.144068E-012	2.022407E-011	1	0.000000E+000
1	49.73289273	2.022407E-011	7.144068E-012	0	0.000000E+000
1	49.73317361	7.144068E-012	2.022407E-011	1	0.000000E+000
1	49.73319259	2.022407E-011	7.144068E-012	0	0.000000E+000
1	49.73335318	7.144068E-012	2.022407E-011	1	0.000000E+000
1	49.73338666	2.022407E-011	7.144068E-012	0	0.000000E+000
1	49.73674372	7.144068E-012	2.022407E-011	1	0.000000E+000
1	49.73686034	2.022407E-011	7.144068E-012	0	0.000000E+000
1	49.73925772	7.144068E-012	2.022407E-011	1	0.000000E+000
1	49.73987527	2.022407E-011	7.144068E-012	0	0.000000E+000
1	49.75653403	7.144068E-012	2.022407E-011	1	0.000000E+000
1	49.75683208	2.022407E-011	7.144068E-012	0	0.000000E+000
1	49.75823270	7.144068E-012	2.022407E-011	1	0.000000E+000
1	49.75834032	2.022407E-011	7.144068E-012	0	0.000000E+000
1	49.76011338	7.144068E-012	2.022407E-011	1	0.000000E+000
1	49.76020594	2.022407E-011	7.144068E-012	0	0.000000E+000
1	49.76059105	7.144068E-012	2.022407E-011	1	0.000000E+000
1	49.76063211	2.022407E-011	7.144068E-012	0	0.000000E+000
1	49.76277943	7.144068E-012	2.022407E-011	1	0.000000E+000
1	49.76300004	2.022407E-011	7.144068E-012	0	0.000000E+000
1	49.76623906	7.144068E-012	2.022407E-011	1	0.000000E+000
1	49.76643174	2.022407E-011	7.144068E-012	0	0.000000E+000
1	49.76650403	7.144068E-012	2.022407E-011	1	0.000000E+000
1	49.76678816	2.022407E-011	7.144068E-012	0	0.000000E+000
1	49.76694666	7.144068E-012	2.022407E-011	1	0.000000E+000
1	49.76720135	2.022407E-011	7.144068E-012	0	0.000000E+000
1	49.76781301	7.144068E-012	2.022407E-011	1	0.000000E+000
1	49.76794192	2.022407E-011	7.144068E-012	0	0.000000E+000
1	59.85992748	7.097214E-012	2.017721E-011	1	0.000000E+000
1	59.86000213	2.017721E-011	7.097214E-012	0	0.000000E+000
1	59.86251022	7.097214E-012	2.017721E-011	1	0.000000E+000
1	59.86264601	2.017721E-011	7.097214E-012	0	0.000000E+000
1	59.86398469	7.097214E-012	2.017721E-011	1	0.000000E+000
1	59.86404418	2.017721E-011	7.097214E-012	0	0.000000E+000
1	59.86453662	7.097214E-012	2.017721E-011	1	0.000000E+000
1	59.86488932	2.017721E-011	7.097214E-012	0	0.000000E+000
1	59.87158594	7.097214E-012	2.017721E-011	1	0.000000E+000
1	59.87179605	2.017721E-011	7.097214E-012	0	0.000000E+000
1	59.87423381	7.097214E-012	2.017721E-011	1	0.000000E+000
1	59.87447469	2.017721E-011	7.097214E-012	0	0.000000E+000
1	59.87454134	7.097214E-012	2.017721E-011	1	0.000000E+000
1	59.87479145	2.017721E-011	7.097214E-012	0	0.000000E+000
1	59.87606957	7.097214E-012	2.017721E-011	1	0.000000E+000
1	59.87637455	2.017721E-011	7.097214E-012	0	0.000000E+000
1	59.87799605	7.097214E-012	2.017721E-011	1	0.000000E+000
1	59.87804370	2.017721E-011	7.097214E-012	0	0.000000E+000
1	59.88003366	7.097214E-012	2.017721E-011	1	0.000000E+000
1	59.88006137	2.017721E-011	7.097214E-012	0	0.000000E+000
1	59.88009477	7.097214E-012	2.017721E-011	1	0.000000E+000
1	59.88050140	2.017721E-011	7.097214E-012	0	0.000000E+000
1	59.88210202	7.097214E-012	2.017721E-011	1	0.000000E+000
1	59.88224572	2.017721E-011	7.097214E-012	0	0.000000E+000
1	59.88240228	7.097214E-012	2.017721E-011	1	0.000000E+000
1	59.88277635	2.017721E-011	7.097214E-012	0	0.000000E+000
1	59.88286330	7.097214E-012	2.017721E-011	1	0.000000E+000
1	59.88291893	2.017721E-011	7.097214E-012	0	0.000000E+000
1	59.88292872	7.097214E-012	2.017721E-011	1	0.000000E+000
1	59.88389275	2.017721E-011	7.097214E-012	0	0.000000E+000
1	59.88573696	7.097214E-012	2.017721E-011	1	0.000000E+000
1	59.88620039	2.017721E-011	7.097214E-012	0	0.000000E+000
1	59.89003283	7.097214E-012	2.017721E-011	1	0.000000E+000
1	59.89080121	2.017721E-011	7.097214E-012	0	0.000000E+000
1	59.89125931	7.097214E-012	2.017721E-011	1	0.000000E+000
1	59.89159037	2.017721E-011	7.097214E-012	0	0.000000E+000
1	59.89161769	7.097214E-012	2.017721E-011	1	0.000000E+000
1	59.89171831	2.017721E-011	7.097214E-012	0	0.000000E+000
1	59.89522495	7.097214E-012	2.017721E-011	1	0.000000E+000
1	59.89524403	2.017721E-011	7.097214E-012	0	0.000000E+000
1	59.89592869	7.097214E-012	2.017721E-011	1	0.000000E+000
1	59.89640182	2.017721E-011	7.097214E-012	0	0.000000E+000
1	59.89851147	7.097214E-012	2.017721E-011	1	0.000000E+000
1	59.89877100	2.017721E-011	7.097214E-012	0	0.000000E+000
1	59.90125282	7.097214E-012	2.017721E-011	1	0.000000E+000
1	59.90127475	2.017721E-011	7.097214E-012	0	0.000000E+000
1	59.90234402	7.097214E-012	2.017721E-011	1	0.000000E+000
1	59.90265005	2.017721E-011	7.097214E-012	0	0.000000E+000
1	59.90273757	7.097214E-012	2.017721E-011	1	0.000000E+000
1	59.90292937	2.017721E-011	7.097214E-012	0	0.000000E+000
1	59.90380256	7.097214E-012	2.017721E-011	1	0.000000E+000
1	59.90497715	2.017721E-011	7.097214E-012	0	0.000000E+000
1	59.90597283	7.097214E-012	2.017721E-011	1	0.000000E+000
1	59.90603597	2.017721E-011	7.097214E-012	0	0.000000E+000
1	59.90614923	7.097214E-012	2.017721E-011	1	0.000000E+000
1	59.90669970	2.017721E-011	7.097214E-012	0	0.000000E+000
1	59.90679276	7.097214E-012	2.017721E-011	1	0.000000E+000
1	59.90702461	2.017721E-011	7.097214E-012	0	0.000000E+000
1	59.91315421	7.097214E-012	2.017721E-011	1	0.000000E+000
1	59.91326904	2.017721E-011	7.097214E-012	0	0.000000E+000
1	65.62794632	7.071272E-012	2.015127E-011	1	0.000000E+000
1	65.62806958	2.015127E-011	7.071272E-012	0	0.000000E+000
1	65.63852923	7.071272E-012	2.015127E-011	1	0.000000E+000
1	65.63900079	2.015127E-011	7.071272E-012	0	0.000000E+000
1	65.63927076	7.071272E-012	2.015127E-011	1	0.000000E+000
1	65.63929118	2.015127E-011	7.071272E-012	0	0.000000E+000
1	65.64135563	7.071272E-012	2.015127E-011	1	0.000000E+000
1	65.64168030	2.015127E-011	7.071272E-012	0	0.000000E+000
1	65.64171350	7.071272E-012	2.015127E-011	1	0.000000E+000
1	65.64182412	2.015127E-011	7.071272E-012	0	0.000000E+000
1	65.64360090	7.071272E-012	2.015127E-011	1	0.000000E+000
1	65.64380184	2.015127E-011	7.071272E-012	0	0.000000E+000
1	65.64405831	7.071272E-012	2.015127E-011	1	0.000000E+000
1	65.64432248	2.015127E-011	7.071272E-012	0	0.000000E+000
1	65.64604270	7.071272E-012	2.015127E-011	1	0.000000E+000
1	65.64607655	2.015127E-011	7.071272E-012	0	0.000000E+000
1	65.64620285	7.071272E-012	2.015127E-011	1	0.000000E+000
1	65.64629876	2.015127E-011	7.071272E-012	0	0.000000E+000
1	65.64810568	7.071272E-012	2.015127E-011	1	0.000000E+000
1	65.64856849	2.015127E-011	7.071272E-012	0	0.000000E+000
1	65.64981807	7.071272E-012	2.015127E-011	1	0.000000E+000
1	65.65029043	2.015127E-011	7.071272E-012	0	0.000000E+000
1	65.65084368	7.071272E-012	2.015127E-011	1	0.000000E+000
1	65.65096136	2.015127E-011	7.071272E-012	0	0.000000E+000
1	65.65789115	7.071272E-012	2.015127E-011	1	0.000000E+000
1	65.65791268	2.015127E-011	7.071272E-012	0	0.000000E+000
1	65.65838007	7.071272E-012	2.015127E-011	1	0.000000E+000
1	65.65886610	2.015127E-011	7.071272E-012	0	0.000000E+000
1	65.65969541	7.071272E-012	2.015127E-011	1	0.000000E+000
1	65.65996094	2.015127E-011	7.071272E-012	0	0.000000E+000
1	65.65998928	7.071272E-012	2.015127E-011	1	0.000000E+000
1	65.66001259	2.015127E-011	7.071272E-012	0	0.000000E+000
1	65.66014514	7.071272E-012	2.015127E-011	1	0.000000E+000
1	65.66086224	2.015127E-011	7.071272E-012	0	0.000000E+000
1	65.66252529	7.071272E-012	2.015127E-011	1	0.000000E+000
1	65.66283015	2.015127E-011	7.071272E-012	0	0.000000E+000
1	65.66283133	7.071272E-012	2.015127E-011	1	0.000000E+000
1	65.66317406	2.015127E-011	7.071272E-012	0	0.000000E+000
1	65.66321346	7.071272E-012	2.015127E-011	1	0.000000E+000
1	65.66336149	2.015127E-011	7.071272E-012	0	0.000000E+000
1	65.66453386	7.071272E-012	2.015127E-011	1	0.000000E+000
1	65.66463046	2.015127E-011	7.071272E-012	0	0.000000E+000
1	65.66518826	7.071272E-012	2.015127E-011	1	0.000000E+000
1	65.66525066	2.015127E-011	7.071272E-012	0	0.000000E+000
1	65.66526174	7.071272E-012	2.015127E-011	1	0.000000E+000
1	65.66544106	2.015127E-011	7.071272E-012	0	0.000000E+000
1	65.66696881	7.071272E-012	2.015127E-011	1	0.000000E+000
1	65.66706587	2.015127E-011	7.071272E-012	0	0.000000E+000
1	65.66745286	7.071272E-012	2.015127E-011	1	0.000000E+000
1	65.66794147	2.015127E-011	7.071272E-012	0	0.000000E+000
1	65.66897345	7.071272E-012	2.015127E-011	1	0.000000E+000
1	65.66914884	2.015127E-011	7.071272E-012	0	0.000000E+000
1	65.66944848	7.071272E-012	2.015127E-011	1	0.000000E+000
1	65.67028504	2.015127E-011	7.071272E-012	0	0.000000E+000
1	65.67033636	7.071272E-012	2.015127E-011	1	0.000000E+000
1	65.67062481	2.015127E-011	7.071272E-012	0	0.000000E+000
1	65.67222317	7.071272E-012	2.015127E-011	1	0.000000E+000
1	65.67278496	2.015127E-011	7.071272E-012	0	0.000000E+000
1	65.67319799	7.071272E-012	2.015127E-011	1	0.000000E+000
1	65.67338455	2.015127E-011	7.071272E-012	0	0.000000E+000
1	65.67341383	7.071272E-012	2.015127E-011	1	0.000000E+000
1	65.67359244	2.015127E-011	7.071272E-012	0	0.000000E+000
1	65.67539183	7.071272E-012	2.015127E-011	1	0.000000E+000
1	65.67557353	2.015127E-011	7.071272E-012	0	0.000000E+000
1	65.67561845	7.071272E-012	2.015127E-011	1	0.000000E+000
1	65.67577910	2.015127E-011	7.071272E-012	0	0.000000E+000
1	65.67582225	7.071272E-012	2.015127E-011	1	0.000000E+000
1	65.67597714	2.015127E-011	7.071272E-012	0	0.000000E+000
1	65.67601945	7.071272E-012	2.015127E-011	1	0.000000E+000
1	65.67616977	2.015127E-011	7.071272E-012	0	0.000000E+000
1	65.67619442	7.071272E-012	2.015127E-011	1	0.000000E+000
1	65.67666793	2.015127E-011	7.071272E-012	0	0.000000E+000
1	65.67676362	7.071272E-012	2.015127E-011	1	0.000000E+000
1	65.67692054	2.015127E-011	7.071272E-012	0	0.000000E+000
1	65.67785031	7.071272E-012	2.015127E-011	1	0.000000E+000
1	65.67842574	2.015127E-011	7.071272E-012	0	0.000000E+000
1	65.67948659	7.071272E-012	2.015127E-011	1	0.000000E+000
1	65.67972208	2.015127E-011	7.071272E-012	0	0.000000E+000
1	65.68242409	7.071272E-012	2.015127E-011	1	0.000000E+000
1	65.68276234	2.015127E-011	7.071272E-012	0	0.000000E+000
1	65.68279560	7.071272E-012	2.015127E-011	1	0.000000E+000
1	65.68366590	2.015127E-011	7.071272E-012	0	0.000000E+000
1	65.68980776	7.071272E-012	2.015127E-011	1	0.000000E+000
1	65.68985581	2.015127E-011	7.071272E-012	0	0.000000E+000
1	65.69011588	7.071272E-012	2.015127E-011	1	0.000000E+000
1	65.69015072	2.015127E-011	7.071272E-012	0	0.000000E+000
1	65.69511111	7.071272E-012	2.015127E-011	1	0.000000E+000
1	65.69520135	2.015127E-011	7.071272E-012	0	0.000000E+000
1	65.69926434	7.071272E-012	2.015127E-011	1	0.000000E+000
1	65.69937724	2.015127E-011	7.071272E-012	0	0.000000E+000
1	65.70062373	7.071272E-012	2.015127E-011	1	0.000000E+000
1	65.70082207	2.015127E-011	7.071272E-012	0	0.000000E+000
1	65.70411347	7.071272E-012	2.015127E-011	1	0.000000E+000
1	65.70425612	2.015127E-011	7.071272E-012	0	0.000000E+000
1	65.70558591	7.071272E-012	2.015127E-011	1	0.000000E+000
1	65.70583070	2.015127E-011	7.071272E-012	0	0.000000E+000
1	65.70677553	7.071272E-012	2.015127E-011	1	0.000000E+000
1	65.70769455	2.015127E-011	7.071272E-012	0	0.000000E+000
1	65.70772480	7.071272E-012	2.015127E-011	1	0.000000E+000
1	65.70785603	2.015127E-011	7.071272E-012	0	0.000000E+000
1	66.05137311	7.142400E-012	2.022240E-011	1	0.000000E+000
1	66.05144837	2.022240E-011	7.142400E-012	0	0.000000E+000
1	66.05149048	7.142400E-012	2.022240E-011	1	0.000000E+000
1	66.05161192	2.022240E-011	7.142400E-012	0	0.000000E+000
1	66.05162272	7.142400E-012	2.022240E-011	1	0.000000E+000
1	66.05218939	2.022240E-011	7.142400E-012	0	0.000000E+000
1	66.05225545	7.142400E-012	2.022240E-011	1	0.000000E+000
1	66.05230390	2.022240E-011	7.142400E-012	0	0.000000E+000
1	66.05240632	7.142400E-012	2.022240E-011	1	0.000000E+000
1	66.05258961	2.022240E-011	7.142400E-012	0	0.000000E+000
1	66.05415556	7.142400E-012	2.022240E-011	1	0.000000E+000
1	66.05472424	2.022240E-011	7.142400E-012	0	0.000000E+000
1	66.05528296	7.142400E-012	2.022240E-011	1	0.000000E+000
1	66.05530204	2.022240E-011	7.142400E-012	0	0.000000E+000
1	66.05622157	7.142400E-012	2.022240E-011	1	0.000000E+000
1	66.05630783	2.022240E-011	7.142400E-012	0	0.000000E+000
1	66.05732569	7.142400E-012	2.022240E-011	1	0.000000E+000
1	66.05803938	2.022240E-011	7.142400E-012	0	0.000000E+000
1	66.05940450	7.142400E-012	2.022240E-011	1	0.000000E+000
1	66.05949923	2.022240E-011	7.142400E-012	0	0.000000E+000
1	66.06282429	7.142400E-012	2.022240E-011	1	0.000000E+000
1	66.06298710	2.022240E-011	7.142400E-012	0	0.000000E+000
1	66.06422618	7.142400E-012	2.022240E-011	1	0.000000E+000
1	66.06425939	2.022240E-011	7.142400E-012	0	0.000000E+000
1	66.06505789	7.142400E-012	2.022240E-011	1	0.000000E+000
1	66.06507550	2.022240E-011	7.142400E-012	0	0.000000E+000
1	66.06687579	7.142400E-012	2.022240E-011	1	0.000000E+000
1	66.06694450	2.022240E-011	7.142400E-012	0	0.000000E+000
1	66.06793893	7.142400E-012	2.022240E-011	1	0.000000E+000
1	66.06809491	2.022240E-011	7.142400E-012	0	0.000000E+000
1	66.07096306	7.142400E-012	2.022240E-011	1	0.000000E+000
1	66.07106243	2.022240E-011	7.142400E-012	0	0.000000E+000
1	66.07209384	7.142400E-012	2.022240E-011	1	0.000000E+000
1	66.07210882	2.022240E-011	7.142400E-012	0	0.000000E+000
1	66.07268898	7.142400E-012	2.022240E-011	1	0.000000E+000
1	66.07334019	2.022240E-011	7.142400E-012	0	0.000000E+000
1	66.08202124	7.142400E-012	2.022240E-011	1	0.000000E+000
1	66.08229543	2.022240E-011	7.142400E-012	0	0.000000E+000
1	66.08347927	7.142400E-012	2.022240E-011	1	0.000000E+000
1	66.08392661	2.022240E-011	7.142400E-012	0	0.000000E+000
1	66.08401599	7.142400E-012	2.022240E-011	1	0.000000E+000
1	66.08404765	2.022240E-011	7.142400E-012	0	0.000000E+000
1	66.08593615	7.142400E-012	2.022240E-011	1	0.000000E+000
1	66.08635199	2.022240E-011	7.142400E-012	0	0.000000E+000
1	66.08663923	7.142400E-012	2.022240E-011	1	0.000000E+000
1	66.08679096	2.022240E-011	7.142400E-012	0	0.000000E+000
1	66.08702113	7.142400E-012	2.022240E-011	1	0.000000E+000
1	66.08741920	2.022240E-011	7.142400E-012	0	0.000000E+000
1	66.08747540	7.142400E-012	2.022240E-011	1	0.000000E+000
1	66.08750383	2.022240E-011	7.142400E-012	0	0.000000E+000
1	66.08851568	7.142400E-012	2.022240E-011	1	0.000000E+000
1	66.08969393	2.022240E-011	7.142400E-012	0	0.000000E+000
1	66.09086623	7.142400E-012	2.022240E-011	1	0.000000E+000
1	66.09104273	2.022240E-011	7.142400E-012	0	0.000000E+000
1	66.09121814	7.142400E-012	2.022240E-011	1	0.000000E+000
1	66.09125663	2.022240E-011	7.142400E-012	0	0.000000E+000
1	66.09195304	7.142400E-012	2.022240E-011	1	0.000000E+000
1	66.09226211	2.022240E-011	7.142400E-012	0	0.000000E+000
1	66.09241812	7.142400E-012	2.022240E-011	1	0.000000E+000
1	66.09268242	2.022240E-011	7.142400E-012	0	0.000000E+000
1	66.09269489	7.142400E-012	2.022240E-011	1	0.000000E+000
1	66.09275335	2.022240E-011	7.142400E-012	0	0.000000E+000
1	66.09277099	7.142400E-012	2.022240E-011	1	0.000000E+000
1	66.09306602	2.022240E-011	7.142400E-012	0	0.000000E+000
1	66.09620400	7.142400E-012	2.022240E-011	1	0.000000E+000
1	66.09662986	2.022240E-011	7.142400E-012	0	0.000000E+000
1	66.09930245	7.142400E-012	2.022240E-011	1	0.000000E+000
1	66.09967361	2.022240E-011	7.142400E-012	0	0.000000E+000
1	66.09970325	7.142400E-012	2.022240E-011	1	0.000000E+000
1	66.09991656	2.022240E-011	7.142400E-012	0	0.000000E+000
1	66.09995296	7.142400E-012	2.022240E-011	1	0.000000E+000
1	66.10039814	2.022240E-011	7.142400E-012	0	0.000000E+000
1	66.10176203	7.142400E-012	2.022240E-011	1	0.000000E+000
1	66.10229027	2.022240E-011	7.142400E-012	0	0.000000E+000
1	66.10266047	7.142400E-012	2.022240E-011	1	0.000000E+000
1	66.10285892	2.022240E-011	7.142400E-012	0	0.000000E+000
1	66.10497549	7.142400E-012	2.022240E-011	1	0.000000E+000
1	66.10532023	2.022240E-011	7.142400E-012	0	0.000000E+000
1	66.10592832	7.142400E-012	2.022240E-011	1	0.000000E+000
1	66.10632182	2.022240E-011	7.142400E-012	0	0.000000E+000
1	66.10634418	7.142400E-012	2.022240E-011	1	0.000000E+000
1	66.10741528	2.022240E-011	7.142400E-012	0	0.000000E+000
1	66.10921966	7.142400E-012	2.022240E-011	1	0.000000E+000
1	66.10926017	2.022240E-011	7.142400E-012	0	0.000000E+000
1	66.11001645	7.142400E-012	2.022240E-011	1	0.000000E+000
1	66.11005811	2.022240E-011	7.142400E-012	0	0.000000E+000
1	66.11015772	7.142400E-012	2.022240E-011	1	0.000000E+000
1	66.11049650	2.022240E-011	7.142400E-012	0	0.000000E+000
1	66.11079360	7.142400E-012	2.022240E-011	1	0.000000E+000
1	66.11147286	2.022240E-011	7.142400E-012	0	0.000000E+000
1	66.11169339	7.142400E-012	2.022240E-011	1	0.000000E+000
1	66.11200473	2.022240E-011	7.142400E-012	0	0.000000E+000
1	66.12282947	7.142400E-012	2.022240E-011	1	0.000000E+000
1	66.12312761	2.022240E-011	7.142400E-012	0	0.000000E+000
1	66.12332165	7.142400E-012	2.022240E-011	1	0.000000E+000
1	66.12343898	2.022240E-011	7.142400E-012	0	0.000000E+000
1	66.12895662	7.142400E-012	2.022240E-011	1	0.000000E+000
1	66.12898612	2.022240E-011	7.142400E-012	0	0.000000E+000
1	66.12900121	7.142400E-012	2.022240E-011	1	0.000000E+000
1	66.12995306	2.022240E-011	7.142400E-012	0	0.000000E+000
1	66.13044189	7.142400E-012	2.022240E-011	1	0.000000E+000
1	66.13061750	2.022240E-011	7.142400E-012	0	0.000000E+000
1	66.13895489	7.142400E-012	2.022240E-011	1	0.000000E+000
1	66.13900529	2.022240E-011	7.142400E-012	0	0.000000E+000
1	66.13972389	7.142400E-012	2.022240E-011	1	0.000000E+000
1	66.13974491	2.022240E-011	7.142400E-012	0	0.000000E+000
1	66.14054023	7.142400E-012	2.022240E-011	1	0.000000E+000
1	66.14072305	2.022240E-011	7.142400E-012	0	0.000000E+000
1	66.14419556	7.142400E-012	2.022240E-011	1	0.000000E+000
1	66.14427828	2.022240E-011	7.142400E-012	0	0.000000E+000
1	66.14530277	7.142400E-012	2.022240E-011	1	0.000000E+000
1	66.14532606	2.022240E-011	7.142400E-012	0	0.000000E+000
1	66.14628041	7.142400E-012	2.022240E-011	1	0.000000E+000
1	66.14631989	2.022240E-011	7.142400E-012	0	0.000000E+000
1	66.14804372	7.142400E-012	2.022240E-011	1	0.000000E+000
1	66.14810479	2.022240E-011	7.142400E-012	0	0.000000E+000
1	66.15122637	7.142400E-012	2.022240E-011	1	0.000000E+000
1	66.15140703	2.022240E-011	7.142400E-012	0	0.000000E+000
1	66.15237938	7.142400E-012	2.022240E-011	1	0.000000E+000
1	66.15268115	2.022240E-011	7.142400E-012	0	0.000000E+000
1	66.15396502	7.142400E-012	2.022240E-011	1	0.000000E+000
1	66.15447827	2.022240E-011	7.142400E-012	0	0.000000E+000
1	66.15508448	7.142400E-012	2.022240E-011	1	0.000000E+000
1	66.15564093	2.022240E-011	7.142400E-012	0	0.000000E+000
1	66.15726490	7.142400E-012	2.022240E-011	1	0.000000E+000
1	66.15766956	2.022240E-011	7.142400E-012	0	0.000000E+000
1	66.15915579	7.142400E-012	2.022240E-011	1	0.000000E+000
1	66.15932218	2.022240E-011	7.142400E-012	0	0.000000E+000
1	66.16215158	7.142400E-012	2.022240E-011	1	0.000000E+000
1	66.16219600	2.022240E-011	7.142400E-012	0	0.000000E+000
1	66.16573903	7.142400E-012	2.022240E-011	1	0.000000E+000
1	66.16597251	2.022240E-011	7.142400E-012	0	0.000000E+000
1	66.16637003	7.142400E-012	2.022240E-011	1	0.000000E+000
1	66.16661753	2.022240E-011	7.142400E-012	0	0.000000E+000
1	66.16699440	7.142400E-012	2.022240E-011	1	0.000000E+000
1	66.16700488	2.022240E-011	7.142400E-012	0	0.000000E+000
1	66.16760892	7.142400E-012	2.022240E-011	1	0.000000E+000
1	66.16763700	2.022240E-011	7.142400E-012	0	0.000000E+000
1	66.16859900	7.142400E-012	2.022240E-011	1	0.000000E+000
1	66.16875658	2.022240E-011	7.142400E-012	0	0.000000E+000
1	66.16925541	7.142400E-012	2.022240E-011	1	0.000000E+000
1	66.16932677	2.022240E-011	7.142400E-012	0	0.000000E+000
1	66.17103431	7.142400E-012	2.022240E-011	1	0.000000E+000
1	66.17112769	2.022240E-011	7.142400E-012	0	0.000000E+000
1	66.17116335	7.142400E-012	2.022240E-011	1	0.000000E+000
1	66.17123441	2.022240E-011	7.142400E-012	0	0.000000E+000
1	66.17136101	7.142400E-012	2.022240E-011	1	0.000000E+000
1	66.17153691	2.022240E-011	7.142400E-012	0	0.000000E+000
1	66.18145991	7.142400E-012	2.022240E-011	1	0.000000E+000
1	66.18181000	2.022240E-011	7.142400E-012	0	0.000000E+000
1	66.18221101	7.142400E-012	2.022240E-011	1	0.000000E+000
1	66.18410849	2.022240E-011	7.142400E-012	0	0.000000E+000
1	66.19173111	7.142400E-012	2.022240E-011	1	0.000000E+000
1	66.19202567	2.022240E-011	7.142400E-012	0	0.000000E+000
1	66.19425193	7.142400E-012	2.022240E-011	1	0.000000E+000
1	66.19468585	2.022240E-011	7.142400E-012	0	0.000000E+000
1	66.20013065	7.142400E-012	2.022240E-011	1	0.000000E+000
1	66.20021985	2.022240E-011	7.142400E-012	0	0.000000E+000
1	66.20034397	7.142400E-012	2.022240E-011	1	0.000000E+000
1	66.20065335	2.022240E-011	7.142400E-012	0	0.000000E+000
1	66.20092741	7.142400E-012	2.022240E-011	1	0.000000E+000
1	66.20108411	2.022240E-011	7.142400E-012	0	0.000000E+000
1	66.20142279	7.142400E-012	2.022240E-011	1	0.000000E+000
1	66.20151996	2.022240E-011	7.142400E-012	0	0.000000E+000
1	66.20210567	7.142400E-012	2.022240E-011	1	0.000000E+000
1	66.20225482	2.022240E-011	7.142400E-012	0	0.000000E+000
1	66.20341559	7.142400E-012	2.022240E-011	1	0.000000E+000
1	66.20345075	2.022240E-011	7.142400E-012	0	0.000000E+000
1	66.20399679	7.142400E-012	2.022240E-011	1	0.000000E+000
1	66.20436502	2.022240E-011	7.142400E-012	0	0.000000E+000
1	66.20487595	7.142400E-012	2.022240E-011	1	0.000000E+000
1	66.20541306	2.022240E-011	7.142400E-012	0	0.000000E+000
1	66.20564385	7.142400E-012	2.022240E-011	1	0.000000E+000
1	66.20659008	2.022240E-011	7.142400E-012	0	0.000000E+000
1	66.20691745	7.142400E-012	2.022240E-011	1	0.000000E+000
1	66.20709408	2.022240E-011	7.142400E-012	0	0.000000E+000
1	66.20713427	7.142400E-012	2.022240E-011	1	0.000000E+000
1	66.20724995	2.022240E-011	7.142400E-012	0	0.000000E+000
1	66.20969504	7.142400E-012	2.022240E-011	1	0.000000E+000
1	66.20973821	2.022240E-011	7.142400E-012	0	0.000000E+000
1	66.21147314	7.142400E-012	2.022240E-011	1	0.000000E+000
1	66.21182032	2.022240E-011	7.142400E-012	0	0.000000E+000
1	66.21450185	7.142400E-012	2.022240E-011	1	0.000000E+000
1	66.21477270	2.022240E-011	7.142400E-012	0	0.000000E+000
1	66.21683173	7.142400E-012	2.022240E-011	1	0.000000E+000
1	66.21708495	2.022240E-011	7.142400E-012	0	0.000000E+000
1	66.21767356	7.142400E-012	2.022240E-011	1	0.000000E+000
1	66.21790820	2.022240E-011	7.142400E-012	0	0.000000E+000
1	66.21795873	7.142400E-012	2.022240E-011	1	0.000000E+000
1	66.21812554	2.022240E-011	7.142400E-012	0	0.000000E+000
1	66.21843579	7.142400E-012	2.022240E-011	1	0.000000E+000
1	66.21862242	2.022240E-011	7.142400E-012	0	0.000000E+000
1	66.22233156	7.142400E-012	2.022240E-011	1	0.000000E+000
1	66.22251173	2.022240E-011	7.142400E-012	0	0.000000E+000
1	66.22606267	7.142400E-012	2.022240E-011	1	0.000000E+000
1	66.22635846	2.022240E-011	7.142400E-012	0	0.000000E+000
1	66.23738186	7.142400E-012	2.022240E-011	1	0.000000E+000
1	66.23753152	2.022240E-011	7.142400E-012	0	0.000000E+000
1	66.23991403	7.142400E-012	2.022240E-011	1	0.000000E+000
1	66.24031019	2.022240E-011	7.142400E-012	0	0.000000E+000
1	66.24032475	7.142400E-012	2.022240E-011	1	0.000000E+000
1	66.24040951	2.022240E-011	7.142400E-012	0	0.000000E+000
1	66.24320056	7.142400E-012	2.022240E-011	1	0.000000E+000
1	66.24351869	2.022240E-011	7.142400E-012	0	0.000000E+000
1	66.24669456	7.142400E-012	2.022240E-011	1	0.000000E+000
1	66.24672579	2.022240E-011	7.142400E-012	0	0.000000E+000
1	66.24753194	7.142400E-012	2.022240E-011	1	0.000000E+000
1	66.24757992	2.022240E-011	7.142400E-012	0	0.000000E+000
1	66.25046074	7.142400E-012	2.022240E-011	1	0.000000E+000
1	66.25049434	2.022240E-011	7.142400E-012	0	0.000000E+000
1	66.25146429	7.142400E-012	2.022240E-011	1	0.000000E+000
1	66.25153830	2.022240E-011	7.142400E-012	0	0.000000E+000
1	66.25176830	7.142400E-012	2.022240E-011	1	0.000000E+000
1	66.25231117	2.022240E-011	7.142400E-012	0	0.000000E+000
1	66.25252523	7.142400E-012	2.022240E-011	1	0.000000E+000
1	66.25259079	2.022240E-011	7.142400E-012	0	0.000000E+000
1	66.25355214	7.142400E-012	2.022240E-011	1	0.000000E+000
1	66.25412222	2.022240E-011	7.142400E-012	0	0.000000E+000
1	66.25419629	7.142400E-012	2.022240E-011	1	0.000000E+000
1	66.25435577	2.022240E-011	7.142400E-012	0	0.000000E+000
1	66.25540406	7.142400E-012	2.022240E-011	1	0.000000E+000
1	66.25582145	2.022240E-011	7.142400E-012	0	0.000000E+000
1	66.26067946	7.142400E-012	2.022240E-011	1	0.000000E+000
1	66.26075003	2.022240E-011	7.142400E-012	0	0.000000E+000
1	66.26186260	7.142400E-012	2.022240E-011	1	0.000000E+000
1	66.26196347	2.022240E-011	7.142400E-012	0	0.000000E+000
1	66.26200089	7.142400E-012	2.022240E-011	1	0.000000E+000
1	66.26202036	2.022240E-011	7.142400E-012	0	0.000000E+000
1	66.26466474	7.142400E-012	2.022240E-011	1	0.000000E+000
1	66.26484998	2.022240E-011	7.142400E-012	0	0.000000E+000
1	66.26489225	7.142400E-012	2.022240E-011	1	0.000000E+000
1	66.26555466	2.022240E-011	7.142400E-012	0	0.000000E+000
1	66.26985082	7.142400E-012	2.022240E-011	1	0.000000E+000
1	66.26989401	2.022240E-011	7.142400E-012	0	0.000000E+000
1	66.27130066	7.142400E-012	2.022240E-011	1	0.000000E+000
1	66.27154176	2.022240E-011	7.142400E-012	0	0.000000E+000
1	66.29867724	7.142400E-012	2.022240E-011	1	0.000000E+000
1	66.29911792	2.022240E-011	7.142400E-012	0	0.000000E+000
1	66.29935966	7.142400E-012	2.022240E-011	1	0.000000E+000
1	66.30028620	2.022240E-011	7.142400E-012	0	0.000000E+000
1	66.30041620	7.142400E-012	2.022240E-011	1	0.000000E+000
1	66.30044508	2.022240E-011	7.142400E-012	0	0.000000E+000
1	66.30175838	7.142400E-012	2.022240E-011	1	0.000000E+000
1	66.30202356	2.022240E-011	7.142400E-012	0	0.000000E+000
1	66.30359537	7.142400E-012	2.022240E-011	1	0.000000E+000
1	66.30365508	2.022240E-011	7.142400E-012	0	0.000000E+000
1	66.30419731	7.142400E-012	2.022240E-011	1	0.000000E+000
1	66.30432392	2.022240E-011	7.142400E-012	0	0.000000E+000
1	66.30609337	7.142400E-012	2.022240E-011	1	0.000000E+000
1	66.30640836	2.022240E-011	7.142400E-012	0	0.000000E+000
1	66.30668201	7.142400E-012	2.022240E-011	1	0.000000E+000
1	66.30689814	2.022240E-011	7.142400E-012	0	0.000000E+000
1	66.31313810	7.142400E-012	2.022240E-011	1	0.000000E+000
1	66.31334968	2.022240E-011	7.142400E-012	0	0.000000E+000
1	66.31336954	7.142400E-012	2.022240E-011	1	0.000000E+000
1	66.31354668	2.022240E-011	7.142400E-012	0	0.000000E+000
1	66.31355409	7.142400E-012	2.022240E-011	1	0.000000E+000
1	66.31368182	2.022240E-011	7.142400E-012	0	0.000000E+000
1	66.31558296	7.142400E-012	2.022240E-011	1	0.000000E+000
1	66.31570046	2.022240E-011	7.142400E-012	0	0.000000E+000
1	66.31675232	7.142400E-012	2.022240E-011	1	0.000000E+000
1	66.31681423	2.022240E-011	7.142400E-012	0	0.000000E+000
1	66.31754426	7.142400E-012	2.022240E-011	1	0.000000E+000
1	66.31781488	2.022240E-011	7.142400E-012	0	0.000000E+000
1	66.32115014	7.142400E-012	2.022240E-011	1	0.000000E+000
1	66.32120717	2.022240E-011	7.142400E-012	0	0.000000E+000
1	66.32166565	7.142400E-012	2.022240E-011	1	0.000000E+000
1	66.32224219	2.022240E-011	7.142400E-012	0	0.000000E+000
1	66.32295465	7.142400E-012	2.022240E-011	1	0.000000E+000
1	66.32303476	2.022240E-011	7.142400E-012	0	0.000000E+000
1	66.32309347	7.142400E-012	2.022240E-011	1	0.000000E+000
1	66.32313106	2.022240E-011	7.142400E-012	0	0.000000E+000
1	66.32580077	7.142400E-012	2.022240E-011	1	0.000000E+000
1	66.32584258	2.022240E-011	7.142400E-012	0	0.000000E+000
1	67.09955656	7.117005E-012	2.019700E-011	1	0.000000E+000
1	67.09980937	2.019700E-011	7.117005E-012	0	0.000000E+000
1	67.10012108	7.117005E-012	2.019700E-011	1	0.000000E+000
1	67.10028405	2.019700E-011	7.117005E-012	0	0.000000E+000
1	67.10057250	7.117005E-012	2.019700E-011	1	0.000000E+000
1	67.10078220	2.019700E-011	7.117005E-012	0	0.000000E+000
1	67.10135705	7.117005E-012	2.019700E-011	1	0.000000E+000
1	67.10138160	2.019700E-011	7.117005E-012	0	0.000000E+000
1	67.10561114	7.117005E-012	2.019700E-011	1	0.000000E+000
1	67.10601667	2.019700E-011	7.117005E-012	0	0.000000E+000
1	67.10794788	7.117005E-012	2.019700E-011	1	0.000000E+000
1	67.10803566	2.019700E-011	7.117005E-012	0	0.000000E+000
1	67.11269874	7.117005E-012	2.019700E-011	1	0.000000E+000
1	67.11276128	2.019700E-011	7.117005E-012	0	0.000000E+000
1	67.11355838	7.117005E-012	2.019700E-011	1	0.000000E+000
1	67.11386951	2.019700E-011	7.117005E-012	0	0.000000E+000
1	67.11536856	7.117005E-012	2.019700E-011	1	0.000000E+000
1	67.11547847	2.019700E-011	7.117005E-012	0	0.000000E+000
1	67.11668597	7.117005E-012	2.019700E-011	1	0.000000E+000
1	67.11669515	2.019700E-011	7.117005E-012	0	0.000000E+000
1	67.11922269	7.117005E-012	2.019700E-011	1	0.000000E+000
1	67.11930593	2.019700E-011	7.117005E-012	0	0.000000E+000
1	67.15113977	7.117005E-012	2.019700E-011	1	0.000000E+000
1	67.15124403	2.019700E-011	7.117005E-012	0	0.000000E+000
1	67.16003568	7.117005E-012	2.019700E-011	1	0.000000E+000
1	67.16019989	2.019700E-011	7.117005E-012	0	0.000000E+000
1	67.16051890	7.117005E-012	2.019700E-011	1	0.000000E+000
1	67.16054955	2.019700E-011	7.117005E-012	0	0.000000E+000
1	67.16464745	7.117005E-012	2.019700E-011	1	0.000000E+000
1	67.16480131	2.019700E-011	7.117005E-012	0	0.000000E+000
1	67.16573126	7.117005E-012	2.019700E-011	1	0.000000E+000
1	67.16586070	2.019700E-011	7.117005E-012	0	0.000000E+000
1	67.16590662	7.117005E-012	2.019700E-011	1	0.000000E+000
1	67.16604526	2.019700E-011	7.117005E-012	0	0.000000E+000
1	67.16614356	7.117005E-012	2.019700E-011	1	0.000000E+000
1	67.16620989	2.019700E-011	7.117005E-012	0	0.000000E+000
1	67.16624433	7.117005E-012	2.019700E-011	1	0.000000E+000
1	67.16638605	2.019700E-011	7.117005E-012	0	0.000000E+000
1	67.16929702	7.117005E-012	2.019700E-011	1	0.000000E+000
1	67.16932301	2.019700E-011	7.117005E-012	0	0.000000E+000
1	67.16935640	7.117005E-012	2.019700E-011	1	0.000000E+000
1	67.16965791	2.019700E-011	7.117005E-012	0	0.000000E+000
1	67.17078023	7.117005E-012	2.019700E-011	1	0.000000E+000
1	67.17100137	2.019700E-011	7.117005E-012	0	0.000000E+000
1	67.17160016	7.117005E-012	2.019700E-011	1	0.000000E+000
1	67.17169161	2.019700E-011	7.117005E-012	0	0.000000E+000
1	67.17670938	7.117005E-012	2.019700E-011	1	0.000000E+000
1	67.17681098	2.019700E-011	7.117005E-012	0	0.000000E+000
1	67.17918598	7.117005E-012	2.019700E-011	1	0.000000E+000
1	67.17979802	2.019700E-011	7.117005E-012	0	0.000000E+000
1	67.18661778	7.117005E-012	2.019700E-011	1	0.000000E+000
1	67.18663132	2.019700E-011	7.117005E-012	0	0.000000E+000
1	67.18997523	7.117005E-012	2.019700E-011	1	0.000000E+000
1	67.19016708	2.019700E-011	7.117005E-012	0	0.000000E+000
1	67.19687669	7.117005E-012	2.019700E-011	1	0.000000E+000
1	67.19689529	2.019700E-011	7.117005E-012	0	0.000000E+000
1	67.19890714	7.117005E-012	2.019700E-011	1	0.000000E+000
1	67.19902821	2.019700E-011	7.117005E-012	0	0.000000E+000
1	67.19970153	7.117005E-012	2.019700E-011	1	0.000000E+000
1	67.20077996	2.019700E-011	7.117005E-012	0	0.000000E+000
1	67.20444582	7.117005E-012	2.019700E-011	1	0.000000E+000
1	67.20452428	2.019700E-011	7.117005E-012	0	0.000000E+000
1	67.20491066	7.117005E-012	2.019700E-011	1	0.000000E+000
1	67.20498068	2.019700E-011	7.117005E-012	0	0.000000E+000
1	67.20552803	7.117005E-012	2.019700E-011	1	0.000000E+000
1	67.20566641	2.019700E-011	7.117005E-012	0	0.000000E+000
1	67.21142711	7.117005E-012	2.019700E-011	1	0.000000E+000
1	67.21171349	2.019700E-011	7.117005E-012	0	0.000000E+000
1	67.21359351	7.117005E-012	2.019700E-011	1	0.000000E+000
1	67.21370559	2.019700E-011	7.117005E-012	0	0.000000E+000
1	67.21914850	7.117005E-012	2.019700E-011	1	0.000000E+000
1	67.21997063	2.019700E-011	7.117005E-012	0	0.000000E+000
1	67.22083953	7.117005E-012	2.019700E-011	1	0.000000E+000
1	67.22104847	2.019700E-011	7.117005E-012	0	0.000000E+000
1	67.22186297	7.117005E-012	2.019700E-011	1	0.000000E+000
1	67.22189629	2.019700E-011	7.117005E-012	0	0.000000E+000
1	67.22197120	7.117005E-012	2.019700E-011	1	0.000000E+000
1	67.22199028	2.019700E-011	7.117005E-012	0	0.000000E+000
1	67.22200962	7.117005E-012	2.019700E-011	1	0.000000E+000
1	67.22225241	2.019700E-011	7.117005E-012	0	0.000000E+000
1	67.22238331	7.117005E-012	2.019700E-011	1	0.000000E+000
1	67.22248803	2.019700E-011	7.117005E-012	0	0.000000E+000
1	67.22260248	7.117005E-012	2.019700E-011	1	0.000000E+000
1	67.22264232	2.019700E-011	7.117005E-012	0	0.000000E+000
1	67.22765314	7.117005E-012	2.019700E-011	1	0.000000E+000
1	67.22768372	2.019700E-011	7.117005E-012	0	0.000000E+000
1	67.22819418	7.117005E-012	2.019700E-011	1	0.000000E+000
1	67.22829487	2.019700E-011	7.117005E-012	0	0.000000E+000
1	67.23038969	7.117005E-012	2.019700E-011	1	0.000000E+000
1	67.23042707	2.019700E-011	7.117005E-012	0	0.000000E+000
1	67.23059037	7.117005E-012	2.019700E-011	1	0.000000E+000
1	67.23066488	2.019700E-011	7.117005E-012	0	0.000000E+000
1	67.23068601	7.117005E-012	2.019700E-011	1	0.000000E+000
1	67.23140100	2.019700E-011	7.117005E-012	0	0.000000E+000
1	67.23517904	7.117005E-012	2.019700E-011	1	0.000000E+000
1	67.23534741	2.019700E-011	7.117005E-012	0	0.000000E+000
1	67.23537758	7.117005E-012	2.019700E-011	1	0.000000E+000
1	67.23541005	2.019700E-011	7.117005E-012	0	0.000000E+000
1	67.23690523	7.117005E-012	2.019700E-011	1	0.000000E+000
1	67.23693508	2.019700E-011	7.117005E-012	0	0.000000E+000
1	67.24363305	7.117005E-012	2.019700E-011	1	0.000000E+000
1	67.24431834	2.019700E-011	7.117005E-012	0	0.000000E+000
1	67.24435927	7.117005E-012	2.019700E-011	1	0.000000E+000
1	67.24476798	2.019700E-011	7.117005E-012	0	0.000000E+000
1	67.24478873	7.117005E-012	2.019700E-011	1	0.000000E+000
1	67.24507977	2.019700E-011	7.117005E-012	0	0.000000E+000
1	67.24514257	7.117005E-012	2.019700E-011	1	0.000000E+000
1	67.24522718	2.019700E-011	7.117005E-012	0	0.000000E+000
1	67.24534957	7.117005E-012	2.019700E-011	1	0.000000E+000
1	67.24546146	2.019700E-011	7.117005E-012	0	0.000000E+000
1	67.24723624	7.117005E-012	2.019700E-011	1	0.000000E+000
1	67.24726518	2.019700E-011	7.117005E-012	0	0.000000E+000
1	67.24982996	7.117005E-012	2.019700E-011	1	0.000000E+000
1	67.24988924	2.019700E-011	7.117005E-012	0	0.000000E+000
1	67.25096910	7.117005E-012	2.019700E-011	1	0.000000E+000
1	67.25116302	2.019700E-011	7.117005E-012	0	0.000000E+000
1	67.25911992	7.117005E-012	2.019700E-011	1	0.000000E+000
1	67.25920054	2.019700E-011	7.117005E-012	0	0.000000E+000
1	67.25930761	7.117005E-012	2.019700E-011	1	0.000000E+000
1	67.25938753	2.019700E-011	7.117005E-012	0	0.000000E+000
1	67.25967567	7.117005E-012	2.019700E-011	1	0.000000E+000
1	67.25982664	2.019700E-011	7.117005E-012	0	0.000000E+000
1	67.26851482	7.117005E-012	2.019700E-011	1	0.000000E+000
1	67.26854104	2.019700E-011	7.117005E-012	0	0.000000E+000
1	67.27164654	7.117005E-012	2.019700E-011	1	0.000000E+000
1	67.27181391	2.019700E-011	7.117005E-012	0	0.000000E+000
1	67.27188167	7.117005E-012	2.019700E-011	1	0.000000E+000
1	67.27198043	2.019700E-011	7.117005E-012	0	0.000000E+000
1	67.27729488	7.117005E-012	2.019700E-011	1	0.000000E+000
1	67.27744065	2.019700E-011	7.117005E-012	0	0.000000E+000
1	67.27750402	7.117005E-012	2.019700E-011	1	0.000000E+000
1	67.27764384	2.019700E-011	7.117005E-012	0	0.000000E+000
1	67.28107716	7.117005E-012	2.019700E-011	1	0.000000E+000
1	67.28122872	2.019700E-011	7.117005E-012	0	0.000000E+000
1	67.28206440	7.117005E-012	2.019700E-011	1	0.000000E+000
1	67.28303174	2.019700E-011	7.117005E-012	0	0.000000E+000
1	67.28319728	7.117005E-012	2.019700E-011	1	0.000000E+000
1	67.28321916	2.019700E-011	7.117005E-012	0	0.000000E+000
1	67.28657146	7.117005E-012	2.019700E-011	1	0.000000E+000
1	67.28677932	2.019700E-011	7.117005E-012	0	0.000000E+000
1	67.28764212	7.117005E-012	2.019700E-011	1	0.000000E+000
1	67.28765159	2.019700E-011	7.117005E-012	0	0.000000E+000
1	67.28765919	7.117005E-012	2.019700E-011	1	0.000000E+000
1	67.28776853	2.019700E-011	7.117005E-012	0	0.000000E+000
1	67.28832873	7.117005E-012	2.019700E-011	1	0.000000E+000
1	67.28835949	2.019700E-011	7.117005E-012	0	0.000000E+000
1	67.29010185	7.117005E-012	2.019700E-011	1	0.000000E+000
1	67.29047222	2.019700E-011	7.117005E-012	0	0.000000E+000
1	67.29402454	7.117005E-012	2.019700E-011	1	0.000000E+000
1	67.29404064	2.019700E-011	7.117005E-012	0	0.000000E+000
1	67.29420626	7.117005E-012	2.019700E-011	1	0.000000E+000
1	67.29461213	2.019700E-011	7.117005E-012	0	0.000000E+000
1	67.29465716	7.117005E-012	2.019700E-011	1	0.000000E+000
1	67.29473681	2.019700E-011	7.117005E-012	0	0.000000E+000
1	67.30028670	7.117005E-012	2.019700E-011	1	0.000000E+000
1	67.30030856	2.019700E-011	7.117005E-012	0	0.000000E+000
1	67.30101886	7.117005E-012	2.019700E-011	1	0.000000E+000
1	67.30110701	2.019700E-011	7.117005E-012	0	0.000000E+000
1	67.30898777	7.117005E-012	2.019700E-011	1	0.000000E+000
1	67.30902833	2.019700E-011	7.117005E-012	0	0.000000E+000
1	67.30968624	7.117005E-012	2.019700E-011	1	0.000000E+000
1	67.30981138	2.019700E-011	7.117005E-012	0	0.000000E+000
1	68.79900947	7.141991E-012	2.022199E-011	1	0.000000E+000
1	68.79917019	2.022199E-011	7.141991E-012	0	0.000000E+000
1	68.79954405	7.141991E-012	2.022199E-011	1	0.000000E+000
1	68.79976264	2.022199E-011	7.141991E-012	0	0.000000E+000
1	68.80017848	7.141991E-012	2.022199E-011	1	0.000000E+000
1	68.80109242	2.022199E-011	7.141991E-012	0	0.000000E+000
1	68.80114002	7.141991E-012	2.022199E-011	1	0.000000E+000
1	68.80115757	2.022199E-011	7.141991E-012	0	0.000000E+000
1	68.80139186	7.141991E-012	2.022199E-011	1	0.000000E+000
1	68.80153895	2.022199E-011	7.141991E-012	0	0.000000E+000
1	68.80188952	7.141991E-012	2.022199E-011	1	0.000000E+000
1	68.80208132	2.022199E-011	7.141991E-012	0	0.000000E+000
1	68.80209587	7.141991E-012	2.022199E-011	1	0.000000E+000
1	68.80225565	2.022199E-011	7.141991E-012	0	0.000000E+000
1	68.80656195	7.141991E-012	2.022199E-011	1	0.000000E+000
1	68.80699903	2.022199E-011	7.141991E-012	0	0.000000E+000
1	68.80811365	7.141991E-012	2.022199E-011	1	0.000000E+000
1	68.80821739	2.022199E-011	7.141991E-012	0	0.000000E+000
1	68.80913301	7.141991E-012	2.022199E-011	1	0.000000E+000
1	68.80921556	2.022199E-011	7.141991E-012	0	0.000000E+000
1	68.81014832	7.141991E-012	2.022199E-011	1	0.000000E+000
1	68.81028374	2.022199E-011	7.141991E-012	0	0.000000E+000
1	68.81031600	7.141991E-012	2.022199E-011	1	0.000000E+000
1	68.81098057	2.022199E-011	7.141991E-012	0	0.000000E+000
1	68.81099524	7.141991E-012	2.022199E-011	1	0.000000E+000
1	68.81104430	2.022199E-011	7.141991E-012	0	0.000000E+000
1	68.81194367	7.141991E-012	2.022199E-011	1	0.000000E+000
1	68.81219932	2.022199E-011	7.141991E-012	0	0.000000E+000
1	68.81276012	7.141991E-012	2.022199E-011	1	0.000000E+000
1	68.81355245	2.022199E-011	7.141991E-012	0	0.000000E+000
1	68.81402159	7.141991E-012	2.022199E-011	1	0.000000E+000
1	68.81435985	2.022199E-011	7.141991E-012	0	0.000000E+000
1	68.81436601	7.141991E-012	2.022199E-011	1	0.000000E+000
1	68.81486159	2.022199E-011	7.141991E-012	0	0.000000E+000
1	68.81488337	7.141991E-012	2.022199E-011	1	0.000000E+000
1	68.81526719	2.022199E-011	7.141991E-012	0	0.000000E+000
1	68.81540649	7.141991E-012	2.022199E-011	1	0.000000E+000
1	68.81564158	2.022199E-011	7.141991E-012	0	0.000000E+000
1	68.81755705	7.141991E-012	2.022199E-011	1	0.000000E+000
1	68.81784824	2.022199E-011	7.141991E-012	0	0.000000E+000
1	68.81863957	7.141991E-012	2.022199E-011	1	0.000000E+000
1	68.81890491	2.022199E-011	7.141991E-012	0	0.000000E+000
1	68.82112685	7.141991E-012	2.022199E-011	1	0.000000E+000
1	68.82117329	2.022199E-011	7.141991E-012	0	0.000000E+000
1	68.82132228	7.141991E-012	2.022199E-011	1	0.000000E+000
1	68.82166173	2.022199E-011	7.141991E-012	0	0.000000E+000
1	68.82310897	7.141991E-012	2.022199E-011	1	0.000000E+000
1	68.82366813	2.022199E-011	7.141991E-012	0	0.000000E+000
1	68.82459755	7.141991E-012	2.022199E-011	1	0.000000E+000
1	68.82535435	2.022199E-011	7.141991E-012	0	0.000000E+000
1	68.82627003	7.141991E-012	2.022199E-011	1	0.000000E+000
1	68.82649265	2.022199E-011	7.141991E-012	0	0.000000E+000
1	68.82790099	7.141991E-012	2.022199E-011	1	0.000000E+000
1	68.82817263	2.022199E-011	7.141991E-012	0	0.000000E+000
1	68.82821190	7.141991E-012	2.022199E-011	1	0.000000E+000
1	68.82826109	2.022199E-011	7.141991E-012	0	0.000000E+000
1	68.82827017	7.141991E-012	2.022199E-011	1	0.000000E+000
1	68.82830769	2.022199E-011	7.141991E-012	0	0.000000E+000
1	68.83076485	7.141991E-012	2.022199E-011	1	0.000000E+000
1	68.83124255	2.022199E-011	7.141991E-012	0	0.000000E+000
1	68.83207836	7.141991E-012	2.022199E-011	1	0.000000E+000
1	68.83254315	2.022199E-011	7.141991E-012	0	0.000000E+000
1	68.83283872	7.141991E-012	2.022199E-011	1	0.000000E+000
1	68.83316196	2.022199E-011	7.141991E-012	0	0.000000E+000
1	68.83400972	7.141991E-012	2.022199E-011	1	0.000000E+000
1	68.83436352	2.022199E-011	7.141991E-012	0	0.000000E+000
1	68.83774264	7.141991E-012	2.022199E-011	1	0.000000E+000
1	68.83777352	2.022199E-011	7.141991E-012	0	0.000000E+000
1	68.83890310	7.141991E-012	2.022199E-011	1	0.000000E+000
1	68.83950168	2.022199E-011	7.141991E-012	0	0.000000E+000
1	68.83973348	7.141991E-012	2.022199E-011	1	0.000000E+000
1	68.83996182	2.022199E-011	7.141991E-012	0	0.000000E+000
1	68.84241865	7.141991E-012	2.022199E-011	1	0.000000E+000
1	68.84267992	2.022199E-011	7.141991E-012	0	0.000000E+000
1	68.84416448	7.141991E-012	2.022199E-011	1	0.000000E+000
1	68.84432550	2.022199E-011	7.141991E-012	0	0.000000E+000
1	68.84455178	7.141991E-012	2.022199E-011	1	0.000000E+000
1	68.84462968	2.022199E-011	7.141991E-012	0	0.000000E+000
1	68.84497026	7.141991E-012	2.022199E-011	1	0.000000E+000
1	68.84578528	2.022199E-011	7.141991E-012	0	0.000000E+000
1	68.84913112	7.141991E-012	2.022199E-011	1	0.000000E+000
1	68.84932843	2.022199E-011	7.141991E-012	0	0.000000E+000
1	68.84936646	7.141991E-012	2.022199E-011	1	0.000000E+000
1	68.84983788	2.022199E-011	7.141991E-012	0	0.000000E+000
1	68.85078848	7.141991E-012	2.022199E-011	1	0.000000E+000
1	68.85116763	2.022199E-011	7.141991E-012	0	0.000000E+000
1	68.85207389	7.141991E-012	2.022199E-011	1	0.000000E+000
1	68.85252121	2.022199E-011	7.141991E-012	0	0.000000E+000
1	68.90978458	7.141991E-012	2.022199E-011	1	0.000000E+000
1	68.90990936	2.022199E-011	7.141991E-012	0	0.000000E+000
1	68.91242082	7.141991E-012	2.022199E-011	1	0.000000E+000
1	68.91247422	2.022199E-011	7.141991E-012	0	0.000000E+000
1	68.91498397	7.141991E-012	2.022199E-011	1	0.000000E+000
1	68.91506574	2.022199E-011	7.141991E-012	0	0.000000E+000
1	68.91758662	7.141991E-012	2.022199E-011	1	0.000000E+000
1	68.91801554	2.022199E-011	7.141991E-012	0	0.000000E+000
1	68.91803580	7.141991E-012	2.022199E-011	1	0.000000E+000
1	68.91812340	2.022199E-011	7.141991E-012	0	0.000000E+000
1	68.92506329	7.141991E-012	2.022199E-011	1	0.000000E+000
1	68.92526855	2.022199E-011	7.141991E-012	0	0.000000E+000
1	68.92692260	7.141991E-012	2.022199E-011	1	0.000000E+000
1	68.92748606	2.022199E-011	7.141991E-012	0	0.000000E+000
1	68.93105119	7.141991E-012	2.022199E-011	1	0.000000E+000
1	68.93147115	2.022199E-011	7.141991E-012	0	0.000000E+000
1	68.93255844	7.141991E-012	2.022199E-011	1	0.000000E+000
1	68.93277160	2.022199E-011	7.141991E-012	0	0.000000E+000
1	68.93286935	7.141991E-012	2.022199E-011	1	0.000000E+000
1	68.93296940	2.022199E-011	7.141991E-012	0	0.000000E+000
1	68.93350980	7.141991E-012	2.022199E-011	1	0.000000E+000
1	68.93358402	2.022199E-011	7.141991E-012	0	0.000000E+000
1	68.93457847	7.141991E-012	2.022199E-011	1	0.000000E+000
1	68.93465391	2.022199E-011	7.141991E-012	0	0.000000E+000
1	68.93468254	7.141991E-012	2.022199E-011	1	0.000000E+000
1	68.93492770	2.022199E-011	7.141991E-012	0	0.000000E+000
1	68.93516166	7.141991E-012	2.022199E-011	1	0.000000E+000
1	68.93591956	2.022199E-011	7.141991E-012	0	0.000000E+000
1	68.93870249	7.141991E-012	2.022199E-011	1	0.000000E+000
1	68.93985767	2.022199E-011	7.141991E-012	0	0.000000E+000
1	68.94014836	7.141991E-012	2.022199E-011	1	0.000000E+000
1	68.94027275	2.022199E-011	7.141991E-012	0	0.000000E+000
1	68.94479788	7.141991E-012	2.022199E-011	1	0.000000E+000
1	68.94495684	2.022199E-011	7.141991E-012	0	0.000000E+000
1	68.94775533	7.141991E-012	2.022199E-011	1	0.000000E+000
1	68.94796578	2.022199E-011	7.141991E-012	0	0.000000E+000
1	68.94830539	7.141991E-012	2.022199E-011	1	0.000000E+000
1	68.94833898	2.022199E-011	7.141991E-012	0	0.000000E+000
1	68.95063770	7.141991E-012	2.022199E-011	1	0.000000E+000
1	68.95089128	2.022199E-011	7.141991E-012	0	0.000000E+000
1	68.95460840	7.141991E-012	2.022199E-011	1	0.000000E+000
1	68.95487481	2.022199E-011	7.141991E-012	0	0.000000E+000
1	68.95540950	7.141991E-012	2.022199E-011	1	0.000000E+000
1	68.95593216	2.022199E-011	7.141991E-012	0	0.000000E+000
1	68.95601432	7.141991E-012	2.022199E-011	1	0.000000E+000
1	68.95650213	2.022199E-011	7.141991E-012	0	0.000000E+000
1	68.95715696	7.141991E-012	2.022199E-011	1	0.000000E+000
1	68.95726429	2.022199E-011	7.141991E-012	0	0.000000E+000
1	68.95808880	7.141991E-012	2.022199E-011	1	0.000000E+000
1	68.95814254	2.022199E-011	7.141991E-012	0	0.000000E+000
1	68.95838396	7.141991E-012	2.022199E-011	1	0.000000E+000
1	68.95861623	2.022199E-011	7.141991E-012	0	0.000000E+000
1	71.75282366	6.928038E-012	2.000804E-011	1	0.000000E+000
1	71.75298217	2.000804E-011	6.928038E-012	0	0.000000E+000
1	71.75346964	6.928038E-012	2.000804E-011	1	0.000000E+000
1	71.75358829	2.000804E-011	6.928038E-012	0	0.000000E+000
1	71.75410011	6.928038E-012	2.000804E-011	1	0.000000E+000
1	71.75410539	2.000804E-011	6.928038E-012	0	0.000000E+000
1	71.75565023	6.928038E-012	2.000804E-011	1	0.000000E+000
1	71.75580022	2.000804E-011	6.928038E-012	0	0.000000E+000
1	71.75588944	6.928038E-012	2.000804E-011	1	0.000000E+000
1	71.75592708	2.000804E-011	6.928038E-012	0	0.000000E+000
1	71.75927702	6.928038E-012	2.000804E-011	1	0.000000E+000
1	71.75938239	2.000804E-011	6.928038E-012	0	0.000000E+000
1	71.75938804	6.928038E-012	2.000804E-011	1	0.000000E+000
1	71.75952730	2.000804E-011	6.928038E-012	0	0.000000E+000
1	71.76356161	6.928038E-012	2.000804E-011	1	0.000000E+000
1	71.76366119	2.000804E-011	6.928038E-012	0	0.000000E+000
1	71.76372668	6.928038E-012	2.000804E-011	1	0.000000E+000
1	71.76384190	2.000804E-011	6.928038E-012	0	0.000000E+000
1	71.76445730	6.928038E-012	2.000804E-011	1	0.000000E+000
1	71.76451276	2.000804E-011	6.928038E-012	0	0.000000E+000
1	71.76491885	6.928038E-012	2.000804E-011	1	0.000000E+000
1	71.76518409	2.000804E-011	6.928038E-012	0	0.000000E+000
1	71.76608496	6.928038E-012	2.000804E-011	1	0.000000E+000
1	71.76630916	2.000804E-011	6.928038E-012	0	0.000000E+000
1	71.76939942	6.928038E-012	2.000804E-011	1	0.000000E+000
1	71.76965092	2.000804E-011	6.928038E-012	0	0.000000E+000
1	71.76986267	6.928038E-012	2.000804E-011	1	0.000000E+000
1	71.76997068	2.000804E-011	6.928038E-012	0	0.000000E+000
1	71.77033903	6.928038E-012	2.000804E-011	1	0.000000E+000
1	71.77049085	2.000804E-011	6.928038E-012	0	0.000000E+000
1	71.77073583	6.928038E-012	2.000804E-011	1	0.000000E+000
1	71.77121888	2.000804E-011	6.928038E-012	0	0.000000E+000
1	71.77244288	6.928038E-012	2.000804E-011	1	0.000000E+000
1	71.77290587	2.000804E-011	6.928038E-012	0	0.000000E+000
1	71.77529308	6.928038E-012	2.000804E-011	1	0.000000E+000
1	71.77549356	2.000804E-011	6.928038E-012	0	0.000000E+000
1	71.77550799	6.928038E-012	2.000804E-011	1	0.000000E+000
1	71.77575227	2.000804E-011	6.928038E-012	0	0.000000E+000
1	71.77724848	6.928038E-012	2.000804E-011	1	0.000000E+000
1	71.77727126	2.000804E-011	6.928038E-012	0	0.000000E+000
1	71.77729554	6.928038E-012	2.000804E-011	1	0.000000E+000
1	71.77746531	2.000804E-011	6.928038E-012	0	0.000000E+000
1	71.77880488	6.928038E-012	2.000804E-011	1	0.000000E+000
1	71.77909864	2.000804E-011	6.928038E-012	0	0.000000E+000
1	71.77962384	6.928038E-012	2.000804E-011	1	0.000000E+000
1	71.77984285	2.000804E-011	6.928038E-012	0	0.000000E+000
1	71.77997744	6.928038E-012	2.000804E-011	1	0.000000E+000
1	71.78010607	2.000804E-011	6.928038E-012	0	0.000000E+000
1	71.78017835	6.928038E-012	2.000804E-011	1	0.000000E+000
1	71.78026893	2.000804E-011	6.928038E-012	0	0.000000E+000
1	71.78121370	6.928038E-012	2.000804E-011	1	0.000000E+000
1	71.78160553	2.000804E-011	6.928038E-012	0	0.000000E+000
1	71.78162675	6.928038E-012	2.000804E-011	1	0.000000E+000
1	71.78206763	2.000804E-011	6.928038E-012	0	0.000000E+000
1	71.78222061	6.928038E-012	2.000804E-011	1	0.000000E+000
1	71.78259212	2.000804E-011	6.928038E-012	0	0.000000E+000
1	71.78345740	6.928038E-012	2.000804E-011	1	0.000000E+000
1	71.78349998	2.000804E-011	6.928038E-012	0	0.000000E+000
1	71.78514687	6.928038E-012	2.000804E-011	1	0.000000E+000
1	71.78534067	2.000804E-011	6.928038E-012	0	0.000000E+000
1	71.78611504	6.928038E-012	2.000804E-011	1	0.000000E+000
1	71.78655570	2.000804E-011	6.928038E-012	0	0.000000E+000
1	71.78658515	6.928038E-012	2.000804E-011	1	0.000000E+000
1	71.78681471	2.000804E-011	6.928038E-012	0	0.000000E+000
1	71.78756296	6.928038E-012	2.000804E-011	1	0.000000E+000
1	71.78782487	2.000804E-011	6.928038E-012	0	0.000000E+000
1	71.78834631	6.928038E-012	2.000804E-011	1	0.000000E+000
1	71.78840748	2.000804E-011	6.928038E-012	0	0.000000E+000
1	71.78922876	6.928038E-012	2.000804E-011	1	0.000000E+000
1	71.78950143	2.000804E-011	6.928038E-012	0	0.000000E+000
1	71.79292359	6.928038E-012	2.000804E-011	1	0.000000E+000
1	71.79346082	2.000804E-011	6.928038E-012	0	0.000000E+000
1	71.79347931	6.928038E-012	2.000804E-011	1	0.000000E+000
1	71.79469742	2.000804E-011	6.928038E-012	0	0.000000E+000
1	71.79513282	6.928038E-012	2.000804E-011	1	0.000000E+000
1	71.79545069	2.000804E-011	6.928038E-012	0	0.000000E+000
1	71.79643732	6.928038E-012	2.000804E-011	1	0.000000E+000
1	71.79656223	2.000804E-011	6.928038E-012	0	0.000000E+000
1	71.79690603	6.928038E-012	2.000804E-011	1	0.000000E+000
1	71.79759926	2.000804E-011	6.928038E-012	0	0.000000E+000
1	71.79842227	6.928038E-012	2.000804E-011	1	0.000000E+000
1	71.79886979	2.000804E-011	6.928038E-012	0	0.000000E+000
1	71.79957069	6.928038E-012	2.000804E-011	1	0.000000E+000
1	71.79958794	2.000804E-011	6.928038E-012	0	0.000000E+000
1	71.79961130	6.928038E-012	2.000804E-011	1	0.000000E+000
1	71.79985797	2.000804E-011	6.928038E-012	0	0.000000E+000
1	71.80080114	6.928038E-012	2.000804E-011	1	0.000000E+000
1	71.80117493	2.000804E-011	6.928038E-012	0	0.000000E+000
1	71.80192796	6.928038E-012	2.000804E-011	1	0.000000E+000
1	71.80242176	2.000804E-011	6.928038E-012	0	0.000000E+000
1	71.80717209	6.928038E-012	2.000804E-011	1	0.000000E+000
1	71.80760636	2.000804E-011	6.928038E-012	0	0.000000E+000
1	71.81038656	6.928038E-012	2.000804E-011	1	0.000000E+000
1	71.81051566	2.000804E-011	6.928038E-012	0	0.000000E+000
1	71.81115316	6.928038E-012	2.000804E-011	1	0.000000E+000
1	71.81156715	2.000804E-011	6.928038E-012	0	0.000000E+000
1	71.82492471	6.928038E-012	2.000804E-011	1	0.000000E+000
1	71.82631891	2.000804E-011	6.928038E-012	0	0.000000E+000
1	71.82683032	6.928038E-012	2.000804E-011	1	0.000000E+000
1	71.82695333	2.000804E-011	6.928038E-012	0	0.000000E+000
1	71.83495679	6.928038E-012	2.000804E-011	1	0.000000E+000
1	71.83522360	2.000804E-011	6.928038E-012	0	0.000000E+000
1	71.83524357	6.928038E-012	2.000804E-011	1	0.000000E+000
1	71.83531550	2.000804E-011	6.928038E-012	0	0.000000E+000
1	71.83628582	6.928038E-012	2.000804E-011	1	0.000000E+000
1	71.83643686	2.000804E-011	6.928038E-012	0	0.000000E+000
1	71.83645849	6.928038E-012	2.000804E-011	1	0.000000E+000
1	71.83695130	2.000804E-011	6.928038E-012	0	0.000000E+000
1	71.83769191	6.928038E-012	2.000804E-011	1	0.000000E+000
1	71.83773256	2.000804E-011	6.928038E-012	0	0.000000E+000
1	71.83951299	6.928038E-012	2.000804E-011	1	0.000000E+000
1	71.83957152	2.000804E-011	6.928038E-012	0	0.000000E+000
1	71.83957562	6.928038E-012	2.000804E-011	1	0.000000E+000
1	71.84002050	2.000804E-011	6.928038E-012	0	0.000000E+000
1	71.84348144	6.928038E-012	2.000804E-011	1	0.000000E+000
1	71.84485201	2.000804E-011	6.928038E-012	0	0.000000E+000
1	71.84615512	6.928038E-012	2.000804E-011	1	0.000000E+000
1	71.84625423	2.000804E-011	6.928038E-012	0	0.000000E+000
1	71.84652975	6.928038E-012	2.000804E-011	1	0.000000E+000
1	71.84666301	2.000804E-011	6.928038E-012	0	0.000000E+000
1	74.60864690	6.960761E-012	2.004076E-011	1	0.000000E+000
1	74.60932705	2.004076E-011	6.960761E-012	0	0.000000E+000
1	74.60985740	6.960761E-012	2.004076E-011	1	0.000000E+000
1	74.61005942	2.004076E-011	6.960761E-012	0	0.000000E+000
1	74.61166749	6.960761E-012	2.004076E-011	1	0.000000E+000
1	74.61173950	2.004076E-011	6.960761E-012	0	0.000000E+000
1	74.61175176	6.960761E-012	2.004076E-011	1	0.000000E+000
1	74.61196820	2.004076E-011	6.960761E-012	0	0.000000E+000
1	74.61234953	6.960761E-012	2.004076E-011	1	0.000000E+000
1	74.61251347	2.004076E-011	6.960761E-012	0	0.000000E+000
1	74.61262501	6.960761E-012	2.004076E-011	1	0.000000E+000
1	74.61319738	2.004076E-011	6.960761E-012	0	0.000000E+000
1	74.61434038	6.960761E-012	2.004076E-011	1	0.000000E+000
1	74.61437713	2.004076E-011	6.960761E-012	0	0.000000E+000
1	74.61452817	6.960761E-012	2.004076E-011	1	0.000000E+000
1	74.61459872	2.004076E-011	6.960761E-012	0	0.000000E+000
1	74.61539826	6.960761E-012	2.004076E-011	1	0.000000E+000
1	74.61582494	2.004076E-011	6.960761E-012	0	0.000000E+000
1	74.61693431	6.960761E-012	2.004076E-011	1	0.000000E+000
1	74.61755340	2.004076E-011	6.960761E-012	0	0.000000E+000
1	74.64171677	6.960761E-012	2.004076E-011	1	0.000000E+000
1	74.64256563	2.004076E-011	6.960761E-012	0	0.000000E+000
1	74.64362479	6.960761E-012	2.004076E-011	1	0.000000E+000
1	74.64378926	2.004076E-011	6.960761E-012	0	0.000000E+000
1	74.64427913	6.960761E-012	2.004076E-011	1	0.000000E+000
1	74.64435094	2.004076E-011	6.960761E-012	0	0.000000E+000
1	74.64480027	6.960761E-012	2.004076E-011	1	0.000000E+000
1	74.64510858	2.004076E-011	6.960761E-012	0	0.000000E+000
1	74.64511829	6.960761E-012	2.004076E-011	1	0.000000E+000
1	74.64563753	2.004076E-011	6.960761E-012	0	0.000000E+000
1	74.64636117	6.960761E-012	2.004076E-011	1	0.000000E+000
1	74.64637026	2.004076E-011	6.960761E-012	0	0.000000E+000
1	74.64692217	6.960761E-012	2.004076E-011	1	0.000000E+000
1	74.64697252	2.004076E-011	6.960761E-012	0	0.000000E+000
1	74.64753927	6.960761E-012	2.004076E-011	1	0.000000E+000
1	74.64778395	2.004076E-011	6.960761E-012	0	0.000000E+000
1	74.66361199	6.960761E-012	2.004076E-011	1	0.000000E+000
1	74.66367837	2.004076E-011	6.960761E-012	0	0.000000E+000
1	74.66369625	6.960761E-012	2.004076E-011	1	0.000000E+000
1	74.66389569	2.004076E-011	6.960761E-012	0	0.000000E+000
1	74.66445531	6.960761E-012	2.004076E-011	1	0.000000E+000
1	74.66525825	2.004076E-011	6.960761E-012	0	0.000000E+000
1	74.66796405	6.960761E-012	2.004076E-011	1	0.000000E+000
1	74.66806343	2.004076E-011	6.960761E-012	0	0.000000E+000
1	74.66874774	6.960761E-012	2.004076E-011	1	0.000000E+000
1	74.66882604	2.004076E-011	6.960761E-012	0	0.000000E+000
1	74.66948532	6.960761E-012	2.004076E-011	1	0.000000E+000
1	74.66964931	2.004076E-011	6.960761E-012	0	0.000000E+000
1	74.66979073	6.960761E-012	2.004076E-011	1	0.000000E+000
1	74.66982526	2.004076E-011	6.960761E-012	0	0.000000E+000
1	74.67130088	6.960761E-012	2.004076E-011	1	0.000000E+000
1	74.67262318	2.004076E-011	6.960761E-012	0	0.000000E+000
1	74.67265736	6.960761E-012	2.004076E-011	1	0.000000E+000
1	74.67289889	2.004076E-011	6.960761E-012	0	0.000000E+000
1	74.68149834	6.960761E-012	2.004076E-011	1	0.000000E+000
1	74.68216648	2.004076E-011	6.960761E-012	0	0.000000E+000
1	74.68373353	6.960761E-012	2.004076E-011	1	0.000000E+000
1	74.68411579	2.004076E-011	6.960761E-012	0	0.000000E+000
1	74.68416960	6.960761E-012	2.004076E-011	1	0.000000E+000
1	74.68425913	2.004076E-011	6.960761E-012	0	0.000000E+000
1	74.68628444	6.960761E-012	2.004076E-011	1	0.000000E+000
1	74.68632204	2.004076E-011	6.960761E-012	0	0.000000E+000
1	74.68851756	6.960761E-012	2.004076E-011	1	0.000000E+000
1	74.68876018	2.004076E-011	6.960761E-012	0	0.000000E+000
1	74.68942654	6.960761E-012	2.004076E-011	1	0.000000E+000
1	74.68968059	2.004076E-011	6.960761E-012	0	0.000000E+000
1	74.69188343	6.960761E-012	2.004076E-011	1	0.000000E+000
1	74.69204166	2.004076E-011	6.960761E-012	0	0.000000E+000
1	74.69336778	6.960761E-012	2.004076E-011	1	0.000000E+000
1	74.69342123	2.004076E-011	6.960761E-012	0	0.000000E+000
1	74.69692192	6.960761E-012	2.004076E-011	1	0.000000E+000
1	74.69736461	2.004076E-011	6.960761E-012	0	0.000000E+000
1	74.69936225	6.960761E-012	2.004076E-011	1	0.000000E+000
1	74.69965475	2.004076E-011	6.960761E-012	0	0.000000E+000
1	74.70009165	6.960761E-012	2.004076E-011	1	0.000000E+000
1	74.70016746	2.004076E-011	6.960761E-012	0	0.000000E+000
1	74.70046306	6.960761E-012	2.004076E-011	1	0.000000E+000
1	74.70051766	2.004076E-011	6.960761E-012	0	0.000000E+000
1	74.70052633	6.960761E-012	2.004076E-011	1	0.000000E+000
1	74.70071106	2.004076E-011	6.960761E-012	0	0.000000E+000
1	74.70200739	6.960761E-012	2.004076E-011	1	0.000000E+000
1	74.70235630	2.004076E-011	6.960761E-012	0	0.000000E+000
1	76.72787035	7.016011E-012	2.009601E-011	1	0.000000E+000
1	76.72899359	2.009601E-011	7.016011E-012	0	0.000000E+000
1	76.73104681	7.016011E-012	2.009601E-011	1	0.000000E+000
1	76.73143729	2.009601E-011	7.016011E-012	0	0.000000E+000
1	76.73146620	7.016011E-012	2.009601E-011	1	0.000000E+000
1	76.73155179	2.009601E-011	7.016011E-012	0	0.000000E+000
1	76.74040664	7.016011E-012	2.009601E-011	1	0.000000E+000
1	76.74082333	2.009601E-011	7.016011E-012	0	0.000000E+000
1	76.74699282	7.016011E-012	2.009601E-011	1	0.000000E+000
1	76.74705488	2.009601E-011	7.016011E-012	0	0.000000E+000
1	76.74764565	7.016011E-012	2.009601E-011	1	0.000000E+000
1	76.74784032	2.009601E-011	7.016011E-012	0	0.000000E+000
1	76.74790266	7.016011E-012	2.009601E-011	1	0.000000E+000
1	76.74797518	2.009601E-011	7.016011E-012	0	0.000000E+000
1	76.75204993	7.016011E-012	2.009601E-011	1	0.000000E+000
1	76.75208302	2.009601E-011	7.016011E-012	0	0.000000E+000
1	76.75230463	7.016011E-012	2.009601E-011	1	0.000000E+000
1	76.75279767	2.009601E-011	7.016011E-012	0	0.000000E+000
1	76.76161527	7.016011E-012	2.009601E-011	1	0.000000E+000
1	76.76182282	2.009601E-011	7.016011E-012	0	0.000000E+000
1	76.77200266	7.016011E-012	2.009601E-011	1	0.000000E+000
1	76.77213573	2.009601E-011	7.016011E-012	0	0.000000E+000
1	76.77449123	7.016011E-012	2.009601E-011	1	0.000000E+000
1	76.77474608	2.009601E-011	7.016011E-012	0	0.000000E+000
1	76.78218382	7.016011E-012	2.009601E-011	1	0.000000E+000
1	76.78273491	2.009601E-011	7.016011E-012	0	0.000000E+000
1	76.78274023	7.016011E-012	2.009601E-011	1	0.000000E+000
1	76.78306941	2.009601E-011	7.016011E-012	0	0.000000E+000
1	76.78778452	7.016011E-012	2.009601E-011	1	0.000000E+000
1	76.78784000	2.009601E-011	7.016011E-012	0	0.000000E+000
1	76.78933513	7.016011E-012	2.009601E-011	1	0.000000E+000
1	76.78938960	2.009601E-011	7.016011E-012	0	0.000000E+000
1	76.78943046	7.016011E-012	2.009601E-011	1	0.000000E+000
1	76.78946571	2.009601E-011	7.016011E-012	0	0.000000E+000
1	76.78955280	7.016011E-012	2.009601E-011	1	0.000000E+000
1	76.78970895	2.009601E-011	7.016011E-012	0	0.000000E+000
1	76.79069640	7.016011E-012	2.009601E-011	1	0.000000E+000
1	76.79075430	2.009601E-011	7.016011E-012	0	0.000000E+000
1	76.79115320	7.016011E-012	2.009601E-011	1	0.000000E+000
1	76.79118982	2.009601E-011	7.016011E-012	0	0.000000E+000
1	76.79174915	7.016011E-012	2.009601E-011	1	0.000000E+000
1	76.79189410	2.009601E-011	7.016011E-012	0	0.000000E+000
1	76.80185224	7.016011E-012	2.009601E-011	1	0.000000E+000
1	76.80191078	2.009601E-011	7.016011E-012	0	0.000000E+000
1	76.80390233	7.016011E-012	2.009601E-011	1	0.000000E+000
1	76.80399596	2.009601E-011	7.016011E-012	0	0.000000E+000
1	76.80428292	7.016011E-012	2.009601E-011	1	0.000000E+000
1	76.80446503	2.009601E-011	7.016011E-012	0	0.000000E+000
1	76.80454006	7.016011E-012	2.009601E-011	1	0.000000E+000
1	76.80465349	2.009601E-011	7.016011E-012	0	0.000000E+000
1	76.80608365	7.016011E-012	2.009601E-011	1	0.000000E+000
1	76.80632397	2.009601E-011	7.016011E-012	0	0.000000E+000
1	76.80715820	7.016011E-012	2.009601E-011	1	0.000000E+000
1	76.80720103	2.009601E-011	7.016011E-012	0	0.000000E+000
1	76.80754100	7.016011E-012	2.009601E-011	1	0.000000E+000
1	76.80822775	2.009601E-011	7.016011E-012	0	0.000000E+000
1	76.80877444	7.016011E-012	2.009601E-011	1	0.000000E+000
1	76.80895572	2.009601E-011	7.016011E-012	0	0.000000E+000
1	76.81136929	7.016011E-012	2.009601E-011	1	0.000000E+000
1	76.81203675	2.009601E-011	7.016011E-012	0	0.000000E+000
1	76.81228478	7.016011E-012	2.009601E-011	1	0.000000E+000
1	76.81242552	2.009601E-011	7.016011E-012	0	0.000000E+000
1	76.81521370	7.016011E-012	2.009601E-011	1	0.000000E+000
1	76.81530329	2.009601E-011	7.016011E-012	0	0.000000E+000
1	76.81537849	7.016011E-012	2.009601E-011	1	0.000000E+000
1	76.81540081	2.009601E-011	7.016011E-012	0	0.000000E+000
1	76.81695466	7.016011E-012	2.009601E-011	1	0.000000E+000
1	76.81700499	2.009601E-011	7.016011E-012	0	0.000000E+000
1	76.81774525	7.016011E-012	2.009601E-011	1	0.000000E+000
1	76.81787619	2.009601E-011	7.016011E-012	0	0.000000E+000
1	76.81827111	7.016011E-012	2.009601E-011	1	0.000000E+000
1	76.81851709	2.009601E-011	7.016011E-012	0	0.000000E+000
1	76.82163855	7.016011E-012	2.009601E-011	1	0.000000E+000
1	76.82167106	2.009601E-011	7.016011E-012	0	0.000000E+000
1	76.82168350	7.016011E-012	2.009601E-011	1	0.000000E+000
1	76.82199151	2.009601E-011	7.016011E-012	0	0.000000E+000
1	76.82742153	7.016011E-012	2.009601E-011	1	0.000000E+000
1	76.82789503	2.009601E-011	7.016011E-012	0	0.000000E+000
1	76.82792900	7.016011E-012	2.009601E-011	1	0.000000E+000
1	76.82800463	2.009601E-011	7.016011E-012	0	0.000000E+000
1	76.82814538	7.016011E-012	2.009601E-011	1	0.000000E+000
1	76.82922294	2.009601E-011	7.016011E-012	0	0.000000E+000
1	76.83117208	7.016011E-012	2.009601E-011	1	0.000000E+000
1	76.83154349	2.009601E-011	7.016011E-012	0	0.000000E+000
1	76.83157007	7.016011E-012	2.009601E-011	1	0.000000E+000
1	76.83184059	2.009601E-011	7.016011E-012	0	0.000000E+000
1	76.83205894	7.016011E-012	2.009601E-011	1	0.000000E+000
1	76.83221746	2.009601E-011	7.016011E-012	0	0.000000E+000
1	76.83545717	7.016011E-012	2.009601E-011	1	0.000000E+000
1	76.83565520	2.009601E-011	7.016011E-012	0	0.000000E+000
1	76.83751884	7.016011E-012	2.009601E-011	1	0.000000E+000
1	76.83758436	2.009601E-011	7.016011E-012	0	0.000000E+000
1	76.84150032	7.016011E-012	2.009601E-011	1	0.000000E+000
1	76.84173250	2.009601E-011	7.016011E-012	0	0.000000E+000
1	76.84558360	7.016011E-012	2.009601E-011	1	0.000000E+000
1	76.84603642	2.009601E-011	7.016011E-012	0	0.000000E+000
1	76.84771500	7.016011E-012	2.009601E-011	1	0.000000E+000
1	76.84792314	2.009601E-011	7.016011E-012	0	0.000000E+000
1	76.84804756	7.016011E-012	2.009601E-011	1	0.000000E+000
1	76.84850632	2.009601E-011	7.016011E-012	0	0.000000E+000
1	76.85668562	7.016011E-012	2.009601E-011	1	0.000000E+000
1	76.85671659	2.009601E-011	7.016011E-012	0	0.000000E+000
1	76.86433397	7.016011E-012	2.009601E-011	1	0.000000E+000
1	76.86445890	2.009601E-011	7.016011E-012	0	0.000000E+000
1	76.86486384	7.016011E-012	2.009601E-011	1	0.000000E+000
1	76.86513643	2.009601E-011	7.016011E-012	0	0.000000E+000
1	76.86650749	7.016011E-012	2.009601E-011	1	0.000000E+000
1	76.86668270	2.009601E-011	7.016011E-012	0	0.000000E+000
1	76.86715933	7.016011E-012	2.009601E-011	1	0.000000E+000
1	76.86721003	2.009601E-011	7.016011E-012	0	0.000000E+000
1	76.86761492	7.016011E-012	2.009601E-011	1	0.000000E+000
1	76.86813648	2.009601E-011	7.016011E-012	0	0.000000E+000
1	76.88156292	7.016011E-012	2.009601E-011	1	0.000000E+000
1	76.88203596	2.009601E-011	7.016011E-012	0	0.000000E+000
1	76.88331512	7.016011E-012	2.009601E-011	1	0.000000E+000
1	76.88338188	2.009601E-011	7.016011E-012	0	0.000000E+000
1	76.88438066	7.016011E-012	2.009601E-011	1	0.000000E+000
1	76.88441012	2.009601E-011	7.016011E-012	0	0.000000E+000
1	76.88449504	7.016011E-012	2.009601E-011	1	0.000000E+000
1	76.88467883	2.009601E-011	7.016011E-012	0	0.000000E+000
1	76.88672777	7.016011E-012	2.009601E-011	1	0.000000E+000
1	76.88678666	2.009601E-011	7.016011E-012	0	0.000000E+000
1	76.88698438	7.016011E-012	2.009601E-011	1	0.000000E+000
1	76.88730260	2.009601E-011	7.016011E-012	0	0.000000E+000
1	76.88772699	7.016011E-012	2.009601E-011	1	0.000000E+000
1	76.88803437	2.009601E-011	7.016011E-012	0	0.000000E+000
1	76.89035916	7.016011E-012	2.009601E-011	1	0.000000E+000
1	76.89037723	2.009601E-011	7.016011E-012	0	0.000000E+000
1	76.89044050	7.016011E-012	2.009601E-011	1	0.000000E+000
1	76.89054172	2.009601E-011	7.016011E-012	0	0.000000E+000
1	76.89272137	7.016011E-012	2.009601E-011	1	0.000000E+000
1	76.89289895	2.009601E-011	7.016011E-012	0	0.000000E+000
1	76.89386668	7.016011E-012	2.009601E-011	1	0.000000E+000
1	76.89403206	2.009601E-011	7.016011E-012	0	0.000000E+000
1	76.89802274	7.016011E-012	2.009601E-011	1	0.000000E+000
1	76.89806325	2.009601E-011	7.016011E-012	0	0.000000E+000
1	76.89817630	7.016011E-012	2.009601E-011	1	0.000000E+000
1	76.89837065	2.009601E-011	7.016011E-012	0	0.000000E+000
1	76.89993979	7.016011E-012	2.009601E-011	1	0.000000E+000
1	76.90001926	2.009601E-011	7.016011E-012	0	0.000000E+000
1	76.90173928	7.016011E-012	2.009601E-011	1	0.000000E+000
1	76.90229176	2.009601E-011	7.016011E-012	0	0.000000E+000
1	76.90281762	7.016011E-012	2.009601E-011	1	0.000000E+000
1	76.90290500	2.009601E-011	7.016011E-012	0	0.000000E+000
1	76.90319894	7.016011E-012	2.009601E-011	1	0.000000E+000
1	76.90329413	2.009601E-011	7.016011E-012	0	0.000000E+000
1	76.90538511	7.016011E-012	2.009601E-011	1	0.000000E+000
1	76.90561614	2.009601E-011	7.016011E-012	0	0.000000E+000
1	76.90807572	7.016011E-012	2.009601E-011	1	0.000000E+000
1	76.90852027	2.009601E-011	7.016011E-012	0	0.000000E+000
1	76.91064728	7.016011E-012	2.009601E-011	1	0.000000E+000
1	76.91097287	2.009601E-011	7.016011E-012	0	0.000000E+000
1	76.91298772	7.016011E-012	2.009601E-011	1	0.000000E+000
1	76.91303949	2.009601E-011	7.016011E-012	0	0.000000E+000
1	76.91484265	7.016011E-012	2.009601E-011	1	0.000000E+000
1	76.91485425	2.009601E-011	7.016011E-012	0	0.000000E+000
1	76.91489181	7.016011E-012	2.009601E-011	1	0.000000E+000
1	76.91509116	2.009601E-011	7.016011E-012	0	0.000000E+000
1	76.91570550	7.016011E-012	2.009601E-011	1	0.000000E+000
1	76.91578500	2.009601E-011	7.016011E-012	0	0.000000E+000
1	76.92012020	7.016011E-012	2.009601E-011	1	0.000000E+000
1	76.92047578	2.009601E-011	7.016011E-012	0	0.000000E+000
1	76.92066958	7.016011E-012	2.009601E-011	1	0.000000E+000
1	76.92075049	2.009601E-011	7.016011E-012	0	0.000000E+000
1	76.92076662	7.016011E-012	2.009601E-011	1	0.000000E+000
1	76.92084778	2.009601E-011	7.016011E-012	0	0.000000E+000
1	76.92145929	7.016011E-012	2.009601E-011	1	0.000000E+000
1	76.92148409	2.009601E-011	7.016011E-012	0	0.000000E+000
1	76.92168443	7.016011E-012	2.009601E-011	1	0.000000E+000
1	76.92197164	2.009601E-011	7.016011E-012	0	0.000000E+000
1	76.92264318	7.016011E-012	2.009601E-011	1	0.000000E+000
1	76.92270214	2.009601E-011	7.016011E-012	0	0.000000E+000
1	76.92319007	7.016011E-012	2.009601E-011	1	0.000000E+000
1	76.92333562	2.009601E-011	7.016011E-012	0	0.000000E+000
1	76.92335381	7.016011E-012	2.009601E-011	1	0.000000E+000
1	76.92353831	2.009601E-011	7.016011E-012	0	0.000000E+000
1	76.92377046	7.016011E-012	2.009601E-011	1	0.000000E+000
1	76.92397923	2.009601E-011	7.016011E-012	0	0.000000E+000
1	76.93629952	7.016011E-012	2.009601E-011	1	0.000000E+000
1	76.93653596	2.009601E-011	7.016011E-012	0	0.000000E+000
1	76.93718728	7.016011E-012	2.009601E-011	1	0.000000E+000
1	76.93729308	2.009601E-011	7.016011E-012	0	0.000000E+000
1	76.93738803	7.016011E-012	2.009601E-011	1	0.000000E+000
1	76.93787790	2.009601E-011	7.016011E-012	0	0.000000E+000
1	76.93879622	7.016011E-012	2.009601E-011	1	0.000000E+000
1	76.93895540	2.009601E-011	7.016011E-012	0	0.000000E+000
1	76.94390293	7.016011E-012	2.009601E-011	1	0.000000E+000
1	76.94400860	2.009601E-011	7.016011E-012	0	0.000000E+000
1	76.94451782	7.016011E-012	2.009601E-011	1	0.000000E+000
1	76.94455398	2.009601E-011	7.016011E-012	0	0.000000E+000
1	76.94715454	7.016011E-012	2.009601E-011	1	0.000000E+000
1	76.94723504	2.009601E-011	7.016011E-012	0	0.000000E+000
1	76.95246886	7.016011E-012	2.009601E-011	1	0.000000E+000
1	76.95247349	2.009601E-011	7.016011E-012	0	0.000000E+000
1	76.95617983	7.016011E-012	2.009601E-011	1	0.000000E+000
1	76.95639612	2.009601E-011	7.016011E-012	0	0.000000E+000
1	76.95806652	7.016011E-012	2.009601E-011	1	0.000000E+000
1	76.95836182	2.009601E-011	7.016011E-012	0	0.000000E+000
1	76.95851124	7.016011E-012	2.009601E-011	1	0.000000E+000
1	76.95860644	2.009601E-011	7.016011E-012	0	0.000000E+000
1	76.96001894	7.016011E-012	2.009601E-011	1	0.000000E+000
1	76.96029312	2.009601E-011	7.016011E-012	0	0.000000E+000
1	76.96067086	7.016011E-012	2.009601E-011	1	0.000000E+000
1	76.96094052	2.009601E-011	7.016011E-012	0	0.000000E+000
1	76.96160358	7.016011E-012	2.009601E-011	1	0.000000E+000
1	76.96163635	2.009601E-011	7.016011E-012	0	0.000000E+000
1	76.96166164	7.016011E-012	2.009601E-011	1	0.000000E+000
1	76.96200730	2.009601E-011	7.016011E-012	0	0.000000E+000
1	76.96374420	7.016011E-012	2.009601E-011	1	0.000000E+000
1	76.96403661	2.009601E-011	7.016011E-012	0	0.000000E+000
1	76.96491274	7.016011E-012	2.009601E-011	1	0.000000E+000
1	76.96504364	2.009601E-011	7.016011E-012	0	0.000000E+000
1	76.96909120	7.016011E-012	2.009601E-011	1	0.000000E+000
1	76.96919555	2.009601E-011	7.016011E-012	0	0.000000E+000
1	76.96921459	7.016011E-012	2.009601E-011	1	0.000000E+000
1	76.96923884	2.009601E-011	7.016011E-012	0	0.000000E+000
1	76.97012619	7.016011E-012	2.009601E-011	1	0.000000E+000
1	76.97015373	2.009601E-011	7.016011E-012	0	0.000000E+000
1	76.97176020	7.016011E-012	2.009601E-011	1	0.000000E+000
1	76.97210533	2.009601E-011	7.016011E-012	0	0.000000E+000
1	76.97382821	7.016011E-012	2.009601E-011	1	0.000000E+000
1	76.97385600	2.009601E-011	7.016011E-012	0	0.000000E+000
1	76.97749340	7.016011E-012	2.009601E-011	1	0.000000E+000
1	76.97770093	2.009601E-011	7.016011E-012	0	0.000000E+000
1	76.97799596	7.016011E-012	2.009601E-011	1	0.000000E+000
1	76.97802063	2.009601E-011	7.016011E-012	0	0.000000E+000
1	76.98324042	7.016011E-012	2.009601E-011	1	0.000000E+000
1	76.98348630	2.009601E-011	7.016011E-012	0	0.000000E+000
1	76.98470817	7.016011E-012	2.009601E-011	1	0.000000E+000
1	76.98525615	2.009601E-011	7.016011E-012	0	0.000000E+000
1	76.98541444	7.016011E-012	2.009601E-011	1	0.000000E+000
1	76.98561834	2.009601E-011	7.016011E-012	0	0.000000E+000
1	76.98629867	7.016011E-012	2.009601E-011	1	0.000000E+000
1	76.98639542	2.009601E-011	7.016011E-012	0	0.000000E+000
1	76.98815026	7.016011E-012	2.009601E-011	1	0.000000E+000
1	76.98826443	2.009601E-011	7.016011E-012	0	0.000000E+000
1	76.98855076	7.016011E-012	2.009601E-011	1	0.000000E+000
1	76.98886350	2.009601E-011	7.016011E-012	0	0.000000E+000
1	76.99469749	7.016011E-012	2.009601E-011	1	0.000000E+000
1	76.99495908	2.009601E-011	7.016011E-012	0	0.000000E+000
1	78.67969609	6.722540E-012	1.980254E-011	1	0.000000E+000
1	78.68026224	1.980254E-011	6.722540E-012	0	0.000000E+000
1	78.68071594	6.722540E-012	1.980254E-011	1	0.000000E+000
1	78.68094755	1.980254E-011	6.722540E-012	0	0.000000E+000
1	78.68301126	6.722540E-012	1.980254E-011	1	0.000000E+000
1	78.68315886	1.980254E-011	6.722540E-012	0	0.000000E+000
1	78.68397897	6.722540E-012	1.980254E-011	1	0.000000E+000
1	78.68403205	1.980254E-011	6.722540E-012	0	0.000000E+000
1	78.68551988	6.722540E-012	1.980254E-011	1	0.000000E+000
1	78.68564958	1.980254E-011	6.722540E-012	0	0.000000E+000
1	78.74718145	6.722540E-012	1.980254E-011	1	0.000000E+000
1	78.74767813	1.980254E-011	6.722540E-012	0	0.000000E+000
1	78.75046188	6.722540E-012	1.980254E-011	1	0.000000E+000
1	78.75053613	1.980254E-011	6.722540E-012	0	0.000000E+000
1	78.75172510	6.722540E-012	1.980254E-011	1	0.000000E+000
1	78.75184803	1.980254E-011	6.722540E-012	0	0.000000E+000
1	78.80255148	6.722540E-012	1.980254E-011	1	0.000000E+000
1	78.80271167	1.980254E-011	6.722540E-012	0	0.000000E+000
1	78.80322255	6.722540E-012	1.980254E-011	1	0.000000E+000
1	78.80336138	1.980254E-011	6.722540E-012	0	0.000000E+000
1	78.80431655	6.722540E-012	1.980254E-011	1	0.000000E+000
1	78.80464606	1.980254E-011	6.722540E-012	0	0.000000E+000
1	78.80536754	6.722540E-012	1.980254E-011	1	0.000000E+000
1	78.80550888	1.980254E-011	6.722540E-012	0	0.000000E+000
1	78.80623850	6.722540E-012	1.980254E-011	1	0.000000E+000
1	78.80641518	1.980254E-011	6.722540E-012	0	0.000000E+000
1	78.80659004	6.722540E-012	1.980254E-011	1	0.000000E+000
1	78.80667126	1.980254E-011	6.722540E-012	0	0.000000E+000
1	78.80802494	6.722540E-012	1.980254E-011	1	0.000000E+000
1	78.80809457	1.980254E-011	6.722540E-012	0	0.000000E+000
1	78.80837439	6.722540E-012	1.980254E-011	1	0.000000E+000
1	78.80853767	1.980254E-011	6.722540E-012	0	0.000000E+000
1	78.80890913	6.722540E-012	1.980254E-011	1	0.000000E+000
1	78.80924430	1.980254E-011	6.722540E-012	0	0.000000E+000
1	78.81115982	6.722540E-012	1.980254E-011	1	0.000000E+000
1	78.81140747	1.980254E-011	6.722540E-012	0	0.000000E+000
1	78.81165505	6.722540E-012	1.980254E-011	1	0.000000E+000
1	78.81172070	1.980254E-011	6.722540E-012	0	0.000000E+000
1	78.81417998	6.722540E-012	1.980254E-011	1	0.000000E+000
1	78.81471812	1.980254E-011	6.722540E-012	0	0.000000E+000
1	78.81674738	6.722540E-012	1.980254E-011	1	0.000000E+000
1	78.81722703	1.980254E-011	6.722540E-012	0	0.000000E+000
1	78.82057039	6.722540E-012	1.980254E-011	1	0.000000E+000
1	78.82089851	1.980254E-011	6.722540E-012	0	0.000000E+000
1	78.82235728	6.722540E-012	1.980254E-011	1	0.000000E+000
1	78.82243315	1.980254E-011	6.722540E-012	0	0.000000E+000
1	78.82572455	6.722540E-012	1.980254E-011	1	0.000000E+000
1	78.82630301	1.980254E-011	6.722540E-012	0	0.000000E+000
1	78.82661832	6.722540E-012	1.980254E-011	1	0.000000E+000
1	78.82694925	1.980254E-011	6.722540E-012	0	0.000000E+000
1	78.82725575	6.722540E-012	1.980254E-011	1	0.000000E+000
1	78.82732743	1.980254E-011	6.722540E-012	0	0.000000E+000
1	78.82736957	6.722540E-012	1.980254E-011	1	0.000000E+000
1	78.82821162	1.980254E-011	6.722540E-012	0	0.000000E+000
1	78.83225588	6.722540E-012	1.980254E-011	1	0.000000E+000
1	78.83239081	1.980254E-011	6.722540E-012	0	0.000000E+000
1	78.83257478	6.722540E-012	1.980254E-011	1	0.000000E+000
1	78.83285841	1.980254E-011	6.722540E-012	0	0.000000E+000
1	78.83321964	6.722540E-012	1.980254E-011	1	0.000000E+000
1	78.83323389	1.980254E-011	6.722540E-012	0	0.000000E+000
1	78.83378454	6.722540E-012	1.980254E-011	1	0.000000E+000
1	78.83393821	1.980254E-011	6.722540E-012	0	0.000000E+000
1	78.83512889	6.722540E-012	1.980254E-011	1	0.000000E+000
1	78.83563681	1.980254E-011	6.722540E-012	0	0.000000E+000
1	78.83594803	6.722540E-012	1.980254E-011	1	0.000000E+000
1	78.83627819	1.980254E-011	6.722540E-012	0	0.000000E+000
1	78.83819987	6.722540E-012	1.980254E-011	1	0.000000E+000
1	78.83872494	1.980254E-011	6.722540E-012	0	0.000000E+000
1	78.83953590	6.722540E-012	1.980254E-011	1	0.000000E+000
1	78.83959443	1.980254E-011	6.722540E-012	0	0.000000E+000
1	78.84198931	6.722540E-012	1.980254E-011	1	0.000000E+000
1	78.84203259	1.980254E-011	6.722540E-012	0	0.000000E+000
1	78.84775919	6.722540E-012	1.980254E-011	1	0.000000E+000
1	78.84830824	1.980254E-011	6.722540E-012	0	0.000000E+000
1	78.84834579	6.722540E-012	1.980254E-011	1	0.000000E+000
1	78.84842017	1.980254E-011	6.722540E-012	0	0.000000E+000
1	78.85197645	6.722540E-012	1.980254E-011	1	0.000000E+000
1	78.85235743	1.980254E-011	6.722540E-012	0	0.000000E+000
1	78.85356733	6.722540E-012	1.980254E-011	1	0.000000E+000
1	78.85361202	1.980254E-011	6.722540E-012	0	0.000000E+000
1	78.85504583	6.722540E-012	1.980254E-011	1	0.000000E+000
1	78.85507402	1.980254E-011	6.722540E-012	0	0.000000E+000
1	78.85692647	6.722540E-012	1.980254E-011	1	0.000000E+000
1	78.85774818	1.980254E-011	6.722540E-012	0	0.000000E+000
1	78.86532295	6.722540E-012	1.980254E-011	1	0.000000E+000
1	78.86556258	1.980254E-011	6.722540E-012	0	0.000000E+000
1	78.86706780	6.722540E-012	1.980254E-011	1	0.000000E+000
1	78.86729293	1.980254E-011	6.722540E-012	0	0.000000E+000
1	78.86761441	6.722540E-012	1.980254E-011	1	0.000000E+000
1	78.86816700	1.980254E-011	6.722540E-012	0	0.000000E+000
1	78.86848232	6.722540E-012	1.980254E-011	1	0.000000E+000
1	78.86856453	1.980254E-011	6.722540E-012	0	0.000000E+000
1	78.86950062	6.722540E-012	1.980254E-011	1	0.000000E+000
1	78.86957410	1.980254E-011	6.722540E-012	0	0.000000E+000
1	78.87240707	6.722540E-012	1.980254E-011	1	0.000000E+000
1	78.87349773	1.980254E-011	6.722540E-012	0	0.000000E+000
1	78.87460799	6.722540E-012	1.980254E-011	1	0.000000E+000
1	78.87488998	1.980254E-011	6.722540E-012	0	0.000000E+000
1	78.87521523	6.722540E-012	1.980254E-011	1	0.000000E+000
1	78.87560879	1.980254E-011	6.722540E-012	0	0.000000E+000
1	78.87636678	6.722540E-012	1.980254E-011	1	0.000000E+000
1	78.87685757	1.980254E-011	6.722540E-012	0	0.000000E+000
1	78.87740384	6.722540E-012	1.980254E-011	1	0.000000E+000
1	78.87813974	1.980254E-011	6.722540E-012	0	0.000000E+000
1	78.87848139	6.722540E-012	1.980254E-011	1	0.000000E+000
1	78.87861228	1.980254E-011	6.722540E-012	0	0.000000E+000
1	78.87864793	6.722540E-012	1.980254E-011	1	0.000000E+000
1	78.87888134	1.980254E-011	6.722540E-012	0	0.000000E+000
1	78.87902531	6.722540E-012	1.980254E-011	1	0.000000E+000
1	78.87921721	1.980254E-011	6.722540E-012	0	0.000000E+000
1	78.87943639	6.722540E-012	1.980254E-011	1	0.000000E+000
1	78.87961662	1.980254E-011	6.722540E-012	0	0.000000E+000
1	78.87978808	6.722540E-012	1.980254E-011	1	0.000000E+000
1	78.88018759	1.980254E-011	6.722540E-012	0	0.000000E+000
1	78.88237123	6.722540E-012	1.980254E-011	1	0.000000E+000
1	78.88254951	1.980254E-011	6.722540E-012	0	0.000000E+000
1	78.88313487	6.722540E-012	1.980254E-011	1	0.000000E+000
1	78.88337676	1.980254E-011	6.722540E-012	0	0.000000E+000
1	78.88955050	6.722540E-012	1.980254E-011	1	0.000000E+000
1	78.88989374	1.980254E-011	6.722540E-012	0	0.000000E+000
1	78.89350261	6.722540E-012	1.980254E-011	1	0.000000E+000
1	78.89358582	1.980254E-011	6.722540E-012	0	0.000000E+000
1	78.89564469	6.722540E-012	1.980254E-011	1	0.000000E+000
1	78.89591506	1.980254E-011	6.722540E-012	0	0.000000E+000
1	78.90080846	6.722540E-012	1.980254E-011	1	0.000000E+000
1	78.90099058	1.980254E-011	6.722540E-012	0	0.000000E+000
1	78.90103471	6.722540E-012	1.980254E-011	1	0.000000E+000
1	78.90204700	1.980254E-011	6.722540E-012	0	0.000000E+000
1	78.90265623	6.722540E-012	1.980254E-011	1	0.000000E+000
1	78.90303656	1.980254E-011	6.722540E-012	0	0.000000E+000
1	78.90316757	6.722540E-012	1.980254E-011	1	0.000000E+000
1	78.90335924	1.980254E-011	6.722540E-012	0	0.000000E+000
1	78.90365643	6.722540E-012	1.980254E-011	1	0.000000E+000
1	78.90374809	1.980254E-011	6.722540E-012	0	0.000000E+000
1	78.90453930	6.722540E-012	1.980254E-011	1	0.000000E+000
1	78.90467954	1.980254E-011	6.722540E-012	0	0.000000E+000
1	78.90634805	6.722540E-012	1.980254E-011	1	0.000000E+000
1	78.90665554	1.980254E-011	6.722540E-012	0	0.000000E+000
1	78.90811063	6.722540E-012	1.980254E-011	1	0.000000E+000
1	78.90815127	1.980254E-011	6.722540E-012	0	0.000000E+000
1	78.90846615	6.722540E-012	1.980254E-011	1	0.000000E+000
1	78.90882553	1.980254E-011	6.722540E-012	0	0.000000E+000
1	78.90920881	6.722540E-012	1.980254E-011	1	0.000000E+000
1	78.90925375	1.980254E-011	6.722540E-012	0	0.000000E+000
1	78.90954046	6.722540E-012	1.980254E-011	1	0.000000E+000
1	78.90957480	1.980254E-011	6.722540E-012	0	0.000000E+000
1	78.90974704	6.722540E-012	1.980254E-011	1	0.000000E+000
1	78.91001701	1.980254E-011	6.722540E-012	0	0.000000E+000
1	78.91016154	6.722540E-012	1.980254E-011	1	0.000000E+000
1	78.91091315	1.980254E-011	6.722540E-012	0	0.000000E+000
1	78.91102538	6.722540E-012	1.980254E-011	1	0.000000E+000
1	78.91190927	1.980254E-011	6.722540E-012	0	0.000000E+000
1	78.91220956	6.722540E-012	1.980254E-011	1	0.000000E+000
1	78.91229541	1.980254E-011	6.722540E-012	0	0.000000E+000
1	78.91369087	6.722540E-012	1.980254E-011	1	0.000000E+000
1	78.91384104	1.980254E-011	6.722540E-012	0	0.000000E+000
1	78.91414649	6.722540E-012	1.980254E-011	1	0.000000E+000
1	78.91427730	1.980254E-011	6.722540E-012	0	0.000000E+000
1	78.91431180	6.722540E-012	1.980254E-011	1	0.000000E+000
1	78.91451499	1.980254E-011	6.722540E-012	0	0.000000E+000
1	78.91582867	6.722540E-012	1.980254E-011	1	0.000000E+000
1	78.91637665	1.980254E-011	6.722540E-012	0	0.000000E+000
1	78.91900851	6.722540E-012	1.980254E-011	1	0.000000E+000
1	78.91905374	1.980254E-011	6.722540E-012	0	0.000000E+000
1	78.91994074	6.722540E-012	1.980254E-011	1	0.000000E+000
1	78.92010454	1.980254E-011	6.722540E-012	0	0.000000E+000
1	78.92155879	6.722540E-012	1.980254E-011	1	0.000000E+000
1	78.92162886	1.980254E-011	6.722540E-012	0	0.000000E+000
1	78.92242075	6.722540E-012	1.980254E-011	1	0.000000E+000
1	78.92272525	1.980254E-011	6.722540E-012	0	0.000000E+000
1	78.92290800	6.722540E-012	1.980254E-011	1	0.000000E+000
1	78.92351555	1.980254E-011	6.722540E-012	0	0.000000E+000
1	78.92469335	6.722540E-012	1.980254E-011	1	0.000000E+000
1	78.92482492	1.980254E-011	6.722540E-012	0	0.000000E+000
1	78.92563440	6.722540E-012	1.980254E-011	1	0.000000E+000
1	78.92577748	1.980254E-011	6.722540E-012	0	0.000000E+000
1	78.92853052	6.722540E-012	1.980254E-011	1	0.000000E+000
1	78.92929794	1.980254E-011	6.722540E-012	0	0.000000E+000
1	78.92982426	6.722540E-012	1.980254E-011	1	0.000000E+000
1	78.93007773	1.980254E-011	6.722540E-012	0	0.000000E+000
1	78.93037938	6.722540E-012	1.980254E-011	1	0.000000E+000
1	78.93047497	1.980254E-011	6.722540E-012	0	0.000000E+000
1	78.93059682	6.722540E-012	1.980254E-011	1	0.000000E+000
1	78.93059934	1.980254E-011	6.722540E-012	0	0.000000E+000
1	78.93122240	6.722540E-012	1.980254E-011	1	0.000000E+000
1	78.93124412	1.980254E-011	6.722540E-012	0	0.000000E+000
1	78.93330336	6.722540E-012	1.980254E-011	1	0.000000E+000
1	78.93348774	1.980254E-011	6.722540E-012	0	0.000000E+000
1	78.93372735	6.722540E-012	1.980254E-011	1	0.000000E+000
1	78.93386283	1.980254E-011	6.722540E-012	0	0.000000E+000
1	78.93516443	6.722540E-012	1.980254E-011	1	0.000000E+000
1	78.93524008	1.980254E-011	6.722540E-012	0	0.000000E+000
1	78.93559630	6.722540E-012	1.980254E-011	1	0.000000E+000
1	78.93569044	1.980254E-011	6.722540E-012	0	0.000000E+000
1	78.93725656	6.722540E-012	1.980254E-011	1	0.000000E+000
1	78.93774882	1.980254E-011	6.722540E-012	0	0.000000E+000
1	78.93820717	6.722540E-012	1.980254E-011	1	0.000000E+000
1	78.93863109	1.980254E-011	6.722540E-012	0	0.000000E+000
1	78.97495873	6.722540E-012	1.980254E-011	1	0.000000E+000
1	78.97502553	1.980254E-011	6.722540E-012	0	0.000000E+000
1	78.97667829	6.722540E-012	1.980254E-011	1	0.000000E+000
1	78.97827679	1.980254E-011	6.722540E-012	0	0.000000E+000
1	78.97878000	6.722540E-012	1.980254E-011	1	0.000000E+000
1	78.97878284	1.980254E-011	6.722540E-012	0	0.000000E+000
1	78.97958602	6.722540E-012	1.980254E-011	1	0.000000E+000
1	78.97976787	1.980254E-011	6.722540E-012	0	0.000000E+000
1	78.98058888	6.722540E-012	1.980254E-011	1	0.000000E+000
1	78.98077252	1.980254E-011	6.722540E-012	0	0.000000E+000
1	78.98116100	6.722540E-012	1.980254E-011	1	0.000000E+000
1	78.98183722	1.980254E-011	6.722540E-012	0	0.000000E+000
1	78.98340741	6.722540E-012	1.980254E-011	1	0.000000E+000
1	78.98344416	1.980254E-011	6.722540E-012	0	0.000000E+000
1	78.98370058	6.722540E-012	1.980254E-011	1	0.000000E+000
1	78.98396916	1.980254E-011	6.722540E-012	0	0.000000E+000
1	78.98426360	6.722540E-012	1.980254E-011	1	0.000000E+000
1	78.98428170	1.980254E-011	6.722540E-012	0	0.000000E+000
1	78.98462535	6.722540E-012	1.980254E-011	1	0.000000E+000
1	78.98510418	1.980254E-011	6.722540E-012	0	0.000000E+000
1	78.98860025	6.722540E-012	1.980254E-011	1	0.000000E+000
1	78.98881606	1.980254E-011	6.722540E-012	0	0.000000E+000
1	78.98918358	6.722540E-012	1.980254E-011	1	0.000000E+000
1	78.98933232	1.980254E-011	6.722540E-012	0	0.000000E+000
1	78.99051924	6.722540E-012	1.980254E-011	1	0.000000E+000
1	78.99070221	1.980254E-011	6.722540E-012	0	0.000000E+000
1	78.99071716	6.722540E-012	1.980254E-011	1	0.000000E+000
1	78.99075952	1.980254E-011	6.722540E-012	0	0.000000E+000
1	78.99180961	6.722540E-012	1.980254E-011	1	0.000000E+000
1	78.99188930	1.980254E-011	6.722540E-012	0	0.000000E+000
1	78.99239699	6.722540E-012	1.980254E-011	1	0.000000E+000
1	78.99243837	1.980254E-011	6.722540E-012	0	0.000000E+000
1	78.99254004	6.722540E-012	1.980254E-011	1	0.000000E+000
1	78.99268394	1.980254E-011	6.722540E-012	0	0.000000E+000
1	78.99389795	6.722540E-012	1.980254E-011	1	0.000000E+000
1	78.99399410	1.980254E-011	6.722540E-012	0	0.000000E+000
1	78.99496319	6.722540E-012	1.980254E-011	1	0.000000E+000
1	78.99522858	1.980254E-011	6.722540E-012	0	0.000000E+000
1	78.99605732	6.722540E-012	1.980254E-011	1	0.000000E+000
1	78.99638648	1.980254E-011	6.722540E-012	0	0.000000E+000
1	78.99969818	6.722540E-012	1.980254E-011	1	0.000000E+000
1	78.99974364	1.980254E-011	6.722540E-012	0	0.000000E+000
1	78.99978176	6.722540E-012	1.980254E-011	1	0.000000E+000
1	78.99981635	1.980254E-011	6.722540E-012	0	0.000000E+000
1	79.00383052	6.722540E-012	1.980254E-011	1	0.000000E+000
1	79.00409036	1.980254E-011	6.722540E-012	0	0.000000E+000
1	79.00682479	6.722540E-012	1.980254E-011	1	0.000000E+000
1	79.00709016	1.980254E-011	6.722540E-012	0	0.000000E+000
1	79.01107655	6.722540E-012	1.980254E-011	1	0.000000E+000
1	79.01126761	1.980254E-011	6.722540E-012	0	0.000000E+000
1	79.01218945	6.722540E-012	1.980254E-011	1	0.000000E+000
1	79.01225648	1.980254E-011	6.722540E-012	0	0.000000E+000
1	79.01264016	6.722540E-012	1.980254E-011	1	0.000000E+000
1	79.01276381	1.980254E-011	6.722540E-012	0	0.000000E+000
1	79.01278086	6.722540E-012	1.980254E-011	1	0.000000E+000
1	79.01324898	1.980254E-011	6.722540E-012	0	0.000000E+000
1	79.01407199	6.722540E-012	1.980254E-011	1	0.000000E+000
1	79.01445879	1.980254E-011	6.722540E-012	0	0.000000E+000
1	79.01481219	6.722540E-012	1.980254E-011	1	0.000000E+000
1	79.01514658	1.980254E-011	6.722540E-012	0	0.000000E+000
1	79.01717012	6.722540E-012	1.980254E-011	1	0.000000E+000
1	79.01723397	1.980254E-011	6.722540E-012	0	0.000000E+000
1	79.01734572	6.722540E-012	1.980254E-011	1	0.000000E+000
1	79.01812347	1.980254E-011	6.722540E-012	0	0.000000E+000
1	79.01944104	6.722540E-012	1.980254E-011	1	0.000000E+000
1	79.01945118	1.980254E-011	6.722540E-012	0	0.000000E+000
1	79.02354257	6.722540E-012	1.980254E-011	1	0.000000E+000
1	79.02405838	1.980254E-011	6.722540E-012	0	0.000000E+000
1	79.02581142	6.722540E-012	1.980254E-011	1	0.000000E+000
1	79.02613286	1.980254E-011	6.722540E-012	0	0.000000E+000
1	79.02618232	6.722540E-012	1.980254E-011	1	0.000000E+000
1	79.02647535	1.980254E-011	6.722540E-012	0	0.000000E+000
1	79.02700102	6.722540E-012	1.980254E-011	1	0.000000E+000
1	79.02772320	1.980254E-011	6.722540E-012	0	0.000000E+000
1	79.02774077	6.722540E-012	1.980254E-011	1	0.000000E+000
1	79.02804201	1.980254E-011	6.722540E-012	0	0.000000E+000
1	79.02878058	6.722540E-012	1.980254E-011	1	0.000000E+000
1	79.02885067	1.980254E-011	6.722540E-012	0	0.000000E+000
1	79.03108141	6.722540E-012	1.980254E-011	1	0.000000E+000
1	79.03141443	1.980254E-011	6.722540E-012	0	0.000000E+000
1	79.77758017	6.674838E-012	1.975484E-011	1	0.000000E+000
1	79.77796705	1.975484E-011	6.674838E-012	0	0.000000E+000
1	79.77836453	6.674838E-012	1.975484E-011	1	0.000000E+000
1	79.77841663	1.975484E-011	6.674838E-012	0	0.000000E+000
1	79.77843181	6.674838E-012	1.975484E-011	1	0.000000E+000
1	79.77858762	1.975484E-011	6.674838E-012	0	0.000000E+000
1	79.77881467	6.674838E-012	1.975484E-011	1	0.000000E+000
1	79.77888669	1.975484E-011	6.674838E-012	0	0.000000E+000
1	79.78106100	6.674838E-012	1.975484E-011	1	0.000000E+000
1	79.78141411	1.975484E-011	6.674838E-012	0	0.000000E+000
1	79.78926708	6.674838E-012	1.975484E-011	1	0.000000E+000
1	79.78950501	1.975484E-011	6.674838E-012	0	0.000000E+000
1	79.79467036	6.674838E-012	1.975484E-011	1	0.000000E+000
1	79.79516591	1.975484E-011	6.674838E-012	0	0.000000E+000
1	79.79724746	6.674838E-012	1.975484E-011	1	0.000000E+000
1	79.79733368	1.975484E-011	6.674838E-012	0	0.000000E+000
1	79.79734541	6.674838E-012	1.975484E-011	1	0.000000E+000
1	79.79739520	1.975484E-011	6.674838E-012	0	0.000000E+000
1	79.79874067	6.674838E-012	1.975484E-011	1	0.000000E+000
1	79.79901348	1.975484E-011	6.674838E-012	0	0.000000E+000
1	79.80058545	6.674838E-012	1.975484E-011	1	0.000000E+000
1	79.80061760	1.975484E-011	6.674838E-012	0	0.000000E+000
1	79.80436810	6.674838E-012	1.975484E-011	1	0.000000E+000
1	79.80440841	1.975484E-011	6.674838E-012	0	0.000000E+000
1	79.80542498	6.674838E-012	1.975484E-011	1	0.000000E+000
1	79.80586656	1.975484E-011	6.674838E-012	0	0.000000E+000
1	79.80762748	6.674838E-012	1.975484E-011	1	0.000000E+000
1	79.80777950	1.975484E-011	6.674838E-012	0	0.000000E+000
1	79.80785385	6.674838E-012	1.975484E-011	1	0.000000E+000
1	79.80792276	1.975484E-011	6.674838E-012	0	0.000000E+000
1	79.80793305	6.674838E-012	1.975484E-011	1	0.000000E+000
1	79.80816831	1.975484E-011	6.674838E-012	0	0.000000E+000
1	79.80819050	6.674838E-012	1.975484E-011	1	0.000000E+000
1	79.80855369	1.975484E-011	6.674838E-012	0	0.000000E+000
1	79.80981996	6.674838E-012	1.975484E-011	1	0.000000E+000
1	79.81012850	1.975484E-011	6.674838E-012	0	0.000000E+000
1	79.81185759	6.674838E-012	1.975484E-011	1	0.000000E+000
1	79.81217794	1.975484E-011	6.674838E-012	0	0.000000E+000
1	79.81719818	6.674838E-012	1.975484E-011	1	0.000000E+000
1	79.81737982	1.975484E-011	6.674838E-012	0	0.000000E+000
1	79.82021847	6.674838E-012	1.975484E-011	1	0.000000E+000
1	79.82035494	1.975484E-011	6.674838E-012	0	0.000000E+000
1	79.82318865	6.674838E-012	1.975484E-011	1	0.000000E+000
1	79.82321178	1.975484E-011	6.674838E-012	0	0.000000E+000
1	79.82410099	6.674838E-012	1.975484E-011	1	0.000000E+000
1	79.82413000	1.975484E-011	6.674838E-012	0	0.000000E+000
1	79.82414682	6.674838E-012	1.975484E-011	1	0.000000E+000
1	79.82446581	1.975484E-011	6.674838E-012	0	0.000000E+000
1	79.82492277	6.674838E-012	1.975484E-011	1	0.000000E+000
1	79.82496555	1.975484E-011	6.674838E-012	0	0.000000E+000
1	79.82498743	6.674838E-012	1.975484E-011	1	0.000000E+000
1	79.82500974	1.975484E-011	6.674838E-012	0	0.000000E+000
1	79.82725972	6.674838E-012	1.975484E-011	1	0.000000E+000
1	79.82757105	1.975484E-011	6.674838E-012	0	0.000000E+000
1	79.82757905	6.674838E-012	1.975484E-011	1	0.000000E+000
1	79.82813404	1.975484E-011	6.674838E-012	0	0.000000E+000
1	79.83375176	6.674838E-012	1.975484E-011	1	0.000000E+000
1	79.83384146	1.975484E-011	6.674838E-012	0	0.000000E+000
1	79.83435577	6.674838E-012	1.975484E-011	1	0.000000E+000
1	79.83442865	1.975484E-011	6.674838E-012	0	0.000000E+000
1	79.83928457	6.674838E-012	1.975484E-011	1	0.000000E+000
1	79.83959243	1.975484E-011	6.674838E-012	0	0.000000E+000
1	79.84059509	6.674838E-012	1.975484E-011	1	0.000000E+000
1	79.84082246	1.975484E-011	6.674838E-012	0	0.000000E+000
1	79.84302442	6.674838E-012	1.975484E-011	1	0.000000E+000
1	79.84328259	1.975484E-011	6.674838E-012	0	0.000000E+000
1	79.84388638	6.674838E-012	1.975484E-011	1	0.000000E+000
1	79.84391375	1.975484E-011	6.674838E-012	0	0.000000E+000
1	79.84410082	6.674838E-012	1.975484E-011	1	0.000000E+000
1	79.84444115	1.975484E-011	6.674838E-012	0	0.000000E+000
1	79.84773571	6.674838E-012	1.975484E-011	1	0.000000E+000
1	79.84801127	1.975484E-011	6.674838E-012	0	0.000000E+000
1	79.84878261	6.674838E-012	1.975484E-011	1	0.000000E+000
1	79.84949335	1.975484E-011	6.674838E-012	0	0.000000E+000
1	79.85084151	6.674838E-012	1.975484E-011	1	0.000000E+000
1	79.85122241	1.975484E-011	6.674838E-012	0	0.000000E+000
1	79.85161753	6.674838E-012	1.975484E-011	1	0.000000E+000
1	79.85164512	1.975484E-011	6.674838E-012	0	0.000000E+000
1	79.85426735	6.674838E-012	1.975484E-011	1	0.000000E+000
1	79.85442112	1.975484E-011	6.674838E-012	0	0.000000E+000
1	79.85574062	6.674838E-012	1.975484E-011	1	0.000000E+000
1	79.85613712	1.975484E-011	6.674838E-012	0	0.000000E+000
1	79.85807068	6.674838E-012	1.975484E-011	1	0.000000E+000
1	79.85820595	1.975484E-011	6.674838E-012	0	0.000000E+000
1	79.85837518	6.674838E-012	1.975484E-011	1	0.000000E+000
1	79.85843871	1.975484E-011	6.674838E-012	0	0.000000E+000
1	79.85898911	6.674838E-012	1.975484E-011	1	0.000000E+000
1	79.85901422	1.975484E-011	6.674838E-012	0	0.000000E+000
1	79.85912678	6.674838E-012	1.975484E-011	1	0.000000E+000
1	79.85944047	1.975484E-011	6.674838E-012	0	0.000000E+000
1	79.86164725	6.674838E-012	1.975484E-011	1	0.000000E+000
1	79.86214764	1.975484E-011	6.674838E-012	0	0.000000E+000
1	79.86217132	6.674838E-012	1.975484E-011	1	0.000000E+000
1	79.86256375	1.975484E-011	6.674838E-012	0	0.000000E+000
1	79.86410221	6.674838E-012	1.975484E-011	1	0.000000E+000
1	79.86456760	1.975484E-011	6.674838E-012	0	0.000000E+000
1	79.86596438	6.674838E-012	1.975484E-011	1	0.000000E+000
1	79.86619627	1.975484E-011	6.674838E-012	0	0.000000E+000
1	79.86800141	6.674838E-012	1.975484E-011	1	0.000000E+000
1	79.86813030	1.975484E-011	6.674838E-012	0	0.000000E+000
1	79.87216977	6.674838E-012	1.975484E-011	1	0.000000E+000
1	79.87222911	1.975484E-011	6.674838E-012	0	0.000000E+000
1	79.87342809	6.674838E-012	1.975484E-011	1	0.000000E+000
1	79.87444111	1.975484E-011	6.674838E-012	0	0.000000E+000
1	79.87672996	6.674838E-012	1.975484E-011	1	0.000000E+000
1	79.87763178	1.975484E-011	6.674838E-012	0	0.000000E+000
1	79.87765718	6.674838E-012	1.975484E-011	1	0.000000E+000
1	79.87773075	1.975484E-011	6.674838E-012	0	0.000000E+000
1	79.88611955	6.674838E-012	1.975484E-011	1	0.000000E+000
1	79.88618190	1.975484E-011	6.674838E-012	0	0.000000E+000
1	79.89462898	6.674838E-012	1.975484E-011	1	0.000000E+000
1	79.89489132	1.975484E-011	6.674838E-012	0	0.000000E+000
1	79.89796785	6.674838E-012	1.975484E-011	1	0.000000E+000
1	79.89804058	1.975484E-011	6.674838E-012	0	0.000000E+000
1	79.90077403	6.674838E-012	1.975484E-011	1	0.000000E+000
1	79.90078808	1.975484E-011	6.674838E-012	0	0.000000E+000
1	79.90280070	6.674838E-012	1.975484E-011	1	0.000000E+000
1	79.90304807	1.975484E-011	6.674838E-012	0	0.000000E+000
1	79.90332627	6.674838E-012	1.975484E-011	1	0.000000E+000
1	79.90340009	1.975484E-011	6.674838E-012	0	0.000000E+000
1	79.90352899	6.674838E-012	1.975484E-011	1	0.000000E+000
1	79.90380232	1.975484E-011	6.674838E-012	0	0.000000E+000
1	79.90409906	6.674838E-012	1.975484E-011	1	0.000000E+000
1	79.90439448	1.975484E-011	6.674838E-012	0	0.000000E+000
1	79.90451147	6.674838E-012	1.975484E-011	1	0.000000E+000
1	79.90456142	1.975484E-011	6.674838E-012	0	0.000000E+000
1	79.90459591	6.674838E-012	1.975484E-011	1	0.000000E+000
1	79.90526700	1.975484E-011	6.674838E-012	0	0.000000E+000
1	79.91288285	6.674838E-012	1.975484E-011	1	0.000000E+000
1	79.91340865	1.975484E-011	6.674838E-012	0	0.000000E+000
1	79.91404899	6.674838E-012	1.975484E-011	1	0.000000E+000
1	79.91407771	1.975484E-011	6.674838E-012	0	0.000000E+000
1	79.91412422	6.674838E-012	1.975484E-011	1	0.000000E+000
1	79.91422528	1.975484E-011	6.674838E-012	0	0.000000E+000
1	79.91451323	6.674838E-012	1.975484E-011	1	0.000000E+000
1	79.91473093	1.975484E-011	6.674838E-012	0	0.000000E+000
1	79.91483114	6.674838E-012	1.975484E-011	1	0.000000E+000
1	79.91510796	1.975484E-011	6.674838E-012	0	0.000000E+000
1	79.91612660	6.674838E-012	1.975484E-011	1	0.000000E+000
1	79.91631133	1.975484E-011	6.674838E-012	0	0.000000E+000
1	79.91641967	6.674838E-012	1.975484E-011	1	0.000000E+000
1	79.91682371	1.975484E-011	6.674838E-012	0	0.000000E+000
1	79.91999772	6.674838E-012	1.975484E-011	1	0.000000E+000
1	79.92023614	1.975484E-011	6.674838E-012	0	0.000000E+000
1	79.92029549	6.674838E-012	1.975484E-011	1	0.000000E+000
1	79.92042908	1.975484E-011	6.674838E-012	0	0.000000E+000
1	79.92085644	6.674838E-012	1.975484E-011	1	0.000000E+000
1	79.92106518	1.975484E-011	6.674838E-012	0	0.000000E+000
1	79.92609517	6.674838E-012	1.975484E-011	1	0.000000E+000
1	79.92675097	1.975484E-011	6.674838E-012	0	0.000000E+000
1	79.92747061	6.674838E-012	1.975484E-011	1	0.000000E+000
1	79.92766102	1.975484E-011	6.674838E-012	0	0.000000E+000
1	79.92780732	6.674838E-012	1.975484E-011	1	0.000000E+000
1	79.92795469	1.975484E-011	6.674838E-012	0	0.000000E+000
1	79.92945142	6.674838E-012	1.975484E-011	1	0.000000E+000
1	79.92952862	1.975484E-011	6.674838E-012	0	0.000000E+000
1	79.93005926	6.674838E-012	1.975484E-011	1	0.000000E+000
1	79.93047521	1.975484E-011	6.674838E-012	0	0.000000E+000
1	79.93050819	6.674838E-012	1.975484E-011	1	0.000000E+000
1	79.93053604	1.975484E-011	6.674838E-012	0	0.000000E+000
1	79.93154842	6.674838E-012	1.975484E-011	1	0.000000E+000
1	79.93200762	1.975484E-011	6.674838E-012	0	0.000000E+000
1	79.93297102	6.674838E-012	1.975484E-011	1	0.000000E+000
1	79.93305532	1.975484E-011	6.674838E-012	0	0.000000E+000
1	79.93440214	6.674838E-012	1.975484E-011	1	0.000000E+000
1	79.93481383	1.975484E-011	6.674838E-012	0	0.000000E+000
1	79.93483662	6.674838E-012	1.975484E-011	1	0.000000E+000
1	79.93486524	1.975484E-011	6.674838E-012	0	0.000000E+000
1	79.93514147	6.674838E-012	1.975484E-011	1	0.000000E+000
1	79.93520442	1.975484E-011	6.674838E-012	0	0.000000E+000
1	79.93528195	6.674838E-012	1.975484E-011	1	0.000000E+000
1	79.93536849	1.975484E-011	6.674838E-012	0	0.000000E+000
1	79.93538821	6.674838E-012	1.975484E-011	1	0.000000E+000
1	79.93545838	1.975484E-011	6.674838E-012	0	0.000000E+000
1	79.93762065	6.674838E-012	1.975484E-011	1	0.000000E+000
1	79.93796720	1.975484E-011	6.674838E-012	0	0.000000E+000
1	79.94234843	6.674838E-012	1.975484E-011	1	0.000000E+000
1	79.94261504	1.975484E-011	6.674838E-012	0	0.000000E+000
1	79.94377394	6.674838E-012	1.975484E-011	1	0.000000E+000
1	79.94380180	1.975484E-011	6.674838E-012	0	0.000000E+000
1	79.94399917	6.674838E-012	1.975484E-011	1	0.000000E+000
1	79.94407428	1.975484E-011	6.674838E-012	0	0.000000E+000
1	79.94409267	6.674838E-012	1.975484E-011	1	0.000000E+000
1	79.94426094	1.975484E-011	6.674838E-012	0	0.000000E+000
1	79.94480653	6.674838E-012	1.975484E-011	1	0.000000E+000
1	79.94486183	1.975484E-011	6.674838E-012	0	0.000000E+000
1	79.94844787	6.674838E-012	1.975484E-011	1	0.000000E+000
1	79.94861373	1.975484E-011	6.674838E-012	0	0.000000E+000
1	79.94870565	6.674838E-012	1.975484E-011	1	0.000000E+000
1	79.94889354	1.975484E-011	6.674838E-012	0	0.000000E+000
1	79.95144259	6.674838E-012	1.975484E-011	1	0.000000E+000
1	79.95158132	1.975484E-011	6.674838E-012	0	0.000000E+000
1	79.95164137	6.674838E-012	1.975484E-011	1	0.000000E+000
1	79.95170246	1.975484E-011	6.674838E-012	0	0.000000E+000
1	79.95179909	6.674838E-012	1.975484E-011	1	0.000000E+000
1	79.95185564	1.975484E-011	6.674838E-012	0	0.000000E+000
1	79.95475682	6.674838E-012	1.975484E-011	1	0.000000E+000
1	79.95525104	1.975484E-011	6.674838E-012	0	0.000000E+000
1	79.95803504	6.674838E-012	1.975484E-011	1	0.000000E+000
1	79.95821774	1.975484E-011	6.674838E-012	0	0.000000E+000
1	79.95894170	6.674838E-012	1.975484E-011	1	0.000000E+000
1	79.95900276	1.975484E-011	6.674838E-012	0	0.000000E+000
1	79.96088477	6.674838E-012	1.975484E-011	1	0.000000E+000
1	79.96099503	1.975484E-011	6.674838E-012	0	0.000000E+000
1	79.96513499	6.674838E-012	1.975484E-011	1	0.000000E+000
1	79.96544742	1.975484E-011	6.674838E-012	0	0.000000E+000
1	79.96558861	6.674838E-012	1.975484E-011	1	0.000000E+000
1	79.96583808	1.975484E-011	6.674838E-012	0	0.000000E+000
1	79.96600694	6.674838E-012	1.975484E-011	1	0.000000E+000
1	79.96608066	1.975484E-011	6.674838E-012	0	0.000000E+000
1	79.96691304	6.674838E-012	1.975484E-011	1	0.000000E+000
1	79.96703676	1.975484E-011	6.674838E-012	0	0.000000E+000
1	79.96786397	6.674838E-012	1.975484E-011	1	0.000000E+000
1	79.96789587	1.975484E-011	6.674838E-012	0	0.000000E+000
1	79.96794486	6.674838E-012	1.975484E-011	1	0.000000E+000
1	79.96841867	1.975484E-011	6.674838E-012	0	0.000000E+000
1	79.96866050	6.674838E-012	1.975484E-011	1	0.000000E+000
1	79.96884447	1.975484E-011	6.674838E-012	0	0.000000E+000
1	82.61759769	6.886926E-012	1.996693E-011	1	0.000000E+000
1	82.61842292	1.996693E-011	6.886926E-012	0	0.000000E+000
1	82.62110086	6.886926E-012	1.996693E-011	1	0.000000E+000
1	82.62141144	1.996693E-011	6.886926E-012	0	0.000000E+000
1	82.62366026	6.886926E-012	1.996693E-011	1	0.000000E+000
1	82.62376704	1.996693E-011	6.886926E-012	0	0.000000E+000
1	82.62409221	6.886926E-012	1.996693E-011	1	0.000000E+000
1	82.62436444	1.996693E-011	6.886926E-012	0	0.000000E+000
1	82.62461153	6.886926E-012	1.996693E-011	1	0.000000E+000
1	82.62462657	1.996693E-011	6.886926E-012	0	0.000000E+000
1	82.62472378	6.886926E-012	1.996693E-011	1	0.000000E+000
1	82.62517259	1.996693E-011	6.886926E-012	0	0.000000E+000
1	82.62522259	6.886926E-012	1.996693E-011	1	0.000000E+000
1	82.62531463	1.996693E-011	6.886926E-012	0	0.000000E+000
1	82.62591204	6.886926E-012	1.996693E-011	1	0.000000E+000
1	82.62653816	1.996693E-011	6.886926E-012	0	0.000000E+000
1	82.62698682	6.886926E-012	1.996693E-011	1	0.000000E+000
1	82.62799845	1.996693E-011	6.886926E-012	0	0.000000E+000
1	82.63076590	6.886926E-012	1.996693E-011	1	0.000000E+000
1	82.63089652	1.996693E-011	6.886926E-012	0	0.000000E+000
1	82.63095062	6.886926E-012	1.996693E-011	1	0.000000E+000
1	82.63121088	1.996693E-011	6.886926E-012	0	0.000000E+000
1	82.63196131	6.886926E-012	1.996693E-011	1	0.000000E+000
1	82.63206083	1.996693E-011	6.886926E-012	0	0.000000E+000
1	82.63206353	6.886926E-012	1.996693E-011	1	0.000000E+000
1	82.63252147	1.996693E-011	6.886926E-012	0	0.000000E+000
1	82.63319641	6.886926E-012	1.996693E-011	1	0.000000E+000
1	82.63331985	1.996693E-011	6.886926E-012	0	0.000000E+000
1	82.63334145	6.886926E-012	1.996693E-011	1	0.000000E+000
1	82.63347480	1.996693E-011	6.886926E-012	0	0.000000E+000
1	82.63470423	6.886926E-012	1.996693E-011	1	0.000000E+000
1	82.63471762	1.996693E-011	6.886926E-012	0	0.000000E+000
1	82.63545464	6.886926E-012	1.996693E-011	1	0.000000E+000
1	82.63549401	1.996693E-011	6.886926E-012	0	0.000000E+000
1	82.63922606	6.886926E-012	1.996693E-011	1	0.000000E+000
1	82.63928712	1.996693E-011	6.886926E-012	0	0.000000E+000
1	82.63973116	6.886926E-012	1.996693E-011	1	0.000000E+000
1	82.63995121	1.996693E-011	6.886926E-012	0	0.000000E+000
1	82.64074930	6.886926E-012	1.996693E-011	1	0.000000E+000
1	82.64132261	1.996693E-011	6.886926E-012	0	0.000000E+000
1	82.64197627	6.886926E-012	1.996693E-011	1	0.000000E+000
1	82.64201274	1.996693E-011	6.886926E-012	0	0.000000E+000
1	82.64265240	6.886926E-012	1.996693E-011	1	0.000000E+000
1	82.64272497	1.996693E-011	6.886926E-012	0	0.000000E+000
1	82.64275423	6.886926E-012	1.996693E-011	1	0.000000E+000
1	82.64328076	1.996693E-011	6.886926E-012	0	0.000000E+000
1	82.64331971	6.886926E-012	1.996693E-011	1	0.000000E+000
1	82.64371148	1.996693E-011	6.886926E-012	0	0.000000E+000
1	82.64376641	6.886926E-012	1.996693E-011	1	0.000000E+000
1	82.64386888	1.996693E-011	6.886926E-012	0	0.000000E+000
1	82.64390375	6.886926E-012	1.996693E-011	1	0.000000E+000
1	82.64418377	1.996693E-011	6.886926E-012	0	0.000000E+000
1	82.64426716	6.886926E-012	1.996693E-011	1	0.000000E+000
1	82.64450404	1.996693E-011	6.886926E-012	0	0.000000E+000
1	82.64594063	6.886926E-012	1.996693E-011	1	0.000000E+000
1	82.64601541	1.996693E-011	6.886926E-012	0	0.000000E+000
1	82.64905052	6.886926E-012	1.996693E-011	1	0.000000E+000
1	82.64916170	1.996693E-011	6.886926E-012	0	0.000000E+000
1	82.65064117	6.886926E-012	1.996693E-011	1	0.000000E+000
1	82.65081793	1.996693E-011	6.886926E-012	0	0.000000E+000
1	82.65152844	6.886926E-012	1.996693E-011	1	0.000000E+000
1	82.65172896	1.996693E-011	6.886926E-012	0	0.000000E+000
1	82.65219546	6.886926E-012	1.996693E-011	1	0.000000E+000
1	82.65234227	1.996693E-011	6.886926E-012	0	0.000000E+000
1	82.65235273	6.886926E-012	1.996693E-011	1	0.000000E+000
1	82.65245417	1.996693E-011	6.886926E-012	0	0.000000E+000
1	82.65253422	6.886926E-012	1.996693E-011	1	0.000000E+000
1	82.65255293	1.996693E-011	6.886926E-012	0	0.000000E+000
1	82.65408860	6.886926E-012	1.996693E-011	1	0.000000E+000
1	82.65429505	1.996693E-011	6.886926E-012	0	0.000000E+000
1	82.65497586	6.886926E-012	1.996693E-011	1	0.000000E+000
1	82.65521093	1.996693E-011	6.886926E-012	0	0.000000E+000
1	82.65587348	6.886926E-012	1.996693E-011	1	0.000000E+000
1	82.65601666	1.996693E-011	6.886926E-012	0	0.000000E+000
1	82.65604026	6.886926E-012	1.996693E-011	1	0.000000E+000
1	82.65608031	1.996693E-011	6.886926E-012	0	0.000000E+000
1	82.65991591	6.886926E-012	1.996693E-011	1	0.000000E+000
1	82.66083488	1.996693E-011	6.886926E-012	0	0.000000E+000
1	82.66136388	6.886926E-012	1.996693E-011	1	0.000000E+000
1	82.66160639	1.996693E-011	6.886926E-012	0	0.000000E+000
1	82.66171689	6.886926E-012	1.996693E-011	1	0.000000E+000
1	82.66180389	1.996693E-011	6.886926E-012	0	0.000000E+000
1	82.66283269	6.886926E-012	1.996693E-011	1	0.000000E+000
1	82.66301456	1.996693E-011	6.886926E-012	0	0.000000E+000
1	82.66556214	6.886926E-012	1.996693E-011	1	0.000000E+000
1	82.66572140	1.996693E-011	6.886926E-012	0	0.000000E+000
1	82.66601066	6.886926E-012	1.996693E-011	1	0.000000E+000
1	82.66624658	1.996693E-011	6.886926E-012	0	0.000000E+000
1	82.66649253	6.886926E-012	1.996693E-011	1	0.000000E+000
1	82.66726954	1.996693E-011	6.886926E-012	0	0.000000E+000
1	82.66891886	6.886926E-012	1.996693E-011	1	0.000000E+000
1	82.66941882	1.996693E-011	6.886926E-012	0	0.000000E+000
1	82.66969713	6.886926E-012	1.996693E-011	1	0.000000E+000
1	82.66971997	1.996693E-011	6.886926E-012	0	0.000000E+000
1	82.67149895	6.886926E-012	1.996693E-011	1	0.000000E+000
1	82.67179550	1.996693E-011	6.886926E-012	0	0.000000E+000
1	82.67341723	6.886926E-012	1.996693E-011	1	0.000000E+000
1	82.67349555	1.996693E-011	6.886926E-012	0	0.000000E+000
1	82.67387576	6.886926E-012	1.996693E-011	1	0.000000E+000
1	82.67391936	1.996693E-011	6.886926E-012	0	0.000000E+000
1	82.67495104	6.886926E-012	1.996693E-011	1	0.000000E+000
1	82.67533933	1.996693E-011	6.886926E-012	0	0.000000E+000
1	82.67565156	6.886926E-012	1.996693E-011	1	0.000000E+000
1	82.67589148	1.996693E-011	6.886926E-012	0	0.000000E+000
1	82.67600518	6.886926E-012	1.996693E-011	1	0.000000E+000
1	82.67612896	1.996693E-011	6.886926E-012	0	0.000000E+000
1	82.67845731	6.886926E-012	1.996693E-011	1	0.000000E+000
1	82.67852590	1.996693E-011	6.886926E-012	0	0.000000E+000
1	82.67920515	6.886926E-012	1.996693E-011	1	0.000000E+000
1	82.67928343	1.996693E-011	6.886926E-012	0	0.000000E+000
1	82.68116972	6.886926E-012	1.996693E-011	1	0.000000E+000
1	82.68139046	1.996693E-011	6.886926E-012	0	0.000000E+000
1	82.68209554	6.886926E-012	1.996693E-011	1	0.000000E+000
1	82.68222083	1.996693E-011	6.886926E-012	0	0.000000E+000
1	82.68328713	6.886926E-012	1.996693E-011	1	0.000000E+000
1	82.68349854	1.996693E-011	6.886926E-012	0	0.000000E+000
1	82.68462927	6.886926E-012	1.996693E-011	1	0.000000E+000
1	82.68467525	1.996693E-011	6.886926E-012	0	0.000000E+000
1	82.68521762	6.886926E-012	1.996693E-011	1	0.000000E+000
1	82.68576315	1.996693E-011	6.886926E-012	0	0.000000E+000
1	82.68698910	6.886926E-012	1.996693E-011	1	0.000000E+000
1	82.68753703	1.996693E-011	6.886926E-012	0	0.000000E+000
1	82.68784308	6.886926E-012	1.996693E-011	1	0.000000E+000
1	82.68844550	1.996693E-011	6.886926E-012	0	0.000000E+000
1	82.69009361	6.886926E-012	1.996693E-011	1	0.000000E+000
1	82.69020436	1.996693E-011	6.886926E-012	0	0.000000E+000
1	82.69096919	6.886926E-012	1.996693E-011	1	0.000000E+000
1	82.69101408	1.996693E-011	6.886926E-012	0	0.000000E+000
1	82.69219929	6.886926E-012	1.996693E-011	1	0.000000E+000
1	82.69235159	1.996693E-011	6.886926E-012	0	0.000000E+000
1	82.69675874	6.886926E-012	1.996693E-011	1	0.000000E+000
1	82.69705771	1.996693E-011	6.886926E-012	0	0.000000E+000
1	82.69998256	6.886926E-012	1.996693E-011	1	0.000000E+000
1	82.70018901	1.996693E-011	6.886926E-012	0	0.000000E+000
1	82.70028338	6.886926E-012	1.996693E-011	1	0.000000E+000
1	82.70034306	1.996693E-011	6.886926E-012	0	0.000000E+000
1	82.70036039	6.886926E-012	1.996693E-011	1	0.000000E+000
1	82.70059156	1.996693E-011	6.886926E-012	0	0.000000E+000
1	82.70214913	6.886926E-012	1.996693E-011	1	0.000000E+000
1	82.70232250	1.996693E-011	6.886926E-012	0	0.000000E+000
1	82.70246109	6.886926E-012	1.996693E-011	1	0.000000E+000
1	82.70257137	1.996693E-011	6.886926E-012	0	0.000000E+000
1	82.70401604	6.886926E-012	1.996693E-011	1	0.000000E+000
1	82.70423151	1.996693E-011	6.886926E-012	0	0.000000E+000
1	82.70463026	6.886926E-012	1.996693E-011	1	0.000000E+000
1	82.70480121	1.996693E-011	6.886926E-012	0	0.000000E+000
1	82.70526862	6.886926E-012	1.996693E-011	1	0.000000E+000
1	82.70598238	1.996693E-011	6.886926E-012	0	0.000000E+000
1	82.70630585	6.886926E-012	1.996693E-011	1	0.000000E+000
1	82.70682325	1.996693E-011	6.886926E-012	0	0.000000E+000
1	82.70752061	6.886926E-012	1.996693E-011	1	0.000000E+000
1	82.70826195	1.996693E-011	6.886926E-012	0	0.000000E+000
1	82.71092184	6.886926E-012	1.996693E-011	1	0.000000E+000
1	82.71095983	1.996693E-011	6.886926E-012	0	0.000000E+000
1	82.71099226	6.886926E-012	1.996693E-011	1	0.000000E+000
1	82.71103470	1.996693E-011	6.886926E-012	0	0.000000E+000
1	82.71120967	6.886926E-012	1.996693E-011	1	0.000000E+000
1	82.71124994	1.996693E-011	6.886926E-012	0	0.000000E+000
1	82.71129939	6.886926E-012	1.996693E-011	1	0.000000E+000
1	82.71139350	1.996693E-011	6.886926E-012	0	0.000000E+000
1	82.71341465	6.886926E-012	1.996693E-011	1	0.000000E+000
1	82.71369537	1.996693E-011	6.886926E-012	0	0.000000E+000
1	82.71413232	6.886926E-012	1.996693E-011	1	0.000000E+000
1	82.71432776	1.996693E-011	6.886926E-012	0	0.000000E+000
1	82.71500860	6.886926E-012	1.996693E-011	1	0.000000E+000
1	82.71526624	1.996693E-011	6.886926E-012	0	0.000000E+000
1	82.71630306	6.886926E-012	1.996693E-011	1	0.000000E+000
1	82.71665254	1.996693E-011	6.886926E-012	0	0.000000E+000
1	82.72049867	6.886926E-012	1.996693E-011	1	0.000000E+000
1	82.72073765	1.996693E-011	6.886926E-012	0	0.000000E+000
1	82.73254929	6.886926E-012	1.996693E-011	1	0.000000E+000
1	82.73276779	1.996693E-011	6.886926E-012	0	0.000000E+000
1	82.73281069	6.886926E-012	1.996693E-011	1	0.000000E+000
1	82.73285226	1.996693E-011	6.886926E-012	0	0.000000E+000
1	82.73286926	6.886926E-012	1.996693E-011	1	0.000000E+000
1	82.73291051	1.996693E-011	6.886926E-012	0	0.000000E+000
1	82.73349688	6.886926E-012	1.996693E-011	1	0.000000E+000
1	82.73361874	1.996693E-011	6.886926E-012	0	0.000000E+000
1	82.73699028	6.886926E-012	1.996693E-011	1	0.000000E+000
1	82.73704840	1.996693E-011	6.886926E-012	0	0.000000E+000
1	82.73801912	6.886926E-012	1.996693E-011	1	0.000000E+000
1	82.73818369	1.996693E-011	6.886926E-012	0	0.000000E+000
1	82.73819462	6.886926E-012	1.996693E-011	1	0.000000E+000
1	82.73822627	1.996693E-011	6.886926E-012	0	0.000000E+000
1	82.74316385	6.886926E-012	1.996693E-011	1	0.000000E+000
1	82.74351336	1.996693E-011	6.886926E-012	0	0.000000E+000
1	82.74369331	6.886926E-012	1.996693E-011	1	0.000000E+000
1	82.74380506	1.996693E-011	6.886926E-012	0	0.000000E+000
1	82.74473261	6.886926E-012	1.996693E-011	1	0.000000E+000
1	82.74479865	1.996693E-011	6.886926E-012	0	0.000000E+000
1	82.74705637	6.886926E-012	1.996693E-011	1	0.000000E+000
1	82.74731450	1.996693E-011	6.886926E-012	0	0.000000E+000
1	82.74735288	6.886926E-012	1.996693E-011	1	0.000000E+000
1	82.74795506	1.996693E-011	6.886926E-012	0	0.000000E+000
1	82.74812622	6.886926E-012	1.996693E-011	1	0.000000E+000
1	82.74835293	1.996693E-011	6.886926E-012	0	0.000000E+000
1	82.74896503	6.886926E-012	1.996693E-011	1	0.000000E+000
1	82.74902612	1.996693E-011	6.886926E-012	0	0.000000E+000
1	82.74945052	6.886926E-012	1.996693E-011	1	0.000000E+000
1	82.74957188	1.996693E-011	6.886926E-012	0	0.000000E+000
1	82.74961243	6.886926E-012	1.996693E-011	1	0.000000E+000
1	82.74967720	1.996693E-011	6.886926E-012	0	0.000000E+000
1	82.74984309	6.886926E-012	1.996693E-011	1	0.000000E+000
1	82.75001344	1.996693E-011	6.886926E-012	0	0.000000E+000
1	82.75191034	6.886926E-012	1.996693E-011	1	0.000000E+000
1	82.75205173	1.996693E-011	6.886926E-012	0	0.000000E+000
1	82.75258057	6.886926E-012	1.996693E-011	1	0.000000E+000
1	82.75279258	1.996693E-011	6.886926E-012	0	0.000000E+000
1	82.75281767	6.886926E-012	1.996693E-011	1	0.000000E+000
1	82.75332384	1.996693E-011	6.886926E-012	0	0.000000E+000
1	82.75473710	6.886926E-012	1.996693E-011	1	0.000000E+000
1	82.75479109	1.996693E-011	6.886926E-012	0	0.000000E+000
1	82.75642945	6.886926E-012	1.996693E-011	1	0.000000E+000
1	82.75667505	1.996693E-011	6.886926E-012	0	0.000000E+000
1	82.75752212	6.886926E-012	1.996693E-011	1	0.000000E+000
1	82.75775332	1.996693E-011	6.886926E-012	0	0.000000E+000
1	82.76136722	6.886926E-012	1.996693E-011	1	0.000000E+000
1	82.76143027	1.996693E-011	6.886926E-012	0	0.000000E+000
1	82.76303618	6.886926E-012	1.996693E-011	1	0.000000E+000
1	82.76322472	1.996693E-011	6.886926E-012	0	0.000000E+000
1	82.76348791	6.886926E-012	1.996693E-011	1	0.000000E+000
1	82.76358438	1.996693E-011	6.886926E-012	0	0.000000E+000
1	82.76395876	6.886926E-012	1.996693E-011	1	0.000000E+000
1	82.76422316	1.996693E-011	6.886926E-012	0	0.000000E+000
1	82.76435268	6.886926E-012	1.996693E-011	1	0.000000E+000
1	82.76460563	1.996693E-011	6.886926E-012	0	0.000000E+000
1	82.76662265	6.886926E-012	1.996693E-011	1	0.000000E+000
1	82.76698163	1.996693E-011	6.886926E-012	0	0.000000E+000
1	82.76727040	6.886926E-012	1.996693E-011	1	0.000000E+000
1	82.76728661	1.996693E-011	6.886926E-012	0	0.000000E+000
1	82.76733387	6.886926E-012	1.996693E-011	1	0.000000E+000
1	82.76750503	1.996693E-011	6.886926E-012	0	0.000000E+000
1	82.76761909	6.886926E-012	1.996693E-011	1	0.000000E+000
1	82.76775878	1.996693E-011	6.886926E-012	0	0.000000E+000
1	82.76832837	6.886926E-012	1.996693E-011	1	0.000000E+000
1	82.76857965	1.996693E-011	6.886926E-012	0	0.000000E+000
1	82.77084250	6.886926E-012	1.996693E-011	1	0.000000E+000
1	82.77088752	1.996693E-011	6.886926E-012	0	0.000000E+000
1	82.77230090	6.886926E-012	1.996693E-011	1	0.000000E+000
1	82.77291730	1.996693E-011	6.886926E-012	0	0.000000E+000
1	82.77347197	6.886926E-012	1.996693E-011	1	0.000000E+000
1	82.77378751	1.996693E-011	6.886926E-012	0	0.000000E+000
1	82.77689490	6.886926E-012	1.996693E-011	1	0.000000E+000
1	82.77759769	1.996693E-011	6.886926E-012	0	0.000000E+000
1	82.77835495	6.886926E-012	1.996693E-011	1	0.000000E+000
1	82.77867015	1.996693E-011	6.886926E-012	0	0.000000E+000
1	82.78249783	6.886926E-012	1.996693E-011	1	0.000000E+000
1	82.78291590	1.996693E-011	6.886926E-012	0	0.000000E+000
1	82.78806940	6.886926E-012	1.996693E-011	1	0.000000E+000
1	82.78841587	1.996693E-011	6.886926E-012	0	0.000000E+000
1	82.78869034	6.886926E-012	1.996693E-011	1	0.000000E+000
1	82.78876642	1.996693E-011	6.886926E-012	0	0.000000E+000
1	82.78880998	6.886926E-012	1.996693E-011	1	0.000000E+000
1	82.78897228	1.996693E-011	6.886926E-012	0	0.000000E+000
1	82.79079447	6.886926E-012	1.996693E-011	1	0.000000E+000
1	82.79120531	1.996693E-011	6.886926E-012	0	0.000000E+000
1	82.79204986	6.886926E-012	1.996693E-011	1	0.000000E+000
1	82.79239101	1.996693E-011	6.886926E-012	0	0.000000E+000
1	82.79286579	6.886926E-012	1.996693E-011	1	0.000000E+000
1	82.79302438	1.996693E-011	6.886926E-012	0	0.000000E+000
1	82.79378428	6.886926E-012	1.996693E-011	1	0.000000E+000
1	82.79470123	1.996693E-011	6.886926E-012	0	0.000000E+000
1	82.79753274	6.886926E-012	1.996693E-011	1	0.000000E+000
1	82.79787900	1.996693E-011	6.886926E-012	0	0.000000E+000
1	82.79841627	6.886926E-012	1.996693E-011	1	0.000000E+000
1	82.79848641	1.996693E-011	6.886926E-012	0	0.000000E+000
1	82.80182142	6.886926E-012	1.996693E-011	1	0.000000E+000
1	82.80186985	1.996693E-011	6.886926E-012	0	0.000000E+000
1	82.80206334	6.886926E-012	1.996693E-011	1	0.000000E+000
1	82.80269103	1.996693E-011	6.886926E-012	0	0.000000E+000
1	82.80366103	6.886926E-012	1.996693E-011	1	0.000000E+000
1	82.80376123	1.996693E-011	6.886926E-012	0	0.000000E+000
1	82.80378811	6.886926E-012	1.996693E-011	1	0.000000E+000
1	82.80391065	1.996693E-011	6.886926E-012	0	0.000000E+000
1	82.80395254	6.886926E-012	1.996693E-011	1	0.000000E+000
1	82.80434843	1.996693E-011	6.886926E-012	0	0.000000E+000
1	82.80649245	6.886926E-012	1.996693E-011	1	0.000000E+000
1	82.80666341	1.996693E-011	6.886926E-012	0	0.000000E+000
1	82.80793010	6.886926E-012	1.996693E-011	1	0.000000E+000
1	82.80863472	1.996693E-011	6.886926E-012	0	0.000000E+000
1	82.81025767	6.886926E-012	1.996693E-011	1	0.000000E+000
1	82.81100258	1.996693E-011	6.886926E-012	0	0.000000E+000
1	82.81112785	6.886926E-012	1.996693E-011	1	0.000000E+000
1	82.81148328	1.996693E-011	6.886926E-012	0	0.000000E+000
1	82.81189621	6.886926E-012	1.996693E-011	1	0.000000E+000
1	82.81271736	1.996693E-011	6.886926E-012	0	0.000000E+000
1	82.81629931	6.886926E-012	1.996693E-011	1	0.000000E+000
1	82.81657054	1.996693E-011	6.886926E-012	0	0.000000E+000
1	82.81657886	6.886926E-012	1.996693E-011	1	0.000000E+000
1	82.81669692	1.996693E-011	6.886926E-012	0	0.000000E+000
1	82.82243290	6.886926E-012	1.996693E-011	1	0.000000E+000
1	82.82264694	1.996693E-011	6.886926E-012	0	0.000000E+000
1	82.82296944	6.886926E-012	1.996693E-011	1	0.000000E+000
1	82.82360876	1.996693E-011	6.886926E-012	0	0.000000E+000
1	82.82466984	6.886926E-012	1.996693E-011	1	0.000000E+000
1	82.82472689	1.996693E-011	6.886926E-012	0	0.000000E+000
1	82.82619729	6.886926E-012	1.996693E-011	1	0.000000E+000
1	82.82651393	1.996693E-011	6.886926E-012	0	0.000000E+000
1	82.82793587	6.886926E-012	1.996693E-011	1	0.000000E+000
1	82.82893537	1.996693E-011	6.886926E-012	0	0.000000E+000
1	82.83068996	6.886926E-012	1.996693E-011	1	0.000000E+000
1	82.83073224	1.996693E-011	6.886926E-012	0	0.000000E+000
1	82.83163421	6.886926E-012	1.996693E-011	1	0.000000E+000
1	82.83166681	1.996693E-011	6.886926E-012	0	0.000000E+000
1	82.83176250	6.886926E-012	1.996693E-011	1	0.000000E+000
1	82.83263034	1.996693E-011	6.886926E-012	0	0.000000E+000
1	82.83358217	6.886926E-012	1.996693E-011	1	0.000000E+000
1	82.83391182	1.996693E-011	6.886926E-012	0	0.000000E+000
1	82.83476834	6.886926E-012	1.996693E-011	1	0.000000E+000
1	82.83493942	1.996693E-011	6.886926E-012	0	0.000000E+000
1	82.83498302	6.886926E-012	1.996693E-011	1	0.000000E+000
1	82.83500530	1.996693E-011	6.886926E-012	0	0.000000E+000
1	82.84145313	6.886926E-012	1.996693E-011	1	0.000000E+000
1	82.84146767	1.996693E-011	6.886926E-012	0	0.000000E+000
1	82.84264615	6.886926E-012	1.996693E-011	1	0.000000E+000
1	82.84283627	1.996693E-011	6.886926E-012	0	0.000000E+000
1	82.84479832	6.886926E-012	1.996693E-011	1	0.000000E+000
1	82.84494255	1.996693E-011	6.886926E-012	0	0.000000E+000
1	82.84609874	6.886926E-012	1.996693E-011	1	0.000000E+000
1	82.84621503	1.996693E-011	6.886926E-012	0	0.000000E+000
1	82.84943588	6.886926E-012	1.996693E-011	1	0.000000E+000
1	82.84953976	1.996693E-011	6.886926E-012	0	0.000000E+000
1	82.84962187	6.886926E-012	1.996693E-011	1	0.000000E+000
1	82.84966979	1.996693E-011	6.886926E-012	0	0.000000E+000
1	82.85298078	6.886926E-012	1.996693E-011	1	0.000000E+000
1	82.85306561	1.996693E-011	6.886926E-012	0	0.000000E+000
1	82.85307569	6.886926E-012	1.996693E-011	1	0.000000E+000
1	82.85312788	1.996693E-011	6.886926E-012	0	0.000000E+000
1	82.85387854	6.886926E-012	1.996693E-011	1	0.000000E+000
1	82.85395442	1.996693E-011	6.886926E-012	0	0.000000E+000
1	82.85543353	6.886926E-012	1.996693E-011	1	0.000000E+000
1	82.85552336	1.996693E-011	6.886926E-012	0	0.000000E+000
1	82.85552982	6.886926E-012	1.996693E-011	1	0.000000E+000
1	82.85572206	1.996693E-011	6.886926E-012	0	0.000000E+000
1	82.85610816	6.886926E-012	1.996693E-011	1	0.000000E+000
1	82.85613850	1.996693E-011	6.886926E-012	0	0.000000E+000
1	82.85666927	6.886926E-012	1.996693E-011	1	0.000000E+000
1	82.85697046	1.996693E-011	6.886926E-012	0	0.000000E+000
1	82.85713849	6.886926E-012	1.996693E-011	1	0.000000E+000
1	82.85815342	1.996693E-011	6.886926E-012	0	0.000000E+000
1	82.85875860	6.886926E-012	1.996693E-011	1	0.000000E+000
1	82.85919203	1.996693E-011	6.886926E-012	0	0.000000E+000
1	82.85933005	6.886926E-012	1.996693E-011	1	0.000000E+000
1	82.85938235	1.996693E-011	6.886926E-012	0	0.000000E+000
1	82.86157868	6.886926E-012	1.996693E-011	1	0.000000E+000
1	82.86216786	1.996693E-011	6.886926E-012	0	0.000000E+000
1	82.86728303	6.886926E-012	1.996693E-011	1	0.000000E+000
1	82.86753097	1.996693E-011	6.886926E-012	0	0.000000E+000
1	82.86911040	6.886926E-012	1.996693E-011	1	0.000000E+000
1	82.86923849	1.996693E-011	6.886926E-012	0	0.000000E+000
1	82.86929509	6.886926E-012	1.996693E-011	1	0.000000E+000
1	82.86944618	1.996693E-011	6.886926E-012	0	0.000000E+000
1	82.87077208	6.886926E-012	1.996693E-011	1	0.000000E+000
1	82.87099628	1.996693E-011	6.886926E-012	0	0.000000E+000
1	82.87290784	6.886926E-012	1.996693E-011	1	0.000000E+000
1	82.87316088	1.996693E-011	6.886926E-012	0	0.000000E+000
1	82.87324409	6.886926E-012	1.996693E-011	1	0.000000E+000
1	82.87395784	1.996693E-011	6.886926E-012	0	0.000000E+000
1	82.87447207	6.886926E-012	1.996693E-011	1	0.000000E+000
1	82.87451064	1.996693E-011	6.886926E-012	0	0.000000E+000
1	82.87459031	6.886926E-012	1.996693E-011	1	0.000000E+000
1	82.87536990	1.996693E-011	6.886926E-012	0	0.000000E+000
1	82.87685402	6.886926E-012	1.996693E-011	1	0.000000E+000
1	82.87700978	1.996693E-011	6.886926E-012	0	0.000000E+000
1	82.87701856	6.886926E-012	1.996693E-011	1	0.000000E+000
1	82.87726223	1.996693E-011	6.886926E-012	0	0.000000E+000
1	82.87761913	6.886926E-012	1.996693E-011	1	0.000000E+000
1	82.87781746	1.996693E-011	6.886926E-012	0	0.000000E+000
1	82.87785611	6.886926E-012	1.996693E-011	1	0.000000E+000
1	82.87789462	1.996693E-011	6.886926E-012	0	0.000000E+000
1	82.87928402	6.886926E-012	1.996693E-011	1	0.000000E+000
1	82.87979201	1.996693E-011	6.886926E-012	0	0.000000E+000
1	82.88072250	6.886926E-012	1.996693E-011	1	0.000000E+000
1	82.88100220	1.996693E-011	6.886926E-012	0	0.000000E+000
1	82.88229586	6.886926E-012	1.996693E-011	1	0.000000E+000
1	82.88258924	1.996693E-011	6.886926E-012	0	0.000000E+000
1	82.88453259	6.886926E-012	1.996693E-011	1	0.000000E+000
1	82.88461386	1.996693E-011	6.886926E-012	0	0.000000E+000
1	82.88520721	6.886926E-012	1.996693E-011	1	0.000000E+000
1	82.88553404	1.996693E-011	6.886926E-012	0	0.000000E+000
1	82.88573595	6.886926E-012	1.996693E-011	1	0.000000E+000
1	82.88648372	1.996693E-011	6.886926E-012	0	0.000000E+000
1	82.88776484	6.886926E-012	1.996693E-011	1	0.000000E+000
1	82.88785494	1.996693E-011	6.886926E-012	0	0.000000E+000
1	82.88976244	6.886926E-012	1.996693E-011	1	0.000000E+000
1	82.89000191	1.996693E-011	6.886926E-012	0	0.000000E+000
1	82.89098600	6.886926E-012	1.996693E-011	1	0.000000E+000
1	82.89117942	1.996693E-011	6.886926E-012	0	0.000000E+000
1	82.89301726	6.886926E-012	1.996693E-011	1	0.000000E+000
1	82.89304888	1.996693E-011	6.886926E-012	0	0.000000E+000
1	82.89307172	6.886926E-012	1.996693E-011	1	0.000000E+000
1	82.89313274	1.996693E-011	6.886926E-012	0	0.000000E+000
1	82.89320246	6.886926E-012	1.996693E-011	1	0.000000E+000
1	82.89328647	1.996693E-011	6.886926E-012	0	0.000000E+000
1	82.89496359	6.886926E-012	1.996693E-011	1	0.000000E+000
1	82.89498662	1.996693E-011	6.886926E-012	0	0.000000E+000
1	82.89515464	6.886926E-012	1.996693E-011	1	0.000000E+000
1	82.89617364	1.996693E-011	6.886926E-012	0	0.000000E+000
1	82.89636364	6.886926E-012	1.996693E-011	1	0.000000E+000
1	82.89651823	1.996693E-011	6.886926E-012	0	0.000000E+000
1	82.89699148	6.886926E-012	1.996693E-011	1	0.000000E+000
1	82.89708966	1.996693E-011	6.886926E-012	0	0.000000E+000
1	82.89833503	6.886926E-012	1.996693E-011	1	0.000000E+000
1	82.89889437	1.996693E-011	6.886926E-012	0	0.000000E+000
1	82.89925461	6.886926E-012	1.996693E-011	1	0.000000E+000
1	82.89936577	1.996693E-011	6.886926E-012	0	0.000000E+000
1	82.90033510	6.886926E-012	1.996693E-011	1	0.000000E+000
1	82.90053411	1.996693E-011	6.886926E-012	0	0.000000E+000
1	82.90114348	6.886926E-012	1.996693E-011	1	0.000000E+000
1	82.90139471	1.996693E-011	6.886926E-012	0	0.000000E+000
1	82.90191877	6.886926E-012	1.996693E-011	1	0.000000E+000
1	82.90263126	1.996693E-011	6.886926E-012	0	0.000000E+000
1	82.90340099	6.886926E-012	1.996693E-011	1	0.000000E+000
1	82.90352782	1.996693E-011	6.886926E-012	0	0.000000E+000
1	82.90354842	6.886926E-012	1.996693E-011	1	0.000000E+000
1	82.90364362	1.996693E-011	6.886926E-012	0	0.000000E+000
1	82.90704168	6.886926E-012	1.996693E-011	1	0.000000E+000
1	82.90713644	1.996693E-011	6.886926E-012	0	0.000000E+000
1	82.90751603	6.886926E-012	1.996693E-011	1	0.000000E+000
1	82.90783562	1.996693E-011	6.886926E-012	0	0.000000E+000
1	82.90784594	6.886926E-012	1.996693E-011	1	0.000000E+000
1	82.90862442	1.996693E-011	6.886926E-012	0	0.000000E+000
1	82.91591469	6.886926E-012	1.996693E-011	1	0.000000E+000
1	82.91594622	1.996693E-011	6.886926E-012	0	0.000000E+000
1	82.91626596	6.886926E-012	1.996693E-011	1	0.000000E+000
1	82.91664943	1.996693E-011	6.886926E-012	0	0.000000E+000
1	82.91711226	6.886926E-012	1.996693E-011	1	0.000000E+000
1	82.91776772	1.996693E-011	6.886926E-012	0	0.000000E+000
1	82.91777697	6.886926E-012	1.996693E-011	1	0.000000E+000
1	82.91852895	1.996693E-011	6.886926E-012	0	0.000000E+000
1	82.92045409	6.886926E-012	1.996693E-011	1	0.000000E+000
1	82.92056281	1.996693E-011	6.886926E-012	0	0.000000E+000
1	82.92122588	6.886926E-012	1.996693E-011	1	0.000000E+000
1	82.92127845	1.996693E-011	6.886926E-012	0	0.000000E+000
1	82.92167266	6.886926E-012	1.996693E-011	1	0.000000E+000
1	82.92171069	1.996693E-011	6.886926E-012	0	0.000000E+000
1	82.92219112	6.886926E-012	1.996693E-011	1	0.000000E+000
1	82.92252724	1.996693E-011	6.886926E-012	0	0.000000E+000
1	82.92650723	6.886926E-012	1.996693E-011	1	0.000000E+000
1	82.92653652	1.996693E-011	6.886926E-012	0	0.000000E+000
1	82.92768795	6.886926E-012	1.996693E-011	1	0.000000E+000
1	82.92773929	1.996693E-011	6.886926E-012	0	0.000000E+000
1	82.92884178	6.886926E-012	1.996693E-011	1	0.000000E+000
1	82.92911641	1.996693E-011	6.886926E-012	0	0.000000E+000
1	82.92913717	6.886926E-012	1.996693E-011	1	0.000000E+000
1	82.92918162	1.996693E-011	6.886926E-012	0	0.000000E+000
1	82.92926867	6.886926E-012	1.996693E-011	1	0.000000E+000
1	82.92936867	1.996693E-011	6.886926E-012	0	0.000000E+000
1	82.92939728	6.886926E-012	1.996693E-011	1	0.000000E+000
1	82.92949172	1.996693E-011	6.886926E-012	0	0.000000E+000
1	82.93180114	6.886926E-012	1.996693E-011	1	0.000000E+000
1	82.93193752	1.996693E-011	6.886926E-012	0	0.000000E+000
1	82.93276659	6.886926E-012	1.996693E-011	1	0.000000E+000
1	82.93357123	1.996693E-011	6.886926E-012	0	0.000000E+000
1	82.93549502	6.886926E-012	1.996693E-011	1	0.000000E+000
1	82.93574669	1.996693E-011	6.886926E-012	0	0.000000E+000
1	82.93735609	6.886926E-012	1.996693E-011	1	0.000000E+000
1	82.93759320	1.996693E-011	6.886926E-012	0	0.000000E+000
1	82.93821706	6.886926E-012	1.996693E-011	1	0.000000E+000
1	82.93831411	1.996693E-011	6.886926E-012	0	0.000000E+000
1	82.96714206	6.886926E-012	1.996693E-011	1	0.000000E+000
1	82.96767471	1.996693E-011	6.886926E-012	0	0.000000E+000
1	82.96984503	6.886926E-012	1.996693E-011	1	0.000000E+000
1	82.97029597	1.996693E-011	6.886926E-012	0	0.000000E+000
1	82.97064218	6.886926E-012	1.996693E-011	1	0.000000E+000
1	82.97144149	1.996693E-011	6.886926E-012	0	0.000000E+000
1	82.97257001	6.886926E-012	1.996693E-011	1	0.000000E+000
1	82.97264536	1.996693E-011	6.886926E-012	0	0.000000E+000
1	82.97268141	6.886926E-012	1.996693E-011	1	0.000000E+000
1	82.97285066	1.996693E-011	6.886926E-012	0	0.000000E+000
1	82.97290576	6.886926E-012	1.996693E-011	1	0.000000E+000
1	82.97294273	1.996693E-011	6.886926E-012	0	0.000000E+000
1	82.97309126	6.886926E-012	1.996693E-011	1	0.000000E+000
1	82.97311808	1.996693E-011	6.886926E-012	0	0.000000E+000
1	82.97363457	6.886926E-012	1.996693E-011	1	0.000000E+000
1	82.97379068	1.996693E-011	6.886926E-012	0	0.000000E+000
1	82.97387521	6.886926E-012	1.996693E-011	1	0.000000E+000
1	82.97406280	1.996693E-011	6.886926E-012	0	0.000000E+000
1	82.97625360	6.886926E-012	1.996693E-011	1	0.000000E+000
1	82.97636009	1.996693E-011	6.886926E-012	0	0.000000E+000
1	82.97713651	6.886926E-012	1.996693E-011	1	0.000000E+000
1	82.97719480	1.996693E-011	6.886926E-012	0	0.000000E+000
1	82.97735203	6.886926E-012	1.996693E-011	1	0.000000E+000
1	82.97747806	1.996693E-011	6.886926E-012	0	0.000000E+000
1	82.97834647	6.886926E-012	1.996693E-011	1	0.000000E+000
1	82.97877542	1.996693E-011	6.886926E-012	0	0.000000E+000
1	82.98002564	6.886926E-012	1.996693E-011	1	0.000000E+000
1	82.98051280	1.996693E-011	6.886926E-012	0	0.000000E+000
1	82.98141075	6.886926E-012	1.996693E-011	1	0.000000E+000
1	82.98185553	1.996693E-011	6.886926E-012	0	0.000000E+000
1	82.98352204	6.886926E-012	1.996693E-011	1	0.000000E+000
1	82.98361652	1.996693E-011	6.886926E-012	0	0.000000E+000
1	82.98798417	6.886926E-012	1.996693E-011	1	0.000000E+000
1	82.98865602	1.996693E-011	6.886926E-012	0	0.000000E+000
1	82.98882477	6.886926E-012	1.996693E-011	1	0.000000E+000
1	82.98903243	1.996693E-011	6.886926E-012	0	0.000000E+000
1	82.98939674	6.886926E-012	1.996693E-011	1	0.000000E+000
1	82.98973906	1.996693E-011	6.886926E-012	0	0.000000E+000
1	82.99028788	6.886926E-012	1.996693E-011	1	0.000000E+000
1	82.99070723	1.996693E-011	6.886926E-012	0	0.000000E+000
1	82.99163773	6.886926E-012	1.996693E-011	1	0.000000E+000
1	82.99169096	1.996693E-011	6.886926E-012	0	0.000000E+000
1	82.99181342	6.886926E-012	1.996693E-011	1	0.000000E+000
1	82.99191830	1.996693E-011	6.886926E-012	0	0.000000E+000
1	82.99233177	6.886926E-012	1.996693E-011	1	0.000000E+000
1	82.99235908	1.996693E-011	6.886926E-012	0	0.000000E+000
1	82.99370953	6.886926E-012	1.996693E-011	1	0.000000E+000
1	82.99375784	1.996693E-011	6.886926E-012	0	0.000000E+000
1	82.99424191	6.886926E-012	1.996693E-011	1	0.000000E+000
1	82.99439699	1.996693E-011	6.886926E-012	0	0.000000E+000
1	82.99454799	6.886926E-012	1.996693E-011	1	0.000000E+000
1	82.99465424	1.996693E-011	6.886926E-012	0	0.000000E+000
1	82.99471517	6.886926E-012	1.996693E-011	1	0.000000E+000
1	82.99487036	1.996693E-011	6.886926E-012	0	0.000000E+000
1	82.99642589	6.886926E-012	1.996693E-011	1	0.000000E+000
1	82.99680707	1.996693E-011	6.886926E-012	0	0.000000E+000
1	82.99698698	6.886926E-012	1.996693E-011	1	0.000000E+000
1	82.99728701	1.996693E-011	6.886926E-012	0	0.000000E+000
1	82.99835389	6.886926E-012	1.996693E-011	1	0.000000E+000
1	82.99843101	1.996693E-011	6.886926E-012	0	0.000000E+000
1	82.99856691	6.886926E-012	1.996693E-011	1	0.000000E+000
1	82.99863058	1.996693E-011	6.886926E-012	0	0.000000E+000
1	82.99992762	6.886926E-012	1.996693E-011	1	0.000000E+000
1	83.00026721	1.996693E-011	6.886926E-012	0	0.000000E+000
1	83.00048872	6.886926E-012	1.996693E-011	1	0.000000E+000
1	83.00051500	1.996693E-011	6.886926E-012	0	0.000000E+000
1	83.00055159	6.886926E-012	1.996693E-011	1	0.000000E+000
1	83.00068745	1.996693E-011	6.886926E-012	0	0.000000E+000
1	83.00077937	6.886926E-012	1.996693E-011	1	0.000000E+000
1	83.00088794	1.996693E-011	6.886926E-012	0	0.000000E+000
1	83.00220381	6.886926E-012	1.996693E-011	1	0.000000E+000
1	83.00300016	1.996693E-011	6.886926E-012	0	0.000000E+000
1	83.00569076	6.886926E-012	1.996693E-011	1	0.000000E+000
1	83.00588626	1.996693E-011	6.886926E-012	0	0.000000E+000
1	83.00706474	6.886926E-012	1.996693E-011	1	0.000000E+000
1	83.00726831	1.996693E-011	6.886926E-012	0	0.000000E+000
1	83.00737817	6.886926E-012	1.996693E-011	1	0.000000E+000
1	83.00783395	1.996693E-011	6.886926E-012	0	0.000000E+000
1	83.00784826	6.886926E-012	1.996693E-011	1	0.000000E+000
1	83.00792659	1.996693E-011	6.886926E-012	0	0.000000E+000
1	83.00805372	6.886926E-012	1.996693E-011	1	0.000000E+000
1	83.00817427	1.996693E-011	6.886926E-012	0	0.000000E+000
1	83.00931942	6.886926E-012	1.996693E-011	1	0.000000E+000
1	83.00951156	1.996693E-011	6.886926E-012	0	0.000000E+000
1	83.00971005	6.886926E-012	1.996693E-011	1	0.000000E+000
1	83.00986045	1.996693E-011	6.886926E-012	0	0.000000E+000
1	83.18061832	6.899124E-012	1.997912E-011	1	0.000000E+000
1	83.18109489	1.997912E-011	6.899124E-012	0	0.000000E+000
1	83.18384196	6.899124E-012	1.997912E-011	1	0.000000E+000
1	83.18388121	1.997912E-011	6.899124E-012	0	0.000000E+000
1	83.18390129	6.899124E-012	1.997912E-011	1	0.000000E+000
1	83.18413587	1.997912E-011	6.899124E-012	0	0.000000E+000
1	83.18518838	6.899124E-012	1.997912E-011	1	0.000000E+000
1	83.18550940	1.997912E-011	6.899124E-012	0	0.000000E+000
1	83.18619483	6.899124E-012	1.997912E-011	1	0.000000E+000
1	83.18631239	1.997912E-011	6.899124E-012	0	0.000000E+000
1	83.18632706	6.899124E-012	1.997912E-011	1	0.000000E+000
1	83.18677138	1.997912E-011	6.899124E-012	0	0.000000E+000
1	83.18800244	6.899124E-012	1.997912E-011	1	0.000000E+000
1	83.18830283	1.997912E-011	6.899124E-012	0	0.000000E+000
1	83.18957953	6.899124E-012	1.997912E-011	1	0.000000E+000
1	83.18961570	1.997912E-011	6.899124E-012	0	0.000000E+000
1	83.19032041	6.899124E-012	1.997912E-011	1	0.000000E+000
1	83.19063804	1.997912E-011	6.899124E-012	0	0.000000E+000
1	83.19113038	6.899124E-012	1.997912E-011	1	0.000000E+000
1	83.19133650	1.997912E-011	6.899124E-012	0	0.000000E+000
1	83.19137730	6.899124E-012	1.997912E-011	1	0.000000E+000
1	83.19161082	1.997912E-011	6.899124E-012	0	0.000000E+000
1	83.19609098	6.899124E-012	1.997912E-011	1	0.000000E+000
1	83.19636689	1.997912E-011	6.899124E-012	0	0.000000E+000
1	83.19936089	6.899124E-012	1.997912E-011	1	0.000000E+000
1	83.19966187	1.997912E-011	6.899124E-012	0	0.000000E+000
1	83.19991639	6.899124E-012	1.997912E-011	1	0.000000E+000
1	83.19992481	1.997912E-011	6.899124E-012	0	0.000000E+000
1	83.19994958	6.899124E-012	1.997912E-011	1	0.000000E+000
1	83.20020035	1.997912E-011	6.899124E-012	0	0.000000E+000
1	83.20119166	6.899124E-012	1.997912E-011	1	0.000000E+000
1	83.20120979	1.997912E-011	6.899124E-012	0	0.000000E+000
1	83.20495445	6.899124E-012	1.997912E-011	1	0.000000E+000
1	83.20528492	1.997912E-011	6.899124E-012	0	0.000000E+000
1	83.20878407	6.899124E-012	1.997912E-011	1	0.000000E+000
1	83.20903118	1.997912E-011	6.899124E-012	0	0.000000E+000
1	83.20931351	6.899124E-012	1.997912E-011	1	0.000000E+000
1	83.20975771	1.997912E-011	6.899124E-012	0	0.000000E+000
1	83.22250124	6.899124E-012	1.997912E-011	1	0.000000E+000
1	83.22287244	1.997912E-011	6.899124E-012	0	0.000000E+000
1	83.22314732	6.899124E-012	1.997912E-011	1	0.000000E+000
1	83.22333776	1.997912E-011	6.899124E-012	0	0.000000E+000
1	83.22529430	6.899124E-012	1.997912E-011	1	0.000000E+000
1	83.22541445	1.997912E-011	6.899124E-012	0	0.000000E+000
1	83.22575557	6.899124E-012	1.997912E-011	1	0.000000E+000
1	83.22585146	1.997912E-011	6.899124E-012	0	0.000000E+000
1	83.22761930	6.899124E-012	1.997912E-011	1	0.000000E+000
1	83.22785334	1.997912E-011	6.899124E-012	0	0.000000E+000
1	83.22840895	6.899124E-012	1.997912E-011	1	0.000000E+000
1	83.22861985	1.997912E-011	6.899124E-012	0	0.000000E+000
1	83.22926378	6.899124E-012	1.997912E-011	1	0.000000E+000
1	83.22927358	1.997912E-011	6.899124E-012	0	0.000000E+000
1	83.22949780	6.899124E-012	1.997912E-011	1	0.000000E+000
1	83.23001759	1.997912E-011	6.899124E-012	0	0.000000E+000
1	83.23066744	6.899124E-012	1.997912E-011	1	0.000000E+000
1	83.23108062	1.997912E-011	6.899124E-012	0	0.000000E+000
1	83.23341173	6.899124E-012	1.997912E-011	1	0.000000E+000
1	83.23348222	1.997912E-011	6.899124E-012	0	0.000000E+000
1	83.23348854	6.899124E-012	1.997912E-011	1	0.000000E+000
1	83.23384808	1.997912E-011	6.899124E-012	0	0.000000E+000
1	83.23446345	6.899124E-012	1.997912E-011	1	0.000000E+000
1	83.23454103	1.997912E-011	6.899124E-012	0	0.000000E+000
1	83.23456228	6.899124E-012	1.997912E-011	1	0.000000E+000
1	83.23458859	1.997912E-011	6.899124E-012	0	0.000000E+000
1	83.24250007	6.899124E-012	1.997912E-011	1	0.000000E+000
1	83.24302830	1.997912E-011	6.899124E-012	0	0.000000E+000
1	83.24311459	6.899124E-012	1.997912E-011	1	0.000000E+000
1	83.24338765	1.997912E-011	6.899124E-012	0	0.000000E+000
1	83.24405500	6.899124E-012	1.997912E-011	1	0.000000E+000
1	83.24412634	1.997912E-011	6.899124E-012	0	0.000000E+000
1	83.24520849	6.899124E-012	1.997912E-011	1	0.000000E+000
1	83.24530211	1.997912E-011	6.899124E-012	0	0.000000E+000
1	83.24532089	6.899124E-012	1.997912E-011	1	0.000000E+000
1	83.24539777	1.997912E-011	6.899124E-012	0	0.000000E+000
1	83.24551805	6.899124E-012	1.997912E-011	1	0.000000E+000
1	83.24569441	1.997912E-011	6.899124E-012	0	0.000000E+000
1	83.24657892	6.899124E-012	1.997912E-011	1	0.000000E+000
1	83.24660728	1.997912E-011	6.899124E-012	0	0.000000E+000
1	83.24726800	6.899124E-012	1.997912E-011	1	0.000000E+000
1	83.24733265	1.997912E-011	6.899124E-012	0	0.000000E+000
1	83.24754947	6.899124E-012	1.997912E-011	1	0.000000E+000
1	83.24761220	1.997912E-011	6.899124E-012	0	0.000000E+000
1	83.24832007	6.899124E-012	1.997912E-011	1	0.000000E+000
1	83.24846508	1.997912E-011	6.899124E-012	0	0.000000E+000
1	83.25055230	6.899124E-012	1.997912E-011	1	0.000000E+000
1	83.25099577	1.997912E-011	6.899124E-012	0	0.000000E+000
1	83.25102713	6.899124E-012	1.997912E-011	1	0.000000E+000
1	83.25106908	1.997912E-011	6.899124E-012	0	0.000000E+000
1	83.25180326	6.899124E-012	1.997912E-011	1	0.000000E+000
1	83.25199153	1.997912E-011	6.899124E-012	0	0.000000E+000
1	83.25367227	6.899124E-012	1.997912E-011	1	0.000000E+000
1	83.25389084	1.997912E-011	6.899124E-012	0	0.000000E+000
1	83.25493587	6.899124E-012	1.997912E-011	1	0.000000E+000
1	83.25534008	1.997912E-011	6.899124E-012	0	0.000000E+000
1	83.26028368	6.899124E-012	1.997912E-011	1	0.000000E+000
1	83.26063603	1.997912E-011	6.899124E-012	0	0.000000E+000
1	83.26074902	6.899124E-012	1.997912E-011	1	0.000000E+000
1	83.26077622	1.997912E-011	6.899124E-012	0	0.000000E+000
1	83.26638532	6.899124E-012	1.997912E-011	1	0.000000E+000
1	83.26643476	1.997912E-011	6.899124E-012	0	0.000000E+000
1	83.26700377	6.899124E-012	1.997912E-011	1	0.000000E+000
1	83.26703766	1.997912E-011	6.899124E-012	0	0.000000E+000
1	83.26770561	6.899124E-012	1.997912E-011	1	0.000000E+000
1	83.26806928	1.997912E-011	6.899124E-012	0	0.000000E+000
1	83.27036583	6.899124E-012	1.997912E-011	1	0.000000E+000
1	83.27057923	1.997912E-011	6.899124E-012	0	0.000000E+000
1	83.27201327	6.899124E-012	1.997912E-011	1	0.000000E+000
1	83.27210399	1.997912E-011	6.899124E-012	0	0.000000E+000
1	83.27478887	6.899124E-012	1.997912E-011	1	0.000000E+000
1	83.27481172	1.997912E-011	6.899124E-012	0	0.000000E+000
1	83.27490952	6.899124E-012	1.997912E-011	1	0.000000E+000
1	83.27528550	1.997912E-011	6.899124E-012	0	0.000000E+000
1	83.27604405	6.899124E-012	1.997912E-011	1	0.000000E+000
1	83.27610655	1.997912E-011	6.899124E-012	0	0.000000E+000
1	83.27995970	6.899124E-012	1.997912E-011	1	0.000000E+000
1	83.28046677	1.997912E-011	6.899124E-012	0	0.000000E+000
1	83.28056446	6.899124E-012	1.997912E-011	1	0.000000E+000
1	83.28083817	1.997912E-011	6.899124E-012	0	0.000000E+000
1	83.28154954	6.899124E-012	1.997912E-011	1	0.000000E+000
1	83.28161448	1.997912E-011	6.899124E-012	0	0.000000E+000
1	83.28184855	6.899124E-012	1.997912E-011	1	0.000000E+000
1	83.28202197	1.997912E-011	6.899124E-012	0	0.000000E+000
1	83.28238202	6.899124E-012	1.997912E-011	1	0.000000E+000
1	83.28251478	1.997912E-011	6.899124E-012	0	0.000000E+000
1	83.28487143	6.899124E-012	1.997912E-011	1	0.000000E+000
1	83.28538254	1.997912E-011	6.899124E-012	0	0.000000E+000
1	83.28562004	6.899124E-012	1.997912E-011	1	0.000000E+000
1	83.28597169	1.997912E-011	6.899124E-012	0	0.000000E+000
1	83.28659203	6.899124E-012	1.997912E-011	1	0.000000E+000
1	83.28667846	1.997912E-011	6.899124E-012	0	0.000000E+000
1	83.28902585	6.899124E-012	1.997912E-011	1	0.000000E+000
1	83.28913429	1.997912E-011	6.899124E-012	0	0.000000E+000
1	83.28915815	6.899124E-012	1.997912E-011	1	0.000000E+000
1	83.28935038	1.997912E-011	6.899124E-012	0	0.000000E+000
1	83.28944914	6.899124E-012	1.997912E-011	1	0.000000E+000
1	83.28957285	1.997912E-011	6.899124E-012	0	0.000000E+000
1	83.29466166	6.899124E-012	1.997912E-011	1	0.000000E+000
1	83.29479988	1.997912E-011	6.899124E-012	0	0.000000E+000
1	83.29721192	6.899124E-012	1.997912E-011	1	0.000000E+000
1	83.29727587	1.997912E-011	6.899124E-012	0	0.000000E+000
1	83.29767661	6.899124E-012	1.997912E-011	1	0.000000E+000
1	83.29775878	1.997912E-011	6.899124E-012	0	0.000000E+000
1	83.29839410	6.899124E-012	1.997912E-011	1	0.000000E+000
1	83.29892161	1.997912E-011	6.899124E-012	0	0.000000E+000
1	83.30453259	6.899124E-012	1.997912E-011	1	0.000000E+000
1	83.30466194	1.997912E-011	6.899124E-012	0	0.000000E+000
1	83.30466554	6.899124E-012	1.997912E-011	1	0.000000E+000
1	83.30481399	1.997912E-011	6.899124E-012	0	0.000000E+000
1	83.30638046	6.899124E-012	1.997912E-011	1	0.000000E+000
1	83.30642689	1.997912E-011	6.899124E-012	0	0.000000E+000
1	83.30798534	6.899124E-012	1.997912E-011	1	0.000000E+000
1	83.30812682	1.997912E-011	6.899124E-012	0	0.000000E+000
1	83.30814725	6.899124E-012	1.997912E-011	1	0.000000E+000
1	83.30850352	1.997912E-011	6.899124E-012	0	0.000000E+000
1	83.30989397	6.899124E-012	1.997912E-011	1	0.000000E+000
1	83.31216354	1.997912E-011	6.899124E-012	0	0.000000E+000
1	83.31322281	6.899124E-012	1.997912E-011	1	0.000000E+000
1	83.31341177	1.997912E-011	6.899124E-012	0	0.000000E+000
1	83.31398352	6.899124E-012	1.997912E-011	1	0.000000E+000
1	83.31412790	1.997912E-011	6.899124E-012	0	0.000000E+000
1	83.31445400	6.899124E-012	1.997912E-011	1	0.000000E+000
1	83.31521280	1.997912E-011	6.899124E-012	0	0.000000E+000
1	83.31523100	6.899124E-012	1.997912E-011	1	0.000000E+000
1	83.31530036	1.997912E-011	6.899124E-012	0	0.000000E+000
1	83.31715209	6.899124E-012	1.997912E-011	1	0.000000E+000
1	83.31762832	1.997912E-011	6.899124E-012	0	0.000000E+000
1	83.31778702	6.899124E-012	1.997912E-011	1	0.000000E+000
1	83.31790439	1.997912E-011	6.899124E-012	0	0.000000E+000
1	83.31824581	6.899124E-012	1.997912E-011	1	0.000000E+000
1	83.31858408	1.997912E-011	6.899124E-012	0	0.000000E+000
1	83.32085521	6.899124E-012	1.997912E-011	1	0.000000E+000
1	83.32124427	1.997912E-011	6.899124E-012	0	0.000000E+000
1	83.32126424	6.899124E-012	1.997912E-011	1	0.000000E+000
1	83.32141142	1.997912E-011	6.899124E-012	0	0.000000E+000
1	83.32172034	6.899124E-012	1.997912E-011	1	0.000000E+000
1	83.32193660	1.997912E-011	6.899124E-012	0	0.000000E+000
1	83.32195575	6.899124E-012	1.997912E-011	1	0.000000E+000
1	83.32216806	1.997912E-011	6.899124E-012	0	0.000000E+000
1	83.32382735	6.899124E-012	1.997912E-011	1	0.000000E+000
1	83.32391088	1.997912E-011	6.899124E-012	0	0.000000E+000
1	83.32692761	6.899124E-012	1.997912E-011	1	0.000000E+000
1	83.32697585	1.997912E-011	6.899124E-012	0	0.000000E+000
1	83.33096682	6.899124E-012	1.997912E-011	1	0.000000E+000
1	83.33101197	1.997912E-011	6.899124E-012	0	0.000000E+000
1	83.33129610	6.899124E-012	1.997912E-011	1	0.000000E+000
1	83.33194872	1.997912E-011	6.899124E-012	0	0.000000E+000
1	83.33432384	6.899124E-012	1.997912E-011	1	0.000000E+000
1	83.33450250	1.997912E-011	6.899124E-012	0	0.000000E+000
1	83.33491853	6.899124E-012	1.997912E-011	1	0.000000E+000
1	83.33497598	1.997912E-011	6.899124E-012	0	0.000000E+000
1	83.33691324	6.899124E-012	1.997912E-011	1	0.000000E+000
1	83.33705739	1.997912E-011	6.899124E-012	0	0.000000E+000
1	83.34049714	6.899124E-012	1.997912E-011	1	0.000000E+000
1	83.34081782	1.997912E-011	6.899124E-012	0	0.000000E+000
1	83.34307798	6.899124E-012	1.997912E-011	1	0.000000E+000
1	83.34323190	1.997912E-011	6.899124E-012	0	0.000000E+000
1	83.34327636	6.899124E-012	1.997912E-011	1	0.000000E+000
1	83.34335182	1.997912E-011	6.899124E-012	0	0.000000E+000
1	83.34360118	6.899124E-012	1.997912E-011	1	0.000000E+000
1	83.34365266	1.997912E-011	6.899124E-012	0	0.000000E+000
1	83.34459652	6.899124E-012	1.997912E-011	1	0.000000E+000
1	83.34533000	1.997912E-011	6.899124E-012	0	0.000000E+000
1	83.34583866	6.899124E-012	1.997912E-011	1	0.000000E+000
1	83.34596195	1.997912E-011	6.899124E-012	0	0.000000E+000
1	83.34975263	6.899124E-012	1.997912E-011	1	0.000000E+000
1	83.35016860	1.997912E-011	6.899124E-012	0	0.000000E+000
1	83.35317253	6.899124E-012	1.997912E-011	1	0.000000E+000
1	83.35349081	1.997912E-011	6.899124E-012	0	0.000000E+000
1	83.35370122	6.899124E-012	1.997912E-011	1	0.000000E+000
1	83.35433803	1.997912E-011	6.899124E-012	0	0.000000E+000
1	83.35534612	6.899124E-012	1.997912E-011	1	0.000000E+000
1	83.35558248	1.997912E-011	6.899124E-012	0	0.000000E+000
1	83.35577059	6.899124E-012	1.997912E-011	1	0.000000E+000
1	83.35610288	1.997912E-011	6.899124E-012	0	0.000000E+000
1	83.35693435	6.899124E-012	1.997912E-011	1	0.000000E+000
1	83.35697260	1.997912E-011	6.899124E-012	0	0.000000E+000
1	83.35723242	6.899124E-012	1.997912E-011	1	0.000000E+000
1	83.35738383	1.997912E-011	6.899124E-012	0	0.000000E+000
1	83.36104065	6.899124E-012	1.997912E-011	1	0.000000E+000
1	83.36118046	1.997912E-011	6.899124E-012	0	0.000000E+000
1	83.36173074	6.899124E-012	1.997912E-011	1	0.000000E+000
1	83.36182688	1.997912E-011	6.899124E-012	0	0.000000E+000
1	83.36183747	6.899124E-012	1.997912E-011	1	0.000000E+000
1	83.36188294	1.997912E-011	6.899124E-012	0	0.000000E+000
1	83.36328279	6.899124E-012	1.997912E-011	1	0.000000E+000
1	83.36330807	1.997912E-011	6.899124E-012	0	0.000000E+000
1	83.36337011	6.899124E-012	1.997912E-011	1	0.000000E+000
1	83.36341582	1.997912E-011	6.899124E-012	0	0.000000E+000
1	83.36486702	6.899124E-012	1.997912E-011	1	0.000000E+000
1	83.36503675	1.997912E-011	6.899124E-012	0	0.000000E+000
1	83.36581644	6.899124E-012	1.997912E-011	1	0.000000E+000
1	83.36600399	1.997912E-011	6.899124E-012	0	0.000000E+000
1	83.36757355	6.899124E-012	1.997912E-011	1	0.000000E+000
1	83.36763479	1.997912E-011	6.899124E-012	0	0.000000E+000
1	83.36833393	6.899124E-012	1.997912E-011	1	0.000000E+000
1	83.36836842	1.997912E-011	6.899124E-012	0	0.000000E+000
1	83.36991365	6.899124E-012	1.997912E-011	1	0.000000E+000
1	83.37039212	1.997912E-011	6.899124E-012	0	0.000000E+000
1	83.37047105	6.899124E-012	1.997912E-011	1	0.000000E+000
1	83.37063436	1.997912E-011	6.899124E-012	0	0.000000E+000
1	83.37331858	6.899124E-012	1.997912E-011	1	0.000000E+000
1	83.37353007	1.997912E-011	6.899124E-012	0	0.000000E+000
1	83.37760264	6.899124E-012	1.997912E-011	1	0.000000E+000
1	83.37803263	1.997912E-011	6.899124E-012	0	0.000000E+000
1	83.38086531	6.899124E-012	1.997912E-011	1	0.000000E+000
1	83.38088616	1.997912E-011	6.899124E-012	0	0.000000E+000
1	83.38402276	6.899124E-012	1.997912E-011	1	0.000000E+000
1	83.38481103	1.997912E-011	6.899124E-012	0	0.000000E+000
1	83.38486860	6.899124E-012	1.997912E-011	1	0.000000E+000
1	83.38580671	1.997912E-011	6.899124E-012	0	0.000000E+000
1	83.38608333	6.899124E-012	1.997912E-011	1	0.000000E+000
1	83.38622950	1.997912E-011	6.899124E-012	0	0.000000E+000
1	83.38625062	6.899124E-012	1.997912E-011	1	0.000000E+000
1	83.38732927	1.997912E-011	6.899124E-012	0	0.000000E+000
1	83.38913247	6.899124E-012	1.997912E-011	1	0.000000E+000
1	83.38927134	1.997912E-011	6.899124E-012	0	0.000000E+000
1	83.38932022	6.899124E-012	1.997912E-011	1	0.000000E+000
1	83.38933880	1.997912E-011	6.899124E-012	0	0.000000E+000
1	83.39035466	6.899124E-012	1.997912E-011	1	0.000000E+000
1	83.39062390	1.997912E-011	6.899124E-012	0	0.000000E+000
1	83.39064548	6.899124E-012	1.997912E-011	1	0.000000E+000
1	83.39086654	1.997912E-011	6.899124E-012	0	0.000000E+000
1	83.39088709	6.899124E-012	1.997912E-011	1	0.000000E+000
1	83.39125518	1.997912E-011	6.899124E-012	0	0.000000E+000
1	83.39144935	6.899124E-012	1.997912E-011	1	0.000000E+000
1	83.39206806	1.997912E-011	6.899124E-012	0	0.000000E+000
1	83.39359330	6.899124E-012	1.997912E-011	1	0.000000E+000
1	83.39371790	1.997912E-011	6.899124E-012	0	0.000000E+000
1	83.39535642	6.899124E-012	1.997912E-011	1	0.000000E+000
1	83.39592094	1.997912E-011	6.899124E-012	0	0.000000E+000
1	83.39746518	6.899124E-012	1.997912E-011	1	0.000000E+000
1	83.39746940	1.997912E-011	6.899124E-012	0	0.000000E+000
1	83.39854526	6.899124E-012	1.997912E-011	1	0.000000E+000
1	83.39858816	1.997912E-011	6.899124E-012	0	0.000000E+000
1	83.39866182	6.899124E-012	1.997912E-011	1	0.000000E+000
1	83.39872139	1.997912E-011	6.899124E-012	0	0.000000E+000
1	83.40025848	6.899124E-012	1.997912E-011	1	0.000000E+000
1	83.40027515	1.997912E-011	6.899124E-012	0	0.000000E+000
1	83.40145220	6.899124E-012	1.997912E-011	1	0.000000E+000
1	83.40159851	1.997912E-011	6.899124E-012	0	0.000000E+000
1	83.40395675	6.899124E-012	1.997912E-011	1	0.000000E+000
1	83.40452152	1.997912E-011	6.899124E-012	0	0.000000E+000
1	83.40617539	6.899124E-012	1.997912E-011	1	0.000000E+000
1	83.40652193	1.997912E-011	6.899124E-012	0	0.000000E+000
1	83.40692091	6.899124E-012	1.997912E-011	1	0.000000E+000
1	83.40716072	1.997912E-011	6.899124E-012	0	0.000000E+000
1	83.40812919	6.899124E-012	1.997912E-011	1	0.000000E+000
1	83.40836437	1.997912E-011	6.899124E-012	0	0.000000E+000
1	83.40993497	6.899124E-012	1.997912E-011	1	0.000000E+000
1	83.41001453	1.997912E-011	6.899124E-012	0	0.000000E+000
1	83.41029826	6.899124E-012	1.997912E-011	1	0.000000E+000
1	83.41042152	1.997912E-011	6.899124E-012	0	0.000000E+000
1	83.41270553	6.899124E-012	1.997912E-011	1	0.000000E+000
1	83.41289359	1.997912E-011	6.899124E-012	0	0.000000E+000
1	83.41498019	6.899124E-012	1.997912E-011	1	0.000000E+000
1	83.41512368	1.997912E-011	6.899124E-012	0	0.000000E+000
1	83.41530720	6.899124E-012	1.997912E-011	1	0.000000E+000
1	83.41550529	1.997912E-011	6.899124E-012	0	0.000000E+000
1	83.41556659	6.899124E-012	1.997912E-011	1	0.000000E+000
1	83.41597272	1.997912E-011	6.899124E-012	0	0.000000E+000
1	83.41709394	6.899124E-012	1.997912E-011	1	0.000000E+000
1	83.41750310	1.997912E-011	6.899124E-012	0	0.000000E+000
1	83.41830646	6.899124E-012	1.997912E-011	1	0.000000E+000
1	83.41846574	1.997912E-011	6.899124E-012	0	0.000000E+000
1	83.41862602	6.899124E-012	1.997912E-011	1	0.000000E+000
1	83.41869040	1.997912E-011	6.899124E-012	0	0.000000E+000
1	83.41871630	6.899124E-012	1.997912E-011	1	0.000000E+000
1	83.41916880	1.997912E-011	6.899124E-012	0	0.000000E+000
1	83.42221859	6.899124E-012	1.997912E-011	1	0.000000E+000
1	83.42230243	1.997912E-011	6.899124E-012	0	0.000000E+000
1	83.42249622	6.899124E-012	1.997912E-011	1	0.000000E+000
1	83.42318284	1.997912E-011	6.899124E-012	0	0.000000E+000
1	83.42389761	6.899124E-012	1.997912E-011	1	0.000000E+000
1	83.42495753	1.997912E-011	6.899124E-012	0	0.000000E+000
1	83.42520425	6.899124E-012	1.997912E-011	1	0.000000E+000
1	83.42567990	1.997912E-011	6.899124E-012	0	0.000000E+000
1	83.42688905	6.899124E-012	1.997912E-011	1	0.000000E+000
1	83.42693436	1.997912E-011	6.899124E-012	0	0.000000E+000
1	86.57126930	6.637506E-012	1.971751E-011	1	0.000000E+000
1	86.57173413	1.971751E-011	6.637506E-012	0	0.000000E+000
1	86.57253928	6.637506E-012	1.971751E-011	1	0.000000E+000
1	86.57272448	1.971751E-011	6.637506E-012	0	0.000000E+000
1	86.57275872	6.637506E-012	1.971751E-011	1	0.000000E+000
1	86.57312586	1.971751E-011	6.637506E-012	0	0.000000E+000
1	86.57322218	6.637506E-012	1.971751E-011	1	0.000000E+000
1	86.57349416	1.971751E-011	6.637506E-012	0	0.000000E+000
1	86.57472505	6.637506E-012	1.971751E-011	1	0.000000E+000
1	86.57493202	1.971751E-011	6.637506E-012	0	0.000000E+000
1	86.57757656	6.637506E-012	1.971751E-011	1	0.000000E+000
1	86.57766462	1.971751E-011	6.637506E-012	0	0.000000E+000
1	86.58069158	6.637506E-012	1.971751E-011	1	0.000000E+000
1	86.58076170	1.971751E-011	6.637506E-012	0	0.000000E+000
1	86.58094330	6.637506E-012	1.971751E-011	1	0.000000E+000
1	86.58195222	1.971751E-011	6.637506E-012	0	0.000000E+000
1	86.58208499	6.637506E-012	1.971751E-011	1	0.000000E+000
1	86.58266008	1.971751E-011	6.637506E-012	0	0.000000E+000
1	86.58277090	6.637506E-012	1.971751E-011	1	0.000000E+000
1	86.58288068	1.971751E-011	6.637506E-012	0	0.000000E+000
1	86.58365350	6.637506E-012	1.971751E-011	1	0.000000E+000
1	86.58380691	1.971751E-011	6.637506E-012	0	0.000000E+000
1	86.58494492	6.637506E-012	1.971751E-011	1	0.000000E+000
1	86.58511916	1.971751E-011	6.637506E-012	0	0.000000E+000
1	86.58707242	6.637506E-012	1.971751E-011	1	0.000000E+000
1	86.58765302	1.971751E-011	6.637506E-012	0	0.000000E+000
1	86.58805301	6.637506E-012	1.971751E-011	1	0.000000E+000
1	86.58816287	1.971751E-011	6.637506E-012	0	0.000000E+000
1	86.59207948	6.637506E-012	1.971751E-011	1	0.000000E+000
1	86.59210215	1.971751E-011	6.637506E-012	0	0.000000E+000
1	86.59224763	6.637506E-012	1.971751E-011	1	0.000000E+000
1	86.59339026	1.971751E-011	6.637506E-012	0	0.000000E+000
1	86.59366425	6.637506E-012	1.971751E-011	1	0.000000E+000
1	86.59382605	1.971751E-011	6.637506E-012	0	0.000000E+000
1	86.59496932	6.637506E-012	1.971751E-011	1	0.000000E+000
1	86.59506006	1.971751E-011	6.637506E-012	0	0.000000E+000
1	86.59540274	6.637506E-012	1.971751E-011	1	0.000000E+000
1	86.59555876	1.971751E-011	6.637506E-012	0	0.000000E+000
1	86.59704818	6.637506E-012	1.971751E-011	1	0.000000E+000
1	86.59719456	1.971751E-011	6.637506E-012	0	0.000000E+000
1	86.59748441	6.637506E-012	1.971751E-011	1	0.000000E+000
1	86.59749446	1.971751E-011	6.637506E-012	0	0.000000E+000
1	86.60510544	6.637506E-012	1.971751E-011	1	0.000000E+000
1	86.60559049	1.971751E-011	6.637506E-012	0	0.000000E+000
1	86.60730893	6.637506E-012	1.971751E-011	1	0.000000E+000
1	86.60735279	1.971751E-011	6.637506E-012	0	0.000000E+000
1	86.61420317	6.637506E-012	1.971751E-011	1	0.000000E+000
1	86.61446568	1.971751E-011	6.637506E-012	0	0.000000E+000
1	86.61478721	6.637506E-012	1.971751E-011	1	0.000000E+000
1	86.61491367	1.971751E-011	6.637506E-012	0	0.000000E+000
1	86.61646065	6.637506E-012	1.971751E-011	1	0.000000E+000
1	86.61650378	1.971751E-011	6.637506E-012	0	0.000000E+000
1	86.61723098	6.637506E-012	1.971751E-011	1	0.000000E+000
1	86.61730604	1.971751E-011	6.637506E-012	0	0.000000E+000
1	86.61735127	6.637506E-012	1.971751E-011	1	0.000000E+000
1	86.61758524	1.971751E-011	6.637506E-012	0	0.000000E+000
1	86.61792003	6.637506E-012	1.971751E-011	1	0.000000E+000
1	86.61799216	1.971751E-011	6.637506E-012	0	0.000000E+000
1	86.61863905	6.637506E-012	1.971751E-011	1	0.000000E+000
1	86.61884474	1.971751E-011	6.637506E-012	0	0.000000E+000
1	86.61896418	6.637506E-012	1.971751E-011	1	0.000000E+000
1	86.61917618	1.971751E-011	6.637506E-012	0	0.000000E+000
1	86.61968614	6.637506E-012	1.971751E-011	1	0.000000E+000
1	86.61994977	1.971751E-011	6.637506E-012	0	0.000000E+000
1	86.62038225	6.637506E-012	1.971751E-011	1	0.000000E+000
1	86.62062349	1.971751E-011	6.637506E-012	0	0.000000E+000
1	86.62153414	6.637506E-012	1.971751E-011	1	0.000000E+000
1	86.62159626	1.971751E-011	6.637506E-012	0	0.000000E+000
1	86.62248679	6.637506E-012	1.971751E-011	1	0.000000E+000
1	86.62256417	1.971751E-011	6.637506E-012	0	0.000000E+000
1	86.62340361	6.637506E-012	1.971751E-011	1	0.000000E+000
1	86.62344277	1.971751E-011	6.637506E-012	0	0.000000E+000
1	86.62400607	6.637506E-012	1.971751E-011	1	0.000000E+000
1	86.62490182	1.971751E-011	6.637506E-012	0	0.000000E+000
1	86.62549947	6.637506E-012	1.971751E-011	1	0.000000E+000
1	86.62563892	1.971751E-011	6.637506E-012	0	0.000000E+000
1	86.62705600	6.637506E-012	1.971751E-011	1	0.000000E+000
1	86.62713509	1.971751E-011	6.637506E-012	0	0.000000E+000
1	86.62745227	6.637506E-012	1.971751E-011	1	0.000000E+000
1	86.62778369	1.971751E-011	6.637506E-012	0	0.000000E+000
1	86.62856601	6.637506E-012	1.971751E-011	1	0.000000E+000
1	86.62858185	1.971751E-011	6.637506E-012	0	0.000000E+000
1	86.63021408	6.637506E-012	1.971751E-011	1	0.000000E+000
1	86.63030858	1.971751E-011	6.637506E-012	0	0.000000E+000
1	86.63103344	6.637506E-012	1.971751E-011	1	0.000000E+000
1	86.63107026	1.971751E-011	6.637506E-012	0	0.000000E+000
1	86.63162569	6.637506E-012	1.971751E-011	1	0.000000E+000
1	86.63172195	1.971751E-011	6.637506E-012	0	0.000000E+000
1	86.63413738	6.637506E-012	1.971751E-011	1	0.000000E+000
1	86.63417908	1.971751E-011	6.637506E-012	0	0.000000E+000
1	86.64056281	6.637506E-012	1.971751E-011	1	0.000000E+000
1	86.64157474	1.971751E-011	6.637506E-012	0	0.000000E+000
1	86.64343534	6.637506E-012	1.971751E-011	1	0.000000E+000
1	86.64346015	1.971751E-011	6.637506E-012	0	0.000000E+000
1	86.64355720	6.637506E-012	1.971751E-011	1	0.000000E+000
1	86.64361377	1.971751E-011	6.637506E-012	0	0.000000E+000
1	86.64408911	6.637506E-012	1.971751E-011	1	0.000000E+000
1	86.64419532	1.971751E-011	6.637506E-012	0	0.000000E+000
1	86.64616327	6.637506E-012	1.971751E-011	1	0.000000E+000
1	86.64644924	1.971751E-011	6.637506E-012	0	0.000000E+000
1	86.64732928	6.637506E-012	1.971751E-011	1	0.000000E+000
1	86.64761597	1.971751E-011	6.637506E-012	0	0.000000E+000
1	86.65122272	6.637506E-012	1.971751E-011	1	0.000000E+000
1	86.65126841	1.971751E-011	6.637506E-012	0	0.000000E+000
1	86.65135218	6.637506E-012	1.971751E-011	1	0.000000E+000
1	86.65144667	1.971751E-011	6.637506E-012	0	0.000000E+000
1	86.65148830	6.637506E-012	1.971751E-011	1	0.000000E+000
1	86.65159074	1.971751E-011	6.637506E-012	0	0.000000E+000
1	86.65367802	6.637506E-012	1.971751E-011	1	0.000000E+000
1	86.65402592	1.971751E-011	6.637506E-012	0	0.000000E+000
1	86.65588378	6.637506E-012	1.971751E-011	1	0.000000E+000
1	86.65598943	1.971751E-011	6.637506E-012	0	0.000000E+000
1	86.65600674	6.637506E-012	1.971751E-011	1	0.000000E+000
1	86.65606013	1.971751E-011	6.637506E-012	0	0.000000E+000
1	86.65624698	6.637506E-012	1.971751E-011	1	0.000000E+000
1	86.65654599	1.971751E-011	6.637506E-012	0	0.000000E+000
1	86.65670070	6.637506E-012	1.971751E-011	1	0.000000E+000
1	86.65689716	1.971751E-011	6.637506E-012	0	0.000000E+000
1	86.65861552	6.637506E-012	1.971751E-011	1	0.000000E+000
1	86.65913587	1.971751E-011	6.637506E-012	0	0.000000E+000
1	86.65932002	6.637506E-012	1.971751E-011	1	0.000000E+000
1	86.65962852	1.971751E-011	6.637506E-012	0	0.000000E+000
1	86.65963645	6.637506E-012	1.971751E-011	1	0.000000E+000
1	86.66019823	1.971751E-011	6.637506E-012	0	0.000000E+000
1	86.66021765	6.637506E-012	1.971751E-011	1	0.000000E+000
1	86.66046612	1.971751E-011	6.637506E-012	0	0.000000E+000
1	86.66144303	6.637506E-012	1.971751E-011	1	0.000000E+000
1	86.66161199	1.971751E-011	6.637506E-012	0	0.000000E+000
1	86.66342599	6.637506E-012	1.971751E-011	1	0.000000E+000
1	86.66344673	1.971751E-011	6.637506E-012	0	0.000000E+000
1	86.66504854	6.637506E-012	1.971751E-011	1	0.000000E+000
1	86.66566523	1.971751E-011	6.637506E-012	0	0.000000E+000
1	86.66570177	6.637506E-012	1.971751E-011	1	0.000000E+000
1	86.66645620	1.971751E-011	6.637506E-012	0	0.000000E+000
1	86.66820428	6.637506E-012	1.971751E-011	1	0.000000E+000
1	86.66841221	1.971751E-011	6.637506E-012	0	0.000000E+000
1	86.66859995	6.637506E-012	1.971751E-011	1	0.000000E+000
1	86.66883447	1.971751E-011	6.637506E-012	0	0.000000E+000
1	86.66890445	6.637506E-012	1.971751E-011	1	0.000000E+000
1	86.66954811	1.971751E-011	6.637506E-012	0	0.000000E+000
1	86.67035204	6.637506E-012	1.971751E-011	1	0.000000E+000
1	86.67041475	1.971751E-011	6.637506E-012	0	0.000000E+000
1	86.67045285	6.637506E-012	1.971751E-011	1	0.000000E+000
1	86.67123360	1.971751E-011	6.637506E-012	0	0.000000E+000
1	86.67177130	6.637506E-012	1.971751E-011	1	0.000000E+000
1	86.67208674	1.971751E-011	6.637506E-012	0	0.000000E+000
1	86.67224548	6.637506E-012	1.971751E-011	1	0.000000E+000
1	86.67227965	1.971751E-011	6.637506E-012	0	0.000000E+000
1	86.67240678	6.637506E-012	1.971751E-011	1	0.000000E+000
1	86.67247706	1.971751E-011	6.637506E-012	0	0.000000E+000
1	86.67366918	6.637506E-012	1.971751E-011	1	0.000000E+000
1	86.67404591	1.971751E-011	6.637506E-012	0	0.000000E+000
1	86.67406886	6.637506E-012	1.971751E-011	1	0.000000E+000
1	86.67428098	1.971751E-011	6.637506E-012	0	0.000000E+000
1	86.67429280	6.637506E-012	1.971751E-011	1	0.000000E+000
1	86.67443836	1.971751E-011	6.637506E-012	0	0.000000E+000
1	86.68066125	6.637506E-012	1.971751E-011	1	0.000000E+000
1	86.68070777	1.971751E-011	6.637506E-012	0	0.000000E+000
1	86.68500831	6.637506E-012	1.971751E-011	1	0.000000E+000
1	86.68554323	1.971751E-011	6.637506E-012	0	0.000000E+000
1	86.68617585	6.637506E-012	1.971751E-011	1	0.000000E+000
1	86.68632320	1.971751E-011	6.637506E-012	0	0.000000E+000
1	86.68632765	6.637506E-012	1.971751E-011	1	0.000000E+000
1	86.68679742	1.971751E-011	6.637506E-012	0	0.000000E+000
1	86.68686893	6.637506E-012	1.971751E-011	1	0.000000E+000
1	86.68715159	1.971751E-011	6.637506E-012	0	0.000000E+000
1	86.68730649	6.637506E-012	1.971751E-011	1	0.000000E+000
1	86.68769125	1.971751E-011	6.637506E-012	0	0.000000E+000
1	86.68899096	6.637506E-012	1.971751E-011	1	0.000000E+000
1	86.68927565	1.971751E-011	6.637506E-012	0	0.000000E+000
1	86.69274598	6.637506E-012	1.971751E-011	1	0.000000E+000
1	86.69285476	1.971751E-011	6.637506E-012	0	0.000000E+000
1	86.69345582	6.637506E-012	1.971751E-011	1	0.000000E+000
1	86.69353412	1.971751E-011	6.637506E-012	0	0.000000E+000
1	86.69511692	6.637506E-012	1.971751E-011	1	0.000000E+000
1	86.69530777	1.971751E-011	6.637506E-012	0	0.000000E+000
1	86.69554964	6.637506E-012	1.971751E-011	1	0.000000E+000
1	86.69564575	1.971751E-011	6.637506E-012	0	0.000000E+000
1	86.69768152	6.637506E-012	1.971751E-011	1	0.000000E+000
1	86.69787844	1.971751E-011	6.637506E-012	0	0.000000E+000
1	86.69840009	6.637506E-012	1.971751E-011	1	0.000000E+000
1	86.69859637	1.971751E-011	6.637506E-012	0	0.000000E+000
1	86.70309719	6.637506E-012	1.971751E-011	1	0.000000E+000
1	86.70323184	1.971751E-011	6.637506E-012	0	0.000000E+000
1	86.70486899	6.637506E-012	1.971751E-011	1	0.000000E+000
1	86.70542582	1.971751E-011	6.637506E-012	0	0.000000E+000
1	86.70584194	6.637506E-012	1.971751E-011	1	0.000000E+000
1	86.70587936	1.971751E-011	6.637506E-012	0	0.000000E+000
1	86.70616851	6.637506E-012	1.971751E-011	1	0.000000E+000
1	86.70632301	1.971751E-011	6.637506E-012	0	0.000000E+000
1	86.70824738	6.637506E-012	1.971751E-011	1	0.000000E+000
1	86.70837046	1.971751E-011	6.637506E-012	0	0.000000E+000
1	86.71089647	6.637506E-012	1.971751E-011	1	0.000000E+000
1	86.71104541	1.971751E-011	6.637506E-012	0	0.000000E+000
1	86.71309506	6.637506E-012	1.971751E-011	1	0.000000E+000
1	86.71330604	1.971751E-011	6.637506E-012	0	0.000000E+000
1	86.71345058	6.637506E-012	1.971751E-011	1	0.000000E+000
1	86.71367019	1.971751E-011	6.637506E-012	0	0.000000E+000
1	86.71367931	6.637506E-012	1.971751E-011	1	0.000000E+000
1	86.71440018	1.971751E-011	6.637506E-012	0	0.000000E+000
1	86.71552123	6.637506E-012	1.971751E-011	1	0.000000E+000
1	86.71576780	1.971751E-011	6.637506E-012	0	0.000000E+000
1	86.71678703	6.637506E-012	1.971751E-011	1	0.000000E+000
1	86.71681441	1.971751E-011	6.637506E-012	0	0.000000E+000
1	86.72170790	6.637506E-012	1.971751E-011	1	0.000000E+000
1	86.72171769	1.971751E-011	6.637506E-012	0	0.000000E+000
1	86.72599936	6.637506E-012	1.971751E-011	1	0.000000E+000
1	86.72604145	1.971751E-011	6.637506E-012	0	0.000000E+000
1	86.72644504	6.637506E-012	1.971751E-011	1	0.000000E+000
1	86.72745065	1.971751E-011	6.637506E-012	0	0.000000E+000
1	86.72750499	6.637506E-012	1.971751E-011	1	0.000000E+000
1	86.72755160	1.971751E-011	6.637506E-012	0	0.000000E+000
1	86.73074651	6.637506E-012	1.971751E-011	1	0.000000E+000
1	86.73078646	1.971751E-011	6.637506E-012	0	0.000000E+000
1	86.73163972	6.637506E-012	1.971751E-011	1	0.000000E+000
1	86.73185524	1.971751E-011	6.637506E-012	0	0.000000E+000
1	86.73227020	6.637506E-012	1.971751E-011	1	0.000000E+000
1	86.73233839	1.971751E-011	6.637506E-012	0	0.000000E+000
1	86.73458844	6.637506E-012	1.971751E-011	1	0.000000E+000
1	86.73466280	1.971751E-011	6.637506E-012	0	0.000000E+000
1	86.73484244	6.637506E-012	1.971751E-011	1	0.000000E+000
1	86.73493099	1.971751E-011	6.637506E-012	0	0.000000E+000
1	86.73588310	6.637506E-012	1.971751E-011	1	0.000000E+000
1	86.73592229	1.971751E-011	6.637506E-012	0	0.000000E+000
1	96.19822918	6.817158E-012	1.989716E-011	1	0.000000E+000
1	96.19826347	1.989716E-011	6.817158E-012	0	0.000000E+000
1	96.19916758	6.817158E-012	1.989716E-011	1	0.000000E+000
1	96.19937438	1.989716E-011	6.817158E-012	0	0.000000E+000
1	96.19979814	6.817158E-012	1.989716E-011	1	0.000000E+000
1	96.20013705	1.989716E-011	6.817158E-012	0	0.000000E+000
1	96.20015301	6.817158E-012	1.989716E-011	1	0.000000E+000
1	96.20019305	1.989716E-011	6.817158E-012	0	0.000000E+000
1	96.20025907	6.817158E-012	1.989716E-011	1	0.000000E+000
1	96.20051457	1.989716E-011	6.817158E-012	0	0.000000E+000
1	96.20184138	6.817158E-012	1.989716E-011	1	0.000000E+000
1	96.20198101	1.989716E-011	6.817158E-012	0	0.000000E+000
1	96.20201583	6.817158E-012	1.989716E-011	1	0.000000E+000
1	96.20204748	1.989716E-011	6.817158E-012	0	0.000000E+000
1	96.20222302	6.817158E-012	1.989716E-011	1	0.000000E+000
1	96.20275522	1.989716E-011	6.817158E-012	0	0.000000E+000
1	96.20361568	6.817158E-012	1.989716E-011	1	0.000000E+000
1	96.20365403	1.989716E-011	6.817158E-012	0	0.000000E+000
1	96.20514833	6.817158E-012	1.989716E-011	1	0.000000E+000
1	96.20535624	1.989716E-011	6.817158E-012	0	0.000000E+000
1	96.20541001	6.817158E-012	1.989716E-011	1	0.000000E+000
1	96.20543546	1.989716E-011	6.817158E-012	0	0.000000E+000
1	96.20639698	6.817158E-012	1.989716E-011	1	0.000000E+000
1	96.20648164	1.989716E-011	6.817158E-012	0	0.000000E+000
1	96.20769420	6.817158E-012	1.989716E-011	1	0.000000E+000
1	96.20796901	1.989716E-011	6.817158E-012	0	0.000000E+000
1	96.21359163	6.817158E-012	1.989716E-011	1	0.000000E+000
1	96.21369857	1.989716E-011	6.817158E-012	0	0.000000E+000
1	96.21459118	6.817158E-012	1.989716E-011	1	0.000000E+000
1	96.21509209	1.989716E-011	6.817158E-012	0	0.000000E+000
1	96.21526571	6.817158E-012	1.989716E-011	1	0.000000E+000
1	96.21532372	1.989716E-011	6.817158E-012	0	0.000000E+000
1	96.21538002	6.817158E-012	1.989716E-011	1	0.000000E+000
1	96.21550599	1.989716E-011	6.817158E-012	0	0.000000E+000
1	96.21652103	6.817158E-012	1.989716E-011	1	0.000000E+000
1	96.21660206	1.989716E-011	6.817158E-012	0	0.000000E+000
1	96.21713463	6.817158E-012	1.989716E-011	1	0.000000E+000
1	96.21717854	1.989716E-011	6.817158E-012	0	0.000000E+000
1	96.21847664	6.817158E-012	1.989716E-011	1	0.000000E+000
1	96.21871351	1.989716E-011	6.817158E-012	0	0.000000E+000
1	96.21899640	6.817158E-012	1.989716E-011	1	0.000000E+000
1	96.21929437	1.989716E-011	6.817158E-012	0	0.000000E+000
1	96.21966788	6.817158E-012	1.989716E-011	1	0.000000E+000
1	96.21989597	1.989716E-011	6.817158E-012	0	0.000000E+000
1	96.22229625	6.817158E-012	1.989716E-011	1	0.000000E+000
1	96.22241340	1.989716E-011	6.817158E-012	0	0.000000E+000
1	96.22272629	6.817158E-012	1.989716E-011	1	0.000000E+000
1	96.22286665	1.989716E-011	6.817158E-012	0	0.000000E+000
1	96.22369015	6.817158E-012	1.989716E-011	1	0.000000E+000
1	96.22380122	1.989716E-011	6.817158E-012	0	0.000000E+000
1	96.22710392	6.817158E-012	1.989716E-011	1	0.000000E+000
1	96.22714845	1.989716E-011	6.817158E-012	0	0.000000E+000
1	96.23111522	6.817158E-012	1.989716E-011	1	0.000000E+000
1	96.23125256	1.989716E-011	6.817158E-012	0	0.000000E+000
1	96.23300265	6.817158E-012	1.989716E-011	1	0.000000E+000
1	96.23326885	1.989716E-011	6.817158E-012	0	0.000000E+000
1	96.23376473	6.817158E-012	1.989716E-011	1	0.000000E+000
1	96.23385409	1.989716E-011	6.817158E-012	0	0.000000E+000
1	96.23580059	6.817158E-012	1.989716E-011	1	0.000000E+000
1	96.23595323	1.989716E-011	6.817158E-012	0	0.000000E+000
1	96.23615094	6.817158E-012	1.989716E-011	1	0.000000E+000
1	96.23634547	1.989716E-011	6.817158E-012	0	0.000000E+000
1	96.23639120	6.817158E-012	1.989716E-011	1	0.000000E+000
1	96.23671145	1.989716E-011	6.817158E-012	0	0.000000E+000
1	96.23671692	6.817158E-012	1.989716E-011	1	0.000000E+000
1	96.23706678	1.989716E-011	6.817158E-012	0	0.000000E+000
1	96.24405576	6.817158E-012	1.989716E-011	1	0.000000E+000
1	96.24447904	1.989716E-011	6.817158E-012	0	0.000000E+000
1	96.24650631	6.817158E-012	1.989716E-011	1	0.000000E+000
1	96.24666434	1.989716E-011	6.817158E-012	0	0.000000E+000
1	96.24725346	6.817158E-012	1.989716E-011	1	0.000000E+000
1	96.24745087	1.989716E-011	6.817158E-012	0	0.000000E+000
1	96.25339520	6.817158E-012	1.989716E-011	1	0.000000E+000
1	96.25378201	1.989716E-011	6.817158E-012	0	0.000000E+000
1	96.25504184	6.817158E-012	1.989716E-011	1	0.000000E+000
1	96.25515426	1.989716E-011	6.817158E-012	0	0.000000E+000
1	96.25684713	6.817158E-012	1.989716E-011	1	0.000000E+000
1	96.25692134	1.989716E-011	6.817158E-012	0	0.000000E+000
1	96.25780727	6.817158E-012	1.989716E-011	1	0.000000E+000
1	96.25794547	1.989716E-011	6.817158E-012	0	0.000000E+000
1	96.25800240	6.817158E-012	1.989716E-011	1	0.000000E+000
1	96.25814492	1.989716E-011	6.817158E-012	0	0.000000E+000
1	96.25825498	6.817158E-012	1.989716E-011	1	0.000000E+000
1	96.25836721	1.989716E-011	6.817158E-012	0	0.000000E+000
1	96.25922112	6.817158E-012	1.989716E-011	1	0.000000E+000
1	96.25932199	1.989716E-011	6.817158E-012	0	0.000000E+000
1	96.25932368	6.817158E-012	1.989716E-011	1	0.000000E+000
1	96.25977055	1.989716E-011	6.817158E-012	0	0.000000E+000
1	96.25980249	6.817158E-012	1.989716E-011	1	0.000000E+000
1	96.26016975	1.989716E-011	6.817158E-012	0	0.000000E+000
1	96.26079967	6.817158E-012	1.989716E-011	1	0.000000E+000
1	96.26108506	1.989716E-011	6.817158E-012	0	0.000000E+000
1	96.26110748	6.817158E-012	1.989716E-011	1	0.000000E+000
1	96.26114383	1.989716E-011	6.817158E-012	0	0.000000E+000
1	96.26117037	6.817158E-012	1.989716E-011	1	0.000000E+000
1	96.26122739	1.989716E-011	6.817158E-012	0	0.000000E+000
1	96.26311531	6.817158E-012	1.989716E-011	1	0.000000E+000
1	96.26317797	1.989716E-011	6.817158E-012	0	0.000000E+000
1	96.26526715	6.817158E-012	1.989716E-011	1	0.000000E+000
1	96.26538915	1.989716E-011	6.817158E-012	0	0.000000E+000
1	96.26585034	6.817158E-012	1.989716E-011	1	0.000000E+000
1	96.26596348	1.989716E-011	6.817158E-012	0	0.000000E+000
1	96.26677626	6.817158E-012	1.989716E-011	1	0.000000E+000
1	96.26689229	1.989716E-011	6.817158E-012	0	0.000000E+000
1	96.26691801	6.817158E-012	1.989716E-011	1	0.000000E+000
1	96.26710790	1.989716E-011	6.817158E-012	0	0.000000E+000
1	96.26721451	6.817158E-012	1.989716E-011	1	0.000000E+000
1	96.26725427	1.989716E-011	6.817158E-012	0	0.000000E+000
1	96.26731571	6.817158E-012	1.989716E-011	1	0.000000E+000
1	96.26762611	1.989716E-011	6.817158E-012	0	0.000000E+000
1	96.26828728	6.817158E-012	1.989716E-011	1	0.000000E+000
1	96.26885353	1.989716E-011	6.817158E-012	0	0.000000E+000
1	96.26887252	6.817158E-012	1.989716E-011	1	0.000000E+000
1	96.26901146	1.989716E-011	6.817158E-012	0	0.000000E+000
1	96.27101258	6.817158E-012	1.989716E-011	1	0.000000E+000
1	96.27133531	1.989716E-011	6.817158E-012	0	0.000000E+000
1	96.27197892	6.817158E-012	1.989716E-011	1	0.000000E+000
1	96.27209209	1.989716E-011	6.817158E-012	0	0.000000E+000
1	96.27244773	6.817158E-012	1.989716E-011	1	0.000000E+000
1	96.27277654	1.989716E-011	6.817158E-012	0	0.000000E+000
1	96.27359890	6.817158E-012	1.989716E-011	1	0.000000E+000
1	96.27394395	1.989716E-011	6.817158E-012	0	0.000000E+000
1	96.27405234	6.817158E-012	1.989716E-011	1	0.000000E+000
1	96.27416243	1.989716E-011	6.817158E-012	0	0.000000E+000
1	96.27452383	6.817158E-012	1.989716E-011	1	0.000000E+000
1	96.27479703	1.989716E-011	6.817158E-012	0	0.000000E+000
1	96.27481473	6.817158E-012	1.989716E-011	1	0.000000E+000
1	96.27493593	1.989716E-011	6.817158E-012	0	0.000000E+000
1	96.27499513	6.817158E-012	1.989716E-011	1	0.000000E+000
1	96.27531984	1.989716E-011	6.817158E-012	0	0.000000E+000
1	96.28362932	6.817158E-012	1.989716E-011	1	0.000000E+000
1	96.28371297	1.989716E-011	6.817158E-012	0	0.000000E+000
1	96.28483493	6.817158E-012	1.989716E-011	1	0.000000E+000
1	96.28494922	1.989716E-011	6.817158E-012	0	0.000000E+000
1	96.28671735	6.817158E-012	1.989716E-011	1	0.000000E+000
1	96.28678281	1.989716E-011	6.817158E-012	0	0.000000E+000
1	96.28885886	6.817158E-012	1.989716E-011	1	0.000000E+000
1	96.28914735	1.989716E-011	6.817158E-012	0	0.000000E+000
1	96.28937824	6.817158E-012	1.989716E-011	1	0.000000E+000
1	96.28955559	1.989716E-011	6.817158E-012	0	0.000000E+000
1	96.28957696	6.817158E-012	1.989716E-011	1	0.000000E+000
1	96.28992701	1.989716E-011	6.817158E-012	0	0.000000E+000
1	96.29075723	6.817158E-012	1.989716E-011	1	0.000000E+000
1	96.29088259	1.989716E-011	6.817158E-012	0	0.000000E+000
1	96.29091238	6.817158E-012	1.989716E-011	1	0.000000E+000
1	96.29093945	1.989716E-011	6.817158E-012	0	0.000000E+000
1	96.29142674	6.817158E-012	1.989716E-011	1	0.000000E+000
1	96.29167848	1.989716E-011	6.817158E-012	0	0.000000E+000
1	96.29483022	6.817158E-012	1.989716E-011	1	0.000000E+000
1	96.29518057	1.989716E-011	6.817158E-012	0	0.000000E+000
1	96.29533582	6.817158E-012	1.989716E-011	1	0.000000E+000
1	96.29554767	1.989716E-011	6.817158E-012	0	0.000000E+000
1	96.29707084	6.817158E-012	1.989716E-011	1	0.000000E+000
1	96.29735959	1.989716E-011	6.817158E-012	0	0.000000E+000
1	96.29987484	6.817158E-012	1.989716E-011	1	0.000000E+000
1	96.29996027	1.989716E-011	6.817158E-012	0	0.000000E+000
1	96.30381953	6.817158E-012	1.989716E-011	1	0.000000E+000
1	96.30407555	1.989716E-011	6.817158E-012	0	0.000000E+000
1	96.30440994	6.817158E-012	1.989716E-011	1	0.000000E+000
1	96.30458834	1.989716E-011	6.817158E-012	0	0.000000E+000
1	96.30473663	6.817158E-012	1.989716E-011	1	0.000000E+000
1	96.30529589	1.989716E-011	6.817158E-012	0	0.000000E+000
1	96.30561953	6.817158E-012	1.989716E-011	1	0.000000E+000
1	96.30599307	1.989716E-011	6.817158E-012	0	0.000000E+000
1	96.31174182	6.817158E-012	1.989716E-011	1	0.000000E+000
1	96.31197595	1.989716E-011	6.817158E-012	0	0.000000E+000
1	96.31330430	6.817158E-012	1.989716E-011	1	0.000000E+000
1	96.31405709	1.989716E-011	6.817158E-012	0	0.000000E+000
1	96.31409031	6.817158E-012	1.989716E-011	1	0.000000E+000
1	96.31413169	1.989716E-011	6.817158E-012	0	0.000000E+000
1	96.31515544	6.817158E-012	1.989716E-011	1	0.000000E+000
1	96.31524859	1.989716E-011	6.817158E-012	0	0.000000E+000
1	96.31702630	6.817158E-012	1.989716E-011	1	0.000000E+000
1	96.31716285	1.989716E-011	6.817158E-012	0	0.000000E+000
1	96.31762706	6.817158E-012	1.989716E-011	1	0.000000E+000
1	96.31765331	1.989716E-011	6.817158E-012	0	0.000000E+000
1	96.31880206	6.817158E-012	1.989716E-011	1	0.000000E+000
1	96.31922064	1.989716E-011	6.817158E-012	0	0.000000E+000
1	96.31929645	6.817158E-012	1.989716E-011	1	0.000000E+000
1	96.31932243	1.989716E-011	6.817158E-012	0	0.000000E+000
1	96.32006215	6.817158E-012	1.989716E-011	1	0.000000E+000
1	96.32035650	1.989716E-011	6.817158E-012	0	0.000000E+000
1	96.32038483	6.817158E-012	1.989716E-011	1	0.000000E+000
1	96.32066245	1.989716E-011	6.817158E-012	0	0.000000E+000
1	96.32069151	6.817158E-012	1.989716E-011	1	0.000000E+000
1	96.32071916	1.989716E-011	6.817158E-012	0	0.000000E+000
1	96.32088605	6.817158E-012	1.989716E-011	1	0.000000E+000
1	96.32164705	1.989716E-011	6.817158E-012	0	0.000000E+000
1	96.32423958	6.817158E-012	1.989716E-011	1	0.000000E+000
1	96.32436792	1.989716E-011	6.817158E-012	0	0.000000E+000
1	96.32511625	6.817158E-012	1.989716E-011	1	0.000000E+000
1	96.32514109	1.989716E-011	6.817158E-012	0	0.000000E+000
1	96.32820820	6.817158E-012	1.989716E-011	1	0.000000E+000
1	96.32867012	1.989716E-011	6.817158E-012	0	0.000000E+000
1	96.32875665	6.817158E-012	1.989716E-011	1	0.000000E+000
1	96.32877253	1.989716E-011	6.817158E-012	0	0.000000E+000
1	96.32989285	6.817158E-012	1.989716E-011	1	0.000000E+000
1	96.32997045	1.989716E-011	6.817158E-012	0	0.000000E+000
1	96.33002218	6.817158E-012	1.989716E-011	1	0.000000E+000
1	96.33008027	1.989716E-011	6.817158E-012	0	0.000000E+000
1	96.33023266	6.817158E-012	1.989716E-011	1	0.000000E+000
1	96.33029796	1.989716E-011	6.817158E-012	0	0.000000E+000
1	96.33333900	6.817158E-012	1.989716E-011	1	0.000000E+000
1	96.33402024	1.989716E-011	6.817158E-012	0	0.000000E+000
1	96.33424910	6.817158E-012	1.989716E-011	1	0.000000E+000
1	96.33437916	1.989716E-011	6.817158E-012	0	0.000000E+000
1	96.34167674	6.817158E-012	1.989716E-011	1	0.000000E+000
1	96.34198938	1.989716E-011	6.817158E-012	0	0.000000E+000
1	96.34214038	6.817158E-012	1.989716E-011	1	0.000000E+000
1	96.34227996	1.989716E-011	6.817158E-012	0	0.000000E+000
1	96.34295510	6.817158E-012	1.989716E-011	1	0.000000E+000
1	96.34317176	1.989716E-011	6.817158E-012	0	0.000000E+000
1	96.34357834	6.817158E-012	1.989716E-011	1	0.000000E+000
1	96.34369684	1.989716E-011	6.817158E-012	0	0.000000E+000
1	96.34383570	6.817158E-012	1.989716E-011	1	0.000000E+000
1	96.34401615	1.989716E-011	6.817158E-012	0	0.000000E+000
1	96.34602291	6.817158E-012	1.989716E-011	1	0.000000E+000
1	96.34613629	1.989716E-011	6.817158E-012	0	0.000000E+000
1	96.34648042	6.817158E-012	1.989716E-011	1	0.000000E+000
1	96.34705673	1.989716E-011	6.817158E-012	0	0.000000E+000
1	96.34726972	6.817158E-012	1.989716E-011	1	0.000000E+000
1	96.34737973	1.989716E-011	6.817158E-012	0	0.000000E+000
1	96.34774796	6.817158E-012	1.989716E-011	1	0.000000E+000
1	96.34781827	1.989716E-011	6.817158E-012	0	0.000000E+000
1	96.34814411	6.817158E-012	1.989716E-011	1	0.000000E+000
1	96.34817255	1.989716E-011	6.817158E-012	0	0.000000E+000
1	96.34869330	6.817158E-012	1.989716E-011	1	0.000000E+000
1	96.34874736	1.989716E-011	6.817158E-012	0	0.000000E+000
1	96.34960613	6.817158E-012	1.989716E-011	1	0.000000E+000
1	96.34982126	1.989716E-011	6.817158E-012	0	0.000000E+000
1	96.34985165	6.817158E-012	1.989716E-011	1	0.000000E+000
1	96.34993621	1.989716E-011	6.817158E-012	0	0.000000E+000
1	96.35093962	6.817158E-012	1.989716E-011	1	0.000000E+000
1	96.35168792	1.989716E-011	6.817158E-012	0	0.000000E+000
1	96.35178704	6.817158E-012	1.989716E-011	1	0.000000E+000
1	96.35179402	1.989716E-011	6.817158E-012	0	0.000000E+000
1	96.35391434	6.817158E-012	1.989716E-011	1	0.000000E+000
1	96.35411188	1.989716E-011	6.817158E-012	0	0.000000E+000
1	96.35540411	6.817158E-012	1.989716E-011	1	0.000000E+000
1	96.35549038	1.989716E-011	6.817158E-012	0	0.000000E+000
1	96.35591844	6.817158E-012	1.989716E-011	1	0.000000E+000
1	96.35608893	1.989716E-011	6.817158E-012	0	0.000000E+000
1	98.12037942	6.311936E-012	1.939194E-011	1	0.000000E+000
1	98.12060505	1.939194E-011	6.311936E-012	0	0.000000E+000
1	98.12316727	6.311936E-012	1.939194E-011	1	0.000000E+000
1	98.12360842	1.939194E-011	6.311936E-012	0	0.000000E+000
1	98.12447699	6.311936E-012	1.939194E-011	1	0.000000E+000
1	98.12453760	1.939194E-011	6.311936E-012	0	0.000000E+000
1	98.12551370	6.311936E-012	1.939194E-011	1	0.000000E+000
1	98.12579662	1.939194E-011	6.311936E-012	0	0.000000E+000
1	98.12709886	6.311936E-012	1.939194E-011	1	0.000000E+000
1	98.12716395	1.939194E-011	6.311936E-012	0	0.000000E+000
1	98.12805717	6.311936E-012	1.939194E-011	1	0.000000E+000
1	98.12813488	1.939194E-011	6.311936E-012	0	0.000000E+000
1	98.12829629	6.311936E-012	1.939194E-011	1	0.000000E+000
1	98.12852202	1.939194E-011	6.311936E-012	0	0.000000E+000
1	98.12858514	6.311936E-012	1.939194E-011	1	0.000000E+000
1	98.12887027	1.939194E-011	6.311936E-012	0	0.000000E+000
1	98.12911285	6.311936E-012	1.939194E-011	1	0.000000E+000
1	98.12975160	1.939194E-011	6.311936E-012	0	0.000000E+000
1	98.13138027	6.311936E-012	1.939194E-011	1	0.000000E+000
1	98.13139512	1.939194E-011	6.311936E-012	0	0.000000E+000
1	98.13575997	6.311936E-012	1.939194E-011	1	0.000000E+000
1	98.13589054	1.939194E-011	6.311936E-012	0	0.000000E+000
1	98.13604728	6.311936E-012	1.939194E-011	1	0.000000E+000
1	98.13634002	1.939194E-011	6.311936E-012	0	0.000000E+000
1	98.13817110	6.311936E-012	1.939194E-011	1	0.000000E+000
1	98.13824031	1.939194E-011	6.311936E-012	0	0.000000E+000
1	98.13831027	6.311936E-012	1.939194E-011	1	0.000000E+000
1	98.13879268	1.939194E-011	6.311936E-012	0	0.000000E+000
1	98.13893414	6.311936E-012	1.939194E-011	1	0.000000E+000
1	98.13933341	1.939194E-011	6.311936E-012	0	0.000000E+000
1	98.13934592	6.311936E-012	1.939194E-011	1	0.000000E+000
1	98.13983639	1.939194E-011	6.311936E-012	0	0.000000E+000
1	98.14036119	6.311936E-012	1.939194E-011	1	0.000000E+000
1	98.14101525	1.939194E-011	6.311936E-012	0	0.000000E+000
1	98.14147307	6.311936E-012	1.939194E-011	1	0.000000E+000
1	98.14177069	1.939194E-011	6.311936E-012	0	0.000000E+000
1	98.14312809	6.311936E-012	1.939194E-011	1	0.000000E+000
1	98.14333777	1.939194E-011	6.311936E-012	0	0.000000E+000
1	98.14438293	6.311936E-012	1.939194E-011	1	0.000000E+000
1	98.14461234	1.939194E-011	6.311936E-012	0	0.000000E+000
1	98.14501153	6.311936E-012	1.939194E-011	1	0.000000E+000
1	98.14521582	1.939194E-011	6.311936E-012	0	0.000000E+000
1	98.14871790	6.311936E-012	1.939194E-011	1	0.000000E+000
1	98.14900571	1.939194E-011	6.311936E-012	0	0.000000E+000
1	98.14963923	6.311936E-012	1.939194E-011	1	0.000000E+000
1	98.14969556	1.939194E-011	6.311936E-012	0	0.000000E+000
1	98.14977547	6.311936E-012	1.939194E-011	1	0.000000E+000
1	98.14980686	1.939194E-011	6.311936E-012	0	0.000000E+000
1	98.14983244	6.311936E-012	1.939194E-011	1	0.000000E+000
1	98.15018856	1.939194E-011	6.311936E-012	0	0.000000E+000
1	98.15217543	6.311936E-012	1.939194E-011	1	0.000000E+000
1	98.15231795	1.939194E-011	6.311936E-012	0	0.000000E+000
1	98.15429177	6.311936E-012	1.939194E-011	1	0.000000E+000
1	98.15433461	1.939194E-011	6.311936E-012	0	0.000000E+000
1	98.15449678	6.311936E-012	1.939194E-011	1	0.000000E+000
1	98.15532492	1.939194E-011	6.311936E-012	0	0.000000E+000
1	98.15702807	6.311936E-012	1.939194E-011	1	0.000000E+000
1	98.15717565	1.939194E-011	6.311936E-012	0	0.000000E+000
1	98.15992677	6.311936E-012	1.939194E-011	1	0.000000E+000
1	98.15995898	1.939194E-011	6.311936E-012	0	0.000000E+000
1	98.15998437	6.311936E-012	1.939194E-011	1	0.000000E+000
1	98.16032024	1.939194E-011	6.311936E-012	0	0.000000E+000
1	98.16176906	6.311936E-012	1.939194E-011	1	0.000000E+000
1	98.16208049	1.939194E-011	6.311936E-012	0	0.000000E+000
1	98.16246816	6.311936E-012	1.939194E-011	1	0.000000E+000
1	98.16250074	1.939194E-011	6.311936E-012	0	0.000000E+000
1	98.16254944	6.311936E-012	1.939194E-011	1	0.000000E+000
1	98.16296563	1.939194E-011	6.311936E-012	0	0.000000E+000
1	98.16370283	6.311936E-012	1.939194E-011	1	0.000000E+000
1	98.16396756	1.939194E-011	6.311936E-012	0	0.000000E+000
1	98.16585595	6.311936E-012	1.939194E-011	1	0.000000E+000
1	98.16626462	1.939194E-011	6.311936E-012	0	0.000000E+000
1	98.16758009	6.311936E-012	1.939194E-011	1	0.000000E+000
1	98.16846712	1.939194E-011	6.311936E-012	0	0.000000E+000
1	98.16896969	6.311936E-012	1.939194E-011	1	0.000000E+000
1	98.16902705	1.939194E-011	6.311936E-012	0	0.000000E+000
1	98.16972647	6.311936E-012	1.939194E-011	1	0.000000E+000
1	98.17003027	1.939194E-011	6.311936E-012	0	0.000000E+000
1	98.17012586	6.311936E-012	1.939194E-011	1	0.000000E+000
1	98.17046083	1.939194E-011	6.311936E-012	0	0.000000E+000
1	98.17051893	6.311936E-012	1.939194E-011	1	0.000000E+000
1	98.17129028	1.939194E-011	6.311936E-012	0	0.000000E+000
1	98.17157454	6.311936E-012	1.939194E-011	1	0.000000E+000
1	98.17268629	1.939194E-011	6.311936E-012	0	0.000000E+000
1	98.17485255	6.311936E-012	1.939194E-011	1	0.000000E+000
1	98.17520324	1.939194E-011	6.311936E-012	0	0.000000E+000
1	98.17745527	6.311936E-012	1.939194E-011	1	0.000000E+000
1	98.17758230	1.939194E-011	6.311936E-012	0	0.000000E+000
1	98.17903756	6.311936E-012	1.939194E-011	1	0.000000E+000
1	98.17921088	1.939194E-011	6.311936E-012	0	0.000000E+000
1	98.18178464	6.311936E-012	1.939194E-011	1	0.000000E+000
1	98.18194585	1.939194E-011	6.311936E-012	0	0.000000E+000
1	98.18488469	6.311936E-012	1.939194E-011	1	0.000000E+000
1	98.18498388	1.939194E-011	6.311936E-012	0	0.000000E+000
1	98.18793117	6.311936E-012	1.939194E-011	1	0.000000E+000
1	98.18798809	1.939194E-011	6.311936E-012	0	0.000000E+000
1	98.18887948	6.311936E-012	1.939194E-011	1	0.000000E+000
1	98.18892291	1.939194E-011	6.311936E-012	0	0.000000E+000
1	98.19132486	6.311936E-012	1.939194E-011	1	0.000000E+000
1	98.19134994	1.939194E-011	6.311936E-012	0	0.000000E+000
1	98.19187563	6.311936E-012	1.939194E-011	1	0.000000E+000
1	98.19203329	1.939194E-011	6.311936E-012	0	0.000000E+000
1	98.19564109	6.311936E-012	1.939194E-011	1	0.000000E+000
1	98.19592148	1.939194E-011	6.311936E-012	0	0.000000E+000
1	98.19643791	6.311936E-012	1.939194E-011	1	0.000000E+000
1	98.19654319	1.939194E-011	6.311936E-012	0	0.000000E+000
1	98.19720612	6.311936E-012	1.939194E-011	1	0.000000E+000
1	98.19740157	1.939194E-011	6.311936E-012	0	0.000000E+000
1	98.19751679	6.311936E-012	1.939194E-011	1	0.000000E+000
1	98.19759280	1.939194E-011	6.311936E-012	0	0.000000E+000
1	98.19762791	6.311936E-012	1.939194E-011	1	0.000000E+000
1	98.19793207	1.939194E-011	6.311936E-012	0	0.000000E+000
1	98.19794458	6.311936E-012	1.939194E-011	1	0.000000E+000
1	98.19809853	1.939194E-011	6.311936E-012	0	0.000000E+000
1	98.19878715	6.311936E-012	1.939194E-011	1	0.000000E+000
1	98.19904152	1.939194E-011	6.311936E-012	0	0.000000E+000
1	98.20137931	6.311936E-012	1.939194E-011	1	0.000000E+000
1	98.20194403	1.939194E-011	6.311936E-012	0	0.000000E+000
1	98.20241006	6.311936E-012	1.939194E-011	1	0.000000E+000
1	98.20255400	1.939194E-011	6.311936E-012	0	0.000000E+000
1	98.20328731	6.311936E-012	1.939194E-011	1	0.000000E+000
1	98.20338056	1.939194E-011	6.311936E-012	0	0.000000E+000
1	98.20347871	6.311936E-012	1.939194E-011	1	0.000000E+000
1	98.20380488	1.939194E-011	6.311936E-012	0	0.000000E+000
1	98.20505593	6.311936E-012	1.939194E-011	1	0.000000E+000
1	98.20512154	1.939194E-011	6.311936E-012	0	0.000000E+000
1	98.20519848	6.311936E-012	1.939194E-011	1	0.000000E+000
1	98.20546941	1.939194E-011	6.311936E-012	0	0.000000E+000
1	98.20612755	6.311936E-012	1.939194E-011	1	0.000000E+000
1	98.20650463	1.939194E-011	6.311936E-012	0	0.000000E+000
1	98.20722243	6.311936E-012	1.939194E-011	1	0.000000E+000
1	98.20731680	1.939194E-011	6.311936E-012	0	0.000000E+000
1	98.20771782	6.311936E-012	1.939194E-011	1	0.000000E+000
1	98.20841051	1.939194E-011	6.311936E-012	0	0.000000E+000
1	98.21326159	6.311936E-012	1.939194E-011	1	0.000000E+000
1	98.21336002	1.939194E-011	6.311936E-012	0	0.000000E+000
1	98.21487856	6.311936E-012	1.939194E-011	1	0.000000E+000
1	98.21489186	1.939194E-011	6.311936E-012	0	0.000000E+000
1	98.21719446	6.311936E-012	1.939194E-011	1	0.000000E+000
1	98.21735927	1.939194E-011	6.311936E-012	0	0.000000E+000
1	98.21776744	6.311936E-012	1.939194E-011	1	0.000000E+000
1	98.21778733	1.939194E-011	6.311936E-012	0	0.000000E+000
1	98.21809197	6.311936E-012	1.939194E-011	1	0.000000E+000
1	98.21823120	1.939194E-011	6.311936E-012	0	0.000000E+000
1	98.21977481	6.311936E-012	1.939194E-011	1	0.000000E+000
1	98.21997254	1.939194E-011	6.311936E-012	0	0.000000E+000
1	98.22205436	6.311936E-012	1.939194E-011	1	0.000000E+000
1	98.22214378	1.939194E-011	6.311936E-012	0	0.000000E+000
1	98.22291765	6.311936E-012	1.939194E-011	1	0.000000E+000
1	98.22302086	1.939194E-011	6.311936E-012	0	0.000000E+000
1	98.22353808	6.311936E-012	1.939194E-011	1	0.000000E+000
1	98.22402766	1.939194E-011	6.311936E-012	0	0.000000E+000
1	98.22582142	6.311936E-012	1.939194E-011	1	0.000000E+000
1	98.22597247	1.939194E-011	6.311936E-012	0	0.000000E+000
1	98.22768650	6.311936E-012	1.939194E-011	1	0.000000E+000
1	98.22784001	1.939194E-011	6.311936E-012	0	0.000000E+000
1	98.22829373	6.311936E-012	1.939194E-011	1	0.000000E+000
1	98.22904691	1.939194E-011	6.311936E-012	0	0.000000E+000
1	98.23071599	6.311936E-012	1.939194E-011	1	0.000000E+000
1	98.23081876	1.939194E-011	6.311936E-012	0	0.000000E+000
1	98.23277015	6.311936E-012	1.939194E-011	1	0.000000E+000
1	98.23289039	1.939194E-011	6.311936E-012	0	0.000000E+000
1	98.23299309	6.311936E-012	1.939194E-011	1	0.000000E+000
1	98.23306340	1.939194E-011	6.311936E-012	0	0.000000E+000
1	98.23341575	6.311936E-012	1.939194E-011	1	0.000000E+000
1	98.23368347	1.939194E-011	6.311936E-012	0	0.000000E+000
1	98.23567697	6.311936E-012	1.939194E-011	1	0.000000E+000
1	98.23576016	1.939194E-011	6.311936E-012	0	0.000000E+000
1	98.23624695	6.311936E-012	1.939194E-011	1	0.000000E+000
1	98.23642008	1.939194E-011	6.311936E-012	0	0.000000E+000
1	98.24071704	6.311936E-012	1.939194E-011	1	0.000000E+000
1	98.24078443	1.939194E-011	6.311936E-012	0	0.000000E+000
1	98.24237719	6.311936E-012	1.939194E-011	1	0.000000E+000
1	98.24266722	1.939194E-011	6.311936E-012	0	0.000000E+000
1	98.24613311	6.311936E-012	1.939194E-011	1	0.000000E+000
1	98.24633812	1.939194E-011	6.311936E-012	0	0.000000E+000
1	98.24799746	6.311936E-012	1.939194E-011	1	0.000000E+000
1	98.24810247	1.939194E-011	6.311936E-012	0	0.000000E+000
1	98.24813304	6.311936E-012	1.939194E-011	1	0.000000E+000
1	98.24822979	1.939194E-011	6.311936E-012	0	0.000000E+000
1	98.25025422	6.311936E-012	1.939194E-011	1	0.000000E+000
1	98.25035250	1.939194E-011	6.311936E-012	0	0.000000E+000
1	98.25077260	6.311936E-012	1.939194E-011	1	0.000000E+000
1	98.25152114	1.939194E-011	6.311936E-012	0	0.000000E+000
1	98.25216342	6.311936E-012	1.939194E-011	1	0.000000E+000
1	98.25245263	1.939194E-011	6.311936E-012	0	0.000000E+000
1	98.25248465	6.311936E-012	1.939194E-011	1	0.000000E+000
1	98.25267612	1.939194E-011	6.311936E-012	0	0.000000E+000
1	98.25421005	6.311936E-012	1.939194E-011	1	0.000000E+000
1	98.25435393	1.939194E-011	6.311936E-012	0	0.000000E+000
1	98.25440070	6.311936E-012	1.939194E-011	1	0.000000E+000
1	98.25440547	1.939194E-011	6.311936E-012	0	0.000000E+000
1	98.25664594	6.311936E-012	1.939194E-011	1	0.000000E+000
1	98.25729319	1.939194E-011	6.311936E-012	0	0.000000E+000
1	98.25812171	6.311936E-012	1.939194E-011	1	0.000000E+000
1	98.25901452	1.939194E-011	6.311936E-012	0	0.000000E+000
1	98.25951401	6.311936E-012	1.939194E-011	1	0.000000E+000
1	98.25985983	1.939194E-011	6.311936E-012	0	0.000000E+000
1	98.26057034	6.311936E-012	1.939194E-011	1	0.000000E+000
1	98.26105420	1.939194E-011	6.311936E-012	0	0.000000E+000
1	98.26187730	6.311936E-012	1.939194E-011	1	0.000000E+000
1	98.26231732	1.939194E-011	6.311936E-012	0	0.000000E+000
1	98.26527971	6.311936E-012	1.939194E-011	1	0.000000E+000
1	98.26544944	1.939194E-011	6.311936E-012	0	0.000000E+000
1	98.26947893	6.311936E-012	1.939194E-011	1	0.000000E+000
1	98.26967421	1.939194E-011	6.311936E-012	0	0.000000E+000
1	98.27002839	6.311936E-012	1.939194E-011	1	0.000000E+000
1	98.27010277	1.939194E-011	6.311936E-012	0	0.000000E+000
1	98.27244810	6.311936E-012	1.939194E-011	1	0.000000E+000
1	98.27261189	1.939194E-011	6.311936E-012	0	0.000000E+000
1	98.27276002	6.311936E-012	1.939194E-011	1	0.000000E+000
1	98.27295777	1.939194E-011	6.311936E-012	0	0.000000E+000
1	98.27361805	6.311936E-012	1.939194E-011	1	0.000000E+000
1	98.27378107	1.939194E-011	6.311936E-012	0	0.000000E+000
1	98.27430219	6.311936E-012	1.939194E-011	1	0.000000E+000
1	98.27436723	1.939194E-011	6.311936E-012	0	0.000000E+000
1	98.27486076	6.311936E-012	1.939194E-011	1	0.000000E+000
1	98.27491066	1.939194E-011	6.311936E-012	0	0.000000E+000
1	98.27511106	6.311936E-012	1.939194E-011	1	0.000000E+000
1	98.27516665	1.939194E-011	6.311936E-012	0	0.000000E+000
1	98.27518958	6.311936E-012	1.939194E-011	1	0.000000E+000
1	98.27538207	1.939194E-011	6.311936E-012	0	0.000000E+000
1	98.27558142	6.311936E-012	1.939194E-011	1	0.000000E+000
1	98.27594067	1.939194E-011	6.311936E-012	0	0.000000E+000
1	98.27680641	6.311936E-012	1.939194E-011	1	0.000000E+000
1	98.27701948	1.939194E-011	6.311936E-012	0	0.000000E+000
1	98.27720848	6.311936E-012	1.939194E-011	1	0.000000E+000
1	98.27745753	1.939194E-011	6.311936E-012	0	0.000000E+000
1	98.27791183	6.311936E-012	1.939194E-011	1	0.000000E+000
1	98.27794024	1.939194E-011	6.311936E-012	0	0.000000E+000
1	98.27862413	6.311936E-012	1.939194E-011	1	0.000000E+000
1	98.27868302	1.939194E-011	6.311936E-012	0	0.000000E+000
1	98.27869698	6.311936E-012	1.939194E-011	1	0.000000E+000
1	98.27875902	1.939194E-011	6.311936E-012	0	0.000000E+000
1	98.27963187	6.311936E-012	1.939194E-011	1	0.000000E+000
1	98.27981698	1.939194E-011	6.311936E-012	0	0.000000E+000
1	98.27983322	6.311936E-012	1.939194E-011	1	0.000000E+000
1	98.28021251	1.939194E-011	6.311936E-012	0	0.000000E+000
1	98.28033956	6.311936E-012	1.939194E-011	1	0.000000E+000
1	98.28083639	1.939194E-011	6.311936E-012	0	0.000000E+000
1	98.28169277	6.311936E-012	1.939194E-011	1	0.000000E+000
1	98.28188261	1.939194E-011	6.311936E-012	0	0.000000E+000
1	98.28585609	6.311936E-012	1.939194E-011	1	0.000000E+000
1	98.28601357	1.939194E-011	6.311936E-012	0	0.000000E+000
1	98.28738417	6.311936E-012	1.939194E-011	1	0.000000E+000
1	98.28771158	1.939194E-011	6.311936E-012	0	0.000000E+000
1	98.28862724	6.311936E-012	1.939194E-011	1	0.000000E+000
1	98.28878213	1.939194E-011	6.311936E-012	0	0.000000E+000
1	98.28937085	6.311936E-012	1.939194E-011	1	0.000000E+000
1	98.28954550	1.939194E-011	6.311936E-012	0	0.000000E+000
1	98.29026014	6.311936E-012	1.939194E-011	1	0.000000E+000
1	98.29032325	1.939194E-011	6.311936E-012	0	0.000000E+000
1	98.29104801	6.311936E-012	1.939194E-011	1	0.000000E+000
1	98.29123187	1.939194E-011	6.311936E-012	0	0.000000E+000
1	98.30569613	6.311936E-012	1.939194E-011	1	0.000000E+000
1	98.30579599	1.939194E-011	6.311936E-012	0	0.000000E+000
1	98.30604991	6.311936E-012	1.939194E-011	1	0.000000E+000
1	98.30637121	1.939194E-011	6.311936E-012	0	0.000000E+000
1	98.30692368	6.311936E-012	1.939194E-011	1	0.000000E+000
1	98.30700814	1.939194E-011	6.311936E-012	0	0.000000E+000
1	98.30723300	6.311936E-012	1.939194E-011	1	0.000000E+000
1	98.30811357	1.939194E-011	6.311936E-012	0	0.000000E+000
1	98.30944297	6.311936E-012	1.939194E-011	1	0.000000E+000
1	98.30950136	1.939194E-011	6.311936E-012	0	0.000000E+000
1	127.97074180	6.241025E-012	1.932103E-011	1	0.000000E+000
1	127.97080274	1.932103E-011	6.241025E-012	0	0.000000E+000
1	127.97108500	6.241025E-012	1.932103E-011	1	0.000000E+000
1	127.97129590	1.932103E-011	6.241025E-012	0	0.000000E+000
1	127.97230576	6.241025E-012	1.932103E-011	1	0.000000E+000
1	127.97309343	1.932103E-011	6.241025E-012	0	0.000000E+000
1	127.97370129	6.241025E-012	1.932103E-011	1	0.000000E+000
1	127.97448081	1.932103E-011	6.241025E-012	0	0.000000E+000
1	127.97605726	6.241025E-012	1.932103E-011	1	0.000000E+000
1	127.97632140	1.932103E-011	6.241025E-012	0	0.000000E+000
1	127.97704375	6.241025E-012	1.932103E-011	1	0.000000E+000
1	127.97758668	1.932103E-011	6.241025E-012	0	0.000000E+000
1	127.98018972	6.241025E-012	1.932103E-011	1	0.000000E+000
1	127.98038833	1.932103E-011	6.241025E-012	0	0.000000E+000
1	127.98115793	6.241025E-012	1.932103E-011	1	0.000000E+000
1	127.98119550	1.932103E-011	6.241025E-012	0	0.000000E+000
1	127.98167900	6.241025E-012	1.932103E-011	1	0.000000E+000
1	127.98178921	1.932103E-011	6.241025E-012	0	0.000000E+000
1	127.98504111	6.241025E-012	1.932103E-011	1	0.000000E+000
1	127.98513117	1.932103E-011	6.241025E-012	0	0.000000E+000
1	127.98536760	6.241025E-012	1.932103E-011	1	0.000000E+000
1	127.98576780	1.932103E-011	6.241025E-012	0	0.000000E+000
1	127.98685790	6.241025E-012	1.932103E-011	1	0.000000E+000
1	127.98810816	1.932103E-011	6.241025E-012	0	0.000000E+000
1	127.98837984	6.241025E-012	1.932103E-011	1	0.000000E+000
1	127.98896676	1.932103E-011	6.241025E-012	0	0.000000E+000
1	127.99042962	6.241025E-012	1.932103E-011	1	0.000000E+000
1	127.99069503	1.932103E-011	6.241025E-012	0	0.000000E+000
1	127.99127561	6.241025E-012	1.932103E-011	1	0.000000E+000
1	127.99137070	1.932103E-011	6.241025E-012	0	0.000000E+000
1	127.99282769	6.241025E-012	1.932103E-011	1	0.000000E+000
1	127.99343580	1.932103E-011	6.241025E-012	0	0.000000E+000
1	127.99352577	6.241025E-012	1.932103E-011	1	0.000000E+000
1	127.99375047	1.932103E-011	6.241025E-012	0	0.000000E+000
1	127.99377413	6.241025E-012	1.932103E-011	1	0.000000E+000
1	127.99381569	1.932103E-011	6.241025E-012	0	0.000000E+000
1	127.99395187	6.241025E-012	1.932103E-011	1	0.000000E+000
1	127.99402967	1.932103E-011	6.241025E-012	0	0.000000E+000
1	127.99404213	6.241025E-012	1.932103E-011	1	0.000000E+000
1	127.99428596	1.932103E-011	6.241025E-012	0	0.000000E+000
1	127.99441514	6.241025E-012	1.932103E-011	1	0.000000E+000
1	127.99521196	1.932103E-011	6.241025E-012	0	0.000000E+000
1	127.99636418	6.241025E-012	1.932103E-011	1	0.000000E+000
1	127.99663486	1.932103E-011	6.241025E-012	0	0.000000E+000
1	127.99772230	6.241025E-012	1.932103E-011	1	0.000000E+000
1	127.99808062	1.932103E-011	6.241025E-012	0	0.000000E+000
1	127.99944304	6.241025E-012	1.932103E-011	1	0.000000E+000
1	127.99949843	1.932103E-011	6.241025E-012	0	0.000000E+000
1	128.00000884	6.241025E-012	1.932103E-011	1	0.000000E+000
1	128.00015024	1.932103E-011	6.241025E-012	0	0.000000E+000
1	128.00043618	6.241025E-012	1.932103E-011	1	0.000000E+000
1	128.00053874	1.932103E-011	6.241025E-012	0	0.000000E+000
1	128.00193590	6.241025E-012	1.932103E-011	1	0.000000E+000
1	128.00206349	1.932103E-011	6.241025E-012	0	0.000000E+000
1	128.00209281	6.241025E-012	1.932103E-011	1	0.000000E+000
1	128.00228141	1.932103E-011	6.241025E-012	0	0.000000E+000
1	128.00230837	6.241025E-012	1.932103E-011	1	0.000000E+000
1	128.00289416	1.932103E-011	6.241025E-012	0	0.000000E+000
1	137.15561679	6.397468E-012	1.947747E-011	1	0.000000E+000
1	137.15586958	1.947747E-011	6.397468E-012	0	0.000000E+000
1	137.15706377	6.397468E-012	1.947747E-011	1	0.000000E+000
1	137.15725958	1.947747E-011	6.397468E-012	0	0.000000E+000
1	137.15728679	6.397468E-012	1.947747E-011	1	0.000000E+000
1	137.15739535	1.947747E-011	6.397468E-012	0	0.000000E+000
1	137.15797588	6.397468E-012	1.947747E-011	1	0.000000E+000
1	137.15809946	1.947747E-011	6.397468E-012	0	0.000000E+000
1	137.15853301	6.397468E-012	1.947747E-011	1	0.000000E+000
1	137.15902020	1.947747E-011	6.397468E-012	0	0.000000E+000
1	137.15910504	6.397468E-012	1.947747E-011	1	0.000000E+000
1	137.15944792	1.947747E-011	6.397468E-012	0	0.000000E+000
1	137.16335631	6.397468E-012	1.947747E-011	1	0.000000E+000
1	137.16352940	1.947747E-011	6.397468E-012	0	0.000000E+000
1	137.16356118	6.397468E-012	1.947747E-011	1	0.000000E+000
1	137.16393015	1.947747E-011	6.397468E-012	0	0.000000E+000
1	137.16395040	6.397468E-012	1.947747E-011	1	0.000000E+000
1	137.16418566	1.947747E-011	6.397468E-012	0	0.000000E+000
1	137.16547752	6.397468E-012	1.947747E-011	1	0.000000E+000
1	137.16597831	1.947747E-011	6.397468E-012	0	0.000000E+000
1	137.16698616	6.397468E-012	1.947747E-011	1	0.000000E+000
1	137.16738406	1.947747E-011	6.397468E-012	0	0.000000E+000
1	137.16810409	6.397468E-012	1.947747E-011	1	0.000000E+000
1	137.16836896	1.947747E-011	6.397468E-012	0	0.000000E+000
1	137.16927695	6.397468E-012	1.947747E-011	1	0.000000E+000
1	137.16963852	1.947747E-011	6.397468E-012	0	0.000000E+000
1	137.16979661	6.397468E-012	1.947747E-011	1	0.000000E+000
1	137.16990683	1.947747E-011	6.397468E-012	0	0.000000E+000
1	137.17031848	6.397468E-012	1.947747E-011	1	0.000000E+000
1	137.17035893	1.947747E-011	6.397468E-012	0	0.000000E+000
1	137.17064311	6.397468E-012	1.947747E-011	1	0.000000E+000
1	137.17109482	1.947747E-011	6.397468E-012	0	0.000000E+000
1	137.17477492	6.397468E-012	1.947747E-011	1	0.000000E+000
1	137.17480884	1.947747E-011	6.397468E-012	0	0.000000E+000
1	137.17481867	6.397468E-012	1.947747E-011	1	0.000000E+000
1	137.17484508	1.947747E-011	6.397468E-012	0	0.000000E+000
1	137.17578389	6.397468E-012	1.947747E-011	1	0.000000E+000
1	137.17610187	1.947747E-011	6.397468E-012	0	0.000000E+000
1	137.17995436	6.397468E-012	1.947747E-011	1	0.000000E+000
1	137.18015876	1.947747E-011	6.397468E-012	0	0.000000E+000
1	137.18229103	6.397468E-012	1.947747E-011	1	0.000000E+000
1	137.18257215	1.947747E-011	6.397468E-012	0	0.000000E+000
1	137.20533541	6.397468E-012	1.947747E-011	1	0.000000E+000
1	137.20552712	1.947747E-011	6.397468E-012	0	0.000000E+000
1	137.20706058	6.397468E-012	1.947747E-011	1	0.000000E+000
1	137.20716500	1.947747E-011	6.397468E-012	0	0.000000E+000
1	137.20718187	6.397468E-012	1.947747E-011	1	0.000000E+000
1	137.20741290	1.947747E-011	6.397468E-012	0	0.000000E+000
1	137.20907531	6.397468E-012	1.947747E-011	1	0.000000E+000
1	137.20921610	1.947747E-011	6.397468E-012	0	0.000000E+000
1	137.21204616	6.397468E-012	1.947747E-011	1	0.000000E+000
1	137.21241675	1.947747E-011	6.397468E-012	0	0.000000E+000
1	137.21296528	6.397468E-012	1.947747E-011	1	0.000000E+000
1	137.21304343	1.947747E-011	6.397468E-012	0	0.000000E+000
1	137.21415972	6.397468E-012	1.947747E-011	1	0.000000E+000
1	137.21422285	1.947747E-011	6.397468E-012	0	0.000000E+000
1	137.21424188	6.397468E-012	1.947747E-011	1	0.000000E+000
1	137.21450095	1.947747E-011	6.397468E-012	0	0.000000E+000
1	137.21483403	6.397468E-012	1.947747E-011	1	0.000000E+000
1	137.21486574	1.947747E-011	6.397468E-012	0	0.000000E+000
1	137.21757202	6.397468E-012	1.947747E-011	1	0.000000E+000
1	137.21759912	1.947747E-011	6.397468E-012	0	0.000000E+000
1	137.22189379	6.397468E-012	1.947747E-011	1	0.000000E+000
1	137.22225850	1.947747E-011	6.397468E-012	0	0.000000E+000
1	137.22379783	6.397468E-012	1.947747E-011	1	0.000000E+000
1	137.22393363	1.947747E-011	6.397468E-012	0	0.000000E+000
1	137.22394775	6.397468E-012	1.947747E-011	1	0.000000E+000
1	137.22469079	1.947747E-011	6.397468E-012	0	0.000000E+000
1	137.22668750	6.397468E-012	1.947747E-011	1	0.000000E+000
1	137.22708224	1.947747E-011	6.397468E-012	0	0.000000E+000
1	137.22791048	6.397468E-012	1.947747E-011	1	0.000000E+000
1	137.22814661	1.947747E-011	6.397468E-012	0	0.000000E+000
1	138.67046598	6.277281E-012	1.935728E-011	1	0.000000E+000
1	138.67067142	1.935728E-011	6.277281E-012	0	0.000000E+000
1	138.67279584	6.277281E-012	1.935728E-011	1	0.000000E+000
1	138.67298351	1.935728E-011	6.277281E-012	0	0.000000E+000
1	138.67395289	6.277281E-012	1.935728E-011	1	0.000000E+000
1	138.67403485	1.935728E-011	6.277281E-012	0	0.000000E+000
1	138.67405590	6.277281E-012	1.935728E-011	1	0.000000E+000
1	138.67467414	1.935728E-011	6.277281E-012	0	0.000000E+000
1	138.67592082	6.277281E-012	1.935728E-011	1	0.000000E+000
1	138.67596604	1.935728E-011	6.277281E-012	0	0.000000E+000
1	138.67781394	6.277281E-012	1.935728E-011	1	0.000000E+000
1	138.67811741	1.935728E-011	6.277281E-012	0	0.000000E+000
1	138.68040595	6.277281E-012	1.935728E-011	1	0.000000E+000
1	138.68052023	1.935728E-011	6.277281E-012	0	0.000000E+000
1	138.68397678	6.277281E-012	1.935728E-011	1	0.000000E+000
1	138.68400046	1.935728E-011	6.277281E-012	0	0.000000E+000
1	138.68705024	6.277281E-012	1.935728E-011	1	0.000000E+000
1	138.68750518	1.935728E-011	6.277281E-012	0	0.000000E+000
1	138.68771778	6.277281E-012	1.935728E-011	1	0.000000E+000
1	138.68787668	1.935728E-011	6.277281E-012	0	0.000000E+000
1	138.68790698	6.277281E-012	1.935728E-011	1	0.000000E+000
1	138.68805848	1.935728E-011	6.277281E-012	0	0.000000E+000
1	138.68834578	6.277281E-012	1.935728E-011	1	0.000000E+000
1	138.68842439	1.935728E-011	6.277281E-012	0	0.000000E+000
1	138.68844847	6.277281E-012	1.935728E-011	1	0.000000E+000
1	138.68847285	1.935728E-011	6.277281E-012	0	0.000000E+000
1	138.69446082	6.277281E-012	1.935728E-011	1	0.000000E+000
1	138.69450384	1.935728E-011	6.277281E-012	0	0.000000E+000
1	138.69635853	6.277281E-012	1.935728E-011	1	0.000000E+000
1	138.69652930	1.935728E-011	6.277281E-012	0	0.000000E+000
1	138.69721550	6.277281E-012	1.935728E-011	1	0.000000E+000
1	138.69738312	1.935728E-011	6.277281E-012	0	0.000000E+000
1	138.69878818	6.277281E-012	1.935728E-011	1	0.000000E+000
1	138.69919135	1.935728E-011	6.277281E-012	0	0.000000E+000
1	138.69924967	6.277281E-012	1.935728E-011	1	0.000000E+000
1	138.69942602	1.935728E-011	6.277281E-012	0	0.000000E+000
1	138.70036382	6.277281E-012	1.935728E-011	1	0.000000E+000
1	138.70084443	1.935728E-011	6.277281E-012	0	0.000000E+000
1	138.70158648	6.277281E-012	1.935728E-011	1	0.000000E+000
1	138.70174836	1.935728E-011	6.277281E-012	0	0.000000E+000
1	138.70206182	6.277281E-012	1.935728E-011	1	0.000000E+000
1	138.70216842	1.935728E-011	6.277281E-012	0	0.000000E+000
1	138.70338528	6.277281E-012	1.935728E-011	1	0.000000E+000
1	138.70355020	1.935728E-011	6.277281E-012	0	0.000000E+000
1	138.70414979	6.277281E-012	1.935728E-011	1	0.000000E+000
1	138.70440179	1.935728E-011	6.277281E-012	0	0.000000E+000
1	138.70493048	6.277281E-012	1.935728E-011	1	0.000000E+000
1	138.70502278	1.935728E-011	6.277281E-012	0	0.000000E+000
1	138.70855852	6.277281E-012	1.935728E-011	1	0.000000E+000
1	138.70897344	1.935728E-011	6.277281E-012	0	0.000000E+000
1	138.70936770	6.277281E-012	1.935728E-011	1	0.000000E+000
1	138.70988400	1.935728E-011	6.277281E-012	0	0.000000E+000
1	138.71076855	6.277281E-012	1.935728E-011	1	0.000000E+000
1	138.71084258	1.935728E-011	6.277281E-012	0	0.000000E+000
1	138.71126428	6.277281E-012	1.935728E-011	1	0.000000E+000
1	138.71137369	1.935728E-011	6.277281E-012	0	0.000000E+000
1	138.71138443	6.277281E-012	1.935728E-011	1	0.000000E+000
1	138.71236005	1.935728E-011	6.277281E-012	0	0.000000E+000
1	138.71572854	6.277281E-012	1.935728E-011	1	0.000000E+000
1	138.71602123	1.935728E-011	6.277281E-012	0	0.000000E+000
1	138.71748751	6.277281E-012	1.935728E-011	1	0.000000E+000
1	138.71781726	1.935728E-011	6.277281E-012	0	0.000000E+000
1	138.71848670	6.277281E-012	1.935728E-011	1	0.000000E+000
1	138.71890003	1.935728E-011	6.277281E-012	0	0.000000E+000
1	138.71937946	6.277281E-012	1.935728E-011	1	0.000000E+000
1	138.71948334	1.935728E-011	6.277281E-012	0	0.000000E+000
1	138.71953518	6.277281E-012	1.935728E-011	1	0.000000E+000
1	138.71981932	1.935728E-011	6.277281E-012	0	0.000000E+000
1	138.72008031	6.277281E-012	1.935728E-011	1	0.000000E+000
1	138.72019583	1.935728E-011	6.277281E-012	0	0.000000E+000
1	138.72082347	6.277281E-012	1.935728E-011	1	0.000000E+000
1	138.72098413	1.935728E-011	6.277281E-012	0	0.000000E+000
1	138.72249681	6.277281E-012	1.935728E-011	1	0.000000E+000
1	138.72309838	1.935728E-011	6.277281E-012	0	0.000000E+000
1	138.72329986	6.277281E-012	1.935728E-011	1	0.000000E+000
1	138.72353912	1.935728E-011	6.277281E-012	0	0.000000E+000
1	138.72386337	6.277281E-012	1.935728E-011	1	0.000000E+000
1	138.72409797	1.935728E-011	6.277281E-012	0	0.000000E+000
1	138.72419785	6.277281E-012	1.935728E-011	1	0.000000E+000
1	138.72461409	1.935728E-011	6.277281E-012	0	0.000000E+000
1	138.72647467	6.277281E-012	1.935728E-011	1	0.000000E+000
1	138.72664859	1.935728E-011	6.277281E-012	0	0.000000E+000
1	138.72733673	6.277281E-012	1.935728E-011	1	0.000000E+000
1	138.72742145	1.935728E-011	6.277281E-012	0	0.000000E+000
1	138.72827037	6.277281E-012	1.935728E-011	1	0.000000E+000
1	138.72831003	1.935728E-011	6.277281E-012	0	0.000000E+000
1	138.73026506	6.277281E-012	1.935728E-011	1	0.000000E+000
1	138.73083057	1.935728E-011	6.277281E-012	0	0.000000E+000
1	138.73085676	6.277281E-012	1.935728E-011	1	0.000000E+000
1	138.73092641	1.935728E-011	6.277281E-012	0	0.000000E+000
1	138.73155848	6.277281E-012	1.935728E-011	1	0.000000E+000
1	138.73162943	1.935728E-011	6.277281E-012	0	0.000000E+000
1	138.73167140	6.277281E-012	1.935728E-011	1	0.000000E+000
1	138.73175009	1.935728E-011	6.277281E-012	0	0.000000E+000
1	138.73195174	6.277281E-012	1.935728E-011	1	0.000000E+000
1	138.73257320	1.935728E-011	6.277281E-012	0	0.000000E+000
1	138.73318104	6.277281E-012	1.935728E-011	1	0.000000E+000
1	138.73384345	1.935728E-011	6.277281E-012	0	0.000000E+000
1	138.73406551	6.277281E-012	1.935728E-011	1	0.000000E+000
1	138.73410854	1.935728E-011	6.277281E-012	0	0.000000E+000
1	138.73446650	6.277281E-012	1.935728E-011	1	0.000000E+000
1	138.73476084	1.935728E-011	6.277281E-012	0	0.000000E+000
1	138.73514754	6.277281E-012	1.935728E-011	1	0.000000E+000
1	138.73585791	1.935728E-011	6.277281E-012	0	0.000000E+000
1	138.73600017	6.277281E-012	1.935728E-011	1	0.000000E+000
1	138.73662695	1.935728E-011	6.277281E-012	0	0.000000E+000
1	138.73723452	6.277281E-012	1.935728E-011	1	0.000000E+000
1	138.73733079	1.935728E-011	6.277281E-012	0	0.000000E+000
1	138.73824597	6.277281E-012	1.935728E-011	1	0.000000E+000
1	138.73856643	1.935728E-011	6.277281E-012	0	0.000000E+000
1	138.74081022	6.277281E-012	1.935728E-011	1	0.000000E+000
1	138.74092101	1.935728E-011	6.277281E-012	0	0.000000E+000
1	138.74374549	6.277281E-012	1.935728E-011	1	0.000000E+000
1	138.74387143	1.935728E-011	6.277281E-012	0	0.000000E+000
1	138.75582119	6.277281E-012	1.935728E-011	1	0.000000E+000
1	138.75587643	1.935728E-011	6.277281E-012	0	0.000000E+000
1	138.75699566	6.277281E-012	1.935728E-011	1	0.000000E+000
1	138.75722947	1.935728E-011	6.277281E-012	0	0.000000E+000
1	138.75727255	6.277281E-012	1.935728E-011	1	0.000000E+000
1	138.75736239	1.935728E-011	6.277281E-012	0	0.000000E+000
1	138.75740491	6.277281E-012	1.935728E-011	1	0.000000E+000
1	138.75744093	1.935728E-011	6.277281E-012	0	0.000000E+000
1	138.75949668	6.277281E-012	1.935728E-011	1	0.000000E+000
1	138.75963237	1.935728E-011	6.277281E-012	0	0.000000E+000
1	138.76266833	6.277281E-012	1.935728E-011	1	0.000000E+000
1	138.76285745	1.935728E-011	6.277281E-012	0	0.000000E+000
1	138.76321177	6.277281E-012	1.935728E-011	1	0.000000E+000
1	138.76367094	1.935728E-011	6.277281E-012	0	0.000000E+000
1	138.76385282	6.277281E-012	1.935728E-011	1	0.000000E+000
1	138.76403909	1.935728E-011	6.277281E-012	0	0.000000E+000
1	138.76487589	6.277281E-012	1.935728E-011	1	0.000000E+000
1	138.76529641	1.935728E-011	6.277281E-012	0	0.000000E+000
1	138.77161505	6.277281E-012	1.935728E-011	1	0.000000E+000
1	138.77168223	1.935728E-011	6.277281E-012	0	0.000000E+000
1	138.77226804	6.277281E-012	1.935728E-011	1	0.000000E+000
1	138.77231228	1.935728E-011	6.277281E-012	0	0.000000E+000
1	138.77337595	6.277281E-012	1.935728E-011	1	0.000000E+000
1	138.77341089	1.935728E-011	6.277281E-012	0	0.000000E+000
1	138.77442062	6.277281E-012	1.935728E-011	1	0.000000E+000
1	138.77456527	1.935728E-011	6.277281E-012	0	0.000000E+000
1	138.77457855	6.277281E-012	1.935728E-011	1	0.000000E+000
1	138.77488434	1.935728E-011	6.277281E-012	0	0.000000E+000
1	138.77490516	6.277281E-012	1.935728E-011	1	0.000000E+000
1	138.77498201	1.935728E-011	6.277281E-012	0	0.000000E+000
1	138.77947898	6.277281E-012	1.935728E-011	1	0.000000E+000
1	138.77948120	1.935728E-011	6.277281E-012	0	0.000000E+000
1	138.78248803	6.277281E-012	1.935728E-011	1	0.000000E+000
1	138.78280619	1.935728E-011	6.277281E-012	0	0.000000E+000
1	138.78611023	6.277281E-012	1.935728E-011	1	0.000000E+000
1	138.78644961	1.935728E-011	6.277281E-012	0	0.000000E+000
1	138.78756117	6.277281E-012	1.935728E-011	1	0.000000E+000
1	138.78785729	1.935728E-011	6.277281E-012	0	0.000000E+000
1	138.78926321	6.277281E-012	1.935728E-011	1	0.000000E+000
1	138.78935190	1.935728E-011	6.277281E-012	0	0.000000E+000
1	138.78983300	6.277281E-012	1.935728E-011	1	0.000000E+000
1	138.78990798	1.935728E-011	6.277281E-012	0	0.000000E+000
1	138.79106113	6.277281E-012	1.935728E-011	1	0.000000E+000
1	138.79131333	1.935728E-011	6.277281E-012	0	0.000000E+000
1	138.79132652	6.277281E-012	1.935728E-011	1	0.000000E+000
1	138.79171195	1.935728E-011	6.277281E-012	0	0.000000E+000
1	138.79231979	6.277281E-012	1.935728E-011	1	0.000000E+000
1	138.79273559	1.935728E-011	6.277281E-012	0	0.000000E+000
1	138.79302458	6.277281E-012	1.935728E-011	1	0.000000E+000
1	138.79309209	1.935728E-011	6.277281E-012	0	0.000000E+000
1	138.79331654	6.277281E-012	1.935728E-011	1	0.000000E+000
1	138.79384348	1.935728E-011	6.277281E-012	0	0.000000E+000
1	138.79483060	6.277281E-012	1.935728E-011	1	0.000000E+000
1	138.79499401	1.935728E-011	6.277281E-012	0	0.000000E+000
1	138.79654448	6.277281E-012	1.935728E-011	1	0.000000E+000
1	138.79678675	1.935728E-011	6.277281E-012	0	0.000000E+000
1	138.79684728	6.277281E-012	1.935728E-011	1	0.000000E+000
1	138.79698872	1.935728E-011	6.277281E-012	0	0.000000E+000
1	138.79844500	6.277281E-012	1.935728E-011	1	0.000000E+000
1	138.79865733	1.935728E-011	6.277281E-012	0	0.000000E+000
1	138.80276439	6.277281E-012	1.935728E-011	1	0.000000E+000
1	138.80291028	1.935728E-011	6.277281E-012	0	0.000000E+000
1	138.80389269	6.277281E-012	1.935728E-011	1	0.000000E+000
1	138.80411112	1.935728E-011	6.277281E-012	0	0.000000E+000
1	138.80462285	6.277281E-012	1.935728E-011	1	0.000000E+000
1	138.80464217	1.935728E-011	6.277281E-012	0	0.000000E+000
1	138.80485292	6.277281E-012	1.935728E-011	1	0.000000E+000
1	138.80517619	1.935728E-011	6.277281E-012	0	0.000000E+000
1	138.80699164	6.277281E-012	1.935728E-011	1	0.000000E+000
1	138.80745942	1.935728E-011	6.277281E-012	0	0.000000E+000
1	138.80851474	6.277281E-012	1.935728E-011	1	0.000000E+000
1	138.80864687	1.935728E-011	6.277281E-012	0	0.000000E+000
1	138.80886943	6.277281E-012	1.935728E-011	1	0.000000E+000
1	138.80987795	1.935728E-011	6.277281E-012	0	0.000000E+000
1	138.81083817	6.277281E-012	1.935728E-011	1	0.000000E+000
1	138.81118209	1.935728E-011	6.277281E-012	0	0.000000E+000
1	138.81149915	6.277281E-012	1.935728E-011	1	0.000000E+000
1	138.81153095	1.935728E-011	6.277281E-012	0	0.000000E+000
1	138.81164834	6.277281E-012	1.935728E-011	1	0.000000E+000
1	138.81170956	1.935728E-011	6.277281E-012	0	0.000000E+000
1	138.81344442	6.277281E-012	1.935728E-011	1	0.000000E+000
1	138.81431735	1.935728E-011	6.277281E-012	0	0.000000E+000
1	138.81891339	6.277281E-012	1.935728E-011	1	0.000000E+000
1	138.81917683	1.935728E-011	6.277281E-012	0	0.000000E+000
1	138.81984170	6.277281E-012	1.935728E-011	1	0.000000E+000
1	138.81996712	1.935728E-011	6.277281E-012	0	0.000000E+000
1	138.82320585	6.277281E-012	1.935728E-011	1	0.000000E+000
1	138.82334627	1.935728E-011	6.277281E-012	0	0.000000E+000
1	138.82582513	6.277281E-012	1.935728E-011	1	0.000000E+000
1	138.82634982	1.935728E-011	6.277281E-012	0	0.000000E+000
1	138.82820549	6.277281E-012	1.935728E-011	1	0.000000E+000
1	138.82829379	1.935728E-011	6.277281E-012	0	0.000000E+000
1	138.82906593	6.277281E-012	1.935728E-011	1	0.000000E+000
1	138.82916283	1.935728E-011	6.277281E-012	0	0.000000E+000
1	138.83114227	6.277281E-012	1.935728E-011	1	0.000000E+000
1	138.83118877	1.935728E-011	6.277281E-012	0	0.000000E+000
1	138.83122875	6.277281E-012	1.935728E-011	1	0.000000E+000
1	138.83128292	1.935728E-011	6.277281E-012	0	0.000000E+000
1	138.83163839	6.277281E-012	1.935728E-011	1	0.000000E+000
1	138.83185804	1.935728E-011	6.277281E-012	0	0.000000E+000
1	138.83381582	6.277281E-012	1.935728E-011	1	0.000000E+000
1	138.83402035	1.935728E-011	6.277281E-012	0	0.000000E+000
1	138.83406303	6.277281E-012	1.935728E-011	1	0.000000E+000
1	138.83416522	1.935728E-011	6.277281E-012	0	0.000000E+000
1	138.83564216	6.277281E-012	1.935728E-011	1	0.000000E+000
1	138.83618910	1.935728E-011	6.277281E-012	0	0.000000E+000
1	138.83700353	6.277281E-012	1.935728E-011	1	0.000000E+000
1	138.83707904	1.935728E-011	6.277281E-012	0	0.000000E+000
1	138.83737912	6.277281E-012	1.935728E-011	1	0.000000E+000
1	138.83760682	1.935728E-011	6.277281E-012	0	0.000000E+000
1	138.83775236	6.277281E-012	1.935728E-011	1	0.000000E+000
1	138.83822889	1.935728E-011	6.277281E-012	0	0.000000E+000
1	148.94101182	6.046796E-012	1.912680E-011	1	0.000000E+000
1	148.94111577	1.912680E-011	6.046796E-012	0	0.000000E+000
1	148.94178539	6.046796E-012	1.912680E-011	1	0.000000E+000
1	148.94296609	1.912680E-011	6.046796E-012	0	0.000000E+000
1	148.94451371	6.046796E-012	1.912680E-011	1	0.000000E+000
1	148.94478627	1.912680E-011	6.046796E-012	0	0.000000E+000
1	148.94539236	6.046796E-012	1.912680E-011	1	0.000000E+000
1	148.94549571	1.912680E-011	6.046796E-012	0	0.000000E+000
1	148.94895136	6.046796E-012	1.912680E-011	1	0.000000E+000
1	148.94899435	1.912680E-011	6.046796E-012	0	0.000000E+000
1	148.94907634	6.046796E-012	1.912680E-011	1	0.000000E+000
1	148.94931899	1.912680E-011	6.046796E-012	0	0.000000E+000
1	148.95202735	6.046796E-012	1.912680E-011	1	0.000000E+000
1	148.95272552	1.912680E-011	6.046796E-012	0	0.000000E+000
1	148.97536122	6.046796E-012	1.912680E-011	1	0.000000E+000
1	148.97537161	1.912680E-011	6.046796E-012	0	0.000000E+000
1	148.98023212	6.046796E-012	1.912680E-011	1	0.000000E+000
1	148.98033950	1.912680E-011	6.046796E-012	0	0.000000E+000
1	148.98417987	6.046796E-012	1.912680E-011	1	0.000000E+000
1	148.98452733	1.912680E-011	6.046796E-012	0	0.000000E+000
1	148.98473002	6.046796E-012	1.912680E-011	1	0.000000E+000
1	148.98562785	1.912680E-011	6.046796E-012	0	0.000000E+000
1	148.98747972	6.046796E-012	1.912680E-011	1	0.000000E+000
1	148.98771152	1.912680E-011	6.046796E-012	0	0.000000E+000
1	148.98795510	6.046796E-012	1.912680E-011	1	0.000000E+000
1	148.98798802	1.912680E-011	6.046796E-012	0	0.000000E+000
1	148.98833636	6.046796E-012	1.912680E-011	1	0.000000E+000
1	148.98901352	1.912680E-011	6.046796E-012	0	0.000000E+000
1	148.98921556	6.046796E-012	1.912680E-011	1	0.000000E+000
1	148.98925554	1.912680E-011	6.046796E-012	0	0.000000E+000
1	148.99019294	6.046796E-012	1.912680E-011	1	0.000000E+000
1	148.99029154	1.912680E-011	6.046796E-012	0	0.000000E+000
1	148.99139619	6.046796E-012	1.912680E-011	1	0.000000E+000
1	148.99154747	1.912680E-011	6.046796E-012	0	0.000000E+000
1	148.99158181	6.046796E-012	1.912680E-011	1	0.000000E+000
1	148.99166134	1.912680E-011	6.046796E-012	0	0.000000E+000
1	148.99505433	6.046796E-012	1.912680E-011	1	0.000000E+000
1	148.99522755	1.912680E-011	6.046796E-012	0	0.000000E+000
1	148.99568158	6.046796E-012	1.912680E-011	1	0.000000E+000
1	148.99631732	1.912680E-011	6.046796E-012	0	0.000000E+000
1	148.99690200	6.046796E-012	1.912680E-011	1	0.000000E+000
1	148.99716486	1.912680E-011	6.046796E-012	0	0.000000E+000
1	148.99780869	6.046796E-012	1.912680E-011	1	0.000000E+000
1	148.99785503	1.912680E-011	6.046796E-012	0	0.000000E+000
1	148.99806085	6.046796E-012	1.912680E-011	1	0.000000E+000
1	148.99857647	1.912680E-011	6.046796E-012	0	0.000000E+000
1	148.99906061	6.046796E-012	1.912680E-011	1	0.000000E+000
1	148.99938241	1.912680E-011	6.046796E-012	0	0.000000E+000
1	149.00104860	6.046796E-012	1.912680E-011	1	0.000000E+000
1	149.00150605	1.912680E-011	6.046796E-012	0	0.000000E+000
1	149.00316072	6.046796E-012	1.912680E-011	1	0.000000E+000
1	149.00378960	1.912680E-011	6.046796E-012	0	0.000000E+000
1	149.00397593	6.046796E-012	1.912680E-011	1	0.000000E+000
1	149.00413664	1.912680E-011	6.046796E-012	0	0.000000E+000
1	149.00486810	6.046796E-012	1.912680E-011	1	0.000000E+000
1	149.00491113	1.912680E-011	6.046796E-012	0	0.000000E+000
1	149.00808883	6.046796E-012	1.912680E-011	1	0.000000E+000
1	149.00822039	1.912680E-011	6.046796E-012	0	0.000000E+000
1	149.00850554	6.046796E-012	1.912680E-011	1	0.000000E+000
1	149.00874192	1.912680E-011	6.046796E-012	0	0.000000E+000
1	149.00956523	6.046796E-012	1.912680E-011	1	0.000000E+000
1	149.00959854	1.912680E-011	6.046796E-012	0	0.000000E+000
1	149.01082294	6.046796E-012	1.912680E-011	1	0.000000E+000
1	149.01178975	1.912680E-011	6.046796E-012	0	0.000000E+000
1	149.01185315	6.046796E-012	1.912680E-011	1	0.000000E+000
1	149.01196108	1.912680E-011	6.046796E-012	0	0.000000E+000
1	149.01383124	6.046796E-012	1.912680E-011	1	0.000000E+000
1	149.01401280	1.912680E-011	6.046796E-012	0	0.000000E+000
1	149.01407619	6.046796E-012	1.912680E-011	1	0.000000E+000
1	149.01433131	1.912680E-011	6.046796E-012	0	0.000000E+000
1	149.02259827	6.046796E-012	1.912680E-011	1	0.000000E+000
1	149.02276972	1.912680E-011	6.046796E-012	0	0.000000E+000
1	149.02277743	6.046796E-012	1.912680E-011	1	0.000000E+000
1	149.02295180	1.912680E-011	6.046796E-012	0	0.000000E+000
1	149.02318337	6.046796E-012	1.912680E-011	1	0.000000E+000
1	149.02331715	1.912680E-011	6.046796E-012	0	0.000000E+000
1	149.02398101	6.046796E-012	1.912680E-011	1	0.000000E+000
1	149.02427267	1.912680E-011	6.046796E-012	0	0.000000E+000
1	149.02705950	6.046796E-012	1.912680E-011	1	0.000000E+000
1	149.02764785	1.912680E-011	6.046796E-012	0	0.000000E+000
1	149.02786941	6.046796E-012	1.912680E-011	1	0.000000E+000
1	149.02793147	1.912680E-011	6.046796E-012	0	0.000000E+000
1	149.03044458	6.046796E-012	1.912680E-011	1	0.000000E+000
1	149.03093175	1.912680E-011	6.046796E-012	0	0.000000E+000
1	149.03710663	6.046796E-012	1.912680E-011	1	0.000000E+000
1	149.03737442	1.912680E-011	6.046796E-012	0	0.000000E+000
1	149.03943554	6.046796E-012	1.912680E-011	1	0.000000E+000
1	149.03948553	1.912680E-011	6.046796E-012	0	0.000000E+000
1	149.03990843	6.046796E-012	1.912680E-011	1	0.000000E+000
1	149.03995351	1.912680E-011	6.046796E-012	0	0.000000E+000
1	149.04003680	6.046796E-012	1.912680E-011	1	0.000000E+000
1	149.04037412	1.912680E-011	6.046796E-012	0	0.000000E+000
1	149.05429135	6.046796E-012	1.912680E-011	1	0.000000E+000
1	149.05433632	1.912680E-011	6.046796E-012	0	0.000000E+000
1	149.05830203	6.046796E-012	1.912680E-011	1	0.000000E+000
1	149.05833303	1.912680E-011	6.046796E-012	0	0.000000E+000
1	149.05845677	6.046796E-012	1.912680E-011	1	0.000000E+000
1	149.05848898	1.912680E-011	6.046796E-012	0	0.000000E+000
1	149.05904103	6.046796E-012	1.912680E-011	1	0.000000E+000
1	149.05956182	1.912680E-011	6.046796E-012	0	0.000000E+000
1	149.06077910	6.046796E-012	1.912680E-011	1	0.000000E+000
1	149.06079863	1.912680E-011	6.046796E-012	0	0.000000E+000
1	149.06142028	6.046796E-012	1.912680E-011	1	0.000000E+000
1	149.06150762	1.912680E-011	6.046796E-012	0	0.000000E+000
1	149.06154532	6.046796E-012	1.912680E-011	1	0.000000E+000
1	149.06165815	1.912680E-011	6.046796E-012	0	0.000000E+000
1	149.06168852	6.046796E-012	1.912680E-011	1	0.000000E+000
1	149.06206822	1.912680E-011	6.046796E-012	0	0.000000E+000
1	149.06208976	6.046796E-012	1.912680E-011	1	0.000000E+000
1	149.06228588	1.912680E-011	6.046796E-012	0	0.000000E+000
1	149.06345071	6.046796E-012	1.912680E-011	1	0.000000E+000
1	149.06383101	1.912680E-011	6.046796E-012	0	0.000000E+000
1	149.06419349	6.046796E-012	1.912680E-011	1	0.000000E+000
1	149.06441295	1.912680E-011	6.046796E-012	0	0.000000E+000
1	149.06484380	6.046796E-012	1.912680E-011	1	0.000000E+000
1	149.06496400	1.912680E-011	6.046796E-012	0	0.000000E+000
1	149.06564032	6.046796E-012	1.912680E-011	1	0.000000E+000
1	149.06621541	1.912680E-011	6.046796E-012	0	0.000000E+000
1	149.06642945	6.046796E-012	1.912680E-011	1	0.000000E+000
1	149.06645004	1.912680E-011	6.046796E-012	0	0.000000E+000
1	149.07101638	6.046796E-012	1.912680E-011	1	0.000000E+000
1	149.07117445	1.912680E-011	6.046796E-012	0	0.000000E+000
1	149.07533680	6.046796E-012	1.912680E-011	1	0.000000E+000
1	149.07562097	1.912680E-011	6.046796E-012	0	0.000000E+000
1	149.07596567	6.046796E-012	1.912680E-011	1	0.000000E+000
1	149.07638033	1.912680E-011	6.046796E-012	0	0.000000E+000
1	149.07852675	6.046796E-012	1.912680E-011	1	0.000000E+000
1	149.07854713	1.912680E-011	6.046796E-012	0	0.000000E+000
1	149.07977169	6.046796E-012	1.912680E-011	1	0.000000E+000
1	149.07980708	1.912680E-011	6.046796E-012	0	0.000000E+000
1	149.07993286	6.046796E-012	1.912680E-011	1	0.000000E+000
1	149.08026718	1.912680E-011	6.046796E-012	0	0.000000E+000
1	149.08294710	6.046796E-012	1.912680E-011	1	0.000000E+000
1	149.08315119	1.912680E-011	6.046796E-012	0	0.000000E+000
1	149.08340116	6.046796E-012	1.912680E-011	1	0.000000E+000
1	149.08347137	1.912680E-011	6.046796E-012	0	0.000000E+000
1	149.08364419	6.046796E-012	1.912680E-011	1	0.000000E+000
1	149.08368044	1.912680E-011	6.046796E-012	0	0.000000E+000
1	149.08486263	6.046796E-012	1.912680E-011	1	0.000000E+000
1	149.08577676	1.912680E-011	6.046796E-012	0	0.000000E+000
1	149.08586278	6.046796E-012	1.912680E-011	1	0.000000E+000
1	149.08624016	1.912680E-011	6.046796E-012	0	0.000000E+000
1	149.08659326	6.046796E-012	1.912680E-011	1	0.000000E+000
1	149.08710790	1.912680E-011	6.046796E-012	0	0.000000E+000
1	149.08792595	6.046796E-012	1.912680E-011	1	0.000000E+000
1	149.08821632	1.912680E-011	6.046796E-012	0	0.000000E+000
1	149.08845225	6.046796E-012	1.912680E-011	1	0.000000E+000
1	149.08871499	1.912680E-011	6.046796E-012	0	0.000000E+000
1	149.08971751	6.046796E-012	1.912680E-011	1	0.000000E+000
1	149.08986746	1.912680E-011	6.046796E-012	0	0.000000E+000
1	149.09178642	6.046796E-012	1.912680E-011	1	0.000000E+000
1	149.09190384	1.912680E-011	6.046796E-012	0	0.000000E+000
1	149.09371733	6.046796E-012	1.912680E-011	1	0.000000E+000
1	149.09376479	1.912680E-011	6.046796E-012	0	0.000000E+000
1	149.09536796	6.046796E-012	1.912680E-011	1	0.000000E+000
1	149.09553359	1.912680E-011	6.046796E-012	0	0.000000E+000
1	149.10726993	6.046796E-012	1.912680E-011	1	0.000000E+000
1	149.10730413	1.912680E-011	6.046796E-012	0	0.000000E+000
1	149.11633990	6.046796E-012	1.912680E-011	1	0.000000E+000
1	149.11640206	1.912680E-011	6.046796E-012	0	0.000000E+000
1	149.35679075	6.275323E-012	1.935532E-011	1	0.000000E+000
1	149.35697108	1.935532E-011	6.275323E-012	0	0.000000E+000
1	149.35839843	6.275323E-012	1.935532E-011	1	0.000000E+000
1	149.35931693	1.935532E-011	6.275323E-012	0	0.000000E+000
1	149.35934324	6.275323E-012	1.935532E-011	1	0.000000E+000
1	149.35992668	1.935532E-011	6.275323E-012	0	0.000000E+000
1	149.36058238	6.275323E-012	1.935532E-011	1	0.000000E+000
1	149.36071917	1.935532E-011	6.275323E-012	0	0.000000E+000
1	149.36083600	6.275323E-012	1.935532E-011	1	0.000000E+000
1	149.36119416	1.935532E-011	6.275323E-012	0	0.000000E+000
1	149.36203631	6.275323E-012	1.935532E-011	1	0.000000E+000
1	149.36247882	1.935532E-011	6.275323E-012	0	0.000000E+000
1	149.36415374	6.275323E-012	1.935532E-011	1	0.000000E+000
1	149.36459176	1.935532E-011	6.275323E-012	0	0.000000E+000
1	149.36511776	6.275323E-012	1.935532E-011	1	0.000000E+000
1	149.36577525	1.935532E-011	6.275323E-012	0	0.000000E+000
1	149.36671441	6.275323E-012	1.935532E-011	1	0.000000E+000
1	149.36686972	1.935532E-011	6.275323E-012	0	0.000000E+000
1	149.36696054	6.275323E-012	1.935532E-011	1	0.000000E+000
1	149.36728016	1.935532E-011	6.275323E-012	0	0.000000E+000
1	149.36729905	6.275323E-012	1.935532E-011	1	0.000000E+000
1	149.36883516	1.935532E-011	6.275323E-012	0	0.000000E+000
1	149.37193990	6.275323E-012	1.935532E-011	1	0.000000E+000
1	149.37216963	1.935532E-011	6.275323E-012	0	0.000000E+000
1	149.37258615	6.275323E-012	1.935532E-011	1	0.000000E+000
1	149.37283847	1.935532E-011	6.275323E-012	0	0.000000E+000
1	149.37720266	6.275323E-012	1.935532E-011	1	0.000000E+000
1	149.37732681	1.935532E-011	6.275323E-012	0	0.000000E+000
1	149.37735117	6.275323E-012	1.935532E-011	1	0.000000E+000
1	149.37769128	1.935532E-011	6.275323E-012	0	0.000000E+000
1	149.37822161	6.275323E-012	1.935532E-011	1	0.000000E+000
1	149.37824140	1.935532E-011	6.275323E-012	0	0.000000E+000
1	149.38034484	6.275323E-012	1.935532E-011	1	0.000000E+000
1	149.38042405	1.935532E-011	6.275323E-012	0	0.000000E+000
1	149.38170801	6.275323E-012	1.935532E-011	1	0.000000E+000
1	149.38182779	1.935532E-011	6.275323E-012	0	0.000000E+000
1	149.38189212	6.275323E-012	1.935532E-011	1	0.000000E+000
1	149.38193043	1.935532E-011	6.275323E-012	0	0.000000E+000
1	149.38240079	6.275323E-012	1.935532E-011	1	0.000000E+000
1	149.38258720	1.935532E-011	6.275323E-012	0	0.000000E+000
1	149.38539760	6.275323E-012	1.935532E-011	1	0.000000E+000
1	149.38547136	1.935532E-011	6.275323E-012	0	0.000000E+000
1	149.38595596	6.275323E-012	1.935532E-011	1	0.000000E+000
1	149.38600237	1.935532E-011	6.275323E-012	0	0.000000E+000
1	149.38601487	6.275323E-012	1.935532E-011	1	0.000000E+000
1	149.38630912	1.935532E-011	6.275323E-012	0	0.000000E+000
1	149.38752451	6.275323E-012	1.935532E-011	1	0.000000E+000
1	149.38793296	1.935532E-011	6.275323E-012	0	0.000000E+000
1	149.38800943	6.275323E-012	1.935532E-011	1	0.000000E+000
1	149.38821106	1.935532E-011	6.275323E-012	0	0.000000E+000
1	149.39047339	6.275323E-012	1.935532E-011	1	0.000000E+000
1	149.39093450	1.935532E-011	6.275323E-012	0	0.000000E+000
1	149.39158087	6.275323E-012	1.935532E-011	1	0.000000E+000
1	149.39168315	1.935532E-011	6.275323E-012	0	0.000000E+000
1	149.39569437	6.275323E-012	1.935532E-011	1	0.000000E+000
1	149.39673670	1.935532E-011	6.275323E-012	0	0.000000E+000
1	149.39801041	6.275323E-012	1.935532E-011	1	0.000000E+000
1	149.39805477	1.935532E-011	6.275323E-012	0	0.000000E+000
1	149.39811477	6.275323E-012	1.935532E-011	1	0.000000E+000
1	149.39816455	1.935532E-011	6.275323E-012	0	0.000000E+000
1	149.39829040	6.275323E-012	1.935532E-011	1	0.000000E+000
1	149.39834948	1.935532E-011	6.275323E-012	0	0.000000E+000
1	149.39886580	6.275323E-012	1.935532E-011	1	0.000000E+000
1	149.39899198	1.935532E-011	6.275323E-012	0	0.000000E+000
1	149.40024639	6.275323E-012	1.935532E-011	1	0.000000E+000
1	149.40046773	1.935532E-011	6.275323E-012	0	0.000000E+000
1	149.40250717	6.275323E-012	1.935532E-011	1	0.000000E+000
1	149.40263556	1.935532E-011	6.275323E-012	0	0.000000E+000
1	149.40266982	6.275323E-012	1.935532E-011	1	0.000000E+000
1	149.40298602	1.935532E-011	6.275323E-012	0	0.000000E+000
1	149.41082316	6.275323E-012	1.935532E-011	1	0.000000E+000
1	149.41096820	1.935532E-011	6.275323E-012	0	0.000000E+000
1	149.41161580	6.275323E-012	1.935532E-011	1	0.000000E+000
1	149.41173135	1.935532E-011	6.275323E-012	0	0.000000E+000
1	149.41330847	6.275323E-012	1.935532E-011	1	0.000000E+000
1	149.41366180	1.935532E-011	6.275323E-012	0	0.000000E+000
1	149.41435845	6.275323E-012	1.935532E-011	1	0.000000E+000
1	149.41451431	1.935532E-011	6.275323E-012	0	0.000000E+000
1	149.41460325	6.275323E-012	1.935532E-011	1	0.000000E+000
1	149.41512703	1.935532E-011	6.275323E-012	0	0.000000E+000
1	149.42071778	6.275323E-012	1.935532E-011	1	0.000000E+000
1	149.42074142	1.935532E-011	6.275323E-012	0	0.000000E+000
1	149.42152361	6.275323E-012	1.935532E-011	1	0.000000E+000
1	149.42166024	1.935532E-011	6.275323E-012	0	0.000000E+000
1	149.42260717	6.275323E-012	1.935532E-011	1	0.000000E+000
1	149.42272982	1.935532E-011	6.275323E-012	0	0.000000E+000
1	149.42302909	6.275323E-012	1.935532E-011	1	0.000000E+000
1	149.42305817	1.935532E-011	6.275323E-012	0	0.000000E+000
1	149.42354239	6.275323E-012	1.935532E-011	1	0.000000E+000
1	149.42367783	1.935532E-011	6.275323E-012	0	0.000000E+000
1	149.42430801	6.275323E-012	1.935532E-011	1	0.000000E+000
1	149.42436108	1.935532E-011	6.275323E-012	0	0.000000E+000
1	149.42597904	6.275323E-012	1.935532E-011	1	0.000000E+000
1	149.42637553	1.935532E-011	6.275323E-012	0	0.000000E+000
1	149.42642809	6.275323E-012	1.935532E-011	1	0.000000E+000
1	149.42719176	1.935532E-011	6.275323E-012	0	0.000000E+000
1	149.42819571	6.275323E-012	1.935532E-011	1	0.000000E+000
1	149.42839103	1.935532E-011	6.275323E-012	0	0.000000E+000
1	149.42938603	6.275323E-012	1.935532E-011	1	0.000000E+000
1	149.42989619	1.935532E-011	6.275323E-012	0	0.000000E+000
1	149.42991756	6.275323E-012	1.935532E-011	1	0.000000E+000
1	149.42992370	1.935532E-011	6.275323E-012	0	0.000000E+000
1	149.43058826	6.275323E-012	1.935532E-011	1	0.000000E+000
1	149.43091514	1.935532E-011	6.275323E-012	0	0.000000E+000
1	149.43260029	6.275323E-012	1.935532E-011	1	0.000000E+000
1	149.43323762	1.935532E-011	6.275323E-012	0	0.000000E+000
1	149.43646524	6.275323E-012	1.935532E-011	1	0.000000E+000
1	149.43653802	1.935532E-011	6.275323E-012	0	0.000000E+000
1	149.43684248	6.275323E-012	1.935532E-011	1	0.000000E+000
1	149.43684930	1.935532E-011	6.275323E-012	0	0.000000E+000
1	149.43721347	6.275323E-012	1.935532E-011	1	0.000000E+000
1	149.43736710	1.935532E-011	6.275323E-012	0	0.000000E+000
1	149.43767136	6.275323E-012	1.935532E-011	1	0.000000E+000
1	149.43841315	1.935532E-011	6.275323E-012	0	0.000000E+000
1	149.43968624	6.275323E-012	1.935532E-011	1	0.000000E+000
1	149.44029365	1.935532E-011	6.275323E-012	0	0.000000E+000
1	149.44033465	6.275323E-012	1.935532E-011	1	0.000000E+000
1	149.44040551	1.935532E-011	6.275323E-012	0	0.000000E+000
1	149.44044229	6.275323E-012	1.935532E-011	1	0.000000E+000
1	149.44047966	1.935532E-011	6.275323E-012	0	0.000000E+000
1	149.44048328	6.275323E-012	1.935532E-011	1	0.000000E+000
1	149.44059053	1.935532E-011	6.275323E-012	0	0.000000E+000
1	149.44163760	6.275323E-012	1.935532E-011	1	0.000000E+000
1	149.44184765	1.935532E-011	6.275323E-012	0	0.000000E+000
1	149.44440008	6.275323E-012	1.935532E-011	1	0.000000E+000
1	149.44478752	1.935532E-011	6.275323E-012	0	0.000000E+000
1	149.44747847	6.275323E-012	1.935532E-011	1	0.000000E+000
1	149.44816730	1.935532E-011	6.275323E-012	0	0.000000E+000
1	149.45044988	6.275323E-012	1.935532E-011	1	0.000000E+000
1	149.45060193	1.935532E-011	6.275323E-012	0	0.000000E+000
1	149.45158422	6.275323E-012	1.935532E-011	1	0.000000E+000
1	149.45196741	1.935532E-011	6.275323E-012	0	0.000000E+000
1	149.45197975	6.275323E-012	1.935532E-011	1	0.000000E+000
1	149.45249383	1.935532E-011	6.275323E-012	0	0.000000E+000
1	149.45546442	6.275323E-012	1.935532E-011	1	0.000000E+000
1	149.45580566	1.935532E-011	6.275323E-012	0	0.000000E+000
1	149.45594964	6.275323E-012	1.935532E-011	1	0.000000E+000
1	149.45619924	1.935532E-011	6.275323E-012	0	0.000000E+000
1	149.45826977	6.275323E-012	1.935532E-011	1	0.000000E+000
1	149.45836679	1.935532E-011	6.275323E-012	0	0.000000E+000
1	149.46095024	6.275323E-012	1.935532E-011	1	0.000000E+000
1	149.46098249	1.935532E-011	6.275323E-012	0	0.000000E+000
1	149.46100569	6.275323E-012	1.935532E-011	1	0.000000E+000
1	149.46112767	1.935532E-011	6.275323E-012	0	0.000000E+000
1	149.46130762	6.275323E-012	1.935532E-011	1	0.000000E+000
1	149.46189380	1.935532E-011	6.275323E-012	0	0.000000E+000
1	149.46534749	6.275323E-012	1.935532E-011	1	0.000000E+000
1	149.46633785	1.935532E-011	6.275323E-012	0	0.000000E+000
1	149.46699239	6.275323E-012	1.935532E-011	1	0.000000E+000
1	149.46726572	1.935532E-011	6.275323E-012	0	0.000000E+000
1	149.46840356	6.275323E-012	1.935532E-011	1	0.000000E+000
1	149.46850177	1.935532E-011	6.275323E-012	0	0.000000E+000
1	149.46856867	6.275323E-012	1.935532E-011	1	0.000000E+000
1	149.46865887	1.935532E-011	6.275323E-012	0	0.000000E+000
1	149.47189400	6.275323E-012	1.935532E-011	1	0.000000E+000
1	149.47210641	1.935532E-011	6.275323E-012	0	0.000000E+000
1	149.47315383	6.275323E-012	1.935532E-011	1	0.000000E+000
1	149.47325562	1.935532E-011	6.275323E-012	0	0.000000E+000
1	149.47328602	6.275323E-012	1.935532E-011	1	0.000000E+000
1	149.47332160	1.935532E-011	6.275323E-012	0	0.000000E+000
1	149.47385685	6.275323E-012	1.935532E-011	1	0.000000E+000
1	149.47418963	1.935532E-011	6.275323E-012	0	0.000000E+000
1	149.47607402	6.275323E-012	1.935532E-011	1	0.000000E+000
1	149.47625552	1.935532E-011	6.275323E-012	0	0.000000E+000
1	149.47743161	6.275323E-012	1.935532E-011	1	0.000000E+000
1	149.47779907	1.935532E-011	6.275323E-012	0	0.000000E+000
1	149.48004005	6.275323E-012	1.935532E-011	1	0.000000E+000
1	149.48032959	1.935532E-011	6.275323E-012	0	0.000000E+000
1	149.48055055	6.275323E-012	1.935532E-011	1	0.000000E+000
1	149.48076534	1.935532E-011	6.275323E-012	0	0.000000E+000
1	149.48480276	6.275323E-012	1.935532E-011	1	0.000000E+000
1	149.48497655	1.935532E-011	6.275323E-012	0	0.000000E+000
1	149.48750226	6.275323E-012	1.935532E-011	1	0.000000E+000
1	149.48770783	1.935532E-011	6.275323E-012	0	0.000000E+000
1	149.48872877	6.275323E-012	1.935532E-011	1	0.000000E+000
1	149.48884014	1.935532E-011	6.275323E-012	0	0.000000E+000
1	149.48885605	6.275323E-012	1.935532E-011	1	0.000000E+000
1	149.48945066	1.935532E-011	6.275323E-012	0	0.000000E+000
1	149.49045463	6.275323E-012	1.935532E-011	1	0.000000E+000
1	149.49048598	1.935532E-011	6.275323E-012	0	0.000000E+000
1	149.49099820	6.275323E-012	1.935532E-011	1	0.000000E+000
1	149.49114594	1.935532E-011	6.275323E-012	0	0.000000E+000
1	149.49114835	6.275323E-012	1.935532E-011	1	0.000000E+000
1	149.49177402	1.935532E-011	6.275323E-012	0	0.000000E+000
1	149.49595986	6.275323E-012	1.935532E-011	1	0.000000E+000
1	149.49596954	1.935532E-011	6.275323E-012	0	0.000000E+000
1	149.50064576	6.275323E-012	1.935532E-011	1	0.000000E+000
1	149.50094666	1.935532E-011	6.275323E-012	0	0.000000E+000
1	149.50123946	6.275323E-012	1.935532E-011	1	0.000000E+000
1	149.50208621	1.935532E-011	6.275323E-012	0	0.000000E+000
1	149.50281769	6.275323E-012	1.935532E-011	1	0.000000E+000
1	149.50300507	1.935532E-011	6.275323E-012	0	0.000000E+000
1	149.50556641	6.275323E-012	1.935532E-011	1	0.000000E+000
1	149.50565770	1.935532E-011	6.275323E-012	0	0.000000E+000
1	149.50834380	6.275323E-012	1.935532E-011	1	0.000000E+000
1	149.50857908	1.935532E-011	6.275323E-012	0	0.000000E+000
1	149.50965126	6.275323E-012	1.935532E-011	1	0.000000E+000
1	149.50970513	1.935532E-011	6.275323E-012	0	0.000000E+000
1	149.51132368	6.275323E-012	1.935532E-011	1	0.000000E+000
1	149.51157181	1.935532E-011	6.275323E-012	0	0.000000E+000
1	149.51447854	6.275323E-012	1.935532E-011	1	0.000000E+000
1	149.51457252	1.935532E-011	6.275323E-012	0	0.000000E+000
1	149.51881954	6.275323E-012	1.935532E-011	1	0.000000E+000
1	149.51899225	1.935532E-011	6.275323E-012	0	0.000000E+000
1	149.52053762	6.275323E-012	1.935532E-011	1	0.000000E+000
1	149.52063325	1.935532E-011	6.275323E-012	0	0.000000E+000
1	149.52135726	6.275323E-012	1.935532E-011	1	0.000000E+000
1	149.52148768	1.935532E-011	6.275323E-012	0	0.000000E+000
1	149.52154147	6.275323E-012	1.935532E-011	1	0.000000E+000
1	149.52182260	1.935532E-011	6.275323E-012	0	0.000000E+000
1	149.52389092	6.275323E-012	1.935532E-011	1	0.000000E+000
1	149.52404191	1.935532E-011	6.275323E-012	0	0.000000E+000
1	149.52717873	6.275323E-012	1.935532E-011	1	0.000000E+000
1	149.52777533	1.935532E-011	6.275323E-012	0	0.000000E+000
1	149.52879826	6.275323E-012	1.935532E-011	1	0.000000E+000
1	149.52886690	1.935532E-011	6.275323E-012	0	0.000000E+000
1	149.52895595	6.275323E-012	1.935532E-011	1	0.000000E+000
1	149.52900323	1.935532E-011	6.275323E-012	0	0.000000E+000
1	149.52902658	6.275323E-012	1.935532E-011	1	0.000000E+000
1	149.52918665	1.935532E-011	6.275323E-012	0	0.000000E+000
1	149.53134533	6.275323E-012	1.935532E-011	1	0.000000E+000
1	149.53144994	1.935532E-011	6.275323E-012	0	0.000000E+000
1	149.53409097	6.275323E-012	1.935532E-011	1	0.000000E+000
1	149.53427437	1.935532E-011	6.275323E-012	0	0.000000E+000
1	149.53598310	6.275323E-012	1.935532E-011	1	0.000000E+000
1	149.53615009	1.935532E-011	6.275323E-012	0	0.000000E+000
1	149.53675317	6.275323E-012	1.935532E-011	1	0.000000E+000
1	149.53715870	1.935532E-011	6.275323E-012	0	0.000000E+000
1	149.53722595	6.275323E-012	1.935532E-011	1	0.000000E+000
1	149.53795255	1.935532E-011	6.275323E-012	0	0.000000E+000
1	149.53889025	6.275323E-012	1.935532E-011	1	0.000000E+000
1	149.53948108	1.935532E-011	6.275323E-012	0	0.000000E+000
1	149.53950087	6.275323E-012	1.935532E-011	1	0.000000E+000
1	149.53971269	1.935532E-011	6.275323E-012	0	0.000000E+000
1	149.53977333	6.275323E-012	1.935532E-011	1	0.000000E+000
1	149.54010580	1.935532E-011	6.275323E-012	0	0.000000E+000
1	149.54087130	6.275323E-012	1.935532E-011	1	0.000000E+000
1	149.54090105	1.935532E-011	6.275323E-012	0	0.000000E+000
1	149.54290170	6.275323E-012	1.935532E-011	1	0.000000E+000
1	149.54298950	1.935532E-011	6.275323E-012	0	0.000000E+000
1	149.54490735	6.275323E-012	1.935532E-011	1	0.000000E+000
1	149.54495882	1.935532E-011	6.275323E-012	0	0.000000E+000
1	149.54568035	6.275323E-012	1.935532E-011	1	0.000000E+000
1	149.54599833	1.935532E-011	6.275323E-012	0	0.000000E+000
1	149.54621935	6.275323E-012	1.935532E-011	1	0.000000E+000
1	149.54629957	1.935532E-011	6.275323E-012	0	0.000000E+000
1	149.54943178	6.275323E-012	1.935532E-011	1	0.000000E+000
1	149.54947795	1.935532E-011	6.275323E-012	0	0.000000E+000
1	149.54952431	6.275323E-012	1.935532E-011	1	0.000000E+000
1	149.54961254	1.935532E-011	6.275323E-012	0	0.000000E+000
1	149.54963556	6.275323E-012	1.935532E-011	1	0.000000E+000
1	149.55024994	1.935532E-011	6.275323E-012	0	0.000000E+000
1	149.55156554	6.275323E-012	1.935532E-011	1	0.000000E+000
1	149.55209558	1.935532E-011	6.275323E-012	0	0.000000E+000
1	149.55291589	6.275323E-012	1.935532E-011	1	0.000000E+000
1	149.55297544	1.935532E-011	6.275323E-012	0	0.000000E+000
1	149.55323029	6.275323E-012	1.935532E-011	1	0.000000E+000
1	149.55375635	1.935532E-011	6.275323E-012	0	0.000000E+000
1	149.55450427	6.275323E-012	1.935532E-011	1	0.000000E+000
1	149.55480970	1.935532E-011	6.275323E-012	0	0.000000E+000
1	149.55507557	6.275323E-012	1.935532E-011	1	0.000000E+000
1	149.55603657	1.935532E-011	6.275323E-012	0	0.000000E+000
1	149.55609471	6.275323E-012	1.935532E-011	1	0.000000E+000
1	149.55611844	1.935532E-011	6.275323E-012	0	0.000000E+000
1	149.55760532	6.275323E-012	1.935532E-011	1	0.000000E+000
1	149.55760747	1.935532E-011	6.275323E-012	0	0.000000E+000
1	149.56149262	6.275323E-012	1.935532E-011	1	0.000000E+000
1	149.56170581	1.935532E-011	6.275323E-012	0	0.000000E+000
1	149.56217379	6.275323E-012	1.935532E-011	1	0.000000E+000
1	149.56257835	1.935532E-011	6.275323E-012	0	0.000000E+000
1	149.56415361	6.275323E-012	1.935532E-011	1	0.000000E+000
1	149.56429715	1.935532E-011	6.275323E-012	0	0.000000E+000
1	149.56798862	6.275323E-012	1.935532E-011	1	0.000000E+000
1	149.56806024	1.935532E-011	6.275323E-012	0	0.000000E+000
1	149.56933946	6.275323E-012	1.935532E-011	1	0.000000E+000
1	149.56942421	1.935532E-011	6.275323E-012	0	0.000000E+000
1	149.56947137	6.275323E-012	1.935532E-011	1	0.000000E+000
1	149.56955520	1.935532E-011	6.275323E-012	0	0.000000E+000
1	149.56958641	6.275323E-012	1.935532E-011	1	0.000000E+000
1	149.56993044	1.935532E-011	6.275323E-012	0	0.000000E+000
1	149.57064120	6.275323E-012	1.935532E-011	1	0.000000E+000
1	149.57085467	1.935532E-011	6.275323E-012	0	0.000000E+000
1	149.57335385	6.275323E-012	1.935532E-011	1	0.000000E+000
1	149.57396945	1.935532E-011	6.275323E-012	0	0.000000E+000
1	149.57603105	6.275323E-012	1.935532E-011	1	0.000000E+000
1	149.57611680	1.935532E-011	6.275323E-012	0	0.000000E+000
1	149.57616760	6.275323E-012	1.935532E-011	1	0.000000E+000
1	149.57624318	1.935532E-011	6.275323E-012	0	0.000000E+000
1	149.57627240	6.275323E-012	1.935532E-011	1	0.000000E+000
1	149.57629828	1.935532E-011	6.275323E-012	0	0.000000E+000
1	149.57726815	6.275323E-012	1.935532E-011	1	0.000000E+000
1	149.57742140	1.935532E-011	6.275323E-012	0	0.000000E+000
1	149.57830012	6.275323E-012	1.935532E-011	1	0.000000E+000
1	149.57870746	1.935532E-011	6.275323E-012	0	0.000000E+000
1	149.57907319	6.275323E-012	1.935532E-011	1	0.000000E+000
1	149.57974297	1.935532E-011	6.275323E-012	0	0.000000E+000
1	149.58008384	6.275323E-012	1.935532E-011	1	0.000000E+000
1	149.58013927	1.935532E-011	6.275323E-012	0	0.000000E+000
1	149.58046739	6.275323E-012	1.935532E-011	1	0.000000E+000
1	149.58128245	1.935532E-011	6.275323E-012	0	0.000000E+000
1	149.58132071	6.275323E-012	1.935532E-011	1	0.000000E+000
1	149.58148032	1.935532E-011	6.275323E-012	0	0.000000E+000
1	149.58486125	6.275323E-012	1.935532E-011	1	0.000000E+000
1	149.58492782	1.935532E-011	6.275323E-012	0	0.000000E+000
1	149.58593887	6.275323E-012	1.935532E-011	1	0.000000E+000
1	149.58612037	1.935532E-011	6.275323E-012	0	0.000000E+000
1	149.58687196	6.275323E-012	1.935532E-011	1	0.000000E+000
1	149.58708443	1.935532E-011	6.275323E-012	0	0.000000E+000
1	149.58709206	6.275323E-012	1.935532E-011	1	0.000000E+000
1	149.58769190	1.935532E-011	6.275323E-012	0	0.000000E+000
1	149.58800713	6.275323E-012	1.935532E-011	1	0.000000E+000
1	149.58838557	1.935532E-011	6.275323E-012	0	0.000000E+000
1	149.59039091	6.275323E-012	1.935532E-011	1	0.000000E+000
1	149.59095408	1.935532E-011	6.275323E-012	0	0.000000E+000
1	149.59192119	6.275323E-012	1.935532E-011	1	0.000000E+000
1	149.59211369	1.935532E-011	6.275323E-012	0	0.000000E+000
1	149.59232742	6.275323E-012	1.935532E-011	1	0.000000E+000
1	149.59253549	1.935532E-011	6.275323E-012	0	0.000000E+000
1	149.59320340	6.275323E-012	1.935532E-011	1	0.000000E+000
1	149.59356103	1.935532E-011	6.275323E-012	0	0.000000E+000
1	149.59420360	6.275323E-012	1.935532E-011	1	0.000000E+000
1	149.59434566	1.935532E-011	6.275323E-012	0	0.000000E+000
1	149.59745760	6.275323E-012	1.935532E-011	1	0.000000E+000
1	149.59750915	1.935532E-011	6.275323E-012	0	0.000000E+000
1	149.59795966	6.275323E-012	1.935532E-011	1	0.000000E+000
1	149.59897275	1.935532E-011	6.275323E-012	0	0.000000E+000
1	149.60312763	6.275323E-012	1.935532E-011	1	0.000000E+000
1	149.60322872	1.935532E-011	6.275323E-012	0	0.000000E+000
1	149.60323654	6.275323E-012	1.935532E-011	1	0.000000E+000
1	149.60334345	1.935532E-011	6.275323E-012	0	0.000000E+000
1	149.60349545	6.275323E-012	1.935532E-011	1	0.000000E+000
1	149.60385014	1.935532E-011	6.275323E-012	0	0.000000E+000
1	149.60404949	6.275323E-012	1.935532E-011	1	0.000000E+000
1	149.60409009	1.935532E-011	6.275323E-012	0	0.000000E+000
1	149.60516640	6.275323E-012	1.935532E-011	1	0.000000E+000
1	149.60528639	1.935532E-011	6.275323E-012	0	0.000000E+000
1	149.60536065	6.275323E-012	1.935532E-011	1	0.000000E+000
1	149.60540519	1.935532E-011	6.275323E-012	0	0.000000E+000
1	149.60541866	6.275323E-012	1.935532E-011	1	0.000000E+000
1	149.60546179	1.935532E-011	6.275323E-012	0	0.000000E+000
1	149.60548806	6.275323E-012	1.935532E-011	1	0.000000E+000
1	149.60551896	1.935532E-011	6.275323E-012	0	0.000000E+000
1	149.60592557	6.275323E-012	1.935532E-011	1	0.000000E+000
1	149.60597823	1.935532E-011	6.275323E-012	0	0.000000E+000
1	149.60669828	6.275323E-012	1.935532E-011	1	0.000000E+000
1	149.60681916	1.935532E-011	6.275323E-012	0	0.000000E+000
1	149.60752488	6.275323E-012	1.935532E-011	1	0.000000E+000
1	149.60769428	1.935532E-011	6.275323E-012	0	0.000000E+000
1	149.60854043	6.275323E-012	1.935532E-011	1	0.000000E+000
1	149.60863246	1.935532E-011	6.275323E-012	0	0.000000E+000
1	149.60878146	6.275323E-012	1.935532E-011	1	0.000000E+000
1	149.60933955	1.935532E-011	6.275323E-012	0	0.000000E+000
1	149.60945903	6.275323E-012	1.935532E-011	1	0.000000E+000
1	149.60967009	1.935532E-011	6.275323E-012	0	0.000000E+000
1	149.60980826	6.275323E-012	1.935532E-011	1	0.000000E+000
1	149.60988901	1.935532E-011	6.275323E-012	0	0.000000E+000
1	149.60997337	6.275323E-012	1.935532E-011	1	0.000000E+000
1	149.61050816	1.935532E-011	6.275323E-012	0	0.000000E+000
1	149.61088818	6.275323E-012	1.935532E-011	1	0.000000E+000
1	149.61100723	1.935532E-011	6.275323E-012	0	0.000000E+000
1	149.61102511	6.275323E-012	1.935532E-011	1	0.000000E+000
1	149.61118268	1.935532E-011	6.275323E-012	0	0.000000E+000
1	149.61132347	6.275323E-012	1.935532E-011	1	0.000000E+000
1	149.61135658	1.935532E-011	6.275323E-012	0	0.000000E+000
1	149.61137896	6.275323E-012	1.935532E-011	1	0.000000E+000
1	149.61147690	1.935532E-011	6.275323E-012	0	0.000000E+000
1	149.61465737	6.275323E-012	1.935532E-011	1	0.000000E+000
1	149.61550917	1.935532E-011	6.275323E-012	0	0.000000E+000
1	149.62421724	6.275323E-012	1.935532E-011	1	0.000000E+000
1	149.62432034	1.935532E-011	6.275323E-012	0	0.000000E+000
1	149.62812496	6.275323E-012	1.935532E-011	1	0.000000E+000
1	149.62833421	1.935532E-011	6.275323E-012	0	0.000000E+000
1	149.63035487	6.275323E-012	1.935532E-011	1	0.000000E+000
1	149.63039859	1.935532E-011	6.275323E-012	0	0.000000E+000
1	149.63053122	6.275323E-012	1.935532E-011	1	0.000000E+000
1	149.63065271	1.935532E-011	6.275323E-012	0	0.000000E+000
1	149.63078282	6.275323E-012	1.935532E-011	1	0.000000E+000
1	149.63101993	1.935532E-011	6.275323E-012	0	0.000000E+000
1	149.63134439	6.275323E-012	1.935532E-011	1	0.000000E+000
1	149.63139565	1.935532E-011	6.275323E-012	0	0.000000E+000
1	149.63203978	6.275323E-012	1.935532E-011	1	0.000000E+000
1	149.63299221	1.935532E-011	6.275323E-012	0	0.000000E+000
1	149.64166218	6.275323E-012	1.935532E-011	1	0.000000E+000
1	149.64175086	1.935532E-011	6.275323E-012	0	0.000000E+000
1	149.64261221	6.275323E-012	1.935532E-011	1	0.000000E+000
1	149.64271410	1.935532E-011	6.275323E-012	0	0.000000E+000
1	149.64275920	6.275323E-012	1.935532E-011	1	0.000000E+000
1	149.64282133	1.935532E-011	6.275323E-012	0	0.000000E+000
1	149.64337456	6.275323E-012	1.935532E-011	1	0.000000E+000
1	149.64374878	1.935532E-011	6.275323E-012	0	0.000000E+000
1	149.64491647	6.275323E-012	1.935532E-011	1	0.000000E+000
1	149.64531574	1.935532E-011	6.275323E-012	0	0.000000E+000
1	149.64686996	6.275323E-012	1.935532E-011	1	0.000000E+000
1	149.64704831	1.935532E-011	6.275323E-012	0	0.000000E+000
1	149.64925352	6.275323E-012	1.935532E-011	1	0.000000E+000
1	149.64928450	1.935532E-011	6.275323E-012	0	0.000000E+000
1	149.64990662	6.275323E-012	1.935532E-011	1	0.000000E+000
1	149.65030594	1.935532E-011	6.275323E-012	0	0.000000E+000
1	149.65201489	6.275323E-012	1.935532E-011	1	0.000000E+000
1	149.65221807	1.935532E-011	6.275323E-012	0	0.000000E+000
1	149.65289987	6.275323E-012	1.935532E-011	1	0.000000E+000
1	149.65308260	1.935532E-011	6.275323E-012	0	0.000000E+000
1	149.65338737	6.275323E-012	1.935532E-011	1	0.000000E+000
1	149.65376007	1.935532E-011	6.275323E-012	0	0.000000E+000
1	149.65509206	6.275323E-012	1.935532E-011	1	0.000000E+000
1	149.65524137	1.935532E-011	6.275323E-012	0	0.000000E+000
1	149.65958436	6.275323E-012	1.935532E-011	1	0.000000E+000
1	149.66032476	1.935532E-011	6.275323E-012	0	0.000000E+000
1	149.66509487	6.275323E-012	1.935532E-011	1	0.000000E+000
1	149.66519445	1.935532E-011	6.275323E-012	0	0.000000E+000
1	149.66527780	6.275323E-012	1.935532E-011	1	0.000000E+000
1	149.66542016	1.935532E-011	6.275323E-012	0	0.000000E+000
1	149.66543890	6.275323E-012	1.935532E-011	1	0.000000E+000
1	149.66563062	1.935532E-011	6.275323E-012	0	0.000000E+000
1	149.66610452	6.275323E-012	1.935532E-011	1	0.000000E+000
1	149.66664253	1.935532E-011	6.275323E-012	0	0.000000E+000
1	149.66696770	6.275323E-012	1.935532E-011	1	0.000000E+000
1	149.66714506	1.935532E-011	6.275323E-012	0	0.000000E+000
1	166.50770747	6.133615E-012	1.921361E-011	1	0.000000E+000
1	166.50794498	1.921361E-011	6.133615E-012	0	0.000000E+000
1	166.50969420	6.133615E-012	1.921361E-011	1	0.000000E+000
1	166.50972660	1.921361E-011	6.133615E-012	0	0.000000E+000
1	166.51075016	6.133615E-012	1.921361E-011	1	0.000000E+000
1	166.51098276	1.921361E-011	6.133615E-012	0	0.000000E+000
1	166.51401917	6.133615E-012	1.921361E-011	1	0.000000E+000
1	166.51445713	1.921361E-011	6.133615E-012	0	0.000000E+000
1	166.51532309	6.133615E-012	1.921361E-011	1	0.000000E+000
1	166.51619424	1.921361E-011	6.133615E-012	0	0.000000E+000
1	166.51730462	6.133615E-012	1.921361E-011	1	0.000000E+000
1	166.51791724	1.921361E-011	6.133615E-012	0	0.000000E+000
1	166.51872039	6.133615E-012	1.921361E-011	1	0.000000E+000
1	166.51881118	1.921361E-011	6.133615E-012	0	0.000000E+000
1	166.51992806	6.133615E-012	1.921361E-011	1	0.000000E+000
1	166.52055266	1.921361E-011	6.133615E-012	0	0.000000E+000
1	166.52097157	6.133615E-012	1.921361E-011	1	0.000000E+000
1	166.52124501	1.921361E-011	6.133615E-012	0	0.000000E+000
1	166.52172546	6.133615E-012	1.921361E-011	1	0.000000E+000
1	166.52271132	1.921361E-011	6.133615E-012	0	0.000000E+000
1	166.52290385	6.133615E-012	1.921361E-011	1	0.000000E+000
1	166.52310329	1.921361E-011	6.133615E-012	0	0.000000E+000
1	166.52313260	6.133615E-012	1.921361E-011	1	0.000000E+000
1	166.52421100	1.921361E-011	6.133615E-012	0	0.000000E+000
1	166.52425027	6.133615E-012	1.921361E-011	1	0.000000E+000
1	166.52447715	1.921361E-011	6.133615E-012	0	0.000000E+000
1	166.52515532	6.133615E-012	1.921361E-011	1	0.000000E+000
1	166.52547106	1.921361E-011	6.133615E-012	0	0.000000E+000
1	166.52750926	6.133615E-012	1.921361E-011	1	0.000000E+000
1	166.52754951	1.921361E-011	6.133615E-012	0	0.000000E+000
1	166.52758664	6.133615E-012	1.921361E-011	1	0.000000E+000
1	166.52762361	1.921361E-011	6.133615E-012	0	0.000000E+000
1	166.52869823	6.133615E-012	1.921361E-011	1	0.000000E+000
1	166.52890244	1.921361E-011	6.133615E-012	0	0.000000E+000
1	166.52906667	6.133615E-012	1.921361E-011	1	0.000000E+000
1	166.52940378	1.921361E-011	6.133615E-012	0	0.000000E+000
1	166.52999801	6.133615E-012	1.921361E-011	1	0.000000E+000
1	166.53008663	1.921361E-011	6.133615E-012	0	0.000000E+000
1	166.53051166	6.133615E-012	1.921361E-011	1	0.000000E+000
1	166.53065525	1.921361E-011	6.133615E-012	0	0.000000E+000
1	166.53071240	6.133615E-012	1.921361E-011	1	0.000000E+000
1	166.53083331	1.921361E-011	6.133615E-012	0	0.000000E+000
1	166.53153667	6.133615E-012	1.921361E-011	1	0.000000E+000
1	166.53173166	1.921361E-011	6.133615E-012	0	0.000000E+000
1	166.53326294	6.133615E-012	1.921361E-011	1	0.000000E+000
1	166.53359839	1.921361E-011	6.133615E-012	0	0.000000E+000
1	166.54158601	6.133615E-012	1.921361E-011	1	0.000000E+000
1	166.54161261	1.921361E-011	6.133615E-012	0	0.000000E+000
1	166.54258492	6.133615E-012	1.921361E-011	1	0.000000E+000
1	166.54351417	1.921361E-011	6.133615E-012	0	0.000000E+000
1	166.54632441	6.133615E-012	1.921361E-011	1	0.000000E+000
1	166.54643208	1.921361E-011	6.133615E-012	0	0.000000E+000
1	166.54948653	6.133615E-012	1.921361E-011	1	0.000000E+000
1	166.55034639	1.921361E-011	6.133615E-012	0	0.000000E+000
1	166.55086867	6.133615E-012	1.921361E-011	1	0.000000E+000
1	166.55103100	1.921361E-011	6.133615E-012	0	0.000000E+000
1	166.55109817	6.133615E-012	1.921361E-011	1	0.000000E+000
1	166.55134907	1.921361E-011	6.133615E-012	0	0.000000E+000
1	166.55621785	6.133615E-012	1.921361E-011	1	0.000000E+000
1	166.55629847	1.921361E-011	6.133615E-012	0	0.000000E+000
1	166.55693814	6.133615E-012	1.921361E-011	1	0.000000E+000
1	166.55706264	1.921361E-011	6.133615E-012	0	0.000000E+000
1	166.55801174	6.133615E-012	1.921361E-011	1	0.000000E+000
1	166.55802739	1.921361E-011	6.133615E-012	0	0.000000E+000
1	166.55992884	6.133615E-012	1.921361E-011	1	0.000000E+000
1	166.56008224	1.921361E-011	6.133615E-012	0	0.000000E+000
1	166.56162095	6.133615E-012	1.921361E-011	1	0.000000E+000
1	166.56165772	1.921361E-011	6.133615E-012	0	0.000000E+000
1	166.56198933	6.133615E-012	1.921361E-011	1	0.000000E+000
1	166.56218683	1.921361E-011	6.133615E-012	0	0.000000E+000
1	166.56318915	6.133615E-012	1.921361E-011	1	0.000000E+000
1	166.56324551	1.921361E-011	6.133615E-012	0	0.000000E+000
1	166.56508811	6.133615E-012	1.921361E-011	1	0.000000E+000
1	166.56539419	1.921361E-011	6.133615E-012	0	0.000000E+000
1	166.56684870	6.133615E-012	1.921361E-011	1	0.000000E+000
1	166.56697355	1.921361E-011	6.133615E-012	0	0.000000E+000
1	166.57797483	6.133615E-012	1.921361E-011	1	0.000000E+000
1	166.57808426	1.921361E-011	6.133615E-012	0	0.000000E+000
1	166.57914240	6.133615E-012	1.921361E-011	1	0.000000E+000
1	166.57941341	1.921361E-011	6.133615E-012	0	0.000000E+000
1	166.58268835	6.133615E-012	1.921361E-011	1	0.000000E+000
1	166.58274956	1.921361E-011	6.133615E-012	0	0.000000E+000
1	166.58282874	6.133615E-012	1.921361E-011	1	0.000000E+000
1	166.58287071	1.921361E-011	6.133615E-012	0	0.000000E+000
1	166.58450713	6.133615E-012	1.921361E-011	1	0.000000E+000
1	166.58475466	1.921361E-011	6.133615E-012	0	0.000000E+000
1	166.58478264	6.133615E-012	1.921361E-011	1	0.000000E+000
1	166.58508239	1.921361E-011	6.133615E-012	0	0.000000E+000
1	166.58603339	6.133615E-012	1.921361E-011	1	0.000000E+000
1	166.58613895	1.921361E-011	6.133615E-012	0	0.000000E+000
1	166.58617867	6.133615E-012	1.921361E-011	1	0.000000E+000
1	166.58650877	1.921361E-011	6.133615E-012	0	0.000000E+000
1	166.58691879	6.133615E-012	1.921361E-011	1	0.000000E+000
1	166.58695232	1.921361E-011	6.133615E-012	0	0.000000E+000
1	166.58828108	6.133615E-012	1.921361E-011	1	0.000000E+000
1	166.58928186	1.921361E-011	6.133615E-012	0	0.000000E+000
1	166.59073618	6.133615E-012	1.921361E-011	1	0.000000E+000
1	166.59104881	1.921361E-011	6.133615E-012	0	0.000000E+000
1	166.59697311	6.133615E-012	1.921361E-011	1	0.000000E+000
1	166.59759200	1.921361E-011	6.133615E-012	0	0.000000E+000
1	166.60294149	6.133615E-012	1.921361E-011	1	0.000000E+000
1	166.60316486	1.921361E-011	6.133615E-012	0	0.000000E+000
1	166.60479164	6.133615E-012	1.921361E-011	1	0.000000E+000
1	166.60486048	1.921361E-011	6.133615E-012	0	0.000000E+000
1	166.60781389	6.133615E-012	1.921361E-011	1	0.000000E+000
1	166.60788390	1.921361E-011	6.133615E-012	0	0.000000E+000
1	166.60930023	6.133615E-012	1.921361E-011	1	0.000000E+000
1	166.60933839	1.921361E-011	6.133615E-012	0	0.000000E+000
1	166.60944232	6.133615E-012	1.921361E-011	1	0.000000E+000
1	166.60949342	1.921361E-011	6.133615E-012	0	0.000000E+000
1	166.61639265	6.133615E-012	1.921361E-011	1	0.000000E+000
1	166.61708053	1.921361E-011	6.133615E-012	0	0.000000E+000
1	166.61967461	6.133615E-012	1.921361E-011	1	0.000000E+000
1	166.61973717	1.921361E-011	6.133615E-012	0	0.000000E+000
1	166.62245633	6.133615E-012	1.921361E-011	1	0.000000E+000
1	166.62264403	1.921361E-011	6.133615E-012	0	0.000000E+000
1	166.62325193	6.133615E-012	1.921361E-011	1	0.000000E+000
1	166.62335122	1.921361E-011	6.133615E-012	0	0.000000E+000
1	166.62358120	6.133615E-012	1.921361E-011	1	0.000000E+000
1	166.62361432	1.921361E-011	6.133615E-012	0	0.000000E+000
1	166.62365128	6.133615E-012	1.921361E-011	1	0.000000E+000
1	166.62366787	1.921361E-011	6.133615E-012	0	0.000000E+000
1	166.62445432	6.133615E-012	1.921361E-011	1	0.000000E+000
1	166.62495721	1.921361E-011	6.133615E-012	0	0.000000E+000
1	166.62601392	6.133615E-012	1.921361E-011	1	0.000000E+000
1	166.62609879	1.921361E-011	6.133615E-012	0	0.000000E+000
1	166.62729012	6.133615E-012	1.921361E-011	1	0.000000E+000
1	166.62748732	1.921361E-011	6.133615E-012	0	0.000000E+000
1	166.62892070	6.133615E-012	1.921361E-011	1	0.000000E+000
1	166.62896503	1.921361E-011	6.133615E-012	0	0.000000E+000
1	166.62897681	6.133615E-012	1.921361E-011	1	0.000000E+000
1	166.62901657	1.921361E-011	6.133615E-012	0	0.000000E+000
1	166.62914939	6.133615E-012	1.921361E-011	1	0.000000E+000
1	166.62926195	1.921361E-011	6.133615E-012	0	0.000000E+000
1	166.62939379	6.133615E-012	1.921361E-011	1	0.000000E+000
1	166.62973854	1.921361E-011	6.133615E-012	0	0.000000E+000
1	166.63094825	6.133615E-012	1.921361E-011	1	0.000000E+000
1	166.63135471	1.921361E-011	6.133615E-012	0	0.000000E+000
1	166.63187794	6.133615E-012	1.921361E-011	1	0.000000E+000
1	166.63206252	1.921361E-011	6.133615E-012	0	0.000000E+000
1	166.63214352	6.133615E-012	1.921361E-011	1	0.000000E+000
1	166.63275366	1.921361E-011	6.133615E-012	0	0.000000E+000
1	166.63280383	6.133615E-012	1.921361E-011	1	0.000000E+000
1	166.63320674	1.921361E-011	6.133615E-012	0	0.000000E+000
1	166.63323199	6.133615E-012	1.921361E-011	1	0.000000E+000
1	166.63325086	1.921361E-011	6.133615E-012	0	0.000000E+000
1	177.98295786	6.172256E-012	1.925226E-011	1	0.000000E+000
1	177.98313279	1.925226E-011	6.172256E-012	0	0.000000E+000
1	177.98363799	6.172256E-012	1.925226E-011	1	0.000000E+000
1	177.98389133	1.925226E-011	6.172256E-012	0	0.000000E+000
1	177.98590610	6.172256E-012	1.925226E-011	1	0.000000E+000
1	177.98604642	1.925226E-011	6.172256E-012	0	0.000000E+000
1	177.98701617	6.172256E-012	1.925226E-011	1	0.000000E+000
1	177.98705547	1.925226E-011	6.172256E-012	0	0.000000E+000
1	177.98905273	6.172256E-012	1.925226E-011	1	0.000000E+000
1	177.98914265	1.925226E-011	6.172256E-012	0	0.000000E+000
1	177.98999695	6.172256E-012	1.925226E-011	1	0.000000E+000
1	177.99022047	1.925226E-011	6.172256E-012	0	0.000000E+000
1	177.99303207	6.172256E-012	1.925226E-011	1	0.000000E+000
1	177.99324321	1.925226E-011	6.172256E-012	0	0.000000E+000
1	177.99553538	6.172256E-012	1.925226E-011	1	0.000000E+000
1	177.99561280	1.925226E-011	6.172256E-012	0	0.000000E+000
1	177.99720490	6.172256E-012	1.925226E-011	1	0.000000E+000
1	177.99727975	1.925226E-011	6.172256E-012	0	0.000000E+000
1	177.99765267	6.172256E-012	1.925226E-011	1	0.000000E+000
1	177.99767580	1.925226E-011	6.172256E-012	0	0.000000E+000
1	177.99841418	6.172256E-012	1.925226E-011	1	0.000000E+000
1	177.99846564	1.925226E-011	6.172256E-012	0	0.000000E+000
1	178.00085679	6.172256E-012	1.925226E-011	1	0.000000E+000
1	178.00094510	1.925226E-011	6.172256E-012	0	0.000000E+000
1	178.00099579	6.172256E-012	1.925226E-011	1	0.000000E+000
1	178.00100042	1.925226E-011	6.172256E-012	0	0.000000E+000
1	178.00284829	6.172256E-012	1.925226E-011	1	0.000000E+000
1	178.00307391	1.925226E-011	6.172256E-012	0	0.000000E+000
1	178.00392273	6.172256E-012	1.925226E-011	1	0.000000E+000
1	178.00412035	1.925226E-011	6.172256E-012	0	0.000000E+000
1	178.00414412	6.172256E-012	1.925226E-011	1	0.000000E+000
1	178.00422801	1.925226E-011	6.172256E-012	0	0.000000E+000
1	178.00433584	6.172256E-012	1.925226E-011	1	0.000000E+000
1	178.00462028	1.925226E-011	6.172256E-012	0	0.000000E+000
1	178.00713375	6.172256E-012	1.925226E-011	1	0.000000E+000
1	178.00742696	1.925226E-011	6.172256E-012	0	0.000000E+000
1	178.01148114	6.172256E-012	1.925226E-011	1	0.000000E+000
1	178.01157523	1.925226E-011	6.172256E-012	0	0.000000E+000
1	178.01187610	6.172256E-012	1.925226E-011	1	0.000000E+000
1	178.01237493	1.925226E-011	6.172256E-012	0	0.000000E+000
1	178.01305555	6.172256E-012	1.925226E-011	1	0.000000E+000
1	178.01325527	1.925226E-011	6.172256E-012	0	0.000000E+000
1	178.01327319	6.172256E-012	1.925226E-011	1	0.000000E+000
1	178.01331918	1.925226E-011	6.172256E-012	0	0.000000E+000
1	178.01638031	6.172256E-012	1.925226E-011	1	0.000000E+000
1	178.01677968	1.925226E-011	6.172256E-012	0	0.000000E+000
1	178.01679592	6.172256E-012	1.925226E-011	1	0.000000E+000
1	178.01686015	1.925226E-011	6.172256E-012	0	0.000000E+000
1	178.01736463	6.172256E-012	1.925226E-011	1	0.000000E+000
1	178.01745015	1.925226E-011	6.172256E-012	0	0.000000E+000
1	178.01899035	6.172256E-012	1.925226E-011	1	0.000000E+000
1	178.01930934	1.925226E-011	6.172256E-012	0	0.000000E+000
1	178.01995062	6.172256E-012	1.925226E-011	1	0.000000E+000
1	178.02056006	1.925226E-011	6.172256E-012	0	0.000000E+000
1	178.02316180	6.172256E-012	1.925226E-011	1	0.000000E+000
1	178.02332853	1.925226E-011	6.172256E-012	0	0.000000E+000
1	178.02337401	6.172256E-012	1.925226E-011	1	0.000000E+000
1	178.02350824	1.925226E-011	6.172256E-012	0	0.000000E+000
1	178.02358139	6.172256E-012	1.925226E-011	1	0.000000E+000
1	178.02432709	1.925226E-011	6.172256E-012	0	0.000000E+000
1	178.02436194	6.172256E-012	1.925226E-011	1	0.000000E+000
1	178.02453424	1.925226E-011	6.172256E-012	0	0.000000E+000
1	178.02736637	6.172256E-012	1.925226E-011	1	0.000000E+000
1	178.02849017	1.925226E-011	6.172256E-012	0	0.000000E+000
1	178.03096899	6.172256E-012	1.925226E-011	1	0.000000E+000
1	178.03131628	1.925226E-011	6.172256E-012	0	0.000000E+000
1	178.03163519	6.172256E-012	1.925226E-011	1	0.000000E+000
1	178.03166043	1.925226E-011	6.172256E-012	0	0.000000E+000
1	178.03177961	6.172256E-012	1.925226E-011	1	0.000000E+000
1	178.03195787	1.925226E-011	6.172256E-012	0	0.000000E+000
1	178.03206399	6.172256E-012	1.925226E-011	1	0.000000E+000
1	178.03212333	1.925226E-011	6.172256E-012	0	0.000000E+000
1	178.03245281	6.172256E-012	1.925226E-011	1	0.000000E+000
1	178.03247318	1.925226E-011	6.172256E-012	0	0.000000E+000
1	178.03507789	6.172256E-012	1.925226E-011	1	0.000000E+000
1	178.03523360	1.925226E-011	6.172256E-012	0	0.000000E+000
1	178.03525192	6.172256E-012	1.925226E-011	1	0.000000E+000
1	178.03530874	1.925226E-011	6.172256E-012	0	0.000000E+000
1	178.03567622	6.172256E-012	1.925226E-011	1	0.000000E+000
1	178.03578389	1.925226E-011	6.172256E-012	0	0.000000E+000
1	178.05166962	6.172256E-012	1.925226E-011	1	0.000000E+000
1	178.05176797	1.925226E-011	6.172256E-012	0	0.000000E+000
1	178.05228944	6.172256E-012	1.925226E-011	1	0.000000E+000
1	178.05230467	1.925226E-011	6.172256E-012	0	0.000000E+000
1	178.05273983	6.172256E-012	1.925226E-011	1	0.000000E+000
1	178.05338785	1.925226E-011	6.172256E-012	0	0.000000E+000
1	178.05636214	6.172256E-012	1.925226E-011	1	0.000000E+000
1	178.05650737	1.925226E-011	6.172256E-012	0	0.000000E+000
1	178.05883579	6.172256E-012	1.925226E-011	1	0.000000E+000
1	178.05930603	1.925226E-011	6.172256E-012	0	0.000000E+000
1	178.05945112	6.172256E-012	1.925226E-011	1	0.000000E+000
1	178.05959855	1.925226E-011	6.172256E-012	0	0.000000E+000
1	178.08110854	6.172256E-012	1.925226E-011	1	0.000000E+000
1	178.08120809	1.925226E-011	6.172256E-012	0	0.000000E+000
1	178.08144462	6.172256E-012	1.925226E-011	1	0.000000E+000
1	178.08196541	1.925226E-011	6.172256E-012	0	0.000000E+000
1	178.08353813	6.172256E-012	1.925226E-011	1	0.000000E+000
1	178.08381087	1.925226E-011	6.172256E-012	0	0.000000E+000
1	178.08417260	6.172256E-012	1.925226E-011	1	0.000000E+000
1	178.08437936	1.925226E-011	6.172256E-012	0	0.000000E+000
1	178.08558377	6.172256E-012	1.925226E-011	1	0.000000E+000
1	178.08630841	1.925226E-011	6.172256E-012	0	0.000000E+000
1	178.08654989	6.172256E-012	1.925226E-011	1	0.000000E+000
1	178.08701355	1.925226E-011	6.172256E-012	0	0.000000E+000
1	178.08706001	6.172256E-012	1.925226E-011	1	0.000000E+000
1	178.08722381	1.925226E-011	6.172256E-012	0	0.000000E+000
1	178.08765440	6.172256E-012	1.925226E-011	1	0.000000E+000
1	178.08769471	1.925226E-011	6.172256E-012	0	0.000000E+000
1	178.08819177	6.172256E-012	1.925226E-011	1	0.000000E+000
1	178.08828738	1.925226E-011	6.172256E-012	0	0.000000E+000
1	178.08863446	6.172256E-012	1.925226E-011	1	0.000000E+000
1	178.08891669	1.925226E-011	6.172256E-012	0	0.000000E+000
1	178.08896688	6.172256E-012	1.925226E-011	1	0.000000E+000
1	178.08921875	1.925226E-011	6.172256E-012	0	0.000000E+000
1	178.09027255	6.172256E-012	1.925226E-011	1	0.000000E+000
1	178.09051487	1.925226E-011	6.172256E-012	0	0.000000E+000
1	178.09249246	6.172256E-012	1.925226E-011	1	0.000000E+000
1	178.09289955	1.925226E-011	6.172256E-012	0	0.000000E+000
1	178.09305587	6.172256E-012	1.925226E-011	1	0.000000E+000
1	178.09315201	1.925226E-011	6.172256E-012	0	0.000000E+000
1	178.09363711	6.172256E-012	1.925226E-011	1	0.000000E+000
1	178.09379197	1.925226E-011	6.172256E-012	0	0.000000E+000
1	178.10201295	6.172256E-012	1.925226E-011	1	0.000000E+000
1	178.10299256	1.925226E-011	6.172256E-012	0	0.000000E+000
1	178.10301303	6.172256E-012	1.925226E-011	1	0.000000E+000
1	178.10314575	1.925226E-011	6.172256E-012	0	0.000000E+000
1	178.10383144	6.172256E-012	1.925226E-011	1	0.000000E+000
1	178.10413053	1.925226E-011	6.172256E-012	0	0.000000E+000
1	178.10464620	6.172256E-012	1.925226E-011	1	0.000000E+000
1	178.10528823	1.925226E-011	6.172256E-012	0	0.000000E+000
1	178.10562993	6.172256E-012	1.925226E-011	1	0.000000E+000
1	178.10576987	1.925226E-011	6.172256E-012	0	0.000000E+000
1	178.10665123	6.172256E-012	1.925226E-011	1	0.000000E+000
1	178.10674236	1.925226E-011	6.172256E-012	0	0.000000E+000
1	178.10723664	6.172256E-012	1.925226E-011	1	0.000000E+000
1	178.10746099	1.925226E-011	6.172256E-012	0	0.000000E+000
1	178.10808594	6.172256E-012	1.925226E-011	1	0.000000E+000
1	178.10809354	1.925226E-011	6.172256E-012	0	0.000000E+000
1	178.10850410	6.172256E-012	1.925226E-011	1	0.000000E+000
1	178.10876754	1.925226E-011	6.172256E-012	0	0.000000E+000
1	178.11787214	6.172256E-012	1.925226E-011	1	0.000000E+000
1	178.11797579	1.925226E-011	6.172256E-012	0	0.000000E+000
1	178.11836492	6.172256E-012	1.925226E-011	1	0.000000E+000
1	178.11839257	1.925226E-011	6.172256E-012	0	0.000000E+000
[truncated: 241,075 more chars]
