# Supplementary material for: Ancestral acetylcholine receptor β-subunit forms homopentamers that prime before opening spontaneously
Source: eLife. 2022 Jul 4;11:e76504. doi: 10.7554/eLife.76504 (PMC9365395; doi:10.7554/eLife.76504)
Supplement: Figure 4—figure supplement 2—source data 1. — Detected single-channel event durations for 2-[(2,6-dimethylphenyl)amino]-N,N,N-trimethyl-2-oxoethaniminium chloride (QX-222) block of the human adult muscle-type acetylcholine receptor. Recordings were in the presence of either 10 µM or 30 µM acetylcholine, and increasing concentrations of QX-222 (QX222; 10 µM, 30 µM, 60 µM, and 100 µM). Compressed file includes 30 TAC 4.3.3 event files (*.evt format) of the single-channel detections for three recordings for each condition (fileA, fileB, and fileC in each case) included in the kinetic analysis, as well as the associated R scripts (*.txt format) for defining and sorting bursts. [file elife-76504-fig4-figsupp2-data1.zip › F4S1-SD2/Source Data - Figure 4-figure supplement 2/Figure 4-figure supplement 2_WTMuscle10uMACh_30uMQX222_fileC.evt]

5
File
Acquire	C:\Users\daCostaLab\Desktop\WT-QX222 Dose Response\10A30Q\a3-20-07-14-WTMuscle-BRBS-PA10Q30OOPS-120mV-4.acquire	0	
Sweeps
1	159.748696	0.000000	0.100891	0.0000000E+000	0.0000000E+000	
2	147.802359	0.000000	0.347853	0.0000000E+000	0.0000000E+000	
Segments
1	99	0.000000	0.100891	5.710786	5.917257	6.490888	6.688271	6.802416	6.917637	7.841896	8.055504	14.101317	14.239890	14.345214	14.483325	14.651517	14.950009	14.976409	15.135768	15.258025	15.417522	15.944912	16.128029	16.188268	16.392576	16.685081	16.806317	18.503640	18.901967	19.614865	19.751643	19.823809	20.031923	21.412717	21.513161	22.134794	22.723509	23.021371	23.122422	23.327907	23.503152	23.686362	23.787093	23.983330	24.084932	24.793220	24.893249	25.213950	25.331503	26.242092	26.359745	26.525266	26.673840	26.811283	26.921718	27.595903	27.773375	28.075951	28.176619	33.291499	33.420418	38.107213	38.207780	44.959568	45.063431	48.321162	48.421894	48.842083	48.942739	49.124270	49.225110	49.429306	49.529374	56.201951	56.527952	56.594539	56.729104	57.316412	57.501145	58.005025	58.269179	59.085170	59.247067	59.409050	59.678761	59.917138	60.312924	61.391056	61.970087	62.126901	62.258065	63.117684	63.248762	63.318429	63.418970	65.233852	65.372976	66.568303	66.750865	67.898246	68.005654	68.251884	68.396190	68.667533	68.802839	70.988655	71.126541	71.140761	71.239570	71.395832	71.630980	71.708288	72.011547	74.431270	74.580688	74.970171	75.376841	76.239003	76.454967	77.180249	77.577851	83.429762	83.530197	94.512138	94.652947	96.407806	96.621578	96.634265	96.733575	97.667577	97.768107	100.546454	100.647028	103.188552	103.289287	109.873895	109.974086	110.144650	110.245209	110.787064	110.995198	113.043801	113.145731	113.771297	113.929623	113.944381	114.063570	115.038392	115.192485	116.056355	116.157082	118.274892	118.397298	118.483063	118.737336	118.852873	118.953357	122.119150	122.219678	122.378831	122.508676	123.367782	123.468485	123.580507	123.689103	124.945535	125.098108	125.203887	125.304579	126.071518	126.446540	126.463338	126.630509	126.781838	126.943091	129.040428	129.140740	132.769598	132.869854	132.875673	133.016581	139.765326	139.916420	140.408953	140.509695	140.681677	140.782818	140.805529	140.937042	145.918552	146.154666	146.891502	146.992282	154.024314	154.125225	159.370529	159.513121	159.647951	159.748696	
2	70	0.000000	0.347853	4.917840	5.115995	5.432495	5.713092	6.357998	6.525922	8.787839	8.899877	11.631379	11.884878	12.028617	12.133811	17.798768	17.922174	18.817614	19.125849	19.674268	19.774900	21.533321	21.690821	27.196126	27.310699	29.817289	29.929692	30.109134	30.238406	31.763009	31.936865	33.023472	33.184815	39.870726	40.034313	40.269236	40.370023	44.214618	44.335895	44.888189	45.112555	48.983274	49.135884	50.314144	50.414943	50.511356	50.612737	50.658113	50.749281	50.789185	50.878242	51.107524	51.211259	52.531042	52.720525	54.142554	54.243272	54.316505	54.418382	54.607562	54.708149	54.780634	54.882182	55.648503	55.749080	57.478403	57.806309	57.918615	58.413727	64.388306	64.570574	64.617281	64.680590	68.731191	68.981855	69.231346	69.335712	69.335873	69.482994	69.949498	70.437308	75.222142	75.561593	76.041386	76.142094	77.648284	77.760014	78.235087	78.421618	78.717153	78.921218	79.223435	79.620559	85.239844	85.477042	95.326106	95.571629	95.741050	95.860730	98.600274	98.755249	108.850673	109.000884	120.108136	120.273277	120.529471	120.680171	124.573503	124.750399	125.124168	125.276912	125.713714	125.878699	130.945439	131.112222	131.529030	131.672706	133.525177	133.701475	133.849579	134.138665	135.514458	135.704432	135.910761	136.799643	138.356474	138.561361	138.812877	139.046372	139.658664	139.876257	141.215005	141.518541	142.841105	142.955512	142.998337	143.114847	145.274988	145.513624	147.629719	147.802359	
Events
1	0.03754715	3.837603E-012	1.742760E-011	1	0.000000E+000
1	0.03774718	1.742760E-011	3.837603E-012	0	0.000000E+000
1	0.03958440	3.837603E-012	1.742760E-011	1	0.000000E+000
1	0.03991418	1.742760E-011	3.837603E-012	0	0.000000E+000
1	0.04174531	3.837603E-012	1.742760E-011	1	0.000000E+000
1	0.04184107	1.742760E-011	3.837603E-012	0	0.000000E+000
1	0.04215832	3.837603E-012	1.742760E-011	1	0.000000E+000
1	0.04220506	1.742760E-011	3.837603E-012	0	0.000000E+000
1	0.04450474	3.837603E-012	1.742760E-011	1	0.000000E+000
1	0.04458355	1.742760E-011	3.837603E-012	0	0.000000E+000
1	0.04985429	3.837603E-012	1.742760E-011	1	0.000000E+000
1	0.05027576	1.742760E-011	3.837603E-012	0	0.000000E+000
1	0.05038487	3.837603E-012	1.742760E-011	1	0.000000E+000
1	0.05090650	1.742760E-011	3.837603E-012	0	0.000000E+000
1	0.05165657	3.837603E-012	1.742760E-011	1	0.000000E+000
1	0.05178952	1.742760E-011	3.837603E-012	0	0.000000E+000
1	0.05512133	3.837603E-012	1.742760E-011	1	0.000000E+000
1	0.05552276	1.742760E-011	3.837603E-012	0	0.000000E+000
1	0.05626366	3.837603E-012	1.742760E-011	1	0.000000E+000
1	0.05646674	1.742760E-011	3.837603E-012	0	0.000000E+000
1	0.05845548	3.837603E-012	1.742760E-011	1	0.000000E+000
1	0.05881233	1.742760E-011	3.837603E-012	0	0.000000E+000
1	6.53910576	3.851329E-012	1.744133E-011	1	0.000000E+000
1	6.53915140	1.744133E-011	3.851329E-012	0	0.000000E+000
1	6.53951785	3.851329E-012	1.744133E-011	1	0.000000E+000
1	6.53975067	1.744133E-011	3.851329E-012	0	0.000000E+000
1	6.54085997	3.851329E-012	1.744133E-011	1	0.000000E+000
1	6.54146833	1.744133E-011	3.851329E-012	0	0.000000E+000
1	6.54149898	3.851329E-012	1.744133E-011	1	0.000000E+000
1	6.54152199	1.744133E-011	3.851329E-012	0	0.000000E+000
1	6.54239037	3.851329E-012	1.744133E-011	1	0.000000E+000
1	6.54261659	1.744133E-011	3.851329E-012	0	0.000000E+000
1	6.54265109	3.851329E-012	1.744133E-011	1	0.000000E+000
1	6.54287383	1.744133E-011	3.851329E-012	0	0.000000E+000
1	6.54310207	3.851329E-012	1.744133E-011	1	0.000000E+000
1	6.54316061	1.744133E-011	3.851329E-012	0	0.000000E+000
1	6.54394853	3.851329E-012	1.744133E-011	1	0.000000E+000
1	6.54421801	1.744133E-011	3.851329E-012	0	0.000000E+000
1	6.54426430	3.851329E-012	1.744133E-011	1	0.000000E+000
1	6.54431234	1.744133E-011	3.851329E-012	0	0.000000E+000
1	6.54816859	3.851329E-012	1.744133E-011	1	0.000000E+000
1	6.54851346	1.744133E-011	3.851329E-012	0	0.000000E+000
1	6.54895464	3.851329E-012	1.744133E-011	1	0.000000E+000
1	6.54911832	1.744133E-011	3.851329E-012	0	0.000000E+000
1	6.55070887	3.851329E-012	1.744133E-011	1	0.000000E+000
1	6.55072012	1.744133E-011	3.851329E-012	0	0.000000E+000
1	6.55204368	3.851329E-012	1.744133E-011	1	0.000000E+000
1	6.55220912	1.744133E-011	3.851329E-012	0	0.000000E+000
1	6.55239624	3.851329E-012	1.744133E-011	1	0.000000E+000
1	6.55300653	1.744133E-011	3.851329E-012	0	0.000000E+000
1	6.55405305	3.851329E-012	1.744133E-011	1	0.000000E+000
1	6.55409572	1.744133E-011	3.851329E-012	0	0.000000E+000
1	6.56412097	3.851329E-012	1.744133E-011	1	0.000000E+000
1	6.56415955	1.744133E-011	3.851329E-012	0	0.000000E+000
1	6.56579423	3.851329E-012	1.744133E-011	1	0.000000E+000
1	6.56583109	1.744133E-011	3.851329E-012	0	0.000000E+000
1	6.56584749	3.851329E-012	1.744133E-011	1	0.000000E+000
1	6.56627585	1.744133E-011	3.851329E-012	0	0.000000E+000
1	6.56696932	3.851329E-012	1.744133E-011	1	0.000000E+000
1	6.56700050	1.744133E-011	3.851329E-012	0	0.000000E+000
1	6.56909722	3.851329E-012	1.744133E-011	1	0.000000E+000
1	6.56958224	1.744133E-011	3.851329E-012	0	0.000000E+000
1	6.56960971	3.851329E-012	1.744133E-011	1	0.000000E+000
1	6.56965793	1.744133E-011	3.851329E-012	0	0.000000E+000
1	6.57104551	3.851329E-012	1.744133E-011	1	0.000000E+000
1	6.57126887	1.744133E-011	3.851329E-012	0	0.000000E+000
1	6.57451662	3.851329E-012	1.744133E-011	1	0.000000E+000
1	6.57502438	1.744133E-011	3.851329E-012	0	0.000000E+000
1	6.58741856	3.851329E-012	1.744133E-011	1	0.000000E+000
1	6.58782899	1.744133E-011	3.851329E-012	0	0.000000E+000
1	6.59037294	3.851329E-012	1.744133E-011	1	0.000000E+000
1	6.59055439	1.744133E-011	3.851329E-012	0	0.000000E+000
1	6.59082402	3.851329E-012	1.744133E-011	1	0.000000E+000
1	6.59088462	1.744133E-011	3.851329E-012	0	0.000000E+000
1	6.59199209	3.851329E-012	1.744133E-011	1	0.000000E+000
1	6.59214398	1.744133E-011	3.851329E-012	0	0.000000E+000
1	6.59391810	3.851329E-012	1.744133E-011	1	0.000000E+000
1	6.59425791	1.744133E-011	3.851329E-012	0	0.000000E+000
1	6.60176336	3.851329E-012	1.744133E-011	1	0.000000E+000
1	6.60284086	1.744133E-011	3.851329E-012	0	0.000000E+000
1	6.60355665	3.851329E-012	1.744133E-011	1	0.000000E+000
1	6.60365466	1.744133E-011	3.851329E-012	0	0.000000E+000
1	6.60367905	3.851329E-012	1.744133E-011	1	0.000000E+000
1	6.60377495	1.744133E-011	3.851329E-012	0	0.000000E+000
1	6.60477827	3.851329E-012	1.744133E-011	1	0.000000E+000
1	6.60486838	1.744133E-011	3.851329E-012	0	0.000000E+000
1	6.60513191	3.851329E-012	1.744133E-011	1	0.000000E+000
1	6.60527851	1.744133E-011	3.851329E-012	0	0.000000E+000
1	6.60568877	3.851329E-012	1.744133E-011	1	0.000000E+000
1	6.60618328	1.744133E-011	3.851329E-012	0	0.000000E+000
1	6.60677254	3.851329E-012	1.744133E-011	1	0.000000E+000
1	6.60701020	1.744133E-011	3.851329E-012	0	0.000000E+000
1	6.60714084	3.851329E-012	1.744133E-011	1	0.000000E+000
1	6.60736807	1.744133E-011	3.851329E-012	0	0.000000E+000
1	6.60830483	3.851329E-012	1.744133E-011	1	0.000000E+000
1	6.60835831	1.744133E-011	3.851329E-012	0	0.000000E+000
1	6.61205335	3.851329E-012	1.744133E-011	1	0.000000E+000
1	6.61213121	1.744133E-011	3.851329E-012	0	0.000000E+000
1	6.61641919	3.851329E-012	1.744133E-011	1	0.000000E+000
1	6.61646187	1.744133E-011	3.851329E-012	0	0.000000E+000
1	6.61715509	3.851329E-012	1.744133E-011	1	0.000000E+000
1	6.61763106	1.744133E-011	3.851329E-012	0	0.000000E+000
1	6.61776689	3.851329E-012	1.744133E-011	1	0.000000E+000
1	6.61784317	1.744133E-011	3.851329E-012	0	0.000000E+000
1	6.62015532	3.851329E-012	1.744133E-011	1	0.000000E+000
1	6.62036566	1.744133E-011	3.851329E-012	0	0.000000E+000
1	6.62048292	3.851329E-012	1.744133E-011	1	0.000000E+000
1	6.62060274	1.744133E-011	3.851329E-012	0	0.000000E+000
1	6.62236763	3.851329E-012	1.744133E-011	1	0.000000E+000
1	6.62252676	1.744133E-011	3.851329E-012	0	0.000000E+000
1	6.62261396	3.851329E-012	1.744133E-011	1	0.000000E+000
1	6.62292936	1.744133E-011	3.851329E-012	0	0.000000E+000
1	6.62302313	3.851329E-012	1.744133E-011	1	0.000000E+000
1	6.62308354	1.744133E-011	3.851329E-012	0	0.000000E+000
1	6.62548776	3.851329E-012	1.744133E-011	1	0.000000E+000
1	6.62571079	1.744133E-011	3.851329E-012	0	0.000000E+000
1	6.62782692	3.851329E-012	1.744133E-011	1	0.000000E+000
1	6.62799202	1.744133E-011	3.851329E-012	0	0.000000E+000
1	6.62813052	3.851329E-012	1.744133E-011	1	0.000000E+000
1	6.62824107	1.744133E-011	3.851329E-012	0	0.000000E+000
1	6.62987694	3.851329E-012	1.744133E-011	1	0.000000E+000
1	6.63162678	1.744133E-011	3.851329E-012	0	0.000000E+000
1	6.63184859	3.851329E-012	1.744133E-011	1	0.000000E+000
1	6.63201998	1.744133E-011	3.851329E-012	0	0.000000E+000
1	6.63226897	3.851329E-012	1.744133E-011	1	0.000000E+000
1	6.63280240	1.744133E-011	3.851329E-012	0	0.000000E+000
1	6.63282064	3.851329E-012	1.744133E-011	1	0.000000E+000
1	6.63295554	1.744133E-011	3.851329E-012	0	0.000000E+000
1	6.63359400	3.851329E-012	1.744133E-011	1	0.000000E+000
1	6.63417662	1.744133E-011	3.851329E-012	0	0.000000E+000
1	6.63668162	3.851329E-012	1.744133E-011	1	0.000000E+000
1	6.63702274	1.744133E-011	3.851329E-012	0	0.000000E+000
1	6.63718438	3.851329E-012	1.744133E-011	1	0.000000E+000
1	6.63816282	1.744133E-011	3.851329E-012	0	0.000000E+000
1	6.63841087	3.851329E-012	1.744133E-011	1	0.000000E+000
1	6.63853702	1.744133E-011	3.851329E-012	0	0.000000E+000
1	6.64078209	3.851329E-012	1.744133E-011	1	0.000000E+000
1	6.64080869	1.744133E-011	3.851329E-012	0	0.000000E+000
1	6.64111916	3.851329E-012	1.744133E-011	1	0.000000E+000
1	6.64138109	1.744133E-011	3.851329E-012	0	0.000000E+000
1	6.85106781	3.732795E-012	1.732280E-011	1	0.000000E+000
1	6.85122076	1.732280E-011	3.732795E-012	0	0.000000E+000
1	6.85237254	3.732795E-012	1.732280E-011	1	0.000000E+000
1	6.85294878	1.732280E-011	3.732795E-012	0	0.000000E+000
1	6.85383186	3.732795E-012	1.732280E-011	1	0.000000E+000
1	6.85447915	1.732280E-011	3.732795E-012	0	0.000000E+000
1	6.85569432	3.732795E-012	1.732280E-011	1	0.000000E+000
1	6.85573263	1.732280E-011	3.732795E-012	0	0.000000E+000
1	6.86250566	3.732795E-012	1.732280E-011	1	0.000000E+000
1	6.86255608	1.732280E-011	3.732795E-012	0	0.000000E+000
1	6.86310292	3.732795E-012	1.732280E-011	1	0.000000E+000
1	6.86340230	1.732280E-011	3.732795E-012	0	0.000000E+000
1	6.86391057	3.732795E-012	1.732280E-011	1	0.000000E+000
1	6.86414010	1.732280E-011	3.732795E-012	0	0.000000E+000
1	6.86416121	3.732795E-012	1.732280E-011	1	0.000000E+000
1	6.86425539	1.732280E-011	3.732795E-012	0	0.000000E+000
1	6.86472513	3.732795E-012	1.732280E-011	1	0.000000E+000
1	6.86550998	1.732280E-011	3.732795E-012	0	0.000000E+000
1	6.86563003	3.732795E-012	1.732280E-011	1	0.000000E+000
1	6.86615960	1.732280E-011	3.732795E-012	0	0.000000E+000
1	6.86619156	3.732795E-012	1.732280E-011	1	0.000000E+000
1	6.86767888	1.732280E-011	3.732795E-012	0	0.000000E+000
1	6.87082593	3.732795E-012	1.732280E-011	1	0.000000E+000
1	6.87090623	1.732280E-011	3.732795E-012	0	0.000000E+000
1	6.87153243	3.732795E-012	1.732280E-011	1	0.000000E+000
1	6.87202540	1.732280E-011	3.732795E-012	0	0.000000E+000
1	14.15120347	3.713615E-012	1.730361E-011	1	0.000000E+000
1	14.15147457	1.730361E-011	3.713615E-012	0	0.000000E+000
1	14.15149679	3.713615E-012	1.730361E-011	1	0.000000E+000
1	14.15153561	1.730361E-011	3.713615E-012	0	0.000000E+000
1	14.15156617	3.713615E-012	1.730361E-011	1	0.000000E+000
1	14.15253600	1.730361E-011	3.713615E-012	0	0.000000E+000
1	14.15259627	3.713615E-012	1.730361E-011	1	0.000000E+000
1	14.15281982	1.730361E-011	3.713615E-012	0	0.000000E+000
1	14.15518146	3.713615E-012	1.730361E-011	1	0.000000E+000
1	14.15521433	1.730361E-011	3.713615E-012	0	0.000000E+000
1	14.15713560	3.713615E-012	1.730361E-011	1	0.000000E+000
1	14.15755313	1.730361E-011	3.713615E-012	0	0.000000E+000
1	14.15879821	3.713615E-012	1.730361E-011	1	0.000000E+000
1	14.15907544	1.730361E-011	3.713615E-012	0	0.000000E+000
1	14.16066445	3.713615E-012	1.730361E-011	1	0.000000E+000
1	14.16084885	1.730361E-011	3.713615E-012	0	0.000000E+000
1	14.16355129	3.713615E-012	1.730361E-011	1	0.000000E+000
1	14.16358778	1.730361E-011	3.713615E-012	0	0.000000E+000
1	14.16387530	3.713615E-012	1.730361E-011	1	0.000000E+000
1	14.16395088	1.730361E-011	3.713615E-012	0	0.000000E+000
1	14.16522392	3.713615E-012	1.730361E-011	1	0.000000E+000
1	14.16523128	1.730361E-011	3.713615E-012	0	0.000000E+000
1	14.16565485	3.713615E-012	1.730361E-011	1	0.000000E+000
1	14.16572650	1.730361E-011	3.713615E-012	0	0.000000E+000
1	14.16603725	3.713615E-012	1.730361E-011	1	0.000000E+000
1	14.16611334	1.730361E-011	3.713615E-012	0	0.000000E+000
1	14.16663847	3.713615E-012	1.730361E-011	1	0.000000E+000
1	14.16674856	1.730361E-011	3.713615E-012	0	0.000000E+000
1	14.16806502	3.713615E-012	1.730361E-011	1	0.000000E+000
1	14.16823679	1.730361E-011	3.713615E-012	0	0.000000E+000
1	14.16831675	3.713615E-012	1.730361E-011	1	0.000000E+000
1	14.16836841	1.730361E-011	3.713615E-012	0	0.000000E+000
1	14.17082297	3.713615E-012	1.730361E-011	1	0.000000E+000
1	14.17116233	1.730361E-011	3.713615E-012	0	0.000000E+000
1	14.17272923	3.713615E-012	1.730361E-011	1	0.000000E+000
1	14.17285280	1.730361E-011	3.713615E-012	0	0.000000E+000
1	14.17288119	3.713615E-012	1.730361E-011	1	0.000000E+000
1	14.17303347	1.730361E-011	3.713615E-012	0	0.000000E+000
1	14.17598039	3.713615E-012	1.730361E-011	1	0.000000E+000
1	14.17620752	1.730361E-011	3.713615E-012	0	0.000000E+000
1	14.18099101	3.713615E-012	1.730361E-011	1	0.000000E+000
1	14.18110672	1.730361E-011	3.713615E-012	0	0.000000E+000
1	14.18125998	3.713615E-012	1.730361E-011	1	0.000000E+000
1	14.18161839	1.730361E-011	3.713615E-012	0	0.000000E+000
1	14.18324626	3.713615E-012	1.730361E-011	1	0.000000E+000
1	14.18375423	1.730361E-011	3.713615E-012	0	0.000000E+000
1	14.18402131	3.713615E-012	1.730361E-011	1	0.000000E+000
1	14.18410610	1.730361E-011	3.713615E-012	0	0.000000E+000
1	14.18578609	3.713615E-012	1.730361E-011	1	0.000000E+000
1	14.18600415	1.730361E-011	3.713615E-012	0	0.000000E+000
1	14.18688823	3.713615E-012	1.730361E-011	1	0.000000E+000
1	14.18716814	1.730361E-011	3.713615E-012	0	0.000000E+000
1	14.18819432	3.713615E-012	1.730361E-011	1	0.000000E+000
1	14.18826518	1.730361E-011	3.713615E-012	0	0.000000E+000
1	14.18873831	3.713615E-012	1.730361E-011	1	0.000000E+000
1	14.18894807	1.730361E-011	3.713615E-012	0	0.000000E+000
1	14.18934582	3.713615E-012	1.730361E-011	1	0.000000E+000
1	14.18994420	1.730361E-011	3.713615E-012	0	0.000000E+000
1	14.19262568	3.713615E-012	1.730361E-011	1	0.000000E+000
1	14.19268517	1.730361E-011	3.713615E-012	0	0.000000E+000
1	14.19393334	3.713615E-012	1.730361E-011	1	0.000000E+000
1	14.19404516	1.730361E-011	3.713615E-012	0	0.000000E+000
1	14.19547747	3.713615E-012	1.730361E-011	1	0.000000E+000
1	14.19560244	1.730361E-011	3.713615E-012	0	0.000000E+000
1	14.19633092	3.713615E-012	1.730361E-011	1	0.000000E+000
1	14.19637474	1.730361E-011	3.713615E-012	0	0.000000E+000
1	14.19776859	3.713615E-012	1.730361E-011	1	0.000000E+000
1	14.19792185	1.730361E-011	3.713615E-012	0	0.000000E+000
1	14.19959580	3.713615E-012	1.730361E-011	1	0.000000E+000
1	14.19966279	1.730361E-011	3.713615E-012	0	0.000000E+000
1	14.20144968	3.713615E-012	1.730361E-011	1	0.000000E+000
1	14.20185351	1.730361E-011	3.713615E-012	0	0.000000E+000
1	14.39033697	3.632013E-012	1.722201E-011	1	0.000000E+000
1	14.39055072	1.722201E-011	3.632013E-012	0	0.000000E+000
1	14.39087262	3.632013E-012	1.722201E-011	1	0.000000E+000
1	14.39089198	1.722201E-011	3.632013E-012	0	0.000000E+000
1	14.39116778	3.632013E-012	1.722201E-011	1	0.000000E+000
1	14.39139833	1.722201E-011	3.632013E-012	0	0.000000E+000
1	14.39350566	3.632013E-012	1.722201E-011	1	0.000000E+000
1	14.39388822	1.722201E-011	3.632013E-012	0	0.000000E+000
1	14.39451516	3.632013E-012	1.722201E-011	1	0.000000E+000
1	14.39463550	1.722201E-011	3.632013E-012	0	0.000000E+000
1	14.39501793	3.632013E-012	1.722201E-011	1	0.000000E+000
1	14.39513376	1.722201E-011	3.632013E-012	0	0.000000E+000
1	14.39528723	3.632013E-012	1.722201E-011	1	0.000000E+000
1	14.39594514	1.722201E-011	3.632013E-012	0	0.000000E+000
1	14.39607922	3.632013E-012	1.722201E-011	1	0.000000E+000
1	14.39617051	1.722201E-011	3.632013E-012	0	0.000000E+000
1	14.39667935	3.632013E-012	1.722201E-011	1	0.000000E+000
1	14.39676594	1.722201E-011	3.632013E-012	0	0.000000E+000
1	14.39679282	3.632013E-012	1.722201E-011	1	0.000000E+000
1	14.39743649	1.722201E-011	3.632013E-012	0	0.000000E+000
1	14.39919797	3.632013E-012	1.722201E-011	1	0.000000E+000
1	14.39931243	1.722201E-011	3.632013E-012	0	0.000000E+000
1	14.40149452	3.632013E-012	1.722201E-011	1	0.000000E+000
1	14.40161050	1.722201E-011	3.632013E-012	0	0.000000E+000
1	14.40250456	3.632013E-012	1.722201E-011	1	0.000000E+000
1	14.40287930	1.722201E-011	3.632013E-012	0	0.000000E+000
1	14.40379425	3.632013E-012	1.722201E-011	1	0.000000E+000
1	14.40387071	1.722201E-011	3.632013E-012	0	0.000000E+000
1	14.40481690	3.632013E-012	1.722201E-011	1	0.000000E+000
1	14.40514248	1.722201E-011	3.632013E-012	0	0.000000E+000
1	14.40566359	3.632013E-012	1.722201E-011	1	0.000000E+000
1	14.40599512	1.722201E-011	3.632013E-012	0	0.000000E+000
1	14.40637726	3.632013E-012	1.722201E-011	1	0.000000E+000
1	14.40639975	1.722201E-011	3.632013E-012	0	0.000000E+000
1	14.40642611	3.632013E-012	1.722201E-011	1	0.000000E+000
1	14.40722664	1.722201E-011	3.632013E-012	0	0.000000E+000
1	14.40896113	3.632013E-012	1.722201E-011	1	0.000000E+000
1	14.41044667	1.722201E-011	3.632013E-012	0	0.000000E+000
1	14.41183242	3.632013E-012	1.722201E-011	1	0.000000E+000
1	14.41229758	1.722201E-011	3.632013E-012	0	0.000000E+000
1	14.41443044	3.632013E-012	1.722201E-011	1	0.000000E+000
1	14.41461153	1.722201E-011	3.632013E-012	0	0.000000E+000
1	14.41523099	3.632013E-012	1.722201E-011	1	0.000000E+000
1	14.41532662	1.722201E-011	3.632013E-012	0	0.000000E+000
1	14.41675747	3.632013E-012	1.722201E-011	1	0.000000E+000
1	14.41682167	1.722201E-011	3.632013E-012	0	0.000000E+000
1	14.41746896	3.632013E-012	1.722201E-011	1	0.000000E+000
1	14.41785864	1.722201E-011	3.632013E-012	0	0.000000E+000
1	14.41912983	3.632013E-012	1.722201E-011	1	0.000000E+000
1	14.41934057	1.722201E-011	3.632013E-012	0	0.000000E+000
1	14.42090868	3.632013E-012	1.722201E-011	1	0.000000E+000
1	14.42096145	1.722201E-011	3.632013E-012	0	0.000000E+000
1	14.42349223	3.632013E-012	1.722201E-011	1	0.000000E+000
1	14.42379895	1.722201E-011	3.632013E-012	0	0.000000E+000
1	14.42526740	3.632013E-012	1.722201E-011	1	0.000000E+000
1	14.42531608	1.722201E-011	3.632013E-012	0	0.000000E+000
1	14.42659488	3.632013E-012	1.722201E-011	1	0.000000E+000
1	14.42665578	1.722201E-011	3.632013E-012	0	0.000000E+000
1	14.42683671	3.632013E-012	1.722201E-011	1	0.000000E+000
1	14.42690234	1.722201E-011	3.632013E-012	0	0.000000E+000
1	14.42726793	3.632013E-012	1.722201E-011	1	0.000000E+000
1	14.42734129	1.722201E-011	3.632013E-012	0	0.000000E+000
1	14.43081584	3.632013E-012	1.722201E-011	1	0.000000E+000
1	14.43092181	1.722201E-011	3.632013E-012	0	0.000000E+000
1	14.43151870	3.632013E-012	1.722201E-011	1	0.000000E+000
1	14.43177635	1.722201E-011	3.632013E-012	0	0.000000E+000
1	14.43282129	3.632013E-012	1.722201E-011	1	0.000000E+000
1	14.43334475	1.722201E-011	3.632013E-012	0	0.000000E+000
1	14.43506581	3.632013E-012	1.722201E-011	1	0.000000E+000
1	14.43535736	1.722201E-011	3.632013E-012	0	0.000000E+000
1	14.43591658	3.632013E-012	1.722201E-011	1	0.000000E+000
1	14.43594428	1.722201E-011	3.632013E-012	0	0.000000E+000
1	14.43667740	3.632013E-012	1.722201E-011	1	0.000000E+000
1	14.43705465	1.722201E-011	3.632013E-012	0	0.000000E+000
1	15.30797076	3.824910E-012	1.741491E-011	1	0.000000E+000
1	15.30908921	1.741491E-011	3.824910E-012	0	0.000000E+000
1	15.31935289	3.824910E-012	1.741491E-011	1	0.000000E+000
1	15.31945147	1.741491E-011	3.824910E-012	0	0.000000E+000
1	15.32154864	3.824910E-012	1.741491E-011	1	0.000000E+000
1	15.32175799	1.741491E-011	3.824910E-012	0	0.000000E+000
1	15.32194393	3.824910E-012	1.741491E-011	1	0.000000E+000
1	15.32210755	1.741491E-011	3.824910E-012	0	0.000000E+000
1	15.32270573	3.824910E-012	1.741491E-011	1	0.000000E+000
1	15.32322373	1.741491E-011	3.824910E-012	0	0.000000E+000
1	15.32421545	3.824910E-012	1.741491E-011	1	0.000000E+000
1	15.32446543	1.741491E-011	3.824910E-012	0	0.000000E+000
1	15.32525173	3.824910E-012	1.741491E-011	1	0.000000E+000
1	15.32551822	1.741491E-011	3.824910E-012	0	0.000000E+000
1	15.32655415	3.824910E-012	1.741491E-011	1	0.000000E+000
1	15.32657427	1.741491E-011	3.824910E-012	0	0.000000E+000
1	15.32859976	3.824910E-012	1.741491E-011	1	0.000000E+000
1	15.32901172	1.741491E-011	3.824910E-012	0	0.000000E+000
1	15.32999499	3.824910E-012	1.741491E-011	1	0.000000E+000
1	15.33125369	1.741491E-011	3.824910E-012	0	0.000000E+000
1	15.33313752	3.824910E-012	1.741491E-011	1	0.000000E+000
1	15.33359843	1.741491E-011	3.824910E-012	0	0.000000E+000
1	15.33691630	3.824910E-012	1.741491E-011	1	0.000000E+000
1	15.33703452	1.741491E-011	3.824910E-012	0	0.000000E+000
1	15.33824524	3.824910E-012	1.741491E-011	1	0.000000E+000
1	15.33853809	1.741491E-011	3.824910E-012	0	0.000000E+000
1	15.33855114	3.824910E-012	1.741491E-011	1	0.000000E+000
1	15.33866933	1.741491E-011	3.824910E-012	0	0.000000E+000
1	15.34265315	3.824910E-012	1.741491E-011	1	0.000000E+000
1	15.34273769	1.741491E-011	3.824910E-012	0	0.000000E+000
1	15.34297639	3.824910E-012	1.741491E-011	1	0.000000E+000
1	15.34336034	1.741491E-011	3.824910E-012	0	0.000000E+000
1	15.34357326	3.824910E-012	1.741491E-011	1	0.000000E+000
1	15.34366007	1.741491E-011	3.824910E-012	0	0.000000E+000
1	15.34376640	3.824910E-012	1.741491E-011	1	0.000000E+000
1	15.34390988	1.741491E-011	3.824910E-012	0	0.000000E+000
1	15.34448618	3.824910E-012	1.741491E-011	1	0.000000E+000
1	15.34466442	1.741491E-011	3.824910E-012	0	0.000000E+000
1	15.34561298	3.824910E-012	1.741491E-011	1	0.000000E+000
1	15.34572045	1.741491E-011	3.824910E-012	0	0.000000E+000
1	15.34867690	3.824910E-012	1.741491E-011	1	0.000000E+000
1	15.34873960	1.741491E-011	3.824910E-012	0	0.000000E+000
1	15.35022763	3.824910E-012	1.741491E-011	1	0.000000E+000
1	15.35023982	1.741491E-011	3.824910E-012	0	0.000000E+000
1	15.35126747	3.824910E-012	1.741491E-011	1	0.000000E+000
1	15.35133396	1.741491E-011	3.824910E-012	0	0.000000E+000
1	15.35416794	3.824910E-012	1.741491E-011	1	0.000000E+000
1	15.35512165	1.741491E-011	3.824910E-012	0	0.000000E+000
1	15.35740233	3.824910E-012	1.741491E-011	1	0.000000E+000
1	15.35769553	1.741491E-011	3.824910E-012	0	0.000000E+000
1	15.35773294	3.824910E-012	1.741491E-011	1	0.000000E+000
1	15.35775758	1.741491E-011	3.824910E-012	0	0.000000E+000
1	15.35781506	3.824910E-012	1.741491E-011	1	0.000000E+000
1	15.35783201	1.741491E-011	3.824910E-012	0	0.000000E+000
1	15.35926117	3.824910E-012	1.741491E-011	1	0.000000E+000
1	15.35937785	1.741491E-011	3.824910E-012	0	0.000000E+000
1	15.35967941	3.824910E-012	1.741491E-011	1	0.000000E+000
1	15.36006142	1.741491E-011	3.824910E-012	0	0.000000E+000
1	15.36294589	3.824910E-012	1.741491E-011	1	0.000000E+000
1	15.36321726	1.741491E-011	3.824910E-012	0	0.000000E+000
1	15.36346733	3.824910E-012	1.741491E-011	1	0.000000E+000
1	15.36351942	1.741491E-011	3.824910E-012	0	0.000000E+000
1	15.36356836	3.824910E-012	1.741491E-011	1	0.000000E+000
1	15.36371000	1.741491E-011	3.824910E-012	0	0.000000E+000
1	15.36546538	3.824910E-012	1.741491E-011	1	0.000000E+000
1	15.36613869	1.741491E-011	3.824910E-012	0	0.000000E+000
1	15.36693756	3.824910E-012	1.741491E-011	1	0.000000E+000
1	15.36741927	1.741491E-011	3.824910E-012	0	0.000000E+000
1	15.36782912	3.824910E-012	1.741491E-011	1	0.000000E+000
1	15.36798941	1.741491E-011	3.824910E-012	0	0.000000E+000
1	15.36807665	3.824910E-012	1.741491E-011	1	0.000000E+000
1	15.36826901	1.741491E-011	3.824910E-012	0	0.000000E+000
1	15.36944897	3.824910E-012	1.741491E-011	1	0.000000E+000
1	15.36972238	1.741491E-011	3.824910E-012	0	0.000000E+000
1	15.37026938	3.824910E-012	1.741491E-011	1	0.000000E+000
1	15.37040953	1.741491E-011	3.824910E-012	0	0.000000E+000
1	15.37134983	3.824910E-012	1.741491E-011	1	0.000000E+000
1	15.37150854	1.741491E-011	3.824910E-012	0	0.000000E+000
1	15.37195603	3.824910E-012	1.741491E-011	1	0.000000E+000
1	15.37197023	1.741491E-011	3.824910E-012	0	0.000000E+000
1	16.23802574	3.577302E-012	1.716730E-011	1	0.000000E+000
1	16.23808633	1.716730E-011	3.577302E-012	0	0.000000E+000
1	16.23834300	3.577302E-012	1.716730E-011	1	0.000000E+000
1	16.23952134	1.716730E-011	3.577302E-012	0	0.000000E+000
1	16.24148786	3.577302E-012	1.716730E-011	1	0.000000E+000
1	16.24154564	1.716730E-011	3.577302E-012	0	0.000000E+000
1	16.24186451	3.577302E-012	1.716730E-011	1	0.000000E+000
1	16.24200853	1.716730E-011	3.577302E-012	0	0.000000E+000
1	16.24273993	3.577302E-012	1.716730E-011	1	0.000000E+000
1	16.24296332	1.716730E-011	3.577302E-012	0	0.000000E+000
1	16.24300681	3.577302E-012	1.716730E-011	1	0.000000E+000
1	16.24303071	1.716730E-011	3.577302E-012	0	0.000000E+000
1	16.24303984	3.577302E-012	1.716730E-011	1	0.000000E+000
1	16.24338595	1.716730E-011	3.577302E-012	0	0.000000E+000
1	16.24472572	3.577302E-012	1.716730E-011	1	0.000000E+000
1	16.24477726	1.716730E-011	3.577302E-012	0	0.000000E+000
1	16.24557871	3.577302E-012	1.716730E-011	1	0.000000E+000
1	16.24568338	1.716730E-011	3.577302E-012	0	0.000000E+000
1	16.24731027	3.577302E-012	1.716730E-011	1	0.000000E+000
1	16.24739096	1.716730E-011	3.577302E-012	0	0.000000E+000
1	16.25034334	3.577302E-012	1.716730E-011	1	0.000000E+000
1	16.25046149	1.716730E-011	3.577302E-012	0	0.000000E+000
1	16.25099141	3.577302E-012	1.716730E-011	1	0.000000E+000
1	16.25129528	1.716730E-011	3.577302E-012	0	0.000000E+000
1	16.25130708	3.577302E-012	1.716730E-011	1	0.000000E+000
1	16.25138337	1.716730E-011	3.577302E-012	0	0.000000E+000
1	16.25369143	3.577302E-012	1.716730E-011	1	0.000000E+000
1	16.25383073	1.716730E-011	3.577302E-012	0	0.000000E+000
1	16.25535815	3.577302E-012	1.716730E-011	1	0.000000E+000
1	16.25543080	1.716730E-011	3.577302E-012	0	0.000000E+000
1	16.25561311	3.577302E-012	1.716730E-011	1	0.000000E+000
1	16.25580243	1.716730E-011	3.577302E-012	0	0.000000E+000
1	16.25587540	3.577302E-012	1.716730E-011	1	0.000000E+000
1	16.25606587	1.716730E-011	3.577302E-012	0	0.000000E+000
1	16.25656387	3.577302E-012	1.716730E-011	1	0.000000E+000
1	16.25700428	1.716730E-011	3.577302E-012	0	0.000000E+000
1	16.25934329	3.577302E-012	1.716730E-011	1	0.000000E+000
1	16.25937188	1.716730E-011	3.577302E-012	0	0.000000E+000
1	16.25985975	3.577302E-012	1.716730E-011	1	0.000000E+000
1	16.26005296	1.716730E-011	3.577302E-012	0	0.000000E+000
1	16.26131529	3.577302E-012	1.716730E-011	1	0.000000E+000
1	16.26137994	1.716730E-011	3.577302E-012	0	0.000000E+000
1	16.26140148	3.577302E-012	1.716730E-011	1	0.000000E+000
1	16.26169028	1.716730E-011	3.577302E-012	0	0.000000E+000
1	16.26552824	3.577302E-012	1.716730E-011	1	0.000000E+000
1	16.26568435	1.716730E-011	3.577302E-012	0	0.000000E+000
1	16.26582860	3.577302E-012	1.716730E-011	1	0.000000E+000
1	16.26588934	1.716730E-011	3.577302E-012	0	0.000000E+000
1	16.27304561	3.577302E-012	1.716730E-011	1	0.000000E+000
1	16.27309727	1.716730E-011	3.577302E-012	0	0.000000E+000
1	16.27331376	3.577302E-012	1.716730E-011	1	0.000000E+000
1	16.27343387	1.716730E-011	3.577302E-012	0	0.000000E+000
1	16.27509988	3.577302E-012	1.716730E-011	1	0.000000E+000
1	16.27560261	1.716730E-011	3.577302E-012	0	0.000000E+000
1	16.27634772	3.577302E-012	1.716730E-011	1	0.000000E+000
1	16.27661050	1.716730E-011	3.577302E-012	0	0.000000E+000
1	16.27667585	3.577302E-012	1.716730E-011	1	0.000000E+000
1	16.27668161	1.716730E-011	3.577302E-012	0	0.000000E+000
1	16.27731791	3.577302E-012	1.716730E-011	1	0.000000E+000
1	16.27767635	1.716730E-011	3.577302E-012	0	0.000000E+000
1	16.27904325	3.577302E-012	1.716730E-011	1	0.000000E+000
1	16.27922484	1.716730E-011	3.577302E-012	0	0.000000E+000
1	16.28273460	3.577302E-012	1.716730E-011	1	0.000000E+000
1	16.28302528	1.716730E-011	3.577302E-012	0	0.000000E+000
1	16.28304230	3.577302E-012	1.716730E-011	1	0.000000E+000
1	16.28363519	1.716730E-011	3.577302E-012	0	0.000000E+000
1	16.28571164	3.577302E-012	1.716730E-011	1	0.000000E+000
1	16.28622048	1.716730E-011	3.577302E-012	0	0.000000E+000
1	16.28688931	3.577302E-012	1.716730E-011	1	0.000000E+000
1	16.28803932	1.716730E-011	3.577302E-012	0	0.000000E+000
1	16.28823113	3.577302E-012	1.716730E-011	1	0.000000E+000
1	16.28837644	1.716730E-011	3.577302E-012	0	0.000000E+000
1	16.29270012	3.577302E-012	1.716730E-011	1	0.000000E+000
1	16.29280582	1.716730E-011	3.577302E-012	0	0.000000E+000
1	16.29329395	3.577302E-012	1.716730E-011	1	0.000000E+000
1	16.29350485	1.716730E-011	3.577302E-012	0	0.000000E+000
1	16.29801434	3.577302E-012	1.716730E-011	1	0.000000E+000
1	16.29821609	1.716730E-011	3.577302E-012	0	0.000000E+000
1	16.29911644	3.577302E-012	1.716730E-011	1	0.000000E+000
1	16.29959501	1.716730E-011	3.577302E-012	0	0.000000E+000
1	16.30194875	3.577302E-012	1.716730E-011	1	0.000000E+000
1	16.30204311	1.716730E-011	3.577302E-012	0	0.000000E+000
1	16.30469724	3.577302E-012	1.716730E-011	1	0.000000E+000
1	16.30496212	1.716730E-011	3.577302E-012	0	0.000000E+000
1	16.30512954	3.577302E-012	1.716730E-011	1	0.000000E+000
1	16.30526704	1.716730E-011	3.577302E-012	0	0.000000E+000
1	16.30762207	3.577302E-012	1.716730E-011	1	0.000000E+000
1	16.30792230	1.716730E-011	3.577302E-012	0	0.000000E+000
1	16.30872840	3.577302E-012	1.716730E-011	1	0.000000E+000
1	16.30885493	1.716730E-011	3.577302E-012	0	0.000000E+000
1	16.30899816	3.577302E-012	1.716730E-011	1	0.000000E+000
1	16.30914409	1.716730E-011	3.577302E-012	0	0.000000E+000
1	16.31148294	3.577302E-012	1.716730E-011	1	0.000000E+000
1	16.31211122	1.716730E-011	3.577302E-012	0	0.000000E+000
1	16.32320689	3.577302E-012	1.716730E-011	1	0.000000E+000
1	16.32367598	1.716730E-011	3.577302E-012	0	0.000000E+000
1	16.32711719	3.577302E-012	1.716730E-011	1	0.000000E+000
1	16.32721004	1.716730E-011	3.577302E-012	0	0.000000E+000
1	16.32776537	3.577302E-012	1.716730E-011	1	0.000000E+000
1	16.32807251	1.716730E-011	3.577302E-012	0	0.000000E+000
1	16.33392166	3.577302E-012	1.716730E-011	1	0.000000E+000
1	16.33410082	1.716730E-011	3.577302E-012	0	0.000000E+000
1	16.33439695	3.577302E-012	1.716730E-011	1	0.000000E+000
1	16.33441441	1.716730E-011	3.577302E-012	0	0.000000E+000
1	16.33582358	3.577302E-012	1.716730E-011	1	0.000000E+000
1	16.33598054	1.716730E-011	3.577302E-012	0	0.000000E+000
1	16.33599225	3.577302E-012	1.716730E-011	1	0.000000E+000
1	16.33644192	1.716730E-011	3.577302E-012	0	0.000000E+000
1	16.33679268	3.577302E-012	1.716730E-011	1	0.000000E+000
1	16.33788604	1.716730E-011	3.577302E-012	0	0.000000E+000
1	16.33973786	3.577302E-012	1.716730E-011	1	0.000000E+000
1	16.33985565	1.716730E-011	3.577302E-012	0	0.000000E+000
1	16.34136887	3.577302E-012	1.716730E-011	1	0.000000E+000
1	16.34256569	1.716730E-011	3.577302E-012	0	0.000000E+000
1	16.34267841	3.577302E-012	1.716730E-011	1	0.000000E+000
1	16.34274544	1.716730E-011	3.577302E-012	0	0.000000E+000
1	16.34359469	3.577302E-012	1.716730E-011	1	0.000000E+000
1	16.34373942	1.716730E-011	3.577302E-012	0	0.000000E+000
1	16.34390876	3.577302E-012	1.716730E-011	1	0.000000E+000
1	16.34406750	1.716730E-011	3.577302E-012	0	0.000000E+000
1	16.34550499	3.577302E-012	1.716730E-011	1	0.000000E+000
1	16.34556879	1.716730E-011	3.577302E-012	0	0.000000E+000
1	16.34634448	3.577302E-012	1.716730E-011	1	0.000000E+000
1	16.34636670	1.716730E-011	3.577302E-012	0	0.000000E+000
1	16.34684801	3.577302E-012	1.716730E-011	1	0.000000E+000
1	16.34685585	1.716730E-011	3.577302E-012	0	0.000000E+000
1	16.35025646	3.577302E-012	1.716730E-011	1	0.000000E+000
1	16.35032961	1.716730E-011	3.577302E-012	0	0.000000E+000
1	16.35133362	3.577302E-012	1.716730E-011	1	0.000000E+000
1	16.35134333	1.716730E-011	3.577302E-012	0	0.000000E+000
1	16.35152890	3.577302E-012	1.716730E-011	1	0.000000E+000
1	16.35159558	1.716730E-011	3.577302E-012	0	0.000000E+000
1	16.73501751	3.602043E-012	1.719204E-011	1	0.000000E+000
1	16.73628451	1.719204E-011	3.602043E-012	0	0.000000E+000
1	16.74193986	3.602043E-012	1.719204E-011	1	0.000000E+000
1	16.74207361	1.719204E-011	3.602043E-012	0	0.000000E+000
1	16.74650807	3.602043E-012	1.719204E-011	1	0.000000E+000
1	16.74678256	1.719204E-011	3.602043E-012	0	0.000000E+000
1	16.74852100	3.602043E-012	1.719204E-011	1	0.000000E+000
1	16.74874305	1.719204E-011	3.602043E-012	0	0.000000E+000
1	16.75057336	3.602043E-012	1.719204E-011	1	0.000000E+000
1	16.75075071	1.719204E-011	3.602043E-012	0	0.000000E+000
1	16.75077008	3.602043E-012	1.719204E-011	1	0.000000E+000
1	16.75083095	1.719204E-011	3.602043E-012	0	0.000000E+000
1	16.75285701	3.602043E-012	1.719204E-011	1	0.000000E+000
1	16.75301375	1.719204E-011	3.602043E-012	0	0.000000E+000
1	16.75343008	3.602043E-012	1.719204E-011	1	0.000000E+000
1	16.75345288	1.719204E-011	3.602043E-012	0	0.000000E+000
1	16.75347247	3.602043E-012	1.719204E-011	1	0.000000E+000
1	16.75355189	1.719204E-011	3.602043E-012	0	0.000000E+000
1	16.75572443	3.602043E-012	1.719204E-011	1	0.000000E+000
1	16.75587906	1.719204E-011	3.602043E-012	0	0.000000E+000
1	16.75589163	3.602043E-012	1.719204E-011	1	0.000000E+000
1	16.75637702	1.719204E-011	3.602043E-012	0	0.000000E+000
1	18.53407979	3.729687E-012	1.731969E-011	1	0.000000E+000
1	18.53455569	1.731969E-011	3.729687E-012	0	0.000000E+000
1	18.53484088	3.729687E-012	1.731969E-011	1	0.000000E+000
1	18.53489429	1.731969E-011	3.729687E-012	0	0.000000E+000
1	18.53875448	3.729687E-012	1.731969E-011	1	0.000000E+000
1	18.53901518	1.731969E-011	3.729687E-012	0	0.000000E+000
1	18.53903767	3.729687E-012	1.731969E-011	1	0.000000E+000
1	18.53926387	1.731969E-011	3.729687E-012	0	0.000000E+000
1	18.54155951	3.729687E-012	1.731969E-011	1	0.000000E+000
1	18.54180456	1.731969E-011	3.729687E-012	0	0.000000E+000
1	18.54232496	3.729687E-012	1.731969E-011	1	0.000000E+000
1	18.54255981	1.731969E-011	3.729687E-012	0	0.000000E+000
1	18.54266965	3.729687E-012	1.731969E-011	1	0.000000E+000
1	18.54274063	1.731969E-011	3.729687E-012	0	0.000000E+000
1	18.54380811	3.729687E-012	1.731969E-011	1	0.000000E+000
1	18.54403793	1.731969E-011	3.729687E-012	0	0.000000E+000
1	18.55108547	3.729687E-012	1.731969E-011	1	0.000000E+000
1	18.55150264	1.731969E-011	3.729687E-012	0	0.000000E+000
1	18.55269581	3.729687E-012	1.731969E-011	1	0.000000E+000
1	18.55305819	1.731969E-011	3.729687E-012	0	0.000000E+000
1	18.55361606	3.729687E-012	1.731969E-011	1	0.000000E+000
1	18.55422514	1.731969E-011	3.729687E-012	0	0.000000E+000
1	18.55478494	3.729687E-012	1.731969E-011	1	0.000000E+000
1	18.55485736	1.731969E-011	3.729687E-012	0	0.000000E+000
1	18.55552982	3.729687E-012	1.731969E-011	1	0.000000E+000
1	18.55563328	1.731969E-011	3.729687E-012	0	0.000000E+000
1	18.57188795	3.729687E-012	1.731969E-011	1	0.000000E+000
1	18.57189943	1.731969E-011	3.729687E-012	0	0.000000E+000
1	18.58252514	3.729687E-012	1.731969E-011	1	0.000000E+000
1	18.58259176	1.731969E-011	3.729687E-012	0	0.000000E+000
1	18.58263068	3.729687E-012	1.731969E-011	1	0.000000E+000
1	18.58264656	1.731969E-011	3.729687E-012	0	0.000000E+000
1	18.58269238	3.729687E-012	1.731969E-011	1	0.000000E+000
1	18.58280791	1.731969E-011	3.729687E-012	0	0.000000E+000
1	18.58440278	3.729687E-012	1.731969E-011	1	0.000000E+000
1	18.58454346	1.731969E-011	3.729687E-012	0	0.000000E+000
1	18.58464647	3.729687E-012	1.731969E-011	1	0.000000E+000
1	18.58492643	1.731969E-011	3.729687E-012	0	0.000000E+000
1	18.60352620	3.729687E-012	1.731969E-011	1	0.000000E+000
1	18.60403896	1.731969E-011	3.729687E-012	0	0.000000E+000
1	18.60706959	3.729687E-012	1.731969E-011	1	0.000000E+000
1	18.60715281	1.731969E-011	3.729687E-012	0	0.000000E+000
1	18.61215524	3.729687E-012	1.731969E-011	1	0.000000E+000
1	18.61218739	1.731969E-011	3.729687E-012	0	0.000000E+000
1	18.61444247	3.729687E-012	1.731969E-011	1	0.000000E+000
1	18.61454281	1.731969E-011	3.729687E-012	0	0.000000E+000
1	18.61456380	3.729687E-012	1.731969E-011	1	0.000000E+000
1	18.61467361	1.731969E-011	3.729687E-012	0	0.000000E+000
1	18.62025160	3.729687E-012	1.731969E-011	1	0.000000E+000
1	18.62028061	1.731969E-011	3.729687E-012	0	0.000000E+000
1	18.62127702	3.729687E-012	1.731969E-011	1	0.000000E+000
1	18.62132176	1.731969E-011	3.729687E-012	0	0.000000E+000
1	18.62135236	3.729687E-012	1.731969E-011	1	0.000000E+000
1	18.62176283	1.731969E-011	3.729687E-012	0	0.000000E+000
1	18.62207220	3.729687E-012	1.731969E-011	1	0.000000E+000
1	18.62229067	1.731969E-011	3.729687E-012	0	0.000000E+000
1	18.62251514	3.729687E-012	1.731969E-011	1	0.000000E+000
1	18.62257206	1.731969E-011	3.729687E-012	0	0.000000E+000
1	18.62581153	3.729687E-012	1.731969E-011	1	0.000000E+000
1	18.62589900	1.731969E-011	3.729687E-012	0	0.000000E+000
1	18.63091569	3.729687E-012	1.731969E-011	1	0.000000E+000
1	18.63104291	1.731969E-011	3.729687E-012	0	0.000000E+000
1	18.63111094	3.729687E-012	1.731969E-011	1	0.000000E+000
1	18.63133031	1.731969E-011	3.729687E-012	0	0.000000E+000
1	18.63166047	3.729687E-012	1.731969E-011	1	0.000000E+000
1	18.63202927	1.731969E-011	3.729687E-012	0	0.000000E+000
1	18.63213979	3.729687E-012	1.731969E-011	1	0.000000E+000
1	18.63215633	1.731969E-011	3.729687E-012	0	0.000000E+000
1	18.63333031	3.729687E-012	1.731969E-011	1	0.000000E+000
1	18.63337303	1.731969E-011	3.729687E-012	0	0.000000E+000
1	18.63372775	3.729687E-012	1.731969E-011	1	0.000000E+000
1	18.63399707	1.731969E-011	3.729687E-012	0	0.000000E+000
1	18.64962829	3.729687E-012	1.731969E-011	1	0.000000E+000
1	18.64966030	1.731969E-011	3.729687E-012	0	0.000000E+000
1	18.65111327	3.729687E-012	1.731969E-011	1	0.000000E+000
1	18.65115416	1.731969E-011	3.729687E-012	0	0.000000E+000
1	18.65220948	3.729687E-012	1.731969E-011	1	0.000000E+000
1	18.65231245	1.731969E-011	3.729687E-012	0	0.000000E+000
1	18.65256636	3.729687E-012	1.731969E-011	1	0.000000E+000
1	18.65284715	1.731969E-011	3.729687E-012	0	0.000000E+000
1	18.65362046	3.729687E-012	1.731969E-011	1	0.000000E+000
1	18.65368507	1.731969E-011	3.729687E-012	0	0.000000E+000
1	18.65421032	3.729687E-012	1.731969E-011	1	0.000000E+000
1	18.65424502	1.731969E-011	3.729687E-012	0	0.000000E+000
1	18.66218546	3.729687E-012	1.731969E-011	1	0.000000E+000
1	18.66223414	1.731969E-011	3.729687E-012	0	0.000000E+000
1	18.67579173	3.729687E-012	1.731969E-011	1	0.000000E+000
1	18.67616575	1.731969E-011	3.729687E-012	0	0.000000E+000
1	18.68881734	3.729687E-012	1.731969E-011	1	0.000000E+000
1	18.68910353	1.731969E-011	3.729687E-012	0	0.000000E+000
1	18.68918096	3.729687E-012	1.731969E-011	1	0.000000E+000
1	18.68934151	1.731969E-011	3.729687E-012	0	0.000000E+000
1	18.69022759	3.729687E-012	1.731969E-011	1	0.000000E+000
1	18.69090611	1.731969E-011	3.729687E-012	0	0.000000E+000
1	18.69166864	3.729687E-012	1.731969E-011	1	0.000000E+000
1	18.69178474	1.731969E-011	3.729687E-012	0	0.000000E+000
1	18.69184071	3.729687E-012	1.731969E-011	1	0.000000E+000
1	18.69225798	1.731969E-011	3.729687E-012	0	0.000000E+000
1	18.69235531	3.729687E-012	1.731969E-011	1	0.000000E+000
1	18.69240133	1.731969E-011	3.729687E-012	0	0.000000E+000
1	18.69477591	3.729687E-012	1.731969E-011	1	0.000000E+000
1	18.69492198	1.731969E-011	3.729687E-012	0	0.000000E+000
1	18.70044668	3.729687E-012	1.731969E-011	1	0.000000E+000
1	18.70069771	1.731969E-011	3.729687E-012	0	0.000000E+000
1	18.70108213	3.729687E-012	1.731969E-011	1	0.000000E+000
1	18.70131292	1.731969E-011	3.729687E-012	0	0.000000E+000
1	18.70257106	3.729687E-012	1.731969E-011	1	0.000000E+000
1	18.70260014	1.731969E-011	3.729687E-012	0	0.000000E+000
1	18.71675214	3.729687E-012	1.731969E-011	1	0.000000E+000
1	18.71681742	1.731969E-011	3.729687E-012	0	0.000000E+000
1	18.71873821	3.729687E-012	1.731969E-011	1	0.000000E+000
1	18.71893043	1.731969E-011	3.729687E-012	0	0.000000E+000
1	18.74135189	3.729687E-012	1.731969E-011	1	0.000000E+000
1	18.74152539	1.731969E-011	3.729687E-012	0	0.000000E+000
1	18.76515954	3.729687E-012	1.731969E-011	1	0.000000E+000
1	18.76559925	1.731969E-011	3.729687E-012	0	0.000000E+000
1	18.76560329	3.729687E-012	1.731969E-011	1	0.000000E+000
1	18.76567523	1.731969E-011	3.729687E-012	0	0.000000E+000
1	18.76574627	3.729687E-012	1.731969E-011	1	0.000000E+000
1	18.76586310	1.731969E-011	3.729687E-012	0	0.000000E+000
1	18.76981411	3.729687E-012	1.731969E-011	1	0.000000E+000
1	18.76997181	1.731969E-011	3.729687E-012	0	0.000000E+000
1	18.77021739	3.729687E-012	1.731969E-011	1	0.000000E+000
1	18.77034356	1.731969E-011	3.729687E-012	0	0.000000E+000
1	18.77091484	3.729687E-012	1.731969E-011	1	0.000000E+000
1	18.77110169	1.731969E-011	3.729687E-012	0	0.000000E+000
1	18.77910796	3.729687E-012	1.731969E-011	1	0.000000E+000
1	18.77942287	1.731969E-011	3.729687E-012	0	0.000000E+000
1	18.77988306	3.729687E-012	1.731969E-011	1	0.000000E+000
1	18.78012142	1.731969E-011	3.729687E-012	0	0.000000E+000
1	18.78303056	3.729687E-012	1.731969E-011	1	0.000000E+000
1	18.78312343	1.731969E-011	3.729687E-012	0	0.000000E+000
1	18.78316718	3.729687E-012	1.731969E-011	1	0.000000E+000
1	18.78375238	1.731969E-011	3.729687E-012	0	0.000000E+000
1	18.78381511	3.729687E-012	1.731969E-011	1	0.000000E+000
1	18.78430821	1.731969E-011	3.729687E-012	0	0.000000E+000
1	18.78434715	3.729687E-012	1.731969E-011	1	0.000000E+000
1	18.78475369	1.731969E-011	3.729687E-012	0	0.000000E+000
1	18.78677845	3.729687E-012	1.731969E-011	1	0.000000E+000
1	18.78704608	1.731969E-011	3.729687E-012	0	0.000000E+000
1	18.78745637	3.729687E-012	1.731969E-011	1	0.000000E+000
1	18.78747957	1.731969E-011	3.729687E-012	0	0.000000E+000
1	18.78749538	3.729687E-012	1.731969E-011	1	0.000000E+000
1	18.78759832	1.731969E-011	3.729687E-012	0	0.000000E+000
1	18.78768632	3.729687E-012	1.731969E-011	1	0.000000E+000
1	18.78787705	1.731969E-011	3.729687E-012	0	0.000000E+000
1	18.79048885	3.729687E-012	1.731969E-011	1	0.000000E+000
1	18.79066159	1.731969E-011	3.729687E-012	0	0.000000E+000
1	18.79070161	3.729687E-012	1.731969E-011	1	0.000000E+000
1	18.79081115	1.731969E-011	3.729687E-012	0	0.000000E+000
1	18.79327867	3.729687E-012	1.731969E-011	1	0.000000E+000
1	18.79351026	1.731969E-011	3.729687E-012	0	0.000000E+000
1	18.79690524	3.729687E-012	1.731969E-011	1	0.000000E+000
1	18.79725475	1.731969E-011	3.729687E-012	0	0.000000E+000
1	18.80270707	3.729687E-012	1.731969E-011	1	0.000000E+000
1	18.80284622	1.731969E-011	3.729687E-012	0	0.000000E+000
1	18.80474642	3.729687E-012	1.731969E-011	1	0.000000E+000
1	18.80477846	1.731969E-011	3.729687E-012	0	0.000000E+000
1	18.80480170	3.729687E-012	1.731969E-011	1	0.000000E+000
1	18.80507055	1.731969E-011	3.729687E-012	0	0.000000E+000
1	18.80509625	3.729687E-012	1.731969E-011	1	0.000000E+000
1	18.80514071	1.731969E-011	3.729687E-012	0	0.000000E+000
1	18.80811143	3.729687E-012	1.731969E-011	1	0.000000E+000
1	18.80845543	1.731969E-011	3.729687E-012	0	0.000000E+000
1	18.81865644	3.729687E-012	1.731969E-011	1	0.000000E+000
1	18.81867269	1.731969E-011	3.729687E-012	0	0.000000E+000
1	18.82062856	3.729687E-012	1.731969E-011	1	0.000000E+000
1	18.82154389	1.731969E-011	3.729687E-012	0	0.000000E+000
1	18.83625307	3.729687E-012	1.731969E-011	1	0.000000E+000
1	18.83634417	1.731969E-011	3.729687E-012	0	0.000000E+000
1	18.83641416	3.729687E-012	1.731969E-011	1	0.000000E+000
1	18.83646915	1.731969E-011	3.729687E-012	0	0.000000E+000
1	18.83690992	3.729687E-012	1.731969E-011	1	0.000000E+000
1	18.83698478	1.731969E-011	3.729687E-012	0	0.000000E+000
1	18.83764674	3.729687E-012	1.731969E-011	1	0.000000E+000
1	18.83765404	1.731969E-011	3.729687E-012	0	0.000000E+000
1	18.83803828	3.729687E-012	1.731969E-011	1	0.000000E+000
1	18.83817943	1.731969E-011	3.729687E-012	0	0.000000E+000
1	18.83838706	3.729687E-012	1.731969E-011	1	0.000000E+000
1	18.83876531	1.731969E-011	3.729687E-012	0	0.000000E+000
1	18.84041390	3.729687E-012	1.731969E-011	1	0.000000E+000
1	18.84082300	1.731969E-011	3.729687E-012	0	0.000000E+000
1	18.84130578	3.729687E-012	1.731969E-011	1	0.000000E+000
1	18.84144331	1.731969E-011	3.729687E-012	0	0.000000E+000
1	18.84221166	3.729687E-012	1.731969E-011	1	0.000000E+000
1	18.84230412	1.731969E-011	3.729687E-012	0	0.000000E+000
1	18.84378822	3.729687E-012	1.731969E-011	1	0.000000E+000
1	18.84388925	1.731969E-011	3.729687E-012	0	0.000000E+000
1	18.84390535	3.729687E-012	1.731969E-011	1	0.000000E+000
1	18.84409487	1.731969E-011	3.729687E-012	0	0.000000E+000
1	18.84429343	3.729687E-012	1.731969E-011	1	0.000000E+000
1	18.84455305	1.731969E-011	3.729687E-012	0	0.000000E+000
1	18.84816211	3.729687E-012	1.731969E-011	1	0.000000E+000
1	18.84820097	1.731969E-011	3.729687E-012	0	0.000000E+000
1	18.84869645	3.729687E-012	1.731969E-011	1	0.000000E+000
1	18.84909362	1.731969E-011	3.729687E-012	0	0.000000E+000
1	18.85067860	3.729687E-012	1.731969E-011	1	0.000000E+000
1	18.85085597	1.731969E-011	3.729687E-012	0	0.000000E+000
1	18.85140835	3.729687E-012	1.731969E-011	1	0.000000E+000
1	18.85201796	1.731969E-011	3.729687E-012	0	0.000000E+000
1	18.85319000	3.729687E-012	1.731969E-011	1	0.000000E+000
1	18.85325632	1.731969E-011	3.729687E-012	0	0.000000E+000
1	18.85326719	3.729687E-012	1.731969E-011	1	0.000000E+000
1	18.85331139	1.731969E-011	3.729687E-012	0	0.000000E+000
1	18.85377904	3.729687E-012	1.731969E-011	1	0.000000E+000
1	18.85381867	1.731969E-011	3.729687E-012	0	0.000000E+000
1	18.85394866	3.729687E-012	1.731969E-011	1	0.000000E+000
1	18.85396286	1.731969E-011	3.729687E-012	0	0.000000E+000
1	18.85471318	3.729687E-012	1.731969E-011	1	0.000000E+000
1	18.85498545	1.731969E-011	3.729687E-012	0	0.000000E+000
1	18.85774852	3.729687E-012	1.731969E-011	1	0.000000E+000
1	18.85827430	1.731969E-011	3.729687E-012	0	0.000000E+000
1	18.85885538	3.729687E-012	1.731969E-011	1	0.000000E+000
1	18.85891303	1.731969E-011	3.729687E-012	0	0.000000E+000
1	18.85909810	3.729687E-012	1.731969E-011	1	0.000000E+000
1	18.85913164	1.731969E-011	3.729687E-012	0	0.000000E+000
1	19.66474503	3.613141E-012	1.720314E-011	1	0.000000E+000
1	19.66497174	1.720314E-011	3.613141E-012	0	0.000000E+000
1	19.66503743	3.613141E-012	1.720314E-011	1	0.000000E+000
1	19.66543839	1.720314E-011	3.613141E-012	0	0.000000E+000
1	19.66561956	3.613141E-012	1.720314E-011	1	0.000000E+000
1	19.66587991	1.720314E-011	3.613141E-012	0	0.000000E+000
1	19.66590884	3.613141E-012	1.720314E-011	1	0.000000E+000
1	19.66608734	1.720314E-011	3.613141E-012	0	0.000000E+000
1	19.66651301	3.613141E-012	1.720314E-011	1	0.000000E+000
1	19.66654183	1.720314E-011	3.613141E-012	0	0.000000E+000
1	19.66689013	3.613141E-012	1.720314E-011	1	0.000000E+000
1	19.66723657	1.720314E-011	3.613141E-012	0	0.000000E+000
1	19.66851983	3.613141E-012	1.720314E-011	1	0.000000E+000
1	19.66878698	1.720314E-011	3.613141E-012	0	0.000000E+000
1	19.66909651	3.613141E-012	1.720314E-011	1	0.000000E+000
1	19.66913884	1.720314E-011	3.613141E-012	0	0.000000E+000
1	19.66955894	3.613141E-012	1.720314E-011	1	0.000000E+000
1	19.66986459	1.720314E-011	3.613141E-012	0	0.000000E+000
1	19.66991426	3.613141E-012	1.720314E-011	1	0.000000E+000
1	19.67034133	1.720314E-011	3.613141E-012	0	0.000000E+000
1	19.67916161	3.613141E-012	1.720314E-011	1	0.000000E+000
1	19.67933423	1.720314E-011	3.613141E-012	0	0.000000E+000
1	19.68016182	3.613141E-012	1.720314E-011	1	0.000000E+000
1	19.68030920	1.720314E-011	3.613141E-012	0	0.000000E+000
1	19.68169138	3.613141E-012	1.720314E-011	1	0.000000E+000
1	19.68207286	1.720314E-011	3.613141E-012	0	0.000000E+000
1	19.68468366	3.613141E-012	1.720314E-011	1	0.000000E+000
1	19.68540733	1.720314E-011	3.613141E-012	0	0.000000E+000
1	19.68562723	3.613141E-012	1.720314E-011	1	0.000000E+000
1	19.68705514	1.720314E-011	3.613141E-012	0	0.000000E+000
1	19.68838630	3.613141E-012	1.720314E-011	1	0.000000E+000
1	19.68863009	1.720314E-011	3.613141E-012	0	0.000000E+000
1	19.69652798	3.613141E-012	1.720314E-011	1	0.000000E+000
1	19.69658866	1.720314E-011	3.613141E-012	0	0.000000E+000
1	19.69663609	3.613141E-012	1.720314E-011	1	0.000000E+000
1	19.69733866	1.720314E-011	3.613141E-012	0	0.000000E+000
1	19.69794873	3.613141E-012	1.720314E-011	1	0.000000E+000
1	19.69797974	1.720314E-011	3.613141E-012	0	0.000000E+000
1	19.69893512	3.613141E-012	1.720314E-011	1	0.000000E+000
1	19.69897979	1.720314E-011	3.613141E-012	0	0.000000E+000
1	19.69931898	3.613141E-012	1.720314E-011	1	0.000000E+000
1	19.69949087	1.720314E-011	3.613141E-012	0	0.000000E+000
1	19.70081251	3.613141E-012	1.720314E-011	1	0.000000E+000
1	19.70171565	1.720314E-011	3.613141E-012	0	0.000000E+000
1	19.85253419	3.500096E-012	1.709010E-011	1	0.000000E+000
1	19.85288183	1.709010E-011	3.500096E-012	0	0.000000E+000
1	19.85411506	3.500096E-012	1.709010E-011	1	0.000000E+000
1	19.85415212	1.709010E-011	3.500096E-012	0	0.000000E+000
1	19.85430634	3.500096E-012	1.709010E-011	1	0.000000E+000
1	19.85442917	1.709010E-011	3.500096E-012	0	0.000000E+000
1	19.85464758	3.500096E-012	1.709010E-011	1	0.000000E+000
1	19.85478064	1.709010E-011	3.500096E-012	0	0.000000E+000
1	19.85486058	3.500096E-012	1.709010E-011	1	0.000000E+000
1	19.85492659	1.709010E-011	3.500096E-012	0	0.000000E+000
1	19.85912434	3.500096E-012	1.709010E-011	1	0.000000E+000
1	19.85926826	1.709010E-011	3.500096E-012	0	0.000000E+000
1	19.86032098	3.500096E-012	1.709010E-011	1	0.000000E+000
1	19.86039470	1.709010E-011	3.500096E-012	0	0.000000E+000
1	19.86367680	3.500096E-012	1.709010E-011	1	0.000000E+000
1	19.86420782	1.709010E-011	3.500096E-012	0	0.000000E+000
1	19.86491874	3.500096E-012	1.709010E-011	1	0.000000E+000
1	19.86513997	1.709010E-011	3.500096E-012	0	0.000000E+000
1	19.86652321	3.500096E-012	1.709010E-011	1	0.000000E+000
1	19.86691463	1.709010E-011	3.500096E-012	0	0.000000E+000
1	19.86767213	3.500096E-012	1.709010E-011	1	0.000000E+000
1	19.86775043	1.709010E-011	3.500096E-012	0	0.000000E+000
1	19.86880223	3.500096E-012	1.709010E-011	1	0.000000E+000
1	19.86907037	1.709010E-011	3.500096E-012	0	0.000000E+000
1	19.87024364	3.500096E-012	1.709010E-011	1	0.000000E+000
1	19.87031993	1.709010E-011	3.500096E-012	0	0.000000E+000
1	19.87035586	3.500096E-012	1.709010E-011	1	0.000000E+000
1	19.87078879	1.709010E-011	3.500096E-012	0	0.000000E+000
1	19.87374947	3.500096E-012	1.709010E-011	1	0.000000E+000
1	19.87452094	1.709010E-011	3.500096E-012	0	0.000000E+000
1	19.87480601	3.500096E-012	1.709010E-011	1	0.000000E+000
1	19.87482272	1.709010E-011	3.500096E-012	0	0.000000E+000
1	19.87562722	3.500096E-012	1.709010E-011	1	0.000000E+000
1	19.87567905	1.709010E-011	3.500096E-012	0	0.000000E+000
1	19.87601117	3.500096E-012	1.709010E-011	1	0.000000E+000
1	19.87665254	1.709010E-011	3.500096E-012	0	0.000000E+000
1	19.87714305	3.500096E-012	1.709010E-011	1	0.000000E+000
1	19.87742410	1.709010E-011	3.500096E-012	0	0.000000E+000
1	19.87825771	3.500096E-012	1.709010E-011	1	0.000000E+000
1	19.87852762	1.709010E-011	3.500096E-012	0	0.000000E+000
1	19.88057535	3.500096E-012	1.709010E-011	1	0.000000E+000
1	19.88124395	1.709010E-011	3.500096E-012	0	0.000000E+000
1	19.88435907	3.500096E-012	1.709010E-011	1	0.000000E+000
1	19.88488946	1.709010E-011	3.500096E-012	0	0.000000E+000
1	19.88612874	3.500096E-012	1.709010E-011	1	0.000000E+000
1	19.88710864	1.709010E-011	3.500096E-012	0	0.000000E+000
1	19.88890168	3.500096E-012	1.709010E-011	1	0.000000E+000
1	19.88949035	1.709010E-011	3.500096E-012	0	0.000000E+000
1	19.89069199	3.500096E-012	1.709010E-011	1	0.000000E+000
1	19.89095221	1.709010E-011	3.500096E-012	0	0.000000E+000
1	19.89098924	3.500096E-012	1.709010E-011	1	0.000000E+000
1	19.89107948	1.709010E-011	3.500096E-012	0	0.000000E+000
1	19.89176866	3.500096E-012	1.709010E-011	1	0.000000E+000
1	19.89196731	1.709010E-011	3.500096E-012	0	0.000000E+000
1	19.89258059	3.500096E-012	1.709010E-011	1	0.000000E+000
1	19.89279350	1.709010E-011	3.500096E-012	0	0.000000E+000
1	19.89284055	3.500096E-012	1.709010E-011	1	0.000000E+000
1	19.89322184	1.709010E-011	3.500096E-012	0	0.000000E+000
1	19.89486579	3.500096E-012	1.709010E-011	1	0.000000E+000
1	19.89533057	1.709010E-011	3.500096E-012	0	0.000000E+000
1	19.89544484	3.500096E-012	1.709010E-011	1	0.000000E+000
1	19.89552658	1.709010E-011	3.500096E-012	0	0.000000E+000
1	19.90323818	3.500096E-012	1.709010E-011	1	0.000000E+000
1	19.90365501	1.709010E-011	3.500096E-012	0	0.000000E+000
1	19.90435436	3.500096E-012	1.709010E-011	1	0.000000E+000
1	19.90511046	1.709010E-011	3.500096E-012	0	0.000000E+000
1	19.90511429	3.500096E-012	1.709010E-011	1	0.000000E+000
1	19.90516034	1.709010E-011	3.500096E-012	0	0.000000E+000
1	19.90902283	3.500096E-012	1.709010E-011	1	0.000000E+000
1	19.90920006	1.709010E-011	3.500096E-012	0	0.000000E+000
1	19.90930769	3.500096E-012	1.709010E-011	1	0.000000E+000
1	19.90947923	1.709010E-011	3.500096E-012	0	0.000000E+000
1	19.90954589	3.500096E-012	1.709010E-011	1	0.000000E+000
1	19.90959058	1.709010E-011	3.500096E-012	0	0.000000E+000
1	19.91074225	3.500096E-012	1.709010E-011	1	0.000000E+000
1	19.91077553	1.709010E-011	3.500096E-012	0	0.000000E+000
1	19.91109330	3.500096E-012	1.709010E-011	1	0.000000E+000
1	19.91130454	1.709010E-011	3.500096E-012	0	0.000000E+000
1	19.91132294	3.500096E-012	1.709010E-011	1	0.000000E+000
1	19.91140501	1.709010E-011	3.500096E-012	0	0.000000E+000
1	19.91264694	3.500096E-012	1.709010E-011	1	0.000000E+000
1	19.91305310	1.709010E-011	3.500096E-012	0	0.000000E+000
1	19.91636655	3.500096E-012	1.709010E-011	1	0.000000E+000
1	19.91638754	1.709010E-011	3.500096E-012	0	0.000000E+000
1	19.91683806	3.500096E-012	1.709010E-011	1	0.000000E+000
1	19.91748072	1.709010E-011	3.500096E-012	0	0.000000E+000
1	19.91933437	3.500096E-012	1.709010E-011	1	0.000000E+000
1	19.91954829	1.709010E-011	3.500096E-012	0	0.000000E+000
1	19.92030066	3.500096E-012	1.709010E-011	1	0.000000E+000
1	19.92031908	1.709010E-011	3.500096E-012	0	0.000000E+000
1	19.92673790	3.500096E-012	1.709010E-011	1	0.000000E+000
1	19.92750468	1.709010E-011	3.500096E-012	0	0.000000E+000
1	19.92758561	3.500096E-012	1.709010E-011	1	0.000000E+000
1	19.92782512	1.709010E-011	3.500096E-012	0	0.000000E+000
1	19.93041630	3.500096E-012	1.709010E-011	1	0.000000E+000
1	19.93047476	1.709010E-011	3.500096E-012	0	0.000000E+000
1	19.93074511	3.500096E-012	1.709010E-011	1	0.000000E+000
1	19.93160075	1.709010E-011	3.500096E-012	0	0.000000E+000
1	19.93185217	3.500096E-012	1.709010E-011	1	0.000000E+000
1	19.93233111	1.709010E-011	3.500096E-012	0	0.000000E+000
1	19.93678905	3.500096E-012	1.709010E-011	1	0.000000E+000
1	19.93680695	1.709010E-011	3.500096E-012	0	0.000000E+000
1	19.93700463	3.500096E-012	1.709010E-011	1	0.000000E+000
1	19.93701891	1.709010E-011	3.500096E-012	0	0.000000E+000
1	19.94052093	3.500096E-012	1.709010E-011	1	0.000000E+000
1	19.94060735	1.709010E-011	3.500096E-012	0	0.000000E+000
1	19.94095775	3.500096E-012	1.709010E-011	1	0.000000E+000
1	19.94124488	1.709010E-011	3.500096E-012	0	0.000000E+000
1	19.94226582	3.500096E-012	1.709010E-011	1	0.000000E+000
1	19.94251587	1.709010E-011	3.500096E-012	0	0.000000E+000
1	19.94388026	3.500096E-012	1.709010E-011	1	0.000000E+000
1	19.94398745	1.709010E-011	3.500096E-012	0	0.000000E+000
1	19.94413382	3.500096E-012	1.709010E-011	1	0.000000E+000
1	19.94474980	1.709010E-011	3.500096E-012	0	0.000000E+000
1	19.94544480	3.500096E-012	1.709010E-011	1	0.000000E+000
1	19.94546759	1.709010E-011	3.500096E-012	0	0.000000E+000
1	19.94620625	3.500096E-012	1.709010E-011	1	0.000000E+000
1	19.94670897	1.709010E-011	3.500096E-012	0	0.000000E+000
1	19.94701429	3.500096E-012	1.709010E-011	1	0.000000E+000
1	19.94780536	1.709010E-011	3.500096E-012	0	0.000000E+000
1	19.94974280	3.500096E-012	1.709010E-011	1	0.000000E+000
1	19.94979551	1.709010E-011	3.500096E-012	0	0.000000E+000
1	19.95112101	3.500096E-012	1.709010E-011	1	0.000000E+000
1	19.95114079	1.709010E-011	3.500096E-012	0	0.000000E+000
1	19.95245848	3.500096E-012	1.709010E-011	1	0.000000E+000
1	19.95285653	1.709010E-011	3.500096E-012	0	0.000000E+000
1	19.95290974	3.500096E-012	1.709010E-011	1	0.000000E+000
1	19.95299576	1.709010E-011	3.500096E-012	0	0.000000E+000
1	19.95380809	3.500096E-012	1.709010E-011	1	0.000000E+000
1	19.95406494	1.709010E-011	3.500096E-012	0	0.000000E+000
1	19.95453641	3.500096E-012	1.709010E-011	1	0.000000E+000
1	19.95454673	1.709010E-011	3.500096E-012	0	0.000000E+000
1	19.95507356	3.500096E-012	1.709010E-011	1	0.000000E+000
1	19.95514567	1.709010E-011	3.500096E-012	0	0.000000E+000
1	19.95522611	3.500096E-012	1.709010E-011	1	0.000000E+000
1	19.95567567	1.709010E-011	3.500096E-012	0	0.000000E+000
1	19.95647663	3.500096E-012	1.709010E-011	1	0.000000E+000
1	19.95649756	1.709010E-011	3.500096E-012	0	0.000000E+000
1	19.96598187	3.500096E-012	1.709010E-011	1	0.000000E+000
1	19.96638826	1.709010E-011	3.500096E-012	0	0.000000E+000
1	19.96677584	3.500096E-012	1.709010E-011	1	0.000000E+000
1	19.96685000	1.709010E-011	3.500096E-012	0	0.000000E+000
1	19.96790389	3.500096E-012	1.709010E-011	1	0.000000E+000
1	19.96794285	1.709010E-011	3.500096E-012	0	0.000000E+000
1	19.96824912	3.500096E-012	1.709010E-011	1	0.000000E+000
1	19.96879898	1.709010E-011	3.500096E-012	0	0.000000E+000
1	19.96924046	3.500096E-012	1.709010E-011	1	0.000000E+000
1	19.96949142	1.709010E-011	3.500096E-012	0	0.000000E+000
1	19.96951357	3.500096E-012	1.709010E-011	1	0.000000E+000
1	19.96968196	1.709010E-011	3.500096E-012	0	0.000000E+000
1	19.97003720	3.500096E-012	1.709010E-011	1	0.000000E+000
1	19.97007294	1.709010E-011	3.500096E-012	0	0.000000E+000
1	19.97281263	3.500096E-012	1.709010E-011	1	0.000000E+000
1	19.97287238	1.709010E-011	3.500096E-012	0	0.000000E+000
1	19.97339662	3.500096E-012	1.709010E-011	1	0.000000E+000
1	19.97348853	1.709010E-011	3.500096E-012	0	0.000000E+000
1	19.97375174	3.500096E-012	1.709010E-011	1	0.000000E+000
1	19.97384151	1.709010E-011	3.500096E-012	0	0.000000E+000
1	19.97484624	3.500096E-012	1.709010E-011	1	0.000000E+000
1	19.97560338	1.709010E-011	3.500096E-012	0	0.000000E+000
1	19.98083818	3.500096E-012	1.709010E-011	1	0.000000E+000
1	19.98143015	1.709010E-011	3.500096E-012	0	0.000000E+000
1	19.98144493	3.500096E-012	1.709010E-011	1	0.000000E+000
1	19.98200028	1.709010E-011	3.500096E-012	0	0.000000E+000
1	19.99196534	3.500096E-012	1.709010E-011	1	0.000000E+000
1	19.99228498	1.709010E-011	3.500096E-012	0	0.000000E+000
1	19.99338736	3.500096E-012	1.709010E-011	1	0.000000E+000
1	19.99340801	1.709010E-011	3.500096E-012	0	0.000000E+000
1	19.99560656	3.500096E-012	1.709010E-011	1	0.000000E+000
1	19.99562739	1.709010E-011	3.500096E-012	0	0.000000E+000
1	19.99713070	3.500096E-012	1.709010E-011	1	0.000000E+000
1	19.99717736	1.709010E-011	3.500096E-012	0	0.000000E+000
1	22.18195095	3.473886E-012	1.706389E-011	1	0.000000E+000
1	22.18200213	1.706389E-011	3.473886E-012	0	0.000000E+000
1	22.18245926	3.473886E-012	1.706389E-011	1	0.000000E+000
1	22.18258893	1.706389E-011	3.473886E-012	0	0.000000E+000
1	22.18293474	3.473886E-012	1.706389E-011	1	0.000000E+000
1	22.18336788	1.706389E-011	3.473886E-012	0	0.000000E+000
1	22.18447484	3.473886E-012	1.706389E-011	1	0.000000E+000
1	22.18497491	1.706389E-011	3.473886E-012	0	0.000000E+000
1	22.18525648	3.473886E-012	1.706389E-011	1	0.000000E+000
1	22.18535267	1.706389E-011	3.473886E-012	0	0.000000E+000
1	22.18591501	3.473886E-012	1.706389E-011	1	0.000000E+000
1	22.18606574	1.706389E-011	3.473886E-012	0	0.000000E+000
1	22.18975386	3.473886E-012	1.706389E-011	1	0.000000E+000
1	22.18976320	1.706389E-011	3.473886E-012	0	0.000000E+000
1	22.19008387	3.473886E-012	1.706389E-011	1	0.000000E+000
1	22.19058850	1.706389E-011	3.473886E-012	0	0.000000E+000
1	22.19197155	3.473886E-012	1.706389E-011	1	0.000000E+000
1	22.19222496	1.706389E-011	3.473886E-012	0	0.000000E+000
1	22.19265798	3.473886E-012	1.706389E-011	1	0.000000E+000
1	22.19305871	1.706389E-011	3.473886E-012	0	0.000000E+000
1	22.19307860	3.473886E-012	1.706389E-011	1	0.000000E+000
1	22.19372583	1.706389E-011	3.473886E-012	0	0.000000E+000
1	22.19421649	3.473886E-012	1.706389E-011	1	0.000000E+000
1	22.19437431	1.706389E-011	3.473886E-012	0	0.000000E+000
1	22.19608577	3.473886E-012	1.706389E-011	1	0.000000E+000
1	22.19639806	1.706389E-011	3.473886E-012	0	0.000000E+000
1	22.19640457	3.473886E-012	1.706389E-011	1	0.000000E+000
1	22.19658290	1.706389E-011	3.473886E-012	0	0.000000E+000
1	22.20014951	3.473886E-012	1.706389E-011	1	0.000000E+000
1	22.20033339	1.706389E-011	3.473886E-012	0	0.000000E+000
1	22.20093136	3.473886E-012	1.706389E-011	1	0.000000E+000
1	22.20101007	1.706389E-011	3.473886E-012	0	0.000000E+000
1	22.20188712	3.473886E-012	1.706389E-011	1	0.000000E+000
1	22.20194304	1.706389E-011	3.473886E-012	0	0.000000E+000
1	22.20333650	3.473886E-012	1.706389E-011	1	0.000000E+000
1	22.20338773	1.706389E-011	3.473886E-012	0	0.000000E+000
1	22.20372650	3.473886E-012	1.706389E-011	1	0.000000E+000
1	22.20404913	1.706389E-011	3.473886E-012	0	0.000000E+000
1	22.20520007	3.473886E-012	1.706389E-011	1	0.000000E+000
1	22.20543328	1.706389E-011	3.473886E-012	0	0.000000E+000
1	22.20923287	3.473886E-012	1.706389E-011	1	0.000000E+000
1	22.20938783	1.706389E-011	3.473886E-012	0	0.000000E+000
1	22.21204421	3.473886E-012	1.706389E-011	1	0.000000E+000
1	22.21285218	1.706389E-011	3.473886E-012	0	0.000000E+000
1	22.21519171	3.473886E-012	1.706389E-011	1	0.000000E+000
1	22.21547310	1.706389E-011	3.473886E-012	0	0.000000E+000
1	22.21741623	3.473886E-012	1.706389E-011	1	0.000000E+000
1	22.21771344	1.706389E-011	3.473886E-012	0	0.000000E+000
1	22.21891927	3.473886E-012	1.706389E-011	1	0.000000E+000
1	22.21903471	1.706389E-011	3.473886E-012	0	0.000000E+000
1	22.22776612	3.473886E-012	1.706389E-011	1	0.000000E+000
1	22.22812020	1.706389E-011	3.473886E-012	0	0.000000E+000
1	22.22998651	3.473886E-012	1.706389E-011	1	0.000000E+000
1	22.23023604	1.706389E-011	3.473886E-012	0	0.000000E+000
1	22.23068326	3.473886E-012	1.706389E-011	1	0.000000E+000
1	22.23095108	1.706389E-011	3.473886E-012	0	0.000000E+000
1	22.23097564	3.473886E-012	1.706389E-011	1	0.000000E+000
1	22.23122269	1.706389E-011	3.473886E-012	0	0.000000E+000
1	22.23872852	3.473886E-012	1.706389E-011	1	0.000000E+000
1	22.23875960	1.706389E-011	3.473886E-012	0	0.000000E+000
1	22.23917279	3.473886E-012	1.706389E-011	1	0.000000E+000
1	22.23920479	1.706389E-011	3.473886E-012	0	0.000000E+000
1	22.24057636	3.473886E-012	1.706389E-011	1	0.000000E+000
1	22.24076290	1.706389E-011	3.473886E-012	0	0.000000E+000
1	22.24386057	3.473886E-012	1.706389E-011	1	0.000000E+000
1	22.24387691	1.706389E-011	3.473886E-012	0	0.000000E+000
1	22.29515704	3.473886E-012	1.706389E-011	1	0.000000E+000
1	22.29518686	1.706389E-011	3.473886E-012	0	0.000000E+000
1	22.29519564	3.473886E-012	1.706389E-011	1	0.000000E+000
1	22.29532807	1.706389E-011	3.473886E-012	0	0.000000E+000
1	22.29666004	3.473886E-012	1.706389E-011	1	0.000000E+000
1	22.29692095	1.706389E-011	3.473886E-012	0	0.000000E+000
1	22.29694593	3.473886E-012	1.706389E-011	1	0.000000E+000
1	22.29716342	1.706389E-011	3.473886E-012	0	0.000000E+000
1	22.30117337	3.473886E-012	1.706389E-011	1	0.000000E+000
1	22.30163572	1.706389E-011	3.473886E-012	0	0.000000E+000
1	22.30170068	3.473886E-012	1.706389E-011	1	0.000000E+000
1	22.30235465	1.706389E-011	3.473886E-012	0	0.000000E+000
1	22.30275269	3.473886E-012	1.706389E-011	1	0.000000E+000
1	22.30280930	1.706389E-011	3.473886E-012	0	0.000000E+000
1	22.30350298	3.473886E-012	1.706389E-011	1	0.000000E+000
1	22.30356022	1.706389E-011	3.473886E-012	0	0.000000E+000
1	22.30372676	3.473886E-012	1.706389E-011	1	0.000000E+000
1	22.30374533	1.706389E-011	3.473886E-012	0	0.000000E+000
1	22.30688948	3.473886E-012	1.706389E-011	1	0.000000E+000
1	22.30703223	1.706389E-011	3.473886E-012	0	0.000000E+000
1	22.30801728	3.473886E-012	1.706389E-011	1	0.000000E+000
1	22.30820643	1.706389E-011	3.473886E-012	0	0.000000E+000
1	22.30824107	3.473886E-012	1.706389E-011	1	0.000000E+000
1	22.30840555	1.706389E-011	3.473886E-012	0	0.000000E+000
1	22.31518999	3.473886E-012	1.706389E-011	1	0.000000E+000
1	22.31526014	1.706389E-011	3.473886E-012	0	0.000000E+000
1	22.31568622	3.473886E-012	1.706389E-011	1	0.000000E+000
1	22.31574364	1.706389E-011	3.473886E-012	0	0.000000E+000
1	22.31605599	3.473886E-012	1.706389E-011	1	0.000000E+000
1	22.31619608	1.706389E-011	3.473886E-012	0	0.000000E+000
1	22.31641124	3.473886E-012	1.706389E-011	1	0.000000E+000
1	22.31661267	1.706389E-011	3.473886E-012	0	0.000000E+000
1	22.35476513	3.473886E-012	1.706389E-011	1	0.000000E+000
1	22.35491828	1.706389E-011	3.473886E-012	0	0.000000E+000
1	22.35658466	3.473886E-012	1.706389E-011	1	0.000000E+000
1	22.35689581	1.706389E-011	3.473886E-012	0	0.000000E+000
1	22.35802802	3.473886E-012	1.706389E-011	1	0.000000E+000
1	22.35850456	1.706389E-011	3.473886E-012	0	0.000000E+000
1	22.35972460	3.473886E-012	1.706389E-011	1	0.000000E+000
1	22.36029971	1.706389E-011	3.473886E-012	0	0.000000E+000
1	22.36046879	3.473886E-012	1.706389E-011	1	0.000000E+000
1	22.36129193	1.706389E-011	3.473886E-012	0	0.000000E+000
1	22.36638692	3.473886E-012	1.706389E-011	1	0.000000E+000
1	22.36669065	1.706389E-011	3.473886E-012	0	0.000000E+000
1	22.36838978	3.473886E-012	1.706389E-011	1	0.000000E+000
1	22.36852799	1.706389E-011	3.473886E-012	0	0.000000E+000
1	22.37040961	3.473886E-012	1.706389E-011	1	0.000000E+000
1	22.37043595	1.706389E-011	3.473886E-012	0	0.000000E+000
1	22.37053351	3.473886E-012	1.706389E-011	1	0.000000E+000
1	22.37081768	1.706389E-011	3.473886E-012	0	0.000000E+000
1	22.37123422	3.473886E-012	1.706389E-011	1	0.000000E+000
1	22.37139151	1.706389E-011	3.473886E-012	0	0.000000E+000
1	22.37161178	3.473886E-012	1.706389E-011	1	0.000000E+000
1	22.37163549	1.706389E-011	3.473886E-012	0	0.000000E+000
1	22.37261573	3.473886E-012	1.706389E-011	1	0.000000E+000
1	22.37266121	1.706389E-011	3.473886E-012	0	0.000000E+000
1	22.37376948	3.473886E-012	1.706389E-011	1	0.000000E+000
1	22.37381166	1.706389E-011	3.473886E-012	0	0.000000E+000
1	22.37595530	3.473886E-012	1.706389E-011	1	0.000000E+000
1	22.37601266	1.706389E-011	3.473886E-012	0	0.000000E+000
1	22.37747903	3.473886E-012	1.706389E-011	1	0.000000E+000
1	22.37787402	1.706389E-011	3.473886E-012	0	0.000000E+000
1	22.37793676	3.473886E-012	1.706389E-011	1	0.000000E+000
1	22.37830608	1.706389E-011	3.473886E-012	0	0.000000E+000
1	22.39212823	3.473886E-012	1.706389E-011	1	0.000000E+000
1	22.39247385	1.706389E-011	3.473886E-012	0	0.000000E+000
1	22.39391239	3.473886E-012	1.706389E-011	1	0.000000E+000
1	22.39451244	1.706389E-011	3.473886E-012	0	0.000000E+000
1	22.39714838	3.473886E-012	1.706389E-011	1	0.000000E+000
1	22.39724593	1.706389E-011	3.473886E-012	0	0.000000E+000
1	22.39728690	3.473886E-012	1.706389E-011	1	0.000000E+000
1	22.39732649	1.706389E-011	3.473886E-012	0	0.000000E+000
1	22.39734732	3.473886E-012	1.706389E-011	1	0.000000E+000
1	22.39737057	1.706389E-011	3.473886E-012	0	0.000000E+000
1	22.39741546	3.473886E-012	1.706389E-011	1	0.000000E+000
1	22.39752608	1.706389E-011	3.473886E-012	0	0.000000E+000
1	22.39758161	3.473886E-012	1.706389E-011	1	0.000000E+000
1	22.39761785	1.706389E-011	3.473886E-012	0	0.000000E+000
1	22.39994204	3.473886E-012	1.706389E-011	1	0.000000E+000
1	22.39996122	1.706389E-011	3.473886E-012	0	0.000000E+000
1	22.40082333	3.473886E-012	1.706389E-011	1	0.000000E+000
1	22.40096524	1.706389E-011	3.473886E-012	0	0.000000E+000
1	22.40163646	3.473886E-012	1.706389E-011	1	0.000000E+000
1	22.40178410	1.706389E-011	3.473886E-012	0	0.000000E+000
1	22.40179818	3.473886E-012	1.706389E-011	1	0.000000E+000
1	22.40184569	1.706389E-011	3.473886E-012	0	0.000000E+000
1	22.40189415	3.473886E-012	1.706389E-011	1	0.000000E+000
1	22.40219241	1.706389E-011	3.473886E-012	0	0.000000E+000
1	22.40221455	3.473886E-012	1.706389E-011	1	0.000000E+000
1	22.40224375	1.706389E-011	3.473886E-012	0	0.000000E+000
1	22.40613504	3.473886E-012	1.706389E-011	1	0.000000E+000
1	22.40646642	1.706389E-011	3.473886E-012	0	0.000000E+000
1	22.40676972	3.473886E-012	1.706389E-011	1	0.000000E+000
1	22.40701729	1.706389E-011	3.473886E-012	0	0.000000E+000
1	22.40899938	3.473886E-012	1.706389E-011	1	0.000000E+000
1	22.40906255	1.706389E-011	3.473886E-012	0	0.000000E+000
1	22.41116555	3.473886E-012	1.706389E-011	1	0.000000E+000
1	22.41118568	1.706389E-011	3.473886E-012	0	0.000000E+000
1	22.41146933	3.473886E-012	1.706389E-011	1	0.000000E+000
1	22.41150204	1.706389E-011	3.473886E-012	0	0.000000E+000
1	22.41215314	3.473886E-012	1.706389E-011	1	0.000000E+000
1	22.41229955	1.706389E-011	3.473886E-012	0	0.000000E+000
1	22.41233758	3.473886E-012	1.706389E-011	1	0.000000E+000
1	22.41253949	1.706389E-011	3.473886E-012	0	0.000000E+000
1	22.41488694	3.473886E-012	1.706389E-011	1	0.000000E+000
1	22.41490575	1.706389E-011	3.473886E-012	0	0.000000E+000
1	22.41537436	3.473886E-012	1.706389E-011	1	0.000000E+000
1	22.41566261	1.706389E-011	3.473886E-012	0	0.000000E+000
1	22.41639462	3.473886E-012	1.706389E-011	1	0.000000E+000
1	22.41646455	1.706389E-011	3.473886E-012	0	0.000000E+000
1	22.42254469	3.473886E-012	1.706389E-011	1	0.000000E+000
1	22.42270515	1.706389E-011	3.473886E-012	0	0.000000E+000
1	22.42359763	3.473886E-012	1.706389E-011	1	0.000000E+000
1	22.42394270	1.706389E-011	3.473886E-012	0	0.000000E+000
1	22.43135312	3.473886E-012	1.706389E-011	1	0.000000E+000
1	22.43163364	1.706389E-011	3.473886E-012	0	0.000000E+000
1	22.43643630	3.473886E-012	1.706389E-011	1	0.000000E+000
1	22.43647378	1.706389E-011	3.473886E-012	0	0.000000E+000
1	22.43651546	3.473886E-012	1.706389E-011	1	0.000000E+000
1	22.43665686	1.706389E-011	3.473886E-012	0	0.000000E+000
1	22.43692811	3.473886E-012	1.706389E-011	1	0.000000E+000
1	22.43718742	1.706389E-011	3.473886E-012	0	0.000000E+000
1	22.43800588	3.473886E-012	1.706389E-011	1	0.000000E+000
1	22.43805896	1.706389E-011	3.473886E-012	0	0.000000E+000
1	22.43856734	3.473886E-012	1.706389E-011	1	0.000000E+000
1	22.43869436	1.706389E-011	3.473886E-012	0	0.000000E+000
1	22.44147997	3.473886E-012	1.706389E-011	1	0.000000E+000
1	22.44156507	1.706389E-011	3.473886E-012	0	0.000000E+000
1	22.44185872	3.473886E-012	1.706389E-011	1	0.000000E+000
1	22.44188097	1.706389E-011	3.473886E-012	0	0.000000E+000
1	22.44204443	3.473886E-012	1.706389E-011	1	0.000000E+000
1	22.44250129	1.706389E-011	3.473886E-012	0	0.000000E+000
1	22.44251926	3.473886E-012	1.706389E-011	1	0.000000E+000
1	22.44290149	1.706389E-011	3.473886E-012	0	0.000000E+000
1	22.44418360	3.473886E-012	1.706389E-011	1	0.000000E+000
1	22.44440339	1.706389E-011	3.473886E-012	0	0.000000E+000
1	22.44639934	3.473886E-012	1.706389E-011	1	0.000000E+000
1	22.44643759	1.706389E-011	3.473886E-012	0	0.000000E+000
1	22.44895983	3.473886E-012	1.706389E-011	1	0.000000E+000
1	22.44948440	1.706389E-011	3.473886E-012	0	0.000000E+000
1	22.44961470	3.473886E-012	1.706389E-011	1	0.000000E+000
1	22.44964249	1.706389E-011	3.473886E-012	0	0.000000E+000
1	22.45005000	3.473886E-012	1.706389E-011	1	0.000000E+000
1	22.45027231	1.706389E-011	3.473886E-012	0	0.000000E+000
1	22.45202490	3.473886E-012	1.706389E-011	1	0.000000E+000
1	22.45211416	1.706389E-011	3.473886E-012	0	0.000000E+000
1	22.45281498	3.473886E-012	1.706389E-011	1	0.000000E+000
1	22.45300053	1.706389E-011	3.473886E-012	0	0.000000E+000
1	22.45537449	3.473886E-012	1.706389E-011	1	0.000000E+000
1	22.45540776	1.706389E-011	3.473886E-012	0	0.000000E+000
1	22.46897383	3.473886E-012	1.706389E-011	1	0.000000E+000
1	22.46923462	1.706389E-011	3.473886E-012	0	0.000000E+000
1	22.47070446	3.473886E-012	1.706389E-011	1	0.000000E+000
1	22.47103978	1.706389E-011	3.473886E-012	0	0.000000E+000
1	22.47391602	3.473886E-012	1.706389E-011	1	0.000000E+000
1	22.47393014	1.706389E-011	3.473886E-012	0	0.000000E+000
1	22.47396553	3.473886E-012	1.706389E-011	1	0.000000E+000
1	22.47408013	1.706389E-011	3.473886E-012	0	0.000000E+000
1	22.47584529	3.473886E-012	1.706389E-011	1	0.000000E+000
1	22.47587211	1.706389E-011	3.473886E-012	0	0.000000E+000
1	22.47593520	3.473886E-012	1.706389E-011	1	0.000000E+000
1	22.47622434	1.706389E-011	3.473886E-012	0	0.000000E+000
1	22.47689866	3.473886E-012	1.706389E-011	1	0.000000E+000
1	22.47696909	1.706389E-011	3.473886E-012	0	0.000000E+000
1	22.47697643	3.473886E-012	1.706389E-011	1	0.000000E+000
1	22.47749212	1.706389E-011	3.473886E-012	0	0.000000E+000
1	22.48410184	3.473886E-012	1.706389E-011	1	0.000000E+000
1	22.48415372	1.706389E-011	3.473886E-012	0	0.000000E+000
1	22.49340103	3.473886E-012	1.706389E-011	1	0.000000E+000
1	22.49365493	1.706389E-011	3.473886E-012	0	0.000000E+000
1	22.49454533	3.473886E-012	1.706389E-011	1	0.000000E+000
1	22.49472135	1.706389E-011	3.473886E-012	0	0.000000E+000
1	22.49742751	3.473886E-012	1.706389E-011	1	0.000000E+000
1	22.49746599	1.706389E-011	3.473886E-012	0	0.000000E+000
1	22.49798531	3.473886E-012	1.706389E-011	1	0.000000E+000
1	22.49800497	1.706389E-011	3.473886E-012	0	0.000000E+000
1	22.49977821	3.473886E-012	1.706389E-011	1	0.000000E+000
1	22.50008775	1.706389E-011	3.473886E-012	0	0.000000E+000
1	22.50312374	3.473886E-012	1.706389E-011	1	0.000000E+000
1	22.50327405	1.706389E-011	3.473886E-012	0	0.000000E+000
1	22.50353095	3.473886E-012	1.706389E-011	1	0.000000E+000
1	22.50358963	1.706389E-011	3.473886E-012	0	0.000000E+000
1	22.50576322	3.473886E-012	1.706389E-011	1	0.000000E+000
1	22.50655679	1.706389E-011	3.473886E-012	0	0.000000E+000
1	22.50658985	3.473886E-012	1.706389E-011	1	0.000000E+000
1	22.50661914	1.706389E-011	3.473886E-012	0	0.000000E+000
1	22.50667747	3.473886E-012	1.706389E-011	1	0.000000E+000
1	22.50711356	1.706389E-011	3.473886E-012	0	0.000000E+000
1	22.50713920	3.473886E-012	1.706389E-011	1	0.000000E+000
1	22.50779609	1.706389E-011	3.473886E-012	0	0.000000E+000
1	22.50781912	3.473886E-012	1.706389E-011	1	0.000000E+000
1	22.50851940	1.706389E-011	3.473886E-012	0	0.000000E+000
1	22.51136051	3.473886E-012	1.706389E-011	1	0.000000E+000
1	22.51184465	1.706389E-011	3.473886E-012	0	0.000000E+000
1	22.51218371	3.473886E-012	1.706389E-011	1	0.000000E+000
1	22.51228662	1.706389E-011	3.473886E-012	0	0.000000E+000
1	22.51328210	3.473886E-012	1.706389E-011	1	0.000000E+000
1	22.51342597	1.706389E-011	3.473886E-012	0	0.000000E+000
1	22.51356655	3.473886E-012	1.706389E-011	1	0.000000E+000
1	22.51367074	1.706389E-011	3.473886E-012	0	0.000000E+000
1	22.51594038	3.473886E-012	1.706389E-011	1	0.000000E+000
1	22.51604037	1.706389E-011	3.473886E-012	0	0.000000E+000
1	22.51617722	3.473886E-012	1.706389E-011	1	0.000000E+000
1	22.51641665	1.706389E-011	3.473886E-012	0	0.000000E+000
1	22.51694602	3.473886E-012	1.706389E-011	1	0.000000E+000
1	22.51702118	1.706389E-011	3.473886E-012	0	0.000000E+000
1	22.51799105	3.473886E-012	1.706389E-011	1	0.000000E+000
1	22.51829305	1.706389E-011	3.473886E-012	0	0.000000E+000
1	22.52014734	3.473886E-012	1.706389E-011	1	0.000000E+000
1	22.52020686	1.706389E-011	3.473886E-012	0	0.000000E+000
1	22.52201003	3.473886E-012	1.706389E-011	1	0.000000E+000
1	22.52207557	1.706389E-011	3.473886E-012	0	0.000000E+000
1	22.52208767	3.473886E-012	1.706389E-011	1	0.000000E+000
1	22.52224676	1.706389E-011	3.473886E-012	0	0.000000E+000
1	22.52833590	3.473886E-012	1.706389E-011	1	0.000000E+000
1	22.52837528	1.706389E-011	3.473886E-012	0	0.000000E+000
1	22.52901558	3.473886E-012	1.706389E-011	1	0.000000E+000
1	22.52925097	1.706389E-011	3.473886E-012	0	0.000000E+000
1	22.52960187	3.473886E-012	1.706389E-011	1	0.000000E+000
1	22.53012659	1.706389E-011	3.473886E-012	0	0.000000E+000
1	22.53114140	3.473886E-012	1.706389E-011	1	0.000000E+000
1	22.53123991	1.706389E-011	3.473886E-012	0	0.000000E+000
1	22.53378631	3.473886E-012	1.706389E-011	1	0.000000E+000
1	22.53400587	1.706389E-011	3.473886E-012	0	0.000000E+000
1	22.53404584	3.473886E-012	1.706389E-011	1	0.000000E+000
1	22.53427719	1.706389E-011	3.473886E-012	0	0.000000E+000
1	22.53430945	3.473886E-012	1.706389E-011	1	0.000000E+000
1	22.53434222	1.706389E-011	3.473886E-012	0	0.000000E+000
1	22.53732697	3.473886E-012	1.706389E-011	1	0.000000E+000
1	22.53747755	1.706389E-011	3.473886E-012	0	0.000000E+000
1	22.54266044	3.473886E-012	1.706389E-011	1	0.000000E+000
1	22.54271361	1.706389E-011	3.473886E-012	0	0.000000E+000
1	22.54365525	3.473886E-012	1.706389E-011	1	0.000000E+000
1	22.54374591	1.706389E-011	3.473886E-012	0	0.000000E+000
1	22.54793726	3.473886E-012	1.706389E-011	1	0.000000E+000
1	22.54795962	1.706389E-011	3.473886E-012	0	0.000000E+000
1	22.55079966	3.473886E-012	1.706389E-011	1	0.000000E+000
1	22.55162194	1.706389E-011	3.473886E-012	0	0.000000E+000
1	22.55361891	3.473886E-012	1.706389E-011	1	0.000000E+000
1	22.55429537	1.706389E-011	3.473886E-012	0	0.000000E+000
1	22.55511055	3.473886E-012	1.706389E-011	1	0.000000E+000
1	22.55541219	1.706389E-011	3.473886E-012	0	0.000000E+000
1	22.55545004	3.473886E-012	1.706389E-011	1	0.000000E+000
1	22.55552202	1.706389E-011	3.473886E-012	0	0.000000E+000
1	22.55623195	3.473886E-012	1.706389E-011	1	0.000000E+000
1	22.55627073	1.706389E-011	3.473886E-012	0	0.000000E+000
1	22.55652542	3.473886E-012	1.706389E-011	1	0.000000E+000
1	22.55663307	1.706389E-011	3.473886E-012	0	0.000000E+000
1	22.55743397	3.473886E-012	1.706389E-011	1	0.000000E+000
1	22.55746396	1.706389E-011	3.473886E-012	0	0.000000E+000
1	22.55760617	3.473886E-012	1.706389E-011	1	0.000000E+000
1	22.55782619	1.706389E-011	3.473886E-012	0	0.000000E+000
1	22.57222530	3.473886E-012	1.706389E-011	1	0.000000E+000
1	22.57237808	1.706389E-011	3.473886E-012	0	0.000000E+000
1	22.57279665	3.473886E-012	1.706389E-011	1	0.000000E+000
1	22.57281958	1.706389E-011	3.473886E-012	0	0.000000E+000
1	22.57518032	3.473886E-012	1.706389E-011	1	0.000000E+000
1	22.57532939	1.706389E-011	3.473886E-012	0	0.000000E+000
1	22.57631879	3.473886E-012	1.706389E-011	1	0.000000E+000
1	22.57668741	1.706389E-011	3.473886E-012	0	0.000000E+000
1	22.57800473	3.473886E-012	1.706389E-011	1	0.000000E+000
1	22.57819877	1.706389E-011	3.473886E-012	0	0.000000E+000
1	22.58064005	3.473886E-012	1.706389E-011	1	0.000000E+000
1	22.58079354	1.706389E-011	3.473886E-012	0	0.000000E+000
1	22.58141158	3.473886E-012	1.706389E-011	1	0.000000E+000
1	22.58158276	1.706389E-011	3.473886E-012	0	0.000000E+000
1	22.58160496	3.473886E-012	1.706389E-011	1	0.000000E+000
1	22.58197609	1.706389E-011	3.473886E-012	0	0.000000E+000
1	22.58216007	3.473886E-012	1.706389E-011	1	0.000000E+000
1	22.58218698	1.706389E-011	3.473886E-012	0	0.000000E+000
1	22.58418879	3.473886E-012	1.706389E-011	1	0.000000E+000
1	22.58421418	1.706389E-011	3.473886E-012	0	0.000000E+000
1	22.60334980	3.473886E-012	1.706389E-011	1	0.000000E+000
1	22.60391858	1.706389E-011	3.473886E-012	0	0.000000E+000
1	22.60394232	3.473886E-012	1.706389E-011	1	0.000000E+000
1	22.60399204	1.706389E-011	3.473886E-012	0	0.000000E+000
1	22.60559704	3.473886E-012	1.706389E-011	1	0.000000E+000
1	22.60582124	1.706389E-011	3.473886E-012	0	0.000000E+000
1	22.60593097	3.473886E-012	1.706389E-011	1	0.000000E+000
1	22.60626418	1.706389E-011	3.473886E-012	0	0.000000E+000
1	22.60653926	3.473886E-012	1.706389E-011	1	0.000000E+000
1	22.60670853	1.706389E-011	3.473886E-012	0	0.000000E+000
1	22.60688726	3.473886E-012	1.706389E-011	1	0.000000E+000
1	22.60710870	1.706389E-011	3.473886E-012	0	0.000000E+000
1	22.60747828	3.473886E-012	1.706389E-011	1	0.000000E+000
1	22.60756992	1.706389E-011	3.473886E-012	0	0.000000E+000
1	22.60836958	3.473886E-012	1.706389E-011	1	0.000000E+000
1	22.60853594	1.706389E-011	3.473886E-012	0	0.000000E+000
1	22.60908649	3.473886E-012	1.706389E-011	1	0.000000E+000
1	22.60912144	1.706389E-011	3.473886E-012	0	0.000000E+000
1	22.60956321	3.473886E-012	1.706389E-011	1	0.000000E+000
1	22.60972479	1.706389E-011	3.473886E-012	0	0.000000E+000
1	22.61001628	3.473886E-012	1.706389E-011	1	0.000000E+000
1	22.61005180	1.706389E-011	3.473886E-012	0	0.000000E+000
1	22.61450932	3.473886E-012	1.706389E-011	1	0.000000E+000
1	22.61481799	1.706389E-011	3.473886E-012	0	0.000000E+000
1	22.61565462	3.473886E-012	1.706389E-011	1	0.000000E+000
1	22.61570113	1.706389E-011	3.473886E-012	0	0.000000E+000
1	22.61663455	3.473886E-012	1.706389E-011	1	0.000000E+000
1	22.61686977	1.706389E-011	3.473886E-012	0	0.000000E+000
1	22.62069704	3.473886E-012	1.706389E-011	1	0.000000E+000
1	22.62093441	1.706389E-011	3.473886E-012	0	0.000000E+000
1	22.62148241	3.473886E-012	1.706389E-011	1	0.000000E+000
1	22.62152029	1.706389E-011	3.473886E-012	0	0.000000E+000
1	22.62562812	3.473886E-012	1.706389E-011	1	0.000000E+000
1	22.62571712	1.706389E-011	3.473886E-012	0	0.000000E+000
1	22.62646744	3.473886E-012	1.706389E-011	1	0.000000E+000
1	22.62648702	1.706389E-011	3.473886E-012	0	0.000000E+000
1	22.62650063	3.473886E-012	1.706389E-011	1	0.000000E+000
1	22.62684679	1.706389E-011	3.473886E-012	0	0.000000E+000
1	22.62711357	3.473886E-012	1.706389E-011	1	0.000000E+000
1	22.62746031	1.706389E-011	3.473886E-012	0	0.000000E+000
1	22.62807936	3.473886E-012	1.706389E-011	1	0.000000E+000
1	22.62847679	1.706389E-011	3.473886E-012	0	0.000000E+000
1	22.62849411	3.473886E-012	1.706389E-011	1	0.000000E+000
1	22.62861700	1.706389E-011	3.473886E-012	0	0.000000E+000
1	22.62966290	3.473886E-012	1.706389E-011	1	0.000000E+000
1	22.62969753	1.706389E-011	3.473886E-012	0	0.000000E+000
1	22.63155168	3.473886E-012	1.706389E-011	1	0.000000E+000
1	22.63162535	1.706389E-011	3.473886E-012	0	0.000000E+000
1	22.63436850	3.473886E-012	1.706389E-011	1	0.000000E+000
1	22.63441192	1.706389E-011	3.473886E-012	0	0.000000E+000
1	22.63444386	3.473886E-012	1.706389E-011	1	0.000000E+000
1	22.63481136	1.706389E-011	3.473886E-012	0	0.000000E+000
1	22.63676771	3.473886E-012	1.706389E-011	1	0.000000E+000
1	22.63691107	1.706389E-011	3.473886E-012	0	0.000000E+000
1	22.63990714	3.473886E-012	1.706389E-011	1	0.000000E+000
1	22.64001002	1.706389E-011	3.473886E-012	0	0.000000E+000
1	22.64004082	3.473886E-012	1.706389E-011	1	0.000000E+000
1	22.64022958	1.706389E-011	3.473886E-012	0	0.000000E+000
1	22.64422431	3.473886E-012	1.706389E-011	1	0.000000E+000
1	22.64436569	1.706389E-011	3.473886E-012	0	0.000000E+000
1	22.64499852	3.473886E-012	1.706389E-011	1	0.000000E+000
1	22.64515327	1.706389E-011	3.473886E-012	0	0.000000E+000
1	22.64550833	3.473886E-012	1.706389E-011	1	0.000000E+000
1	22.64580182	1.706389E-011	3.473886E-012	0	0.000000E+000
1	22.65173512	3.473886E-012	1.706389E-011	1	0.000000E+000
1	22.65177974	1.706389E-011	3.473886E-012	0	0.000000E+000
1	22.65211128	3.473886E-012	1.706389E-011	1	0.000000E+000
1	22.65213538	1.706389E-011	3.473886E-012	0	0.000000E+000
1	22.65216423	3.473886E-012	1.706389E-011	1	0.000000E+000
1	22.65296037	1.706389E-011	3.473886E-012	0	0.000000E+000
1	22.65331230	3.473886E-012	1.706389E-011	1	0.000000E+000
1	22.65344662	1.706389E-011	3.473886E-012	0	0.000000E+000
1	22.65355413	3.473886E-012	1.706389E-011	1	0.000000E+000
1	22.65373158	1.706389E-011	3.473886E-012	0	0.000000E+000
1	22.65423721	3.473886E-012	1.706389E-011	1	0.000000E+000
1	22.65450068	1.706389E-011	3.473886E-012	0	0.000000E+000
1	22.65485642	3.473886E-012	1.706389E-011	1	0.000000E+000
1	22.65498690	1.706389E-011	3.473886E-012	0	0.000000E+000
1	22.65602769	3.473886E-012	1.706389E-011	1	0.000000E+000
1	22.65620835	1.706389E-011	3.473886E-012	0	0.000000E+000
1	22.67236139	3.473886E-012	1.706389E-011	1	0.000000E+000
1	22.67267470	1.706389E-011	3.473886E-012	0	0.000000E+000
1	22.67277904	3.473886E-012	1.706389E-011	1	0.000000E+000
1	22.67296492	1.706389E-011	3.473886E-012	0	0.000000E+000
1	22.67300251	3.473886E-012	1.706389E-011	1	0.000000E+000
1	22.67356729	1.706389E-011	3.473886E-012	0	0.000000E+000
1	22.67472494	3.473886E-012	1.706389E-011	1	0.000000E+000
1	22.67503140	1.706389E-011	3.473886E-012	0	0.000000E+000
1	22.67505652	3.473886E-012	1.706389E-011	1	0.000000E+000
1	22.67508702	1.706389E-011	3.473886E-012	0	0.000000E+000
1	22.67744868	3.473886E-012	1.706389E-011	1	0.000000E+000
1	22.67777374	1.706389E-011	3.473886E-012	0	0.000000E+000
1	23.70020319	3.574519E-012	1.716452E-011	1	0.000000E+000
1	23.70020500	1.716452E-011	3.574519E-012	0	0.000000E+000
1	23.70020663	3.574519E-012	1.716452E-011	1	0.000000E+000
1	23.70042797	1.716452E-011	3.574519E-012	0	0.000000E+000
1	23.71724847	3.574519E-012	1.716452E-011	1	0.000000E+000
1	23.71732273	1.716452E-011	3.574519E-012	0	0.000000E+000
1	23.73407897	3.574519E-012	1.716452E-011	1	0.000000E+000
1	23.73443502	1.716452E-011	3.574519E-012	0	0.000000E+000
1	23.73543387	3.574519E-012	1.716452E-011	1	0.000000E+000
1	23.73559355	1.716452E-011	3.574519E-012	0	0.000000E+000
1	23.73612055	3.574519E-012	1.716452E-011	1	0.000000E+000
1	23.73637575	1.716452E-011	3.574519E-012	0	0.000000E+000
1	23.73656309	3.574519E-012	1.716452E-011	1	0.000000E+000
1	23.73716032	1.716452E-011	3.574519E-012	0	0.000000E+000
1	23.77429389	3.574519E-012	1.716452E-011	1	0.000000E+000
1	23.77436612	1.716452E-011	3.574519E-012	0	0.000000E+000
1	23.77559715	3.574519E-012	1.716452E-011	1	0.000000E+000
1	23.77586062	1.716452E-011	3.574519E-012	0	0.000000E+000
1	24.03326403	3.499367E-012	1.708937E-011	1	0.000000E+000
1	24.03394420	1.708937E-011	3.499367E-012	0	0.000000E+000
1	24.03398620	3.499367E-012	1.708937E-011	1	0.000000E+000
1	24.03401121	1.708937E-011	3.499367E-012	0	0.000000E+000
1	24.03438423	3.499367E-012	1.708937E-011	1	0.000000E+000
1	24.03499500	1.708937E-011	3.499367E-012	0	0.000000E+000
1	24.84272456	3.518674E-012	1.710867E-011	1	0.000000E+000
1	24.84288031	1.710867E-011	3.518674E-012	0	0.000000E+000
1	24.84291664	3.518674E-012	1.710867E-011	1	0.000000E+000
1	24.84314419	1.710867E-011	3.518674E-012	0	0.000000E+000
1	24.84357157	3.518674E-012	1.710867E-011	1	0.000000E+000
1	24.84374452	1.710867E-011	3.518674E-012	0	0.000000E+000
1	24.84434712	3.518674E-012	1.710867E-011	1	0.000000E+000
1	24.84441532	1.710867E-011	3.518674E-012	0	0.000000E+000
1	24.84445441	3.518674E-012	1.710867E-011	1	0.000000E+000
1	24.84488974	1.710867E-011	3.518674E-012	0	0.000000E+000
1	24.84599812	3.518674E-012	1.710867E-011	1	0.000000E+000
1	24.84624948	1.710867E-011	3.518674E-012	0	0.000000E+000
1	24.85392828	3.518674E-012	1.710867E-011	1	0.000000E+000
1	24.85400634	1.710867E-011	3.518674E-012	0	0.000000E+000
1	24.85434841	3.518674E-012	1.710867E-011	1	0.000000E+000
1	24.85444422	1.710867E-011	3.518674E-012	0	0.000000E+000
1	27.61674975	3.670419E-012	1.726042E-011	1	0.000000E+000
1	27.61687755	1.726042E-011	3.670419E-012	0	0.000000E+000
1	27.63186404	3.670419E-012	1.726042E-011	1	0.000000E+000
1	27.63201133	1.726042E-011	3.670419E-012	0	0.000000E+000
1	27.63296046	3.670419E-012	1.726042E-011	1	0.000000E+000
1	27.63300431	1.726042E-011	3.670419E-012	0	0.000000E+000
1	27.64138646	3.670419E-012	1.726042E-011	1	0.000000E+000
1	27.64143447	1.726042E-011	3.670419E-012	0	0.000000E+000
1	27.64172640	3.670419E-012	1.726042E-011	1	0.000000E+000
1	27.64203993	1.726042E-011	3.670419E-012	0	0.000000E+000
1	27.64251048	3.670419E-012	1.726042E-011	1	0.000000E+000
1	27.64271561	1.726042E-011	3.670419E-012	0	0.000000E+000
1	27.64340487	3.670419E-012	1.726042E-011	1	0.000000E+000
1	27.64341290	1.726042E-011	3.670419E-012	0	0.000000E+000
1	27.64472528	3.670419E-012	1.726042E-011	1	0.000000E+000
1	27.64478611	1.726042E-011	3.670419E-012	0	0.000000E+000
1	27.64581563	3.670419E-012	1.726042E-011	1	0.000000E+000
1	27.64604086	1.726042E-011	3.670419E-012	0	0.000000E+000
1	27.64605408	3.670419E-012	1.726042E-011	1	0.000000E+000
1	27.64648162	1.726042E-011	3.670419E-012	0	0.000000E+000
1	27.65240931	3.670419E-012	1.726042E-011	1	0.000000E+000
1	27.65266836	1.726042E-011	3.670419E-012	0	0.000000E+000
1	27.65275154	3.670419E-012	1.726042E-011	1	0.000000E+000
1	27.65304705	1.726042E-011	3.670419E-012	0	0.000000E+000
1	27.65827951	3.670419E-012	1.726042E-011	1	0.000000E+000
1	27.65835685	1.726042E-011	3.670419E-012	0	0.000000E+000
1	27.65935483	3.670419E-012	1.726042E-011	1	0.000000E+000
1	27.65939034	1.726042E-011	3.670419E-012	0	0.000000E+000
1	27.66070071	3.670419E-012	1.726042E-011	1	0.000000E+000
1	27.66073345	1.726042E-011	3.670419E-012	0	0.000000E+000
1	27.66378528	3.670419E-012	1.726042E-011	1	0.000000E+000
1	27.66393407	1.726042E-011	3.670419E-012	0	0.000000E+000
1	27.66520490	3.670419E-012	1.726042E-011	1	0.000000E+000
1	27.66559137	1.726042E-011	3.670419E-012	0	0.000000E+000
1	27.66681430	3.670419E-012	1.726042E-011	1	0.000000E+000
1	27.66726133	1.726042E-011	3.670419E-012	0	0.000000E+000
1	27.66997847	3.670419E-012	1.726042E-011	1	0.000000E+000
1	27.67053915	1.726042E-011	3.670419E-012	0	0.000000E+000
1	27.67059380	3.670419E-012	1.726042E-011	1	0.000000E+000
1	27.67084833	1.726042E-011	3.670419E-012	0	0.000000E+000
1	27.67339193	3.670419E-012	1.726042E-011	1	0.000000E+000
1	27.67342666	1.726042E-011	3.670419E-012	0	0.000000E+000
1	27.67501266	3.670419E-012	1.726042E-011	1	0.000000E+000
1	27.67531180	1.726042E-011	3.670419E-012	0	0.000000E+000
1	27.67597377	3.670419E-012	1.726042E-011	1	0.000000E+000
1	27.67643693	1.726042E-011	3.670419E-012	0	0.000000E+000
1	27.67715163	3.670419E-012	1.726042E-011	1	0.000000E+000
1	27.67778426	1.726042E-011	3.670419E-012	0	0.000000E+000
1	27.67890650	3.670419E-012	1.726042E-011	1	0.000000E+000
1	27.67923996	1.726042E-011	3.670419E-012	0	0.000000E+000
1	27.68295433	3.670419E-012	1.726042E-011	1	0.000000E+000
1	27.68329834	1.726042E-011	3.670419E-012	0	0.000000E+000
1	27.68335828	3.670419E-012	1.726042E-011	1	0.000000E+000
1	27.68448035	1.726042E-011	3.670419E-012	0	0.000000E+000
1	27.68500511	3.670419E-012	1.726042E-011	1	0.000000E+000
1	27.68513826	1.726042E-011	3.670419E-012	0	0.000000E+000
1	27.68532318	3.670419E-012	1.726042E-011	1	0.000000E+000
1	27.68536007	1.726042E-011	3.670419E-012	0	0.000000E+000
1	27.69490640	3.670419E-012	1.726042E-011	1	0.000000E+000
1	27.69496045	1.726042E-011	3.670419E-012	0	0.000000E+000
1	27.69509104	3.670419E-012	1.726042E-011	1	0.000000E+000
1	27.69515949	1.726042E-011	3.670419E-012	0	0.000000E+000
1	27.70101650	3.670419E-012	1.726042E-011	1	0.000000E+000
1	27.70151624	1.726042E-011	3.670419E-012	0	0.000000E+000
1	27.70537055	3.670419E-012	1.726042E-011	1	0.000000E+000
1	27.70596489	1.726042E-011	3.670419E-012	0	0.000000E+000
1	27.70956549	3.670419E-012	1.726042E-011	1	0.000000E+000
1	27.70958924	1.726042E-011	3.670419E-012	0	0.000000E+000
1	27.71212796	3.670419E-012	1.726042E-011	1	0.000000E+000
1	27.71237743	1.726042E-011	3.670419E-012	0	0.000000E+000
1	27.71239394	3.670419E-012	1.726042E-011	1	0.000000E+000
1	27.71285517	1.726042E-011	3.670419E-012	0	0.000000E+000
1	27.71390730	3.670419E-012	1.726042E-011	1	0.000000E+000
1	27.71398157	1.726042E-011	3.670419E-012	0	0.000000E+000
1	27.71435733	3.670419E-012	1.726042E-011	1	0.000000E+000
1	27.71494116	1.726042E-011	3.670419E-012	0	0.000000E+000
1	27.71980761	3.670419E-012	1.726042E-011	1	0.000000E+000
1	27.71984607	1.726042E-011	3.670419E-012	0	0.000000E+000
1	27.72047619	3.670419E-012	1.726042E-011	1	0.000000E+000
1	27.72064208	1.726042E-011	3.670419E-012	0	0.000000E+000
1	27.72219622	3.670419E-012	1.726042E-011	1	0.000000E+000
1	27.72247227	1.726042E-011	3.670419E-012	0	0.000000E+000
1	27.72266805	3.670419E-012	1.726042E-011	1	0.000000E+000
1	27.72305834	1.726042E-011	3.670419E-012	0	0.000000E+000
1	27.72306519	3.670419E-012	1.726042E-011	1	0.000000E+000
1	27.72344814	1.726042E-011	3.670419E-012	0	0.000000E+000
1	33.29606043	3.296793E-012	1.688679E-011	1	0.000000E+000
1	33.29683614	1.688679E-011	3.296793E-012	0	0.000000E+000
1	33.29703975	3.296793E-012	1.688679E-011	1	0.000000E+000
1	33.29735236	1.688679E-011	3.296793E-012	0	0.000000E+000
1	33.29737164	3.296793E-012	1.688679E-011	1	0.000000E+000
1	33.29770297	1.688679E-011	3.296793E-012	0	0.000000E+000
1	33.29790482	3.296793E-012	1.688679E-011	1	0.000000E+000
1	33.29865819	1.688679E-011	3.296793E-012	0	0.000000E+000
1	33.29867205	3.296793E-012	1.688679E-011	1	0.000000E+000
1	33.29869766	1.688679E-011	3.296793E-012	0	0.000000E+000
1	33.30088592	3.296793E-012	1.688679E-011	1	0.000000E+000
1	33.30131543	1.688679E-011	3.296793E-012	0	0.000000E+000
1	33.30135409	3.296793E-012	1.688679E-011	1	0.000000E+000
1	33.30146060	1.688679E-011	3.296793E-012	0	0.000000E+000
1	33.30174646	3.296793E-012	1.688679E-011	1	0.000000E+000
1	33.30210410	1.688679E-011	3.296793E-012	0	0.000000E+000
1	33.30243781	3.296793E-012	1.688679E-011	1	0.000000E+000
1	33.30274239	1.688679E-011	3.296793E-012	0	0.000000E+000
1	33.30499032	3.296793E-012	1.688679E-011	1	0.000000E+000
1	33.30545196	1.688679E-011	3.296793E-012	0	0.000000E+000
1	33.30550671	3.296793E-012	1.688679E-011	1	0.000000E+000
1	33.30569548	1.688679E-011	3.296793E-012	0	0.000000E+000
1	33.30622118	3.296793E-012	1.688679E-011	1	0.000000E+000
1	33.30626215	1.688679E-011	3.296793E-012	0	0.000000E+000
1	33.30746679	3.296793E-012	1.688679E-011	1	0.000000E+000
1	33.30751150	1.688679E-011	3.296793E-012	0	0.000000E+000
1	33.30828435	3.296793E-012	1.688679E-011	1	0.000000E+000
1	33.30843633	1.688679E-011	3.296793E-012	0	0.000000E+000
1	33.30966423	3.296793E-012	1.688679E-011	1	0.000000E+000
1	33.31003865	1.688679E-011	3.296793E-012	0	0.000000E+000
1	33.31115346	3.296793E-012	1.688679E-011	1	0.000000E+000
1	33.31162323	1.688679E-011	3.296793E-012	0	0.000000E+000
1	33.31203873	3.296793E-012	1.688679E-011	1	0.000000E+000
1	33.31217003	1.688679E-011	3.296793E-012	0	0.000000E+000
1	33.31445631	3.296793E-012	1.688679E-011	1	0.000000E+000
1	33.31451946	1.688679E-011	3.296793E-012	0	0.000000E+000
1	33.31524808	3.296793E-012	1.688679E-011	1	0.000000E+000
1	33.31532884	1.688679E-011	3.296793E-012	0	0.000000E+000
1	33.31536179	3.296793E-012	1.688679E-011	1	0.000000E+000
1	33.31538529	1.688679E-011	3.296793E-012	0	0.000000E+000
1	33.31540850	3.296793E-012	1.688679E-011	1	0.000000E+000
1	33.31569917	1.688679E-011	3.296793E-012	0	0.000000E+000
1	33.31572682	3.296793E-012	1.688679E-011	1	0.000000E+000
1	33.31589425	1.688679E-011	3.296793E-012	0	0.000000E+000
1	33.31710499	3.296793E-012	1.688679E-011	1	0.000000E+000
1	33.31744876	1.688679E-011	3.296793E-012	0	0.000000E+000
1	33.31758039	3.296793E-012	1.688679E-011	1	0.000000E+000
1	33.31769498	1.688679E-011	3.296793E-012	0	0.000000E+000
1	33.31833946	3.296793E-012	1.688679E-011	1	0.000000E+000
1	33.31866012	1.688679E-011	3.296793E-012	0	0.000000E+000
1	33.31962498	3.296793E-012	1.688679E-011	1	0.000000E+000
1	33.32050781	1.688679E-011	3.296793E-012	0	0.000000E+000
1	33.32415376	3.296793E-012	1.688679E-011	1	0.000000E+000
1	33.32441225	1.688679E-011	3.296793E-012	0	0.000000E+000
1	33.32604566	3.296793E-012	1.688679E-011	1	0.000000E+000
1	33.32671330	1.688679E-011	3.296793E-012	0	0.000000E+000
1	33.32721005	3.296793E-012	1.688679E-011	1	0.000000E+000
1	33.32774614	1.688679E-011	3.296793E-012	0	0.000000E+000
1	33.32840637	3.296793E-012	1.688679E-011	1	0.000000E+000
1	33.32886410	1.688679E-011	3.296793E-012	0	0.000000E+000
1	33.32906541	3.296793E-012	1.688679E-011	1	0.000000E+000
1	33.32916921	1.688679E-011	3.296793E-012	0	0.000000E+000
1	33.32976284	3.296793E-012	1.688679E-011	1	0.000000E+000
1	33.32981284	1.688679E-011	3.296793E-012	0	0.000000E+000
1	33.33057265	3.296793E-012	1.688679E-011	1	0.000000E+000
1	33.33122929	1.688679E-011	3.296793E-012	0	0.000000E+000
1	33.33201385	3.296793E-012	1.688679E-011	1	0.000000E+000
1	33.33201881	1.688679E-011	3.296793E-012	0	0.000000E+000
1	33.33704520	3.296793E-012	1.688679E-011	1	0.000000E+000
1	33.33709934	1.688679E-011	3.296793E-012	0	0.000000E+000
1	33.35355208	3.296793E-012	1.688679E-011	1	0.000000E+000
1	33.35367176	1.688679E-011	3.296793E-012	0	0.000000E+000
1	33.35367978	3.296793E-012	1.688679E-011	1	0.000000E+000
1	33.35420179	1.688679E-011	3.296793E-012	0	0.000000E+000
1	33.35543994	3.296793E-012	1.688679E-011	1	0.000000E+000
1	33.35566175	1.688679E-011	3.296793E-012	0	0.000000E+000
1	33.35591671	3.296793E-012	1.688679E-011	1	0.000000E+000
1	33.35638099	1.688679E-011	3.296793E-012	0	0.000000E+000
1	33.35641775	3.296793E-012	1.688679E-011	1	0.000000E+000
1	33.35652594	1.688679E-011	3.296793E-012	0	0.000000E+000
1	33.35670279	3.296793E-012	1.688679E-011	1	0.000000E+000
1	33.35676836	1.688679E-011	3.296793E-012	0	0.000000E+000
1	33.35677490	3.296793E-012	1.688679E-011	1	0.000000E+000
1	33.35708836	1.688679E-011	3.296793E-012	0	0.000000E+000
1	33.35712204	3.296793E-012	1.688679E-011	1	0.000000E+000
1	33.35733173	1.688679E-011	3.296793E-012	0	0.000000E+000
1	33.35806536	3.296793E-012	1.688679E-011	1	0.000000E+000
1	33.35816927	1.688679E-011	3.296793E-012	0	0.000000E+000
1	33.35869350	3.296793E-012	1.688679E-011	1	0.000000E+000
1	33.35872536	1.688679E-011	3.296793E-012	0	0.000000E+000
1	33.36161595	3.296793E-012	1.688679E-011	1	0.000000E+000
1	33.36178711	1.688679E-011	3.296793E-012	0	0.000000E+000
1	33.36199901	3.296793E-012	1.688679E-011	1	0.000000E+000
1	33.36453059	1.688679E-011	3.296793E-012	0	0.000000E+000
1	33.36455293	3.296793E-012	1.688679E-011	1	0.000000E+000
1	33.36459525	1.688679E-011	3.296793E-012	0	0.000000E+000
1	33.36460737	3.296793E-012	1.688679E-011	1	0.000000E+000
1	33.36485123	1.688679E-011	3.296793E-012	0	0.000000E+000
1	33.36543581	3.296793E-012	1.688679E-011	1	0.000000E+000
1	33.36581260	1.688679E-011	3.296793E-012	0	0.000000E+000
1	33.36655579	3.296793E-012	1.688679E-011	1	0.000000E+000
1	33.36664926	1.688679E-011	3.296793E-012	0	0.000000E+000
1	33.36844178	3.296793E-012	1.688679E-011	1	0.000000E+000
1	33.36857642	1.688679E-011	3.296793E-012	0	0.000000E+000
1	33.36912295	3.296793E-012	1.688679E-011	1	0.000000E+000
1	33.36954752	1.688679E-011	3.296793E-012	0	0.000000E+000
1	33.36958747	3.296793E-012	1.688679E-011	1	0.000000E+000
1	33.36959359	1.688679E-011	3.296793E-012	0	0.000000E+000
1	33.36977754	3.296793E-012	1.688679E-011	1	0.000000E+000
1	33.37048851	1.688679E-011	3.296793E-012	0	0.000000E+000
1	33.37102598	3.296793E-012	1.688679E-011	1	0.000000E+000
1	33.37119616	1.688679E-011	3.296793E-012	0	0.000000E+000
1	33.38076526	3.296793E-012	1.688679E-011	1	0.000000E+000
1	33.38082594	1.688679E-011	3.296793E-012	0	0.000000E+000
1	33.38262806	3.296793E-012	1.688679E-011	1	0.000000E+000
1	33.38273395	1.688679E-011	3.296793E-012	0	0.000000E+000
1	33.39370051	3.296793E-012	1.688679E-011	1	0.000000E+000
1	33.39373598	1.688679E-011	3.296793E-012	0	0.000000E+000
1	33.39689188	3.296793E-012	1.688679E-011	1	0.000000E+000
1	33.39693663	1.688679E-011	3.296793E-012	0	0.000000E+000
1	33.40084651	3.296793E-012	1.688679E-011	1	0.000000E+000
1	33.40105995	1.688679E-011	3.296793E-012	0	0.000000E+000
1	33.40181133	3.296793E-012	1.688679E-011	1	0.000000E+000
1	33.40197014	1.688679E-011	3.296793E-012	0	0.000000E+000
1	33.40562363	3.296793E-012	1.688679E-011	1	0.000000E+000
1	33.40578022	1.688679E-011	3.296793E-012	0	0.000000E+000
1	33.40814504	3.296793E-012	1.688679E-011	1	0.000000E+000
1	33.40823945	1.688679E-011	3.296793E-012	0	0.000000E+000
1	38.15714676	3.371088E-012	1.696109E-011	1	0.000000E+000
1	38.15782212	1.696109E-011	3.371088E-012	0	0.000000E+000
1	38.15874013	3.371088E-012	1.696109E-011	1	0.000000E+000
1	38.15877328	1.696109E-011	3.371088E-012	0	0.000000E+000
1	38.15938230	3.371088E-012	1.696109E-011	1	0.000000E+000
1	38.15965594	1.696109E-011	3.371088E-012	0	0.000000E+000
1	38.16147057	3.371088E-012	1.696109E-011	1	0.000000E+000
1	38.16181162	1.696109E-011	3.371088E-012	0	0.000000E+000
1	38.16449619	3.371088E-012	1.696109E-011	1	0.000000E+000
1	38.16478476	1.696109E-011	3.371088E-012	0	0.000000E+000
1	38.16550545	3.371088E-012	1.696109E-011	1	0.000000E+000
1	38.16578707	1.696109E-011	3.371088E-012	0	0.000000E+000
1	38.16649044	3.371088E-012	1.696109E-011	1	0.000000E+000
1	38.16654812	1.696109E-011	3.371088E-012	0	0.000000E+000
1	38.16992497	3.371088E-012	1.696109E-011	1	0.000000E+000
1	38.17016342	1.696109E-011	3.371088E-012	0	0.000000E+000
1	38.17220818	3.371088E-012	1.696109E-011	1	0.000000E+000
1	38.17225688	1.696109E-011	3.371088E-012	0	0.000000E+000
1	38.17325289	3.371088E-012	1.696109E-011	1	0.000000E+000
1	38.17372396	1.696109E-011	3.371088E-012	0	0.000000E+000
1	38.17770476	3.371088E-012	1.696109E-011	1	0.000000E+000
1	38.17795818	1.696109E-011	3.371088E-012	0	0.000000E+000
1	38.17876488	3.371088E-012	1.696109E-011	1	0.000000E+000
1	38.17898003	1.696109E-011	3.371088E-012	0	0.000000E+000
1	45.00096611	3.263240E-012	1.685324E-011	1	0.000000E+000
1	45.00116269	1.685324E-011	3.263240E-012	0	0.000000E+000
1	45.00139266	3.263240E-012	1.685324E-011	1	0.000000E+000
1	45.00149797	1.685324E-011	3.263240E-012	0	0.000000E+000
1	45.00444499	3.263240E-012	1.685324E-011	1	0.000000E+000
1	45.00459573	1.685324E-011	3.263240E-012	0	0.000000E+000
1	45.00561469	3.263240E-012	1.685324E-011	1	0.000000E+000
1	45.00583544	1.685324E-011	3.263240E-012	0	0.000000E+000
1	45.00601214	3.263240E-012	1.685324E-011	1	0.000000E+000
1	45.00608241	1.685324E-011	3.263240E-012	0	0.000000E+000
1	45.00949345	3.263240E-012	1.685324E-011	1	0.000000E+000
1	45.01013698	1.685324E-011	3.263240E-012	0	0.000000E+000
1	45.01025667	3.263240E-012	1.685324E-011	1	0.000000E+000
1	45.01029489	1.685324E-011	3.263240E-012	0	0.000000E+000
1	45.01088885	3.263240E-012	1.685324E-011	1	0.000000E+000
1	45.01116526	1.685324E-011	3.263240E-012	0	0.000000E+000
1	45.01204130	3.263240E-012	1.685324E-011	1	0.000000E+000
1	45.01232765	1.685324E-011	3.263240E-012	0	0.000000E+000
1	45.01235339	3.263240E-012	1.685324E-011	1	0.000000E+000
1	45.01323325	1.685324E-011	3.263240E-012	0	0.000000E+000
1	45.01331984	3.263240E-012	1.685324E-011	1	0.000000E+000
1	45.01357842	1.685324E-011	3.263240E-012	0	0.000000E+000
1	45.01407498	3.263240E-012	1.685324E-011	1	0.000000E+000
1	45.01419186	1.685324E-011	3.263240E-012	0	0.000000E+000
1	45.01468179	3.263240E-012	1.685324E-011	1	0.000000E+000
1	45.01469330	1.685324E-011	3.263240E-012	0	0.000000E+000
1	45.01715878	3.263240E-012	1.685324E-011	1	0.000000E+000
1	45.01728813	1.685324E-011	3.263240E-012	0	0.000000E+000
1	45.01797980	3.263240E-012	1.685324E-011	1	0.000000E+000
1	45.01808843	1.685324E-011	3.263240E-012	0	0.000000E+000
1	45.01872591	3.263240E-012	1.685324E-011	1	0.000000E+000
1	45.01887978	1.685324E-011	3.263240E-012	0	0.000000E+000
1	45.01975500	3.263240E-012	1.685324E-011	1	0.000000E+000
1	45.01977202	1.685324E-011	3.263240E-012	0	0.000000E+000
1	45.01996556	3.263240E-012	1.685324E-011	1	0.000000E+000
1	45.02009261	1.685324E-011	3.263240E-012	0	0.000000E+000
1	45.02134866	3.263240E-012	1.685324E-011	1	0.000000E+000
1	45.02187006	1.685324E-011	3.263240E-012	0	0.000000E+000
1	45.02236685	3.263240E-012	1.685324E-011	1	0.000000E+000
1	45.02249564	1.685324E-011	3.263240E-012	0	0.000000E+000
1	45.02285760	3.263240E-012	1.685324E-011	1	0.000000E+000
1	45.02317197	1.685324E-011	3.263240E-012	0	0.000000E+000
1	45.02376139	3.263240E-012	1.685324E-011	1	0.000000E+000
1	45.02408054	1.685324E-011	3.263240E-012	0	0.000000E+000
1	45.02483337	3.263240E-012	1.685324E-011	1	0.000000E+000
1	45.02530804	1.685324E-011	3.263240E-012	0	0.000000E+000
1	45.02542621	3.263240E-012	1.685324E-011	1	0.000000E+000
1	45.02547895	1.685324E-011	3.263240E-012	0	0.000000E+000
1	45.02618528	3.263240E-012	1.685324E-011	1	0.000000E+000
1	45.02638657	1.685324E-011	3.263240E-012	0	0.000000E+000
1	45.02937226	3.263240E-012	1.685324E-011	1	0.000000E+000
1	45.02942635	1.685324E-011	3.263240E-012	0	0.000000E+000
1	45.02984052	3.263240E-012	1.685324E-011	1	0.000000E+000
1	45.02991010	1.685324E-011	3.263240E-012	0	0.000000E+000
1	45.03466750	3.263240E-012	1.685324E-011	1	0.000000E+000
1	45.03473221	1.685324E-011	3.263240E-012	0	0.000000E+000
1	45.03587335	3.263240E-012	1.685324E-011	1	0.000000E+000
1	45.03592067	1.685324E-011	3.263240E-012	0	0.000000E+000
1	45.03595097	3.263240E-012	1.685324E-011	1	0.000000E+000
1	45.03631237	1.685324E-011	3.263240E-012	0	0.000000E+000
1	48.37109701	3.131279E-012	1.672128E-011	1	0.000000E+000
1	48.37195109	1.672128E-011	3.131279E-012	0	0.000000E+000
1	48.37267625	3.131279E-012	1.672128E-011	1	0.000000E+000
1	48.37278160	1.672128E-011	3.131279E-012	0	0.000000E+000
1	48.37368624	3.131279E-012	1.672128E-011	1	0.000000E+000
1	48.37376513	1.672128E-011	3.131279E-012	0	0.000000E+000
1	48.37382063	3.131279E-012	1.672128E-011	1	0.000000E+000
1	48.37421250	1.672128E-011	3.131279E-012	0	0.000000E+000
1	49.16581063	3.327111E-012	1.691711E-011	1	0.000000E+000
1	49.16615498	1.691711E-011	3.327111E-012	0	0.000000E+000
1	49.16638096	3.327111E-012	1.691711E-011	1	0.000000E+000
1	49.16640198	1.691711E-011	3.327111E-012	0	0.000000E+000
1	49.17151915	3.327111E-012	1.691711E-011	1	0.000000E+000
1	49.17157785	1.691711E-011	3.327111E-012	0	0.000000E+000
1	49.17219320	3.327111E-012	1.691711E-011	1	0.000000E+000
1	49.17228132	1.691711E-011	3.327111E-012	0	0.000000E+000
1	49.17404334	3.327111E-012	1.691711E-011	1	0.000000E+000
1	49.17412430	1.691711E-011	3.327111E-012	0	0.000000E+000
1	49.17428199	3.327111E-012	1.691711E-011	1	0.000000E+000
1	49.17508467	1.691711E-011	3.327111E-012	0	0.000000E+000
1	49.17545339	3.327111E-012	1.691711E-011	1	0.000000E+000
1	49.17552853	1.691711E-011	3.327111E-012	0	0.000000E+000
1	49.17598558	3.327111E-012	1.691711E-011	1	0.000000E+000
1	49.17634103	1.691711E-011	3.327111E-012	0	0.000000E+000
1	49.47898182	3.310536E-012	1.690054E-011	1	0.000000E+000
1	49.47942116	1.690054E-011	3.310536E-012	0	0.000000E+000
1	49.47968463	3.310536E-012	1.690054E-011	1	0.000000E+000
1	49.47980341	1.690054E-011	3.310536E-012	0	0.000000E+000
1	59.13507010	3.034155E-012	1.662416E-011	1	0.000000E+000
1	59.13656242	1.662416E-011	3.034155E-012	0	0.000000E+000
1	59.13659521	3.034155E-012	1.662416E-011	1	0.000000E+000
1	59.13675468	1.662416E-011	3.034155E-012	0	0.000000E+000
1	59.13708673	3.034155E-012	1.662416E-011	1	0.000000E+000
1	59.13725405	1.662416E-011	3.034155E-012	0	0.000000E+000
1	59.13727711	3.034155E-012	1.662416E-011	1	0.000000E+000
1	59.13778446	1.662416E-011	3.034155E-012	0	0.000000E+000
1	59.14183940	3.034155E-012	1.662416E-011	1	0.000000E+000
1	59.14254955	1.662416E-011	3.034155E-012	0	0.000000E+000
1	59.14265700	3.034155E-012	1.662416E-011	1	0.000000E+000
1	59.14282796	1.662416E-011	3.034155E-012	0	0.000000E+000
1	59.14516803	3.034155E-012	1.662416E-011	1	0.000000E+000
1	59.14529790	1.662416E-011	3.034155E-012	0	0.000000E+000
1	59.14623820	3.034155E-012	1.662416E-011	1	0.000000E+000
1	59.14627218	1.662416E-011	3.034155E-012	0	0.000000E+000
1	59.14774612	3.034155E-012	1.662416E-011	1	0.000000E+000
1	59.14788671	1.662416E-011	3.034155E-012	0	0.000000E+000
1	59.14926180	3.034155E-012	1.662416E-011	1	0.000000E+000
1	59.14930298	1.662416E-011	3.034155E-012	0	0.000000E+000
1	59.14953004	3.034155E-012	1.662416E-011	1	0.000000E+000
1	59.15020452	1.662416E-011	3.034155E-012	0	0.000000E+000
1	59.15187289	3.034155E-012	1.662416E-011	1	0.000000E+000
1	59.15189617	1.662416E-011	3.034155E-012	0	0.000000E+000
1	59.15249213	3.034155E-012	1.662416E-011	1	0.000000E+000
1	59.15252188	1.662416E-011	3.034155E-012	0	0.000000E+000
1	59.15315325	3.034155E-012	1.662416E-011	1	0.000000E+000
1	59.15328086	1.662416E-011	3.034155E-012	0	0.000000E+000
1	59.15450461	3.034155E-012	1.662416E-011	1	0.000000E+000
1	59.15458792	1.662416E-011	3.034155E-012	0	0.000000E+000
1	59.15711729	3.034155E-012	1.662416E-011	1	0.000000E+000
1	59.15713024	1.662416E-011	3.034155E-012	0	0.000000E+000
1	59.15765150	3.034155E-012	1.662416E-011	1	0.000000E+000
1	59.15810259	1.662416E-011	3.034155E-012	0	0.000000E+000
1	59.15860837	3.034155E-012	1.662416E-011	1	0.000000E+000
1	59.15868147	1.662416E-011	3.034155E-012	0	0.000000E+000
1	59.15870951	3.034155E-012	1.662416E-011	1	0.000000E+000
1	59.15899461	1.662416E-011	3.034155E-012	0	0.000000E+000
1	59.16000032	3.034155E-012	1.662416E-011	1	0.000000E+000
1	59.16029360	1.662416E-011	3.034155E-012	0	0.000000E+000
1	59.16114509	3.034155E-012	1.662416E-011	1	0.000000E+000
1	59.16146564	1.662416E-011	3.034155E-012	0	0.000000E+000
1	59.16186667	3.034155E-012	1.662416E-011	1	0.000000E+000
1	59.16198640	1.662416E-011	3.034155E-012	0	0.000000E+000
1	59.16218451	3.034155E-012	1.662416E-011	1	0.000000E+000
1	59.16234740	1.662416E-011	3.034155E-012	0	0.000000E+000
1	59.16329040	3.034155E-012	1.662416E-011	1	0.000000E+000
1	59.16357048	1.662416E-011	3.034155E-012	0	0.000000E+000
1	59.16859732	3.034155E-012	1.662416E-011	1	0.000000E+000
1	59.16880924	1.662416E-011	3.034155E-012	0	0.000000E+000
1	59.16979011	3.034155E-012	1.662416E-011	1	0.000000E+000
1	59.17041493	1.662416E-011	3.034155E-012	0	0.000000E+000
1	59.17311174	3.034155E-012	1.662416E-011	1	0.000000E+000
1	59.17315048	1.662416E-011	3.034155E-012	0	0.000000E+000
1	59.17408376	3.034155E-012	1.662416E-011	1	0.000000E+000
1	59.17413157	1.662416E-011	3.034155E-012	0	0.000000E+000
1	59.17449769	3.034155E-012	1.662416E-011	1	0.000000E+000
1	59.17468386	1.662416E-011	3.034155E-012	0	0.000000E+000
1	59.17472481	3.034155E-012	1.662416E-011	1	0.000000E+000
1	59.17488539	1.662416E-011	3.034155E-012	0	0.000000E+000
1	59.17568430	3.034155E-012	1.662416E-011	1	0.000000E+000
1	59.17570277	1.662416E-011	3.034155E-012	0	0.000000E+000
1	59.17661730	3.034155E-012	1.662416E-011	1	0.000000E+000
1	59.17681665	1.662416E-011	3.034155E-012	0	0.000000E+000
1	59.17743837	3.034155E-012	1.662416E-011	1	0.000000E+000
1	59.17769910	1.662416E-011	3.034155E-012	0	0.000000E+000
1	59.17820330	3.034155E-012	1.662416E-011	1	0.000000E+000
1	59.17821811	1.662416E-011	3.034155E-012	0	0.000000E+000
1	59.18108950	3.034155E-012	1.662416E-011	1	0.000000E+000
1	59.18129959	1.662416E-011	3.034155E-012	0	0.000000E+000
1	59.18464245	3.034155E-012	1.662416E-011	1	0.000000E+000
1	59.18468638	1.662416E-011	3.034155E-012	0	0.000000E+000
1	59.18477707	3.034155E-012	1.662416E-011	1	0.000000E+000
1	59.18516450	1.662416E-011	3.034155E-012	0	0.000000E+000
1	59.18542362	3.034155E-012	1.662416E-011	1	0.000000E+000
1	59.18545075	1.662416E-011	3.034155E-012	0	0.000000E+000
1	59.18670110	3.034155E-012	1.662416E-011	1	0.000000E+000
1	59.18673995	1.662416E-011	3.034155E-012	0	0.000000E+000
1	59.19530947	3.034155E-012	1.662416E-011	1	0.000000E+000
1	59.19539054	1.662416E-011	3.034155E-012	0	0.000000E+000
1	59.19649947	3.034155E-012	1.662416E-011	1	0.000000E+000
1	59.19713701	1.662416E-011	3.034155E-012	0	0.000000E+000
1	59.19766837	3.034155E-012	1.662416E-011	1	0.000000E+000
1	59.19778535	1.662416E-011	3.034155E-012	0	0.000000E+000
1	59.20139964	3.034155E-012	1.662416E-011	1	0.000000E+000
1	59.20142739	1.662416E-011	3.034155E-012	0	0.000000E+000
1	59.43689632	3.065431E-012	1.665543E-011	1	0.000000E+000
1	59.43724153	1.665543E-011	3.065431E-012	0	0.000000E+000
1	59.43948452	3.065431E-012	1.665543E-011	1	0.000000E+000
1	59.43989809	1.665543E-011	3.065431E-012	0	0.000000E+000
1	59.44159780	3.065431E-012	1.665543E-011	1	0.000000E+000
1	59.44170259	1.665543E-011	3.065431E-012	0	0.000000E+000
1	59.44178588	3.065431E-012	1.665543E-011	1	0.000000E+000
1	59.44201314	1.665543E-011	3.065431E-012	0	0.000000E+000
1	59.44386793	3.065431E-012	1.665543E-011	1	0.000000E+000
1	59.44404111	1.665543E-011	3.065431E-012	0	0.000000E+000
1	59.44409682	3.065431E-012	1.665543E-011	1	0.000000E+000
1	59.44435031	1.665543E-011	3.065431E-012	0	0.000000E+000
1	59.44479746	3.065431E-012	1.665543E-011	1	0.000000E+000
1	59.44493751	1.665543E-011	3.065431E-012	0	0.000000E+000
1	59.45026679	3.065431E-012	1.665543E-011	1	0.000000E+000
1	59.45046757	1.665543E-011	3.065431E-012	0	0.000000E+000
1	59.45283309	3.065431E-012	1.665543E-011	1	0.000000E+000
1	59.45296577	1.665543E-011	3.065431E-012	0	0.000000E+000
1	59.45827320	3.065431E-012	1.665543E-011	1	0.000000E+000
1	59.45836222	1.665543E-011	3.065431E-012	0	0.000000E+000
1	59.45838622	3.065431E-012	1.665543E-011	1	0.000000E+000
1	59.45840371	1.665543E-011	3.065431E-012	0	0.000000E+000
1	59.45896370	3.065431E-012	1.665543E-011	1	0.000000E+000
1	59.45972739	1.665543E-011	3.065431E-012	0	0.000000E+000
1	59.45982952	3.065431E-012	1.665543E-011	1	0.000000E+000
1	59.45983437	1.665543E-011	3.065431E-012	0	0.000000E+000
1	59.46107586	3.065431E-012	1.665543E-011	1	0.000000E+000
1	59.46137018	1.665543E-011	3.065431E-012	0	0.000000E+000
1	59.46600404	3.065431E-012	1.665543E-011	1	0.000000E+000
1	59.46611960	1.665543E-011	3.065431E-012	0	0.000000E+000
1	59.46758633	3.065431E-012	1.665543E-011	1	0.000000E+000
1	59.46763541	1.665543E-011	3.065431E-012	0	0.000000E+000
1	59.47063388	3.065431E-012	1.665543E-011	1	0.000000E+000
1	59.47074067	1.665543E-011	3.065431E-012	0	0.000000E+000
1	59.47399741	3.065431E-012	1.665543E-011	1	0.000000E+000
1	59.47407358	1.665543E-011	3.065431E-012	0	0.000000E+000
1	59.47410233	3.065431E-012	1.665543E-011	1	0.000000E+000
1	59.47439726	1.665543E-011	3.065431E-012	0	0.000000E+000
1	59.47474646	3.065431E-012	1.665543E-011	1	0.000000E+000
1	59.47478165	1.665543E-011	3.065431E-012	0	0.000000E+000
1	59.47611265	3.065431E-012	1.665543E-011	1	0.000000E+000
1	59.47631551	1.665543E-011	3.065431E-012	0	0.000000E+000
1	59.47771488	3.065431E-012	1.665543E-011	1	0.000000E+000
1	59.47816113	1.665543E-011	3.065431E-012	0	0.000000E+000
1	59.48061378	3.065431E-012	1.665543E-011	1	0.000000E+000
1	59.48072550	1.665543E-011	3.065431E-012	0	0.000000E+000
1	59.48235176	3.065431E-012	1.665543E-011	1	0.000000E+000
1	59.48264655	1.665543E-011	3.065431E-012	0	0.000000E+000
1	59.48267028	3.065431E-012	1.665543E-011	1	0.000000E+000
1	59.48336434	1.665543E-011	3.065431E-012	0	0.000000E+000
1	59.48478414	3.065431E-012	1.665543E-011	1	0.000000E+000
1	59.48513385	1.665543E-011	3.065431E-012	0	0.000000E+000
1	59.48704760	3.065431E-012	1.665543E-011	1	0.000000E+000
1	59.48713896	1.665543E-011	3.065431E-012	0	0.000000E+000
1	59.48725663	3.065431E-012	1.665543E-011	1	0.000000E+000
1	59.48731324	1.665543E-011	3.065431E-012	0	0.000000E+000
1	59.48775581	3.065431E-012	1.665543E-011	1	0.000000E+000
1	59.48779100	1.665543E-011	3.065431E-012	0	0.000000E+000
1	59.48783597	3.065431E-012	1.665543E-011	1	0.000000E+000
1	59.48785762	1.665543E-011	3.065431E-012	0	0.000000E+000
1	59.48842567	3.065431E-012	1.665543E-011	1	0.000000E+000
1	59.48846559	1.665543E-011	3.065431E-012	0	0.000000E+000
1	59.49370278	3.065431E-012	1.665543E-011	1	0.000000E+000
1	59.49388876	1.665543E-011	3.065431E-012	0	0.000000E+000
1	59.49740157	3.065431E-012	1.665543E-011	1	0.000000E+000
1	59.49741868	1.665543E-011	3.065431E-012	0	0.000000E+000
1	59.49797591	3.065431E-012	1.665543E-011	1	0.000000E+000
1	59.49805588	1.665543E-011	3.065431E-012	0	0.000000E+000
1	59.50323474	3.065431E-012	1.665543E-011	1	0.000000E+000
1	59.50324913	1.665543E-011	3.065431E-012	0	0.000000E+000
1	59.50940753	3.065431E-012	1.665543E-011	1	0.000000E+000
1	59.50954243	1.665543E-011	3.065431E-012	0	0.000000E+000
1	59.51078501	3.065431E-012	1.665543E-011	1	0.000000E+000
1	59.51079004	1.665543E-011	3.065431E-012	0	0.000000E+000
1	59.51082929	3.065431E-012	1.665543E-011	1	0.000000E+000
1	59.51095779	1.665543E-011	3.065431E-012	0	0.000000E+000
1	59.51535593	3.065431E-012	1.665543E-011	1	0.000000E+000
1	59.51558679	1.665543E-011	3.065431E-012	0	0.000000E+000
1	59.51845134	3.065431E-012	1.665543E-011	1	0.000000E+000
1	59.51846775	1.665543E-011	3.065431E-012	0	0.000000E+000
1	59.51918186	3.065431E-012	1.665543E-011	1	0.000000E+000
1	59.51921599	1.665543E-011	3.065431E-012	0	0.000000E+000
1	59.52000305	3.065431E-012	1.665543E-011	1	0.000000E+000
1	59.52003792	1.665543E-011	3.065431E-012	0	0.000000E+000
1	59.52007061	3.065431E-012	1.665543E-011	1	0.000000E+000
1	59.52023511	1.665543E-011	3.065431E-012	0	0.000000E+000
1	59.52063809	3.065431E-012	1.665543E-011	1	0.000000E+000
1	59.52112602	1.665543E-011	3.065431E-012	0	0.000000E+000
1	59.52300944	3.065431E-012	1.665543E-011	1	0.000000E+000
1	59.52327172	1.665543E-011	3.065431E-012	0	0.000000E+000
1	59.52460297	3.065431E-012	1.665543E-011	1	0.000000E+000
1	59.52476206	1.665543E-011	3.065431E-012	0	0.000000E+000
1	59.52636272	3.065431E-012	1.665543E-011	1	0.000000E+000
1	59.52695328	1.665543E-011	3.065431E-012	0	0.000000E+000
1	59.52864503	3.065431E-012	1.665543E-011	1	0.000000E+000
1	59.52877123	1.665543E-011	3.065431E-012	0	0.000000E+000
1	59.52918556	3.065431E-012	1.665543E-011	1	0.000000E+000
1	59.52969892	1.665543E-011	3.065431E-012	0	0.000000E+000
1	59.52970217	3.065431E-012	1.665543E-011	1	0.000000E+000
1	59.52974759	1.665543E-011	3.065431E-012	0	0.000000E+000
1	59.53405543	3.065431E-012	1.665543E-011	1	0.000000E+000
1	59.53458481	1.665543E-011	3.065431E-012	0	0.000000E+000
1	59.53542568	3.065431E-012	1.665543E-011	1	0.000000E+000
1	59.53567018	1.665543E-011	3.065431E-012	0	0.000000E+000
1	59.53720447	3.065431E-012	1.665543E-011	1	0.000000E+000
1	59.53739163	1.665543E-011	3.065431E-012	0	0.000000E+000
1	59.53917800	3.065431E-012	1.665543E-011	1	0.000000E+000
1	59.53921752	1.665543E-011	3.065431E-012	0	0.000000E+000
1	59.54017801	3.065431E-012	1.665543E-011	1	0.000000E+000
1	59.54035698	1.665543E-011	3.065431E-012	0	0.000000E+000
1	59.54164737	3.065431E-012	1.665543E-011	1	0.000000E+000
1	59.54176700	1.665543E-011	3.065431E-012	0	0.000000E+000
1	59.54405974	3.065431E-012	1.665543E-011	1	0.000000E+000
1	59.54427921	1.665543E-011	3.065431E-012	0	0.000000E+000
1	59.54669083	3.065431E-012	1.665543E-011	1	0.000000E+000
1	59.54679371	1.665543E-011	3.065431E-012	0	0.000000E+000
1	59.54788196	3.065431E-012	1.665543E-011	1	0.000000E+000
1	59.54791929	1.665543E-011	3.065431E-012	0	0.000000E+000
1	59.54899485	3.065431E-012	1.665543E-011	1	0.000000E+000
1	59.54939314	1.665543E-011	3.065431E-012	0	0.000000E+000
1	59.54940226	3.065431E-012	1.665543E-011	1	0.000000E+000
1	59.54954996	1.665543E-011	3.065431E-012	0	0.000000E+000
1	59.55395509	3.065431E-012	1.665543E-011	1	0.000000E+000
1	59.55398253	1.665543E-011	3.065431E-012	0	0.000000E+000
1	59.55525843	3.065431E-012	1.665543E-011	1	0.000000E+000
1	59.55527791	1.665543E-011	3.065431E-012	0	0.000000E+000
1	59.55845773	3.065431E-012	1.665543E-011	1	0.000000E+000
1	59.55872651	1.665543E-011	3.065431E-012	0	0.000000E+000
1	59.55891964	3.065431E-012	1.665543E-011	1	0.000000E+000
1	59.55938009	1.665543E-011	3.065431E-012	0	0.000000E+000
1	59.56549307	3.065431E-012	1.665543E-011	1	0.000000E+000
1	59.56564547	1.665543E-011	3.065431E-012	0	0.000000E+000
1	59.56679487	3.065431E-012	1.665543E-011	1	0.000000E+000
1	59.56759519	1.665543E-011	3.065431E-012	0	0.000000E+000
1	59.56783715	3.065431E-012	1.665543E-011	1	0.000000E+000
1	59.56787039	1.665543E-011	3.065431E-012	0	0.000000E+000
1	59.56830883	3.065431E-012	1.665543E-011	1	0.000000E+000
1	59.56848586	1.665543E-011	3.065431E-012	0	0.000000E+000
1	59.56861602	3.065431E-012	1.665543E-011	1	0.000000E+000
1	59.56890674	1.665543E-011	3.065431E-012	0	0.000000E+000
1	59.56915466	3.065431E-012	1.665543E-011	1	0.000000E+000
1	59.57029930	1.665543E-011	3.065431E-012	0	0.000000E+000
1	59.57334821	3.065431E-012	1.665543E-011	1	0.000000E+000
1	59.57337670	1.665543E-011	3.065431E-012	0	0.000000E+000
1	59.57348230	3.065431E-012	1.665543E-011	1	0.000000E+000
1	59.57382836	1.665543E-011	3.065431E-012	0	0.000000E+000
1	59.57982334	3.065431E-012	1.665543E-011	1	0.000000E+000
1	59.57986966	1.665543E-011	3.065431E-012	0	0.000000E+000
1	59.58037889	3.065431E-012	1.665543E-011	1	0.000000E+000
1	59.58090865	1.665543E-011	3.065431E-012	0	0.000000E+000
1	59.58424939	3.065431E-012	1.665543E-011	1	0.000000E+000
1	59.58454811	1.665543E-011	3.065431E-012	0	0.000000E+000
1	59.58459940	3.065431E-012	1.665543E-011	1	0.000000E+000
1	59.58496441	1.665543E-011	3.065431E-012	0	0.000000E+000
1	59.58522646	3.065431E-012	1.665543E-011	1	0.000000E+000
1	59.58661142	1.665543E-011	3.065431E-012	0	0.000000E+000
1	59.58878509	3.065431E-012	1.665543E-011	1	0.000000E+000
1	59.58970053	1.665543E-011	3.065431E-012	0	0.000000E+000
1	59.58984816	3.065431E-012	1.665543E-011	1	0.000000E+000
1	59.59000535	1.665543E-011	3.065431E-012	0	0.000000E+000
1	59.59283267	3.065431E-012	1.665543E-011	1	0.000000E+000
1	59.59326940	1.665543E-011	3.065431E-012	0	0.000000E+000
1	59.59506834	3.065431E-012	1.665543E-011	1	0.000000E+000
1	59.59531221	1.665543E-011	3.065431E-012	0	0.000000E+000
1	59.59732754	3.065431E-012	1.665543E-011	1	0.000000E+000
1	59.59774587	1.665543E-011	3.065431E-012	0	0.000000E+000
1	59.60012552	3.065431E-012	1.665543E-011	1	0.000000E+000
1	59.60026969	1.665543E-011	3.065431E-012	0	0.000000E+000
1	59.60396183	3.065431E-012	1.665543E-011	1	0.000000E+000
1	59.60399807	1.665543E-011	3.065431E-012	0	0.000000E+000
1	59.60404286	3.065431E-012	1.665543E-011	1	0.000000E+000
1	59.60436291	1.665543E-011	3.065431E-012	0	0.000000E+000
1	59.60548618	3.065431E-012	1.665543E-011	1	0.000000E+000
1	59.60557391	1.665543E-011	3.065431E-012	0	0.000000E+000
1	59.60580452	3.065431E-012	1.665543E-011	1	0.000000E+000
1	59.60582794	1.665543E-011	3.065431E-012	0	0.000000E+000
1	59.60610708	3.065431E-012	1.665543E-011	1	0.000000E+000
1	59.60625111	1.665543E-011	3.065431E-012	0	0.000000E+000
1	59.60706537	3.065431E-012	1.665543E-011	1	0.000000E+000
1	59.60740425	1.665543E-011	3.065431E-012	0	0.000000E+000
1	59.61305534	3.065431E-012	1.665543E-011	1	0.000000E+000
1	59.61309135	1.665543E-011	3.065431E-012	0	0.000000E+000
1	59.61418994	3.065431E-012	1.665543E-011	1	0.000000E+000
1	59.61451983	1.665543E-011	3.065431E-012	0	0.000000E+000
1	59.61453095	3.065431E-012	1.665543E-011	1	0.000000E+000
1	59.61489795	1.665543E-011	3.065431E-012	0	0.000000E+000
1	59.61502782	3.065431E-012	1.665543E-011	1	0.000000E+000
1	59.61524810	1.665543E-011	3.065431E-012	0	0.000000E+000
1	59.61641763	3.065431E-012	1.665543E-011	1	0.000000E+000
1	59.61657730	1.665543E-011	3.065431E-012	0	0.000000E+000
1	59.61786692	3.065431E-012	1.665543E-011	1	0.000000E+000
1	59.61826357	1.665543E-011	3.065431E-012	0	0.000000E+000
1	59.61837462	3.065431E-012	1.665543E-011	1	0.000000E+000
1	59.61861391	1.665543E-011	3.065431E-012	0	0.000000E+000
1	59.62159832	3.065431E-012	1.665543E-011	1	0.000000E+000
1	59.62161711	1.665543E-011	3.065431E-012	0	0.000000E+000
1	59.62236588	3.065431E-012	1.665543E-011	1	0.000000E+000
1	59.62241353	1.665543E-011	3.065431E-012	0	0.000000E+000
1	59.62300396	3.065431E-012	1.665543E-011	1	0.000000E+000
1	59.62318534	1.665543E-011	3.065431E-012	0	0.000000E+000
1	59.62492736	3.065431E-012	1.665543E-011	1	0.000000E+000
1	59.62531009	1.665543E-011	3.065431E-012	0	0.000000E+000
1	59.62558208	3.065431E-012	1.665543E-011	1	0.000000E+000
1	59.62638504	1.665543E-011	3.065431E-012	0	0.000000E+000
1	59.62659191	3.065431E-012	1.665543E-011	1	0.000000E+000
1	59.62661117	1.665543E-011	3.065431E-012	0	0.000000E+000
1	59.62682292	3.065431E-012	1.665543E-011	1	0.000000E+000
1	59.62687924	1.665543E-011	3.065431E-012	0	0.000000E+000
1	59.62742321	3.065431E-012	1.665543E-011	1	0.000000E+000
1	59.62869739	1.665543E-011	3.065431E-012	0	0.000000E+000
1	59.62884669	3.065431E-012	1.665543E-011	1	0.000000E+000
1	59.62898380	1.665543E-011	3.065431E-012	0	0.000000E+000
1	59.63629530	3.065431E-012	1.665543E-011	1	0.000000E+000
1	59.63640694	1.665543E-011	3.065431E-012	0	0.000000E+000
1	59.63827478	3.065431E-012	1.665543E-011	1	0.000000E+000
1	59.63845258	1.665543E-011	3.065431E-012	0	0.000000E+000
1	59.64484789	3.065431E-012	1.665543E-011	1	0.000000E+000
1	59.64497661	1.665543E-011	3.065431E-012	0	0.000000E+000
1	59.64600762	3.065431E-012	1.665543E-011	1	0.000000E+000
1	59.64608900	1.665543E-011	3.065431E-012	0	0.000000E+000
1	59.64696046	3.065431E-012	1.665543E-011	1	0.000000E+000
1	59.64704069	1.665543E-011	3.065431E-012	0	0.000000E+000
1	59.64854553	3.065431E-012	1.665543E-011	1	0.000000E+000
1	59.64893352	1.665543E-011	3.065431E-012	0	0.000000E+000
1	65.27874221	3.018576E-012	1.660858E-011	1	0.000000E+000
1	65.27879427	1.660858E-011	3.018576E-012	0	0.000000E+000
1	65.28356014	3.018576E-012	1.660858E-011	1	0.000000E+000
1	65.28408711	1.660858E-011	3.018576E-012	0	0.000000E+000
1	65.28429823	3.018576E-012	1.660858E-011	1	0.000000E+000
1	65.28442483	1.660858E-011	3.018576E-012	0	0.000000E+000
1	65.29346924	3.018576E-012	1.660858E-011	1	0.000000E+000
1	65.29360265	1.660858E-011	3.018576E-012	0	0.000000E+000
1	65.29386292	3.018576E-012	1.660858E-011	1	0.000000E+000
1	65.29412716	1.660858E-011	3.018576E-012	0	0.000000E+000
1	65.29415487	3.018576E-012	1.660858E-011	1	0.000000E+000
1	65.29419437	1.660858E-011	3.018576E-012	0	0.000000E+000
1	65.29642984	3.018576E-012	1.660858E-011	1	0.000000E+000
1	65.29647675	1.660858E-011	3.018576E-012	0	0.000000E+000
1	65.29992361	3.018576E-012	1.660858E-011	1	0.000000E+000
1	65.29994523	1.660858E-011	3.018576E-012	0	0.000000E+000
1	65.30066074	3.018576E-012	1.660858E-011	1	0.000000E+000
1	65.30085924	1.660858E-011	3.018576E-012	0	0.000000E+000
1	65.30087835	3.018576E-012	1.660858E-011	1	0.000000E+000
1	65.30091481	1.660858E-011	3.018576E-012	0	0.000000E+000
1	65.30093926	3.018576E-012	1.660858E-011	1	0.000000E+000
1	65.30128849	1.660858E-011	3.018576E-012	0	0.000000E+000
1	65.30491073	3.018576E-012	1.660858E-011	1	0.000000E+000
1	65.30500560	1.660858E-011	3.018576E-012	0	0.000000E+000
1	65.30919313	3.018576E-012	1.660858E-011	1	0.000000E+000
1	65.30929837	1.660858E-011	3.018576E-012	0	0.000000E+000
1	65.30931505	3.018576E-012	1.660858E-011	1	0.000000E+000
1	65.30946097	1.660858E-011	3.018576E-012	0	0.000000E+000
1	65.31007261	3.018576E-012	1.660858E-011	1	0.000000E+000
1	65.31090591	1.660858E-011	3.018576E-012	0	0.000000E+000
1	65.31156545	3.018576E-012	1.660858E-011	1	0.000000E+000
1	65.31228348	1.660858E-011	3.018576E-012	0	0.000000E+000
1	65.31571853	3.018576E-012	1.660858E-011	1	0.000000E+000
1	65.31597309	1.660858E-011	3.018576E-012	0	0.000000E+000
1	65.31674657	3.018576E-012	1.660858E-011	1	0.000000E+000
1	65.31675022	1.660858E-011	3.018576E-012	0	0.000000E+000
1	65.31692140	3.018576E-012	1.660858E-011	1	0.000000E+000
1	65.31734012	1.660858E-011	3.018576E-012	0	0.000000E+000
1	65.32026089	3.018576E-012	1.660858E-011	1	0.000000E+000
1	65.32031236	1.660858E-011	3.018576E-012	0	0.000000E+000
1	65.32100556	3.018576E-012	1.660858E-011	1	0.000000E+000
1	65.32102185	1.660858E-011	3.018576E-012	0	0.000000E+000
1	65.32104009	3.018576E-012	1.660858E-011	1	0.000000E+000
1	65.32126156	1.660858E-011	3.018576E-012	0	0.000000E+000
1	65.32211408	3.018576E-012	1.660858E-011	1	0.000000E+000
1	65.32223357	1.660858E-011	3.018576E-012	0	0.000000E+000
1	65.32237345	3.018576E-012	1.660858E-011	1	0.000000E+000
1	65.32306579	1.660858E-011	3.018576E-012	0	0.000000E+000
1	66.61621041	3.284332E-012	1.687433E-011	1	0.000000E+000
1	66.61628179	1.687433E-011	3.284332E-012	0	0.000000E+000
1	66.61652704	3.284332E-012	1.687433E-011	1	0.000000E+000
1	66.61663696	1.687433E-011	3.284332E-012	0	0.000000E+000
1	66.61786647	3.284332E-012	1.687433E-011	1	0.000000E+000
1	66.61802776	1.687433E-011	3.284332E-012	0	0.000000E+000
1	66.61805831	3.284332E-012	1.687433E-011	1	0.000000E+000
1	66.61824861	1.687433E-011	3.284332E-012	0	0.000000E+000
1	66.61837224	3.284332E-012	1.687433E-011	1	0.000000E+000
1	66.61842377	1.687433E-011	3.284332E-012	0	0.000000E+000
1	66.61864547	3.284332E-012	1.687433E-011	1	0.000000E+000
1	66.61885572	1.687433E-011	3.284332E-012	0	0.000000E+000
1	66.61963439	3.284332E-012	1.687433E-011	1	0.000000E+000
1	66.61997997	1.687433E-011	3.284332E-012	0	0.000000E+000
1	66.62134722	3.284332E-012	1.687433E-011	1	0.000000E+000
1	66.62136316	1.687433E-011	3.284332E-012	0	0.000000E+000
1	66.62190413	3.284332E-012	1.687433E-011	1	0.000000E+000
1	66.62250444	1.687433E-011	3.284332E-012	0	0.000000E+000
1	66.62251347	3.284332E-012	1.687433E-011	1	0.000000E+000
1	66.62283241	1.687433E-011	3.284332E-012	0	0.000000E+000
1	66.62492493	3.284332E-012	1.687433E-011	1	0.000000E+000
1	66.62504500	1.687433E-011	3.284332E-012	0	0.000000E+000
1	66.63055723	3.284332E-012	1.687433E-011	1	0.000000E+000
1	66.63073595	1.687433E-011	3.284332E-012	0	0.000000E+000
1	66.63465295	3.284332E-012	1.687433E-011	1	0.000000E+000
1	66.63473954	1.687433E-011	3.284332E-012	0	0.000000E+000
1	66.63514465	3.284332E-012	1.687433E-011	1	0.000000E+000
1	66.63517074	1.687433E-011	3.284332E-012	0	0.000000E+000
1	66.64441784	3.284332E-012	1.687433E-011	1	0.000000E+000
1	66.64446395	1.687433E-011	3.284332E-012	0	0.000000E+000
1	66.64738291	3.284332E-012	1.687433E-011	1	0.000000E+000
1	66.64753425	1.687433E-011	3.284332E-012	0	0.000000E+000
1	66.65107460	3.284332E-012	1.687433E-011	1	0.000000E+000
1	66.65148072	1.687433E-011	3.284332E-012	0	0.000000E+000
1	66.65238850	3.284332E-012	1.687433E-011	1	0.000000E+000
1	66.65257121	1.687433E-011	3.284332E-012	0	0.000000E+000
1	66.65431423	3.284332E-012	1.687433E-011	1	0.000000E+000
1	66.65446707	1.687433E-011	3.284332E-012	0	0.000000E+000
1	66.65474383	3.284332E-012	1.687433E-011	1	0.000000E+000
1	66.65601601	1.687433E-011	3.284332E-012	0	0.000000E+000
1	66.65987735	3.284332E-012	1.687433E-011	1	0.000000E+000
1	66.65990212	1.687433E-011	3.284332E-012	0	0.000000E+000
1	66.66016639	3.284332E-012	1.687433E-011	1	0.000000E+000
1	66.66038582	1.687433E-011	3.284332E-012	0	0.000000E+000
1	66.66221050	3.284332E-012	1.687433E-011	1	0.000000E+000
1	66.66266430	1.687433E-011	3.284332E-012	0	0.000000E+000
1	66.66333145	3.284332E-012	1.687433E-011	1	0.000000E+000
1	66.66339319	1.687433E-011	3.284332E-012	0	0.000000E+000
1	66.66510801	3.284332E-012	1.687433E-011	1	0.000000E+000
1	66.66535148	1.687433E-011	3.284332E-012	0	0.000000E+000
1	66.66929764	3.284332E-012	1.687433E-011	1	0.000000E+000
1	66.66940325	1.687433E-011	3.284332E-012	0	0.000000E+000
1	66.67212676	3.284332E-012	1.687433E-011	1	0.000000E+000
1	66.67214579	1.687433E-011	3.284332E-012	0	0.000000E+000
1	66.67216688	3.284332E-012	1.687433E-011	1	0.000000E+000
1	66.67224221	1.687433E-011	3.284332E-012	0	0.000000E+000
1	66.67233902	3.284332E-012	1.687433E-011	1	0.000000E+000
1	66.67259102	1.687433E-011	3.284332E-012	0	0.000000E+000
1	66.67261067	3.284332E-012	1.687433E-011	1	0.000000E+000
1	66.67266524	1.687433E-011	3.284332E-012	0	0.000000E+000
1	66.67684104	3.284332E-012	1.687433E-011	1	0.000000E+000
1	66.67728189	1.687433E-011	3.284332E-012	0	0.000000E+000
1	66.67847578	3.284332E-012	1.687433E-011	1	0.000000E+000
1	66.67881861	1.687433E-011	3.284332E-012	0	0.000000E+000
1	66.67899773	3.284332E-012	1.687433E-011	1	0.000000E+000
1	66.67935532	1.687433E-011	3.284332E-012	0	0.000000E+000
1	66.67940008	3.284332E-012	1.687433E-011	1	0.000000E+000
1	66.67971459	1.687433E-011	3.284332E-012	0	0.000000E+000
1	66.68448215	3.284332E-012	1.687433E-011	1	0.000000E+000
1	66.68468388	1.687433E-011	3.284332E-012	0	0.000000E+000
1	66.68490661	3.284332E-012	1.687433E-011	1	0.000000E+000
1	66.68496972	1.687433E-011	3.284332E-012	0	0.000000E+000
1	66.68501566	3.284332E-012	1.687433E-011	1	0.000000E+000
1	66.68536657	1.687433E-011	3.284332E-012	0	0.000000E+000
1	66.68673001	3.284332E-012	1.687433E-011	1	0.000000E+000
1	66.68698294	1.687433E-011	3.284332E-012	0	0.000000E+000
1	66.68911005	3.284332E-012	1.687433E-011	1	0.000000E+000
1	66.68915214	1.687433E-011	3.284332E-012	0	0.000000E+000
1	66.68940248	3.284332E-012	1.687433E-011	1	0.000000E+000
1	66.68961959	1.687433E-011	3.284332E-012	0	0.000000E+000
1	66.69090668	3.284332E-012	1.687433E-011	1	0.000000E+000
1	66.69092424	1.687433E-011	3.284332E-012	0	0.000000E+000
1	66.69282333	3.284332E-012	1.687433E-011	1	0.000000E+000
1	66.69317038	1.687433E-011	3.284332E-012	0	0.000000E+000
1	66.69352848	3.284332E-012	1.687433E-011	1	0.000000E+000
1	66.69409025	1.687433E-011	3.284332E-012	0	0.000000E+000
1	66.69498198	3.284332E-012	1.687433E-011	1	0.000000E+000
1	66.69501689	1.687433E-011	3.284332E-012	0	0.000000E+000
1	66.69522979	3.284332E-012	1.687433E-011	1	0.000000E+000
1	66.69569836	1.687433E-011	3.284332E-012	0	0.000000E+000
1	66.69796398	3.284332E-012	1.687433E-011	1	0.000000E+000
1	66.69826222	1.687433E-011	3.284332E-012	0	0.000000E+000
1	66.69829115	3.284332E-012	1.687433E-011	1	0.000000E+000
1	66.69847186	1.687433E-011	3.284332E-012	0	0.000000E+000
1	66.70067240	3.284332E-012	1.687433E-011	1	0.000000E+000
1	66.70130512	1.687433E-011	3.284332E-012	0	0.000000E+000
1	66.70546223	3.284332E-012	1.687433E-011	1	0.000000E+000
1	66.70549589	1.687433E-011	3.284332E-012	0	0.000000E+000
1	66.70632279	3.284332E-012	1.687433E-011	1	0.000000E+000
1	66.70642580	1.687433E-011	3.284332E-012	0	0.000000E+000
1	66.71169300	3.284332E-012	1.687433E-011	1	0.000000E+000
1	66.71173947	1.687433E-011	3.284332E-012	0	0.000000E+000
1	66.71313840	3.284332E-012	1.687433E-011	1	0.000000E+000
1	66.71367016	1.687433E-011	3.284332E-012	0	0.000000E+000
1	66.71683681	3.284332E-012	1.687433E-011	1	0.000000E+000
1	66.71694789	1.687433E-011	3.284332E-012	0	0.000000E+000
1	66.72226318	3.284332E-012	1.687433E-011	1	0.000000E+000
1	66.72244378	1.687433E-011	3.284332E-012	0	0.000000E+000
1	67.93518272	3.115702E-012	1.670570E-011	1	0.000000E+000
1	67.93557511	1.670570E-011	3.115702E-012	0	0.000000E+000
1	67.93723372	3.115702E-012	1.670570E-011	1	0.000000E+000
1	67.93756186	1.670570E-011	3.115702E-012	0	0.000000E+000
1	67.93788817	3.115702E-012	1.670570E-011	1	0.000000E+000
1	67.93790323	1.670570E-011	3.115702E-012	0	0.000000E+000
1	67.94089674	3.115702E-012	1.670570E-011	1	0.000000E+000
1	67.94130515	1.670570E-011	3.115702E-012	0	0.000000E+000
1	67.94371626	3.115702E-012	1.670570E-011	1	0.000000E+000
1	67.94381035	1.670570E-011	3.115702E-012	0	0.000000E+000
1	67.94492841	3.115702E-012	1.670570E-011	1	0.000000E+000
1	67.94498686	1.670570E-011	3.115702E-012	0	0.000000E+000
1	67.94565286	3.115702E-012	1.670570E-011	1	0.000000E+000
1	67.94579389	1.670570E-011	3.115702E-012	0	0.000000E+000
1	67.94719739	3.115702E-012	1.670570E-011	1	0.000000E+000
1	67.94745302	1.670570E-011	3.115702E-012	0	0.000000E+000
1	67.94817751	3.115702E-012	1.670570E-011	1	0.000000E+000
1	67.94949372	1.670570E-011	3.115702E-012	0	0.000000E+000
1	67.95029833	3.115702E-012	1.670570E-011	1	0.000000E+000
1	67.95035959	1.670570E-011	3.115702E-012	0	0.000000E+000
1	67.95054453	3.115702E-012	1.670570E-011	1	0.000000E+000
1	67.95076554	1.670570E-011	3.115702E-012	0	0.000000E+000
1	67.95392553	3.115702E-012	1.670570E-011	1	0.000000E+000
1	67.95431625	1.670570E-011	3.115702E-012	0	0.000000E+000
1	67.95492376	3.115702E-012	1.670570E-011	1	0.000000E+000
1	67.95513245	1.670570E-011	3.115702E-012	0	0.000000E+000
1	67.95513850	3.115702E-012	1.670570E-011	1	0.000000E+000
1	67.95573573	1.670570E-011	3.115702E-012	0	0.000000E+000
1	68.30168568	3.009103E-012	1.659910E-011	1	0.000000E+000
1	68.30199767	1.659910E-011	3.009103E-012	0	0.000000E+000
1	68.30200188	3.009103E-012	1.659910E-011	1	0.000000E+000
1	68.30219707	1.659910E-011	3.009103E-012	0	0.000000E+000
1	68.30224722	3.009103E-012	1.659910E-011	1	0.000000E+000
1	68.30259389	1.659910E-011	3.009103E-012	0	0.000000E+000
1	68.30330272	3.009103E-012	1.659910E-011	1	0.000000E+000
1	68.30383482	1.659910E-011	3.009103E-012	0	0.000000E+000
1	68.30396156	3.009103E-012	1.659910E-011	1	0.000000E+000
1	68.30398571	1.659910E-011	3.009103E-012	0	0.000000E+000
1	68.30490508	3.009103E-012	1.659910E-011	1	0.000000E+000
1	68.30496303	1.659910E-011	3.009103E-012	0	0.000000E+000
1	68.30737750	3.009103E-012	1.659910E-011	1	0.000000E+000
1	68.30742473	1.659910E-011	3.009103E-012	0	0.000000E+000
1	68.30744560	3.009103E-012	1.659910E-011	1	0.000000E+000
1	68.30773251	1.659910E-011	3.009103E-012	0	0.000000E+000
1	68.30821173	3.009103E-012	1.659910E-011	1	0.000000E+000
1	68.30826996	1.659910E-011	3.009103E-012	0	0.000000E+000
1	68.30871559	3.009103E-012	1.659910E-011	1	0.000000E+000
1	68.30874478	1.659910E-011	3.009103E-012	0	0.000000E+000
1	68.30980508	3.009103E-012	1.659910E-011	1	0.000000E+000
1	68.30983074	1.659910E-011	3.009103E-012	0	0.000000E+000
1	68.31006336	3.009103E-012	1.659910E-011	1	0.000000E+000
1	68.31048114	1.659910E-011	3.009103E-012	0	0.000000E+000
1	68.31103846	3.009103E-012	1.659910E-011	1	0.000000E+000
1	68.31169257	1.659910E-011	3.009103E-012	0	0.000000E+000
1	68.31208022	3.009103E-012	1.659910E-011	1	0.000000E+000
1	68.31228529	1.659910E-011	3.009103E-012	0	0.000000E+000
1	68.31697080	3.009103E-012	1.659910E-011	1	0.000000E+000
1	68.31705410	1.659910E-011	3.009103E-012	0	0.000000E+000
1	68.31820499	3.009103E-012	1.659910E-011	1	0.000000E+000
1	68.31834571	1.659910E-011	3.009103E-012	0	0.000000E+000
1	68.31968897	3.009103E-012	1.659910E-011	1	0.000000E+000
1	68.32023247	1.659910E-011	3.009103E-012	0	0.000000E+000
1	68.32053779	3.009103E-012	1.659910E-011	1	0.000000E+000
1	68.32084295	1.659910E-011	3.009103E-012	0	0.000000E+000
1	68.32351915	3.009103E-012	1.659910E-011	1	0.000000E+000
1	68.32358148	1.659910E-011	3.009103E-012	0	0.000000E+000
1	68.32537794	3.009103E-012	1.659910E-011	1	0.000000E+000
1	68.32551399	1.659910E-011	3.009103E-012	0	0.000000E+000
1	68.32984734	3.009103E-012	1.659910E-011	1	0.000000E+000
1	68.33045226	1.659910E-011	3.009103E-012	0	0.000000E+000
1	68.33231205	3.009103E-012	1.659910E-011	1	0.000000E+000
1	68.33255048	1.659910E-011	3.009103E-012	0	0.000000E+000
1	68.33359416	3.009103E-012	1.659910E-011	1	0.000000E+000
1	68.33384569	1.659910E-011	3.009103E-012	0	0.000000E+000
1	68.33518646	3.009103E-012	1.659910E-011	1	0.000000E+000
1	68.33572283	1.659910E-011	3.009103E-012	0	0.000000E+000
1	68.33721275	3.009103E-012	1.659910E-011	1	0.000000E+000
1	68.33731944	1.659910E-011	3.009103E-012	0	0.000000E+000
1	68.33756929	3.009103E-012	1.659910E-011	1	0.000000E+000
1	68.33762078	1.659910E-011	3.009103E-012	0	0.000000E+000
1	68.33764677	3.009103E-012	1.659910E-011	1	0.000000E+000
1	68.33794271	1.659910E-011	3.009103E-012	0	0.000000E+000
1	68.33831407	3.009103E-012	1.659910E-011	1	0.000000E+000
1	68.33922145	1.659910E-011	3.009103E-012	0	0.000000E+000
1	68.33990664	3.009103E-012	1.659910E-011	1	0.000000E+000
1	68.34001066	1.659910E-011	3.009103E-012	0	0.000000E+000
1	68.34073099	3.009103E-012	1.659910E-011	1	0.000000E+000
1	68.34104190	1.659910E-011	3.009103E-012	0	0.000000E+000
1	68.34276984	3.009103E-012	1.659910E-011	1	0.000000E+000
1	68.34285925	1.659910E-011	3.009103E-012	0	0.000000E+000
1	68.34461022	3.009103E-012	1.659910E-011	1	0.000000E+000
1	68.34473992	1.659910E-011	3.009103E-012	0	0.000000E+000
1	68.34539748	3.009103E-012	1.659910E-011	1	0.000000E+000
1	68.34546986	1.659910E-011	3.009103E-012	0	0.000000E+000
1	68.34551141	3.009103E-012	1.659910E-011	1	0.000000E+000
1	68.34626720	1.659910E-011	3.009103E-012	0	0.000000E+000
1	68.34751762	3.009103E-012	1.659910E-011	1	0.000000E+000
1	68.34764616	1.659910E-011	3.009103E-012	0	0.000000E+000
1	68.35069985	3.009103E-012	1.659910E-011	1	0.000000E+000
1	68.35089787	1.659910E-011	3.009103E-012	0	0.000000E+000
1	68.35095216	3.009103E-012	1.659910E-011	1	0.000000E+000
1	68.35124810	1.659910E-011	3.009103E-012	0	0.000000E+000
1	68.35223678	3.009103E-012	1.659910E-011	1	0.000000E+000
1	68.35239477	1.659910E-011	3.009103E-012	0	0.000000E+000
1	68.35243141	3.009103E-012	1.659910E-011	1	0.000000E+000
1	68.35245049	1.659910E-011	3.009103E-012	0	0.000000E+000
1	68.35392937	3.009103E-012	1.659910E-011	1	0.000000E+000
1	68.35406338	1.659910E-011	3.009103E-012	0	0.000000E+000
1	68.35431165	3.009103E-012	1.659910E-011	1	0.000000E+000
1	68.35457353	1.659910E-011	3.009103E-012	0	0.000000E+000
1	68.36063184	3.009103E-012	1.659910E-011	1	0.000000E+000
1	68.36067544	1.659910E-011	3.009103E-012	0	0.000000E+000
1	68.36636934	3.009103E-012	1.659910E-011	1	0.000000E+000
1	68.36664301	1.659910E-011	3.009103E-012	0	0.000000E+000
1	68.36669072	3.009103E-012	1.659910E-011	1	0.000000E+000
1	68.36680184	1.659910E-011	3.009103E-012	0	0.000000E+000
1	68.36687828	3.009103E-012	1.659910E-011	1	0.000000E+000
1	68.36701363	1.659910E-011	3.009103E-012	0	0.000000E+000
1	68.37539401	3.009103E-012	1.659910E-011	1	0.000000E+000
1	68.37583415	1.659910E-011	3.009103E-012	0	0.000000E+000
1	68.37588191	3.009103E-012	1.659910E-011	1	0.000000E+000
1	68.37599934	1.659910E-011	3.009103E-012	0	0.000000E+000
1	68.37714182	3.009103E-012	1.659910E-011	1	0.000000E+000
1	68.37720131	1.659910E-011	3.009103E-012	0	0.000000E+000
1	68.38132965	3.009103E-012	1.659910E-011	1	0.000000E+000
1	68.38133945	1.659910E-011	3.009103E-012	0	0.000000E+000
1	68.69850244	3.109451E-012	1.669945E-011	1	0.000000E+000
1	68.69869706	1.669945E-011	3.109451E-012	0	0.000000E+000
1	68.70142149	3.109451E-012	1.669945E-011	1	0.000000E+000
1	68.70151068	1.669945E-011	3.109451E-012	0	0.000000E+000
1	68.70400822	3.109451E-012	1.669945E-011	1	0.000000E+000
1	68.70405106	1.669945E-011	3.109451E-012	0	0.000000E+000
1	68.70784143	3.109451E-012	1.669945E-011	1	0.000000E+000
1	68.70798615	1.669945E-011	3.109451E-012	0	0.000000E+000
1	68.70836026	3.109451E-012	1.669945E-011	1	0.000000E+000
1	68.70842834	1.669945E-011	3.109451E-012	0	0.000000E+000
1	68.70990898	3.109451E-012	1.669945E-011	1	0.000000E+000
1	68.71011602	1.669945E-011	3.109451E-012	0	0.000000E+000
1	68.71179568	3.109451E-012	1.669945E-011	1	0.000000E+000
1	68.71224404	1.669945E-011	3.109451E-012	0	0.000000E+000
1	68.71312895	3.109451E-012	1.669945E-011	1	0.000000E+000
1	68.71317880	1.669945E-011	3.109451E-012	0	0.000000E+000
1	68.71349041	3.109451E-012	1.669945E-011	1	0.000000E+000
1	68.71352652	1.669945E-011	3.109451E-012	0	0.000000E+000
1	68.71436291	3.109451E-012	1.669945E-011	1	0.000000E+000
1	68.71446461	1.669945E-011	3.109451E-012	0	0.000000E+000
1	68.71529513	3.109451E-012	1.669945E-011	1	0.000000E+000
1	68.71561742	1.669945E-011	3.109451E-012	0	0.000000E+000
1	68.71590209	3.109451E-012	1.669945E-011	1	0.000000E+000
1	68.71596646	1.669945E-011	3.109451E-012	0	0.000000E+000
1	68.71744844	3.109451E-012	1.669945E-011	1	0.000000E+000
1	68.71809094	1.669945E-011	3.109451E-012	0	0.000000E+000
1	68.71816034	3.109451E-012	1.669945E-011	1	0.000000E+000
1	68.71852350	1.669945E-011	3.109451E-012	0	0.000000E+000
1	68.71909981	3.109451E-012	1.669945E-011	1	0.000000E+000
1	68.71912315	1.669945E-011	3.109451E-012	0	0.000000E+000
1	68.71950536	3.109451E-012	1.669945E-011	1	0.000000E+000
1	68.71984548	1.669945E-011	3.109451E-012	0	0.000000E+000
1	68.72056500	3.109451E-012	1.669945E-011	1	0.000000E+000
1	68.72060177	1.669945E-011	3.109451E-012	0	0.000000E+000
1	68.72473799	3.109451E-012	1.669945E-011	1	0.000000E+000
1	68.72530439	1.669945E-011	3.109451E-012	0	0.000000E+000
1	68.72630829	3.109451E-012	1.669945E-011	1	0.000000E+000
1	68.72635955	1.669945E-011	3.109451E-012	0	0.000000E+000
1	68.72772562	3.109451E-012	1.669945E-011	1	0.000000E+000
1	68.72782890	1.669945E-011	3.109451E-012	0	0.000000E+000
1	68.73109551	3.109451E-012	1.669945E-011	1	0.000000E+000
1	68.73146873	1.669945E-011	3.109451E-012	0	0.000000E+000
1	68.73801516	3.109451E-012	1.669945E-011	1	0.000000E+000
1	68.73873272	1.669945E-011	3.109451E-012	0	0.000000E+000
1	68.73918546	3.109451E-012	1.669945E-011	1	0.000000E+000
1	68.73926956	1.669945E-011	3.109451E-012	0	0.000000E+000
1	68.73932135	3.109451E-012	1.669945E-011	1	0.000000E+000
1	68.73941485	1.669945E-011	3.109451E-012	0	0.000000E+000
1	68.74228988	3.109451E-012	1.669945E-011	1	0.000000E+000
1	68.74240014	1.669945E-011	3.109451E-012	0	0.000000E+000
1	68.74733122	3.109451E-012	1.669945E-011	1	0.000000E+000
1	68.74765210	1.669945E-011	3.109451E-012	0	0.000000E+000
1	68.74767110	3.109451E-012	1.669945E-011	1	0.000000E+000
1	68.74782443	1.669945E-011	3.109451E-012	0	0.000000E+000
1	68.74882935	3.109451E-012	1.669945E-011	1	0.000000E+000
1	68.74902288	1.669945E-011	3.109451E-012	0	0.000000E+000
1	68.74992044	3.109451E-012	1.669945E-011	1	0.000000E+000
1	68.75031723	1.669945E-011	3.109451E-012	0	0.000000E+000
1	68.75154598	3.109451E-012	1.669945E-011	1	0.000000E+000
1	68.75163937	1.669945E-011	3.109451E-012	0	0.000000E+000
1	68.75232935	3.109451E-012	1.669945E-011	1	0.000000E+000
1	68.75290611	1.669945E-011	3.109451E-012	0	0.000000E+000
1	68.75524120	3.109451E-012	1.669945E-011	1	0.000000E+000
1	68.75545970	1.669945E-011	3.109451E-012	0	0.000000E+000
1	68.75624827	3.109451E-012	1.669945E-011	1	0.000000E+000
1	68.75644338	1.669945E-011	3.109451E-012	0	0.000000E+000
1	68.75670779	3.109451E-012	1.669945E-011	1	0.000000E+000
1	68.75693306	1.669945E-011	3.109451E-012	0	0.000000E+000
1	68.75704772	3.109451E-012	1.669945E-011	1	0.000000E+000
1	68.75706191	1.669945E-011	3.109451E-012	0	0.000000E+000
1	71.03253294	3.120415E-012	1.671042E-011	1	0.000000E+000
1	71.03274782	1.671042E-011	3.120415E-012	0	0.000000E+000
1	71.03353638	3.120415E-012	1.671042E-011	1	0.000000E+000
1	71.03399305	1.671042E-011	3.120415E-012	0	0.000000E+000
1	71.03650863	3.120415E-012	1.671042E-011	1	0.000000E+000
1	71.03653929	1.671042E-011	3.120415E-012	0	0.000000E+000
1	71.03718527	3.120415E-012	1.671042E-011	1	0.000000E+000
1	71.03746096	1.671042E-011	3.120415E-012	0	0.000000E+000
1	71.03832730	3.120415E-012	1.671042E-011	1	0.000000E+000
1	71.03865429	1.671042E-011	3.120415E-012	0	0.000000E+000
1	71.03889679	3.120415E-012	1.671042E-011	1	0.000000E+000
1	71.03924198	1.671042E-011	3.120415E-012	0	0.000000E+000
1	71.03954111	3.120415E-012	1.671042E-011	1	0.000000E+000
1	71.04005130	1.671042E-011	3.120415E-012	0	0.000000E+000
1	71.04080232	3.120415E-012	1.671042E-011	1	0.000000E+000
1	71.04088438	1.671042E-011	3.120415E-012	0	0.000000E+000
1	71.04110243	3.120415E-012	1.671042E-011	1	0.000000E+000
1	71.04145806	1.671042E-011	3.120415E-012	0	0.000000E+000
1	71.04285595	3.120415E-012	1.671042E-011	1	0.000000E+000
1	71.04289368	1.671042E-011	3.120415E-012	0	0.000000E+000
1	71.04428707	3.120415E-012	1.671042E-011	1	0.000000E+000
1	71.04430610	1.671042E-011	3.120415E-012	0	0.000000E+000
1	71.05144973	3.120415E-012	1.671042E-011	1	0.000000E+000
1	71.05158205	1.671042E-011	3.120415E-012	0	0.000000E+000
1	71.05162763	3.120415E-012	1.671042E-011	1	0.000000E+000
1	71.05164634	1.671042E-011	3.120415E-012	0	0.000000E+000
1	71.05193014	3.120415E-012	1.671042E-011	1	0.000000E+000
1	71.05206881	1.671042E-011	3.120415E-012	0	0.000000E+000
1	71.05217624	3.120415E-012	1.671042E-011	1	0.000000E+000
1	71.05229319	1.671042E-011	3.120415E-012	0	0.000000E+000
1	71.05319366	3.120415E-012	1.671042E-011	1	0.000000E+000
1	71.05363509	1.671042E-011	3.120415E-012	0	0.000000E+000
1	71.07031030	3.120415E-012	1.671042E-011	1	0.000000E+000
1	71.07052056	1.671042E-011	3.120415E-012	0	0.000000E+000
1	71.07087843	3.120415E-012	1.671042E-011	1	0.000000E+000
1	71.07147434	1.671042E-011	3.120415E-012	0	0.000000E+000
1	71.07149473	3.120415E-012	1.671042E-011	1	0.000000E+000
1	71.07150706	1.671042E-011	3.120415E-012	0	0.000000E+000
1	71.07600829	3.120415E-012	1.671042E-011	1	0.000000E+000
1	71.07658120	1.671042E-011	3.120415E-012	0	0.000000E+000
1	71.07660785	3.120415E-012	1.671042E-011	1	0.000000E+000
1	71.07662909	1.671042E-011	3.120415E-012	0	0.000000E+000
1	71.07684866	3.120415E-012	1.671042E-011	1	0.000000E+000
1	71.07686720	1.671042E-011	3.120415E-012	0	0.000000E+000
1	71.07761175	3.120415E-012	1.671042E-011	1	0.000000E+000
1	71.07765438	1.671042E-011	3.120415E-012	0	0.000000E+000
1	71.07878911	3.120415E-012	1.671042E-011	1	0.000000E+000
1	71.07893938	1.671042E-011	3.120415E-012	0	0.000000E+000
1	71.07903618	3.120415E-012	1.671042E-011	1	0.000000E+000
1	71.07908402	1.671042E-011	3.120415E-012	0	0.000000E+000
1	71.08121947	3.120415E-012	1.671042E-011	1	0.000000E+000
1	71.08151929	1.671042E-011	3.120415E-012	0	0.000000E+000
1	71.08835095	3.120415E-012	1.671042E-011	1	0.000000E+000
1	71.08866428	1.671042E-011	3.120415E-012	0	0.000000E+000
1	71.08912647	3.120415E-012	1.671042E-011	1	0.000000E+000
1	71.08942625	1.671042E-011	3.120415E-012	0	0.000000E+000
1	71.09040129	3.120415E-012	1.671042E-011	1	0.000000E+000
1	71.09054781	1.671042E-011	3.120415E-012	0	0.000000E+000
1	71.09350636	3.120415E-012	1.671042E-011	1	0.000000E+000
1	71.09360614	1.671042E-011	3.120415E-012	0	0.000000E+000
1	71.09444102	3.120415E-012	1.671042E-011	1	0.000000E+000
1	71.09449527	1.671042E-011	3.120415E-012	0	0.000000E+000
1	71.09521910	3.120415E-012	1.671042E-011	1	0.000000E+000
1	71.09558707	1.671042E-011	3.120415E-012	0	0.000000E+000
1	71.09559979	3.120415E-012	1.671042E-011	1	0.000000E+000
1	71.09574971	1.671042E-011	3.120415E-012	0	0.000000E+000
1	71.10070663	3.120415E-012	1.671042E-011	1	0.000000E+000
1	71.10097403	1.671042E-011	3.120415E-012	0	0.000000E+000
1	71.10185957	3.120415E-012	1.671042E-011	1	0.000000E+000
1	71.10191781	1.671042E-011	3.120415E-012	0	0.000000E+000
1	71.10427060	3.120415E-012	1.671042E-011	1	0.000000E+000
1	71.10433743	1.671042E-011	3.120415E-012	0	0.000000E+000
1	71.10442183	3.120415E-012	1.671042E-011	1	0.000000E+000
1	71.10470542	1.671042E-011	3.120415E-012	0	0.000000E+000
1	71.10505039	3.120415E-012	1.671042E-011	1	0.000000E+000
1	71.10517464	1.671042E-011	3.120415E-012	0	0.000000E+000
1	71.10542517	3.120415E-012	1.671042E-011	1	0.000000E+000
1	71.10547527	1.671042E-011	3.120415E-012	0	0.000000E+000
1	71.10568577	3.120415E-012	1.671042E-011	1	0.000000E+000
1	71.10584190	1.671042E-011	3.120415E-012	0	0.000000E+000
1	71.10785277	3.120415E-012	1.671042E-011	1	0.000000E+000
1	71.10808022	1.671042E-011	3.120415E-012	0	0.000000E+000
1	83.45665282	2.883990E-012	1.647399E-011	1	0.000000E+000
1	83.45667199	1.647399E-011	2.883990E-012	0	0.000000E+000
1	83.45702160	2.883990E-012	1.647399E-011	1	0.000000E+000
1	83.45722491	1.647399E-011	2.883990E-012	0	0.000000E+000
1	83.45861473	2.883990E-012	1.647399E-011	1	0.000000E+000
1	83.45866370	1.647399E-011	2.883990E-012	0	0.000000E+000
1	83.47305417	2.883990E-012	1.647399E-011	1	0.000000E+000
1	83.47333593	1.647399E-011	2.883990E-012	0	0.000000E+000
1	83.47424041	2.883990E-012	1.647399E-011	1	0.000000E+000
1	83.47435148	1.647399E-011	2.883990E-012	0	0.000000E+000
1	83.47581721	2.883990E-012	1.647399E-011	1	0.000000E+000
1	83.47592093	1.647399E-011	2.883990E-012	0	0.000000E+000
1	83.47657550	2.883990E-012	1.647399E-011	1	0.000000E+000
1	83.47675526	1.647399E-011	2.883990E-012	0	0.000000E+000
1	83.47955471	2.883990E-012	1.647399E-011	1	0.000000E+000
1	83.48003373	1.647399E-011	2.883990E-012	0	0.000000E+000
1	83.48016171	2.883990E-012	1.647399E-011	1	0.000000E+000
1	83.48039517	1.647399E-011	2.883990E-012	0	0.000000E+000
1	83.48240763	2.883990E-012	1.647399E-011	1	0.000000E+000
1	83.48251694	1.647399E-011	2.883990E-012	0	0.000000E+000
1	94.56019727	3.070347E-012	1.666035E-011	1	0.000000E+000
1	94.56019800	1.666035E-011	3.070347E-012	0	0.000000E+000
1	94.56019835	3.070347E-012	1.666035E-011	1	0.000000E+000
1	94.56046938	1.666035E-011	3.070347E-012	0	0.000000E+000
1	94.56050069	3.070347E-012	1.666035E-011	1	0.000000E+000
1	94.56051374	1.666035E-011	3.070347E-012	0	0.000000E+000
1	94.56199946	3.070347E-012	1.666035E-011	1	0.000000E+000
1	94.56247898	1.666035E-011	3.070347E-012	0	0.000000E+000
1	94.56251315	3.070347E-012	1.666035E-011	1	0.000000E+000
1	94.56323051	1.666035E-011	3.070347E-012	0	0.000000E+000
1	94.56344268	3.070347E-012	1.666035E-011	1	0.000000E+000
1	94.56351888	1.666035E-011	3.070347E-012	0	0.000000E+000
1	94.56355474	3.070347E-012	1.666035E-011	1	0.000000E+000
1	94.56365544	1.666035E-011	3.070347E-012	0	0.000000E+000
1	94.56593516	3.070347E-012	1.666035E-011	1	0.000000E+000
1	94.56611404	1.666035E-011	3.070347E-012	0	0.000000E+000
1	94.59468552	3.070347E-012	1.666035E-011	1	0.000000E+000
1	94.59482261	1.666035E-011	3.070347E-012	0	0.000000E+000
1	94.59783436	3.070347E-012	1.666035E-011	1	0.000000E+000
1	94.59790819	1.666035E-011	3.070347E-012	0	0.000000E+000
1	94.59922257	3.070347E-012	1.666035E-011	1	0.000000E+000
1	94.59947108	1.666035E-011	3.070347E-012	0	0.000000E+000
1	94.60063348	3.070347E-012	1.666035E-011	1	0.000000E+000
1	94.60086947	1.666035E-011	3.070347E-012	0	0.000000E+000
1	94.60232487	3.070347E-012	1.666035E-011	1	0.000000E+000
1	94.60266882	1.666035E-011	3.070347E-012	0	0.000000E+000
1	94.60283768	3.070347E-012	1.666035E-011	1	0.000000E+000
1	94.60292303	1.666035E-011	3.070347E-012	0	0.000000E+000
1	94.60314540	3.070347E-012	1.666035E-011	1	0.000000E+000
1	94.60343496	1.666035E-011	3.070347E-012	0	0.000000E+000
1	96.44929761	2.918913E-012	1.650891E-011	1	0.000000E+000
1	96.44945868	1.650891E-011	2.918913E-012	0	0.000000E+000
1	96.45696047	2.918913E-012	1.650891E-011	1	0.000000E+000
1	96.45719200	1.650891E-011	2.918913E-012	0	0.000000E+000
1	96.45772384	2.918913E-012	1.650891E-011	1	0.000000E+000
1	96.45854754	1.650891E-011	2.918913E-012	0	0.000000E+000
1	96.45945832	2.918913E-012	1.650891E-011	1	0.000000E+000
1	96.45952621	1.650891E-011	2.918913E-012	0	0.000000E+000
1	96.46132976	2.918913E-012	1.650891E-011	1	0.000000E+000
1	96.46151662	1.650891E-011	2.918913E-012	0	0.000000E+000
1	96.46220300	2.918913E-012	1.650891E-011	1	0.000000E+000
1	96.46243821	1.650891E-011	2.918913E-012	0	0.000000E+000
1	96.46304648	2.918913E-012	1.650891E-011	1	0.000000E+000
1	96.46311546	1.650891E-011	2.918913E-012	0	0.000000E+000
1	96.46314079	2.918913E-012	1.650891E-011	1	0.000000E+000
1	96.46335311	1.650891E-011	2.918913E-012	0	0.000000E+000
1	96.46483953	2.918913E-012	1.650891E-011	1	0.000000E+000
1	96.46543778	1.650891E-011	2.918913E-012	0	0.000000E+000
1	96.46546550	2.918913E-012	1.650891E-011	1	0.000000E+000
1	96.46583109	1.650891E-011	2.918913E-012	0	0.000000E+000
1	96.46901336	2.918913E-012	1.650891E-011	1	0.000000E+000
1	96.46913914	1.650891E-011	2.918913E-012	0	0.000000E+000
1	96.48578188	2.918913E-012	1.650891E-011	1	0.000000E+000
1	96.48606686	1.650891E-011	2.918913E-012	0	0.000000E+000
1	96.48985836	2.918913E-012	1.650891E-011	1	0.000000E+000
1	96.49023953	1.650891E-011	2.918913E-012	0	0.000000E+000
1	96.49026008	2.918913E-012	1.650891E-011	1	0.000000E+000
1	96.49032638	1.650891E-011	2.918913E-012	0	0.000000E+000
1	96.49039540	2.918913E-012	1.650891E-011	1	0.000000E+000
1	96.49099624	1.650891E-011	2.918913E-012	0	0.000000E+000
1	96.49208564	2.918913E-012	1.650891E-011	1	0.000000E+000
1	96.49230221	1.650891E-011	2.918913E-012	0	0.000000E+000
1	96.49268521	2.918913E-012	1.650891E-011	1	0.000000E+000
1	96.49274322	1.650891E-011	2.918913E-012	0	0.000000E+000
1	96.49305903	2.918913E-012	1.650891E-011	1	0.000000E+000
1	96.49326422	1.650891E-011	2.918913E-012	0	0.000000E+000
1	96.49441415	2.918913E-012	1.650891E-011	1	0.000000E+000
1	96.49447392	1.650891E-011	2.918913E-012	0	0.000000E+000
1	96.50271711	2.918913E-012	1.650891E-011	1	0.000000E+000
1	96.50280618	1.650891E-011	2.918913E-012	0	0.000000E+000
1	96.50511857	2.918913E-012	1.650891E-011	1	0.000000E+000
1	96.50568590	1.650891E-011	2.918913E-012	0	0.000000E+000
1	96.50629006	2.918913E-012	1.650891E-011	1	0.000000E+000
1	96.50649475	1.650891E-011	2.918913E-012	0	0.000000E+000
1	96.50799465	2.918913E-012	1.650891E-011	1	0.000000E+000
1	96.50827602	1.650891E-011	2.918913E-012	0	0.000000E+000
1	96.50944811	2.918913E-012	1.650891E-011	1	0.000000E+000
1	96.51022890	1.650891E-011	2.918913E-012	0	0.000000E+000
1	96.51135514	2.918913E-012	1.650891E-011	1	0.000000E+000
1	96.51137315	1.650891E-011	2.918913E-012	0	0.000000E+000
1	96.51844751	2.918913E-012	1.650891E-011	1	0.000000E+000
1	96.51850963	1.650891E-011	2.918913E-012	0	0.000000E+000
1	96.52182143	2.918913E-012	1.650891E-011	1	0.000000E+000
1	96.52184986	1.650891E-011	2.918913E-012	0	0.000000E+000
1	96.52496111	2.918913E-012	1.650891E-011	1	0.000000E+000
1	96.52536094	1.650891E-011	2.918913E-012	0	0.000000E+000
1	96.52550677	2.918913E-012	1.650891E-011	1	0.000000E+000
1	96.52563246	1.650891E-011	2.918913E-012	0	0.000000E+000
1	96.52683641	2.918913E-012	1.650891E-011	1	0.000000E+000
1	96.52699255	1.650891E-011	2.918913E-012	0	0.000000E+000
1	96.52716644	2.918913E-012	1.650891E-011	1	0.000000E+000
1	96.52721410	1.650891E-011	2.918913E-012	0	0.000000E+000
1	96.52813023	2.918913E-012	1.650891E-011	1	0.000000E+000
1	96.52813754	1.650891E-011	2.918913E-012	0	0.000000E+000
1	96.52908795	2.918913E-012	1.650891E-011	1	0.000000E+000
1	96.52912513	1.650891E-011	2.918913E-012	0	0.000000E+000
1	96.52959897	2.918913E-012	1.650891E-011	1	0.000000E+000
1	96.52967039	1.650891E-011	2.918913E-012	0	0.000000E+000
1	96.53172062	2.918913E-012	1.650891E-011	1	0.000000E+000
1	96.53199924	1.650891E-011	2.918913E-012	0	0.000000E+000
1	96.53295168	2.918913E-012	1.650891E-011	1	0.000000E+000
1	96.53338837	1.650891E-011	2.918913E-012	0	0.000000E+000
1	96.53358224	2.918913E-012	1.650891E-011	1	0.000000E+000
1	96.53372523	1.650891E-011	2.918913E-012	0	0.000000E+000
1	96.53375267	2.918913E-012	1.650891E-011	1	0.000000E+000
1	96.53381307	1.650891E-011	2.918913E-012	0	0.000000E+000
1	96.53395897	2.918913E-012	1.650891E-011	1	0.000000E+000
1	96.53410256	1.650891E-011	2.918913E-012	0	0.000000E+000
1	96.54337787	2.918913E-012	1.650891E-011	1	0.000000E+000
1	96.54351077	1.650891E-011	2.918913E-012	0	0.000000E+000
1	96.54526937	2.918913E-012	1.650891E-011	1	0.000000E+000
1	96.54532228	1.650891E-011	2.918913E-012	0	0.000000E+000
1	96.54569251	2.918913E-012	1.650891E-011	1	0.000000E+000
1	96.54578842	1.650891E-011	2.918913E-012	0	0.000000E+000
1	96.54581857	2.918913E-012	1.650891E-011	1	0.000000E+000
1	96.54641678	1.650891E-011	2.918913E-012	0	0.000000E+000
1	96.54930208	2.918913E-012	1.650891E-011	1	0.000000E+000
1	96.54966769	1.650891E-011	2.918913E-012	0	0.000000E+000
1	96.55271433	2.918913E-012	1.650891E-011	1	0.000000E+000
1	96.55311026	1.650891E-011	2.918913E-012	0	0.000000E+000
1	96.55335582	2.918913E-012	1.650891E-011	1	0.000000E+000
1	96.55383143	1.650891E-011	2.918913E-012	0	0.000000E+000
1	96.55388790	2.918913E-012	1.650891E-011	1	0.000000E+000
1	96.55400990	1.650891E-011	2.918913E-012	0	0.000000E+000
1	96.55814607	2.918913E-012	1.650891E-011	1	0.000000E+000
1	96.55837677	1.650891E-011	2.918913E-012	0	0.000000E+000
1	96.56024962	2.918913E-012	1.650891E-011	1	0.000000E+000
1	96.56030818	1.650891E-011	2.918913E-012	0	0.000000E+000
1	96.56059428	2.918913E-012	1.650891E-011	1	0.000000E+000
1	96.56094338	1.650891E-011	2.918913E-012	0	0.000000E+000
1	96.56100142	2.918913E-012	1.650891E-011	1	0.000000E+000
1	96.56121130	1.650891E-011	2.918913E-012	0	0.000000E+000
1	96.56124209	2.918913E-012	1.650891E-011	1	0.000000E+000
1	96.56177838	1.650891E-011	2.918913E-012	0	0.000000E+000
1	96.56460519	2.918913E-012	1.650891E-011	1	0.000000E+000
1	96.56469874	1.650891E-011	2.918913E-012	0	0.000000E+000
1	96.56514194	2.918913E-012	1.650891E-011	1	0.000000E+000
1	96.56517329	1.650891E-011	2.918913E-012	0	0.000000E+000
1	96.56620606	2.918913E-012	1.650891E-011	1	0.000000E+000
1	96.56640349	1.650891E-011	2.918913E-012	0	0.000000E+000
1	96.56649116	2.918913E-012	1.650891E-011	1	0.000000E+000
1	96.56656244	1.650891E-011	2.918913E-012	0	0.000000E+000
1	96.56723616	2.918913E-012	1.650891E-011	1	0.000000E+000
1	96.56750634	1.650891E-011	2.918913E-012	0	0.000000E+000
1	96.56840359	2.918913E-012	1.650891E-011	1	0.000000E+000
1	96.56843572	1.650891E-011	2.918913E-012	0	0.000000E+000
1	96.57026211	2.918913E-012	1.650891E-011	1	0.000000E+000
1	96.57046394	1.650891E-011	2.918913E-012	0	0.000000E+000
1	96.57090962	2.918913E-012	1.650891E-011	1	0.000000E+000
1	96.57126689	1.650891E-011	2.918913E-012	0	0.000000E+000
1	96.57129097	2.918913E-012	1.650891E-011	1	0.000000E+000
1	96.57169978	1.650891E-011	2.918913E-012	0	0.000000E+000
1	96.57364117	2.918913E-012	1.650891E-011	1	0.000000E+000
1	96.57389906	1.650891E-011	2.918913E-012	0	0.000000E+000
1	96.57502683	2.918913E-012	1.650891E-011	1	0.000000E+000
1	96.57505826	1.650891E-011	2.918913E-012	0	0.000000E+000
1	100.59052995	2.670984E-012	1.626098E-011	1	0.000000E+000
1	100.59084745	1.626098E-011	2.670984E-012	0	0.000000E+000
1	100.59152620	2.670984E-012	1.626098E-011	1	0.000000E+000
1	100.59196036	1.626098E-011	2.670984E-012	0	0.000000E+000
1	100.59466596	2.670984E-012	1.626098E-011	1	0.000000E+000
1	100.59477921	1.626098E-011	2.670984E-012	0	0.000000E+000
1	100.59479746	2.670984E-012	1.626098E-011	1	0.000000E+000
1	100.59499992	1.626098E-011	2.670984E-012	0	0.000000E+000
1	100.59569474	2.670984E-012	1.626098E-011	1	0.000000E+000
1	100.59579609	1.626098E-011	2.670984E-012	0	0.000000E+000
1	100.59631434	2.670984E-012	1.626098E-011	1	0.000000E+000
1	100.59673698	1.626098E-011	2.670984E-012	0	0.000000E+000
1	100.59676603	2.670984E-012	1.626098E-011	1	0.000000E+000
1	100.59715200	1.626098E-011	2.670984E-012	0	0.000000E+000
1	100.60044356	2.670984E-012	1.626098E-011	1	0.000000E+000
1	100.60052817	1.626098E-011	2.670984E-012	0	0.000000E+000
1	100.60968736	2.670984E-012	1.626098E-011	1	0.000000E+000
1	100.60973876	1.626098E-011	2.670984E-012	0	0.000000E+000
1	100.63016880	2.670984E-012	1.626098E-011	1	0.000000E+000
1	100.63038400	1.626098E-011	2.670984E-012	0	0.000000E+000
1	100.63723786	2.670984E-012	1.626098E-011	1	0.000000E+000
1	100.63770347	1.626098E-011	2.670984E-012	0	0.000000E+000
1	118.53294922	2.740482E-012	1.633048E-011	1	0.000000E+000
1	118.53360499	1.633048E-011	2.740482E-012	0	0.000000E+000
1	118.53547021	2.740482E-012	1.633048E-011	1	0.000000E+000
1	118.53556133	1.633048E-011	2.740482E-012	0	0.000000E+000
1	118.53634723	2.740482E-012	1.633048E-011	1	0.000000E+000
1	118.53639504	1.633048E-011	2.740482E-012	0	0.000000E+000
1	118.53898271	2.740482E-012	1.633048E-011	1	0.000000E+000
1	118.53906019	1.633048E-011	2.740482E-012	0	0.000000E+000
1	118.54354887	2.740482E-012	1.633048E-011	1	0.000000E+000
1	118.54405170	1.633048E-011	2.740482E-012	0	0.000000E+000
1	118.54416828	2.740482E-012	1.633048E-011	1	0.000000E+000
1	118.54438751	1.633048E-011	2.740482E-012	0	0.000000E+000
1	118.54499377	2.740482E-012	1.633048E-011	1	0.000000E+000
1	118.54640755	1.633048E-011	2.740482E-012	0	0.000000E+000
1	118.55349478	2.740482E-012	1.633048E-011	1	0.000000E+000
1	118.55366874	1.633048E-011	2.740482E-012	0	0.000000E+000
1	118.55399694	2.740482E-012	1.633048E-011	1	0.000000E+000
1	118.55430787	1.633048E-011	2.740482E-012	0	0.000000E+000
1	118.55971842	2.740482E-012	1.633048E-011	1	0.000000E+000
1	118.55984485	1.633048E-011	2.740482E-012	0	0.000000E+000
1	118.56053928	2.740482E-012	1.633048E-011	1	0.000000E+000
1	118.56074045	1.633048E-011	2.740482E-012	0	0.000000E+000
1	118.56225379	2.740482E-012	1.633048E-011	1	0.000000E+000
1	118.56228580	1.633048E-011	2.740482E-012	0	0.000000E+000
1	118.56373791	2.740482E-012	1.633048E-011	1	0.000000E+000
1	118.56380604	1.633048E-011	2.740482E-012	0	0.000000E+000
1	118.56396691	2.740482E-012	1.633048E-011	1	0.000000E+000
1	118.56407590	1.633048E-011	2.740482E-012	0	0.000000E+000
1	118.56413516	2.740482E-012	1.633048E-011	1	0.000000E+000
1	118.56419869	1.633048E-011	2.740482E-012	0	0.000000E+000
1	118.57029416	2.740482E-012	1.633048E-011	1	0.000000E+000
1	118.57068181	1.633048E-011	2.740482E-012	0	0.000000E+000
1	118.57105821	2.740482E-012	1.633048E-011	1	0.000000E+000
1	118.57113924	1.633048E-011	2.740482E-012	0	0.000000E+000
1	118.57343795	2.740482E-012	1.633048E-011	1	0.000000E+000
1	118.57346590	1.633048E-011	2.740482E-012	0	0.000000E+000
1	118.57379906	2.740482E-012	1.633048E-011	1	0.000000E+000
1	118.57382841	1.633048E-011	2.740482E-012	0	0.000000E+000
1	118.57451086	2.740482E-012	1.633048E-011	1	0.000000E+000
1	118.57461974	1.633048E-011	2.740482E-012	0	0.000000E+000
1	118.57571644	2.740482E-012	1.633048E-011	1	0.000000E+000
1	118.57579255	1.633048E-011	2.740482E-012	0	0.000000E+000
1	118.57753150	2.740482E-012	1.633048E-011	1	0.000000E+000
1	118.57763417	1.633048E-011	2.740482E-012	0	0.000000E+000
1	118.58427847	2.740482E-012	1.633048E-011	1	0.000000E+000
1	118.58455738	1.633048E-011	2.740482E-012	0	0.000000E+000
1	118.58542371	2.740482E-012	1.633048E-011	1	0.000000E+000
1	118.58551496	1.633048E-011	2.740482E-012	0	0.000000E+000
1	118.58850840	2.740482E-012	1.633048E-011	1	0.000000E+000
1	118.58860260	1.633048E-011	2.740482E-012	0	0.000000E+000
1	118.58901215	2.740482E-012	1.633048E-011	1	0.000000E+000
1	118.58917626	1.633048E-011	2.740482E-012	0	0.000000E+000
1	118.59079719	2.740482E-012	1.633048E-011	1	0.000000E+000
1	118.59141579	1.633048E-011	2.740482E-012	0	0.000000E+000
1	118.59159188	2.740482E-012	1.633048E-011	1	0.000000E+000
1	118.59163148	1.633048E-011	2.740482E-012	0	0.000000E+000
1	118.59165282	2.740482E-012	1.633048E-011	1	0.000000E+000
1	118.59213689	1.633048E-011	2.740482E-012	0	0.000000E+000
1	118.59261892	2.740482E-012	1.633048E-011	1	0.000000E+000
1	118.59300345	1.633048E-011	2.740482E-012	0	0.000000E+000
1	118.59344329	2.740482E-012	1.633048E-011	1	0.000000E+000
1	118.59351128	1.633048E-011	2.740482E-012	0	0.000000E+000
1	118.59379573	2.740482E-012	1.633048E-011	1	0.000000E+000
1	118.59391863	1.633048E-011	2.740482E-012	0	0.000000E+000
1	118.59676354	2.740482E-012	1.633048E-011	1	0.000000E+000
1	118.59706564	1.633048E-011	2.740482E-012	0	0.000000E+000
1	118.59975805	2.740482E-012	1.633048E-011	1	0.000000E+000
1	118.59981138	1.633048E-011	2.740482E-012	0	0.000000E+000
1	118.60099220	2.740482E-012	1.633048E-011	1	0.000000E+000
1	118.60126208	1.633048E-011	2.740482E-012	0	0.000000E+000
1	118.60253004	2.740482E-012	1.633048E-011	1	0.000000E+000
1	118.60273923	1.633048E-011	2.740482E-012	0	0.000000E+000
1	118.60370804	2.740482E-012	1.633048E-011	1	0.000000E+000
1	118.60383421	1.633048E-011	2.740482E-012	0	0.000000E+000
1	118.60563718	2.740482E-012	1.633048E-011	1	0.000000E+000
1	118.60628369	1.633048E-011	2.740482E-012	0	0.000000E+000
1	118.60652790	2.740482E-012	1.633048E-011	1	0.000000E+000
1	118.60657481	1.633048E-011	2.740482E-012	0	0.000000E+000
1	118.60749068	2.740482E-012	1.633048E-011	1	0.000000E+000
1	118.60774769	1.633048E-011	2.740482E-012	0	0.000000E+000
1	118.60806385	2.740482E-012	1.633048E-011	1	0.000000E+000
1	118.60851463	1.633048E-011	2.740482E-012	0	0.000000E+000
1	118.61029960	2.740482E-012	1.633048E-011	1	0.000000E+000
1	118.61051349	1.633048E-011	2.740482E-012	0	0.000000E+000
1	118.61777814	2.740482E-012	1.633048E-011	1	0.000000E+000
1	118.61796132	1.633048E-011	2.740482E-012	0	0.000000E+000
1	118.62092515	2.740482E-012	1.633048E-011	1	0.000000E+000
1	118.62156299	1.633048E-011	2.740482E-012	0	0.000000E+000
1	118.62349929	2.740482E-012	1.633048E-011	1	0.000000E+000
1	118.62383191	1.633048E-011	2.740482E-012	0	0.000000E+000
1	118.62748239	2.740482E-012	1.633048E-011	1	0.000000E+000
1	118.62774691	1.633048E-011	2.740482E-012	0	0.000000E+000
1	118.62782608	2.740482E-012	1.633048E-011	1	0.000000E+000
1	118.62790210	1.633048E-011	2.740482E-012	0	0.000000E+000
1	118.62880525	2.740482E-012	1.633048E-011	1	0.000000E+000
1	118.62889904	1.633048E-011	2.740482E-012	0	0.000000E+000
1	118.63145684	2.740482E-012	1.633048E-011	1	0.000000E+000
1	118.63155663	1.633048E-011	2.740482E-012	0	0.000000E+000
1	118.63239654	2.740482E-012	1.633048E-011	1	0.000000E+000
1	118.63241008	1.633048E-011	2.740482E-012	0	0.000000E+000
1	118.63304598	2.740482E-012	1.633048E-011	1	0.000000E+000
1	118.63321758	1.633048E-011	2.740482E-012	0	0.000000E+000
1	118.63448101	2.740482E-012	1.633048E-011	1	0.000000E+000
1	118.63452207	1.633048E-011	2.740482E-012	0	0.000000E+000
1	118.63976975	2.740482E-012	1.633048E-011	1	0.000000E+000
1	118.63993967	1.633048E-011	2.740482E-012	0	0.000000E+000
1	118.64014658	2.740482E-012	1.633048E-011	1	0.000000E+000
1	118.64015519	1.633048E-011	2.740482E-012	0	0.000000E+000
1	118.64073012	2.740482E-012	1.633048E-011	1	0.000000E+000
1	118.64088202	1.633048E-011	2.740482E-012	0	0.000000E+000
1	118.65298887	2.740482E-012	1.633048E-011	1	0.000000E+000
1	118.65328082	1.633048E-011	2.740482E-012	0	0.000000E+000
1	118.65340155	2.740482E-012	1.633048E-011	1	0.000000E+000
1	118.65351511	1.633048E-011	2.740482E-012	0	0.000000E+000
1	118.65372019	2.740482E-012	1.633048E-011	1	0.000000E+000
1	118.65439216	1.633048E-011	2.740482E-012	0	0.000000E+000
1	118.65653733	2.740482E-012	1.633048E-011	1	0.000000E+000
1	118.65659722	1.633048E-011	2.740482E-012	0	0.000000E+000
1	118.66503998	2.740482E-012	1.633048E-011	1	0.000000E+000
1	118.66549004	1.633048E-011	2.740482E-012	0	0.000000E+000
1	118.66597603	2.740482E-012	1.633048E-011	1	0.000000E+000
1	118.66642545	1.633048E-011	2.740482E-012	0	0.000000E+000
1	118.66820457	2.740482E-012	1.633048E-011	1	0.000000E+000
1	118.66961407	1.633048E-011	2.740482E-012	0	0.000000E+000
1	118.66966438	2.740482E-012	1.633048E-011	1	0.000000E+000
1	118.66967455	1.633048E-011	2.740482E-012	0	0.000000E+000
1	118.66975041	2.740482E-012	1.633048E-011	1	0.000000E+000
1	118.66987759	1.633048E-011	2.740482E-012	0	0.000000E+000
1	118.67018275	2.740482E-012	1.633048E-011	1	0.000000E+000
1	118.67022105	1.633048E-011	2.740482E-012	0	0.000000E+000
1	118.67249490	2.740482E-012	1.633048E-011	1	0.000000E+000
1	118.67334252	1.633048E-011	2.740482E-012	0	0.000000E+000
1	118.67434774	2.740482E-012	1.633048E-011	1	0.000000E+000
1	118.67436248	1.633048E-011	2.740482E-012	0	0.000000E+000
1	118.67457738	2.740482E-012	1.633048E-011	1	0.000000E+000
1	118.67459881	1.633048E-011	2.740482E-012	0	0.000000E+000
1	118.67561063	2.740482E-012	1.633048E-011	1	0.000000E+000
1	118.67606235	1.633048E-011	2.740482E-012	0	0.000000E+000
1	118.67658965	2.740482E-012	1.633048E-011	1	0.000000E+000
1	118.67664146	1.633048E-011	2.740482E-012	0	0.000000E+000
1	118.68317090	2.740482E-012	1.633048E-011	1	0.000000E+000
1	118.68321040	1.633048E-011	2.740482E-012	0	0.000000E+000
1	118.68658582	2.740482E-012	1.633048E-011	1	0.000000E+000
1	118.68743999	1.633048E-011	2.740482E-012	0	0.000000E+000
1	122.42872244	2.716557E-012	1.630656E-011	1	0.000000E+000
1	122.42872400	1.630656E-011	2.716557E-012	0	0.000000E+000
1	122.42872488	2.716557E-012	1.630656E-011	1	0.000000E+000
1	122.42945077	1.630656E-011	2.716557E-012	0	0.000000E+000
1	122.43022536	2.716557E-012	1.630656E-011	1	0.000000E+000
1	122.43040777	1.630656E-011	2.716557E-012	0	0.000000E+000
1	122.43189187	2.716557E-012	1.630656E-011	1	0.000000E+000
1	122.43200264	1.630656E-011	2.716557E-012	0	0.000000E+000
1	122.43201807	2.716557E-012	1.630656E-011	1	0.000000E+000
1	122.43217226	1.630656E-011	2.716557E-012	0	0.000000E+000
1	122.43228981	2.716557E-012	1.630656E-011	1	0.000000E+000
1	122.43273274	1.630656E-011	2.716557E-012	0	0.000000E+000
1	122.43348781	2.716557E-012	1.630656E-011	1	0.000000E+000
1	122.43350380	1.630656E-011	2.716557E-012	0	0.000000E+000
1	122.43561009	2.716557E-012	1.630656E-011	1	0.000000E+000
1	122.43763938	1.630656E-011	2.716557E-012	0	0.000000E+000
1	122.43865008	2.716557E-012	1.630656E-011	1	0.000000E+000
1	122.43899310	1.630656E-011	2.716557E-012	0	0.000000E+000
1	122.44040321	2.716557E-012	1.630656E-011	1	0.000000E+000
1	122.44069291	1.630656E-011	2.716557E-012	0	0.000000E+000
1	122.44100419	2.716557E-012	1.630656E-011	1	0.000000E+000
1	122.44108037	1.630656E-011	2.716557E-012	0	0.000000E+000
1	122.44116102	2.716557E-012	1.630656E-011	1	0.000000E+000
1	122.44140276	1.630656E-011	2.716557E-012	0	0.000000E+000
1	122.44411826	2.716557E-012	1.630656E-011	1	0.000000E+000
1	122.44418191	1.630656E-011	2.716557E-012	0	0.000000E+000
1	122.44496322	2.716557E-012	1.630656E-011	1	0.000000E+000
1	122.44516252	1.630656E-011	2.716557E-012	0	0.000000E+000
1	122.44523826	2.716557E-012	1.630656E-011	1	0.000000E+000
1	122.44527524	1.630656E-011	2.716557E-012	0	0.000000E+000
1	122.44623571	2.716557E-012	1.630656E-011	1	0.000000E+000
1	122.44626437	1.630656E-011	2.716557E-012	0	0.000000E+000
1	122.45255403	2.716557E-012	1.630656E-011	1	0.000000E+000
1	122.45260171	1.630656E-011	2.716557E-012	0	0.000000E+000
1	122.45457466	2.716557E-012	1.630656E-011	1	0.000000E+000
1	122.45467152	1.630656E-011	2.716557E-012	0	0.000000E+000
1	122.45648200	2.716557E-012	1.630656E-011	1	0.000000E+000
1	122.45650423	1.630656E-011	2.716557E-012	0	0.000000E+000
1	122.45786891	2.716557E-012	1.630656E-011	1	0.000000E+000
1	122.45788526	1.630656E-011	2.716557E-012	0	0.000000E+000
1	122.45808194	2.716557E-012	1.630656E-011	1	0.000000E+000
1	122.45853007	1.630656E-011	2.716557E-012	0	0.000000E+000
1	122.45857585	2.716557E-012	1.630656E-011	1	0.000000E+000
1	122.45885153	1.630656E-011	2.716557E-012	0	0.000000E+000
1	122.45956283	2.716557E-012	1.630656E-011	1	0.000000E+000
1	122.45972142	1.630656E-011	2.716557E-012	0	0.000000E+000
1	122.45992835	2.716557E-012	1.630656E-011	1	0.000000E+000
1	122.46018747	1.630656E-011	2.716557E-012	0	0.000000E+000
1	122.46096807	2.716557E-012	1.630656E-011	1	0.000000E+000
1	122.46146001	1.630656E-011	2.716557E-012	0	0.000000E+000
1	122.46381129	2.716557E-012	1.630656E-011	1	0.000000E+000
1	122.46390042	1.630656E-011	2.716557E-012	0	0.000000E+000
1	122.46673808	2.716557E-012	1.630656E-011	1	0.000000E+000
1	122.46707731	1.630656E-011	2.716557E-012	0	0.000000E+000
1	122.46864918	2.716557E-012	1.630656E-011	1	0.000000E+000
1	122.46903964	1.630656E-011	2.716557E-012	0	0.000000E+000
1	122.47037597	2.716557E-012	1.630656E-011	1	0.000000E+000
1	122.47039510	1.630656E-011	2.716557E-012	0	0.000000E+000
1	122.47107852	2.716557E-012	1.630656E-011	1	0.000000E+000
1	122.47123042	1.630656E-011	2.716557E-012	0	0.000000E+000
1	123.62137609	2.635782E-012	1.622578E-011	1	0.000000E+000
1	123.62139189	1.622578E-011	2.635782E-012	0	0.000000E+000
1	123.62875556	2.635782E-012	1.622578E-011	1	0.000000E+000
1	123.62890362	1.622578E-011	2.635782E-012	0	0.000000E+000
1	123.62933715	2.635782E-012	1.622578E-011	1	0.000000E+000
1	123.62937392	1.622578E-011	2.635782E-012	0	0.000000E+000
1	123.63016328	2.635782E-012	1.622578E-011	1	0.000000E+000
1	123.63050301	1.622578E-011	2.635782E-012	0	0.000000E+000
1	123.63073181	2.635782E-012	1.622578E-011	1	0.000000E+000
1	123.63116444	1.622578E-011	2.635782E-012	0	0.000000E+000
1	123.63290586	2.635782E-012	1.622578E-011	1	0.000000E+000
1	123.63319419	1.622578E-011	2.635782E-012	0	0.000000E+000
1	123.63327662	2.635782E-012	1.622578E-011	1	0.000000E+000
1	123.63382114	1.622578E-011	2.635782E-012	0	0.000000E+000
1	123.63523166	2.635782E-012	1.622578E-011	1	0.000000E+000
1	123.63525203	1.622578E-011	2.635782E-012	0	0.000000E+000
1	123.63557425	2.635782E-012	1.622578E-011	1	0.000000E+000
1	123.63596300	1.622578E-011	2.635782E-012	0	0.000000E+000
1	123.63600703	2.635782E-012	1.622578E-011	1	0.000000E+000
1	123.63655426	1.622578E-011	2.635782E-012	0	0.000000E+000
1	123.63704983	2.635782E-012	1.622578E-011	1	0.000000E+000
1	123.63719089	1.622578E-011	2.635782E-012	0	0.000000E+000
1	123.63849167	2.635782E-012	1.622578E-011	1	0.000000E+000
1	123.63920377	1.622578E-011	2.635782E-012	0	0.000000E+000
1	123.64126103	2.635782E-012	1.622578E-011	1	0.000000E+000
1	123.64146746	1.622578E-011	2.635782E-012	0	0.000000E+000
1	123.64326890	2.635782E-012	1.622578E-011	1	0.000000E+000
1	123.64361732	1.622578E-011	2.635782E-012	0	0.000000E+000
1	123.64422961	2.635782E-012	1.622578E-011	1	0.000000E+000
1	123.64425990	1.622578E-011	2.635782E-012	0	0.000000E+000
1	123.64551393	2.635782E-012	1.622578E-011	1	0.000000E+000
1	123.64559127	1.622578E-011	2.635782E-012	0	0.000000E+000
1	123.64844861	2.635782E-012	1.622578E-011	1	0.000000E+000
1	123.64862101	1.622578E-011	2.635782E-012	0	0.000000E+000
1	123.65128157	2.635782E-012	1.622578E-011	1	0.000000E+000
1	123.65134244	1.622578E-011	2.635782E-012	0	0.000000E+000
1	123.65693888	2.635782E-012	1.622578E-011	1	0.000000E+000
1	123.65713895	1.622578E-011	2.635782E-012	0	0.000000E+000
1	123.65780592	2.635782E-012	1.622578E-011	1	0.000000E+000
1	123.65790463	1.622578E-011	2.635782E-012	0	0.000000E+000
1	123.65985084	2.635782E-012	1.622578E-011	1	0.000000E+000
1	123.66006881	1.622578E-011	2.635782E-012	0	0.000000E+000
1	123.66065697	2.635782E-012	1.622578E-011	1	0.000000E+000
1	123.66070383	1.622578E-011	2.635782E-012	0	0.000000E+000
1	123.66490036	2.635782E-012	1.622578E-011	1	0.000000E+000
1	123.66515037	1.622578E-011	2.635782E-012	0	0.000000E+000
1	124.98671691	2.617233E-012	1.620723E-011	1	0.000000E+000
1	124.98674770	1.620723E-011	2.617233E-012	0	0.000000E+000
1	124.99077623	2.617233E-012	1.620723E-011	1	0.000000E+000
1	124.99083667	1.620723E-011	2.617233E-012	0	0.000000E+000
1	124.99096650	2.617233E-012	1.620723E-011	1	0.000000E+000
1	124.99101232	1.620723E-011	2.617233E-012	0	0.000000E+000
1	124.99297998	2.617233E-012	1.620723E-011	1	0.000000E+000
1	124.99300428	1.620723E-011	2.617233E-012	0	0.000000E+000
1	124.99452458	2.617233E-012	1.620723E-011	1	0.000000E+000
1	124.99454535	1.620723E-011	2.617233E-012	0	0.000000E+000
1	124.99538895	2.617233E-012	1.620723E-011	1	0.000000E+000
1	124.99550165	1.620723E-011	2.617233E-012	0	0.000000E+000
1	124.99552311	2.617233E-012	1.620723E-011	1	0.000000E+000
1	124.99612638	1.620723E-011	2.617233E-012	0	0.000000E+000
1	125.00857851	2.617233E-012	1.620723E-011	1	0.000000E+000
1	125.00861110	1.620723E-011	2.617233E-012	0	0.000000E+000
1	125.00928611	2.617233E-012	1.620723E-011	1	0.000000E+000
1	125.00932323	1.620723E-011	2.617233E-012	0	0.000000E+000
1	125.01228712	2.617233E-012	1.620723E-011	1	0.000000E+000
1	125.01240832	1.620723E-011	2.617233E-012	0	0.000000E+000
1	125.01407941	2.617233E-012	1.620723E-011	1	0.000000E+000
1	125.01433839	1.620723E-011	2.617233E-012	0	0.000000E+000
1	125.01510232	2.617233E-012	1.620723E-011	1	0.000000E+000
1	125.01546344	1.620723E-011	2.617233E-012	0	0.000000E+000
1	125.01880536	2.617233E-012	1.620723E-011	1	0.000000E+000
1	125.01903418	1.620723E-011	2.617233E-012	0	0.000000E+000
1	125.03286544	2.617233E-012	1.620723E-011	1	0.000000E+000
1	125.03290165	1.620723E-011	2.617233E-012	0	0.000000E+000
1	125.03293878	2.617233E-012	1.620723E-011	1	0.000000E+000
1	125.03336342	1.620723E-011	2.617233E-012	0	0.000000E+000
1	125.03395924	2.617233E-012	1.620723E-011	1	0.000000E+000
1	125.03413762	1.620723E-011	2.617233E-012	0	0.000000E+000
1	125.03567701	2.617233E-012	1.620723E-011	1	0.000000E+000
1	125.03625157	1.620723E-011	2.617233E-012	0	0.000000E+000
1	125.03761684	2.617233E-012	1.620723E-011	1	0.000000E+000
1	125.03770705	1.620723E-011	2.617233E-012	0	0.000000E+000
1	125.04036261	2.617233E-012	1.620723E-011	1	0.000000E+000
1	125.04120895	1.620723E-011	2.617233E-012	0	0.000000E+000
1	125.04626894	2.617233E-012	1.620723E-011	1	0.000000E+000
1	125.04645420	1.620723E-011	2.617233E-012	0	0.000000E+000
1	125.04669801	2.617233E-012	1.620723E-011	1	0.000000E+000
1	125.04792693	1.620723E-011	2.617233E-012	0	0.000000E+000
1	125.04823835	2.617233E-012	1.620723E-011	1	0.000000E+000
1	125.04838251	1.620723E-011	2.617233E-012	0	0.000000E+000
1	125.04841149	2.617233E-012	1.620723E-011	1	0.000000E+000
1	125.04858180	1.620723E-011	2.617233E-012	0	0.000000E+000
1	125.04970842	2.617233E-012	1.620723E-011	1	0.000000E+000
1	125.04975927	1.620723E-011	2.617233E-012	0	0.000000E+000
1	125.05164370	2.617233E-012	1.620723E-011	1	0.000000E+000
1	125.05206556	1.620723E-011	2.617233E-012	0	0.000000E+000
1	125.05311841	2.617233E-012	1.620723E-011	1	0.000000E+000
1	125.05329784	1.620723E-011	2.617233E-012	0	0.000000E+000
1	125.05380098	2.617233E-012	1.620723E-011	1	0.000000E+000
1	125.05391213	1.620723E-011	2.617233E-012	0	0.000000E+000
1	125.05444773	2.617233E-012	1.620723E-011	1	0.000000E+000
1	125.05452279	1.620723E-011	2.617233E-012	0	0.000000E+000
1	125.05487124	2.617233E-012	1.620723E-011	1	0.000000E+000
1	125.05491168	1.620723E-011	2.617233E-012	0	0.000000E+000
1	125.22683331	2.668160E-012	1.625816E-011	1	0.000000E+000
1	125.22689295	1.625816E-011	2.668160E-012	0	0.000000E+000
1	125.22710413	2.668160E-012	1.625816E-011	1	0.000000E+000
1	125.22718652	1.625816E-011	2.668160E-012	0	0.000000E+000
1	125.23127061	2.668160E-012	1.625816E-011	1	0.000000E+000
1	125.23138803	1.625816E-011	2.668160E-012	0	0.000000E+000
1	125.23922903	2.668160E-012	1.625816E-011	1	0.000000E+000
1	125.23931339	1.625816E-011	2.668160E-012	0	0.000000E+000
1	125.24160471	2.668160E-012	1.625816E-011	1	0.000000E+000
1	125.24168787	1.625816E-011	2.668160E-012	0	0.000000E+000
1	125.24171332	2.668160E-012	1.625816E-011	1	0.000000E+000
1	125.24182581	1.625816E-011	2.668160E-012	0	0.000000E+000
1	125.24255159	2.668160E-012	1.625816E-011	1	0.000000E+000
1	125.24264963	1.625816E-011	2.668160E-012	0	0.000000E+000
1	125.24874085	2.668160E-012	1.625816E-011	1	0.000000E+000
1	125.24875057	1.625816E-011	2.668160E-012	0	0.000000E+000
1	125.25089838	2.668160E-012	1.625816E-011	1	0.000000E+000
1	125.25097755	1.625816E-011	2.668160E-012	0	0.000000E+000
1	125.25242043	2.668160E-012	1.625816E-011	1	0.000000E+000
1	125.25250733	1.625816E-011	2.668160E-012	0	0.000000E+000
1	125.25378658	2.668160E-012	1.625816E-011	1	0.000000E+000
1	125.25468313	1.625816E-011	2.668160E-012	0	0.000000E+000
1	125.25684895	2.668160E-012	1.625816E-011	1	0.000000E+000
1	125.25715167	1.625816E-011	2.668160E-012	0	0.000000E+000
1	125.25992448	2.668160E-012	1.625816E-011	1	0.000000E+000
1	125.26018845	1.625816E-011	2.668160E-012	0	0.000000E+000
1	125.26246587	2.668160E-012	1.625816E-011	1	0.000000E+000
1	125.26248362	1.625816E-011	2.668160E-012	0	0.000000E+000
1	125.26352718	2.668160E-012	1.625816E-011	1	0.000000E+000
1	125.26399206	1.625816E-011	2.668160E-012	0	0.000000E+000
1	125.26608210	2.668160E-012	1.625816E-011	1	0.000000E+000
1	125.26651116	1.625816E-011	2.668160E-012	0	0.000000E+000
1	125.26786233	2.668160E-012	1.625816E-011	1	0.000000E+000
1	125.26787761	1.625816E-011	2.668160E-012	0	0.000000E+000
1	125.27113310	2.668160E-012	1.625816E-011	1	0.000000E+000
1	125.27120132	1.625816E-011	2.668160E-012	0	0.000000E+000
1	125.27180202	2.668160E-012	1.625816E-011	1	0.000000E+000
1	125.27191581	1.625816E-011	2.668160E-012	0	0.000000E+000
1	125.27193610	2.668160E-012	1.625816E-011	1	0.000000E+000
1	125.27210394	1.625816E-011	2.668160E-012	0	0.000000E+000
1	125.27213338	2.668160E-012	1.625816E-011	1	0.000000E+000
1	125.27223771	1.625816E-011	2.668160E-012	0	0.000000E+000
1	125.27254143	2.668160E-012	1.625816E-011	1	0.000000E+000
1	125.27272400	1.625816E-011	2.668160E-012	0	0.000000E+000
1	126.11200394	2.847108E-012	1.643711E-011	1	0.000000E+000
1	126.11205571	1.643711E-011	2.847108E-012	0	0.000000E+000
1	126.11953545	2.847108E-012	1.643711E-011	1	0.000000E+000
1	126.11975629	1.643711E-011	2.847108E-012	0	0.000000E+000
1	126.12018834	2.847108E-012	1.643711E-011	1	0.000000E+000
1	126.12021646	1.643711E-011	2.847108E-012	0	0.000000E+000
1	126.12125151	2.847108E-012	1.643711E-011	1	0.000000E+000
1	126.12160728	1.643711E-011	2.847108E-012	0	0.000000E+000
1	126.12175347	2.847108E-012	1.643711E-011	1	0.000000E+000
1	126.12223636	1.643711E-011	2.847108E-012	0	0.000000E+000
1	126.12259606	2.847108E-012	1.643711E-011	1	0.000000E+000
1	126.12318444	1.643711E-011	2.847108E-012	0	0.000000E+000
1	126.12799277	2.847108E-012	1.643711E-011	1	0.000000E+000
1	126.12813457	1.643711E-011	2.847108E-012	0	0.000000E+000
1	126.13129147	2.847108E-012	1.643711E-011	1	0.000000E+000
1	126.13138249	1.643711E-011	2.847108E-012	0	0.000000E+000
1	126.13157240	2.847108E-012	1.643711E-011	1	0.000000E+000
1	126.13161929	1.643711E-011	2.847108E-012	0	0.000000E+000
1	126.13170016	2.847108E-012	1.643711E-011	1	0.000000E+000
1	126.13221828	1.643711E-011	2.847108E-012	0	0.000000E+000
1	126.13553952	2.847108E-012	1.643711E-011	1	0.000000E+000
1	126.13583802	1.643711E-011	2.847108E-012	0	0.000000E+000
1	126.13594303	2.847108E-012	1.643711E-011	1	0.000000E+000
1	126.13602294	1.643711E-011	2.847108E-012	0	0.000000E+000
1	126.13608178	2.847108E-012	1.643711E-011	1	0.000000E+000
1	126.13629695	1.643711E-011	2.847108E-012	0	0.000000E+000
1	126.13641323	2.847108E-012	1.643711E-011	1	0.000000E+000
1	126.13652971	1.643711E-011	2.847108E-012	0	0.000000E+000
1	126.13655560	2.847108E-012	1.643711E-011	1	0.000000E+000
1	126.13664094	1.643711E-011	2.847108E-012	0	0.000000E+000
1	126.13667045	2.847108E-012	1.643711E-011	1	0.000000E+000
1	126.13692430	1.643711E-011	2.847108E-012	0	0.000000E+000
1	126.13750573	2.847108E-012	1.643711E-011	1	0.000000E+000
1	126.13820697	1.643711E-011	2.847108E-012	0	0.000000E+000
1	126.13821789	2.847108E-012	1.643711E-011	1	0.000000E+000
1	126.13825011	1.643711E-011	2.847108E-012	0	0.000000E+000
1	126.13959007	2.847108E-012	1.643711E-011	1	0.000000E+000
1	126.13971158	1.643711E-011	2.847108E-012	0	0.000000E+000
1	126.14049811	2.847108E-012	1.643711E-011	1	0.000000E+000
1	126.14059497	1.643711E-011	2.847108E-012	0	0.000000E+000
1	126.14259518	2.847108E-012	1.643711E-011	1	0.000000E+000
1	126.14304297	1.643711E-011	2.847108E-012	0	0.000000E+000
1	126.14447946	2.847108E-012	1.643711E-011	1	0.000000E+000
1	126.14460452	1.643711E-011	2.847108E-012	0	0.000000E+000
1	126.14463244	2.847108E-012	1.643711E-011	1	0.000000E+000
1	126.14466713	1.643711E-011	2.847108E-012	0	0.000000E+000
1	126.14949064	2.847108E-012	1.643711E-011	1	0.000000E+000
1	126.14967921	1.643711E-011	2.847108E-012	0	0.000000E+000
1	126.15113764	2.847108E-012	1.643711E-011	1	0.000000E+000
1	126.15177497	1.643711E-011	2.847108E-012	0	0.000000E+000
1	126.15209058	2.847108E-012	1.643711E-011	1	0.000000E+000
1	126.15217854	1.643711E-011	2.847108E-012	0	0.000000E+000
1	126.15610918	2.847108E-012	1.643711E-011	1	0.000000E+000
1	126.15636696	1.643711E-011	2.847108E-012	0	0.000000E+000
1	126.15738026	2.847108E-012	1.643711E-011	1	0.000000E+000
1	126.15748113	1.643711E-011	2.847108E-012	0	0.000000E+000
1	126.15862376	2.847108E-012	1.643711E-011	1	0.000000E+000
1	126.15874717	1.643711E-011	2.847108E-012	0	0.000000E+000
1	126.15906824	2.847108E-012	1.643711E-011	1	0.000000E+000
1	126.15936938	1.643711E-011	2.847108E-012	0	0.000000E+000
1	126.15949070	2.847108E-012	1.643711E-011	1	0.000000E+000
1	126.15958450	1.643711E-011	2.847108E-012	0	0.000000E+000
1	126.16158278	2.847108E-012	1.643711E-011	1	0.000000E+000
1	126.16184976	1.643711E-011	2.847108E-012	0	0.000000E+000
1	126.16187273	2.847108E-012	1.643711E-011	1	0.000000E+000
1	126.16206689	1.643711E-011	2.847108E-012	0	0.000000E+000
1	126.16335804	2.847108E-012	1.643711E-011	1	0.000000E+000
1	126.16353800	1.643711E-011	2.847108E-012	0	0.000000E+000
1	126.16658581	2.847108E-012	1.643711E-011	1	0.000000E+000
1	126.16720193	1.643711E-011	2.847108E-012	0	0.000000E+000
1	126.16908672	2.847108E-012	1.643711E-011	1	0.000000E+000
1	126.16973410	1.643711E-011	2.847108E-012	0	0.000000E+000
1	126.17088309	2.847108E-012	1.643711E-011	1	0.000000E+000
1	126.17151093	1.643711E-011	2.847108E-012	0	0.000000E+000
1	126.17252324	2.847108E-012	1.643711E-011	1	0.000000E+000
1	126.17256766	1.643711E-011	2.847108E-012	0	0.000000E+000
1	126.17899272	2.847108E-012	1.643711E-011	1	0.000000E+000
1	126.17917449	1.643711E-011	2.847108E-012	0	0.000000E+000
1	126.18012953	2.847108E-012	1.643711E-011	1	0.000000E+000
1	126.18026321	1.643711E-011	2.847108E-012	0	0.000000E+000
1	126.18473092	2.847108E-012	1.643711E-011	1	0.000000E+000
1	126.18521925	1.643711E-011	2.847108E-012	0	0.000000E+000
1	126.18587439	2.847108E-012	1.643711E-011	1	0.000000E+000
1	126.18597571	1.643711E-011	2.847108E-012	0	0.000000E+000
1	126.18814784	2.847108E-012	1.643711E-011	1	0.000000E+000
1	126.18843498	1.643711E-011	2.847108E-012	0	0.000000E+000
1	126.19312700	2.847108E-012	1.643711E-011	1	0.000000E+000
1	126.19315474	1.643711E-011	2.847108E-012	0	0.000000E+000
1	126.19467903	2.847108E-012	1.643711E-011	1	0.000000E+000
1	126.19476720	1.643711E-011	2.847108E-012	0	0.000000E+000
1	126.19762402	2.847108E-012	1.643711E-011	1	0.000000E+000
1	126.19797888	1.643711E-011	2.847108E-012	0	0.000000E+000
1	126.19823005	2.847108E-012	1.643711E-011	1	0.000000E+000
1	126.19846475	1.643711E-011	2.847108E-012	0	0.000000E+000
1	126.20006706	2.847108E-012	1.643711E-011	1	0.000000E+000
1	126.20011562	1.643711E-011	2.847108E-012	0	0.000000E+000
1	126.20087705	2.847108E-012	1.643711E-011	1	0.000000E+000
1	126.20094309	1.643711E-011	2.847108E-012	0	0.000000E+000
1	126.20292655	2.847108E-012	1.643711E-011	1	0.000000E+000
1	126.20295642	1.643711E-011	2.847108E-012	0	0.000000E+000
1	126.20410882	2.847108E-012	1.643711E-011	1	0.000000E+000
1	126.20423260	1.643711E-011	2.847108E-012	0	0.000000E+000
1	126.20428835	2.847108E-012	1.643711E-011	1	0.000000E+000
1	126.20439573	1.643711E-011	2.847108E-012	0	0.000000E+000
1	126.20786281	2.847108E-012	1.643711E-011	1	0.000000E+000
1	126.20810746	1.643711E-011	2.847108E-012	0	0.000000E+000
1	126.20940070	2.847108E-012	1.643711E-011	1	0.000000E+000
1	126.21024185	1.643711E-011	2.847108E-012	0	0.000000E+000
1	126.21071494	2.847108E-012	1.643711E-011	1	0.000000E+000
1	126.21161123	1.643711E-011	2.847108E-012	0	0.000000E+000
1	126.21318269	2.847108E-012	1.643711E-011	1	0.000000E+000
1	126.21345756	1.643711E-011	2.847108E-012	0	0.000000E+000
1	126.21981695	2.847108E-012	1.643711E-011	1	0.000000E+000
1	126.21992128	1.643711E-011	2.847108E-012	0	0.000000E+000
1	126.22184575	2.847108E-012	1.643711E-011	1	0.000000E+000
1	126.22191428	1.643711E-011	2.847108E-012	0	0.000000E+000
1	126.22205880	2.847108E-012	1.643711E-011	1	0.000000E+000
1	126.22220796	1.643711E-011	2.847108E-012	0	0.000000E+000
1	126.22696342	2.847108E-012	1.643711E-011	1	0.000000E+000
1	126.22703496	1.643711E-011	2.847108E-012	0	0.000000E+000
1	126.22761710	2.847108E-012	1.643711E-011	1	0.000000E+000
1	126.22776211	1.643711E-011	2.847108E-012	0	0.000000E+000
1	126.23000965	2.847108E-012	1.643711E-011	1	0.000000E+000
1	126.23031451	1.643711E-011	2.847108E-012	0	0.000000E+000
1	126.23381452	2.847108E-012	1.643711E-011	1	0.000000E+000
1	126.23384051	1.643711E-011	2.847108E-012	0	0.000000E+000
1	126.23387628	2.847108E-012	1.643711E-011	1	0.000000E+000
1	126.23400979	1.643711E-011	2.847108E-012	0	0.000000E+000
1	126.23423457	2.847108E-012	1.643711E-011	1	0.000000E+000
1	126.23429700	1.643711E-011	2.847108E-012	0	0.000000E+000
1	126.23564715	2.847108E-012	1.643711E-011	1	0.000000E+000
1	126.23583028	1.643711E-011	2.847108E-012	0	0.000000E+000
1	126.23650435	2.847108E-012	1.643711E-011	1	0.000000E+000
1	126.23659006	1.643711E-011	2.847108E-012	0	0.000000E+000
1	126.23713715	2.847108E-012	1.643711E-011	1	0.000000E+000
1	126.23776167	1.643711E-011	2.847108E-012	0	0.000000E+000
1	126.23833764	2.847108E-012	1.643711E-011	1	0.000000E+000
1	126.23920933	1.643711E-011	2.847108E-012	0	0.000000E+000
1	126.24086579	2.847108E-012	1.643711E-011	1	0.000000E+000
1	126.24098261	1.643711E-011	2.847108E-012	0	0.000000E+000
1	126.24306762	2.847108E-012	1.643711E-011	1	0.000000E+000
1	126.24311665	1.643711E-011	2.847108E-012	0	0.000000E+000
1	126.25275820	2.847108E-012	1.643711E-011	1	0.000000E+000
1	126.25291844	1.643711E-011	2.847108E-012	0	0.000000E+000
1	126.25418798	2.847108E-012	1.643711E-011	1	0.000000E+000
1	126.25451728	1.643711E-011	2.847108E-012	0	0.000000E+000
1	126.25601152	2.847108E-012	1.643711E-011	1	0.000000E+000
1	126.25631424	1.643711E-011	2.847108E-012	0	0.000000E+000
1	126.25662678	2.847108E-012	1.643711E-011	1	0.000000E+000
1	126.25665940	1.643711E-011	2.847108E-012	0	0.000000E+000
1	126.25826849	2.847108E-012	1.643711E-011	1	0.000000E+000
1	126.25840320	1.643711E-011	2.847108E-012	0	0.000000E+000
1	126.25984213	2.847108E-012	1.643711E-011	1	0.000000E+000
1	126.25993762	1.643711E-011	2.847108E-012	0	0.000000E+000
1	126.26134898	2.847108E-012	1.643711E-011	1	0.000000E+000
1	126.26145308	1.643711E-011	2.847108E-012	0	0.000000E+000
1	126.26176407	2.847108E-012	1.643711E-011	1	0.000000E+000
1	126.26203477	1.643711E-011	2.847108E-012	0	0.000000E+000
1	126.26341671	2.847108E-012	1.643711E-011	1	0.000000E+000
1	126.26356083	1.643711E-011	2.847108E-012	0	0.000000E+000
1	126.26358245	2.847108E-012	1.643711E-011	1	0.000000E+000
1	126.26368288	1.643711E-011	2.847108E-012	0	0.000000E+000
1	126.26575927	2.847108E-012	1.643711E-011	1	0.000000E+000
1	126.26617509	1.643711E-011	2.847108E-012	0	0.000000E+000
1	126.26847864	2.847108E-012	1.643711E-011	1	0.000000E+000
1	126.26878472	1.643711E-011	2.847108E-012	0	0.000000E+000
1	126.26923515	2.847108E-012	1.643711E-011	1	0.000000E+000
1	126.26929949	1.643711E-011	2.847108E-012	0	0.000000E+000
1	126.27051434	2.847108E-012	1.643711E-011	1	0.000000E+000
1	126.27056399	1.643711E-011	2.847108E-012	0	0.000000E+000
1	126.27058616	2.847108E-012	1.643711E-011	1	0.000000E+000
1	126.27076344	1.643711E-011	2.847108E-012	0	0.000000E+000
1	126.27094723	2.847108E-012	1.643711E-011	1	0.000000E+000
1	126.27147652	1.643711E-011	2.847108E-012	0	0.000000E+000
1	126.27534885	2.847108E-012	1.643711E-011	1	0.000000E+000
1	126.27540012	1.643711E-011	2.847108E-012	0	0.000000E+000
1	126.27685802	2.847108E-012	1.643711E-011	1	0.000000E+000
1	126.27693658	1.643711E-011	2.847108E-012	0	0.000000E+000
1	126.27783482	2.847108E-012	1.643711E-011	1	0.000000E+000
1	126.27866368	1.643711E-011	2.847108E-012	0	0.000000E+000
1	126.27924751	2.847108E-012	1.643711E-011	1	0.000000E+000
1	126.27940376	1.643711E-011	2.847108E-012	0	0.000000E+000
1	126.28066843	2.847108E-012	1.643711E-011	1	0.000000E+000
1	126.28068101	1.643711E-011	2.847108E-012	0	0.000000E+000
1	126.28317664	2.847108E-012	1.643711E-011	1	0.000000E+000
1	126.28343438	1.643711E-011	2.847108E-012	0	0.000000E+000
1	126.28543781	2.847108E-012	1.643711E-011	1	0.000000E+000
1	126.28546559	1.643711E-011	2.847108E-012	0	0.000000E+000
1	126.28822444	2.847108E-012	1.643711E-011	1	0.000000E+000
1	126.28853999	1.643711E-011	2.847108E-012	0	0.000000E+000
1	126.29372745	2.847108E-012	1.643711E-011	1	0.000000E+000
1	126.29404515	1.643711E-011	2.847108E-012	0	0.000000E+000
1	126.29451344	2.847108E-012	1.643711E-011	1	0.000000E+000
1	126.29522612	1.643711E-011	2.847108E-012	0	0.000000E+000
1	126.29527547	2.847108E-012	1.643711E-011	1	0.000000E+000
1	126.29529727	1.643711E-011	2.847108E-012	0	0.000000E+000
1	126.29644248	2.847108E-012	1.643711E-011	1	0.000000E+000
1	126.29649091	1.643711E-011	2.847108E-012	0	0.000000E+000
1	126.29651630	2.847108E-012	1.643711E-011	1	0.000000E+000
1	126.29662480	1.643711E-011	2.847108E-012	0	0.000000E+000
1	126.29747381	2.847108E-012	1.643711E-011	1	0.000000E+000
1	126.29766017	1.643711E-011	2.847108E-012	0	0.000000E+000
1	126.29766553	2.847108E-012	1.643711E-011	1	0.000000E+000
1	126.29791699	1.643711E-011	2.847108E-012	0	0.000000E+000
1	126.29918831	2.847108E-012	1.643711E-011	1	0.000000E+000
1	126.29935710	1.643711E-011	2.847108E-012	0	0.000000E+000
1	126.31668354	2.847108E-012	1.643711E-011	1	0.000000E+000
1	126.31690038	1.643711E-011	2.847108E-012	0	0.000000E+000
1	126.31693646	2.847108E-012	1.643711E-011	1	0.000000E+000
1	126.31711964	1.643711E-011	2.847108E-012	0	0.000000E+000
1	126.32107779	2.847108E-012	1.643711E-011	1	0.000000E+000
1	126.32120275	1.643711E-011	2.847108E-012	0	0.000000E+000
1	126.32201274	2.847108E-012	1.643711E-011	1	0.000000E+000
1	126.32329120	1.643711E-011	2.847108E-012	0	0.000000E+000
1	126.32364589	2.847108E-012	1.643711E-011	1	0.000000E+000
1	126.32368665	1.643711E-011	2.847108E-012	0	0.000000E+000
1	126.32369311	2.847108E-012	1.643711E-011	1	0.000000E+000
1	126.32392423	1.643711E-011	2.847108E-012	0	0.000000E+000
1	126.32396356	2.847108E-012	1.643711E-011	1	0.000000E+000
1	126.32409364	1.643711E-011	2.847108E-012	0	0.000000E+000
1	126.32524361	2.847108E-012	1.643711E-011	1	0.000000E+000
1	126.32557941	1.643711E-011	2.847108E-012	0	0.000000E+000
1	126.32560371	2.847108E-012	1.643711E-011	1	0.000000E+000
1	126.32583362	1.643711E-011	2.847108E-012	0	0.000000E+000
1	126.32723133	2.847108E-012	1.643711E-011	1	0.000000E+000
1	126.32743590	1.643711E-011	2.847108E-012	0	0.000000E+000
1	126.32801115	2.847108E-012	1.643711E-011	1	0.000000E+000
1	126.32812004	1.643711E-011	2.847108E-012	0	0.000000E+000
1	126.32848025	2.847108E-012	1.643711E-011	1	0.000000E+000
1	126.32853841	1.643711E-011	2.847108E-012	0	0.000000E+000
1	126.33026441	2.847108E-012	1.643711E-011	1	0.000000E+000
1	126.33052321	1.643711E-011	2.847108E-012	0	0.000000E+000
1	126.33077962	2.847108E-012	1.643711E-011	1	0.000000E+000
1	126.33078767	1.643711E-011	2.847108E-012	0	0.000000E+000
1	126.33156316	2.847108E-012	1.643711E-011	1	0.000000E+000
1	126.33173084	1.643711E-011	2.847108E-012	0	0.000000E+000
1	126.33206138	2.847108E-012	1.643711E-011	1	0.000000E+000
1	126.33220203	1.643711E-011	2.847108E-012	0	0.000000E+000
1	126.33270915	2.847108E-012	1.643711E-011	1	0.000000E+000
1	126.33296915	1.643711E-011	2.847108E-012	0	0.000000E+000
1	126.33316053	2.847108E-012	1.643711E-011	1	0.000000E+000
1	126.33324925	1.643711E-011	2.847108E-012	0	0.000000E+000
1	126.33461899	2.847108E-012	1.643711E-011	1	0.000000E+000
1	126.33488481	1.643711E-011	2.847108E-012	0	0.000000E+000
1	126.33824478	2.847108E-012	1.643711E-011	1	0.000000E+000
1	126.33846001	1.643711E-011	2.847108E-012	0	0.000000E+000
1	126.33892277	2.847108E-012	1.643711E-011	1	0.000000E+000
1	126.33934306	1.643711E-011	2.847108E-012	0	0.000000E+000
1	126.33975536	2.847108E-012	1.643711E-011	1	0.000000E+000
1	126.34004065	1.643711E-011	2.847108E-012	0	0.000000E+000
1	126.34110849	2.847108E-012	1.643711E-011	1	0.000000E+000
1	126.34156844	1.643711E-011	2.847108E-012	0	0.000000E+000
1	126.34348833	2.847108E-012	1.643711E-011	1	0.000000E+000
1	126.34353840	1.643711E-011	2.847108E-012	0	0.000000E+000
1	126.34605265	2.847108E-012	1.643711E-011	1	0.000000E+000
1	126.34607647	1.643711E-011	2.847108E-012	0	0.000000E+000
1	126.35190212	2.847108E-012	1.643711E-011	1	0.000000E+000
1	126.35192586	1.643711E-011	2.847108E-012	0	0.000000E+000
1	126.35202237	2.847108E-012	1.643711E-011	1	0.000000E+000
1	126.35210356	1.643711E-011	2.847108E-012	0	0.000000E+000
1	126.35275458	2.847108E-012	1.643711E-011	1	0.000000E+000
1	126.35290293	1.643711E-011	2.847108E-012	0	0.000000E+000
1	126.35680513	2.847108E-012	1.643711E-011	1	0.000000E+000
1	126.35682766	1.643711E-011	2.847108E-012	0	0.000000E+000
1	126.35754278	2.847108E-012	1.643711E-011	1	0.000000E+000
1	126.35762439	1.643711E-011	2.847108E-012	0	0.000000E+000
1	126.35797059	2.847108E-012	1.643711E-011	1	0.000000E+000
1	126.35801082	1.643711E-011	2.847108E-012	0	0.000000E+000
1	126.35820306	2.847108E-012	1.643711E-011	1	0.000000E+000
1	126.35825704	1.643711E-011	2.847108E-012	0	0.000000E+000
1	126.35882981	2.847108E-012	1.643711E-011	1	0.000000E+000
1	126.35966756	1.643711E-011	2.847108E-012	0	0.000000E+000
1	126.36193941	2.847108E-012	1.643711E-011	1	0.000000E+000
1	126.36237220	1.643711E-011	2.847108E-012	0	0.000000E+000
1	126.36239587	2.847108E-012	1.643711E-011	1	0.000000E+000
1	126.36285351	1.643711E-011	2.847108E-012	0	0.000000E+000
1	126.36288167	2.847108E-012	1.643711E-011	1	0.000000E+000
1	126.36305195	1.643711E-011	2.847108E-012	0	0.000000E+000
1	126.36467448	2.847108E-012	1.643711E-011	1	0.000000E+000
1	126.36474271	1.643711E-011	2.847108E-012	0	0.000000E+000
1	126.36539650	2.847108E-012	1.643711E-011	1	0.000000E+000
1	126.36570063	1.643711E-011	2.847108E-012	0	0.000000E+000
1	126.36774520	2.847108E-012	1.643711E-011	1	0.000000E+000
1	126.36809153	1.643711E-011	2.847108E-012	0	0.000000E+000
1	126.37262049	2.847108E-012	1.643711E-011	1	0.000000E+000
1	126.37294269	1.643711E-011	2.847108E-012	0	0.000000E+000
1	126.37352257	2.847108E-012	1.643711E-011	1	0.000000E+000
1	126.37401517	1.643711E-011	2.847108E-012	0	0.000000E+000
1	126.37608175	2.847108E-012	1.643711E-011	1	0.000000E+000
1	126.37609529	1.643711E-011	2.847108E-012	0	0.000000E+000
1	126.37614068	2.847108E-012	1.643711E-011	1	0.000000E+000
1	126.37618613	1.643711E-011	2.847108E-012	0	0.000000E+000
1	126.37836878	2.847108E-012	1.643711E-011	1	0.000000E+000
1	126.37845290	1.643711E-011	2.847108E-012	0	0.000000E+000
1	126.37915029	2.847108E-012	1.643711E-011	1	0.000000E+000
1	126.37917367	1.643711E-011	2.847108E-012	0	0.000000E+000
1	126.37920670	2.847108E-012	1.643711E-011	1	0.000000E+000
1	126.37943781	1.643711E-011	2.847108E-012	0	0.000000E+000
1	126.38069015	2.847108E-012	1.643711E-011	1	0.000000E+000
1	126.38074089	1.643711E-011	2.847108E-012	0	0.000000E+000
1	126.38170340	2.847108E-012	1.643711E-011	1	0.000000E+000
1	126.38217794	1.643711E-011	2.847108E-012	0	0.000000E+000
1	126.38242147	2.847108E-012	1.643711E-011	1	0.000000E+000
1	126.38273299	1.643711E-011	2.847108E-012	0	0.000000E+000
1	126.38777599	2.847108E-012	1.643711E-011	1	0.000000E+000
1	126.38817269	1.643711E-011	2.847108E-012	0	0.000000E+000
1	126.38819237	2.847108E-012	1.643711E-011	1	0.000000E+000
1	126.38821154	1.643711E-011	2.847108E-012	0	0.000000E+000
1	126.38894070	2.847108E-012	1.643711E-011	1	0.000000E+000
1	126.38923405	1.643711E-011	2.847108E-012	0	0.000000E+000
1	126.39464198	2.847108E-012	1.643711E-011	1	0.000000E+000
1	126.39479920	1.643711E-011	2.847108E-012	0	0.000000E+000
1	126.39495183	2.847108E-012	1.643711E-011	1	0.000000E+000
1	126.39509542	1.643711E-011	2.847108E-012	0	0.000000E+000
1	126.39623970	2.847108E-012	1.643711E-011	1	0.000000E+000
1	126.39684003	1.643711E-011	2.847108E-012	0	0.000000E+000
1	126.39751810	2.847108E-012	1.643711E-011	1	0.000000E+000
1	126.39769350	1.643711E-011	2.847108E-012	0	0.000000E+000
1	126.39771852	2.847108E-012	1.643711E-011	1	0.000000E+000
1	126.39784560	1.643711E-011	2.847108E-012	0	0.000000E+000
1	126.39866853	2.847108E-012	1.643711E-011	1	0.000000E+000
1	126.39890771	1.643711E-011	2.847108E-012	0	0.000000E+000
1	126.39965553	2.847108E-012	1.643711E-011	1	0.000000E+000
1	126.39969956	1.643711E-011	2.847108E-012	0	0.000000E+000
1	126.50908655	2.611062E-012	1.620106E-011	1	0.000000E+000
1	126.50923211	1.620106E-011	2.611062E-012	0	0.000000E+000
1	126.50972169	2.611062E-012	1.620106E-011	1	0.000000E+000
1	126.50996862	1.620106E-011	2.611062E-012	0	0.000000E+000
1	126.51027462	2.611062E-012	1.620106E-011	1	0.000000E+000
1	126.51029347	1.620106E-011	2.611062E-012	0	0.000000E+000
1	126.51324973	2.611062E-012	1.620106E-011	1	0.000000E+000
1	126.51400718	1.620106E-011	2.611062E-012	0	0.000000E+000
1	126.51442977	2.611062E-012	1.620106E-011	1	0.000000E+000
1	126.51454225	1.620106E-011	2.611062E-012	0	0.000000E+000
1	126.51513492	2.611062E-012	1.620106E-011	1	0.000000E+000
1	126.51523591	1.620106E-011	2.611062E-012	0	0.000000E+000
1	126.51798550	2.611062E-012	1.620106E-011	1	0.000000E+000
1	126.51799247	1.620106E-011	2.611062E-012	0	0.000000E+000
1	126.51820673	2.611062E-012	1.620106E-011	1	0.000000E+000
1	126.51829607	1.620106E-011	2.611062E-012	0	0.000000E+000
1	126.51901102	2.611062E-012	1.620106E-011	1	0.000000E+000
1	126.51930599	1.620106E-011	2.611062E-012	0	0.000000E+000
1	126.51978343	2.611062E-012	1.620106E-011	1	0.000000E+000
1	126.51988143	1.620106E-011	2.611062E-012	0	0.000000E+000
1	126.52068002	2.611062E-012	1.620106E-011	1	0.000000E+000
1	126.52095751	1.620106E-011	2.611062E-012	0	0.000000E+000
1	126.52452595	2.611062E-012	1.620106E-011	1	0.000000E+000
1	126.52464884	1.620106E-011	2.611062E-012	0	0.000000E+000
1	126.52576925	2.611062E-012	1.620106E-011	1	0.000000E+000
1	126.52592461	1.620106E-011	2.611062E-012	0	0.000000E+000
1	126.52611262	2.611062E-012	1.620106E-011	1	0.000000E+000
1	126.52623270	1.620106E-011	2.611062E-012	0	0.000000E+000
1	126.52775544	2.611062E-012	1.620106E-011	1	0.000000E+000
1	126.52832331	1.620106E-011	2.611062E-012	0	0.000000E+000
1	126.52899624	2.611062E-012	1.620106E-011	1	0.000000E+000
1	126.52940612	1.620106E-011	2.611062E-012	0	0.000000E+000
1	126.52977747	2.611062E-012	1.620106E-011	1	0.000000E+000
1	126.52996735	1.620106E-011	2.611062E-012	0	0.000000E+000
1	126.53055782	2.611062E-012	1.620106E-011	1	0.000000E+000
1	126.53059498	1.620106E-011	2.611062E-012	0	0.000000E+000
1	126.53294385	2.611062E-012	1.620106E-011	1	0.000000E+000
1	126.53307721	1.620106E-011	2.611062E-012	0	0.000000E+000
1	126.54099286	2.611062E-012	1.620106E-011	1	0.000000E+000
1	126.54142962	1.620106E-011	2.611062E-012	0	0.000000E+000
1	126.54244693	2.611062E-012	1.620106E-011	1	0.000000E+000
1	126.54292226	1.620106E-011	2.611062E-012	0	0.000000E+000
1	126.54739640	2.611062E-012	1.620106E-011	1	0.000000E+000
1	126.54746372	1.620106E-011	2.611062E-012	0	0.000000E+000
1	126.54880018	2.611062E-012	1.620106E-011	1	0.000000E+000
1	126.54894546	1.620106E-011	2.611062E-012	0	0.000000E+000
1	126.55121827	2.611062E-012	1.620106E-011	1	0.000000E+000
1	126.55152416	1.620106E-011	2.611062E-012	0	0.000000E+000
1	126.55253982	2.611062E-012	1.620106E-011	1	0.000000E+000
1	126.55266384	1.620106E-011	2.611062E-012	0	0.000000E+000
1	126.55378906	2.611062E-012	1.620106E-011	1	0.000000E+000
1	126.55434357	1.620106E-011	2.611062E-012	0	0.000000E+000
1	126.55436655	2.611062E-012	1.620106E-011	1	0.000000E+000
1	126.55444097	1.620106E-011	2.611062E-012	0	0.000000E+000
1	126.55699842	2.611062E-012	1.620106E-011	1	0.000000E+000
1	126.55741522	1.620106E-011	2.611062E-012	0	0.000000E+000
1	126.55807215	2.611062E-012	1.620106E-011	1	0.000000E+000
1	126.55841092	1.620106E-011	2.611062E-012	0	0.000000E+000
1	126.55893296	2.611062E-012	1.620106E-011	1	0.000000E+000
1	126.55893891	1.620106E-011	2.611062E-012	0	0.000000E+000
1	126.56757874	2.611062E-012	1.620106E-011	1	0.000000E+000
1	126.56760185	1.620106E-011	2.611062E-012	0	0.000000E+000
1	126.56764123	2.611062E-012	1.620106E-011	1	0.000000E+000
1	126.56775798	1.620106E-011	2.611062E-012	0	0.000000E+000
1	126.56913157	2.611062E-012	1.620106E-011	1	0.000000E+000
1	126.56915678	1.620106E-011	2.611062E-012	0	0.000000E+000
1	126.56953234	2.611062E-012	1.620106E-011	1	0.000000E+000
1	126.56980796	1.620106E-011	2.611062E-012	0	0.000000E+000
1	126.57088531	2.611062E-012	1.620106E-011	1	0.000000E+000
1	126.57092276	1.620106E-011	2.611062E-012	0	0.000000E+000
1	126.57195848	2.611062E-012	1.620106E-011	1	0.000000E+000
1	126.57208131	1.620106E-011	2.611062E-012	0	0.000000E+000
1	126.57458788	2.611062E-012	1.620106E-011	1	0.000000E+000
1	126.57468051	1.620106E-011	2.611062E-012	0	0.000000E+000
1	126.57696146	2.611062E-012	1.620106E-011	1	0.000000E+000
1	126.57708588	1.620106E-011	2.611062E-012	0	0.000000E+000
1	126.57716523	2.611062E-012	1.620106E-011	1	0.000000E+000
1	126.57736608	1.620106E-011	2.611062E-012	0	0.000000E+000
1	126.57780130	2.611062E-012	1.620106E-011	1	0.000000E+000
1	126.57782862	1.620106E-011	2.611062E-012	0	0.000000E+000
1	126.57785404	2.611062E-012	1.620106E-011	1	0.000000E+000
1	126.57831459	1.620106E-011	2.611062E-012	0	0.000000E+000
1	126.57907831	2.611062E-012	1.620106E-011	1	0.000000E+000
1	126.57954419	1.620106E-011	2.611062E-012	0	0.000000E+000
1	126.57992367	2.611062E-012	1.620106E-011	1	0.000000E+000
1	126.58053588	1.620106E-011	2.611062E-012	0	0.000000E+000
1	126.58077378	2.611062E-012	1.620106E-011	1	0.000000E+000
1	126.58083793	1.620106E-011	2.611062E-012	0	0.000000E+000
1	126.58467369	2.611062E-012	1.620106E-011	1	0.000000E+000
1	126.58471291	1.620106E-011	2.611062E-012	0	0.000000E+000
1	126.58664403	2.611062E-012	1.620106E-011	1	0.000000E+000
1	126.58684576	1.620106E-011	2.611062E-012	0	0.000000E+000
1	126.59170490	2.611062E-012	1.620106E-011	1	0.000000E+000
1	126.59209159	1.620106E-011	2.611062E-012	0	0.000000E+000
1	126.59225328	2.611062E-012	1.620106E-011	1	0.000000E+000
1	126.59231714	1.620106E-011	2.611062E-012	0	0.000000E+000
1	126.59249122	2.611062E-012	1.620106E-011	1	0.000000E+000
1	126.59255934	1.620106E-011	2.611062E-012	0	0.000000E+000
1	126.79173912	2.752186E-012	1.634219E-011	1	0.000000E+000
1	126.79188789	1.634219E-011	2.752186E-012	0	0.000000E+000
1	126.79447579	2.752186E-012	1.634219E-011	1	0.000000E+000
1	126.79463307	1.634219E-011	2.752186E-012	0	0.000000E+000
1	126.79555144	2.752186E-012	1.634219E-011	1	0.000000E+000
1	126.79570170	1.634219E-011	2.752186E-012	0	0.000000E+000
1	126.79666318	2.752186E-012	1.634219E-011	1	0.000000E+000
1	126.79684243	1.634219E-011	2.752186E-012	0	0.000000E+000
1	126.79767180	2.752186E-012	1.634219E-011	1	0.000000E+000
1	126.79785135	1.634219E-011	2.752186E-012	0	0.000000E+000
1	126.80067086	2.752186E-012	1.634219E-011	1	0.000000E+000
1	126.80079880	1.634219E-011	2.752186E-012	0	0.000000E+000
1	126.80420674	2.752186E-012	1.634219E-011	1	0.000000E+000
1	126.80426385	1.634219E-011	2.752186E-012	0	0.000000E+000
1	126.80557077	2.752186E-012	1.634219E-011	1	0.000000E+000
1	126.80575746	1.634219E-011	2.752186E-012	0	0.000000E+000
1	126.80612787	2.752186E-012	1.634219E-011	1	0.000000E+000
1	126.80629119	1.634219E-011	2.752186E-012	0	0.000000E+000
1	126.80737059	2.752186E-012	1.634219E-011	1	0.000000E+000
1	126.80744455	1.634219E-011	2.752186E-012	0	0.000000E+000
1	126.80806386	2.752186E-012	1.634219E-011	1	0.000000E+000
1	126.80828198	1.634219E-011	2.752186E-012	0	0.000000E+000
1	126.81208796	2.752186E-012	1.634219E-011	1	0.000000E+000
1	126.81228792	1.634219E-011	2.752186E-012	0	0.000000E+000
1	126.81284254	2.752186E-012	1.634219E-011	1	0.000000E+000
1	126.81292249	1.634219E-011	2.752186E-012	0	0.000000E+000
1	126.81590799	2.752186E-012	1.634219E-011	1	0.000000E+000
1	126.81601212	1.634219E-011	2.752186E-012	0	0.000000E+000
1	126.81660840	2.752186E-012	1.634219E-011	1	0.000000E+000
1	126.81709370	1.634219E-011	2.752186E-012	0	0.000000E+000
1	126.81712802	2.752186E-012	1.634219E-011	1	0.000000E+000
1	126.81715041	1.634219E-011	2.752186E-012	0	0.000000E+000
1	126.81870390	2.752186E-012	1.634219E-011	1	0.000000E+000
1	126.81903781	1.634219E-011	2.752186E-012	0	0.000000E+000
1	126.82240366	2.752186E-012	1.634219E-011	1	0.000000E+000
1	126.82256760	1.634219E-011	2.752186E-012	0	0.000000E+000
1	126.82485112	2.752186E-012	1.634219E-011	1	0.000000E+000
1	126.82512079	1.634219E-011	2.752186E-012	0	0.000000E+000
1	126.82530819	2.752186E-012	1.634219E-011	1	0.000000E+000
1	126.82558784	1.634219E-011	2.752186E-012	0	0.000000E+000
1	126.82754365	2.752186E-012	1.634219E-011	1	0.000000E+000
1	126.82755013	1.634219E-011	2.752186E-012	0	0.000000E+000
1	126.82781567	2.752186E-012	1.634219E-011	1	0.000000E+000
1	126.82785041	1.634219E-011	2.752186E-012	0	0.000000E+000
1	126.82879534	2.752186E-012	1.634219E-011	1	0.000000E+000
1	126.82912785	1.634219E-011	2.752186E-012	0	0.000000E+000
1	126.83055607	2.752186E-012	1.634219E-011	1	0.000000E+000
1	126.83066396	1.634219E-011	2.752186E-012	0	0.000000E+000
1	126.83172863	2.752186E-012	1.634219E-011	1	0.000000E+000
1	126.83249201	1.634219E-011	2.752186E-012	0	0.000000E+000
1	126.83319279	2.752186E-012	1.634219E-011	1	0.000000E+000
1	126.83377973	1.634219E-011	2.752186E-012	0	0.000000E+000
1	126.83380870	2.752186E-012	1.634219E-011	1	0.000000E+000
1	126.83403689	1.634219E-011	2.752186E-012	0	0.000000E+000
1	126.83455361	2.752186E-012	1.634219E-011	1	0.000000E+000
1	126.83504672	1.634219E-011	2.752186E-012	0	0.000000E+000
1	126.83681644	2.752186E-012	1.634219E-011	1	0.000000E+000
1	126.83696538	1.634219E-011	2.752186E-012	0	0.000000E+000
1	126.83698900	2.752186E-012	1.634219E-011	1	0.000000E+000
1	126.83733113	1.634219E-011	2.752186E-012	0	0.000000E+000
1	126.85304694	2.752186E-012	1.634219E-011	1	0.000000E+000
1	126.85313880	1.634219E-011	2.752186E-012	0	0.000000E+000
1	126.86529970	2.752186E-012	1.634219E-011	1	0.000000E+000
1	126.86546145	1.634219E-011	2.752186E-012	0	0.000000E+000
1	126.86805560	2.752186E-012	1.634219E-011	1	0.000000E+000
1	126.86837114	1.634219E-011	2.752186E-012	0	0.000000E+000
1	126.86838992	2.752186E-012	1.634219E-011	1	0.000000E+000
1	126.86865039	1.634219E-011	2.752186E-012	0	0.000000E+000
1	126.87216357	2.752186E-012	1.634219E-011	1	0.000000E+000
1	126.87222428	1.634219E-011	2.752186E-012	0	0.000000E+000
1	126.87379375	2.752186E-012	1.634219E-011	1	0.000000E+000
1	126.87382193	1.634219E-011	2.752186E-012	0	0.000000E+000
1	126.87538767	2.752186E-012	1.634219E-011	1	0.000000E+000
1	126.87552318	1.634219E-011	2.752186E-012	0	0.000000E+000
1	126.87552909	2.752186E-012	1.634219E-011	1	0.000000E+000
1	126.87576579	1.634219E-011	2.752186E-012	0	0.000000E+000
1	126.87595829	2.752186E-012	1.634219E-011	1	0.000000E+000
1	126.87614321	1.634219E-011	2.752186E-012	0	0.000000E+000
1	126.87672711	2.752186E-012	1.634219E-011	1	0.000000E+000
1	126.87678157	1.634219E-011	2.752186E-012	0	0.000000E+000
1	126.87886971	2.752186E-012	1.634219E-011	1	0.000000E+000
1	126.87915534	1.634219E-011	2.752186E-012	0	0.000000E+000
1	126.88397431	2.752186E-012	1.634219E-011	1	0.000000E+000
1	126.88423358	1.634219E-011	2.752186E-012	0	0.000000E+000
1	126.88434081	2.752186E-012	1.634219E-011	1	0.000000E+000
1	126.88436374	1.634219E-011	2.752186E-012	0	0.000000E+000
1	126.88525871	2.752186E-012	1.634219E-011	1	0.000000E+000
1	126.88528346	1.634219E-011	2.752186E-012	0	0.000000E+000
1	126.88634900	2.752186E-012	1.634219E-011	1	0.000000E+000
1	126.88650562	1.634219E-011	2.752186E-012	0	0.000000E+000
1	126.88683711	2.752186E-012	1.634219E-011	1	0.000000E+000
1	126.88692482	1.634219E-011	2.752186E-012	0	0.000000E+000
1	126.88706513	2.752186E-012	1.634219E-011	1	0.000000E+000
1	126.88735086	1.634219E-011	2.752186E-012	0	0.000000E+000
1	126.88872241	2.752186E-012	1.634219E-011	1	0.000000E+000
1	126.88879355	1.634219E-011	2.752186E-012	0	0.000000E+000
1	126.88947195	2.752186E-012	1.634219E-011	1	0.000000E+000
1	126.88960799	1.634219E-011	2.752186E-012	0	0.000000E+000
1	126.89060634	2.752186E-012	1.634219E-011	1	0.000000E+000
1	126.89103509	1.634219E-011	2.752186E-012	0	0.000000E+000
1	126.89240175	2.752186E-012	1.634219E-011	1	0.000000E+000
1	126.89319783	1.634219E-011	2.752186E-012	0	0.000000E+000
1	126.89427565	2.752186E-012	1.634219E-011	1	0.000000E+000
1	126.89431487	1.634219E-011	2.752186E-012	0	0.000000E+000
1	126.89521123	2.752186E-012	1.634219E-011	1	0.000000E+000
1	126.89558701	1.634219E-011	2.752186E-012	0	0.000000E+000
1	126.89970380	2.752186E-012	1.634219E-011	1	0.000000E+000
1	126.89978770	1.634219E-011	2.752186E-012	0	0.000000E+000
1	126.89998982	2.752186E-012	1.634219E-011	1	0.000000E+000
1	126.90039595	1.634219E-011	2.752186E-012	0	0.000000E+000
1	159.42043406	2.411247E-012	1.600125E-011	1	0.000000E+000
1	159.42103043	1.600125E-011	2.411247E-012	0	0.000000E+000
1	159.42104664	2.411247E-012	1.600125E-011	1	0.000000E+000
1	159.42116219	1.600125E-011	2.411247E-012	0	0.000000E+000
1	159.42128420	2.411247E-012	1.600125E-011	1	0.000000E+000
1	159.42145300	1.600125E-011	2.411247E-012	0	0.000000E+000
1	159.43604063	2.411247E-012	1.600125E-011	1	0.000000E+000
1	159.43630633	1.600125E-011	2.411247E-012	0	0.000000E+000
1	159.43889209	2.411247E-012	1.600125E-011	1	0.000000E+000
1	159.43898576	1.600125E-011	2.411247E-012	0	0.000000E+000
1	159.46260028	2.411247E-012	1.600125E-011	1	0.000000E+000
1	159.46322598	1.600125E-011	2.411247E-012	0	0.000000E+000
1	159.46324390	2.411247E-012	1.600125E-011	1	0.000000E+000
1	159.46326893	1.600125E-011	2.411247E-012	0	0.000000E+000
1	159.46403338	2.411247E-012	1.600125E-011	1	0.000000E+000
1	159.46404678	1.600125E-011	2.411247E-012	0	0.000000E+000
1	159.46415510	2.411247E-012	1.600125E-011	1	0.000000E+000
1	159.46420654	1.600125E-011	2.411247E-012	0	0.000000E+000
1	159.46705732	2.411247E-012	1.600125E-011	1	0.000000E+000
1	159.46711255	1.600125E-011	2.411247E-012	0	0.000000E+000
2	0.04975207	2.428793E-012	1.601879E-011	1	0.000000E+000
2	0.04985923	1.601879E-011	2.428793E-012	0	0.000000E+000
2	0.05018868	2.428793E-012	1.601879E-011	1	0.000000E+000
2	0.05069902	1.601879E-011	2.428793E-012	0	0.000000E+000
2	0.05455551	2.428793E-012	1.601879E-011	1	0.000000E+000
2	0.05461426	1.601879E-011	2.428793E-012	0	0.000000E+000
2	0.05633492	2.428793E-012	1.601879E-011	1	0.000000E+000
2	0.05688992	1.601879E-011	2.428793E-012	0	0.000000E+000
2	0.05752750	2.428793E-012	1.601879E-011	1	0.000000E+000
2	0.05757489	1.601879E-011	2.428793E-012	0	0.000000E+000
2	0.05759587	2.428793E-012	1.601879E-011	1	0.000000E+000
2	0.05789808	1.601879E-011	2.428793E-012	0	0.000000E+000
2	0.05799137	2.428793E-012	1.601879E-011	1	0.000000E+000
2	0.05821414	1.601879E-011	2.428793E-012	0	0.000000E+000
2	0.05821902	2.428793E-012	1.601879E-011	1	0.000000E+000
2	0.05846856	1.601879E-011	2.428793E-012	0	0.000000E+000
2	0.06102813	2.428793E-012	1.601879E-011	1	0.000000E+000
2	0.06125510	1.601879E-011	2.428793E-012	0	0.000000E+000
2	0.06173362	2.428793E-012	1.601879E-011	1	0.000000E+000
2	0.06178403	1.601879E-011	2.428793E-012	0	0.000000E+000
2	0.06241102	2.428793E-012	1.601879E-011	1	0.000000E+000
2	0.06248807	1.601879E-011	2.428793E-012	0	0.000000E+000
2	0.07033743	2.428793E-012	1.601879E-011	1	0.000000E+000
2	0.07034662	1.601879E-011	2.428793E-012	0	0.000000E+000
2	0.07187471	2.428793E-012	1.601879E-011	1	0.000000E+000
2	0.07203661	1.601879E-011	2.428793E-012	0	0.000000E+000
2	0.07851788	2.428793E-012	1.601879E-011	1	0.000000E+000
2	0.07863698	1.601879E-011	2.428793E-012	0	0.000000E+000
2	0.07961279	2.428793E-012	1.601879E-011	1	0.000000E+000
2	0.07973312	1.601879E-011	2.428793E-012	0	0.000000E+000
2	0.08342124	2.428793E-012	1.601879E-011	1	0.000000E+000
2	0.08366325	1.601879E-011	2.428793E-012	0	0.000000E+000
2	0.08369151	2.428793E-012	1.601879E-011	1	0.000000E+000
2	0.08440222	1.601879E-011	2.428793E-012	0	0.000000E+000
2	0.08455258	2.428793E-012	1.601879E-011	1	0.000000E+000
2	0.08462758	1.601879E-011	2.428793E-012	0	0.000000E+000
2	0.08477831	2.428793E-012	1.601879E-011	1	0.000000E+000
2	0.08496574	1.601879E-011	2.428793E-012	0	0.000000E+000
2	0.09290318	2.428793E-012	1.601879E-011	1	0.000000E+000
2	0.09316386	1.601879E-011	2.428793E-012	0	0.000000E+000
2	0.09337098	2.428793E-012	1.601879E-011	1	0.000000E+000
2	0.09356947	1.601879E-011	2.428793E-012	0	0.000000E+000
2	0.09737364	2.428793E-012	1.601879E-011	1	0.000000E+000
2	0.09747166	1.601879E-011	2.428793E-012	0	0.000000E+000
2	0.09758984	2.428793E-012	1.601879E-011	1	0.000000E+000
2	0.09791561	1.601879E-011	2.428793E-012	0	0.000000E+000
2	0.09848382	2.428793E-012	1.601879E-011	1	0.000000E+000
2	0.09851223	1.601879E-011	2.428793E-012	0	0.000000E+000
2	0.09971666	2.428793E-012	1.601879E-011	1	0.000000E+000
2	0.09979662	1.601879E-011	2.428793E-012	0	0.000000E+000
2	0.09996508	2.428793E-012	1.601879E-011	1	0.000000E+000
2	0.10003430	1.601879E-011	2.428793E-012	0	0.000000E+000
2	0.10171066	2.428793E-012	1.601879E-011	1	0.000000E+000
2	0.10216065	1.601879E-011	2.428793E-012	0	0.000000E+000
2	0.12267557	2.428793E-012	1.601879E-011	1	0.000000E+000
2	0.12298793	1.601879E-011	2.428793E-012	0	0.000000E+000
2	0.12839142	2.428793E-012	1.601879E-011	1	0.000000E+000
2	0.12843887	1.601879E-011	2.428793E-012	0	0.000000E+000
2	0.12858681	2.428793E-012	1.601879E-011	1	0.000000E+000
2	0.12886321	1.601879E-011	2.428793E-012	0	0.000000E+000
2	0.13051505	2.428793E-012	1.601879E-011	1	0.000000E+000
2	0.13062949	1.601879E-011	2.428793E-012	0	0.000000E+000
2	0.13066270	2.428793E-012	1.601879E-011	1	0.000000E+000
2	0.13077444	1.601879E-011	2.428793E-012	0	0.000000E+000
2	0.13101339	2.428793E-012	1.601879E-011	1	0.000000E+000
2	0.13112836	1.601879E-011	2.428793E-012	0	0.000000E+000
2	0.13221729	2.428793E-012	1.601879E-011	1	0.000000E+000
2	0.13233520	1.601879E-011	2.428793E-012	0	0.000000E+000
2	0.13235192	2.428793E-012	1.601879E-011	1	0.000000E+000
2	0.13243773	1.601879E-011	2.428793E-012	0	0.000000E+000
2	0.13331841	2.428793E-012	1.601879E-011	1	0.000000E+000
2	0.13334926	1.601879E-011	2.428793E-012	0	0.000000E+000
2	0.13548645	2.428793E-012	1.601879E-011	1	0.000000E+000
2	0.13558293	1.601879E-011	2.428793E-012	0	0.000000E+000
2	0.13573429	2.428793E-012	1.601879E-011	1	0.000000E+000
2	0.13582357	1.601879E-011	2.428793E-012	0	0.000000E+000
2	0.13585195	2.428793E-012	1.601879E-011	1	0.000000E+000
2	0.13597733	1.601879E-011	2.428793E-012	0	0.000000E+000
2	0.13658580	2.428793E-012	1.601879E-011	1	0.000000E+000
2	0.13660611	1.601879E-011	2.428793E-012	0	0.000000E+000
2	0.13696973	2.428793E-012	1.601879E-011	1	0.000000E+000
2	0.13697478	1.601879E-011	2.428793E-012	0	0.000000E+000
2	0.13760092	2.428793E-012	1.601879E-011	1	0.000000E+000
2	0.13809834	1.601879E-011	2.428793E-012	0	0.000000E+000
2	0.13847994	2.428793E-012	1.601879E-011	1	0.000000E+000
2	0.13863376	1.601879E-011	2.428793E-012	0	0.000000E+000
2	0.14838830	2.428793E-012	1.601879E-011	1	0.000000E+000
2	0.14843726	1.601879E-011	2.428793E-012	0	0.000000E+000
2	0.14973628	2.428793E-012	1.601879E-011	1	0.000000E+000
2	0.15022509	1.601879E-011	2.428793E-012	0	0.000000E+000
2	0.15177827	2.428793E-012	1.601879E-011	1	0.000000E+000
2	0.15182228	1.601879E-011	2.428793E-012	0	0.000000E+000
2	0.15525424	2.428793E-012	1.601879E-011	1	0.000000E+000
2	0.15550848	1.601879E-011	2.428793E-012	0	0.000000E+000
2	0.15778651	2.428793E-012	1.601879E-011	1	0.000000E+000
2	0.15799084	1.601879E-011	2.428793E-012	0	0.000000E+000
2	0.15844798	2.428793E-012	1.601879E-011	1	0.000000E+000
2	0.15854562	1.601879E-011	2.428793E-012	0	0.000000E+000
2	0.16166229	2.428793E-012	1.601879E-011	1	0.000000E+000
2	0.16190563	1.601879E-011	2.428793E-012	0	0.000000E+000
2	0.16246347	2.428793E-012	1.601879E-011	1	0.000000E+000
2	0.16263629	1.601879E-011	2.428793E-012	0	0.000000E+000
2	0.16265409	2.428793E-012	1.601879E-011	1	0.000000E+000
2	0.16272127	1.601879E-011	2.428793E-012	0	0.000000E+000
2	0.16457056	2.428793E-012	1.601879E-011	1	0.000000E+000
2	0.16484687	1.601879E-011	2.428793E-012	0	0.000000E+000
2	0.16657779	2.428793E-012	1.601879E-011	1	0.000000E+000
2	0.16691310	1.601879E-011	2.428793E-012	0	0.000000E+000
2	0.16762732	2.428793E-012	1.601879E-011	1	0.000000E+000
2	0.16777248	1.601879E-011	2.428793E-012	0	0.000000E+000
2	0.17019153	2.428793E-012	1.601879E-011	1	0.000000E+000
2	0.17023414	1.601879E-011	2.428793E-012	0	0.000000E+000
2	0.17133939	2.428793E-012	1.601879E-011	1	0.000000E+000
2	0.17134995	1.601879E-011	2.428793E-012	0	0.000000E+000
2	0.17141739	2.428793E-012	1.601879E-011	1	0.000000E+000
2	0.17146344	1.601879E-011	2.428793E-012	0	0.000000E+000
2	0.17203311	2.428793E-012	1.601879E-011	1	0.000000E+000
2	0.17207064	1.601879E-011	2.428793E-012	0	0.000000E+000
2	0.17303111	2.428793E-012	1.601879E-011	1	0.000000E+000
2	0.17333198	1.601879E-011	2.428793E-012	0	0.000000E+000
2	0.17444940	2.428793E-012	1.601879E-011	1	0.000000E+000
2	0.17450784	1.601879E-011	2.428793E-012	0	0.000000E+000
2	0.17592741	2.428793E-012	1.601879E-011	1	0.000000E+000
2	0.17624725	1.601879E-011	2.428793E-012	0	0.000000E+000
2	0.17758328	2.428793E-012	1.601879E-011	1	0.000000E+000
2	0.17774029	1.601879E-011	2.428793E-012	0	0.000000E+000
2	0.17977074	2.428793E-012	1.601879E-011	1	0.000000E+000
2	0.17982658	1.601879E-011	2.428793E-012	0	0.000000E+000
2	0.18029977	2.428793E-012	1.601879E-011	1	0.000000E+000
2	0.18055266	1.601879E-011	2.428793E-012	0	0.000000E+000
2	0.18452032	2.428793E-012	1.601879E-011	1	0.000000E+000
2	0.18465496	1.601879E-011	2.428793E-012	0	0.000000E+000
2	0.18832871	2.428793E-012	1.601879E-011	1	0.000000E+000
2	0.18882336	1.601879E-011	2.428793E-012	0	0.000000E+000
2	0.18902668	2.428793E-012	1.601879E-011	1	0.000000E+000
2	0.18919737	1.601879E-011	2.428793E-012	0	0.000000E+000
2	0.19128725	2.428793E-012	1.601879E-011	1	0.000000E+000
2	0.19200547	1.601879E-011	2.428793E-012	0	0.000000E+000
2	0.19207769	2.428793E-012	1.601879E-011	1	0.000000E+000
2	0.19212257	1.601879E-011	2.428793E-012	0	0.000000E+000
2	0.19277539	2.428793E-012	1.601879E-011	1	0.000000E+000
2	0.19281776	1.601879E-011	2.428793E-012	0	0.000000E+000
2	0.19283456	2.428793E-012	1.601879E-011	1	0.000000E+000
2	0.19312613	1.601879E-011	2.428793E-012	0	0.000000E+000
2	0.19354142	2.428793E-012	1.601879E-011	1	0.000000E+000
2	0.19402569	1.601879E-011	2.428793E-012	0	0.000000E+000
2	0.19563923	2.428793E-012	1.601879E-011	1	0.000000E+000
2	0.19619794	1.601879E-011	2.428793E-012	0	0.000000E+000
2	0.19625455	2.428793E-012	1.601879E-011	1	0.000000E+000
2	0.19628007	1.601879E-011	2.428793E-012	0	0.000000E+000
2	0.19989653	2.428793E-012	1.601879E-011	1	0.000000E+000
2	0.19997311	1.601879E-011	2.428793E-012	0	0.000000E+000
2	0.20003706	2.428793E-012	1.601879E-011	1	0.000000E+000
2	0.20017060	1.601879E-011	2.428793E-012	0	0.000000E+000
2	0.20057214	2.428793E-012	1.601879E-011	1	0.000000E+000
2	0.20111555	1.601879E-011	2.428793E-012	0	0.000000E+000
2	0.20111863	2.428793E-012	1.601879E-011	1	0.000000E+000
2	0.20115584	1.601879E-011	2.428793E-012	0	0.000000E+000
2	0.20532329	2.428793E-012	1.601879E-011	1	0.000000E+000
2	0.20595938	1.601879E-011	2.428793E-012	0	0.000000E+000
2	0.20604272	2.428793E-012	1.601879E-011	1	0.000000E+000
2	0.20607219	1.601879E-011	2.428793E-012	0	0.000000E+000
2	0.20721991	2.428793E-012	1.601879E-011	1	0.000000E+000
2	0.20779208	1.601879E-011	2.428793E-012	0	0.000000E+000
2	0.20792389	2.428793E-012	1.601879E-011	1	0.000000E+000
2	0.20825837	1.601879E-011	2.428793E-012	0	0.000000E+000
2	0.20830194	2.428793E-012	1.601879E-011	1	0.000000E+000
2	0.20851108	1.601879E-011	2.428793E-012	0	0.000000E+000
2	0.21223826	2.428793E-012	1.601879E-011	1	0.000000E+000
2	0.21294163	1.601879E-011	2.428793E-012	0	0.000000E+000
2	0.21602933	2.428793E-012	1.601879E-011	1	0.000000E+000
2	0.21685026	1.601879E-011	2.428793E-012	0	0.000000E+000
2	0.21779453	2.428793E-012	1.601879E-011	1	0.000000E+000
2	0.21789178	1.601879E-011	2.428793E-012	0	0.000000E+000
2	0.21952007	2.428793E-012	1.601879E-011	1	0.000000E+000
2	0.21954014	1.601879E-011	2.428793E-012	0	0.000000E+000
2	0.22063203	2.428793E-012	1.601879E-011	1	0.000000E+000
2	0.22127550	1.601879E-011	2.428793E-012	0	0.000000E+000
2	0.22152691	2.428793E-012	1.601879E-011	1	0.000000E+000
2	0.22193380	1.601879E-011	2.428793E-012	0	0.000000E+000
2	0.22201866	2.428793E-012	1.601879E-011	1	0.000000E+000
2	0.22258717	1.601879E-011	2.428793E-012	0	0.000000E+000
2	0.22261095	2.428793E-012	1.601879E-011	1	0.000000E+000
2	0.22277862	1.601879E-011	2.428793E-012	0	0.000000E+000
2	0.22881652	2.428793E-012	1.601879E-011	1	0.000000E+000
2	0.22923900	1.601879E-011	2.428793E-012	0	0.000000E+000
2	0.23028932	2.428793E-012	1.601879E-011	1	0.000000E+000
2	0.23034547	1.601879E-011	2.428793E-012	0	0.000000E+000
2	0.23079140	2.428793E-012	1.601879E-011	1	0.000000E+000
2	0.23219589	1.601879E-011	2.428793E-012	0	0.000000E+000
2	0.23223730	2.428793E-012	1.601879E-011	1	0.000000E+000
2	0.23248885	1.601879E-011	2.428793E-012	0	0.000000E+000
2	0.23434180	2.428793E-012	1.601879E-011	1	0.000000E+000
2	0.23449925	1.601879E-011	2.428793E-012	0	0.000000E+000
2	0.23531331	2.428793E-012	1.601879E-011	1	0.000000E+000
2	0.23535668	1.601879E-011	2.428793E-012	0	0.000000E+000
2	0.23537548	2.428793E-012	1.601879E-011	1	0.000000E+000
2	0.23545333	1.601879E-011	2.428793E-012	0	0.000000E+000
2	0.23572640	2.428793E-012	1.601879E-011	1	0.000000E+000
2	0.23578013	1.601879E-011	2.428793E-012	0	0.000000E+000
2	0.24160906	2.428793E-012	1.601879E-011	1	0.000000E+000
2	0.24280381	1.601879E-011	2.428793E-012	0	0.000000E+000
2	0.24397926	2.428793E-012	1.601879E-011	1	0.000000E+000
2	0.24415075	1.601879E-011	2.428793E-012	0	0.000000E+000
2	0.24642250	2.428793E-012	1.601879E-011	1	0.000000E+000
2	0.24693627	1.601879E-011	2.428793E-012	0	0.000000E+000
2	0.24723403	2.428793E-012	1.601879E-011	1	0.000000E+000
2	0.24755259	1.601879E-011	2.428793E-012	0	0.000000E+000
2	0.24882020	2.428793E-012	1.601879E-011	1	0.000000E+000
2	0.24886529	1.601879E-011	2.428793E-012	0	0.000000E+000
2	0.24906300	2.428793E-012	1.601879E-011	1	0.000000E+000
2	0.24917659	1.601879E-011	2.428793E-012	0	0.000000E+000
2	0.26271004	2.428793E-012	1.601879E-011	1	0.000000E+000
2	0.26293353	1.601879E-011	2.428793E-012	0	0.000000E+000
2	0.26407570	2.428793E-012	1.601879E-011	1	0.000000E+000
2	0.26410860	1.601879E-011	2.428793E-012	0	0.000000E+000
2	0.26986126	2.428793E-012	1.601879E-011	1	0.000000E+000
2	0.27049737	1.601879E-011	2.428793E-012	0	0.000000E+000
2	0.27059505	2.428793E-012	1.601879E-011	1	0.000000E+000
2	0.27101093	1.601879E-011	2.428793E-012	0	0.000000E+000
2	0.27102675	2.428793E-012	1.601879E-011	1	0.000000E+000
2	0.27112916	1.601879E-011	2.428793E-012	0	0.000000E+000
2	0.27260485	2.428793E-012	1.601879E-011	1	0.000000E+000
2	0.27272881	1.601879E-011	2.428793E-012	0	0.000000E+000
2	0.27853609	2.428793E-012	1.601879E-011	1	0.000000E+000
2	0.27855268	1.601879E-011	2.428793E-012	0	0.000000E+000
2	0.27967283	2.428793E-012	1.601879E-011	1	0.000000E+000
2	0.27969974	1.601879E-011	2.428793E-012	0	0.000000E+000
2	0.27976638	2.428793E-012	1.601879E-011	1	0.000000E+000
2	0.27983561	1.601879E-011	2.428793E-012	0	0.000000E+000
2	0.28894358	2.428793E-012	1.601879E-011	1	0.000000E+000
2	0.28900295	1.601879E-011	2.428793E-012	0	0.000000E+000
2	0.28943924	2.428793E-012	1.601879E-011	1	0.000000E+000
2	0.29003392	1.601879E-011	2.428793E-012	0	0.000000E+000
2	0.29434742	2.428793E-012	1.601879E-011	1	0.000000E+000
2	0.29438694	1.601879E-011	2.428793E-012	0	0.000000E+000
2	0.29540161	2.428793E-012	1.601879E-011	1	0.000000E+000
2	0.29542226	1.601879E-011	2.428793E-012	0	0.000000E+000
2	0.29563760	2.428793E-012	1.601879E-011	1	0.000000E+000
2	0.29598125	1.601879E-011	2.428793E-012	0	0.000000E+000
2	0.29601514	2.428793E-012	1.601879E-011	1	0.000000E+000
2	0.29606735	1.601879E-011	2.428793E-012	0	0.000000E+000
2	0.29702953	2.428793E-012	1.601879E-011	1	0.000000E+000
2	0.29767147	1.601879E-011	2.428793E-012	0	0.000000E+000
2	0.29781143	2.428793E-012	1.601879E-011	1	0.000000E+000
2	0.29789578	1.601879E-011	2.428793E-012	0	0.000000E+000
2	4.96336668	2.375153E-012	1.596515E-011	1	0.000000E+000
2	4.96339729	1.596515E-011	2.375153E-012	0	0.000000E+000
2	4.96528110	2.375153E-012	1.596515E-011	1	0.000000E+000
2	4.96550577	1.596515E-011	2.375153E-012	0	0.000000E+000
2	4.96686951	2.375153E-012	1.596515E-011	1	0.000000E+000
2	4.96713885	1.596515E-011	2.375153E-012	0	0.000000E+000
2	4.96783645	2.375153E-012	1.596515E-011	1	0.000000E+000
2	4.96787091	1.596515E-011	2.375153E-012	0	0.000000E+000
2	4.96799350	2.375153E-012	1.596515E-011	1	0.000000E+000
2	4.96868432	1.596515E-011	2.375153E-012	0	0.000000E+000
2	4.97174980	2.375153E-012	1.596515E-011	1	0.000000E+000
2	4.97232113	1.596515E-011	2.375153E-012	0	0.000000E+000
2	4.97700129	2.375153E-012	1.596515E-011	1	0.000000E+000
2	4.97714787	1.596515E-011	2.375153E-012	0	0.000000E+000
2	4.97734925	2.375153E-012	1.596515E-011	1	0.000000E+000
2	4.97739189	1.596515E-011	2.375153E-012	0	0.000000E+000
2	4.97743814	2.375153E-012	1.596515E-011	1	0.000000E+000
2	4.97747694	1.596515E-011	2.375153E-012	0	0.000000E+000
2	4.97788649	2.375153E-012	1.596515E-011	1	0.000000E+000
2	4.97802886	1.596515E-011	2.375153E-012	0	0.000000E+000
2	4.97975641	2.375153E-012	1.596515E-011	1	0.000000E+000
2	4.97999746	1.596515E-011	2.375153E-012	0	0.000000E+000
2	4.98285789	2.375153E-012	1.596515E-011	1	0.000000E+000
2	4.98318053	1.596515E-011	2.375153E-012	0	0.000000E+000
2	4.98452202	2.375153E-012	1.596515E-011	1	0.000000E+000
2	4.98511165	1.596515E-011	2.375153E-012	0	0.000000E+000
2	4.98518525	2.375153E-012	1.596515E-011	1	0.000000E+000
2	4.98570381	1.596515E-011	2.375153E-012	0	0.000000E+000
2	4.98760636	2.375153E-012	1.596515E-011	1	0.000000E+000
2	4.98768402	1.596515E-011	2.375153E-012	0	0.000000E+000
2	4.99944406	2.375153E-012	1.596515E-011	1	0.000000E+000
2	4.99959563	1.596515E-011	2.375153E-012	0	0.000000E+000
2	5.00002336	2.375153E-012	1.596515E-011	1	0.000000E+000
2	5.00005303	1.596515E-011	2.375153E-012	0	0.000000E+000
2	5.00025287	2.375153E-012	1.596515E-011	1	0.000000E+000
2	5.00032811	1.596515E-011	2.375153E-012	0	0.000000E+000
2	5.00692969	2.375153E-012	1.596515E-011	1	0.000000E+000
2	5.00699713	1.596515E-011	2.375153E-012	0	0.000000E+000
2	5.00730403	2.375153E-012	1.596515E-011	1	0.000000E+000
2	5.00734329	1.596515E-011	2.375153E-012	0	0.000000E+000
2	5.01300837	2.375153E-012	1.596515E-011	1	0.000000E+000
2	5.01324507	1.596515E-011	2.375153E-012	0	0.000000E+000
2	5.01340711	2.375153E-012	1.596515E-011	1	0.000000E+000
2	5.01370159	1.596515E-011	2.375153E-012	0	0.000000E+000
2	5.01818078	2.375153E-012	1.596515E-011	1	0.000000E+000
2	5.01861480	1.596515E-011	2.375153E-012	0	0.000000E+000
2	5.01914822	2.375153E-012	1.596515E-011	1	0.000000E+000
2	5.01937123	1.596515E-011	2.375153E-012	0	0.000000E+000
2	5.02232558	2.375153E-012	1.596515E-011	1	0.000000E+000
2	5.02235154	1.596515E-011	2.375153E-012	0	0.000000E+000
2	5.02262162	2.375153E-012	1.596515E-011	1	0.000000E+000
2	5.02273471	1.596515E-011	2.375153E-012	0	0.000000E+000
2	5.02336349	2.375153E-012	1.596515E-011	1	0.000000E+000
2	5.02359560	1.596515E-011	2.375153E-012	0	0.000000E+000
2	5.02390416	2.375153E-012	1.596515E-011	1	0.000000E+000
2	5.02404438	1.596515E-011	2.375153E-012	0	0.000000E+000
2	5.02870769	2.375153E-012	1.596515E-011	1	0.000000E+000
2	5.02883193	1.596515E-011	2.375153E-012	0	0.000000E+000
2	5.02934597	2.375153E-012	1.596515E-011	1	0.000000E+000
2	5.03038074	1.596515E-011	2.375153E-012	0	0.000000E+000
2	5.03131233	2.375153E-012	1.596515E-011	1	0.000000E+000
2	5.03169336	1.596515E-011	2.375153E-012	0	0.000000E+000
2	5.03170991	2.375153E-012	1.596515E-011	1	0.000000E+000
2	5.03226767	1.596515E-011	2.375153E-012	0	0.000000E+000
2	5.03331812	2.375153E-012	1.596515E-011	1	0.000000E+000
2	5.03356251	1.596515E-011	2.375153E-012	0	0.000000E+000
2	5.03359843	2.375153E-012	1.596515E-011	1	0.000000E+000
2	5.03385260	1.596515E-011	2.375153E-012	0	0.000000E+000
2	5.03413571	2.375153E-012	1.596515E-011	1	0.000000E+000
2	5.03446899	1.596515E-011	2.375153E-012	0	0.000000E+000
2	5.03497854	2.375153E-012	1.596515E-011	1	0.000000E+000
2	5.03583309	1.596515E-011	2.375153E-012	0	0.000000E+000
2	5.03593676	2.375153E-012	1.596515E-011	1	0.000000E+000
2	5.03619802	1.596515E-011	2.375153E-012	0	0.000000E+000
2	5.03687856	2.375153E-012	1.596515E-011	1	0.000000E+000
2	5.03824120	1.596515E-011	2.375153E-012	0	0.000000E+000
2	5.04152131	2.375153E-012	1.596515E-011	1	0.000000E+000
2	5.04159819	1.596515E-011	2.375153E-012	0	0.000000E+000
2	5.04239711	2.375153E-012	1.596515E-011	1	0.000000E+000
2	5.04277420	1.596515E-011	2.375153E-012	0	0.000000E+000
2	5.04311273	2.375153E-012	1.596515E-011	1	0.000000E+000
2	5.04341141	1.596515E-011	2.375153E-012	0	0.000000E+000
2	5.04556936	2.375153E-012	1.596515E-011	1	0.000000E+000
2	5.04566579	1.596515E-011	2.375153E-012	0	0.000000E+000
2	5.04752125	2.375153E-012	1.596515E-011	1	0.000000E+000
2	5.04767823	1.596515E-011	2.375153E-012	0	0.000000E+000
2	5.04771764	2.375153E-012	1.596515E-011	1	0.000000E+000
2	5.04790090	1.596515E-011	2.375153E-012	0	0.000000E+000
2	5.04868289	2.375153E-012	1.596515E-011	1	0.000000E+000
2	5.04873634	1.596515E-011	2.375153E-012	0	0.000000E+000
2	5.04915561	2.375153E-012	1.596515E-011	1	0.000000E+000
2	5.04926263	1.596515E-011	2.375153E-012	0	0.000000E+000
2	5.05324137	2.375153E-012	1.596515E-011	1	0.000000E+000
2	5.05328493	1.596515E-011	2.375153E-012	0	0.000000E+000
2	5.05357562	2.375153E-012	1.596515E-011	1	0.000000E+000
2	5.05366341	1.596515E-011	2.375153E-012	0	0.000000E+000
2	5.05412336	2.375153E-012	1.596515E-011	1	0.000000E+000
2	5.05501958	1.596515E-011	2.375153E-012	0	0.000000E+000
2	5.05861077	2.375153E-012	1.596515E-011	1	0.000000E+000
2	5.05862520	1.596515E-011	2.375153E-012	0	0.000000E+000
2	5.06197950	2.375153E-012	1.596515E-011	1	0.000000E+000
2	5.06200313	1.596515E-011	2.375153E-012	0	0.000000E+000
2	5.06379950	2.375153E-012	1.596515E-011	1	0.000000E+000
2	5.06440367	1.596515E-011	2.375153E-012	0	0.000000E+000
2	5.06491189	2.375153E-012	1.596515E-011	1	0.000000E+000
2	5.06588828	1.596515E-011	2.375153E-012	0	0.000000E+000
2	5.06671219	2.375153E-012	1.596515E-011	1	0.000000E+000
2	5.06673608	1.596515E-011	2.375153E-012	0	0.000000E+000
2	5.47481412	2.434659E-012	1.602466E-011	1	0.000000E+000
2	5.47489113	1.602466E-011	2.434659E-012	0	0.000000E+000
2	5.47495381	2.434659E-012	1.602466E-011	1	0.000000E+000
2	5.47518197	1.602466E-011	2.434659E-012	0	0.000000E+000
2	5.48217106	2.434659E-012	1.602466E-011	1	0.000000E+000
2	5.48235930	1.602466E-011	2.434659E-012	0	0.000000E+000
2	5.48277613	2.434659E-012	1.602466E-011	1	0.000000E+000
2	5.48315077	1.602466E-011	2.434659E-012	0	0.000000E+000
2	5.48770097	2.434659E-012	1.602466E-011	1	0.000000E+000
2	5.48776540	1.602466E-011	2.434659E-012	0	0.000000E+000
2	5.48782955	2.434659E-012	1.602466E-011	1	0.000000E+000
2	5.48786763	1.602466E-011	2.434659E-012	0	0.000000E+000
2	5.49102832	2.434659E-012	1.602466E-011	1	0.000000E+000
2	5.49115770	1.602466E-011	2.434659E-012	0	0.000000E+000
2	5.49119269	2.434659E-012	1.602466E-011	1	0.000000E+000
2	5.49154905	1.602466E-011	2.434659E-012	0	0.000000E+000
2	5.49305123	2.434659E-012	1.602466E-011	1	0.000000E+000
2	5.49307820	1.602466E-011	2.434659E-012	0	0.000000E+000
2	5.49329249	2.434659E-012	1.602466E-011	1	0.000000E+000
2	5.49330342	1.602466E-011	2.434659E-012	0	0.000000E+000
2	5.49880403	2.434659E-012	1.602466E-011	1	0.000000E+000
2	5.49960052	1.602466E-011	2.434659E-012	0	0.000000E+000
2	5.49960752	2.434659E-012	1.602466E-011	1	0.000000E+000
2	5.50040774	1.602466E-011	2.434659E-012	0	0.000000E+000
2	5.50043253	2.434659E-012	1.602466E-011	1	0.000000E+000
2	5.50048055	1.602466E-011	2.434659E-012	0	0.000000E+000
2	5.50266122	2.434659E-012	1.602466E-011	1	0.000000E+000
2	5.50336797	1.602466E-011	2.434659E-012	0	0.000000E+000
2	5.50368077	2.434659E-012	1.602466E-011	1	0.000000E+000
2	5.50416694	1.602466E-011	2.434659E-012	0	0.000000E+000
2	5.50477431	2.434659E-012	1.602466E-011	1	0.000000E+000
2	5.50511803	1.602466E-011	2.434659E-012	0	0.000000E+000
2	5.50746374	2.434659E-012	1.602466E-011	1	0.000000E+000
2	5.50770604	1.602466E-011	2.434659E-012	0	0.000000E+000
2	5.50945581	2.434659E-012	1.602466E-011	1	0.000000E+000
2	5.50949701	1.602466E-011	2.434659E-012	0	0.000000E+000
2	5.51348145	2.434659E-012	1.602466E-011	1	0.000000E+000
2	5.51358692	1.602466E-011	2.434659E-012	0	0.000000E+000
2	5.51385105	2.434659E-012	1.602466E-011	1	0.000000E+000
2	5.51399016	1.602466E-011	2.434659E-012	0	0.000000E+000
2	5.52018359	2.434659E-012	1.602466E-011	1	0.000000E+000
2	5.52034424	1.602466E-011	2.434659E-012	0	0.000000E+000
2	5.52443636	2.434659E-012	1.602466E-011	1	0.000000E+000
2	5.52511795	1.602466E-011	2.434659E-012	0	0.000000E+000
2	5.52553894	2.434659E-012	1.602466E-011	1	0.000000E+000
2	5.52561651	1.602466E-011	2.434659E-012	0	0.000000E+000
2	5.52562016	2.434659E-012	1.602466E-011	1	0.000000E+000
2	5.52574901	1.602466E-011	2.434659E-012	0	0.000000E+000
2	5.52683964	2.434659E-012	1.602466E-011	1	0.000000E+000
2	5.52692588	1.602466E-011	2.434659E-012	0	0.000000E+000
2	5.57315381	2.434659E-012	1.602466E-011	1	0.000000E+000
2	5.57330809	1.602466E-011	2.434659E-012	0	0.000000E+000
2	5.58147463	2.434659E-012	1.602466E-011	1	0.000000E+000
2	5.58172488	1.602466E-011	2.434659E-012	0	0.000000E+000
2	5.58193841	2.434659E-012	1.602466E-011	1	0.000000E+000
2	5.58203410	1.602466E-011	2.434659E-012	0	0.000000E+000
2	5.58338307	2.434659E-012	1.602466E-011	1	0.000000E+000
2	5.58352965	1.602466E-011	2.434659E-012	0	0.000000E+000
2	5.58382013	2.434659E-012	1.602466E-011	1	0.000000E+000
2	5.58433755	1.602466E-011	2.434659E-012	0	0.000000E+000
2	5.58617571	2.434659E-012	1.602466E-011	1	0.000000E+000
2	5.58622599	1.602466E-011	2.434659E-012	0	0.000000E+000
2	5.58625849	2.434659E-012	1.602466E-011	1	0.000000E+000
2	5.58665724	1.602466E-011	2.434659E-012	0	0.000000E+000
2	5.58900314	2.434659E-012	1.602466E-011	1	0.000000E+000
2	5.58961710	1.602466E-011	2.434659E-012	0	0.000000E+000
2	5.59019641	2.434659E-012	1.602466E-011	1	0.000000E+000
2	5.59047278	1.602466E-011	2.434659E-012	0	0.000000E+000
2	5.59050609	2.434659E-012	1.602466E-011	1	0.000000E+000
2	5.59062875	1.602466E-011	2.434659E-012	0	0.000000E+000
2	5.59293538	2.434659E-012	1.602466E-011	1	0.000000E+000
2	5.59352154	1.602466E-011	2.434659E-012	0	0.000000E+000
2	5.59368911	2.434659E-012	1.602466E-011	1	0.000000E+000
2	5.59395961	1.602466E-011	2.434659E-012	0	0.000000E+000
2	5.59411535	2.434659E-012	1.602466E-011	1	0.000000E+000
2	5.59432519	1.602466E-011	2.434659E-012	0	0.000000E+000
2	5.60765119	2.434659E-012	1.602466E-011	1	0.000000E+000
2	5.60775602	1.602466E-011	2.434659E-012	0	0.000000E+000
2	5.60777694	2.434659E-012	1.602466E-011	1	0.000000E+000
2	5.60786077	1.602466E-011	2.434659E-012	0	0.000000E+000
2	5.60966669	2.434659E-012	1.602466E-011	1	0.000000E+000
2	5.60992667	1.602466E-011	2.434659E-012	0	0.000000E+000
2	5.60998515	2.434659E-012	1.602466E-011	1	0.000000E+000
2	5.61003036	1.602466E-011	2.434659E-012	0	0.000000E+000
2	5.61123224	2.434659E-012	1.602466E-011	1	0.000000E+000
2	5.61141051	1.602466E-011	2.434659E-012	0	0.000000E+000
2	5.61156782	2.434659E-012	1.602466E-011	1	0.000000E+000
2	5.61203521	1.602466E-011	2.434659E-012	0	0.000000E+000
2	5.61215623	2.434659E-012	1.602466E-011	1	0.000000E+000
2	5.61238410	1.602466E-011	2.434659E-012	0	0.000000E+000
2	5.61256225	2.434659E-012	1.602466E-011	1	0.000000E+000
2	5.61282829	1.602466E-011	2.434659E-012	0	0.000000E+000
2	5.61301199	2.434659E-012	1.602466E-011	1	0.000000E+000
2	5.61312579	1.602466E-011	2.434659E-012	0	0.000000E+000
2	5.61425240	2.434659E-012	1.602466E-011	1	0.000000E+000
2	5.61451978	1.602466E-011	2.434659E-012	0	0.000000E+000
2	5.61463925	2.434659E-012	1.602466E-011	1	0.000000E+000
2	5.61494726	1.602466E-011	2.434659E-012	0	0.000000E+000
2	5.61540459	2.434659E-012	1.602466E-011	1	0.000000E+000
2	5.61575734	1.602466E-011	2.434659E-012	0	0.000000E+000
2	5.61794546	2.434659E-012	1.602466E-011	1	0.000000E+000
2	5.61812226	1.602466E-011	2.434659E-012	0	0.000000E+000
2	5.61951178	2.434659E-012	1.602466E-011	1	0.000000E+000
2	5.61972146	1.602466E-011	2.434659E-012	0	0.000000E+000
2	5.62361124	2.434659E-012	1.602466E-011	1	0.000000E+000
2	5.62367162	1.602466E-011	2.434659E-012	0	0.000000E+000
2	5.62404468	2.434659E-012	1.602466E-011	1	0.000000E+000
2	5.62447226	1.602466E-011	2.434659E-012	0	0.000000E+000
2	5.63046515	2.434659E-012	1.602466E-011	1	0.000000E+000
2	5.63050061	1.602466E-011	2.434659E-012	0	0.000000E+000
2	5.63307538	2.434659E-012	1.602466E-011	1	0.000000E+000
2	5.63336691	1.602466E-011	2.434659E-012	0	0.000000E+000
2	5.63697053	2.434659E-012	1.602466E-011	1	0.000000E+000
2	5.63706486	1.602466E-011	2.434659E-012	0	0.000000E+000
2	5.64060542	2.434659E-012	1.602466E-011	1	0.000000E+000
2	5.64117115	1.602466E-011	2.434659E-012	0	0.000000E+000
2	5.64721375	2.434659E-012	1.602466E-011	1	0.000000E+000
2	5.64726379	1.602466E-011	2.434659E-012	0	0.000000E+000
2	5.64786257	2.434659E-012	1.602466E-011	1	0.000000E+000
2	5.64800062	1.602466E-011	2.434659E-012	0	0.000000E+000
2	5.64892501	2.434659E-012	1.602466E-011	1	0.000000E+000
2	5.64923155	1.602466E-011	2.434659E-012	0	0.000000E+000
2	5.65498497	2.434659E-012	1.602466E-011	1	0.000000E+000
2	5.65505177	1.602466E-011	2.434659E-012	0	0.000000E+000
2	5.65507904	2.434659E-012	1.602466E-011	1	0.000000E+000
2	5.65567512	1.602466E-011	2.434659E-012	0	0.000000E+000
2	5.66243340	2.434659E-012	1.602466E-011	1	0.000000E+000
2	5.66298325	1.602466E-011	2.434659E-012	0	0.000000E+000
2	5.66391884	2.434659E-012	1.602466E-011	1	0.000000E+000
2	5.66419770	1.602466E-011	2.434659E-012	0	0.000000E+000
2	6.40287226	2.627196E-012	1.621720E-011	1	0.000000E+000
2	6.40291576	1.621720E-011	2.627196E-012	0	0.000000E+000
2	6.40377891	2.627196E-012	1.621720E-011	1	0.000000E+000
2	6.40397807	1.621720E-011	2.627196E-012	0	0.000000E+000
2	6.40456698	2.627196E-012	1.621720E-011	1	0.000000E+000
2	6.40472161	1.621720E-011	2.627196E-012	0	0.000000E+000
2	6.40566256	2.627196E-012	1.621720E-011	1	0.000000E+000
2	6.40573879	1.621720E-011	2.627196E-012	0	0.000000E+000
2	6.40810072	2.627196E-012	1.621720E-011	1	0.000000E+000
2	6.40865366	1.621720E-011	2.627196E-012	0	0.000000E+000
2	6.40870111	2.627196E-012	1.621720E-011	1	0.000000E+000
2	6.40885248	1.621720E-011	2.627196E-012	0	0.000000E+000
2	6.40907929	2.627196E-012	1.621720E-011	1	0.000000E+000
2	6.40910116	1.621720E-011	2.627196E-012	0	0.000000E+000
2	6.41223612	2.627196E-012	1.621720E-011	1	0.000000E+000
2	6.41228762	1.621720E-011	2.627196E-012	0	0.000000E+000
2	6.42008687	2.627196E-012	1.621720E-011	1	0.000000E+000
2	6.42123212	1.621720E-011	2.627196E-012	0	0.000000E+000
2	6.43577198	2.627196E-012	1.621720E-011	1	0.000000E+000
2	6.43584886	1.621720E-011	2.627196E-012	0	0.000000E+000
2	6.43646556	2.627196E-012	1.621720E-011	1	0.000000E+000
2	6.43681749	1.621720E-011	2.627196E-012	0	0.000000E+000
2	6.43768709	2.627196E-012	1.621720E-011	1	0.000000E+000
2	6.43779243	1.621720E-011	2.627196E-012	0	0.000000E+000
2	6.43932692	2.627196E-012	1.621720E-011	1	0.000000E+000
2	6.43943581	1.621720E-011	2.627196E-012	0	0.000000E+000
2	6.43951407	2.627196E-012	1.621720E-011	1	0.000000E+000
2	6.43958879	1.621720E-011	2.627196E-012	0	0.000000E+000
2	6.43979534	2.627196E-012	1.621720E-011	1	0.000000E+000
2	6.43985401	1.621720E-011	2.627196E-012	0	0.000000E+000
2	6.44641989	2.627196E-012	1.621720E-011	1	0.000000E+000
2	6.44688456	1.621720E-011	2.627196E-012	0	0.000000E+000
2	6.45988341	2.627196E-012	1.621720E-011	1	0.000000E+000
2	6.46015886	1.621720E-011	2.627196E-012	0	0.000000E+000
2	6.46543231	2.627196E-012	1.621720E-011	1	0.000000E+000
2	6.46544827	1.621720E-011	2.627196E-012	0	0.000000E+000
2	6.46594090	2.627196E-012	1.621720E-011	1	0.000000E+000
2	6.46597574	1.621720E-011	2.627196E-012	0	0.000000E+000
2	6.46600549	2.627196E-012	1.621720E-011	1	0.000000E+000
2	6.46620803	1.621720E-011	2.627196E-012	0	0.000000E+000
2	6.47038766	2.627196E-012	1.621720E-011	1	0.000000E+000
2	6.47045203	1.621720E-011	2.627196E-012	0	0.000000E+000
2	6.47335937	2.627196E-012	1.621720E-011	1	0.000000E+000
2	6.47342187	1.621720E-011	2.627196E-012	0	0.000000E+000
2	6.47344924	2.627196E-012	1.621720E-011	1	0.000000E+000
2	6.47346801	1.621720E-011	2.627196E-012	0	0.000000E+000
2	6.47359553	2.627196E-012	1.621720E-011	1	0.000000E+000
2	6.47390167	1.621720E-011	2.627196E-012	0	0.000000E+000
2	6.47441921	2.627196E-012	1.621720E-011	1	0.000000E+000
2	6.47446704	1.621720E-011	2.627196E-012	0	0.000000E+000
2	6.47447081	2.627196E-012	1.621720E-011	1	0.000000E+000
2	6.47455810	1.621720E-011	2.627196E-012	0	0.000000E+000
2	6.47526829	2.627196E-012	1.621720E-011	1	0.000000E+000
2	6.47583686	1.621720E-011	2.627196E-012	0	0.000000E+000
2	6.48500235	2.627196E-012	1.621720E-011	1	0.000000E+000
2	6.48506038	1.621720E-011	2.627196E-012	0	0.000000E+000
2	8.83792880	2.456144E-012	1.604614E-011	1	0.000000E+000
2	8.83824471	1.604614E-011	2.456144E-012	0	0.000000E+000
2	8.83825650	2.456144E-012	1.604614E-011	1	0.000000E+000
2	8.83854593	1.604614E-011	2.456144E-012	0	0.000000E+000
2	8.83869783	2.456144E-012	1.604614E-011	1	0.000000E+000
2	8.83892406	1.604614E-011	2.456144E-012	0	0.000000E+000
2	8.84221921	2.456144E-012	1.604614E-011	1	0.000000E+000
2	8.84265869	1.604614E-011	2.456144E-012	0	0.000000E+000
2	8.84267058	2.456144E-012	1.604614E-011	1	0.000000E+000
2	8.84300385	1.604614E-011	2.456144E-012	0	0.000000E+000
2	8.84345541	2.456144E-012	1.604614E-011	1	0.000000E+000
2	8.84368252	1.604614E-011	2.456144E-012	0	0.000000E+000
2	8.84466456	2.456144E-012	1.604614E-011	1	0.000000E+000
2	8.84473579	1.604614E-011	2.456144E-012	0	0.000000E+000
2	8.84920041	2.456144E-012	1.604614E-011	1	0.000000E+000
2	8.84979876	1.604614E-011	2.456144E-012	0	0.000000E+000
2	12.05965327	2.363721E-012	1.595372E-011	1	0.000000E+000
2	12.05971601	1.595372E-011	2.363721E-012	0	0.000000E+000
2	12.06658624	2.363721E-012	1.595372E-011	1	0.000000E+000
2	12.06663875	1.595372E-011	2.363721E-012	0	0.000000E+000
2	12.07134551	2.363721E-012	1.595372E-011	1	0.000000E+000
2	12.07143857	1.595372E-011	2.363721E-012	0	0.000000E+000
2	12.07237932	2.363721E-012	1.595372E-011	1	0.000000E+000
2	12.07239600	1.595372E-011	2.363721E-012	0	0.000000E+000
2	12.07397034	2.363721E-012	1.595372E-011	1	0.000000E+000
2	12.07406866	1.595372E-011	2.363721E-012	0	0.000000E+000
2	12.07576969	2.363721E-012	1.595372E-011	1	0.000000E+000
2	12.07593742	1.595372E-011	2.363721E-012	0	0.000000E+000
2	12.07752878	2.363721E-012	1.595372E-011	1	0.000000E+000
2	12.07785846	1.595372E-011	2.363721E-012	0	0.000000E+000
2	12.07848053	2.363721E-012	1.595372E-011	1	0.000000E+000
2	12.07850484	1.595372E-011	2.363721E-012	0	0.000000E+000
2	12.07875449	2.363721E-012	1.595372E-011	1	0.000000E+000
2	12.07926639	1.595372E-011	2.363721E-012	0	0.000000E+000
2	12.08069635	2.363721E-012	1.595372E-011	1	0.000000E+000
2	12.08121101	1.595372E-011	2.363721E-012	0	0.000000E+000
2	12.08176092	2.363721E-012	1.595372E-011	1	0.000000E+000
2	12.08188930	1.595372E-011	2.363721E-012	0	0.000000E+000
2	12.08297978	2.363721E-012	1.595372E-011	1	0.000000E+000
2	12.08301156	1.595372E-011	2.363721E-012	0	0.000000E+000
2	12.08304894	2.363721E-012	1.595372E-011	1	0.000000E+000
2	12.08359844	1.595372E-011	2.363721E-012	0	0.000000E+000
2	12.08381543	2.363721E-012	1.595372E-011	1	0.000000E+000
2	12.08392116	1.595372E-011	2.363721E-012	0	0.000000E+000
2	17.84540863	2.279038E-012	1.586904E-011	1	0.000000E+000
2	17.84551961	1.586904E-011	2.279038E-012	0	0.000000E+000
2	17.84886583	2.279038E-012	1.586904E-011	1	0.000000E+000
2	17.84963167	1.586904E-011	2.279038E-012	0	0.000000E+000
2	17.84965310	2.279038E-012	1.586904E-011	1	0.000000E+000
2	17.84993308	1.586904E-011	2.279038E-012	0	0.000000E+000
2	17.85106170	2.279038E-012	1.586904E-011	1	0.000000E+000
2	17.85135245	1.586904E-011	2.279038E-012	0	0.000000E+000
2	17.85219867	2.279038E-012	1.586904E-011	1	0.000000E+000
2	17.85225340	1.586904E-011	2.279038E-012	0	0.000000E+000
2	17.85342183	2.279038E-012	1.586904E-011	1	0.000000E+000
2	17.85361669	1.586904E-011	2.279038E-012	0	0.000000E+000
2	17.86254698	2.279038E-012	1.586904E-011	1	0.000000E+000
2	17.86295180	1.586904E-011	2.279038E-012	0	0.000000E+000
2	17.86305479	2.279038E-012	1.586904E-011	1	0.000000E+000
2	17.86328576	1.586904E-011	2.279038E-012	0	0.000000E+000
2	17.86360793	2.279038E-012	1.586904E-011	1	0.000000E+000
2	17.86375353	1.586904E-011	2.279038E-012	0	0.000000E+000
2	17.86482426	2.279038E-012	1.586904E-011	1	0.000000E+000
2	17.86570040	1.586904E-011	2.279038E-012	0	0.000000E+000
2	17.86657309	2.279038E-012	1.586904E-011	1	0.000000E+000
2	17.86720638	1.586904E-011	2.279038E-012	0	0.000000E+000
2	17.86994575	2.279038E-012	1.586904E-011	1	0.000000E+000
2	17.87063047	1.586904E-011	2.279038E-012	0	0.000000E+000
2	17.87166639	2.279038E-012	1.586904E-011	1	0.000000E+000
2	17.87208894	1.586904E-011	2.279038E-012	0	0.000000E+000
2	17.87339572	2.279038E-012	1.586904E-011	1	0.000000E+000
2	17.87344117	1.586904E-011	2.279038E-012	0	0.000000E+000
2	17.87583459	2.279038E-012	1.586904E-011	1	0.000000E+000
2	17.87604423	1.586904E-011	2.279038E-012	0	0.000000E+000
2	18.84718565	2.199858E-012	1.578986E-011	1	0.000000E+000
2	18.84722595	1.578986E-011	2.199858E-012	0	0.000000E+000
2	18.84823576	2.199858E-012	1.578986E-011	1	0.000000E+000
2	18.84849020	1.578986E-011	2.199858E-012	0	0.000000E+000
2	18.85009609	2.199858E-012	1.578986E-011	1	0.000000E+000
2	18.85044912	1.578986E-011	2.199858E-012	0	0.000000E+000
2	18.85086338	2.199858E-012	1.578986E-011	1	0.000000E+000
2	18.85087587	1.578986E-011	2.199858E-012	0	0.000000E+000
2	18.85118389	2.199858E-012	1.578986E-011	1	0.000000E+000
2	18.85136231	1.578986E-011	2.199858E-012	0	0.000000E+000
2	18.85609654	2.199858E-012	1.578986E-011	1	0.000000E+000
2	18.85611073	1.578986E-011	2.199858E-012	0	0.000000E+000
2	18.85894182	2.199858E-012	1.578986E-011	1	0.000000E+000
2	18.85908551	1.578986E-011	2.199858E-012	0	0.000000E+000
2	18.86137488	2.199858E-012	1.578986E-011	1	0.000000E+000
2	18.86169428	1.578986E-011	2.199858E-012	0	0.000000E+000
2	18.86271699	2.199858E-012	1.578986E-011	1	0.000000E+000
2	18.86288926	1.578986E-011	2.199858E-012	0	0.000000E+000
2	18.86770170	2.199858E-012	1.578986E-011	1	0.000000E+000
2	18.86857660	1.578986E-011	2.199858E-012	0	0.000000E+000
2	18.87009718	2.199858E-012	1.578986E-011	1	0.000000E+000
2	18.87066023	1.578986E-011	2.199858E-012	0	0.000000E+000
2	18.87131224	2.199858E-012	1.578986E-011	1	0.000000E+000
2	18.87150331	1.578986E-011	2.199858E-012	0	0.000000E+000
2	18.87153786	2.199858E-012	1.578986E-011	1	0.000000E+000
2	18.87191320	1.578986E-011	2.199858E-012	0	0.000000E+000
2	18.87255778	2.199858E-012	1.578986E-011	1	0.000000E+000
2	18.87265740	1.578986E-011	2.199858E-012	0	0.000000E+000
2	18.87434783	2.199858E-012	1.578986E-011	1	0.000000E+000
2	18.87557793	1.578986E-011	2.199858E-012	0	0.000000E+000
2	18.87563515	2.199858E-012	1.578986E-011	1	0.000000E+000
2	18.87589962	1.578986E-011	2.199858E-012	0	0.000000E+000
2	18.87613384	2.199858E-012	1.578986E-011	1	0.000000E+000
2	18.87632167	1.578986E-011	2.199858E-012	0	0.000000E+000
2	18.87675160	2.199858E-012	1.578986E-011	1	0.000000E+000
2	18.87690604	1.578986E-011	2.199858E-012	0	0.000000E+000
2	18.88127408	2.199858E-012	1.578986E-011	1	0.000000E+000
2	18.88163371	1.578986E-011	2.199858E-012	0	0.000000E+000
2	18.88334561	2.199858E-012	1.578986E-011	1	0.000000E+000
2	18.88344191	1.578986E-011	2.199858E-012	0	0.000000E+000
2	18.88794083	2.199858E-012	1.578986E-011	1	0.000000E+000
2	18.88883477	1.578986E-011	2.199858E-012	0	0.000000E+000
2	18.88891237	2.199858E-012	1.578986E-011	1	0.000000E+000
2	18.88935530	1.578986E-011	2.199858E-012	0	0.000000E+000
2	18.88998877	2.199858E-012	1.578986E-011	1	0.000000E+000
2	18.89083361	1.578986E-011	2.199858E-012	0	0.000000E+000
2	18.89084861	2.199858E-012	1.578986E-011	1	0.000000E+000
2	18.89107343	1.578986E-011	2.199858E-012	0	0.000000E+000
2	18.89113286	2.199858E-012	1.578986E-011	1	0.000000E+000
2	18.89127115	1.578986E-011	2.199858E-012	0	0.000000E+000
2	18.89211642	2.199858E-012	1.578986E-011	1	0.000000E+000
2	18.89214937	1.578986E-011	2.199858E-012	0	0.000000E+000
2	18.89403677	2.199858E-012	1.578986E-011	1	0.000000E+000
2	18.89410443	1.578986E-011	2.199858E-012	0	0.000000E+000
2	18.89467119	2.199858E-012	1.578986E-011	1	0.000000E+000
2	18.89480890	1.578986E-011	2.199858E-012	0	0.000000E+000
2	18.89520706	2.199858E-012	1.578986E-011	1	0.000000E+000
2	18.89535116	1.578986E-011	2.199858E-012	0	0.000000E+000
2	18.89555684	2.199858E-012	1.578986E-011	1	0.000000E+000
2	18.89590000	1.578986E-011	2.199858E-012	0	0.000000E+000
2	18.89631756	2.199858E-012	1.578986E-011	1	0.000000E+000
2	18.89698885	1.578986E-011	2.199858E-012	0	0.000000E+000
2	18.89866257	2.199858E-012	1.578986E-011	1	0.000000E+000
2	18.89904507	1.578986E-011	2.199858E-012	0	0.000000E+000
2	18.93676009	2.199858E-012	1.578986E-011	1	0.000000E+000
2	18.93724535	1.578986E-011	2.199858E-012	0	0.000000E+000
2	18.93796404	2.199858E-012	1.578986E-011	1	0.000000E+000
2	18.93803665	1.578986E-011	2.199858E-012	0	0.000000E+000
2	18.93993452	2.199858E-012	1.578986E-011	1	0.000000E+000
2	18.94009675	1.578986E-011	2.199858E-012	0	0.000000E+000
2	18.94632139	2.199858E-012	1.578986E-011	1	0.000000E+000
2	18.94680169	1.578986E-011	2.199858E-012	0	0.000000E+000
2	18.95152715	2.199858E-012	1.578986E-011	1	0.000000E+000
2	18.95156964	1.578986E-011	2.199858E-012	0	0.000000E+000
2	18.95327147	2.199858E-012	1.578986E-011	1	0.000000E+000
2	18.95334028	1.578986E-011	2.199858E-012	0	0.000000E+000
2	18.95383329	2.199858E-012	1.578986E-011	1	0.000000E+000
2	18.95407702	1.578986E-011	2.199858E-012	0	0.000000E+000
2	18.95485300	2.199858E-012	1.578986E-011	1	0.000000E+000
2	18.95537920	1.578986E-011	2.199858E-012	0	0.000000E+000
2	18.95783126	2.199858E-012	1.578986E-011	1	0.000000E+000
2	18.95802730	1.578986E-011	2.199858E-012	0	0.000000E+000
2	18.95807315	2.199858E-012	1.578986E-011	1	0.000000E+000
2	18.95841039	1.578986E-011	2.199858E-012	0	0.000000E+000
2	18.95843659	2.199858E-012	1.578986E-011	1	0.000000E+000
2	18.95875779	1.578986E-011	2.199858E-012	0	0.000000E+000
2	18.96178316	2.199858E-012	1.578986E-011	1	0.000000E+000
2	18.96224830	1.578986E-011	2.199858E-012	0	0.000000E+000
2	18.96333203	2.199858E-012	1.578986E-011	1	0.000000E+000
2	18.96335242	1.578986E-011	2.199858E-012	0	0.000000E+000
2	18.96526666	2.199858E-012	1.578986E-011	1	0.000000E+000
2	18.96579441	1.578986E-011	2.199858E-012	0	0.000000E+000
2	18.96643581	2.199858E-012	1.578986E-011	1	0.000000E+000
2	18.96706949	1.578986E-011	2.199858E-012	0	0.000000E+000
2	18.96871303	2.199858E-012	1.578986E-011	1	0.000000E+000
2	18.96951476	1.578986E-011	2.199858E-012	0	0.000000E+000
2	18.97097588	2.199858E-012	1.578986E-011	1	0.000000E+000
2	18.97099889	1.578986E-011	2.199858E-012	0	0.000000E+000
2	18.97372598	2.199858E-012	1.578986E-011	1	0.000000E+000
2	18.97410174	1.578986E-011	2.199858E-012	0	0.000000E+000
2	18.97867457	2.199858E-012	1.578986E-011	1	0.000000E+000
2	18.97879593	1.578986E-011	2.199858E-012	0	0.000000E+000
2	18.98007190	2.199858E-012	1.578986E-011	1	0.000000E+000
2	18.98010805	1.578986E-011	2.199858E-012	0	0.000000E+000
2	18.98019164	2.199858E-012	1.578986E-011	1	0.000000E+000
2	18.98041235	1.578986E-011	2.199858E-012	0	0.000000E+000
2	18.98043000	2.199858E-012	1.578986E-011	1	0.000000E+000
2	18.98055874	1.578986E-011	2.199858E-012	0	0.000000E+000
2	18.98167106	2.199858E-012	1.578986E-011	1	0.000000E+000
2	18.98176053	1.578986E-011	2.199858E-012	0	0.000000E+000
2	18.98186203	2.199858E-012	1.578986E-011	1	0.000000E+000
2	18.98197949	1.578986E-011	2.199858E-012	0	0.000000E+000
2	18.98236526	2.199858E-012	1.578986E-011	1	0.000000E+000
2	18.98266637	1.578986E-011	2.199858E-012	0	0.000000E+000
2	18.98385071	2.199858E-012	1.578986E-011	1	0.000000E+000
2	18.98409302	1.578986E-011	2.199858E-012	0	0.000000E+000
2	18.98457229	2.199858E-012	1.578986E-011	1	0.000000E+000
2	18.98493434	1.578986E-011	2.199858E-012	0	0.000000E+000
2	18.98508261	2.199858E-012	1.578986E-011	1	0.000000E+000
2	18.98547309	1.578986E-011	2.199858E-012	0	0.000000E+000
2	18.98566566	2.199858E-012	1.578986E-011	1	0.000000E+000
2	18.98568857	1.578986E-011	2.199858E-012	0	0.000000E+000
2	18.98702133	2.199858E-012	1.578986E-011	1	0.000000E+000
2	18.98721178	1.578986E-011	2.199858E-012	0	0.000000E+000
2	18.99489925	2.199858E-012	1.578986E-011	1	0.000000E+000
2	18.99495246	1.578986E-011	2.199858E-012	0	0.000000E+000
2	18.99666371	2.199858E-012	1.578986E-011	1	0.000000E+000
2	18.99668501	1.578986E-011	2.199858E-012	0	0.000000E+000
2	18.99942856	2.199858E-012	1.578986E-011	1	0.000000E+000
2	18.99987258	1.578986E-011	2.199858E-012	0	0.000000E+000
2	19.00160887	2.199858E-012	1.578986E-011	1	0.000000E+000
2	19.00168458	1.578986E-011	2.199858E-012	0	0.000000E+000
2	19.00182091	2.199858E-012	1.578986E-011	1	0.000000E+000
2	19.00233995	1.578986E-011	2.199858E-012	0	0.000000E+000
2	19.00728224	2.199858E-012	1.578986E-011	1	0.000000E+000
2	19.00729928	1.578986E-011	2.199858E-012	0	0.000000E+000
2	19.01819683	2.199858E-012	1.578986E-011	1	0.000000E+000
2	19.01866892	1.578986E-011	2.199858E-012	0	0.000000E+000
2	19.01939545	2.199858E-012	1.578986E-011	1	0.000000E+000
2	19.01951226	1.578986E-011	2.199858E-012	0	0.000000E+000
2	19.02085701	2.199858E-012	1.578986E-011	1	0.000000E+000
2	19.02106947	1.578986E-011	2.199858E-012	0	0.000000E+000
2	19.02152196	2.199858E-012	1.578986E-011	1	0.000000E+000
2	19.02156841	1.578986E-011	2.199858E-012	0	0.000000E+000
2	19.02254662	2.199858E-012	1.578986E-011	1	0.000000E+000
2	19.02362466	1.578986E-011	2.199858E-012	0	0.000000E+000
2	19.02586695	2.199858E-012	1.578986E-011	1	0.000000E+000
2	19.02594286	1.578986E-011	2.199858E-012	0	0.000000E+000
2	19.02607065	2.199858E-012	1.578986E-011	1	0.000000E+000
2	19.02631519	1.578986E-011	2.199858E-012	0	0.000000E+000
2	19.02872992	2.199858E-012	1.578986E-011	1	0.000000E+000
2	19.02877176	1.578986E-011	2.199858E-012	0	0.000000E+000
2	19.02936104	2.199858E-012	1.578986E-011	1	0.000000E+000
2	19.02979827	1.578986E-011	2.199858E-012	0	0.000000E+000
2	19.02984400	2.199858E-012	1.578986E-011	1	0.000000E+000
2	19.03021078	1.578986E-011	2.199858E-012	0	0.000000E+000
2	19.03022883	2.199858E-012	1.578986E-011	1	0.000000E+000
2	19.03034570	1.578986E-011	2.199858E-012	0	0.000000E+000
2	19.03056840	2.199858E-012	1.578986E-011	1	0.000000E+000
2	19.03067025	1.578986E-011	2.199858E-012	0	0.000000E+000
2	19.03169624	2.199858E-012	1.578986E-011	1	0.000000E+000
2	19.03176754	1.578986E-011	2.199858E-012	0	0.000000E+000
2	19.03204454	2.199858E-012	1.578986E-011	1	0.000000E+000
2	19.03240301	1.578986E-011	2.199858E-012	0	0.000000E+000
2	19.03268919	2.199858E-012	1.578986E-011	1	0.000000E+000
2	19.03304034	1.578986E-011	2.199858E-012	0	0.000000E+000
2	19.03358026	2.199858E-012	1.578986E-011	1	0.000000E+000
2	19.03370794	1.578986E-011	2.199858E-012	0	0.000000E+000
2	19.03555400	2.199858E-012	1.578986E-011	1	0.000000E+000
2	19.03576459	1.578986E-011	2.199858E-012	0	0.000000E+000
2	19.03899617	2.199858E-012	1.578986E-011	1	0.000000E+000
2	19.03928243	1.578986E-011	2.199858E-012	0	0.000000E+000
2	19.03979799	2.199858E-012	1.578986E-011	1	0.000000E+000
2	19.04028600	1.578986E-011	2.199858E-012	0	0.000000E+000
2	19.04049044	2.199858E-012	1.578986E-011	1	0.000000E+000
2	19.04107068	1.578986E-011	2.199858E-012	0	0.000000E+000
2	19.04108703	2.199858E-012	1.578986E-011	1	0.000000E+000
2	19.04145249	1.578986E-011	2.199858E-012	0	0.000000E+000
2	19.04360717	2.199858E-012	1.578986E-011	1	0.000000E+000
2	19.04363624	1.578986E-011	2.199858E-012	0	0.000000E+000
2	19.04508474	2.199858E-012	1.578986E-011	1	0.000000E+000
2	19.04562651	1.578986E-011	2.199858E-012	0	0.000000E+000
2	19.04953804	2.199858E-012	1.578986E-011	1	0.000000E+000
2	19.04973228	1.578986E-011	2.199858E-012	0	0.000000E+000
2	19.05142014	2.199858E-012	1.578986E-011	1	0.000000E+000
2	19.05154519	1.578986E-011	2.199858E-012	0	0.000000E+000
2	19.05184997	2.199858E-012	1.578986E-011	1	0.000000E+000
2	19.05196386	1.578986E-011	2.199858E-012	0	0.000000E+000
2	19.05200651	2.199858E-012	1.578986E-011	1	0.000000E+000
2	19.05239606	1.578986E-011	2.199858E-012	0	0.000000E+000
2	19.06272571	2.199858E-012	1.578986E-011	1	0.000000E+000
2	19.06291264	1.578986E-011	2.199858E-012	0	0.000000E+000
2	19.06307043	2.199858E-012	1.578986E-011	1	0.000000E+000
2	19.06316552	1.578986E-011	2.199858E-012	0	0.000000E+000
2	19.06535634	2.199858E-012	1.578986E-011	1	0.000000E+000
2	19.06566274	1.578986E-011	2.199858E-012	0	0.000000E+000
2	19.06590446	2.199858E-012	1.578986E-011	1	0.000000E+000
2	19.06623202	1.578986E-011	2.199858E-012	0	0.000000E+000
2	19.06751732	2.199858E-012	1.578986E-011	1	0.000000E+000
2	19.06765464	1.578986E-011	2.199858E-012	0	0.000000E+000
2	19.06774704	2.199858E-012	1.578986E-011	1	0.000000E+000
2	19.06791836	1.578986E-011	2.199858E-012	0	0.000000E+000
2	19.06891740	2.199858E-012	1.578986E-011	1	0.000000E+000
2	19.06911258	1.578986E-011	2.199858E-012	0	0.000000E+000
2	19.06914241	2.199858E-012	1.578986E-011	1	0.000000E+000
2	19.06917943	1.578986E-011	2.199858E-012	0	0.000000E+000
2	19.07056269	2.199858E-012	1.578986E-011	1	0.000000E+000
2	19.07068210	1.578986E-011	2.199858E-012	0	0.000000E+000
2	19.07527043	2.199858E-012	1.578986E-011	1	0.000000E+000
2	19.07558709	1.578986E-011	2.199858E-012	0	0.000000E+000
2	19.07601569	2.199858E-012	1.578986E-011	1	0.000000E+000
2	19.07617298	1.578986E-011	2.199858E-012	0	0.000000E+000
2	19.07878941	2.199858E-012	1.578986E-011	1	0.000000E+000
2	19.07885934	1.578986E-011	2.199858E-012	0	0.000000E+000
2	19.09639197	2.199858E-012	1.578986E-011	1	0.000000E+000
2	19.09643613	1.578986E-011	2.199858E-012	0	0.000000E+000
2	21.58341118	2.351921E-012	1.594192E-011	1	0.000000E+000
2	21.58389729	1.594192E-011	2.351921E-012	0	0.000000E+000
2	21.58422274	2.351921E-012	1.594192E-011	1	0.000000E+000
2	21.58424516	1.594192E-011	2.351921E-012	0	0.000000E+000
2	21.58507679	2.351921E-012	1.594192E-011	1	0.000000E+000
2	21.58516228	1.594192E-011	2.351921E-012	0	0.000000E+000
2	21.58599404	2.351921E-012	1.594192E-011	1	0.000000E+000
2	21.58602047	1.594192E-011	2.351921E-012	0	0.000000E+000
2	21.58638453	2.351921E-012	1.594192E-011	1	0.000000E+000
2	21.58695021	1.594192E-011	2.351921E-012	0	0.000000E+000
2	21.58797668	2.351921E-012	1.594192E-011	1	0.000000E+000
2	21.58801209	1.594192E-011	2.351921E-012	0	0.000000E+000
2	21.58978885	2.351921E-012	1.594192E-011	1	0.000000E+000
2	21.58981239	1.594192E-011	2.351921E-012	0	0.000000E+000
2	21.59032752	2.351921E-012	1.594192E-011	1	0.000000E+000
2	21.59059565	1.594192E-011	2.351921E-012	0	0.000000E+000
2	21.59109772	2.351921E-012	1.594192E-011	1	0.000000E+000
2	21.59176764	1.594192E-011	2.351921E-012	0	0.000000E+000
2	21.59238062	2.351921E-012	1.594192E-011	1	0.000000E+000
2	21.59273603	1.594192E-011	2.351921E-012	0	0.000000E+000
2	21.59328391	2.351921E-012	1.594192E-011	1	0.000000E+000
2	21.59340210	1.594192E-011	2.351921E-012	0	0.000000E+000
2	21.59451225	2.351921E-012	1.594192E-011	1	0.000000E+000
2	21.59476702	1.594192E-011	2.351921E-012	0	0.000000E+000
2	21.59509275	2.351921E-012	1.594192E-011	1	0.000000E+000
2	21.59521657	1.594192E-011	2.351921E-012	0	0.000000E+000
2	21.59658992	2.351921E-012	1.594192E-011	1	0.000000E+000
2	21.59670143	1.594192E-011	2.351921E-012	0	0.000000E+000
2	21.59730790	2.351921E-012	1.594192E-011	1	0.000000E+000
2	21.59737714	1.594192E-011	2.351921E-012	0	0.000000E+000
2	21.59808953	2.351921E-012	1.594192E-011	1	0.000000E+000
2	21.59814724	1.594192E-011	2.351921E-012	0	0.000000E+000
2	21.60041235	2.351921E-012	1.594192E-011	1	0.000000E+000
2	21.60062826	1.594192E-011	2.351921E-012	0	0.000000E+000
2	21.60067000	2.351921E-012	1.594192E-011	1	0.000000E+000
2	21.60096317	1.594192E-011	2.351921E-012	0	0.000000E+000
2	21.60224139	2.351921E-012	1.594192E-011	1	0.000000E+000
2	21.60238241	1.594192E-011	2.351921E-012	0	0.000000E+000
2	21.60338951	2.351921E-012	1.594192E-011	1	0.000000E+000
2	21.60359878	1.594192E-011	2.351921E-012	0	0.000000E+000
2	21.60691828	2.351921E-012	1.594192E-011	1	0.000000E+000
2	21.60698804	1.594192E-011	2.351921E-012	0	0.000000E+000
2	21.60702324	2.351921E-012	1.594192E-011	1	0.000000E+000
2	21.60710166	1.594192E-011	2.351921E-012	0	0.000000E+000
2	21.60719114	2.351921E-012	1.594192E-011	1	0.000000E+000
2	21.60722096	1.594192E-011	2.351921E-012	0	0.000000E+000
2	21.61135645	2.351921E-012	1.594192E-011	1	0.000000E+000
2	21.61146358	1.594192E-011	2.351921E-012	0	0.000000E+000
2	21.61160159	2.351921E-012	1.594192E-011	1	0.000000E+000
2	21.61174718	1.594192E-011	2.351921E-012	0	0.000000E+000
2	21.61929021	2.351921E-012	1.594192E-011	1	0.000000E+000
2	21.61950241	1.594192E-011	2.351921E-012	0	0.000000E+000
2	21.62233421	2.351921E-012	1.594192E-011	1	0.000000E+000
2	21.62254581	1.594192E-011	2.351921E-012	0	0.000000E+000
2	21.62284748	2.351921E-012	1.594192E-011	1	0.000000E+000
2	21.62329624	1.594192E-011	2.351921E-012	0	0.000000E+000
2	21.62600772	2.351921E-012	1.594192E-011	1	0.000000E+000
2	21.62604212	1.594192E-011	2.351921E-012	0	0.000000E+000
2	21.62844300	2.351921E-012	1.594192E-011	1	0.000000E+000
2	21.62878407	1.594192E-011	2.351921E-012	0	0.000000E+000
2	21.62937593	2.351921E-012	1.594192E-011	1	0.000000E+000
2	21.62992310	1.594192E-011	2.351921E-012	0	0.000000E+000
2	21.63014409	2.351921E-012	1.594192E-011	1	0.000000E+000
2	21.63019527	1.594192E-011	2.351921E-012	0	0.000000E+000
2	21.63328421	2.351921E-012	1.594192E-011	1	0.000000E+000
2	21.63375105	1.594192E-011	2.351921E-012	0	0.000000E+000
2	21.63796815	2.351921E-012	1.594192E-011	1	0.000000E+000
2	21.63849454	1.594192E-011	2.351921E-012	0	0.000000E+000
2	21.63853513	2.351921E-012	1.594192E-011	1	0.000000E+000
2	21.63940909	1.594192E-011	2.351921E-012	0	0.000000E+000
2	21.64014898	2.351921E-012	1.594192E-011	1	0.000000E+000
2	21.64041439	1.594192E-011	2.351921E-012	0	0.000000E+000
2	21.64097398	2.351921E-012	1.594192E-011	1	0.000000E+000
2	21.64130552	1.594192E-011	2.351921E-012	0	0.000000E+000
2	27.24624717	2.660540E-012	1.625054E-011	1	0.000000E+000
2	27.24668633	1.625054E-011	2.660540E-012	0	0.000000E+000
2	27.24675748	2.660540E-012	1.625054E-011	1	0.000000E+000
2	27.24802213	1.625054E-011	2.660540E-012	0	0.000000E+000
2	27.24838108	2.660540E-012	1.625054E-011	1	0.000000E+000
2	27.24842410	1.625054E-011	2.660540E-012	0	0.000000E+000
2	27.24875379	2.660540E-012	1.625054E-011	1	0.000000E+000
2	27.24885802	1.625054E-011	2.660540E-012	0	0.000000E+000
2	27.25177387	2.660540E-012	1.625054E-011	1	0.000000E+000
2	27.25192568	1.625054E-011	2.660540E-012	0	0.000000E+000
2	27.25236526	2.660540E-012	1.625054E-011	1	0.000000E+000
2	27.25274741	1.625054E-011	2.660540E-012	0	0.000000E+000
2	27.25487531	2.660540E-012	1.625054E-011	1	0.000000E+000
2	27.25494469	1.625054E-011	2.660540E-012	0	0.000000E+000
2	27.25638505	2.660540E-012	1.625054E-011	1	0.000000E+000
2	27.25640707	1.625054E-011	2.660540E-012	0	0.000000E+000
2	27.25679254	2.660540E-012	1.625054E-011	1	0.000000E+000
2	27.25687654	1.625054E-011	2.660540E-012	0	0.000000E+000
2	27.25689658	2.660540E-012	1.625054E-011	1	0.000000E+000
2	27.25696396	1.625054E-011	2.660540E-012	0	0.000000E+000
2	27.25987122	2.660540E-012	1.625054E-011	1	0.000000E+000
2	27.26062018	1.625054E-011	2.660540E-012	0	0.000000E+000
2	29.84865283	2.131016E-012	1.572102E-011	1	0.000000E+000
2	29.84879267	1.572102E-011	2.131016E-012	0	0.000000E+000
2	29.86651279	2.131016E-012	1.572102E-011	1	0.000000E+000
2	29.86677454	1.572102E-011	2.131016E-012	0	0.000000E+000
2	29.86739771	2.131016E-012	1.572102E-011	1	0.000000E+000
2	29.86788600	1.572102E-011	2.131016E-012	0	0.000000E+000
2	29.86973547	2.131016E-012	1.572102E-011	1	0.000000E+000
2	29.86979129	1.572102E-011	2.131016E-012	0	0.000000E+000
2	29.87346153	2.131016E-012	1.572102E-011	1	0.000000E+000
2	29.87352696	1.572102E-011	2.131016E-012	0	0.000000E+000
2	29.87353872	2.131016E-012	1.572102E-011	1	0.000000E+000
2	29.87366678	1.572102E-011	2.131016E-012	0	0.000000E+000
2	29.87423970	2.131016E-012	1.572102E-011	1	0.000000E+000
2	29.87431798	1.572102E-011	2.131016E-012	0	0.000000E+000
2	29.87447181	2.131016E-012	1.572102E-011	1	0.000000E+000
2	29.87462411	1.572102E-011	2.131016E-012	0	0.000000E+000
2	29.87833612	2.131016E-012	1.572102E-011	1	0.000000E+000
2	29.87876903	1.572102E-011	2.131016E-012	0	0.000000E+000
2	29.87879607	2.131016E-012	1.572102E-011	1	0.000000E+000
2	29.87930591	1.572102E-011	2.131016E-012	0	0.000000E+000
2	29.87931984	2.131016E-012	1.572102E-011	1	0.000000E+000
2	29.87938098	1.572102E-011	2.131016E-012	0	0.000000E+000
2	29.87945243	2.131016E-012	1.572102E-011	1	0.000000E+000
2	29.87970132	1.572102E-011	2.131016E-012	0	0.000000E+000
2	29.88113276	2.131016E-012	1.572102E-011	1	0.000000E+000
2	29.88117940	1.572102E-011	2.131016E-012	0	0.000000E+000
2	29.88285784	2.131016E-012	1.572102E-011	1	0.000000E+000
2	29.88288068	1.572102E-011	2.131016E-012	0	0.000000E+000
2	29.88290015	2.131016E-012	1.572102E-011	1	0.000000E+000
2	29.88304359	1.572102E-011	2.131016E-012	0	0.000000E+000
2	29.88399472	2.131016E-012	1.572102E-011	1	0.000000E+000
2	29.88405231	1.572102E-011	2.131016E-012	0	0.000000E+000
2	29.88454619	2.131016E-012	1.572102E-011	1	0.000000E+000
2	29.88475847	1.572102E-011	2.131016E-012	0	0.000000E+000
2	30.15874029	2.290487E-012	1.588049E-011	1	0.000000E+000
2	30.15895149	1.588049E-011	2.290487E-012	0	0.000000E+000
2	30.15941936	2.290487E-012	1.588049E-011	1	0.000000E+000
2	30.15969125	1.588049E-011	2.290487E-012	0	0.000000E+000
2	30.16068253	2.290487E-012	1.588049E-011	1	0.000000E+000
2	30.16079142	1.588049E-011	2.290487E-012	0	0.000000E+000
2	30.16179930	2.290487E-012	1.588049E-011	1	0.000000E+000
2	30.16232098	1.588049E-011	2.290487E-012	0	0.000000E+000
2	30.16238500	2.290487E-012	1.588049E-011	1	0.000000E+000
2	30.16246398	1.588049E-011	2.290487E-012	0	0.000000E+000
2	30.16501820	2.290487E-012	1.588049E-011	1	0.000000E+000
2	30.16505400	1.588049E-011	2.290487E-012	0	0.000000E+000
2	30.16512038	2.290487E-012	1.588049E-011	1	0.000000E+000
2	30.16544107	1.588049E-011	2.290487E-012	0	0.000000E+000
2	30.16769621	2.290487E-012	1.588049E-011	1	0.000000E+000
2	30.16773477	1.588049E-011	2.290487E-012	0	0.000000E+000
2	30.16985450	2.290487E-012	1.588049E-011	1	0.000000E+000
2	30.16987504	1.588049E-011	2.290487E-012	0	0.000000E+000
2	30.17064381	2.290487E-012	1.588049E-011	1	0.000000E+000
2	30.17076084	1.588049E-011	2.290487E-012	0	0.000000E+000
2	30.17098159	2.290487E-012	1.588049E-011	1	0.000000E+000
2	30.17122377	1.588049E-011	2.290487E-012	0	0.000000E+000
2	30.17454636	2.290487E-012	1.588049E-011	1	0.000000E+000
2	30.17503269	1.588049E-011	2.290487E-012	0	0.000000E+000
2	30.17531126	2.290487E-012	1.588049E-011	1	0.000000E+000
2	30.17564288	1.588049E-011	2.290487E-012	0	0.000000E+000
2	30.17808929	2.290487E-012	1.588049E-011	1	0.000000E+000
2	30.17823759	1.588049E-011	2.290487E-012	0	0.000000E+000
2	30.18553886	2.290487E-012	1.588049E-011	1	0.000000E+000
2	30.18591450	1.588049E-011	2.290487E-012	0	0.000000E+000
2	30.18608088	2.290487E-012	1.588049E-011	1	0.000000E+000
2	30.18632960	1.588049E-011	2.290487E-012	0	0.000000E+000
2	30.18772157	2.290487E-012	1.588049E-011	1	0.000000E+000
2	30.18821669	1.588049E-011	2.290487E-012	0	0.000000E+000
2	30.18831394	2.290487E-012	1.588049E-011	1	0.000000E+000
2	30.18835337	1.588049E-011	2.290487E-012	0	0.000000E+000
2	30.18853036	2.290487E-012	1.588049E-011	1	0.000000E+000
2	30.18860171	1.588049E-011	2.290487E-012	0	0.000000E+000
2	30.18896756	2.290487E-012	1.588049E-011	1	0.000000E+000
2	30.18921233	1.588049E-011	2.290487E-012	0	0.000000E+000
2	30.19558413	2.290487E-012	1.588049E-011	1	0.000000E+000
2	30.19593540	1.588049E-011	2.290487E-012	0	0.000000E+000
2	30.19827670	2.290487E-012	1.588049E-011	1	0.000000E+000
2	30.19832861	1.588049E-011	2.290487E-012	0	0.000000E+000
2	30.20067707	2.290487E-012	1.588049E-011	1	0.000000E+000
2	30.20074577	1.588049E-011	2.290487E-012	0	0.000000E+000
2	30.20152943	2.290487E-012	1.588049E-011	1	0.000000E+000
2	30.20164952	1.588049E-011	2.290487E-012	0	0.000000E+000
2	30.20380269	2.290487E-012	1.588049E-011	1	0.000000E+000
2	30.20383997	1.588049E-011	2.290487E-012	0	0.000000E+000
2	30.20589985	2.290487E-012	1.588049E-011	1	0.000000E+000
2	30.20610671	1.588049E-011	2.290487E-012	0	0.000000E+000
2	30.21066746	2.290487E-012	1.588049E-011	1	0.000000E+000
2	30.21084588	1.588049E-011	2.290487E-012	0	0.000000E+000
2	30.22416016	2.290487E-012	1.588049E-011	1	0.000000E+000
2	30.22427438	1.588049E-011	2.290487E-012	0	0.000000E+000
2	31.81096565	2.124664E-012	1.571466E-011	1	0.000000E+000
2	31.81102482	1.571466E-011	2.124664E-012	0	0.000000E+000
2	31.81139751	2.124664E-012	1.571466E-011	1	0.000000E+000
2	31.81139999	1.571466E-011	2.124664E-012	0	0.000000E+000
2	31.81172142	2.124664E-012	1.571466E-011	1	0.000000E+000
2	31.81183236	1.571466E-011	2.124664E-012	0	0.000000E+000
2	31.81283703	2.124664E-012	1.571466E-011	1	0.000000E+000
2	31.81298278	1.571466E-011	2.124664E-012	0	0.000000E+000
2	31.81323598	2.124664E-012	1.571466E-011	1	0.000000E+000
2	31.81359075	1.571466E-011	2.124664E-012	0	0.000000E+000
2	31.82055302	2.124664E-012	1.571466E-011	1	0.000000E+000
2	31.82119776	1.571466E-011	2.124664E-012	0	0.000000E+000
2	31.82121140	2.124664E-012	1.571466E-011	1	0.000000E+000
2	31.82134591	1.571466E-011	2.124664E-012	0	0.000000E+000
2	31.82217509	2.124664E-012	1.571466E-011	1	0.000000E+000
2	31.82238310	1.571466E-011	2.124664E-012	0	0.000000E+000
2	31.82263998	2.124664E-012	1.571466E-011	1	0.000000E+000
2	31.82291399	1.571466E-011	2.124664E-012	0	0.000000E+000
2	31.82585513	2.124664E-012	1.571466E-011	1	0.000000E+000
2	31.82591016	1.571466E-011	2.124664E-012	0	0.000000E+000
2	31.82683765	2.124664E-012	1.571466E-011	1	0.000000E+000
2	31.82687488	1.571466E-011	2.124664E-012	0	0.000000E+000
2	31.82716883	2.124664E-012	1.571466E-011	1	0.000000E+000
2	31.82760792	1.571466E-011	2.124664E-012	0	0.000000E+000
2	31.82782385	2.124664E-012	1.571466E-011	1	0.000000E+000
2	31.82818528	1.571466E-011	2.124664E-012	0	0.000000E+000
2	31.82942432	2.124664E-012	1.571466E-011	1	0.000000E+000
2	31.82962639	1.571466E-011	2.124664E-012	0	0.000000E+000
2	31.82984699	2.124664E-012	1.571466E-011	1	0.000000E+000
2	31.83001473	1.571466E-011	2.124664E-012	0	0.000000E+000
2	31.83015152	2.124664E-012	1.571466E-011	1	0.000000E+000
2	31.83024323	1.571466E-011	2.124664E-012	0	0.000000E+000
2	31.84425809	2.124664E-012	1.571466E-011	1	0.000000E+000
2	31.84441585	1.571466E-011	2.124664E-012	0	0.000000E+000
2	31.84452852	2.124664E-012	1.571466E-011	1	0.000000E+000
2	31.84458032	1.571466E-011	2.124664E-012	0	0.000000E+000
2	31.84523152	2.124664E-012	1.571466E-011	1	0.000000E+000
2	31.84533444	1.571466E-011	2.124664E-012	0	0.000000E+000
2	31.84740012	2.124664E-012	1.571466E-011	1	0.000000E+000
2	31.84749614	1.571466E-011	2.124664E-012	0	0.000000E+000
2	31.84778310	2.124664E-012	1.571466E-011	1	0.000000E+000
2	31.84877518	1.571466E-011	2.124664E-012	0	0.000000E+000
2	31.84958320	2.124664E-012	1.571466E-011	1	0.000000E+000
2	31.84998012	1.571466E-011	2.124664E-012	0	0.000000E+000
2	31.85058137	2.124664E-012	1.571466E-011	1	0.000000E+000
2	31.85087548	1.571466E-011	2.124664E-012	0	0.000000E+000
2	31.85089525	2.124664E-012	1.571466E-011	1	0.000000E+000
2	31.85093301	1.571466E-011	2.124664E-012	0	0.000000E+000
2	31.85577243	2.124664E-012	1.571466E-011	1	0.000000E+000
2	31.85600477	1.571466E-011	2.124664E-012	0	0.000000E+000
2	31.85989913	2.124664E-012	1.571466E-011	1	0.000000E+000
2	31.85998345	1.571466E-011	2.124664E-012	0	0.000000E+000
2	31.86031521	2.124664E-012	1.571466E-011	1	0.000000E+000
2	31.86076996	1.571466E-011	2.124664E-012	0	0.000000E+000
2	31.86351977	2.124664E-012	1.571466E-011	1	0.000000E+000
2	31.86377517	1.571466E-011	2.124664E-012	0	0.000000E+000
2	31.86379671	2.124664E-012	1.571466E-011	1	0.000000E+000
2	31.86394718	1.571466E-011	2.124664E-012	0	0.000000E+000
2	31.86469733	2.124664E-012	1.571466E-011	1	0.000000E+000
2	31.86481173	1.571466E-011	2.124664E-012	0	0.000000E+000
2	31.86559769	2.124664E-012	1.571466E-011	1	0.000000E+000
2	31.86614646	1.571466E-011	2.124664E-012	0	0.000000E+000
2	31.86615341	2.124664E-012	1.571466E-011	1	0.000000E+000
2	31.86638297	1.571466E-011	2.124664E-012	0	0.000000E+000
2	31.86804172	2.124664E-012	1.571466E-011	1	0.000000E+000
2	31.86848094	1.571466E-011	2.124664E-012	0	0.000000E+000
2	31.86888229	2.124664E-012	1.571466E-011	1	0.000000E+000
2	31.86905651	1.571466E-011	2.124664E-012	0	0.000000E+000
2	31.86943066	2.124664E-012	1.571466E-011	1	0.000000E+000
2	31.86944660	1.571466E-011	2.124664E-012	0	0.000000E+000
2	31.87012750	2.124664E-012	1.571466E-011	1	0.000000E+000
2	31.87107257	1.571466E-011	2.124664E-012	0	0.000000E+000
2	31.87186788	2.124664E-012	1.571466E-011	1	0.000000E+000
2	31.87207308	1.571466E-011	2.124664E-012	0	0.000000E+000
2	31.87263686	2.124664E-012	1.571466E-011	1	0.000000E+000
2	31.87317846	1.571466E-011	2.124664E-012	0	0.000000E+000
2	31.87369698	2.124664E-012	1.571466E-011	1	0.000000E+000
2	31.87400676	1.571466E-011	2.124664E-012	0	0.000000E+000
2	31.87968790	2.124664E-012	1.571466E-011	1	0.000000E+000
2	31.88005523	1.571466E-011	2.124664E-012	0	0.000000E+000
2	31.88160326	2.124664E-012	1.571466E-011	1	0.000000E+000
2	31.88165230	1.571466E-011	2.124664E-012	0	0.000000E+000
2	31.88567277	2.124664E-012	1.571466E-011	1	0.000000E+000
2	31.88612533	1.571466E-011	2.124664E-012	0	0.000000E+000
2	31.88622384	2.124664E-012	1.571466E-011	1	0.000000E+000
2	31.88675483	1.571466E-011	2.124664E-012	0	0.000000E+000
2	33.07351505	2.386666E-012	1.597667E-011	1	0.000000E+000
2	33.07385102	1.597667E-011	2.386666E-012	0	0.000000E+000
2	33.07388037	2.386666E-012	1.597667E-011	1	0.000000E+000
2	33.07399806	1.597667E-011	2.386666E-012	0	0.000000E+000
2	33.07453669	2.386666E-012	1.597667E-011	1	0.000000E+000
2	33.07468512	1.597667E-011	2.386666E-012	0	0.000000E+000
2	33.07556167	2.386666E-012	1.597667E-011	1	0.000000E+000
2	33.07593953	1.597667E-011	2.386666E-012	0	0.000000E+000
2	33.07724068	2.386666E-012	1.597667E-011	1	0.000000E+000
2	33.07725918	1.597667E-011	2.386666E-012	0	0.000000E+000
2	33.07827960	2.386666E-012	1.597667E-011	1	0.000000E+000
2	33.07831893	1.597667E-011	2.386666E-012	0	0.000000E+000
2	33.07959796	2.386666E-012	1.597667E-011	1	0.000000E+000
2	33.07986813	1.597667E-011	2.386666E-012	0	0.000000E+000
2	33.08241866	2.386666E-012	1.597667E-011	1	0.000000E+000
2	33.08245733	1.597667E-011	2.386666E-012	0	0.000000E+000
2	33.08366485	2.386666E-012	1.597667E-011	1	0.000000E+000
2	33.08376985	1.597667E-011	2.386666E-012	0	0.000000E+000
2	33.08437224	2.386666E-012	1.597667E-011	1	0.000000E+000
2	33.08456135	1.597667E-011	2.386666E-012	0	0.000000E+000
2	33.08674657	2.386666E-012	1.597667E-011	1	0.000000E+000
2	33.08692215	1.597667E-011	2.386666E-012	0	0.000000E+000
2	33.08715088	2.386666E-012	1.597667E-011	1	0.000000E+000
2	33.08719508	1.597667E-011	2.386666E-012	0	0.000000E+000
2	33.09021615	2.386666E-012	1.597667E-011	1	0.000000E+000
2	33.09034734	1.597667E-011	2.386666E-012	0	0.000000E+000
2	33.09104769	2.386666E-012	1.597667E-011	1	0.000000E+000
2	33.09177025	1.597667E-011	2.386666E-012	0	0.000000E+000
2	33.09724150	2.386666E-012	1.597667E-011	1	0.000000E+000
2	33.09724603	1.597667E-011	2.386666E-012	0	0.000000E+000
2	33.09728251	2.386666E-012	1.597667E-011	1	0.000000E+000
2	33.09751856	1.597667E-011	2.386666E-012	0	0.000000E+000
2	33.09885492	2.386666E-012	1.597667E-011	1	0.000000E+000
2	33.09967734	1.597667E-011	2.386666E-012	0	0.000000E+000
2	33.09976535	2.386666E-012	1.597667E-011	1	0.000000E+000
2	33.10027265	1.597667E-011	2.386666E-012	0	0.000000E+000
2	33.10059464	2.386666E-012	1.597667E-011	1	0.000000E+000
2	33.10083303	1.597667E-011	2.386666E-012	0	0.000000E+000
2	33.10087259	2.386666E-012	1.597667E-011	1	0.000000E+000
2	33.10105897	1.597667E-011	2.386666E-012	0	0.000000E+000
2	33.10628516	2.386666E-012	1.597667E-011	1	0.000000E+000
2	33.10644118	1.597667E-011	2.386666E-012	0	0.000000E+000
2	33.10777255	2.386666E-012	1.597667E-011	1	0.000000E+000
2	33.10779982	1.597667E-011	2.386666E-012	0	0.000000E+000
2	33.10867241	2.386666E-012	1.597667E-011	1	0.000000E+000
2	33.10882401	1.597667E-011	2.386666E-012	0	0.000000E+000
2	33.10945618	2.386666E-012	1.597667E-011	1	0.000000E+000
2	33.10957997	1.597667E-011	2.386666E-012	0	0.000000E+000
2	33.11006562	2.386666E-012	1.597667E-011	1	0.000000E+000
2	33.11085804	1.597667E-011	2.386666E-012	0	0.000000E+000
2	33.11166159	2.386666E-012	1.597667E-011	1	0.000000E+000
2	33.11170514	1.597667E-011	2.386666E-012	0	0.000000E+000
2	33.11201549	2.386666E-012	1.597667E-011	1	0.000000E+000
2	33.11202655	1.597667E-011	2.386666E-012	0	0.000000E+000
2	33.11340313	2.386666E-012	1.597667E-011	1	0.000000E+000
2	33.11380655	1.597667E-011	2.386666E-012	0	0.000000E+000
2	33.11953267	2.386666E-012	1.597667E-011	1	0.000000E+000
2	33.11965751	1.597667E-011	2.386666E-012	0	0.000000E+000
2	33.11978888	2.386666E-012	1.597667E-011	1	0.000000E+000
2	33.12007701	1.597667E-011	2.386666E-012	0	0.000000E+000
2	33.12056373	2.386666E-012	1.597667E-011	1	0.000000E+000
2	33.12064705	1.597667E-011	2.386666E-012	0	0.000000E+000
2	33.12065888	2.386666E-012	1.597667E-011	1	0.000000E+000
2	33.12068891	1.597667E-011	2.386666E-012	0	0.000000E+000
2	33.12186387	2.386666E-012	1.597667E-011	1	0.000000E+000
2	33.12226543	1.597667E-011	2.386666E-012	0	0.000000E+000
2	33.12375095	2.386666E-012	1.597667E-011	1	0.000000E+000
2	33.12401080	1.597667E-011	2.386666E-012	0	0.000000E+000
2	33.12616994	2.386666E-012	1.597667E-011	1	0.000000E+000
2	33.12623862	1.597667E-011	2.386666E-012	0	0.000000E+000
2	33.12888763	2.386666E-012	1.597667E-011	1	0.000000E+000
2	33.12892621	1.597667E-011	2.386666E-012	0	0.000000E+000
2	33.12937375	2.386666E-012	1.597667E-011	1	0.000000E+000
2	33.12941595	1.597667E-011	2.386666E-012	0	0.000000E+000
2	33.13019599	2.386666E-012	1.597667E-011	1	0.000000E+000
2	33.13125768	1.597667E-011	2.386666E-012	0	0.000000E+000
2	33.13407836	2.386666E-012	1.597667E-011	1	0.000000E+000
2	33.13473367	1.597667E-011	2.386666E-012	0	0.000000E+000
2	33.13850941	2.386666E-012	1.597667E-011	1	0.000000E+000
2	33.13877644	1.597667E-011	2.386666E-012	0	0.000000E+000
2	33.13959841	2.386666E-012	1.597667E-011	1	0.000000E+000
2	33.13978359	1.597667E-011	2.386666E-012	0	0.000000E+000
2	44.26412014	2.282937E-012	1.587294E-011	1	0.000000E+000
2	44.26440237	1.587294E-011	2.282937E-012	0	0.000000E+000
2	44.26445808	2.282937E-012	1.587294E-011	1	0.000000E+000
2	44.26448952	1.587294E-011	2.282937E-012	0	0.000000E+000
2	44.26501398	2.282937E-012	1.587294E-011	1	0.000000E+000
2	44.26561242	1.587294E-011	2.282937E-012	0	0.000000E+000
2	44.26588924	2.282937E-012	1.587294E-011	1	0.000000E+000
2	44.26610614	1.587294E-011	2.282937E-012	0	0.000000E+000
2	44.26617736	2.282937E-012	1.587294E-011	1	0.000000E+000
2	44.26620293	1.587294E-011	2.282937E-012	0	0.000000E+000
2	44.26832788	2.282937E-012	1.587294E-011	1	0.000000E+000
2	44.26856415	1.587294E-011	2.282937E-012	0	0.000000E+000
2	44.26861794	2.282937E-012	1.587294E-011	1	0.000000E+000
2	44.26868060	1.587294E-011	2.282937E-012	0	0.000000E+000
2	44.26873876	2.282937E-012	1.587294E-011	1	0.000000E+000
2	44.26907535	1.587294E-011	2.282937E-012	0	0.000000E+000
2	44.27288319	2.282937E-012	1.587294E-011	1	0.000000E+000
2	44.27309594	1.587294E-011	2.282937E-012	0	0.000000E+000
2	44.27369822	2.282937E-012	1.587294E-011	1	0.000000E+000
2	44.27382298	1.587294E-011	2.282937E-012	0	0.000000E+000
2	44.27636258	2.282937E-012	1.587294E-011	1	0.000000E+000
2	44.27636669	1.587294E-011	2.282937E-012	0	0.000000E+000
2	44.27718154	2.282937E-012	1.587294E-011	1	0.000000E+000
2	44.27786518	1.587294E-011	2.282937E-012	0	0.000000E+000
2	44.27886036	2.282937E-012	1.587294E-011	1	0.000000E+000
2	44.27910351	1.587294E-011	2.282937E-012	0	0.000000E+000
2	44.28101333	2.282937E-012	1.587294E-011	1	0.000000E+000
2	44.28137661	1.587294E-011	2.282937E-012	0	0.000000E+000
2	44.28504352	2.282937E-012	1.587294E-011	1	0.000000E+000
2	44.28546564	1.587294E-011	2.282937E-012	0	0.000000E+000
2	44.28549316	2.282937E-012	1.587294E-011	1	0.000000E+000
2	44.28584493	1.587294E-011	2.282937E-012	0	0.000000E+000
2	49.02230058	2.216814E-012	1.580681E-011	1	0.000000E+000
2	49.02243444	1.580681E-011	2.216814E-012	0	0.000000E+000
2	49.02786771	2.216814E-012	1.580681E-011	1	0.000000E+000
2	49.02808365	1.580681E-011	2.216814E-012	0	0.000000E+000
2	49.03011029	2.216814E-012	1.580681E-011	1	0.000000E+000
2	49.03021792	1.580681E-011	2.216814E-012	0	0.000000E+000
2	49.03154635	2.216814E-012	1.580681E-011	1	0.000000E+000
2	49.03158791	1.580681E-011	2.216814E-012	0	0.000000E+000
2	49.03332954	2.216814E-012	1.580681E-011	1	0.000000E+000
2	49.03382478	1.580681E-011	2.216814E-012	0	0.000000E+000
2	49.03452120	2.216814E-012	1.580681E-011	1	0.000000E+000
2	49.03484084	1.580681E-011	2.216814E-012	0	0.000000E+000
2	49.03495956	2.216814E-012	1.580681E-011	1	0.000000E+000
2	49.03501913	1.580681E-011	2.216814E-012	0	0.000000E+000
2	49.03592343	2.216814E-012	1.580681E-011	1	0.000000E+000
2	49.03616364	1.580681E-011	2.216814E-012	0	0.000000E+000
2	49.04009711	2.216814E-012	1.580681E-011	1	0.000000E+000
2	49.04044833	1.580681E-011	2.216814E-012	0	0.000000E+000
2	49.04076734	2.216814E-012	1.580681E-011	1	0.000000E+000
2	49.04117494	1.580681E-011	2.216814E-012	0	0.000000E+000
2	49.04159492	2.216814E-012	1.580681E-011	1	0.000000E+000
2	49.04162996	1.580681E-011	2.216814E-012	0	0.000000E+000
2	49.04208165	2.216814E-012	1.580681E-011	1	0.000000E+000
2	49.04216316	1.580681E-011	2.216814E-012	0	0.000000E+000
2	49.04268724	2.216814E-012	1.580681E-011	1	0.000000E+000
2	49.04284770	1.580681E-011	2.216814E-012	0	0.000000E+000
2	49.04340653	2.216814E-012	1.580681E-011	1	0.000000E+000
2	49.04360563	1.580681E-011	2.216814E-012	0	0.000000E+000
2	49.04394085	2.216814E-012	1.580681E-011	1	0.000000E+000
2	49.04401610	1.580681E-011	2.216814E-012	0	0.000000E+000
2	49.04571515	2.216814E-012	1.580681E-011	1	0.000000E+000
2	49.04601836	1.580681E-011	2.216814E-012	0	0.000000E+000
2	49.04665803	2.216814E-012	1.580681E-011	1	0.000000E+000
2	49.04683865	1.580681E-011	2.216814E-012	0	0.000000E+000
2	49.04701516	2.216814E-012	1.580681E-011	1	0.000000E+000
2	49.04712836	1.580681E-011	2.216814E-012	0	0.000000E+000
2	49.04822131	2.216814E-012	1.580681E-011	1	0.000000E+000
2	49.04836986	1.580681E-011	2.216814E-012	0	0.000000E+000
2	49.04845413	2.216814E-012	1.580681E-011	1	0.000000E+000
2	49.04876515	1.580681E-011	2.216814E-012	0	0.000000E+000
2	49.05043943	2.216814E-012	1.580681E-011	1	0.000000E+000
2	49.05072814	1.580681E-011	2.216814E-012	0	0.000000E+000
2	49.05216078	2.216814E-012	1.580681E-011	1	0.000000E+000
2	49.05233548	1.580681E-011	2.216814E-012	0	0.000000E+000
2	49.05295206	2.216814E-012	1.580681E-011	1	0.000000E+000
2	49.05312499	1.580681E-011	2.216814E-012	0	0.000000E+000
2	49.05447935	2.216814E-012	1.580681E-011	1	0.000000E+000
2	49.05487711	1.580681E-011	2.216814E-012	0	0.000000E+000
2	49.07610511	2.216814E-012	1.580681E-011	1	0.000000E+000
2	49.07618659	1.580681E-011	2.216814E-012	0	0.000000E+000
2	49.07709566	2.216814E-012	1.580681E-011	1	0.000000E+000
2	49.07713663	1.580681E-011	2.216814E-012	0	0.000000E+000
2	49.07756318	2.216814E-012	1.580681E-011	1	0.000000E+000
2	49.07789768	1.580681E-011	2.216814E-012	0	0.000000E+000
2	49.07915645	2.216814E-012	1.580681E-011	1	0.000000E+000
2	49.07921859	1.580681E-011	2.216814E-012	0	0.000000E+000
2	49.08069297	2.216814E-012	1.580681E-011	1	0.000000E+000
2	49.08085155	1.580681E-011	2.216814E-012	0	0.000000E+000
2	49.08362955	2.216814E-012	1.580681E-011	1	0.000000E+000
2	49.08374876	1.580681E-011	2.216814E-012	0	0.000000E+000
2	49.08475926	2.216814E-012	1.580681E-011	1	0.000000E+000
2	49.08481143	1.580681E-011	2.216814E-012	0	0.000000E+000
2	49.08515356	2.216814E-012	1.580681E-011	1	0.000000E+000
2	49.08581166	1.580681E-011	2.216814E-012	0	0.000000E+000
2	49.08792035	2.216814E-012	1.580681E-011	1	0.000000E+000
2	49.08825870	1.580681E-011	2.216814E-012	0	0.000000E+000
2	51.15544982	2.230804E-012	1.582080E-011	1	0.000000E+000
2	51.15545100	1.582080E-011	2.230804E-012	0	0.000000E+000
2	51.15545379	2.230804E-012	1.582080E-011	1	0.000000E+000
2	51.15552371	1.582080E-011	2.230804E-012	0	0.000000E+000
2	51.15581749	2.230804E-012	1.582080E-011	1	0.000000E+000
2	51.15593916	1.582080E-011	2.230804E-012	0	0.000000E+000
2	51.15640353	2.230804E-012	1.582080E-011	1	0.000000E+000
2	51.15644046	1.582080E-011	2.230804E-012	0	0.000000E+000
2	51.15761102	2.230804E-012	1.582080E-011	1	0.000000E+000
2	51.15808755	1.582080E-011	2.230804E-012	0	0.000000E+000
2	51.15844979	2.230804E-012	1.582080E-011	1	0.000000E+000
2	51.15866535	1.582080E-011	2.230804E-012	0	0.000000E+000
2	51.16059920	2.230804E-012	1.582080E-011	1	0.000000E+000
2	51.16118925	1.582080E-011	2.230804E-012	0	0.000000E+000
2	51.16488414	2.230804E-012	1.582080E-011	1	0.000000E+000
2	51.16490295	1.582080E-011	2.230804E-012	0	0.000000E+000
2	52.58109439	2.183505E-012	1.577350E-011	1	0.000000E+000
2	52.58164074	1.577350E-011	2.183505E-012	0	0.000000E+000
2	52.58180218	2.183505E-012	1.577350E-011	1	0.000000E+000
2	52.58189012	1.577350E-011	2.183505E-012	0	0.000000E+000
2	52.58435755	2.183505E-012	1.577350E-011	1	0.000000E+000
2	52.58456390	1.577350E-011	2.183505E-012	0	0.000000E+000
2	52.58459904	2.183505E-012	1.577350E-011	1	0.000000E+000
2	52.58472029	1.577350E-011	2.183505E-012	0	0.000000E+000
2	52.58671219	2.183505E-012	1.577350E-011	1	0.000000E+000
2	52.58676751	1.577350E-011	2.183505E-012	0	0.000000E+000
2	52.58721186	2.183505E-012	1.577350E-011	1	0.000000E+000
2	52.58759635	1.577350E-011	2.183505E-012	0	0.000000E+000
2	52.58762924	2.183505E-012	1.577350E-011	1	0.000000E+000
2	52.58766317	1.577350E-011	2.183505E-012	0	0.000000E+000
2	52.58780012	2.183505E-012	1.577350E-011	1	0.000000E+000
2	52.58815264	1.577350E-011	2.183505E-012	0	0.000000E+000
2	52.58975569	2.183505E-012	1.577350E-011	1	0.000000E+000
2	52.59031768	1.577350E-011	2.183505E-012	0	0.000000E+000
2	52.59043583	2.183505E-012	1.577350E-011	1	0.000000E+000
2	52.59067808	1.577350E-011	2.183505E-012	0	0.000000E+000
2	52.59071545	2.183505E-012	1.577350E-011	1	0.000000E+000
2	52.59105166	1.577350E-011	2.183505E-012	0	0.000000E+000
2	52.59156983	2.183505E-012	1.577350E-011	1	0.000000E+000
2	52.59170696	1.577350E-011	2.183505E-012	0	0.000000E+000
2	52.59173696	2.183505E-012	1.577350E-011	1	0.000000E+000
2	52.59195560	1.577350E-011	2.183505E-012	0	0.000000E+000
2	52.59265558	2.183505E-012	1.577350E-011	1	0.000000E+000
2	52.59283365	1.577350E-011	2.183505E-012	0	0.000000E+000
2	52.59374964	2.183505E-012	1.577350E-011	1	0.000000E+000
2	52.59379819	1.577350E-011	2.183505E-012	0	0.000000E+000
2	52.59738607	2.183505E-012	1.577350E-011	1	0.000000E+000
2	52.59747732	1.577350E-011	2.183505E-012	0	0.000000E+000
2	52.60147820	2.183505E-012	1.577350E-011	1	0.000000E+000
2	52.60164466	1.577350E-011	2.183505E-012	0	0.000000E+000
2	52.60276680	2.183505E-012	1.577350E-011	1	0.000000E+000
2	52.60284304	1.577350E-011	2.183505E-012	0	0.000000E+000
2	52.60285238	2.183505E-012	1.577350E-011	1	0.000000E+000
2	52.60291137	1.577350E-011	2.183505E-012	0	0.000000E+000
2	52.60293101	2.183505E-012	1.577350E-011	1	0.000000E+000
2	52.60302732	1.577350E-011	2.183505E-012	0	0.000000E+000
2	52.60436823	2.183505E-012	1.577350E-011	1	0.000000E+000
2	52.60443783	1.577350E-011	2.183505E-012	0	0.000000E+000
2	52.60565788	2.183505E-012	1.577350E-011	1	0.000000E+000
2	52.60643311	1.577350E-011	2.183505E-012	0	0.000000E+000
2	52.60695442	2.183505E-012	1.577350E-011	1	0.000000E+000
2	52.60699443	1.577350E-011	2.183505E-012	0	0.000000E+000
2	52.60843530	2.183505E-012	1.577350E-011	1	0.000000E+000
2	52.60855915	1.577350E-011	2.183505E-012	0	0.000000E+000
2	52.61014584	2.183505E-012	1.577350E-011	1	0.000000E+000
2	52.61018117	1.577350E-011	2.183505E-012	0	0.000000E+000
2	52.61404341	2.183505E-012	1.577350E-011	1	0.000000E+000
2	52.61411097	1.577350E-011	2.183505E-012	0	0.000000E+000
2	52.61784398	2.183505E-012	1.577350E-011	1	0.000000E+000
2	52.61804207	1.577350E-011	2.183505E-012	0	0.000000E+000
2	52.61942065	2.183505E-012	1.577350E-011	1	0.000000E+000
2	52.61943293	1.577350E-011	2.183505E-012	0	0.000000E+000
2	52.62345804	2.183505E-012	1.577350E-011	1	0.000000E+000
2	52.62349671	1.577350E-011	2.183505E-012	0	0.000000E+000
2	52.62386467	2.183505E-012	1.577350E-011	1	0.000000E+000
2	52.62411047	1.577350E-011	2.183505E-012	0	0.000000E+000
2	52.62585958	2.183505E-012	1.577350E-011	1	0.000000E+000
2	52.62598021	1.577350E-011	2.183505E-012	0	0.000000E+000
2	52.62641585	2.183505E-012	1.577350E-011	1	0.000000E+000
2	52.62663982	1.577350E-011	2.183505E-012	0	0.000000E+000
2	52.62902594	2.183505E-012	1.577350E-011	1	0.000000E+000
2	52.62918270	1.577350E-011	2.183505E-012	0	0.000000E+000
2	52.63148383	2.183505E-012	1.577350E-011	1	0.000000E+000
2	52.63157270	1.577350E-011	2.183505E-012	0	0.000000E+000
2	52.63345014	2.183505E-012	1.577350E-011	1	0.000000E+000
2	52.63352186	1.577350E-011	2.183505E-012	0	0.000000E+000
2	52.63603957	2.183505E-012	1.577350E-011	1	0.000000E+000
2	52.63622316	1.577350E-011	2.183505E-012	0	0.000000E+000
2	52.63643054	2.183505E-012	1.577350E-011	1	0.000000E+000
2	52.63712604	1.577350E-011	2.183505E-012	0	0.000000E+000
2	52.63714742	2.183505E-012	1.577350E-011	1	0.000000E+000
2	52.63790829	1.577350E-011	2.183505E-012	0	0.000000E+000
2	52.63819344	2.183505E-012	1.577350E-011	1	0.000000E+000
2	52.63840677	1.577350E-011	2.183505E-012	0	0.000000E+000
2	52.64225118	2.183505E-012	1.577350E-011	1	0.000000E+000
2	52.64226011	1.577350E-011	2.183505E-012	0	0.000000E+000
2	52.64380438	2.183505E-012	1.577350E-011	1	0.000000E+000
2	52.64477185	1.577350E-011	2.183505E-012	0	0.000000E+000
2	52.64680516	2.183505E-012	1.577350E-011	1	0.000000E+000
2	52.64716512	1.577350E-011	2.183505E-012	0	0.000000E+000
2	52.64993896	2.183505E-012	1.577350E-011	1	0.000000E+000
2	52.65000521	1.577350E-011	2.183505E-012	0	0.000000E+000
2	52.66456594	2.183505E-012	1.577350E-011	1	0.000000E+000
2	52.66464404	1.577350E-011	2.183505E-012	0	0.000000E+000
2	52.66466640	2.183505E-012	1.577350E-011	1	0.000000E+000
2	52.66476132	1.577350E-011	2.183505E-012	0	0.000000E+000
2	52.66794932	2.183505E-012	1.577350E-011	1	0.000000E+000
2	52.66842021	1.577350E-011	2.183505E-012	0	0.000000E+000
2	52.66849610	2.183505E-012	1.577350E-011	1	0.000000E+000
2	52.66921859	1.577350E-011	2.183505E-012	0	0.000000E+000
2	52.66963224	2.183505E-012	1.577350E-011	1	0.000000E+000
2	52.66966102	1.577350E-011	2.183505E-012	0	0.000000E+000
2	52.66984876	2.183505E-012	1.577350E-011	1	0.000000E+000
2	52.67014182	1.577350E-011	2.183505E-012	0	0.000000E+000
2	52.67046798	2.183505E-012	1.577350E-011	1	0.000000E+000
2	52.67063304	1.577350E-011	2.183505E-012	0	0.000000E+000
2	52.67072449	2.183505E-012	1.577350E-011	1	0.000000E+000
2	52.67088730	1.577350E-011	2.183505E-012	0	0.000000E+000
2	54.35021170	2.196079E-012	1.578608E-011	1	0.000000E+000
2	54.35031629	1.578608E-011	2.196079E-012	0	0.000000E+000
2	54.35078512	2.196079E-012	1.578608E-011	1	0.000000E+000
2	54.35102748	1.578608E-011	2.196079E-012	0	0.000000E+000
2	54.35243394	2.196079E-012	1.578608E-011	1	0.000000E+000
2	54.35246382	1.578608E-011	2.196079E-012	0	0.000000E+000
2	54.35445178	2.196079E-012	1.578608E-011	1	0.000000E+000
2	54.35480893	1.578608E-011	2.196079E-012	0	0.000000E+000
2	54.35691528	2.196079E-012	1.578608E-011	1	0.000000E+000
2	54.35694553	1.578608E-011	2.196079E-012	0	0.000000E+000
2	54.35736826	2.196079E-012	1.578608E-011	1	0.000000E+000
2	54.35762734	1.578608E-011	2.196079E-012	0	0.000000E+000
2	54.35981923	2.196079E-012	1.578608E-011	1	0.000000E+000
2	54.35984811	1.578608E-011	2.196079E-012	0	0.000000E+000
2	54.36176545	2.196079E-012	1.578608E-011	1	0.000000E+000
2	54.36202903	1.578608E-011	2.196079E-012	0	0.000000E+000
2	54.36291257	2.196079E-012	1.578608E-011	1	0.000000E+000
2	54.36303874	1.578608E-011	2.196079E-012	0	0.000000E+000
2	54.36323523	2.196079E-012	1.578608E-011	1	0.000000E+000
2	54.36327170	1.578608E-011	2.196079E-012	0	0.000000E+000
2	54.36503087	2.196079E-012	1.578608E-011	1	0.000000E+000
2	54.36507225	1.578608E-011	2.196079E-012	0	0.000000E+000
2	54.36516340	2.196079E-012	1.578608E-011	1	0.000000E+000
2	54.36541585	1.578608E-011	2.196079E-012	0	0.000000E+000
2	54.36657823	2.196079E-012	1.578608E-011	1	0.000000E+000
2	54.36705579	1.578608E-011	2.196079E-012	0	0.000000E+000
2	54.36767275	2.196079E-012	1.578608E-011	1	0.000000E+000
2	54.36799759	1.578608E-011	2.196079E-012	0	0.000000E+000
2	54.36802706	2.196079E-012	1.578608E-011	1	0.000000E+000
2	54.36811357	1.578608E-011	2.196079E-012	0	0.000000E+000
2	54.36837373	2.196079E-012	1.578608E-011	1	0.000000E+000
2	54.36859409	1.578608E-011	2.196079E-012	0	0.000000E+000
2	54.36924542	2.196079E-012	1.578608E-011	1	0.000000E+000
2	54.36933514	1.578608E-011	2.196079E-012	0	0.000000E+000
2	57.95015369	2.262940E-012	1.585294E-011	1	0.000000E+000
2	57.95046888	1.585294E-011	2.262940E-012	0	0.000000E+000
2	57.95047934	2.262940E-012	1.585294E-011	1	0.000000E+000
2	57.95052800	1.585294E-011	2.262940E-012	0	0.000000E+000
2	57.95197956	2.262940E-012	1.585294E-011	1	0.000000E+000
2	57.95202912	1.585294E-011	2.262940E-012	0	0.000000E+000
2	57.95259455	2.262940E-012	1.585294E-011	1	0.000000E+000
2	57.95263420	1.585294E-011	2.262940E-012	0	0.000000E+000
2	57.95393754	2.262940E-012	1.585294E-011	1	0.000000E+000
2	57.95404002	1.585294E-011	2.262940E-012	0	0.000000E+000
2	57.95502471	2.262940E-012	1.585294E-011	1	0.000000E+000
2	57.95506957	1.585294E-011	2.262940E-012	0	0.000000E+000
2	57.95974078	2.262940E-012	1.585294E-011	1	0.000000E+000
2	57.95977571	1.585294E-011	2.262940E-012	0	0.000000E+000
2	57.96158033	2.262940E-012	1.585294E-011	1	0.000000E+000
2	57.96180178	1.585294E-011	2.262940E-012	0	0.000000E+000
2	57.96540202	2.262940E-012	1.585294E-011	1	0.000000E+000
2	57.96544581	1.585294E-011	2.262940E-012	0	0.000000E+000
2	57.96629810	2.262940E-012	1.585294E-011	1	0.000000E+000
2	57.96640212	1.585294E-011	2.262940E-012	0	0.000000E+000
2	57.96869792	2.262940E-012	1.585294E-011	1	0.000000E+000
2	57.96916481	1.585294E-011	2.262940E-012	0	0.000000E+000
2	57.96918780	2.262940E-012	1.585294E-011	1	0.000000E+000
2	57.96940760	1.585294E-011	2.262940E-012	0	0.000000E+000
2	57.97406329	2.262940E-012	1.585294E-011	1	0.000000E+000
2	57.97441209	1.585294E-011	2.262940E-012	0	0.000000E+000
2	57.97462498	2.262940E-012	1.585294E-011	1	0.000000E+000
2	57.97498145	1.585294E-011	2.262940E-012	0	0.000000E+000
2	57.97725145	2.262940E-012	1.585294E-011	1	0.000000E+000
2	57.97767350	1.585294E-011	2.262940E-012	0	0.000000E+000
2	57.97781016	2.262940E-012	1.585294E-011	1	0.000000E+000
2	57.97785931	1.585294E-011	2.262940E-012	0	0.000000E+000
2	57.97816325	2.262940E-012	1.585294E-011	1	0.000000E+000
2	57.97847795	1.585294E-011	2.262940E-012	0	0.000000E+000
2	57.98079514	2.262940E-012	1.585294E-011	1	0.000000E+000
2	57.98087080	1.585294E-011	2.262940E-012	0	0.000000E+000
2	57.98092813	2.262940E-012	1.585294E-011	1	0.000000E+000
2	57.98112322	1.585294E-011	2.262940E-012	0	0.000000E+000
2	57.98399388	2.262940E-012	1.585294E-011	1	0.000000E+000
2	57.98416972	1.585294E-011	2.262940E-012	0	0.000000E+000
2	57.98532275	2.262940E-012	1.585294E-011	1	0.000000E+000
2	57.98537479	1.585294E-011	2.262940E-012	0	0.000000E+000
2	57.98567519	2.262940E-012	1.585294E-011	1	0.000000E+000
2	57.98606813	1.585294E-011	2.262940E-012	0	0.000000E+000
2	57.98631523	2.262940E-012	1.585294E-011	1	0.000000E+000
2	57.98680263	1.585294E-011	2.262940E-012	0	0.000000E+000
2	57.98713973	2.262940E-012	1.585294E-011	1	0.000000E+000
2	57.98715788	1.585294E-011	2.262940E-012	0	0.000000E+000
2	57.99143932	2.262940E-012	1.585294E-011	1	0.000000E+000
2	57.99170860	1.585294E-011	2.262940E-012	0	0.000000E+000
2	57.99174365	2.262940E-012	1.585294E-011	1	0.000000E+000
2	57.99188361	1.585294E-011	2.262940E-012	0	0.000000E+000
2	57.99201921	2.262940E-012	1.585294E-011	1	0.000000E+000
2	57.99207942	1.585294E-011	2.262940E-012	0	0.000000E+000
2	57.99281867	2.262940E-012	1.585294E-011	1	0.000000E+000
2	57.99464876	1.585294E-011	2.262940E-012	0	0.000000E+000
2	57.99494701	2.262940E-012	1.585294E-011	1	0.000000E+000
2	57.99501014	1.585294E-011	2.262940E-012	0	0.000000E+000
2	57.99855881	2.262940E-012	1.585294E-011	1	0.000000E+000
2	57.99867461	1.585294E-011	2.262940E-012	0	0.000000E+000
2	57.99874837	2.262940E-012	1.585294E-011	1	0.000000E+000
2	57.99879773	1.585294E-011	2.262940E-012	0	0.000000E+000
2	57.99916903	2.262940E-012	1.585294E-011	1	0.000000E+000
2	57.99962595	1.585294E-011	2.262940E-012	0	0.000000E+000
2	57.99980204	2.262940E-012	1.585294E-011	1	0.000000E+000
2	58.00005610	1.585294E-011	2.262940E-012	0	0.000000E+000
2	58.00012420	2.262940E-012	1.585294E-011	1	0.000000E+000
2	58.00012694	1.585294E-011	2.262940E-012	0	0.000000E+000
2	58.00148177	2.262940E-012	1.585294E-011	1	0.000000E+000
2	58.00161578	1.585294E-011	2.262940E-012	0	0.000000E+000
2	58.00317141	2.262940E-012	1.585294E-011	1	0.000000E+000
2	58.00361038	1.585294E-011	2.262940E-012	0	0.000000E+000
2	58.00406837	2.262940E-012	1.585294E-011	1	0.000000E+000
2	58.00429180	1.585294E-011	2.262940E-012	0	0.000000E+000
2	58.00432443	2.262940E-012	1.585294E-011	1	0.000000E+000
2	58.00465440	1.585294E-011	2.262940E-012	0	0.000000E+000
2	58.00469086	2.262940E-012	1.585294E-011	1	0.000000E+000
2	58.00574107	1.585294E-011	2.262940E-012	0	0.000000E+000
2	58.00618843	2.262940E-012	1.585294E-011	1	0.000000E+000
2	58.00635897	1.585294E-011	2.262940E-012	0	0.000000E+000
2	58.00648448	2.262940E-012	1.585294E-011	1	0.000000E+000
2	58.00662492	1.585294E-011	2.262940E-012	0	0.000000E+000
2	58.00669141	2.262940E-012	1.585294E-011	1	0.000000E+000
2	58.00697289	1.585294E-011	2.262940E-012	0	0.000000E+000
2	58.01745717	2.262940E-012	1.585294E-011	1	0.000000E+000
2	58.01771102	1.585294E-011	2.262940E-012	0	0.000000E+000
2	58.01982593	2.262940E-012	1.585294E-011	1	0.000000E+000
2	58.02000062	1.585294E-011	2.262940E-012	0	0.000000E+000
2	58.02117395	2.262940E-012	1.585294E-011	1	0.000000E+000
2	58.02129791	1.585294E-011	2.262940E-012	0	0.000000E+000
2	58.02137639	2.262940E-012	1.585294E-011	1	0.000000E+000
2	58.02196565	1.585294E-011	2.262940E-012	0	0.000000E+000
2	58.02274191	2.262940E-012	1.585294E-011	1	0.000000E+000
2	58.02328181	1.585294E-011	2.262940E-012	0	0.000000E+000
2	58.02349732	2.262940E-012	1.585294E-011	1	0.000000E+000
2	58.02381187	1.585294E-011	2.262940E-012	0	0.000000E+000
2	58.02384076	2.262940E-012	1.585294E-011	1	0.000000E+000
2	58.02387458	1.585294E-011	2.262940E-012	0	0.000000E+000
2	58.02435801	2.262940E-012	1.585294E-011	1	0.000000E+000
2	58.02479465	1.585294E-011	2.262940E-012	0	0.000000E+000
2	58.02599212	2.262940E-012	1.585294E-011	1	0.000000E+000
2	58.02632870	1.585294E-011	2.262940E-012	0	0.000000E+000
2	58.03121779	2.262940E-012	1.585294E-011	1	0.000000E+000
2	58.03222323	1.585294E-011	2.262940E-012	0	0.000000E+000
2	58.03325838	2.262940E-012	1.585294E-011	1	0.000000E+000
2	58.03326732	1.585294E-011	2.262940E-012	0	0.000000E+000
2	58.03399507	2.262940E-012	1.585294E-011	1	0.000000E+000
2	58.03440762	1.585294E-011	2.262940E-012	0	0.000000E+000
2	58.03678399	2.262940E-012	1.585294E-011	1	0.000000E+000
2	58.03687545	1.585294E-011	2.262940E-012	0	0.000000E+000
2	58.03891049	2.262940E-012	1.585294E-011	1	0.000000E+000
2	58.03892300	1.585294E-011	2.262940E-012	0	0.000000E+000
2	58.03965833	2.262940E-012	1.585294E-011	1	0.000000E+000
2	58.03972519	1.585294E-011	2.262940E-012	0	0.000000E+000
2	58.04000481	2.262940E-012	1.585294E-011	1	0.000000E+000
2	58.04046079	1.585294E-011	2.262940E-012	0	0.000000E+000
2	58.04172185	2.262940E-012	1.585294E-011	1	0.000000E+000
2	58.04191926	1.585294E-011	2.262940E-012	0	0.000000E+000
2	58.04284419	2.262940E-012	1.585294E-011	1	0.000000E+000
2	58.04320679	1.585294E-011	2.262940E-012	0	0.000000E+000
2	58.04326060	2.262940E-012	1.585294E-011	1	0.000000E+000
2	58.04348551	1.585294E-011	2.262940E-012	0	0.000000E+000
2	58.04687075	2.262940E-012	1.585294E-011	1	0.000000E+000
2	58.04697566	1.585294E-011	2.262940E-012	0	0.000000E+000
2	58.04770861	2.262940E-012	1.585294E-011	1	0.000000E+000
2	58.04803437	1.585294E-011	2.262940E-012	0	0.000000E+000
2	58.05051288	2.262940E-012	1.585294E-011	1	0.000000E+000
2	58.05103158	1.585294E-011	2.262940E-012	0	0.000000E+000
2	58.05156214	2.262940E-012	1.585294E-011	1	0.000000E+000
2	58.05160217	1.585294E-011	2.262940E-012	0	0.000000E+000
2	58.05257501	2.262940E-012	1.585294E-011	1	0.000000E+000
2	58.05267761	1.585294E-011	2.262940E-012	0	0.000000E+000
2	58.05280643	2.262940E-012	1.585294E-011	1	0.000000E+000
2	58.05291155	1.585294E-011	2.262940E-012	0	0.000000E+000
2	58.05384140	2.262940E-012	1.585294E-011	1	0.000000E+000
2	58.05390954	1.585294E-011	2.262940E-012	0	0.000000E+000
2	58.05399052	2.262940E-012	1.585294E-011	1	0.000000E+000
2	58.05430092	1.585294E-011	2.262940E-012	0	0.000000E+000
2	58.05500749	2.262940E-012	1.585294E-011	1	0.000000E+000
2	58.05514190	1.585294E-011	2.262940E-012	0	0.000000E+000
2	58.05735241	2.262940E-012	1.585294E-011	1	0.000000E+000
2	58.05782680	1.585294E-011	2.262940E-012	0	0.000000E+000
2	58.05893663	2.262940E-012	1.585294E-011	1	0.000000E+000
2	58.05919782	1.585294E-011	2.262940E-012	0	0.000000E+000
2	58.06260049	2.262940E-012	1.585294E-011	1	0.000000E+000
2	58.06275379	1.585294E-011	2.262940E-012	0	0.000000E+000
2	58.06483263	2.262940E-012	1.585294E-011	1	0.000000E+000
2	58.06485048	1.585294E-011	2.262940E-012	0	0.000000E+000
2	58.06653073	2.262940E-012	1.585294E-011	1	0.000000E+000
2	58.06655506	1.585294E-011	2.262940E-012	0	0.000000E+000
2	58.06805039	2.262940E-012	1.585294E-011	1	0.000000E+000
2	58.06814461	1.585294E-011	2.262940E-012	0	0.000000E+000
2	58.07003725	2.262940E-012	1.585294E-011	1	0.000000E+000
2	58.07018172	1.585294E-011	2.262940E-012	0	0.000000E+000
2	58.07037046	2.262940E-012	1.585294E-011	1	0.000000E+000
2	58.07085949	1.585294E-011	2.262940E-012	0	0.000000E+000
2	58.07089429	2.262940E-012	1.585294E-011	1	0.000000E+000
2	58.07092184	1.585294E-011	2.262940E-012	0	0.000000E+000
2	58.07614364	2.262940E-012	1.585294E-011	1	0.000000E+000
2	58.07619799	1.585294E-011	2.262940E-012	0	0.000000E+000
2	58.07684780	2.262940E-012	1.585294E-011	1	0.000000E+000
2	58.07698391	1.585294E-011	2.262940E-012	0	0.000000E+000
2	58.07704099	2.262940E-012	1.585294E-011	1	0.000000E+000
2	58.07793506	1.585294E-011	2.262940E-012	0	0.000000E+000
2	58.08346955	2.262940E-012	1.585294E-011	1	0.000000E+000
2	58.08355532	1.585294E-011	2.262940E-012	0	0.000000E+000
2	58.08534749	2.262940E-012	1.585294E-011	1	0.000000E+000
2	58.08569463	1.585294E-011	2.262940E-012	0	0.000000E+000
2	58.08932770	2.262940E-012	1.585294E-011	1	0.000000E+000
2	58.08949727	1.585294E-011	2.262940E-012	0	0.000000E+000
2	58.09069426	2.262940E-012	1.585294E-011	1	0.000000E+000
2	58.09080017	1.585294E-011	2.262940E-012	0	0.000000E+000
2	58.09088075	2.262940E-012	1.585294E-011	1	0.000000E+000
2	58.09106278	1.585294E-011	2.262940E-012	0	0.000000E+000
2	58.09263056	2.262940E-012	1.585294E-011	1	0.000000E+000
2	58.09297582	1.585294E-011	2.262940E-012	0	0.000000E+000
2	58.09303351	2.262940E-012	1.585294E-011	1	0.000000E+000
2	58.09357621	1.585294E-011	2.262940E-012	0	0.000000E+000
2	58.09502042	2.262940E-012	1.585294E-011	1	0.000000E+000
2	58.09586976	1.585294E-011	2.262940E-012	0	0.000000E+000
2	58.09589779	2.262940E-012	1.585294E-011	1	0.000000E+000
2	58.09603869	1.585294E-011	2.262940E-012	0	0.000000E+000
2	58.09662370	2.262940E-012	1.585294E-011	1	0.000000E+000
2	58.09675120	1.585294E-011	2.262940E-012	0	0.000000E+000
2	58.09677445	2.262940E-012	1.585294E-011	1	0.000000E+000
2	58.09713627	1.585294E-011	2.262940E-012	0	0.000000E+000
2	58.09716026	2.262940E-012	1.585294E-011	1	0.000000E+000
2	58.09732168	1.585294E-011	2.262940E-012	0	0.000000E+000
2	58.10145981	2.262940E-012	1.585294E-011	1	0.000000E+000
2	58.10163224	1.585294E-011	2.262940E-012	0	0.000000E+000
2	58.10482284	2.262940E-012	1.585294E-011	1	0.000000E+000
2	58.10560952	1.585294E-011	2.262940E-012	0	0.000000E+000
2	58.10610763	2.262940E-012	1.585294E-011	1	0.000000E+000
2	58.10664156	1.585294E-011	2.262940E-012	0	0.000000E+000
2	58.10739174	2.262940E-012	1.585294E-011	1	0.000000E+000
2	58.10760212	1.585294E-011	2.262940E-012	0	0.000000E+000
2	58.10812995	2.262940E-012	1.585294E-011	1	0.000000E+000
2	58.10825138	1.585294E-011	2.262940E-012	0	0.000000E+000
2	58.11021152	2.262940E-012	1.585294E-011	1	0.000000E+000
2	58.11051887	1.585294E-011	2.262940E-012	0	0.000000E+000
2	58.11085427	2.262940E-012	1.585294E-011	1	0.000000E+000
2	58.11096152	1.585294E-011	2.262940E-012	0	0.000000E+000
2	58.11215853	2.262940E-012	1.585294E-011	1	0.000000E+000
2	58.11255695	1.585294E-011	2.262940E-012	0	0.000000E+000
2	58.11365022	2.262940E-012	1.585294E-011	1	0.000000E+000
2	58.11420877	1.585294E-011	2.262940E-012	0	0.000000E+000
2	58.11488882	2.262940E-012	1.585294E-011	1	0.000000E+000
2	58.11491400	1.585294E-011	2.262940E-012	0	0.000000E+000
2	58.11585241	2.262940E-012	1.585294E-011	1	0.000000E+000
2	58.11595419	1.585294E-011	2.262940E-012	0	0.000000E+000
2	58.11656289	2.262940E-012	1.585294E-011	1	0.000000E+000
2	58.11677417	1.585294E-011	2.262940E-012	0	0.000000E+000
2	58.11693407	2.262940E-012	1.585294E-011	1	0.000000E+000
2	58.11760300	1.585294E-011	2.262940E-012	0	0.000000E+000
2	58.12085926	2.262940E-012	1.585294E-011	1	0.000000E+000
2	58.12097971	1.585294E-011	2.262940E-012	0	0.000000E+000
2	58.12276987	2.262940E-012	1.585294E-011	1	0.000000E+000
2	58.12322535	1.585294E-011	2.262940E-012	0	0.000000E+000
2	58.12562066	2.262940E-012	1.585294E-011	1	0.000000E+000
2	58.12573348	1.585294E-011	2.262940E-012	0	0.000000E+000
2	58.12616582	2.262940E-012	1.585294E-011	1	0.000000E+000
2	58.12646133	1.585294E-011	2.262940E-012	0	0.000000E+000
2	58.12786590	2.262940E-012	1.585294E-011	1	0.000000E+000
2	58.12788411	1.585294E-011	2.262940E-012	0	0.000000E+000
2	58.12951337	2.262940E-012	1.585294E-011	1	0.000000E+000
2	58.12963232	1.585294E-011	2.262940E-012	0	0.000000E+000
2	58.13293100	2.262940E-012	1.585294E-011	1	0.000000E+000
2	58.13311158	1.585294E-011	2.262940E-012	0	0.000000E+000
2	58.13319637	2.262940E-012	1.585294E-011	1	0.000000E+000
2	58.13333964	1.585294E-011	2.262940E-012	0	0.000000E+000
2	58.13615112	2.262940E-012	1.585294E-011	1	0.000000E+000
2	58.13621192	1.585294E-011	2.262940E-012	0	0.000000E+000
2	58.13641912	2.262940E-012	1.585294E-011	1	0.000000E+000
2	58.13653459	1.585294E-011	2.262940E-012	0	0.000000E+000
2	58.13676592	2.262940E-012	1.585294E-011	1	0.000000E+000
2	58.13708193	1.585294E-011	2.262940E-012	0	0.000000E+000
2	58.13801983	2.262940E-012	1.585294E-011	1	0.000000E+000
2	58.13829704	1.585294E-011	2.262940E-012	0	0.000000E+000
2	58.13923427	2.262940E-012	1.585294E-011	1	0.000000E+000
2	58.13996887	1.585294E-011	2.262940E-012	0	0.000000E+000
2	58.14024645	2.262940E-012	1.585294E-011	1	0.000000E+000
2	58.14104194	1.585294E-011	2.262940E-012	0	0.000000E+000
2	58.14135445	2.262940E-012	1.585294E-011	1	0.000000E+000
2	58.14156510	1.585294E-011	2.262940E-012	0	0.000000E+000
2	58.14355250	2.262940E-012	1.585294E-011	1	0.000000E+000
2	58.14414979	1.585294E-011	2.262940E-012	0	0.000000E+000
2	58.14573447	2.262940E-012	1.585294E-011	1	0.000000E+000
2	58.14643018	1.585294E-011	2.262940E-012	0	0.000000E+000
2	58.14710891	2.262940E-012	1.585294E-011	1	0.000000E+000
2	58.14733345	1.585294E-011	2.262940E-012	0	0.000000E+000
2	58.14744637	2.262940E-012	1.585294E-011	1	0.000000E+000
2	58.14771070	1.585294E-011	2.262940E-012	0	0.000000E+000
2	58.15272107	2.262940E-012	1.585294E-011	1	0.000000E+000
2	58.15285255	1.585294E-011	2.262940E-012	0	0.000000E+000
2	58.15382534	2.262940E-012	1.585294E-011	1	0.000000E+000
2	58.15455494	1.585294E-011	2.262940E-012	0	0.000000E+000
2	58.16648621	2.262940E-012	1.585294E-011	1	0.000000E+000
2	58.16710954	1.585294E-011	2.262940E-012	0	0.000000E+000
2	58.16968278	2.262940E-012	1.585294E-011	1	0.000000E+000
2	58.17001657	1.585294E-011	2.262940E-012	0	0.000000E+000
2	58.17374693	2.262940E-012	1.585294E-011	1	0.000000E+000
2	58.17377166	1.585294E-011	2.262940E-012	0	0.000000E+000
2	58.17609762	2.262940E-012	1.585294E-011	1	0.000000E+000
2	58.17630484	1.585294E-011	2.262940E-012	0	0.000000E+000
2	58.17632332	2.262940E-012	1.585294E-011	1	0.000000E+000
2	58.17637168	1.585294E-011	2.262940E-012	0	0.000000E+000
2	58.17692955	2.262940E-012	1.585294E-011	1	0.000000E+000
2	58.17727038	1.585294E-011	2.262940E-012	0	0.000000E+000
2	58.17896864	2.262940E-012	1.585294E-011	1	0.000000E+000
2	58.17925125	1.585294E-011	2.262940E-012	0	0.000000E+000
2	58.18033175	2.262940E-012	1.585294E-011	1	0.000000E+000
2	58.18085391	1.585294E-011	2.262940E-012	0	0.000000E+000
2	58.18148332	2.262940E-012	1.585294E-011	1	0.000000E+000
2	58.18182079	1.585294E-011	2.262940E-012	0	0.000000E+000
2	58.18308898	2.262940E-012	1.585294E-011	1	0.000000E+000
2	58.18378552	1.585294E-011	2.262940E-012	0	0.000000E+000
2	58.18573772	2.262940E-012	1.585294E-011	1	0.000000E+000
2	58.18588065	1.585294E-011	2.262940E-012	0	0.000000E+000
2	58.18992122	2.262940E-012	1.585294E-011	1	0.000000E+000
2	58.19001371	1.585294E-011	2.262940E-012	0	0.000000E+000
2	58.19687047	2.262940E-012	1.585294E-011	1	0.000000E+000
2	58.19698785	1.585294E-011	2.262940E-012	0	0.000000E+000
2	58.20109308	2.262940E-012	1.585294E-011	1	0.000000E+000
2	58.20115096	1.585294E-011	2.262940E-012	0	0.000000E+000
2	58.20155774	2.262940E-012	1.585294E-011	1	0.000000E+000
2	58.20187032	1.585294E-011	2.262940E-012	0	0.000000E+000
2	58.20281404	2.262940E-012	1.585294E-011	1	0.000000E+000
2	58.20361640	1.585294E-011	2.262940E-012	0	0.000000E+000
2	58.20522247	2.262940E-012	1.585294E-011	1	0.000000E+000
2	58.20537753	1.585294E-011	2.262940E-012	0	0.000000E+000
2	58.20607868	2.262940E-012	1.585294E-011	1	0.000000E+000
2	58.20619408	1.585294E-011	2.262940E-012	0	0.000000E+000
2	58.20620308	2.262940E-012	1.585294E-011	1	0.000000E+000
2	58.20638516	1.585294E-011	2.262940E-012	0	0.000000E+000
2	58.20807677	2.262940E-012	1.585294E-011	1	0.000000E+000
2	58.20817449	1.585294E-011	2.262940E-012	0	0.000000E+000
2	58.21051262	2.262940E-012	1.585294E-011	1	0.000000E+000
2	58.21085417	1.585294E-011	2.262940E-012	0	0.000000E+000
2	58.21238915	2.262940E-012	1.585294E-011	1	0.000000E+000
2	58.21250070	1.585294E-011	2.262940E-012	0	0.000000E+000
2	58.21783120	2.262940E-012	1.585294E-011	1	0.000000E+000
2	58.21786471	1.585294E-011	2.262940E-012	0	0.000000E+000
2	58.21838461	2.262940E-012	1.585294E-011	1	0.000000E+000
2	58.21842574	1.585294E-011	2.262940E-012	0	0.000000E+000
2	58.21888157	2.262940E-012	1.585294E-011	1	0.000000E+000
2	58.21927188	1.585294E-011	2.262940E-012	0	0.000000E+000
2	58.22200810	2.262940E-012	1.585294E-011	1	0.000000E+000
2	58.22203091	1.585294E-011	2.262940E-012	0	0.000000E+000
2	58.22208302	2.262940E-012	1.585294E-011	1	0.000000E+000
2	58.22230007	1.585294E-011	2.262940E-012	0	0.000000E+000
2	58.22656939	2.262940E-012	1.585294E-011	1	0.000000E+000
2	58.22660283	1.585294E-011	2.262940E-012	0	0.000000E+000
2	58.22794738	2.262940E-012	1.585294E-011	1	0.000000E+000
2	58.22816728	1.585294E-011	2.262940E-012	0	0.000000E+000
2	58.22818347	2.262940E-012	1.585294E-011	1	0.000000E+000
2	58.22871045	1.585294E-011	2.262940E-012	0	0.000000E+000
2	58.22893378	2.262940E-012	1.585294E-011	1	0.000000E+000
2	58.22937427	1.585294E-011	2.262940E-012	0	0.000000E+000
2	58.22960751	2.262940E-012	1.585294E-011	1	0.000000E+000
2	58.23061969	1.585294E-011	2.262940E-012	0	0.000000E+000
2	58.23131542	2.262940E-012	1.585294E-011	1	0.000000E+000
2	58.23177493	1.585294E-011	2.262940E-012	0	0.000000E+000
2	58.23243305	2.262940E-012	1.585294E-011	1	0.000000E+000
2	58.23250624	1.585294E-011	2.262940E-012	0	0.000000E+000
2	58.23334257	2.262940E-012	1.585294E-011	1	0.000000E+000
2	58.23335864	1.585294E-011	2.262940E-012	0	0.000000E+000
2	58.23360680	2.262940E-012	1.585294E-011	1	0.000000E+000
2	58.23372408	1.585294E-011	2.262940E-012	0	0.000000E+000
2	58.23438074	2.262940E-012	1.585294E-011	1	0.000000E+000
2	58.23486421	1.585294E-011	2.262940E-012	0	0.000000E+000
2	58.23595017	2.262940E-012	1.585294E-011	1	0.000000E+000
2	58.23620237	1.585294E-011	2.262940E-012	0	0.000000E+000
2	58.23624509	2.262940E-012	1.585294E-011	1	0.000000E+000
2	58.23671827	1.585294E-011	2.262940E-012	0	0.000000E+000
2	58.23777377	2.262940E-012	1.585294E-011	1	0.000000E+000
2	58.23856408	1.585294E-011	2.262940E-012	0	0.000000E+000
2	58.23879720	2.262940E-012	1.585294E-011	1	0.000000E+000
2	58.23912667	1.585294E-011	2.262940E-012	0	0.000000E+000
2	58.24103108	2.262940E-012	1.585294E-011	1	0.000000E+000
2	58.24119660	1.585294E-011	2.262940E-012	0	0.000000E+000
2	58.24131247	2.262940E-012	1.585294E-011	1	0.000000E+000
2	58.24134303	1.585294E-011	2.262940E-012	0	0.000000E+000
2	58.24218943	2.262940E-012	1.585294E-011	1	0.000000E+000
2	58.24245085	1.585294E-011	2.262940E-012	0	0.000000E+000
2	58.24245719	2.262940E-012	1.585294E-011	1	0.000000E+000
2	58.24261444	1.585294E-011	2.262940E-012	0	0.000000E+000
2	58.24855335	2.262940E-012	1.585294E-011	1	0.000000E+000
2	58.24873272	1.585294E-011	2.262940E-012	0	0.000000E+000
2	58.26641235	2.262940E-012	1.585294E-011	1	0.000000E+000
2	58.26737107	1.585294E-011	2.262940E-012	0	0.000000E+000
2	58.26763692	2.262940E-012	1.585294E-011	1	0.000000E+000
2	58.26823678	1.585294E-011	2.262940E-012	0	0.000000E+000
2	58.27109255	2.262940E-012	1.585294E-011	1	0.000000E+000
2	58.27166155	1.585294E-011	2.262940E-012	0	0.000000E+000
2	58.27263640	2.262940E-012	1.585294E-011	1	0.000000E+000
2	58.27268373	1.585294E-011	2.262940E-012	0	0.000000E+000
2	58.27274068	2.262940E-012	1.585294E-011	1	0.000000E+000
2	58.27276265	1.585294E-011	2.262940E-012	0	0.000000E+000
2	58.27404446	2.262940E-012	1.585294E-011	1	0.000000E+000
2	58.27409798	1.585294E-011	2.262940E-012	0	0.000000E+000
2	58.27761007	2.262940E-012	1.585294E-011	1	0.000000E+000
2	58.27791465	1.585294E-011	2.262940E-012	0	0.000000E+000
2	58.27887479	2.262940E-012	1.585294E-011	1	0.000000E+000
2	58.27935019	1.585294E-011	2.262940E-012	0	0.000000E+000
2	58.28262691	2.262940E-012	1.585294E-011	1	0.000000E+000
2	58.28278418	1.585294E-011	2.262940E-012	0	0.000000E+000
2	58.28442671	2.262940E-012	1.585294E-011	1	0.000000E+000
2	58.28449607	1.585294E-011	2.262940E-012	0	0.000000E+000
2	58.28570317	2.262940E-012	1.585294E-011	1	0.000000E+000
2	58.28642407	1.585294E-011	2.262940E-012	0	0.000000E+000
2	58.29091422	2.262940E-012	1.585294E-011	1	0.000000E+000
2	58.29172606	1.585294E-011	2.262940E-012	0	0.000000E+000
2	58.29350777	2.262940E-012	1.585294E-011	1	0.000000E+000
2	58.29368094	1.585294E-011	2.262940E-012	0	0.000000E+000
2	58.29375266	2.262940E-012	1.585294E-011	1	0.000000E+000
2	58.29404674	1.585294E-011	2.262940E-012	0	0.000000E+000
2	58.29416952	2.262940E-012	1.585294E-011	1	0.000000E+000
2	58.29444435	1.585294E-011	2.262940E-012	0	0.000000E+000
2	58.29580276	2.262940E-012	1.585294E-011	1	0.000000E+000
2	58.29590824	1.585294E-011	2.262940E-012	0	0.000000E+000
2	58.29607107	2.262940E-012	1.585294E-011	1	0.000000E+000
2	58.29655205	1.585294E-011	2.262940E-012	0	0.000000E+000
2	58.29751417	2.262940E-012	1.585294E-011	1	0.000000E+000
2	58.29753787	1.585294E-011	2.262940E-012	0	0.000000E+000
2	58.29919510	2.262940E-012	1.585294E-011	1	0.000000E+000
2	58.29924500	1.585294E-011	2.262940E-012	0	0.000000E+000
2	58.29932945	2.262940E-012	1.585294E-011	1	0.000000E+000
2	58.29976416	1.585294E-011	2.262940E-012	0	0.000000E+000
2	58.29986238	2.262940E-012	1.585294E-011	1	0.000000E+000
2	58.29991863	1.585294E-011	2.262940E-012	0	0.000000E+000
2	58.30023090	2.262940E-012	1.585294E-011	1	0.000000E+000
2	58.30053296	1.585294E-011	2.262940E-012	0	0.000000E+000
2	58.30537131	2.262940E-012	1.585294E-011	1	0.000000E+000
2	58.30542370	1.585294E-011	2.262940E-012	0	0.000000E+000
2	58.30551537	2.262940E-012	1.585294E-011	1	0.000000E+000
2	58.30629232	1.585294E-011	2.262940E-012	0	0.000000E+000
2	58.30880089	2.262940E-012	1.585294E-011	1	0.000000E+000
2	58.30882620	1.585294E-011	2.262940E-012	0	0.000000E+000
2	58.30888632	2.262940E-012	1.585294E-011	1	0.000000E+000
2	58.30893874	1.585294E-011	2.262940E-012	0	0.000000E+000
2	58.31620153	2.262940E-012	1.585294E-011	1	0.000000E+000
2	58.31646712	1.585294E-011	2.262940E-012	0	0.000000E+000
2	58.31693720	2.262940E-012	1.585294E-011	1	0.000000E+000
2	58.31724051	1.585294E-011	2.262940E-012	0	0.000000E+000
2	58.31935630	2.262940E-012	1.585294E-011	1	0.000000E+000
2	58.31945866	1.585294E-011	2.262940E-012	0	0.000000E+000
2	58.32897301	2.262940E-012	1.585294E-011	1	0.000000E+000
2	58.32909130	1.585294E-011	2.262940E-012	0	0.000000E+000
2	58.33080551	2.262940E-012	1.585294E-011	1	0.000000E+000
2	58.33086151	1.585294E-011	2.262940E-012	0	0.000000E+000
2	58.33215205	2.262940E-012	1.585294E-011	1	0.000000E+000
2	58.33252892	1.585294E-011	2.262940E-012	0	0.000000E+000
2	58.33322486	2.262940E-012	1.585294E-011	1	0.000000E+000
2	58.33407351	1.585294E-011	2.262940E-012	0	0.000000E+000
2	58.33696919	2.262940E-012	1.585294E-011	1	0.000000E+000
2	58.33736104	1.585294E-011	2.262940E-012	0	0.000000E+000
2	58.33736912	2.262940E-012	1.585294E-011	1	0.000000E+000
2	58.33782999	1.585294E-011	2.262940E-012	0	0.000000E+000
2	58.33786509	2.262940E-012	1.585294E-011	1	0.000000E+000
2	58.33788396	1.585294E-011	2.262940E-012	0	0.000000E+000
2	58.33969542	2.262940E-012	1.585294E-011	1	0.000000E+000
2	58.33978230	1.585294E-011	2.262940E-012	0	0.000000E+000
2	58.33991613	2.262940E-012	1.585294E-011	1	0.000000E+000
2	58.33999646	1.585294E-011	2.262940E-012	0	0.000000E+000
2	58.34122536	2.262940E-012	1.585294E-011	1	0.000000E+000
2	58.34136854	1.585294E-011	2.262940E-012	0	0.000000E+000
2	58.34288760	2.262940E-012	1.585294E-011	1	0.000000E+000
2	58.34301896	1.585294E-011	2.262940E-012	0	0.000000E+000
2	58.34303315	2.262940E-012	1.585294E-011	1	0.000000E+000
2	58.34367516	1.585294E-011	2.262940E-012	0	0.000000E+000
2	58.34398123	2.262940E-012	1.585294E-011	1	0.000000E+000
2	58.34400802	1.585294E-011	2.262940E-012	0	0.000000E+000
2	58.34402099	2.262940E-012	1.585294E-011	1	0.000000E+000
2	58.34450291	1.585294E-011	2.262940E-012	0	0.000000E+000
2	58.34454725	2.262940E-012	1.585294E-011	1	0.000000E+000
2	58.34479972	1.585294E-011	2.262940E-012	0	0.000000E+000
2	58.34607069	2.262940E-012	1.585294E-011	1	0.000000E+000
2	58.34681082	1.585294E-011	2.262940E-012	0	0.000000E+000
2	58.34834114	2.262940E-012	1.585294E-011	1	0.000000E+000
2	58.34839713	1.585294E-011	2.262940E-012	0	0.000000E+000
2	58.34878765	2.262940E-012	1.585294E-011	1	0.000000E+000
2	58.34926975	1.585294E-011	2.262940E-012	0	0.000000E+000
2	58.35034909	2.262940E-012	1.585294E-011	1	0.000000E+000
2	58.35054557	1.585294E-011	2.262940E-012	0	0.000000E+000
2	58.35061581	2.262940E-012	1.585294E-011	1	0.000000E+000
2	58.35082100	1.585294E-011	2.262940E-012	0	0.000000E+000
2	58.35701613	2.262940E-012	1.585294E-011	1	0.000000E+000
2	58.35811789	1.585294E-011	2.262940E-012	0	0.000000E+000
2	58.36259610	2.262940E-012	1.585294E-011	1	0.000000E+000
2	58.36359205	1.585294E-011	2.262940E-012	0	0.000000E+000
2	58.36414964	2.262940E-012	1.585294E-011	1	0.000000E+000
2	58.36420038	1.585294E-011	2.262940E-012	0	0.000000E+000
2	75.26902526	2.206358E-012	1.579636E-011	1	0.000000E+000
2	75.26913585	1.579636E-011	2.206358E-012	0	0.000000E+000
2	75.27218110	2.206358E-012	1.579636E-011	1	0.000000E+000
2	75.27272310	1.579636E-011	2.206358E-012	0	0.000000E+000
2	75.27483338	2.206358E-012	1.579636E-011	1	0.000000E+000
2	75.27509120	1.579636E-011	2.206358E-012	0	0.000000E+000
2	75.27582856	2.206358E-012	1.579636E-011	1	0.000000E+000
2	75.27592137	1.579636E-011	2.206358E-012	0	0.000000E+000
2	75.27620357	2.206358E-012	1.579636E-011	1	0.000000E+000
2	75.27645304	1.579636E-011	2.206358E-012	0	0.000000E+000
2	75.27646580	2.206358E-012	1.579636E-011	1	0.000000E+000
2	75.27696731	1.579636E-011	2.206358E-012	0	0.000000E+000
2	75.27872384	2.206358E-012	1.579636E-011	1	0.000000E+000
2	75.27891506	1.579636E-011	2.206358E-012	0	0.000000E+000
2	75.27947581	2.206358E-012	1.579636E-011	1	0.000000E+000
2	75.27974880	1.579636E-011	2.206358E-012	0	0.000000E+000
2	75.28039817	2.206358E-012	1.579636E-011	1	0.000000E+000
2	75.28128962	1.579636E-011	2.206358E-012	0	0.000000E+000
2	75.28133287	2.206358E-012	1.579636E-011	1	0.000000E+000
2	75.28155763	1.579636E-011	2.206358E-012	0	0.000000E+000
2	75.28368085	2.206358E-012	1.579636E-011	1	0.000000E+000
2	75.28379512	1.579636E-011	2.206358E-012	0	0.000000E+000
2	75.28380267	2.206358E-012	1.579636E-011	1	0.000000E+000
2	75.28382195	1.579636E-011	2.206358E-012	0	0.000000E+000
2	75.28410850	2.206358E-012	1.579636E-011	1	0.000000E+000
2	75.28459925	1.579636E-011	2.206358E-012	0	0.000000E+000
2	75.28634880	2.206358E-012	1.579636E-011	1	0.000000E+000
2	75.28640936	1.579636E-011	2.206358E-012	0	0.000000E+000
2	75.28647325	2.206358E-012	1.579636E-011	1	0.000000E+000
2	75.28676048	1.579636E-011	2.206358E-012	0	0.000000E+000
2	75.28696684	2.206358E-012	1.579636E-011	1	0.000000E+000
2	75.28698125	1.579636E-011	2.206358E-012	0	0.000000E+000
2	75.28732329	2.206358E-012	1.579636E-011	1	0.000000E+000
2	75.28755305	1.579636E-011	2.206358E-012	0	0.000000E+000
2	75.28765494	2.206358E-012	1.579636E-011	1	0.000000E+000
2	75.28796299	1.579636E-011	2.206358E-012	0	0.000000E+000
2	75.28808314	2.206358E-012	1.579636E-011	1	0.000000E+000
2	75.28815267	1.579636E-011	2.206358E-012	0	0.000000E+000
2	75.28839645	2.206358E-012	1.579636E-011	1	0.000000E+000
2	75.28858954	1.579636E-011	2.206358E-012	0	0.000000E+000
2	75.28988986	2.206358E-012	1.579636E-011	1	0.000000E+000
2	75.28989606	1.579636E-011	2.206358E-012	0	0.000000E+000
2	75.29027653	2.206358E-012	1.579636E-011	1	0.000000E+000
2	75.29064868	1.579636E-011	2.206358E-012	0	0.000000E+000
2	75.29268949	2.206358E-012	1.579636E-011	1	0.000000E+000
2	75.29274827	1.579636E-011	2.206358E-012	0	0.000000E+000
2	75.29401518	2.206358E-012	1.579636E-011	1	0.000000E+000
2	75.29416788	1.579636E-011	2.206358E-012	0	0.000000E+000
2	75.29560407	2.206358E-012	1.579636E-011	1	0.000000E+000
2	75.29568210	1.579636E-011	2.206358E-012	0	0.000000E+000
2	75.29992020	2.206358E-012	1.579636E-011	1	0.000000E+000
2	75.30008387	1.579636E-011	2.206358E-012	0	0.000000E+000
2	75.30155895	2.206358E-012	1.579636E-011	1	0.000000E+000
2	75.30174519	1.579636E-011	2.206358E-012	0	0.000000E+000
2	75.30526127	2.206358E-012	1.579636E-011	1	0.000000E+000
2	75.30540196	1.579636E-011	2.206358E-012	0	0.000000E+000
2	75.30564638	2.206358E-012	1.579636E-011	1	0.000000E+000
2	75.30660349	1.579636E-011	2.206358E-012	0	0.000000E+000
2	75.30751046	2.206358E-012	1.579636E-011	1	0.000000E+000
2	75.30789842	1.579636E-011	2.206358E-012	0	0.000000E+000
2	75.31034237	2.206358E-012	1.579636E-011	1	0.000000E+000
2	75.31078890	1.579636E-011	2.206358E-012	0	0.000000E+000
2	75.31113459	2.206358E-012	1.579636E-011	1	0.000000E+000
2	75.31192659	1.579636E-011	2.206358E-012	0	0.000000E+000
2	75.31491049	2.206358E-012	1.579636E-011	1	0.000000E+000
2	75.31593351	1.579636E-011	2.206358E-012	0	0.000000E+000
2	75.31712167	2.206358E-012	1.579636E-011	1	0.000000E+000
2	75.31736120	1.579636E-011	2.206358E-012	0	0.000000E+000
2	75.31814761	2.206358E-012	1.579636E-011	1	0.000000E+000
2	75.31842833	1.579636E-011	2.206358E-012	0	0.000000E+000
2	75.31854083	2.206358E-012	1.579636E-011	1	0.000000E+000
2	75.31886083	1.579636E-011	2.206358E-012	0	0.000000E+000
2	75.32193777	2.206358E-012	1.579636E-011	1	0.000000E+000
2	75.32202006	1.579636E-011	2.206358E-012	0	0.000000E+000
2	75.32315627	2.206358E-012	1.579636E-011	1	0.000000E+000
2	75.32376245	1.579636E-011	2.206358E-012	0	0.000000E+000
2	75.32615638	2.206358E-012	1.579636E-011	1	0.000000E+000
2	75.32633679	1.579636E-011	2.206358E-012	0	0.000000E+000
2	75.33007091	2.206358E-012	1.579636E-011	1	0.000000E+000
2	75.33013180	1.579636E-011	2.206358E-012	0	0.000000E+000
2	75.33016605	2.206358E-012	1.579636E-011	1	0.000000E+000
2	75.33039881	1.579636E-011	2.206358E-012	0	0.000000E+000
2	75.33112758	2.206358E-012	1.579636E-011	1	0.000000E+000
2	75.33117315	1.579636E-011	2.206358E-012	0	0.000000E+000
2	75.33139626	2.206358E-012	1.579636E-011	1	0.000000E+000
2	75.33205602	1.579636E-011	2.206358E-012	0	0.000000E+000
2	75.33391962	2.206358E-012	1.579636E-011	1	0.000000E+000
2	75.33412759	1.579636E-011	2.206358E-012	0	0.000000E+000
2	75.33590296	2.206358E-012	1.579636E-011	1	0.000000E+000
2	75.33596583	1.579636E-011	2.206358E-012	0	0.000000E+000
2	75.33718778	2.206358E-012	1.579636E-011	1	0.000000E+000
2	75.33737596	1.579636E-011	2.206358E-012	0	0.000000E+000
2	75.33845276	2.206358E-012	1.579636E-011	1	0.000000E+000
2	75.33861652	1.579636E-011	2.206358E-012	0	0.000000E+000
2	75.34358476	2.206358E-012	1.579636E-011	1	0.000000E+000
2	75.34380036	1.579636E-011	2.206358E-012	0	0.000000E+000
2	75.34419930	2.206358E-012	1.579636E-011	1	0.000000E+000
2	75.34430777	1.579636E-011	2.206358E-012	0	0.000000E+000
2	75.34615070	2.206358E-012	1.579636E-011	1	0.000000E+000
2	75.34719691	1.579636E-011	2.206358E-012	0	0.000000E+000
2	75.34739972	2.206358E-012	1.579636E-011	1	0.000000E+000
2	75.34750667	1.579636E-011	2.206358E-012	0	0.000000E+000
2	75.34820247	2.206358E-012	1.579636E-011	1	0.000000E+000
2	75.34822565	1.579636E-011	2.206358E-012	0	0.000000E+000
2	75.35798346	2.206358E-012	1.579636E-011	1	0.000000E+000
2	75.35804543	1.579636E-011	2.206358E-012	0	0.000000E+000
2	75.35805100	2.206358E-012	1.579636E-011	1	0.000000E+000
2	75.35817042	1.579636E-011	2.206358E-012	0	0.000000E+000
2	75.35909956	2.206358E-012	1.579636E-011	1	0.000000E+000
2	75.35917470	1.579636E-011	2.206358E-012	0	0.000000E+000
2	75.39227778	2.206358E-012	1.579636E-011	1	0.000000E+000
2	75.39238760	1.579636E-011	2.206358E-012	0	0.000000E+000
2	75.39637351	2.206358E-012	1.579636E-011	1	0.000000E+000
2	75.39672923	1.579636E-011	2.206358E-012	0	0.000000E+000
2	75.39773024	2.206358E-012	1.579636E-011	1	0.000000E+000
2	75.39792898	1.579636E-011	2.206358E-012	0	0.000000E+000
2	75.39926312	2.206358E-012	1.579636E-011	1	0.000000E+000
2	75.39931478	1.579636E-011	2.206358E-012	0	0.000000E+000
2	75.40078976	2.206358E-012	1.579636E-011	1	0.000000E+000
2	75.40101528	1.579636E-011	2.206358E-012	0	0.000000E+000
2	75.40200775	2.206358E-012	1.579636E-011	1	0.000000E+000
2	75.40243612	1.579636E-011	2.206358E-012	0	0.000000E+000
2	75.40293117	2.206358E-012	1.579636E-011	1	0.000000E+000
2	75.40306848	1.579636E-011	2.206358E-012	0	0.000000E+000
2	75.40401443	2.206358E-012	1.579636E-011	1	0.000000E+000
2	75.40412478	1.579636E-011	2.206358E-012	0	0.000000E+000
2	75.40520135	2.206358E-012	1.579636E-011	1	0.000000E+000
2	75.40524981	1.579636E-011	2.206358E-012	0	0.000000E+000
2	75.40527645	2.206358E-012	1.579636E-011	1	0.000000E+000
2	75.40539883	1.579636E-011	2.206358E-012	0	0.000000E+000
2	75.40734377	2.206358E-012	1.579636E-011	1	0.000000E+000
2	75.40743172	1.579636E-011	2.206358E-012	0	0.000000E+000
2	75.40869894	2.206358E-012	1.579636E-011	1	0.000000E+000
2	75.40887355	1.579636E-011	2.206358E-012	0	0.000000E+000
2	75.40998145	2.206358E-012	1.579636E-011	1	0.000000E+000
2	75.41090635	1.579636E-011	2.206358E-012	0	0.000000E+000
2	75.41119923	2.206358E-012	1.579636E-011	1	0.000000E+000
2	75.41134283	1.579636E-011	2.206358E-012	0	0.000000E+000
2	75.41449705	2.206358E-012	1.579636E-011	1	0.000000E+000
2	75.41456104	1.579636E-011	2.206358E-012	0	0.000000E+000
2	75.41893059	2.206358E-012	1.579636E-011	1	0.000000E+000
2	75.41926232	1.579636E-011	2.206358E-012	0	0.000000E+000
2	75.42167485	2.206358E-012	1.579636E-011	1	0.000000E+000
2	75.42169578	1.579636E-011	2.206358E-012	0	0.000000E+000
2	75.42208935	2.206358E-012	1.579636E-011	1	0.000000E+000
2	75.42341611	1.579636E-011	2.206358E-012	0	0.000000E+000
2	75.42389730	2.206358E-012	1.579636E-011	1	0.000000E+000
2	75.42431497	1.579636E-011	2.206358E-012	0	0.000000E+000
2	75.42450647	2.206358E-012	1.579636E-011	1	0.000000E+000
2	75.42463130	1.579636E-011	2.206358E-012	0	0.000000E+000
2	75.42479194	2.206358E-012	1.579636E-011	1	0.000000E+000
2	75.42483489	1.579636E-011	2.206358E-012	0	0.000000E+000
2	75.42517406	2.206358E-012	1.579636E-011	1	0.000000E+000
2	75.42519386	1.579636E-011	2.206358E-012	0	0.000000E+000
2	75.42580873	2.206358E-012	1.579636E-011	1	0.000000E+000
2	75.42634592	1.579636E-011	2.206358E-012	0	0.000000E+000
2	75.42879351	2.206358E-012	1.579636E-011	1	0.000000E+000
2	75.42887887	1.579636E-011	2.206358E-012	0	0.000000E+000
2	75.43277488	2.206358E-012	1.579636E-011	1	0.000000E+000
2	75.43303134	1.579636E-011	2.206358E-012	0	0.000000E+000
2	75.43374031	2.206358E-012	1.579636E-011	1	0.000000E+000
2	75.43386559	1.579636E-011	2.206358E-012	0	0.000000E+000
2	75.43622631	2.206358E-012	1.579636E-011	1	0.000000E+000
2	75.43637811	1.579636E-011	2.206358E-012	0	0.000000E+000
2	75.43673396	2.206358E-012	1.579636E-011	1	0.000000E+000
2	75.43692016	1.579636E-011	2.206358E-012	0	0.000000E+000
2	75.43820651	2.206358E-012	1.579636E-011	1	0.000000E+000
2	75.43825258	1.579636E-011	2.206358E-012	0	0.000000E+000
2	75.43850516	2.206358E-012	1.579636E-011	1	0.000000E+000
2	75.43869770	1.579636E-011	2.206358E-012	0	0.000000E+000
2	75.43872514	2.206358E-012	1.579636E-011	1	0.000000E+000
2	75.43874414	1.579636E-011	2.206358E-012	0	0.000000E+000
2	75.43876332	2.206358E-012	1.579636E-011	1	0.000000E+000
2	75.43877872	1.579636E-011	2.206358E-012	0	0.000000E+000
2	75.44121009	2.206358E-012	1.579636E-011	1	0.000000E+000
2	75.44133902	1.579636E-011	2.206358E-012	0	0.000000E+000
2	75.44343977	2.206358E-012	1.579636E-011	1	0.000000E+000
2	75.44347270	1.579636E-011	2.206358E-012	0	0.000000E+000
2	75.44365549	2.206358E-012	1.579636E-011	1	0.000000E+000
2	75.44373538	1.579636E-011	2.206358E-012	0	0.000000E+000
2	75.44378366	2.206358E-012	1.579636E-011	1	0.000000E+000
2	75.44401607	1.579636E-011	2.206358E-012	0	0.000000E+000
2	75.44498865	2.206358E-012	1.579636E-011	1	0.000000E+000
2	75.44530919	1.579636E-011	2.206358E-012	0	0.000000E+000
2	75.44708777	2.206358E-012	1.579636E-011	1	0.000000E+000
2	75.44716396	1.579636E-011	2.206358E-012	0	0.000000E+000
2	75.44870187	2.206358E-012	1.579636E-011	1	0.000000E+000
2	75.44875965	1.579636E-011	2.206358E-012	0	0.000000E+000
2	75.44886207	2.206358E-012	1.579636E-011	1	0.000000E+000
2	75.44964784	1.579636E-011	2.206358E-012	0	0.000000E+000
2	75.44993489	2.206358E-012	1.579636E-011	1	0.000000E+000
2	75.45020332	1.579636E-011	2.206358E-012	0	0.000000E+000
2	75.45209744	2.206358E-012	1.579636E-011	1	0.000000E+000
2	75.45217630	1.579636E-011	2.206358E-012	0	0.000000E+000
2	75.45356860	2.206358E-012	1.579636E-011	1	0.000000E+000
2	75.45417131	1.579636E-011	2.206358E-012	0	0.000000E+000
2	75.45459158	2.206358E-012	1.579636E-011	1	0.000000E+000
2	75.45506404	1.579636E-011	2.206358E-012	0	0.000000E+000
2	75.45591086	2.206358E-012	1.579636E-011	1	0.000000E+000
2	75.45640254	1.579636E-011	2.206358E-012	0	0.000000E+000
2	75.46158981	2.206358E-012	1.579636E-011	1	0.000000E+000
2	75.46183523	1.579636E-011	2.206358E-012	0	0.000000E+000
2	75.46186492	2.206358E-012	1.579636E-011	1	0.000000E+000
2	75.46217700	1.579636E-011	2.206358E-012	0	0.000000E+000
2	75.46363953	2.206358E-012	1.579636E-011	1	0.000000E+000
2	75.46384217	1.579636E-011	2.206358E-012	0	0.000000E+000
2	75.47257753	2.206358E-012	1.579636E-011	1	0.000000E+000
2	75.47279772	1.579636E-011	2.206358E-012	0	0.000000E+000
2	75.47285660	2.206358E-012	1.579636E-011	1	0.000000E+000
2	75.47308168	1.579636E-011	2.206358E-012	0	0.000000E+000
2	75.47521439	2.206358E-012	1.579636E-011	1	0.000000E+000
2	75.47526463	1.579636E-011	2.206358E-012	0	0.000000E+000
2	75.48115596	2.206358E-012	1.579636E-011	1	0.000000E+000
2	75.48139084	1.579636E-011	2.206358E-012	0	0.000000E+000
2	75.48483544	2.206358E-012	1.579636E-011	1	0.000000E+000
2	75.48528020	1.579636E-011	2.206358E-012	0	0.000000E+000
2	75.48626968	2.206358E-012	1.579636E-011	1	0.000000E+000
2	75.48635350	1.579636E-011	2.206358E-012	0	0.000000E+000
2	75.48733257	2.206358E-012	1.579636E-011	1	0.000000E+000
2	75.48738071	1.579636E-011	2.206358E-012	0	0.000000E+000
2	75.49239549	2.206358E-012	1.579636E-011	1	0.000000E+000
2	75.49239937	1.579636E-011	2.206358E-012	0	0.000000E+000
2	75.49275233	2.206358E-012	1.579636E-011	1	0.000000E+000
2	75.49277833	1.579636E-011	2.206358E-012	0	0.000000E+000
2	75.49391298	2.206358E-012	1.579636E-011	1	0.000000E+000
2	75.49410566	1.579636E-011	2.206358E-012	0	0.000000E+000
2	75.49492386	2.206358E-012	1.579636E-011	1	0.000000E+000
2	75.49520028	1.579636E-011	2.206358E-012	0	0.000000E+000
2	75.49523003	2.206358E-012	1.579636E-011	1	0.000000E+000
2	75.49537261	1.579636E-011	2.206358E-012	0	0.000000E+000
2	75.49765873	2.206358E-012	1.579636E-011	1	0.000000E+000
2	75.49772983	1.579636E-011	2.206358E-012	0	0.000000E+000
2	75.50357949	2.206358E-012	1.579636E-011	1	0.000000E+000
2	75.50443987	1.579636E-011	2.206358E-012	0	0.000000E+000
2	75.50489446	2.206358E-012	1.579636E-011	1	0.000000E+000
2	75.50492793	1.579636E-011	2.206358E-012	0	0.000000E+000
2	75.50585243	2.206358E-012	1.579636E-011	1	0.000000E+000
2	75.50594630	1.579636E-011	2.206358E-012	0	0.000000E+000
2	75.50622331	2.206358E-012	1.579636E-011	1	0.000000E+000
2	75.50625718	1.579636E-011	2.206358E-012	0	0.000000E+000
2	75.50645860	2.206358E-012	1.579636E-011	1	0.000000E+000
2	75.50773556	1.579636E-011	2.206358E-012	0	0.000000E+000
2	75.50866985	2.206358E-012	1.579636E-011	1	0.000000E+000
2	75.50875121	1.579636E-011	2.206358E-012	0	0.000000E+000
2	75.50883256	2.206358E-012	1.579636E-011	1	0.000000E+000
2	75.50893894	1.579636E-011	2.206358E-012	0	0.000000E+000
2	75.50915249	2.206358E-012	1.579636E-011	1	0.000000E+000
2	75.50945017	1.579636E-011	2.206358E-012	0	0.000000E+000
2	75.51055522	2.206358E-012	1.579636E-011	1	0.000000E+000
2	75.51122209	1.579636E-011	2.206358E-012	0	0.000000E+000
2	75.51134252	2.206358E-012	1.579636E-011	1	0.000000E+000
2	75.51166897	1.579636E-011	2.206358E-012	0	0.000000E+000
2	75.51344595	2.206358E-012	1.579636E-011	1	0.000000E+000
2	75.51349085	1.579636E-011	2.206358E-012	0	0.000000E+000
2	75.51425344	2.206358E-012	1.579636E-011	1	0.000000E+000
2	75.51428441	1.579636E-011	2.206358E-012	0	0.000000E+000
2	75.51558544	2.206358E-012	1.579636E-011	1	0.000000E+000
2	75.51561611	1.579636E-011	2.206358E-012	0	0.000000E+000
2	75.51569073	2.206358E-012	1.579636E-011	1	0.000000E+000
2	75.51580128	1.579636E-011	2.206358E-012	0	0.000000E+000
2	75.51668848	2.206358E-012	1.579636E-011	1	0.000000E+000
2	75.51688172	1.579636E-011	2.206358E-012	0	0.000000E+000
2	78.27932845	2.068212E-012	1.565821E-011	1	0.000000E+000
2	78.27964154	1.565821E-011	2.068212E-012	0	0.000000E+000
2	78.28516358	2.068212E-012	1.565821E-011	1	0.000000E+000
2	78.28616248	1.565821E-011	2.068212E-012	0	0.000000E+000
2	78.28694195	2.068212E-012	1.565821E-011	1	0.000000E+000
2	78.28700943	1.565821E-011	2.068212E-012	0	0.000000E+000
2	78.28973301	2.068212E-012	1.565821E-011	1	0.000000E+000
2	78.28983810	1.565821E-011	2.068212E-012	0	0.000000E+000
2	78.29272060	2.068212E-012	1.565821E-011	1	0.000000E+000
2	78.29316469	1.565821E-011	2.068212E-012	0	0.000000E+000
2	78.29437335	2.068212E-012	1.565821E-011	1	0.000000E+000
2	78.29445588	1.565821E-011	2.068212E-012	0	0.000000E+000
2	78.29582121	2.068212E-012	1.565821E-011	1	0.000000E+000
2	78.29587416	1.565821E-011	2.068212E-012	0	0.000000E+000
2	78.29591082	2.068212E-012	1.565821E-011	1	0.000000E+000
2	78.29607047	1.565821E-011	2.068212E-012	0	0.000000E+000
2	78.29609517	2.068212E-012	1.565821E-011	1	0.000000E+000
2	78.29654534	1.565821E-011	2.068212E-012	0	0.000000E+000
2	78.29687363	2.068212E-012	1.565821E-011	1	0.000000E+000
2	78.29690063	1.565821E-011	2.068212E-012	0	0.000000E+000
2	78.29693346	2.068212E-012	1.565821E-011	1	0.000000E+000
2	78.29724969	1.565821E-011	2.068212E-012	0	0.000000E+000
2	78.29735894	2.068212E-012	1.565821E-011	1	0.000000E+000
2	78.29753049	1.565821E-011	2.068212E-012	0	0.000000E+000
2	78.29798183	2.068212E-012	1.565821E-011	1	0.000000E+000
2	78.29858328	1.565821E-011	2.068212E-012	0	0.000000E+000
2	78.29914005	2.068212E-012	1.565821E-011	1	0.000000E+000
2	78.29928562	1.565821E-011	2.068212E-012	0	0.000000E+000
2	78.30061717	2.068212E-012	1.565821E-011	1	0.000000E+000
2	78.30095999	1.565821E-011	2.068212E-012	0	0.000000E+000
2	78.30222851	2.068212E-012	1.565821E-011	1	0.000000E+000
2	78.30256873	1.565821E-011	2.068212E-012	0	0.000000E+000
2	78.30260258	2.068212E-012	1.565821E-011	1	0.000000E+000
2	78.30263205	1.565821E-011	2.068212E-012	0	0.000000E+000
2	78.30297242	2.068212E-012	1.565821E-011	1	0.000000E+000
2	78.30302598	1.565821E-011	2.068212E-012	0	0.000000E+000
2	78.30429938	2.068212E-012	1.565821E-011	1	0.000000E+000
2	78.30436224	1.565821E-011	2.068212E-012	0	0.000000E+000
2	78.30717477	2.068212E-012	1.565821E-011	1	0.000000E+000
2	78.30759802	1.565821E-011	2.068212E-012	0	0.000000E+000
2	78.30840273	2.068212E-012	1.565821E-011	1	0.000000E+000
2	78.30862187	1.565821E-011	2.068212E-012	0	0.000000E+000
2	78.31027998	2.068212E-012	1.565821E-011	1	0.000000E+000
2	78.31039869	1.565821E-011	2.068212E-012	0	0.000000E+000
2	78.31330707	2.068212E-012	1.565821E-011	1	0.000000E+000
2	78.31336658	1.565821E-011	2.068212E-012	0	0.000000E+000
2	78.31372189	2.068212E-012	1.565821E-011	1	0.000000E+000
2	78.31390887	1.565821E-011	2.068212E-012	0	0.000000E+000
2	78.31531354	2.068212E-012	1.565821E-011	1	0.000000E+000
2	78.31532244	1.565821E-011	2.068212E-012	0	0.000000E+000
2	78.31724061	2.068212E-012	1.565821E-011	1	0.000000E+000
2	78.31729923	1.565821E-011	2.068212E-012	0	0.000000E+000
2	78.31941760	2.068212E-012	1.565821E-011	1	0.000000E+000
2	78.31944274	1.565821E-011	2.068212E-012	0	0.000000E+000
2	78.32034364	2.068212E-012	1.565821E-011	1	0.000000E+000
2	78.32055696	1.565821E-011	2.068212E-012	0	0.000000E+000
2	78.32194463	2.068212E-012	1.565821E-011	1	0.000000E+000
2	78.32261737	1.565821E-011	2.068212E-012	0	0.000000E+000
2	78.32334138	2.068212E-012	1.565821E-011	1	0.000000E+000
2	78.32372388	1.565821E-011	2.068212E-012	0	0.000000E+000
2	78.32631336	2.068212E-012	1.565821E-011	1	0.000000E+000
2	78.32633571	1.565821E-011	2.068212E-012	0	0.000000E+000
2	78.32641696	2.068212E-012	1.565821E-011	1	0.000000E+000
2	78.32682619	1.565821E-011	2.068212E-012	0	0.000000E+000
2	78.32710898	2.068212E-012	1.565821E-011	1	0.000000E+000
2	78.32741183	1.565821E-011	2.068212E-012	0	0.000000E+000
2	78.32743807	2.068212E-012	1.565821E-011	1	0.000000E+000
2	78.32797033	1.565821E-011	2.068212E-012	0	0.000000E+000
2	78.33261842	2.068212E-012	1.565821E-011	1	0.000000E+000
2	78.33264769	1.565821E-011	2.068212E-012	0	0.000000E+000
2	78.33277946	2.068212E-012	1.565821E-011	1	0.000000E+000
2	78.33288147	1.565821E-011	2.068212E-012	0	0.000000E+000
2	78.33310632	2.068212E-012	1.565821E-011	1	0.000000E+000
2	78.33330030	1.565821E-011	2.068212E-012	0	0.000000E+000
2	78.33385940	2.068212E-012	1.565821E-011	1	0.000000E+000
2	78.33402804	1.565821E-011	2.068212E-012	0	0.000000E+000
2	78.33703537	2.068212E-012	1.565821E-011	1	0.000000E+000
2	78.33709459	1.565821E-011	2.068212E-012	0	0.000000E+000
2	78.34068913	2.068212E-012	1.565821E-011	1	0.000000E+000
2	78.34084471	1.565821E-011	2.068212E-012	0	0.000000E+000
2	78.34282738	2.068212E-012	1.565821E-011	1	0.000000E+000
2	78.34292640	1.565821E-011	2.068212E-012	0	0.000000E+000
2	78.34722301	2.068212E-012	1.565821E-011	1	0.000000E+000
2	78.34757877	1.565821E-011	2.068212E-012	0	0.000000E+000
2	78.34990021	2.068212E-012	1.565821E-011	1	0.000000E+000
2	78.35015658	1.565821E-011	2.068212E-012	0	0.000000E+000
2	78.35183713	2.068212E-012	1.565821E-011	1	0.000000E+000
2	78.35210272	1.565821E-011	2.068212E-012	0	0.000000E+000
2	78.35217928	2.068212E-012	1.565821E-011	1	0.000000E+000
2	78.35227753	1.565821E-011	2.068212E-012	0	0.000000E+000
2	78.35331851	2.068212E-012	1.565821E-011	1	0.000000E+000
2	78.35363846	1.565821E-011	2.068212E-012	0	0.000000E+000
2	78.35610025	2.068212E-012	1.565821E-011	1	0.000000E+000
2	78.35617655	1.565821E-011	2.068212E-012	0	0.000000E+000
2	78.36149990	2.068212E-012	1.565821E-011	1	0.000000E+000
2	78.36169268	1.565821E-011	2.068212E-012	0	0.000000E+000
2	78.36356258	2.068212E-012	1.565821E-011	1	0.000000E+000
2	78.36362068	1.565821E-011	2.068212E-012	0	0.000000E+000
2	78.36716143	2.068212E-012	1.565821E-011	1	0.000000E+000
2	78.36724711	1.565821E-011	2.068212E-012	0	0.000000E+000
2	78.36874094	2.068212E-012	1.565821E-011	1	0.000000E+000
2	78.36878253	1.565821E-011	2.068212E-012	0	0.000000E+000
2	78.37031217	2.068212E-012	1.565821E-011	1	0.000000E+000
2	78.37032056	1.565821E-011	2.068212E-012	0	0.000000E+000
2	78.37033391	2.068212E-012	1.565821E-011	1	0.000000E+000
2	78.37057079	1.565821E-011	2.068212E-012	0	0.000000E+000
2	78.37059347	2.068212E-012	1.565821E-011	1	0.000000E+000
2	78.37155115	1.565821E-011	2.068212E-012	0	0.000000E+000
2	78.37556638	2.068212E-012	1.565821E-011	1	0.000000E+000
2	78.37575942	1.565821E-011	2.068212E-012	0	0.000000E+000
2	78.38103639	2.068212E-012	1.565821E-011	1	0.000000E+000
2	78.38106641	1.565821E-011	2.068212E-012	0	0.000000E+000
2	78.38825558	2.068212E-012	1.565821E-011	1	0.000000E+000
2	78.38828434	1.565821E-011	2.068212E-012	0	0.000000E+000
2	78.38856149	2.068212E-012	1.565821E-011	1	0.000000E+000
2	78.38865830	1.565821E-011	2.068212E-012	0	0.000000E+000
2	78.39217202	2.068212E-012	1.565821E-011	1	0.000000E+000
2	78.39219969	1.565821E-011	2.068212E-012	0	0.000000E+000
2	78.39301100	2.068212E-012	1.565821E-011	1	0.000000E+000
2	78.39313987	1.565821E-011	2.068212E-012	0	0.000000E+000
2	78.39346930	2.068212E-012	1.565821E-011	1	0.000000E+000
2	78.39362482	1.565821E-011	2.068212E-012	0	0.000000E+000
2	78.40409450	2.068212E-012	1.565821E-011	1	0.000000E+000
2	78.40415806	1.565821E-011	2.068212E-012	0	0.000000E+000
2	85.28845228	1.991757E-012	1.558176E-011	1	0.000000E+000
2	85.28848104	1.558176E-011	1.991757E-012	0	0.000000E+000
2	85.28992036	1.991757E-012	1.558176E-011	1	0.000000E+000
2	85.29038555	1.558176E-011	1.991757E-012	0	0.000000E+000
2	85.29247745	1.991757E-012	1.558176E-011	1	0.000000E+000
2	85.29296915	1.558176E-011	1.991757E-012	0	0.000000E+000
2	85.29602147	1.991757E-012	1.558176E-011	1	0.000000E+000
2	85.29622469	1.558176E-011	1.991757E-012	0	0.000000E+000
2	85.29749636	1.991757E-012	1.558176E-011	1	0.000000E+000
2	85.29783112	1.558176E-011	1.991757E-012	0	0.000000E+000
2	85.29842099	1.991757E-012	1.558176E-011	1	0.000000E+000
2	85.29860322	1.558176E-011	1.991757E-012	0	0.000000E+000
2	85.30226065	1.991757E-012	1.558176E-011	1	0.000000E+000
2	85.30241747	1.558176E-011	1.991757E-012	0	0.000000E+000
2	85.30375198	1.991757E-012	1.558176E-011	1	0.000000E+000
2	85.30401685	1.558176E-011	1.991757E-012	0	0.000000E+000
2	85.30420649	1.991757E-012	1.558176E-011	1	0.000000E+000
2	85.30425279	1.558176E-011	1.991757E-012	0	0.000000E+000
2	85.30559693	1.991757E-012	1.558176E-011	1	0.000000E+000
2	85.30568416	1.558176E-011	1.991757E-012	0	0.000000E+000
2	85.30589320	1.991757E-012	1.558176E-011	1	0.000000E+000
2	85.30594716	1.558176E-011	1.991757E-012	0	0.000000E+000
2	85.30617844	1.991757E-012	1.558176E-011	1	0.000000E+000
2	85.30622350	1.558176E-011	1.991757E-012	0	0.000000E+000
2	85.30745610	1.991757E-012	1.558176E-011	1	0.000000E+000
2	85.30772165	1.558176E-011	1.991757E-012	0	0.000000E+000
2	85.30870405	1.991757E-012	1.558176E-011	1	0.000000E+000
2	85.30887813	1.558176E-011	1.991757E-012	0	0.000000E+000
2	85.31032108	1.991757E-012	1.558176E-011	1	0.000000E+000
2	85.31073370	1.558176E-011	1.991757E-012	0	0.000000E+000
2	85.32465700	1.991757E-012	1.558176E-011	1	0.000000E+000
2	85.32467637	1.558176E-011	1.991757E-012	0	0.000000E+000
2	85.32636258	1.991757E-012	1.558176E-011	1	0.000000E+000
2	85.32644994	1.558176E-011	1.991757E-012	0	0.000000E+000
2	85.32710075	1.991757E-012	1.558176E-011	1	0.000000E+000
2	85.32717277	1.558176E-011	1.991757E-012	0	0.000000E+000
2	85.33261497	1.991757E-012	1.558176E-011	1	0.000000E+000
2	85.33310833	1.558176E-011	1.991757E-012	0	0.000000E+000
2	85.33495065	1.991757E-012	1.558176E-011	1	0.000000E+000
2	85.33516369	1.558176E-011	1.991757E-012	0	0.000000E+000
2	85.33861117	1.991757E-012	1.558176E-011	1	0.000000E+000
2	85.33884957	1.558176E-011	1.991757E-012	0	0.000000E+000
2	85.34374671	1.991757E-012	1.558176E-011	1	0.000000E+000
2	85.34389459	1.558176E-011	1.991757E-012	0	0.000000E+000
2	85.34395512	1.991757E-012	1.558176E-011	1	0.000000E+000
2	85.34405023	1.558176E-011	1.991757E-012	0	0.000000E+000
2	85.34778795	1.991757E-012	1.558176E-011	1	0.000000E+000
2	85.34782437	1.558176E-011	1.991757E-012	0	0.000000E+000
2	85.34911748	1.991757E-012	1.558176E-011	1	0.000000E+000
2	85.34925790	1.558176E-011	1.991757E-012	0	0.000000E+000
2	85.34967236	1.991757E-012	1.558176E-011	1	0.000000E+000
2	85.34998073	1.558176E-011	1.991757E-012	0	0.000000E+000
2	85.34998317	1.991757E-012	1.558176E-011	1	0.000000E+000
2	85.35024871	1.558176E-011	1.991757E-012	0	0.000000E+000
2	85.35058546	1.991757E-012	1.558176E-011	1	0.000000E+000
2	85.35071164	1.558176E-011	1.991757E-012	0	0.000000E+000
2	85.35142224	1.991757E-012	1.558176E-011	1	0.000000E+000
2	85.35183531	1.558176E-011	1.991757E-012	0	0.000000E+000
2	85.35189622	1.991757E-012	1.558176E-011	1	0.000000E+000
2	85.35217467	1.558176E-011	1.991757E-012	0	0.000000E+000
2	85.35496525	1.991757E-012	1.558176E-011	1	0.000000E+000
2	85.35499405	1.558176E-011	1.991757E-012	0	0.000000E+000
2	85.35514070	1.991757E-012	1.558176E-011	1	0.000000E+000
2	85.35524447	1.558176E-011	1.991757E-012	0	0.000000E+000
2	85.35526397	1.991757E-012	1.558176E-011	1	0.000000E+000
2	85.35530460	1.558176E-011	1.991757E-012	0	0.000000E+000
2	85.35538903	1.991757E-012	1.558176E-011	1	0.000000E+000
2	85.35542552	1.558176E-011	1.991757E-012	0	0.000000E+000
2	85.35550181	1.991757E-012	1.558176E-011	1	0.000000E+000
2	85.35565909	1.558176E-011	1.991757E-012	0	0.000000E+000
2	85.35606813	1.991757E-012	1.558176E-011	1	0.000000E+000
2	85.35620339	1.558176E-011	1.991757E-012	0	0.000000E+000
2	85.35790260	1.991757E-012	1.558176E-011	1	0.000000E+000
2	85.35825786	1.558176E-011	1.991757E-012	0	0.000000E+000
2	85.35890996	1.991757E-012	1.558176E-011	1	0.000000E+000
2	85.35916324	1.558176E-011	1.991757E-012	0	0.000000E+000
2	85.35953076	1.991757E-012	1.558176E-011	1	0.000000E+000
2	85.35957117	1.558176E-011	1.991757E-012	0	0.000000E+000
2	85.35959066	1.991757E-012	1.558176E-011	1	0.000000E+000
2	85.35964138	1.558176E-011	1.991757E-012	0	0.000000E+000
2	85.36068015	1.991757E-012	1.558176E-011	1	0.000000E+000
2	85.36077624	1.558176E-011	1.991757E-012	0	0.000000E+000
2	85.36100691	1.991757E-012	1.558176E-011	1	0.000000E+000
2	85.36119623	1.558176E-011	1.991757E-012	0	0.000000E+000
2	85.36166815	1.991757E-012	1.558176E-011	1	0.000000E+000
2	85.36218916	1.558176E-011	1.991757E-012	0	0.000000E+000
2	85.37090062	1.991757E-012	1.558176E-011	1	0.000000E+000
2	85.37121622	1.558176E-011	1.991757E-012	0	0.000000E+000
2	85.37207589	1.991757E-012	1.558176E-011	1	0.000000E+000
2	85.37215870	1.558176E-011	1.991757E-012	0	0.000000E+000
2	85.38641755	1.991757E-012	1.558176E-011	1	0.000000E+000
2	85.38653737	1.558176E-011	1.991757E-012	0	0.000000E+000
2	85.38730415	1.991757E-012	1.558176E-011	1	0.000000E+000
2	85.38741427	1.558176E-011	1.991757E-012	0	0.000000E+000
2	85.39015034	1.991757E-012	1.558176E-011	1	0.000000E+000
2	85.39028748	1.558176E-011	1.991757E-012	0	0.000000E+000
2	85.39191375	1.991757E-012	1.558176E-011	1	0.000000E+000
2	85.39211679	1.558176E-011	1.991757E-012	0	0.000000E+000
2	85.39399536	1.991757E-012	1.558176E-011	1	0.000000E+000
2	85.39403871	1.558176E-011	1.991757E-012	0	0.000000E+000
2	85.39667098	1.991757E-012	1.558176E-011	1	0.000000E+000
2	85.39714468	1.558176E-011	1.991757E-012	0	0.000000E+000
2	85.39819202	1.991757E-012	1.558176E-011	1	0.000000E+000
2	85.39863805	1.558176E-011	1.991757E-012	0	0.000000E+000
2	85.39867847	1.991757E-012	1.558176E-011	1	0.000000E+000
2	85.39899635	1.558176E-011	1.991757E-012	0	0.000000E+000
2	85.39910145	1.991757E-012	1.558176E-011	1	0.000000E+000
2	85.39915060	1.558176E-011	1.991757E-012	0	0.000000E+000
2	85.40116120	1.991757E-012	1.558176E-011	1	0.000000E+000
2	85.40120138	1.558176E-011	1.991757E-012	0	0.000000E+000
2	85.40169213	1.991757E-012	1.558176E-011	1	0.000000E+000
2	85.40183851	1.558176E-011	1.991757E-012	0	0.000000E+000
2	85.40658346	1.991757E-012	1.558176E-011	1	0.000000E+000
2	85.40684586	1.558176E-011	1.991757E-012	0	0.000000E+000
2	85.41362105	1.991757E-012	1.558176E-011	1	0.000000E+000
2	85.41377305	1.558176E-011	1.991757E-012	0	0.000000E+000
2	85.41558681	1.991757E-012	1.558176E-011	1	0.000000E+000
2	85.41605127	1.558176E-011	1.991757E-012	0	0.000000E+000
2	85.41936363	1.991757E-012	1.558176E-011	1	0.000000E+000
2	85.41945580	1.558176E-011	1.991757E-012	0	0.000000E+000
2	85.42172119	1.991757E-012	1.558176E-011	1	0.000000E+000
2	85.42196772	1.558176E-011	1.991757E-012	0	0.000000E+000
2	85.42213736	1.991757E-012	1.558176E-011	1	0.000000E+000
2	85.42224367	1.558176E-011	1.991757E-012	0	0.000000E+000
2	85.42422622	1.991757E-012	1.558176E-011	1	0.000000E+000
2	85.42427384	1.558176E-011	1.991757E-012	0	0.000000E+000
2	85.42436554	1.991757E-012	1.558176E-011	1	0.000000E+000
2	85.42443587	1.558176E-011	1.991757E-012	0	0.000000E+000
2	85.42495782	1.991757E-012	1.558176E-011	1	0.000000E+000
2	85.42517984	1.558176E-011	1.991757E-012	0	0.000000E+000
2	85.42520524	1.991757E-012	1.558176E-011	1	0.000000E+000
2	85.42532373	1.558176E-011	1.991757E-012	0	0.000000E+000
2	85.42623074	1.991757E-012	1.558176E-011	1	0.000000E+000
2	85.42682874	1.558176E-011	1.991757E-012	0	0.000000E+000
2	85.42716321	1.991757E-012	1.558176E-011	1	0.000000E+000
2	85.42731464	1.558176E-011	1.991757E-012	0	0.000000E+000
2	85.42804683	1.991757E-012	1.558176E-011	1	0.000000E+000
2	85.42819404	1.558176E-011	1.991757E-012	0	0.000000E+000
2	85.42857129	1.991757E-012	1.558176E-011	1	0.000000E+000
2	85.42864777	1.558176E-011	1.991757E-012	0	0.000000E+000
2	95.78894365	2.329272E-012	1.591927E-011	1	0.000000E+000
2	95.78894500	1.591927E-011	2.329272E-012	0	0.000000E+000
2	95.78894557	2.329272E-012	1.591927E-011	1	0.000000E+000
2	95.78900010	1.591927E-011	2.329272E-012	0	0.000000E+000
2	95.78957566	2.329272E-012	1.591927E-011	1	0.000000E+000
2	95.78988331	1.591927E-011	2.329272E-012	0	0.000000E+000
2	95.79107508	2.329272E-012	1.591927E-011	1	0.000000E+000
2	95.79175985	1.591927E-011	2.329272E-012	0	0.000000E+000
2	95.79178850	2.329272E-012	1.591927E-011	1	0.000000E+000
2	95.79258919	1.591927E-011	2.329272E-012	0	0.000000E+000
2	95.79327698	2.329272E-012	1.591927E-011	1	0.000000E+000
2	95.79353215	1.591927E-011	2.329272E-012	0	0.000000E+000
2	95.79513583	2.329272E-012	1.591927E-011	1	0.000000E+000
2	95.79554809	1.591927E-011	2.329272E-012	0	0.000000E+000
2	95.79566778	2.329272E-012	1.591927E-011	1	0.000000E+000
2	95.79588316	1.591927E-011	2.329272E-012	0	0.000000E+000
2	95.79784123	2.329272E-012	1.591927E-011	1	0.000000E+000
2	95.79787283	1.591927E-011	2.329272E-012	0	0.000000E+000
2	95.79853569	2.329272E-012	1.591927E-011	1	0.000000E+000
2	95.79863385	1.591927E-011	2.329272E-012	0	0.000000E+000
2	95.79960554	2.329272E-012	1.591927E-011	1	0.000000E+000
2	95.79988612	1.591927E-011	2.329272E-012	0	0.000000E+000
2	95.80111635	2.329272E-012	1.591927E-011	1	0.000000E+000
2	95.80118251	1.591927E-011	2.329272E-012	0	0.000000E+000
2	95.80170295	2.329272E-012	1.591927E-011	1	0.000000E+000
2	95.80210700	1.591927E-011	2.329272E-012	0	0.000000E+000
2	95.80244972	2.329272E-012	1.591927E-011	1	0.000000E+000
2	95.80295611	1.591927E-011	2.329272E-012	0	0.000000E+000
2	95.80594855	2.329272E-012	1.591927E-011	1	0.000000E+000
2	95.80635302	1.591927E-011	2.329272E-012	0	0.000000E+000
2	95.80852839	2.329272E-012	1.591927E-011	1	0.000000E+000
2	95.80892910	1.591927E-011	2.329272E-012	0	0.000000E+000
2	95.80990355	2.329272E-012	1.591927E-011	1	0.000000E+000
2	95.81065570	1.591927E-011	2.329272E-012	0	0.000000E+000
2	108.86783805	2.017964E-012	1.560796E-011	1	0.000000E+000
2	108.86785905	1.560796E-011	2.017964E-012	0	0.000000E+000
2	108.87182456	2.017964E-012	1.560796E-011	1	0.000000E+000
2	108.87191652	1.560796E-011	2.017964E-012	0	0.000000E+000
2	108.88749609	2.017964E-012	1.560796E-011	1	0.000000E+000
2	108.88756359	1.560796E-011	2.017964E-012	0	0.000000E+000
2	108.88860001	2.017964E-012	1.560796E-011	1	0.000000E+000
2	108.88861953	1.560796E-011	2.017964E-012	0	0.000000E+000
2	108.88926459	2.017964E-012	1.560796E-011	1	0.000000E+000
2	108.88956208	1.560796E-011	2.017964E-012	0	0.000000E+000
2	108.89189223	2.017964E-012	1.560796E-011	1	0.000000E+000
2	108.89199394	1.560796E-011	2.017964E-012	0	0.000000E+000
2	108.89203358	2.017964E-012	1.560796E-011	1	0.000000E+000
2	108.89207044	1.560796E-011	2.017964E-012	0	0.000000E+000
2	108.89278836	2.017964E-012	1.560796E-011	1	0.000000E+000
2	108.89306220	1.560796E-011	2.017964E-012	0	0.000000E+000
2	108.89846548	2.017964E-012	1.560796E-011	1	0.000000E+000
2	108.89848411	1.560796E-011	2.017964E-012	0	0.000000E+000
2	108.90029408	2.017964E-012	1.560796E-011	1	0.000000E+000
2	108.90034501	1.560796E-011	2.017964E-012	0	0.000000E+000
2	108.90071798	2.017964E-012	1.560796E-011	1	0.000000E+000
2	108.90083279	1.560796E-011	2.017964E-012	0	0.000000E+000
2	108.90084779	2.017964E-012	1.560796E-011	1	0.000000E+000
2	108.90111701	1.560796E-011	2.017964E-012	0	0.000000E+000
2	108.90113263	2.017964E-012	1.560796E-011	1	0.000000E+000
2	108.90124930	1.560796E-011	2.017964E-012	0	0.000000E+000
2	108.90495236	2.017964E-012	1.560796E-011	1	0.000000E+000
2	108.90513406	1.560796E-011	2.017964E-012	0	0.000000E+000
2	108.90781366	2.017964E-012	1.560796E-011	1	0.000000E+000
2	108.90785692	1.560796E-011	2.017964E-012	0	0.000000E+000
2	108.91010931	2.017964E-012	1.560796E-011	1	0.000000E+000
2	108.91024980	1.560796E-011	2.017964E-012	0	0.000000E+000
2	108.91035386	2.017964E-012	1.560796E-011	1	0.000000E+000
2	108.91056200	1.560796E-011	2.017964E-012	0	0.000000E+000
2	108.91219806	2.017964E-012	1.560796E-011	1	0.000000E+000
2	108.91278939	1.560796E-011	2.017964E-012	0	0.000000E+000
2	108.91400402	2.017964E-012	1.560796E-011	1	0.000000E+000
2	108.91410982	1.560796E-011	2.017964E-012	0	0.000000E+000
2	108.91438423	2.017964E-012	1.560796E-011	1	0.000000E+000
2	108.91451659	1.560796E-011	2.017964E-012	0	0.000000E+000
2	108.91617934	2.017964E-012	1.560796E-011	1	0.000000E+000
2	108.91630749	1.560796E-011	2.017964E-012	0	0.000000E+000
2	108.91643887	2.017964E-012	1.560796E-011	1	0.000000E+000
2	108.91646356	1.560796E-011	2.017964E-012	0	0.000000E+000
2	108.91659474	2.017964E-012	1.560796E-011	1	0.000000E+000
2	108.91666982	1.560796E-011	2.017964E-012	0	0.000000E+000
2	108.91712370	2.017964E-012	1.560796E-011	1	0.000000E+000
2	108.91811240	1.560796E-011	2.017964E-012	0	0.000000E+000
2	108.91846892	2.017964E-012	1.560796E-011	1	0.000000E+000
2	108.91868659	1.560796E-011	2.017964E-012	0	0.000000E+000
2	108.93060906	2.017964E-012	1.560796E-011	1	0.000000E+000
2	108.93067203	1.560796E-011	2.017964E-012	0	0.000000E+000
2	108.93165894	2.017964E-012	1.560796E-011	1	0.000000E+000
2	108.93175816	1.560796E-011	2.017964E-012	0	0.000000E+000
2	108.93253046	2.017964E-012	1.560796E-011	1	0.000000E+000
2	108.93262898	1.560796E-011	2.017964E-012	0	0.000000E+000
2	108.93405609	2.017964E-012	1.560796E-011	1	0.000000E+000
2	108.93435983	1.560796E-011	2.017964E-012	0	0.000000E+000
2	108.93498828	2.017964E-012	1.560796E-011	1	0.000000E+000
2	108.93525352	1.560796E-011	2.017964E-012	0	0.000000E+000
2	108.94137360	2.017964E-012	1.560796E-011	1	0.000000E+000
2	108.94147086	1.560796E-011	2.017964E-012	0	0.000000E+000
2	108.94171730	2.017964E-012	1.560796E-011	1	0.000000E+000
2	108.94208103	1.560796E-011	2.017964E-012	0	0.000000E+000
2	108.94411457	2.017964E-012	1.560796E-011	1	0.000000E+000
2	108.94431028	1.560796E-011	2.017964E-012	0	0.000000E+000
2	108.94432930	2.017964E-012	1.560796E-011	1	0.000000E+000
2	108.94456445	1.560796E-011	2.017964E-012	0	0.000000E+000
2	108.94643044	2.017964E-012	1.560796E-011	1	0.000000E+000
2	108.94651256	1.560796E-011	2.017964E-012	0	0.000000E+000
2	108.94807378	2.017964E-012	1.560796E-011	1	0.000000E+000
2	108.94832633	1.560796E-011	2.017964E-012	0	0.000000E+000
2	108.95028364	2.017964E-012	1.560796E-011	1	0.000000E+000
2	108.95065464	1.560796E-011	2.017964E-012	0	0.000000E+000
2	108.95110540	2.017964E-012	1.560796E-011	1	0.000000E+000
2	108.95126522	1.560796E-011	2.017964E-012	0	0.000000E+000
2	108.95742116	2.017964E-012	1.560796E-011	1	0.000000E+000
2	108.95743751	1.560796E-011	2.017964E-012	0	0.000000E+000
2	124.62357437	1.976175E-012	1.556618E-011	1	0.000000E+000
2	124.62454882	1.556618E-011	1.976175E-012	0	0.000000E+000
2	124.63130675	1.976175E-012	1.556618E-011	1	0.000000E+000
2	124.63141097	1.556618E-011	1.976175E-012	0	0.000000E+000
2	124.63226418	1.976175E-012	1.556618E-011	1	0.000000E+000
2	124.63230476	1.556618E-011	1.976175E-012	0	0.000000E+000
2	124.63349599	1.976175E-012	1.556618E-011	1	0.000000E+000
2	124.63401027	1.556618E-011	1.976175E-012	0	0.000000E+000
2	124.63419925	1.976175E-012	1.556618E-011	1	0.000000E+000
2	124.63423488	1.556618E-011	1.976175E-012	0	0.000000E+000
2	124.63534019	1.976175E-012	1.556618E-011	1	0.000000E+000
2	124.63596608	1.556618E-011	1.976175E-012	0	0.000000E+000
2	124.63620693	1.976175E-012	1.556618E-011	1	0.000000E+000
2	124.63628481	1.556618E-011	1.976175E-012	0	0.000000E+000
2	124.63668974	1.976175E-012	1.556618E-011	1	0.000000E+000
2	124.63673073	1.556618E-011	1.976175E-012	0	0.000000E+000
2	124.63676912	1.976175E-012	1.556618E-011	1	0.000000E+000
2	124.63700443	1.556618E-011	1.976175E-012	0	0.000000E+000
2	124.63823754	1.976175E-012	1.556618E-011	1	0.000000E+000
2	124.63881745	1.556618E-011	1.976175E-012	0	0.000000E+000
2	124.64050703	1.976175E-012	1.556618E-011	1	0.000000E+000
2	124.64055232	1.556618E-011	1.976175E-012	0	0.000000E+000
2	124.64074998	1.976175E-012	1.556618E-011	1	0.000000E+000
2	124.64080299	1.556618E-011	1.976175E-012	0	0.000000E+000
2	124.64081092	1.976175E-012	1.556618E-011	1	0.000000E+000
2	124.64105871	1.556618E-011	1.976175E-012	0	0.000000E+000
2	124.64132155	1.976175E-012	1.556618E-011	1	0.000000E+000
2	124.64203248	1.556618E-011	1.976175E-012	0	0.000000E+000
2	124.64302379	1.976175E-012	1.556618E-011	1	0.000000E+000
2	124.64327945	1.556618E-011	1.976175E-012	0	0.000000E+000
2	124.64554816	1.976175E-012	1.556618E-011	1	0.000000E+000
2	124.64560326	1.556618E-011	1.976175E-012	0	0.000000E+000
2	124.64828926	1.976175E-012	1.556618E-011	1	0.000000E+000
2	124.64836181	1.556618E-011	1.976175E-012	0	0.000000E+000
2	124.64913776	1.976175E-012	1.556618E-011	1	0.000000E+000
2	124.64916843	1.556618E-011	1.976175E-012	0	0.000000E+000
2	124.65237061	1.976175E-012	1.556618E-011	1	0.000000E+000
2	124.65246155	1.556618E-011	1.976175E-012	0	0.000000E+000
2	124.65283672	1.976175E-012	1.556618E-011	1	0.000000E+000
2	124.65360234	1.556618E-011	1.976175E-012	0	0.000000E+000
2	124.65454057	1.976175E-012	1.556618E-011	1	0.000000E+000
2	124.65467195	1.556618E-011	1.976175E-012	0	0.000000E+000
2	124.65586044	1.976175E-012	1.556618E-011	1	0.000000E+000
2	124.65610801	1.556618E-011	1.976175E-012	0	0.000000E+000
2	124.65715946	1.976175E-012	1.556618E-011	1	0.000000E+000
2	124.65742922	1.556618E-011	1.976175E-012	0	0.000000E+000
2	124.65887196	1.976175E-012	1.556618E-011	1	0.000000E+000
2	124.65904324	1.556618E-011	1.976175E-012	0	0.000000E+000
2	124.66130123	1.976175E-012	1.556618E-011	1	0.000000E+000
2	124.66150640	1.556618E-011	1.976175E-012	0	0.000000E+000
2	124.66411746	1.976175E-012	1.556618E-011	1	0.000000E+000
2	124.66430117	1.556618E-011	1.976175E-012	0	0.000000E+000
2	124.66666124	1.976175E-012	1.556618E-011	1	0.000000E+000
2	124.66679652	1.556618E-011	1.976175E-012	0	0.000000E+000
2	124.66802645	1.976175E-012	1.556618E-011	1	0.000000E+000
2	124.66840319	1.556618E-011	1.976175E-012	0	0.000000E+000
2	124.66975814	1.976175E-012	1.556618E-011	1	0.000000E+000
2	124.66994005	1.556618E-011	1.976175E-012	0	0.000000E+000
2	124.66997516	1.976175E-012	1.556618E-011	1	0.000000E+000
2	124.67002129	1.556618E-011	1.976175E-012	0	0.000000E+000
2	124.67004972	1.976175E-012	1.556618E-011	1	0.000000E+000
2	124.67052010	1.556618E-011	1.976175E-012	0	0.000000E+000
2	124.67158621	1.976175E-012	1.556618E-011	1	0.000000E+000
2	124.67198626	1.556618E-011	1.976175E-012	0	0.000000E+000
2	124.67200018	1.976175E-012	1.556618E-011	1	0.000000E+000
2	124.67240370	1.556618E-011	1.976175E-012	0	0.000000E+000
2	124.67389553	1.976175E-012	1.556618E-011	1	0.000000E+000
2	124.67453372	1.556618E-011	1.976175E-012	0	0.000000E+000
2	124.67580050	1.976175E-012	1.556618E-011	1	0.000000E+000
2	124.67610988	1.556618E-011	1.976175E-012	0	0.000000E+000
2	124.67704828	1.976175E-012	1.556618E-011	1	0.000000E+000
2	124.67708548	1.556618E-011	1.976175E-012	0	0.000000E+000
2	124.67736311	1.976175E-012	1.556618E-011	1	0.000000E+000
2	124.67746157	1.556618E-011	1.976175E-012	0	0.000000E+000
2	124.67831428	1.976175E-012	1.556618E-011	1	0.000000E+000
2	124.67858757	1.556618E-011	1.976175E-012	0	0.000000E+000
2	124.67885365	1.976175E-012	1.556618E-011	1	0.000000E+000
2	124.67915023	1.556618E-011	1.976175E-012	0	0.000000E+000
2	124.68268242	1.976175E-012	1.556618E-011	1	0.000000E+000
2	124.68289158	1.556618E-011	1.976175E-012	0	0.000000E+000
2	124.68556734	1.976175E-012	1.556618E-011	1	0.000000E+000
2	124.68594883	1.556618E-011	1.976175E-012	0	0.000000E+000
2	124.68597259	1.976175E-012	1.556618E-011	1	0.000000E+000
2	124.68604299	1.556618E-011	1.976175E-012	0	0.000000E+000
2	124.68606008	1.976175E-012	1.556618E-011	1	0.000000E+000
2	124.68657257	1.556618E-011	1.976175E-012	0	0.000000E+000
2	124.68704006	1.976175E-012	1.556618E-011	1	0.000000E+000
2	124.68736945	1.556618E-011	1.976175E-012	0	0.000000E+000
2	124.68749378	1.976175E-012	1.556618E-011	1	0.000000E+000
2	124.68778368	1.556618E-011	1.976175E-012	0	0.000000E+000
2	124.68847974	1.976175E-012	1.556618E-011	1	0.000000E+000
2	124.68850811	1.556618E-011	1.976175E-012	0	0.000000E+000
2	124.68960483	1.976175E-012	1.556618E-011	1	0.000000E+000
2	124.68965963	1.556618E-011	1.976175E-012	0	0.000000E+000
2	124.69476241	1.976175E-012	1.556618E-011	1	0.000000E+000
2	124.69511165	1.556618E-011	1.976175E-012	0	0.000000E+000
2	124.69951869	1.976175E-012	1.556618E-011	1	0.000000E+000
2	124.69960674	1.556618E-011	1.976175E-012	0	0.000000E+000
2	124.69983482	1.976175E-012	1.556618E-011	1	0.000000E+000
2	124.70016843	1.556618E-011	1.976175E-012	0	0.000000E+000
2	124.70032641	1.976175E-012	1.556618E-011	1	0.000000E+000
2	124.70049140	1.556618E-011	1.976175E-012	0	0.000000E+000
2	124.70497636	1.976175E-012	1.556618E-011	1	0.000000E+000
2	124.70508771	1.556618E-011	1.976175E-012	0	0.000000E+000
2	125.75872025	1.910505E-012	1.550050E-011	1	0.000000E+000
2	125.75882645	1.550050E-011	1.910505E-012	0	0.000000E+000
2	125.76097789	1.910505E-012	1.550050E-011	1	0.000000E+000
2	125.76098684	1.550050E-011	1.910505E-012	0	0.000000E+000
2	125.76341688	1.910505E-012	1.550050E-011	1	0.000000E+000
2	125.76362994	1.550050E-011	1.910505E-012	0	0.000000E+000
2	125.76398454	1.910505E-012	1.550050E-011	1	0.000000E+000
2	125.76426986	1.550050E-011	1.910505E-012	0	0.000000E+000
2	125.76702374	1.910505E-012	1.550050E-011	1	0.000000E+000
2	125.76727715	1.550050E-011	1.910505E-012	0	0.000000E+000
2	125.76794174	1.910505E-012	1.550050E-011	1	0.000000E+000
2	125.76811136	1.550050E-011	1.910505E-012	0	0.000000E+000
2	125.76826074	1.910505E-012	1.550050E-011	1	0.000000E+000
2	125.76838616	1.550050E-011	1.910505E-012	0	0.000000E+000
2	125.77184935	1.910505E-012	1.550050E-011	1	0.000000E+000
2	125.77189805	1.550050E-011	1.910505E-012	0	0.000000E+000
2	125.77300349	1.910505E-012	1.550050E-011	1	0.000000E+000
2	125.77312939	1.550050E-011	1.910505E-012	0	0.000000E+000
2	125.77429691	1.910505E-012	1.550050E-011	1	0.000000E+000
2	125.77435476	1.550050E-011	1.910505E-012	0	0.000000E+000
2	125.77635582	1.910505E-012	1.550050E-011	1	0.000000E+000
2	125.77664080	1.550050E-011	1.910505E-012	0	0.000000E+000
2	125.78249287	1.910505E-012	1.550050E-011	1	0.000000E+000
2	125.78275102	1.550050E-011	1.910505E-012	0	0.000000E+000
2	125.78358529	1.910505E-012	1.550050E-011	1	0.000000E+000
2	125.78360382	1.550050E-011	1.910505E-012	0	0.000000E+000
2	125.78373046	1.910505E-012	1.550050E-011	1	0.000000E+000
2	125.78394542	1.550050E-011	1.910505E-012	0	0.000000E+000
2	125.78443968	1.910505E-012	1.550050E-011	1	0.000000E+000
2	125.78455975	1.550050E-011	1.910505E-012	0	0.000000E+000
2	125.78516298	1.910505E-012	1.550050E-011	1	0.000000E+000
2	125.78540355	1.550050E-011	1.910505E-012	0	0.000000E+000
2	125.78757306	1.910505E-012	1.550050E-011	1	0.000000E+000
2	125.78784002	1.550050E-011	1.910505E-012	0	0.000000E+000
2	125.78786460	1.910505E-012	1.550050E-011	1	0.000000E+000
2	125.78806608	1.550050E-011	1.910505E-012	0	0.000000E+000
2	125.79207728	1.910505E-012	1.550050E-011	1	0.000000E+000
2	125.79213446	1.550050E-011	1.910505E-012	0	0.000000E+000
2	125.79420150	1.910505E-012	1.550050E-011	1	0.000000E+000
2	125.79431202	1.550050E-011	1.910505E-012	0	0.000000E+000
2	125.79448300	1.910505E-012	1.550050E-011	1	0.000000E+000
2	125.79453024	1.550050E-011	1.910505E-012	0	0.000000E+000
2	125.79469703	1.910505E-012	1.550050E-011	1	0.000000E+000
2	125.79478921	1.550050E-011	1.910505E-012	0	0.000000E+000
2	125.79810337	1.910505E-012	1.550050E-011	1	0.000000E+000
2	125.79872366	1.550050E-011	1.910505E-012	0	0.000000E+000
2	125.80115373	1.910505E-012	1.550050E-011	1	0.000000E+000
2	125.80138999	1.550050E-011	1.910505E-012	0	0.000000E+000
2	125.80145662	1.910505E-012	1.550050E-011	1	0.000000E+000
2	125.80153101	1.550050E-011	1.910505E-012	0	0.000000E+000
2	125.80274558	1.910505E-012	1.550050E-011	1	0.000000E+000
2	125.80296932	1.550050E-011	1.910505E-012	0	0.000000E+000
2	125.80435769	1.910505E-012	1.550050E-011	1	0.000000E+000
2	125.80445098	1.550050E-011	1.910505E-012	0	0.000000E+000
2	125.80542079	1.910505E-012	1.550050E-011	1	0.000000E+000
2	125.80552193	1.550050E-011	1.910505E-012	0	0.000000E+000
2	125.81126856	1.910505E-012	1.550050E-011	1	0.000000E+000
2	125.81133360	1.550050E-011	1.910505E-012	0	0.000000E+000
2	125.81284004	1.910505E-012	1.550050E-011	1	0.000000E+000
2	125.81294054	1.550050E-011	1.910505E-012	0	0.000000E+000
2	125.81296488	1.910505E-012	1.550050E-011	1	0.000000E+000
2	125.81305428	1.550050E-011	1.910505E-012	0	0.000000E+000
2	125.82107767	1.910505E-012	1.550050E-011	1	0.000000E+000
2	125.82153821	1.550050E-011	1.910505E-012	0	0.000000E+000
2	125.82182179	1.910505E-012	1.550050E-011	1	0.000000E+000
2	125.82225410	1.550050E-011	1.910505E-012	0	0.000000E+000
2	125.82321345	1.910505E-012	1.550050E-011	1	0.000000E+000
2	125.82322602	1.550050E-011	1.910505E-012	0	0.000000E+000
2	125.82377707	1.910505E-012	1.550050E-011	1	0.000000E+000
2	125.82379424	1.550050E-011	1.910505E-012	0	0.000000E+000
2	125.82464874	1.910505E-012	1.550050E-011	1	0.000000E+000
2	125.82471053	1.550050E-011	1.910505E-012	0	0.000000E+000
2	125.82677822	1.910505E-012	1.550050E-011	1	0.000000E+000
2	125.82679015	1.550050E-011	1.910505E-012	0	0.000000E+000
2	125.82819538	1.910505E-012	1.550050E-011	1	0.000000E+000
2	125.82858193	1.550050E-011	1.910505E-012	0	0.000000E+000
2	125.82868618	1.910505E-012	1.550050E-011	1	0.000000E+000
2	125.82876312	1.550050E-011	1.910505E-012	0	0.000000E+000
2	125.82941043	1.910505E-012	1.550050E-011	1	0.000000E+000
2	125.82948022	1.550050E-011	1.910505E-012	0	0.000000E+000
2	125.83032384	1.910505E-012	1.550050E-011	1	0.000000E+000
2	125.83058496	1.550050E-011	1.910505E-012	0	0.000000E+000
2	125.83107416	1.910505E-012	1.550050E-011	1	0.000000E+000
2	125.83108378	1.550050E-011	1.910505E-012	0	0.000000E+000
2	135.56130746	1.948203E-012	1.553820E-011	1	0.000000E+000
2	135.56133403	1.553820E-011	1.948203E-012	0	0.000000E+000
2	135.56182579	1.948203E-012	1.553820E-011	1	0.000000E+000
2	135.56184919	1.553820E-011	1.948203E-012	0	0.000000E+000
2	135.56312429	1.948203E-012	1.553820E-011	1	0.000000E+000
2	135.56326136	1.553820E-011	1.948203E-012	0	0.000000E+000
2	135.56444690	1.948203E-012	1.553820E-011	1	0.000000E+000
2	135.56473066	1.553820E-011	1.948203E-012	0	0.000000E+000
2	135.56481761	1.948203E-012	1.553820E-011	1	0.000000E+000
2	135.56532245	1.553820E-011	1.948203E-012	0	0.000000E+000
2	135.56661234	1.948203E-012	1.553820E-011	1	0.000000E+000
2	135.56674568	1.553820E-011	1.948203E-012	0	0.000000E+000
2	135.56833851	1.948203E-012	1.553820E-011	1	0.000000E+000
2	135.56868802	1.553820E-011	1.948203E-012	0	0.000000E+000
2	135.56906169	1.948203E-012	1.553820E-011	1	0.000000E+000
2	135.56927927	1.553820E-011	1.948203E-012	0	0.000000E+000
2	135.56930715	1.948203E-012	1.553820E-011	1	0.000000E+000
2	135.56951249	1.553820E-011	1.948203E-012	0	0.000000E+000
2	135.56973943	1.948203E-012	1.553820E-011	1	0.000000E+000
2	135.56996421	1.553820E-011	1.948203E-012	0	0.000000E+000
2	135.57028616	1.948203E-012	1.553820E-011	1	0.000000E+000
2	135.57034646	1.553820E-011	1.948203E-012	0	0.000000E+000
2	135.57127267	1.948203E-012	1.553820E-011	1	0.000000E+000
2	135.57130197	1.553820E-011	1.948203E-012	0	0.000000E+000
2	135.57166598	1.948203E-012	1.553820E-011	1	0.000000E+000
2	135.57199356	1.553820E-011	1.948203E-012	0	0.000000E+000
2	135.57400730	1.948203E-012	1.553820E-011	1	0.000000E+000
2	135.57428133	1.553820E-011	1.948203E-012	0	0.000000E+000
2	135.57514556	1.948203E-012	1.553820E-011	1	0.000000E+000
2	135.57514861	1.553820E-011	1.948203E-012	0	0.000000E+000
2	135.57711683	1.948203E-012	1.553820E-011	1	0.000000E+000
2	135.57756223	1.553820E-011	1.948203E-012	0	0.000000E+000
2	135.57922721	1.948203E-012	1.553820E-011	1	0.000000E+000
2	135.57932925	1.553820E-011	1.948203E-012	0	0.000000E+000
2	135.58080726	1.948203E-012	1.553820E-011	1	0.000000E+000
2	135.58088072	1.553820E-011	1.948203E-012	0	0.000000E+000
2	135.58655965	1.948203E-012	1.553820E-011	1	0.000000E+000
2	135.58684685	1.553820E-011	1.948203E-012	0	0.000000E+000
2	135.58686882	1.948203E-012	1.553820E-011	1	0.000000E+000
2	135.58697066	1.553820E-011	1.948203E-012	0	0.000000E+000
2	135.58752340	1.948203E-012	1.553820E-011	1	0.000000E+000
2	135.58781107	1.553820E-011	1.948203E-012	0	0.000000E+000
2	135.58904632	1.948203E-012	1.553820E-011	1	0.000000E+000
2	135.58908464	1.553820E-011	1.948203E-012	0	0.000000E+000
2	135.59029195	1.948203E-012	1.553820E-011	1	0.000000E+000
2	135.59055085	1.553820E-011	1.948203E-012	0	0.000000E+000
2	135.59456102	1.948203E-012	1.553820E-011	1	0.000000E+000
2	135.59460751	1.553820E-011	1.948203E-012	0	0.000000E+000
2	135.60160866	1.948203E-012	1.553820E-011	1	0.000000E+000
2	135.60174236	1.553820E-011	1.948203E-012	0	0.000000E+000
2	135.60175299	1.948203E-012	1.553820E-011	1	0.000000E+000
2	135.60191574	1.553820E-011	1.948203E-012	0	0.000000E+000
2	135.60450956	1.948203E-012	1.553820E-011	1	0.000000E+000
2	135.60452289	1.553820E-011	1.948203E-012	0	0.000000E+000
2	135.60483151	1.948203E-012	1.553820E-011	1	0.000000E+000
2	135.60486036	1.553820E-011	1.948203E-012	0	0.000000E+000
2	135.60500661	1.948203E-012	1.553820E-011	1	0.000000E+000
2	135.60518460	1.553820E-011	1.948203E-012	0	0.000000E+000
2	135.60536074	1.948203E-012	1.553820E-011	1	0.000000E+000
2	135.60542983	1.553820E-011	1.948203E-012	0	0.000000E+000
2	135.63470120	1.948203E-012	1.553820E-011	1	0.000000E+000
2	135.63474877	1.553820E-011	1.948203E-012	0	0.000000E+000
2	135.63512882	1.948203E-012	1.553820E-011	1	0.000000E+000
2	135.63538005	1.553820E-011	1.948203E-012	0	0.000000E+000
2	135.63678040	1.948203E-012	1.553820E-011	1	0.000000E+000
2	135.63680044	1.553820E-011	1.948203E-012	0	0.000000E+000
2	135.63899852	1.948203E-012	1.553820E-011	1	0.000000E+000
2	135.63904719	1.553820E-011	1.948203E-012	0	0.000000E+000
2	135.63983687	1.948203E-012	1.553820E-011	1	0.000000E+000
2	135.64036268	1.553820E-011	1.948203E-012	0	0.000000E+000
2	135.64567437	1.948203E-012	1.553820E-011	1	0.000000E+000
2	135.64584313	1.553820E-011	1.948203E-012	0	0.000000E+000
2	135.64611455	1.948203E-012	1.553820E-011	1	0.000000E+000
2	135.64638792	1.553820E-011	1.948203E-012	0	0.000000E+000
2	135.64789218	1.948203E-012	1.553820E-011	1	0.000000E+000
2	135.64790339	1.553820E-011	1.948203E-012	0	0.000000E+000
2	135.64793910	1.948203E-012	1.553820E-011	1	0.000000E+000
2	135.64799668	1.553820E-011	1.948203E-012	0	0.000000E+000
2	135.64802337	1.948203E-012	1.553820E-011	1	0.000000E+000
2	135.64936112	1.553820E-011	1.948203E-012	0	0.000000E+000
2	135.65077197	1.948203E-012	1.553820E-011	1	0.000000E+000
2	135.65086744	1.553820E-011	1.948203E-012	0	0.000000E+000
2	135.65344918	1.948203E-012	1.553820E-011	1	0.000000E+000
2	135.65375003	1.553820E-011	1.948203E-012	0	0.000000E+000
2	135.65377228	1.948203E-012	1.553820E-011	1	0.000000E+000
2	135.65430891	1.553820E-011	1.948203E-012	0	0.000000E+000
2	135.65485545	1.948203E-012	1.553820E-011	1	0.000000E+000
2	135.65490443	1.553820E-011	1.948203E-012	0	0.000000E+000
2	135.65516218	1.948203E-012	1.553820E-011	1	0.000000E+000
2	135.65523159	1.553820E-011	1.948203E-012	0	0.000000E+000
2	135.65640882	1.948203E-012	1.553820E-011	1	0.000000E+000
2	135.65643547	1.553820E-011	1.948203E-012	0	0.000000E+000
2	135.65702573	1.948203E-012	1.553820E-011	1	0.000000E+000
2	135.65709481	1.553820E-011	1.948203E-012	0	0.000000E+000
2	135.65841970	1.948203E-012	1.553820E-011	1	0.000000E+000
2	135.65845416	1.553820E-011	1.948203E-012	0	0.000000E+000
2	135.65859356	1.948203E-012	1.553820E-011	1	0.000000E+000
2	135.65862170	1.553820E-011	1.948203E-012	0	0.000000E+000
2	135.66126052	1.948203E-012	1.553820E-011	1	0.000000E+000
2	135.66130469	1.553820E-011	1.948203E-012	0	0.000000E+000
2	135.66318758	1.948203E-012	1.553820E-011	1	0.000000E+000
2	135.66323221	1.553820E-011	1.948203E-012	0	0.000000E+000
2	139.70840878	2.270770E-012	1.586077E-011	1	0.000000E+000
2	139.70874269	1.586077E-011	2.270770E-012	0	0.000000E+000
2	139.70907313	2.270770E-012	1.586077E-011	1	0.000000E+000
2	139.70929590	1.586077E-011	2.270770E-012	0	0.000000E+000
2	139.70946966	2.270770E-012	1.586077E-011	1	0.000000E+000
2	139.70956339	1.586077E-011	2.270770E-012	0	0.000000E+000
2	139.70999971	2.270770E-012	1.586077E-011	1	0.000000E+000
2	139.71025026	1.586077E-011	2.270770E-012	0	0.000000E+000
2	139.71146164	2.270770E-012	1.586077E-011	1	0.000000E+000
2	139.71160748	1.586077E-011	2.270770E-012	0	0.000000E+000
2	139.71693075	2.270770E-012	1.586077E-011	1	0.000000E+000
2	139.71702354	1.586077E-011	2.270770E-012	0	0.000000E+000
2	139.71703489	2.270770E-012	1.586077E-011	1	0.000000E+000
2	139.71722334	1.586077E-011	2.270770E-012	0	0.000000E+000
2	139.71931803	2.270770E-012	1.586077E-011	1	0.000000E+000
2	139.71953392	1.586077E-011	2.270770E-012	0	0.000000E+000
2	139.72015220	2.270770E-012	1.586077E-011	1	0.000000E+000
2	139.72093039	1.586077E-011	2.270770E-012	0	0.000000E+000
2	139.72218754	2.270770E-012	1.586077E-011	1	0.000000E+000
2	139.72222299	1.586077E-011	2.270770E-012	0	0.000000E+000
2	139.72296560	2.270770E-012	1.586077E-011	1	0.000000E+000
2	139.72325250	1.586077E-011	2.270770E-012	0	0.000000E+000
2	139.72429407	2.270770E-012	1.586077E-011	1	0.000000E+000
2	139.72467662	1.586077E-011	2.270770E-012	0	0.000000E+000
2	139.72642407	2.270770E-012	1.586077E-011	1	0.000000E+000
2	139.72649141	1.586077E-011	2.270770E-012	0	0.000000E+000
2	139.73031788	2.270770E-012	1.586077E-011	1	0.000000E+000
2	139.73038759	1.586077E-011	2.270770E-012	0	0.000000E+000
2	139.73172841	2.270770E-012	1.586077E-011	1	0.000000E+000
2	139.73186667	1.586077E-011	2.270770E-012	0	0.000000E+000
2	139.73930502	2.270770E-012	1.586077E-011	1	0.000000E+000
2	139.73939673	1.586077E-011	2.270770E-012	0	0.000000E+000
2	139.73975206	2.270770E-012	1.586077E-011	1	0.000000E+000
2	139.74003594	1.586077E-011	2.270770E-012	0	0.000000E+000
2	139.74121754	2.270770E-012	1.586077E-011	1	0.000000E+000
2	139.74143710	1.586077E-011	2.270770E-012	0	0.000000E+000
2	139.74185894	2.270770E-012	1.586077E-011	1	0.000000E+000
2	139.74216243	1.586077E-011	2.270770E-012	0	0.000000E+000
2	139.74605483	2.270770E-012	1.586077E-011	1	0.000000E+000
2	139.74627996	1.586077E-011	2.270770E-012	0	0.000000E+000
2	139.74990549	2.270770E-012	1.586077E-011	1	0.000000E+000
2	139.75025576	1.586077E-011	2.270770E-012	0	0.000000E+000
2	139.75328384	2.270770E-012	1.586077E-011	1	0.000000E+000
2	139.75337304	1.586077E-011	2.270770E-012	0	0.000000E+000
2	139.75404878	2.270770E-012	1.586077E-011	1	0.000000E+000
2	139.75446203	1.586077E-011	2.270770E-012	0	0.000000E+000
2	139.75626887	2.270770E-012	1.586077E-011	1	0.000000E+000
2	139.75636712	1.586077E-011	2.270770E-012	0	0.000000E+000
2	139.75712486	2.270770E-012	1.586077E-011	1	0.000000E+000
2	139.75775399	1.586077E-011	2.270770E-012	0	0.000000E+000
2	139.75947223	2.270770E-012	1.586077E-011	1	0.000000E+000
2	139.75962993	1.586077E-011	2.270770E-012	0	0.000000E+000
2	139.76103642	2.270770E-012	1.586077E-011	1	0.000000E+000
2	139.76116563	1.586077E-011	2.270770E-012	0	0.000000E+000
2	139.76154750	2.270770E-012	1.586077E-011	1	0.000000E+000
2	139.76158985	1.586077E-011	2.270770E-012	0	0.000000E+000
2	139.76218607	2.270770E-012	1.586077E-011	1	0.000000E+000
2	139.76239383	1.586077E-011	2.270770E-012	0	0.000000E+000
2	139.76319077	2.270770E-012	1.586077E-011	1	0.000000E+000
2	139.76401657	1.586077E-011	2.270770E-012	0	0.000000E+000
2	139.76766773	2.270770E-012	1.586077E-011	1	0.000000E+000
2	139.76773769	1.586077E-011	2.270770E-012	0	0.000000E+000
2	139.76797970	2.270770E-012	1.586077E-011	1	0.000000E+000
2	139.76802303	1.586077E-011	2.270770E-012	0	0.000000E+000
2	139.76846088	2.270770E-012	1.586077E-011	1	0.000000E+000
2	139.76897148	1.586077E-011	2.270770E-012	0	0.000000E+000
2	139.76897460	2.270770E-012	1.586077E-011	1	0.000000E+000
2	139.76899817	1.586077E-011	2.270770E-012	0	0.000000E+000
2	139.77012834	2.270770E-012	1.586077E-011	1	0.000000E+000
2	139.77020488	1.586077E-011	2.270770E-012	0	0.000000E+000
2	139.77060118	2.270770E-012	1.586077E-011	1	0.000000E+000
2	139.77069720	1.586077E-011	2.270770E-012	0	0.000000E+000
2	139.77354156	2.270770E-012	1.586077E-011	1	0.000000E+000
2	139.77378287	1.586077E-011	2.270770E-012	0	0.000000E+000
2	139.77410037	2.270770E-012	1.586077E-011	1	0.000000E+000
2	139.77418806	1.586077E-011	2.270770E-012	0	0.000000E+000
2	139.77705433	2.270770E-012	1.586077E-011	1	0.000000E+000
2	139.77720813	1.586077E-011	2.270770E-012	0	0.000000E+000
2	139.78049230	2.270770E-012	1.586077E-011	1	0.000000E+000
2	139.78093757	1.586077E-011	2.270770E-012	0	0.000000E+000
2	139.78153801	2.270770E-012	1.586077E-011	1	0.000000E+000
2	139.78221297	1.586077E-011	2.270770E-012	0	0.000000E+000
2	139.78255139	2.270770E-012	1.586077E-011	1	0.000000E+000
2	139.78279224	1.586077E-011	2.270770E-012	0	0.000000E+000
2	139.78564697	2.270770E-012	1.586077E-011	1	0.000000E+000
2	139.78580106	1.586077E-011	2.270770E-012	0	0.000000E+000
2	139.78605685	2.270770E-012	1.586077E-011	1	0.000000E+000
2	139.78640850	1.586077E-011	2.270770E-012	0	0.000000E+000
2	139.78782553	2.270770E-012	1.586077E-011	1	0.000000E+000
2	139.78803077	1.586077E-011	2.270770E-012	0	0.000000E+000
2	139.78855611	2.270770E-012	1.586077E-011	1	0.000000E+000
2	139.78993481	1.586077E-011	2.270770E-012	0	0.000000E+000
2	139.79739804	2.270770E-012	1.586077E-011	1	0.000000E+000
2	139.79750878	1.586077E-011	2.270770E-012	0	0.000000E+000
2	139.79777535	2.270770E-012	1.586077E-011	1	0.000000E+000
2	139.79787201	1.586077E-011	2.270770E-012	0	0.000000E+000
2	139.80305851	2.270770E-012	1.586077E-011	1	0.000000E+000
2	139.80335622	1.586077E-011	2.270770E-012	0	0.000000E+000
2	139.80390643	2.270770E-012	1.586077E-011	1	0.000000E+000
2	139.80394025	1.586077E-011	2.270770E-012	0	0.000000E+000
2	139.80431730	2.270770E-012	1.586077E-011	1	0.000000E+000
2	139.80433302	1.586077E-011	2.270770E-012	0	0.000000E+000
2	139.80568586	2.270770E-012	1.586077E-011	1	0.000000E+000
2	139.80569514	1.586077E-011	2.270770E-012	0	0.000000E+000
2	139.80597853	2.270770E-012	1.586077E-011	1	0.000000E+000
2	139.80764844	1.586077E-011	2.270770E-012	0	0.000000E+000
2	139.80801190	2.270770E-012	1.586077E-011	1	0.000000E+000
2	139.80835970	1.586077E-011	2.270770E-012	0	0.000000E+000
2	139.80922025	2.270770E-012	1.586077E-011	1	0.000000E+000
2	139.81003732	1.586077E-011	2.270770E-012	0	0.000000E+000
2	139.81386670	2.270770E-012	1.586077E-011	1	0.000000E+000
2	139.81392725	1.586077E-011	2.270770E-012	0	0.000000E+000
2	139.81396764	2.270770E-012	1.586077E-011	1	0.000000E+000
2	139.81405166	1.586077E-011	2.270770E-012	0	0.000000E+000
2	139.81448462	2.270770E-012	1.586077E-011	1	0.000000E+000
2	139.81476519	1.586077E-011	2.270770E-012	0	0.000000E+000
2	139.81622117	2.270770E-012	1.586077E-011	1	0.000000E+000
2	139.81670872	1.586077E-011	2.270770E-012	0	0.000000E+000
2	139.81682118	2.270770E-012	1.586077E-011	1	0.000000E+000
2	139.81685314	1.586077E-011	2.270770E-012	0	0.000000E+000
2	139.81686269	2.270770E-012	1.586077E-011	1	0.000000E+000
2	139.81715601	1.586077E-011	2.270770E-012	0	0.000000E+000
2	139.81869905	2.270770E-012	1.586077E-011	1	0.000000E+000
2	139.81873583	1.586077E-011	2.270770E-012	0	0.000000E+000
2	139.82219042	2.270770E-012	1.586077E-011	1	0.000000E+000
2	139.82232479	1.586077E-011	2.270770E-012	0	0.000000E+000
2	139.82303415	2.270770E-012	1.586077E-011	1	0.000000E+000
2	139.82318533	1.586077E-011	2.270770E-012	0	0.000000E+000
2	139.82341119	2.270770E-012	1.586077E-011	1	0.000000E+000
2	139.82348827	1.586077E-011	2.270770E-012	0	0.000000E+000
2	139.82360596	2.270770E-012	1.586077E-011	1	0.000000E+000
2	139.82458643	1.586077E-011	2.270770E-012	0	0.000000E+000
2	139.82544809	2.270770E-012	1.586077E-011	1	0.000000E+000
2	139.82617390	1.586077E-011	2.270770E-012	0	0.000000E+000
2	141.26506997	2.022749E-012	1.561275E-011	1	0.000000E+000
2	141.26563474	1.561275E-011	2.022749E-012	0	0.000000E+000
2	141.26746705	2.022749E-012	1.561275E-011	1	0.000000E+000
2	141.26755754	1.561275E-011	2.022749E-012	0	0.000000E+000
2	141.28420058	2.022749E-012	1.561275E-011	1	0.000000E+000
2	141.28488118	1.561275E-011	2.022749E-012	0	0.000000E+000
2	141.28630859	2.022749E-012	1.561275E-011	1	0.000000E+000
2	141.28670138	1.561275E-011	2.022749E-012	0	0.000000E+000
2	141.28671433	2.022749E-012	1.561275E-011	1	0.000000E+000
2	141.28713080	1.561275E-011	2.022749E-012	0	0.000000E+000
2	141.28793129	2.022749E-012	1.561275E-011	1	0.000000E+000
2	141.28799227	1.561275E-011	2.022749E-012	0	0.000000E+000
2	141.28862988	2.022749E-012	1.561275E-011	1	0.000000E+000
2	141.28925862	1.561275E-011	2.022749E-012	0	0.000000E+000
2	141.29222905	2.022749E-012	1.561275E-011	1	0.000000E+000
2	141.29249179	1.561275E-011	2.022749E-012	0	0.000000E+000
2	141.29296608	2.022749E-012	1.561275E-011	1	0.000000E+000
2	141.29308214	1.561275E-011	2.022749E-012	0	0.000000E+000
2	141.29949100	2.022749E-012	1.561275E-011	1	0.000000E+000
2	141.29955593	1.561275E-011	2.022749E-012	0	0.000000E+000
2	141.29976064	2.022749E-012	1.561275E-011	1	0.000000E+000
2	141.30004767	1.561275E-011	2.022749E-012	0	0.000000E+000
2	141.30020559	2.022749E-012	1.561275E-011	1	0.000000E+000
2	141.30025514	1.561275E-011	2.022749E-012	0	0.000000E+000
2	141.35045916	2.022749E-012	1.561275E-011	1	0.000000E+000
2	141.35074621	1.561275E-011	2.022749E-012	0	0.000000E+000
2	141.35091789	2.022749E-012	1.561275E-011	1	0.000000E+000
2	141.35107348	1.561275E-011	2.022749E-012	0	0.000000E+000
2	141.35833018	2.022749E-012	1.561275E-011	1	0.000000E+000
2	141.35844628	1.561275E-011	2.022749E-012	0	0.000000E+000
2	141.35897189	2.022749E-012	1.561275E-011	1	0.000000E+000
2	141.35907870	1.561275E-011	2.022749E-012	0	0.000000E+000
2	141.35925656	2.022749E-012	1.561275E-011	1	0.000000E+000
2	141.35931120	1.561275E-011	2.022749E-012	0	0.000000E+000
2	141.36006480	2.022749E-012	1.561275E-011	1	0.000000E+000
2	141.36047093	1.561275E-011	2.022749E-012	0	0.000000E+000
2	141.36134900	2.022749E-012	1.561275E-011	1	0.000000E+000
2	141.36174406	1.561275E-011	2.022749E-012	0	0.000000E+000
2	141.36186654	2.022749E-012	1.561275E-011	1	0.000000E+000
2	141.36209462	1.561275E-011	2.022749E-012	0	0.000000E+000
2	141.36418393	2.022749E-012	1.561275E-011	1	0.000000E+000
2	141.36425434	1.561275E-011	2.022749E-012	0	0.000000E+000
2	141.36428998	2.022749E-012	1.561275E-011	1	0.000000E+000
2	141.36432822	1.561275E-011	2.022749E-012	0	0.000000E+000
2	141.36437950	2.022749E-012	1.561275E-011	1	0.000000E+000
2	141.36459658	1.561275E-011	2.022749E-012	0	0.000000E+000
2	141.36629309	2.022749E-012	1.561275E-011	1	0.000000E+000
2	141.36634955	1.561275E-011	2.022749E-012	0	0.000000E+000
2	141.36993359	2.022749E-012	1.561275E-011	1	0.000000E+000
2	141.37105149	1.561275E-011	2.022749E-012	0	0.000000E+000
2	141.37343433	2.022749E-012	1.561275E-011	1	0.000000E+000
2	141.37349744	1.561275E-011	2.022749E-012	0	0.000000E+000
2	141.37356791	2.022749E-012	1.561275E-011	1	0.000000E+000
2	141.37358264	1.561275E-011	2.022749E-012	0	0.000000E+000
2	141.37564772	2.022749E-012	1.561275E-011	1	0.000000E+000
2	141.37672164	1.561275E-011	2.022749E-012	0	0.000000E+000
2	141.37734436	2.022749E-012	1.561275E-011	1	0.000000E+000
2	141.37792474	1.561275E-011	2.022749E-012	0	0.000000E+000
2	141.37815897	2.022749E-012	1.561275E-011	1	0.000000E+000
2	141.37818668	1.561275E-011	2.022749E-012	0	0.000000E+000
2	141.37929725	2.022749E-012	1.561275E-011	1	0.000000E+000
2	141.37963897	1.561275E-011	2.022749E-012	0	0.000000E+000
2	141.38019584	2.022749E-012	1.561275E-011	1	0.000000E+000
2	141.38026819	1.561275E-011	2.022749E-012	0	0.000000E+000
2	141.38083326	2.022749E-012	1.561275E-011	1	0.000000E+000
2	141.38090349	1.561275E-011	2.022749E-012	0	0.000000E+000
2	141.38152324	2.022749E-012	1.561275E-011	1	0.000000E+000
2	141.38157102	1.561275E-011	2.022749E-012	0	0.000000E+000
2	141.38185951	2.022749E-012	1.561275E-011	1	0.000000E+000
2	141.38225829	1.561275E-011	2.022749E-012	0	0.000000E+000
2	141.38541097	2.022749E-012	1.561275E-011	1	0.000000E+000
2	141.38583189	1.561275E-011	2.022749E-012	0	0.000000E+000
2	141.39178584	2.022749E-012	1.561275E-011	1	0.000000E+000
2	141.39205471	1.561275E-011	2.022749E-012	0	0.000000E+000
2	141.39350811	2.022749E-012	1.561275E-011	1	0.000000E+000
2	141.39379798	1.561275E-011	2.022749E-012	0	0.000000E+000
2	141.39465391	2.022749E-012	1.561275E-011	1	0.000000E+000
2	141.39470621	1.561275E-011	2.022749E-012	0	0.000000E+000
2	141.39681518	2.022749E-012	1.561275E-011	1	0.000000E+000
2	141.39705243	1.561275E-011	2.022749E-012	0	0.000000E+000
2	141.39790171	2.022749E-012	1.561275E-011	1	0.000000E+000
2	141.39799744	1.561275E-011	2.022749E-012	0	0.000000E+000
2	141.39841860	2.022749E-012	1.561275E-011	1	0.000000E+000
2	141.39861053	1.561275E-011	2.022749E-012	0	0.000000E+000
2	141.39885642	2.022749E-012	1.561275E-011	1	0.000000E+000
2	141.39923429	1.561275E-011	2.022749E-012	0	0.000000E+000
2	141.40003933	2.022749E-012	1.561275E-011	1	0.000000E+000
2	141.40033509	1.561275E-011	2.022749E-012	0	0.000000E+000
2	141.40164453	2.022749E-012	1.561275E-011	1	0.000000E+000
2	141.40176559	1.561275E-011	2.022749E-012	0	0.000000E+000
2	141.40220239	2.022749E-012	1.561275E-011	1	0.000000E+000
2	141.40225356	1.561275E-011	2.022749E-012	0	0.000000E+000
2	141.40263507	2.022749E-012	1.561275E-011	1	0.000000E+000
2	141.40299059	1.561275E-011	2.022749E-012	0	0.000000E+000
2	141.40391719	2.022749E-012	1.561275E-011	1	0.000000E+000
2	141.40415166	1.561275E-011	2.022749E-012	0	0.000000E+000
2	141.40565460	2.022749E-012	1.561275E-011	1	0.000000E+000
2	141.40592479	1.561275E-011	2.022749E-012	0	0.000000E+000
2	141.40612388	2.022749E-012	1.561275E-011	1	0.000000E+000
2	141.40630120	1.561275E-011	2.022749E-012	0	0.000000E+000
2	141.40949250	2.022749E-012	1.561275E-011	1	0.000000E+000
2	141.40989285	1.561275E-011	2.022749E-012	0	0.000000E+000
2	141.41228386	2.022749E-012	1.561275E-011	1	0.000000E+000
2	141.41238519	1.561275E-011	2.022749E-012	0	0.000000E+000
2	141.41700898	2.022749E-012	1.561275E-011	1	0.000000E+000
2	141.41716225	1.561275E-011	2.022749E-012	0	0.000000E+000
2	141.41719120	2.022749E-012	1.561275E-011	1	0.000000E+000
2	141.41739823	1.561275E-011	2.022749E-012	0	0.000000E+000
2	141.41782408	2.022749E-012	1.561275E-011	1	0.000000E+000
2	141.41793462	1.561275E-011	2.022749E-012	0	0.000000E+000
2	141.41961339	2.022749E-012	1.561275E-011	1	0.000000E+000
2	141.41984237	1.561275E-011	2.022749E-012	0	0.000000E+000
2	141.42182652	2.022749E-012	1.561275E-011	1	0.000000E+000
2	141.42205784	1.561275E-011	2.022749E-012	0	0.000000E+000
2	141.42496855	2.022749E-012	1.561275E-011	1	0.000000E+000
2	141.42530291	1.561275E-011	2.022749E-012	0	0.000000E+000
2	141.42742383	2.022749E-012	1.561275E-011	1	0.000000E+000
2	141.42749243	1.561275E-011	2.022749E-012	0	0.000000E+000
2	141.42787966	2.022749E-012	1.561275E-011	1	0.000000E+000
2	141.42822666	1.561275E-011	2.022749E-012	0	0.000000E+000
2	141.45533350	2.022749E-012	1.561275E-011	1	0.000000E+000
2	141.45556136	1.561275E-011	2.022749E-012	0	0.000000E+000
2	141.45598669	2.022749E-012	1.561275E-011	1	0.000000E+000
2	141.45601053	1.561275E-011	2.022749E-012	0	0.000000E+000
2	141.45710876	2.022749E-012	1.561275E-011	1	0.000000E+000
2	141.45713850	1.561275E-011	2.022749E-012	0	0.000000E+000
2	141.45855387	2.022749E-012	1.561275E-011	1	0.000000E+000
2	141.45861194	1.561275E-011	2.022749E-012	0	0.000000E+000
2	141.45964110	2.022749E-012	1.561275E-011	1	0.000000E+000
2	141.45964789	1.561275E-011	2.022749E-012	0	0.000000E+000
2	141.46005022	2.022749E-012	1.561275E-011	1	0.000000E+000
2	141.46007678	1.561275E-011	2.022749E-012	0	0.000000E+000
2	141.46095391	2.022749E-012	1.561275E-011	1	0.000000E+000
2	141.46142915	1.561275E-011	2.022749E-012	0	0.000000E+000
2	141.46263867	2.022749E-012	1.561275E-011	1	0.000000E+000
2	141.46266662	1.561275E-011	2.022749E-012	0	0.000000E+000
2	141.46472911	2.022749E-012	1.561275E-011	1	0.000000E+000
2	141.46476814	1.561275E-011	2.022749E-012	0	0.000000E+000
2	141.46698722	2.022749E-012	1.561275E-011	1	0.000000E+000
2	141.46727495	1.561275E-011	2.022749E-012	0	0.000000E+000
2	141.46776655	2.022749E-012	1.561275E-011	1	0.000000E+000
2	141.46809576	1.561275E-011	2.022749E-012	0	0.000000E+000
2	141.46858140	2.022749E-012	1.561275E-011	1	0.000000E+000
2	141.46895042	1.561275E-011	2.022749E-012	0	0.000000E+000
2	142.89119229	2.401073E-012	1.599107E-011	1	0.000000E+000
2	142.89162254	1.599107E-011	2.401073E-012	0	0.000000E+000
2	142.89171562	2.401073E-012	1.599107E-011	1	0.000000E+000
2	142.89214206	1.599107E-011	2.401073E-012	0	0.000000E+000
2	142.89280241	2.401073E-012	1.599107E-011	1	0.000000E+000
2	142.89294471	1.599107E-011	2.401073E-012	0	0.000000E+000
2	142.89735861	2.401073E-012	1.599107E-011	1	0.000000E+000
2	142.89841735	1.599107E-011	2.401073E-012	0	0.000000E+000
2	142.89889055	2.401073E-012	1.599107E-011	1	0.000000E+000
2	142.89957523	1.599107E-011	2.401073E-012	0	0.000000E+000
2	142.89962669	2.401073E-012	1.599107E-011	1	0.000000E+000
2	142.89978701	1.599107E-011	2.401073E-012	0	0.000000E+000
2	142.90139814	2.401073E-012	1.599107E-011	1	0.000000E+000
2	142.90174922	1.599107E-011	2.401073E-012	0	0.000000E+000
2	142.90183214	2.401073E-012	1.599107E-011	1	0.000000E+000
2	142.90198282	1.599107E-011	2.401073E-012	0	0.000000E+000
2	142.90241274	2.401073E-012	1.599107E-011	1	0.000000E+000
2	142.90276603	1.599107E-011	2.401073E-012	0	0.000000E+000
2	142.90278112	2.401073E-012	1.599107E-011	1	0.000000E+000
2	142.90299236	1.599107E-011	2.401073E-012	0	0.000000E+000
2	142.90485746	2.401073E-012	1.599107E-011	1	0.000000E+000
2	142.90543909	1.599107E-011	2.401073E-012	0	0.000000E+000
2	142.90698936	2.401073E-012	1.599107E-011	1	0.000000E+000
2	142.90728361	1.599107E-011	2.401073E-012	0	0.000000E+000
2	142.91142750	2.401073E-012	1.599107E-011	1	0.000000E+000
2	142.91156324	1.599107E-011	2.401073E-012	0	0.000000E+000
2	142.91185219	2.401073E-012	1.599107E-011	1	0.000000E+000
2	142.91204946	1.599107E-011	2.401073E-012	0	0.000000E+000
2	142.91363966	2.401073E-012	1.599107E-011	1	0.000000E+000
2	142.91381560	1.599107E-011	2.401073E-012	0	0.000000E+000
2	142.91676241	2.401073E-012	1.599107E-011	1	0.000000E+000
2	142.91679703	1.599107E-011	2.401073E-012	0	0.000000E+000
2	143.03072390	2.443545E-012	1.603355E-011	1	0.000000E+000
2	143.03093328	1.603355E-011	2.443545E-012	0	0.000000E+000
2	143.03853362	2.443545E-012	1.603355E-011	1	0.000000E+000
2	143.03856168	1.603355E-011	2.443545E-012	0	0.000000E+000
2	143.03909538	2.443545E-012	1.603355E-011	1	0.000000E+000
2	143.03970217	1.603355E-011	2.443545E-012	0	0.000000E+000
2	143.04145378	2.443545E-012	1.603355E-011	1	0.000000E+000
2	143.04220947	1.603355E-011	2.443545E-012	0	0.000000E+000
2	143.04246344	2.443545E-012	1.603355E-011	1	0.000000E+000
2	143.04253670	1.603355E-011	2.443545E-012	0	0.000000E+000
2	143.04253906	2.443545E-012	1.603355E-011	1	0.000000E+000
2	143.04290580	1.603355E-011	2.443545E-012	0	0.000000E+000
2	143.04309663	2.443545E-012	1.603355E-011	1	0.000000E+000
2	143.04317324	1.603355E-011	2.443545E-012	0	0.000000E+000
2	143.04383892	2.443545E-012	1.603355E-011	1	0.000000E+000
2	143.04391433	1.603355E-011	2.443545E-012	0	0.000000E+000
2	143.04423547	2.443545E-012	1.603355E-011	1	0.000000E+000
2	143.04544129	1.603355E-011	2.443545E-012	0	0.000000E+000
2	143.04972641	2.443545E-012	1.603355E-011	1	0.000000E+000
2	143.05014192	1.603355E-011	2.443545E-012	0	0.000000E+000
2	143.05069297	2.443545E-012	1.603355E-011	1	0.000000E+000
2	143.05117122	1.603355E-011	2.443545E-012	0	0.000000E+000
2	143.05147410	2.443545E-012	1.603355E-011	1	0.000000E+000
2	143.05168337	1.603355E-011	2.443545E-012	0	0.000000E+000
2	143.05680916	2.443545E-012	1.603355E-011	1	0.000000E+000
2	143.05681628	1.603355E-011	2.443545E-012	0	0.000000E+000
2	143.05712388	2.443545E-012	1.603355E-011	1	0.000000E+000
2	143.05731932	1.603355E-011	2.443545E-012	0	0.000000E+000
2	143.05762182	2.443545E-012	1.603355E-011	1	0.000000E+000
2	143.05771536	1.603355E-011	2.443545E-012	0	0.000000E+000
2	143.05800204	2.443545E-012	1.603355E-011	1	0.000000E+000
2	143.05829372	1.603355E-011	2.443545E-012	0	0.000000E+000
2	143.05845462	2.443545E-012	1.603355E-011	1	0.000000E+000
2	143.05892386	1.603355E-011	2.443545E-012	0	0.000000E+000
2	143.05979339	2.443545E-012	1.603355E-011	1	0.000000E+000
2	143.05993197	1.603355E-011	2.443545E-012	0	0.000000E+000
2	143.06034259	2.443545E-012	1.603355E-011	1	0.000000E+000
2	143.06054386	1.603355E-011	2.443545E-012	0	0.000000E+000
2	143.06217732	2.443545E-012	1.603355E-011	1	0.000000E+000
2	143.06220762	1.603355E-011	2.443545E-012	0	0.000000E+000
2	143.06380995	2.443545E-012	1.603355E-011	1	0.000000E+000
2	143.06438610	1.603355E-011	2.443545E-012	0	0.000000E+000
2	143.06458924	2.443545E-012	1.603355E-011	1	0.000000E+000
2	143.06482531	1.603355E-011	2.443545E-012	0	0.000000E+000
2	143.06516606	2.443545E-012	1.603355E-011	1	0.000000E+000
2	143.06526984	1.603355E-011	2.443545E-012	0	0.000000E+000
2	143.06696257	2.443545E-012	1.603355E-011	1	0.000000E+000
2	143.06717805	1.603355E-011	2.443545E-012	0	0.000000E+000
2	143.06787897	2.443545E-012	1.603355E-011	1	0.000000E+000
2	143.06814519	1.603355E-011	2.443545E-012	0	0.000000E+000
2	145.32500509	2.279396E-012	1.586940E-011	1	0.000000E+000
2	145.32511036	1.586940E-011	2.279396E-012	0	0.000000E+000
2	145.32515754	2.279396E-012	1.586940E-011	1	0.000000E+000
2	145.32558558	1.586940E-011	2.279396E-012	0	0.000000E+000
2	145.32597133	2.279396E-012	1.586940E-011	1	0.000000E+000
2	145.32604681	1.586940E-011	2.279396E-012	0	0.000000E+000
2	145.33083567	2.279396E-012	1.586940E-011	1	0.000000E+000
2	145.33108341	1.586940E-011	2.279396E-012	0	0.000000E+000
2	145.33109288	2.279396E-012	1.586940E-011	1	0.000000E+000
2	145.33115545	1.586940E-011	2.279396E-012	0	0.000000E+000
2	145.33236536	2.279396E-012	1.586940E-011	1	0.000000E+000
2	145.33267584	1.586940E-011	2.279396E-012	0	0.000000E+000
2	145.33270173	2.279396E-012	1.586940E-011	1	0.000000E+000
2	145.33295248	1.586940E-011	2.279396E-012	0	0.000000E+000
2	145.33437840	2.279396E-012	1.586940E-011	1	0.000000E+000
2	145.33457042	1.586940E-011	2.279396E-012	0	0.000000E+000
2	145.33481821	2.279396E-012	1.586940E-011	1	0.000000E+000
2	145.33487060	1.586940E-011	2.279396E-012	0	0.000000E+000
2	145.33631718	2.279396E-012	1.586940E-011	1	0.000000E+000
2	145.33657470	1.586940E-011	2.279396E-012	0	0.000000E+000
2	145.33926570	2.279396E-012	1.586940E-011	1	0.000000E+000
[truncated: 11,742 more chars]
