# Supplementary material for: Ancestral acetylcholine receptor β-subunit forms homopentamers that prime before opening spontaneously
Source: eLife. 2022 Jul 4;11:e76504. doi: 10.7554/eLife.76504 (PMC9365395; doi:10.7554/eLife.76504)
Supplement: Figure 4—figure supplement 2—source data 1. — Detected single-channel event durations for 2-[(2,6-dimethylphenyl)amino]-N,N,N-trimethyl-2-oxoethaniminium chloride (QX-222) block of the human adult muscle-type acetylcholine receptor. Recordings were in the presence of either 10 µM or 30 µM acetylcholine, and increasing concentrations of QX-222 (QX222; 10 µM, 30 µM, 60 µM, and 100 µM). Compressed file includes 30 TAC 4.3.3 event files (*.evt format) of the single-channel detections for three recordings for each condition (fileA, fileB, and fileC in each case) included in the kinetic analysis, as well as the associated R scripts (*.txt format) for defining and sorting bursts. [file elife-76504-fig4-figsupp2-data1.zip › F4S1-SD2/Source Data - Figure 4-figure supplement 2/Figure 4-figure supplement 2_WTMuscle10uMACh_60uMQX222_fileA.evt]

5
File
Acquire	C:\Users\daCostaLab\Desktop\WT-QX222 Dose Response\10A60Q\a1-20-07-13-WTMuscle-BRBS-PA10Q60OOPS-120mV-7.acquire	0	
Sweeps
1	428.042818	0.000000	0.232853	0.0000000E+000	0.0000000E+000	
Segments
1	377	0.000000	0.232853	2.501683	2.625864	4.020153	4.133375	4.730138	4.854910	4.883327	5.037417	5.052361	5.175074	5.709984	5.902689	6.863335	6.963603	7.024946	7.170993	7.304821	7.405706	8.344563	8.592394	9.471908	9.646738	11.899967	12.065576	12.130249	12.182870	14.736223	14.854336	18.211164	18.563690	23.595123	23.800279	23.951924	24.168644	24.371220	24.493299	24.547787	24.648219	24.713161	24.764231	24.798341	24.902200	29.574745	29.675189	29.826421	29.927027	30.156409	30.333914	30.367969	30.506701	30.545865	30.634547	32.107590	32.208003	32.249801	32.929053	32.970697	33.194329	33.232841	33.326127	33.580934	33.681485	33.694325	33.867266	34.595167	34.695586	35.188367	35.288990	35.569447	35.703962	36.274493	36.480843	36.562497	36.747400	36.775887	36.876063	37.870820	37.971586	38.027135	38.135108	39.549604	39.655115	40.213817	40.359262	40.515432	40.662404	40.815971	40.942680	40.966089	41.075055	41.101799	41.264319	41.293769	41.352801	41.633992	41.790056	48.522344	48.623259	53.418012	53.518524	53.590605	53.691087	55.737088	55.837673	60.502219	60.616889	60.830705	60.931482	61.140097	61.455936	61.582518	61.757628	61.806537	61.864368	64.035185	64.147856	67.535325	67.635747	67.639241	67.852831	74.695254	74.801824	79.382482	79.585430	84.473577	84.724058	85.271054	85.385847	86.122533	86.485079	86.688460	86.827389	86.841289	86.928733	87.375298	87.475860	87.803881	88.026783	88.086473	88.265357	88.863964	88.964072	93.506515	93.685901	94.954209	95.054797	95.816174	95.937365	97.272845	97.393219	97.952282	98.211419	98.244553	98.334654	98.520811	98.804068	98.879348	98.992808	99.326918	99.441654	100.520919	100.621190	100.796173	100.896540	102.579333	102.679432	102.946926	103.093710	104.303723	104.417352	105.350645	105.450939	105.453513	105.540842	105.635994	105.843005	108.504133	108.605020	109.314505	109.414938	110.130798	110.342923	110.368713	110.472297	110.535631	110.636019	112.336000	112.463298	112.465865	112.526493	112.771852	112.872630	113.268664	113.369427	120.966849	121.067589	121.223153	121.323197	121.578366	121.833046	121.837513	121.909297	122.568629	122.669157	128.809661	128.904907	128.915401	129.035237	131.928358	132.088493	141.073499	141.194493	141.462761	141.563272	143.040500	143.141401	143.151950	143.266495	143.267785	143.331361	143.410218	143.510439	143.529929	143.658083	143.673877	143.864948	144.910191	145.016221	148.989661	149.090079	151.325411	151.630415	151.656393	151.741862	152.169562	152.429065	152.466390	152.589551	153.248670	153.349168	153.378746	153.478949	153.504217	153.604713	154.708624	154.825179	155.149913	155.309605	155.777337	155.894967	155.961435	156.098395	156.276082	156.376114	159.215807	159.316138	159.324105	159.413428	159.551767	159.651846	160.525792	160.626037	162.068930	162.235132	162.273225	162.345257	162.404297	162.464634	162.472644	162.573096	162.600905	162.736402	163.863150	163.963628	166.447261	166.547650	167.571449	167.763122	168.029086	168.218915	168.297453	168.397789	168.536339	168.721707	168.841512	168.942068	170.462663	170.565073	170.675014	170.775099	170.792905	170.884600	177.821759	177.922048	178.510287	178.696567	178.778509	178.878910	182.059906	182.160492	182.321117	182.421300	185.914886	186.015283	200.083253	200.207848	200.218569	200.444260	201.076979	201.177404	201.201609	201.284567	201.332681	201.422446	201.761191	201.929202	202.180488	202.281056	202.333859	202.435577	202.555733	202.700875	202.794701	202.918967	202.971081	203.080159	203.671132	203.771141	204.880841	205.062211	206.479178	206.580051	207.317157	207.417536	207.459404	207.559901	207.630542	207.730939	207.755209	207.860242	210.131314	210.261268	210.416118	210.516818	214.332750	214.507257	214.570953	214.848829	214.898633	214.961292	220.765112	220.867685	220.927945	220.978801	220.993481	221.102839	222.601429	222.758649	223.262454	223.394010	225.281041	225.381496	225.389268	225.514397	226.398470	226.499009	226.642347	226.818555	227.924211	228.024887	228.071369	228.133882	228.994700	229.203185	233.098328	233.288222	233.941393	234.123490	235.106411	235.286286	237.487559	237.588105	238.557061	238.657528	239.751709	239.852042	239.867849	239.954174	245.493504	245.801845	246.554652	246.729109	246.798035	246.898631	248.750243	248.850698	248.859518	248.960804	249.299864	249.644035	251.504109	251.743856	251.795401	252.017571	252.266726	252.425940	253.674726	253.775380	253.935680	254.075395	254.201544	254.301945	254.490908	254.591698	254.724340	254.824813	254.875593	254.935773	254.941129	255.109209	255.137737	255.270102	255.334345	255.392227	255.399881	255.480680	255.655864	255.806879	255.858633	255.942302	257.400258	257.500858	257.732139	257.832718	257.912417	258.012835	259.312519	259.412931	259.601501	259.793542	260.521011	260.728087	261.180745	261.429026	261.575291	261.731077	261.908592	262.175143	262.215625	262.298677	262.574255	262.674836	262.680440	262.865398	264.037294	264.207642	264.325190	264.425912	264.692690	264.793251	266.928404	267.087376	267.159528	267.269291	269.394727	269.597678	271.407804	271.508194	271.678087	271.778446	271.783881	271.857616	272.830791	272.930871	273.353413	273.521789	273.895529	274.059477	276.059057	276.199004	276.618732	276.719018	276.979522	277.081035	277.299806	277.403341	277.549543	277.650046	277.682121	277.868022	278.913947	279.126720	283.768835	283.886559	283.908041	284.045223	284.127704	284.261992	285.597380	285.731062	286.056956	286.190002	286.202011	286.302296	286.394430	286.622849	286.660553	286.773860	286.871643	286.972369	287.167007	287.308862	287.369529	287.470015	287.636300	287.772564	287.873252	287.973652	289.407763	289.516798	289.544137	289.872981	290.882305	290.982533	293.089499	293.189801	293.214153	293.324952	293.345225	293.452469	293.943773	294.077926	294.131657	294.318207	294.561985	294.707259	294.721481	294.783901	294.787017	294.937425	298.999632	299.104617	299.214915	299.332466	299.374537	299.467458	299.509036	299.645236	299.743658	299.850167	303.006043	303.106909	303.237304	303.375141	303.792331	303.951540	304.017924	304.153571	305.653584	305.753733	305.797065	305.873112	306.070022	306.247694	306.485446	306.585974	306.649033	306.722042	306.903282	307.016872	308.478317	308.578835	325.675887	325.785437	326.731993	326.967152	327.593104	327.833711	328.883139	329.035265	329.693568	329.928693	333.795457	333.953218	338.163569	338.333780	342.795989	342.930873	343.033472	343.133939	343.152585	343.387044	350.036063	350.196711	350.766747	350.867852	351.033084	351.133554	351.227987	351.328984	352.411600	352.512009	352.524233	352.631825	353.147614	353.248111	355.422488	355.564679	355.604425	355.666576	357.239878	357.683548	357.808254	357.908921	357.963721	358.035725	358.327482	358.492277	358.553545	358.715717	359.330548	359.430957	359.471049	359.568481	363.140712	363.241467	363.487479	363.587852	363.599817	363.679201	369.418009	369.682234	375.675427	375.776428	375.789513	375.961105	375.986121	376.083033	376.543315	376.643724	376.805320	376.905641	378.171172	378.297346	378.383397	378.483664	378.542025	378.635265	379.145550	379.311062	379.328457	379.441465	379.459529	379.535123	382.814952	383.055939	385.521907	385.644274	388.498591	388.598843	388.634569	388.693730	388.749609	388.849730	390.383063	390.485181	390.611072	390.746364	391.132694	391.237308	391.306896	391.408409	391.536446	391.659511	391.736517	391.836965	391.847746	391.948272	392.191303	392.291891	393.785971	394.201494	394.205129	394.267096	394.815234	394.974840	395.035687	395.136129	402.001869	402.188237	402.522496	402.644242	404.933017	405.088063	408.290139	408.390482	408.510901	408.635726	408.714885	408.815378	409.616238	409.897677	410.007167	410.122176	410.130377	410.228751	410.360671	410.468647	410.830198	411.033966	412.242310	412.345027	416.153541	416.253993	419.329027	419.462452	419.815593	419.951326	420.742933	420.843237	421.500139	421.651012	421.664713	421.764821	421.795785	421.889111	422.315955	422.416609	422.515534	422.639560	422.667788	422.768293	423.018189	423.232373	423.237577	423.375124	423.523301	423.623744	423.883722	423.984274	425.019303	425.119365	425.432946	425.758483	426.388199	426.495601	426.569493	426.669978	426.764118	426.961132	427.941926	428.042818	
Events
1	2.52755259	2.334892E-012	1.474489E-011	1	0.000000E+000
1	2.52759141	1.474489E-011	2.334892E-012	0	0.000000E+000
1	2.52871636	2.334892E-012	1.474489E-011	1	0.000000E+000
1	2.52881756	1.474489E-011	2.334892E-012	0	0.000000E+000
1	2.52989250	2.334892E-012	1.474489E-011	1	0.000000E+000
1	2.53024467	1.474489E-011	2.334892E-012	0	0.000000E+000
1	2.53329410	2.334892E-012	1.474489E-011	1	0.000000E+000
1	2.53363918	1.474489E-011	2.334892E-012	0	0.000000E+000
1	2.53404403	2.334892E-012	1.474489E-011	1	0.000000E+000
1	2.53427743	1.474489E-011	2.334892E-012	0	0.000000E+000
1	2.53428602	2.334892E-012	1.474489E-011	1	0.000000E+000
1	2.53435543	1.474489E-011	2.334892E-012	0	0.000000E+000
1	2.53677523	2.334892E-012	1.474489E-011	1	0.000000E+000
1	2.53702052	1.474489E-011	2.334892E-012	0	0.000000E+000
1	2.53843559	2.334892E-012	1.474489E-011	1	0.000000E+000
1	2.53862352	1.474489E-011	2.334892E-012	0	0.000000E+000
1	2.53881050	2.334892E-012	1.474489E-011	1	0.000000E+000
1	2.53920419	1.474489E-011	2.334892E-012	0	0.000000E+000
1	2.54181083	2.334892E-012	1.474489E-011	1	0.000000E+000
1	2.54195214	1.474489E-011	2.334892E-012	0	0.000000E+000
1	2.54477939	2.334892E-012	1.474489E-011	1	0.000000E+000
1	2.54521427	1.474489E-011	2.334892E-012	0	0.000000E+000
1	2.54638190	2.334892E-012	1.474489E-011	1	0.000000E+000
1	2.54649691	1.474489E-011	2.334892E-012	0	0.000000E+000
1	2.54840338	2.334892E-012	1.474489E-011	1	0.000000E+000
1	2.54870394	1.474489E-011	2.334892E-012	0	0.000000E+000
1	2.55156514	2.334892E-012	1.474489E-011	1	0.000000E+000
1	2.55246853	1.474489E-011	2.334892E-012	0	0.000000E+000
1	2.55592378	2.334892E-012	1.474489E-011	1	0.000000E+000
1	2.55595223	1.474489E-011	2.334892E-012	0	0.000000E+000
1	2.55711039	2.334892E-012	1.474489E-011	1	0.000000E+000
1	2.55742865	1.474489E-011	2.334892E-012	0	0.000000E+000
1	2.56028422	2.334892E-012	1.474489E-011	1	0.000000E+000
1	2.56053907	1.474489E-011	2.334892E-012	0	0.000000E+000
1	2.56236924	2.334892E-012	1.474489E-011	1	0.000000E+000
1	2.56274707	1.474489E-011	2.334892E-012	0	0.000000E+000
1	2.56317018	2.334892E-012	1.474489E-011	1	0.000000E+000
1	2.56332428	1.474489E-011	2.334892E-012	0	0.000000E+000
1	2.56414757	2.334892E-012	1.474489E-011	1	0.000000E+000
1	2.56417087	1.474489E-011	2.334892E-012	0	0.000000E+000
1	2.56738707	2.334892E-012	1.474489E-011	1	0.000000E+000
1	2.56758451	1.474489E-011	2.334892E-012	0	0.000000E+000
1	2.57424467	2.334892E-012	1.474489E-011	1	0.000000E+000
1	2.57428502	1.474489E-011	2.334892E-012	0	0.000000E+000
1	2.57429549	2.334892E-012	1.474489E-011	1	0.000000E+000
1	2.57453252	1.474489E-011	2.334892E-012	0	0.000000E+000
1	2.57495744	2.334892E-012	1.474489E-011	1	0.000000E+000
1	2.57533434	1.474489E-011	2.334892E-012	0	0.000000E+000
1	2.57537758	2.334892E-012	1.474489E-011	1	0.000000E+000
1	2.57564275	1.474489E-011	2.334892E-012	0	0.000000E+000
1	2.57582945	2.334892E-012	1.474489E-011	1	0.000000E+000
1	2.57618574	1.474489E-011	2.334892E-012	0	0.000000E+000
1	2.57897050	2.334892E-012	1.474489E-011	1	0.000000E+000
1	2.57910406	1.474489E-011	2.334892E-012	0	0.000000E+000
1	2.58493074	2.334892E-012	1.474489E-011	1	0.000000E+000
1	2.58522109	1.474489E-011	2.334892E-012	0	0.000000E+000
1	2.58529544	2.334892E-012	1.474489E-011	1	0.000000E+000
1	2.58542115	1.474489E-011	2.334892E-012	0	0.000000E+000
1	2.58832675	2.334892E-012	1.474489E-011	1	0.000000E+000
1	2.58851842	1.474489E-011	2.334892E-012	0	0.000000E+000
1	2.58892518	2.334892E-012	1.474489E-011	1	0.000000E+000
1	2.58939830	1.474489E-011	2.334892E-012	0	0.000000E+000
1	2.59002275	2.334892E-012	1.474489E-011	1	0.000000E+000
1	2.59032564	1.474489E-011	2.334892E-012	0	0.000000E+000
1	2.59153882	2.334892E-012	1.474489E-011	1	0.000000E+000
1	2.59155671	1.474489E-011	2.334892E-012	0	0.000000E+000
1	2.59187887	2.334892E-012	1.474489E-011	1	0.000000E+000
1	2.59204920	1.474489E-011	2.334892E-012	0	0.000000E+000
1	2.59327249	2.334892E-012	1.474489E-011	1	0.000000E+000
1	2.59358441	1.474489E-011	2.334892E-012	0	0.000000E+000
1	2.59455267	2.334892E-012	1.474489E-011	1	0.000000E+000
1	2.59472554	1.474489E-011	2.334892E-012	0	0.000000E+000
1	2.59944206	2.334892E-012	1.474489E-011	1	0.000000E+000
1	2.59987762	1.474489E-011	2.334892E-012	0	0.000000E+000
1	2.60875290	2.334892E-012	1.474489E-011	1	0.000000E+000
1	2.60886693	1.474489E-011	2.334892E-012	0	0.000000E+000
1	2.61061178	2.334892E-012	1.474489E-011	1	0.000000E+000
1	2.61073704	1.474489E-011	2.334892E-012	0	0.000000E+000
1	2.61368788	2.334892E-012	1.474489E-011	1	0.000000E+000
1	2.61389111	1.474489E-011	2.334892E-012	0	0.000000E+000
1	2.61417398	2.334892E-012	1.474489E-011	1	0.000000E+000
1	2.61426554	1.474489E-011	2.334892E-012	0	0.000000E+000
1	2.61818269	2.334892E-012	1.474489E-011	1	0.000000E+000
1	2.61830270	1.474489E-011	2.334892E-012	0	0.000000E+000
1	2.61940448	2.334892E-012	1.474489E-011	1	0.000000E+000
1	2.61943889	1.474489E-011	2.334892E-012	0	0.000000E+000
1	2.62359481	2.334892E-012	1.474489E-011	1	0.000000E+000
1	2.62373504	1.474489E-011	2.334892E-012	0	0.000000E+000
1	4.02486049	2.411838E-012	1.482184E-011	1	0.000000E+000
1	4.02522104	1.482184E-011	2.411838E-012	0	0.000000E+000
1	4.02670654	2.411838E-012	1.482184E-011	1	0.000000E+000
1	4.02676081	1.482184E-011	2.411838E-012	0	0.000000E+000
1	4.03143733	2.411838E-012	1.482184E-011	1	0.000000E+000
1	4.03156073	1.482184E-011	2.411838E-012	0	0.000000E+000
1	4.03517483	2.411838E-012	1.482184E-011	1	0.000000E+000
1	4.03530505	1.482184E-011	2.411838E-012	0	0.000000E+000
1	4.03572957	2.411838E-012	1.482184E-011	1	0.000000E+000
1	4.03574855	1.482184E-011	2.411838E-012	0	0.000000E+000
1	4.03660119	2.411838E-012	1.482184E-011	1	0.000000E+000
1	4.03664772	1.482184E-011	2.411838E-012	0	0.000000E+000
1	4.04033034	2.411838E-012	1.482184E-011	1	0.000000E+000
1	4.04035416	1.482184E-011	2.411838E-012	0	0.000000E+000
1	4.04289882	2.411838E-012	1.482184E-011	1	0.000000E+000
1	4.04293163	1.482184E-011	2.411838E-012	0	0.000000E+000
1	4.04382249	2.411838E-012	1.482184E-011	1	0.000000E+000
1	4.04394922	1.482184E-011	2.411838E-012	0	0.000000E+000
1	4.04494128	2.411838E-012	1.482184E-011	1	0.000000E+000
1	4.04498821	1.482184E-011	2.411838E-012	0	0.000000E+000
1	4.05064343	2.411838E-012	1.482184E-011	1	0.000000E+000
1	4.05090293	1.482184E-011	2.411838E-012	0	0.000000E+000
1	4.05648597	2.411838E-012	1.482184E-011	1	0.000000E+000
1	4.05654715	1.482184E-011	2.411838E-012	0	0.000000E+000
1	4.05764040	2.411838E-012	1.482184E-011	1	0.000000E+000
1	4.05767826	1.482184E-011	2.411838E-012	0	0.000000E+000
1	4.05895731	2.411838E-012	1.482184E-011	1	0.000000E+000
1	4.05902368	1.482184E-011	2.411838E-012	0	0.000000E+000
1	4.05905486	2.411838E-012	1.482184E-011	1	0.000000E+000
1	4.05939343	1.482184E-011	2.411838E-012	0	0.000000E+000
1	4.05992236	2.411838E-012	1.482184E-011	1	0.000000E+000
1	4.06015738	1.482184E-011	2.411838E-012	0	0.000000E+000
1	4.06140643	2.411838E-012	1.482184E-011	1	0.000000E+000
1	4.06156322	1.482184E-011	2.411838E-012	0	0.000000E+000
1	4.06175113	2.411838E-012	1.482184E-011	1	0.000000E+000
1	4.06177845	1.482184E-011	2.411838E-012	0	0.000000E+000
1	4.06461358	2.411838E-012	1.482184E-011	1	0.000000E+000
1	4.06469592	1.482184E-011	2.411838E-012	0	0.000000E+000
1	4.06570149	2.411838E-012	1.482184E-011	1	0.000000E+000
1	4.06589769	1.482184E-011	2.411838E-012	0	0.000000E+000
1	4.06657354	2.411838E-012	1.482184E-011	1	0.000000E+000
1	4.06692303	1.482184E-011	2.411838E-012	0	0.000000E+000
1	4.06844562	2.411838E-012	1.482184E-011	1	0.000000E+000
1	4.06846111	1.482184E-011	2.411838E-012	0	0.000000E+000
1	4.06998942	2.411838E-012	1.482184E-011	1	0.000000E+000
1	4.07072030	1.482184E-011	2.411838E-012	0	0.000000E+000
1	4.07155061	2.411838E-012	1.482184E-011	1	0.000000E+000
1	4.07165039	1.482184E-011	2.411838E-012	0	0.000000E+000
1	4.07896032	2.411838E-012	1.482184E-011	1	0.000000E+000
1	4.07925187	1.482184E-011	2.411838E-012	0	0.000000E+000
1	4.08164257	2.411838E-012	1.482184E-011	1	0.000000E+000
1	4.08180012	1.482184E-011	2.411838E-012	0	0.000000E+000
1	4.08264260	2.411838E-012	1.482184E-011	1	0.000000E+000
1	4.08355466	1.482184E-011	2.411838E-012	0	0.000000E+000
1	4.08537861	2.411838E-012	1.482184E-011	1	0.000000E+000
1	4.08549839	1.482184E-011	2.411838E-012	0	0.000000E+000
1	4.08836019	2.411838E-012	1.482184E-011	1	0.000000E+000
1	4.08839678	1.482184E-011	2.411838E-012	0	0.000000E+000
1	4.09002983	2.411838E-012	1.482184E-011	1	0.000000E+000
1	4.09020522	1.482184E-011	2.411838E-012	0	0.000000E+000
1	4.09050968	2.411838E-012	1.482184E-011	1	0.000000E+000
1	4.09056231	1.482184E-011	2.411838E-012	0	0.000000E+000
1	4.10098548	2.411838E-012	1.482184E-011	1	0.000000E+000
1	4.10112148	1.482184E-011	2.411838E-012	0	0.000000E+000
1	4.10122688	2.411838E-012	1.482184E-011	1	0.000000E+000
1	4.10133350	1.482184E-011	2.411838E-012	0	0.000000E+000
1	4.10170583	2.411838E-012	1.482184E-011	1	0.000000E+000
1	4.10174212	1.482184E-011	2.411838E-012	0	0.000000E+000
1	4.10178162	2.411838E-012	1.482184E-011	1	0.000000E+000
1	4.10196480	1.482184E-011	2.411838E-012	0	0.000000E+000
1	7.03219813	2.234151E-012	1.464415E-011	1	0.000000E+000
1	7.03243286	1.464415E-011	2.234151E-012	0	0.000000E+000
1	7.03369979	2.234151E-012	1.464415E-011	1	0.000000E+000
1	7.03380790	1.464415E-011	2.234151E-012	0	0.000000E+000
1	7.03413041	2.234151E-012	1.464415E-011	1	0.000000E+000
1	7.03418310	1.464415E-011	2.234151E-012	0	0.000000E+000
1	7.05418601	2.234151E-012	1.464415E-011	1	0.000000E+000
1	7.05443334	1.464415E-011	2.234151E-012	0	0.000000E+000
1	7.06478209	2.234151E-012	1.464415E-011	1	0.000000E+000
1	7.06487262	1.464415E-011	2.234151E-012	0	0.000000E+000
1	7.06820884	2.234151E-012	1.464415E-011	1	0.000000E+000
1	7.06836497	1.464415E-011	2.234151E-012	0	0.000000E+000
1	7.06962549	2.234151E-012	1.464415E-011	1	0.000000E+000
1	7.06973572	1.464415E-011	2.234151E-012	0	0.000000E+000
1	7.07029443	2.234151E-012	1.464415E-011	1	0.000000E+000
1	7.07029668	1.464415E-011	2.234151E-012	0	0.000000E+000
1	7.07189625	2.234151E-012	1.464415E-011	1	0.000000E+000
1	7.07192822	1.464415E-011	2.234151E-012	0	0.000000E+000
1	7.07461852	2.234151E-012	1.464415E-011	1	0.000000E+000
1	7.07500812	1.464415E-011	2.234151E-012	0	0.000000E+000
1	7.07516527	2.234151E-012	1.464415E-011	1	0.000000E+000
1	7.07541497	1.464415E-011	2.234151E-012	0	0.000000E+000
1	7.08918059	2.234151E-012	1.464415E-011	1	0.000000E+000
1	7.08919580	1.464415E-011	2.234151E-012	0	0.000000E+000
1	7.08962666	2.234151E-012	1.464415E-011	1	0.000000E+000
1	7.08985736	1.464415E-011	2.234151E-012	0	0.000000E+000
1	7.09003912	2.234151E-012	1.464415E-011	1	0.000000E+000
1	7.09026974	1.464415E-011	2.234151E-012	0	0.000000E+000
1	7.09037558	2.234151E-012	1.464415E-011	1	0.000000E+000
1	7.09051934	1.464415E-011	2.234151E-012	0	0.000000E+000
1	7.09083026	2.234151E-012	1.464415E-011	1	0.000000E+000
1	7.09089701	1.464415E-011	2.234151E-012	0	0.000000E+000
1	7.09742728	2.234151E-012	1.464415E-011	1	0.000000E+000
1	7.09748797	1.464415E-011	2.234151E-012	0	0.000000E+000
1	7.09919275	2.234151E-012	1.464415E-011	1	0.000000E+000
1	7.09938069	1.464415E-011	2.234151E-012	0	0.000000E+000
1	7.11555641	2.234151E-012	1.464415E-011	1	0.000000E+000
1	7.11563152	1.464415E-011	2.234151E-012	0	0.000000E+000
1	7.11569092	2.234151E-012	1.464415E-011	1	0.000000E+000
1	7.11572484	1.464415E-011	2.234151E-012	0	0.000000E+000
1	7.11684676	2.234151E-012	1.464415E-011	1	0.000000E+000
1	7.11710529	1.464415E-011	2.234151E-012	0	0.000000E+000
1	7.12011329	2.234151E-012	1.464415E-011	1	0.000000E+000
1	7.12013239	1.464415E-011	2.234151E-012	0	0.000000E+000
1	7.12016300	2.234151E-012	1.464415E-011	1	0.000000E+000
1	7.12040230	1.464415E-011	2.234151E-012	0	0.000000E+000
1	7.12042881	2.234151E-012	1.464415E-011	1	0.000000E+000
1	7.12085968	1.464415E-011	2.234151E-012	0	0.000000E+000
1	7.12087895	2.234151E-012	1.464415E-011	1	0.000000E+000
1	7.12102397	1.464415E-011	2.234151E-012	0	0.000000E+000
1	7.12104186	2.234151E-012	1.464415E-011	1	0.000000E+000
1	7.12119767	1.464415E-011	2.234151E-012	0	0.000000E+000
1	7.12241308	2.234151E-012	1.464415E-011	1	0.000000E+000
1	7.12264869	1.464415E-011	2.234151E-012	0	0.000000E+000
1	7.12434140	2.234151E-012	1.464415E-011	1	0.000000E+000
1	7.12438471	1.464415E-011	2.234151E-012	0	0.000000E+000
1	7.12794756	2.234151E-012	1.464415E-011	1	0.000000E+000
1	7.12796692	1.464415E-011	2.234151E-012	0	0.000000E+000
1	7.12886456	2.234151E-012	1.464415E-011	1	0.000000E+000
1	7.12906446	1.464415E-011	2.234151E-012	0	0.000000E+000
1	7.12930027	2.234151E-012	1.464415E-011	1	0.000000E+000
1	7.12933368	1.464415E-011	2.234151E-012	0	0.000000E+000
1	7.13479797	2.234151E-012	1.464415E-011	1	0.000000E+000
1	7.13481570	1.464415E-011	2.234151E-012	0	0.000000E+000
1	7.13967657	2.234151E-012	1.464415E-011	1	0.000000E+000
1	7.13982047	1.464415E-011	2.234151E-012	0	0.000000E+000
1	7.15329169	2.234151E-012	1.464415E-011	1	0.000000E+000
1	7.15337463	1.464415E-011	2.234151E-012	0	0.000000E+000
1	7.15397500	2.234151E-012	1.464415E-011	1	0.000000E+000
1	7.15409656	1.464415E-011	2.234151E-012	0	0.000000E+000
1	11.91654577	2.495478E-012	1.490548E-011	1	0.000000E+000
1	11.91667507	1.490548E-011	2.495478E-012	0	0.000000E+000
1	11.91887602	2.495478E-012	1.490548E-011	1	0.000000E+000
1	11.91891238	1.490548E-011	2.495478E-012	0	0.000000E+000
1	11.91966094	2.495478E-012	1.490548E-011	1	0.000000E+000
1	11.91972161	1.490548E-011	2.495478E-012	0	0.000000E+000
1	11.92088555	2.495478E-012	1.490548E-011	1	0.000000E+000
1	11.92103737	1.490548E-011	2.495478E-012	0	0.000000E+000
1	11.92201610	2.495478E-012	1.490548E-011	1	0.000000E+000
1	11.92215079	1.490548E-011	2.495478E-012	0	0.000000E+000
1	11.92566698	2.495478E-012	1.490548E-011	1	0.000000E+000
1	11.92594828	1.490548E-011	2.495478E-012	0	0.000000E+000
1	11.92636850	2.495478E-012	1.490548E-011	1	0.000000E+000
1	11.92642697	1.490548E-011	2.495478E-012	0	0.000000E+000
1	11.92643009	2.495478E-012	1.490548E-011	1	0.000000E+000
1	11.92691228	1.490548E-011	2.495478E-012	0	0.000000E+000
1	11.92872766	2.495478E-012	1.490548E-011	1	0.000000E+000
1	11.92930326	1.490548E-011	2.495478E-012	0	0.000000E+000
1	11.93046357	2.495478E-012	1.490548E-011	1	0.000000E+000
1	11.93052346	1.490548E-011	2.495478E-012	0	0.000000E+000
1	11.93616246	2.495478E-012	1.490548E-011	1	0.000000E+000
1	11.93634519	1.490548E-011	2.495478E-012	0	0.000000E+000
1	11.93752827	2.495478E-012	1.490548E-011	1	0.000000E+000
1	11.93773479	1.490548E-011	2.495478E-012	0	0.000000E+000
1	11.93963469	2.495478E-012	1.490548E-011	1	0.000000E+000
1	11.93975929	1.490548E-011	2.495478E-012	0	0.000000E+000
1	11.94009701	2.495478E-012	1.490548E-011	1	0.000000E+000
1	11.94015152	1.490548E-011	2.495478E-012	0	0.000000E+000
1	11.94090508	2.495478E-012	1.490548E-011	1	0.000000E+000
1	11.94127410	1.490548E-011	2.495478E-012	0	0.000000E+000
1	11.94151200	2.495478E-012	1.490548E-011	1	0.000000E+000
1	11.94168235	1.490548E-011	2.495478E-012	0	0.000000E+000
1	11.94627287	2.495478E-012	1.490548E-011	1	0.000000E+000
1	11.94660961	1.490548E-011	2.495478E-012	0	0.000000E+000
1	11.94773402	2.495478E-012	1.490548E-011	1	0.000000E+000
1	11.94775564	1.490548E-011	2.495478E-012	0	0.000000E+000
1	11.94816456	2.495478E-012	1.490548E-011	1	0.000000E+000
1	11.94819885	1.490548E-011	2.495478E-012	0	0.000000E+000
1	11.94958697	2.495478E-012	1.490548E-011	1	0.000000E+000
1	11.94980946	1.490548E-011	2.495478E-012	0	0.000000E+000
1	11.95009005	2.495478E-012	1.490548E-011	1	0.000000E+000
1	11.95059324	1.490548E-011	2.495478E-012	0	0.000000E+000
1	11.95365040	2.495478E-012	1.490548E-011	1	0.000000E+000
1	11.95375512	1.490548E-011	2.495478E-012	0	0.000000E+000
1	11.95777951	2.495478E-012	1.490548E-011	1	0.000000E+000
1	11.95791701	1.490548E-011	2.495478E-012	0	0.000000E+000
1	11.95873842	2.495478E-012	1.490548E-011	1	0.000000E+000
1	11.95881391	1.490548E-011	2.495478E-012	0	0.000000E+000
1	11.95891395	2.495478E-012	1.490548E-011	1	0.000000E+000
1	11.95901582	1.490548E-011	2.495478E-012	0	0.000000E+000
1	11.95966969	2.495478E-012	1.490548E-011	1	0.000000E+000
1	11.95972912	1.490548E-011	2.495478E-012	0	0.000000E+000
1	12.00600001	2.495478E-012	1.490548E-011	1	0.000000E+000
1	12.00642007	1.490548E-011	2.495478E-012	0	0.000000E+000
1	12.01107797	2.495478E-012	1.490548E-011	1	0.000000E+000
1	12.01110793	1.490548E-011	2.495478E-012	0	0.000000E+000
1	12.01113213	2.495478E-012	1.490548E-011	1	0.000000E+000
1	12.01123036	1.490548E-011	2.495478E-012	0	0.000000E+000
1	12.01241987	2.495478E-012	1.490548E-011	1	0.000000E+000
1	12.01245792	1.490548E-011	2.495478E-012	0	0.000000E+000
1	12.01300896	2.495478E-012	1.490548E-011	1	0.000000E+000
1	12.01311808	1.490548E-011	2.495478E-012	0	0.000000E+000
1	12.01377480	2.495478E-012	1.490548E-011	1	0.000000E+000
1	12.01388913	1.490548E-011	2.495478E-012	0	0.000000E+000
1	12.01505388	2.495478E-012	1.490548E-011	1	0.000000E+000
1	12.01568225	1.490548E-011	2.495478E-012	0	0.000000E+000
1	12.01662633	2.495478E-012	1.490548E-011	1	0.000000E+000
1	12.01669603	1.490548E-011	2.495478E-012	0	0.000000E+000
1	12.01762675	2.495478E-012	1.490548E-011	1	0.000000E+000
1	12.01768854	1.490548E-011	2.495478E-012	0	0.000000E+000
1	12.02207040	2.495478E-012	1.490548E-011	1	0.000000E+000
1	12.02218319	1.490548E-011	2.495478E-012	0	0.000000E+000
1	12.02225374	2.495478E-012	1.490548E-011	1	0.000000E+000
1	12.02233892	1.490548E-011	2.495478E-012	0	0.000000E+000
1	12.02274304	2.495478E-012	1.490548E-011	1	0.000000E+000
1	12.02279935	1.490548E-011	2.495478E-012	0	0.000000E+000
1	12.02381672	2.495478E-012	1.490548E-011	1	0.000000E+000
1	12.02408186	1.490548E-011	2.495478E-012	0	0.000000E+000
1	12.02543230	2.495478E-012	1.490548E-011	1	0.000000E+000
1	12.02567937	1.490548E-011	2.495478E-012	0	0.000000E+000
1	12.02570328	2.495478E-012	1.490548E-011	1	0.000000E+000
1	12.02593100	1.490548E-011	2.495478E-012	0	0.000000E+000
1	12.02737777	2.495478E-012	1.490548E-011	1	0.000000E+000
1	12.02743546	1.490548E-011	2.495478E-012	0	0.000000E+000
1	12.03102462	2.495478E-012	1.490548E-011	1	0.000000E+000
1	12.03116403	1.490548E-011	2.495478E-012	0	0.000000E+000
1	12.03145173	2.495478E-012	1.490548E-011	1	0.000000E+000
1	12.03179408	1.490548E-011	2.495478E-012	0	0.000000E+000
1	12.03340790	2.495478E-012	1.490548E-011	1	0.000000E+000
1	12.03359685	1.490548E-011	2.495478E-012	0	0.000000E+000
1	12.03675746	2.495478E-012	1.490548E-011	1	0.000000E+000
1	12.03687904	1.490548E-011	2.495478E-012	0	0.000000E+000
1	12.03838569	2.495478E-012	1.490548E-011	1	0.000000E+000
1	12.03852208	1.490548E-011	2.495478E-012	0	0.000000E+000
1	12.03881584	2.495478E-012	1.490548E-011	1	0.000000E+000
1	12.03890014	1.490548E-011	2.495478E-012	0	0.000000E+000
1	12.04115303	2.495478E-012	1.490548E-011	1	0.000000E+000
1	12.04138402	1.490548E-011	2.495478E-012	0	0.000000E+000
1	12.04245342	2.495478E-012	1.490548E-011	1	0.000000E+000
1	12.04264700	1.490548E-011	2.495478E-012	0	0.000000E+000
1	12.04469693	2.495478E-012	1.490548E-011	1	0.000000E+000
1	12.04485200	1.490548E-011	2.495478E-012	0	0.000000E+000
1	12.04738788	2.495478E-012	1.490548E-011	1	0.000000E+000
1	12.04743471	1.490548E-011	2.495478E-012	0	0.000000E+000
1	12.04834072	2.495478E-012	1.490548E-011	1	0.000000E+000
1	12.04837544	1.490548E-011	2.495478E-012	0	0.000000E+000
1	12.04891709	2.495478E-012	1.490548E-011	1	0.000000E+000
1	12.04918790	1.490548E-011	2.495478E-012	0	0.000000E+000
1	12.05167409	2.495478E-012	1.490548E-011	1	0.000000E+000
1	12.05170711	1.490548E-011	2.495478E-012	0	0.000000E+000
1	12.05305395	2.495478E-012	1.490548E-011	1	0.000000E+000
1	12.05334987	1.490548E-011	2.495478E-012	0	0.000000E+000
1	12.05346816	2.495478E-012	1.490548E-011	1	0.000000E+000
1	12.05376109	1.490548E-011	2.495478E-012	0	0.000000E+000
1	12.05465491	2.495478E-012	1.490548E-011	1	0.000000E+000
1	12.05468919	1.490548E-011	2.495478E-012	0	0.000000E+000
1	12.05502921	2.495478E-012	1.490548E-011	1	0.000000E+000
1	12.05507022	1.490548E-011	2.495478E-012	0	0.000000E+000
1	12.05607835	2.495478E-012	1.490548E-011	1	0.000000E+000
1	12.05644977	1.490548E-011	2.495478E-012	0	0.000000E+000
1	12.05794892	2.495478E-012	1.490548E-011	1	0.000000E+000
1	12.05841187	1.490548E-011	2.495478E-012	0	0.000000E+000
1	12.06042944	2.495478E-012	1.490548E-011	1	0.000000E+000
1	12.06050484	1.490548E-011	2.495478E-012	0	0.000000E+000
1	12.06167841	2.495478E-012	1.490548E-011	1	0.000000E+000
1	12.06204500	1.490548E-011	2.495478E-012	0	0.000000E+000
1	12.06231622	2.495478E-012	1.490548E-011	1	0.000000E+000
1	12.06240218	1.490548E-011	2.495478E-012	0	0.000000E+000
1	12.06357357	2.495478E-012	1.490548E-011	1	0.000000E+000
1	12.06376847	1.490548E-011	2.495478E-012	0	0.000000E+000
1	14.75030965	2.333986E-012	1.474399E-011	1	0.000000E+000
1	14.75032015	1.474399E-011	2.333986E-012	0	0.000000E+000
1	14.75161952	2.333986E-012	1.474399E-011	1	0.000000E+000
1	14.75171384	1.474399E-011	2.333986E-012	0	0.000000E+000
1	14.75278582	2.333986E-012	1.474399E-011	1	0.000000E+000
1	14.75315896	1.474399E-011	2.333986E-012	0	0.000000E+000
1	14.75653667	2.333986E-012	1.474399E-011	1	0.000000E+000
1	14.75686463	1.474399E-011	2.333986E-012	0	0.000000E+000
1	14.75760492	2.333986E-012	1.474399E-011	1	0.000000E+000
1	14.75766565	1.474399E-011	2.333986E-012	0	0.000000E+000
1	14.75951574	2.333986E-012	1.474399E-011	1	0.000000E+000
1	14.75960641	1.474399E-011	2.333986E-012	0	0.000000E+000
1	14.76006720	2.333986E-012	1.474399E-011	1	0.000000E+000
1	14.76026551	1.474399E-011	2.333986E-012	0	0.000000E+000
1	14.76035212	2.333986E-012	1.474399E-011	1	0.000000E+000
1	14.76051352	1.474399E-011	2.333986E-012	0	0.000000E+000
1	14.76130542	2.333986E-012	1.474399E-011	1	0.000000E+000
1	14.76139415	1.474399E-011	2.333986E-012	0	0.000000E+000
1	14.76153520	2.333986E-012	1.474399E-011	1	0.000000E+000
1	14.76164412	1.474399E-011	2.333986E-012	0	0.000000E+000
1	14.76376120	2.333986E-012	1.474399E-011	1	0.000000E+000
1	14.76382242	1.474399E-011	2.333986E-012	0	0.000000E+000
1	14.76451891	2.333986E-012	1.474399E-011	1	0.000000E+000
1	14.76488718	1.474399E-011	2.333986E-012	0	0.000000E+000
1	14.76624691	2.333986E-012	1.474399E-011	1	0.000000E+000
1	14.76627102	1.474399E-011	2.333986E-012	0	0.000000E+000
1	14.76828174	2.333986E-012	1.474399E-011	1	0.000000E+000
1	14.76844751	1.474399E-011	2.333986E-012	0	0.000000E+000
1	14.77055725	2.333986E-012	1.474399E-011	1	0.000000E+000
1	14.77063924	1.474399E-011	2.333986E-012	0	0.000000E+000
1	14.77073431	2.333986E-012	1.474399E-011	1	0.000000E+000
1	14.77119315	1.474399E-011	2.333986E-012	0	0.000000E+000
1	14.77121123	2.333986E-012	1.474399E-011	1	0.000000E+000
1	14.77128943	1.474399E-011	2.333986E-012	0	0.000000E+000
1	14.77514453	2.333986E-012	1.474399E-011	1	0.000000E+000
1	14.77527928	1.474399E-011	2.333986E-012	0	0.000000E+000
1	14.78590514	2.333986E-012	1.474399E-011	1	0.000000E+000
1	14.78620627	1.474399E-011	2.333986E-012	0	0.000000E+000
1	14.78622161	2.333986E-012	1.474399E-011	1	0.000000E+000
1	14.78654056	1.474399E-011	2.333986E-012	0	0.000000E+000
1	14.78790625	2.333986E-012	1.474399E-011	1	0.000000E+000
1	14.78801747	1.474399E-011	2.333986E-012	0	0.000000E+000
1	14.78866631	2.333986E-012	1.474399E-011	1	0.000000E+000
1	14.78888334	1.474399E-011	2.333986E-012	0	0.000000E+000
1	14.78939985	2.333986E-012	1.474399E-011	1	0.000000E+000
1	14.78950281	1.474399E-011	2.333986E-012	0	0.000000E+000
1	14.78977039	2.333986E-012	1.474399E-011	1	0.000000E+000
1	14.78999761	1.474399E-011	2.333986E-012	0	0.000000E+000
1	14.79216785	2.333986E-012	1.474399E-011	1	0.000000E+000
1	14.79227646	1.474399E-011	2.333986E-012	0	0.000000E+000
1	14.79237039	2.333986E-012	1.474399E-011	1	0.000000E+000
1	14.79238671	1.474399E-011	2.333986E-012	0	0.000000E+000
1	14.79790257	2.333986E-012	1.474399E-011	1	0.000000E+000
1	14.79799116	1.474399E-011	2.333986E-012	0	0.000000E+000
1	14.79823568	2.333986E-012	1.474399E-011	1	0.000000E+000
1	14.79842464	1.474399E-011	2.333986E-012	0	0.000000E+000
1	14.79941140	2.333986E-012	1.474399E-011	1	0.000000E+000
1	14.79981292	1.474399E-011	2.333986E-012	0	0.000000E+000
1	14.80078846	2.333986E-012	1.474399E-011	1	0.000000E+000
1	14.80091042	1.474399E-011	2.333986E-012	0	0.000000E+000
1	14.80171699	2.333986E-012	1.474399E-011	1	0.000000E+000
1	14.80185624	1.474399E-011	2.333986E-012	0	0.000000E+000
1	14.80369188	2.333986E-012	1.474399E-011	1	0.000000E+000
1	14.80403596	1.474399E-011	2.333986E-012	0	0.000000E+000
1	14.80427120	2.333986E-012	1.474399E-011	1	0.000000E+000
1	14.80467804	1.474399E-011	2.333986E-012	0	0.000000E+000
1	14.80557659	2.333986E-012	1.474399E-011	1	0.000000E+000
1	14.80560410	1.474399E-011	2.333986E-012	0	0.000000E+000
1	14.80758080	2.333986E-012	1.474399E-011	1	0.000000E+000
1	14.80795458	1.474399E-011	2.333986E-012	0	0.000000E+000
1	14.80839580	2.333986E-012	1.474399E-011	1	0.000000E+000
1	14.80842411	1.474399E-011	2.333986E-012	0	0.000000E+000
1	14.81145338	2.333986E-012	1.474399E-011	1	0.000000E+000
1	14.81202629	1.474399E-011	2.333986E-012	0	0.000000E+000
1	14.81478577	2.333986E-012	1.474399E-011	1	0.000000E+000
1	14.81506733	1.474399E-011	2.333986E-012	0	0.000000E+000
1	14.81612185	2.333986E-012	1.474399E-011	1	0.000000E+000
1	14.81618996	1.474399E-011	2.333986E-012	0	0.000000E+000
1	14.81924381	2.333986E-012	1.474399E-011	1	0.000000E+000
1	14.81926894	1.474399E-011	2.333986E-012	0	0.000000E+000
1	14.82182302	2.333986E-012	1.474399E-011	1	0.000000E+000
1	14.82196343	1.474399E-011	2.333986E-012	0	0.000000E+000
1	14.82223043	2.333986E-012	1.474399E-011	1	0.000000E+000
1	14.82253706	1.474399E-011	2.333986E-012	0	0.000000E+000
1	14.82298517	2.333986E-012	1.474399E-011	1	0.000000E+000
1	14.82303630	1.474399E-011	2.333986E-012	0	0.000000E+000
1	14.82506714	2.333986E-012	1.474399E-011	1	0.000000E+000
1	14.82514385	1.474399E-011	2.333986E-012	0	0.000000E+000
1	14.82747892	2.333986E-012	1.474399E-011	1	0.000000E+000
1	14.82749256	1.474399E-011	2.333986E-012	0	0.000000E+000
1	14.82815877	2.333986E-012	1.474399E-011	1	0.000000E+000
1	14.82819768	1.474399E-011	2.333986E-012	0	0.000000E+000
1	14.83054237	2.333986E-012	1.474399E-011	1	0.000000E+000
1	14.83080920	1.474399E-011	2.333986E-012	0	0.000000E+000
1	14.83087687	2.333986E-012	1.474399E-011	1	0.000000E+000
1	14.83092377	1.474399E-011	2.333986E-012	0	0.000000E+000
1	14.83203412	2.333986E-012	1.474399E-011	1	0.000000E+000
1	14.83210901	1.474399E-011	2.333986E-012	0	0.000000E+000
1	14.83252030	2.333986E-012	1.474399E-011	1	0.000000E+000
1	14.83256222	1.474399E-011	2.333986E-012	0	0.000000E+000
1	14.83309672	2.333986E-012	1.474399E-011	1	0.000000E+000
1	14.83314355	1.474399E-011	2.333986E-012	0	0.000000E+000
1	18.21503293	2.442707E-012	1.485271E-011	1	0.000000E+000
1	18.21521638	1.485271E-011	2.442707E-012	0	0.000000E+000
1	18.21624224	2.442707E-012	1.485271E-011	1	0.000000E+000
1	18.21670775	1.485271E-011	2.442707E-012	0	0.000000E+000
1	18.21736913	2.442707E-012	1.485271E-011	1	0.000000E+000
1	18.21750131	1.485271E-011	2.442707E-012	0	0.000000E+000
1	18.21911077	2.442707E-012	1.485271E-011	1	0.000000E+000
1	18.21918497	1.485271E-011	2.442707E-012	0	0.000000E+000
1	18.21963738	2.442707E-012	1.485271E-011	1	0.000000E+000
1	18.21978154	1.485271E-011	2.442707E-012	0	0.000000E+000
1	18.22118544	2.442707E-012	1.485271E-011	1	0.000000E+000
1	18.22125191	1.485271E-011	2.442707E-012	0	0.000000E+000
1	18.22233196	2.442707E-012	1.485271E-011	1	0.000000E+000
1	18.22241611	1.485271E-011	2.442707E-012	0	0.000000E+000
1	18.22327276	2.442707E-012	1.485271E-011	1	0.000000E+000
1	18.22348237	1.485271E-011	2.442707E-012	0	0.000000E+000
1	18.22743263	2.442707E-012	1.485271E-011	1	0.000000E+000
1	18.22764524	1.485271E-011	2.442707E-012	0	0.000000E+000
1	18.23073133	2.442707E-012	1.485271E-011	1	0.000000E+000
1	18.23095897	1.485271E-011	2.442707E-012	0	0.000000E+000
1	18.23359646	2.442707E-012	1.485271E-011	1	0.000000E+000
1	18.23364444	1.485271E-011	2.442707E-012	0	0.000000E+000
1	18.23383035	2.442707E-012	1.485271E-011	1	0.000000E+000
1	18.23390576	1.485271E-011	2.442707E-012	0	0.000000E+000
1	18.23444917	2.442707E-012	1.485271E-011	1	0.000000E+000
1	18.23463997	1.485271E-011	2.442707E-012	0	0.000000E+000
1	18.23525062	2.442707E-012	1.485271E-011	1	0.000000E+000
1	18.23544217	1.485271E-011	2.442707E-012	0	0.000000E+000
1	18.23664576	2.442707E-012	1.485271E-011	1	0.000000E+000
1	18.23669654	1.485271E-011	2.442707E-012	0	0.000000E+000
1	18.24169376	2.442707E-012	1.485271E-011	1	0.000000E+000
1	18.24207088	1.485271E-011	2.442707E-012	0	0.000000E+000
1	18.25882886	2.442707E-012	1.485271E-011	1	0.000000E+000
1	18.25888676	1.485271E-011	2.442707E-012	0	0.000000E+000
1	18.26105990	2.442707E-012	1.485271E-011	1	0.000000E+000
1	18.26177330	1.485271E-011	2.442707E-012	0	0.000000E+000
1	18.26229251	2.442707E-012	1.485271E-011	1	0.000000E+000
1	18.26238285	1.485271E-011	2.442707E-012	0	0.000000E+000
1	18.26299136	2.442707E-012	1.485271E-011	1	0.000000E+000
1	18.26322612	1.485271E-011	2.442707E-012	0	0.000000E+000
1	18.26467314	2.442707E-012	1.485271E-011	1	0.000000E+000
1	18.26478273	1.485271E-011	2.442707E-012	0	0.000000E+000
1	18.26685446	2.442707E-012	1.485271E-011	1	0.000000E+000
1	18.26700992	1.485271E-011	2.442707E-012	0	0.000000E+000
1	18.26706657	2.442707E-012	1.485271E-011	1	0.000000E+000
1	18.26742608	1.485271E-011	2.442707E-012	0	0.000000E+000
1	18.26785250	2.442707E-012	1.485271E-011	1	0.000000E+000
1	18.26829201	1.485271E-011	2.442707E-012	0	0.000000E+000
1	18.27068430	2.442707E-012	1.485271E-011	1	0.000000E+000
1	18.27095292	1.485271E-011	2.442707E-012	0	0.000000E+000
1	18.27113860	2.442707E-012	1.485271E-011	1	0.000000E+000
1	18.27122207	1.485271E-011	2.442707E-012	0	0.000000E+000
1	18.27187675	2.442707E-012	1.485271E-011	1	0.000000E+000
1	18.27191575	1.485271E-011	2.442707E-012	0	0.000000E+000
1	18.27202028	2.442707E-012	1.485271E-011	1	0.000000E+000
1	18.27210752	1.485271E-011	2.442707E-012	0	0.000000E+000
1	18.27288981	2.442707E-012	1.485271E-011	1	0.000000E+000
1	18.27294814	1.485271E-011	2.442707E-012	0	0.000000E+000
1	18.27308680	2.442707E-012	1.485271E-011	1	0.000000E+000
1	18.27314922	1.485271E-011	2.442707E-012	0	0.000000E+000
1	18.27630530	2.442707E-012	1.485271E-011	1	0.000000E+000
1	18.27649379	1.485271E-011	2.442707E-012	0	0.000000E+000
1	18.27853490	2.442707E-012	1.485271E-011	1	0.000000E+000
1	18.27857163	1.485271E-011	2.442707E-012	0	0.000000E+000
1	18.27871534	2.442707E-012	1.485271E-011	1	0.000000E+000
1	18.27880537	1.485271E-011	2.442707E-012	0	0.000000E+000
1	18.27941839	2.442707E-012	1.485271E-011	1	0.000000E+000
1	18.27958692	1.485271E-011	2.442707E-012	0	0.000000E+000
1	18.28344257	2.442707E-012	1.485271E-011	1	0.000000E+000
1	18.28358718	1.485271E-011	2.442707E-012	0	0.000000E+000
1	18.28682556	2.442707E-012	1.485271E-011	1	0.000000E+000
1	18.28714756	1.485271E-011	2.442707E-012	0	0.000000E+000
1	18.28882152	2.442707E-012	1.485271E-011	1	0.000000E+000
1	18.28888014	1.485271E-011	2.442707E-012	0	0.000000E+000
1	18.28906396	2.442707E-012	1.485271E-011	1	0.000000E+000
1	18.28924766	1.485271E-011	2.442707E-012	0	0.000000E+000
1	18.29134796	2.442707E-012	1.485271E-011	1	0.000000E+000
1	18.29141612	1.485271E-011	2.442707E-012	0	0.000000E+000
1	18.29484273	2.442707E-012	1.485271E-011	1	0.000000E+000
1	18.29486347	1.485271E-011	2.442707E-012	0	0.000000E+000
1	18.29616740	2.442707E-012	1.485271E-011	1	0.000000E+000
1	18.29639765	1.485271E-011	2.442707E-012	0	0.000000E+000
1	18.29830766	2.442707E-012	1.485271E-011	1	0.000000E+000
1	18.29834204	1.485271E-011	2.442707E-012	0	0.000000E+000
1	18.30038444	2.442707E-012	1.485271E-011	1	0.000000E+000
1	18.30057146	1.485271E-011	2.442707E-012	0	0.000000E+000
1	18.30064484	2.442707E-012	1.485271E-011	1	0.000000E+000
1	18.30069812	1.485271E-011	2.442707E-012	0	0.000000E+000
1	18.30214571	2.442707E-012	1.485271E-011	1	0.000000E+000
1	18.30237049	1.485271E-011	2.442707E-012	0	0.000000E+000
1	18.30533277	2.442707E-012	1.485271E-011	1	0.000000E+000
1	18.30550372	1.485271E-011	2.442707E-012	0	0.000000E+000
1	18.31898164	2.442707E-012	1.485271E-011	1	0.000000E+000
1	18.31901356	1.485271E-011	2.442707E-012	0	0.000000E+000
1	18.31911406	2.442707E-012	1.485271E-011	1	0.000000E+000
1	18.31918287	1.485271E-011	2.442707E-012	0	0.000000E+000
1	18.31936850	2.442707E-012	1.485271E-011	1	0.000000E+000
1	18.31939793	1.485271E-011	2.442707E-012	0	0.000000E+000
1	18.32027794	2.442707E-012	1.485271E-011	1	0.000000E+000
1	18.32036603	1.485271E-011	2.442707E-012	0	0.000000E+000
1	18.32164822	2.442707E-012	1.485271E-011	1	0.000000E+000
1	18.32196656	1.485271E-011	2.442707E-012	0	0.000000E+000
1	18.33673386	2.442707E-012	1.485271E-011	1	0.000000E+000
1	18.33684447	1.485271E-011	2.442707E-012	0	0.000000E+000
1	18.33999931	2.442707E-012	1.485271E-011	1	0.000000E+000
1	18.34038705	1.485271E-011	2.442707E-012	0	0.000000E+000
1	18.34121487	2.442707E-012	1.485271E-011	1	0.000000E+000
1	18.34146305	1.485271E-011	2.442707E-012	0	0.000000E+000
1	18.34282833	2.442707E-012	1.485271E-011	1	0.000000E+000
1	18.34286846	1.485271E-011	2.442707E-012	0	0.000000E+000
1	18.34341361	2.442707E-012	1.485271E-011	1	0.000000E+000
1	18.34343939	1.485271E-011	2.442707E-012	0	0.000000E+000
1	18.34644881	2.442707E-012	1.485271E-011	1	0.000000E+000
1	18.34659412	1.485271E-011	2.442707E-012	0	0.000000E+000
1	18.34687831	2.442707E-012	1.485271E-011	1	0.000000E+000
1	18.34711821	1.485271E-011	2.442707E-012	0	0.000000E+000
1	18.34815074	2.442707E-012	1.485271E-011	1	0.000000E+000
1	18.34832874	1.485271E-011	2.442707E-012	0	0.000000E+000
1	18.34955805	2.442707E-012	1.485271E-011	1	0.000000E+000
1	18.34969148	1.485271E-011	2.442707E-012	0	0.000000E+000
1	18.34978246	2.442707E-012	1.485271E-011	1	0.000000E+000
1	18.34993937	1.485271E-011	2.442707E-012	0	0.000000E+000
1	18.35087509	2.442707E-012	1.485271E-011	1	0.000000E+000
1	18.35132530	1.485271E-011	2.442707E-012	0	0.000000E+000
1	18.35149197	2.442707E-012	1.485271E-011	1	0.000000E+000
1	18.35178289	1.485271E-011	2.442707E-012	0	0.000000E+000
1	18.35763861	2.442707E-012	1.485271E-011	1	0.000000E+000
1	18.35801279	1.485271E-011	2.442707E-012	0	0.000000E+000
1	18.35854388	2.442707E-012	1.485271E-011	1	0.000000E+000
1	18.35876824	1.485271E-011	2.442707E-012	0	0.000000E+000
1	18.35915138	2.442707E-012	1.485271E-011	1	0.000000E+000
1	18.35942838	1.485271E-011	2.442707E-012	0	0.000000E+000
1	18.35976819	2.442707E-012	1.485271E-011	1	0.000000E+000
1	18.35982862	1.485271E-011	2.442707E-012	0	0.000000E+000
1	18.36960596	2.442707E-012	1.485271E-011	1	0.000000E+000
1	18.36980408	1.485271E-011	2.442707E-012	0	0.000000E+000
1	18.37057721	2.442707E-012	1.485271E-011	1	0.000000E+000
1	18.37062452	1.485271E-011	2.442707E-012	0	0.000000E+000
1	18.37104916	2.442707E-012	1.485271E-011	1	0.000000E+000
1	18.37124198	1.485271E-011	2.442707E-012	0	0.000000E+000
1	18.37128328	2.442707E-012	1.485271E-011	1	0.000000E+000
1	18.37132947	1.485271E-011	2.442707E-012	0	0.000000E+000
1	18.37241700	2.442707E-012	1.485271E-011	1	0.000000E+000
1	18.37247208	1.485271E-011	2.442707E-012	0	0.000000E+000
1	18.37413311	2.442707E-012	1.485271E-011	1	0.000000E+000
1	18.37449277	1.485271E-011	2.442707E-012	0	0.000000E+000
1	18.37603531	2.442707E-012	1.485271E-011	1	0.000000E+000
1	18.37618577	1.485271E-011	2.442707E-012	0	0.000000E+000
1	18.37654782	2.442707E-012	1.485271E-011	1	0.000000E+000
1	18.37681404	1.485271E-011	2.442707E-012	0	0.000000E+000
1	18.37934784	2.442707E-012	1.485271E-011	1	0.000000E+000
1	18.37954923	1.485271E-011	2.442707E-012	0	0.000000E+000
1	18.37956768	2.442707E-012	1.485271E-011	1	0.000000E+000
1	18.37971788	1.485271E-011	2.442707E-012	0	0.000000E+000
1	18.38007082	2.442707E-012	1.485271E-011	1	0.000000E+000
1	18.38091928	1.485271E-011	2.442707E-012	0	0.000000E+000
1	18.38524370	2.442707E-012	1.485271E-011	1	0.000000E+000
1	18.38537301	1.485271E-011	2.442707E-012	0	0.000000E+000
1	18.38950856	2.442707E-012	1.485271E-011	1	0.000000E+000
1	18.38964843	1.485271E-011	2.442707E-012	0	0.000000E+000
1	18.38969542	2.442707E-012	1.485271E-011	1	0.000000E+000
1	18.38977640	1.485271E-011	2.442707E-012	0	0.000000E+000
1	18.38999951	2.442707E-012	1.485271E-011	1	0.000000E+000
1	18.39068241	1.485271E-011	2.442707E-012	0	0.000000E+000
1	18.39412197	2.442707E-012	1.485271E-011	1	0.000000E+000
1	18.39423214	1.485271E-011	2.442707E-012	0	0.000000E+000
1	18.39444365	2.442707E-012	1.485271E-011	1	0.000000E+000
1	18.39462832	1.485271E-011	2.442707E-012	0	0.000000E+000
1	18.39465538	2.442707E-012	1.485271E-011	1	0.000000E+000
1	18.39482384	1.485271E-011	2.442707E-012	0	0.000000E+000
1	18.39736934	2.442707E-012	1.485271E-011	1	0.000000E+000
1	18.39779246	1.485271E-011	2.442707E-012	0	0.000000E+000
1	18.39885992	2.442707E-012	1.485271E-011	1	0.000000E+000
1	18.39924280	1.485271E-011	2.442707E-012	0	0.000000E+000
1	18.39979656	2.442707E-012	1.485271E-011	1	0.000000E+000
1	18.39990838	1.485271E-011	2.442707E-012	0	0.000000E+000
1	18.40014238	2.442707E-012	1.485271E-011	1	0.000000E+000
1	18.40034744	1.485271E-011	2.442707E-012	0	0.000000E+000
1	18.40137069	2.442707E-012	1.485271E-011	1	0.000000E+000
1	18.40142238	1.485271E-011	2.442707E-012	0	0.000000E+000
1	18.40375891	2.442707E-012	1.485271E-011	1	0.000000E+000
1	18.40378500	1.485271E-011	2.442707E-012	0	0.000000E+000
1	18.40635155	2.442707E-012	1.485271E-011	1	0.000000E+000
1	18.40650898	1.485271E-011	2.442707E-012	0	0.000000E+000
1	18.40712757	2.442707E-012	1.485271E-011	1	0.000000E+000
1	18.40726492	1.485271E-011	2.442707E-012	0	0.000000E+000
1	18.40871264	2.442707E-012	1.485271E-011	1	0.000000E+000
1	18.40874044	1.485271E-011	2.442707E-012	0	0.000000E+000
1	18.41189222	2.442707E-012	1.485271E-011	1	0.000000E+000
1	18.41194061	1.485271E-011	2.442707E-012	0	0.000000E+000
1	18.41381573	2.442707E-012	1.485271E-011	1	0.000000E+000
1	18.41392354	1.485271E-011	2.442707E-012	0	0.000000E+000
1	18.41524694	2.442707E-012	1.485271E-011	1	0.000000E+000
1	18.41535015	1.485271E-011	2.442707E-012	0	0.000000E+000
1	18.41535872	2.442707E-012	1.485271E-011	1	0.000000E+000
1	18.41545196	1.485271E-011	2.442707E-012	0	0.000000E+000
1	18.41763650	2.442707E-012	1.485271E-011	1	0.000000E+000
1	18.41807341	1.485271E-011	2.442707E-012	0	0.000000E+000
1	18.41825191	2.442707E-012	1.485271E-011	1	0.000000E+000
1	18.41859934	1.485271E-011	2.442707E-012	0	0.000000E+000
1	18.41876423	2.442707E-012	1.485271E-011	1	0.000000E+000
1	18.41891957	1.485271E-011	2.442707E-012	0	0.000000E+000
1	18.42131753	2.442707E-012	1.485271E-011	1	0.000000E+000
1	18.42138618	1.485271E-011	2.442707E-012	0	0.000000E+000
1	18.42149642	2.442707E-012	1.485271E-011	1	0.000000E+000
1	18.42152011	1.485271E-011	2.442707E-012	0	0.000000E+000
1	18.42190647	2.442707E-012	1.485271E-011	1	0.000000E+000
1	18.42194352	1.485271E-011	2.442707E-012	0	0.000000E+000
1	18.42236425	2.442707E-012	1.485271E-011	1	0.000000E+000
1	18.42252120	1.485271E-011	2.442707E-012	0	0.000000E+000
1	18.43794236	2.442707E-012	1.485271E-011	1	0.000000E+000
1	18.43798411	1.485271E-011	2.442707E-012	0	0.000000E+000
1	18.43889591	2.442707E-012	1.485271E-011	1	0.000000E+000
1	18.43891809	1.485271E-011	2.442707E-012	0	0.000000E+000
1	18.44342484	2.442707E-012	1.485271E-011	1	0.000000E+000
1	18.44362556	1.485271E-011	2.442707E-012	0	0.000000E+000
1	18.44702638	2.442707E-012	1.485271E-011	1	0.000000E+000
1	18.44717943	1.485271E-011	2.442707E-012	0	0.000000E+000
1	18.44730306	2.442707E-012	1.485271E-011	1	0.000000E+000
1	18.44737279	1.485271E-011	2.442707E-012	0	0.000000E+000
1	18.44830069	2.442707E-012	1.485271E-011	1	0.000000E+000
1	18.44849652	1.485271E-011	2.442707E-012	0	0.000000E+000
1	18.45228087	2.442707E-012	1.485271E-011	1	0.000000E+000
1	18.45237915	1.485271E-011	2.442707E-012	0	0.000000E+000
1	18.45460140	2.442707E-012	1.485271E-011	1	0.000000E+000
1	18.45498630	1.485271E-011	2.442707E-012	0	0.000000E+000
1	18.45596706	2.442707E-012	1.485271E-011	1	0.000000E+000
1	18.45611717	1.485271E-011	2.442707E-012	0	0.000000E+000
1	18.45632438	2.442707E-012	1.485271E-011	1	0.000000E+000
1	18.45634950	1.485271E-011	2.442707E-012	0	0.000000E+000
1	18.46178838	2.442707E-012	1.485271E-011	1	0.000000E+000
1	18.46181238	1.485271E-011	2.442707E-012	0	0.000000E+000
1	18.46199301	2.442707E-012	1.485271E-011	1	0.000000E+000
1	18.46202957	1.485271E-011	2.442707E-012	0	0.000000E+000
1	18.46448948	2.442707E-012	1.485271E-011	1	0.000000E+000
1	18.46455160	1.485271E-011	2.442707E-012	0	0.000000E+000
1	18.46842737	2.442707E-012	1.485271E-011	1	0.000000E+000
1	18.46849008	1.485271E-011	2.442707E-012	0	0.000000E+000
1	18.46898634	2.442707E-012	1.485271E-011	1	0.000000E+000
1	18.46903763	1.485271E-011	2.442707E-012	0	0.000000E+000
1	18.47072607	2.442707E-012	1.485271E-011	1	0.000000E+000
1	18.47097432	1.485271E-011	2.442707E-012	0	0.000000E+000
1	18.47264029	2.442707E-012	1.485271E-011	1	0.000000E+000
1	18.47308451	1.485271E-011	2.442707E-012	0	0.000000E+000
1	18.47331957	2.442707E-012	1.485271E-011	1	0.000000E+000
1	18.47366484	1.485271E-011	2.442707E-012	0	0.000000E+000
1	18.48170523	2.442707E-012	1.485271E-011	1	0.000000E+000
1	18.48171796	1.485271E-011	2.442707E-012	0	0.000000E+000
1	18.48517239	2.442707E-012	1.485271E-011	1	0.000000E+000
1	18.48526817	1.485271E-011	2.442707E-012	0	0.000000E+000
1	18.48556141	2.442707E-012	1.485271E-011	1	0.000000E+000
1	18.48558870	1.485271E-011	2.442707E-012	0	0.000000E+000
1	18.48979595	2.442707E-012	1.485271E-011	1	0.000000E+000
1	18.49006029	1.485271E-011	2.442707E-012	0	0.000000E+000
1	18.49096011	2.442707E-012	1.485271E-011	1	0.000000E+000
1	18.49115627	1.485271E-011	2.442707E-012	0	0.000000E+000
1	18.49193596	2.442707E-012	1.485271E-011	1	0.000000E+000
1	18.49211965	1.485271E-011	2.442707E-012	0	0.000000E+000
1	18.49224841	2.442707E-012	1.485271E-011	1	0.000000E+000
1	18.49262546	1.485271E-011	2.442707E-012	0	0.000000E+000
1	18.49328353	2.442707E-012	1.485271E-011	1	0.000000E+000
1	18.49350789	1.485271E-011	2.442707E-012	0	0.000000E+000
1	18.49367209	2.442707E-012	1.485271E-011	1	0.000000E+000
1	18.49369591	1.485271E-011	2.442707E-012	0	0.000000E+000
1	18.49632229	2.442707E-012	1.485271E-011	1	0.000000E+000
1	18.49648157	1.485271E-011	2.442707E-012	0	0.000000E+000
1	18.49881690	2.442707E-012	1.485271E-011	1	0.000000E+000
1	18.49886843	1.485271E-011	2.442707E-012	0	0.000000E+000
1	18.49961949	2.442707E-012	1.485271E-011	1	0.000000E+000
1	18.49968190	1.485271E-011	2.442707E-012	0	0.000000E+000
1	18.50080828	2.442707E-012	1.485271E-011	1	0.000000E+000
1	18.50089629	1.485271E-011	2.442707E-012	0	0.000000E+000
1	18.50248226	2.442707E-012	1.485271E-011	1	0.000000E+000
1	18.50268704	1.485271E-011	2.442707E-012	0	0.000000E+000
1	18.50295737	2.442707E-012	1.485271E-011	1	0.000000E+000
1	18.50352316	1.485271E-011	2.442707E-012	0	0.000000E+000
1	18.50942265	2.442707E-012	1.485271E-011	1	0.000000E+000
1	18.50959545	1.485271E-011	2.442707E-012	0	0.000000E+000
1	18.50995289	2.442707E-012	1.485271E-011	1	0.000000E+000
1	18.51005543	1.485271E-011	2.442707E-012	0	0.000000E+000
1	18.51028354	2.442707E-012	1.485271E-011	1	0.000000E+000
1	18.51032482	1.485271E-011	2.442707E-012	0	0.000000E+000
1	18.51036962	2.442707E-012	1.485271E-011	1	0.000000E+000
1	18.51059732	1.485271E-011	2.442707E-012	0	0.000000E+000
1	18.51285231	2.442707E-012	1.485271E-011	1	0.000000E+000
1	18.51289437	1.485271E-011	2.442707E-012	0	0.000000E+000
1	18.51303982	2.442707E-012	1.485271E-011	1	0.000000E+000
1	18.51330112	1.485271E-011	2.442707E-012	0	0.000000E+000
1	18.51347563	2.442707E-012	1.485271E-011	1	0.000000E+000
1	18.51370642	1.485271E-011	2.442707E-012	0	0.000000E+000
1	18.51376159	2.442707E-012	1.485271E-011	1	0.000000E+000
1	18.51400775	1.485271E-011	2.442707E-012	0	0.000000E+000
1	18.51562221	2.442707E-012	1.485271E-011	1	0.000000E+000
1	18.51583417	1.485271E-011	2.442707E-012	0	0.000000E+000
1	18.51585151	2.442707E-012	1.485271E-011	1	0.000000E+000
1	18.51588690	1.485271E-011	2.442707E-012	0	0.000000E+000
1	18.51655292	2.442707E-012	1.485271E-011	1	0.000000E+000
1	18.51669694	1.485271E-011	2.442707E-012	0	0.000000E+000
1	18.52005921	2.442707E-012	1.485271E-011	1	0.000000E+000
1	18.52009631	1.485271E-011	2.442707E-012	0	0.000000E+000
1	18.52063294	2.442707E-012	1.485271E-011	1	0.000000E+000
1	18.52074842	1.485271E-011	2.442707E-012	0	0.000000E+000
1	18.52226549	2.442707E-012	1.485271E-011	1	0.000000E+000
1	18.52228620	1.485271E-011	2.442707E-012	0	0.000000E+000
1	18.52252189	2.442707E-012	1.485271E-011	1	0.000000E+000
1	18.52271173	1.485271E-011	2.442707E-012	0	0.000000E+000
1	18.52368914	2.442707E-012	1.485271E-011	1	0.000000E+000
1	18.52371628	1.485271E-011	2.442707E-012	0	0.000000E+000
1	18.52886905	2.442707E-012	1.485271E-011	1	0.000000E+000
1	18.52901033	1.485271E-011	2.442707E-012	0	0.000000E+000
1	18.53152961	2.442707E-012	1.485271E-011	1	0.000000E+000
1	18.53170511	1.485271E-011	2.442707E-012	0	0.000000E+000
1	18.53462710	2.442707E-012	1.485271E-011	1	0.000000E+000
1	18.53464774	1.485271E-011	2.442707E-012	0	0.000000E+000
1	18.53476619	2.442707E-012	1.485271E-011	1	0.000000E+000
1	18.53479053	1.485271E-011	2.442707E-012	0	0.000000E+000
1	18.53750503	2.442707E-012	1.485271E-011	1	0.000000E+000
1	18.53766447	1.485271E-011	2.442707E-012	0	0.000000E+000
1	18.54070322	2.442707E-012	1.485271E-011	1	0.000000E+000
1	18.54084856	1.485271E-011	2.442707E-012	0	0.000000E+000
1	18.54097628	2.442707E-012	1.485271E-011	1	0.000000E+000
1	18.54109121	1.485271E-011	2.442707E-012	0	0.000000E+000
1	24.38435749	2.378689E-012	1.478869E-011	1	0.000000E+000
1	24.38443132	1.478869E-011	2.378689E-012	0	0.000000E+000
1	24.38476251	2.378689E-012	1.478869E-011	1	0.000000E+000
1	24.38505947	1.478869E-011	2.378689E-012	0	0.000000E+000
1	24.38583525	2.378689E-012	1.478869E-011	1	0.000000E+000
1	24.38602277	1.478869E-011	2.378689E-012	0	0.000000E+000
1	24.39174521	2.378689E-012	1.478869E-011	1	0.000000E+000
1	24.39178662	1.478869E-011	2.378689E-012	0	0.000000E+000
1	24.39273857	2.378689E-012	1.478869E-011	1	0.000000E+000
1	24.39291398	1.478869E-011	2.378689E-012	0	0.000000E+000
1	24.39392389	2.378689E-012	1.478869E-011	1	0.000000E+000
1	24.39396496	1.478869E-011	2.378689E-012	0	0.000000E+000
1	24.40454849	2.378689E-012	1.478869E-011	1	0.000000E+000
1	24.40456021	1.478869E-011	2.378689E-012	0	0.000000E+000
1	24.40585814	2.378689E-012	1.478869E-011	1	0.000000E+000
1	24.40596543	1.478869E-011	2.378689E-012	0	0.000000E+000
1	24.41006400	2.378689E-012	1.478869E-011	1	0.000000E+000
1	24.41019182	1.478869E-011	2.378689E-012	0	0.000000E+000
1	24.41037291	2.378689E-012	1.478869E-011	1	0.000000E+000
1	24.41044864	1.478869E-011	2.378689E-012	0	0.000000E+000
1	24.41396262	2.378689E-012	1.478869E-011	1	0.000000E+000
1	24.41410455	1.478869E-011	2.378689E-012	0	0.000000E+000
1	24.41641369	2.378689E-012	1.478869E-011	1	0.000000E+000
1	24.41649754	1.478869E-011	2.378689E-012	0	0.000000E+000
1	24.41705297	2.378689E-012	1.478869E-011	1	0.000000E+000
1	24.41720089	1.478869E-011	2.378689E-012	0	0.000000E+000
1	24.41979516	2.378689E-012	1.478869E-011	1	0.000000E+000
1	24.41984181	1.478869E-011	2.378689E-012	0	0.000000E+000
1	24.42025260	2.378689E-012	1.478869E-011	1	0.000000E+000
1	24.42041899	1.478869E-011	2.378689E-012	0	0.000000E+000
1	24.42078098	2.378689E-012	1.478869E-011	1	0.000000E+000
1	24.42117257	1.478869E-011	2.378689E-012	0	0.000000E+000
1	24.42131806	2.378689E-012	1.478869E-011	1	0.000000E+000
1	24.42146480	1.478869E-011	2.378689E-012	0	0.000000E+000
1	24.42162095	2.378689E-012	1.478869E-011	1	0.000000E+000
1	24.42173635	1.478869E-011	2.378689E-012	0	0.000000E+000
1	24.42296618	2.378689E-012	1.478869E-011	1	0.000000E+000
1	24.42321672	1.478869E-011	2.378689E-012	0	0.000000E+000
1	24.42360374	2.378689E-012	1.478869E-011	1	0.000000E+000
1	24.42404228	1.478869E-011	2.378689E-012	0	0.000000E+000
1	24.42503990	2.378689E-012	1.478869E-011	1	0.000000E+000
1	24.42528221	1.478869E-011	2.378689E-012	0	0.000000E+000
1	24.42545076	2.378689E-012	1.478869E-011	1	0.000000E+000
1	24.42552001	1.478869E-011	2.378689E-012	0	0.000000E+000
1	24.42629494	2.378689E-012	1.478869E-011	1	0.000000E+000
1	24.42640393	1.478869E-011	2.378689E-012	0	0.000000E+000
1	24.42840252	2.378689E-012	1.478869E-011	1	0.000000E+000
1	24.42844060	1.478869E-011	2.378689E-012	0	0.000000E+000
1	24.42928974	2.378689E-012	1.478869E-011	1	0.000000E+000
1	24.42959972	1.478869E-011	2.378689E-012	0	0.000000E+000
1	24.43072049	2.378689E-012	1.478869E-011	1	0.000000E+000
1	24.43081472	1.478869E-011	2.378689E-012	0	0.000000E+000
1	24.43107844	2.378689E-012	1.478869E-011	1	0.000000E+000
1	24.43118149	1.478869E-011	2.378689E-012	0	0.000000E+000
1	24.43134152	2.378689E-012	1.478869E-011	1	0.000000E+000
1	24.43162692	1.478869E-011	2.378689E-012	0	0.000000E+000
1	24.43182225	2.378689E-012	1.478869E-011	1	0.000000E+000
1	24.43236217	1.478869E-011	2.378689E-012	0	0.000000E+000
1	24.43274535	2.378689E-012	1.478869E-011	1	0.000000E+000
1	24.43275856	1.478869E-011	2.378689E-012	0	0.000000E+000
1	24.43398497	2.378689E-012	1.478869E-011	1	0.000000E+000
1	24.43404385	1.478869E-011	2.378689E-012	0	0.000000E+000
1	24.43407873	2.378689E-012	1.478869E-011	1	0.000000E+000
1	24.43428325	1.478869E-011	2.378689E-012	0	0.000000E+000
1	24.43554386	2.378689E-012	1.478869E-011	1	0.000000E+000
1	24.43556913	1.478869E-011	2.378689E-012	0	0.000000E+000
1	24.43586500	2.378689E-012	1.478869E-011	1	0.000000E+000
1	24.43588863	1.478869E-011	2.378689E-012	0	0.000000E+000
1	24.43663875	2.378689E-012	1.478869E-011	1	0.000000E+000
1	24.43682317	1.478869E-011	2.378689E-012	0	0.000000E+000
1	24.43729308	2.378689E-012	1.478869E-011	1	0.000000E+000
1	24.43793729	1.478869E-011	2.378689E-012	0	0.000000E+000
1	24.43947858	2.378689E-012	1.478869E-011	1	0.000000E+000
1	24.43989188	1.478869E-011	2.378689E-012	0	0.000000E+000
1	24.44053504	2.378689E-012	1.478869E-011	1	0.000000E+000
1	24.44097441	1.478869E-011	2.378689E-012	0	0.000000E+000
1	24.44146212	2.378689E-012	1.478869E-011	1	0.000000E+000
1	24.44150701	1.478869E-011	2.378689E-012	0	0.000000E+000
1	24.44266664	2.378689E-012	1.478869E-011	1	0.000000E+000
1	24.44315146	1.478869E-011	2.378689E-012	0	0.000000E+000
1	24.44328214	2.378689E-012	1.478869E-011	1	0.000000E+000
1	24.44354836	1.478869E-011	2.378689E-012	0	0.000000E+000
1	24.44389202	2.378689E-012	1.478869E-011	1	0.000000E+000
1	24.44407814	1.478869E-011	2.378689E-012	0	0.000000E+000
1	24.44415641	2.378689E-012	1.478869E-011	1	0.000000E+000
1	24.44418812	1.478869E-011	2.378689E-012	0	0.000000E+000
1	24.44434090	2.378689E-012	1.478869E-011	1	0.000000E+000
1	24.44453866	1.478869E-011	2.378689E-012	0	0.000000E+000
1	24.44476594	2.378689E-012	1.478869E-011	1	0.000000E+000
1	24.44482748	1.478869E-011	2.378689E-012	0	0.000000E+000
1	24.44598854	2.378689E-012	1.478869E-011	1	0.000000E+000
1	24.44641484	1.478869E-011	2.378689E-012	0	0.000000E+000
1	24.44888473	2.378689E-012	1.478869E-011	1	0.000000E+000
1	24.44906215	1.478869E-011	2.378689E-012	0	0.000000E+000
1	24.82787925	2.208736E-012	1.461874E-011	1	0.000000E+000
1	24.82802933	1.461874E-011	2.208736E-012	0	0.000000E+000
1	24.83057619	2.208736E-012	1.461874E-011	1	0.000000E+000
1	24.83087408	1.461874E-011	2.208736E-012	0	0.000000E+000
1	24.83090140	2.208736E-012	1.461874E-011	1	0.000000E+000
1	24.83096776	1.461874E-011	2.208736E-012	0	0.000000E+000
1	24.83099353	2.208736E-012	1.461874E-011	1	0.000000E+000
1	24.83101075	1.461874E-011	2.208736E-012	0	0.000000E+000
1	24.83126804	2.208736E-012	1.461874E-011	1	0.000000E+000
1	24.83129629	1.461874E-011	2.208736E-012	0	0.000000E+000
1	24.83184105	2.208736E-012	1.461874E-011	1	0.000000E+000
1	24.83186957	1.461874E-011	2.208736E-012	0	0.000000E+000
1	24.83204760	2.208736E-012	1.461874E-011	1	0.000000E+000
1	24.83223620	1.461874E-011	2.208736E-012	0	0.000000E+000
1	24.83269451	2.208736E-012	1.461874E-011	1	0.000000E+000
1	24.83275178	1.461874E-011	2.208736E-012	0	0.000000E+000
1	24.83343164	2.208736E-012	1.461874E-011	1	0.000000E+000
1	24.83348104	1.461874E-011	2.208736E-012	0	0.000000E+000
1	24.83404806	2.208736E-012	1.461874E-011	1	0.000000E+000
1	24.83443817	1.461874E-011	2.208736E-012	0	0.000000E+000
1	24.84438045	2.208736E-012	1.461874E-011	1	0.000000E+000
1	24.84440073	1.461874E-011	2.208736E-012	0	0.000000E+000
1	24.84442319	2.208736E-012	1.461874E-011	1	0.000000E+000
1	24.84454077	1.461874E-011	2.208736E-012	0	0.000000E+000
1	24.84820354	2.208736E-012	1.461874E-011	1	0.000000E+000
1	24.84832949	1.461874E-011	2.208736E-012	0	0.000000E+000
1	24.84834812	2.208736E-012	1.461874E-011	1	0.000000E+000
1	24.84891672	1.461874E-011	2.208736E-012	0	0.000000E+000
1	24.84897108	2.208736E-012	1.461874E-011	1	0.000000E+000
1	24.84927501	1.461874E-011	2.208736E-012	0	0.000000E+000
1	24.84934049	2.208736E-012	1.461874E-011	1	0.000000E+000
1	24.84956987	1.461874E-011	2.208736E-012	0	0.000000E+000
1	24.85062889	2.208736E-012	1.461874E-011	1	0.000000E+000
1	24.85077087	1.461874E-011	2.208736E-012	0	0.000000E+000
1	24.85092167	2.208736E-012	1.461874E-011	1	0.000000E+000
1	24.85113692	1.461874E-011	2.208736E-012	0	0.000000E+000
1	24.85134918	2.208736E-012	1.461874E-011	1	0.000000E+000
1	24.85231897	1.461874E-011	2.208736E-012	0	0.000000E+000
1	24.85692281	2.208736E-012	1.461874E-011	1	0.000000E+000
1	24.85694468	1.461874E-011	2.208736E-012	0	0.000000E+000
1	24.85920060	2.208736E-012	1.461874E-011	1	0.000000E+000
1	24.85930299	1.461874E-011	2.208736E-012	0	0.000000E+000
1	24.85945300	2.208736E-012	1.461874E-011	1	0.000000E+000
1	24.85969407	1.461874E-011	2.208736E-012	0	0.000000E+000
1	24.86387741	2.208736E-012	1.461874E-011	1	0.000000E+000
1	24.86402697	1.461874E-011	2.208736E-012	0	0.000000E+000
1	24.86411633	2.208736E-012	1.461874E-011	1	0.000000E+000
1	24.86418770	1.461874E-011	2.208736E-012	0	0.000000E+000
1	24.87146668	2.208736E-012	1.461874E-011	1	0.000000E+000
1	24.87148401	1.461874E-011	2.208736E-012	0	0.000000E+000
1	24.87399884	2.208736E-012	1.461874E-011	1	0.000000E+000
1	24.87409711	1.461874E-011	2.208736E-012	0	0.000000E+000
1	24.87419645	2.208736E-012	1.461874E-011	1	0.000000E+000
1	24.87422882	1.461874E-011	2.208736E-012	0	0.000000E+000
1	24.87438036	2.208736E-012	1.461874E-011	1	0.000000E+000
1	24.87440365	1.461874E-011	2.208736E-012	0	0.000000E+000
1	24.87536692	2.208736E-012	1.461874E-011	1	0.000000E+000
1	24.87537150	1.461874E-011	2.208736E-012	0	0.000000E+000
1	24.87580343	2.208736E-012	1.461874E-011	1	0.000000E+000
1	24.87584739	1.461874E-011	2.208736E-012	0	0.000000E+000
1	24.87888977	2.208736E-012	1.461874E-011	1	0.000000E+000
1	24.87899671	1.461874E-011	2.208736E-012	0	0.000000E+000
1	24.88002013	2.208736E-012	1.461874E-011	1	0.000000E+000
1	24.88018551	1.461874E-011	2.208736E-012	0	0.000000E+000
1	30.16837424	2.105677E-012	1.451568E-011	1	0.000000E+000
1	30.16842719	1.451568E-011	2.105677E-012	0	0.000000E+000
1	30.16907338	2.105677E-012	1.451568E-011	1	0.000000E+000
1	30.16936037	1.451568E-011	2.105677E-012	0	0.000000E+000
1	30.17282480	2.105677E-012	1.451568E-011	1	0.000000E+000
1	30.17293154	1.451568E-011	2.105677E-012	0	0.000000E+000
1	30.17341300	2.105677E-012	1.451568E-011	1	0.000000E+000
1	30.17356393	1.451568E-011	2.105677E-012	0	0.000000E+000
1	30.17863772	2.105677E-012	1.451568E-011	1	0.000000E+000
1	30.17867789	1.451568E-011	2.105677E-012	0	0.000000E+000
1	30.18063167	2.105677E-012	1.451568E-011	1	0.000000E+000
1	30.18078163	1.451568E-011	2.105677E-012	0	0.000000E+000
1	30.18518238	2.105677E-012	1.451568E-011	1	0.000000E+000
1	30.18536726	1.451568E-011	2.105677E-012	0	0.000000E+000
1	30.18654844	2.105677E-012	1.451568E-011	1	0.000000E+000
1	30.18675563	1.451568E-011	2.105677E-012	0	0.000000E+000
1	30.18967841	2.105677E-012	1.451568E-011	1	0.000000E+000
1	30.18978625	1.451568E-011	2.105677E-012	0	0.000000E+000
1	30.19401205	2.105677E-012	1.451568E-011	1	0.000000E+000
1	30.19418962	1.451568E-011	2.105677E-012	0	0.000000E+000
1	30.19486632	2.105677E-012	1.451568E-011	1	0.000000E+000
1	30.19493911	1.451568E-011	2.105677E-012	0	0.000000E+000
1	30.19527990	2.105677E-012	1.451568E-011	1	0.000000E+000
1	30.19549578	1.451568E-011	2.105677E-012	0	0.000000E+000
1	30.20625963	2.105677E-012	1.451568E-011	1	0.000000E+000
1	30.20637248	1.451568E-011	2.105677E-012	0	0.000000E+000
1	30.20638144	2.105677E-012	1.451568E-011	1	0.000000E+000
1	30.20677028	1.451568E-011	2.105677E-012	0	0.000000E+000
1	30.20678383	2.105677E-012	1.451568E-011	1	0.000000E+000
1	30.20694709	1.451568E-011	2.105677E-012	0	0.000000E+000
1	30.20850569	2.105677E-012	1.451568E-011	1	0.000000E+000
1	30.20866489	1.451568E-011	2.105677E-012	0	0.000000E+000
1	30.21412141	2.105677E-012	1.451568E-011	1	0.000000E+000
1	30.21417477	1.451568E-011	2.105677E-012	0	0.000000E+000
1	30.21470592	2.105677E-012	1.451568E-011	1	0.000000E+000
1	30.21480907	1.451568E-011	2.105677E-012	0	0.000000E+000
1	30.23605617	2.105677E-012	1.451568E-011	1	0.000000E+000
1	30.23620777	1.451568E-011	2.105677E-012	0	0.000000E+000
1	30.24307071	2.105677E-012	1.451568E-011	1	0.000000E+000
1	30.24311981	1.451568E-011	2.105677E-012	0	0.000000E+000
1	30.24376837	2.105677E-012	1.451568E-011	1	0.000000E+000
1	30.24383167	1.451568E-011	2.105677E-012	0	0.000000E+000
1	30.24557453	2.105677E-012	1.451568E-011	1	0.000000E+000
1	30.24565599	1.451568E-011	2.105677E-012	0	0.000000E+000
1	30.26440846	2.105677E-012	1.451568E-011	1	0.000000E+000
1	30.26443371	1.451568E-011	2.105677E-012	0	0.000000E+000
1	30.26532993	2.105677E-012	1.451568E-011	1	0.000000E+000
1	30.26543925	1.451568E-011	2.105677E-012	0	0.000000E+000
1	30.27005090	2.105677E-012	1.451568E-011	1	0.000000E+000
1	30.27013822	1.451568E-011	2.105677E-012	0	0.000000E+000
1	30.27050418	2.105677E-012	1.451568E-011	1	0.000000E+000
1	30.27057194	1.451568E-011	2.105677E-012	0	0.000000E+000
1	30.27234934	2.105677E-012	1.451568E-011	1	0.000000E+000
1	30.27267884	1.451568E-011	2.105677E-012	0	0.000000E+000
1	30.27353741	2.105677E-012	1.451568E-011	1	0.000000E+000
1	30.27368675	1.451568E-011	2.105677E-012	0	0.000000E+000
1	30.27386106	2.105677E-012	1.451568E-011	1	0.000000E+000
1	30.27394470	1.451568E-011	2.105677E-012	0	0.000000E+000
1	30.27485681	2.105677E-012	1.451568E-011	1	0.000000E+000
1	30.27492235	1.451568E-011	2.105677E-012	0	0.000000E+000
1	30.27505138	2.105677E-012	1.451568E-011	1	0.000000E+000
1	30.27530819	1.451568E-011	2.105677E-012	0	0.000000E+000
1	30.27645243	2.105677E-012	1.451568E-011	1	0.000000E+000
1	30.27705377	1.451568E-011	2.105677E-012	0	0.000000E+000
1	30.27863514	2.105677E-012	1.451568E-011	1	0.000000E+000
1	30.27885539	1.451568E-011	2.105677E-012	0	0.000000E+000
1	30.28239692	2.105677E-012	1.451568E-011	1	0.000000E+000
1	30.28257386	1.451568E-011	2.105677E-012	0	0.000000E+000
1	30.28324109	2.105677E-012	1.451568E-011	1	0.000000E+000
1	30.28400156	1.451568E-011	2.105677E-012	0	0.000000E+000
1	30.28413578	2.105677E-012	1.451568E-011	1	0.000000E+000
1	30.28418717	1.451568E-011	2.105677E-012	0	0.000000E+000
1	30.28480816	2.105677E-012	1.451568E-011	1	0.000000E+000
1	30.28513404	1.451568E-011	2.105677E-012	0	0.000000E+000
1	30.28651055	2.105677E-012	1.451568E-011	1	0.000000E+000
1	30.28681031	1.451568E-011	2.105677E-012	0	0.000000E+000
1	30.29222986	2.105677E-012	1.451568E-011	1	0.000000E+000
1	30.29240606	1.451568E-011	2.105677E-012	0	0.000000E+000
1	30.29946879	2.105677E-012	1.451568E-011	1	0.000000E+000
1	30.29972139	1.451568E-011	2.105677E-012	0	0.000000E+000
1	30.30098031	2.105677E-012	1.451568E-011	1	0.000000E+000
1	30.30100264	1.451568E-011	2.105677E-012	0	0.000000E+000
1	30.30126067	2.105677E-012	1.451568E-011	1	0.000000E+000
1	30.30131459	1.451568E-011	2.105677E-012	0	0.000000E+000
1	30.30322880	2.105677E-012	1.451568E-011	1	0.000000E+000
1	30.30325432	1.451568E-011	2.105677E-012	0	0.000000E+000
1	30.30409082	2.105677E-012	1.451568E-011	1	0.000000E+000
1	30.30414105	1.451568E-011	2.105677E-012	0	0.000000E+000
1	30.30419474	2.105677E-012	1.451568E-011	1	0.000000E+000
1	30.30428725	1.451568E-011	2.105677E-012	0	0.000000E+000
1	30.30455687	2.105677E-012	1.451568E-011	1	0.000000E+000
1	30.30470696	1.451568E-011	2.105677E-012	0	0.000000E+000
1	30.30499818	2.105677E-012	1.451568E-011	1	0.000000E+000
1	30.30501255	1.451568E-011	2.105677E-012	0	0.000000E+000
1	30.31612293	2.105677E-012	1.451568E-011	1	0.000000E+000
1	30.31619998	1.451568E-011	2.105677E-012	0	0.000000E+000
1	30.31665065	2.105677E-012	1.451568E-011	1	0.000000E+000
1	30.31687704	1.451568E-011	2.105677E-012	0	0.000000E+000
1	30.32026831	2.105677E-012	1.451568E-011	1	0.000000E+000
1	30.32037224	1.451568E-011	2.105677E-012	0	0.000000E+000
1	30.32040401	2.105677E-012	1.451568E-011	1	0.000000E+000
1	30.32060681	1.451568E-011	2.105677E-012	0	0.000000E+000
1	30.32197235	2.105677E-012	1.451568E-011	1	0.000000E+000
1	30.32218854	1.451568E-011	2.105677E-012	0	0.000000E+000
1	30.32290380	2.105677E-012	1.451568E-011	1	0.000000E+000
1	30.32313798	1.451568E-011	2.105677E-012	0	0.000000E+000
1	30.32526374	2.105677E-012	1.451568E-011	1	0.000000E+000
1	30.32537792	1.451568E-011	2.105677E-012	0	0.000000E+000
1	30.55492024	2.334913E-012	1.474491E-011	1	0.000000E+000
1	30.55503162	1.474491E-011	2.334913E-012	0	0.000000E+000
1	30.55520478	2.334913E-012	1.474491E-011	1	0.000000E+000
1	30.55525554	1.474491E-011	2.334913E-012	0	0.000000E+000
1	30.55821429	2.334913E-012	1.474491E-011	1	0.000000E+000
1	30.55824326	1.474491E-011	2.334913E-012	0	0.000000E+000
1	30.56150546	2.334913E-012	1.474491E-011	1	0.000000E+000
1	30.56153187	1.474491E-011	2.334913E-012	0	0.000000E+000
1	30.56181255	2.334913E-012	1.474491E-011	1	0.000000E+000
1	30.56188119	1.474491E-011	2.334913E-012	0	0.000000E+000
1	30.56190804	2.334913E-012	1.474491E-011	1	0.000000E+000
1	30.56197221	1.474491E-011	2.334913E-012	0	0.000000E+000
1	30.56230331	2.334913E-012	1.474491E-011	1	0.000000E+000
1	30.56233816	1.474491E-011	2.334913E-012	0	0.000000E+000
1	30.56400400	2.334913E-012	1.474491E-011	1	0.000000E+000
1	30.56412928	1.474491E-011	2.334913E-012	0	0.000000E+000
1	30.57133020	2.334913E-012	1.474491E-011	1	0.000000E+000
1	30.57152131	1.474491E-011	2.334913E-012	0	0.000000E+000
1	30.57275446	2.334913E-012	1.474491E-011	1	0.000000E+000
1	30.57296248	1.474491E-011	2.334913E-012	0	0.000000E+000
1	30.57913164	2.334913E-012	1.474491E-011	1	0.000000E+000
1	30.57933851	1.474491E-011	2.334913E-012	0	0.000000E+000
1	30.57978583	2.334913E-012	1.474491E-011	1	0.000000E+000
1	30.57986342	1.474491E-011	2.334913E-012	0	0.000000E+000
1	30.57992116	2.334913E-012	1.474491E-011	1	0.000000E+000
1	30.57994425	1.474491E-011	2.334913E-012	0	0.000000E+000
1	30.58359142	2.334913E-012	1.474491E-011	1	0.000000E+000
1	30.58378927	1.474491E-011	2.334913E-012	0	0.000000E+000
1	30.58379772	2.334913E-012	1.474491E-011	1	0.000000E+000
1	30.58468136	1.474491E-011	2.334913E-012	0	0.000000E+000
1	30.58516955	2.334913E-012	1.474491E-011	1	0.000000E+000
1	30.58524208	1.474491E-011	2.334913E-012	0	0.000000E+000
1	30.58582533	2.334913E-012	1.474491E-011	1	0.000000E+000
1	30.58589749	1.474491E-011	2.334913E-012	0	0.000000E+000
1	30.58605489	2.334913E-012	1.474491E-011	1	0.000000E+000
1	30.58619962	1.474491E-011	2.334913E-012	0	0.000000E+000
1	30.59372786	2.334913E-012	1.474491E-011	1	0.000000E+000
1	30.59403346	1.474491E-011	2.334913E-012	0	0.000000E+000
1	30.59920388	2.334913E-012	1.474491E-011	1	0.000000E+000
1	30.59940138	1.474491E-011	2.334913E-012	0	0.000000E+000
1	33.00557660	2.521189E-012	1.493119E-011	1	0.000000E+000
1	33.00561603	1.493119E-011	2.521189E-012	0	0.000000E+000
1	33.00567441	2.521189E-012	1.493119E-011	1	0.000000E+000
1	33.00581425	1.493119E-011	2.521189E-012	0	0.000000E+000
1	33.00588089	2.521189E-012	1.493119E-011	1	0.000000E+000
1	33.00605090	1.493119E-011	2.521189E-012	0	0.000000E+000
1	33.00700912	2.521189E-012	1.493119E-011	1	0.000000E+000
1	33.00711253	1.493119E-011	2.521189E-012	0	0.000000E+000
1	33.00713445	2.521189E-012	1.493119E-011	1	0.000000E+000
1	33.00779304	1.493119E-011	2.521189E-012	0	0.000000E+000
1	33.00805883	2.521189E-012	1.493119E-011	1	0.000000E+000
1	33.00811692	1.493119E-011	2.521189E-012	0	0.000000E+000
1	33.00816985	2.521189E-012	1.493119E-011	1	0.000000E+000
1	33.00837495	1.493119E-011	2.521189E-012	0	0.000000E+000
1	33.00905785	2.521189E-012	1.493119E-011	1	0.000000E+000
1	33.00911205	1.493119E-011	2.521189E-012	0	0.000000E+000
1	33.01523764	2.521189E-012	1.493119E-011	1	0.000000E+000
1	33.01562156	1.493119E-011	2.521189E-012	0	0.000000E+000
1	33.01671529	2.521189E-012	1.493119E-011	1	0.000000E+000
1	33.01700019	1.493119E-011	2.521189E-012	0	0.000000E+000
1	33.01801864	2.521189E-012	1.493119E-011	1	0.000000E+000
1	33.01816436	1.493119E-011	2.521189E-012	0	0.000000E+000
1	33.02070615	2.521189E-012	1.493119E-011	1	0.000000E+000
1	33.02077813	1.493119E-011	2.521189E-012	0	0.000000E+000
1	33.03038846	2.521189E-012	1.493119E-011	1	0.000000E+000
1	33.03052082	1.493119E-011	2.521189E-012	0	0.000000E+000
1	33.04967380	2.521189E-012	1.493119E-011	1	0.000000E+000
1	33.04984800	1.493119E-011	2.521189E-012	0	0.000000E+000
1	33.04989513	2.521189E-012	1.493119E-011	1	0.000000E+000
1	33.05001668	1.493119E-011	2.521189E-012	0	0.000000E+000
1	33.05009314	2.521189E-012	1.493119E-011	1	0.000000E+000
1	33.05017298	1.493119E-011	2.521189E-012	0	0.000000E+000
1	33.05051029	2.521189E-012	1.493119E-011	1	0.000000E+000
1	33.05109417	1.493119E-011	2.521189E-012	0	0.000000E+000
1	33.05113155	2.521189E-012	1.493119E-011	1	0.000000E+000
1	33.05122121	1.493119E-011	2.521189E-012	0	0.000000E+000
1	33.05131375	2.521189E-012	1.493119E-011	1	0.000000E+000
1	33.05152184	1.493119E-011	2.521189E-012	0	0.000000E+000
1	33.05166486	2.521189E-012	1.493119E-011	1	0.000000E+000
1	33.05175120	1.493119E-011	2.521189E-012	0	0.000000E+000
1	33.05215644	2.521189E-012	1.493119E-011	1	0.000000E+000
1	33.05222152	1.493119E-011	2.521189E-012	0	0.000000E+000
1	33.05244124	2.521189E-012	1.493119E-011	1	0.000000E+000
1	33.05274605	1.493119E-011	2.521189E-012	0	0.000000E+000
1	33.05292301	2.521189E-012	1.493119E-011	1	0.000000E+000
1	33.05302705	1.493119E-011	2.521189E-012	0	0.000000E+000
1	33.05364207	2.521189E-012	1.493119E-011	1	0.000000E+000
1	33.05393221	1.493119E-011	2.521189E-012	0	0.000000E+000
1	33.05584270	2.521189E-012	1.493119E-011	1	0.000000E+000
1	33.05623307	1.493119E-011	2.521189E-012	0	0.000000E+000
1	33.05842186	2.521189E-012	1.493119E-011	1	0.000000E+000
1	33.05858975	1.493119E-011	2.521189E-012	0	0.000000E+000
1	33.05951193	2.521189E-012	1.493119E-011	1	0.000000E+000
1	33.05951836	1.493119E-011	2.521189E-012	0	0.000000E+000
1	33.06060127	2.521189E-012	1.493119E-011	1	0.000000E+000
1	33.06072138	1.493119E-011	2.521189E-012	0	0.000000E+000
1	33.06153170	2.521189E-012	1.493119E-011	1	0.000000E+000
1	33.06163944	1.493119E-011	2.521189E-012	0	0.000000E+000
1	33.06198556	2.521189E-012	1.493119E-011	1	0.000000E+000
1	33.06200438	1.493119E-011	2.521189E-012	0	0.000000E+000
1	33.06231263	2.521189E-012	1.493119E-011	1	0.000000E+000
1	33.06256930	1.493119E-011	2.521189E-012	0	0.000000E+000
1	33.06368296	2.521189E-012	1.493119E-011	1	0.000000E+000
1	33.06395519	1.493119E-011	2.521189E-012	0	0.000000E+000
1	33.06446272	2.521189E-012	1.493119E-011	1	0.000000E+000
1	33.06493296	1.493119E-011	2.521189E-012	0	0.000000E+000
1	33.06550800	2.521189E-012	1.493119E-011	1	0.000000E+000
1	33.06558100	1.493119E-011	2.521189E-012	0	0.000000E+000
1	33.06607958	2.521189E-012	1.493119E-011	1	0.000000E+000
1	33.06647141	1.493119E-011	2.521189E-012	0	0.000000E+000
1	33.06824370	2.521189E-012	1.493119E-011	1	0.000000E+000
1	33.06882842	1.493119E-011	2.521189E-012	0	0.000000E+000
1	33.06915591	2.521189E-012	1.493119E-011	1	0.000000E+000
1	33.06921271	1.493119E-011	2.521189E-012	0	0.000000E+000
1	33.06929027	2.521189E-012	1.493119E-011	1	0.000000E+000
1	33.06935145	1.493119E-011	2.521189E-012	0	0.000000E+000
1	33.07037665	2.521189E-012	1.493119E-011	1	0.000000E+000
1	33.07061094	1.493119E-011	2.521189E-012	0	0.000000E+000
1	33.07572612	2.521189E-012	1.493119E-011	1	0.000000E+000
1	33.07608537	1.493119E-011	2.521189E-012	0	0.000000E+000
1	33.07716253	2.521189E-012	1.493119E-011	1	0.000000E+000
1	33.07720560	1.493119E-011	2.521189E-012	0	0.000000E+000
1	33.07865302	2.521189E-012	1.493119E-011	1	0.000000E+000
1	33.07875471	1.493119E-011	2.521189E-012	0	0.000000E+000
1	33.07901556	2.521189E-012	1.493119E-011	1	0.000000E+000
1	33.07906031	1.493119E-011	2.521189E-012	0	0.000000E+000
1	33.07935682	2.521189E-012	1.493119E-011	1	0.000000E+000
1	33.07954694	1.493119E-011	2.521189E-012	0	0.000000E+000
1	33.08084040	2.521189E-012	1.493119E-011	1	0.000000E+000
1	33.08087834	1.493119E-011	2.521189E-012	0	0.000000E+000
1	33.08140072	2.521189E-012	1.493119E-011	1	0.000000E+000
1	33.08164791	1.493119E-011	2.521189E-012	0	0.000000E+000
1	33.08258045	2.521189E-012	1.493119E-011	1	0.000000E+000
1	33.08267740	1.493119E-011	2.521189E-012	0	0.000000E+000
1	33.08546112	2.521189E-012	1.493119E-011	1	0.000000E+000
1	33.08551913	1.493119E-011	2.521189E-012	0	0.000000E+000
1	33.08560052	2.521189E-012	1.493119E-011	1	0.000000E+000
1	33.08564079	1.493119E-011	2.521189E-012	0	0.000000E+000
1	33.08800960	2.521189E-012	1.493119E-011	1	0.000000E+000
1	33.08802729	1.493119E-011	2.521189E-012	0	0.000000E+000
1	33.08923391	2.521189E-012	1.493119E-011	1	0.000000E+000
1	33.08932712	1.493119E-011	2.521189E-012	0	0.000000E+000
1	33.08947296	2.521189E-012	1.493119E-011	1	0.000000E+000
1	33.08957056	1.493119E-011	2.521189E-012	0	0.000000E+000
1	33.09018985	2.521189E-012	1.493119E-011	1	0.000000E+000
1	33.09029670	1.493119E-011	2.521189E-012	0	0.000000E+000
1	33.09043243	2.521189E-012	1.493119E-011	1	0.000000E+000
1	33.09047297	1.493119E-011	2.521189E-012	0	0.000000E+000
1	33.09250662	2.521189E-012	1.493119E-011	1	0.000000E+000
1	33.09256381	1.493119E-011	2.521189E-012	0	0.000000E+000
1	33.09344787	2.521189E-012	1.493119E-011	1	0.000000E+000
1	33.09351865	1.493119E-011	2.521189E-012	0	0.000000E+000
1	33.10117782	2.521189E-012	1.493119E-011	1	0.000000E+000
1	33.10123434	1.493119E-011	2.521189E-012	0	0.000000E+000
1	33.10181528	2.521189E-012	1.493119E-011	1	0.000000E+000
1	33.10197503	1.493119E-011	2.521189E-012	0	0.000000E+000
1	33.10348068	2.521189E-012	1.493119E-011	1	0.000000E+000
1	33.10369204	1.493119E-011	2.521189E-012	0	0.000000E+000
1	33.10497790	2.521189E-012	1.493119E-011	1	0.000000E+000
1	33.10524927	1.493119E-011	2.521189E-012	0	0.000000E+000
1	33.10527006	2.521189E-012	1.493119E-011	1	0.000000E+000
1	33.10543469	1.493119E-011	2.521189E-012	0	0.000000E+000
1	33.10568337	2.521189E-012	1.493119E-011	1	0.000000E+000
1	33.10586310	1.493119E-011	2.521189E-012	0	0.000000E+000
1	33.10739600	2.521189E-012	1.493119E-011	1	0.000000E+000
1	33.10744616	1.493119E-011	2.521189E-012	0	0.000000E+000
1	33.10957077	2.521189E-012	1.493119E-011	1	0.000000E+000
1	33.10974180	1.493119E-011	2.521189E-012	0	0.000000E+000
1	33.11047333	2.521189E-012	1.493119E-011	1	0.000000E+000
1	33.11050321	1.493119E-011	2.521189E-012	0	0.000000E+000
1	33.11161296	2.521189E-012	1.493119E-011	1	0.000000E+000
1	33.11179987	1.493119E-011	2.521189E-012	0	0.000000E+000
1	33.11206697	2.521189E-012	1.493119E-011	1	0.000000E+000
1	33.11212880	1.493119E-011	2.521189E-012	0	0.000000E+000
1	33.11292526	2.521189E-012	1.493119E-011	1	0.000000E+000
1	33.11307022	1.493119E-011	2.521189E-012	0	0.000000E+000
1	33.11750761	2.521189E-012	1.493119E-011	1	0.000000E+000
1	33.11754078	1.493119E-011	2.521189E-012	0	0.000000E+000
1	33.11953675	2.521189E-012	1.493119E-011	1	0.000000E+000
1	33.11956446	1.493119E-011	2.521189E-012	0	0.000000E+000
1	33.12090834	2.521189E-012	1.493119E-011	1	0.000000E+000
1	33.12095687	1.493119E-011	2.521189E-012	0	0.000000E+000
1	33.12522783	2.521189E-012	1.493119E-011	1	0.000000E+000
1	33.12537452	1.493119E-011	2.521189E-012	0	0.000000E+000
1	33.12991052	2.521189E-012	1.493119E-011	1	0.000000E+000
1	33.13015200	1.493119E-011	2.521189E-012	0	0.000000E+000
1	33.13067228	2.521189E-012	1.493119E-011	1	0.000000E+000
1	33.13091969	1.493119E-011	2.521189E-012	0	0.000000E+000
1	33.13749110	2.521189E-012	1.493119E-011	1	0.000000E+000
1	33.13768093	1.493119E-011	2.521189E-012	0	0.000000E+000
1	33.13808297	2.521189E-012	1.493119E-011	1	0.000000E+000
1	33.13813209	1.493119E-011	2.521189E-012	0	0.000000E+000
1	33.13815124	2.521189E-012	1.493119E-011	1	0.000000E+000
1	33.13818344	1.493119E-011	2.521189E-012	0	0.000000E+000
1	33.14123571	2.521189E-012	1.493119E-011	1	0.000000E+000
1	33.14128073	1.493119E-011	2.521189E-012	0	0.000000E+000
1	33.14234171	2.521189E-012	1.493119E-011	1	0.000000E+000
1	33.14235179	1.493119E-011	2.521189E-012	0	0.000000E+000
1	33.14371689	2.521189E-012	1.493119E-011	1	0.000000E+000
1	33.14376289	1.493119E-011	2.521189E-012	0	0.000000E+000
1	33.14379630	2.521189E-012	1.493119E-011	1	0.000000E+000
1	33.14403854	1.493119E-011	2.521189E-012	0	0.000000E+000
1	33.14411490	2.521189E-012	1.493119E-011	1	0.000000E+000
1	33.14449243	1.493119E-011	2.521189E-012	0	0.000000E+000
1	33.14457446	2.521189E-012	1.493119E-011	1	0.000000E+000
1	33.14463803	1.493119E-011	2.521189E-012	0	0.000000E+000
1	33.14529711	2.521189E-012	1.493119E-011	1	0.000000E+000
1	33.14574580	1.493119E-011	2.521189E-012	0	0.000000E+000
1	33.14843208	2.521189E-012	1.493119E-011	1	0.000000E+000
1	33.14860351	1.493119E-011	2.521189E-012	0	0.000000E+000
1	33.60131517	2.038500E-012	1.444850E-011	1	0.000000E+000
1	33.60168995	1.444850E-011	2.038500E-012	0	0.000000E+000
1	33.60777607	2.038500E-012	1.444850E-011	1	0.000000E+000
1	33.60785348	1.444850E-011	2.038500E-012	0	0.000000E+000
1	33.60986950	2.038500E-012	1.444850E-011	1	0.000000E+000
1	33.60994004	1.444850E-011	2.038500E-012	0	0.000000E+000
1	33.61161422	2.038500E-012	1.444850E-011	1	0.000000E+000
1	33.61166819	1.444850E-011	2.038500E-012	0	0.000000E+000
1	33.62776197	2.038500E-012	1.444850E-011	1	0.000000E+000
1	33.62778812	1.444850E-011	2.038500E-012	0	0.000000E+000
1	33.62860234	2.038500E-012	1.444850E-011	1	0.000000E+000
1	33.62861873	1.444850E-011	2.038500E-012	0	0.000000E+000
1	33.62875607	2.038500E-012	1.444850E-011	1	0.000000E+000
1	33.62912668	1.444850E-011	2.038500E-012	0	0.000000E+000
1	33.63079826	2.038500E-012	1.444850E-011	1	0.000000E+000
1	33.63161666	1.444850E-011	2.038500E-012	0	0.000000E+000
1	33.63244268	2.038500E-012	1.444850E-011	1	0.000000E+000
1	33.63255046	1.444850E-011	2.038500E-012	0	0.000000E+000
1	33.63262616	2.038500E-012	1.444850E-011	1	0.000000E+000
1	33.63272287	1.444850E-011	2.038500E-012	0	0.000000E+000
1	33.63273165	2.038500E-012	1.444850E-011	1	0.000000E+000
1	33.63287713	1.444850E-011	2.038500E-012	0	0.000000E+000
1	33.63294282	2.038500E-012	1.444850E-011	1	0.000000E+000
1	33.63310926	1.444850E-011	2.038500E-012	0	0.000000E+000
1	33.63351805	2.038500E-012	1.444850E-011	1	0.000000E+000
1	33.63354273	1.444850E-011	2.038500E-012	0	0.000000E+000
1	33.63522988	2.038500E-012	1.444850E-011	1	0.000000E+000
1	33.63535915	1.444850E-011	2.038500E-012	0	0.000000E+000
1	33.63540489	2.038500E-012	1.444850E-011	1	0.000000E+000
1	33.63543216	1.444850E-011	2.038500E-012	0	0.000000E+000
1	33.74170856	2.338019E-012	1.474802E-011	1	0.000000E+000
1	33.74207719	1.474802E-011	2.338019E-012	0	0.000000E+000
1	33.74303847	2.338019E-012	1.474802E-011	1	0.000000E+000
1	33.74318760	1.474802E-011	2.338019E-012	0	0.000000E+000
1	33.74424674	2.338019E-012	1.474802E-011	1	0.000000E+000
1	33.74482735	1.474802E-011	2.338019E-012	0	0.000000E+000
1	33.74581409	2.338019E-012	1.474802E-011	1	0.000000E+000
1	33.74587386	1.474802E-011	2.338019E-012	0	0.000000E+000
1	33.74604320	2.338019E-012	1.474802E-011	1	0.000000E+000
1	33.74605837	1.474802E-011	2.338019E-012	0	0.000000E+000
1	33.74855713	2.338019E-012	1.474802E-011	1	0.000000E+000
1	33.74859586	1.474802E-011	2.338019E-012	0	0.000000E+000
1	33.74903600	2.338019E-012	1.474802E-011	1	0.000000E+000
1	33.74924882	1.474802E-011	2.338019E-012	0	0.000000E+000
1	33.75450868	2.338019E-012	1.474802E-011	1	0.000000E+000
1	33.75453244	1.474802E-011	2.338019E-012	0	0.000000E+000
1	33.75630265	2.338019E-012	1.474802E-011	1	0.000000E+000
1	33.75635800	1.474802E-011	2.338019E-012	0	0.000000E+000
1	33.75784779	2.338019E-012	1.474802E-011	1	0.000000E+000
1	33.75797123	1.474802E-011	2.338019E-012	0	0.000000E+000
1	33.75833954	2.338019E-012	1.474802E-011	1	0.000000E+000
1	33.75837978	1.474802E-011	2.338019E-012	0	0.000000E+000
1	33.76030405	2.338019E-012	1.474802E-011	1	0.000000E+000
1	33.76042449	1.474802E-011	2.338019E-012	0	0.000000E+000
1	33.76084523	2.338019E-012	1.474802E-011	1	0.000000E+000
1	33.76126677	1.474802E-011	2.338019E-012	0	0.000000E+000
1	33.76188183	2.338019E-012	1.474802E-011	1	0.000000E+000
1	33.76204986	1.474802E-011	2.338019E-012	0	0.000000E+000
1	33.76207293	2.338019E-012	1.474802E-011	1	0.000000E+000
1	33.76211834	1.474802E-011	2.338019E-012	0	0.000000E+000
1	33.76283271	2.338019E-012	1.474802E-011	1	0.000000E+000
1	33.76293791	1.474802E-011	2.338019E-012	0	0.000000E+000
1	33.76319836	2.338019E-012	1.474802E-011	1	0.000000E+000
1	33.76362988	1.474802E-011	2.338019E-012	0	0.000000E+000
1	33.76412887	2.338019E-012	1.474802E-011	1	0.000000E+000
1	33.76434852	1.474802E-011	2.338019E-012	0	0.000000E+000
1	33.76645966	2.338019E-012	1.474802E-011	1	0.000000E+000
1	33.76662608	1.474802E-011	2.338019E-012	0	0.000000E+000
1	33.80928040	2.338019E-012	1.474802E-011	1	0.000000E+000
1	33.80935837	1.474802E-011	2.338019E-012	0	0.000000E+000
1	33.80962181	2.338019E-012	1.474802E-011	1	0.000000E+000
1	33.80986016	1.474802E-011	2.338019E-012	0	0.000000E+000
1	33.81117445	2.338019E-012	1.474802E-011	1	0.000000E+000
1	33.81130241	1.474802E-011	2.338019E-012	0	0.000000E+000
1	33.81153268	2.338019E-012	1.474802E-011	1	0.000000E+000
1	33.81161039	1.474802E-011	2.338019E-012	0	0.000000E+000
1	33.81182599	2.338019E-012	1.474802E-011	1	0.000000E+000
1	33.81185396	1.474802E-011	2.338019E-012	0	0.000000E+000
1	33.81187141	2.338019E-012	1.474802E-011	1	0.000000E+000
1	33.81245483	1.474802E-011	2.338019E-012	0	0.000000E+000
1	33.81283536	2.338019E-012	1.474802E-011	1	0.000000E+000
1	33.81284904	1.474802E-011	2.338019E-012	0	0.000000E+000
1	33.81317234	2.338019E-012	1.474802E-011	1	0.000000E+000
1	33.81342489	1.474802E-011	2.338019E-012	0	0.000000E+000
1	33.81430664	2.338019E-012	1.474802E-011	1	0.000000E+000
1	33.81440787	1.474802E-011	2.338019E-012	0	0.000000E+000
1	33.81478478	2.338019E-012	1.474802E-011	1	0.000000E+000
1	33.81498092	1.474802E-011	2.338019E-012	0	0.000000E+000
1	33.81663962	2.338019E-012	1.474802E-011	1	0.000000E+000
1	33.81680705	1.474802E-011	2.338019E-012	0	0.000000E+000
1	33.81681540	2.338019E-012	1.474802E-011	1	0.000000E+000
1	33.81706873	1.474802E-011	2.338019E-012	0	0.000000E+000
1	33.81708634	2.338019E-012	1.474802E-011	1	0.000000E+000
1	33.81744735	1.474802E-011	2.338019E-012	0	0.000000E+000
1	33.81844467	2.338019E-012	1.474802E-011	1	0.000000E+000
1	33.81849343	1.474802E-011	2.338019E-012	0	0.000000E+000
1	35.20487293	2.244635E-012	1.465464E-011	1	0.000000E+000
1	35.20497030	1.465464E-011	2.244635E-012	0	0.000000E+000
1	35.20794992	2.244635E-012	1.465464E-011	1	0.000000E+000
1	35.20798635	1.465464E-011	2.244635E-012	0	0.000000E+000
1	35.21176835	2.244635E-012	1.465464E-011	1	0.000000E+000
1	35.21182797	1.465464E-011	2.244635E-012	0	0.000000E+000
1	35.21229300	2.244635E-012	1.465464E-011	1	0.000000E+000
1	35.21240406	1.465464E-011	2.244635E-012	0	0.000000E+000
1	35.21277925	2.244635E-012	1.465464E-011	1	0.000000E+000
1	35.21281493	1.465464E-011	2.244635E-012	0	0.000000E+000
1	35.21325981	2.244635E-012	1.465464E-011	1	0.000000E+000
1	35.21343325	1.465464E-011	2.244635E-012	0	0.000000E+000
1	35.21365188	2.244635E-012	1.465464E-011	1	0.000000E+000
1	35.21371776	1.465464E-011	2.244635E-012	0	0.000000E+000
1	35.21405953	2.244635E-012	1.465464E-011	1	0.000000E+000
1	35.21411287	1.465464E-011	2.244635E-012	0	0.000000E+000
1	35.21496966	2.244635E-012	1.465464E-011	1	0.000000E+000
1	35.21502767	1.465464E-011	2.244635E-012	0	0.000000E+000
1	35.21715645	2.244635E-012	1.465464E-011	1	0.000000E+000
1	35.21725448	1.465464E-011	2.244635E-012	0	0.000000E+000
1	35.21904045	2.244635E-012	1.465464E-011	1	0.000000E+000
1	35.21912604	1.465464E-011	2.244635E-012	0	0.000000E+000
1	35.22073048	2.244635E-012	1.465464E-011	1	0.000000E+000
1	35.22076905	1.465464E-011	2.244635E-012	0	0.000000E+000
1	35.22294170	2.244635E-012	1.465464E-011	1	0.000000E+000
1	35.22297594	1.465464E-011	2.244635E-012	0	0.000000E+000
1	35.22301443	2.244635E-012	1.465464E-011	1	0.000000E+000
1	35.22308576	1.465464E-011	2.244635E-012	0	0.000000E+000
1	35.23494255	2.244635E-012	1.465464E-011	1	0.000000E+000
1	35.23495917	1.465464E-011	2.244635E-012	0	0.000000E+000
1	35.23509801	2.244635E-012	1.465464E-011	1	0.000000E+000
1	35.23523693	1.465464E-011	2.244635E-012	0	0.000000E+000
1	35.23799729	2.244635E-012	1.465464E-011	1	0.000000E+000
1	35.23808888	1.465464E-011	2.244635E-012	0	0.000000E+000
1	35.23825404	2.244635E-012	1.465464E-011	1	0.000000E+000
1	35.23875688	1.465464E-011	2.244635E-012	0	0.000000E+000
1	35.23885988	2.244635E-012	1.465464E-011	1	0.000000E+000
1	35.23895281	1.465464E-011	2.244635E-012	0	0.000000E+000
1	35.23905095	2.244635E-012	1.465464E-011	1	0.000000E+000
1	35.23929831	1.465464E-011	2.244635E-012	0	0.000000E+000
1	35.24046381	2.244635E-012	1.465464E-011	1	0.000000E+000
1	35.24064947	1.465464E-011	2.244635E-012	0	0.000000E+000
1	35.24437090	2.244635E-012	1.465464E-011	1	0.000000E+000
1	35.24441685	1.465464E-011	2.244635E-012	0	0.000000E+000
1	35.24472139	2.244635E-012	1.465464E-011	1	0.000000E+000
1	35.24494140	1.465464E-011	2.244635E-012	0	0.000000E+000
1	35.24510674	2.244635E-012	1.465464E-011	1	0.000000E+000
1	35.24515233	1.465464E-011	2.244635E-012	0	0.000000E+000
1	35.24710927	2.244635E-012	1.465464E-011	1	0.000000E+000
1	35.24715459	1.465464E-011	2.244635E-012	0	0.000000E+000
1	35.24977748	2.244635E-012	1.465464E-011	1	0.000000E+000
1	35.25009455	1.465464E-011	2.244635E-012	0	0.000000E+000
1	35.25221016	2.244635E-012	1.465464E-011	1	0.000000E+000
1	35.25224898	1.465464E-011	2.244635E-012	0	0.000000E+000
1	35.25467803	2.244635E-012	1.465464E-011	1	0.000000E+000
1	35.25484411	1.465464E-011	2.244635E-012	0	0.000000E+000
1	35.25577930	2.244635E-012	1.465464E-011	1	0.000000E+000
1	35.25590993	1.465464E-011	2.244635E-012	0	0.000000E+000
1	35.25786590	2.244635E-012	1.465464E-011	1	0.000000E+000
1	35.25798736	1.465464E-011	2.244635E-012	0	0.000000E+000
1	40.26231181	2.338520E-012	1.474852E-011	1	0.000000E+000
1	40.26252857	1.474852E-011	2.338520E-012	0	0.000000E+000
1	40.26254485	2.338520E-012	1.474852E-011	1	0.000000E+000
1	40.26256815	1.474852E-011	2.338520E-012	0	0.000000E+000
1	40.26302575	2.338520E-012	1.474852E-011	1	0.000000E+000
1	40.26310139	1.474852E-011	2.338520E-012	0	0.000000E+000
1	40.26365319	2.338520E-012	1.474852E-011	1	0.000000E+000
1	40.26393561	1.474852E-011	2.338520E-012	0	0.000000E+000
1	40.26394719	2.338520E-012	1.474852E-011	1	0.000000E+000
1	40.26482326	1.474852E-011	2.338520E-012	0	0.000000E+000
1	40.26570538	2.338520E-012	1.474852E-011	1	0.000000E+000
1	40.26604164	1.474852E-011	2.338520E-012	0	0.000000E+000
1	40.26652629	2.338520E-012	1.474852E-011	1	0.000000E+000
1	40.26663799	1.474852E-011	2.338520E-012	0	0.000000E+000
1	40.26674660	2.338520E-012	1.474852E-011	1	0.000000E+000
1	40.26676731	1.474852E-011	2.338520E-012	0	0.000000E+000
1	40.26977787	2.338520E-012	1.474852E-011	1	0.000000E+000
1	40.26990717	1.474852E-011	2.338520E-012	0	0.000000E+000
1	40.26996427	2.338520E-012	1.474852E-011	1	0.000000E+000
1	40.26999613	1.474852E-011	2.338520E-012	0	0.000000E+000
1	40.27204485	2.338520E-012	1.474852E-011	1	0.000000E+000
1	40.27224210	1.474852E-011	2.338520E-012	0	0.000000E+000
1	40.27229205	2.338520E-012	1.474852E-011	1	0.000000E+000
1	40.27231868	1.474852E-011	2.338520E-012	0	0.000000E+000
1	40.27316910	2.338520E-012	1.474852E-011	1	0.000000E+000
1	40.27346975	1.474852E-011	2.338520E-012	0	0.000000E+000
1	40.27375528	2.338520E-012	1.474852E-011	1	0.000000E+000
1	40.27380786	1.474852E-011	2.338520E-012	0	0.000000E+000
1	40.27536450	2.338520E-012	1.474852E-011	1	0.000000E+000
1	40.27551247	1.474852E-011	2.338520E-012	0	0.000000E+000
1	40.27654602	2.338520E-012	1.474852E-011	1	0.000000E+000
1	40.27669750	1.474852E-011	2.338520E-012	0	0.000000E+000
1	40.28101311	2.338520E-012	1.474852E-011	1	0.000000E+000
1	40.28104957	1.474852E-011	2.338520E-012	0	0.000000E+000
1	40.28109931	2.338520E-012	1.474852E-011	1	0.000000E+000
1	40.28120959	1.474852E-011	2.338520E-012	0	0.000000E+000
1	40.28327555	2.338520E-012	1.474852E-011	1	0.000000E+000
1	40.28361866	1.474852E-011	2.338520E-012	0	0.000000E+000
1	40.28500496	2.338520E-012	1.474852E-011	1	0.000000E+000
1	40.28510479	1.474852E-011	2.338520E-012	0	0.000000E+000
1	40.28664189	2.338520E-012	1.474852E-011	1	0.000000E+000
1	40.28665035	1.474852E-011	2.338520E-012	0	0.000000E+000
1	40.28679780	2.338520E-012	1.474852E-011	1	0.000000E+000
1	40.28687240	1.474852E-011	2.338520E-012	0	0.000000E+000
1	40.28690208	2.338520E-012	1.474852E-011	1	0.000000E+000
1	40.28695005	1.474852E-011	2.338520E-012	0	0.000000E+000
1	40.28710569	2.338520E-012	1.474852E-011	1	0.000000E+000
1	40.28757410	1.474852E-011	2.338520E-012	0	0.000000E+000
1	40.28900608	2.338520E-012	1.474852E-011	1	0.000000E+000
1	40.28906475	1.474852E-011	2.338520E-012	0	0.000000E+000
1	40.29158140	2.338520E-012	1.474852E-011	1	0.000000E+000
1	40.29186733	1.474852E-011	2.338520E-012	0	0.000000E+000
1	40.29188309	2.338520E-012	1.474852E-011	1	0.000000E+000
1	40.29210204	1.474852E-011	2.338520E-012	0	0.000000E+000
1	40.29218037	2.338520E-012	1.474852E-011	1	0.000000E+000
1	40.29261010	1.474852E-011	2.338520E-012	0	0.000000E+000
1	40.29542575	2.338520E-012	1.474852E-011	1	0.000000E+000
1	40.29544145	1.474852E-011	2.338520E-012	0	0.000000E+000
1	40.29554850	2.338520E-012	1.474852E-011	1	0.000000E+000
1	40.29576015	1.474852E-011	2.338520E-012	0	0.000000E+000
1	40.29702118	2.338520E-012	1.474852E-011	1	0.000000E+000
1	40.29716664	1.474852E-011	2.338520E-012	0	0.000000E+000
1	40.30614044	2.338520E-012	1.474852E-011	1	0.000000E+000
1	40.30620669	1.474852E-011	2.338520E-012	0	0.000000E+000
1	40.30760481	2.338520E-012	1.474852E-011	1	0.000000E+000
1	40.30773190	1.474852E-011	2.338520E-012	0	0.000000E+000
1	40.30868235	2.338520E-012	1.474852E-011	1	0.000000E+000
1	40.30870148	1.474852E-011	2.338520E-012	0	0.000000E+000
1	40.30872817	2.338520E-012	1.474852E-011	1	0.000000E+000
1	40.30935725	1.474852E-011	2.338520E-012	0	0.000000E+000
1	40.30938814	2.338520E-012	1.474852E-011	1	0.000000E+000
1	40.30941439	1.474852E-011	2.338520E-012	0	0.000000E+000
1	40.31593989	2.338520E-012	1.474852E-011	1	0.000000E+000
1	40.31596804	1.474852E-011	2.338520E-012	0	0.000000E+000
1	40.31995863	2.338520E-012	1.474852E-011	1	0.000000E+000
1	40.32000608	1.474852E-011	2.338520E-012	0	0.000000E+000
1	40.32044176	2.338520E-012	1.474852E-011	1	0.000000E+000
1	40.32045897	1.474852E-011	2.338520E-012	0	0.000000E+000
1	40.32440258	2.338520E-012	1.474852E-011	1	0.000000E+000
1	40.32445802	1.474852E-011	2.338520E-012	0	0.000000E+000
1	40.32473950	2.338520E-012	1.474852E-011	1	0.000000E+000
1	40.32500265	1.474852E-011	2.338520E-012	0	0.000000E+000
1	40.32552159	2.338520E-012	1.474852E-011	1	0.000000E+000
1	40.32563551	1.474852E-011	2.338520E-012	0	0.000000E+000
1	40.32633925	2.338520E-012	1.474852E-011	1	0.000000E+000
1	40.32661299	1.474852E-011	2.338520E-012	0	0.000000E+000
1	40.32716473	2.338520E-012	1.474852E-011	1	0.000000E+000
1	40.32735827	1.474852E-011	2.338520E-012	0	0.000000E+000
1	40.32812470	2.338520E-012	1.474852E-011	1	0.000000E+000
1	40.32843463	1.474852E-011	2.338520E-012	0	0.000000E+000
1	40.33205570	2.338520E-012	1.474852E-011	1	0.000000E+000
1	40.33215413	1.474852E-011	2.338520E-012	0	0.000000E+000
1	40.33935901	2.338520E-012	1.474852E-011	1	0.000000E+000
1	40.33950987	1.474852E-011	2.338520E-012	0	0.000000E+000
1	40.34024143	2.338520E-012	1.474852E-011	1	0.000000E+000
1	40.34031039	1.474852E-011	2.338520E-012	0	0.000000E+000
1	40.34270893	2.338520E-012	1.474852E-011	1	0.000000E+000
1	40.34278415	1.474852E-011	2.338520E-012	0	0.000000E+000
1	40.34444964	2.338520E-012	1.474852E-011	1	0.000000E+000
1	40.34452176	1.474852E-011	2.338520E-012	0	0.000000E+000
1	53.45171989	1.974861E-012	1.438486E-011	1	0.000000E+000
1	53.45182971	1.438486E-011	1.974861E-012	0	0.000000E+000
1	53.45255111	1.974861E-012	1.438486E-011	1	0.000000E+000
1	53.45261763	1.438486E-011	1.974861E-012	0	0.000000E+000
1	53.45289852	1.974861E-012	1.438486E-011	1	0.000000E+000
1	53.45322545	1.438486E-011	1.974861E-012	0	0.000000E+000
1	53.45324987	1.974861E-012	1.438486E-011	1	0.000000E+000
1	53.45337583	1.438486E-011	1.974861E-012	0	0.000000E+000
1	53.45425130	1.974861E-012	1.438486E-011	1	0.000000E+000
1	53.45430734	1.438486E-011	1.974861E-012	0	0.000000E+000
1	53.45621988	1.974861E-012	1.438486E-011	1	0.000000E+000
1	53.45630487	1.438486E-011	1.974861E-012	0	0.000000E+000
1	53.45660746	1.974861E-012	1.438486E-011	1	0.000000E+000
1	53.45663418	1.438486E-011	1.974861E-012	0	0.000000E+000
1	53.45691854	1.974861E-012	1.438486E-011	1	0.000000E+000
1	53.45693761	1.438486E-011	1.974861E-012	0	0.000000E+000
1	53.45698354	1.974861E-012	1.438486E-011	1	0.000000E+000
1	53.45717178	1.438486E-011	1.974861E-012	0	0.000000E+000
1	53.45987499	1.974861E-012	1.438486E-011	1	0.000000E+000
1	53.45997313	1.438486E-011	1.974861E-012	0	0.000000E+000
1	53.46016325	1.974861E-012	1.438486E-011	1	0.000000E+000
1	53.46027319	1.438486E-011	1.974861E-012	0	0.000000E+000
1	53.46136215	1.974861E-012	1.438486E-011	1	0.000000E+000
1	53.46141393	1.438486E-011	1.974861E-012	0	0.000000E+000
1	53.46233038	1.974861E-012	1.438486E-011	1	0.000000E+000
1	53.46238770	1.438486E-011	1.974861E-012	0	0.000000E+000
1	53.46243729	1.974861E-012	1.438486E-011	1	0.000000E+000
1	53.46247946	1.438486E-011	1.974861E-012	0	0.000000E+000
1	53.46451248	1.974861E-012	1.438486E-011	1	0.000000E+000
1	53.46455088	1.438486E-011	1.974861E-012	0	0.000000E+000
1	53.46455451	1.974861E-012	1.438486E-011	1	0.000000E+000
1	53.46487407	1.438486E-011	1.974861E-012	0	0.000000E+000
1	53.46634397	1.974861E-012	1.438486E-011	1	0.000000E+000
1	53.46640840	1.438486E-011	1.974861E-012	0	0.000000E+000
1	53.46783815	1.974861E-012	1.438486E-011	1	0.000000E+000
1	53.46845240	1.438486E-011	1.974861E-012	0	0.000000E+000
1	53.46849096	1.974861E-012	1.438486E-011	1	0.000000E+000
1	53.46869699	1.438486E-011	1.974861E-012	0	0.000000E+000
1	53.47080440	1.974861E-012	1.438486E-011	1	0.000000E+000
1	53.47089252	1.438486E-011	1.974861E-012	0	0.000000E+000
1	53.47100774	1.974861E-012	1.438486E-011	1	0.000000E+000
1	53.47134082	1.438486E-011	1.974861E-012	0	0.000000E+000
1	53.47139310	1.974861E-012	1.438486E-011	1	0.000000E+000
1	53.47141857	1.438486E-011	1.974861E-012	0	0.000000E+000
1	53.47697379	1.974861E-012	1.438486E-011	1	0.000000E+000
1	53.47716255	1.438486E-011	1.974861E-012	0	0.000000E+000
1	53.47732771	1.974861E-012	1.438486E-011	1	0.000000E+000
1	53.47761348	1.438486E-011	1.974861E-012	0	0.000000E+000
1	53.47834171	1.974861E-012	1.438486E-011	1	0.000000E+000
1	53.47846673	1.438486E-011	1.974861E-012	0	0.000000E+000
1	53.47893006	1.974861E-012	1.438486E-011	1	0.000000E+000
1	53.47895321	1.438486E-011	1.974861E-012	0	0.000000E+000
1	53.48036375	1.974861E-012	1.438486E-011	1	0.000000E+000
1	53.48047881	1.438486E-011	1.974861E-012	0	0.000000E+000
1	53.48899446	1.974861E-012	1.438486E-011	1	0.000000E+000
1	53.48918730	1.438486E-011	1.974861E-012	0	0.000000E+000
1	53.49188339	1.974861E-012	1.438486E-011	1	0.000000E+000
1	53.49195116	1.438486E-011	1.974861E-012	0	0.000000E+000
1	53.49212198	1.974861E-012	1.438486E-011	1	0.000000E+000
1	53.49225488	1.438486E-011	1.974861E-012	0	0.000000E+000
1	79.38974553	2.138213E-012	1.454821E-011	1	0.000000E+000
1	79.38981329	1.454821E-011	2.138213E-012	0	0.000000E+000
1	79.38991637	2.138213E-012	1.454821E-011	1	0.000000E+000
1	79.38998124	1.454821E-011	2.138213E-012	0	0.000000E+000
1	79.39731645	2.138213E-012	1.454821E-011	1	0.000000E+000
1	79.39749167	1.454821E-011	2.138213E-012	0	0.000000E+000
1	79.39947783	2.138213E-012	1.454821E-011	1	0.000000E+000
1	79.39961299	1.454821E-011	2.138213E-012	0	0.000000E+000
1	79.40040084	2.138213E-012	1.454821E-011	1	0.000000E+000
1	79.40060341	1.454821E-011	2.138213E-012	0	0.000000E+000
1	79.40131330	2.138213E-012	1.454821E-011	1	0.000000E+000
1	79.40138847	1.454821E-011	2.138213E-012	0	0.000000E+000
1	79.40151253	2.138213E-012	1.454821E-011	1	0.000000E+000
1	79.40154477	1.454821E-011	2.138213E-012	0	0.000000E+000
1	79.40209417	2.138213E-012	1.454821E-011	1	0.000000E+000
1	79.40215217	1.454821E-011	2.138213E-012	0	0.000000E+000
1	79.40468742	2.138213E-012	1.454821E-011	1	0.000000E+000
1	79.40471723	1.454821E-011	2.138213E-012	0	0.000000E+000
1	79.40594411	2.138213E-012	1.454821E-011	1	0.000000E+000
1	79.40595863	1.454821E-011	2.138213E-012	0	0.000000E+000
1	79.40848840	2.138213E-012	1.454821E-011	1	0.000000E+000
1	79.40859604	1.454821E-011	2.138213E-012	0	0.000000E+000
1	79.40867894	2.138213E-012	1.454821E-011	1	0.000000E+000
1	79.40888888	1.454821E-011	2.138213E-012	0	0.000000E+000
1	79.40890971	2.138213E-012	1.454821E-011	1	0.000000E+000
1	79.40902801	1.454821E-011	2.138213E-012	0	0.000000E+000
1	79.41261581	2.138213E-012	1.454821E-011	1	0.000000E+000
1	79.41262962	1.454821E-011	2.138213E-012	0	0.000000E+000
1	79.41439818	2.138213E-012	1.454821E-011	1	0.000000E+000
1	79.41445773	1.454821E-011	2.138213E-012	0	0.000000E+000
1	79.41533487	2.138213E-012	1.454821E-011	1	0.000000E+000
1	79.41538157	1.454821E-011	2.138213E-012	0	0.000000E+000
1	79.41710169	2.138213E-012	1.454821E-011	1	0.000000E+000
1	79.41755587	1.454821E-011	2.138213E-012	0	0.000000E+000
1	79.41869802	2.138213E-012	1.454821E-011	1	0.000000E+000
1	79.41874047	1.454821E-011	2.138213E-012	0	0.000000E+000
1	79.41935883	2.138213E-012	1.454821E-011	1	0.000000E+000
1	79.41972306	1.454821E-011	2.138213E-012	0	0.000000E+000
1	79.41976080	2.138213E-012	1.454821E-011	1	0.000000E+000
1	79.41996510	1.454821E-011	2.138213E-012	0	0.000000E+000
1	79.42387716	2.138213E-012	1.454821E-011	1	0.000000E+000
1	79.42439119	1.454821E-011	2.138213E-012	0	0.000000E+000
1	79.42558315	2.138213E-012	1.454821E-011	1	0.000000E+000
1	79.42574434	1.454821E-011	2.138213E-012	0	0.000000E+000
1	79.42680635	2.138213E-012	1.454821E-011	1	0.000000E+000
1	79.42695746	1.454821E-011	2.138213E-012	0	0.000000E+000
1	79.42896148	2.138213E-012	1.454821E-011	1	0.000000E+000
1	79.42901266	1.454821E-011	2.138213E-012	0	0.000000E+000
1	79.43229051	2.138213E-012	1.454821E-011	1	0.000000E+000
1	79.43246230	1.454821E-011	2.138213E-012	0	0.000000E+000
1	79.43248720	2.138213E-012	1.454821E-011	1	0.000000E+000
1	79.43326341	1.454821E-011	2.138213E-012	0	0.000000E+000
1	79.43338443	2.138213E-012	1.454821E-011	1	0.000000E+000
1	79.43343274	1.454821E-011	2.138213E-012	0	0.000000E+000
1	79.43429196	2.138213E-012	1.454821E-011	1	0.000000E+000
1	79.43459085	1.454821E-011	2.138213E-012	0	0.000000E+000
1	79.44420014	2.138213E-012	1.454821E-011	1	0.000000E+000
1	79.44425521	1.454821E-011	2.138213E-012	0	0.000000E+000
1	79.44588055	2.138213E-012	1.454821E-011	1	0.000000E+000
1	79.44591054	1.454821E-011	2.138213E-012	0	0.000000E+000
1	79.44658799	2.138213E-012	1.454821E-011	1	0.000000E+000
1	79.44663725	1.454821E-011	2.138213E-012	0	0.000000E+000
1	79.44851287	2.138213E-012	1.454821E-011	1	0.000000E+000
1	79.44861609	1.454821E-011	2.138213E-012	0	0.000000E+000
1	79.44865170	2.138213E-012	1.454821E-011	1	0.000000E+000
1	79.44917679	1.454821E-011	2.138213E-012	0	0.000000E+000
1	79.44977131	2.138213E-012	1.454821E-011	1	0.000000E+000
1	79.45001037	1.454821E-011	2.138213E-012	0	0.000000E+000
1	79.45111578	2.138213E-012	1.454821E-011	1	0.000000E+000
1	79.45114979	1.454821E-011	2.138213E-012	0	0.000000E+000
1	79.45153433	2.138213E-012	1.454821E-011	1	0.000000E+000
1	79.45185784	1.454821E-011	2.138213E-012	0	0.000000E+000
1	79.45873481	2.138213E-012	1.454821E-011	1	0.000000E+000
1	79.45879380	1.454821E-011	2.138213E-012	0	0.000000E+000
1	79.45887543	2.138213E-012	1.454821E-011	1	0.000000E+000
1	79.45896594	1.454821E-011	2.138213E-012	0	0.000000E+000
1	79.46011883	2.138213E-012	1.454821E-011	1	0.000000E+000
1	79.46059389	1.454821E-011	2.138213E-012	0	0.000000E+000
1	79.46137211	2.138213E-012	1.454821E-011	1	0.000000E+000
1	79.46142042	1.454821E-011	2.138213E-012	0	0.000000E+000
1	79.46454397	2.138213E-012	1.454821E-011	1	0.000000E+000
1	79.46457302	1.454821E-011	2.138213E-012	0	0.000000E+000
1	79.46636362	2.138213E-012	1.454821E-011	1	0.000000E+000
1	79.46641575	1.454821E-011	2.138213E-012	0	0.000000E+000
1	79.46786272	2.138213E-012	1.454821E-011	1	0.000000E+000
1	79.46841555	1.454821E-011	2.138213E-012	0	0.000000E+000
1	79.46847778	2.138213E-012	1.454821E-011	1	0.000000E+000
1	79.46876681	1.454821E-011	2.138213E-012	0	0.000000E+000
1	79.46967868	2.138213E-012	1.454821E-011	1	0.000000E+000
1	79.46990738	1.454821E-011	2.138213E-012	0	0.000000E+000
1	79.47746050	2.138213E-012	1.454821E-011	1	0.000000E+000
1	79.47756225	1.454821E-011	2.138213E-012	0	0.000000E+000
1	79.47816742	2.138213E-012	1.454821E-011	1	0.000000E+000
1	79.47827319	1.454821E-011	2.138213E-012	0	0.000000E+000
1	79.48144745	2.138213E-012	1.454821E-011	1	0.000000E+000
1	79.48164028	1.454821E-011	2.138213E-012	0	0.000000E+000
1	79.48233652	2.138213E-012	1.454821E-011	1	0.000000E+000
1	79.48250055	1.454821E-011	2.138213E-012	0	0.000000E+000
1	79.48302203	2.138213E-012	1.454821E-011	1	0.000000E+000
1	79.48313768	1.454821E-011	2.138213E-012	0	0.000000E+000
1	79.48463427	2.138213E-012	1.454821E-011	1	0.000000E+000
1	79.48473237	1.454821E-011	2.138213E-012	0	0.000000E+000
1	79.48477530	2.138213E-012	1.454821E-011	1	0.000000E+000
1	79.48486047	1.454821E-011	2.138213E-012	0	0.000000E+000
1	79.48637952	2.138213E-012	1.454821E-011	1	0.000000E+000
1	79.48653528	1.454821E-011	2.138213E-012	0	0.000000E+000
1	79.48701540	2.138213E-012	1.454821E-011	1	0.000000E+000
1	79.48704957	1.454821E-011	2.138213E-012	0	0.000000E+000
1	79.48765149	2.138213E-012	1.454821E-011	1	0.000000E+000
1	79.48774741	1.454821E-011	2.138213E-012	0	0.000000E+000
1	79.48778987	2.138213E-012	1.454821E-011	1	0.000000E+000
1	79.48783551	1.454821E-011	2.138213E-012	0	0.000000E+000
1	79.49016196	2.138213E-012	1.454821E-011	1	0.000000E+000
1	79.49057584	1.454821E-011	2.138213E-012	0	0.000000E+000
1	79.49236743	2.138213E-012	1.454821E-011	1	0.000000E+000
1	79.49240229	1.454821E-011	2.138213E-012	0	0.000000E+000
1	79.49408897	2.138213E-012	1.454821E-011	1	0.000000E+000
1	79.49418826	1.454821E-011	2.138213E-012	0	0.000000E+000
1	79.49425503	2.138213E-012	1.454821E-011	1	0.000000E+000
1	79.49429514	1.454821E-011	2.138213E-012	0	0.000000E+000
1	79.49439926	2.138213E-012	1.454821E-011	1	0.000000E+000
1	79.49456704	1.454821E-011	2.138213E-012	0	0.000000E+000
1	79.50417700	2.138213E-012	1.454821E-011	1	0.000000E+000
1	79.50424375	1.454821E-011	2.138213E-012	0	0.000000E+000
1	79.51064463	2.138213E-012	1.454821E-011	1	0.000000E+000
1	79.51077348	1.454821E-011	2.138213E-012	0	0.000000E+000
1	79.51126130	2.138213E-012	1.454821E-011	1	0.000000E+000
1	79.51150591	1.454821E-011	2.138213E-012	0	0.000000E+000
1	79.51169399	2.138213E-012	1.454821E-011	1	0.000000E+000
1	79.51181264	1.454821E-011	2.138213E-012	0	0.000000E+000
1	79.53274363	2.138213E-012	1.454821E-011	1	0.000000E+000
1	79.53281105	1.454821E-011	2.138213E-012	0	0.000000E+000
1	79.53405463	2.138213E-012	1.454821E-011	1	0.000000E+000
1	79.53408779	1.454821E-011	2.138213E-012	0	0.000000E+000
1	79.53413398	2.138213E-012	1.454821E-011	1	0.000000E+000
1	79.53422098	1.454821E-011	2.138213E-012	0	0.000000E+000
1	79.53484647	2.138213E-012	1.454821E-011	1	0.000000E+000
1	79.53503327	1.454821E-011	2.138213E-012	0	0.000000E+000
1	79.53518448	2.138213E-012	1.454821E-011	1	0.000000E+000
1	79.53570093	1.454821E-011	2.138213E-012	0	0.000000E+000
1	79.54167830	2.138213E-012	1.454821E-011	1	0.000000E+000
1	79.54180999	1.454821E-011	2.138213E-012	0	0.000000E+000
1	79.54189606	2.138213E-012	1.454821E-011	1	0.000000E+000
1	79.54206536	1.454821E-011	2.138213E-012	0	0.000000E+000
1	79.54210437	2.138213E-012	1.454821E-011	1	0.000000E+000
1	79.54214193	1.454821E-011	2.138213E-012	0	0.000000E+000
1	79.54381373	2.138213E-012	1.454821E-011	1	0.000000E+000
1	79.54385254	1.454821E-011	2.138213E-012	0	0.000000E+000
1	79.54449091	2.138213E-012	1.454821E-011	1	0.000000E+000
1	79.54464282	1.454821E-011	2.138213E-012	0	0.000000E+000
1	79.54532066	2.138213E-012	1.454821E-011	1	0.000000E+000
1	79.54539459	1.454821E-011	2.138213E-012	0	0.000000E+000
1	79.54602863	2.138213E-012	1.454821E-011	1	0.000000E+000
1	79.54618157	1.454821E-011	2.138213E-012	0	0.000000E+000
1	79.54840506	2.138213E-012	1.454821E-011	1	0.000000E+000
1	79.54850522	1.454821E-011	2.138213E-012	0	0.000000E+000
1	79.54950614	2.138213E-012	1.454821E-011	1	0.000000E+000
1	79.54972620	1.454821E-011	2.138213E-012	0	0.000000E+000
1	79.55288143	2.138213E-012	1.454821E-011	1	0.000000E+000
1	79.55306106	1.454821E-011	2.138213E-012	0	0.000000E+000
1	79.55327495	2.138213E-012	1.454821E-011	1	0.000000E+000
1	79.55339272	1.454821E-011	2.138213E-012	0	0.000000E+000
1	79.55424380	2.138213E-012	1.454821E-011	1	0.000000E+000
1	79.55443695	1.454821E-011	2.138213E-012	0	0.000000E+000
1	79.55704049	2.138213E-012	1.454821E-011	1	0.000000E+000
1	79.55718055	1.454821E-011	2.138213E-012	0	0.000000E+000
1	79.55787765	2.138213E-012	1.454821E-011	1	0.000000E+000
1	79.55794512	1.454821E-011	2.138213E-012	0	0.000000E+000
1	79.55910243	2.138213E-012	1.454821E-011	1	0.000000E+000
1	79.55928404	1.454821E-011	2.138213E-012	0	0.000000E+000
1	79.56289469	2.138213E-012	1.454821E-011	1	0.000000E+000
1	79.56291466	1.454821E-011	2.138213E-012	0	0.000000E+000
1	79.56302508	2.138213E-012	1.454821E-011	1	0.000000E+000
1	79.56306682	1.454821E-011	2.138213E-012	0	0.000000E+000
1	79.57386816	2.138213E-012	1.454821E-011	1	0.000000E+000
1	79.57398977	1.454821E-011	2.138213E-012	0	0.000000E+000
1	79.57529203	2.138213E-012	1.454821E-011	1	0.000000E+000
1	79.57533971	1.454821E-011	2.138213E-012	0	0.000000E+000
1	79.57646828	2.138213E-012	1.454821E-011	1	0.000000E+000
1	79.57672939	1.454821E-011	2.138213E-012	0	0.000000E+000
1	79.57751234	2.138213E-012	1.454821E-011	1	0.000000E+000
1	79.57767128	1.454821E-011	2.138213E-012	0	0.000000E+000
1	79.57804206	2.138213E-012	1.454821E-011	1	0.000000E+000
1	79.57806527	1.454821E-011	2.138213E-012	0	0.000000E+000
1	79.57877167	2.138213E-012	1.454821E-011	1	0.000000E+000
1	79.57882058	1.454821E-011	2.138213E-012	0	0.000000E+000
1	79.58164440	2.138213E-012	1.454821E-011	1	0.000000E+000
1	79.58170184	1.454821E-011	2.138213E-012	0	0.000000E+000
1	79.58442092	2.138213E-012	1.454821E-011	1	0.000000E+000
1	79.58446340	1.454821E-011	2.138213E-012	0	0.000000E+000
1	84.51468004	2.094603E-012	1.450460E-011	1	0.000000E+000
1	84.51492486	1.450460E-011	2.094603E-012	0	0.000000E+000
1	84.51494631	2.094603E-012	1.450460E-011	1	0.000000E+000
1	84.51505014	1.450460E-011	2.094603E-012	0	0.000000E+000
1	84.51599374	2.094603E-012	1.450460E-011	1	0.000000E+000
1	84.51605474	1.450460E-011	2.094603E-012	0	0.000000E+000
1	84.51707436	2.094603E-012	1.450460E-011	1	0.000000E+000
1	84.51735555	1.450460E-011	2.094603E-012	0	0.000000E+000
1	84.51809473	2.094603E-012	1.450460E-011	1	0.000000E+000
1	84.51811128	1.450460E-011	2.094603E-012	0	0.000000E+000
1	84.51857115	2.094603E-012	1.450460E-011	1	0.000000E+000
1	84.51859923	1.450460E-011	2.094603E-012	0	0.000000E+000
1	84.52206672	2.094603E-012	1.450460E-011	1	0.000000E+000
1	84.52234634	1.450460E-011	2.094603E-012	0	0.000000E+000
1	84.52314973	2.094603E-012	1.450460E-011	1	0.000000E+000
1	84.52357081	1.450460E-011	2.094603E-012	0	0.000000E+000
1	84.52371061	2.094603E-012	1.450460E-011	1	0.000000E+000
1	84.52390386	1.450460E-011	2.094603E-012	0	0.000000E+000
1	84.52405206	2.094603E-012	1.450460E-011	1	0.000000E+000
1	84.52467395	1.450460E-011	2.094603E-012	0	0.000000E+000
1	84.52582177	2.094603E-012	1.450460E-011	1	0.000000E+000
1	84.52594574	1.450460E-011	2.094603E-012	0	0.000000E+000
1	84.52605672	2.094603E-012	1.450460E-011	1	0.000000E+000
1	84.52648680	1.450460E-011	2.094603E-012	0	0.000000E+000
1	84.52933632	2.094603E-012	1.450460E-011	1	0.000000E+000
1	84.52942743	1.450460E-011	2.094603E-012	0	0.000000E+000
1	84.53204460	2.094603E-012	1.450460E-011	1	0.000000E+000
1	84.53213404	1.450460E-011	2.094603E-012	0	0.000000E+000
1	84.53270872	2.094603E-012	1.450460E-011	1	0.000000E+000
1	84.53271672	1.450460E-011	2.094603E-012	0	0.000000E+000
1	84.53526703	2.094603E-012	1.450460E-011	1	0.000000E+000
1	84.53528322	1.450460E-011	2.094603E-012	0	0.000000E+000
1	84.53639687	2.094603E-012	1.450460E-011	1	0.000000E+000
1	84.53647832	1.450460E-011	2.094603E-012	0	0.000000E+000
1	84.53879684	2.094603E-012	1.450460E-011	1	0.000000E+000
1	84.53896001	1.450460E-011	2.094603E-012	0	0.000000E+000
1	84.53935854	2.094603E-012	1.450460E-011	1	0.000000E+000
1	84.53952497	1.450460E-011	2.094603E-012	0	0.000000E+000
1	84.54253303	2.094603E-012	1.450460E-011	1	0.000000E+000
1	84.54261513	1.450460E-011	2.094603E-012	0	0.000000E+000
1	84.54414508	2.094603E-012	1.450460E-011	1	0.000000E+000
1	84.54429455	1.450460E-011	2.094603E-012	0	0.000000E+000
1	84.54457432	2.094603E-012	1.450460E-011	1	0.000000E+000
1	84.54457949	1.450460E-011	2.094603E-012	0	0.000000E+000
1	84.54758461	2.094603E-012	1.450460E-011	1	0.000000E+000
1	84.54772091	1.450460E-011	2.094603E-012	0	0.000000E+000
1	84.54811542	2.094603E-012	1.450460E-011	1	0.000000E+000
1	84.54819173	1.450460E-011	2.094603E-012	0	0.000000E+000
1	84.54884191	2.094603E-012	1.450460E-011	1	0.000000E+000
1	84.54889844	1.450460E-011	2.094603E-012	0	0.000000E+000
1	84.54948846	2.094603E-012	1.450460E-011	1	0.000000E+000
1	84.54956391	1.450460E-011	2.094603E-012	0	0.000000E+000
1	84.55004718	2.094603E-012	1.450460E-011	1	0.000000E+000
1	84.55030076	1.450460E-011	2.094603E-012	0	0.000000E+000
1	84.55107200	2.094603E-012	1.450460E-011	1	0.000000E+000
1	84.55111420	1.450460E-011	2.094603E-012	0	0.000000E+000
1	84.55161971	2.094603E-012	1.450460E-011	1	0.000000E+000
1	84.55168982	1.450460E-011	2.094603E-012	0	0.000000E+000
1	84.55913133	2.094603E-012	1.450460E-011	1	0.000000E+000
1	84.55915461	1.450460E-011	2.094603E-012	0	0.000000E+000
1	84.56100621	2.094603E-012	1.450460E-011	1	0.000000E+000
1	84.56103157	1.450460E-011	2.094603E-012	0	0.000000E+000
1	84.56129051	2.094603E-012	1.450460E-011	1	0.000000E+000
1	84.56134164	1.450460E-011	2.094603E-012	0	0.000000E+000
1	84.56149583	2.094603E-012	1.450460E-011	1	0.000000E+000
1	84.56167687	1.450460E-011	2.094603E-012	0	0.000000E+000
1	84.56420780	2.094603E-012	1.450460E-011	1	0.000000E+000
1	84.56425539	1.450460E-011	2.094603E-012	0	0.000000E+000
1	84.56449347	2.094603E-012	1.450460E-011	1	0.000000E+000
1	84.56462104	1.450460E-011	2.094603E-012	0	0.000000E+000
1	84.56500593	2.094603E-012	1.450460E-011	1	0.000000E+000
1	84.56532173	1.450460E-011	2.094603E-012	0	0.000000E+000
1	84.56586123	2.094603E-012	1.450460E-011	1	0.000000E+000
1	84.56589059	1.450460E-011	2.094603E-012	0	0.000000E+000
1	84.56855479	2.094603E-012	1.450460E-011	1	0.000000E+000
1	84.56888656	1.450460E-011	2.094603E-012	0	0.000000E+000
1	84.57112640	2.094603E-012	1.450460E-011	1	0.000000E+000
1	84.57121065	1.450460E-011	2.094603E-012	0	0.000000E+000
1	84.57245996	2.094603E-012	1.450460E-011	1	0.000000E+000
1	84.57257490	1.450460E-011	2.094603E-012	0	0.000000E+000
1	84.57303857	2.094603E-012	1.450460E-011	1	0.000000E+000
1	84.57307119	1.450460E-011	2.094603E-012	0	0.000000E+000
1	84.57434151	2.094603E-012	1.450460E-011	1	0.000000E+000
1	84.57441740	1.450460E-011	2.094603E-012	0	0.000000E+000
1	84.57527707	2.094603E-012	1.450460E-011	1	0.000000E+000
1	84.57539501	1.450460E-011	2.094603E-012	0	0.000000E+000
1	84.57573582	2.094603E-012	1.450460E-011	1	0.000000E+000
1	84.57584100	1.450460E-011	2.094603E-012	0	0.000000E+000
1	84.57595304	2.094603E-012	1.450460E-011	1	0.000000E+000
1	84.57606203	1.450460E-011	2.094603E-012	0	0.000000E+000
1	84.57740525	2.094603E-012	1.450460E-011	1	0.000000E+000
1	84.57759633	1.450460E-011	2.094603E-012	0	0.000000E+000
1	84.57888311	2.094603E-012	1.450460E-011	1	0.000000E+000
1	84.57893841	1.450460E-011	2.094603E-012	0	0.000000E+000
1	84.58835792	2.094603E-012	1.450460E-011	1	0.000000E+000
1	84.58847072	1.450460E-011	2.094603E-012	0	0.000000E+000
1	84.58994618	2.094603E-012	1.450460E-011	1	0.000000E+000
1	84.59015172	1.450460E-011	2.094603E-012	0	0.000000E+000
1	84.59039369	2.094603E-012	1.450460E-011	1	0.000000E+000
1	84.59053170	1.450460E-011	2.094603E-012	0	0.000000E+000
1	84.59329694	2.094603E-012	1.450460E-011	1	0.000000E+000
1	84.59332378	1.450460E-011	2.094603E-012	0	0.000000E+000
1	84.59334848	2.094603E-012	1.450460E-011	1	0.000000E+000
1	84.59366542	1.450460E-011	2.094603E-012	0	0.000000E+000
1	84.59407462	2.094603E-012	1.450460E-011	1	0.000000E+000
1	84.59499971	1.450460E-011	2.094603E-012	0	0.000000E+000
1	84.59501568	2.094603E-012	1.450460E-011	1	0.000000E+000
1	84.59576317	1.450460E-011	2.094603E-012	0	0.000000E+000
1	84.60076576	2.094603E-012	1.450460E-011	1	0.000000E+000
1	84.60079429	1.450460E-011	2.094603E-012	0	0.000000E+000
1	84.60298389	2.094603E-012	1.450460E-011	1	0.000000E+000
1	84.60323089	1.450460E-011	2.094603E-012	0	0.000000E+000
1	84.60517431	2.094603E-012	1.450460E-011	1	0.000000E+000
1	84.60525953	1.450460E-011	2.094603E-012	0	0.000000E+000
1	84.60852767	2.094603E-012	1.450460E-011	1	0.000000E+000
1	84.60854214	1.450460E-011	2.094603E-012	0	0.000000E+000
1	84.60913942	2.094603E-012	1.450460E-011	1	0.000000E+000
1	84.60920660	1.450460E-011	2.094603E-012	0	0.000000E+000
1	84.60935093	2.094603E-012	1.450460E-011	1	0.000000E+000
1	84.60965845	1.450460E-011	2.094603E-012	0	0.000000E+000
1	84.61073971	2.094603E-012	1.450460E-011	1	0.000000E+000
1	84.61077741	1.450460E-011	2.094603E-012	0	0.000000E+000
1	84.61135281	2.094603E-012	1.450460E-011	1	0.000000E+000
1	84.61138882	1.450460E-011	2.094603E-012	0	0.000000E+000
1	84.61215949	2.094603E-012	1.450460E-011	1	0.000000E+000
1	84.61238695	1.450460E-011	2.094603E-012	0	0.000000E+000
1	84.61530147	2.094603E-012	1.450460E-011	1	0.000000E+000
1	84.61565465	1.450460E-011	2.094603E-012	0	0.000000E+000
1	84.61679280	2.094603E-012	1.450460E-011	1	0.000000E+000
1	84.61696582	1.450460E-011	2.094603E-012	0	0.000000E+000
1	84.62302383	2.094603E-012	1.450460E-011	1	0.000000E+000
1	84.62305056	1.450460E-011	2.094603E-012	0	0.000000E+000
1	84.62459448	2.094603E-012	1.450460E-011	1	0.000000E+000
1	84.62466651	1.450460E-011	2.094603E-012	0	0.000000E+000
1	84.62476449	2.094603E-012	1.450460E-011	1	0.000000E+000
1	84.62497291	1.450460E-011	2.094603E-012	0	0.000000E+000
1	84.62629152	2.094603E-012	1.450460E-011	1	0.000000E+000
1	84.62642609	1.450460E-011	2.094603E-012	0	0.000000E+000
1	84.62838470	2.094603E-012	1.450460E-011	1	0.000000E+000
1	84.62855008	1.450460E-011	2.094603E-012	0	0.000000E+000
1	84.62909473	2.094603E-012	1.450460E-011	1	0.000000E+000
1	84.62934963	1.450460E-011	2.094603E-012	0	0.000000E+000
1	84.63092559	2.094603E-012	1.450460E-011	1	0.000000E+000
1	84.63120602	1.450460E-011	2.094603E-012	0	0.000000E+000
1	84.63241826	2.094603E-012	1.450460E-011	1	0.000000E+000
1	84.63267780	1.450460E-011	2.094603E-012	0	0.000000E+000
1	84.63427165	2.094603E-012	1.450460E-011	1	0.000000E+000
1	84.63431757	1.450460E-011	2.094603E-012	0	0.000000E+000
1	84.63534406	2.094603E-012	1.450460E-011	1	0.000000E+000
1	84.63542327	1.450460E-011	2.094603E-012	0	0.000000E+000
1	84.63617101	2.094603E-012	1.450460E-011	1	0.000000E+000
1	84.63659357	1.450460E-011	2.094603E-012	0	0.000000E+000
1	84.63675340	2.094603E-012	1.450460E-011	1	0.000000E+000
1	84.63682603	1.450460E-011	2.094603E-012	0	0.000000E+000
1	84.63715519	2.094603E-012	1.450460E-011	1	0.000000E+000
1	84.63731775	1.450460E-011	2.094603E-012	0	0.000000E+000
1	84.64056956	2.094603E-012	1.450460E-011	1	0.000000E+000
1	84.64088214	1.450460E-011	2.094603E-012	0	0.000000E+000
1	84.64197051	2.094603E-012	1.450460E-011	1	0.000000E+000
1	84.64208138	1.450460E-011	2.094603E-012	0	0.000000E+000
1	84.64463223	2.094603E-012	1.450460E-011	1	0.000000E+000
1	84.64477658	1.450460E-011	2.094603E-012	0	0.000000E+000
1	84.64508791	2.094603E-012	1.450460E-011	1	0.000000E+000
1	84.64512148	1.450460E-011	2.094603E-012	0	0.000000E+000
1	84.65149147	2.094603E-012	1.450460E-011	1	0.000000E+000
1	84.65163603	1.450460E-011	2.094603E-012	0	0.000000E+000
1	84.65401058	2.094603E-012	1.450460E-011	1	0.000000E+000
1	84.65404607	1.450460E-011	2.094603E-012	0	0.000000E+000
1	84.65553722	2.094603E-012	1.450460E-011	1	0.000000E+000
1	84.65568849	1.450460E-011	2.094603E-012	0	0.000000E+000
1	84.65642186	2.094603E-012	1.450460E-011	1	0.000000E+000
1	84.65659387	1.450460E-011	2.094603E-012	0	0.000000E+000
1	84.65925525	2.094603E-012	1.450460E-011	1	0.000000E+000
1	84.65932537	1.450460E-011	2.094603E-012	0	0.000000E+000
1	84.66056281	2.094603E-012	1.450460E-011	1	0.000000E+000
1	84.66082742	1.450460E-011	2.094603E-012	0	0.000000E+000
1	84.66673274	2.094603E-012	1.450460E-011	1	0.000000E+000
1	84.66690350	1.450460E-011	2.094603E-012	0	0.000000E+000
1	84.66870685	2.094603E-012	1.450460E-011	1	0.000000E+000
1	84.66875852	1.450460E-011	2.094603E-012	0	0.000000E+000
1	84.67250443	2.094603E-012	1.450460E-011	1	0.000000E+000
1	84.67282271	1.450460E-011	2.094603E-012	0	0.000000E+000
1	84.67289573	2.094603E-012	1.450460E-011	1	0.000000E+000
1	84.67297903	1.450460E-011	2.094603E-012	0	0.000000E+000
1	84.67346803	2.094603E-012	1.450460E-011	1	0.000000E+000
1	84.67418052	1.450460E-011	2.094603E-012	0	0.000000E+000
1	84.67515956	2.094603E-012	1.450460E-011	1	0.000000E+000
1	84.67524509	1.450460E-011	2.094603E-012	0	0.000000E+000
1	84.67951998	2.094603E-012	1.450460E-011	1	0.000000E+000
1	84.67966667	1.450460E-011	2.094603E-012	0	0.000000E+000
1	84.68013405	2.094603E-012	1.450460E-011	1	0.000000E+000
1	84.68021630	1.450460E-011	2.094603E-012	0	0.000000E+000
1	84.68048899	2.094603E-012	1.450460E-011	1	0.000000E+000
1	84.68061931	1.450460E-011	2.094603E-012	0	0.000000E+000
1	84.68139961	2.094603E-012	1.450460E-011	1	0.000000E+000
1	84.68157926	1.450460E-011	2.094603E-012	0	0.000000E+000
1	84.68164984	2.094603E-012	1.450460E-011	1	0.000000E+000
1	84.68176193	1.450460E-011	2.094603E-012	0	0.000000E+000
1	84.68951750	2.094603E-012	1.450460E-011	1	0.000000E+000
1	84.68967606	1.450460E-011	2.094603E-012	0	0.000000E+000
1	84.68969300	2.094603E-012	1.450460E-011	1	0.000000E+000
1	84.68973966	1.450460E-011	2.094603E-012	0	0.000000E+000
1	84.69505866	2.094603E-012	1.450460E-011	1	0.000000E+000
1	84.69515948	1.450460E-011	2.094603E-012	0	0.000000E+000
1	84.70788935	2.094603E-012	1.450460E-011	1	0.000000E+000
1	84.70806404	1.450460E-011	2.094603E-012	0	0.000000E+000
1	84.70880718	2.094603E-012	1.450460E-011	1	0.000000E+000
1	84.70881919	1.450460E-011	2.094603E-012	0	0.000000E+000
1	84.71173260	2.094603E-012	1.450460E-011	1	0.000000E+000
1	84.71195349	1.450460E-011	2.094603E-012	0	0.000000E+000
1	84.71644434	2.094603E-012	1.450460E-011	1	0.000000E+000
1	84.71660134	1.450460E-011	2.094603E-012	0	0.000000E+000
1	84.71715446	2.094603E-012	1.450460E-011	1	0.000000E+000
1	84.71721637	1.450460E-011	2.094603E-012	0	0.000000E+000
1	84.71747728	2.094603E-012	1.450460E-011	1	0.000000E+000
1	84.71752381	1.450460E-011	2.094603E-012	0	0.000000E+000
1	87.83390875	2.040973E-012	1.445097E-011	1	0.000000E+000
1	87.83395259	1.445097E-011	2.040973E-012	0	0.000000E+000
1	87.83642042	2.040973E-012	1.445097E-011	1	0.000000E+000
1	87.83654505	1.445097E-011	2.040973E-012	0	0.000000E+000
1	87.83760218	2.040973E-012	1.445097E-011	1	0.000000E+000
1	87.83780667	1.445097E-011	2.040973E-012	0	0.000000E+000
1	87.84189717	2.040973E-012	1.445097E-011	1	0.000000E+000
1	87.84202020	1.445097E-011	2.040973E-012	0	0.000000E+000
1	87.84587832	2.040973E-012	1.445097E-011	1	0.000000E+000
1	87.84597775	1.445097E-011	2.040973E-012	0	0.000000E+000
1	87.84796557	2.040973E-012	1.445097E-011	1	0.000000E+000
1	87.84810699	1.445097E-011	2.040973E-012	0	0.000000E+000
1	87.84847933	2.040973E-012	1.445097E-011	1	0.000000E+000
1	87.84854480	1.445097E-011	2.040973E-012	0	0.000000E+000
1	87.85224152	2.040973E-012	1.445097E-011	1	0.000000E+000
1	87.85249638	1.445097E-011	2.040973E-012	0	0.000000E+000
1	87.85258170	2.040973E-012	1.445097E-011	1	0.000000E+000
1	87.85289075	1.445097E-011	2.040973E-012	0	0.000000E+000
1	87.85370012	2.040973E-012	1.445097E-011	1	0.000000E+000
1	87.85451978	1.445097E-011	2.040973E-012	0	0.000000E+000
1	87.85719291	2.040973E-012	1.445097E-011	1	0.000000E+000
1	87.85726447	1.445097E-011	2.040973E-012	0	0.000000E+000
1	87.85815544	2.040973E-012	1.445097E-011	1	0.000000E+000
1	87.85841903	1.445097E-011	2.040973E-012	0	0.000000E+000
1	87.85843697	2.040973E-012	1.445097E-011	1	0.000000E+000
1	87.85847729	1.445097E-011	2.040973E-012	0	0.000000E+000
1	87.85857392	2.040973E-012	1.445097E-011	1	0.000000E+000
1	87.85885397	1.445097E-011	2.040973E-012	0	0.000000E+000
1	87.86114537	2.040973E-012	1.445097E-011	1	0.000000E+000
1	87.86131494	1.445097E-011	2.040973E-012	0	0.000000E+000
1	87.86423599	2.040973E-012	1.445097E-011	1	0.000000E+000
1	87.86425359	1.445097E-011	2.040973E-012	0	0.000000E+000
1	87.88593675	2.040973E-012	1.445097E-011	1	0.000000E+000
1	87.88601430	1.445097E-011	2.040973E-012	0	0.000000E+000
1	87.88695844	2.040973E-012	1.445097E-011	1	0.000000E+000
1	87.88704845	1.445097E-011	2.040973E-012	0	0.000000E+000
1	87.88785781	2.040973E-012	1.445097E-011	1	0.000000E+000
1	87.88814440	1.445097E-011	2.040973E-012	0	0.000000E+000
1	87.89193198	2.040973E-012	1.445097E-011	1	0.000000E+000
1	87.89195076	1.445097E-011	2.040973E-012	0	0.000000E+000
1	87.89290146	2.040973E-012	1.445097E-011	1	0.000000E+000
1	87.89303887	1.445097E-011	2.040973E-012	0	0.000000E+000
1	87.89528980	2.040973E-012	1.445097E-011	1	0.000000E+000
1	87.89566484	1.445097E-011	2.040973E-012	0	0.000000E+000
1	87.89585157	2.040973E-012	1.445097E-011	1	0.000000E+000
1	87.89635621	1.445097E-011	2.040973E-012	0	0.000000E+000
1	87.89681356	2.040973E-012	1.445097E-011	1	0.000000E+000
1	87.89700961	1.445097E-011	2.040973E-012	0	0.000000E+000
1	87.89773408	2.040973E-012	1.445097E-011	1	0.000000E+000
1	87.89788264	1.445097E-011	2.040973E-012	0	0.000000E+000
1	87.89849997	2.040973E-012	1.445097E-011	1	0.000000E+000
1	87.89855553	1.445097E-011	2.040973E-012	0	0.000000E+000
1	87.89977775	2.040973E-012	1.445097E-011	1	0.000000E+000
1	87.90049983	1.445097E-011	2.040973E-012	0	0.000000E+000
1	87.90282404	2.040973E-012	1.445097E-011	1	0.000000E+000
1	87.90310607	1.445097E-011	2.040973E-012	0	0.000000E+000
1	87.90460163	2.040973E-012	1.445097E-011	1	0.000000E+000
1	87.90490859	1.445097E-011	2.040973E-012	0	0.000000E+000
1	87.90496011	2.040973E-012	1.445097E-011	1	0.000000E+000
1	87.90505221	1.445097E-011	2.040973E-012	0	0.000000E+000
1	87.90505627	2.040973E-012	1.445097E-011	1	0.000000E+000
1	87.90517146	1.445097E-011	2.040973E-012	0	0.000000E+000
1	87.90521662	2.040973E-012	1.445097E-011	1	0.000000E+000
1	87.90537156	1.445097E-011	2.040973E-012	0	0.000000E+000
1	87.90697180	2.040973E-012	1.445097E-011	1	0.000000E+000
1	87.90703380	1.445097E-011	2.040973E-012	0	0.000000E+000
1	87.90754220	2.040973E-012	1.445097E-011	1	0.000000E+000
1	87.90774598	1.445097E-011	2.040973E-012	0	0.000000E+000
1	87.90831709	2.040973E-012	1.445097E-011	1	0.000000E+000
1	87.90833137	1.445097E-011	2.040973E-012	0	0.000000E+000
1	87.90968167	2.040973E-012	1.445097E-011	1	0.000000E+000
1	87.90979040	1.445097E-011	2.040973E-012	0	0.000000E+000
1	87.91186270	2.040973E-012	1.445097E-011	1	0.000000E+000
1	87.91232168	1.445097E-011	2.040973E-012	0	0.000000E+000
1	87.91335013	2.040973E-012	1.445097E-011	1	0.000000E+000
1	87.91346500	1.445097E-011	2.040973E-012	0	0.000000E+000
1	87.91575336	2.040973E-012	1.445097E-011	1	0.000000E+000
1	87.91599308	1.445097E-011	2.040973E-012	0	0.000000E+000
1	87.92017254	2.040973E-012	1.445097E-011	1	0.000000E+000
1	87.92032849	1.445097E-011	2.040973E-012	0	0.000000E+000
1	87.92366068	2.040973E-012	1.445097E-011	1	0.000000E+000
1	87.92400815	1.445097E-011	2.040973E-012	0	0.000000E+000
1	87.92420387	2.040973E-012	1.445097E-011	1	0.000000E+000
1	87.92427111	1.445097E-011	2.040973E-012	0	0.000000E+000
1	87.92584875	2.040973E-012	1.445097E-011	1	0.000000E+000
1	87.92604020	1.445097E-011	2.040973E-012	0	0.000000E+000
1	87.92633072	2.040973E-012	1.445097E-011	1	0.000000E+000
1	87.92690991	1.445097E-011	2.040973E-012	0	0.000000E+000
1	87.92747531	2.040973E-012	1.445097E-011	1	0.000000E+000
1	87.92763194	1.445097E-011	2.040973E-012	0	0.000000E+000
1	87.93092593	2.040973E-012	1.445097E-011	1	0.000000E+000
1	87.93095557	1.445097E-011	2.040973E-012	0	0.000000E+000
1	87.93236357	2.040973E-012	1.445097E-011	1	0.000000E+000
1	87.93251679	1.445097E-011	2.040973E-012	0	0.000000E+000
1	87.93255365	2.040973E-012	1.445097E-011	1	0.000000E+000
1	87.93273205	1.445097E-011	2.040973E-012	0	0.000000E+000
1	87.93280847	2.040973E-012	1.445097E-011	1	0.000000E+000
1	87.93306502	1.445097E-011	2.040973E-012	0	0.000000E+000
1	87.93539166	2.040973E-012	1.445097E-011	1	0.000000E+000
1	87.93549372	1.445097E-011	2.040973E-012	0	0.000000E+000
1	87.94047966	2.040973E-012	1.445097E-011	1	0.000000E+000
1	87.94083550	1.445097E-011	2.040973E-012	0	0.000000E+000
1	87.94432312	2.040973E-012	1.445097E-011	1	0.000000E+000
1	87.94458040	1.445097E-011	2.040973E-012	0	0.000000E+000
1	87.94488192	2.040973E-012	1.445097E-011	1	0.000000E+000
1	87.94493087	1.445097E-011	2.040973E-012	0	0.000000E+000
1	87.94712053	2.040973E-012	1.445097E-011	1	0.000000E+000
1	87.94729047	1.445097E-011	2.040973E-012	0	0.000000E+000
1	87.94845978	2.040973E-012	1.445097E-011	1	0.000000E+000
1	87.94860777	1.445097E-011	2.040973E-012	0	0.000000E+000
1	87.94897123	2.040973E-012	1.445097E-011	1	0.000000E+000
1	87.94897679	1.445097E-011	2.040973E-012	0	0.000000E+000
1	87.95041292	2.040973E-012	1.445097E-011	1	0.000000E+000
1	87.95047877	1.445097E-011	2.040973E-012	0	0.000000E+000
1	87.95120220	2.040973E-012	1.445097E-011	1	0.000000E+000
1	87.95149363	1.445097E-011	2.040973E-012	0	0.000000E+000
1	87.95240722	2.040973E-012	1.445097E-011	1	0.000000E+000
1	87.95243620	1.445097E-011	2.040973E-012	0	0.000000E+000
1	87.95316668	2.040973E-012	1.445097E-011	1	0.000000E+000
1	87.95321912	1.445097E-011	2.040973E-012	0	0.000000E+000
1	87.95365215	2.040973E-012	1.445097E-011	1	0.000000E+000
1	87.95373819	1.445097E-011	2.040973E-012	0	0.000000E+000
1	87.95543181	2.040973E-012	1.445097E-011	1	0.000000E+000
1	87.95560331	1.445097E-011	2.040973E-012	0	0.000000E+000
1	87.95612811	2.040973E-012	1.445097E-011	1	0.000000E+000
1	87.95615666	1.445097E-011	2.040973E-012	0	0.000000E+000
1	87.95740915	2.040973E-012	1.445097E-011	1	0.000000E+000
1	87.95752782	1.445097E-011	2.040973E-012	0	0.000000E+000
1	87.95840292	2.040973E-012	1.445097E-011	1	0.000000E+000
1	87.95853182	1.445097E-011	2.040973E-012	0	0.000000E+000
1	87.95866825	2.040973E-012	1.445097E-011	1	0.000000E+000
1	87.95878585	1.445097E-011	2.040973E-012	0	0.000000E+000
1	87.96076667	2.040973E-012	1.445097E-011	1	0.000000E+000
1	87.96084994	1.445097E-011	2.040973E-012	0	0.000000E+000
1	87.96098006	2.040973E-012	1.445097E-011	1	0.000000E+000
1	87.96103504	1.445097E-011	2.040973E-012	0	0.000000E+000
1	87.96432040	2.040973E-012	1.445097E-011	1	0.000000E+000
1	87.96442311	1.445097E-011	2.040973E-012	0	0.000000E+000
1	87.96468937	2.040973E-012	1.445097E-011	1	0.000000E+000
1	87.96524204	1.445097E-011	2.040973E-012	0	0.000000E+000
1	87.96538199	2.040973E-012	1.445097E-011	1	0.000000E+000
1	87.96547165	1.445097E-011	2.040973E-012	0	0.000000E+000
1	87.96549616	2.040973E-012	1.445097E-011	1	0.000000E+000
1	87.96578333	1.445097E-011	2.040973E-012	0	0.000000E+000
1	87.96745362	2.040973E-012	1.445097E-011	1	0.000000E+000
1	87.96750774	1.445097E-011	2.040973E-012	0	0.000000E+000
1	87.96754017	2.040973E-012	1.445097E-011	1	0.000000E+000
1	87.96772506	1.445097E-011	2.040973E-012	0	0.000000E+000
1	87.96960494	2.040973E-012	1.445097E-011	1	0.000000E+000
1	87.96967115	1.445097E-011	2.040973E-012	0	0.000000E+000
1	87.96984852	2.040973E-012	1.445097E-011	1	0.000000E+000
1	87.96998523	1.445097E-011	2.040973E-012	0	0.000000E+000
1	87.97427908	2.040973E-012	1.445097E-011	1	0.000000E+000
1	87.97442244	1.445097E-011	2.040973E-012	0	0.000000E+000
1	87.97498954	2.040973E-012	1.445097E-011	1	0.000000E+000
1	87.97519251	1.445097E-011	2.040973E-012	0	0.000000E+000
1	87.97574505	2.040973E-012	1.445097E-011	1	0.000000E+000
1	87.97581064	1.445097E-011	2.040973E-012	0	0.000000E+000
1	87.97599468	2.040973E-012	1.445097E-011	1	0.000000E+000
1	87.97682232	1.445097E-011	2.040973E-012	0	0.000000E+000
1	87.97713451	2.040973E-012	1.445097E-011	1	0.000000E+000
1	87.97728680	1.445097E-011	2.040973E-012	0	0.000000E+000
1	87.97849327	2.040973E-012	1.445097E-011	1	0.000000E+000
1	87.97856340	1.445097E-011	2.040973E-012	0	0.000000E+000
1	87.97923856	2.040973E-012	1.445097E-011	1	0.000000E+000
1	87.97945018	1.445097E-011	2.040973E-012	0	0.000000E+000
1	87.98067574	2.040973E-012	1.445097E-011	1	0.000000E+000
1	87.98097769	1.445097E-011	2.040973E-012	0	0.000000E+000
1	87.99574463	2.040973E-012	1.445097E-011	1	0.000000E+000
1	87.99580594	1.445097E-011	2.040973E-012	0	0.000000E+000
1	87.99664419	2.040973E-012	1.445097E-011	1	0.000000E+000
1	87.99670025	1.445097E-011	2.040973E-012	0	0.000000E+000
1	87.99672669	2.040973E-012	1.445097E-011	1	0.000000E+000
1	87.99679092	1.445097E-011	2.040973E-012	0	0.000000E+000
1	87.99812739	2.040973E-012	1.445097E-011	1	0.000000E+000
1	87.99820102	1.445097E-011	2.040973E-012	0	0.000000E+000
1	87.99851511	2.040973E-012	1.445097E-011	1	0.000000E+000
1	87.99860761	1.445097E-011	2.040973E-012	0	0.000000E+000
1	88.00038403	2.040973E-012	1.445097E-011	1	0.000000E+000
1	88.00045959	1.445097E-011	2.040973E-012	0	0.000000E+000
1	88.00221299	2.040973E-012	1.445097E-011	1	0.000000E+000
1	88.00228108	1.445097E-011	2.040973E-012	0	0.000000E+000
1	88.00237436	2.040973E-012	1.445097E-011	1	0.000000E+000
1	88.00242826	1.445097E-011	2.040973E-012	0	0.000000E+000
1	88.00352496	2.040973E-012	1.445097E-011	1	0.000000E+000
1	88.00357977	1.445097E-011	2.040973E-012	0	0.000000E+000
1	88.00398484	2.040973E-012	1.445097E-011	1	0.000000E+000
1	88.00456076	1.445097E-011	2.040973E-012	0	0.000000E+000
1	88.00547976	2.040973E-012	1.445097E-011	1	0.000000E+000
1	88.00559843	1.445097E-011	2.040973E-012	0	0.000000E+000
1	88.00560594	2.040973E-012	1.445097E-011	1	0.000000E+000
1	88.00600898	1.445097E-011	2.040973E-012	0	0.000000E+000
1	88.00647634	2.040973E-012	1.445097E-011	1	0.000000E+000
1	88.00650383	1.445097E-011	2.040973E-012	0	0.000000E+000
1	88.00654103	2.040973E-012	1.445097E-011	1	0.000000E+000
1	88.00664199	1.445097E-011	2.040973E-012	0	0.000000E+000
1	88.00782500	2.040973E-012	1.445097E-011	1	0.000000E+000
1	88.00814113	1.445097E-011	2.040973E-012	0	0.000000E+000
1	88.00815531	2.040973E-012	1.445097E-011	1	0.000000E+000
1	88.00821528	1.445097E-011	2.040973E-012	0	0.000000E+000
1	88.00961729	2.040973E-012	1.445097E-011	1	0.000000E+000
1	88.00962951	1.445097E-011	2.040973E-012	0	0.000000E+000
1	88.00971283	2.040973E-012	1.445097E-011	1	0.000000E+000
1	88.00989787	1.445097E-011	2.040973E-012	0	0.000000E+000
1	88.01071971	2.040973E-012	1.445097E-011	1	0.000000E+000
1	88.01075749	1.445097E-011	2.040973E-012	0	0.000000E+000
1	88.01095210	2.040973E-012	1.445097E-011	1	0.000000E+000
1	88.01099133	1.445097E-011	2.040973E-012	0	0.000000E+000
1	88.01274142	2.040973E-012	1.445097E-011	1	0.000000E+000
1	88.01276336	1.445097E-011	2.040973E-012	0	0.000000E+000
1	88.01530283	2.040973E-012	1.445097E-011	1	0.000000E+000
1	88.01541469	1.445097E-011	2.040973E-012	0	0.000000E+000
1	88.01591259	2.040973E-012	1.445097E-011	1	0.000000E+000
1	88.01594358	1.445097E-011	2.040973E-012	0	0.000000E+000
1	88.01641676	2.040973E-012	1.445097E-011	1	0.000000E+000
1	88.01688960	1.445097E-011	2.040973E-012	0	0.000000E+000
1	88.01922340	2.040973E-012	1.445097E-011	1	0.000000E+000
1	88.01939979	1.445097E-011	2.040973E-012	0	0.000000E+000
1	88.02012591	2.040973E-012	1.445097E-011	1	0.000000E+000
1	88.02037913	1.445097E-011	2.040973E-012	0	0.000000E+000
1	88.02097437	2.040973E-012	1.445097E-011	1	0.000000E+000
1	88.02099802	1.445097E-011	2.040973E-012	0	0.000000E+000
1	88.02162091	2.040973E-012	1.445097E-011	1	0.000000E+000
1	88.02168633	1.445097E-011	2.040973E-012	0	0.000000E+000
1	88.02343323	2.040973E-012	1.445097E-011	1	0.000000E+000
1	88.02349398	1.445097E-011	2.040973E-012	0	0.000000E+000
1	88.02452600	2.040973E-012	1.445097E-011	1	0.000000E+000
1	88.02487644	1.445097E-011	2.040973E-012	0	0.000000E+000
1	88.02643965	2.040973E-012	1.445097E-011	1	0.000000E+000
1	88.02649546	1.445097E-011	2.040973E-012	0	0.000000E+000
1	88.09010657	2.161415E-012	1.457142E-011	1	0.000000E+000
1	88.09020787	1.457142E-011	2.161415E-012	0	0.000000E+000
1	88.09099905	2.161415E-012	1.457142E-011	1	0.000000E+000
1	88.09101943	1.457142E-011	2.161415E-012	0	0.000000E+000
1	88.09169154	2.161415E-012	1.457142E-011	1	0.000000E+000
1	88.09179043	1.457142E-011	2.161415E-012	0	0.000000E+000
1	88.09207068	2.161415E-012	1.457142E-011	1	0.000000E+000
1	88.09243537	1.457142E-011	2.161415E-012	0	0.000000E+000
1	88.09256728	2.161415E-012	1.457142E-011	1	0.000000E+000
1	88.09263515	1.457142E-011	2.161415E-012	0	0.000000E+000
1	88.09272048	2.161415E-012	1.457142E-011	1	0.000000E+000
1	88.09284829	1.457142E-011	2.161415E-012	0	0.000000E+000
1	88.09334540	2.161415E-012	1.457142E-011	1	0.000000E+000
1	88.09356759	1.457142E-011	2.161415E-012	0	0.000000E+000
1	88.09360104	2.161415E-012	1.457142E-011	1	0.000000E+000
1	88.09416863	1.457142E-011	2.161415E-012	0	0.000000E+000
1	88.09490332	2.161415E-012	1.457142E-011	1	0.000000E+000
1	88.09493371	1.457142E-011	2.161415E-012	0	0.000000E+000
1	88.09498116	2.161415E-012	1.457142E-011	1	0.000000E+000
1	88.09518429	1.457142E-011	2.161415E-012	0	0.000000E+000
1	88.09624874	2.161415E-012	1.457142E-011	1	0.000000E+000
1	88.09634544	1.457142E-011	2.161415E-012	0	0.000000E+000
1	88.09635709	2.161415E-012	1.457142E-011	1	0.000000E+000
1	88.09658881	1.457142E-011	2.161415E-012	0	0.000000E+000
1	88.09704267	2.161415E-012	1.457142E-011	1	0.000000E+000
1	88.09710670	1.457142E-011	2.161415E-012	0	0.000000E+000
1	88.09760318	2.161415E-012	1.457142E-011	1	0.000000E+000
1	88.09777352	1.457142E-011	2.161415E-012	0	0.000000E+000
1	88.10447554	2.161415E-012	1.457142E-011	1	0.000000E+000
1	88.10503578	1.457142E-011	2.161415E-012	0	0.000000E+000
1	88.10563572	2.161415E-012	1.457142E-011	1	0.000000E+000
1	88.10602545	1.457142E-011	2.161415E-012	0	0.000000E+000
1	88.12173965	2.161415E-012	1.457142E-011	1	0.000000E+000
1	88.12189618	1.457142E-011	2.161415E-012	0	0.000000E+000
1	88.12608700	2.161415E-012	1.457142E-011	1	0.000000E+000
1	88.12614939	1.457142E-011	2.161415E-012	0	0.000000E+000
1	88.12904222	2.161415E-012	1.457142E-011	1	0.000000E+000
1	88.12911702	1.457142E-011	2.161415E-012	0	0.000000E+000
1	88.12970227	2.161415E-012	1.457142E-011	1	0.000000E+000
1	88.12971522	1.457142E-011	2.161415E-012	0	0.000000E+000
1	88.13203644	2.161415E-012	1.457142E-011	1	0.000000E+000
1	88.13206261	1.457142E-011	2.161415E-012	0	0.000000E+000
1	88.13263851	2.161415E-012	1.457142E-011	1	0.000000E+000
1	88.13285985	1.457142E-011	2.161415E-012	0	0.000000E+000
1	88.13342707	2.161415E-012	1.457142E-011	1	0.000000E+000
1	88.13346917	1.457142E-011	2.161415E-012	0	0.000000E+000
1	88.13794367	2.161415E-012	1.457142E-011	1	0.000000E+000
1	88.13812239	1.457142E-011	2.161415E-012	0	0.000000E+000
1	88.14140688	2.161415E-012	1.457142E-011	1	0.000000E+000
1	88.14184572	1.457142E-011	2.161415E-012	0	0.000000E+000
1	88.14221573	2.161415E-012	1.457142E-011	1	0.000000E+000
1	88.14248284	1.457142E-011	2.161415E-012	0	0.000000E+000
1	88.14253492	2.161415E-012	1.457142E-011	1	0.000000E+000
1	88.14275873	1.457142E-011	2.161415E-012	0	0.000000E+000
1	88.14284858	2.161415E-012	1.457142E-011	1	0.000000E+000
1	88.14314044	1.457142E-011	2.161415E-012	0	0.000000E+000
1	88.14710344	2.161415E-012	1.457142E-011	1	0.000000E+000
1	88.14724987	1.457142E-011	2.161415E-012	0	0.000000E+000
1	88.14807688	2.161415E-012	1.457142E-011	1	0.000000E+000
1	88.14825552	1.457142E-011	2.161415E-012	0	0.000000E+000
1	88.14828991	2.161415E-012	1.457142E-011	1	0.000000E+000
1	88.14832380	1.457142E-011	2.161415E-012	0	0.000000E+000
1	88.14901046	2.161415E-012	1.457142E-011	1	0.000000E+000
1	88.14916510	1.457142E-011	2.161415E-012	0	0.000000E+000
1	88.14948617	2.161415E-012	1.457142E-011	1	0.000000E+000
1	88.14954448	1.457142E-011	2.161415E-012	0	0.000000E+000
1	88.15195187	2.161415E-012	1.457142E-011	1	0.000000E+000
1	88.15198756	1.457142E-011	2.161415E-012	0	0.000000E+000
1	88.15240968	2.161415E-012	1.457142E-011	1	0.000000E+000
1	88.15246955	1.457142E-011	2.161415E-012	0	0.000000E+000
1	88.15254743	2.161415E-012	1.457142E-011	1	0.000000E+000
1	88.15303954	1.457142E-011	2.161415E-012	0	0.000000E+000
1	88.15345196	2.161415E-012	1.457142E-011	1	0.000000E+000
1	88.15352193	1.457142E-011	2.161415E-012	0	0.000000E+000
1	88.15471919	2.161415E-012	1.457142E-011	1	0.000000E+000
1	88.15475878	1.457142E-011	2.161415E-012	0	0.000000E+000
1	88.15508775	2.161415E-012	1.457142E-011	1	0.000000E+000
1	88.15511192	1.457142E-011	2.161415E-012	0	0.000000E+000
1	88.15670934	2.161415E-012	1.457142E-011	1	0.000000E+000
1	88.15675527	1.457142E-011	2.161415E-012	0	0.000000E+000
1	88.16024343	2.161415E-012	1.457142E-011	1	0.000000E+000
1	88.16057603	1.457142E-011	2.161415E-012	0	0.000000E+000
1	88.16082303	2.161415E-012	1.457142E-011	1	0.000000E+000
1	88.16101726	1.457142E-011	2.161415E-012	0	0.000000E+000
1	88.16169720	2.161415E-012	1.457142E-011	1	0.000000E+000
1	88.16173561	1.457142E-011	2.161415E-012	0	0.000000E+000
1	88.16176525	2.161415E-012	1.457142E-011	1	0.000000E+000
1	88.16177769	1.457142E-011	2.161415E-012	0	0.000000E+000
1	88.16741308	2.161415E-012	1.457142E-011	1	0.000000E+000
1	88.16755922	1.457142E-011	2.161415E-012	0	0.000000E+000
1	88.16761560	2.161415E-012	1.457142E-011	1	0.000000E+000
1	88.16767391	1.457142E-011	2.161415E-012	0	0.000000E+000
1	88.16783851	2.161415E-012	1.457142E-011	1	0.000000E+000
1	88.16788394	1.457142E-011	2.161415E-012	0	0.000000E+000
1	88.17159890	2.161415E-012	1.457142E-011	1	0.000000E+000
1	88.17172684	1.457142E-011	2.161415E-012	0	0.000000E+000
1	88.17257021	2.161415E-012	1.457142E-011	1	0.000000E+000
1	88.17264098	1.457142E-011	2.161415E-012	0	0.000000E+000
1	88.17301053	2.161415E-012	1.457142E-011	1	0.000000E+000
1	88.17322111	1.457142E-011	2.161415E-012	0	0.000000E+000
1	88.17334719	2.161415E-012	1.457142E-011	1	0.000000E+000
1	88.17374888	1.457142E-011	2.161415E-012	0	0.000000E+000
1	88.17393958	2.161415E-012	1.457142E-011	1	0.000000E+000
1	88.17443044	1.457142E-011	2.161415E-012	0	0.000000E+000
1	88.17565846	2.161415E-012	1.457142E-011	1	0.000000E+000
1	88.17579310	1.457142E-011	2.161415E-012	0	0.000000E+000
1	88.17647314	2.161415E-012	1.457142E-011	1	0.000000E+000
1	88.17651379	1.457142E-011	2.161415E-012	0	0.000000E+000
1	88.17720854	2.161415E-012	1.457142E-011	1	0.000000E+000
1	88.17725293	1.457142E-011	2.161415E-012	0	0.000000E+000
1	88.17740668	2.161415E-012	1.457142E-011	1	0.000000E+000
1	88.17798041	1.457142E-011	2.161415E-012	0	0.000000E+000
1	88.18306143	2.161415E-012	1.457142E-011	1	0.000000E+000
1	88.18327412	1.457142E-011	2.161415E-012	0	0.000000E+000
1	88.18922668	2.161415E-012	1.457142E-011	1	0.000000E+000
1	88.18932067	1.457142E-011	2.161415E-012	0	0.000000E+000
1	88.18951695	2.161415E-012	1.457142E-011	1	0.000000E+000
1	88.18953065	1.457142E-011	2.161415E-012	0	0.000000E+000
1	88.18983667	2.161415E-012	1.457142E-011	1	0.000000E+000
1	88.18989044	1.457142E-011	2.161415E-012	0	0.000000E+000
1	88.19176896	2.161415E-012	1.457142E-011	1	0.000000E+000
1	88.19186337	1.457142E-011	2.161415E-012	0	0.000000E+000
1	88.19190356	2.161415E-012	1.457142E-011	1	0.000000E+000
1	88.19201336	1.457142E-011	2.161415E-012	0	0.000000E+000
1	88.19293118	2.161415E-012	1.457142E-011	1	0.000000E+000
1	88.19302068	1.457142E-011	2.161415E-012	0	0.000000E+000
1	88.19308370	2.161415E-012	1.457142E-011	1	0.000000E+000
1	88.19318146	1.457142E-011	2.161415E-012	0	0.000000E+000
1	88.19606326	2.161415E-012	1.457142E-011	1	0.000000E+000
1	88.19624487	1.457142E-011	2.161415E-012	0	0.000000E+000
1	88.19657254	2.161415E-012	1.457142E-011	1	0.000000E+000
1	88.19661339	1.457142E-011	2.161415E-012	0	0.000000E+000
1	88.19663425	2.161415E-012	1.457142E-011	1	0.000000E+000
1	88.19680837	1.457142E-011	2.161415E-012	0	0.000000E+000
1	88.19805191	2.161415E-012	1.457142E-011	1	0.000000E+000
1	88.19824588	1.457142E-011	2.161415E-012	0	0.000000E+000
1	88.19827260	2.161415E-012	1.457142E-011	1	0.000000E+000
1	88.19837441	1.457142E-011	2.161415E-012	0	0.000000E+000
1	88.20249221	2.161415E-012	1.457142E-011	1	0.000000E+000
1	88.20258530	1.457142E-011	2.161415E-012	0	0.000000E+000
1	88.20916618	2.161415E-012	1.457142E-011	1	0.000000E+000
1	88.20923714	1.457142E-011	2.161415E-012	0	0.000000E+000
1	88.21215513	2.161415E-012	1.457142E-011	1	0.000000E+000
1	88.21221811	1.457142E-011	2.161415E-012	0	0.000000E+000
1	88.21254551	2.161415E-012	1.457142E-011	1	0.000000E+000
1	88.21262559	1.457142E-011	2.161415E-012	0	0.000000E+000
1	88.21326637	2.161415E-012	1.457142E-011	1	0.000000E+000
1	88.21334409	1.457142E-011	2.161415E-012	0	0.000000E+000
1	88.21463484	2.161415E-012	1.457142E-011	1	0.000000E+000
1	88.21499319	1.457142E-011	2.161415E-012	0	0.000000E+000
1	88.21518651	2.161415E-012	1.457142E-011	1	0.000000E+000
1	88.21573914	1.457142E-011	2.161415E-012	0	0.000000E+000
1	88.21637304	2.161415E-012	1.457142E-011	1	0.000000E+000
1	88.21642013	1.457142E-011	2.161415E-012	0	0.000000E+000
1	88.21703951	2.161415E-012	1.457142E-011	1	0.000000E+000
1	88.21723277	1.457142E-011	2.161415E-012	0	0.000000E+000
1	88.21864246	2.161415E-012	1.457142E-011	1	0.000000E+000
1	88.21867509	1.457142E-011	2.161415E-012	0	0.000000E+000
1	88.22258537	2.161415E-012	1.457142E-011	1	0.000000E+000
1	88.22274237	1.457142E-011	2.161415E-012	0	0.000000E+000
1	88.23240012	2.161415E-012	1.457142E-011	1	0.000000E+000
1	88.23247128	1.457142E-011	2.161415E-012	0	0.000000E+000
1	88.88786617	2.013514E-012	1.442351E-011	1	0.000000E+000
1	88.88796754	1.442351E-011	2.013514E-012	0	0.000000E+000
1	88.88929026	2.013514E-012	1.442351E-011	1	0.000000E+000
1	88.88941930	1.442351E-011	2.013514E-012	0	0.000000E+000
1	88.88944387	2.013514E-012	1.442351E-011	1	0.000000E+000
1	88.88970206	1.442351E-011	2.013514E-012	0	0.000000E+000
1	88.89027035	2.013514E-012	1.442351E-011	1	0.000000E+000
1	88.89048879	1.442351E-011	2.013514E-012	0	0.000000E+000
1	88.89535538	2.013514E-012	1.442351E-011	1	0.000000E+000
1	88.89539453	1.442351E-011	2.013514E-012	0	0.000000E+000
1	88.89702339	2.013514E-012	1.442351E-011	1	0.000000E+000
1	88.89708514	1.442351E-011	2.013514E-012	0	0.000000E+000
1	88.89860671	2.013514E-012	1.442351E-011	1	0.000000E+000
1	88.89871809	1.442351E-011	2.013514E-012	0	0.000000E+000
1	88.89919453	2.013514E-012	1.442351E-011	1	0.000000E+000
1	88.89920332	1.442351E-011	2.013514E-012	0	0.000000E+000
1	88.89966624	2.013514E-012	1.442351E-011	1	0.000000E+000
1	88.89969623	1.442351E-011	2.013514E-012	0	0.000000E+000
1	88.90521070	2.013514E-012	1.442351E-011	1	0.000000E+000
1	88.90530568	1.442351E-011	2.013514E-012	0	0.000000E+000
1	88.90546156	2.013514E-012	1.442351E-011	1	0.000000E+000
1	88.90551923	1.442351E-011	2.013514E-012	0	0.000000E+000
1	88.90604285	2.013514E-012	1.442351E-011	1	0.000000E+000
1	88.90621059	1.442351E-011	2.013514E-012	0	0.000000E+000
1	88.90809503	2.013514E-012	1.442351E-011	1	0.000000E+000
1	88.90819317	1.442351E-011	2.013514E-012	0	0.000000E+000
1	88.91231578	2.013514E-012	1.442351E-011	1	0.000000E+000
1	88.91238571	1.442351E-011	2.013514E-012	0	0.000000E+000
1	88.91351068	2.013514E-012	1.442351E-011	1	0.000000E+000
1	88.91362339	1.442351E-011	2.013514E-012	0	0.000000E+000
1	88.91391622	2.013514E-012	1.442351E-011	1	0.000000E+000
1	88.91453062	1.442351E-011	2.013514E-012	0	0.000000E+000
1	93.53887349	2.038198E-012	1.444820E-011	1	0.000000E+000
1	93.53891477	1.444820E-011	2.038198E-012	0	0.000000E+000
1	93.53936184	2.038198E-012	1.444820E-011	1	0.000000E+000
1	93.53946125	1.444820E-011	2.038198E-012	0	0.000000E+000
1	93.54149991	2.038198E-012	1.444820E-011	1	0.000000E+000
1	93.54160043	1.444820E-011	2.038198E-012	0	0.000000E+000
1	93.54469270	2.038198E-012	1.444820E-011	1	0.000000E+000
1	93.54483996	1.444820E-011	2.038198E-012	0	0.000000E+000
1	93.55432438	2.038198E-012	1.444820E-011	1	0.000000E+000
1	93.55433648	1.444820E-011	2.038198E-012	0	0.000000E+000
1	93.55626239	2.038198E-012	1.444820E-011	1	0.000000E+000
1	93.55629344	1.444820E-011	2.038198E-012	0	0.000000E+000
1	93.55641144	2.038198E-012	1.444820E-011	1	0.000000E+000
1	93.55708564	1.444820E-011	2.038198E-012	0	0.000000E+000
1	93.56221451	2.038198E-012	1.444820E-011	1	0.000000E+000
1	93.56222435	1.444820E-011	2.038198E-012	0	0.000000E+000
1	93.56524640	2.038198E-012	1.444820E-011	1	0.000000E+000
1	93.56532695	1.444820E-011	2.038198E-012	0	0.000000E+000
1	93.56832855	2.038198E-012	1.444820E-011	1	0.000000E+000
1	93.56836990	1.444820E-011	2.038198E-012	0	0.000000E+000
1	93.56919549	2.038198E-012	1.444820E-011	1	0.000000E+000
1	93.56924757	1.444820E-011	2.038198E-012	0	0.000000E+000
1	93.56960944	2.038198E-012	1.444820E-011	1	0.000000E+000
1	93.56969316	1.444820E-011	2.038198E-012	0	0.000000E+000
1	93.57008498	2.038198E-012	1.444820E-011	1	0.000000E+000
1	93.57031198	1.444820E-011	2.038198E-012	0	0.000000E+000
1	93.57280906	2.038198E-012	1.444820E-011	1	0.000000E+000
1	93.57290684	1.444820E-011	2.038198E-012	0	0.000000E+000
1	93.57414400	2.038198E-012	1.444820E-011	1	0.000000E+000
1	93.57416783	1.444820E-011	2.038198E-012	0	0.000000E+000
1	93.57649011	2.038198E-012	1.444820E-011	1	0.000000E+000
1	93.57658715	1.444820E-011	2.038198E-012	0	0.000000E+000
1	93.57817841	2.038198E-012	1.444820E-011	1	0.000000E+000
1	93.57820788	1.444820E-011	2.038198E-012	0	0.000000E+000
1	93.57896859	2.038198E-012	1.444820E-011	1	0.000000E+000
1	93.57904084	1.444820E-011	2.038198E-012	0	0.000000E+000
1	93.58596312	2.038198E-012	1.444820E-011	1	0.000000E+000
1	93.58605964	1.444820E-011	2.038198E-012	0	0.000000E+000
1	93.58784286	2.038198E-012	1.444820E-011	1	0.000000E+000
1	93.58787366	1.444820E-011	2.038198E-012	0	0.000000E+000
1	93.58793626	2.038198E-012	1.444820E-011	1	0.000000E+000
1	93.58810939	1.444820E-011	2.038198E-012	0	0.000000E+000
1	93.59101408	2.038198E-012	1.444820E-011	1	0.000000E+000
1	93.59121293	1.444820E-011	2.038198E-012	0	0.000000E+000
1	93.59269465	2.038198E-012	1.444820E-011	1	0.000000E+000
1	93.59276215	1.444820E-011	2.038198E-012	0	0.000000E+000
1	93.59343355	2.038198E-012	1.444820E-011	1	0.000000E+000
1	93.59354645	1.444820E-011	2.038198E-012	0	0.000000E+000
1	93.59909620	2.038198E-012	1.444820E-011	1	0.000000E+000
1	93.59917989	1.444820E-011	2.038198E-012	0	0.000000E+000
1	93.60521374	2.038198E-012	1.444820E-011	1	0.000000E+000
1	93.60538818	1.444820E-011	2.038198E-012	0	0.000000E+000
1	93.60655156	2.038198E-012	1.444820E-011	1	0.000000E+000
1	93.60697132	1.444820E-011	2.038198E-012	0	0.000000E+000
1	93.60707790	2.038198E-012	1.444820E-011	1	0.000000E+000
1	93.60733188	1.444820E-011	2.038198E-012	0	0.000000E+000
1	93.60806509	2.038198E-012	1.444820E-011	1	0.000000E+000
1	93.60808569	1.444820E-011	2.038198E-012	0	0.000000E+000
1	93.61219616	2.038198E-012	1.444820E-011	1	0.000000E+000
1	93.61235805	1.444820E-011	2.038198E-012	0	0.000000E+000
1	93.61315853	2.038198E-012	1.444820E-011	1	0.000000E+000
1	93.61328335	1.444820E-011	2.038198E-012	0	0.000000E+000
1	93.61488227	2.038198E-012	1.444820E-011	1	0.000000E+000
1	93.61530591	1.444820E-011	2.038198E-012	0	0.000000E+000
1	93.61545919	2.038198E-012	1.444820E-011	1	0.000000E+000
1	93.61547789	1.444820E-011	2.038198E-012	0	0.000000E+000
1	93.61552910	2.038198E-012	1.444820E-011	1	0.000000E+000
1	93.61557925	1.444820E-011	2.038198E-012	0	0.000000E+000
1	93.61909909	2.038198E-012	1.444820E-011	1	0.000000E+000
1	93.61911419	1.444820E-011	2.038198E-012	0	0.000000E+000
1	93.62256012	2.038198E-012	1.444820E-011	1	0.000000E+000
1	93.62274582	1.444820E-011	2.038198E-012	0	0.000000E+000
1	93.62304480	2.038198E-012	1.444820E-011	1	0.000000E+000
1	93.62314403	1.444820E-011	2.038198E-012	0	0.000000E+000
1	93.62536492	2.038198E-012	1.444820E-011	1	0.000000E+000
1	93.62553226	1.444820E-011	2.038198E-012	0	0.000000E+000
1	93.62870276	2.038198E-012	1.444820E-011	1	0.000000E+000
1	93.62876751	1.444820E-011	2.038198E-012	0	0.000000E+000
1	93.62923231	2.038198E-012	1.444820E-011	1	0.000000E+000
1	93.62927510	1.444820E-011	2.038198E-012	0	0.000000E+000
1	93.63054982	2.038198E-012	1.444820E-011	1	0.000000E+000
1	93.63080967	1.444820E-011	2.038198E-012	0	0.000000E+000
1	93.63156333	2.038198E-012	1.444820E-011	1	0.000000E+000
1	93.63172329	1.444820E-011	2.038198E-012	0	0.000000E+000
1	93.63180934	2.038198E-012	1.444820E-011	1	0.000000E+000
1	93.63183926	1.444820E-011	2.038198E-012	0	0.000000E+000
1	93.63293945	2.038198E-012	1.444820E-011	1	0.000000E+000
1	93.63299357	1.444820E-011	2.038198E-012	0	0.000000E+000
1	93.63538118	2.038198E-012	1.444820E-011	1	0.000000E+000
1	93.63606146	1.444820E-011	2.038198E-012	0	0.000000E+000
1	93.63909386	2.038198E-012	1.444820E-011	1	0.000000E+000
1	93.63929385	1.444820E-011	2.038198E-012	0	0.000000E+000
1	93.65435691	2.038198E-012	1.444820E-011	1	0.000000E+000
1	93.65442876	1.444820E-011	2.038198E-012	0	0.000000E+000
1	93.65620253	2.038198E-012	1.444820E-011	1	0.000000E+000
1	93.65643494	1.444820E-011	2.038198E-012	0	0.000000E+000
1	93.65742074	2.038198E-012	1.444820E-011	1	0.000000E+000
1	93.65744639	1.444820E-011	2.038198E-012	0	0.000000E+000
1	94.97156164	2.043909E-012	1.445391E-011	1	0.000000E+000
1	94.97161446	1.445391E-011	2.043909E-012	0	0.000000E+000
1	94.97604019	2.043909E-012	1.445391E-011	1	0.000000E+000
1	94.97622592	1.445391E-011	2.043909E-012	0	0.000000E+000
1	94.97629977	2.043909E-012	1.445391E-011	1	0.000000E+000
1	94.97635580	1.445391E-011	2.043909E-012	0	0.000000E+000
1	94.97743169	2.043909E-012	1.445391E-011	1	0.000000E+000
1	94.97758297	1.445391E-011	2.043909E-012	0	0.000000E+000
1	94.97760199	2.043909E-012	1.445391E-011	1	0.000000E+000
1	94.97771271	1.445391E-011	2.043909E-012	0	0.000000E+000
1	94.97882308	2.043909E-012	1.445391E-011	1	0.000000E+000
1	94.97886635	1.445391E-011	2.043909E-012	0	0.000000E+000
1	94.97913992	2.043909E-012	1.445391E-011	1	0.000000E+000
1	94.97935570	1.445391E-011	2.043909E-012	0	0.000000E+000
1	94.97990301	2.043909E-012	1.445391E-011	1	0.000000E+000
1	94.98006153	1.445391E-011	2.043909E-012	0	0.000000E+000
1	94.98258196	2.043909E-012	1.445391E-011	1	0.000000E+000
1	94.98285337	1.445391E-011	2.043909E-012	0	0.000000E+000
1	94.98286197	2.043909E-012	1.445391E-011	1	0.000000E+000
1	94.98302649	1.445391E-011	2.043909E-012	0	0.000000E+000
1	94.98332308	2.043909E-012	1.445391E-011	1	0.000000E+000
1	94.98335709	1.445391E-011	2.043909E-012	0	0.000000E+000
1	94.98551972	2.043909E-012	1.445391E-011	1	0.000000E+000
1	94.98557998	1.445391E-011	2.043909E-012	0	0.000000E+000
1	94.98576357	2.043909E-012	1.445391E-011	1	0.000000E+000
1	94.98593109	1.445391E-011	2.043909E-012	0	0.000000E+000
1	94.98714602	2.043909E-012	1.445391E-011	1	0.000000E+000
1	94.98726627	1.445391E-011	2.043909E-012	0	0.000000E+000
1	94.99592242	2.043909E-012	1.445391E-011	1	0.000000E+000
1	94.99606070	1.445391E-011	2.043909E-012	0	0.000000E+000
1	94.99734238	2.043909E-012	1.445391E-011	1	0.000000E+000
1	94.99738822	1.445391E-011	2.043909E-012	0	0.000000E+000
1	94.99740958	2.043909E-012	1.445391E-011	1	0.000000E+000
1	94.99750970	1.445391E-011	2.043909E-012	0	0.000000E+000
1	94.99817556	2.043909E-012	1.445391E-011	1	0.000000E+000
1	94.99822396	1.445391E-011	2.043909E-012	0	0.000000E+000
1	95.00104213	2.043909E-012	1.445391E-011	1	0.000000E+000
1	95.00116384	1.445391E-011	2.043909E-012	0	0.000000E+000
1	95.00372271	2.043909E-012	1.445391E-011	1	0.000000E+000
1	95.00381497	1.445391E-011	2.043909E-012	0	0.000000E+000
1	95.00402241	2.043909E-012	1.445391E-011	1	0.000000E+000
1	95.00416189	1.445391E-011	2.043909E-012	0	0.000000E+000
1	95.00422086	2.043909E-012	1.445391E-011	1	0.000000E+000
1	95.00456367	1.445391E-011	2.043909E-012	0	0.000000E+000
1	95.00464751	2.043909E-012	1.445391E-011	1	0.000000E+000
1	95.00501420	1.445391E-011	2.043909E-012	0	0.000000E+000
1	95.00642721	2.043909E-012	1.445391E-011	1	0.000000E+000
1	95.00670498	1.445391E-011	2.043909E-012	0	0.000000E+000
1	95.00678058	2.043909E-012	1.445391E-011	1	0.000000E+000
1	95.00687575	1.445391E-011	2.043909E-012	0	0.000000E+000
1	95.00766357	2.043909E-012	1.445391E-011	1	0.000000E+000
1	95.00786533	1.445391E-011	2.043909E-012	0	0.000000E+000
1	95.00800082	2.043909E-012	1.445391E-011	1	0.000000E+000
1	95.00824676	1.445391E-011	2.043909E-012	0	0.000000E+000
1	95.00870089	2.043909E-012	1.445391E-011	1	0.000000E+000
1	95.00902838	1.445391E-011	2.043909E-012	0	0.000000E+000
1	95.00974666	2.043909E-012	1.445391E-011	1	0.000000E+000
1	95.00992232	1.445391E-011	2.043909E-012	0	0.000000E+000
1	95.00994137	2.043909E-012	1.445391E-011	1	0.000000E+000
1	95.01001767	1.445391E-011	2.043909E-012	0	0.000000E+000
1	95.01292971	2.043909E-012	1.445391E-011	1	0.000000E+000
1	95.01324981	1.445391E-011	2.043909E-012	0	0.000000E+000
1	95.02820714	2.043909E-012	1.445391E-011	1	0.000000E+000
1	95.02824577	1.445391E-011	2.043909E-012	0	0.000000E+000
1	95.02827822	2.043909E-012	1.445391E-011	1	0.000000E+000
1	95.02840589	1.445391E-011	2.043909E-012	0	0.000000E+000
1	95.02842032	2.043909E-012	1.445391E-011	1	0.000000E+000
1	95.02873919	1.445391E-011	2.043909E-012	0	0.000000E+000
1	95.02933307	2.043909E-012	1.445391E-011	1	0.000000E+000
1	95.02936542	1.445391E-011	2.043909E-012	0	0.000000E+000
1	95.03095275	2.043909E-012	1.445391E-011	1	0.000000E+000
1	95.03098322	1.445391E-011	2.043909E-012	0	0.000000E+000
1	95.03109643	2.043909E-012	1.445391E-011	1	0.000000E+000
1	95.03115588	1.445391E-011	2.043909E-012	0	0.000000E+000
1	95.03510766	2.043909E-012	1.445391E-011	1	0.000000E+000
1	95.03517590	1.445391E-011	2.043909E-012	0	0.000000E+000
1	95.03633356	2.043909E-012	1.445391E-011	1	0.000000E+000
1	95.03637304	1.445391E-011	2.043909E-012	0	0.000000E+000
1	95.03743495	2.043909E-012	1.445391E-011	1	0.000000E+000
1	95.03746549	1.445391E-011	2.043909E-012	0	0.000000E+000
1	95.03783055	2.043909E-012	1.445391E-011	1	0.000000E+000
1	95.03804623	1.445391E-011	2.043909E-012	0	0.000000E+000
1	100.52884280	2.191006E-012	1.460101E-011	1	0.000000E+000
1	100.52895495	1.460101E-011	2.191006E-012	0	0.000000E+000
1	100.52897438	2.191006E-012	1.460101E-011	1	0.000000E+000
1	100.52929482	1.460101E-011	2.191006E-012	0	0.000000E+000
1	100.53947698	2.191006E-012	1.460101E-011	1	0.000000E+000
1	100.53966343	1.460101E-011	2.191006E-012	0	0.000000E+000
1	100.53968614	2.191006E-012	1.460101E-011	1	0.000000E+000
1	100.53995893	1.460101E-011	2.191006E-012	0	0.000000E+000
1	100.54075897	2.191006E-012	1.460101E-011	1	0.000000E+000
1	100.54096716	1.460101E-011	2.191006E-012	0	0.000000E+000
1	100.54117481	2.191006E-012	1.460101E-011	1	0.000000E+000
1	100.54131681	1.460101E-011	2.191006E-012	0	0.000000E+000
1	100.54133261	2.191006E-012	1.460101E-011	1	0.000000E+000
1	100.54137213	1.460101E-011	2.191006E-012	0	0.000000E+000
1	100.54325924	2.191006E-012	1.460101E-011	1	0.000000E+000
1	100.54345517	1.460101E-011	2.191006E-012	0	0.000000E+000
1	100.54493215	2.191006E-012	1.460101E-011	1	0.000000E+000
1	100.54515635	1.460101E-011	2.191006E-012	0	0.000000E+000
1	100.54574341	2.191006E-012	1.460101E-011	1	0.000000E+000
1	100.54576721	1.460101E-011	2.191006E-012	0	0.000000E+000
1	100.54710267	2.191006E-012	1.460101E-011	1	0.000000E+000
1	100.54727278	1.460101E-011	2.191006E-012	0	0.000000E+000
1	100.54741754	2.191006E-012	1.460101E-011	1	0.000000E+000
1	100.54744133	1.460101E-011	2.191006E-012	0	0.000000E+000
1	100.54759100	2.191006E-012	1.460101E-011	1	0.000000E+000
1	100.54766111	1.460101E-011	2.191006E-012	0	0.000000E+000
1	100.54807316	2.191006E-012	1.460101E-011	1	0.000000E+000
1	100.54831717	1.460101E-011	2.191006E-012	0	0.000000E+000
1	100.54928840	2.191006E-012	1.460101E-011	1	0.000000E+000
1	100.54938214	1.460101E-011	2.191006E-012	0	0.000000E+000
1	100.54986580	2.191006E-012	1.460101E-011	1	0.000000E+000
1	100.54993617	1.460101E-011	2.191006E-012	0	0.000000E+000
1	100.55016667	2.191006E-012	1.460101E-011	1	0.000000E+000
1	100.55020676	1.460101E-011	2.191006E-012	0	0.000000E+000
1	100.55362884	2.191006E-012	1.460101E-011	1	0.000000E+000
1	100.55391816	1.460101E-011	2.191006E-012	0	0.000000E+000
1	100.55543782	2.191006E-012	1.460101E-011	1	0.000000E+000
1	100.55549738	1.460101E-011	2.191006E-012	0	0.000000E+000
1	100.55563621	2.191006E-012	1.460101E-011	1	0.000000E+000
1	100.55573167	1.460101E-011	2.191006E-012	0	0.000000E+000
1	100.56360684	2.191006E-012	1.460101E-011	1	0.000000E+000
1	100.56386198	1.460101E-011	2.191006E-012	0	0.000000E+000
1	100.56428653	2.191006E-012	1.460101E-011	1	0.000000E+000
1	100.56432422	1.460101E-011	2.191006E-012	0	0.000000E+000
1	100.56448715	2.191006E-012	1.460101E-011	1	0.000000E+000
1	100.56451742	1.460101E-011	2.191006E-012	0	0.000000E+000
1	100.56456115	2.191006E-012	1.460101E-011	1	0.000000E+000
1	100.56460998	1.460101E-011	2.191006E-012	0	0.000000E+000
1	100.56496691	2.191006E-012	1.460101E-011	1	0.000000E+000
1	100.56505945	1.460101E-011	2.191006E-012	0	0.000000E+000
1	100.56616257	2.191006E-012	1.460101E-011	1	0.000000E+000
1	100.56634681	1.460101E-011	2.191006E-012	0	0.000000E+000
1	100.56689236	2.191006E-012	1.460101E-011	1	0.000000E+000
1	100.56720476	1.460101E-011	2.191006E-012	0	0.000000E+000
1	100.56757909	2.191006E-012	1.460101E-011	1	0.000000E+000
1	100.56763253	1.460101E-011	2.191006E-012	0	0.000000E+000
1	100.56767947	2.191006E-012	1.460101E-011	1	0.000000E+000
1	100.56788072	1.460101E-011	2.191006E-012	0	0.000000E+000
1	100.57049940	2.191006E-012	1.460101E-011	1	0.000000E+000
1	100.57085681	1.460101E-011	2.191006E-012	0	0.000000E+000
1	100.57113335	2.191006E-012	1.460101E-011	1	0.000000E+000
1	100.57143246	1.460101E-011	2.191006E-012	0	0.000000E+000
1	100.57148753	2.191006E-012	1.460101E-011	1	0.000000E+000
1	100.57166486	1.460101E-011	2.191006E-012	0	0.000000E+000
1	100.57681096	2.191006E-012	1.460101E-011	1	0.000000E+000
1	100.57698802	1.460101E-011	2.191006E-012	0	0.000000E+000
1	100.57767388	2.191006E-012	1.460101E-011	1	0.000000E+000
1	100.57778144	1.460101E-011	2.191006E-012	0	0.000000E+000
1	100.58125291	2.191006E-012	1.460101E-011	1	0.000000E+000
1	100.58137024	1.460101E-011	2.191006E-012	0	0.000000E+000
1	100.58330472	2.191006E-012	1.460101E-011	1	0.000000E+000
1	100.58346762	1.460101E-011	2.191006E-012	0	0.000000E+000
1	100.58591515	2.191006E-012	1.460101E-011	1	0.000000E+000
1	100.58595360	1.460101E-011	2.191006E-012	0	0.000000E+000
1	100.58597490	2.191006E-012	1.460101E-011	1	0.000000E+000
1	100.58602209	1.460101E-011	2.191006E-012	0	0.000000E+000
1	100.58603838	2.191006E-012	1.460101E-011	1	0.000000E+000
1	100.58605986	1.460101E-011	2.191006E-012	0	0.000000E+000
1	100.58854815	2.191006E-012	1.460101E-011	1	0.000000E+000
1	100.58910203	1.460101E-011	2.191006E-012	0	0.000000E+000
1	100.59021896	2.191006E-012	1.460101E-011	1	0.000000E+000
1	100.59025458	1.460101E-011	2.191006E-012	0	0.000000E+000
1	100.59053637	2.191006E-012	1.460101E-011	1	0.000000E+000
1	100.59062492	1.460101E-011	2.191006E-012	0	0.000000E+000
1	100.59080554	2.191006E-012	1.460101E-011	1	0.000000E+000
1	100.59096649	1.460101E-011	2.191006E-012	0	0.000000E+000
1	100.59142272	2.191006E-012	1.460101E-011	1	0.000000E+000
1	100.59144802	1.460101E-011	2.191006E-012	0	0.000000E+000
1	100.59148755	2.191006E-012	1.460101E-011	1	0.000000E+000
1	100.59161581	1.460101E-011	2.191006E-012	0	0.000000E+000
1	100.59239466	2.191006E-012	1.460101E-011	1	0.000000E+000
1	100.59259185	1.460101E-011	2.191006E-012	0	0.000000E+000
1	102.99311147	2.070823E-012	1.448082E-011	1	0.000000E+000
1	102.99313628	1.448082E-011	2.070823E-012	0	0.000000E+000
1	102.99370707	2.070823E-012	1.448082E-011	1	0.000000E+000
1	102.99380043	1.448082E-011	2.070823E-012	0	0.000000E+000
1	102.99675438	2.070823E-012	1.448082E-011	1	0.000000E+000
1	102.99712253	1.448082E-011	2.070823E-012	0	0.000000E+000
1	102.99716079	2.070823E-012	1.448082E-011	1	0.000000E+000
1	102.99756240	1.448082E-011	2.070823E-012	0	0.000000E+000
1	102.99913014	2.070823E-012	1.448082E-011	1	0.000000E+000
1	102.99921179	1.448082E-011	2.070823E-012	0	0.000000E+000
1	102.99969377	2.070823E-012	1.448082E-011	1	0.000000E+000
1	102.99975623	1.448082E-011	2.070823E-012	0	0.000000E+000
1	103.00043324	2.070823E-012	1.448082E-011	1	0.000000E+000
1	103.00051966	1.448082E-011	2.070823E-012	0	0.000000E+000
1	103.00128504	2.070823E-012	1.448082E-011	1	0.000000E+000
1	103.00137757	1.448082E-011	2.070823E-012	0	0.000000E+000
1	103.00226900	2.070823E-012	1.448082E-011	1	0.000000E+000
1	103.00247835	1.448082E-011	2.070823E-012	0	0.000000E+000
1	103.00303950	2.070823E-012	1.448082E-011	1	0.000000E+000
1	103.00315826	1.448082E-011	2.070823E-012	0	0.000000E+000
1	103.00343416	2.070823E-012	1.448082E-011	1	0.000000E+000
1	103.00389957	1.448082E-011	2.070823E-012	0	0.000000E+000
1	103.00539519	2.070823E-012	1.448082E-011	1	0.000000E+000
1	103.00550015	1.448082E-011	2.070823E-012	0	0.000000E+000
1	103.00877299	2.070823E-012	1.448082E-011	1	0.000000E+000
1	103.00879348	1.448082E-011	2.070823E-012	0	0.000000E+000
1	103.00968085	2.070823E-012	1.448082E-011	1	0.000000E+000
1	103.00971111	1.448082E-011	2.070823E-012	0	0.000000E+000
1	103.01179468	2.070823E-012	1.448082E-011	1	0.000000E+000
1	103.01226490	1.448082E-011	2.070823E-012	0	0.000000E+000
1	103.01477551	2.070823E-012	1.448082E-011	1	0.000000E+000
1	103.01479845	1.448082E-011	2.070823E-012	0	0.000000E+000
1	103.01492112	2.070823E-012	1.448082E-011	1	0.000000E+000
1	103.01496885	1.448082E-011	2.070823E-012	0	0.000000E+000
1	103.02445250	2.070823E-012	1.448082E-011	1	0.000000E+000
1	103.02448915	1.448082E-011	2.070823E-012	0	0.000000E+000
1	103.02512554	2.070823E-012	1.448082E-011	1	0.000000E+000
1	103.02515767	1.448082E-011	2.070823E-012	0	0.000000E+000
1	103.02557796	2.070823E-012	1.448082E-011	1	0.000000E+000
1	103.02640219	1.448082E-011	2.070823E-012	0	0.000000E+000
1	103.02648903	2.070823E-012	1.448082E-011	1	0.000000E+000
1	103.02662936	1.448082E-011	2.070823E-012	0	0.000000E+000
1	103.02689410	2.070823E-012	1.448082E-011	1	0.000000E+000
1	103.02696366	1.448082E-011	2.070823E-012	0	0.000000E+000
1	103.02713407	2.070823E-012	1.448082E-011	1	0.000000E+000
1	103.02722898	1.448082E-011	2.070823E-012	0	0.000000E+000
1	103.02724284	2.070823E-012	1.448082E-011	1	0.000000E+000
1	103.02727597	1.448082E-011	2.070823E-012	0	0.000000E+000
1	103.02999312	2.070823E-012	1.448082E-011	1	0.000000E+000
1	103.03025028	1.448082E-011	2.070823E-012	0	0.000000E+000
1	103.03031828	2.070823E-012	1.448082E-011	1	0.000000E+000
1	103.03037022	1.448082E-011	2.070823E-012	0	0.000000E+000
1	103.03173441	2.070823E-012	1.448082E-011	1	0.000000E+000
1	103.03207937	1.448082E-011	2.070823E-012	0	0.000000E+000
1	103.03332135	2.070823E-012	1.448082E-011	1	0.000000E+000
1	103.03337194	1.448082E-011	2.070823E-012	0	0.000000E+000
1	103.03481376	2.070823E-012	1.448082E-011	1	0.000000E+000
1	103.03496002	1.448082E-011	2.070823E-012	0	0.000000E+000
1	103.03561758	2.070823E-012	1.448082E-011	1	0.000000E+000
1	103.03567873	1.448082E-011	2.070823E-012	0	0.000000E+000
1	103.03819508	2.070823E-012	1.448082E-011	1	0.000000E+000
1	103.03835379	1.448082E-011	2.070823E-012	0	0.000000E+000
1	103.03845140	2.070823E-012	1.448082E-011	1	0.000000E+000
1	103.03871576	1.448082E-011	2.070823E-012	0	0.000000E+000
1	103.03877331	2.070823E-012	1.448082E-011	1	0.000000E+000
1	103.03883980	1.448082E-011	2.070823E-012	0	0.000000E+000
1	103.03901030	2.070823E-012	1.448082E-011	1	0.000000E+000
1	103.03906143	1.448082E-011	2.070823E-012	0	0.000000E+000
1	103.03912331	2.070823E-012	1.448082E-011	1	0.000000E+000
1	103.03926451	1.448082E-011	2.070823E-012	0	0.000000E+000
1	103.03972478	2.070823E-012	1.448082E-011	1	0.000000E+000
1	103.03987384	1.448082E-011	2.070823E-012	0	0.000000E+000
1	103.04175650	2.070823E-012	1.448082E-011	1	0.000000E+000
1	103.04199611	1.448082E-011	2.070823E-012	0	0.000000E+000
1	103.04214145	2.070823E-012	1.448082E-011	1	0.000000E+000
1	103.04217343	1.448082E-011	2.070823E-012	0	0.000000E+000
1	103.04318179	2.070823E-012	1.448082E-011	1	0.000000E+000
1	103.04384438	1.448082E-011	2.070823E-012	0	0.000000E+000
1	103.04439537	2.070823E-012	1.448082E-011	1	0.000000E+000
1	103.04449548	1.448082E-011	2.070823E-012	0	0.000000E+000
1	103.04638573	2.070823E-012	1.448082E-011	1	0.000000E+000
1	103.04643966	1.448082E-011	2.070823E-012	0	0.000000E+000
1	103.04650503	2.070823E-012	1.448082E-011	1	0.000000E+000
1	103.04651982	1.448082E-011	2.070823E-012	0	0.000000E+000
1	103.04659891	2.070823E-012	1.448082E-011	1	0.000000E+000
1	103.04703509	1.448082E-011	2.070823E-012	0	0.000000E+000
1	103.04775747	2.070823E-012	1.448082E-011	1	0.000000E+000
1	103.04792375	1.448082E-011	2.070823E-012	0	0.000000E+000
1	103.04842029	2.070823E-012	1.448082E-011	1	0.000000E+000
1	103.04848640	1.448082E-011	2.070823E-012	0	0.000000E+000
1	103.04850578	2.070823E-012	1.448082E-011	1	0.000000E+000
1	103.04855351	1.448082E-011	2.070823E-012	0	0.000000E+000
1	103.04961082	2.070823E-012	1.448082E-011	1	0.000000E+000
1	103.04962544	1.448082E-011	2.070823E-012	0	0.000000E+000
1	103.05041425	2.070823E-012	1.448082E-011	1	0.000000E+000
1	103.05064725	1.448082E-011	2.070823E-012	0	0.000000E+000
1	103.05076378	2.070823E-012	1.448082E-011	1	0.000000E+000
1	103.05094719	1.448082E-011	2.070823E-012	0	0.000000E+000
1	103.05138559	2.070823E-012	1.448082E-011	1	0.000000E+000
1	103.05141324	1.448082E-011	2.070823E-012	0	0.000000E+000
1	103.05284707	2.070823E-012	1.448082E-011	1	0.000000E+000
1	103.05295332	1.448082E-011	2.070823E-012	0	0.000000E+000
1	103.05318692	2.070823E-012	1.448082E-011	1	0.000000E+000
1	103.05332199	1.448082E-011	2.070823E-012	0	0.000000E+000
1	103.05357569	2.070823E-012	1.448082E-011	1	0.000000E+000
1	103.05368045	1.448082E-011	2.070823E-012	0	0.000000E+000
1	110.55933756	2.202093E-012	1.461209E-011	1	0.000000E+000
1	110.55951356	1.461209E-011	2.202093E-012	0	0.000000E+000
1	110.55983368	2.202093E-012	1.461209E-011	1	0.000000E+000
1	110.55993554	1.461209E-011	2.202093E-012	0	0.000000E+000
1	110.56011669	2.202093E-012	1.461209E-011	1	0.000000E+000
1	110.56015053	1.461209E-011	2.202093E-012	0	0.000000E+000
1	110.56235712	2.202093E-012	1.461209E-011	1	0.000000E+000
1	110.56259657	1.461209E-011	2.202093E-012	0	0.000000E+000
1	110.56560072	2.202093E-012	1.461209E-011	1	0.000000E+000
1	110.56570733	1.461209E-011	2.202093E-012	0	0.000000E+000
1	110.56841462	2.202093E-012	1.461209E-011	1	0.000000E+000
1	110.56877159	1.461209E-011	2.202093E-012	0	0.000000E+000
1	110.56956735	2.202093E-012	1.461209E-011	1	0.000000E+000
1	110.56959705	1.461209E-011	2.202093E-012	0	0.000000E+000
1	110.57002267	2.202093E-012	1.461209E-011	1	0.000000E+000
1	110.57010207	1.461209E-011	2.202093E-012	0	0.000000E+000
1	110.57318924	2.202093E-012	1.461209E-011	1	0.000000E+000
1	110.57325851	1.461209E-011	2.202093E-012	0	0.000000E+000
1	110.57528352	2.202093E-012	1.461209E-011	1	0.000000E+000
1	110.57535068	1.461209E-011	2.202093E-012	0	0.000000E+000
1	110.57634332	2.202093E-012	1.461209E-011	1	0.000000E+000
1	110.57659193	1.461209E-011	2.202093E-012	0	0.000000E+000
1	110.58045966	2.202093E-012	1.461209E-011	1	0.000000E+000
1	110.58062437	1.461209E-011	2.202093E-012	0	0.000000E+000
1	110.58095612	2.202093E-012	1.461209E-011	1	0.000000E+000
1	110.58136899	1.461209E-011	2.202093E-012	0	0.000000E+000
1	110.58201529	2.202093E-012	1.461209E-011	1	0.000000E+000
1	110.58223864	1.461209E-011	2.202093E-012	0	0.000000E+000
1	110.58316584	2.202093E-012	1.461209E-011	1	0.000000E+000
1	110.58349152	1.461209E-011	2.202093E-012	0	0.000000E+000
1	110.58388894	2.202093E-012	1.461209E-011	1	0.000000E+000
1	110.58390907	1.461209E-011	2.202093E-012	0	0.000000E+000
1	110.58487763	2.202093E-012	1.461209E-011	1	0.000000E+000
1	110.58504823	1.461209E-011	2.202093E-012	0	0.000000E+000
1	110.58549875	2.202093E-012	1.461209E-011	1	0.000000E+000
1	110.58614025	1.461209E-011	2.202093E-012	0	0.000000E+000
1	110.58723134	2.202093E-012	1.461209E-011	1	0.000000E+000
1	110.58746381	1.461209E-011	2.202093E-012	0	0.000000E+000
1	110.58769334	2.202093E-012	1.461209E-011	1	0.000000E+000
1	110.58771134	1.461209E-011	2.202093E-012	0	0.000000E+000
1	110.59418878	2.202093E-012	1.461209E-011	1	0.000000E+000
1	110.59419738	1.461209E-011	2.202093E-012	0	0.000000E+000
1	110.59448251	2.202093E-012	1.461209E-011	1	0.000000E+000
1	110.59453486	1.461209E-011	2.202093E-012	0	0.000000E+000
1	110.59462862	2.202093E-012	1.461209E-011	1	0.000000E+000
1	110.59469057	1.461209E-011	2.202093E-012	0	0.000000E+000
1	110.59472036	2.202093E-012	1.461209E-011	1	0.000000E+000
1	110.59497268	1.461209E-011	2.202093E-012	0	0.000000E+000
1	110.60260059	2.202093E-012	1.461209E-011	1	0.000000E+000
1	110.60261891	1.461209E-011	2.202093E-012	0	0.000000E+000
1	110.60289246	2.202093E-012	1.461209E-011	1	0.000000E+000
1	110.60301918	1.461209E-011	2.202093E-012	0	0.000000E+000
1	110.60417556	2.202093E-012	1.461209E-011	1	0.000000E+000
1	110.60431541	1.461209E-011	2.202093E-012	0	0.000000E+000
1	110.60738337	2.202093E-012	1.461209E-011	1	0.000000E+000
1	110.60753368	1.461209E-011	2.202093E-012	0	0.000000E+000
1	110.60804431	2.202093E-012	1.461209E-011	1	0.000000E+000
1	110.60807111	1.461209E-011	2.202093E-012	0	0.000000E+000
1	110.61008713	2.202093E-012	1.461209E-011	1	0.000000E+000
1	110.61011844	1.461209E-011	2.202093E-012	0	0.000000E+000
1	110.61027336	2.202093E-012	1.461209E-011	1	0.000000E+000
1	110.61033679	1.461209E-011	2.202093E-012	0	0.000000E+000
1	110.61159421	2.202093E-012	1.461209E-011	1	0.000000E+000
1	110.61163810	1.461209E-011	2.202093E-012	0	0.000000E+000
1	110.61219355	2.202093E-012	1.461209E-011	1	0.000000E+000
1	110.61221223	1.461209E-011	2.202093E-012	0	0.000000E+000
1	110.61353393	2.202093E-012	1.461209E-011	1	0.000000E+000
1	110.61363948	1.461209E-011	2.202093E-012	0	0.000000E+000
1	110.61740741	2.202093E-012	1.461209E-011	1	0.000000E+000
1	110.61771018	1.461209E-011	2.202093E-012	0	0.000000E+000
1	128.82207373	2.029812E-012	1.443981E-011	1	0.000000E+000
1	128.82222168	1.443981E-011	2.029812E-012	0	0.000000E+000
1	128.82296905	2.029812E-012	1.443981E-011	1	0.000000E+000
1	128.82303598	1.443981E-011	2.029812E-012	0	0.000000E+000
1	128.82417308	2.029812E-012	1.443981E-011	1	0.000000E+000
1	128.82423997	1.443981E-011	2.029812E-012	0	0.000000E+000
1	128.82443832	2.029812E-012	1.443981E-011	1	0.000000E+000
1	128.82448589	1.443981E-011	2.029812E-012	0	0.000000E+000
1	128.82504603	2.029812E-012	1.443981E-011	1	0.000000E+000
1	128.82510727	1.443981E-011	2.029812E-012	0	0.000000E+000
1	128.82639618	2.029812E-012	1.443981E-011	1	0.000000E+000
1	128.82646376	1.443981E-011	2.029812E-012	0	0.000000E+000
1	128.83196469	2.029812E-012	1.443981E-011	1	0.000000E+000
1	128.83213685	1.443981E-011	2.029812E-012	0	0.000000E+000
1	128.83288146	2.029812E-012	1.443981E-011	1	0.000000E+000
1	128.83313026	1.443981E-011	2.029812E-012	0	0.000000E+000
1	128.83377281	2.029812E-012	1.443981E-011	1	0.000000E+000
1	128.83381118	1.443981E-011	2.029812E-012	0	0.000000E+000
1	128.83509862	2.029812E-012	1.443981E-011	1	0.000000E+000
1	128.83536870	1.443981E-011	2.029812E-012	0	0.000000E+000
1	128.83658427	2.029812E-012	1.443981E-011	1	0.000000E+000
1	128.83694293	1.443981E-011	2.029812E-012	0	0.000000E+000
1	128.83905751	2.029812E-012	1.443981E-011	1	0.000000E+000
1	128.83911195	1.443981E-011	2.029812E-012	0	0.000000E+000
1	128.83922333	2.029812E-012	1.443981E-011	1	0.000000E+000
1	128.83942510	1.443981E-011	2.029812E-012	0	0.000000E+000
1	128.84068553	2.029812E-012	1.443981E-011	1	0.000000E+000
1	128.84092430	1.443981E-011	2.029812E-012	0	0.000000E+000
1	128.84245885	2.029812E-012	1.443981E-011	1	0.000000E+000
1	128.84269606	1.443981E-011	2.029812E-012	0	0.000000E+000
1	128.84511336	2.029812E-012	1.443981E-011	1	0.000000E+000
1	128.84547900	1.443981E-011	2.029812E-012	0	0.000000E+000
1	128.84579066	2.029812E-012	1.443981E-011	1	0.000000E+000
1	128.84604241	1.443981E-011	2.029812E-012	0	0.000000E+000
1	128.84856609	2.029812E-012	1.443981E-011	1	0.000000E+000
1	128.84858730	1.443981E-011	2.029812E-012	0	0.000000E+000
1	128.84911420	2.029812E-012	1.443981E-011	1	0.000000E+000
1	128.84914204	1.443981E-011	2.029812E-012	0	0.000000E+000
1	128.84957461	2.029812E-012	1.443981E-011	1	0.000000E+000
1	128.85004025	1.443981E-011	2.029812E-012	0	0.000000E+000
1	128.85046869	2.029812E-012	1.443981E-011	1	0.000000E+000
1	128.85051454	1.443981E-011	2.029812E-012	0	0.000000E+000
1	128.85165312	2.029812E-012	1.443981E-011	1	0.000000E+000
1	128.85177217	1.443981E-011	2.029812E-012	0	0.000000E+000
1	128.85302132	2.029812E-012	1.443981E-011	1	0.000000E+000
1	128.85324971	1.443981E-011	2.029812E-012	0	0.000000E+000
1	128.85431106	2.029812E-012	1.443981E-011	1	0.000000E+000
1	128.85474562	1.443981E-011	2.029812E-012	0	0.000000E+000
1	128.85490680	2.029812E-012	1.443981E-011	1	0.000000E+000
1	128.85520901	1.443981E-011	2.029812E-012	0	0.000000E+000
1	128.85918947	2.029812E-012	1.443981E-011	1	0.000000E+000
1	128.85933801	1.443981E-011	2.029812E-012	0	0.000000E+000
1	128.86027270	2.029812E-012	1.443981E-011	1	0.000000E+000
1	128.86085142	1.443981E-011	2.029812E-012	0	0.000000E+000
1	128.86420111	2.029812E-012	1.443981E-011	1	0.000000E+000
1	128.86434714	1.443981E-011	2.029812E-012	0	0.000000E+000
1	128.86818444	2.029812E-012	1.443981E-011	1	0.000000E+000
1	128.86832467	1.443981E-011	2.029812E-012	0	0.000000E+000
1	128.86993075	2.029812E-012	1.443981E-011	1	0.000000E+000
1	128.86999470	1.443981E-011	2.029812E-012	0	0.000000E+000
1	128.87196453	2.029812E-012	1.443981E-011	1	0.000000E+000
1	128.87199076	1.443981E-011	2.029812E-012	0	0.000000E+000
1	128.87431091	2.029812E-012	1.443981E-011	1	0.000000E+000
1	128.87443771	1.443981E-011	2.029812E-012	0	0.000000E+000
1	128.87648945	2.029812E-012	1.443981E-011	1	0.000000E+000
1	128.87666223	1.443981E-011	2.029812E-012	0	0.000000E+000
1	128.87685815	2.029812E-012	1.443981E-011	1	0.000000E+000
1	128.87687903	1.443981E-011	2.029812E-012	0	0.000000E+000
1	128.93216306	1.821878E-012	1.423188E-011	1	0.000000E+000
1	128.93226560	1.423188E-011	1.821878E-012	0	0.000000E+000
1	128.93428481	1.821878E-012	1.423188E-011	1	0.000000E+000
1	128.93436952	1.423188E-011	1.821878E-012	0	0.000000E+000
1	128.93566998	1.821878E-012	1.423188E-011	1	0.000000E+000
1	128.93613111	1.423188E-011	1.821878E-012	0	0.000000E+000
1	128.93661124	1.821878E-012	1.423188E-011	1	0.000000E+000
1	128.93700609	1.423188E-011	1.821878E-012	0	0.000000E+000
1	128.93795718	1.821878E-012	1.423188E-011	1	0.000000E+000
1	128.93838276	1.423188E-011	1.821878E-012	0	0.000000E+000
1	128.93866773	1.821878E-012	1.423188E-011	1	0.000000E+000
1	128.93890562	1.423188E-011	1.821878E-012	0	0.000000E+000
1	128.93978264	1.821878E-012	1.423188E-011	1	0.000000E+000
1	128.93980690	1.423188E-011	1.821878E-012	0	0.000000E+000
1	128.94047890	1.821878E-012	1.423188E-011	1	0.000000E+000
1	128.94067004	1.423188E-011	1.821878E-012	0	0.000000E+000
1	128.95176387	1.821878E-012	1.423188E-011	1	0.000000E+000
1	128.95188979	1.423188E-011	1.821878E-012	0	0.000000E+000
1	128.95194578	1.821878E-012	1.423188E-011	1	0.000000E+000
1	128.95205242	1.423188E-011	1.821878E-012	0	0.000000E+000
1	128.95537366	1.821878E-012	1.423188E-011	1	0.000000E+000
1	128.95556995	1.423188E-011	1.821878E-012	0	0.000000E+000
1	128.95659042	1.821878E-012	1.423188E-011	1	0.000000E+000
1	128.95663296	1.423188E-011	1.821878E-012	0	0.000000E+000
1	128.96085918	1.821878E-012	1.423188E-011	1	0.000000E+000
1	128.96102660	1.423188E-011	1.821878E-012	0	0.000000E+000
1	128.96112278	1.821878E-012	1.423188E-011	1	0.000000E+000
1	128.96125522	1.423188E-011	1.821878E-012	0	0.000000E+000
1	128.96146640	1.821878E-012	1.423188E-011	1	0.000000E+000
1	128.96165983	1.423188E-011	1.821878E-012	0	0.000000E+000
1	128.96184487	1.821878E-012	1.423188E-011	1	0.000000E+000
1	128.96196202	1.423188E-011	1.821878E-012	0	0.000000E+000
1	128.96455493	1.821878E-012	1.423188E-011	1	0.000000E+000
1	128.96467105	1.423188E-011	1.821878E-012	0	0.000000E+000
1	128.96474020	1.821878E-012	1.423188E-011	1	0.000000E+000
1	128.96489743	1.423188E-011	1.821878E-012	0	0.000000E+000
1	128.96727523	1.821878E-012	1.423188E-011	1	0.000000E+000
1	128.96739067	1.423188E-011	1.821878E-012	0	0.000000E+000
1	128.96747798	1.821878E-012	1.423188E-011	1	0.000000E+000
1	128.96751332	1.423188E-011	1.821878E-012	0	0.000000E+000
1	128.97136887	1.821878E-012	1.423188E-011	1	0.000000E+000
1	128.97162268	1.423188E-011	1.821878E-012	0	0.000000E+000
1	128.97247357	1.821878E-012	1.423188E-011	1	0.000000E+000
1	128.97291705	1.423188E-011	1.821878E-012	0	0.000000E+000
1	128.97357042	1.821878E-012	1.423188E-011	1	0.000000E+000
1	128.97412543	1.423188E-011	1.821878E-012	0	0.000000E+000
1	128.97423768	1.821878E-012	1.423188E-011	1	0.000000E+000
1	128.97460507	1.423188E-011	1.821878E-012	0	0.000000E+000
1	128.97488059	1.821878E-012	1.423188E-011	1	0.000000E+000
1	128.97489287	1.423188E-011	1.821878E-012	0	0.000000E+000
1	128.97710165	1.821878E-012	1.423188E-011	1	0.000000E+000
1	128.97721789	1.423188E-011	1.821878E-012	0	0.000000E+000
1	128.97751443	1.821878E-012	1.423188E-011	1	0.000000E+000
1	128.97765587	1.423188E-011	1.821878E-012	0	0.000000E+000
1	128.97937478	1.821878E-012	1.423188E-011	1	0.000000E+000
1	128.97941272	1.423188E-011	1.821878E-012	0	0.000000E+000
1	128.98101657	1.821878E-012	1.423188E-011	1	0.000000E+000
1	128.98105826	1.423188E-011	1.821878E-012	0	0.000000E+000
1	128.98386745	1.821878E-012	1.423188E-011	1	0.000000E+000
1	128.98398490	1.423188E-011	1.821878E-012	0	0.000000E+000
1	128.98506375	1.821878E-012	1.423188E-011	1	0.000000E+000
1	128.98568608	1.423188E-011	1.821878E-012	0	0.000000E+000
1	128.98990267	1.821878E-012	1.423188E-011	1	0.000000E+000
1	128.99003048	1.423188E-011	1.821878E-012	0	0.000000E+000
1	128.99060990	1.821878E-012	1.423188E-011	1	0.000000E+000
1	128.99074573	1.423188E-011	1.821878E-012	0	0.000000E+000
1	128.99103126	1.821878E-012	1.423188E-011	1	0.000000E+000
1	128.99106509	1.423188E-011	1.821878E-012	0	0.000000E+000
1	128.99109473	1.821878E-012	1.423188E-011	1	0.000000E+000
1	128.99113673	1.423188E-011	1.821878E-012	0	0.000000E+000
1	128.99401825	1.821878E-012	1.423188E-011	1	0.000000E+000
1	128.99409304	1.423188E-011	1.821878E-012	0	0.000000E+000
1	128.99695904	1.821878E-012	1.423188E-011	1	0.000000E+000
1	128.99721312	1.423188E-011	1.821878E-012	0	0.000000E+000
1	128.99723391	1.821878E-012	1.423188E-011	1	0.000000E+000
1	128.99749891	1.423188E-011	1.821878E-012	0	0.000000E+000
1	128.99923255	1.821878E-012	1.423188E-011	1	0.000000E+000
1	128.99938255	1.423188E-011	1.821878E-012	0	0.000000E+000
1	129.00032772	1.821878E-012	1.423188E-011	1	0.000000E+000
1	129.00033901	1.423188E-011	1.821878E-012	0	0.000000E+000
1	129.00134050	1.821878E-012	1.423188E-011	1	0.000000E+000
1	129.00138519	1.423188E-011	1.821878E-012	0	0.000000E+000
1	129.00171748	1.821878E-012	1.423188E-011	1	0.000000E+000
1	129.00210249	1.423188E-011	1.821878E-012	0	0.000000E+000
1	129.00289331	1.821878E-012	1.423188E-011	1	0.000000E+000
1	129.00305126	1.423188E-011	1.821878E-012	0	0.000000E+000
1	129.00316547	1.821878E-012	1.423188E-011	1	0.000000E+000
1	129.00321002	1.423188E-011	1.821878E-012	0	0.000000E+000
1	143.68116004	2.002777E-012	1.441278E-011	1	0.000000E+000
1	143.68125463	1.441278E-011	2.002777E-012	0	0.000000E+000
1	143.68276461	2.002777E-012	1.441278E-011	1	0.000000E+000
1	143.68280956	1.441278E-011	2.002777E-012	0	0.000000E+000
1	143.68300252	2.002777E-012	1.441278E-011	1	0.000000E+000
1	143.68318185	1.441278E-011	2.002777E-012	0	0.000000E+000
1	143.68335818	2.002777E-012	1.441278E-011	1	0.000000E+000
1	143.68351551	1.441278E-011	2.002777E-012	0	0.000000E+000
1	143.68483533	2.002777E-012	1.441278E-011	1	0.000000E+000
1	143.68499830	1.441278E-011	2.002777E-012	0	0.000000E+000
1	143.68502778	2.002777E-012	1.441278E-011	1	0.000000E+000
1	143.68523701	1.441278E-011	2.002777E-012	0	0.000000E+000
1	143.68527135	2.002777E-012	1.441278E-011	1	0.000000E+000
1	143.68532869	1.441278E-011	2.002777E-012	0	0.000000E+000
1	143.68713672	2.002777E-012	1.441278E-011	1	0.000000E+000
1	143.68730255	1.441278E-011	2.002777E-012	0	0.000000E+000
1	143.68734734	2.002777E-012	1.441278E-011	1	0.000000E+000
1	143.68749754	1.441278E-011	2.002777E-012	0	0.000000E+000
1	143.68859175	2.002777E-012	1.441278E-011	1	0.000000E+000
1	143.68878520	1.441278E-011	2.002777E-012	0	0.000000E+000
1	143.69082329	2.002777E-012	1.441278E-011	1	0.000000E+000
1	143.69109980	1.441278E-011	2.002777E-012	0	0.000000E+000
1	143.69115119	2.002777E-012	1.441278E-011	1	0.000000E+000
1	143.69127117	1.441278E-011	2.002777E-012	0	0.000000E+000
1	143.69132894	2.002777E-012	1.441278E-011	1	0.000000E+000
1	143.69134540	1.441278E-011	2.002777E-012	0	0.000000E+000
1	143.69149370	2.002777E-012	1.441278E-011	1	0.000000E+000
1	143.69157881	1.441278E-011	2.002777E-012	0	0.000000E+000
1	143.69204847	2.002777E-012	1.441278E-011	1	0.000000E+000
1	143.69215571	1.441278E-011	2.002777E-012	0	0.000000E+000
1	143.69438947	2.002777E-012	1.441278E-011	1	0.000000E+000
1	143.69454266	1.441278E-011	2.002777E-012	0	0.000000E+000
1	143.69499640	2.002777E-012	1.441278E-011	1	0.000000E+000
1	143.69508851	1.441278E-011	2.002777E-012	0	0.000000E+000
1	143.69601791	2.002777E-012	1.441278E-011	1	0.000000E+000
1	143.69626155	1.441278E-011	2.002777E-012	0	0.000000E+000
1	143.69626941	2.002777E-012	1.441278E-011	1	0.000000E+000
1	143.69645289	1.441278E-011	2.002777E-012	0	0.000000E+000
1	143.69665704	2.002777E-012	1.441278E-011	1	0.000000E+000
1	143.69667789	1.441278E-011	2.002777E-012	0	0.000000E+000
1	143.69684175	2.002777E-012	1.441278E-011	1	0.000000E+000
1	143.69709685	1.441278E-011	2.002777E-012	0	0.000000E+000
1	143.69769251	2.002777E-012	1.441278E-011	1	0.000000E+000
1	143.69772835	1.441278E-011	2.002777E-012	0	0.000000E+000
1	143.70597569	2.002777E-012	1.441278E-011	1	0.000000E+000
1	143.70603052	1.441278E-011	2.002777E-012	0	0.000000E+000
1	143.70647932	2.002777E-012	1.441278E-011	1	0.000000E+000
1	143.70657352	1.441278E-011	2.002777E-012	0	0.000000E+000
1	143.71283110	2.002777E-012	1.441278E-011	1	0.000000E+000
1	143.71295520	1.441278E-011	2.002777E-012	0	0.000000E+000
1	143.71341283	2.002777E-012	1.441278E-011	1	0.000000E+000
1	143.71409706	1.441278E-011	2.002777E-012	0	0.000000E+000
1	143.71549190	2.002777E-012	1.441278E-011	1	0.000000E+000
1	143.71555449	1.441278E-011	2.002777E-012	0	0.000000E+000
1	143.71568927	2.002777E-012	1.441278E-011	1	0.000000E+000
1	143.71580860	1.441278E-011	2.002777E-012	0	0.000000E+000
1	143.71789221	2.002777E-012	1.441278E-011	1	0.000000E+000
1	143.71822062	1.441278E-011	2.002777E-012	0	0.000000E+000
1	143.71838263	2.002777E-012	1.441278E-011	1	0.000000E+000
1	143.71841835	1.441278E-011	2.002777E-012	0	0.000000E+000
1	143.71858093	2.002777E-012	1.441278E-011	1	0.000000E+000
1	143.71867717	1.441278E-011	2.002777E-012	0	0.000000E+000
1	143.72007727	2.002777E-012	1.441278E-011	1	0.000000E+000
1	143.72027177	1.441278E-011	2.002777E-012	0	0.000000E+000
1	143.72267947	2.002777E-012	1.441278E-011	1	0.000000E+000
1	143.72288359	1.441278E-011	2.002777E-012	0	0.000000E+000
1	143.72370225	2.002777E-012	1.441278E-011	1	0.000000E+000
1	143.72372207	1.441278E-011	2.002777E-012	0	0.000000E+000
1	143.72417212	2.002777E-012	1.441278E-011	1	0.000000E+000
1	143.72435275	1.441278E-011	2.002777E-012	0	0.000000E+000
1	143.72506452	2.002777E-012	1.441278E-011	1	0.000000E+000
1	143.72517276	1.441278E-011	2.002777E-012	0	0.000000E+000
1	143.72597574	2.002777E-012	1.441278E-011	1	0.000000E+000
1	143.72602439	1.441278E-011	2.002777E-012	0	0.000000E+000
1	143.72614827	2.002777E-012	1.441278E-011	1	0.000000E+000
1	143.72617246	1.441278E-011	2.002777E-012	0	0.000000E+000
1	143.72999457	2.002777E-012	1.441278E-011	1	0.000000E+000
1	143.73017306	1.441278E-011	2.002777E-012	0	0.000000E+000
1	143.73052926	2.002777E-012	1.441278E-011	1	0.000000E+000
1	143.73067356	1.441278E-011	2.002777E-012	0	0.000000E+000
1	143.73269788	2.002777E-012	1.441278E-011	1	0.000000E+000
1	143.73293201	1.441278E-011	2.002777E-012	0	0.000000E+000
1	143.73444317	2.002777E-012	1.441278E-011	1	0.000000E+000
1	143.73461954	1.441278E-011	2.002777E-012	0	0.000000E+000
1	143.73876636	2.002777E-012	1.441278E-011	1	0.000000E+000
1	143.73889693	1.441278E-011	2.002777E-012	0	0.000000E+000
1	143.74017355	2.002777E-012	1.441278E-011	1	0.000000E+000
1	143.74028153	1.441278E-011	2.002777E-012	0	0.000000E+000
1	143.74070779	2.002777E-012	1.441278E-011	1	0.000000E+000
1	143.74143786	1.441278E-011	2.002777E-012	0	0.000000E+000
1	143.74439533	2.002777E-012	1.441278E-011	1	0.000000E+000
1	143.74472115	1.441278E-011	2.002777E-012	0	0.000000E+000
1	143.75514304	2.002777E-012	1.441278E-011	1	0.000000E+000
1	143.75519265	1.441278E-011	2.002777E-012	0	0.000000E+000
1	143.75584217	2.002777E-012	1.441278E-011	1	0.000000E+000
1	143.75589551	1.441278E-011	2.002777E-012	0	0.000000E+000
1	143.75646107	2.002777E-012	1.441278E-011	1	0.000000E+000
1	143.75654128	1.441278E-011	2.002777E-012	0	0.000000E+000
1	143.76051892	2.002777E-012	1.441278E-011	1	0.000000E+000
1	143.76066313	1.441278E-011	2.002777E-012	0	0.000000E+000
1	143.76147826	2.002777E-012	1.441278E-011	1	0.000000E+000
1	143.76148632	1.441278E-011	2.002777E-012	0	0.000000E+000
1	143.76192476	2.002777E-012	1.441278E-011	1	0.000000E+000
1	143.76207740	1.441278E-011	2.002777E-012	0	0.000000E+000
1	143.76381428	2.002777E-012	1.441278E-011	1	0.000000E+000
1	143.76386829	1.441278E-011	2.002777E-012	0	0.000000E+000
1	143.76390969	2.002777E-012	1.441278E-011	1	0.000000E+000
1	143.76410610	1.441278E-011	2.002777E-012	0	0.000000E+000
1	143.76506951	2.002777E-012	1.441278E-011	1	0.000000E+000
1	143.76514343	1.441278E-011	2.002777E-012	0	0.000000E+000
1	143.76765927	2.002777E-012	1.441278E-011	1	0.000000E+000
1	143.76774509	1.441278E-011	2.002777E-012	0	0.000000E+000
1	143.76785464	2.002777E-012	1.441278E-011	1	0.000000E+000
1	143.76804529	1.441278E-011	2.002777E-012	0	0.000000E+000
1	143.76812786	2.002777E-012	1.441278E-011	1	0.000000E+000
1	143.76825383	1.441278E-011	2.002777E-012	0	0.000000E+000
1	143.76834728	2.002777E-012	1.441278E-011	1	0.000000E+000
1	143.76848116	1.441278E-011	2.002777E-012	0	0.000000E+000
1	143.77192915	2.002777E-012	1.441278E-011	1	0.000000E+000
1	143.77263527	1.441278E-011	2.002777E-012	0	0.000000E+000
1	143.77569038	2.002777E-012	1.441278E-011	1	0.000000E+000
1	143.77589297	1.441278E-011	2.002777E-012	0	0.000000E+000
1	143.77693748	2.002777E-012	1.441278E-011	1	0.000000E+000
1	143.77702623	1.441278E-011	2.002777E-012	0	0.000000E+000
1	143.77879506	2.002777E-012	1.441278E-011	1	0.000000E+000
1	143.77889058	1.441278E-011	2.002777E-012	0	0.000000E+000
1	143.77926722	2.002777E-012	1.441278E-011	1	0.000000E+000
1	143.77951683	1.441278E-011	2.002777E-012	0	0.000000E+000
1	143.78254451	2.002777E-012	1.441278E-011	1	0.000000E+000
1	143.78260105	1.441278E-011	2.002777E-012	0	0.000000E+000
1	143.78290353	2.002777E-012	1.441278E-011	1	0.000000E+000
1	143.78305824	1.441278E-011	2.002777E-012	0	0.000000E+000
1	143.78333912	2.002777E-012	1.441278E-011	1	0.000000E+000
1	143.78351993	1.441278E-011	2.002777E-012	0	0.000000E+000
1	143.78419423	2.002777E-012	1.441278E-011	1	0.000000E+000
1	143.78431842	1.441278E-011	2.002777E-012	0	0.000000E+000
1	143.78477395	2.002777E-012	1.441278E-011	1	0.000000E+000
1	143.78491751	1.441278E-011	2.002777E-012	0	0.000000E+000
1	143.78578887	2.002777E-012	1.441278E-011	1	0.000000E+000
1	143.78581949	1.441278E-011	2.002777E-012	0	0.000000E+000
1	143.78601035	2.002777E-012	1.441278E-011	1	0.000000E+000
1	143.78620427	1.441278E-011	2.002777E-012	0	0.000000E+000
1	143.78974243	2.002777E-012	1.441278E-011	1	0.000000E+000
1	143.78981350	1.441278E-011	2.002777E-012	0	0.000000E+000
1	143.79113420	2.002777E-012	1.441278E-011	1	0.000000E+000
1	143.79120364	1.441278E-011	2.002777E-012	0	0.000000E+000
1	143.79141538	2.002777E-012	1.441278E-011	1	0.000000E+000
1	143.79160829	1.441278E-011	2.002777E-012	0	0.000000E+000
1	143.79213874	2.002777E-012	1.441278E-011	1	0.000000E+000
1	143.79219485	1.441278E-011	2.002777E-012	0	0.000000E+000
1	143.79302632	2.002777E-012	1.441278E-011	1	0.000000E+000
1	143.79312318	1.441278E-011	2.002777E-012	0	0.000000E+000
1	143.79384293	2.002777E-012	1.441278E-011	1	0.000000E+000
1	143.79403334	1.441278E-011	2.002777E-012	0	0.000000E+000
1	143.79451945	2.002777E-012	1.441278E-011	1	0.000000E+000
1	143.79463796	1.441278E-011	2.002777E-012	0	0.000000E+000
1	143.79566667	2.002777E-012	1.441278E-011	1	0.000000E+000
1	143.79621450	1.441278E-011	2.002777E-012	0	0.000000E+000
1	143.80395853	2.002777E-012	1.441278E-011	1	0.000000E+000
1	143.80399348	1.441278E-011	2.002777E-012	0	0.000000E+000
1	143.80499859	2.002777E-012	1.441278E-011	1	0.000000E+000
1	143.80506742	1.441278E-011	2.002777E-012	0	0.000000E+000
1	143.80514855	2.002777E-012	1.441278E-011	1	0.000000E+000
1	143.80528401	1.441278E-011	2.002777E-012	0	0.000000E+000
1	143.80824552	2.002777E-012	1.441278E-011	1	0.000000E+000
1	143.80830794	1.441278E-011	2.002777E-012	0	0.000000E+000
1	143.80845424	2.002777E-012	1.441278E-011	1	0.000000E+000
1	143.80859592	1.441278E-011	2.002777E-012	0	0.000000E+000
1	143.80904065	2.002777E-012	1.441278E-011	1	0.000000E+000
1	143.80908600	1.441278E-011	2.002777E-012	0	0.000000E+000
1	143.81149085	2.002777E-012	1.441278E-011	1	0.000000E+000
1	143.81165583	1.441278E-011	2.002777E-012	0	0.000000E+000
1	143.81331817	2.002777E-012	1.441278E-011	1	0.000000E+000
1	143.81341740	1.441278E-011	2.002777E-012	0	0.000000E+000
1	143.81342958	2.002777E-012	1.441278E-011	1	0.000000E+000
1	143.81348206	1.441278E-011	2.002777E-012	0	0.000000E+000
1	143.81389233	2.002777E-012	1.441278E-011	1	0.000000E+000
1	143.81423897	1.441278E-011	2.002777E-012	0	0.000000E+000
1	143.81438747	2.002777E-012	1.441278E-011	1	0.000000E+000
1	143.81467377	1.441278E-011	2.002777E-012	0	0.000000E+000
1	143.81472289	2.002777E-012	1.441278E-011	1	0.000000E+000
1	143.81495450	1.441278E-011	2.002777E-012	0	0.000000E+000
1	143.81497092	2.002777E-012	1.441278E-011	1	0.000000E+000
1	143.81515855	1.441278E-011	2.002777E-012	0	0.000000E+000
1	143.81629624	2.002777E-012	1.441278E-011	1	0.000000E+000
1	143.81634042	1.441278E-011	2.002777E-012	0	0.000000E+000
1	143.81668478	2.002777E-012	1.441278E-011	1	0.000000E+000
1	143.81679294	1.441278E-011	2.002777E-012	0	0.000000E+000
1	143.81707963	2.002777E-012	1.441278E-011	1	0.000000E+000
1	143.81715912	1.441278E-011	2.002777E-012	0	0.000000E+000
1	143.81847192	2.002777E-012	1.441278E-011	1	0.000000E+000
1	143.81848830	1.441278E-011	2.002777E-012	0	0.000000E+000
1	143.82728419	2.002777E-012	1.441278E-011	1	0.000000E+000
1	143.82731020	1.441278E-011	2.002777E-012	0	0.000000E+000
1	143.83309905	2.002777E-012	1.441278E-011	1	0.000000E+000
1	143.83315960	1.441278E-011	2.002777E-012	0	0.000000E+000
1	143.83490882	2.002777E-012	1.441278E-011	1	0.000000E+000
1	143.83493747	1.441278E-011	2.002777E-012	0	0.000000E+000
1	143.83564112	2.002777E-012	1.441278E-011	1	0.000000E+000
1	143.83572357	1.441278E-011	2.002777E-012	0	0.000000E+000
1	143.83590427	2.002777E-012	1.441278E-011	1	0.000000E+000
1	143.83591364	1.441278E-011	2.002777E-012	0	0.000000E+000
1	143.83934479	2.002777E-012	1.441278E-011	1	0.000000E+000
1	143.83962506	1.441278E-011	2.002777E-012	0	0.000000E+000
1	143.84416811	2.002777E-012	1.441278E-011	1	0.000000E+000
1	143.84425823	1.441278E-011	2.002777E-012	0	0.000000E+000
1	143.84617998	2.002777E-012	1.441278E-011	1	0.000000E+000
1	143.84620005	1.441278E-011	2.002777E-012	0	0.000000E+000
1	154.71404243	2.058876E-012	1.446888E-011	1	0.000000E+000
1	154.71442441	1.446888E-011	2.058876E-012	0	0.000000E+000
1	154.71496233	2.058876E-012	1.446888E-011	1	0.000000E+000
1	154.71505710	1.446888E-011	2.058876E-012	0	0.000000E+000
1	154.71510399	2.058876E-012	1.446888E-011	1	0.000000E+000
1	154.71527033	1.446888E-011	2.058876E-012	0	0.000000E+000
1	154.71570527	2.058876E-012	1.446888E-011	1	0.000000E+000
1	154.71588114	1.446888E-011	2.058876E-012	0	0.000000E+000
1	154.71804239	2.058876E-012	1.446888E-011	1	0.000000E+000
1	154.71852781	1.446888E-011	2.058876E-012	0	0.000000E+000
1	154.71931529	2.058876E-012	1.446888E-011	1	0.000000E+000
1	154.71962957	1.446888E-011	2.058876E-012	0	0.000000E+000
1	154.72118017	2.058876E-012	1.446888E-011	1	0.000000E+000
1	154.72129782	1.446888E-011	2.058876E-012	0	0.000000E+000
1	154.72130146	2.058876E-012	1.446888E-011	1	0.000000E+000
1	154.72148210	1.446888E-011	2.058876E-012	0	0.000000E+000
1	154.72421136	2.058876E-012	1.446888E-011	1	0.000000E+000
1	154.72452359	1.446888E-011	2.058876E-012	0	0.000000E+000
1	154.72454648	2.058876E-012	1.446888E-011	1	0.000000E+000
1	154.72475895	1.446888E-011	2.058876E-012	0	0.000000E+000
1	154.73041449	2.058876E-012	1.446888E-011	1	0.000000E+000
1	154.73051261	1.446888E-011	2.058876E-012	0	0.000000E+000
1	154.73173702	2.058876E-012	1.446888E-011	1	0.000000E+000
1	154.73179212	1.446888E-011	2.058876E-012	0	0.000000E+000
1	154.73231652	2.058876E-012	1.446888E-011	1	0.000000E+000
1	154.73251847	1.446888E-011	2.058876E-012	0	0.000000E+000
1	154.73256843	2.058876E-012	1.446888E-011	1	0.000000E+000
1	154.73268502	1.446888E-011	2.058876E-012	0	0.000000E+000
1	154.73358536	2.058876E-012	1.446888E-011	1	0.000000E+000
1	154.73363068	1.446888E-011	2.058876E-012	0	0.000000E+000
1	154.73501103	2.058876E-012	1.446888E-011	1	0.000000E+000
1	154.73512976	1.446888E-011	2.058876E-012	0	0.000000E+000
1	154.73542965	2.058876E-012	1.446888E-011	1	0.000000E+000
1	154.73544312	1.446888E-011	2.058876E-012	0	0.000000E+000
1	154.73557267	2.058876E-012	1.446888E-011	1	0.000000E+000
1	154.73582933	1.446888E-011	2.058876E-012	0	0.000000E+000
1	154.73654790	2.058876E-012	1.446888E-011	1	0.000000E+000
1	154.73663446	1.446888E-011	2.058876E-012	0	0.000000E+000
1	154.74073081	2.058876E-012	1.446888E-011	1	0.000000E+000
1	154.74084443	1.446888E-011	2.058876E-012	0	0.000000E+000
1	154.74107435	2.058876E-012	1.446888E-011	1	0.000000E+000
1	154.74110406	1.446888E-011	2.058876E-012	0	0.000000E+000
1	154.74165393	2.058876E-012	1.446888E-011	1	0.000000E+000
1	154.74170292	1.446888E-011	2.058876E-012	0	0.000000E+000
1	154.74187218	2.058876E-012	1.446888E-011	1	0.000000E+000
1	154.74197614	1.446888E-011	2.058876E-012	0	0.000000E+000
1	154.74280999	2.058876E-012	1.446888E-011	1	0.000000E+000
1	154.74317422	1.446888E-011	2.058876E-012	0	0.000000E+000
1	154.74748217	2.058876E-012	1.446888E-011	1	0.000000E+000
1	154.74758752	1.446888E-011	2.058876E-012	0	0.000000E+000
1	154.74866626	2.058876E-012	1.446888E-011	1	0.000000E+000
1	154.74881120	1.446888E-011	2.058876E-012	0	0.000000E+000
1	154.74923571	2.058876E-012	1.446888E-011	1	0.000000E+000
1	154.74927764	1.446888E-011	2.058876E-012	0	0.000000E+000
1	154.75006965	2.058876E-012	1.446888E-011	1	0.000000E+000
1	154.75020554	1.446888E-011	2.058876E-012	0	0.000000E+000
1	154.75252159	2.058876E-012	1.446888E-011	1	0.000000E+000
1	154.75257615	1.446888E-011	2.058876E-012	0	0.000000E+000
1	154.75339979	2.058876E-012	1.446888E-011	1	0.000000E+000
1	154.75343423	1.446888E-011	2.058876E-012	0	0.000000E+000
1	154.75470980	2.058876E-012	1.446888E-011	1	0.000000E+000
1	154.75491448	1.446888E-011	2.058876E-012	0	0.000000E+000
1	154.75848029	2.058876E-012	1.446888E-011	1	0.000000E+000
1	154.75927337	1.446888E-011	2.058876E-012	0	0.000000E+000
1	154.75931771	2.058876E-012	1.446888E-011	1	0.000000E+000
1	154.75971571	1.446888E-011	2.058876E-012	0	0.000000E+000
1	154.76060340	2.058876E-012	1.446888E-011	1	0.000000E+000
1	154.76068245	1.446888E-011	2.058876E-012	0	0.000000E+000
1	154.76069590	2.058876E-012	1.446888E-011	1	0.000000E+000
1	154.76074567	1.446888E-011	2.058876E-012	0	0.000000E+000
1	154.76782174	2.058876E-012	1.446888E-011	1	0.000000E+000
1	154.76793572	1.446888E-011	2.058876E-012	0	0.000000E+000
1	154.77162282	2.058876E-012	1.446888E-011	1	0.000000E+000
1	154.77165363	1.446888E-011	2.058876E-012	0	0.000000E+000
1	154.77359284	2.058876E-012	1.446888E-011	1	0.000000E+000
1	154.77371177	1.446888E-011	2.058876E-012	0	0.000000E+000
1	154.77405528	2.058876E-012	1.446888E-011	1	0.000000E+000
1	154.77410501	1.446888E-011	2.058876E-012	0	0.000000E+000
1	154.77466910	2.058876E-012	1.446888E-011	1	0.000000E+000
1	154.77511103	1.446888E-011	2.058876E-012	0	0.000000E+000
1	154.77535420	2.058876E-012	1.446888E-011	1	0.000000E+000
1	154.77557987	1.446888E-011	2.058876E-012	0	0.000000E+000
1	154.77692872	2.058876E-012	1.446888E-011	1	0.000000E+000
1	154.77750259	1.446888E-011	2.058876E-012	0	0.000000E+000
1	154.77837800	2.058876E-012	1.446888E-011	1	0.000000E+000
1	154.77859514	1.446888E-011	2.058876E-012	0	0.000000E+000
1	154.78132109	2.058876E-012	1.446888E-011	1	0.000000E+000
1	154.78155458	1.446888E-011	2.058876E-012	0	0.000000E+000
1	154.78238905	2.058876E-012	1.446888E-011	1	0.000000E+000
1	154.78245767	1.446888E-011	2.058876E-012	0	0.000000E+000
1	154.78261106	2.058876E-012	1.446888E-011	1	0.000000E+000
1	154.78267946	1.446888E-011	2.058876E-012	0	0.000000E+000
1	155.17395897	2.120835E-012	1.453083E-011	1	0.000000E+000
1	155.17404623	1.453083E-011	2.120835E-012	0	0.000000E+000
1	155.17646949	2.120835E-012	1.453083E-011	1	0.000000E+000
1	155.17650042	1.453083E-011	2.120835E-012	0	0.000000E+000
1	155.17665058	2.120835E-012	1.453083E-011	1	0.000000E+000
1	155.17681750	1.453083E-011	2.120835E-012	0	0.000000E+000
1	155.17703144	2.120835E-012	1.453083E-011	1	0.000000E+000
1	155.17710378	1.453083E-011	2.120835E-012	0	0.000000E+000
1	155.17806715	2.120835E-012	1.453083E-011	1	0.000000E+000
1	155.17844210	1.453083E-011	2.120835E-012	0	0.000000E+000
1	155.17846611	2.120835E-012	1.453083E-011	1	0.000000E+000
1	155.17855179	1.453083E-011	2.120835E-012	0	0.000000E+000
1	155.17913732	2.120835E-012	1.453083E-011	1	0.000000E+000
1	155.17920064	1.453083E-011	2.120835E-012	0	0.000000E+000
1	155.17996647	2.120835E-012	1.453083E-011	1	0.000000E+000
1	155.18028807	1.453083E-011	2.120835E-012	0	0.000000E+000
1	155.18092404	2.120835E-012	1.453083E-011	1	0.000000E+000
1	155.18100190	1.453083E-011	2.120835E-012	0	0.000000E+000
1	155.18182862	2.120835E-012	1.453083E-011	1	0.000000E+000
1	155.18205447	1.453083E-011	2.120835E-012	0	0.000000E+000
1	155.18272842	2.120835E-012	1.453083E-011	1	0.000000E+000
1	155.18303320	1.453083E-011	2.120835E-012	0	0.000000E+000
1	155.18309512	2.120835E-012	1.453083E-011	1	0.000000E+000
1	155.18320440	1.453083E-011	2.120835E-012	0	0.000000E+000
1	155.18741472	2.120835E-012	1.453083E-011	1	0.000000E+000
1	155.18747645	1.453083E-011	2.120835E-012	0	0.000000E+000
1	155.18764237	2.120835E-012	1.453083E-011	1	0.000000E+000
1	155.18780686	1.453083E-011	2.120835E-012	0	0.000000E+000
1	155.19967824	2.120835E-012	1.453083E-011	1	0.000000E+000
1	155.19987118	1.453083E-011	2.120835E-012	0	0.000000E+000
1	155.19993850	2.120835E-012	1.453083E-011	1	0.000000E+000
1	155.19999341	1.453083E-011	2.120835E-012	0	0.000000E+000
1	155.20002715	2.120835E-012	1.453083E-011	1	0.000000E+000
1	155.20057726	1.453083E-011	2.120835E-012	0	0.000000E+000
1	155.20251829	2.120835E-012	1.453083E-011	1	0.000000E+000
1	155.20288606	1.453083E-011	2.120835E-012	0	0.000000E+000
1	155.20430152	2.120835E-012	1.453083E-011	1	0.000000E+000
1	155.20447826	1.453083E-011	2.120835E-012	0	0.000000E+000
1	155.20463364	2.120835E-012	1.453083E-011	1	0.000000E+000
1	155.20481902	1.453083E-011	2.120835E-012	0	0.000000E+000
1	155.21604481	2.120835E-012	1.453083E-011	1	0.000000E+000
1	155.21622349	1.453083E-011	2.120835E-012	0	0.000000E+000
1	155.21652689	2.120835E-012	1.453083E-011	1	0.000000E+000
1	155.21654428	1.453083E-011	2.120835E-012	0	0.000000E+000
1	155.21825629	2.120835E-012	1.453083E-011	1	0.000000E+000
1	155.21839673	1.453083E-011	2.120835E-012	0	0.000000E+000
1	155.21983275	2.120835E-012	1.453083E-011	1	0.000000E+000
1	155.21995541	1.453083E-011	2.120835E-012	0	0.000000E+000
1	155.22276966	2.120835E-012	1.453083E-011	1	0.000000E+000
1	155.22306091	1.453083E-011	2.120835E-012	0	0.000000E+000
1	155.22319850	2.120835E-012	1.453083E-011	1	0.000000E+000
1	155.22330724	1.453083E-011	2.120835E-012	0	0.000000E+000
1	155.22382562	2.120835E-012	1.453083E-011	1	0.000000E+000
1	155.22394288	1.453083E-011	2.120835E-012	0	0.000000E+000
1	155.22478282	2.120835E-012	1.453083E-011	1	0.000000E+000
1	155.22500313	1.453083E-011	2.120835E-012	0	0.000000E+000
1	155.22784305	2.120835E-012	1.453083E-011	1	0.000000E+000
1	155.22792758	1.453083E-011	2.120835E-012	0	0.000000E+000
1	155.23337318	2.120835E-012	1.453083E-011	1	0.000000E+000
1	155.23358114	1.453083E-011	2.120835E-012	0	0.000000E+000
1	155.23434540	2.120835E-012	1.453083E-011	1	0.000000E+000
1	155.23443737	1.453083E-011	2.120835E-012	0	0.000000E+000
1	155.23455628	2.120835E-012	1.453083E-011	1	0.000000E+000
1	155.23469751	1.453083E-011	2.120835E-012	0	0.000000E+000
1	155.23486134	2.120835E-012	1.453083E-011	1	0.000000E+000
1	155.23512096	1.453083E-011	2.120835E-012	0	0.000000E+000
1	155.24094095	2.120835E-012	1.453083E-011	1	0.000000E+000
1	155.24097306	1.453083E-011	2.120835E-012	0	0.000000E+000
1	155.24157176	2.120835E-012	1.453083E-011	1	0.000000E+000
1	155.24157918	1.453083E-011	2.120835E-012	0	0.000000E+000
1	155.25044239	2.120835E-012	1.453083E-011	1	0.000000E+000
1	155.25048832	1.453083E-011	2.120835E-012	0	0.000000E+000
1	155.25050520	2.120835E-012	1.453083E-011	1	0.000000E+000
1	155.25067740	1.453083E-011	2.120835E-012	0	0.000000E+000
1	155.25087815	2.120835E-012	1.453083E-011	1	0.000000E+000
1	155.25108118	1.453083E-011	2.120835E-012	0	0.000000E+000
1	155.25261119	2.120835E-012	1.453083E-011	1	0.000000E+000
1	155.25272440	1.453083E-011	2.120835E-012	0	0.000000E+000
1	155.25273251	2.120835E-012	1.453083E-011	1	0.000000E+000
1	155.25278930	1.453083E-011	2.120835E-012	0	0.000000E+000
1	155.25288005	2.120835E-012	1.453083E-011	1	0.000000E+000
1	155.25290850	1.453083E-011	2.120835E-012	0	0.000000E+000
1	155.25345881	2.120835E-012	1.453083E-011	1	0.000000E+000
1	155.25351524	1.453083E-011	2.120835E-012	0	0.000000E+000
1	155.25481648	2.120835E-012	1.453083E-011	1	0.000000E+000
1	155.25487542	1.453083E-011	2.120835E-012	0	0.000000E+000
1	155.25606170	2.120835E-012	1.453083E-011	1	0.000000E+000
1	155.25625935	1.453083E-011	2.120835E-012	0	0.000000E+000
1	155.25631766	2.120835E-012	1.453083E-011	1	0.000000E+000
1	155.25638269	1.453083E-011	2.120835E-012	0	0.000000E+000
1	155.25704856	2.120835E-012	1.453083E-011	1	0.000000E+000
1	155.25722534	1.453083E-011	2.120835E-012	0	0.000000E+000
1	155.25908567	2.120835E-012	1.453083E-011	1	0.000000E+000
1	155.25942751	1.453083E-011	2.120835E-012	0	0.000000E+000
1	155.25968078	2.120835E-012	1.453083E-011	1	0.000000E+000
1	155.26001837	1.453083E-011	2.120835E-012	0	0.000000E+000
1	155.26043448	2.120835E-012	1.453083E-011	1	0.000000E+000
1	155.26070481	1.453083E-011	2.120835E-012	0	0.000000E+000
1	155.26079424	2.120835E-012	1.453083E-011	1	0.000000E+000
1	155.26087692	1.453083E-011	2.120835E-012	0	0.000000E+000
1	155.26094710	2.120835E-012	1.453083E-011	1	0.000000E+000
1	155.26099711	1.453083E-011	2.120835E-012	0	0.000000E+000
1	155.26202196	2.120835E-012	1.453083E-011	1	0.000000E+000
1	155.26266223	1.453083E-011	2.120835E-012	0	0.000000E+000
1	156.30719285	2.055424E-012	1.446542E-011	1	0.000000E+000
1	156.30756416	1.446542E-011	2.055424E-012	0	0.000000E+000
1	156.30819211	2.055424E-012	1.446542E-011	1	0.000000E+000
1	156.30834411	1.446542E-011	2.055424E-012	0	0.000000E+000
1	156.31148864	2.055424E-012	1.446542E-011	1	0.000000E+000
1	156.31201653	1.446542E-011	2.055424E-012	0	0.000000E+000
1	156.31292502	2.055424E-012	1.446542E-011	1	0.000000E+000
1	156.31316196	1.446542E-011	2.055424E-012	0	0.000000E+000
1	156.31806793	2.055424E-012	1.446542E-011	1	0.000000E+000
1	156.31809634	1.446542E-011	2.055424E-012	0	0.000000E+000
1	156.31944318	2.055424E-012	1.446542E-011	1	0.000000E+000
1	156.31958571	1.446542E-011	2.055424E-012	0	0.000000E+000
1	156.32255630	2.055424E-012	1.446542E-011	1	0.000000E+000
1	156.32268219	1.446542E-011	2.055424E-012	0	0.000000E+000
1	156.32559964	2.055424E-012	1.446542E-011	1	0.000000E+000
1	156.32573038	1.446542E-011	2.055424E-012	0	0.000000E+000
1	156.32608228	2.055424E-012	1.446542E-011	1	0.000000E+000
1	156.32660152	1.446542E-011	2.055424E-012	0	0.000000E+000
1	156.32702671	2.055424E-012	1.446542E-011	1	0.000000E+000
1	156.32733651	1.446542E-011	2.055424E-012	0	0.000000E+000
1	156.32968725	2.055424E-012	1.446542E-011	1	0.000000E+000
1	156.32973969	1.446542E-011	2.055424E-012	0	0.000000E+000
1	156.33035535	2.055424E-012	1.446542E-011	1	0.000000E+000
1	156.33046088	1.446542E-011	2.055424E-012	0	0.000000E+000
1	156.33046506	2.055424E-012	1.446542E-011	1	0.000000E+000
1	156.33053869	1.446542E-011	2.055424E-012	0	0.000000E+000
1	156.33345920	2.055424E-012	1.446542E-011	1	0.000000E+000
1	156.33370473	1.446542E-011	2.055424E-012	0	0.000000E+000
1	156.33459503	2.055424E-012	1.446542E-011	1	0.000000E+000
1	156.33463091	1.446542E-011	2.055424E-012	0	0.000000E+000
1	156.33492939	2.055424E-012	1.446542E-011	1	0.000000E+000
1	156.33496816	1.446542E-011	2.055424E-012	0	0.000000E+000
1	156.33504328	2.055424E-012	1.446542E-011	1	0.000000E+000
1	156.33532562	1.446542E-011	2.055424E-012	0	0.000000E+000
1	156.33537386	2.055424E-012	1.446542E-011	1	0.000000E+000
1	156.33545957	1.446542E-011	2.055424E-012	0	0.000000E+000
1	156.33634582	2.055424E-012	1.446542E-011	1	0.000000E+000
1	156.33634755	1.446542E-011	2.055424E-012	0	0.000000E+000
1	156.33678931	2.055424E-012	1.446542E-011	1	0.000000E+000
1	156.33684132	1.446542E-011	2.055424E-012	0	0.000000E+000
1	156.33878838	2.055424E-012	1.446542E-011	1	0.000000E+000
1	156.33886552	1.446542E-011	2.055424E-012	0	0.000000E+000
1	156.33999232	2.055424E-012	1.446542E-011	1	0.000000E+000
1	156.34009202	1.446542E-011	2.055424E-012	0	0.000000E+000
1	156.34482342	2.055424E-012	1.446542E-011	1	0.000000E+000
1	156.34507278	1.446542E-011	2.055424E-012	0	0.000000E+000
1	156.34509793	2.055424E-012	1.446542E-011	1	0.000000E+000
1	156.34523833	1.446542E-011	2.055424E-012	0	0.000000E+000
1	156.35157618	2.055424E-012	1.446542E-011	1	0.000000E+000
1	156.35160375	1.446542E-011	2.055424E-012	0	0.000000E+000
1	156.35236995	2.055424E-012	1.446542E-011	1	0.000000E+000
1	156.35239009	1.446542E-011	2.055424E-012	0	0.000000E+000
1	156.35313319	2.055424E-012	1.446542E-011	1	0.000000E+000
1	156.35319195	1.446542E-011	2.055424E-012	0	0.000000E+000
1	159.33373220	1.744924E-012	1.415492E-011	1	0.000000E+000
1	159.33403444	1.415492E-011	1.744924E-012	0	0.000000E+000
1	159.33531842	1.744924E-012	1.415492E-011	1	0.000000E+000
1	159.33550676	1.415492E-011	1.744924E-012	0	0.000000E+000
1	159.33570705	1.744924E-012	1.415492E-011	1	0.000000E+000
1	159.33573030	1.415492E-011	1.744924E-012	0	0.000000E+000
1	159.34799816	1.744924E-012	1.415492E-011	1	0.000000E+000
1	159.34835426	1.415492E-011	1.744924E-012	0	0.000000E+000
1	159.34856945	1.744924E-012	1.415492E-011	1	0.000000E+000
1	159.34870818	1.415492E-011	1.744924E-012	0	0.000000E+000
1	159.35089495	1.744924E-012	1.415492E-011	1	0.000000E+000
1	159.35104663	1.415492E-011	1.744924E-012	0	0.000000E+000
1	159.35142852	1.744924E-012	1.415492E-011	1	0.000000E+000
1	159.35191330	1.415492E-011	1.744924E-012	0	0.000000E+000
1	159.35425908	1.744924E-012	1.415492E-011	1	0.000000E+000
1	159.35447987	1.415492E-011	1.744924E-012	0	0.000000E+000
1	159.35590063	1.744924E-012	1.415492E-011	1	0.000000E+000
1	159.35621627	1.415492E-011	1.744924E-012	0	0.000000E+000
1	159.35688206	1.744924E-012	1.415492E-011	1	0.000000E+000
1	159.35692072	1.415492E-011	1.744924E-012	0	0.000000E+000
1	159.35748672	1.744924E-012	1.415492E-011	1	0.000000E+000
1	159.35753414	1.415492E-011	1.744924E-012	0	0.000000E+000
1	159.35918807	1.744924E-012	1.415492E-011	1	0.000000E+000
1	159.35927566	1.415492E-011	1.744924E-012	0	0.000000E+000
1	159.36296154	1.744924E-012	1.415492E-011	1	0.000000E+000
1	159.36311818	1.415492E-011	1.744924E-012	0	0.000000E+000
1	159.36315179	1.744924E-012	1.415492E-011	1	0.000000E+000
1	159.36330329	1.415492E-011	1.744924E-012	0	0.000000E+000
1	159.36351680	1.744924E-012	1.415492E-011	1	0.000000E+000
1	159.36384831	1.415492E-011	1.744924E-012	0	0.000000E+000
1	159.36578245	1.744924E-012	1.415492E-011	1	0.000000E+000
1	159.36584021	1.415492E-011	1.744924E-012	0	0.000000E+000
1	159.36619080	1.744924E-012	1.415492E-011	1	0.000000E+000
1	159.36621743	1.415492E-011	1.744924E-012	0	0.000000E+000
1	159.36687457	1.744924E-012	1.415492E-011	1	0.000000E+000
1	159.36699987	1.415492E-011	1.744924E-012	0	0.000000E+000
1	159.36716265	1.744924E-012	1.415492E-011	1	0.000000E+000
1	159.36717638	1.415492E-011	1.744924E-012	0	0.000000E+000
1	159.36858190	1.744924E-012	1.415492E-011	1	0.000000E+000
1	159.36897283	1.415492E-011	1.744924E-012	0	0.000000E+000
1	159.37489634	1.744924E-012	1.415492E-011	1	0.000000E+000
1	159.37502970	1.415492E-011	1.744924E-012	0	0.000000E+000
1	159.37582197	1.744924E-012	1.415492E-011	1	0.000000E+000
1	159.37599747	1.415492E-011	1.744924E-012	0	0.000000E+000
1	159.37646539	1.744924E-012	1.415492E-011	1	0.000000E+000
1	159.37650211	1.415492E-011	1.744924E-012	0	0.000000E+000
1	159.37674957	1.744924E-012	1.415492E-011	1	0.000000E+000
1	159.37692452	1.415492E-011	1.744924E-012	0	0.000000E+000
1	159.37888693	1.744924E-012	1.415492E-011	1	0.000000E+000
1	159.37893592	1.415492E-011	1.744924E-012	0	0.000000E+000
1	159.38060368	1.744924E-012	1.415492E-011	1	0.000000E+000
1	159.38062314	1.415492E-011	1.744924E-012	0	0.000000E+000
1	159.38288371	1.744924E-012	1.415492E-011	1	0.000000E+000
1	159.38316835	1.415492E-011	1.744924E-012	0	0.000000E+000
1	159.38460511	1.744924E-012	1.415492E-011	1	0.000000E+000
1	159.38469451	1.415492E-011	1.744924E-012	0	0.000000E+000
1	159.38489070	1.744924E-012	1.415492E-011	1	0.000000E+000
1	159.38502207	1.415492E-011	1.744924E-012	0	0.000000E+000
1	159.39870234	1.744924E-012	1.415492E-011	1	0.000000E+000
1	159.39875606	1.415492E-011	1.744924E-012	0	0.000000E+000
1	159.40105051	1.744924E-012	1.415492E-011	1	0.000000E+000
1	159.40114396	1.415492E-011	1.744924E-012	0	0.000000E+000
1	159.40209303	1.744924E-012	1.415492E-011	1	0.000000E+000
1	159.40213152	1.415492E-011	1.744924E-012	0	0.000000E+000
1	159.40420516	1.744924E-012	1.415492E-011	1	0.000000E+000
1	159.40427434	1.415492E-011	1.744924E-012	0	0.000000E+000
1	159.40431184	1.744924E-012	1.415492E-011	1	0.000000E+000
1	159.40435295	1.415492E-011	1.744924E-012	0	0.000000E+000
1	159.40589812	1.744924E-012	1.415492E-011	1	0.000000E+000
1	159.40593737	1.415492E-011	1.744924E-012	0	0.000000E+000
1	159.58358872	2.153786E-012	1.456379E-011	1	0.000000E+000
1	159.58364162	1.456379E-011	2.153786E-012	0	0.000000E+000
1	159.58476842	2.153786E-012	1.456379E-011	1	0.000000E+000
1	159.58486386	1.456379E-011	2.153786E-012	0	0.000000E+000
1	159.58513494	2.153786E-012	1.456379E-011	1	0.000000E+000
1	159.58533717	1.456379E-011	2.153786E-012	0	0.000000E+000
1	159.58644566	2.153786E-012	1.456379E-011	1	0.000000E+000
1	159.58647081	1.456379E-011	2.153786E-012	0	0.000000E+000
1	159.58670674	2.153786E-012	1.456379E-011	1	0.000000E+000
1	159.58677351	1.456379E-011	2.153786E-012	0	0.000000E+000
1	159.58784506	2.153786E-012	1.456379E-011	1	0.000000E+000
1	159.58798008	1.456379E-011	2.153786E-012	0	0.000000E+000
1	159.58849574	2.153786E-012	1.456379E-011	1	0.000000E+000
1	159.58872462	1.456379E-011	2.153786E-012	0	0.000000E+000
1	159.58924318	2.153786E-012	1.456379E-011	1	0.000000E+000
1	159.58938386	1.456379E-011	2.153786E-012	0	0.000000E+000
1	159.58940080	2.153786E-012	1.456379E-011	1	0.000000E+000
1	159.58967009	1.456379E-011	2.153786E-012	0	0.000000E+000
1	159.59107257	2.153786E-012	1.456379E-011	1	0.000000E+000
1	159.59125544	1.456379E-011	2.153786E-012	0	0.000000E+000
1	159.59128138	2.153786E-012	1.456379E-011	1	0.000000E+000
1	159.59143534	1.456379E-011	2.153786E-012	0	0.000000E+000
1	159.59233061	2.153786E-012	1.456379E-011	1	0.000000E+000
1	159.59269047	1.456379E-011	2.153786E-012	0	0.000000E+000
1	159.59283473	2.153786E-012	1.456379E-011	1	0.000000E+000
1	159.59291511	1.456379E-011	2.153786E-012	0	0.000000E+000
1	159.59366614	2.153786E-012	1.456379E-011	1	0.000000E+000
1	159.59385150	1.456379E-011	2.153786E-012	0	0.000000E+000
1	159.59585229	2.153786E-012	1.456379E-011	1	0.000000E+000
1	159.59619176	1.456379E-011	2.153786E-012	0	0.000000E+000
1	159.59706655	2.153786E-012	1.456379E-011	1	0.000000E+000
1	159.59712834	1.456379E-011	2.153786E-012	0	0.000000E+000
1	159.59937856	2.153786E-012	1.456379E-011	1	0.000000E+000
1	159.59953170	1.456379E-011	2.153786E-012	0	0.000000E+000
1	159.60130538	2.153786E-012	1.456379E-011	1	0.000000E+000
1	159.60169575	1.456379E-011	2.153786E-012	0	0.000000E+000
1	159.60201493	2.153786E-012	1.456379E-011	1	0.000000E+000
1	159.60230693	1.456379E-011	2.153786E-012	0	0.000000E+000
1	159.60285528	2.153786E-012	1.456379E-011	1	0.000000E+000
1	159.60325438	1.456379E-011	2.153786E-012	0	0.000000E+000
1	159.60404127	2.153786E-012	1.456379E-011	1	0.000000E+000
1	159.60416760	1.456379E-011	2.153786E-012	0	0.000000E+000
1	159.60439636	2.153786E-012	1.456379E-011	1	0.000000E+000
1	159.60453890	1.456379E-011	2.153786E-012	0	0.000000E+000
1	159.60598462	2.153786E-012	1.456379E-011	1	0.000000E+000
1	159.60617337	1.456379E-011	2.153786E-012	0	0.000000E+000
1	159.60664933	2.153786E-012	1.456379E-011	1	0.000000E+000
1	159.60678200	1.456379E-011	2.153786E-012	0	0.000000E+000
1	159.60716280	2.153786E-012	1.456379E-011	1	0.000000E+000
1	159.60743654	1.456379E-011	2.153786E-012	0	0.000000E+000
1	159.61647373	2.153786E-012	1.456379E-011	1	0.000000E+000
1	159.61651369	1.456379E-011	2.153786E-012	0	0.000000E+000
1	159.62687531	2.153786E-012	1.456379E-011	1	0.000000E+000
1	159.62695270	1.456379E-011	2.153786E-012	0	0.000000E+000
1	159.62912535	2.153786E-012	1.456379E-011	1	0.000000E+000
1	159.62920424	1.456379E-011	2.153786E-012	0	0.000000E+000
1	159.63049304	2.153786E-012	1.456379E-011	1	0.000000E+000
1	159.63062207	1.456379E-011	2.153786E-012	0	0.000000E+000
1	159.63149279	2.153786E-012	1.456379E-011	1	0.000000E+000
1	159.63157224	1.456379E-011	2.153786E-012	0	0.000000E+000
1	159.63227229	2.153786E-012	1.456379E-011	1	0.000000E+000
1	159.63231246	1.456379E-011	2.153786E-012	0	0.000000E+000
1	159.63290621	2.153786E-012	1.456379E-011	1	0.000000E+000
1	159.63303102	1.456379E-011	2.153786E-012	0	0.000000E+000
1	159.63408565	2.153786E-012	1.456379E-011	1	0.000000E+000
1	159.63428518	1.456379E-011	2.153786E-012	0	0.000000E+000
1	159.63776305	2.153786E-012	1.456379E-011	1	0.000000E+000
1	159.63791537	1.456379E-011	2.153786E-012	0	0.000000E+000
1	159.63842723	2.153786E-012	1.456379E-011	1	0.000000E+000
1	159.63870657	1.456379E-011	2.153786E-012	0	0.000000E+000
1	159.63878422	2.153786E-012	1.456379E-011	1	0.000000E+000
1	159.63887569	1.456379E-011	2.153786E-012	0	0.000000E+000
1	159.63893029	2.153786E-012	1.456379E-011	1	0.000000E+000
1	159.63894873	1.456379E-011	2.153786E-012	0	0.000000E+000
1	159.64746675	2.153786E-012	1.456379E-011	1	0.000000E+000
1	159.64758640	1.456379E-011	2.153786E-012	0	0.000000E+000
1	162.09536097	1.816486E-012	1.422649E-011	1	0.000000E+000
1	162.09600873	1.422649E-011	1.816486E-012	0	0.000000E+000
1	162.09660421	1.816486E-012	1.422649E-011	1	0.000000E+000
1	162.09674564	1.422649E-011	1.816486E-012	0	0.000000E+000
1	162.09677500	1.816486E-012	1.422649E-011	1	0.000000E+000
1	162.09689970	1.422649E-011	1.816486E-012	0	0.000000E+000
1	162.09693020	1.816486E-012	1.422649E-011	1	0.000000E+000
1	162.09720448	1.422649E-011	1.816486E-012	0	0.000000E+000
1	162.10001668	1.816486E-012	1.422649E-011	1	0.000000E+000
1	162.10004381	1.422649E-011	1.816486E-012	0	0.000000E+000
1	162.10010804	1.816486E-012	1.422649E-011	1	0.000000E+000
1	162.10017588	1.422649E-011	1.816486E-012	0	0.000000E+000
1	162.10144655	1.816486E-012	1.422649E-011	1	0.000000E+000
1	162.10148263	1.422649E-011	1.816486E-012	0	0.000000E+000
1	162.10813121	1.816486E-012	1.422649E-011	1	0.000000E+000
1	162.10823848	1.422649E-011	1.816486E-012	0	0.000000E+000
1	162.10923095	1.816486E-012	1.422649E-011	1	0.000000E+000
1	162.10935572	1.422649E-011	1.816486E-012	0	0.000000E+000
1	162.10982811	1.816486E-012	1.422649E-011	1	0.000000E+000
1	162.11005221	1.422649E-011	1.816486E-012	0	0.000000E+000
1	162.11060327	1.816486E-012	1.422649E-011	1	0.000000E+000
1	162.11082908	1.422649E-011	1.816486E-012	0	0.000000E+000
1	162.11111493	1.816486E-012	1.422649E-011	1	0.000000E+000
1	162.11130014	1.422649E-011	1.816486E-012	0	0.000000E+000
1	162.11146041	1.816486E-012	1.422649E-011	1	0.000000E+000
1	162.11149334	1.422649E-011	1.816486E-012	0	0.000000E+000
1	162.11284799	1.816486E-012	1.422649E-011	1	0.000000E+000
1	162.11298489	1.422649E-011	1.816486E-012	0	0.000000E+000
1	162.11311073	1.816486E-012	1.422649E-011	1	0.000000E+000
1	162.11349715	1.422649E-011	1.816486E-012	0	0.000000E+000
1	162.11400465	1.816486E-012	1.422649E-011	1	0.000000E+000
1	162.11430610	1.422649E-011	1.816486E-012	0	0.000000E+000
1	162.11573120	1.816486E-012	1.422649E-011	1	0.000000E+000
1	162.11585477	1.422649E-011	1.816486E-012	0	0.000000E+000
1	162.11587077	1.816486E-012	1.422649E-011	1	0.000000E+000
1	162.11606371	1.422649E-011	1.816486E-012	0	0.000000E+000
1	162.11858908	1.816486E-012	1.422649E-011	1	0.000000E+000
1	162.11890131	1.422649E-011	1.816486E-012	0	0.000000E+000
1	162.11908444	1.816486E-012	1.422649E-011	1	0.000000E+000
1	162.11964082	1.422649E-011	1.816486E-012	0	0.000000E+000
1	162.12079094	1.816486E-012	1.422649E-011	1	0.000000E+000
1	162.12091732	1.422649E-011	1.816486E-012	0	0.000000E+000
1	162.12321927	1.816486E-012	1.422649E-011	1	0.000000E+000
1	162.12339145	1.422649E-011	1.816486E-012	0	0.000000E+000
1	162.12553411	1.816486E-012	1.422649E-011	1	0.000000E+000
1	162.12560102	1.422649E-011	1.816486E-012	0	0.000000E+000
1	162.13927916	1.816486E-012	1.422649E-011	1	0.000000E+000
1	162.13946062	1.422649E-011	1.816486E-012	0	0.000000E+000
1	162.14060677	1.816486E-012	1.422649E-011	1	0.000000E+000
1	162.14063503	1.422649E-011	1.816486E-012	0	0.000000E+000
1	162.14073487	1.816486E-012	1.422649E-011	1	0.000000E+000
1	162.14082858	1.422649E-011	1.816486E-012	0	0.000000E+000
1	162.14502401	1.816486E-012	1.422649E-011	1	0.000000E+000
1	162.14529500	1.422649E-011	1.816486E-012	0	0.000000E+000
1	162.14530911	1.816486E-012	1.422649E-011	1	0.000000E+000
1	162.14550137	1.422649E-011	1.816486E-012	0	0.000000E+000
1	162.14552503	1.816486E-012	1.422649E-011	1	0.000000E+000
1	162.14563333	1.422649E-011	1.816486E-012	0	0.000000E+000
1	162.14638643	1.816486E-012	1.422649E-011	1	0.000000E+000
1	162.14656403	1.422649E-011	1.816486E-012	0	0.000000E+000
1	162.14909205	1.816486E-012	1.422649E-011	1	0.000000E+000
1	162.14913016	1.422649E-011	1.816486E-012	0	0.000000E+000
1	162.14928342	1.816486E-012	1.422649E-011	1	0.000000E+000
1	162.14929486	1.422649E-011	1.816486E-012	0	0.000000E+000
1	162.15050380	1.816486E-012	1.422649E-011	1	0.000000E+000
1	162.15058999	1.422649E-011	1.816486E-012	0	0.000000E+000
1	162.15073738	1.816486E-012	1.422649E-011	1	0.000000E+000
1	162.15081577	1.422649E-011	1.816486E-012	0	0.000000E+000
1	162.15092021	1.816486E-012	1.422649E-011	1	0.000000E+000
1	162.15096790	1.422649E-011	1.816486E-012	0	0.000000E+000
1	162.15114868	1.816486E-012	1.422649E-011	1	0.000000E+000
1	162.15122947	1.422649E-011	1.816486E-012	0	0.000000E+000
1	162.15422481	1.816486E-012	1.422649E-011	1	0.000000E+000
1	162.15433248	1.422649E-011	1.816486E-012	0	0.000000E+000
1	162.15831778	1.816486E-012	1.422649E-011	1	0.000000E+000
1	162.15863391	1.422649E-011	1.816486E-012	0	0.000000E+000
1	162.15954511	1.816486E-012	1.422649E-011	1	0.000000E+000
1	162.15974092	1.422649E-011	1.816486E-012	0	0.000000E+000
1	162.16074984	1.816486E-012	1.422649E-011	1	0.000000E+000
1	162.16084542	1.422649E-011	1.816486E-012	0	0.000000E+000
1	162.16205721	1.816486E-012	1.422649E-011	1	0.000000E+000
1	162.16214030	1.422649E-011	1.816486E-012	0	0.000000E+000
1	162.16318333	1.816486E-012	1.422649E-011	1	0.000000E+000
1	162.16331183	1.422649E-011	1.816486E-012	0	0.000000E+000
1	162.16365275	1.816486E-012	1.422649E-011	1	0.000000E+000
1	162.16383073	1.422649E-011	1.816486E-012	0	0.000000E+000
1	162.16458522	1.816486E-012	1.422649E-011	1	0.000000E+000
1	162.16465202	1.422649E-011	1.816486E-012	0	0.000000E+000
1	162.16759910	1.816486E-012	1.422649E-011	1	0.000000E+000
1	162.16767758	1.422649E-011	1.816486E-012	0	0.000000E+000
1	162.16907655	1.816486E-012	1.422649E-011	1	0.000000E+000
1	162.16919720	1.422649E-011	1.816486E-012	0	0.000000E+000
1	162.16979380	1.816486E-012	1.422649E-011	1	0.000000E+000
1	162.16994795	1.422649E-011	1.816486E-012	0	0.000000E+000
1	162.17062834	1.816486E-012	1.422649E-011	1	0.000000E+000
1	162.17096268	1.422649E-011	1.816486E-012	0	0.000000E+000
1	162.17168458	1.816486E-012	1.422649E-011	1	0.000000E+000
1	162.17177307	1.422649E-011	1.816486E-012	0	0.000000E+000
1	162.17211769	1.816486E-012	1.422649E-011	1	0.000000E+000
1	162.17218362	1.422649E-011	1.816486E-012	0	0.000000E+000
1	162.17234266	1.816486E-012	1.422649E-011	1	0.000000E+000
1	162.17260496	1.422649E-011	1.816486E-012	0	0.000000E+000
1	162.17414531	1.816486E-012	1.422649E-011	1	0.000000E+000
1	162.17418457	1.422649E-011	1.816486E-012	0	0.000000E+000
1	162.17589993	1.816486E-012	1.422649E-011	1	0.000000E+000
1	162.17606712	1.422649E-011	1.816486E-012	0	0.000000E+000
1	162.17716956	1.816486E-012	1.422649E-011	1	0.000000E+000
1	162.17720712	1.422649E-011	1.816486E-012	0	0.000000E+000
1	162.17730192	1.816486E-012	1.422649E-011	1	0.000000E+000
1	162.17744721	1.422649E-011	1.816486E-012	0	0.000000E+000
1	162.17953135	1.816486E-012	1.422649E-011	1	0.000000E+000
1	162.17960337	1.422649E-011	1.816486E-012	0	0.000000E+000
1	162.17980621	1.816486E-012	1.422649E-011	1	0.000000E+000
1	162.17984222	1.422649E-011	1.816486E-012	0	0.000000E+000
1	162.18036502	1.816486E-012	1.422649E-011	1	0.000000E+000
1	162.18076118	1.422649E-011	1.816486E-012	0	0.000000E+000
1	162.18124007	1.816486E-012	1.422649E-011	1	0.000000E+000
1	162.18126503	1.422649E-011	1.816486E-012	0	0.000000E+000
1	162.18155121	1.816486E-012	1.422649E-011	1	0.000000E+000
1	162.18170493	1.422649E-011	1.816486E-012	0	0.000000E+000
1	162.18280145	1.816486E-012	1.422649E-011	1	0.000000E+000
1	162.18296082	1.422649E-011	1.816486E-012	0	0.000000E+000
1	162.18459250	1.816486E-012	1.422649E-011	1	0.000000E+000
1	162.18527826	1.422649E-011	1.816486E-012	0	0.000000E+000
1	162.18819167	1.816486E-012	1.422649E-011	1	0.000000E+000
1	162.18845915	1.422649E-011	1.816486E-012	0	0.000000E+000
1	162.19144406	1.816486E-012	1.422649E-011	1	0.000000E+000
1	162.19152234	1.422649E-011	1.816486E-012	0	0.000000E+000
1	162.19319394	1.816486E-012	1.422649E-011	1	0.000000E+000
1	162.19338978	1.422649E-011	1.816486E-012	0	0.000000E+000
1	162.19850536	1.816486E-012	1.422649E-011	1	0.000000E+000
1	162.19854586	1.422649E-011	1.816486E-012	0	0.000000E+000
1	162.20187859	1.816486E-012	1.422649E-011	1	0.000000E+000
1	162.20200348	1.422649E-011	1.816486E-012	0	0.000000E+000
1	162.20948226	1.816486E-012	1.422649E-011	1	0.000000E+000
1	162.20951204	1.422649E-011	1.816486E-012	0	0.000000E+000
1	162.21097130	1.816486E-012	1.422649E-011	1	0.000000E+000
1	162.21106661	1.422649E-011	1.816486E-012	0	0.000000E+000
1	162.21285527	1.816486E-012	1.422649E-011	1	0.000000E+000
1	162.21287813	1.422649E-011	1.816486E-012	0	0.000000E+000
1	162.21347199	1.816486E-012	1.422649E-011	1	0.000000E+000
1	162.21352507	1.422649E-011	1.816486E-012	0	0.000000E+000
1	162.21372776	1.816486E-012	1.422649E-011	1	0.000000E+000
1	162.21383095	1.422649E-011	1.816486E-012	0	0.000000E+000
1	162.21488500	1.816486E-012	1.422649E-011	1	0.000000E+000
1	162.21508123	1.422649E-011	1.816486E-012	0	0.000000E+000
1	162.22251153	1.816486E-012	1.422649E-011	1	0.000000E+000
1	162.22262468	1.422649E-011	1.816486E-012	0	0.000000E+000
1	162.22313412	1.816486E-012	1.422649E-011	1	0.000000E+000
1	162.22330482	1.422649E-011	1.816486E-012	0	0.000000E+000
1	162.22334564	1.816486E-012	1.422649E-011	1	0.000000E+000
1	162.22376651	1.422649E-011	1.816486E-012	0	0.000000E+000
1	162.22446322	1.816486E-012	1.422649E-011	1	0.000000E+000
1	162.22459083	1.422649E-011	1.816486E-012	0	0.000000E+000
1	162.22495295	1.816486E-012	1.422649E-011	1	0.000000E+000
1	162.22530528	1.422649E-011	1.816486E-012	0	0.000000E+000
1	163.91031649	1.967760E-012	1.437776E-011	1	0.000000E+000
1	163.91033639	1.437776E-011	1.967760E-012	0	0.000000E+000
1	163.91286854	1.967760E-012	1.437776E-011	1	0.000000E+000
1	163.91301377	1.437776E-011	1.967760E-012	0	0.000000E+000
1	163.91313465	1.967760E-012	1.437776E-011	1	0.000000E+000
1	163.91350467	1.437776E-011	1.967760E-012	0	0.000000E+000
1	163.91352832	1.967760E-012	1.437776E-011	1	0.000000E+000
1	163.91379296	1.437776E-011	1.967760E-012	0	0.000000E+000
1	163.91630566	1.967760E-012	1.437776E-011	1	0.000000E+000
1	163.91638612	1.437776E-011	1.967760E-012	0	0.000000E+000
1	163.91893665	1.967760E-012	1.437776E-011	1	0.000000E+000
1	163.91908565	1.437776E-011	1.967760E-012	0	0.000000E+000
1	163.92462722	1.967760E-012	1.437776E-011	1	0.000000E+000
1	163.92487225	1.437776E-011	1.967760E-012	0	0.000000E+000
1	163.92661349	1.967760E-012	1.437776E-011	1	0.000000E+000
1	163.92672990	1.437776E-011	1.967760E-012	0	0.000000E+000
1	163.92883085	1.967760E-012	1.437776E-011	1	0.000000E+000
1	163.92903278	1.437776E-011	1.967760E-012	0	0.000000E+000
1	163.93073876	1.967760E-012	1.437776E-011	1	0.000000E+000
1	163.93080996	1.437776E-011	1.967760E-012	0	0.000000E+000
1	163.93119962	1.967760E-012	1.437776E-011	1	0.000000E+000
1	163.93122638	1.437776E-011	1.967760E-012	0	0.000000E+000
1	166.48818894	1.891160E-012	1.430116E-011	1	0.000000E+000
1	166.48820784	1.430116E-011	1.891160E-012	0	0.000000E+000
1	166.48964079	1.891160E-012	1.430116E-011	1	0.000000E+000
1	166.48983009	1.430116E-011	1.891160E-012	0	0.000000E+000
1	166.49064292	1.891160E-012	1.430116E-011	1	0.000000E+000
1	166.49070656	1.430116E-011	1.891160E-012	0	0.000000E+000
1	166.49078179	1.891160E-012	1.430116E-011	1	0.000000E+000
1	166.49095335	1.430116E-011	1.891160E-012	0	0.000000E+000
1	166.49280031	1.891160E-012	1.430116E-011	1	0.000000E+000
1	166.49287147	1.430116E-011	1.891160E-012	0	0.000000E+000
1	166.49400319	1.891160E-012	1.430116E-011	1	0.000000E+000
1	166.49403013	1.430116E-011	1.891160E-012	0	0.000000E+000
1	166.49442498	1.891160E-012	1.430116E-011	1	0.000000E+000
1	166.49451495	1.430116E-011	1.891160E-012	0	0.000000E+000
1	166.49604470	1.891160E-012	1.430116E-011	1	0.000000E+000
1	166.49622130	1.430116E-011	1.891160E-012	0	0.000000E+000
1	166.49712949	1.891160E-012	1.430116E-011	1	0.000000E+000
1	166.49778871	1.430116E-011	1.891160E-012	0	0.000000E+000
1	166.50108121	1.891160E-012	1.430116E-011	1	0.000000E+000
1	166.50114807	1.430116E-011	1.891160E-012	0	0.000000E+000
1	166.50119333	1.891160E-012	1.430116E-011	1	0.000000E+000
1	166.50123982	1.430116E-011	1.891160E-012	0	0.000000E+000
1	166.50145346	1.891160E-012	1.430116E-011	1	0.000000E+000
1	166.50146707	1.430116E-011	1.891160E-012	0	0.000000E+000
1	166.50240053	1.891160E-012	1.430116E-011	1	0.000000E+000
1	166.50243086	1.430116E-011	1.891160E-012	0	0.000000E+000
1	166.50255082	1.891160E-012	1.430116E-011	1	0.000000E+000
1	166.50255186	1.430116E-011	1.891160E-012	0	0.000000E+000
1	166.50441416	1.891160E-012	1.430116E-011	1	0.000000E+000
1	166.50459574	1.430116E-011	1.891160E-012	0	0.000000E+000
1	166.50531571	1.891160E-012	1.430116E-011	1	0.000000E+000
1	166.50539817	1.430116E-011	1.891160E-012	0	0.000000E+000
1	166.50552065	1.891160E-012	1.430116E-011	1	0.000000E+000
1	166.50562388	1.430116E-011	1.891160E-012	0	0.000000E+000
1	166.50751503	1.891160E-012	1.430116E-011	1	0.000000E+000
1	166.50755421	1.430116E-011	1.891160E-012	0	0.000000E+000
1	168.54496275	1.946790E-012	1.435679E-011	1	0.000000E+000
1	168.54554576	1.435679E-011	1.946790E-012	0	0.000000E+000
1	168.54651287	1.946790E-012	1.435679E-011	1	0.000000E+000
1	168.54653151	1.435679E-011	1.946790E-012	0	0.000000E+000
1	168.54863285	1.946790E-012	1.435679E-011	1	0.000000E+000
1	168.54871264	1.435679E-011	1.946790E-012	0	0.000000E+000
1	168.54915313	1.946790E-012	1.435679E-011	1	0.000000E+000
1	168.54924806	1.435679E-011	1.946790E-012	0	0.000000E+000
1	168.55105627	1.946790E-012	1.435679E-011	1	0.000000E+000
1	168.55125646	1.435679E-011	1.946790E-012	0	0.000000E+000
1	168.55344177	1.946790E-012	1.435679E-011	1	0.000000E+000
1	168.55350073	1.435679E-011	1.946790E-012	0	0.000000E+000
1	168.55554856	1.946790E-012	1.435679E-011	1	0.000000E+000
1	168.55556772	1.435679E-011	1.946790E-012	0	0.000000E+000
1	168.55595834	1.946790E-012	1.435679E-011	1	0.000000E+000
1	168.55605905	1.435679E-011	1.946790E-012	0	0.000000E+000
1	168.55664780	1.946790E-012	1.435679E-011	1	0.000000E+000
1	168.55714064	1.435679E-011	1.946790E-012	0	0.000000E+000
1	168.56458027	1.946790E-012	1.435679E-011	1	0.000000E+000
1	168.56467202	1.435679E-011	1.946790E-012	0	0.000000E+000
1	168.58016639	1.946790E-012	1.435679E-011	1	0.000000E+000
1	168.58030952	1.435679E-011	1.946790E-012	0	0.000000E+000
1	168.58183813	1.946790E-012	1.435679E-011	1	0.000000E+000
1	168.58205872	1.435679E-011	1.946790E-012	0	0.000000E+000
1	168.58226721	1.946790E-012	1.435679E-011	1	0.000000E+000
1	168.58236261	1.435679E-011	1.946790E-012	0	0.000000E+000
1	168.58236926	1.946790E-012	1.435679E-011	1	0.000000E+000
1	168.58255110	1.435679E-011	1.946790E-012	0	0.000000E+000
1	168.58534833	1.946790E-012	1.435679E-011	1	0.000000E+000
1	168.58537752	1.435679E-011	1.946790E-012	0	0.000000E+000
1	168.58588346	1.946790E-012	1.435679E-011	1	0.000000E+000
1	168.58647895	1.435679E-011	1.946790E-012	0	0.000000E+000
1	168.58676571	1.946790E-012	1.435679E-011	1	0.000000E+000
1	168.58707761	1.435679E-011	1.946790E-012	0	0.000000E+000
1	168.58719711	1.946790E-012	1.435679E-011	1	0.000000E+000
1	168.58722427	1.435679E-011	1.946790E-012	0	0.000000E+000
1	168.58777906	1.946790E-012	1.435679E-011	1	0.000000E+000
1	168.58797404	1.435679E-011	1.946790E-012	0	0.000000E+000
1	168.58887002	1.946790E-012	1.435679E-011	1	0.000000E+000
1	168.58895764	1.435679E-011	1.946790E-012	0	0.000000E+000
1	168.59736258	1.946790E-012	1.435679E-011	1	0.000000E+000
1	168.59787273	1.435679E-011	1.946790E-012	0	0.000000E+000
1	168.59808149	1.946790E-012	1.435679E-011	1	0.000000E+000
1	168.59828664	1.435679E-011	1.946790E-012	0	0.000000E+000
1	168.59835438	1.946790E-012	1.435679E-011	1	0.000000E+000
1	168.59851295	1.435679E-011	1.946790E-012	0	0.000000E+000
1	168.60132261	1.946790E-012	1.435679E-011	1	0.000000E+000
1	168.60148193	1.435679E-011	1.946790E-012	0	0.000000E+000
1	168.60177706	1.946790E-012	1.435679E-011	1	0.000000E+000
1	168.60197180	1.435679E-011	1.946790E-012	0	0.000000E+000
1	168.60350191	1.946790E-012	1.435679E-011	1	0.000000E+000
1	168.60354291	1.435679E-011	1.946790E-012	0	0.000000E+000
1	168.60680323	1.946790E-012	1.435679E-011	1	0.000000E+000
1	168.60701425	1.435679E-011	1.946790E-012	0	0.000000E+000
1	168.60836895	1.946790E-012	1.435679E-011	1	0.000000E+000
1	168.60853823	1.435679E-011	1.946790E-012	0	0.000000E+000
1	168.60865327	1.946790E-012	1.435679E-011	1	0.000000E+000
1	168.60918648	1.435679E-011	1.946790E-012	0	0.000000E+000
1	168.60932158	1.946790E-012	1.435679E-011	1	0.000000E+000
1	168.60957151	1.435679E-011	1.946790E-012	0	0.000000E+000
1	168.61012355	1.946790E-012	1.435679E-011	1	0.000000E+000
1	168.61031138	1.435679E-011	1.946790E-012	0	0.000000E+000
1	168.61091194	1.946790E-012	1.435679E-011	1	0.000000E+000
1	168.61093893	1.435679E-011	1.946790E-012	0	0.000000E+000
1	168.61296507	1.946790E-012	1.435679E-011	1	0.000000E+000
1	168.61311708	1.435679E-011	1.946790E-012	0	0.000000E+000
1	168.61451133	1.946790E-012	1.435679E-011	1	0.000000E+000
1	168.61471389	1.435679E-011	1.946790E-012	0	0.000000E+000
1	168.61508159	1.946790E-012	1.435679E-011	1	0.000000E+000
1	168.61529133	1.435679E-011	1.946790E-012	0	0.000000E+000
1	168.61548821	1.946790E-012	1.435679E-011	1	0.000000E+000
1	168.61552461	1.435679E-011	1.946790E-012	0	0.000000E+000
1	168.61700341	1.946790E-012	1.435679E-011	1	0.000000E+000
1	168.61736456	1.435679E-011	1.946790E-012	0	0.000000E+000
1	168.61785713	1.946790E-012	1.435679E-011	1	0.000000E+000
1	168.61824468	1.435679E-011	1.946790E-012	0	0.000000E+000
1	168.61858016	1.946790E-012	1.435679E-011	1	0.000000E+000
1	168.61884235	1.435679E-011	1.946790E-012	0	0.000000E+000
1	168.61888104	1.946790E-012	1.435679E-011	1	0.000000E+000
1	168.61891611	1.435679E-011	1.946790E-012	0	0.000000E+000
1	168.61893840	1.946790E-012	1.435679E-011	1	0.000000E+000
1	168.61894692	1.435679E-011	1.946790E-012	0	0.000000E+000
1	168.62206625	1.946790E-012	1.435679E-011	1	0.000000E+000
1	168.62213395	1.435679E-011	1.946790E-012	0	0.000000E+000
1	168.62454333	1.946790E-012	1.435679E-011	1	0.000000E+000
1	168.62461367	1.435679E-011	1.946790E-012	0	0.000000E+000
1	168.63001661	1.946790E-012	1.435679E-011	1	0.000000E+000
1	168.63031706	1.435679E-011	1.946790E-012	0	0.000000E+000
1	168.63326414	1.946790E-012	1.435679E-011	1	0.000000E+000
1	168.63340614	1.435679E-011	1.946790E-012	0	0.000000E+000
1	168.63401888	1.946790E-012	1.435679E-011	1	0.000000E+000
1	168.63427075	1.435679E-011	1.946790E-012	0	0.000000E+000
1	168.63465201	1.946790E-012	1.435679E-011	1	0.000000E+000
1	168.63486264	1.435679E-011	1.946790E-012	0	0.000000E+000
1	168.63542765	1.946790E-012	1.435679E-011	1	0.000000E+000
1	168.63546369	1.435679E-011	1.946790E-012	0	0.000000E+000
1	168.63700634	1.946790E-012	1.435679E-011	1	0.000000E+000
1	168.63702511	1.435679E-011	1.946790E-012	0	0.000000E+000
1	168.63747225	1.946790E-012	1.435679E-011	1	0.000000E+000
1	168.63763883	1.435679E-011	1.946790E-012	0	0.000000E+000
1	168.63765975	1.946790E-012	1.435679E-011	1	0.000000E+000
1	168.63778537	1.435679E-011	1.946790E-012	0	0.000000E+000
1	168.63924024	1.946790E-012	1.435679E-011	1	0.000000E+000
1	168.63925071	1.435679E-011	1.946790E-012	0	0.000000E+000
1	168.64147549	1.946790E-012	1.435679E-011	1	0.000000E+000
1	168.64152245	1.435679E-011	1.946790E-012	0	0.000000E+000
1	168.64207182	1.946790E-012	1.435679E-011	1	0.000000E+000
1	168.64235464	1.435679E-011	1.946790E-012	0	0.000000E+000
1	168.64400303	1.946790E-012	1.435679E-011	1	0.000000E+000
1	168.64401164	1.435679E-011	1.946790E-012	0	0.000000E+000
1	168.64633374	1.946790E-012	1.435679E-011	1	0.000000E+000
1	168.64651250	1.435679E-011	1.946790E-012	0	0.000000E+000
1	168.64809904	1.946790E-012	1.435679E-011	1	0.000000E+000
1	168.64815975	1.435679E-011	1.946790E-012	0	0.000000E+000
1	168.65053495	1.946790E-012	1.435679E-011	1	0.000000E+000
1	168.65059717	1.435679E-011	1.946790E-012	0	0.000000E+000
1	168.65122469	1.946790E-012	1.435679E-011	1	0.000000E+000
1	168.65127848	1.435679E-011	1.946790E-012	0	0.000000E+000
1	168.65308148	1.946790E-012	1.435679E-011	1	0.000000E+000
1	168.65318958	1.435679E-011	1.946790E-012	0	0.000000E+000
1	168.65405440	1.946790E-012	1.435679E-011	1	0.000000E+000
1	168.65420619	1.435679E-011	1.946790E-012	0	0.000000E+000
1	168.65661783	1.946790E-012	1.435679E-011	1	0.000000E+000
1	168.65689016	1.435679E-011	1.946790E-012	0	0.000000E+000
1	168.66646758	1.946790E-012	1.435679E-011	1	0.000000E+000
1	168.66650144	1.435679E-011	1.946790E-012	0	0.000000E+000
1	168.66651744	1.946790E-012	1.435679E-011	1	0.000000E+000
1	168.66663390	1.435679E-011	1.946790E-012	0	0.000000E+000
1	168.66688231	1.946790E-012	1.435679E-011	1	0.000000E+000
1	168.66690763	1.435679E-011	1.946790E-012	0	0.000000E+000
1	168.66916714	1.946790E-012	1.435679E-011	1	0.000000E+000
1	168.66938006	1.435679E-011	1.946790E-012	0	0.000000E+000
1	168.66988136	1.946790E-012	1.435679E-011	1	0.000000E+000
1	168.66997371	1.435679E-011	1.946790E-012	0	0.000000E+000
1	168.67041104	1.946790E-012	1.435679E-011	1	0.000000E+000
1	168.67044517	1.435679E-011	1.946790E-012	0	0.000000E+000
1	168.67084291	1.946790E-012	1.435679E-011	1	0.000000E+000
1	168.67164934	1.435679E-011	1.946790E-012	0	0.000000E+000
1	168.67186431	1.946790E-012	1.435679E-011	1	0.000000E+000
1	168.67208115	1.435679E-011	1.946790E-012	0	0.000000E+000
1	168.67257647	1.946790E-012	1.435679E-011	1	0.000000E+000
1	168.67290866	1.435679E-011	1.946790E-012	0	0.000000E+000
1	168.67496663	1.946790E-012	1.435679E-011	1	0.000000E+000
1	168.67513851	1.435679E-011	1.946790E-012	0	0.000000E+000
1	168.67524256	1.946790E-012	1.435679E-011	1	0.000000E+000
1	168.67535823	1.435679E-011	1.946790E-012	0	0.000000E+000
1	168.67589841	1.946790E-012	1.435679E-011	1	0.000000E+000
1	168.67609815	1.435679E-011	1.946790E-012	0	0.000000E+000
1	168.67790935	1.946790E-012	1.435679E-011	1	0.000000E+000
1	168.67807829	1.435679E-011	1.946790E-012	0	0.000000E+000
1	168.67966457	1.946790E-012	1.435679E-011	1	0.000000E+000
1	168.67970220	1.435679E-011	1.946790E-012	0	0.000000E+000
1	168.68025785	1.946790E-012	1.435679E-011	1	0.000000E+000
1	168.68040581	1.435679E-011	1.946790E-012	0	0.000000E+000
1	168.68041914	1.946790E-012	1.435679E-011	1	0.000000E+000
1	168.68057441	1.435679E-011	1.946790E-012	0	0.000000E+000
1	168.84944352	2.145770E-012	1.455577E-011	1	0.000000E+000
1	168.84982287	1.455577E-011	2.145770E-012	0	0.000000E+000
1	168.84997951	2.145770E-012	1.455577E-011	1	0.000000E+000
1	168.85003819	1.455577E-011	2.145770E-012	0	0.000000E+000
1	168.85007154	2.145770E-012	1.455577E-011	1	0.000000E+000
1	168.85022673	1.455577E-011	2.145770E-012	0	0.000000E+000
1	168.85074883	2.145770E-012	1.455577E-011	1	0.000000E+000
1	168.85093356	1.455577E-011	2.145770E-012	0	0.000000E+000
1	168.85132709	2.145770E-012	1.455577E-011	1	0.000000E+000
1	168.85145517	1.455577E-011	2.145770E-012	0	0.000000E+000
1	168.85544813	2.145770E-012	1.455577E-011	1	0.000000E+000
1	168.85556612	1.455577E-011	2.145770E-012	0	0.000000E+000
1	168.85807758	2.145770E-012	1.455577E-011	1	0.000000E+000
1	168.85822390	1.455577E-011	2.145770E-012	0	0.000000E+000
1	168.86000021	2.145770E-012	1.455577E-011	1	0.000000E+000
1	168.86000763	1.455577E-011	2.145770E-012	0	0.000000E+000
1	168.86005306	2.145770E-012	1.455577E-011	1	0.000000E+000
1	168.86015011	1.455577E-011	2.145770E-012	0	0.000000E+000
1	168.86017858	2.145770E-012	1.455577E-011	1	0.000000E+000
1	168.86026719	1.455577E-011	2.145770E-012	0	0.000000E+000
1	168.86347782	2.145770E-012	1.455577E-011	1	0.000000E+000
1	168.86352423	1.455577E-011	2.145770E-012	0	0.000000E+000
1	168.86405318	2.145770E-012	1.455577E-011	1	0.000000E+000
1	168.86419341	1.455577E-011	2.145770E-012	0	0.000000E+000
1	168.86449633	2.145770E-012	1.455577E-011	1	0.000000E+000
1	168.86450339	1.455577E-011	2.145770E-012	0	0.000000E+000
1	168.86510959	2.145770E-012	1.455577E-011	1	0.000000E+000
1	168.86536043	1.455577E-011	2.145770E-012	0	0.000000E+000
1	168.86541090	2.145770E-012	1.455577E-011	1	0.000000E+000
1	168.86549632	1.455577E-011	2.145770E-012	0	0.000000E+000
1	168.86583405	2.145770E-012	1.455577E-011	1	0.000000E+000
1	168.86593782	1.455577E-011	2.145770E-012	0	0.000000E+000
1	168.87726685	2.145770E-012	1.455577E-011	1	0.000000E+000
1	168.87727770	1.455577E-011	2.145770E-012	0	0.000000E+000
1	168.87805765	2.145770E-012	1.455577E-011	1	0.000000E+000
1	168.87826373	1.455577E-011	2.145770E-012	0	0.000000E+000
1	168.87965299	2.145770E-012	1.455577E-011	1	0.000000E+000
1	168.87995064	1.455577E-011	2.145770E-012	0	0.000000E+000
1	168.88099985	2.145770E-012	1.455577E-011	1	0.000000E+000
1	168.88108331	1.455577E-011	2.145770E-012	0	0.000000E+000
1	168.88129514	2.145770E-012	1.455577E-011	1	0.000000E+000
1	168.88151207	1.455577E-011	2.145770E-012	0	0.000000E+000
1	168.88407989	2.145770E-012	1.455577E-011	1	0.000000E+000
1	168.88419936	1.455577E-011	2.145770E-012	0	0.000000E+000
1	168.88508352	2.145770E-012	1.455577E-011	1	0.000000E+000
1	168.88543498	1.455577E-011	2.145770E-012	0	0.000000E+000
1	168.88651321	2.145770E-012	1.455577E-011	1	0.000000E+000
1	168.88669411	1.455577E-011	2.145770E-012	0	0.000000E+000
1	168.88675768	2.145770E-012	1.455577E-011	1	0.000000E+000
1	168.88678970	1.455577E-011	2.145770E-012	0	0.000000E+000
1	168.88705743	2.145770E-012	1.455577E-011	1	0.000000E+000
1	168.88765236	1.455577E-011	2.145770E-012	0	0.000000E+000
1	168.88895552	2.145770E-012	1.455577E-011	1	0.000000E+000
1	168.88939317	1.455577E-011	2.145770E-012	0	0.000000E+000
1	168.88961597	2.145770E-012	1.455577E-011	1	0.000000E+000
1	168.88963812	1.455577E-011	2.145770E-012	0	0.000000E+000
1	168.89004882	2.145770E-012	1.455577E-011	1	0.000000E+000
1	168.89015841	1.455577E-011	2.145770E-012	0	0.000000E+000
1	168.89132519	2.145770E-012	1.455577E-011	1	0.000000E+000
1	168.89203857	1.455577E-011	2.145770E-012	0	0.000000E+000
1	168.89231221	2.145770E-012	1.455577E-011	1	0.000000E+000
1	168.89251457	1.455577E-011	2.145770E-012	0	0.000000E+000
1	168.89456445	2.145770E-012	1.455577E-011	1	0.000000E+000
1	168.89480169	1.455577E-011	2.145770E-012	0	0.000000E+000
1	168.89553244	2.145770E-012	1.455577E-011	1	0.000000E+000
1	168.89585977	1.455577E-011	2.145770E-012	0	0.000000E+000
1	168.89592595	2.145770E-012	1.455577E-011	1	0.000000E+000
1	168.89601045	1.455577E-011	2.145770E-012	0	0.000000E+000
1	170.71925164	1.939599E-012	1.434960E-011	1	0.000000E+000
1	170.71951642	1.434960E-011	1.939599E-012	0	0.000000E+000
1	170.72014985	1.939599E-012	1.434960E-011	1	0.000000E+000
1	170.72023167	1.434960E-011	1.939599E-012	0	0.000000E+000
1	170.72431512	1.939599E-012	1.434960E-011	1	0.000000E+000
1	170.72440459	1.434960E-011	1.939599E-012	0	0.000000E+000
1	170.72453352	1.939599E-012	1.434960E-011	1	0.000000E+000
1	170.72476861	1.434960E-011	1.939599E-012	0	0.000000E+000
1	170.72492611	1.939599E-012	1.434960E-011	1	0.000000E+000
1	170.72498165	1.434960E-011	1.939599E-012	0	0.000000E+000
1	170.72509884	1.939599E-012	1.434960E-011	1	0.000000E+000
1	170.72546101	1.434960E-011	1.939599E-012	0	0.000000E+000
1	170.72550721	1.939599E-012	1.434960E-011	1	0.000000E+000
1	170.72556965	1.434960E-011	1.939599E-012	0	0.000000E+000
1	170.72637119	1.939599E-012	1.434960E-011	1	0.000000E+000
1	170.72651790	1.434960E-011	1.939599E-012	0	0.000000E+000
1	170.73124750	1.939599E-012	1.434960E-011	1	0.000000E+000
1	170.73134532	1.434960E-011	1.939599E-012	0	0.000000E+000
1	170.73350088	1.939599E-012	1.434960E-011	1	0.000000E+000
1	170.73352156	1.434960E-011	1.939599E-012	0	0.000000E+000
1	170.73796731	1.939599E-012	1.434960E-011	1	0.000000E+000
1	170.73820939	1.434960E-011	1.939599E-012	0	0.000000E+000
1	170.74096482	1.939599E-012	1.434960E-011	1	0.000000E+000
1	170.74100619	1.434960E-011	1.939599E-012	0	0.000000E+000
1	170.74109275	1.939599E-012	1.434960E-011	1	0.000000E+000
1	170.74150298	1.434960E-011	1.939599E-012	0	0.000000E+000
1	170.74195820	1.939599E-012	1.434960E-011	1	0.000000E+000
1	170.74219355	1.434960E-011	1.939599E-012	0	0.000000E+000
1	170.74431981	1.939599E-012	1.434960E-011	1	0.000000E+000
1	170.74449565	1.434960E-011	1.939599E-012	0	0.000000E+000
1	170.74877590	1.939599E-012	1.434960E-011	1	0.000000E+000
1	170.74904210	1.434960E-011	1.939599E-012	0	0.000000E+000
1	170.74913023	1.939599E-012	1.434960E-011	1	0.000000E+000
1	170.74917961	1.434960E-011	1.939599E-012	0	0.000000E+000
1	170.75045078	1.939599E-012	1.434960E-011	1	0.000000E+000
1	170.75049560	1.434960E-011	1.939599E-012	0	0.000000E+000
1	170.75328624	1.939599E-012	1.434960E-011	1	0.000000E+000
1	170.75364290	1.434960E-011	1.939599E-012	0	0.000000E+000
1	170.75376292	1.939599E-012	1.434960E-011	1	0.000000E+000
1	170.75387170	1.434960E-011	1.939599E-012	0	0.000000E+000
1	170.75438128	1.939599E-012	1.434960E-011	1	0.000000E+000
1	170.75456008	1.434960E-011	1.939599E-012	0	0.000000E+000
1	170.75456994	1.939599E-012	1.434960E-011	1	0.000000E+000
1	170.75460765	1.434960E-011	1.939599E-012	0	0.000000E+000
1	170.75518998	1.939599E-012	1.434960E-011	1	0.000000E+000
1	170.75532473	1.434960E-011	1.939599E-012	0	0.000000E+000
1	170.75586717	1.939599E-012	1.434960E-011	1	0.000000E+000
1	170.75615223	1.434960E-011	1.939599E-012	0	0.000000E+000
1	170.75779783	1.939599E-012	1.434960E-011	1	0.000000E+000
1	170.75791192	1.434960E-011	1.939599E-012	0	0.000000E+000
1	170.75876885	1.939599E-012	1.434960E-011	1	0.000000E+000
1	170.75880793	1.434960E-011	1.939599E-012	0	0.000000E+000
1	170.75932042	1.939599E-012	1.434960E-011	1	0.000000E+000
1	170.75948830	1.434960E-011	1.939599E-012	0	0.000000E+000
1	170.75963134	1.939599E-012	1.434960E-011	1	0.000000E+000
1	170.75975555	1.434960E-011	1.939599E-012	0	0.000000E+000
1	170.76246184	1.939599E-012	1.434960E-011	1	0.000000E+000
1	170.76285896	1.434960E-011	1.939599E-012	0	0.000000E+000
1	170.76297216	1.939599E-012	1.434960E-011	1	0.000000E+000
1	170.76318027	1.434960E-011	1.939599E-012	0	0.000000E+000
1	170.77128012	1.939599E-012	1.434960E-011	1	0.000000E+000
1	170.77133334	1.434960E-011	1.939599E-012	0	0.000000E+000
1	202.82546090	2.030687E-012	1.444069E-011	1	0.000000E+000
1	202.82570374	1.444069E-011	2.030687E-012	0	0.000000E+000
1	202.82665702	2.030687E-012	1.444069E-011	1	0.000000E+000
1	202.82667728	1.444069E-011	2.030687E-012	0	0.000000E+000
1	202.82704528	2.030687E-012	1.444069E-011	1	0.000000E+000
1	202.82720970	1.444069E-011	2.030687E-012	0	0.000000E+000
1	202.82839981	2.030687E-012	1.444069E-011	1	0.000000E+000
1	202.82869686	1.444069E-011	2.030687E-012	0	0.000000E+000
1	202.82903766	2.030687E-012	1.444069E-011	1	0.000000E+000
1	202.82908639	1.444069E-011	2.030687E-012	0	0.000000E+000
1	202.82935461	2.030687E-012	1.444069E-011	1	0.000000E+000
1	202.82944712	1.444069E-011	2.030687E-012	0	0.000000E+000
1	202.82970765	2.030687E-012	1.444069E-011	1	0.000000E+000
1	202.82994668	1.444069E-011	2.030687E-012	0	0.000000E+000
1	202.83120760	2.030687E-012	1.444069E-011	1	0.000000E+000
1	202.83125232	1.444069E-011	2.030687E-012	0	0.000000E+000
1	202.83206090	2.030687E-012	1.444069E-011	1	0.000000E+000
1	202.83215551	1.444069E-011	2.030687E-012	0	0.000000E+000
1	202.83226974	2.030687E-012	1.444069E-011	1	0.000000E+000
1	202.83245129	1.444069E-011	2.030687E-012	0	0.000000E+000
1	202.83475464	2.030687E-012	1.444069E-011	1	0.000000E+000
1	202.83503287	1.444069E-011	2.030687E-012	0	0.000000E+000
1	202.83542582	2.030687E-012	1.444069E-011	1	0.000000E+000
1	202.83555063	1.444069E-011	2.030687E-012	0	0.000000E+000
1	202.83640280	2.030687E-012	1.444069E-011	1	0.000000E+000
1	202.83655907	1.444069E-011	2.030687E-012	0	0.000000E+000
1	202.83709273	2.030687E-012	1.444069E-011	1	0.000000E+000
1	202.83734517	1.444069E-011	2.030687E-012	0	0.000000E+000
1	202.83908617	2.030687E-012	1.444069E-011	1	0.000000E+000
1	202.83914800	1.444069E-011	2.030687E-012	0	0.000000E+000
1	202.84050252	2.030687E-012	1.444069E-011	1	0.000000E+000
1	202.84053141	1.444069E-011	2.030687E-012	0	0.000000E+000
1	202.84221392	2.030687E-012	1.444069E-011	1	0.000000E+000
1	202.84246081	1.444069E-011	2.030687E-012	0	0.000000E+000
1	202.84327459	2.030687E-012	1.444069E-011	1	0.000000E+000
1	202.84346264	1.444069E-011	2.030687E-012	0	0.000000E+000
1	202.84426142	2.030687E-012	1.444069E-011	1	0.000000E+000
1	202.84474468	1.444069E-011	2.030687E-012	0	0.000000E+000
1	202.84500252	2.030687E-012	1.444069E-011	1	0.000000E+000
1	202.84522681	1.444069E-011	2.030687E-012	0	0.000000E+000
1	202.84589168	2.030687E-012	1.444069E-011	1	0.000000E+000
1	202.84592569	1.444069E-011	2.030687E-012	0	0.000000E+000
1	202.85335183	2.030687E-012	1.444069E-011	1	0.000000E+000
1	202.85342856	1.444069E-011	2.030687E-012	0	0.000000E+000
1	202.85391540	2.030687E-012	1.444069E-011	1	0.000000E+000
1	202.85393008	1.444069E-011	2.030687E-012	0	0.000000E+000
1	202.85590982	2.030687E-012	1.444069E-011	1	0.000000E+000
1	202.85646082	1.444069E-011	2.030687E-012	0	0.000000E+000
1	202.86103279	2.030687E-012	1.444069E-011	1	0.000000E+000
1	202.86139104	1.444069E-011	2.030687E-012	0	0.000000E+000
1	202.86413097	2.030687E-012	1.444069E-011	1	0.000000E+000
1	202.86441776	1.444069E-011	2.030687E-012	0	0.000000E+000
1	202.86504702	2.030687E-012	1.444069E-011	1	0.000000E+000
1	202.86520322	1.444069E-011	2.030687E-012	0	0.000000E+000
1	202.86571068	2.030687E-012	1.444069E-011	1	0.000000E+000
1	202.86591658	1.444069E-011	2.030687E-012	0	0.000000E+000
1	202.86632129	2.030687E-012	1.444069E-011	1	0.000000E+000
1	202.86654080	1.444069E-011	2.030687E-012	0	0.000000E+000
1	202.86847577	2.030687E-012	1.444069E-011	1	0.000000E+000
1	202.86912005	1.444069E-011	2.030687E-012	0	0.000000E+000
1	202.87119744	2.030687E-012	1.444069E-011	1	0.000000E+000
1	202.87125751	1.444069E-011	2.030687E-012	0	0.000000E+000
1	202.87503659	2.030687E-012	1.444069E-011	1	0.000000E+000
1	202.87507613	1.444069E-011	2.030687E-012	0	0.000000E+000
1	202.87583423	2.030687E-012	1.444069E-011	1	0.000000E+000
1	202.87591794	1.444069E-011	2.030687E-012	0	0.000000E+000
1	202.87744157	2.030687E-012	1.444069E-011	1	0.000000E+000
1	202.87747482	1.444069E-011	2.030687E-012	0	0.000000E+000
1	202.87838991	2.030687E-012	1.444069E-011	1	0.000000E+000
1	202.87859031	1.444069E-011	2.030687E-012	0	0.000000E+000
1	202.88091923	2.030687E-012	1.444069E-011	1	0.000000E+000
1	202.88097188	1.444069E-011	2.030687E-012	0	0.000000E+000
1	202.88336252	2.030687E-012	1.444069E-011	1	0.000000E+000
1	202.88368458	1.444069E-011	2.030687E-012	0	0.000000E+000
1	202.89455641	2.030687E-012	1.444069E-011	1	0.000000E+000
1	202.89458008	1.444069E-011	2.030687E-012	0	0.000000E+000
1	202.89465260	2.030687E-012	1.444069E-011	1	0.000000E+000
1	202.89476984	1.444069E-011	2.030687E-012	0	0.000000E+000
1	202.89699869	2.030687E-012	1.444069E-011	1	0.000000E+000
1	202.89704210	1.444069E-011	2.030687E-012	0	0.000000E+000
1	202.89793232	2.030687E-012	1.444069E-011	1	0.000000E+000
1	202.89816590	1.444069E-011	2.030687E-012	0	0.000000E+000
1	202.89880162	2.030687E-012	1.444069E-011	1	0.000000E+000
1	202.89901516	1.444069E-011	2.030687E-012	0	0.000000E+000
1	202.90043025	2.030687E-012	1.444069E-011	1	0.000000E+000
1	202.90049584	1.444069E-011	2.030687E-012	0	0.000000E+000
1	202.90092982	2.030687E-012	1.444069E-011	1	0.000000E+000
1	202.90107392	1.444069E-011	2.030687E-012	0	0.000000E+000
1	202.90128169	2.030687E-012	1.444069E-011	1	0.000000E+000
1	202.90133026	1.444069E-011	2.030687E-012	0	0.000000E+000
1	202.90258680	2.030687E-012	1.444069E-011	1	0.000000E+000
1	202.90320799	1.444069E-011	2.030687E-012	0	0.000000E+000
1	202.90415650	2.030687E-012	1.444069E-011	1	0.000000E+000
1	202.90425438	1.444069E-011	2.030687E-012	0	0.000000E+000
1	202.90531955	2.030687E-012	1.444069E-011	1	0.000000E+000
1	202.90537782	1.444069E-011	2.030687E-012	0	0.000000E+000
1	202.90630631	2.030687E-012	1.444069E-011	1	0.000000E+000
1	202.90636470	1.444069E-011	2.030687E-012	0	0.000000E+000
1	202.90664235	2.030687E-012	1.444069E-011	1	0.000000E+000
1	202.90671123	1.444069E-011	2.030687E-012	0	0.000000E+000
1	202.90781242	2.030687E-012	1.444069E-011	1	0.000000E+000
1	202.90800076	1.444069E-011	2.030687E-012	0	0.000000E+000
1	202.90875376	2.030687E-012	1.444069E-011	1	0.000000E+000
1	202.90881789	1.444069E-011	2.030687E-012	0	0.000000E+000
1	202.91085921	2.030687E-012	1.444069E-011	1	0.000000E+000
1	202.91095161	1.444069E-011	2.030687E-012	0	0.000000E+000
1	202.91097101	2.030687E-012	1.444069E-011	1	0.000000E+000
1	202.91120122	1.444069E-011	2.030687E-012	0	0.000000E+000
1	202.98160759	1.836053E-012	1.424605E-011	1	0.000000E+000
1	202.98196977	1.424605E-011	1.836053E-012	0	0.000000E+000
1	202.98200690	1.836053E-012	1.424605E-011	1	0.000000E+000
1	202.98231373	1.424605E-011	1.836053E-012	0	0.000000E+000
1	202.98258520	1.836053E-012	1.424605E-011	1	0.000000E+000
1	202.98262971	1.424605E-011	1.836053E-012	0	0.000000E+000
1	202.98308338	1.836053E-012	1.424605E-011	1	0.000000E+000
1	202.98312842	1.424605E-011	1.836053E-012	0	0.000000E+000
1	202.98356367	1.836053E-012	1.424605E-011	1	0.000000E+000
1	202.98393004	1.424605E-011	1.836053E-012	0	0.000000E+000
1	202.98483032	1.836053E-012	1.424605E-011	1	0.000000E+000
1	202.98491235	1.424605E-011	1.836053E-012	0	0.000000E+000
1	202.99211172	1.836053E-012	1.424605E-011	1	0.000000E+000
1	202.99220148	1.424605E-011	1.836053E-012	0	0.000000E+000
1	202.99288824	1.836053E-012	1.424605E-011	1	0.000000E+000
1	202.99305589	1.424605E-011	1.836053E-012	0	0.000000E+000
1	202.99343172	1.836053E-012	1.424605E-011	1	0.000000E+000
1	202.99346747	1.424605E-011	1.836053E-012	0	0.000000E+000
1	202.99509084	1.836053E-012	1.424605E-011	1	0.000000E+000
1	202.99560354	1.424605E-011	1.836053E-012	0	0.000000E+000
1	202.99645301	1.836053E-012	1.424605E-011	1	0.000000E+000
1	202.99651964	1.424605E-011	1.836053E-012	0	0.000000E+000
1	202.99680152	1.836053E-012	1.424605E-011	1	0.000000E+000
1	202.99689023	1.424605E-011	1.836053E-012	0	0.000000E+000
1	203.00155465	1.836053E-012	1.424605E-011	1	0.000000E+000
1	203.00159133	1.424605E-011	1.836053E-012	0	0.000000E+000
1	203.00277058	1.836053E-012	1.424605E-011	1	0.000000E+000
1	203.00282097	1.424605E-011	1.836053E-012	0	0.000000E+000
1	203.00695832	1.836053E-012	1.424605E-011	1	0.000000E+000
1	203.00698670	1.424605E-011	1.836053E-012	0	0.000000E+000
1	203.00739622	1.836053E-012	1.424605E-011	1	0.000000E+000
1	203.00748735	1.424605E-011	1.836053E-012	0	0.000000E+000
1	203.02041792	1.836053E-012	1.424605E-011	1	0.000000E+000
1	203.02049825	1.424605E-011	1.836053E-012	0	0.000000E+000
1	203.02075040	1.836053E-012	1.424605E-011	1	0.000000E+000
1	203.02104305	1.424605E-011	1.836053E-012	0	0.000000E+000
1	203.02111681	1.836053E-012	1.424605E-011	1	0.000000E+000
1	203.02123621	1.424605E-011	1.836053E-012	0	0.000000E+000
1	203.02125748	1.836053E-012	1.424605E-011	1	0.000000E+000
1	203.02142706	1.424605E-011	1.836053E-012	0	0.000000E+000
1	203.02321416	1.836053E-012	1.424605E-011	1	0.000000E+000
1	203.02326268	1.424605E-011	1.836053E-012	0	0.000000E+000
1	203.02422749	1.836053E-012	1.424605E-011	1	0.000000E+000
1	203.02490954	1.424605E-011	1.836053E-012	0	0.000000E+000
1	203.02499592	1.836053E-012	1.424605E-011	1	0.000000E+000
1	203.02529775	1.424605E-011	1.836053E-012	0	0.000000E+000
1	203.02565497	1.836053E-012	1.424605E-011	1	0.000000E+000
1	203.02583873	1.424605E-011	1.836053E-012	0	0.000000E+000
1	203.02593028	1.836053E-012	1.424605E-011	1	0.000000E+000
1	203.02599323	1.424605E-011	1.836053E-012	0	0.000000E+000
1	203.02712213	1.836053E-012	1.424605E-011	1	0.000000E+000
1	203.02721495	1.424605E-011	1.836053E-012	0	0.000000E+000
1	203.02971573	1.836053E-012	1.424605E-011	1	0.000000E+000
1	203.02980677	1.424605E-011	1.836053E-012	0	0.000000E+000
1	203.03001644	1.836053E-012	1.424605E-011	1	0.000000E+000
1	203.03056180	1.424605E-011	1.836053E-012	0	0.000000E+000
1	203.03131016	1.836053E-012	1.424605E-011	1	0.000000E+000
1	203.03132097	1.424605E-011	1.836053E-012	0	0.000000E+000
1	203.03134396	1.836053E-012	1.424605E-011	1	0.000000E+000
1	203.03156414	1.424605E-011	1.836053E-012	0	0.000000E+000
1	203.03240231	1.836053E-012	1.424605E-011	1	0.000000E+000
1	203.03245578	1.424605E-011	1.836053E-012	0	0.000000E+000
1	203.03344730	1.836053E-012	1.424605E-011	1	0.000000E+000
1	203.03348067	1.424605E-011	1.836053E-012	0	0.000000E+000
1	203.03349080	1.836053E-012	1.424605E-011	1	0.000000E+000
1	203.03370132	1.424605E-011	1.836053E-012	0	0.000000E+000
1	203.03578726	1.836053E-012	1.424605E-011	1	0.000000E+000
1	203.03601699	1.424605E-011	1.836053E-012	0	0.000000E+000
1	210.16526275	2.130452E-012	1.454045E-011	1	0.000000E+000
1	210.16529815	1.454045E-011	2.130452E-012	0	0.000000E+000
1	210.16721964	2.130452E-012	1.454045E-011	1	0.000000E+000
1	210.16729639	1.454045E-011	2.130452E-012	0	0.000000E+000
1	210.16840208	2.130452E-012	1.454045E-011	1	0.000000E+000
1	210.16864534	1.454045E-011	2.130452E-012	0	0.000000E+000
1	210.16897552	2.130452E-012	1.454045E-011	1	0.000000E+000
1	210.16900384	1.454045E-011	2.130452E-012	0	0.000000E+000
1	210.17170199	2.130452E-012	1.454045E-011	1	0.000000E+000
1	210.17177038	1.454045E-011	2.130452E-012	0	0.000000E+000
1	210.17182672	2.130452E-012	1.454045E-011	1	0.000000E+000
1	210.17192362	1.454045E-011	2.130452E-012	0	0.000000E+000
1	210.17320147	2.130452E-012	1.454045E-011	1	0.000000E+000
1	210.17345343	1.454045E-011	2.130452E-012	0	0.000000E+000
1	210.17661644	2.130452E-012	1.454045E-011	1	0.000000E+000
1	210.17678979	1.454045E-011	2.130452E-012	0	0.000000E+000
1	210.17742782	2.130452E-012	1.454045E-011	1	0.000000E+000
1	210.17746367	1.454045E-011	2.130452E-012	0	0.000000E+000
1	210.17763068	2.130452E-012	1.454045E-011	1	0.000000E+000
1	210.17781656	1.454045E-011	2.130452E-012	0	0.000000E+000
1	210.17799073	2.130452E-012	1.454045E-011	1	0.000000E+000
1	210.17801982	1.454045E-011	2.130452E-012	0	0.000000E+000
1	210.18115983	2.130452E-012	1.454045E-011	1	0.000000E+000
1	210.18202964	1.454045E-011	2.130452E-012	0	0.000000E+000
1	210.18206487	2.130452E-012	1.454045E-011	1	0.000000E+000
1	210.18212723	1.454045E-011	2.130452E-012	0	0.000000E+000
1	210.18480161	2.130452E-012	1.454045E-011	1	0.000000E+000
1	210.18490723	1.454045E-011	2.130452E-012	0	0.000000E+000
1	210.18774936	2.130452E-012	1.454045E-011	1	0.000000E+000
1	210.18791084	1.454045E-011	2.130452E-012	0	0.000000E+000
1	210.18830267	2.130452E-012	1.454045E-011	1	0.000000E+000
1	210.18874908	1.454045E-011	2.130452E-012	0	0.000000E+000
1	210.18971682	2.130452E-012	1.454045E-011	1	0.000000E+000
1	210.18993801	1.454045E-011	2.130452E-012	0	0.000000E+000
1	210.20475856	2.130452E-012	1.454045E-011	1	0.000000E+000
1	210.20488141	1.454045E-011	2.130452E-012	0	0.000000E+000
1	210.20508592	2.130452E-012	1.454045E-011	1	0.000000E+000
1	210.20520324	1.454045E-011	2.130452E-012	0	0.000000E+000
1	210.20575023	2.130452E-012	1.454045E-011	1	0.000000E+000
1	210.20592059	1.454045E-011	2.130452E-012	0	0.000000E+000
1	210.20594348	2.130452E-012	1.454045E-011	1	0.000000E+000
1	210.20618601	1.454045E-011	2.130452E-012	0	0.000000E+000
1	210.20865490	2.130452E-012	1.454045E-011	1	0.000000E+000
1	210.20878288	1.454045E-011	2.130452E-012	0	0.000000E+000
1	210.20928591	2.130452E-012	1.454045E-011	1	0.000000E+000
1	210.20947113	1.454045E-011	2.130452E-012	0	0.000000E+000
1	210.21073963	2.130452E-012	1.454045E-011	1	0.000000E+000
1	210.21140965	1.454045E-011	2.130452E-012	0	0.000000E+000
1	210.21786191	2.130452E-012	1.454045E-011	1	0.000000E+000
1	210.21804094	1.454045E-011	2.130452E-012	0	0.000000E+000
1	210.22365854	2.130452E-012	1.454045E-011	1	0.000000E+000
1	210.22414301	1.454045E-011	2.130452E-012	0	0.000000E+000
1	210.22577249	2.130452E-012	1.454045E-011	1	0.000000E+000
1	210.22581631	1.454045E-011	2.130452E-012	0	0.000000E+000
1	210.22676663	2.130452E-012	1.454045E-011	1	0.000000E+000
1	210.22705319	1.454045E-011	2.130452E-012	0	0.000000E+000
1	210.22781468	2.130452E-012	1.454045E-011	1	0.000000E+000
1	210.22798035	1.454045E-011	2.130452E-012	0	0.000000E+000
1	210.22848731	2.130452E-012	1.454045E-011	1	0.000000E+000
1	210.22855096	1.454045E-011	2.130452E-012	0	0.000000E+000
1	210.23063479	2.130452E-012	1.454045E-011	1	0.000000E+000
1	210.23076797	1.454045E-011	2.130452E-012	0	0.000000E+000
1	210.23327498	2.130452E-012	1.454045E-011	1	0.000000E+000
1	210.23333743	1.454045E-011	2.130452E-012	0	0.000000E+000
1	210.24083660	2.130452E-012	1.454045E-011	1	0.000000E+000
1	210.24088032	1.454045E-011	2.130452E-012	0	0.000000E+000
1	210.24263362	2.130452E-012	1.454045E-011	1	0.000000E+000
1	210.24271089	1.454045E-011	2.130452E-012	0	0.000000E+000
1	210.24284961	2.130452E-012	1.454045E-011	1	0.000000E+000
1	210.24302654	1.454045E-011	2.130452E-012	0	0.000000E+000
1	220.77201335	1.990866E-012	1.440087E-011	1	0.000000E+000
1	220.77207595	1.440087E-011	1.990866E-012	0	0.000000E+000
1	220.77380670	1.990866E-012	1.440087E-011	1	0.000000E+000
1	220.77405531	1.440087E-011	1.990866E-012	0	0.000000E+000
1	220.77465618	1.990866E-012	1.440087E-011	1	0.000000E+000
1	220.77489098	1.440087E-011	1.990866E-012	0	0.000000E+000
1	220.77733233	1.990866E-012	1.440087E-011	1	0.000000E+000
1	220.77736941	1.440087E-011	1.990866E-012	0	0.000000E+000
1	220.77835526	1.990866E-012	1.440087E-011	1	0.000000E+000
1	220.77845098	1.440087E-011	1.990866E-012	0	0.000000E+000
1	220.77966717	1.990866E-012	1.440087E-011	1	0.000000E+000
1	220.77990954	1.440087E-011	1.990866E-012	0	0.000000E+000
1	220.78007575	1.990866E-012	1.440087E-011	1	0.000000E+000
1	220.78013112	1.440087E-011	1.990866E-012	0	0.000000E+000
1	220.78132613	1.990866E-012	1.440087E-011	1	0.000000E+000
1	220.78133767	1.440087E-011	1.990866E-012	0	0.000000E+000
1	220.78136156	1.990866E-012	1.440087E-011	1	0.000000E+000
1	220.78155157	1.440087E-011	1.990866E-012	0	0.000000E+000
1	220.78275890	1.990866E-012	1.440087E-011	1	0.000000E+000
1	220.78312728	1.440087E-011	1.990866E-012	0	0.000000E+000
1	220.78347736	1.990866E-012	1.440087E-011	1	0.000000E+000
1	220.78372958	1.440087E-011	1.990866E-012	0	0.000000E+000
1	220.78483525	1.990866E-012	1.440087E-011	1	0.000000E+000
1	220.78495589	1.440087E-011	1.990866E-012	0	0.000000E+000
1	220.78499493	1.990866E-012	1.440087E-011	1	0.000000E+000
1	220.78500486	1.440087E-011	1.990866E-012	0	0.000000E+000
1	220.78506387	1.990866E-012	1.440087E-011	1	0.000000E+000
1	220.78541890	1.440087E-011	1.990866E-012	0	0.000000E+000
1	220.78670573	1.990866E-012	1.440087E-011	1	0.000000E+000
1	220.78686842	1.440087E-011	1.990866E-012	0	0.000000E+000
1	220.79055910	1.990866E-012	1.440087E-011	1	0.000000E+000
1	220.79063826	1.440087E-011	1.990866E-012	0	0.000000E+000
1	220.79069784	1.990866E-012	1.440087E-011	1	0.000000E+000
1	220.79083058	1.440087E-011	1.990866E-012	0	0.000000E+000
1	220.79158437	1.990866E-012	1.440087E-011	1	0.000000E+000
1	220.79169514	1.440087E-011	1.990866E-012	0	0.000000E+000
1	220.79229738	1.990866E-012	1.440087E-011	1	0.000000E+000
1	220.79238364	1.440087E-011	1.990866E-012	0	0.000000E+000
1	220.79511629	1.990866E-012	1.440087E-011	1	0.000000E+000
1	220.79516449	1.440087E-011	1.990866E-012	0	0.000000E+000
1	220.80087331	1.990866E-012	1.440087E-011	1	0.000000E+000
1	220.80108806	1.440087E-011	1.990866E-012	0	0.000000E+000
1	220.80110542	1.990866E-012	1.440087E-011	1	0.000000E+000
1	220.80125275	1.440087E-011	1.990866E-012	0	0.000000E+000
1	220.80145866	1.990866E-012	1.440087E-011	1	0.000000E+000
1	220.80146279	1.440087E-011	1.990866E-012	0	0.000000E+000
1	220.80324123	1.990866E-012	1.440087E-011	1	0.000000E+000
1	220.80364785	1.440087E-011	1.990866E-012	0	0.000000E+000
1	220.80403307	1.990866E-012	1.440087E-011	1	0.000000E+000
1	220.80409518	1.440087E-011	1.990866E-012	0	0.000000E+000
1	220.80488125	1.990866E-012	1.440087E-011	1	0.000000E+000
1	220.80503419	1.440087E-011	1.990866E-012	0	0.000000E+000
1	220.80771534	1.990866E-012	1.440087E-011	1	0.000000E+000
1	220.80778051	1.440087E-011	1.990866E-012	0	0.000000E+000
1	220.80784712	1.990866E-012	1.440087E-011	1	0.000000E+000
1	220.80809301	1.440087E-011	1.990866E-012	0	0.000000E+000
1	220.81000592	1.990866E-012	1.440087E-011	1	0.000000E+000
1	220.81013612	1.440087E-011	1.990866E-012	0	0.000000E+000
1	220.81056660	1.990866E-012	1.440087E-011	1	0.000000E+000
1	220.81060106	1.440087E-011	1.990866E-012	0	0.000000E+000
1	220.81060799	1.990866E-012	1.440087E-011	1	0.000000E+000
1	220.81070405	1.440087E-011	1.990866E-012	0	0.000000E+000
1	220.81156093	1.990866E-012	1.440087E-011	1	0.000000E+000
1	220.81161725	1.440087E-011	1.990866E-012	0	0.000000E+000
1	220.81182262	1.990866E-012	1.440087E-011	1	0.000000E+000
1	220.81193423	1.440087E-011	1.990866E-012	0	0.000000E+000
1	220.81335571	1.990866E-012	1.440087E-011	1	0.000000E+000
1	220.81340327	1.440087E-011	1.990866E-012	0	0.000000E+000
1	220.81496581	1.990866E-012	1.440087E-011	1	0.000000E+000
1	220.81505528	1.440087E-011	1.990866E-012	0	0.000000E+000
1	220.81507213	1.990866E-012	1.440087E-011	1	0.000000E+000
1	220.81562756	1.440087E-011	1.990866E-012	0	0.000000E+000
1	220.81718247	1.990866E-012	1.440087E-011	1	0.000000E+000
1	220.81726263	1.440087E-011	1.990866E-012	0	0.000000E+000
1	220.81746960	1.990866E-012	1.440087E-011	1	0.000000E+000
1	220.81803667	1.440087E-011	1.990866E-012	0	0.000000E+000
1	220.81886601	1.990866E-012	1.440087E-011	1	0.000000E+000
1	220.81893870	1.440087E-011	1.990866E-012	0	0.000000E+000
1	220.82220086	1.990866E-012	1.440087E-011	1	0.000000E+000
1	220.82242165	1.440087E-011	1.990866E-012	0	0.000000E+000
1	220.82243604	1.990866E-012	1.440087E-011	1	0.000000E+000
1	220.82270096	1.440087E-011	1.990866E-012	0	0.000000E+000
1	220.82284140	1.990866E-012	1.440087E-011	1	0.000000E+000
1	220.82292174	1.440087E-011	1.990866E-012	0	0.000000E+000
1	220.84041685	1.990866E-012	1.440087E-011	1	0.000000E+000
1	220.84056499	1.440087E-011	1.990866E-012	0	0.000000E+000
1	220.84064207	1.990866E-012	1.440087E-011	1	0.000000E+000
1	220.84072141	1.440087E-011	1.990866E-012	0	0.000000E+000
1	220.84349595	1.990866E-012	1.440087E-011	1	0.000000E+000
1	220.84390531	1.440087E-011	1.990866E-012	0	0.000000E+000
1	220.84439290	1.990866E-012	1.440087E-011	1	0.000000E+000
1	220.84464066	1.440087E-011	1.990866E-012	0	0.000000E+000
1	220.84534972	1.990866E-012	1.440087E-011	1	0.000000E+000
1	220.84541339	1.440087E-011	1.990866E-012	0	0.000000E+000
1	220.84555955	1.990866E-012	1.440087E-011	1	0.000000E+000
1	220.84566043	1.440087E-011	1.990866E-012	0	0.000000E+000
1	220.84663082	1.990866E-012	1.440087E-011	1	0.000000E+000
1	220.84705424	1.440087E-011	1.990866E-012	0	0.000000E+000
1	220.84740639	1.990866E-012	1.440087E-011	1	0.000000E+000
1	220.84758428	1.440087E-011	1.990866E-012	0	0.000000E+000
1	220.84946931	1.990866E-012	1.440087E-011	1	0.000000E+000
1	220.84951103	1.440087E-011	1.990866E-012	0	0.000000E+000
1	220.85021816	1.990866E-012	1.440087E-011	1	0.000000E+000
1	220.85034059	1.440087E-011	1.990866E-012	0	0.000000E+000
1	220.85105606	1.990866E-012	1.440087E-011	1	0.000000E+000
1	220.85116324	1.440087E-011	1.990866E-012	0	0.000000E+000
1	220.85126418	1.990866E-012	1.440087E-011	1	0.000000E+000
1	220.85140047	1.440087E-011	1.990866E-012	0	0.000000E+000
1	220.85404248	1.990866E-012	1.440087E-011	1	0.000000E+000
1	220.85410566	1.440087E-011	1.990866E-012	0	0.000000E+000
1	220.85467339	1.990866E-012	1.440087E-011	1	0.000000E+000
1	220.85498964	1.440087E-011	1.990866E-012	0	0.000000E+000
1	220.85551270	1.990866E-012	1.440087E-011	1	0.000000E+000
1	220.85559792	1.440087E-011	1.990866E-012	0	0.000000E+000
1	220.85697003	1.990866E-012	1.440087E-011	1	0.000000E+000
1	220.85712431	1.440087E-011	1.990866E-012	0	0.000000E+000
1	220.86496798	1.990866E-012	1.440087E-011	1	0.000000E+000
1	220.86503582	1.440087E-011	1.990866E-012	0	0.000000E+000
1	222.63485436	2.127525E-012	1.453753E-011	1	0.000000E+000
1	222.63490832	1.453753E-011	2.127525E-012	0	0.000000E+000
1	222.63737925	2.127525E-012	1.453753E-011	1	0.000000E+000
1	222.63744338	1.453753E-011	2.127525E-012	0	0.000000E+000
1	222.64226291	2.127525E-012	1.453753E-011	1	0.000000E+000
1	222.64235767	1.453753E-011	2.127525E-012	0	0.000000E+000
1	222.64280569	2.127525E-012	1.453753E-011	1	0.000000E+000
1	222.64282041	1.453753E-011	2.127525E-012	0	0.000000E+000
1	222.64312207	2.127525E-012	1.453753E-011	1	0.000000E+000
1	222.64317354	1.453753E-011	2.127525E-012	0	0.000000E+000
1	222.64727215	2.127525E-012	1.453753E-011	1	0.000000E+000
1	222.64765465	1.453753E-011	2.127525E-012	0	0.000000E+000
1	222.64766948	2.127525E-012	1.453753E-011	1	0.000000E+000
1	222.64772382	1.453753E-011	2.127525E-012	0	0.000000E+000
1	222.65130850	2.127525E-012	1.453753E-011	1	0.000000E+000
1	222.65199994	1.453753E-011	2.127525E-012	0	0.000000E+000
1	222.65234003	2.127525E-012	1.453753E-011	1	0.000000E+000
1	222.65238045	1.453753E-011	2.127525E-012	0	0.000000E+000
1	222.65359784	2.127525E-012	1.453753E-011	1	0.000000E+000
1	222.65373195	1.453753E-011	2.127525E-012	0	0.000000E+000
1	222.65413250	2.127525E-012	1.453753E-011	1	0.000000E+000
1	222.65427075	1.453753E-011	2.127525E-012	0	0.000000E+000
1	222.66553912	2.127525E-012	1.453753E-011	1	0.000000E+000
1	222.66561516	1.453753E-011	2.127525E-012	0	0.000000E+000
1	222.66566545	2.127525E-012	1.453753E-011	1	0.000000E+000
1	222.66581699	1.453753E-011	2.127525E-012	0	0.000000E+000
1	222.66640464	2.127525E-012	1.453753E-011	1	0.000000E+000
1	222.66654006	1.453753E-011	2.127525E-012	0	0.000000E+000
1	222.66672926	2.127525E-012	1.453753E-011	1	0.000000E+000
1	222.66690674	1.453753E-011	2.127525E-012	0	0.000000E+000
1	222.66699838	2.127525E-012	1.453753E-011	1	0.000000E+000
1	222.66728745	1.453753E-011	2.127525E-012	0	0.000000E+000
1	222.66907773	2.127525E-012	1.453753E-011	1	0.000000E+000
1	222.66925453	1.453753E-011	2.127525E-012	0	0.000000E+000
1	222.66999814	2.127525E-012	1.453753E-011	1	0.000000E+000
1	222.67005765	1.453753E-011	2.127525E-012	0	0.000000E+000
1	222.67061219	2.127525E-012	1.453753E-011	1	0.000000E+000
1	222.67169240	1.453753E-011	2.127525E-012	0	0.000000E+000
1	222.67171890	2.127525E-012	1.453753E-011	1	0.000000E+000
1	222.67188270	1.453753E-011	2.127525E-012	0	0.000000E+000
1	222.67225934	2.127525E-012	1.453753E-011	1	0.000000E+000
1	222.67252782	1.453753E-011	2.127525E-012	0	0.000000E+000
1	222.67296284	2.127525E-012	1.453753E-011	1	0.000000E+000
1	222.67307416	1.453753E-011	2.127525E-012	0	0.000000E+000
1	222.67351833	2.127525E-012	1.453753E-011	1	0.000000E+000
1	222.67364017	1.453753E-011	2.127525E-012	0	0.000000E+000
1	222.67687115	2.127525E-012	1.453753E-011	1	0.000000E+000
1	222.67698759	1.453753E-011	2.127525E-012	0	0.000000E+000
1	222.69046715	2.127525E-012	1.453753E-011	1	0.000000E+000
1	222.69075260	1.453753E-011	2.127525E-012	0	0.000000E+000
1	222.69137889	2.127525E-012	1.453753E-011	1	0.000000E+000
1	222.69144552	1.453753E-011	2.127525E-012	0	0.000000E+000
1	222.70128497	2.127525E-012	1.453753E-011	1	0.000000E+000
1	222.70157002	1.453753E-011	2.127525E-012	0	0.000000E+000
1	222.70161224	2.127525E-012	1.453753E-011	1	0.000000E+000
1	222.70176638	1.453753E-011	2.127525E-012	0	0.000000E+000
1	222.70392541	2.127525E-012	1.453753E-011	1	0.000000E+000
1	222.70396340	1.453753E-011	2.127525E-012	0	0.000000E+000
1	222.70752714	2.127525E-012	1.453753E-011	1	0.000000E+000
1	222.70758525	1.453753E-011	2.127525E-012	0	0.000000E+000
1	222.70811145	2.127525E-012	1.453753E-011	1	0.000000E+000
1	222.70852392	1.453753E-011	2.127525E-012	0	0.000000E+000
1	222.70859467	2.127525E-012	1.453753E-011	1	0.000000E+000
1	222.70882365	1.453753E-011	2.127525E-012	0	0.000000E+000
1	222.71702535	2.127525E-012	1.453753E-011	1	0.000000E+000
1	222.71710334	1.453753E-011	2.127525E-012	0	0.000000E+000
1	222.71776727	2.127525E-012	1.453753E-011	1	0.000000E+000
1	222.71781832	1.453753E-011	2.127525E-012	0	0.000000E+000
1	222.71848843	2.127525E-012	1.453753E-011	1	0.000000E+000
1	222.71854157	1.453753E-011	2.127525E-012	0	0.000000E+000
1	222.71941061	2.127525E-012	1.453753E-011	1	0.000000E+000
1	222.71981618	1.453753E-011	2.127525E-012	0	0.000000E+000
1	222.72113923	2.127525E-012	1.453753E-011	1	0.000000E+000
1	222.72143527	1.453753E-011	2.127525E-012	0	0.000000E+000
1	222.72305449	2.127525E-012	1.453753E-011	1	0.000000E+000
1	222.72307146	1.453753E-011	2.127525E-012	0	0.000000E+000
1	222.72505131	2.127525E-012	1.453753E-011	1	0.000000E+000
1	222.72506766	1.453753E-011	2.127525E-012	0	0.000000E+000
1	222.72715432	2.127525E-012	1.453753E-011	1	0.000000E+000
1	222.72717460	1.453753E-011	2.127525E-012	0	0.000000E+000
1	223.29975669	2.368830E-012	1.477883E-011	1	0.000000E+000
1	223.29981358	1.477883E-011	2.368830E-012	0	0.000000E+000
1	223.30246709	2.368830E-012	1.477883E-011	1	0.000000E+000
1	223.30272467	1.477883E-011	2.368830E-012	0	0.000000E+000
1	223.30747210	2.368830E-012	1.477883E-011	1	0.000000E+000
1	223.30751773	1.477883E-011	2.368830E-012	0	0.000000E+000
1	223.30754414	2.368830E-012	1.477883E-011	1	0.000000E+000
1	223.30768767	1.477883E-011	2.368830E-012	0	0.000000E+000
1	223.30791840	2.368830E-012	1.477883E-011	1	0.000000E+000
1	223.30806886	1.477883E-011	2.368830E-012	0	0.000000E+000
1	223.31129687	2.368830E-012	1.477883E-011	1	0.000000E+000
1	223.31140682	1.477883E-011	2.368830E-012	0	0.000000E+000
1	223.31233517	2.368830E-012	1.477883E-011	1	0.000000E+000
1	223.31298245	1.477883E-011	2.368830E-012	0	0.000000E+000
1	223.32100921	2.368830E-012	1.477883E-011	1	0.000000E+000
1	223.32111597	1.477883E-011	2.368830E-012	0	0.000000E+000
1	223.32236008	2.368830E-012	1.477883E-011	1	0.000000E+000
1	223.32240645	1.477883E-011	2.368830E-012	0	0.000000E+000
1	223.32472398	2.368830E-012	1.477883E-011	1	0.000000E+000
1	223.32473020	1.477883E-011	2.368830E-012	0	0.000000E+000
1	223.32505348	2.368830E-012	1.477883E-011	1	0.000000E+000
1	223.32509716	1.477883E-011	2.368830E-012	0	0.000000E+000
1	223.32512225	2.368830E-012	1.477883E-011	1	0.000000E+000
1	223.32515205	1.477883E-011	2.368830E-012	0	0.000000E+000
1	223.32823227	2.368830E-012	1.477883E-011	1	0.000000E+000
1	223.32849407	1.477883E-011	2.368830E-012	0	0.000000E+000
1	223.33000058	2.368830E-012	1.477883E-011	1	0.000000E+000
1	223.33038764	1.477883E-011	2.368830E-012	0	0.000000E+000
1	223.33415017	2.368830E-012	1.477883E-011	1	0.000000E+000
1	223.33428697	1.477883E-011	2.368830E-012	0	0.000000E+000
1	223.33649551	2.368830E-012	1.477883E-011	1	0.000000E+000
1	223.33665158	1.477883E-011	2.368830E-012	0	0.000000E+000
1	223.33686860	2.368830E-012	1.477883E-011	1	0.000000E+000
1	223.33693369	1.477883E-011	2.368830E-012	0	0.000000E+000
1	223.33800810	2.368830E-012	1.477883E-011	1	0.000000E+000
1	223.33806210	1.477883E-011	2.368830E-012	0	0.000000E+000
1	223.34015703	2.368830E-012	1.477883E-011	1	0.000000E+000
1	223.34021663	1.477883E-011	2.368830E-012	0	0.000000E+000
1	223.34181316	2.368830E-012	1.477883E-011	1	0.000000E+000
1	223.34205569	1.477883E-011	2.368830E-012	0	0.000000E+000
1	223.34350640	2.368830E-012	1.477883E-011	1	0.000000E+000
1	223.34367892	1.477883E-011	2.368830E-012	0	0.000000E+000
1	223.34391896	2.368830E-012	1.477883E-011	1	0.000000E+000
1	223.34438191	1.477883E-011	2.368830E-012	0	0.000000E+000
1	223.34590425	2.368830E-012	1.477883E-011	1	0.000000E+000
1	223.34610326	1.477883E-011	2.368830E-012	0	0.000000E+000
1	223.34719645	2.368830E-012	1.477883E-011	1	0.000000E+000
1	223.34721547	1.477883E-011	2.368830E-012	0	0.000000E+000
1	223.34941107	2.368830E-012	1.477883E-011	1	0.000000E+000
1	223.34948235	1.477883E-011	2.368830E-012	0	0.000000E+000
1	223.35038256	2.368830E-012	1.477883E-011	1	0.000000E+000
1	223.35056358	1.477883E-011	2.368830E-012	0	0.000000E+000
1	223.35097813	2.368830E-012	1.477883E-011	1	0.000000E+000
1	223.35156754	1.477883E-011	2.368830E-012	0	0.000000E+000
1	223.35278108	2.368830E-012	1.477883E-011	1	0.000000E+000
1	223.35288215	1.477883E-011	2.368830E-012	0	0.000000E+000
1	223.35295011	2.368830E-012	1.477883E-011	1	0.000000E+000
1	223.35319768	1.477883E-011	2.368830E-012	0	0.000000E+000
1	223.35355946	2.368830E-012	1.477883E-011	1	0.000000E+000
1	223.35368967	1.477883E-011	2.368830E-012	0	0.000000E+000
1	223.35426132	2.368830E-012	1.477883E-011	1	0.000000E+000
1	223.35436597	1.477883E-011	2.368830E-012	0	0.000000E+000
1	223.36230316	2.368830E-012	1.477883E-011	1	0.000000E+000
1	223.36245580	1.477883E-011	2.368830E-012	0	0.000000E+000
1	223.36264575	2.368830E-012	1.477883E-011	1	0.000000E+000
1	223.36266815	1.477883E-011	2.368830E-012	0	0.000000E+000
1	223.36272839	2.368830E-012	1.477883E-011	1	0.000000E+000
1	223.36281982	1.477883E-011	2.368830E-012	0	0.000000E+000
1	223.36525891	2.368830E-012	1.477883E-011	1	0.000000E+000
1	223.36542220	1.477883E-011	2.368830E-012	0	0.000000E+000
1	223.37054509	2.368830E-012	1.477883E-011	1	0.000000E+000
1	223.37058282	1.477883E-011	2.368830E-012	0	0.000000E+000
1	223.37392189	2.368830E-012	1.477883E-011	1	0.000000E+000
1	223.37420535	1.477883E-011	2.368830E-012	0	0.000000E+000
1	223.37622537	2.368830E-012	1.477883E-011	1	0.000000E+000
1	223.37625122	1.477883E-011	2.368830E-012	0	0.000000E+000
1	223.37794944	2.368830E-012	1.477883E-011	1	0.000000E+000
1	223.37803358	1.477883E-011	2.368830E-012	0	0.000000E+000
1	223.37814800	2.368830E-012	1.477883E-011	1	0.000000E+000
1	223.37820504	1.477883E-011	2.368830E-012	0	0.000000E+000
1	223.38127489	2.368830E-012	1.477883E-011	1	0.000000E+000
1	223.38141002	1.477883E-011	2.368830E-012	0	0.000000E+000
1	223.38143350	2.368830E-012	1.477883E-011	1	0.000000E+000
1	223.38183205	1.477883E-011	2.368830E-012	0	0.000000E+000
1	225.32869281	2.307435E-012	1.471744E-011	1	0.000000E+000
1	225.32881401	1.471744E-011	2.307435E-012	0	0.000000E+000
1	225.33092193	2.307435E-012	1.471744E-011	1	0.000000E+000
1	225.33161850	1.471744E-011	2.307435E-012	0	0.000000E+000
1	225.33846641	2.307435E-012	1.471744E-011	1	0.000000E+000
1	225.33871269	1.471744E-011	2.307435E-012	0	0.000000E+000
1	225.34005967	2.307435E-012	1.471744E-011	1	0.000000E+000
1	225.34021802	1.471744E-011	2.307435E-012	0	0.000000E+000
1	225.34344558	2.307435E-012	1.471744E-011	1	0.000000E+000
1	225.34352753	1.471744E-011	2.307435E-012	0	0.000000E+000
1	225.34394492	2.307435E-012	1.471744E-011	1	0.000000E+000
1	225.34402371	1.471744E-011	2.307435E-012	0	0.000000E+000
1	225.34428248	2.307435E-012	1.471744E-011	1	0.000000E+000
1	225.34432715	1.471744E-011	2.307435E-012	0	0.000000E+000
1	225.34497968	2.307435E-012	1.471744E-011	1	0.000000E+000
1	225.34504144	1.471744E-011	2.307435E-012	0	0.000000E+000
1	225.34693191	2.307435E-012	1.471744E-011	1	0.000000E+000
1	225.34700886	1.471744E-011	2.307435E-012	0	0.000000E+000
1	225.34806701	2.307435E-012	1.471744E-011	1	0.000000E+000
1	225.34839353	1.471744E-011	2.307435E-012	0	0.000000E+000
1	225.35383192	2.307435E-012	1.471744E-011	1	0.000000E+000
1	225.35386687	1.471744E-011	2.307435E-012	0	0.000000E+000
1	225.35563831	2.307435E-012	1.471744E-011	1	0.000000E+000
1	225.35572231	1.471744E-011	2.307435E-012	0	0.000000E+000
1	225.35612207	2.307435E-012	1.471744E-011	1	0.000000E+000
1	225.35622927	1.471744E-011	2.307435E-012	0	0.000000E+000
1	225.35643666	2.307435E-012	1.471744E-011	1	0.000000E+000
1	225.35667692	1.471744E-011	2.307435E-012	0	0.000000E+000
1	225.35702906	2.307435E-012	1.471744E-011	1	0.000000E+000
1	225.35724687	1.471744E-011	2.307435E-012	0	0.000000E+000
1	225.35750678	2.307435E-012	1.471744E-011	1	0.000000E+000
1	225.35754470	1.471744E-011	2.307435E-012	0	0.000000E+000
1	225.35810094	2.307435E-012	1.471744E-011	1	0.000000E+000
1	225.35825084	1.471744E-011	2.307435E-012	0	0.000000E+000
1	225.35869265	2.307435E-012	1.471744E-011	1	0.000000E+000
1	225.35884863	1.471744E-011	2.307435E-012	0	0.000000E+000
1	225.35935231	2.307435E-012	1.471744E-011	1	0.000000E+000
1	225.35964091	1.471744E-011	2.307435E-012	0	0.000000E+000
1	225.40952639	2.245301E-012	1.465530E-011	1	0.000000E+000
1	225.40986993	1.465530E-011	2.245301E-012	0	0.000000E+000
1	225.41019101	2.245301E-012	1.465530E-011	1	0.000000E+000
1	225.41031349	1.465530E-011	2.245301E-012	0	0.000000E+000
1	225.41067134	2.245301E-012	1.465530E-011	1	0.000000E+000
1	225.41069925	1.465530E-011	2.245301E-012	0	0.000000E+000
1	225.41129243	2.245301E-012	1.465530E-011	1	0.000000E+000
1	225.41141760	1.465530E-011	2.245301E-012	0	0.000000E+000
1	225.41469988	2.245301E-012	1.465530E-011	1	0.000000E+000
1	225.41472136	1.465530E-011	2.245301E-012	0	0.000000E+000
1	225.41713792	2.245301E-012	1.465530E-011	1	0.000000E+000
1	225.41716083	1.465530E-011	2.245301E-012	0	0.000000E+000
1	225.41719903	2.245301E-012	1.465530E-011	1	0.000000E+000
1	225.41724858	1.465530E-011	2.245301E-012	0	0.000000E+000
1	225.41820289	2.245301E-012	1.465530E-011	1	0.000000E+000
1	225.41836097	1.465530E-011	2.245301E-012	0	0.000000E+000
1	225.41883720	2.245301E-012	1.465530E-011	1	0.000000E+000
1	225.41907773	1.465530E-011	2.245301E-012	0	0.000000E+000
1	225.41947691	2.245301E-012	1.465530E-011	1	0.000000E+000
1	225.41954443	1.465530E-011	2.245301E-012	0	0.000000E+000
1	225.41986892	2.245301E-012	1.465530E-011	1	0.000000E+000
1	225.41991900	1.465530E-011	2.245301E-012	0	0.000000E+000
1	225.41999265	2.245301E-012	1.465530E-011	1	0.000000E+000
1	225.42005352	1.465530E-011	2.245301E-012	0	0.000000E+000
1	225.42034278	2.245301E-012	1.465530E-011	1	0.000000E+000
1	225.42040336	1.465530E-011	2.245301E-012	0	0.000000E+000
1	225.42210723	2.245301E-012	1.465530E-011	1	0.000000E+000
1	225.42225422	1.465530E-011	2.245301E-012	0	0.000000E+000
1	225.42551628	2.245301E-012	1.465530E-011	1	0.000000E+000
1	225.42565497	1.465530E-011	2.245301E-012	0	0.000000E+000
1	225.42969050	2.245301E-012	1.465530E-011	1	0.000000E+000
1	225.42973634	1.465530E-011	2.245301E-012	0	0.000000E+000
1	225.42975974	2.245301E-012	1.465530E-011	1	0.000000E+000
1	225.42985220	1.465530E-011	2.245301E-012	0	0.000000E+000
1	225.43054228	2.245301E-012	1.465530E-011	1	0.000000E+000
1	225.43080815	1.465530E-011	2.245301E-012	0	0.000000E+000
1	225.43250755	2.245301E-012	1.465530E-011	1	0.000000E+000
1	225.43254966	1.465530E-011	2.245301E-012	0	0.000000E+000
1	225.43317640	2.245301E-012	1.465530E-011	1	0.000000E+000
1	225.43335277	1.465530E-011	2.245301E-012	0	0.000000E+000
1	225.43541979	2.245301E-012	1.465530E-011	1	0.000000E+000
1	225.43549928	1.465530E-011	2.245301E-012	0	0.000000E+000
1	225.43565586	2.245301E-012	1.465530E-011	1	0.000000E+000
1	225.43609047	1.465530E-011	2.245301E-012	0	0.000000E+000
1	225.43878555	2.245301E-012	1.465530E-011	1	0.000000E+000
1	225.43896770	1.465530E-011	2.245301E-012	0	0.000000E+000
1	225.43916104	2.245301E-012	1.465530E-011	1	0.000000E+000
1	225.43958364	1.465530E-011	2.245301E-012	0	0.000000E+000
1	225.44272171	2.245301E-012	1.465530E-011	1	0.000000E+000
1	225.44285802	1.465530E-011	2.245301E-012	0	0.000000E+000
1	225.44560961	2.245301E-012	1.465530E-011	1	0.000000E+000
1	225.44571593	1.465530E-011	2.245301E-012	0	0.000000E+000
1	225.44588548	2.245301E-012	1.465530E-011	1	0.000000E+000
1	225.44597577	1.465530E-011	2.245301E-012	0	0.000000E+000
1	225.44771158	2.245301E-012	1.465530E-011	1	0.000000E+000
1	225.44782223	1.465530E-011	2.245301E-012	0	0.000000E+000
1	225.44833221	2.245301E-012	1.465530E-011	1	0.000000E+000
1	225.44851727	1.465530E-011	2.245301E-012	0	0.000000E+000
1	225.45009456	2.245301E-012	1.465530E-011	1	0.000000E+000
1	225.45024558	1.465530E-011	2.245301E-012	0	0.000000E+000
1	225.45495766	2.245301E-012	1.465530E-011	1	0.000000E+000
1	225.45514416	1.465530E-011	2.245301E-012	0	0.000000E+000
1	225.45815085	2.245301E-012	1.465530E-011	1	0.000000E+000
1	225.45818161	1.465530E-011	2.245301E-012	0	0.000000E+000
1	225.45901038	2.245301E-012	1.465530E-011	1	0.000000E+000
1	225.45907296	1.465530E-011	2.245301E-012	0	0.000000E+000
1	225.46045224	2.245301E-012	1.465530E-011	1	0.000000E+000
1	225.46063345	1.465530E-011	2.245301E-012	0	0.000000E+000
1	225.46231751	2.245301E-012	1.465530E-011	1	0.000000E+000
1	225.46248925	1.465530E-011	2.245301E-012	0	0.000000E+000
1	225.46352851	2.245301E-012	1.465530E-011	1	0.000000E+000
1	225.46373466	1.465530E-011	2.245301E-012	0	0.000000E+000
1	225.46382508	2.245301E-012	1.465530E-011	1	0.000000E+000
1	225.46405961	1.465530E-011	2.245301E-012	0	0.000000E+000
1	225.46411460	2.245301E-012	1.465530E-011	1	0.000000E+000
1	225.46420839	1.465530E-011	2.245301E-012	0	0.000000E+000
1	225.46425003	2.245301E-012	1.465530E-011	1	0.000000E+000
1	225.46462719	1.465530E-011	2.245301E-012	0	0.000000E+000
1	225.46568221	2.245301E-012	1.465530E-011	1	0.000000E+000
1	225.46571703	1.465530E-011	2.245301E-012	0	0.000000E+000
1	225.46574278	2.245301E-012	1.465530E-011	1	0.000000E+000
1	225.46578224	1.465530E-011	2.245301E-012	0	0.000000E+000
1	225.46648427	2.245301E-012	1.465530E-011	1	0.000000E+000
1	225.46653005	1.465530E-011	2.245301E-012	0	0.000000E+000
1	225.46657830	2.245301E-012	1.465530E-011	1	0.000000E+000
1	225.46707001	1.465530E-011	2.245301E-012	0	0.000000E+000
1	226.41332182	2.461823E-012	1.487182E-011	1	0.000000E+000
1	226.41350749	1.487182E-011	2.461823E-012	0	0.000000E+000
1	226.41414551	2.461823E-012	1.487182E-011	1	0.000000E+000
1	226.41422196	1.487182E-011	2.461823E-012	0	0.000000E+000
1	226.41500343	2.461823E-012	1.487182E-011	1	0.000000E+000
1	226.41503909	1.487182E-011	2.461823E-012	0	0.000000E+000
1	226.41536679	2.461823E-012	1.487182E-011	1	0.000000E+000
1	226.41544397	1.487182E-011	2.461823E-012	0	0.000000E+000
1	226.41644784	2.461823E-012	1.487182E-011	1	0.000000E+000
1	226.41649023	1.487182E-011	2.461823E-012	0	0.000000E+000
1	226.41840069	2.461823E-012	1.487182E-011	1	0.000000E+000
1	226.41884823	1.487182E-011	2.461823E-012	0	0.000000E+000
1	226.41962134	2.461823E-012	1.487182E-011	1	0.000000E+000
1	226.41969186	1.487182E-011	2.461823E-012	0	0.000000E+000
1	226.41988909	2.461823E-012	1.487182E-011	1	0.000000E+000
1	226.42009085	1.487182E-011	2.461823E-012	0	0.000000E+000
1	226.42400598	2.461823E-012	1.487182E-011	1	0.000000E+000
1	226.42446445	1.487182E-011	2.461823E-012	0	0.000000E+000
1	226.42478704	2.461823E-012	1.487182E-011	1	0.000000E+000
1	226.42482690	1.487182E-011	2.461823E-012	0	0.000000E+000
1	226.42530460	2.461823E-012	1.487182E-011	1	0.000000E+000
1	226.42560508	1.487182E-011	2.461823E-012	0	0.000000E+000
1	226.42682281	2.461823E-012	1.487182E-011	1	0.000000E+000
1	226.42684283	1.487182E-011	2.461823E-012	0	0.000000E+000
1	226.42834370	2.461823E-012	1.487182E-011	1	0.000000E+000
1	226.42843168	1.487182E-011	2.461823E-012	0	0.000000E+000
1	226.44573671	2.461823E-012	1.487182E-011	1	0.000000E+000
1	226.44580534	1.487182E-011	2.461823E-012	0	0.000000E+000
1	226.44838728	2.461823E-012	1.487182E-011	1	0.000000E+000
1	226.44908683	1.487182E-011	2.461823E-012	0	0.000000E+000
1	226.44994585	2.461823E-012	1.487182E-011	1	0.000000E+000
1	226.45008831	1.487182E-011	2.461823E-012	0	0.000000E+000
1	226.45037900	2.461823E-012	1.487182E-011	1	0.000000E+000
1	226.45040331	1.487182E-011	2.461823E-012	0	0.000000E+000
1	226.45092789	2.461823E-012	1.487182E-011	1	0.000000E+000
1	226.45104280	1.487182E-011	2.461823E-012	0	0.000000E+000
1	226.45132590	2.461823E-012	1.487182E-011	1	0.000000E+000
1	226.45145216	1.487182E-011	2.461823E-012	0	0.000000E+000
1	226.45327753	2.461823E-012	1.487182E-011	1	0.000000E+000
1	226.45354248	1.487182E-011	2.461823E-012	0	0.000000E+000
1	226.45767262	2.461823E-012	1.487182E-011	1	0.000000E+000
1	226.45777248	1.487182E-011	2.461823E-012	0	0.000000E+000
1	226.67998295	2.043133E-012	1.445313E-011	1	0.000000E+000
1	226.68040714	1.445313E-011	2.043133E-012	0	0.000000E+000
1	226.68209467	2.043133E-012	1.445313E-011	1	0.000000E+000
1	226.68229302	1.445313E-011	2.043133E-012	0	0.000000E+000
1	226.68462572	2.043133E-012	1.445313E-011	1	0.000000E+000
1	226.68465462	1.445313E-011	2.043133E-012	0	0.000000E+000
1	226.69019424	2.043133E-012	1.445313E-011	1	0.000000E+000
1	226.69050041	1.445313E-011	2.043133E-012	0	0.000000E+000
1	226.69187062	2.043133E-012	1.445313E-011	1	0.000000E+000
1	226.69241644	1.445313E-011	2.043133E-012	0	0.000000E+000
1	226.69274458	2.043133E-012	1.445313E-011	1	0.000000E+000
1	226.69284907	1.445313E-011	2.043133E-012	0	0.000000E+000
1	226.69462203	2.043133E-012	1.445313E-011	1	0.000000E+000
1	226.69480691	1.445313E-011	2.043133E-012	0	0.000000E+000
1	226.69571977	2.043133E-012	1.445313E-011	1	0.000000E+000
1	226.69579403	1.445313E-011	2.043133E-012	0	0.000000E+000
1	226.69612941	2.043133E-012	1.445313E-011	1	0.000000E+000
1	226.69635581	1.445313E-011	2.043133E-012	0	0.000000E+000
1	226.69804866	2.043133E-012	1.445313E-011	1	0.000000E+000
1	226.69808646	1.445313E-011	2.043133E-012	0	0.000000E+000
1	226.69958712	2.043133E-012	1.445313E-011	1	0.000000E+000
1	226.69978127	1.445313E-011	2.043133E-012	0	0.000000E+000
1	226.70049236	2.043133E-012	1.445313E-011	1	0.000000E+000
1	226.70065489	1.445313E-011	2.043133E-012	0	0.000000E+000
1	226.70246951	2.043133E-012	1.445313E-011	1	0.000000E+000
1	226.70251783	1.445313E-011	2.043133E-012	0	0.000000E+000
1	226.70257427	2.043133E-012	1.445313E-011	1	0.000000E+000
1	226.70278320	1.445313E-011	2.043133E-012	0	0.000000E+000
1	226.70437680	2.043133E-012	1.445313E-011	1	0.000000E+000
1	226.70467370	1.445313E-011	2.043133E-012	0	0.000000E+000
1	226.70521755	2.043133E-012	1.445313E-011	1	0.000000E+000
1	226.70529177	1.445313E-011	2.043133E-012	0	0.000000E+000
1	226.70555484	2.043133E-012	1.445313E-011	1	0.000000E+000
1	226.70571493	1.445313E-011	2.043133E-012	0	0.000000E+000
1	226.70769544	2.043133E-012	1.445313E-011	1	0.000000E+000
1	226.70775399	1.445313E-011	2.043133E-012	0	0.000000E+000
1	226.70778542	2.043133E-012	1.445313E-011	1	0.000000E+000
1	226.70778926	1.445313E-011	2.043133E-012	0	0.000000E+000
1	226.70793331	2.043133E-012	1.445313E-011	1	0.000000E+000
1	226.70801735	1.445313E-011	2.043133E-012	0	0.000000E+000
1	226.70926068	2.043133E-012	1.445313E-011	1	0.000000E+000
1	226.70940847	1.445313E-011	2.043133E-012	0	0.000000E+000
1	226.70949475	2.043133E-012	1.445313E-011	1	0.000000E+000
1	226.70956475	1.445313E-011	2.043133E-012	0	0.000000E+000
1	226.71057947	2.043133E-012	1.445313E-011	1	0.000000E+000
1	226.71066329	1.445313E-011	2.043133E-012	0	0.000000E+000
1	226.71095301	2.043133E-012	1.445313E-011	1	0.000000E+000
1	226.71115406	1.445313E-011	2.043133E-012	0	0.000000E+000
1	226.71321971	2.043133E-012	1.445313E-011	1	0.000000E+000
1	226.71328279	1.445313E-011	2.043133E-012	0	0.000000E+000
1	226.71400288	2.043133E-012	1.445313E-011	1	0.000000E+000
1	226.71403794	1.445313E-011	2.043133E-012	0	0.000000E+000
1	226.71477057	2.043133E-012	1.445313E-011	1	0.000000E+000
1	226.71506209	1.445313E-011	2.043133E-012	0	0.000000E+000
1	226.71727879	2.043133E-012	1.445313E-011	1	0.000000E+000
1	226.71733967	1.445313E-011	2.043133E-012	0	0.000000E+000
1	226.71752963	2.043133E-012	1.445313E-011	1	0.000000E+000
1	226.71762055	1.445313E-011	2.043133E-012	0	0.000000E+000
1	226.71973448	2.043133E-012	1.445313E-011	1	0.000000E+000
1	226.71982441	1.445313E-011	2.043133E-012	0	0.000000E+000
1	226.72195474	2.043133E-012	1.445313E-011	1	0.000000E+000
1	226.72223732	1.445313E-011	2.043133E-012	0	0.000000E+000
1	226.72978398	2.043133E-012	1.445313E-011	1	0.000000E+000
1	226.72985781	1.445313E-011	2.043133E-012	0	0.000000E+000
1	226.73474385	2.043133E-012	1.445313E-011	1	0.000000E+000
1	226.73498384	1.445313E-011	2.043133E-012	0	0.000000E+000
1	226.73544260	2.043133E-012	1.445313E-011	1	0.000000E+000
1	226.73545879	1.445313E-011	2.043133E-012	0	0.000000E+000
1	226.73582370	2.043133E-012	1.445313E-011	1	0.000000E+000
1	226.73602373	1.445313E-011	2.043133E-012	0	0.000000E+000
1	226.73627609	2.043133E-012	1.445313E-011	1	0.000000E+000
1	226.73640507	1.445313E-011	2.043133E-012	0	0.000000E+000
1	226.73793880	2.043133E-012	1.445313E-011	1	0.000000E+000
1	226.73807203	1.445313E-011	2.043133E-012	0	0.000000E+000
1	226.73950452	2.043133E-012	1.445313E-011	1	0.000000E+000
1	226.73957626	1.445313E-011	2.043133E-012	0	0.000000E+000
1	226.74217018	2.043133E-012	1.445313E-011	1	0.000000E+000
1	226.74233766	1.445313E-011	2.043133E-012	0	0.000000E+000
1	226.74288653	2.043133E-012	1.445313E-011	1	0.000000E+000
1	226.74295199	1.445313E-011	2.043133E-012	0	0.000000E+000
1	226.74312163	2.043133E-012	1.445313E-011	1	0.000000E+000
1	226.74329052	1.445313E-011	2.043133E-012	0	0.000000E+000
1	226.74434166	2.043133E-012	1.445313E-011	1	0.000000E+000
1	226.74446528	1.445313E-011	2.043133E-012	0	0.000000E+000
1	226.74447768	2.043133E-012	1.445313E-011	1	0.000000E+000
1	226.74465274	1.445313E-011	2.043133E-012	0	0.000000E+000
1	226.74484148	2.043133E-012	1.445313E-011	1	0.000000E+000
1	226.74494308	1.445313E-011	2.043133E-012	0	0.000000E+000
1	226.74539158	2.043133E-012	1.445313E-011	1	0.000000E+000
1	226.74544874	1.445313E-011	2.043133E-012	0	0.000000E+000
1	226.74617190	2.043133E-012	1.445313E-011	1	0.000000E+000
1	226.74640796	1.445313E-011	2.043133E-012	0	0.000000E+000
1	226.74806527	2.043133E-012	1.445313E-011	1	0.000000E+000
1	226.74810938	1.445313E-011	2.043133E-012	0	0.000000E+000
1	226.74952367	2.043133E-012	1.445313E-011	1	0.000000E+000
1	226.74958892	1.445313E-011	2.043133E-012	0	0.000000E+000
1	226.75424185	2.043133E-012	1.445313E-011	1	0.000000E+000
1	226.75426115	1.445313E-011	2.043133E-012	0	0.000000E+000
1	226.75498471	2.043133E-012	1.445313E-011	1	0.000000E+000
1	226.75512176	1.445313E-011	2.043133E-012	0	0.000000E+000
1	226.75709726	2.043133E-012	1.445313E-011	1	0.000000E+000
1	226.75802957	1.445313E-011	2.043133E-012	0	0.000000E+000
1	226.75892880	2.043133E-012	1.445313E-011	1	0.000000E+000
1	226.75919517	1.445313E-011	2.043133E-012	0	0.000000E+000
1	226.75922566	2.043133E-012	1.445313E-011	1	0.000000E+000
1	226.75926048	1.445313E-011	2.043133E-012	0	0.000000E+000
1	226.75974802	2.043133E-012	1.445313E-011	1	0.000000E+000
1	226.75979431	1.445313E-011	2.043133E-012	0	0.000000E+000
1	226.76077567	2.043133E-012	1.445313E-011	1	0.000000E+000
1	226.76080793	1.445313E-011	2.043133E-012	0	0.000000E+000
1	226.76119718	2.043133E-012	1.445313E-011	1	0.000000E+000
1	226.76125788	1.445313E-011	2.043133E-012	0	0.000000E+000
1	226.76238105	2.043133E-012	1.445313E-011	1	0.000000E+000
1	226.76243982	1.445313E-011	2.043133E-012	0	0.000000E+000
1	226.76674105	2.043133E-012	1.445313E-011	1	0.000000E+000
1	226.76694207	1.445313E-011	2.043133E-012	0	0.000000E+000
1	226.76793142	2.043133E-012	1.445313E-011	1	0.000000E+000
1	226.76870199	1.445313E-011	2.043133E-012	0	0.000000E+000
1	226.77008372	2.043133E-012	1.445313E-011	1	0.000000E+000
1	226.77013061	1.445313E-011	2.043133E-012	0	0.000000E+000
1	226.77359002	2.043133E-012	1.445313E-011	1	0.000000E+000
1	226.77368159	1.445313E-011	2.043133E-012	0	0.000000E+000
1	229.00229391	2.249714E-012	1.465971E-011	1	0.000000E+000
1	229.00261792	1.465971E-011	2.249714E-012	0	0.000000E+000
1	229.00484256	2.249714E-012	1.465971E-011	1	0.000000E+000
1	229.00522839	1.465971E-011	2.249714E-012	0	0.000000E+000
1	229.00527148	2.249714E-012	1.465971E-011	1	0.000000E+000
1	229.00542269	1.465971E-011	2.249714E-012	0	0.000000E+000
1	229.00870682	2.249714E-012	1.465971E-011	1	0.000000E+000
1	229.00893608	1.465971E-011	2.249714E-012	0	0.000000E+000
1	229.01033911	2.249714E-012	1.465971E-011	1	0.000000E+000
1	229.01058014	1.465971E-011	2.249714E-012	0	0.000000E+000
1	229.01069445	2.249714E-012	1.465971E-011	1	0.000000E+000
1	229.01079935	1.465971E-011	2.249714E-012	0	0.000000E+000
1	229.02227151	2.249714E-012	1.465971E-011	1	0.000000E+000
1	229.02248564	1.465971E-011	2.249714E-012	0	0.000000E+000
1	229.02364266	2.249714E-012	1.465971E-011	1	0.000000E+000
1	229.02375360	1.465971E-011	2.249714E-012	0	0.000000E+000
1	229.02552978	2.249714E-012	1.465971E-011	1	0.000000E+000
1	229.02555349	1.465971E-011	2.249714E-012	0	0.000000E+000
1	229.03014758	2.249714E-012	1.465971E-011	1	0.000000E+000
1	229.03027358	1.465971E-011	2.249714E-012	0	0.000000E+000
1	229.03049267	2.249714E-012	1.465971E-011	1	0.000000E+000
1	229.03079061	1.465971E-011	2.249714E-012	0	0.000000E+000
1	229.03292806	2.249714E-012	1.465971E-011	1	0.000000E+000
1	229.03307133	1.465971E-011	2.249714E-012	0	0.000000E+000
1	229.03462205	2.249714E-012	1.465971E-011	1	0.000000E+000
1	229.03494131	1.465971E-011	2.249714E-012	0	0.000000E+000
1	229.03741028	2.249714E-012	1.465971E-011	1	0.000000E+000
1	229.03769986	1.465971E-011	2.249714E-012	0	0.000000E+000
1	229.04012499	2.249714E-012	1.465971E-011	1	0.000000E+000
1	229.04020657	1.465971E-011	2.249714E-012	0	0.000000E+000
1	229.04125580	2.249714E-012	1.465971E-011	1	0.000000E+000
1	229.04138938	1.465971E-011	2.249714E-012	0	0.000000E+000
1	229.04234808	2.249714E-012	1.465971E-011	1	0.000000E+000
1	229.04273146	1.465971E-011	2.249714E-012	0	0.000000E+000
1	229.04425919	2.249714E-012	1.465971E-011	1	0.000000E+000
1	229.04450854	1.465971E-011	2.249714E-012	0	0.000000E+000
1	229.04454895	2.249714E-012	1.465971E-011	1	0.000000E+000
1	229.04458163	1.465971E-011	2.249714E-012	0	0.000000E+000
1	229.04487842	2.249714E-012	1.465971E-011	1	0.000000E+000
1	229.04546697	1.465971E-011	2.249714E-012	0	0.000000E+000
1	229.04660321	2.249714E-012	1.465971E-011	1	0.000000E+000
1	229.04685014	1.465971E-011	2.249714E-012	0	0.000000E+000
1	229.04855926	2.249714E-012	1.465971E-011	1	0.000000E+000
1	229.04878126	1.465971E-011	2.249714E-012	0	0.000000E+000
1	229.04932179	2.249714E-012	1.465971E-011	1	0.000000E+000
1	229.04948960	1.465971E-011	2.249714E-012	0	0.000000E+000
1	229.04959864	2.249714E-012	1.465971E-011	1	0.000000E+000
1	229.04966863	1.465971E-011	2.249714E-012	0	0.000000E+000
1	229.05200349	2.249714E-012	1.465971E-011	1	0.000000E+000
1	229.05244816	1.465971E-011	2.249714E-012	0	0.000000E+000
1	229.05290799	2.249714E-012	1.465971E-011	1	0.000000E+000
1	229.05294166	1.465971E-011	2.249714E-012	0	0.000000E+000
1	229.05534645	2.249714E-012	1.465971E-011	1	0.000000E+000
1	229.05544811	1.465971E-011	2.249714E-012	0	0.000000E+000
1	229.05607967	2.249714E-012	1.465971E-011	1	0.000000E+000
1	229.05620081	1.465971E-011	2.249714E-012	0	0.000000E+000
1	229.05702415	2.249714E-012	1.465971E-011	1	0.000000E+000
1	229.05714561	1.465971E-011	2.249714E-012	0	0.000000E+000
1	229.05719345	2.249714E-012	1.465971E-011	1	0.000000E+000
1	229.05743382	1.465971E-011	2.249714E-012	0	0.000000E+000
1	229.06086281	2.249714E-012	1.465971E-011	1	0.000000E+000
1	229.06104063	1.465971E-011	2.249714E-012	0	0.000000E+000
1	229.06313321	2.249714E-012	1.465971E-011	1	0.000000E+000
1	229.06339195	1.465971E-011	2.249714E-012	0	0.000000E+000
1	229.06343910	2.249714E-012	1.465971E-011	1	0.000000E+000
1	229.06353120	1.465971E-011	2.249714E-012	0	0.000000E+000
1	229.06710307	2.249714E-012	1.465971E-011	1	0.000000E+000
1	229.06720287	1.465971E-011	2.249714E-012	0	0.000000E+000
1	229.06732341	2.249714E-012	1.465971E-011	1	0.000000E+000
1	229.06735317	1.465971E-011	2.249714E-012	0	0.000000E+000
1	229.06771594	2.249714E-012	1.465971E-011	1	0.000000E+000
1	229.06796355	1.465971E-011	2.249714E-012	0	0.000000E+000
1	229.06939507	2.249714E-012	1.465971E-011	1	0.000000E+000
1	229.06952213	1.465971E-011	2.249714E-012	0	0.000000E+000
1	229.07078911	2.249714E-012	1.465971E-011	1	0.000000E+000
1	229.07080521	1.465971E-011	2.249714E-012	0	0.000000E+000
1	229.07088806	2.249714E-012	1.465971E-011	1	0.000000E+000
1	229.07096412	1.465971E-011	2.249714E-012	0	0.000000E+000
1	229.07117521	2.249714E-012	1.465971E-011	1	0.000000E+000
1	229.07177403	1.465971E-011	2.249714E-012	0	0.000000E+000
1	229.07305587	2.249714E-012	1.465971E-011	1	0.000000E+000
1	229.07321818	1.465971E-011	2.249714E-012	0	0.000000E+000
1	229.07390401	2.249714E-012	1.465971E-011	1	0.000000E+000
1	229.07398586	1.465971E-011	2.249714E-012	0	0.000000E+000
1	229.07435919	2.249714E-012	1.465971E-011	1	0.000000E+000
1	229.07438872	1.465971E-011	2.249714E-012	0	0.000000E+000
1	229.07654042	2.249714E-012	1.465971E-011	1	0.000000E+000
1	229.07678957	1.465971E-011	2.249714E-012	0	0.000000E+000
1	229.07949614	2.249714E-012	1.465971E-011	1	0.000000E+000
1	229.07960387	1.465971E-011	2.249714E-012	0	0.000000E+000
1	229.08097764	2.249714E-012	1.465971E-011	1	0.000000E+000
1	229.08106261	1.465971E-011	2.249714E-012	0	0.000000E+000
1	229.08112975	2.249714E-012	1.465971E-011	1	0.000000E+000
1	229.08145044	1.465971E-011	2.249714E-012	0	0.000000E+000
1	229.08443547	2.249714E-012	1.465971E-011	1	0.000000E+000
1	229.08453614	1.465971E-011	2.249714E-012	0	0.000000E+000
1	229.08658730	2.249714E-012	1.465971E-011	1	0.000000E+000
1	229.08664121	1.465971E-011	2.249714E-012	0	0.000000E+000
1	229.08691991	2.249714E-012	1.465971E-011	1	0.000000E+000
1	229.08714640	1.465971E-011	2.249714E-012	0	0.000000E+000
1	229.08732171	2.249714E-012	1.465971E-011	1	0.000000E+000
1	229.08739053	1.465971E-011	2.249714E-012	0	0.000000E+000
1	229.08762016	2.249714E-012	1.465971E-011	1	0.000000E+000
1	229.08766755	1.465971E-011	2.249714E-012	0	0.000000E+000
1	229.08891390	2.249714E-012	1.465971E-011	1	0.000000E+000
1	229.08892784	1.465971E-011	2.249714E-012	0	0.000000E+000
1	229.09038511	2.249714E-012	1.465971E-011	1	0.000000E+000
1	229.09043358	1.465971E-011	2.249714E-012	0	0.000000E+000
1	229.09201270	2.249714E-012	1.465971E-011	1	0.000000E+000
1	229.09248784	1.465971E-011	2.249714E-012	0	0.000000E+000
1	229.11551938	2.249714E-012	1.465971E-011	1	0.000000E+000
1	229.11634787	1.465971E-011	2.249714E-012	0	0.000000E+000
1	229.11666857	2.249714E-012	1.465971E-011	1	0.000000E+000
1	229.11676500	1.465971E-011	2.249714E-012	0	0.000000E+000
1	229.11894281	2.249714E-012	1.465971E-011	1	0.000000E+000
1	229.11898898	1.465971E-011	2.249714E-012	0	0.000000E+000
1	229.11927345	2.249714E-012	1.465971E-011	1	0.000000E+000
1	229.11933471	1.465971E-011	2.249714E-012	0	0.000000E+000
1	229.11977124	2.249714E-012	1.465971E-011	1	0.000000E+000
1	229.11990559	1.465971E-011	2.249714E-012	0	0.000000E+000
1	229.12109405	2.249714E-012	1.465971E-011	1	0.000000E+000
1	229.12117207	1.465971E-011	2.249714E-012	0	0.000000E+000
1	229.12240149	2.249714E-012	1.465971E-011	1	0.000000E+000
1	229.12265609	1.465971E-011	2.249714E-012	0	0.000000E+000
1	229.12419201	2.249714E-012	1.465971E-011	1	0.000000E+000
1	229.12492755	1.465971E-011	2.249714E-012	0	0.000000E+000
1	229.12676111	2.249714E-012	1.465971E-011	1	0.000000E+000
1	229.12739361	1.465971E-011	2.249714E-012	0	0.000000E+000
1	229.13051157	2.249714E-012	1.465971E-011	1	0.000000E+000
1	229.13061288	1.465971E-011	2.249714E-012	0	0.000000E+000
1	229.13121257	2.249714E-012	1.465971E-011	1	0.000000E+000
1	229.13168299	1.465971E-011	2.249714E-012	0	0.000000E+000
1	229.13169938	2.249714E-012	1.465971E-011	1	0.000000E+000
1	229.13177323	1.465971E-011	2.249714E-012	0	0.000000E+000
1	229.13178404	2.249714E-012	1.465971E-011	1	0.000000E+000
1	229.13186050	1.465971E-011	2.249714E-012	0	0.000000E+000
1	229.13334701	2.249714E-012	1.465971E-011	1	0.000000E+000
1	229.13339546	1.465971E-011	2.249714E-012	0	0.000000E+000
1	229.13492828	2.249714E-012	1.465971E-011	1	0.000000E+000
1	229.13503054	1.465971E-011	2.249714E-012	0	0.000000E+000
1	229.13562599	2.249714E-012	1.465971E-011	1	0.000000E+000
1	229.13596332	1.465971E-011	2.249714E-012	0	0.000000E+000
1	229.13632564	2.249714E-012	1.465971E-011	1	0.000000E+000
1	229.13646239	1.465971E-011	2.249714E-012	0	0.000000E+000
1	229.13685843	2.249714E-012	1.465971E-011	1	0.000000E+000
1	229.13702244	1.465971E-011	2.249714E-012	0	0.000000E+000
1	229.13812130	2.249714E-012	1.465971E-011	1	0.000000E+000
1	229.13841604	1.465971E-011	2.249714E-012	0	0.000000E+000
1	229.14118492	2.249714E-012	1.465971E-011	1	0.000000E+000
1	229.14120921	1.465971E-011	2.249714E-012	0	0.000000E+000
1	229.14143610	2.249714E-012	1.465971E-011	1	0.000000E+000
1	229.14174218	1.465971E-011	2.249714E-012	0	0.000000E+000
1	229.14209139	2.249714E-012	1.465971E-011	1	0.000000E+000
1	229.14248130	1.465971E-011	2.249714E-012	0	0.000000E+000
1	229.14255069	2.249714E-012	1.465971E-011	1	0.000000E+000
1	229.14271022	1.465971E-011	2.249714E-012	0	0.000000E+000
1	229.14487533	2.249714E-012	1.465971E-011	1	0.000000E+000
1	229.14495770	1.465971E-011	2.249714E-012	0	0.000000E+000
1	229.14575763	2.249714E-012	1.465971E-011	1	0.000000E+000
1	229.14599657	1.465971E-011	2.249714E-012	0	0.000000E+000
1	229.14633514	2.249714E-012	1.465971E-011	1	0.000000E+000
1	229.14643210	1.465971E-011	2.249714E-012	0	0.000000E+000
1	229.14676365	2.249714E-012	1.465971E-011	1	0.000000E+000
1	229.14706288	1.465971E-011	2.249714E-012	0	0.000000E+000
1	229.14716225	2.249714E-012	1.465971E-011	1	0.000000E+000
1	229.14734776	1.465971E-011	2.249714E-012	0	0.000000E+000
1	229.15064171	2.249714E-012	1.465971E-011	1	0.000000E+000
1	229.15090404	1.465971E-011	2.249714E-012	0	0.000000E+000
1	229.15163699	2.249714E-012	1.465971E-011	1	0.000000E+000
1	229.15173510	1.465971E-011	2.249714E-012	0	0.000000E+000
1	229.15258502	2.249714E-012	1.465971E-011	1	0.000000E+000
1	229.15326659	1.465971E-011	2.249714E-012	0	0.000000E+000
1	229.15514813	2.249714E-012	1.465971E-011	1	0.000000E+000
1	229.15527160	1.465971E-011	2.249714E-012	0	0.000000E+000
1	229.15683719	2.249714E-012	1.465971E-011	1	0.000000E+000
1	229.15687657	1.465971E-011	2.249714E-012	0	0.000000E+000
1	229.15799026	2.249714E-012	1.465971E-011	1	0.000000E+000
1	229.15809614	1.465971E-011	2.249714E-012	0	0.000000E+000
1	229.16164996	2.249714E-012	1.465971E-011	1	0.000000E+000
1	229.16170460	1.465971E-011	2.249714E-012	0	0.000000E+000
1	229.17878593	2.249714E-012	1.465971E-011	1	0.000000E+000
1	229.17879754	1.465971E-011	2.249714E-012	0	0.000000E+000
1	229.18038789	2.249714E-012	1.465971E-011	1	0.000000E+000
1	229.18053577	1.465971E-011	2.249714E-012	0	0.000000E+000
1	229.18404222	2.249714E-012	1.465971E-011	1	0.000000E+000
1	229.18406473	1.465971E-011	2.249714E-012	0	0.000000E+000
1	229.18457516	2.249714E-012	1.465971E-011	1	0.000000E+000
1	229.18472352	1.465971E-011	2.249714E-012	0	0.000000E+000
1	229.18541889	2.249714E-012	1.465971E-011	1	0.000000E+000
1	229.18589673	1.465971E-011	2.249714E-012	0	0.000000E+000
1	229.18858517	2.249714E-012	1.465971E-011	1	0.000000E+000
1	229.18881699	1.465971E-011	2.249714E-012	0	0.000000E+000
1	229.18942266	2.249714E-012	1.465971E-011	1	0.000000E+000
1	229.18957643	1.465971E-011	2.249714E-012	0	0.000000E+000
1	229.19093437	2.249714E-012	1.465971E-011	1	0.000000E+000
1	229.19100553	1.465971E-011	2.249714E-012	0	0.000000E+000
1	229.19440190	2.249714E-012	1.465971E-011	1	0.000000E+000
1	229.19445683	1.465971E-011	2.249714E-012	0	0.000000E+000
1	229.19465564	2.249714E-012	1.465971E-011	1	0.000000E+000
1	229.19487747	1.465971E-011	2.249714E-012	0	0.000000E+000
1	229.19813832	2.249714E-012	1.465971E-011	1	0.000000E+000
1	229.19841011	1.465971E-011	2.249714E-012	0	0.000000E+000
1	229.19859053	2.249714E-012	1.465971E-011	1	0.000000E+000
1	229.19879697	1.465971E-011	2.249714E-012	0	0.000000E+000
1	229.20093602	2.249714E-012	1.465971E-011	1	0.000000E+000
1	229.20133150	1.465971E-011	2.249714E-012	0	0.000000E+000
1	229.20146084	2.249714E-012	1.465971E-011	1	0.000000E+000
1	229.20151071	1.465971E-011	2.249714E-012	0	0.000000E+000
1	233.12495859	2.285385E-012	1.469538E-011	1	0.000000E+000
1	233.12508861	1.469538E-011	2.285385E-012	0	0.000000E+000
1	233.13633918	2.285385E-012	1.469538E-011	1	0.000000E+000
1	233.13636485	1.469538E-011	2.285385E-012	0	0.000000E+000
1	233.14786409	2.285385E-012	1.469538E-011	1	0.000000E+000
1	233.14838898	1.469538E-011	2.285385E-012	0	0.000000E+000
1	233.14873534	2.285385E-012	1.469538E-011	1	0.000000E+000
1	233.14921445	1.469538E-011	2.285385E-012	0	0.000000E+000
1	233.15886912	2.285385E-012	1.469538E-011	1	0.000000E+000
1	233.15889724	1.469538E-011	2.285385E-012	0	0.000000E+000
1	233.15890371	2.285385E-012	1.469538E-011	1	0.000000E+000
1	233.15923188	1.469538E-011	2.285385E-012	0	0.000000E+000
1	233.16525541	2.285385E-012	1.469538E-011	1	0.000000E+000
1	233.16529098	1.469538E-011	2.285385E-012	0	0.000000E+000
1	233.16626646	2.285385E-012	1.469538E-011	1	0.000000E+000
1	233.16637442	1.469538E-011	2.285385E-012	0	0.000000E+000
1	233.16673451	2.285385E-012	1.469538E-011	1	0.000000E+000
1	233.16679781	1.469538E-011	2.285385E-012	0	0.000000E+000
1	233.16681714	2.285385E-012	1.469538E-011	1	0.000000E+000
1	233.16683657	1.469538E-011	2.285385E-012	0	0.000000E+000
1	233.16717769	2.285385E-012	1.469538E-011	1	0.000000E+000
1	233.16722079	1.469538E-011	2.285385E-012	0	0.000000E+000
1	233.16763853	2.285385E-012	1.469538E-011	1	0.000000E+000
1	233.16767306	1.469538E-011	2.285385E-012	0	0.000000E+000
1	233.16900996	2.285385E-012	1.469538E-011	1	0.000000E+000
1	233.16921367	1.469538E-011	2.285385E-012	0	0.000000E+000
1	233.17211997	2.285385E-012	1.469538E-011	1	0.000000E+000
1	233.17218397	1.469538E-011	2.285385E-012	0	0.000000E+000
1	233.17283736	2.285385E-012	1.469538E-011	1	0.000000E+000
1	233.17290636	1.469538E-011	2.285385E-012	0	0.000000E+000
1	233.17298732	2.285385E-012	1.469538E-011	1	0.000000E+000
1	233.17312444	1.469538E-011	2.285385E-012	0	0.000000E+000
1	233.19224547	2.285385E-012	1.469538E-011	1	0.000000E+000
1	233.19250297	1.469538E-011	2.285385E-012	0	0.000000E+000
1	233.19516318	2.285385E-012	1.469538E-011	1	0.000000E+000
1	233.19519308	1.469538E-011	2.285385E-012	0	0.000000E+000
1	233.19855238	2.285385E-012	1.469538E-011	1	0.000000E+000
1	233.19871782	1.469538E-011	2.285385E-012	0	0.000000E+000
1	233.20130821	2.285385E-012	1.469538E-011	1	0.000000E+000
1	233.20158133	1.469538E-011	2.285385E-012	0	0.000000E+000
1	233.20869495	2.285385E-012	1.469538E-011	1	0.000000E+000
1	233.20871542	1.469538E-011	2.285385E-012	0	0.000000E+000
1	233.20882933	2.285385E-012	1.469538E-011	1	0.000000E+000
1	233.20902885	1.469538E-011	2.285385E-012	0	0.000000E+000
1	233.20905539	2.285385E-012	1.469538E-011	1	0.000000E+000
1	233.20907092	1.469538E-011	2.285385E-012	0	0.000000E+000
1	233.21172140	2.285385E-012	1.469538E-011	1	0.000000E+000
1	233.21220033	1.469538E-011	2.285385E-012	0	0.000000E+000
1	233.21303172	2.285385E-012	1.469538E-011	1	0.000000E+000
1	233.21322890	1.469538E-011	2.285385E-012	0	0.000000E+000
1	233.21324014	2.285385E-012	1.469538E-011	1	0.000000E+000
1	233.21368519	1.469538E-011	2.285385E-012	0	0.000000E+000
1	233.21703272	2.285385E-012	1.469538E-011	1	0.000000E+000
1	233.21704740	1.469538E-011	2.285385E-012	0	0.000000E+000
1	233.21775664	2.285385E-012	1.469538E-011	1	0.000000E+000
1	233.21796416	1.469538E-011	2.285385E-012	0	0.000000E+000
1	233.21811269	2.285385E-012	1.469538E-011	1	0.000000E+000
1	233.21818274	1.469538E-011	2.285385E-012	0	0.000000E+000
1	233.21904524	2.285385E-012	1.469538E-011	1	0.000000E+000
1	233.21916802	1.469538E-011	2.285385E-012	0	0.000000E+000
1	233.21934055	2.285385E-012	1.469538E-011	1	0.000000E+000
1	233.21934894	1.469538E-011	2.285385E-012	0	0.000000E+000
1	233.21958136	2.285385E-012	1.469538E-011	1	0.000000E+000
1	233.21966472	1.469538E-011	2.285385E-012	0	0.000000E+000
1	233.21976247	2.285385E-012	1.469538E-011	1	0.000000E+000
1	233.21990826	1.469538E-011	2.285385E-012	0	0.000000E+000
1	233.22328738	2.285385E-012	1.469538E-011	1	0.000000E+000
1	233.22335700	1.469538E-011	2.285385E-012	0	0.000000E+000
1	233.22388107	2.285385E-012	1.469538E-011	1	0.000000E+000
1	233.22407955	1.469538E-011	2.285385E-012	0	0.000000E+000
1	233.22497378	2.285385E-012	1.469538E-011	1	0.000000E+000
1	233.22528341	1.469538E-011	2.285385E-012	0	0.000000E+000
1	233.22692345	2.285385E-012	1.469538E-011	1	0.000000E+000
1	233.22692630	1.469538E-011	2.285385E-012	0	0.000000E+000
1	233.22779584	2.285385E-012	1.469538E-011	1	0.000000E+000
1	233.22792826	1.469538E-011	2.285385E-012	0	0.000000E+000
1	233.22806727	2.285385E-012	1.469538E-011	1	0.000000E+000
1	233.22810948	1.469538E-011	2.285385E-012	0	0.000000E+000
1	233.22845082	2.285385E-012	1.469538E-011	1	0.000000E+000
1	233.22876808	1.469538E-011	2.285385E-012	0	0.000000E+000
1	233.22887286	2.285385E-012	1.469538E-011	1	0.000000E+000
1	233.22915905	1.469538E-011	2.285385E-012	0	0.000000E+000
1	233.22977811	2.285385E-012	1.469538E-011	1	0.000000E+000
1	233.22984223	1.469538E-011	2.285385E-012	0	0.000000E+000
1	233.23282702	2.285385E-012	1.469538E-011	1	0.000000E+000
1	233.23284688	1.469538E-011	2.285385E-012	0	0.000000E+000
1	233.23606934	2.285385E-012	1.469538E-011	1	0.000000E+000
1	233.23611552	1.469538E-011	2.285385E-012	0	0.000000E+000
1	233.23719886	2.285385E-012	1.469538E-011	1	0.000000E+000
1	233.23751169	1.469538E-011	2.285385E-012	0	0.000000E+000
1	233.23755547	2.285385E-012	1.469538E-011	1	0.000000E+000
1	233.23787065	1.469538E-011	2.285385E-012	0	0.000000E+000
1	233.23812354	2.285385E-012	1.469538E-011	1	0.000000E+000
1	233.23857156	1.469538E-011	2.285385E-012	0	0.000000E+000
1	233.96034388	2.201556E-012	1.461156E-011	1	0.000000E+000
1	233.96040880	1.461156E-011	2.201556E-012	0	0.000000E+000
1	233.96056442	2.201556E-012	1.461156E-011	1	0.000000E+000
1	233.96058667	1.461156E-011	2.201556E-012	0	0.000000E+000
1	233.96212899	2.201556E-012	1.461156E-011	1	0.000000E+000
1	233.96235481	1.461156E-011	2.201556E-012	0	0.000000E+000
1	233.96647786	2.201556E-012	1.461156E-011	1	0.000000E+000
1	233.96666400	1.461156E-011	2.201556E-012	0	0.000000E+000
1	233.96680574	2.201556E-012	1.461156E-011	1	0.000000E+000
1	233.96690697	1.461156E-011	2.201556E-012	0	0.000000E+000
1	233.96709156	2.201556E-012	1.461156E-011	1	0.000000E+000
1	233.96713508	1.461156E-011	2.201556E-012	0	0.000000E+000
1	233.97138234	2.201556E-012	1.461156E-011	1	0.000000E+000
1	233.97143807	1.461156E-011	2.201556E-012	0	0.000000E+000
1	233.97764957	2.201556E-012	1.461156E-011	1	0.000000E+000
1	233.97770057	1.461156E-011	2.201556E-012	0	0.000000E+000
1	233.97825311	2.201556E-012	1.461156E-011	1	0.000000E+000
1	233.97859295	1.461156E-011	2.201556E-012	0	0.000000E+000
1	233.97860919	2.201556E-012	1.461156E-011	1	0.000000E+000
1	233.97882880	1.461156E-011	2.201556E-012	0	0.000000E+000
1	233.98655441	2.201556E-012	1.461156E-011	1	0.000000E+000
1	233.98705529	1.461156E-011	2.201556E-012	0	0.000000E+000
1	233.98758182	2.201556E-012	1.461156E-011	1	0.000000E+000
1	233.98786041	1.461156E-011	2.201556E-012	0	0.000000E+000
1	233.98882332	2.201556E-012	1.461156E-011	1	0.000000E+000
1	233.98896818	1.461156E-011	2.201556E-012	0	0.000000E+000
1	233.98965735	2.201556E-012	1.461156E-011	1	0.000000E+000
1	233.98968218	1.461156E-011	2.201556E-012	0	0.000000E+000
1	233.98978882	2.201556E-012	1.461156E-011	1	0.000000E+000
1	233.98993105	1.461156E-011	2.201556E-012	0	0.000000E+000
1	233.99021445	2.201556E-012	1.461156E-011	1	0.000000E+000
1	233.99038993	1.461156E-011	2.201556E-012	0	0.000000E+000
1	233.99063027	2.201556E-012	1.461156E-011	1	0.000000E+000
1	233.99070969	1.461156E-011	2.201556E-012	0	0.000000E+000
1	233.99126232	2.201556E-012	1.461156E-011	1	0.000000E+000
1	233.99215396	1.461156E-011	2.201556E-012	0	0.000000E+000
1	233.99229123	2.201556E-012	1.461156E-011	1	0.000000E+000
1	233.99231123	1.461156E-011	2.201556E-012	0	0.000000E+000
1	233.99304040	2.201556E-012	1.461156E-011	1	0.000000E+000
1	233.99327795	1.461156E-011	2.201556E-012	0	0.000000E+000
1	233.99550473	2.201556E-012	1.461156E-011	1	0.000000E+000
1	233.99554026	1.461156E-011	2.201556E-012	0	0.000000E+000
1	233.99576357	2.201556E-012	1.461156E-011	1	0.000000E+000
1	233.99590290	1.461156E-011	2.201556E-012	0	0.000000E+000
1	233.99796095	2.201556E-012	1.461156E-011	1	0.000000E+000
1	233.99817959	1.461156E-011	2.201556E-012	0	0.000000E+000
1	233.99821812	2.201556E-012	1.461156E-011	1	0.000000E+000
1	233.99826610	1.461156E-011	2.201556E-012	0	0.000000E+000
1	233.99945222	2.201556E-012	1.461156E-011	1	0.000000E+000
1	233.99951391	1.461156E-011	2.201556E-012	0	0.000000E+000
1	234.00020236	2.201556E-012	1.461156E-011	1	0.000000E+000
1	234.00049967	1.461156E-011	2.201556E-012	0	0.000000E+000
1	234.00124547	2.201556E-012	1.461156E-011	1	0.000000E+000
1	234.00126669	1.461156E-011	2.201556E-012	0	0.000000E+000
1	234.00223758	2.201556E-012	1.461156E-011	1	0.000000E+000
1	234.00232979	1.461156E-011	2.201556E-012	0	0.000000E+000
1	234.00318158	2.201556E-012	1.461156E-011	1	0.000000E+000
1	234.00329797	1.461156E-011	2.201556E-012	0	0.000000E+000
1	234.00379309	2.201556E-012	1.461156E-011	1	0.000000E+000
1	234.00414652	1.461156E-011	2.201556E-012	0	0.000000E+000
1	234.00538072	2.201556E-012	1.461156E-011	1	0.000000E+000
1	234.00552305	1.461156E-011	2.201556E-012	0	0.000000E+000
1	234.01876452	2.201556E-012	1.461156E-011	1	0.000000E+000
1	234.01879978	1.461156E-011	2.201556E-012	0	0.000000E+000
1	234.02016245	2.201556E-012	1.461156E-011	1	0.000000E+000
1	234.02030029	1.461156E-011	2.201556E-012	0	0.000000E+000
1	234.02109322	2.201556E-012	1.461156E-011	1	0.000000E+000
1	234.02121878	1.461156E-011	2.201556E-012	0	0.000000E+000
1	234.02191060	2.201556E-012	1.461156E-011	1	0.000000E+000
1	234.02213238	1.461156E-011	2.201556E-012	0	0.000000E+000
1	234.02357482	2.201556E-012	1.461156E-011	1	0.000000E+000
1	234.02358436	1.461156E-011	2.201556E-012	0	0.000000E+000
1	234.02483839	2.201556E-012	1.461156E-011	1	0.000000E+000
1	234.02525546	1.461156E-011	2.201556E-012	0	0.000000E+000
1	234.02548916	2.201556E-012	1.461156E-011	1	0.000000E+000
1	234.02562451	1.461156E-011	2.201556E-012	0	0.000000E+000
1	234.02591043	2.201556E-012	1.461156E-011	1	0.000000E+000
1	234.02600329	1.461156E-011	2.201556E-012	0	0.000000E+000
1	234.02777353	2.201556E-012	1.461156E-011	1	0.000000E+000
1	234.02778396	1.461156E-011	2.201556E-012	0	0.000000E+000
1	234.04518087	2.201556E-012	1.461156E-011	1	0.000000E+000
1	234.04547313	1.461156E-011	2.201556E-012	0	0.000000E+000
1	234.04567514	2.201556E-012	1.461156E-011	1	0.000000E+000
1	234.04620586	1.461156E-011	2.201556E-012	0	0.000000E+000
1	234.04959573	2.201556E-012	1.461156E-011	1	0.000000E+000
1	234.04968516	1.461156E-011	2.201556E-012	0	0.000000E+000
1	234.05162114	2.201556E-012	1.461156E-011	1	0.000000E+000
1	234.05166456	1.461156E-011	2.201556E-012	0	0.000000E+000
1	234.05219770	2.201556E-012	1.461156E-011	1	0.000000E+000
1	234.05252661	1.461156E-011	2.201556E-012	0	0.000000E+000
1	234.05470864	2.201556E-012	1.461156E-011	1	0.000000E+000
1	234.05472844	1.461156E-011	2.201556E-012	0	0.000000E+000
1	234.05647236	2.201556E-012	1.461156E-011	1	0.000000E+000
1	234.05654586	1.461156E-011	2.201556E-012	0	0.000000E+000
1	234.05664395	2.201556E-012	1.461156E-011	1	0.000000E+000
1	234.05673150	1.461156E-011	2.201556E-012	0	0.000000E+000
1	234.05886173	2.201556E-012	1.461156E-011	1	0.000000E+000
1	234.05892623	1.461156E-011	2.201556E-012	0	0.000000E+000
1	234.05912230	2.201556E-012	1.461156E-011	1	0.000000E+000
1	234.05916335	1.461156E-011	2.201556E-012	0	0.000000E+000
1	234.05918969	2.201556E-012	1.461156E-011	1	0.000000E+000
1	234.05948463	1.461156E-011	2.201556E-012	0	0.000000E+000
1	234.06252933	2.201556E-012	1.461156E-011	1	0.000000E+000
1	234.06256854	1.461156E-011	2.201556E-012	0	0.000000E+000
1	234.06496728	2.201556E-012	1.461156E-011	1	0.000000E+000
1	234.06511280	1.461156E-011	2.201556E-012	0	0.000000E+000
1	234.06565559	2.201556E-012	1.461156E-011	1	0.000000E+000
1	234.06577866	1.461156E-011	2.201556E-012	0	0.000000E+000
1	234.07035832	2.201556E-012	1.461156E-011	1	0.000000E+000
1	234.07057757	1.461156E-011	2.201556E-012	0	0.000000E+000
1	234.07271449	2.201556E-012	1.461156E-011	1	0.000000E+000
1	234.07340539	1.461156E-011	2.201556E-012	0	0.000000E+000
1	234.07362576	2.201556E-012	1.461156E-011	1	0.000000E+000
1	234.07378673	1.461156E-011	2.201556E-012	0	0.000000E+000
1	234.07379592	2.201556E-012	1.461156E-011	1	0.000000E+000
1	234.07384063	1.461156E-011	2.201556E-012	0	0.000000E+000
1	234.07517350	2.201556E-012	1.461156E-011	1	0.000000E+000
1	234.07523883	1.461156E-011	2.201556E-012	0	0.000000E+000
1	234.07801188	2.201556E-012	1.461156E-011	1	0.000000E+000
1	234.07837016	1.461156E-011	2.201556E-012	0	0.000000E+000
1	234.07883451	2.201556E-012	1.461156E-011	1	0.000000E+000
1	234.07887545	1.461156E-011	2.201556E-012	0	0.000000E+000
1	234.07900612	2.201556E-012	1.461156E-011	1	0.000000E+000
1	234.07922723	1.461156E-011	2.201556E-012	0	0.000000E+000
1	234.07974648	2.201556E-012	1.461156E-011	1	0.000000E+000
1	234.07977257	1.461156E-011	2.201556E-012	0	0.000000E+000
1	234.08009606	2.201556E-012	1.461156E-011	1	0.000000E+000
1	234.08015713	1.461156E-011	2.201556E-012	0	0.000000E+000
1	234.08021135	2.201556E-012	1.461156E-011	1	0.000000E+000
1	234.08028418	1.461156E-011	2.201556E-012	0	0.000000E+000
1	234.08090402	2.201556E-012	1.461156E-011	1	0.000000E+000
1	234.08099635	1.461156E-011	2.201556E-012	0	0.000000E+000
1	234.08117682	2.201556E-012	1.461156E-011	1	0.000000E+000
1	234.08128906	1.461156E-011	2.201556E-012	0	0.000000E+000
1	234.08229120	2.201556E-012	1.461156E-011	1	0.000000E+000
1	234.08238798	1.461156E-011	2.201556E-012	0	0.000000E+000
1	234.08675471	2.201556E-012	1.461156E-011	1	0.000000E+000
1	234.08701452	1.461156E-011	2.201556E-012	0	0.000000E+000
1	234.09054034	2.201556E-012	1.461156E-011	1	0.000000E+000
1	234.09068235	1.461156E-011	2.201556E-012	0	0.000000E+000
1	234.09138495	2.201556E-012	1.461156E-011	1	0.000000E+000
1	234.09139391	1.461156E-011	2.201556E-012	0	0.000000E+000
1	234.09175483	2.201556E-012	1.461156E-011	1	0.000000E+000
1	234.09179394	1.461156E-011	2.201556E-012	0	0.000000E+000
1	234.09464488	2.201556E-012	1.461156E-011	1	0.000000E+000
1	234.09474534	1.461156E-011	2.201556E-012	0	0.000000E+000
1	234.09929831	2.201556E-012	1.461156E-011	1	0.000000E+000
1	234.09951463	1.461156E-011	2.201556E-012	0	0.000000E+000
1	234.09954867	2.201556E-012	1.461156E-011	1	0.000000E+000
1	234.09962090	1.461156E-011	2.201556E-012	0	0.000000E+000
1	234.09969046	2.201556E-012	1.461156E-011	1	0.000000E+000
1	234.09979283	1.461156E-011	2.201556E-012	0	0.000000E+000
1	234.10034700	2.201556E-012	1.461156E-011	1	0.000000E+000
1	234.10048167	1.461156E-011	2.201556E-012	0	0.000000E+000
1	234.10050346	2.201556E-012	1.461156E-011	1	0.000000E+000
1	234.10054224	1.461156E-011	2.201556E-012	0	0.000000E+000
1	234.10082332	2.201556E-012	1.461156E-011	1	0.000000E+000
1	234.10086791	1.461156E-011	2.201556E-012	0	0.000000E+000
1	234.10125673	2.201556E-012	1.461156E-011	1	0.000000E+000
1	234.10130311	1.461156E-011	2.201556E-012	0	0.000000E+000
1	234.10198987	2.201556E-012	1.461156E-011	1	0.000000E+000
1	234.10229709	1.461156E-011	2.201556E-012	0	0.000000E+000
1	234.10259374	2.201556E-012	1.461156E-011	1	0.000000E+000
1	234.10279521	1.461156E-011	2.201556E-012	0	0.000000E+000
1	234.10312577	2.201556E-012	1.461156E-011	1	0.000000E+000
1	234.10331422	1.461156E-011	2.201556E-012	0	0.000000E+000
1	234.10848609	2.201556E-012	1.461156E-011	1	0.000000E+000
1	234.10865767	1.461156E-011	2.201556E-012	0	0.000000E+000
1	234.10933264	2.201556E-012	1.461156E-011	1	0.000000E+000
1	234.10965407	1.461156E-011	2.201556E-012	0	0.000000E+000
1	234.11107604	2.201556E-012	1.461156E-011	1	0.000000E+000
1	234.11109258	1.461156E-011	2.201556E-012	0	0.000000E+000
1	234.11139389	2.201556E-012	1.461156E-011	1	0.000000E+000
1	234.11149596	1.461156E-011	2.201556E-012	0	0.000000E+000
1	234.11300598	2.201556E-012	1.461156E-011	1	0.000000E+000
1	234.11315727	1.461156E-011	2.201556E-012	0	0.000000E+000
1	234.11317426	2.201556E-012	1.461156E-011	1	0.000000E+000
1	234.11334937	1.461156E-011	2.201556E-012	0	0.000000E+000
1	234.11421802	2.201556E-012	1.461156E-011	1	0.000000E+000
1	234.11425402	1.461156E-011	2.201556E-012	0	0.000000E+000
1	235.10701978	2.290177E-012	1.470018E-011	1	0.000000E+000
1	235.10705225	1.470018E-011	2.290177E-012	0	0.000000E+000
1	235.10707268	2.290177E-012	1.470018E-011	1	0.000000E+000
1	235.10709515	1.470018E-011	2.290177E-012	0	0.000000E+000
1	235.10738333	2.290177E-012	1.470018E-011	1	0.000000E+000
1	235.10746249	1.470018E-011	2.290177E-012	0	0.000000E+000
1	235.11127337	2.290177E-012	1.470018E-011	1	0.000000E+000
1	235.11135771	1.470018E-011	2.290177E-012	0	0.000000E+000
1	235.11276270	2.290177E-012	1.470018E-011	1	0.000000E+000
1	235.11289197	1.470018E-011	2.290177E-012	0	0.000000E+000
1	235.11789468	2.290177E-012	1.470018E-011	1	0.000000E+000
1	235.11796620	1.470018E-011	2.290177E-012	0	0.000000E+000
1	235.11870034	2.290177E-012	1.470018E-011	1	0.000000E+000
1	235.11873693	1.470018E-011	2.290177E-012	0	0.000000E+000
1	235.11889801	2.290177E-012	1.470018E-011	1	0.000000E+000
1	235.11903327	1.470018E-011	2.290177E-012	0	0.000000E+000
1	235.11903642	2.290177E-012	1.470018E-011	1	0.000000E+000
1	235.11910700	1.470018E-011	2.290177E-012	0	0.000000E+000
1	235.11947043	2.290177E-012	1.470018E-011	1	0.000000E+000
1	235.11959272	1.470018E-011	2.290177E-012	0	0.000000E+000
1	235.11961865	2.290177E-012	1.470018E-011	1	0.000000E+000
1	235.11967815	1.470018E-011	2.290177E-012	0	0.000000E+000
1	235.12048210	2.290177E-012	1.470018E-011	1	0.000000E+000
1	235.12056107	1.470018E-011	2.290177E-012	0	0.000000E+000
1	235.12166764	2.290177E-012	1.470018E-011	1	0.000000E+000
1	235.12169815	1.470018E-011	2.290177E-012	0	0.000000E+000
1	235.12235857	2.290177E-012	1.470018E-011	1	0.000000E+000
1	235.12240200	1.470018E-011	2.290177E-012	0	0.000000E+000
1	235.12268805	2.290177E-012	1.470018E-011	1	0.000000E+000
1	235.12277144	1.470018E-011	2.290177E-012	0	0.000000E+000
1	235.12417381	2.290177E-012	1.470018E-011	1	0.000000E+000
1	235.12422971	1.470018E-011	2.290177E-012	0	0.000000E+000
1	235.12424210	2.290177E-012	1.470018E-011	1	0.000000E+000
1	235.12434874	1.470018E-011	2.290177E-012	0	0.000000E+000
1	235.12587196	2.290177E-012	1.470018E-011	1	0.000000E+000
1	235.12602021	1.470018E-011	2.290177E-012	0	0.000000E+000
1	235.13230703	2.290177E-012	1.470018E-011	1	0.000000E+000
1	235.13248761	1.470018E-011	2.290177E-012	0	0.000000E+000
1	235.13254910	2.290177E-012	1.470018E-011	1	0.000000E+000
1	235.13256895	1.470018E-011	2.290177E-012	0	0.000000E+000
1	235.13290205	2.290177E-012	1.470018E-011	1	0.000000E+000
1	235.13296838	1.470018E-011	2.290177E-012	0	0.000000E+000
1	235.13300864	2.290177E-012	1.470018E-011	1	0.000000E+000
1	235.13306444	1.470018E-011	2.290177E-012	0	0.000000E+000
1	235.13386559	2.290177E-012	1.470018E-011	1	0.000000E+000
1	235.13390263	1.470018E-011	2.290177E-012	0	0.000000E+000
1	235.13481812	2.290177E-012	1.470018E-011	1	0.000000E+000
1	235.13506691	1.470018E-011	2.290177E-012	0	0.000000E+000
1	235.13708344	2.290177E-012	1.470018E-011	1	0.000000E+000
1	235.13716906	1.470018E-011	2.290177E-012	0	0.000000E+000
1	235.14090679	2.290177E-012	1.470018E-011	1	0.000000E+000
1	235.14093832	1.470018E-011	2.290177E-012	0	0.000000E+000
1	235.14285085	2.290177E-012	1.470018E-011	1	0.000000E+000
1	235.14311402	1.470018E-011	2.290177E-012	0	0.000000E+000
1	235.14367492	2.290177E-012	1.470018E-011	1	0.000000E+000
1	235.14373739	1.470018E-011	2.290177E-012	0	0.000000E+000
1	235.14428780	2.290177E-012	1.470018E-011	1	0.000000E+000
1	235.14467270	1.470018E-011	2.290177E-012	0	0.000000E+000
1	235.14690484	2.290177E-012	1.470018E-011	1	0.000000E+000
1	235.14701138	1.470018E-011	2.290177E-012	0	0.000000E+000
1	235.15447204	2.290177E-012	1.470018E-011	1	0.000000E+000
1	235.15461742	1.470018E-011	2.290177E-012	0	0.000000E+000
1	235.15549836	2.290177E-012	1.470018E-011	1	0.000000E+000
1	235.15559201	1.470018E-011	2.290177E-012	0	0.000000E+000
1	235.15626126	2.290177E-012	1.470018E-011	1	0.000000E+000
1	235.15668653	1.470018E-011	2.290177E-012	0	0.000000E+000
1	235.15669315	2.290177E-012	1.470018E-011	1	0.000000E+000
1	235.15691406	1.470018E-011	2.290177E-012	0	0.000000E+000
1	235.15727113	2.290177E-012	1.470018E-011	1	0.000000E+000
1	235.15749869	1.470018E-011	2.290177E-012	0	0.000000E+000
1	235.15855274	2.290177E-012	1.470018E-011	1	0.000000E+000
1	235.15856898	1.470018E-011	2.290177E-012	0	0.000000E+000
1	235.15925838	2.290177E-012	1.470018E-011	1	0.000000E+000
1	235.15970929	1.470018E-011	2.290177E-012	0	0.000000E+000
1	235.16203360	2.290177E-012	1.470018E-011	1	0.000000E+000
1	235.16213720	1.470018E-011	2.290177E-012	0	0.000000E+000
1	235.16285776	2.290177E-012	1.470018E-011	1	0.000000E+000
1	235.16288841	1.470018E-011	2.290177E-012	0	0.000000E+000
1	235.16350283	2.290177E-012	1.470018E-011	1	0.000000E+000
1	235.16365457	1.470018E-011	2.290177E-012	0	0.000000E+000
1	235.16415534	2.290177E-012	1.470018E-011	1	0.000000E+000
1	235.16419768	1.470018E-011	2.290177E-012	0	0.000000E+000
1	235.16421464	2.290177E-012	1.470018E-011	1	0.000000E+000
1	235.16436490	1.470018E-011	2.290177E-012	0	0.000000E+000
1	235.16487513	2.290177E-012	1.470018E-011	1	0.000000E+000
1	235.16496742	1.470018E-011	2.290177E-012	0	0.000000E+000
1	235.16504470	2.290177E-012	1.470018E-011	1	0.000000E+000
1	235.16507453	1.470018E-011	2.290177E-012	0	0.000000E+000
1	235.16617236	2.290177E-012	1.470018E-011	1	0.000000E+000
1	235.16642937	1.470018E-011	2.290177E-012	0	0.000000E+000
1	235.16675265	2.290177E-012	1.470018E-011	1	0.000000E+000
1	235.16697635	1.470018E-011	2.290177E-012	0	0.000000E+000
1	235.16883895	2.290177E-012	1.470018E-011	1	0.000000E+000
1	235.16887980	1.470018E-011	2.290177E-012	0	0.000000E+000
1	235.16951046	2.290177E-012	1.470018E-011	1	0.000000E+000
1	235.16978994	1.470018E-011	2.290177E-012	0	0.000000E+000
1	235.17095639	2.290177E-012	1.470018E-011	1	0.000000E+000
1	235.17117267	1.470018E-011	2.290177E-012	0	0.000000E+000
1	235.17277172	2.290177E-012	1.470018E-011	1	0.000000E+000
1	235.17299934	1.470018E-011	2.290177E-012	0	0.000000E+000
1	235.17439422	2.290177E-012	1.470018E-011	1	0.000000E+000
1	235.17446438	1.470018E-011	2.290177E-012	0	0.000000E+000
1	235.17477174	2.290177E-012	1.470018E-011	1	0.000000E+000
1	235.17486633	1.470018E-011	2.290177E-012	0	0.000000E+000
1	235.17762281	2.290177E-012	1.470018E-011	1	0.000000E+000
1	235.17780000	1.470018E-011	2.290177E-012	0	0.000000E+000
1	235.17855767	2.290177E-012	1.470018E-011	1	0.000000E+000
1	235.17856143	1.470018E-011	2.290177E-012	0	0.000000E+000
1	235.18009322	2.290177E-012	1.470018E-011	1	0.000000E+000
1	235.18023602	1.470018E-011	2.290177E-012	0	0.000000E+000
1	235.18101070	2.290177E-012	1.470018E-011	1	0.000000E+000
1	235.18110560	1.470018E-011	2.290177E-012	0	0.000000E+000
1	235.18168161	2.290177E-012	1.470018E-011	1	0.000000E+000
1	235.18181799	1.470018E-011	2.290177E-012	0	0.000000E+000
1	235.18228349	2.290177E-012	1.470018E-011	1	0.000000E+000
1	235.18232628	1.470018E-011	2.290177E-012	0	0.000000E+000
1	235.18295602	2.290177E-012	1.470018E-011	1	0.000000E+000
1	235.18309180	1.470018E-011	2.290177E-012	0	0.000000E+000
1	235.20094807	2.290177E-012	1.470018E-011	1	0.000000E+000
1	235.20113866	1.470018E-011	2.290177E-012	0	0.000000E+000
1	235.20259032	2.290177E-012	1.470018E-011	1	0.000000E+000
1	235.20266951	1.470018E-011	2.290177E-012	0	0.000000E+000
1	235.20359779	2.290177E-012	1.470018E-011	1	0.000000E+000
1	235.20362231	1.470018E-011	2.290177E-012	0	0.000000E+000
1	235.20592343	2.290177E-012	1.470018E-011	1	0.000000E+000
1	235.20613371	1.470018E-011	2.290177E-012	0	0.000000E+000
1	235.20613783	2.290177E-012	1.470018E-011	1	0.000000E+000
1	235.20627437	1.470018E-011	2.290177E-012	0	0.000000E+000
1	235.20651556	2.290177E-012	1.470018E-011	1	0.000000E+000
1	235.20686990	1.470018E-011	2.290177E-012	0	0.000000E+000
1	235.20707455	2.290177E-012	1.470018E-011	1	0.000000E+000
1	235.20708860	1.470018E-011	2.290177E-012	0	0.000000E+000
1	235.20834804	2.290177E-012	1.470018E-011	1	0.000000E+000
1	235.20838783	1.470018E-011	2.290177E-012	0	0.000000E+000
1	235.20978380	2.290177E-012	1.470018E-011	1	0.000000E+000
1	235.21016361	1.470018E-011	2.290177E-012	0	0.000000E+000
1	235.21075527	2.290177E-012	1.470018E-011	1	0.000000E+000
1	235.21076898	1.470018E-011	2.290177E-012	0	0.000000E+000
1	235.21098033	2.290177E-012	1.470018E-011	1	0.000000E+000
1	235.21099990	1.470018E-011	2.290177E-012	0	0.000000E+000
1	235.21105791	2.290177E-012	1.470018E-011	1	0.000000E+000
1	235.21132748	1.470018E-011	2.290177E-012	0	0.000000E+000
1	235.21189015	2.290177E-012	1.470018E-011	1	0.000000E+000
1	235.21208944	1.470018E-011	2.290177E-012	0	0.000000E+000
1	235.21222483	2.290177E-012	1.470018E-011	1	0.000000E+000
1	235.21239730	1.470018E-011	2.290177E-012	0	0.000000E+000
1	235.21246609	2.290177E-012	1.470018E-011	1	0.000000E+000
1	235.21257223	1.470018E-011	2.290177E-012	0	0.000000E+000
1	235.22532391	2.290177E-012	1.470018E-011	1	0.000000E+000
1	235.22554052	1.470018E-011	2.290177E-012	0	0.000000E+000
1	235.22957162	2.290177E-012	1.470018E-011	1	0.000000E+000
1	235.22968184	1.470018E-011	2.290177E-012	0	0.000000E+000
1	235.23150877	2.290177E-012	1.470018E-011	1	0.000000E+000
1	235.23179092	1.470018E-011	2.290177E-012	0	0.000000E+000
1	235.23250286	2.290177E-012	1.470018E-011	1	0.000000E+000
1	235.23296795	1.470018E-011	2.290177E-012	0	0.000000E+000
1	235.23309997	2.290177E-012	1.470018E-011	1	0.000000E+000
1	235.23341809	1.470018E-011	2.290177E-012	0	0.000000E+000
1	235.23477323	2.290177E-012	1.470018E-011	1	0.000000E+000
1	235.23498902	1.470018E-011	2.290177E-012	0	0.000000E+000
1	235.23555979	2.290177E-012	1.470018E-011	1	0.000000E+000
1	235.23635579	1.470018E-011	2.290177E-012	0	0.000000E+000
1	235.23638014	2.290177E-012	1.470018E-011	1	0.000000E+000
1	235.23642967	1.470018E-011	2.290177E-012	0	0.000000E+000
1	235.24081941	2.290177E-012	1.470018E-011	1	0.000000E+000
1	235.24130636	1.470018E-011	2.290177E-012	0	0.000000E+000
1	235.24360467	2.290177E-012	1.470018E-011	1	0.000000E+000
1	235.24362187	1.470018E-011	2.290177E-012	0	0.000000E+000
1	235.24511091	2.290177E-012	1.470018E-011	1	0.000000E+000
1	235.24520351	1.470018E-011	2.290177E-012	0	0.000000E+000
1	235.24605131	2.290177E-012	1.470018E-011	1	0.000000E+000
1	235.24621324	1.470018E-011	2.290177E-012	0	0.000000E+000
1	235.24796161	2.290177E-012	1.470018E-011	1	0.000000E+000
1	235.24844820	1.470018E-011	2.290177E-012	0	0.000000E+000
1	235.25160632	2.290177E-012	1.470018E-011	1	0.000000E+000
1	235.25166416	1.470018E-011	2.290177E-012	0	0.000000E+000
1	235.25542757	2.290177E-012	1.470018E-011	1	0.000000E+000
1	235.25548445	1.470018E-011	2.290177E-012	0	0.000000E+000
1	235.26025689	2.290177E-012	1.470018E-011	1	0.000000E+000
1	235.26028307	1.470018E-011	2.290177E-012	0	0.000000E+000
1	235.26524788	2.290177E-012	1.470018E-011	1	0.000000E+000
1	235.26528770	1.470018E-011	2.290177E-012	0	0.000000E+000
1	235.26689043	2.290177E-012	1.470018E-011	1	0.000000E+000
1	235.26710499	1.470018E-011	2.290177E-012	0	0.000000E+000
1	235.26719247	2.290177E-012	1.470018E-011	1	0.000000E+000
1	235.26739460	1.470018E-011	2.290177E-012	0	0.000000E+000
1	235.27099105	2.290177E-012	1.470018E-011	1	0.000000E+000
1	235.27117273	1.470018E-011	2.290177E-012	0	0.000000E+000
1	237.52081740	2.189553E-012	1.459955E-011	1	0.000000E+000
1	237.52113561	1.459955E-011	2.189553E-012	0	0.000000E+000
1	237.52186272	2.189553E-012	1.459955E-011	1	0.000000E+000
1	237.52192435	1.459955E-011	2.189553E-012	0	0.000000E+000
1	237.52300401	2.189553E-012	1.459955E-011	1	0.000000E+000
1	237.52316898	1.459955E-011	2.189553E-012	0	0.000000E+000
1	237.52981728	2.189553E-012	1.459955E-011	1	0.000000E+000
1	237.52984440	1.459955E-011	2.189553E-012	0	0.000000E+000
1	237.53006323	2.189553E-012	1.459955E-011	1	0.000000E+000
1	237.53006956	1.459955E-011	2.189553E-012	0	0.000000E+000
1	237.53010623	2.189553E-012	1.459955E-011	1	0.000000E+000
1	237.53055590	1.459955E-011	2.189553E-012	0	0.000000E+000
1	237.53350415	2.189553E-012	1.459955E-011	1	0.000000E+000
1	237.53381320	1.459955E-011	2.189553E-012	0	0.000000E+000
1	237.53513592	2.189553E-012	1.459955E-011	1	0.000000E+000
1	237.53542520	1.459955E-011	2.189553E-012	0	0.000000E+000
1	237.53742403	2.189553E-012	1.459955E-011	1	0.000000E+000
1	237.53774110	1.459955E-011	2.189553E-012	0	0.000000E+000
1	237.53775861	2.189553E-012	1.459955E-011	1	0.000000E+000
1	237.53818311	1.459955E-011	2.189553E-012	0	0.000000E+000
1	237.53821890	2.189553E-012	1.459955E-011	1	0.000000E+000
1	237.53828470	1.459955E-011	2.189553E-012	0	0.000000E+000
1	237.54104632	2.189553E-012	1.459955E-011	1	0.000000E+000
1	237.54108427	1.459955E-011	2.189553E-012	0	0.000000E+000
1	237.54113195	2.189553E-012	1.459955E-011	1	0.000000E+000
1	237.54133650	1.459955E-011	2.189553E-012	0	0.000000E+000
1	237.54214349	2.189553E-012	1.459955E-011	1	0.000000E+000
1	237.54228571	1.459955E-011	2.189553E-012	0	0.000000E+000
1	237.54562156	2.189553E-012	1.459955E-011	1	0.000000E+000
1	237.54563221	1.459955E-011	2.189553E-012	0	0.000000E+000
1	237.54681736	2.189553E-012	1.459955E-011	1	0.000000E+000
1	237.54703944	1.459955E-011	2.189553E-012	0	0.000000E+000
1	237.55026555	2.189553E-012	1.459955E-011	1	0.000000E+000
1	237.55034064	1.459955E-011	2.189553E-012	0	0.000000E+000
1	237.55194127	2.189553E-012	1.459955E-011	1	0.000000E+000
1	237.55196022	1.459955E-011	2.189553E-012	0	0.000000E+000
1	238.59238660	2.257422E-012	1.466742E-011	1	0.000000E+000
1	238.59241916	1.466742E-011	2.257422E-012	0	0.000000E+000
1	238.59280458	2.257422E-012	1.466742E-011	1	0.000000E+000
1	238.59285944	1.466742E-011	2.257422E-012	0	0.000000E+000
1	238.59407547	2.257422E-012	1.466742E-011	1	0.000000E+000
1	238.59432605	1.466742E-011	2.257422E-012	0	0.000000E+000
1	238.59602196	2.257422E-012	1.466742E-011	1	0.000000E+000
1	238.59605022	1.466742E-011	2.257422E-012	0	0.000000E+000
1	238.59711916	2.257422E-012	1.466742E-011	1	0.000000E+000
1	238.59731456	1.466742E-011	2.257422E-012	0	0.000000E+000
1	238.59746168	2.257422E-012	1.466742E-011	1	0.000000E+000
1	238.59780082	1.466742E-011	2.257422E-012	0	0.000000E+000
1	238.60099565	2.257422E-012	1.466742E-011	1	0.000000E+000
1	238.60102032	1.466742E-011	2.257422E-012	0	0.000000E+000
1	238.60280331	2.257422E-012	1.466742E-011	1	0.000000E+000
1	238.60291323	1.466742E-011	2.257422E-012	0	0.000000E+000
1	238.60301246	2.257422E-012	1.466742E-011	1	0.000000E+000
1	238.60304235	1.466742E-011	2.257422E-012	0	0.000000E+000
1	238.60689532	2.257422E-012	1.466742E-011	1	0.000000E+000
1	238.60696374	1.466742E-011	2.257422E-012	0	0.000000E+000
1	238.60700881	2.257422E-012	1.466742E-011	1	0.000000E+000
1	238.60760768	1.466742E-011	2.257422E-012	0	0.000000E+000
1	238.60776154	2.257422E-012	1.466742E-011	1	0.000000E+000
1	238.60779469	1.466742E-011	2.257422E-012	0	0.000000E+000
1	238.60807727	2.257422E-012	1.466742E-011	1	0.000000E+000
1	238.60831612	1.466742E-011	2.257422E-012	0	0.000000E+000
1	238.61152388	2.257422E-012	1.466742E-011	1	0.000000E+000
1	238.61162397	1.466742E-011	2.257422E-012	0	0.000000E+000
1	245.49946749	2.342491E-012	1.475249E-011	1	0.000000E+000
1	245.49952054	1.475249E-011	2.342491E-012	0	0.000000E+000
1	245.50733280	2.342491E-012	1.475249E-011	1	0.000000E+000
1	245.50735520	1.475249E-011	2.342491E-012	0	0.000000E+000
1	245.50845193	2.342491E-012	1.475249E-011	1	0.000000E+000
1	245.50850339	1.475249E-011	2.342491E-012	0	0.000000E+000
1	245.50917143	2.342491E-012	1.475249E-011	1	0.000000E+000
1	245.50928370	1.475249E-011	2.342491E-012	0	0.000000E+000
1	245.50930819	2.342491E-012	1.475249E-011	1	0.000000E+000
1	245.50941642	1.475249E-011	2.342491E-012	0	0.000000E+000
1	245.52733721	2.342491E-012	1.475249E-011	1	0.000000E+000
1	245.52779626	1.475249E-011	2.342491E-012	0	0.000000E+000
1	245.52847595	2.342491E-012	1.475249E-011	1	0.000000E+000
1	245.52879469	1.475249E-011	2.342491E-012	0	0.000000E+000
1	245.53065567	2.342491E-012	1.475249E-011	1	0.000000E+000
1	245.53104110	1.475249E-011	2.342491E-012	0	0.000000E+000
1	245.53305264	2.342491E-012	1.475249E-011	1	0.000000E+000
1	245.53333543	1.475249E-011	2.342491E-012	0	0.000000E+000
1	245.53335518	2.342491E-012	1.475249E-011	1	0.000000E+000
1	245.53356108	1.475249E-011	2.342491E-012	0	0.000000E+000
1	245.53724546	2.342491E-012	1.475249E-011	1	0.000000E+000
1	245.53726917	1.475249E-011	2.342491E-012	0	0.000000E+000
1	245.54178591	2.342491E-012	1.475249E-011	1	0.000000E+000
1	245.54183481	1.475249E-011	2.342491E-012	0	0.000000E+000
1	245.54256002	2.342491E-012	1.475249E-011	1	0.000000E+000
1	245.54265462	1.475249E-011	2.342491E-012	0	0.000000E+000
1	245.54329844	2.342491E-012	1.475249E-011	1	0.000000E+000
1	245.54339275	1.475249E-011	2.342491E-012	0	0.000000E+000
1	245.54340897	2.342491E-012	1.475249E-011	1	0.000000E+000
1	245.54362447	1.475249E-011	2.342491E-012	0	0.000000E+000
1	245.54365464	2.342491E-012	1.475249E-011	1	0.000000E+000
1	245.54413877	1.475249E-011	2.342491E-012	0	0.000000E+000
1	245.54499915	2.342491E-012	1.475249E-011	1	0.000000E+000
1	245.54502332	1.475249E-011	2.342491E-012	0	0.000000E+000
1	245.54741548	2.342491E-012	1.475249E-011	1	0.000000E+000
1	245.54745243	1.475249E-011	2.342491E-012	0	0.000000E+000
1	245.54773011	2.342491E-012	1.475249E-011	1	0.000000E+000
1	245.54784985	1.475249E-011	2.342491E-012	0	0.000000E+000
1	245.54915827	2.342491E-012	1.475249E-011	1	0.000000E+000
1	245.54917342	1.475249E-011	2.342491E-012	0	0.000000E+000
1	245.55115134	2.342491E-012	1.475249E-011	1	0.000000E+000
1	245.55154026	1.475249E-011	2.342491E-012	0	0.000000E+000
1	245.55171741	2.342491E-012	1.475249E-011	1	0.000000E+000
1	245.55176338	1.475249E-011	2.342491E-012	0	0.000000E+000
1	245.55473356	2.342491E-012	1.475249E-011	1	0.000000E+000
1	245.55473844	1.475249E-011	2.342491E-012	0	0.000000E+000
1	245.55619746	2.342491E-012	1.475249E-011	1	0.000000E+000
1	245.55630715	1.475249E-011	2.342491E-012	0	0.000000E+000
1	245.55707236	2.342491E-012	1.475249E-011	1	0.000000E+000
1	245.55713313	1.475249E-011	2.342491E-012	0	0.000000E+000
1	245.55759865	2.342491E-012	1.475249E-011	1	0.000000E+000
1	245.55765590	1.475249E-011	2.342491E-012	0	0.000000E+000
1	245.55780048	2.342491E-012	1.475249E-011	1	0.000000E+000
1	245.55792665	1.475249E-011	2.342491E-012	0	0.000000E+000
1	245.55850549	2.342491E-012	1.475249E-011	1	0.000000E+000
1	245.55852768	1.475249E-011	2.342491E-012	0	0.000000E+000
1	245.55910903	2.342491E-012	1.475249E-011	1	0.000000E+000
1	245.55944474	1.475249E-011	2.342491E-012	0	0.000000E+000
1	245.56252804	2.342491E-012	1.475249E-011	1	0.000000E+000
1	245.56265110	1.475249E-011	2.342491E-012	0	0.000000E+000
1	245.56522413	2.342491E-012	1.475249E-011	1	0.000000E+000
1	245.56528279	1.475249E-011	2.342491E-012	0	0.000000E+000
1	245.56536137	2.342491E-012	1.475249E-011	1	0.000000E+000
1	245.56546364	1.475249E-011	2.342491E-012	0	0.000000E+000
1	245.56565502	2.342491E-012	1.475249E-011	1	0.000000E+000
1	245.56566592	1.475249E-011	2.342491E-012	0	0.000000E+000
1	245.56622020	2.342491E-012	1.475249E-011	1	0.000000E+000
1	245.56630824	1.475249E-011	2.342491E-012	0	0.000000E+000
1	245.56733452	2.342491E-012	1.475249E-011	1	0.000000E+000
1	245.56734857	1.475249E-011	2.342491E-012	0	0.000000E+000
1	245.56839093	2.342491E-012	1.475249E-011	1	0.000000E+000
1	245.56869498	1.475249E-011	2.342491E-012	0	0.000000E+000
1	245.56939680	2.342491E-012	1.475249E-011	1	0.000000E+000
1	245.56950088	1.475249E-011	2.342491E-012	0	0.000000E+000
1	245.56965354	2.342491E-012	1.475249E-011	1	0.000000E+000
1	245.56972697	1.475249E-011	2.342491E-012	0	0.000000E+000
1	245.57090938	2.342491E-012	1.475249E-011	1	0.000000E+000
1	245.57093961	1.475249E-011	2.342491E-012	0	0.000000E+000
1	245.57373909	2.342491E-012	1.475249E-011	1	0.000000E+000
1	245.57388660	1.475249E-011	2.342491E-012	0	0.000000E+000
1	245.57712451	2.342491E-012	1.475249E-011	1	0.000000E+000
1	245.57737363	1.475249E-011	2.342491E-012	0	0.000000E+000
1	245.57751325	2.342491E-012	1.475249E-011	1	0.000000E+000
1	245.57760069	1.475249E-011	2.342491E-012	0	0.000000E+000
1	245.57856043	2.342491E-012	1.475249E-011	1	0.000000E+000
1	245.57870102	1.475249E-011	2.342491E-012	0	0.000000E+000
1	245.57932276	2.342491E-012	1.475249E-011	1	0.000000E+000
1	245.57946713	1.475249E-011	2.342491E-012	0	0.000000E+000
1	245.58080585	2.342491E-012	1.475249E-011	1	0.000000E+000
1	245.58082789	1.475249E-011	2.342491E-012	0	0.000000E+000
1	245.58232730	2.342491E-012	1.475249E-011	1	0.000000E+000
1	245.58240185	1.475249E-011	2.342491E-012	0	0.000000E+000
1	245.58266092	2.342491E-012	1.475249E-011	1	0.000000E+000
1	245.58270401	1.475249E-011	2.342491E-012	0	0.000000E+000
1	245.58386191	2.342491E-012	1.475249E-011	1	0.000000E+000
1	245.58420504	1.475249E-011	2.342491E-012	0	0.000000E+000
1	245.58428646	2.342491E-012	1.475249E-011	1	0.000000E+000
1	245.58448048	1.475249E-011	2.342491E-012	0	0.000000E+000
1	245.58617352	2.342491E-012	1.475249E-011	1	0.000000E+000
1	245.58633805	1.475249E-011	2.342491E-012	0	0.000000E+000
1	245.58722609	2.342491E-012	1.475249E-011	1	0.000000E+000
1	245.58726013	1.475249E-011	2.342491E-012	0	0.000000E+000
1	245.58734319	2.342491E-012	1.475249E-011	1	0.000000E+000
1	245.58752320	1.475249E-011	2.342491E-012	0	0.000000E+000
1	245.58869880	2.342491E-012	1.475249E-011	1	0.000000E+000
1	245.58880679	1.475249E-011	2.342491E-012	0	0.000000E+000
1	245.59061011	2.342491E-012	1.475249E-011	1	0.000000E+000
1	245.59066409	1.475249E-011	2.342491E-012	0	0.000000E+000
1	245.59222416	2.342491E-012	1.475249E-011	1	0.000000E+000
1	245.59257664	1.475249E-011	2.342491E-012	0	0.000000E+000
1	245.59259886	2.342491E-012	1.475249E-011	1	0.000000E+000
1	245.59264361	1.475249E-011	2.342491E-012	0	0.000000E+000
1	245.59468583	2.342491E-012	1.475249E-011	1	0.000000E+000
1	245.59499942	1.475249E-011	2.342491E-012	0	0.000000E+000
1	245.59531969	2.342491E-012	1.475249E-011	1	0.000000E+000
1	245.59536114	1.475249E-011	2.342491E-012	0	0.000000E+000
1	245.59571530	2.342491E-012	1.475249E-011	1	0.000000E+000
1	245.59600017	1.475249E-011	2.342491E-012	0	0.000000E+000
1	245.59741782	2.342491E-012	1.475249E-011	1	0.000000E+000
1	245.59763482	1.475249E-011	2.342491E-012	0	0.000000E+000
1	245.59833938	2.342491E-012	1.475249E-011	1	0.000000E+000
1	245.59836483	1.475249E-011	2.342491E-012	0	0.000000E+000
1	245.59861532	2.342491E-012	1.475249E-011	1	0.000000E+000
1	245.59887700	1.475249E-011	2.342491E-012	0	0.000000E+000
1	245.60163031	2.342491E-012	1.475249E-011	1	0.000000E+000
1	245.60171218	1.475249E-011	2.342491E-012	0	0.000000E+000
1	245.60257621	2.342491E-012	1.475249E-011	1	0.000000E+000
1	245.60265310	1.475249E-011	2.342491E-012	0	0.000000E+000
1	245.60648715	2.342491E-012	1.475249E-011	1	0.000000E+000
1	245.60682869	1.475249E-011	2.342491E-012	0	0.000000E+000
1	245.60757042	2.342491E-012	1.475249E-011	1	0.000000E+000
1	245.60775105	1.475249E-011	2.342491E-012	0	0.000000E+000
1	245.60859651	2.342491E-012	1.475249E-011	1	0.000000E+000
1	245.60868176	1.475249E-011	2.342491E-012	0	0.000000E+000
1	245.60937721	2.342491E-012	1.475249E-011	1	0.000000E+000
1	245.60938559	1.475249E-011	2.342491E-012	0	0.000000E+000
1	245.61158128	2.342491E-012	1.475249E-011	1	0.000000E+000
1	245.61172264	1.475249E-011	2.342491E-012	0	0.000000E+000
1	245.61263272	2.342491E-012	1.475249E-011	1	0.000000E+000
1	245.61304745	1.475249E-011	2.342491E-012	0	0.000000E+000
1	245.61427396	2.342491E-012	1.475249E-011	1	0.000000E+000
1	245.61434267	1.475249E-011	2.342491E-012	0	0.000000E+000
1	245.61447220	2.342491E-012	1.475249E-011	1	0.000000E+000
1	245.61452143	1.475249E-011	2.342491E-012	0	0.000000E+000
1	245.61512908	2.342491E-012	1.475249E-011	1	0.000000E+000
1	245.61535421	1.475249E-011	2.342491E-012	0	0.000000E+000
1	245.61545320	2.342491E-012	1.475249E-011	1	0.000000E+000
1	245.61554028	1.475249E-011	2.342491E-012	0	0.000000E+000
1	245.61651353	2.342491E-012	1.475249E-011	1	0.000000E+000
1	245.61667248	1.475249E-011	2.342491E-012	0	0.000000E+000
1	245.61740641	2.342491E-012	1.475249E-011	1	0.000000E+000
1	245.61745411	1.475249E-011	2.342491E-012	0	0.000000E+000
1	245.61756442	2.342491E-012	1.475249E-011	1	0.000000E+000
1	245.61765360	1.475249E-011	2.342491E-012	0	0.000000E+000
1	245.61772350	2.342491E-012	1.475249E-011	1	0.000000E+000
1	245.61780443	1.475249E-011	2.342491E-012	0	0.000000E+000
1	245.61850433	2.342491E-012	1.475249E-011	1	0.000000E+000
1	245.61890482	1.475249E-011	2.342491E-012	0	0.000000E+000
1	245.62003300	2.342491E-012	1.475249E-011	1	0.000000E+000
1	245.62016185	1.475249E-011	2.342491E-012	0	0.000000E+000
1	245.62035785	2.342491E-012	1.475249E-011	1	0.000000E+000
1	245.62040272	1.475249E-011	2.342491E-012	0	0.000000E+000
1	245.62187527	2.342491E-012	1.475249E-011	1	0.000000E+000
1	245.62195125	1.475249E-011	2.342491E-012	0	0.000000E+000
1	245.63358013	2.342491E-012	1.475249E-011	1	0.000000E+000
1	245.63368262	1.475249E-011	2.342491E-012	0	0.000000E+000
1	245.63414733	2.342491E-012	1.475249E-011	1	0.000000E+000
1	245.63473776	1.475249E-011	2.342491E-012	0	0.000000E+000
1	245.63486303	2.342491E-012	1.475249E-011	1	0.000000E+000
1	245.63498322	1.475249E-011	2.342491E-012	0	0.000000E+000
1	245.63515249	2.342491E-012	1.475249E-011	1	0.000000E+000
1	245.63527184	1.475249E-011	2.342491E-012	0	0.000000E+000
1	245.65500536	2.342491E-012	1.475249E-011	1	0.000000E+000
1	245.65561122	1.475249E-011	2.342491E-012	0	0.000000E+000
1	245.65863522	2.342491E-012	1.475249E-011	1	0.000000E+000
1	245.65884658	1.475249E-011	2.342491E-012	0	0.000000E+000
1	245.66271712	2.342491E-012	1.475249E-011	1	0.000000E+000
1	245.66292388	1.475249E-011	2.342491E-012	0	0.000000E+000
1	245.66545339	2.342491E-012	1.475249E-011	1	0.000000E+000
1	245.66568879	1.475249E-011	2.342491E-012	0	0.000000E+000
1	245.66607801	2.342491E-012	1.475249E-011	1	0.000000E+000
1	245.66624258	1.475249E-011	2.342491E-012	0	0.000000E+000
1	245.66681725	2.342491E-012	1.475249E-011	1	0.000000E+000
1	245.66690645	1.475249E-011	2.342491E-012	0	0.000000E+000
1	245.66940276	2.342491E-012	1.475249E-011	1	0.000000E+000
1	245.66953230	1.475249E-011	2.342491E-012	0	0.000000E+000
1	245.67272412	2.342491E-012	1.475249E-011	1	0.000000E+000
1	245.67281397	1.475249E-011	2.342491E-012	0	0.000000E+000
1	245.67435234	2.342491E-012	1.475249E-011	1	0.000000E+000
1	245.67484126	1.475249E-011	2.342491E-012	0	0.000000E+000
1	245.67498048	2.342491E-012	1.475249E-011	1	0.000000E+000
1	245.67502268	1.475249E-011	2.342491E-012	0	0.000000E+000
1	245.67523463	2.342491E-012	1.475249E-011	1	0.000000E+000
1	245.67574461	1.475249E-011	2.342491E-012	0	0.000000E+000
1	245.67583138	2.342491E-012	1.475249E-011	1	0.000000E+000
1	245.67649185	1.475249E-011	2.342491E-012	0	0.000000E+000
1	245.67682486	2.342491E-012	1.475249E-011	1	0.000000E+000
1	245.67696921	1.475249E-011	2.342491E-012	0	0.000000E+000
1	245.68063856	2.342491E-012	1.475249E-011	1	0.000000E+000
1	245.68074320	1.475249E-011	2.342491E-012	0	0.000000E+000
1	245.68309880	2.342491E-012	1.475249E-011	1	0.000000E+000
1	245.68318685	1.475249E-011	2.342491E-012	0	0.000000E+000
1	245.68366677	2.342491E-012	1.475249E-011	1	0.000000E+000
1	245.68407499	1.475249E-011	2.342491E-012	0	0.000000E+000
1	245.68471321	2.342491E-012	1.475249E-011	1	0.000000E+000
1	245.68490602	1.475249E-011	2.342491E-012	0	0.000000E+000
1	245.68514722	2.342491E-012	1.475249E-011	1	0.000000E+000
1	245.68531656	1.475249E-011	2.342491E-012	0	0.000000E+000
1	245.68918128	2.342491E-012	1.475249E-011	1	0.000000E+000
1	245.68942867	1.475249E-011	2.342491E-012	0	0.000000E+000
1	245.69328587	2.342491E-012	1.475249E-011	1	0.000000E+000
1	245.69349149	1.475249E-011	2.342491E-012	0	0.000000E+000
1	245.69440181	2.342491E-012	1.475249E-011	1	0.000000E+000
1	245.69443705	1.475249E-011	2.342491E-012	0	0.000000E+000
1	245.69470857	2.342491E-012	1.475249E-011	1	0.000000E+000
1	245.69492963	1.475249E-011	2.342491E-012	0	0.000000E+000
1	245.69994516	2.342491E-012	1.475249E-011	1	0.000000E+000
1	245.70005662	1.475249E-011	2.342491E-012	0	0.000000E+000
1	245.71006094	2.342491E-012	1.475249E-011	1	0.000000E+000
1	245.71023525	1.475249E-011	2.342491E-012	0	0.000000E+000
1	245.71177951	2.342491E-012	1.475249E-011	1	0.000000E+000
1	245.71206519	1.475249E-011	2.342491E-012	0	0.000000E+000
1	245.71207808	2.342491E-012	1.475249E-011	1	0.000000E+000
1	245.71221719	1.475249E-011	2.342491E-012	0	0.000000E+000
1	245.71863128	2.342491E-012	1.475249E-011	1	0.000000E+000
1	245.71866327	1.475249E-011	2.342491E-012	0	0.000000E+000
1	245.72072205	2.342491E-012	1.475249E-011	1	0.000000E+000
1	245.72087904	1.475249E-011	2.342491E-012	0	0.000000E+000
1	245.72126597	2.342491E-012	1.475249E-011	1	0.000000E+000
1	245.72134579	1.475249E-011	2.342491E-012	0	0.000000E+000
1	245.72186738	2.342491E-012	1.475249E-011	1	0.000000E+000
1	245.72206190	1.475249E-011	2.342491E-012	0	0.000000E+000
1	245.72300698	2.342491E-012	1.475249E-011	1	0.000000E+000
1	245.72333786	1.475249E-011	2.342491E-012	0	0.000000E+000
1	245.72421034	2.342491E-012	1.475249E-011	1	0.000000E+000
1	245.72424258	1.475249E-011	2.342491E-012	0	0.000000E+000
1	245.72478415	2.342491E-012	1.475249E-011	1	0.000000E+000
1	245.72481369	1.475249E-011	2.342491E-012	0	0.000000E+000
1	245.72486005	2.342491E-012	1.475249E-011	1	0.000000E+000
1	245.72488819	1.475249E-011	2.342491E-012	0	0.000000E+000
1	245.72569319	2.342491E-012	1.475249E-011	1	0.000000E+000
1	245.72581495	1.475249E-011	2.342491E-012	0	0.000000E+000
1	245.72597839	2.342491E-012	1.475249E-011	1	0.000000E+000
1	245.72600943	1.475249E-011	2.342491E-012	0	0.000000E+000
1	245.72725363	2.342491E-012	1.475249E-011	1	0.000000E+000
1	245.72730216	1.475249E-011	2.342491E-012	0	0.000000E+000
1	245.73140550	2.342491E-012	1.475249E-011	1	0.000000E+000
1	245.73150192	1.475249E-011	2.342491E-012	0	0.000000E+000
1	245.73233568	2.342491E-012	1.475249E-011	1	0.000000E+000
1	245.73254664	1.475249E-011	2.342491E-012	0	0.000000E+000
1	245.73292574	2.342491E-012	1.475249E-011	1	0.000000E+000
1	245.73330405	1.475249E-011	2.342491E-012	0	0.000000E+000
1	245.73744262	2.342491E-012	1.475249E-011	1	0.000000E+000
1	245.73747336	1.475249E-011	2.342491E-012	0	0.000000E+000
1	245.73809977	2.342491E-012	1.475249E-011	1	0.000000E+000
1	245.73819947	1.475249E-011	2.342491E-012	0	0.000000E+000
1	245.74373489	2.342491E-012	1.475249E-011	1	0.000000E+000
1	245.74407529	1.475249E-011	2.342491E-012	0	0.000000E+000
1	245.74446833	2.342491E-012	1.475249E-011	1	0.000000E+000
1	245.74465240	1.475249E-011	2.342491E-012	0	0.000000E+000
1	245.74578368	2.342491E-012	1.475249E-011	1	0.000000E+000
1	245.74591821	1.475249E-011	2.342491E-012	0	0.000000E+000
1	245.74652595	2.342491E-012	1.475249E-011	1	0.000000E+000
1	245.74665811	1.475249E-011	2.342491E-012	0	0.000000E+000
1	245.74696127	2.342491E-012	1.475249E-011	1	0.000000E+000
1	245.74697050	1.475249E-011	2.342491E-012	0	0.000000E+000
1	245.74755498	2.342491E-012	1.475249E-011	1	0.000000E+000
1	245.74760614	1.475249E-011	2.342491E-012	0	0.000000E+000
1	245.74853633	2.342491E-012	1.475249E-011	1	0.000000E+000
1	245.74855489	1.475249E-011	2.342491E-012	0	0.000000E+000
1	245.75110913	2.342491E-012	1.475249E-011	1	0.000000E+000
1	245.75194470	1.475249E-011	2.342491E-012	0	0.000000E+000
1	245.75237690	2.342491E-012	1.475249E-011	1	0.000000E+000
1	245.75241513	1.475249E-011	2.342491E-012	0	0.000000E+000
1	245.75546314	2.342491E-012	1.475249E-011	1	0.000000E+000
1	245.75563973	1.475249E-011	2.342491E-012	0	0.000000E+000
1	245.75838823	2.342491E-012	1.475249E-011	1	0.000000E+000
1	245.75852302	1.475249E-011	2.342491E-012	0	0.000000E+000
1	245.76004269	2.342491E-012	1.475249E-011	1	0.000000E+000
1	245.76037855	1.475249E-011	2.342491E-012	0	0.000000E+000
1	245.76080680	2.342491E-012	1.475249E-011	1	0.000000E+000
1	245.76111470	1.475249E-011	2.342491E-012	0	0.000000E+000
1	245.76114864	2.342491E-012	1.475249E-011	1	0.000000E+000
1	245.76117280	1.475249E-011	2.342491E-012	0	0.000000E+000
1	245.76205675	2.342491E-012	1.475249E-011	1	0.000000E+000
1	245.76221983	1.475249E-011	2.342491E-012	0	0.000000E+000
1	245.76246857	2.342491E-012	1.475249E-011	1	0.000000E+000
1	245.76253169	1.475249E-011	2.342491E-012	0	0.000000E+000
1	245.76579126	2.342491E-012	1.475249E-011	1	0.000000E+000
1	245.76594637	1.475249E-011	2.342491E-012	0	0.000000E+000
1	245.76713906	2.342491E-012	1.475249E-011	1	0.000000E+000
1	245.76735090	1.475249E-011	2.342491E-012	0	0.000000E+000
1	253.97888689	2.197678E-012	1.460768E-011	1	0.000000E+000
1	253.97890118	1.460768E-011	2.197678E-012	0	0.000000E+000
1	253.98142293	2.197678E-012	1.460768E-011	1	0.000000E+000
1	253.98147731	1.460768E-011	2.197678E-012	0	0.000000E+000
1	253.98194362	2.197678E-012	1.460768E-011	1	0.000000E+000
1	253.98237566	1.460768E-011	2.197678E-012	0	0.000000E+000
1	253.98254997	2.197678E-012	1.460768E-011	1	0.000000E+000
1	253.98272667	1.460768E-011	2.197678E-012	0	0.000000E+000
1	253.98380804	2.197678E-012	1.460768E-011	1	0.000000E+000
1	253.98407484	1.460768E-011	2.197678E-012	0	0.000000E+000
1	253.98415610	2.197678E-012	1.460768E-011	1	0.000000E+000
1	253.98421003	1.460768E-011	2.197678E-012	0	0.000000E+000
1	253.98422909	2.197678E-012	1.460768E-011	1	0.000000E+000
1	253.98432729	1.460768E-011	2.197678E-012	0	0.000000E+000
1	253.98435310	2.197678E-012	1.460768E-011	1	0.000000E+000
1	253.98440017	1.460768E-011	2.197678E-012	0	0.000000E+000
1	253.98507545	2.197678E-012	1.460768E-011	1	0.000000E+000
1	253.98522760	1.460768E-011	2.197678E-012	0	0.000000E+000
1	253.98561280	2.197678E-012	1.460768E-011	1	0.000000E+000
1	253.98591666	1.460768E-011	2.197678E-012	0	0.000000E+000
1	253.98593014	2.197678E-012	1.460768E-011	1	0.000000E+000
1	253.98625265	1.460768E-011	2.197678E-012	0	0.000000E+000
1	253.98739319	2.197678E-012	1.460768E-011	1	0.000000E+000
1	253.98757315	1.460768E-011	2.197678E-012	0	0.000000E+000
1	253.98868737	2.197678E-012	1.460768E-011	1	0.000000E+000
1	253.98872383	1.460768E-011	2.197678E-012	0	0.000000E+000
1	253.99009084	2.197678E-012	1.460768E-011	1	0.000000E+000
1	253.99010599	1.460768E-011	2.197678E-012	0	0.000000E+000
1	253.99154165	2.197678E-012	1.460768E-011	1	0.000000E+000
1	253.99182274	1.460768E-011	2.197678E-012	0	0.000000E+000
1	253.99186836	2.197678E-012	1.460768E-011	1	0.000000E+000
1	253.99212015	1.460768E-011	2.197678E-012	0	0.000000E+000
1	253.99608881	2.197678E-012	1.460768E-011	1	0.000000E+000
1	253.99619170	1.460768E-011	2.197678E-012	0	0.000000E+000
1	253.99692358	2.197678E-012	1.460768E-011	1	0.000000E+000
1	253.99713275	1.460768E-011	2.197678E-012	0	0.000000E+000
1	253.99896802	2.197678E-012	1.460768E-011	1	0.000000E+000
1	253.99902536	1.460768E-011	2.197678E-012	0	0.000000E+000
1	254.00549626	2.197678E-012	1.460768E-011	1	0.000000E+000
1	254.00551839	1.460768E-011	2.197678E-012	0	0.000000E+000
1	254.00563049	2.197678E-012	1.460768E-011	1	0.000000E+000
1	254.00572878	1.460768E-011	2.197678E-012	0	0.000000E+000
1	254.00618200	2.197678E-012	1.460768E-011	1	0.000000E+000
1	254.00620417	1.460768E-011	2.197678E-012	0	0.000000E+000
1	254.00623669	2.197678E-012	1.460768E-011	1	0.000000E+000
1	254.00633796	1.460768E-011	2.197678E-012	0	0.000000E+000
1	254.00650006	2.197678E-012	1.460768E-011	1	0.000000E+000
1	254.00767659	1.460768E-011	2.197678E-012	0	0.000000E+000
1	254.00905647	2.197678E-012	1.460768E-011	1	0.000000E+000
1	254.00928197	1.460768E-011	2.197678E-012	0	0.000000E+000
1	254.00982264	2.197678E-012	1.460768E-011	1	0.000000E+000
1	254.00983622	1.460768E-011	2.197678E-012	0	0.000000E+000
1	254.00996817	2.197678E-012	1.460768E-011	1	0.000000E+000
1	254.01009739	1.460768E-011	2.197678E-012	0	0.000000E+000
1	254.01059378	2.197678E-012	1.460768E-011	1	0.000000E+000
1	254.01061712	1.460768E-011	2.197678E-012	0	0.000000E+000
1	254.01111604	2.197678E-012	1.460768E-011	1	0.000000E+000
1	254.01158621	1.460768E-011	2.197678E-012	0	0.000000E+000
1	254.01253830	2.197678E-012	1.460768E-011	1	0.000000E+000
1	254.01258515	1.460768E-011	2.197678E-012	0	0.000000E+000
1	254.01351563	2.197678E-012	1.460768E-011	1	0.000000E+000
1	254.01367318	1.460768E-011	2.197678E-012	0	0.000000E+000
1	254.01450149	2.197678E-012	1.460768E-011	1	0.000000E+000
1	254.01462335	1.460768E-011	2.197678E-012	0	0.000000E+000
1	254.01566066	2.197678E-012	1.460768E-011	1	0.000000E+000
1	254.01572787	1.460768E-011	2.197678E-012	0	0.000000E+000
1	254.02041956	2.197678E-012	1.460768E-011	1	0.000000E+000
1	254.02075443	1.460768E-011	2.197678E-012	0	0.000000E+000
1	254.02081258	2.197678E-012	1.460768E-011	1	0.000000E+000
1	254.02148444	1.460768E-011	2.197678E-012	0	0.000000E+000
1	254.02483938	2.197678E-012	1.460768E-011	1	0.000000E+000
1	254.02549212	1.460768E-011	2.197678E-012	0	0.000000E+000
1	254.02865191	2.197678E-012	1.460768E-011	1	0.000000E+000
1	254.02873435	1.460768E-011	2.197678E-012	0	0.000000E+000
1	254.03153511	2.197678E-012	1.460768E-011	1	0.000000E+000
1	254.03161667	1.460768E-011	2.197678E-012	0	0.000000E+000
1	254.03185554	2.197678E-012	1.460768E-011	1	0.000000E+000
1	254.03189819	1.460768E-011	2.197678E-012	0	0.000000E+000
1	254.03507399	2.197678E-012	1.460768E-011	1	0.000000E+000
1	254.03530251	1.460768E-011	2.197678E-012	0	0.000000E+000
1	254.03539946	2.197678E-012	1.460768E-011	1	0.000000E+000
1	254.03550252	1.460768E-011	2.197678E-012	0	0.000000E+000
1	254.03552250	2.197678E-012	1.460768E-011	1	0.000000E+000
1	254.03570668	1.460768E-011	2.197678E-012	0	0.000000E+000
1	254.03790178	2.197678E-012	1.460768E-011	1	0.000000E+000
1	254.03798299	1.460768E-011	2.197678E-012	0	0.000000E+000
1	254.03829100	2.197678E-012	1.460768E-011	1	0.000000E+000
1	254.03832653	1.460768E-011	2.197678E-012	0	0.000000E+000
1	254.03862220	2.197678E-012	1.460768E-011	1	0.000000E+000
1	254.03864834	1.460768E-011	2.197678E-012	0	0.000000E+000
1	254.04062133	2.197678E-012	1.460768E-011	1	0.000000E+000
1	254.04071911	1.460768E-011	2.197678E-012	0	0.000000E+000
1	254.04257484	2.197678E-012	1.460768E-011	1	0.000000E+000
1	254.04280730	1.460768E-011	2.197678E-012	0	0.000000E+000
1	254.04677262	2.197678E-012	1.460768E-011	1	0.000000E+000
1	254.04688612	1.460768E-011	2.197678E-012	0	0.000000E+000
1	257.41703408	2.171159E-012	1.458116E-011	1	0.000000E+000
1	257.41719557	1.458116E-011	2.171159E-012	0	0.000000E+000
1	257.41777387	2.171159E-012	1.458116E-011	1	0.000000E+000
1	257.41782471	1.458116E-011	2.171159E-012	0	0.000000E+000
1	257.42432140	2.171159E-012	1.458116E-011	1	0.000000E+000
1	257.42451231	1.458116E-011	2.171159E-012	0	0.000000E+000
1	257.42636516	2.171159E-012	1.458116E-011	1	0.000000E+000
1	257.42651706	1.458116E-011	2.171159E-012	0	0.000000E+000
1	257.43029486	2.171159E-012	1.458116E-011	1	0.000000E+000
1	257.43046308	1.458116E-011	2.171159E-012	0	0.000000E+000
1	257.43064306	2.171159E-012	1.458116E-011	1	0.000000E+000
1	257.43071541	1.458116E-011	2.171159E-012	0	0.000000E+000
1	257.43090614	2.171159E-012	1.458116E-011	1	0.000000E+000
1	257.43108873	1.458116E-011	2.171159E-012	0	0.000000E+000
1	257.43233200	2.171159E-012	1.458116E-011	1	0.000000E+000
1	257.43285398	1.458116E-011	2.171159E-012	0	0.000000E+000
1	257.43355799	2.171159E-012	1.458116E-011	1	0.000000E+000
1	257.43408820	1.458116E-011	2.171159E-012	0	0.000000E+000
1	257.43872000	2.171159E-012	1.458116E-011	1	0.000000E+000
1	257.43885614	1.458116E-011	2.171159E-012	0	0.000000E+000
1	257.43917957	2.171159E-012	1.458116E-011	1	0.000000E+000
1	257.43938844	1.458116E-011	2.171159E-012	0	0.000000E+000
1	257.44003078	2.171159E-012	1.458116E-011	1	0.000000E+000
1	257.44005700	1.458116E-011	2.171159E-012	0	0.000000E+000
1	257.44034064	2.171159E-012	1.458116E-011	1	0.000000E+000
1	257.44046620	1.458116E-011	2.171159E-012	0	0.000000E+000
1	257.44186635	2.171159E-012	1.458116E-011	1	0.000000E+000
1	257.44215061	1.458116E-011	2.171159E-012	0	0.000000E+000
1	257.44513635	2.171159E-012	1.458116E-011	1	0.000000E+000
1	257.44532473	1.458116E-011	2.171159E-012	0	0.000000E+000
1	257.44649410	2.171159E-012	1.458116E-011	1	0.000000E+000
1	257.44652038	1.458116E-011	2.171159E-012	0	0.000000E+000
1	257.44705231	2.171159E-012	1.458116E-011	1	0.000000E+000
1	257.44706756	1.458116E-011	2.171159E-012	0	0.000000E+000
1	257.44842921	2.171159E-012	1.458116E-011	1	0.000000E+000
1	257.44853350	1.458116E-011	2.171159E-012	0	0.000000E+000
1	257.45014916	2.171159E-012	1.458116E-011	1	0.000000E+000
1	257.45096404	1.458116E-011	2.171159E-012	0	0.000000E+000
1	257.45186666	2.171159E-012	1.458116E-011	1	0.000000E+000
1	257.45226065	1.458116E-011	2.171159E-012	0	0.000000E+000
1	257.45277214	2.171159E-012	1.458116E-011	1	0.000000E+000
1	257.45289545	1.458116E-011	2.171159E-012	0	0.000000E+000
1	257.45295517	2.171159E-012	1.458116E-011	1	0.000000E+000
1	257.45305260	1.458116E-011	2.171159E-012	0	0.000000E+000
1	257.45750357	2.171159E-012	1.458116E-011	1	0.000000E+000
1	257.45769400	1.458116E-011	2.171159E-012	0	0.000000E+000
1	257.46123937	2.171159E-012	1.458116E-011	1	0.000000E+000
1	257.46128369	1.458116E-011	2.171159E-012	0	0.000000E+000
1	257.46225636	2.171159E-012	1.458116E-011	1	0.000000E+000
1	257.46228015	1.458116E-011	2.171159E-012	0	0.000000E+000
1	257.46376707	2.171159E-012	1.458116E-011	1	0.000000E+000
1	257.46387116	1.458116E-011	2.171159E-012	0	0.000000E+000
1	257.46429874	2.171159E-012	1.458116E-011	1	0.000000E+000
1	257.46450327	1.458116E-011	2.171159E-012	0	0.000000E+000
1	257.46451039	2.171159E-012	1.458116E-011	1	0.000000E+000
1	257.46454353	1.458116E-011	2.171159E-012	0	0.000000E+000
1	257.46480608	2.171159E-012	1.458116E-011	1	0.000000E+000
1	257.46491128	1.458116E-011	2.171159E-012	0	0.000000E+000
1	257.47550335	2.171159E-012	1.458116E-011	1	0.000000E+000
1	257.47555792	1.458116E-011	2.171159E-012	0	0.000000E+000
1	257.47578876	2.171159E-012	1.458116E-011	1	0.000000E+000
1	257.47587971	1.458116E-011	2.171159E-012	0	0.000000E+000
1	257.47757295	2.171159E-012	1.458116E-011	1	0.000000E+000
1	257.47765200	1.458116E-011	2.171159E-012	0	0.000000E+000
1	257.47849770	2.171159E-012	1.458116E-011	1	0.000000E+000
1	257.47888897	1.458116E-011	2.171159E-012	0	0.000000E+000
1	257.47950757	2.171159E-012	1.458116E-011	1	0.000000E+000
1	257.47958463	1.458116E-011	2.171159E-012	0	0.000000E+000
1	257.48282722	2.171159E-012	1.458116E-011	1	0.000000E+000
1	257.48307562	1.458116E-011	2.171159E-012	0	0.000000E+000
1	257.48422105	2.171159E-012	1.458116E-011	1	0.000000E+000
1	257.48429529	1.458116E-011	2.171159E-012	0	0.000000E+000
1	257.48529841	2.171159E-012	1.458116E-011	1	0.000000E+000
1	257.48536320	1.458116E-011	2.171159E-012	0	0.000000E+000
1	260.54950691	2.559873E-012	1.496987E-011	1	0.000000E+000
1	260.54952637	1.496987E-011	2.559873E-012	0	0.000000E+000
1	260.56227306	2.559873E-012	1.496987E-011	1	0.000000E+000
1	260.56259423	1.496987E-011	2.559873E-012	0	0.000000E+000
1	260.56292968	2.559873E-012	1.496987E-011	1	0.000000E+000
1	260.56298760	1.496987E-011	2.559873E-012	0	0.000000E+000
1	260.56459926	2.559873E-012	1.496987E-011	1	0.000000E+000
1	260.56485370	1.496987E-011	2.559873E-012	0	0.000000E+000
1	260.56514012	2.559873E-012	1.496987E-011	1	0.000000E+000
1	260.56529238	1.496987E-011	2.559873E-012	0	0.000000E+000
1	260.56727911	2.559873E-012	1.496987E-011	1	0.000000E+000
1	260.56740150	1.496987E-011	2.559873E-012	0	0.000000E+000
1	260.56847534	2.559873E-012	1.496987E-011	1	0.000000E+000
1	260.56877625	1.496987E-011	2.559873E-012	0	0.000000E+000
1	260.56879272	2.559873E-012	1.496987E-011	1	0.000000E+000
1	260.56886951	1.496987E-011	2.559873E-012	0	0.000000E+000
1	260.57077359	2.559873E-012	1.496987E-011	1	0.000000E+000
1	260.57081360	1.496987E-011	2.559873E-012	0	0.000000E+000
1	260.57095616	2.559873E-012	1.496987E-011	1	0.000000E+000
1	260.57161500	1.496987E-011	2.559873E-012	0	0.000000E+000
1	260.57205322	2.559873E-012	1.496987E-011	1	0.000000E+000
1	260.57211751	1.496987E-011	2.559873E-012	0	0.000000E+000
1	260.57240781	2.559873E-012	1.496987E-011	1	0.000000E+000
1	260.57251498	1.496987E-011	2.559873E-012	0	0.000000E+000
1	260.57257485	2.559873E-012	1.496987E-011	1	0.000000E+000
1	260.57286618	1.496987E-011	2.559873E-012	0	0.000000E+000
1	260.57307635	2.559873E-012	1.496987E-011	1	0.000000E+000
1	260.57309981	1.496987E-011	2.559873E-012	0	0.000000E+000
1	260.57359682	2.559873E-012	1.496987E-011	1	0.000000E+000
1	260.57366844	1.496987E-011	2.559873E-012	0	0.000000E+000
1	260.57435639	2.559873E-012	1.496987E-011	1	0.000000E+000
1	260.57453513	1.496987E-011	2.559873E-012	0	0.000000E+000
1	260.57578680	2.559873E-012	1.496987E-011	1	0.000000E+000
1	260.57586712	1.496987E-011	2.559873E-012	0	0.000000E+000
1	260.57666365	2.559873E-012	1.496987E-011	1	0.000000E+000
1	260.57672897	1.496987E-011	2.559873E-012	0	0.000000E+000
1	260.57895970	2.559873E-012	1.496987E-011	1	0.000000E+000
1	260.57921662	1.496987E-011	2.559873E-012	0	0.000000E+000
1	260.57925254	2.559873E-012	1.496987E-011	1	0.000000E+000
1	260.57936362	1.496987E-011	2.559873E-012	0	0.000000E+000
1	260.57945150	2.559873E-012	1.496987E-011	1	0.000000E+000
1	260.57972821	1.496987E-011	2.559873E-012	0	0.000000E+000
1	260.58187170	2.559873E-012	1.496987E-011	1	0.000000E+000
1	260.58190304	1.496987E-011	2.559873E-012	0	0.000000E+000
1	260.58837483	2.559873E-012	1.496987E-011	1	0.000000E+000
1	260.58866692	1.496987E-011	2.559873E-012	0	0.000000E+000
1	260.59053445	2.559873E-012	1.496987E-011	1	0.000000E+000
1	260.59063677	1.496987E-011	2.559873E-012	0	0.000000E+000
1	260.59131601	2.559873E-012	1.496987E-011	1	0.000000E+000
1	260.59141539	1.496987E-011	2.559873E-012	0	0.000000E+000
1	260.59226302	2.559873E-012	1.496987E-011	1	0.000000E+000
1	260.59227932	1.496987E-011	2.559873E-012	0	0.000000E+000
1	260.59281740	2.559873E-012	1.496987E-011	1	0.000000E+000
1	260.59305278	1.496987E-011	2.559873E-012	0	0.000000E+000
1	260.59323126	2.559873E-012	1.496987E-011	1	0.000000E+000
1	260.59350386	1.496987E-011	2.559873E-012	0	0.000000E+000
1	260.59391218	2.559873E-012	1.496987E-011	1	0.000000E+000
1	260.59392015	1.496987E-011	2.559873E-012	0	0.000000E+000
1	260.59443373	2.559873E-012	1.496987E-011	1	0.000000E+000
1	260.59465952	1.496987E-011	2.559873E-012	0	0.000000E+000
1	260.59478533	2.559873E-012	1.496987E-011	1	0.000000E+000
1	260.59491101	1.496987E-011	2.559873E-012	0	0.000000E+000
1	260.59799081	2.559873E-012	1.496987E-011	1	0.000000E+000
1	260.59803041	1.496987E-011	2.559873E-012	0	0.000000E+000
1	260.59831556	2.559873E-012	1.496987E-011	1	0.000000E+000
1	260.59845604	1.496987E-011	2.559873E-012	0	0.000000E+000
1	260.60071497	2.559873E-012	1.496987E-011	1	0.000000E+000
1	260.60080324	1.496987E-011	2.559873E-012	0	0.000000E+000
1	260.60086186	2.559873E-012	1.496987E-011	1	0.000000E+000
1	260.60113866	1.496987E-011	2.559873E-012	0	0.000000E+000
1	260.60184021	2.559873E-012	1.496987E-011	1	0.000000E+000
1	260.60196091	1.496987E-011	2.559873E-012	0	0.000000E+000
1	260.60232205	2.559873E-012	1.496987E-011	1	0.000000E+000
1	260.60234763	1.496987E-011	2.559873E-012	0	0.000000E+000
1	260.60386503	2.559873E-012	1.496987E-011	1	0.000000E+000
1	260.60392801	1.496987E-011	2.559873E-012	0	0.000000E+000
1	260.60550862	2.559873E-012	1.496987E-011	1	0.000000E+000
1	260.60597527	1.496987E-011	2.559873E-012	0	0.000000E+000
1	260.60601176	2.559873E-012	1.496987E-011	1	0.000000E+000
1	260.60624265	1.496987E-011	2.559873E-012	0	0.000000E+000
1	260.60639424	2.559873E-012	1.496987E-011	1	0.000000E+000
1	260.60640925	1.496987E-011	2.559873E-012	0	0.000000E+000
1	260.60692029	2.559873E-012	1.496987E-011	1	0.000000E+000
1	260.60696669	1.496987E-011	2.559873E-012	0	0.000000E+000
1	260.60840561	2.559873E-012	1.496987E-011	1	0.000000E+000
1	260.60849723	1.496987E-011	2.559873E-012	0	0.000000E+000
1	260.61660106	2.559873E-012	1.496987E-011	1	0.000000E+000
1	260.61674065	1.496987E-011	2.559873E-012	0	0.000000E+000
1	260.61779525	2.559873E-012	1.496987E-011	1	0.000000E+000
1	260.61803629	1.496987E-011	2.559873E-012	0	0.000000E+000
1	260.62137739	2.559873E-012	1.496987E-011	1	0.000000E+000
1	260.62145298	1.496987E-011	2.559873E-012	0	0.000000E+000
1	260.62485518	2.559873E-012	1.496987E-011	1	0.000000E+000
1	260.62520334	1.496987E-011	2.559873E-012	0	0.000000E+000
1	260.62528617	2.559873E-012	1.496987E-011	1	0.000000E+000
1	260.62533931	1.496987E-011	2.559873E-012	0	0.000000E+000
1	260.62576930	2.559873E-012	1.496987E-011	1	0.000000E+000
1	260.62581426	1.496987E-011	2.559873E-012	0	0.000000E+000
1	260.62609055	2.559873E-012	1.496987E-011	1	0.000000E+000
1	260.62617898	1.496987E-011	2.559873E-012	0	0.000000E+000
1	260.62675902	2.559873E-012	1.496987E-011	1	0.000000E+000
1	260.62676861	1.496987E-011	2.559873E-012	0	0.000000E+000
1	260.62871683	2.559873E-012	1.496987E-011	1	0.000000E+000
1	260.62881217	1.496987E-011	2.559873E-012	0	0.000000E+000
1	260.62912773	2.559873E-012	1.496987E-011	1	0.000000E+000
1	260.62917504	1.496987E-011	2.559873E-012	0	0.000000E+000
1	260.63285150	2.559873E-012	1.496987E-011	1	0.000000E+000
1	260.63290905	1.496987E-011	2.559873E-012	0	0.000000E+000
1	260.63752151	2.559873E-012	1.496987E-011	1	0.000000E+000
1	260.63753296	1.496987E-011	2.559873E-012	0	0.000000E+000
1	260.63867984	2.559873E-012	1.496987E-011	1	0.000000E+000
1	260.63875065	1.496987E-011	2.559873E-012	0	0.000000E+000
1	260.63884657	2.559873E-012	1.496987E-011	1	0.000000E+000
1	260.63890287	1.496987E-011	2.559873E-012	0	0.000000E+000
1	260.63955963	2.559873E-012	1.496987E-011	1	0.000000E+000
1	260.63976381	1.496987E-011	2.559873E-012	0	0.000000E+000
1	260.63999356	2.559873E-012	1.496987E-011	1	0.000000E+000
1	260.64032418	1.496987E-011	2.559873E-012	0	0.000000E+000
1	260.64049296	2.559873E-012	1.496987E-011	1	0.000000E+000
1	260.64070453	1.496987E-011	2.559873E-012	0	0.000000E+000
1	260.64159815	2.559873E-012	1.496987E-011	1	0.000000E+000
1	260.64174875	1.496987E-011	2.559873E-012	0	0.000000E+000
1	260.64175789	2.559873E-012	1.496987E-011	1	0.000000E+000
1	260.64197807	1.496987E-011	2.559873E-012	0	0.000000E+000
1	260.64209328	2.559873E-012	1.496987E-011	1	0.000000E+000
1	260.64219936	1.496987E-011	2.559873E-012	0	0.000000E+000
1	260.64350362	2.559873E-012	1.496987E-011	1	0.000000E+000
1	260.64370888	1.496987E-011	2.559873E-012	0	0.000000E+000
1	260.64526179	2.559873E-012	1.496987E-011	1	0.000000E+000
1	260.64531076	1.496987E-011	2.559873E-012	0	0.000000E+000
1	260.64723226	2.559873E-012	1.496987E-011	1	0.000000E+000
1	260.64768719	1.496987E-011	2.559873E-012	0	0.000000E+000
1	260.64770925	2.559873E-012	1.496987E-011	1	0.000000E+000
1	260.64773553	1.496987E-011	2.559873E-012	0	0.000000E+000
1	260.65384109	2.559873E-012	1.496987E-011	1	0.000000E+000
1	260.65394138	1.496987E-011	2.559873E-012	0	0.000000E+000
1	260.65435268	2.559873E-012	1.496987E-011	1	0.000000E+000
1	260.65451826	1.496987E-011	2.559873E-012	0	0.000000E+000
1	260.66067041	2.559873E-012	1.496987E-011	1	0.000000E+000
1	260.66074161	1.496987E-011	2.559873E-012	0	0.000000E+000
1	260.66623935	2.559873E-012	1.496987E-011	1	0.000000E+000
1	260.66643000	1.496987E-011	2.559873E-012	0	0.000000E+000
1	260.66646498	2.559873E-012	1.496987E-011	1	0.000000E+000
1	260.66656308	1.496987E-011	2.559873E-012	0	0.000000E+000
1	260.66899547	2.559873E-012	1.496987E-011	1	0.000000E+000
1	260.66915361	1.496987E-011	2.559873E-012	0	0.000000E+000
1	260.66968393	2.559873E-012	1.496987E-011	1	0.000000E+000
1	260.66972614	1.496987E-011	2.559873E-012	0	0.000000E+000
1	260.67000856	2.559873E-012	1.496987E-011	1	0.000000E+000
1	260.67056898	1.496987E-011	2.559873E-012	0	0.000000E+000
1	260.67240219	2.559873E-012	1.496987E-011	1	0.000000E+000
1	260.67260909	1.496987E-011	2.559873E-012	0	0.000000E+000
1	260.67655172	2.559873E-012	1.496987E-011	1	0.000000E+000
1	260.67663041	1.496987E-011	2.559873E-012	0	0.000000E+000
1	260.67676220	2.559873E-012	1.496987E-011	1	0.000000E+000
1	260.67723036	1.496987E-011	2.559873E-012	0	0.000000E+000
1	260.67753875	2.559873E-012	1.496987E-011	1	0.000000E+000
1	260.67818254	1.496987E-011	2.559873E-012	0	0.000000E+000
1	261.94513108	2.199091E-012	1.460909E-011	1	0.000000E+000
1	261.94535343	1.460909E-011	2.199091E-012	0	0.000000E+000
1	261.94536183	2.199091E-012	1.460909E-011	1	0.000000E+000
1	261.94553694	1.460909E-011	2.199091E-012	0	0.000000E+000
1	261.94578651	2.199091E-012	1.460909E-011	1	0.000000E+000
1	261.94585165	1.460909E-011	2.199091E-012	0	0.000000E+000
1	261.94626866	2.199091E-012	1.460909E-011	1	0.000000E+000
1	261.94628763	1.460909E-011	2.199091E-012	0	0.000000E+000
1	261.94675761	2.199091E-012	1.460909E-011	1	0.000000E+000
1	261.94683352	1.460909E-011	2.199091E-012	0	0.000000E+000
1	261.94805913	2.199091E-012	1.460909E-011	1	0.000000E+000
1	261.94809016	1.460909E-011	2.199091E-012	0	0.000000E+000
1	261.94831789	2.199091E-012	1.460909E-011	1	0.000000E+000
1	261.94863981	1.460909E-011	2.199091E-012	0	0.000000E+000
1	261.94867080	2.199091E-012	1.460909E-011	1	0.000000E+000
1	261.94869973	1.460909E-011	2.199091E-012	0	0.000000E+000
1	261.95017461	2.199091E-012	1.460909E-011	1	0.000000E+000
1	261.95038068	1.460909E-011	2.199091E-012	0	0.000000E+000
1	261.95582194	2.199091E-012	1.460909E-011	1	0.000000E+000
1	261.95594272	1.460909E-011	2.199091E-012	0	0.000000E+000
1	261.95645738	2.199091E-012	1.460909E-011	1	0.000000E+000
1	261.95661237	1.460909E-011	2.199091E-012	0	0.000000E+000
1	261.95848556	2.199091E-012	1.460909E-011	1	0.000000E+000
1	261.95910800	1.460909E-011	2.199091E-012	0	0.000000E+000
1	261.95951461	2.199091E-012	1.460909E-011	1	0.000000E+000
1	261.95953491	1.460909E-011	2.199091E-012	0	0.000000E+000
1	261.96077840	2.199091E-012	1.460909E-011	1	0.000000E+000
1	261.96084605	1.460909E-011	2.199091E-012	0	0.000000E+000
1	261.96142494	2.199091E-012	1.460909E-011	1	0.000000E+000
1	261.96148229	1.460909E-011	2.199091E-012	0	0.000000E+000
1	261.96267578	2.199091E-012	1.460909E-011	1	0.000000E+000
1	261.96275966	1.460909E-011	2.199091E-012	0	0.000000E+000
1	261.96392837	2.199091E-012	1.460909E-011	1	0.000000E+000
1	261.96394181	1.460909E-011	2.199091E-012	0	0.000000E+000
1	261.96395769	2.199091E-012	1.460909E-011	1	0.000000E+000
1	261.96396688	1.460909E-011	2.199091E-012	0	0.000000E+000
1	261.96512106	2.199091E-012	1.460909E-011	1	0.000000E+000
1	261.96518451	1.460909E-011	2.199091E-012	0	0.000000E+000
1	261.97129886	2.199091E-012	1.460909E-011	1	0.000000E+000
1	261.97135510	1.460909E-011	2.199091E-012	0	0.000000E+000
1	261.97205367	2.199091E-012	1.460909E-011	1	0.000000E+000
1	261.97218039	1.460909E-011	2.199091E-012	0	0.000000E+000
1	261.97469476	2.199091E-012	1.460909E-011	1	0.000000E+000
1	261.97479458	1.460909E-011	2.199091E-012	0	0.000000E+000
1	261.97588976	2.199091E-012	1.460909E-011	1	0.000000E+000
1	261.97595611	1.460909E-011	2.199091E-012	0	0.000000E+000
1	261.98651122	2.199091E-012	1.460909E-011	1	0.000000E+000
1	261.98658561	1.460909E-011	2.199091E-012	0	0.000000E+000
1	261.99001465	2.199091E-012	1.460909E-011	1	0.000000E+000
1	261.99003409	1.460909E-011	2.199091E-012	0	0.000000E+000
1	261.99099728	2.199091E-012	1.460909E-011	1	0.000000E+000
1	261.99105493	1.460909E-011	2.199091E-012	0	0.000000E+000
1	261.99288828	2.199091E-012	1.460909E-011	1	0.000000E+000
1	261.99301230	1.460909E-011	2.199091E-012	0	0.000000E+000
1	261.99521122	2.199091E-012	1.460909E-011	1	0.000000E+000
1	261.99524955	1.460909E-011	2.199091E-012	0	0.000000E+000
1	261.99681856	2.199091E-012	1.460909E-011	1	0.000000E+000
1	261.99698704	1.460909E-011	2.199091E-012	0	0.000000E+000
1	261.99728143	2.199091E-012	1.460909E-011	1	0.000000E+000
1	261.99735690	1.460909E-011	2.199091E-012	0	0.000000E+000
1	261.99798514	2.199091E-012	1.460909E-011	1	0.000000E+000
1	261.99846462	1.460909E-011	2.199091E-012	0	0.000000E+000
1	261.99873257	2.199091E-012	1.460909E-011	1	0.000000E+000
1	261.99924359	1.460909E-011	2.199091E-012	0	0.000000E+000
1	261.99955276	2.199091E-012	1.460909E-011	1	0.000000E+000
1	261.99955721	1.460909E-011	2.199091E-012	0	0.000000E+000
1	262.00287223	2.199091E-012	1.460909E-011	1	0.000000E+000
1	262.00303779	1.460909E-011	2.199091E-012	0	0.000000E+000
1	262.00448331	2.199091E-012	1.460909E-011	1	0.000000E+000
1	262.00448681	1.460909E-011	2.199091E-012	0	0.000000E+000
1	262.00518790	2.199091E-012	1.460909E-011	1	0.000000E+000
1	262.00529402	1.460909E-011	2.199091E-012	0	0.000000E+000
1	262.00604118	2.199091E-012	1.460909E-011	1	0.000000E+000
1	262.00609493	1.460909E-011	2.199091E-012	0	0.000000E+000
1	262.00784001	2.199091E-012	1.460909E-011	1	0.000000E+000
1	262.00802099	1.460909E-011	2.199091E-012	0	0.000000E+000
1	262.00926073	2.199091E-012	1.460909E-011	1	0.000000E+000
1	262.00933168	1.460909E-011	2.199091E-012	0	0.000000E+000
1	262.01092483	2.199091E-012	1.460909E-011	1	0.000000E+000
1	262.01105870	1.460909E-011	2.199091E-012	0	0.000000E+000
1	262.01137458	2.199091E-012	1.460909E-011	1	0.000000E+000
1	262.01159546	1.460909E-011	2.199091E-012	0	0.000000E+000
1	262.01589241	2.199091E-012	1.460909E-011	1	0.000000E+000
1	262.01593158	1.460909E-011	2.199091E-012	0	0.000000E+000
1	262.01720854	2.199091E-012	1.460909E-011	1	0.000000E+000
1	262.01743764	1.460909E-011	2.199091E-012	0	0.000000E+000
1	262.01773698	2.199091E-012	1.460909E-011	1	0.000000E+000
1	262.01781904	1.460909E-011	2.199091E-012	0	0.000000E+000
1	262.01833703	2.199091E-012	1.460909E-011	1	0.000000E+000
1	262.01835781	1.460909E-011	2.199091E-012	0	0.000000E+000
1	262.01896279	2.199091E-012	1.460909E-011	1	0.000000E+000
1	262.01898684	1.460909E-011	2.199091E-012	0	0.000000E+000
1	262.01953972	2.199091E-012	1.460909E-011	1	0.000000E+000
1	262.01958606	1.460909E-011	2.199091E-012	0	0.000000E+000
1	262.02347021	2.199091E-012	1.460909E-011	1	0.000000E+000
1	262.02358921	1.460909E-011	2.199091E-012	0	0.000000E+000
1	262.02366943	2.199091E-012	1.460909E-011	1	0.000000E+000
1	262.02368866	1.460909E-011	2.199091E-012	0	0.000000E+000
1	262.02459289	2.199091E-012	1.460909E-011	1	0.000000E+000
1	262.02466553	1.460909E-011	2.199091E-012	0	0.000000E+000
1	262.02573040	2.199091E-012	1.460909E-011	1	0.000000E+000
1	262.02577002	1.460909E-011	2.199091E-012	0	0.000000E+000
1	262.03046417	2.199091E-012	1.460909E-011	1	0.000000E+000
1	262.03081038	1.460909E-011	2.199091E-012	0	0.000000E+000
1	262.03233563	2.199091E-012	1.460909E-011	1	0.000000E+000
1	262.03255672	1.460909E-011	2.199091E-012	0	0.000000E+000
1	262.03679806	2.199091E-012	1.460909E-011	1	0.000000E+000
1	262.03687224	1.460909E-011	2.199091E-012	0	0.000000E+000
1	262.03893610	2.199091E-012	1.460909E-011	1	0.000000E+000
1	262.03902765	1.460909E-011	2.199091E-012	0	0.000000E+000
1	262.04049747	2.199091E-012	1.460909E-011	1	0.000000E+000
1	262.04050145	1.460909E-011	2.199091E-012	0	0.000000E+000
1	262.04059266	2.199091E-012	1.460909E-011	1	0.000000E+000
1	262.04065918	1.460909E-011	2.199091E-012	0	0.000000E+000
1	262.04254599	2.199091E-012	1.460909E-011	1	0.000000E+000
1	262.04263261	1.460909E-011	2.199091E-012	0	0.000000E+000
1	262.04300449	2.199091E-012	1.460909E-011	1	0.000000E+000
1	262.04305566	1.460909E-011	2.199091E-012	0	0.000000E+000
1	262.04321076	2.199091E-012	1.460909E-011	1	0.000000E+000
1	262.04336001	1.460909E-011	2.199091E-012	0	0.000000E+000
1	262.04410606	2.199091E-012	1.460909E-011	1	0.000000E+000
1	262.04428592	1.460909E-011	2.199091E-012	0	0.000000E+000
1	262.04431744	2.199091E-012	1.460909E-011	1	0.000000E+000
1	262.04436999	1.460909E-011	2.199091E-012	0	0.000000E+000
1	262.04496252	2.199091E-012	1.460909E-011	1	0.000000E+000
1	262.04508399	1.460909E-011	2.199091E-012	0	0.000000E+000
1	262.04774143	2.199091E-012	1.460909E-011	1	0.000000E+000
1	262.04781847	1.460909E-011	2.199091E-012	0	0.000000E+000
1	262.04868521	2.199091E-012	1.460909E-011	1	0.000000E+000
1	262.04931924	1.460909E-011	2.199091E-012	0	0.000000E+000
1	262.04943317	2.199091E-012	1.460909E-011	1	0.000000E+000
1	262.04999012	1.460909E-011	2.199091E-012	0	0.000000E+000
1	262.05157788	2.199091E-012	1.460909E-011	1	0.000000E+000
1	262.05160550	1.460909E-011	2.199091E-012	0	0.000000E+000
1	262.05325793	2.199091E-012	1.460909E-011	1	0.000000E+000
1	262.05337395	1.460909E-011	2.199091E-012	0	0.000000E+000
1	262.05400798	2.199091E-012	1.460909E-011	1	0.000000E+000
1	262.05407884	1.460909E-011	2.199091E-012	0	0.000000E+000
1	262.05409566	2.199091E-012	1.460909E-011	1	0.000000E+000
1	262.05426263	1.460909E-011	2.199091E-012	0	0.000000E+000
1	262.05478893	2.199091E-012	1.460909E-011	1	0.000000E+000
1	262.05510763	1.460909E-011	2.199091E-012	0	0.000000E+000
1	262.05545660	2.199091E-012	1.460909E-011	1	0.000000E+000
1	262.05563219	1.460909E-011	2.199091E-012	0	0.000000E+000
1	262.05701454	2.199091E-012	1.460909E-011	1	0.000000E+000
1	262.05703421	1.460909E-011	2.199091E-012	0	0.000000E+000
1	262.05905712	2.199091E-012	1.460909E-011	1	0.000000E+000
1	262.05909164	1.460909E-011	2.199091E-012	0	0.000000E+000
1	262.06336575	2.199091E-012	1.460909E-011	1	0.000000E+000
1	262.06367518	1.460909E-011	2.199091E-012	0	0.000000E+000
1	262.06469492	2.199091E-012	1.460909E-011	1	0.000000E+000
1	262.06491166	1.460909E-011	2.199091E-012	0	0.000000E+000
1	262.06778540	2.199091E-012	1.460909E-011	1	0.000000E+000
1	262.06785578	1.460909E-011	2.199091E-012	0	0.000000E+000
1	262.07035135	2.199091E-012	1.460909E-011	1	0.000000E+000
1	262.07047717	1.460909E-011	2.199091E-012	0	0.000000E+000
1	262.07210097	2.199091E-012	1.460909E-011	1	0.000000E+000
1	262.07234168	1.460909E-011	2.199091E-012	0	0.000000E+000
1	262.07487627	2.199091E-012	1.460909E-011	1	0.000000E+000
1	262.07507450	1.460909E-011	2.199091E-012	0	0.000000E+000
1	262.07599507	2.199091E-012	1.460909E-011	1	0.000000E+000
1	262.07617071	1.460909E-011	2.199091E-012	0	0.000000E+000
1	262.08034868	2.199091E-012	1.460909E-011	1	0.000000E+000
1	262.08081949	1.460909E-011	2.199091E-012	0	0.000000E+000
1	262.08171899	2.199091E-012	1.460909E-011	1	0.000000E+000
1	262.08194942	1.460909E-011	2.199091E-012	0	0.000000E+000
1	262.08208030	2.199091E-012	1.460909E-011	1	0.000000E+000
1	262.08217737	1.460909E-011	2.199091E-012	0	0.000000E+000
1	262.08513325	2.199091E-012	1.460909E-011	1	0.000000E+000
1	262.08531525	1.460909E-011	2.199091E-012	0	0.000000E+000
1	262.08696990	2.199091E-012	1.460909E-011	1	0.000000E+000
1	262.08720031	1.460909E-011	2.199091E-012	0	0.000000E+000
1	262.08866760	2.199091E-012	1.460909E-011	1	0.000000E+000
1	262.08874478	1.460909E-011	2.199091E-012	0	0.000000E+000
1	262.09266223	2.199091E-012	1.460909E-011	1	0.000000E+000
1	262.09276946	1.460909E-011	2.199091E-012	0	0.000000E+000
1	262.09670180	2.199091E-012	1.460909E-011	1	0.000000E+000
1	262.09672525	1.460909E-011	2.199091E-012	0	0.000000E+000
1	262.09775333	2.199091E-012	1.460909E-011	1	0.000000E+000
1	262.09797224	1.460909E-011	2.199091E-012	0	0.000000E+000
1	262.09807522	2.199091E-012	1.460909E-011	1	0.000000E+000
1	262.09901941	1.460909E-011	2.199091E-012	0	0.000000E+000
1	262.09906584	2.199091E-012	1.460909E-011	1	0.000000E+000
1	262.09914377	1.460909E-011	2.199091E-012	0	0.000000E+000
1	262.11020678	2.199091E-012	1.460909E-011	1	0.000000E+000
1	262.11028201	1.460909E-011	2.199091E-012	0	0.000000E+000
1	262.11056415	2.199091E-012	1.460909E-011	1	0.000000E+000
1	262.11095379	1.460909E-011	2.199091E-012	0	0.000000E+000
1	262.11353535	2.199091E-012	1.460909E-011	1	0.000000E+000
1	262.11388919	1.460909E-011	2.199091E-012	0	0.000000E+000
1	262.11759681	2.199091E-012	1.460909E-011	1	0.000000E+000
1	262.11764717	1.460909E-011	2.199091E-012	0	0.000000E+000
1	262.12459220	2.199091E-012	1.460909E-011	1	0.000000E+000
1	262.12465448	1.460909E-011	2.199091E-012	0	0.000000E+000
1	262.12482468	2.199091E-012	1.460909E-011	1	0.000000E+000
1	262.12515266	1.460909E-011	2.199091E-012	0	0.000000E+000
1	262.12516887	2.199091E-012	1.460909E-011	1	0.000000E+000
1	262.12545083	1.460909E-011	2.199091E-012	0	0.000000E+000
1	262.12699443	2.199091E-012	1.460909E-011	1	0.000000E+000
1	262.12703393	1.460909E-011	2.199091E-012	0	0.000000E+000
1	262.12754147	2.199091E-012	1.460909E-011	1	0.000000E+000
1	262.12758348	1.460909E-011	2.199091E-012	0	0.000000E+000
1	262.13610906	2.199091E-012	1.460909E-011	1	0.000000E+000
1	262.13615935	1.460909E-011	2.199091E-012	0	0.000000E+000
1	262.13655974	2.199091E-012	1.460909E-011	1	0.000000E+000
1	262.13660183	1.460909E-011	2.199091E-012	0	0.000000E+000
1	262.13755463	2.199091E-012	1.460909E-011	1	0.000000E+000
1	262.13758060	1.460909E-011	2.199091E-012	0	0.000000E+000
1	262.13944056	2.199091E-012	1.460909E-011	1	0.000000E+000
1	262.13965869	1.460909E-011	2.199091E-012	0	0.000000E+000
1	262.14030580	2.199091E-012	1.460909E-011	1	0.000000E+000
1	262.14040118	1.460909E-011	2.199091E-012	0	0.000000E+000
1	262.14365101	2.199091E-012	1.460909E-011	1	0.000000E+000
1	262.14377069	1.460909E-011	2.199091E-012	0	0.000000E+000
1	262.14503682	2.199091E-012	1.460909E-011	1	0.000000E+000
1	262.14505454	1.460909E-011	2.199091E-012	0	0.000000E+000
1	262.14549413	2.199091E-012	1.460909E-011	1	0.000000E+000
1	262.14589821	1.460909E-011	2.199091E-012	0	0.000000E+000
1	262.14914400	2.199091E-012	1.460909E-011	1	0.000000E+000
1	262.14931768	1.460909E-011	2.199091E-012	0	0.000000E+000
1	262.15738165	2.199091E-012	1.460909E-011	1	0.000000E+000
1	262.15755558	1.460909E-011	2.199091E-012	0	0.000000E+000
1	262.16157056	2.199091E-012	1.460909E-011	1	0.000000E+000
1	262.16169097	1.460909E-011	2.199091E-012	0	0.000000E+000
1	262.16173123	2.199091E-012	1.460909E-011	1	0.000000E+000
1	262.16189566	1.460909E-011	2.199091E-012	0	0.000000E+000
1	262.16277504	2.199091E-012	1.460909E-011	1	0.000000E+000
1	262.16281143	1.460909E-011	2.199091E-012	0	0.000000E+000
1	262.22315556	2.235192E-012	1.464519E-011	1	0.000000E+000
1	262.22320238	1.464519E-011	2.235192E-012	0	0.000000E+000
1	262.22381403	2.235192E-012	1.464519E-011	1	0.000000E+000
1	262.22390652	1.464519E-011	2.235192E-012	0	0.000000E+000
1	262.22541039	2.235192E-012	1.464519E-011	1	0.000000E+000
1	262.22548631	1.464519E-011	2.235192E-012	0	0.000000E+000
1	262.22791796	2.235192E-012	1.464519E-011	1	0.000000E+000
1	262.22800402	1.464519E-011	2.235192E-012	0	0.000000E+000
1	262.22989292	2.235192E-012	1.464519E-011	1	0.000000E+000
1	262.22995761	1.464519E-011	2.235192E-012	0	0.000000E+000
1	262.23506854	2.235192E-012	1.464519E-011	1	0.000000E+000
1	262.23510284	1.464519E-011	2.235192E-012	0	0.000000E+000
1	262.23760135	2.235192E-012	1.464519E-011	1	0.000000E+000
1	262.23761764	1.464519E-011	2.235192E-012	0	0.000000E+000
1	262.23765476	2.235192E-012	1.464519E-011	1	0.000000E+000
1	262.23770074	1.464519E-011	2.235192E-012	0	0.000000E+000
1	262.23872696	2.235192E-012	1.464519E-011	1	0.000000E+000
1	262.23878418	1.464519E-011	2.235192E-012	0	0.000000E+000
1	262.23967175	2.235192E-012	1.464519E-011	1	0.000000E+000
1	262.23972158	1.464519E-011	2.235192E-012	0	0.000000E+000
1	262.24287483	2.235192E-012	1.464519E-011	1	0.000000E+000
1	262.24295520	1.464519E-011	2.235192E-012	0	0.000000E+000
1	262.24378680	2.235192E-012	1.464519E-011	1	0.000000E+000
1	262.24396348	1.464519E-011	2.235192E-012	0	0.000000E+000
1	262.24444949	2.235192E-012	1.464519E-011	1	0.000000E+000
1	262.24463400	1.464519E-011	2.235192E-012	0	0.000000E+000
1	262.24519912	2.235192E-012	1.464519E-011	1	0.000000E+000
1	262.24523538	1.464519E-011	2.235192E-012	0	0.000000E+000
1	262.24815087	2.235192E-012	1.464519E-011	1	0.000000E+000
1	262.24844714	1.464519E-011	2.235192E-012	0	0.000000E+000
1	262.24854150	2.235192E-012	1.464519E-011	1	0.000000E+000
1	262.24888400	1.464519E-011	2.235192E-012	0	0.000000E+000
1	262.24920787	2.235192E-012	1.464519E-011	1	0.000000E+000
1	262.24924420	1.464519E-011	2.235192E-012	0	0.000000E+000
1	262.25314475	2.235192E-012	1.464519E-011	1	0.000000E+000
1	262.25331185	1.464519E-011	2.235192E-012	0	0.000000E+000
1	262.25333093	2.235192E-012	1.464519E-011	1	0.000000E+000
1	262.25336526	1.464519E-011	2.235192E-012	0	0.000000E+000
1	262.25563852	2.235192E-012	1.464519E-011	1	0.000000E+000
1	262.25566663	1.464519E-011	2.235192E-012	0	0.000000E+000
1	262.25675793	2.235192E-012	1.464519E-011	1	0.000000E+000
1	262.25681429	1.464519E-011	2.235192E-012	0	0.000000E+000
1	262.26263327	2.235192E-012	1.464519E-011	1	0.000000E+000
1	262.26283106	1.464519E-011	2.235192E-012	0	0.000000E+000
1	262.26468304	2.235192E-012	1.464519E-011	1	0.000000E+000
1	262.26470465	1.464519E-011	2.235192E-012	0	0.000000E+000
1	262.57879478	2.479651E-012	1.488965E-011	1	0.000000E+000
1	262.57884903	1.488965E-011	2.479651E-012	0	0.000000E+000
1	262.57899687	2.479651E-012	1.488965E-011	1	0.000000E+000
1	262.57945510	1.488965E-011	2.479651E-012	0	0.000000E+000
1	262.58076911	2.479651E-012	1.488965E-011	1	0.000000E+000
1	262.58081201	1.488965E-011	2.479651E-012	0	0.000000E+000
1	262.58187486	2.479651E-012	1.488965E-011	1	0.000000E+000
1	262.58193125	1.488965E-011	2.479651E-012	0	0.000000E+000
1	262.58433054	2.479651E-012	1.488965E-011	1	0.000000E+000
1	262.58490068	1.488965E-011	2.479651E-012	0	0.000000E+000
1	262.58572544	2.479651E-012	1.488965E-011	1	0.000000E+000
1	262.58595521	1.488965E-011	2.479651E-012	0	0.000000E+000
1	262.58602150	2.479651E-012	1.488965E-011	1	0.000000E+000
1	262.58609091	1.488965E-011	2.479651E-012	0	0.000000E+000
1	262.58736566	2.479651E-012	1.488965E-011	1	0.000000E+000
1	262.58756186	1.488965E-011	2.479651E-012	0	0.000000E+000
1	262.58899136	2.479651E-012	1.488965E-011	1	0.000000E+000
1	262.58914037	1.488965E-011	2.479651E-012	0	0.000000E+000
1	262.59014810	2.479651E-012	1.488965E-011	1	0.000000E+000
1	262.59029645	1.488965E-011	2.479651E-012	0	0.000000E+000
1	262.59036123	2.479651E-012	1.488965E-011	1	0.000000E+000
1	262.59039105	1.488965E-011	2.479651E-012	0	0.000000E+000
1	262.59210716	2.479651E-012	1.488965E-011	1	0.000000E+000
1	262.59225108	1.488965E-011	2.479651E-012	0	0.000000E+000
1	262.59305015	2.479651E-012	1.488965E-011	1	0.000000E+000
1	262.59324730	1.488965E-011	2.479651E-012	0	0.000000E+000
1	262.59378208	2.479651E-012	1.488965E-011	1	0.000000E+000
1	262.59400827	1.488965E-011	2.479651E-012	0	0.000000E+000
1	262.59490175	2.479651E-012	1.488965E-011	1	0.000000E+000
1	262.59491267	1.488965E-011	2.479651E-012	0	0.000000E+000
1	262.59545007	2.479651E-012	1.488965E-011	1	0.000000E+000
1	262.59577532	1.488965E-011	2.479651E-012	0	0.000000E+000
1	262.61649116	2.479651E-012	1.488965E-011	1	0.000000E+000
1	262.61663836	1.488965E-011	2.479651E-012	0	0.000000E+000
1	262.61728693	2.479651E-012	1.488965E-011	1	0.000000E+000
1	262.61755212	1.488965E-011	2.479651E-012	0	0.000000E+000
1	262.61821948	2.479651E-012	1.488965E-011	1	0.000000E+000
1	262.61845239	1.488965E-011	2.479651E-012	0	0.000000E+000
1	262.61926910	2.479651E-012	1.488965E-011	1	0.000000E+000
1	262.61928909	1.488965E-011	2.479651E-012	0	0.000000E+000
1	262.62032347	2.479651E-012	1.488965E-011	1	0.000000E+000
1	262.62053477	1.488965E-011	2.479651E-012	0	0.000000E+000
1	262.62312317	2.479651E-012	1.488965E-011	1	0.000000E+000
1	262.62326672	1.488965E-011	2.479651E-012	0	0.000000E+000
1	262.62404518	2.479651E-012	1.488965E-011	1	0.000000E+000
1	262.62439910	1.488965E-011	2.479651E-012	0	0.000000E+000
1	262.62450799	2.479651E-012	1.488965E-011	1	0.000000E+000
1	262.62505054	1.488965E-011	2.479651E-012	0	0.000000E+000
1	262.62582939	2.479651E-012	1.488965E-011	1	0.000000E+000
1	262.62600783	1.488965E-011	2.479651E-012	0	0.000000E+000
1	262.62652959	2.479651E-012	1.488965E-011	1	0.000000E+000
1	262.62669940	1.488965E-011	2.479651E-012	0	0.000000E+000
1	262.62783401	2.479651E-012	1.488965E-011	1	0.000000E+000
1	262.62792691	1.488965E-011	2.479651E-012	0	0.000000E+000
1	262.62945670	2.479651E-012	1.488965E-011	1	0.000000E+000
1	262.62948698	1.488965E-011	2.479651E-012	0	0.000000E+000
1	262.63098791	2.479651E-012	1.488965E-011	1	0.000000E+000
1	262.63111497	1.488965E-011	2.479651E-012	0	0.000000E+000
1	262.64574520	2.479651E-012	1.488965E-011	1	0.000000E+000
1	262.64592887	1.488965E-011	2.479651E-012	0	0.000000E+000
1	262.64599670	2.479651E-012	1.488965E-011	1	0.000000E+000
1	262.64605944	1.488965E-011	2.479651E-012	0	0.000000E+000
1	262.64641513	2.479651E-012	1.488965E-011	1	0.000000E+000
1	262.64645804	1.488965E-011	2.479651E-012	0	0.000000E+000
1	262.64926962	2.479651E-012	1.488965E-011	1	0.000000E+000
1	262.64931241	1.488965E-011	2.479651E-012	0	0.000000E+000
1	262.64986204	2.479651E-012	1.488965E-011	1	0.000000E+000
1	262.64992023	1.488965E-011	2.479651E-012	0	0.000000E+000
1	262.65141227	2.479651E-012	1.488965E-011	1	0.000000E+000
1	262.65145559	1.488965E-011	2.479651E-012	0	0.000000E+000
1	262.65155695	2.479651E-012	1.488965E-011	1	0.000000E+000
1	262.65159621	1.488965E-011	2.479651E-012	0	0.000000E+000
1	262.65217224	2.479651E-012	1.488965E-011	1	0.000000E+000
1	262.65224901	1.488965E-011	2.479651E-012	0	0.000000E+000
1	262.65415259	2.479651E-012	1.488965E-011	1	0.000000E+000
1	262.65420339	1.488965E-011	2.479651E-012	0	0.000000E+000
1	262.65503259	2.479651E-012	1.488965E-011	1	0.000000E+000
1	262.65521057	1.488965E-011	2.479651E-012	0	0.000000E+000
1	269.41276486	2.342584E-012	1.475258E-011	1	0.000000E+000
1	269.41290957	1.475258E-011	2.342584E-012	0	0.000000E+000
1	269.41583232	2.342584E-012	1.475258E-011	1	0.000000E+000
1	269.41599255	1.475258E-011	2.342584E-012	0	0.000000E+000
1	269.41618848	2.342584E-012	1.475258E-011	1	0.000000E+000
1	269.41620095	1.475258E-011	2.342584E-012	0	0.000000E+000
1	269.41914263	2.342584E-012	1.475258E-011	1	0.000000E+000
1	269.41926033	1.475258E-011	2.342584E-012	0	0.000000E+000
1	269.42397723	2.342584E-012	1.475258E-011	1	0.000000E+000
1	269.42402770	1.475258E-011	2.342584E-012	0	0.000000E+000
1	269.42459914	2.342584E-012	1.475258E-011	1	0.000000E+000
1	269.42462680	1.475258E-011	2.342584E-012	0	0.000000E+000
1	269.42588973	2.342584E-012	1.475258E-011	1	0.000000E+000
1	269.42597262	1.475258E-011	2.342584E-012	0	0.000000E+000
1	269.42877050	2.342584E-012	1.475258E-011	1	0.000000E+000
1	269.42899332	1.475258E-011	2.342584E-012	0	0.000000E+000
1	269.42962219	2.342584E-012	1.475258E-011	1	0.000000E+000
1	269.42964599	1.475258E-011	2.342584E-012	0	0.000000E+000
1	269.43014895	2.342584E-012	1.475258E-011	1	0.000000E+000
1	269.43017438	1.475258E-011	2.342584E-012	0	0.000000E+000
1	269.43099940	2.342584E-012	1.475258E-011	1	0.000000E+000
1	269.43103197	1.475258E-011	2.342584E-012	0	0.000000E+000
1	269.43105804	2.342584E-012	1.475258E-011	1	0.000000E+000
1	269.43122516	1.475258E-011	2.342584E-012	0	0.000000E+000
1	269.43191898	2.342584E-012	1.475258E-011	1	0.000000E+000
1	269.43194791	1.475258E-011	2.342584E-012	0	0.000000E+000
1	269.43241774	2.342584E-012	1.475258E-011	1	0.000000E+000
1	269.43249105	1.475258E-011	2.342584E-012	0	0.000000E+000
1	269.43294580	2.342584E-012	1.475258E-011	1	0.000000E+000
1	269.43310675	1.475258E-011	2.342584E-012	0	0.000000E+000
1	269.43738912	2.342584E-012	1.475258E-011	1	0.000000E+000
1	269.43747086	1.475258E-011	2.342584E-012	0	0.000000E+000
1	269.44438589	2.342584E-012	1.475258E-011	1	0.000000E+000
1	269.44496043	1.475258E-011	2.342584E-012	0	0.000000E+000
1	269.44517776	2.342584E-012	1.475258E-011	1	0.000000E+000
1	269.44523711	1.475258E-011	2.342584E-012	0	0.000000E+000
1	269.44718718	2.342584E-012	1.475258E-011	1	0.000000E+000
1	269.44727109	1.475258E-011	2.342584E-012	0	0.000000E+000
1	269.44729485	2.342584E-012	1.475258E-011	1	0.000000E+000
1	269.44781182	1.475258E-011	2.342584E-012	0	0.000000E+000
1	269.44789284	2.342584E-012	1.475258E-011	1	0.000000E+000
1	269.44800347	1.475258E-011	2.342584E-012	0	0.000000E+000
1	269.45065757	2.342584E-012	1.475258E-011	1	0.000000E+000
1	269.45070863	1.475258E-011	2.342584E-012	0	0.000000E+000
1	269.45103032	2.342584E-012	1.475258E-011	1	0.000000E+000
1	269.45115037	1.475258E-011	2.342584E-012	0	0.000000E+000
1	269.45156818	2.342584E-012	1.475258E-011	1	0.000000E+000
1	269.45166466	1.475258E-011	2.342584E-012	0	0.000000E+000
1	269.45290884	2.342584E-012	1.475258E-011	1	0.000000E+000
1	269.45331018	1.475258E-011	2.342584E-012	0	0.000000E+000
1	269.45401516	2.342584E-012	1.475258E-011	1	0.000000E+000
1	269.45453377	1.475258E-011	2.342584E-012	0	0.000000E+000
[truncated: 205,793 more chars]
