# Supplementary material for: Ancestral acetylcholine receptor β-subunit forms homopentamers that prime before opening spontaneously
Source: eLife. 2022 Jul 4;11:e76504. doi: 10.7554/eLife.76504 (PMC9365395; doi:10.7554/eLife.76504)
Supplement: Figure 4—figure supplement 2—source data 1. — Detected single-channel event durations for 2-[(2,6-dimethylphenyl)amino]-N,N,N-trimethyl-2-oxoethaniminium chloride (QX-222) block of the human adult muscle-type acetylcholine receptor. Recordings were in the presence of either 10 µM or 30 µM acetylcholine, and increasing concentrations of QX-222 (QX222; 10 µM, 30 µM, 60 µM, and 100 µM). Compressed file includes 30 TAC 4.3.3 event files (*.evt format) of the single-channel detections for three recordings for each condition (fileA, fileB, and fileC in each case) included in the kinetic analysis, as well as the associated R scripts (*.txt format) for defining and sorting bursts. [file elife-76504-fig4-figsupp2-data1.zip › F4S1-SD2/Source Data - Figure 4-figure supplement 2/Figure 4-figure supplement 2_WTMuscle10uMACh_60uMQX222_fileB.evt]

5
File
Acquire	C:\Users\daCostaLab\Desktop\WT-QX222 Dose Response\10A60Q\a2-20-07-14-WTMuscle-BRBS-PA10Q60OOPS-120mV-5.acquire	0	
Sweeps
1	191.674042	0.000000	0.211155	0.0000000E+000	0.0000000E+000	
2	124.345906	0.000000	0.111196	0.0000000E+000	0.0000000E+000	
Segments
1	228	0.000000	0.211155	0.278467	0.456903	0.771285	1.087712	1.498296	1.607080	1.775453	1.915930	2.252988	2.533666	2.808425	2.915528	3.022207	3.139549	3.286536	3.386951	3.402422	3.523288	3.719584	3.952149	4.617861	4.877347	4.908572	5.021719	5.060816	5.161452	5.908356	6.089324	7.423201	7.553196	7.990992	8.170787	8.213302	8.543852	9.030144	9.268918	9.435757	9.692408	9.806113	9.923548	10.364610	10.479688	10.490874	10.647338	15.520225	15.699289	15.830494	15.931281	19.685552	19.840697	19.854503	20.045561	22.162022	22.297662	23.651865	23.913846	25.108477	25.220635	25.224732	25.372229	26.029561	26.225265	26.960053	27.154593	30.927221	31.099439	31.449341	31.661719	31.892408	32.042975	32.445273	32.671358	36.883607	37.173263	37.217820	37.280977	37.283356	37.404187	37.573353	37.817320	38.212776	38.313528	38.497352	38.597612	38.659612	39.049949	39.052828	39.175822	39.715524	39.816480	40.494974	41.033953	41.537258	41.667023	41.935575	42.274187	42.583434	42.752711	43.005209	43.105598	43.303709	43.485000	43.889044	44.031540	45.470092	45.620977	46.320911	46.587696	46.589468	46.740880	47.668307	47.804311	50.927242	51.027679	51.148554	51.253530	51.738392	51.879529	53.755686	54.005922	54.384734	54.584766	54.584860	54.840226	54.950695	55.171737	55.262157	55.368365	55.371292	55.430615	55.436828	55.546166	58.181809	58.290055	58.940818	59.113786	60.215403	60.330606	60.352028	60.414263	60.811358	60.996097	61.130374	61.231261	61.269532	61.334240	61.335068	61.411096	61.777840	62.001950	62.058657	62.171154	62.461176	62.623189	62.789846	62.890756	62.955992	63.200804	63.364809	63.590590	63.628828	63.703131	64.999790	65.288851	67.283276	67.383540	67.644585	67.998450	68.245754	68.377696	68.821929	69.127691	69.133852	69.294591	70.975571	71.079461	71.492842	71.647066	72.383040	72.486231	72.585016	72.975187	75.498576	75.608530	75.632356	75.952236	76.095689	76.376042	76.571306	76.872140	77.279825	77.414760	77.823614	77.959580	78.030837	78.282402	79.063623	79.247794	79.661542	79.858003	79.928260	80.076514	80.763075	80.915568	81.540661	81.651944	82.169759	82.270172	82.526987	82.627731	82.634268	82.770355	84.016220	84.151199	89.202419	89.398114	90.080074	90.272210	90.301980	90.500020	90.564124	90.659819	91.408322	91.581504	91.865963	92.033356	92.343637	92.456179	93.140228	93.277523	93.496343	93.708001	93.709852	93.858204	97.270298	97.370934	98.954798	99.064003	99.083804	99.408458	99.711958	99.819684	99.937211	100.076724	100.904754	101.020132	105.813334	105.923143	107.431960	107.566139	108.801137	108.964645	108.979740	109.070949	114.257367	114.368205	115.338271	115.438834	118.372194	118.600822	118.613532	118.735499	123.170050	123.294122	123.440241	123.541079	123.594268	123.675715	124.465029	125.118437	125.212352	125.424853	125.540793	125.987219	126.654419	127.077606	127.508918	127.612218	127.657500	128.145197	128.276401	128.416381	128.983083	129.217027	129.230364	129.519171	129.603927	129.968668	130.033993	130.315248	130.652036	130.854867	130.868764	130.945371	131.151617	131.252733	131.915955	132.074698	132.149946	132.678337	133.512596	133.725619	133.825750	134.068732	134.080028	134.296570	134.867705	134.982340	135.047244	135.294198	135.431825	135.544946	135.587356	135.688084	136.346285	136.446525	137.571196	137.671862	137.847292	138.002402	138.114236	138.235453	138.331119	138.477901	139.099842	139.220207	141.869061	142.074245	143.054195	143.284664	144.835576	144.971703	146.016479	146.260318	146.385960	146.491998	148.299505	148.580136	150.602716	150.710036	150.875464	151.013459	152.387333	152.488081	152.538825	152.721671	153.069807	153.175344	153.340650	153.743718	154.030446	154.180864	155.029825	155.130840	155.357612	155.458001	155.664381	155.765097	156.169103	156.722189	156.856172	156.956717	158.324600	158.459202	158.459420	158.761107	158.997158	159.097803	159.140026	159.399042	159.442460	159.992074	161.036128	161.149742	161.227863	161.610315	161.750040	161.908931	162.048382	162.203996	162.496780	162.668239	162.719260	162.945749	163.058181	163.331206	163.662947	163.806440	163.865438	164.025890	164.029980	164.280107	164.292124	164.370540	164.525446	164.702600	164.946851	165.164512	165.831143	166.011137	166.706274	166.815338	167.253548	167.402103	168.393833	168.505201	168.838247	169.097803	171.185511	171.336938	173.219944	173.496544	174.554956	175.036480	175.073775	175.295115	176.011197	176.192328	176.219676	176.454026	176.965372	177.300975	178.549947	178.653000	178.738436	179.025112	180.437192	180.644892	184.243448	184.343843	184.426360	184.565614	184.844604	184.947118	185.415991	185.516567	185.607436	185.716004	185.866933	186.018755	188.177349	188.291299	188.667174	188.836015	189.423474	190.168900	190.178844	190.282491	190.569434	190.770322	191.239134	191.423008	191.506560	191.674042	
2	125	0.000000	0.111196	0.387385	0.566177	0.599982	0.684555	0.731054	0.948065	0.993198	1.158483	1.353995	1.481115	1.580694	1.879989	2.015149	2.164368	2.199515	2.300123	2.700920	2.801497	2.920309	3.020587	3.024814	3.082899	6.569685	6.697351	10.002242	10.478080	11.860650	12.198603	12.333027	12.433870	12.508831	12.834651	12.981222	13.096681	13.163730	13.484026	14.691406	15.053947	15.344409	15.639725	16.377526	16.499424	16.525230	16.806060	22.177159	22.277813	22.292398	22.346366	22.357934	22.424386	23.071386	23.218317	23.418066	23.625697	25.748354	26.078996	26.093486	26.307724	26.355630	26.471898	26.677489	26.788825	27.005227	27.147018	31.360905	31.505339	31.532974	31.622651	34.007088	34.272683	34.320877	34.440708	38.800870	39.011759	39.119553	39.569054	39.954453	40.234176	42.641727	42.742414	43.175312	43.276063	46.512973	46.705177	46.737326	46.801074	47.096724	47.197255	47.419826	47.624448	47.654830	47.710678	47.821160	48.416399	50.372741	50.473494	54.329481	54.429979	54.470574	54.557714	55.480075	55.605897	58.948150	59.190530	60.237525	60.338085	61.108192	61.376384	62.081320	62.181909	62.203822	62.285382	62.334894	62.434375	63.289643	63.440669	63.449006	63.588381	63.908509	64.040398	64.050441	64.167066	64.569978	64.745292	64.935135	65.083399	65.108069	65.208294	66.001295	66.102077	66.646407	66.746999	66.791342	67.453924	67.524412	67.756539	69.474576	69.595719	69.798617	69.903236	70.695882	70.799630	70.894560	71.053155	71.116718	71.225295	71.247790	71.493669	72.667964	72.975632	73.062449	73.176780	81.162993	81.263467	82.707350	82.807752	83.166205	83.399168	83.517003	83.617591	84.148391	84.249274	84.306511	84.407314	84.756487	84.856714	84.879278	85.022121	85.080666	85.238738	85.417679	85.567776	85.628102	85.728540	85.823057	85.962055	85.993390	86.055184	86.423404	86.925814	86.976430	87.086936	87.173193	87.402161	87.435182	87.495773	87.617715	87.739255	88.018570	88.118945	88.156078	88.260332	88.287150	88.338801	88.505837	88.676372	88.711121	88.990583	89.008046	89.201305	89.882761	89.983542	90.094145	90.195216	90.253230	90.484226	90.515374	90.613865	93.222280	93.354382	96.332398	96.594829	96.893682	97.010443	98.540559	98.640563	101.261728	101.601882	101.955826	102.068739	102.146710	102.275940	103.918635	104.024058	106.121460	106.225053	106.430465	106.554168	106.684379	106.811079	107.563941	107.665120	107.934794	108.068844	108.304667	108.700611	109.021618	109.186922	109.193134	109.272348	120.946000	121.352195	121.727418	121.890575	123.943032	124.187549	124.200878	124.345906	
Events
1	0.04556386	4.100206E-012	1.708021E-011	1	0.000000E+000
1	0.04571444	1.708021E-011	4.100206E-012	0	0.000000E+000
1	0.04678590	4.100206E-012	1.708021E-011	1	0.000000E+000
1	0.04681378	1.708021E-011	4.100206E-012	0	0.000000E+000
1	0.04793562	4.100206E-012	1.708021E-011	1	0.000000E+000
1	0.04797330	1.708021E-011	4.100206E-012	0	0.000000E+000
1	0.04800478	4.100206E-012	1.708021E-011	1	0.000000E+000
1	0.04816112	1.708021E-011	4.100206E-012	0	0.000000E+000
1	0.04992899	4.100206E-012	1.708021E-011	1	0.000000E+000
1	0.05006144	1.708021E-011	4.100206E-012	0	0.000000E+000
1	0.05033224	4.100206E-012	1.708021E-011	1	0.000000E+000
1	0.05088214	1.708021E-011	4.100206E-012	0	0.000000E+000
1	0.05163230	4.100206E-012	1.708021E-011	1	0.000000E+000
1	0.05171076	1.708021E-011	4.100206E-012	0	0.000000E+000
1	0.06335808	4.100206E-012	1.708021E-011	1	0.000000E+000
1	0.06346869	1.708021E-011	4.100206E-012	0	0.000000E+000
1	0.06931206	4.100206E-012	1.708021E-011	1	0.000000E+000
1	0.06948831	1.708021E-011	4.100206E-012	0	0.000000E+000
1	0.07000619	4.100206E-012	1.708021E-011	1	0.000000E+000
1	0.07014499	1.708021E-011	4.100206E-012	0	0.000000E+000
1	0.07016839	4.100206E-012	1.708021E-011	1	0.000000E+000
1	0.07023193	1.708021E-011	4.100206E-012	0	0.000000E+000
1	0.07029132	4.100206E-012	1.708021E-011	1	0.000000E+000
1	0.07046701	1.708021E-011	4.100206E-012	0	0.000000E+000
1	0.07093348	4.100206E-012	1.708021E-011	1	0.000000E+000
1	0.07113456	1.708021E-011	4.100206E-012	0	0.000000E+000
1	0.07122830	4.100206E-012	1.708021E-011	1	0.000000E+000
1	0.07140604	1.708021E-011	4.100206E-012	0	0.000000E+000
1	0.07142914	4.100206E-012	1.708021E-011	1	0.000000E+000
1	0.07146734	1.708021E-011	4.100206E-012	0	0.000000E+000
1	0.07225850	4.100206E-012	1.708021E-011	1	0.000000E+000
1	0.07234307	1.708021E-011	4.100206E-012	0	0.000000E+000
1	0.07254442	4.100206E-012	1.708021E-011	1	0.000000E+000
1	0.07259533	1.708021E-011	4.100206E-012	0	0.000000E+000
1	0.07594989	4.100206E-012	1.708021E-011	1	0.000000E+000
1	0.07600817	1.708021E-011	4.100206E-012	0	0.000000E+000
1	0.07640805	4.100206E-012	1.708021E-011	1	0.000000E+000
1	0.07658382	1.708021E-011	4.100206E-012	0	0.000000E+000
1	0.07970814	4.100206E-012	1.708021E-011	1	0.000000E+000
1	0.07974523	1.708021E-011	4.100206E-012	0	0.000000E+000
1	0.08361886	4.100206E-012	1.708021E-011	1	0.000000E+000
1	0.08370429	1.708021E-011	4.100206E-012	0	0.000000E+000
1	0.08697146	4.100206E-012	1.708021E-011	1	0.000000E+000
1	0.08705020	1.708021E-011	4.100206E-012	0	0.000000E+000
1	0.08808363	4.100206E-012	1.708021E-011	1	0.000000E+000
1	0.08818014	1.708021E-011	4.100206E-012	0	0.000000E+000
1	0.09012631	4.100206E-012	1.708021E-011	1	0.000000E+000
1	0.09027402	1.708021E-011	4.100206E-012	0	0.000000E+000
1	0.09029444	4.100206E-012	1.708021E-011	1	0.000000E+000
1	0.09050489	1.708021E-011	4.100206E-012	0	0.000000E+000
1	0.09061669	4.100206E-012	1.708021E-011	1	0.000000E+000
1	0.09097836	1.708021E-011	4.100206E-012	0	0.000000E+000
1	0.10409347	4.100206E-012	1.708021E-011	1	0.000000E+000
1	0.10413637	1.708021E-011	4.100206E-012	0	0.000000E+000
1	0.10845667	4.100206E-012	1.708021E-011	1	0.000000E+000
1	0.10849835	1.708021E-011	4.100206E-012	0	0.000000E+000
1	0.10919158	4.100206E-012	1.708021E-011	1	0.000000E+000
1	0.10953987	1.708021E-011	4.100206E-012	0	0.000000E+000
1	0.10987633	4.100206E-012	1.708021E-011	1	0.000000E+000
1	0.11001380	1.708021E-011	4.100206E-012	0	0.000000E+000
1	0.11199349	4.100206E-012	1.708021E-011	1	0.000000E+000
1	0.11208117	1.708021E-011	4.100206E-012	0	0.000000E+000
1	0.11355813	4.100206E-012	1.708021E-011	1	0.000000E+000
1	0.11365793	1.708021E-011	4.100206E-012	0	0.000000E+000
1	0.11486812	4.100206E-012	1.708021E-011	1	0.000000E+000
1	0.11535444	1.708021E-011	4.100206E-012	0	0.000000E+000
1	0.11560495	4.100206E-012	1.708021E-011	1	0.000000E+000
1	0.11566634	1.708021E-011	4.100206E-012	0	0.000000E+000
1	0.11649390	4.100206E-012	1.708021E-011	1	0.000000E+000
1	0.11655885	1.708021E-011	4.100206E-012	0	0.000000E+000
1	0.11815708	4.100206E-012	1.708021E-011	1	0.000000E+000
1	0.11821494	1.708021E-011	4.100206E-012	0	0.000000E+000
1	0.12854106	4.100206E-012	1.708021E-011	1	0.000000E+000
1	0.12864914	1.708021E-011	4.100206E-012	0	0.000000E+000
1	0.13050002	4.100206E-012	1.708021E-011	1	0.000000E+000
1	0.13057466	1.708021E-011	4.100206E-012	0	0.000000E+000
1	0.13104994	4.100206E-012	1.708021E-011	1	0.000000E+000
1	0.13132212	1.708021E-011	4.100206E-012	0	0.000000E+000
1	0.13184047	4.100206E-012	1.708021E-011	1	0.000000E+000
1	0.13194888	1.708021E-011	4.100206E-012	0	0.000000E+000
1	0.13551763	4.100206E-012	1.708021E-011	1	0.000000E+000
1	0.13556462	1.708021E-011	4.100206E-012	0	0.000000E+000
1	0.13726288	4.100206E-012	1.708021E-011	1	0.000000E+000
1	0.13748731	1.708021E-011	4.100206E-012	0	0.000000E+000
1	0.13872257	4.100206E-012	1.708021E-011	1	0.000000E+000
1	0.13884148	1.708021E-011	4.100206E-012	0	0.000000E+000
1	0.14007014	4.100206E-012	1.708021E-011	1	0.000000E+000
1	0.14056021	1.708021E-011	4.100206E-012	0	0.000000E+000
1	0.14180372	4.100206E-012	1.708021E-011	1	0.000000E+000
1	0.14207632	1.708021E-011	4.100206E-012	0	0.000000E+000
1	0.14242377	4.100206E-012	1.708021E-011	1	0.000000E+000
1	0.14263392	1.708021E-011	4.100206E-012	0	0.000000E+000
1	0.14551284	4.100206E-012	1.708021E-011	1	0.000000E+000
1	0.14556345	1.708021E-011	4.100206E-012	0	0.000000E+000
1	0.14586182	4.100206E-012	1.708021E-011	1	0.000000E+000
1	0.14599268	1.708021E-011	4.100206E-012	0	0.000000E+000
1	0.14663026	4.100206E-012	1.708021E-011	1	0.000000E+000
1	0.14706544	1.708021E-011	4.100206E-012	0	0.000000E+000
1	0.14751817	4.100206E-012	1.708021E-011	1	0.000000E+000
1	0.14756745	1.708021E-011	4.100206E-012	0	0.000000E+000
1	0.15466458	4.100206E-012	1.708021E-011	1	0.000000E+000
1	0.15471885	1.708021E-011	4.100206E-012	0	0.000000E+000
1	0.15473694	4.100206E-012	1.708021E-011	1	0.000000E+000
1	0.15486830	1.708021E-011	4.100206E-012	0	0.000000E+000
1	0.15560358	4.100206E-012	1.708021E-011	1	0.000000E+000
1	0.15621166	1.708021E-011	4.100206E-012	0	0.000000E+000
1	0.15640682	4.100206E-012	1.708021E-011	1	0.000000E+000
1	0.15649076	1.708021E-011	4.100206E-012	0	0.000000E+000
1	0.15686814	4.100206E-012	1.708021E-011	1	0.000000E+000
1	0.15692413	1.708021E-011	4.100206E-012	0	0.000000E+000
1	0.15719535	4.100206E-012	1.708021E-011	1	0.000000E+000
1	0.15732721	1.708021E-011	4.100206E-012	0	0.000000E+000
1	0.15844382	4.100206E-012	1.708021E-011	1	0.000000E+000
1	0.15851598	1.708021E-011	4.100206E-012	0	0.000000E+000
1	0.16064206	4.100206E-012	1.708021E-011	1	0.000000E+000
1	0.16072533	1.708021E-011	4.100206E-012	0	0.000000E+000
1	0.16086349	4.100206E-012	1.708021E-011	1	0.000000E+000
1	0.16092671	1.708021E-011	4.100206E-012	0	0.000000E+000
1	0.16093314	4.100206E-012	1.708021E-011	1	0.000000E+000
1	0.16112361	1.708021E-011	4.100206E-012	0	0.000000E+000
1	0.32113506	3.803948E-012	1.678395E-011	1	0.000000E+000
1	0.32127454	1.678395E-011	3.803948E-012	0	0.000000E+000
1	0.32272034	3.803948E-012	1.678395E-011	1	0.000000E+000
1	0.32272797	1.678395E-011	3.803948E-012	0	0.000000E+000
1	0.32546707	3.803948E-012	1.678395E-011	1	0.000000E+000
1	0.32562887	1.678395E-011	3.803948E-012	0	0.000000E+000
1	0.32865310	3.803948E-012	1.678395E-011	1	0.000000E+000
1	0.32896656	1.678395E-011	3.803948E-012	0	0.000000E+000
1	0.33521606	3.803948E-012	1.678395E-011	1	0.000000E+000
1	0.33533433	1.678395E-011	3.803948E-012	0	0.000000E+000
1	0.33914792	3.803948E-012	1.678395E-011	1	0.000000E+000
1	0.33918509	1.678395E-011	3.803948E-012	0	0.000000E+000
1	0.34155036	3.803948E-012	1.678395E-011	1	0.000000E+000
1	0.34173037	1.678395E-011	3.803948E-012	0	0.000000E+000
1	0.34807033	3.803948E-012	1.678395E-011	1	0.000000E+000
1	0.34808585	1.678395E-011	3.803948E-012	0	0.000000E+000
1	0.35327786	3.803948E-012	1.678395E-011	1	0.000000E+000
1	0.35333784	1.678395E-011	3.803948E-012	0	0.000000E+000
1	0.35336423	3.803948E-012	1.678395E-011	1	0.000000E+000
1	0.35340361	1.678395E-011	3.803948E-012	0	0.000000E+000
1	0.35420196	3.803948E-012	1.678395E-011	1	0.000000E+000
1	0.35429394	1.678395E-011	3.803948E-012	0	0.000000E+000
1	0.35454659	3.803948E-012	1.678395E-011	1	0.000000E+000
1	0.35459160	1.678395E-011	3.803948E-012	0	0.000000E+000
1	0.36025749	3.803948E-012	1.678395E-011	1	0.000000E+000
1	0.36095040	1.678395E-011	3.803948E-012	0	0.000000E+000
1	0.36180348	3.803948E-012	1.678395E-011	1	0.000000E+000
1	0.36184027	1.678395E-011	3.803948E-012	0	0.000000E+000
1	0.36237836	3.803948E-012	1.678395E-011	1	0.000000E+000
1	0.36239434	1.678395E-011	3.803948E-012	0	0.000000E+000
1	0.36472257	3.803948E-012	1.678395E-011	1	0.000000E+000
1	0.36476638	1.678395E-011	3.803948E-012	0	0.000000E+000
1	0.36482766	3.803948E-012	1.678395E-011	1	0.000000E+000
1	0.36483328	1.678395E-011	3.803948E-012	0	0.000000E+000
1	0.37128159	3.803948E-012	1.678395E-011	1	0.000000E+000
1	0.37148999	1.678395E-011	3.803948E-012	0	0.000000E+000
1	0.37221999	3.803948E-012	1.678395E-011	1	0.000000E+000
1	0.37254105	1.678395E-011	3.803948E-012	0	0.000000E+000
1	0.37416867	3.803948E-012	1.678395E-011	1	0.000000E+000
1	0.37426027	1.678395E-011	3.803948E-012	0	0.000000E+000
1	0.37573364	3.803948E-012	1.678395E-011	1	0.000000E+000
1	0.37582950	1.678395E-011	3.803948E-012	0	0.000000E+000
1	0.37978536	3.803948E-012	1.678395E-011	1	0.000000E+000
1	0.37982882	1.678395E-011	3.803948E-012	0	0.000000E+000
1	0.38036716	3.803948E-012	1.678395E-011	1	0.000000E+000
1	0.38078783	1.678395E-011	3.803948E-012	0	0.000000E+000
1	0.38101661	3.803948E-012	1.678395E-011	1	0.000000E+000
1	0.38110313	1.678395E-011	3.803948E-012	0	0.000000E+000
1	0.39312568	3.803948E-012	1.678395E-011	1	0.000000E+000
1	0.39321544	1.678395E-011	3.803948E-012	0	0.000000E+000
1	0.39429842	3.803948E-012	1.678395E-011	1	0.000000E+000
1	0.39438565	1.678395E-011	3.803948E-012	0	0.000000E+000
1	0.39440741	3.803948E-012	1.678395E-011	1	0.000000E+000
1	0.39481237	1.678395E-011	3.803948E-012	0	0.000000E+000
1	0.39573305	3.803948E-012	1.678395E-011	1	0.000000E+000
1	0.39585107	1.678395E-011	3.803948E-012	0	0.000000E+000
1	0.39607475	3.803948E-012	1.678395E-011	1	0.000000E+000
1	0.39659872	1.678395E-011	3.803948E-012	0	0.000000E+000
1	0.39775915	3.803948E-012	1.678395E-011	1	0.000000E+000
1	0.39781145	1.678395E-011	3.803948E-012	0	0.000000E+000
1	0.40635446	3.803948E-012	1.678395E-011	1	0.000000E+000
1	0.40657216	1.678395E-011	3.803948E-012	0	0.000000E+000
1	0.40727136	3.803948E-012	1.678395E-011	1	0.000000E+000
1	0.40740004	1.678395E-011	3.803948E-012	0	0.000000E+000
1	0.40758017	3.803948E-012	1.678395E-011	1	0.000000E+000
1	0.40761964	1.678395E-011	3.803948E-012	0	0.000000E+000
1	0.40856330	3.803948E-012	1.678395E-011	1	0.000000E+000
1	0.40863664	1.678395E-011	3.803948E-012	0	0.000000E+000
1	0.41125971	3.803948E-012	1.678395E-011	1	0.000000E+000
1	0.41130002	1.678395E-011	3.803948E-012	0	0.000000E+000
1	0.41991268	3.803948E-012	1.678395E-011	1	0.000000E+000
1	0.42016620	1.678395E-011	3.803948E-012	0	0.000000E+000
1	1.81466263	3.989333E-012	1.696933E-011	1	0.000000E+000
1	1.81485810	1.696933E-011	3.989333E-012	0	0.000000E+000
1	1.81536858	3.989333E-012	1.696933E-011	1	0.000000E+000
1	1.81539445	1.696933E-011	3.989333E-012	0	0.000000E+000
1	1.81997156	3.989333E-012	1.696933E-011	1	0.000000E+000
1	1.82005546	1.696933E-011	3.989333E-012	0	0.000000E+000
1	1.82292980	3.989333E-012	1.696933E-011	1	0.000000E+000
1	1.82308106	1.696933E-011	3.989333E-012	0	0.000000E+000
1	1.82474225	3.989333E-012	1.696933E-011	1	0.000000E+000
1	1.82482225	1.696933E-011	3.989333E-012	0	0.000000E+000
1	1.82524847	3.989333E-012	1.696933E-011	1	0.000000E+000
1	1.82527468	1.696933E-011	3.989333E-012	0	0.000000E+000
1	1.82528472	3.989333E-012	1.696933E-011	1	0.000000E+000
1	1.82534439	1.696933E-011	3.989333E-012	0	0.000000E+000
1	1.82539543	3.989333E-012	1.696933E-011	1	0.000000E+000
1	1.82546883	1.696933E-011	3.989333E-012	0	0.000000E+000
1	1.82580383	3.989333E-012	1.696933E-011	1	0.000000E+000
1	1.82603192	1.696933E-011	3.989333E-012	0	0.000000E+000
1	1.82682201	3.989333E-012	1.696933E-011	1	0.000000E+000
1	1.82706825	1.696933E-011	3.989333E-012	0	0.000000E+000
1	1.82834996	3.989333E-012	1.696933E-011	1	0.000000E+000
1	1.82851142	1.696933E-011	3.989333E-012	0	0.000000E+000
1	1.83034143	3.989333E-012	1.696933E-011	1	0.000000E+000
1	1.83041181	1.696933E-011	3.989333E-012	0	0.000000E+000
1	1.83075574	3.989333E-012	1.696933E-011	1	0.000000E+000
1	1.83106041	1.696933E-011	3.989333E-012	0	0.000000E+000
1	1.83114946	3.989333E-012	1.696933E-011	1	0.000000E+000
1	1.83125988	1.696933E-011	3.989333E-012	0	0.000000E+000
1	1.83503967	3.989333E-012	1.696933E-011	1	0.000000E+000
1	1.83528525	1.696933E-011	3.989333E-012	0	0.000000E+000
1	1.83551890	3.989333E-012	1.696933E-011	1	0.000000E+000
1	1.83559560	1.696933E-011	3.989333E-012	0	0.000000E+000
1	1.83636597	3.989333E-012	1.696933E-011	1	0.000000E+000
1	1.83669300	1.696933E-011	3.989333E-012	0	0.000000E+000
1	1.83866471	3.989333E-012	1.696933E-011	1	0.000000E+000
1	1.83872264	1.696933E-011	3.989333E-012	0	0.000000E+000
1	1.83982078	3.989333E-012	1.696933E-011	1	0.000000E+000
1	1.83994819	1.696933E-011	3.989333E-012	0	0.000000E+000
1	1.84018200	3.989333E-012	1.696933E-011	1	0.000000E+000
1	1.84035620	1.696933E-011	3.989333E-012	0	0.000000E+000
1	1.84037814	3.989333E-012	1.696933E-011	1	0.000000E+000
1	1.84104416	1.696933E-011	3.989333E-012	0	0.000000E+000
1	1.84302035	3.989333E-012	1.696933E-011	1	0.000000E+000
1	1.84303027	1.696933E-011	3.989333E-012	0	0.000000E+000
1	1.84399727	3.989333E-012	1.696933E-011	1	0.000000E+000
1	1.84423831	1.696933E-011	3.989333E-012	0	0.000000E+000
1	1.84714455	3.989333E-012	1.696933E-011	1	0.000000E+000
1	1.84724639	1.696933E-011	3.989333E-012	0	0.000000E+000
1	1.85587448	3.989333E-012	1.696933E-011	1	0.000000E+000
1	1.85597184	1.696933E-011	3.989333E-012	0	0.000000E+000
1	1.85811493	3.989333E-012	1.696933E-011	1	0.000000E+000
1	1.85829339	1.696933E-011	3.989333E-012	0	0.000000E+000
1	1.85949508	3.989333E-012	1.696933E-011	1	0.000000E+000
1	1.86026132	1.696933E-011	3.989333E-012	0	0.000000E+000
1	1.86031402	3.989333E-012	1.696933E-011	1	0.000000E+000
1	1.86037427	1.696933E-011	3.989333E-012	0	0.000000E+000
1	1.86089564	3.989333E-012	1.696933E-011	1	0.000000E+000
1	1.86098592	1.696933E-011	3.989333E-012	0	0.000000E+000
1	1.86136889	3.989333E-012	1.696933E-011	1	0.000000E+000
1	1.86156015	1.696933E-011	3.989333E-012	0	0.000000E+000
1	1.86420878	3.989333E-012	1.696933E-011	1	0.000000E+000
1	1.86447577	1.696933E-011	3.989333E-012	0	0.000000E+000
1	1.86516589	3.989333E-012	1.696933E-011	1	0.000000E+000
1	1.86574176	1.696933E-011	3.989333E-012	0	0.000000E+000
1	1.86738820	3.989333E-012	1.696933E-011	1	0.000000E+000
1	1.86742054	1.696933E-011	3.989333E-012	0	0.000000E+000
1	1.86962614	3.989333E-012	1.696933E-011	1	0.000000E+000
1	1.86966252	1.696933E-011	3.989333E-012	0	0.000000E+000
1	1.87144862	3.989333E-012	1.696933E-011	1	0.000000E+000
1	1.87145972	1.696933E-011	3.989333E-012	0	0.000000E+000
1	1.87238866	3.989333E-012	1.696933E-011	1	0.000000E+000
1	1.87239816	1.696933E-011	3.989333E-012	0	0.000000E+000
1	1.87242527	3.989333E-012	1.696933E-011	1	0.000000E+000
1	1.87255968	1.696933E-011	3.989333E-012	0	0.000000E+000
1	1.87448029	3.989333E-012	1.696933E-011	1	0.000000E+000
1	1.87459057	1.696933E-011	3.989333E-012	0	0.000000E+000
1	1.87528443	3.989333E-012	1.696933E-011	1	0.000000E+000
1	1.87535879	1.696933E-011	3.989333E-012	0	0.000000E+000
1	1.87561577	3.989333E-012	1.696933E-011	1	0.000000E+000
1	1.87568810	1.696933E-011	3.989333E-012	0	0.000000E+000
1	1.87607710	3.989333E-012	1.696933E-011	1	0.000000E+000
1	1.87622758	1.696933E-011	3.989333E-012	0	0.000000E+000
1	1.87749688	3.989333E-012	1.696933E-011	1	0.000000E+000
1	1.87759215	1.696933E-011	3.989333E-012	0	0.000000E+000
1	1.89139102	3.989333E-012	1.696933E-011	1	0.000000E+000
1	1.89149808	1.696933E-011	3.989333E-012	0	0.000000E+000
1	1.89259030	3.989333E-012	1.696933E-011	1	0.000000E+000
1	1.89263671	1.696933E-011	3.989333E-012	0	0.000000E+000
1	1.89561317	3.989333E-012	1.696933E-011	1	0.000000E+000
1	1.89587563	1.696933E-011	3.989333E-012	0	0.000000E+000
1	1.89773743	3.989333E-012	1.696933E-011	1	0.000000E+000
1	1.89779475	1.696933E-011	3.989333E-012	0	0.000000E+000
1	1.89935716	3.989333E-012	1.696933E-011	1	0.000000E+000
1	1.89956815	1.696933E-011	3.989333E-012	0	0.000000E+000
1	5.94622415	3.578652E-012	1.655865E-011	1	0.000000E+000
1	5.94637034	1.655865E-011	3.578652E-012	0	0.000000E+000
1	5.95021839	3.578652E-012	1.655865E-011	1	0.000000E+000
1	5.95040916	1.655865E-011	3.578652E-012	0	0.000000E+000
1	5.95246880	3.578652E-012	1.655865E-011	1	0.000000E+000
1	5.95258974	1.655865E-011	3.578652E-012	0	0.000000E+000
1	5.95268956	3.578652E-012	1.655865E-011	1	0.000000E+000
1	5.95286398	1.655865E-011	3.578652E-012	0	0.000000E+000
1	5.95425459	3.578652E-012	1.655865E-011	1	0.000000E+000
1	5.95429529	1.655865E-011	3.578652E-012	0	0.000000E+000
1	5.95442699	3.578652E-012	1.655865E-011	1	0.000000E+000
1	5.95448547	1.655865E-011	3.578652E-012	0	0.000000E+000
1	5.95601895	3.578652E-012	1.655865E-011	1	0.000000E+000
1	5.95619344	1.655865E-011	3.578652E-012	0	0.000000E+000
1	5.95689763	3.578652E-012	1.655865E-011	1	0.000000E+000
1	5.95697052	1.655865E-011	3.578652E-012	0	0.000000E+000
1	5.95820594	3.578652E-012	1.655865E-011	1	0.000000E+000
1	5.95830549	1.655865E-011	3.578652E-012	0	0.000000E+000
1	5.95853164	3.578652E-012	1.655865E-011	1	0.000000E+000
1	5.95870594	1.655865E-011	3.578652E-012	0	0.000000E+000
1	5.95877931	3.578652E-012	1.655865E-011	1	0.000000E+000
1	5.95899038	1.655865E-011	3.578652E-012	0	0.000000E+000
1	5.96112698	3.578652E-012	1.655865E-011	1	0.000000E+000
1	5.96117121	1.655865E-011	3.578652E-012	0	0.000000E+000
1	5.96266317	3.578652E-012	1.655865E-011	1	0.000000E+000
1	5.96296080	1.655865E-011	3.578652E-012	0	0.000000E+000
1	5.96485742	3.578652E-012	1.655865E-011	1	0.000000E+000
1	5.96501456	1.655865E-011	3.578652E-012	0	0.000000E+000
1	5.96611743	3.578652E-012	1.655865E-011	1	0.000000E+000
1	5.96640781	1.655865E-011	3.578652E-012	0	0.000000E+000
1	5.96899228	3.578652E-012	1.655865E-011	1	0.000000E+000
1	5.96900903	1.655865E-011	3.578652E-012	0	0.000000E+000
1	5.96956560	3.578652E-012	1.655865E-011	1	0.000000E+000
1	5.96963059	1.655865E-011	3.578652E-012	0	0.000000E+000
1	5.97199420	3.578652E-012	1.655865E-011	1	0.000000E+000
1	5.97236454	1.655865E-011	3.578652E-012	0	0.000000E+000
1	5.97459156	3.578652E-012	1.655865E-011	1	0.000000E+000
1	5.97495487	1.655865E-011	3.578652E-012	0	0.000000E+000
1	5.98342466	3.578652E-012	1.655865E-011	1	0.000000E+000
1	5.98365229	1.655865E-011	3.578652E-012	0	0.000000E+000
1	5.98436612	3.578652E-012	1.655865E-011	1	0.000000E+000
1	5.98438394	1.655865E-011	3.578652E-012	0	0.000000E+000
1	5.98442035	3.578652E-012	1.655865E-011	1	0.000000E+000
1	5.98484188	1.655865E-011	3.578652E-012	0	0.000000E+000
1	5.98574470	3.578652E-012	1.655865E-011	1	0.000000E+000
1	5.98583074	1.655865E-011	3.578652E-012	0	0.000000E+000
1	5.98584732	3.578652E-012	1.655865E-011	1	0.000000E+000
1	5.98587746	1.655865E-011	3.578652E-012	0	0.000000E+000
1	5.98696623	3.578652E-012	1.655865E-011	1	0.000000E+000
1	5.98701693	1.655865E-011	3.578652E-012	0	0.000000E+000
1	5.98778738	3.578652E-012	1.655865E-011	1	0.000000E+000
1	5.98780152	1.655865E-011	3.578652E-012	0	0.000000E+000
1	5.98951833	3.578652E-012	1.655865E-011	1	0.000000E+000
1	5.98962384	1.655865E-011	3.578652E-012	0	0.000000E+000
1	5.99113065	3.578652E-012	1.655865E-011	1	0.000000E+000
1	5.99113628	1.655865E-011	3.578652E-012	0	0.000000E+000
1	5.99334919	3.578652E-012	1.655865E-011	1	0.000000E+000
1	5.99342988	1.655865E-011	3.578652E-012	0	0.000000E+000
1	5.99399677	3.578652E-012	1.655865E-011	1	0.000000E+000
1	5.99421424	1.655865E-011	3.578652E-012	0	0.000000E+000
1	5.99607823	3.578652E-012	1.655865E-011	1	0.000000E+000
1	5.99615642	1.655865E-011	3.578652E-012	0	0.000000E+000
1	5.99622279	3.578652E-012	1.655865E-011	1	0.000000E+000
1	5.99638201	1.655865E-011	3.578652E-012	0	0.000000E+000
1	5.99745495	3.578652E-012	1.655865E-011	1	0.000000E+000
1	5.99754317	1.655865E-011	3.578652E-012	0	0.000000E+000
1	6.00004377	3.578652E-012	1.655865E-011	1	0.000000E+000
1	6.00010624	1.655865E-011	3.578652E-012	0	0.000000E+000
1	6.00213428	3.578652E-012	1.655865E-011	1	0.000000E+000
1	6.00224941	1.655865E-011	3.578652E-012	0	0.000000E+000
1	6.00528006	3.578652E-012	1.655865E-011	1	0.000000E+000
1	6.00537515	1.655865E-011	3.578652E-012	0	0.000000E+000
1	6.00580337	3.578652E-012	1.655865E-011	1	0.000000E+000
1	6.00583466	1.655865E-011	3.578652E-012	0	0.000000E+000
1	6.01044986	3.578652E-012	1.655865E-011	1	0.000000E+000
1	6.01057805	1.655865E-011	3.578652E-012	0	0.000000E+000
1	6.01074453	3.578652E-012	1.655865E-011	1	0.000000E+000
1	6.01085253	1.655865E-011	3.578652E-012	0	0.000000E+000
1	6.01261944	3.578652E-012	1.655865E-011	1	0.000000E+000
1	6.01283913	1.655865E-011	3.578652E-012	0	0.000000E+000
1	6.01630585	3.578652E-012	1.655865E-011	1	0.000000E+000
1	6.01635393	1.655865E-011	3.578652E-012	0	0.000000E+000
1	6.01663765	3.578652E-012	1.655865E-011	1	0.000000E+000
1	6.01678475	1.655865E-011	3.578652E-012	0	0.000000E+000
1	6.02418629	3.578652E-012	1.655865E-011	1	0.000000E+000
1	6.02438442	1.655865E-011	3.578652E-012	0	0.000000E+000
1	6.02574771	3.578652E-012	1.655865E-011	1	0.000000E+000
1	6.02583009	1.655865E-011	3.578652E-012	0	0.000000E+000
1	6.02585753	3.578652E-012	1.655865E-011	1	0.000000E+000
1	6.02588051	1.655865E-011	3.578652E-012	0	0.000000E+000
1	6.02710328	3.578652E-012	1.655865E-011	1	0.000000E+000
1	6.02738800	1.655865E-011	3.578652E-012	0	0.000000E+000
1	6.02740735	3.578652E-012	1.655865E-011	1	0.000000E+000
1	6.02746734	1.655865E-011	3.578652E-012	0	0.000000E+000
1	6.02755359	3.578652E-012	1.655865E-011	1	0.000000E+000
1	6.02757951	1.655865E-011	3.578652E-012	0	0.000000E+000
1	6.03281345	3.578652E-012	1.655865E-011	1	0.000000E+000
1	6.03307920	1.655865E-011	3.578652E-012	0	0.000000E+000
1	6.03401578	3.578652E-012	1.655865E-011	1	0.000000E+000
1	6.03406979	1.655865E-011	3.578652E-012	0	0.000000E+000
1	6.03408321	3.578652E-012	1.655865E-011	1	0.000000E+000
1	6.03417333	1.655865E-011	3.578652E-012	0	0.000000E+000
1	6.03476088	3.578652E-012	1.655865E-011	1	0.000000E+000
1	6.03490606	1.655865E-011	3.578652E-012	0	0.000000E+000
1	6.03568111	3.578652E-012	1.655865E-011	1	0.000000E+000
1	6.03583653	1.655865E-011	3.578652E-012	0	0.000000E+000
1	6.03898541	3.578652E-012	1.655865E-011	1	0.000000E+000
1	6.03931094	1.655865E-011	3.578652E-012	0	0.000000E+000
1	6.04202306	3.578652E-012	1.655865E-011	1	0.000000E+000
1	6.04214892	1.655865E-011	3.578652E-012	0	0.000000E+000
1	8.04115238	3.920761E-012	1.690076E-011	1	0.000000E+000
1	8.04152987	1.690076E-011	3.920761E-012	0	0.000000E+000
1	8.04180283	3.920761E-012	1.690076E-011	1	0.000000E+000
1	8.04196864	1.690076E-011	3.920761E-012	0	0.000000E+000
1	8.04575081	3.920761E-012	1.690076E-011	1	0.000000E+000
1	8.04580552	1.690076E-011	3.920761E-012	0	0.000000E+000
1	8.04689221	3.920761E-012	1.690076E-011	1	0.000000E+000
1	8.04723415	1.690076E-011	3.920761E-012	0	0.000000E+000
1	8.04798220	3.920761E-012	1.690076E-011	1	0.000000E+000
1	8.04822545	1.690076E-011	3.920761E-012	0	0.000000E+000
1	8.04857138	3.920761E-012	1.690076E-011	1	0.000000E+000
1	8.04896555	1.690076E-011	3.920761E-012	0	0.000000E+000
1	8.04936591	3.920761E-012	1.690076E-011	1	0.000000E+000
1	8.04942047	1.690076E-011	3.920761E-012	0	0.000000E+000
1	8.05655572	3.920761E-012	1.690076E-011	1	0.000000E+000
1	8.05659535	1.690076E-011	3.920761E-012	0	0.000000E+000
1	8.05751318	3.920761E-012	1.690076E-011	1	0.000000E+000
1	8.05754971	1.690076E-011	3.920761E-012	0	0.000000E+000
1	8.05780467	3.920761E-012	1.690076E-011	1	0.000000E+000
1	8.05791239	1.690076E-011	3.920761E-012	0	0.000000E+000
1	8.05813616	3.920761E-012	1.690076E-011	1	0.000000E+000
1	8.05814235	1.690076E-011	3.920761E-012	0	0.000000E+000
1	8.05894343	3.920761E-012	1.690076E-011	1	0.000000E+000
1	8.05895914	1.690076E-011	3.920761E-012	0	0.000000E+000
1	8.06006237	3.920761E-012	1.690076E-011	1	0.000000E+000
1	8.06071339	1.690076E-011	3.920761E-012	0	0.000000E+000
1	8.06073611	3.920761E-012	1.690076E-011	1	0.000000E+000
1	8.06081481	1.690076E-011	3.920761E-012	0	0.000000E+000
1	8.06107368	3.920761E-012	1.690076E-011	1	0.000000E+000
1	8.06142309	1.690076E-011	3.920761E-012	0	0.000000E+000
1	8.06298243	3.920761E-012	1.690076E-011	1	0.000000E+000
1	8.06314069	1.690076E-011	3.920761E-012	0	0.000000E+000
1	8.06315409	3.920761E-012	1.690076E-011	1	0.000000E+000
1	8.06341305	1.690076E-011	3.920761E-012	0	0.000000E+000
1	8.06348783	3.920761E-012	1.690076E-011	1	0.000000E+000
1	8.06392686	1.690076E-011	3.920761E-012	0	0.000000E+000
1	8.06436182	3.920761E-012	1.690076E-011	1	0.000000E+000
1	8.06438807	1.690076E-011	3.920761E-012	0	0.000000E+000
1	8.06682118	3.920761E-012	1.690076E-011	1	0.000000E+000
1	8.06692023	1.690076E-011	3.920761E-012	0	0.000000E+000
1	8.06821643	3.920761E-012	1.690076E-011	1	0.000000E+000
1	8.06868127	1.690076E-011	3.920761E-012	0	0.000000E+000
1	8.06894530	3.920761E-012	1.690076E-011	1	0.000000E+000
1	8.06944670	1.690076E-011	3.920761E-012	0	0.000000E+000
1	8.07255074	3.920761E-012	1.690076E-011	1	0.000000E+000
1	8.07256807	1.690076E-011	3.920761E-012	0	0.000000E+000
1	8.07280859	3.920761E-012	1.690076E-011	1	0.000000E+000
1	8.07301600	1.690076E-011	3.920761E-012	0	0.000000E+000
1	8.07714806	3.920761E-012	1.690076E-011	1	0.000000E+000
1	8.07756291	1.690076E-011	3.920761E-012	0	0.000000E+000
1	8.08202827	3.920761E-012	1.690076E-011	1	0.000000E+000
1	8.08208445	1.690076E-011	3.920761E-012	0	0.000000E+000
1	8.08310412	3.920761E-012	1.690076E-011	1	0.000000E+000
1	8.08323158	1.690076E-011	3.920761E-012	0	0.000000E+000
1	8.08472581	3.920761E-012	1.690076E-011	1	0.000000E+000
1	8.08481915	1.690076E-011	3.920761E-012	0	0.000000E+000
1	8.08696629	3.920761E-012	1.690076E-011	1	0.000000E+000
1	8.08729803	1.690076E-011	3.920761E-012	0	0.000000E+000
1	8.08936046	3.920761E-012	1.690076E-011	1	0.000000E+000
1	8.08937729	1.690076E-011	3.920761E-012	0	0.000000E+000
1	8.08978864	3.920761E-012	1.690076E-011	1	0.000000E+000
1	8.08984659	1.690076E-011	3.920761E-012	0	0.000000E+000
1	8.09260666	3.920761E-012	1.690076E-011	1	0.000000E+000
1	8.09285387	1.690076E-011	3.920761E-012	0	0.000000E+000
1	8.09303125	3.920761E-012	1.690076E-011	1	0.000000E+000
1	8.09307447	1.690076E-011	3.920761E-012	0	0.000000E+000
1	8.09462061	3.920761E-012	1.690076E-011	1	0.000000E+000
1	8.09488963	1.690076E-011	3.920761E-012	0	0.000000E+000
1	8.09553858	3.920761E-012	1.690076E-011	1	0.000000E+000
1	8.09563342	1.690076E-011	3.920761E-012	0	0.000000E+000
1	8.09619277	3.920761E-012	1.690076E-011	1	0.000000E+000
1	8.09621509	1.690076E-011	3.920761E-012	0	0.000000E+000
1	8.10345460	3.920761E-012	1.690076E-011	1	0.000000E+000
1	8.10406681	1.690076E-011	3.920761E-012	0	0.000000E+000
1	8.10623840	3.920761E-012	1.690076E-011	1	0.000000E+000
1	8.10636296	1.690076E-011	3.920761E-012	0	0.000000E+000
1	8.10664094	3.920761E-012	1.690076E-011	1	0.000000E+000
1	8.10667656	1.690076E-011	3.920761E-012	0	0.000000E+000
1	8.10706548	3.920761E-012	1.690076E-011	1	0.000000E+000
1	8.10710486	1.690076E-011	3.920761E-012	0	0.000000E+000
1	8.10720091	3.920761E-012	1.690076E-011	1	0.000000E+000
1	8.10741481	1.690076E-011	3.920761E-012	0	0.000000E+000
1	8.11063465	3.920761E-012	1.690076E-011	1	0.000000E+000
1	8.11069302	1.690076E-011	3.920761E-012	0	0.000000E+000
1	8.11101685	3.920761E-012	1.690076E-011	1	0.000000E+000
1	8.11111824	1.690076E-011	3.920761E-012	0	0.000000E+000
1	8.11210818	3.920761E-012	1.690076E-011	1	0.000000E+000
1	8.11223521	1.690076E-011	3.920761E-012	0	0.000000E+000
1	8.11238187	3.920761E-012	1.690076E-011	1	0.000000E+000
1	8.11245581	1.690076E-011	3.920761E-012	0	0.000000E+000
1	8.11355227	3.920761E-012	1.690076E-011	1	0.000000E+000
1	8.11406286	1.690076E-011	3.920761E-012	0	0.000000E+000
1	8.11553358	3.920761E-012	1.690076E-011	1	0.000000E+000
1	8.11559657	1.690076E-011	3.920761E-012	0	0.000000E+000
1	8.11560011	3.920761E-012	1.690076E-011	1	0.000000E+000
1	8.11567889	1.690076E-011	3.920761E-012	0	0.000000E+000
1	8.11831935	3.920761E-012	1.690076E-011	1	0.000000E+000
1	8.11869873	1.690076E-011	3.920761E-012	0	0.000000E+000
1	8.12001472	3.920761E-012	1.690076E-011	1	0.000000E+000
1	8.12042772	1.690076E-011	3.920761E-012	0	0.000000E+000
1	8.12050930	3.920761E-012	1.690076E-011	1	0.000000E+000
1	8.12069310	1.690076E-011	3.920761E-012	0	0.000000E+000
1	8.25056208	3.753276E-012	1.673328E-011	1	0.000000E+000
1	8.25061053	1.673328E-011	3.753276E-012	0	0.000000E+000
1	8.25549804	3.753276E-012	1.673328E-011	1	0.000000E+000
1	8.25552446	1.673328E-011	3.753276E-012	0	0.000000E+000
1	8.25705445	3.753276E-012	1.673328E-011	1	0.000000E+000
1	8.25713356	1.673328E-011	3.753276E-012	0	0.000000E+000
1	8.25848249	3.753276E-012	1.673328E-011	1	0.000000E+000
1	8.25862958	1.673328E-011	3.753276E-012	0	0.000000E+000
1	8.25998122	3.753276E-012	1.673328E-011	1	0.000000E+000
1	8.26001998	1.673328E-011	3.753276E-012	0	0.000000E+000
1	8.26003790	3.753276E-012	1.673328E-011	1	0.000000E+000
1	8.26016385	1.673328E-011	3.753276E-012	0	0.000000E+000
1	8.26347366	3.753276E-012	1.673328E-011	1	0.000000E+000
1	8.26381224	1.673328E-011	3.753276E-012	0	0.000000E+000
1	8.26592711	3.753276E-012	1.673328E-011	1	0.000000E+000
1	8.26609114	1.673328E-011	3.753276E-012	0	0.000000E+000
1	8.26847979	3.753276E-012	1.673328E-011	1	0.000000E+000
1	8.26865181	1.673328E-011	3.753276E-012	0	0.000000E+000
1	8.27141316	3.753276E-012	1.673328E-011	1	0.000000E+000
1	8.27146649	1.673328E-011	3.753276E-012	0	0.000000E+000
1	8.27353894	3.753276E-012	1.673328E-011	1	0.000000E+000
1	8.27365763	1.673328E-011	3.753276E-012	0	0.000000E+000
1	8.27391093	3.753276E-012	1.673328E-011	1	0.000000E+000
1	8.27402600	1.673328E-011	3.753276E-012	0	0.000000E+000
1	8.27533853	3.753276E-012	1.673328E-011	1	0.000000E+000
1	8.27555402	1.673328E-011	3.753276E-012	0	0.000000E+000
1	8.27575138	3.753276E-012	1.673328E-011	1	0.000000E+000
1	8.27583863	1.673328E-011	3.753276E-012	0	0.000000E+000
1	8.27586683	3.753276E-012	1.673328E-011	1	0.000000E+000
1	8.27594793	1.673328E-011	3.753276E-012	0	0.000000E+000
1	8.27613341	3.753276E-012	1.673328E-011	1	0.000000E+000
1	8.27628000	1.673328E-011	3.753276E-012	0	0.000000E+000
1	8.27955492	3.753276E-012	1.673328E-011	1	0.000000E+000
1	8.27956998	1.673328E-011	3.753276E-012	0	0.000000E+000
1	8.27986726	3.753276E-012	1.673328E-011	1	0.000000E+000
1	8.28029386	1.673328E-011	3.753276E-012	0	0.000000E+000
1	8.28068531	3.753276E-012	1.673328E-011	1	0.000000E+000
1	8.28092660	1.673328E-011	3.753276E-012	0	0.000000E+000
1	8.28114010	3.753276E-012	1.673328E-011	1	0.000000E+000
1	8.28136302	1.673328E-011	3.753276E-012	0	0.000000E+000
1	8.28598062	3.753276E-012	1.673328E-011	1	0.000000E+000
1	8.28604120	1.673328E-011	3.753276E-012	0	0.000000E+000
1	8.28612376	3.753276E-012	1.673328E-011	1	0.000000E+000
1	8.28614165	1.673328E-011	3.753276E-012	0	0.000000E+000
1	8.28647928	3.753276E-012	1.673328E-011	1	0.000000E+000
1	8.28683158	1.673328E-011	3.753276E-012	0	0.000000E+000
1	8.28839758	3.753276E-012	1.673328E-011	1	0.000000E+000
1	8.28848781	1.673328E-011	3.753276E-012	0	0.000000E+000
1	8.28859413	3.753276E-012	1.673328E-011	1	0.000000E+000
1	8.28862857	1.673328E-011	3.753276E-012	0	0.000000E+000
1	8.29087859	3.753276E-012	1.673328E-011	1	0.000000E+000
1	8.29092064	1.673328E-011	3.753276E-012	0	0.000000E+000
1	8.29194888	3.753276E-012	1.673328E-011	1	0.000000E+000
1	8.29215480	1.673328E-011	3.753276E-012	0	0.000000E+000
1	8.29557362	3.753276E-012	1.673328E-011	1	0.000000E+000
1	8.29584574	1.673328E-011	3.753276E-012	0	0.000000E+000
1	8.29591347	3.753276E-012	1.673328E-011	1	0.000000E+000
1	8.29596762	1.673328E-011	3.753276E-012	0	0.000000E+000
1	8.29752762	3.753276E-012	1.673328E-011	1	0.000000E+000
1	8.29760179	1.673328E-011	3.753276E-012	0	0.000000E+000
1	8.29775632	3.753276E-012	1.673328E-011	1	0.000000E+000
1	8.29778909	1.673328E-011	3.753276E-012	0	0.000000E+000
1	8.29953494	3.753276E-012	1.673328E-011	1	0.000000E+000
1	8.29957111	1.673328E-011	3.753276E-012	0	0.000000E+000
1	8.30034324	3.753276E-012	1.673328E-011	1	0.000000E+000
1	8.30037435	1.673328E-011	3.753276E-012	0	0.000000E+000
1	8.30273621	3.753276E-012	1.673328E-011	1	0.000000E+000
1	8.30276193	1.673328E-011	3.753276E-012	0	0.000000E+000
1	8.30483555	3.753276E-012	1.673328E-011	1	0.000000E+000
1	8.30528028	1.673328E-011	3.753276E-012	0	0.000000E+000
1	8.30829043	3.753276E-012	1.673328E-011	1	0.000000E+000
1	8.30830361	1.673328E-011	3.753276E-012	0	0.000000E+000
1	8.30925084	3.753276E-012	1.673328E-011	1	0.000000E+000
1	8.30933431	1.673328E-011	3.753276E-012	0	0.000000E+000
1	8.31039655	3.753276E-012	1.673328E-011	1	0.000000E+000
1	8.31048605	1.673328E-011	3.753276E-012	0	0.000000E+000
1	8.31108491	3.753276E-012	1.673328E-011	1	0.000000E+000
1	8.31113763	1.673328E-011	3.753276E-012	0	0.000000E+000
1	8.31116555	3.753276E-012	1.673328E-011	1	0.000000E+000
1	8.31123283	1.673328E-011	3.753276E-012	0	0.000000E+000
1	8.31142589	3.753276E-012	1.673328E-011	1	0.000000E+000
1	8.31144020	1.673328E-011	3.753276E-012	0	0.000000E+000
1	8.31210400	3.753276E-012	1.673328E-011	1	0.000000E+000
1	8.31232719	1.673328E-011	3.753276E-012	0	0.000000E+000
1	8.31451421	3.753276E-012	1.673328E-011	1	0.000000E+000
1	8.31483901	1.673328E-011	3.753276E-012	0	0.000000E+000
1	8.31625397	3.753276E-012	1.673328E-011	1	0.000000E+000
1	8.31657130	1.673328E-011	3.753276E-012	0	0.000000E+000
1	8.31832176	3.753276E-012	1.673328E-011	1	0.000000E+000
1	8.31833097	1.673328E-011	3.753276E-012	0	0.000000E+000
1	8.31896443	3.753276E-012	1.673328E-011	1	0.000000E+000
1	8.31909781	1.673328E-011	3.753276E-012	0	0.000000E+000
1	8.32021667	3.753276E-012	1.673328E-011	1	0.000000E+000
1	8.32047602	1.673328E-011	3.753276E-012	0	0.000000E+000
1	8.32201271	3.753276E-012	1.673328E-011	1	0.000000E+000
1	8.32205611	1.673328E-011	3.753276E-012	0	0.000000E+000
1	8.32293355	3.753276E-012	1.673328E-011	1	0.000000E+000
1	8.32299582	1.673328E-011	3.753276E-012	0	0.000000E+000
1	8.32420965	3.753276E-012	1.673328E-011	1	0.000000E+000
1	8.32472968	1.673328E-011	3.753276E-012	0	0.000000E+000
1	8.32636765	3.753276E-012	1.673328E-011	1	0.000000E+000
1	8.32641540	1.673328E-011	3.753276E-012	0	0.000000E+000
1	8.32974228	3.753276E-012	1.673328E-011	1	0.000000E+000
1	8.32980218	1.673328E-011	3.753276E-012	0	0.000000E+000
1	8.33197209	3.753276E-012	1.673328E-011	1	0.000000E+000
1	8.33233786	1.673328E-011	3.753276E-012	0	0.000000E+000
1	8.33259605	3.753276E-012	1.673328E-011	1	0.000000E+000
1	8.33275752	1.673328E-011	3.753276E-012	0	0.000000E+000
1	8.33318606	3.753276E-012	1.673328E-011	1	0.000000E+000
1	8.33349872	1.673328E-011	3.753276E-012	0	0.000000E+000
1	8.33357900	3.753276E-012	1.673328E-011	1	0.000000E+000
1	8.33359691	1.673328E-011	3.753276E-012	0	0.000000E+000
1	8.33497350	3.753276E-012	1.673328E-011	1	0.000000E+000
1	8.33504877	1.673328E-011	3.753276E-012	0	0.000000E+000
1	8.33633548	3.753276E-012	1.673328E-011	1	0.000000E+000
1	8.33634716	1.673328E-011	3.753276E-012	0	0.000000E+000
1	8.33808395	3.753276E-012	1.673328E-011	1	0.000000E+000
1	8.33856064	1.673328E-011	3.753276E-012	0	0.000000E+000
1	8.33935430	3.753276E-012	1.673328E-011	1	0.000000E+000
1	8.33947442	1.673328E-011	3.753276E-012	0	0.000000E+000
1	8.34106222	3.753276E-012	1.673328E-011	1	0.000000E+000
1	8.34112041	1.673328E-011	3.753276E-012	0	0.000000E+000
1	8.34169229	3.753276E-012	1.673328E-011	1	0.000000E+000
1	8.34181015	1.673328E-011	3.753276E-012	0	0.000000E+000
1	8.34267445	3.753276E-012	1.673328E-011	1	0.000000E+000
1	8.34270538	1.673328E-011	3.753276E-012	0	0.000000E+000
1	8.34324824	3.753276E-012	1.673328E-011	1	0.000000E+000
1	8.34348889	1.673328E-011	3.753276E-012	0	0.000000E+000
1	8.34552191	3.753276E-012	1.673328E-011	1	0.000000E+000
1	8.34557346	1.673328E-011	3.753276E-012	0	0.000000E+000
1	8.34622209	3.753276E-012	1.673328E-011	1	0.000000E+000
1	8.34627982	1.673328E-011	3.753276E-012	0	0.000000E+000
1	8.34867128	3.753276E-012	1.673328E-011	1	0.000000E+000
1	8.34868440	1.673328E-011	3.753276E-012	0	0.000000E+000
1	8.34870685	3.753276E-012	1.673328E-011	1	0.000000E+000
1	8.34888855	1.673328E-011	3.753276E-012	0	0.000000E+000
1	8.34934154	3.753276E-012	1.673328E-011	1	0.000000E+000
1	8.34938373	1.673328E-011	3.753276E-012	0	0.000000E+000
1	8.34957776	3.753276E-012	1.673328E-011	1	0.000000E+000
1	8.34973581	1.673328E-011	3.753276E-012	0	0.000000E+000
1	8.35244451	3.753276E-012	1.673328E-011	1	0.000000E+000
1	8.35262116	1.673328E-011	3.753276E-012	0	0.000000E+000
1	8.35341038	3.753276E-012	1.673328E-011	1	0.000000E+000
1	8.35386862	1.673328E-011	3.753276E-012	0	0.000000E+000
1	8.35399603	3.753276E-012	1.673328E-011	1	0.000000E+000
1	8.35433883	1.673328E-011	3.753276E-012	0	0.000000E+000
1	8.35738292	3.753276E-012	1.673328E-011	1	0.000000E+000
1	8.35748501	1.673328E-011	3.753276E-012	0	0.000000E+000
1	8.36217137	3.753276E-012	1.673328E-011	1	0.000000E+000
1	8.36222790	1.673328E-011	3.753276E-012	0	0.000000E+000
1	8.36240652	3.753276E-012	1.673328E-011	1	0.000000E+000
1	8.36248941	1.673328E-011	3.753276E-012	0	0.000000E+000
1	8.36366217	3.753276E-012	1.673328E-011	1	0.000000E+000
1	8.36409939	1.673328E-011	3.753276E-012	0	0.000000E+000
1	8.36412744	3.753276E-012	1.673328E-011	1	0.000000E+000
1	8.36527980	1.673328E-011	3.753276E-012	0	0.000000E+000
1	8.36586198	3.753276E-012	1.673328E-011	1	0.000000E+000
1	8.36606711	1.673328E-011	3.753276E-012	0	0.000000E+000
1	8.36613931	3.753276E-012	1.673328E-011	1	0.000000E+000
1	8.36627700	1.673328E-011	3.753276E-012	0	0.000000E+000
1	8.36902353	3.753276E-012	1.673328E-011	1	0.000000E+000
1	8.36905349	1.673328E-011	3.753276E-012	0	0.000000E+000
1	8.37043378	3.753276E-012	1.673328E-011	1	0.000000E+000
1	8.37050056	1.673328E-011	3.753276E-012	0	0.000000E+000
1	8.37083363	3.753276E-012	1.673328E-011	1	0.000000E+000
1	8.37091147	1.673328E-011	3.753276E-012	0	0.000000E+000
1	8.37375197	3.753276E-012	1.673328E-011	1	0.000000E+000
1	8.37382376	1.673328E-011	3.753276E-012	0	0.000000E+000
1	8.37462071	3.753276E-012	1.673328E-011	1	0.000000E+000
1	8.37471072	1.673328E-011	3.753276E-012	0	0.000000E+000
1	8.37472172	3.753276E-012	1.673328E-011	1	0.000000E+000
1	8.37501372	1.673328E-011	3.753276E-012	0	0.000000E+000
1	8.37556409	3.753276E-012	1.673328E-011	1	0.000000E+000
1	8.37620212	1.673328E-011	3.753276E-012	0	0.000000E+000
1	8.37623137	3.753276E-012	1.673328E-011	1	0.000000E+000
1	8.37639165	1.673328E-011	3.753276E-012	0	0.000000E+000
1	8.37845623	3.753276E-012	1.673328E-011	1	0.000000E+000
1	8.37851088	1.673328E-011	3.753276E-012	0	0.000000E+000
1	8.38071702	3.753276E-012	1.673328E-011	1	0.000000E+000
1	8.38076662	1.673328E-011	3.753276E-012	0	0.000000E+000
1	8.38081859	3.753276E-012	1.673328E-011	1	0.000000E+000
1	8.38083845	1.673328E-011	3.753276E-012	0	0.000000E+000
1	8.38097414	3.753276E-012	1.673328E-011	1	0.000000E+000
1	8.38116100	1.673328E-011	3.753276E-012	0	0.000000E+000
1	8.38401985	3.753276E-012	1.673328E-011	1	0.000000E+000
1	8.38409845	1.673328E-011	3.753276E-012	0	0.000000E+000
1	8.38545017	3.753276E-012	1.673328E-011	1	0.000000E+000
1	8.38547409	1.673328E-011	3.753276E-012	0	0.000000E+000
1	8.38852772	3.753276E-012	1.673328E-011	1	0.000000E+000
1	8.38857408	1.673328E-011	3.753276E-012	0	0.000000E+000
1	8.38860180	3.753276E-012	1.673328E-011	1	0.000000E+000
1	8.38871861	1.673328E-011	3.753276E-012	0	0.000000E+000
1	8.38997594	3.753276E-012	1.673328E-011	1	0.000000E+000
1	8.39030807	1.673328E-011	3.753276E-012	0	0.000000E+000
1	8.39072297	3.753276E-012	1.673328E-011	1	0.000000E+000
1	8.39085854	1.673328E-011	3.753276E-012	0	0.000000E+000
1	8.39622272	3.753276E-012	1.673328E-011	1	0.000000E+000
1	8.39626495	1.673328E-011	3.753276E-012	0	0.000000E+000
1	8.39634069	3.753276E-012	1.673328E-011	1	0.000000E+000
1	8.39640393	1.673328E-011	3.753276E-012	0	0.000000E+000
1	8.39708646	3.753276E-012	1.673328E-011	1	0.000000E+000
1	8.39737197	1.673328E-011	3.753276E-012	0	0.000000E+000
1	8.39741357	3.753276E-012	1.673328E-011	1	0.000000E+000
1	8.39749737	1.673328E-011	3.753276E-012	0	0.000000E+000
1	8.39859241	3.753276E-012	1.673328E-011	1	0.000000E+000
1	8.39866741	1.673328E-011	3.753276E-012	0	0.000000E+000
1	8.40052444	3.753276E-012	1.673328E-011	1	0.000000E+000
1	8.40063002	1.673328E-011	3.753276E-012	0	0.000000E+000
1	8.40249309	3.753276E-012	1.673328E-011	1	0.000000E+000
1	8.40268374	1.673328E-011	3.753276E-012	0	0.000000E+000
1	8.40629612	3.753276E-012	1.673328E-011	1	0.000000E+000
1	8.40651047	1.673328E-011	3.753276E-012	0	0.000000E+000
1	8.40662972	3.753276E-012	1.673328E-011	1	0.000000E+000
1	8.40667940	1.673328E-011	3.753276E-012	0	0.000000E+000
1	8.40671671	3.753276E-012	1.673328E-011	1	0.000000E+000
1	8.40685753	1.673328E-011	3.753276E-012	0	0.000000E+000
1	8.40895257	3.753276E-012	1.673328E-011	1	0.000000E+000
1	8.40904843	1.673328E-011	3.753276E-012	0	0.000000E+000
1	8.40941268	3.753276E-012	1.673328E-011	1	0.000000E+000
1	8.40980926	1.673328E-011	3.753276E-012	0	0.000000E+000
1	8.41275258	3.753276E-012	1.673328E-011	1	0.000000E+000
1	8.41278361	1.673328E-011	3.753276E-012	0	0.000000E+000
1	8.41479428	3.753276E-012	1.673328E-011	1	0.000000E+000
1	8.41485414	1.673328E-011	3.753276E-012	0	0.000000E+000
1	8.41517859	3.753276E-012	1.673328E-011	1	0.000000E+000
1	8.41548969	1.673328E-011	3.753276E-012	0	0.000000E+000
1	8.41592780	3.753276E-012	1.673328E-011	1	0.000000E+000
1	8.41595591	1.673328E-011	3.753276E-012	0	0.000000E+000
1	8.41597450	3.753276E-012	1.673328E-011	1	0.000000E+000
1	8.41609595	1.673328E-011	3.753276E-012	0	0.000000E+000
1	8.41657427	3.753276E-012	1.673328E-011	1	0.000000E+000
1	8.41674746	1.673328E-011	3.753276E-012	0	0.000000E+000
1	8.41689823	3.753276E-012	1.673328E-011	1	0.000000E+000
1	8.41721380	1.673328E-011	3.753276E-012	0	0.000000E+000
1	8.41967367	3.753276E-012	1.673328E-011	1	0.000000E+000
1	8.41975262	1.673328E-011	3.753276E-012	0	0.000000E+000
1	8.42362468	3.753276E-012	1.673328E-011	1	0.000000E+000
1	8.42371377	1.673328E-011	3.753276E-012	0	0.000000E+000
1	8.42404610	3.753276E-012	1.673328E-011	1	0.000000E+000
1	8.42411033	1.673328E-011	3.753276E-012	0	0.000000E+000
1	8.42899334	3.753276E-012	1.673328E-011	1	0.000000E+000
1	8.42911790	1.673328E-011	3.753276E-012	0	0.000000E+000
1	8.42948480	3.753276E-012	1.673328E-011	1	0.000000E+000
1	8.42950357	1.673328E-011	3.753276E-012	0	0.000000E+000
1	8.42967481	3.753276E-012	1.673328E-011	1	0.000000E+000
1	8.42978686	1.673328E-011	3.753276E-012	0	0.000000E+000
1	8.43003975	3.753276E-012	1.673328E-011	1	0.000000E+000
1	8.43061029	1.673328E-011	3.753276E-012	0	0.000000E+000
1	8.43236393	3.753276E-012	1.673328E-011	1	0.000000E+000
1	8.43266414	1.673328E-011	3.753276E-012	0	0.000000E+000
1	8.43360574	3.753276E-012	1.673328E-011	1	0.000000E+000
1	8.43380001	1.673328E-011	3.753276E-012	0	0.000000E+000
1	8.43439604	3.753276E-012	1.673328E-011	1	0.000000E+000
1	8.43455554	1.673328E-011	3.753276E-012	0	0.000000E+000
1	8.43495408	3.753276E-012	1.673328E-011	1	0.000000E+000
1	8.43500750	1.673328E-011	3.753276E-012	0	0.000000E+000
1	8.43848118	3.753276E-012	1.673328E-011	1	0.000000E+000
1	8.43865779	1.673328E-011	3.753276E-012	0	0.000000E+000
1	8.43867696	3.753276E-012	1.673328E-011	1	0.000000E+000
1	8.43879656	1.673328E-011	3.753276E-012	0	0.000000E+000
1	8.43971551	3.753276E-012	1.673328E-011	1	0.000000E+000
1	8.43986826	1.673328E-011	3.753276E-012	0	0.000000E+000
1	8.44008692	3.753276E-012	1.673328E-011	1	0.000000E+000
1	8.44024005	1.673328E-011	3.753276E-012	0	0.000000E+000
1	8.44061527	3.753276E-012	1.673328E-011	1	0.000000E+000
1	8.44066244	1.673328E-011	3.753276E-012	0	0.000000E+000
1	8.44115496	3.753276E-012	1.673328E-011	1	0.000000E+000
1	8.44130508	1.673328E-011	3.753276E-012	0	0.000000E+000
1	8.44583489	3.753276E-012	1.673328E-011	1	0.000000E+000
1	8.44603625	1.673328E-011	3.753276E-012	0	0.000000E+000
1	8.44680226	3.753276E-012	1.673328E-011	1	0.000000E+000
1	8.44692574	1.673328E-011	3.753276E-012	0	0.000000E+000
1	8.44716899	3.753276E-012	1.673328E-011	1	0.000000E+000
1	8.44720794	1.673328E-011	3.753276E-012	0	0.000000E+000
1	8.44723896	3.753276E-012	1.673328E-011	1	0.000000E+000
1	8.44730793	1.673328E-011	3.753276E-012	0	0.000000E+000
1	8.44941942	3.753276E-012	1.673328E-011	1	0.000000E+000
1	8.44949236	1.673328E-011	3.753276E-012	0	0.000000E+000
1	8.44952813	3.753276E-012	1.673328E-011	1	0.000000E+000
1	8.44957689	1.673328E-011	3.753276E-012	0	0.000000E+000
1	8.44990885	3.753276E-012	1.673328E-011	1	0.000000E+000
1	8.44991792	1.673328E-011	3.753276E-012	0	0.000000E+000
1	8.45059711	3.753276E-012	1.673328E-011	1	0.000000E+000
1	8.45069510	1.673328E-011	3.753276E-012	0	0.000000E+000
1	8.45106131	3.753276E-012	1.673328E-011	1	0.000000E+000
1	8.45149755	1.673328E-011	3.753276E-012	0	0.000000E+000
1	8.45232613	3.753276E-012	1.673328E-011	1	0.000000E+000
1	8.45304419	1.673328E-011	3.753276E-012	0	0.000000E+000
1	8.45452771	3.753276E-012	1.673328E-011	1	0.000000E+000
1	8.45456203	1.673328E-011	3.753276E-012	0	0.000000E+000
1	8.45649516	3.753276E-012	1.673328E-011	1	0.000000E+000
1	8.45677229	1.673328E-011	3.753276E-012	0	0.000000E+000
1	8.45870488	3.753276E-012	1.673328E-011	1	0.000000E+000
1	8.45887489	1.673328E-011	3.753276E-012	0	0.000000E+000
1	8.46227523	3.753276E-012	1.673328E-011	1	0.000000E+000
1	8.46231061	1.673328E-011	3.753276E-012	0	0.000000E+000
1	8.46231448	3.753276E-012	1.673328E-011	1	0.000000E+000
1	8.46236086	1.673328E-011	3.753276E-012	0	0.000000E+000
1	8.46424082	3.753276E-012	1.673328E-011	1	0.000000E+000
1	8.46427366	1.673328E-011	3.753276E-012	0	0.000000E+000
1	8.46547733	3.753276E-012	1.673328E-011	1	0.000000E+000
1	8.46560467	1.673328E-011	3.753276E-012	0	0.000000E+000
1	8.46604504	3.753276E-012	1.673328E-011	1	0.000000E+000
1	8.46608528	1.673328E-011	3.753276E-012	0	0.000000E+000
1	8.46704874	3.753276E-012	1.673328E-011	1	0.000000E+000
1	8.46711948	1.673328E-011	3.753276E-012	0	0.000000E+000
1	8.46772609	3.753276E-012	1.673328E-011	1	0.000000E+000
1	8.46788056	1.673328E-011	3.753276E-012	0	0.000000E+000
1	8.47027882	3.753276E-012	1.673328E-011	1	0.000000E+000
1	8.47035065	1.673328E-011	3.753276E-012	0	0.000000E+000
1	8.47051909	3.753276E-012	1.673328E-011	1	0.000000E+000
1	8.47054714	1.673328E-011	3.753276E-012	0	0.000000E+000
1	8.47057728	3.753276E-012	1.673328E-011	1	0.000000E+000
1	8.47073073	1.673328E-011	3.753276E-012	0	0.000000E+000
1	8.47187712	3.753276E-012	1.673328E-011	1	0.000000E+000
1	8.47188922	1.673328E-011	3.753276E-012	0	0.000000E+000
1	8.47272935	3.753276E-012	1.673328E-011	1	0.000000E+000
1	8.47286837	1.673328E-011	3.753276E-012	0	0.000000E+000
1	8.47417867	3.753276E-012	1.673328E-011	1	0.000000E+000
1	8.47428676	1.673328E-011	3.753276E-012	0	0.000000E+000
1	8.47472261	3.753276E-012	1.673328E-011	1	0.000000E+000
1	8.47475924	1.673328E-011	3.753276E-012	0	0.000000E+000
1	8.47758454	3.753276E-012	1.673328E-011	1	0.000000E+000
1	8.47762822	1.673328E-011	3.753276E-012	0	0.000000E+000
1	8.47821231	3.753276E-012	1.673328E-011	1	0.000000E+000
1	8.47856253	1.673328E-011	3.753276E-012	0	0.000000E+000
1	8.47883274	3.753276E-012	1.673328E-011	1	0.000000E+000
1	8.47889655	1.673328E-011	3.753276E-012	0	0.000000E+000
1	8.47985887	3.753276E-012	1.673328E-011	1	0.000000E+000
1	8.47997870	1.673328E-011	3.753276E-012	0	0.000000E+000
1	8.48006837	3.753276E-012	1.673328E-011	1	0.000000E+000
1	8.48018587	1.673328E-011	3.753276E-012	0	0.000000E+000
1	8.48325549	3.753276E-012	1.673328E-011	1	0.000000E+000
1	8.48329135	1.673328E-011	3.753276E-012	0	0.000000E+000
1	8.48354316	3.753276E-012	1.673328E-011	1	0.000000E+000
1	8.48402152	1.673328E-011	3.753276E-012	0	0.000000E+000
1	8.48968861	3.753276E-012	1.673328E-011	1	0.000000E+000
1	8.49002911	1.673328E-011	3.753276E-012	0	0.000000E+000
1	8.49331141	3.753276E-012	1.673328E-011	1	0.000000E+000
1	8.49366922	1.673328E-011	3.753276E-012	0	0.000000E+000
1	8.49736121	3.753276E-012	1.673328E-011	1	0.000000E+000
1	8.49747632	1.673328E-011	3.753276E-012	0	0.000000E+000
1	8.49817237	3.753276E-012	1.673328E-011	1	0.000000E+000
1	8.49830817	1.673328E-011	3.753276E-012	0	0.000000E+000
1	8.50394643	3.753276E-012	1.673328E-011	1	0.000000E+000
1	8.50425415	1.673328E-011	3.753276E-012	0	0.000000E+000
1	23.69606089	3.538189E-012	1.651819E-011	1	0.000000E+000
1	23.69611434	1.651819E-011	3.538189E-012	0	0.000000E+000
1	23.69863204	3.538189E-012	1.651819E-011	1	0.000000E+000
1	23.69877554	1.651819E-011	3.538189E-012	0	0.000000E+000
1	23.70002205	3.538189E-012	1.651819E-011	1	0.000000E+000
1	23.70027925	1.651819E-011	3.538189E-012	0	0.000000E+000
1	23.70201613	3.538189E-012	1.651819E-011	1	0.000000E+000
1	23.70241442	1.651819E-011	3.538189E-012	0	0.000000E+000
1	23.70353960	3.538189E-012	1.651819E-011	1	0.000000E+000
1	23.70356400	1.651819E-011	3.538189E-012	0	0.000000E+000
1	23.70425833	3.538189E-012	1.651819E-011	1	0.000000E+000
1	23.70433615	1.651819E-011	3.538189E-012	0	0.000000E+000
1	23.71678963	3.538189E-012	1.651819E-011	1	0.000000E+000
1	23.71682404	1.651819E-011	3.538189E-012	0	0.000000E+000
1	23.71872365	3.538189E-012	1.651819E-011	1	0.000000E+000
1	23.71877234	1.651819E-011	3.538189E-012	0	0.000000E+000
1	23.71995957	3.538189E-012	1.651819E-011	1	0.000000E+000
1	23.72010825	1.651819E-011	3.538189E-012	0	0.000000E+000
1	23.72106894	3.538189E-012	1.651819E-011	1	0.000000E+000
1	23.72113302	1.651819E-011	3.538189E-012	0	0.000000E+000
1	23.72399729	3.538189E-012	1.651819E-011	1	0.000000E+000
1	23.72412692	1.651819E-011	3.538189E-012	0	0.000000E+000
1	23.73130371	3.538189E-012	1.651819E-011	1	0.000000E+000
1	23.73135355	1.651819E-011	3.538189E-012	0	0.000000E+000
1	23.73313472	3.538189E-012	1.651819E-011	1	0.000000E+000
1	23.73316531	1.651819E-011	3.538189E-012	0	0.000000E+000
1	23.73385228	3.538189E-012	1.651819E-011	1	0.000000E+000
1	23.73395057	1.651819E-011	3.538189E-012	0	0.000000E+000
1	23.73557790	3.538189E-012	1.651819E-011	1	0.000000E+000
1	23.73564739	1.651819E-011	3.538189E-012	0	0.000000E+000
1	23.73594617	3.538189E-012	1.651819E-011	1	0.000000E+000
1	23.73635267	1.651819E-011	3.538189E-012	0	0.000000E+000
1	23.73737104	3.538189E-012	1.651819E-011	1	0.000000E+000
1	23.73737406	1.651819E-011	3.538189E-012	0	0.000000E+000
1	23.74217017	3.538189E-012	1.651819E-011	1	0.000000E+000
1	23.74218740	1.651819E-011	3.538189E-012	0	0.000000E+000
1	23.74393462	3.538189E-012	1.651819E-011	1	0.000000E+000
1	23.74396432	1.651819E-011	3.538189E-012	0	0.000000E+000
1	23.74761560	3.538189E-012	1.651819E-011	1	0.000000E+000
1	23.74769851	1.651819E-011	3.538189E-012	0	0.000000E+000
1	23.74895027	3.538189E-012	1.651819E-011	1	0.000000E+000
1	23.74901096	1.651819E-011	3.538189E-012	0	0.000000E+000
1	23.74957103	3.538189E-012	1.651819E-011	1	0.000000E+000
1	23.74962060	1.651819E-011	3.538189E-012	0	0.000000E+000
1	23.74962979	3.538189E-012	1.651819E-011	1	0.000000E+000
1	23.75000657	1.651819E-011	3.538189E-012	0	0.000000E+000
1	23.75015461	3.538189E-012	1.651819E-011	1	0.000000E+000
1	23.75043731	1.651819E-011	3.538189E-012	0	0.000000E+000
1	23.75059151	3.538189E-012	1.651819E-011	1	0.000000E+000
1	23.75070906	1.651819E-011	3.538189E-012	0	0.000000E+000
1	23.75107401	3.538189E-012	1.651819E-011	1	0.000000E+000
1	23.75111415	1.651819E-011	3.538189E-012	0	0.000000E+000
1	23.75272348	3.538189E-012	1.651819E-011	1	0.000000E+000
1	23.75280213	1.651819E-011	3.538189E-012	0	0.000000E+000
1	23.75975190	3.538189E-012	1.651819E-011	1	0.000000E+000
1	23.75979221	1.651819E-011	3.538189E-012	0	0.000000E+000
1	23.76117800	3.538189E-012	1.651819E-011	1	0.000000E+000
1	23.76123753	1.651819E-011	3.538189E-012	0	0.000000E+000
1	23.76839398	3.538189E-012	1.651819E-011	1	0.000000E+000
1	23.76842421	1.651819E-011	3.538189E-012	0	0.000000E+000
1	23.76864313	3.538189E-012	1.651819E-011	1	0.000000E+000
1	23.76866302	1.651819E-011	3.538189E-012	0	0.000000E+000
1	23.77613290	3.538189E-012	1.651819E-011	1	0.000000E+000
1	23.77616331	1.651819E-011	3.538189E-012	0	0.000000E+000
1	23.77718782	3.538189E-012	1.651819E-011	1	0.000000E+000
1	23.77725652	1.651819E-011	3.538189E-012	0	0.000000E+000
1	23.79347696	3.538189E-012	1.651819E-011	1	0.000000E+000
1	23.79351811	1.651819E-011	3.538189E-012	0	0.000000E+000
1	23.79569850	3.538189E-012	1.651819E-011	1	0.000000E+000
1	23.79598874	1.651819E-011	3.538189E-012	0	0.000000E+000
1	23.79632017	3.538189E-012	1.651819E-011	1	0.000000E+000
1	23.79642615	1.651819E-011	3.538189E-012	0	0.000000E+000
1	23.79665535	3.538189E-012	1.651819E-011	1	0.000000E+000
1	23.79673563	1.651819E-011	3.538189E-012	0	0.000000E+000
1	23.80514503	3.538189E-012	1.651819E-011	1	0.000000E+000
1	23.80522721	1.651819E-011	3.538189E-012	0	0.000000E+000
1	23.80719967	3.538189E-012	1.651819E-011	1	0.000000E+000
1	23.80730600	1.651819E-011	3.538189E-012	0	0.000000E+000
1	23.80770423	3.538189E-012	1.651819E-011	1	0.000000E+000
1	23.80791566	1.651819E-011	3.538189E-012	0	0.000000E+000
1	23.80981280	3.538189E-012	1.651819E-011	1	0.000000E+000
1	23.80983500	1.651819E-011	3.538189E-012	0	0.000000E+000
1	23.81049961	3.538189E-012	1.651819E-011	1	0.000000E+000
1	23.81066415	1.651819E-011	3.538189E-012	0	0.000000E+000
1	23.81304054	3.538189E-012	1.651819E-011	1	0.000000E+000
1	23.81305935	1.651819E-011	3.538189E-012	0	0.000000E+000
1	23.81514801	3.538189E-012	1.651819E-011	1	0.000000E+000
1	23.81535785	1.651819E-011	3.538189E-012	0	0.000000E+000
1	23.81651378	3.538189E-012	1.651819E-011	1	0.000000E+000
1	23.81681436	1.651819E-011	3.538189E-012	0	0.000000E+000
1	23.81850394	3.538189E-012	1.651819E-011	1	0.000000E+000
1	23.81853284	1.651819E-011	3.538189E-012	0	0.000000E+000
1	23.81971334	3.538189E-012	1.651819E-011	1	0.000000E+000
1	23.81980144	1.651819E-011	3.538189E-012	0	0.000000E+000
1	23.81983129	3.538189E-012	1.651819E-011	1	0.000000E+000
1	23.82006528	1.651819E-011	3.538189E-012	0	0.000000E+000
1	23.82017662	3.538189E-012	1.651819E-011	1	0.000000E+000
1	23.82042615	1.651819E-011	3.538189E-012	0	0.000000E+000
1	23.82142167	3.538189E-012	1.651819E-011	1	0.000000E+000
1	23.82161460	1.651819E-011	3.538189E-012	0	0.000000E+000
1	23.82337129	3.538189E-012	1.651819E-011	1	0.000000E+000
1	23.82348873	1.651819E-011	3.538189E-012	0	0.000000E+000
1	23.82659734	3.538189E-012	1.651819E-011	1	0.000000E+000
1	23.82660433	1.651819E-011	3.538189E-012	0	0.000000E+000
1	23.83275819	3.538189E-012	1.651819E-011	1	0.000000E+000
1	23.83292207	1.651819E-011	3.538189E-012	0	0.000000E+000
1	23.83333550	3.538189E-012	1.651819E-011	1	0.000000E+000
1	23.83342845	1.651819E-011	3.538189E-012	0	0.000000E+000
1	23.83397404	3.538189E-012	1.651819E-011	1	0.000000E+000
1	23.83422346	1.651819E-011	3.538189E-012	0	0.000000E+000
1	23.83462624	3.538189E-012	1.651819E-011	1	0.000000E+000
1	23.83490253	1.651819E-011	3.538189E-012	0	0.000000E+000
1	23.83822723	3.538189E-012	1.651819E-011	1	0.000000E+000
1	23.83825483	1.651819E-011	3.538189E-012	0	0.000000E+000
1	23.84400041	3.538189E-012	1.651819E-011	1	0.000000E+000
1	23.84408307	1.651819E-011	3.538189E-012	0	0.000000E+000
1	23.84510318	3.538189E-012	1.651819E-011	1	0.000000E+000
1	23.84516562	1.651819E-011	3.538189E-012	0	0.000000E+000
1	23.84534528	3.538189E-012	1.651819E-011	1	0.000000E+000
1	23.84573880	1.651819E-011	3.538189E-012	0	0.000000E+000
1	23.84729312	3.538189E-012	1.651819E-011	1	0.000000E+000
1	23.84742838	1.651819E-011	3.538189E-012	0	0.000000E+000
1	23.84799011	3.538189E-012	1.651819E-011	1	0.000000E+000
1	23.84802782	1.651819E-011	3.538189E-012	0	0.000000E+000
1	23.84830636	3.538189E-012	1.651819E-011	1	0.000000E+000
1	23.84835636	1.651819E-011	3.538189E-012	0	0.000000E+000
1	23.85106762	3.538189E-012	1.651819E-011	1	0.000000E+000
1	23.85128127	1.651819E-011	3.538189E-012	0	0.000000E+000
1	23.85188522	3.538189E-012	1.651819E-011	1	0.000000E+000
1	23.85237856	1.651819E-011	3.538189E-012	0	0.000000E+000
1	23.85260384	3.538189E-012	1.651819E-011	1	0.000000E+000
1	23.85277674	1.651819E-011	3.538189E-012	0	0.000000E+000
1	23.85280404	3.538189E-012	1.651819E-011	1	0.000000E+000
1	23.85332294	1.651819E-011	3.538189E-012	0	0.000000E+000
1	23.85455598	3.538189E-012	1.651819E-011	1	0.000000E+000
1	23.85462804	1.651819E-011	3.538189E-012	0	0.000000E+000
1	23.85481461	3.538189E-012	1.651819E-011	1	0.000000E+000
1	23.85490035	1.651819E-011	3.538189E-012	0	0.000000E+000
1	23.85975768	3.538189E-012	1.651819E-011	1	0.000000E+000
1	23.85980807	1.651819E-011	3.538189E-012	0	0.000000E+000
1	23.86037437	3.538189E-012	1.651819E-011	1	0.000000E+000
1	23.86040792	1.651819E-011	3.538189E-012	0	0.000000E+000
1	23.86056779	3.538189E-012	1.651819E-011	1	0.000000E+000
1	23.86078715	1.651819E-011	3.538189E-012	0	0.000000E+000
1	23.86339986	3.538189E-012	1.651819E-011	1	0.000000E+000
1	23.86355051	1.651819E-011	3.538189E-012	0	0.000000E+000
1	23.86365269	3.538189E-012	1.651819E-011	1	0.000000E+000
1	23.86383816	1.651819E-011	3.538189E-012	0	0.000000E+000
1	23.86834141	3.538189E-012	1.651819E-011	1	0.000000E+000
1	23.86858052	1.651819E-011	3.538189E-012	0	0.000000E+000
1	23.86986194	3.538189E-012	1.651819E-011	1	0.000000E+000
1	23.87011895	1.651819E-011	3.538189E-012	0	0.000000E+000
1	23.87108998	3.538189E-012	1.651819E-011	1	0.000000E+000
1	23.87116990	1.651819E-011	3.538189E-012	0	0.000000E+000
1	31.49494935	3.168484E-012	1.614848E-011	1	0.000000E+000
1	31.49512827	1.614848E-011	3.168484E-012	0	0.000000E+000
1	31.49587954	3.168484E-012	1.614848E-011	1	0.000000E+000
1	31.49589040	1.614848E-011	3.168484E-012	0	0.000000E+000
1	31.49620125	3.168484E-012	1.614848E-011	1	0.000000E+000
1	31.49622968	1.614848E-011	3.168484E-012	0	0.000000E+000
1	31.49685707	3.168484E-012	1.614848E-011	1	0.000000E+000
1	31.49696741	1.614848E-011	3.168484E-012	0	0.000000E+000
1	31.49839628	3.168484E-012	1.614848E-011	1	0.000000E+000
1	31.49843794	1.614848E-011	3.168484E-012	0	0.000000E+000
1	31.49848108	3.168484E-012	1.614848E-011	1	0.000000E+000
1	31.49859920	1.614848E-011	3.168484E-012	0	0.000000E+000
1	31.49934497	3.168484E-012	1.614848E-011	1	0.000000E+000
1	31.49966255	1.614848E-011	3.168484E-012	0	0.000000E+000
1	31.49978593	3.168484E-012	1.614848E-011	1	0.000000E+000
1	31.50003082	1.614848E-011	3.168484E-012	0	0.000000E+000
1	31.50046475	3.168484E-012	1.614848E-011	1	0.000000E+000
1	31.50059622	1.614848E-011	3.168484E-012	0	0.000000E+000
1	31.50096468	3.168484E-012	1.614848E-011	1	0.000000E+000
1	31.50110906	1.614848E-011	3.168484E-012	0	0.000000E+000
1	31.50451140	3.168484E-012	1.614848E-011	1	0.000000E+000
1	31.50461310	1.614848E-011	3.168484E-012	0	0.000000E+000
1	31.50593569	3.168484E-012	1.614848E-011	1	0.000000E+000
1	31.50596765	1.614848E-011	3.168484E-012	0	0.000000E+000
1	31.50601450	3.168484E-012	1.614848E-011	1	0.000000E+000
1	31.50624616	1.614848E-011	3.168484E-012	0	0.000000E+000
1	31.50657389	3.168484E-012	1.614848E-011	1	0.000000E+000
1	31.50681474	1.614848E-011	3.168484E-012	0	0.000000E+000
1	31.50690852	3.168484E-012	1.614848E-011	1	0.000000E+000
1	31.50694090	1.614848E-011	3.168484E-012	0	0.000000E+000
1	31.50698129	3.168484E-012	1.614848E-011	1	0.000000E+000
1	31.50718612	1.614848E-011	3.168484E-012	0	0.000000E+000
1	31.50877753	3.168484E-012	1.614848E-011	1	0.000000E+000
1	31.50884012	1.614848E-011	3.168484E-012	0	0.000000E+000
1	31.50954063	3.168484E-012	1.614848E-011	1	0.000000E+000
1	31.50962082	1.614848E-011	3.168484E-012	0	0.000000E+000
1	31.51116886	3.168484E-012	1.614848E-011	1	0.000000E+000
1	31.51127950	1.614848E-011	3.168484E-012	0	0.000000E+000
1	31.51130290	3.168484E-012	1.614848E-011	1	0.000000E+000
1	31.51144714	1.614848E-011	3.168484E-012	0	0.000000E+000
1	31.52327573	3.168484E-012	1.614848E-011	1	0.000000E+000
1	31.52330554	1.614848E-011	3.168484E-012	0	0.000000E+000
1	31.52380744	3.168484E-012	1.614848E-011	1	0.000000E+000
1	31.52412117	1.614848E-011	3.168484E-012	0	0.000000E+000
1	31.52571357	3.168484E-012	1.614848E-011	1	0.000000E+000
1	31.52582913	1.614848E-011	3.168484E-012	0	0.000000E+000
1	31.52598089	3.168484E-012	1.614848E-011	1	0.000000E+000
1	31.52601590	1.614848E-011	3.168484E-012	0	0.000000E+000
1	31.52604423	3.168484E-012	1.614848E-011	1	0.000000E+000
1	31.52607758	1.614848E-011	3.168484E-012	0	0.000000E+000
1	31.52609723	3.168484E-012	1.614848E-011	1	0.000000E+000
1	31.52618234	1.614848E-011	3.168484E-012	0	0.000000E+000
1	31.52703877	3.168484E-012	1.614848E-011	1	0.000000E+000
1	31.52723390	1.614848E-011	3.168484E-012	0	0.000000E+000
1	31.52949166	3.168484E-012	1.614848E-011	1	0.000000E+000
1	31.52965744	1.614848E-011	3.168484E-012	0	0.000000E+000
1	31.53150035	3.168484E-012	1.614848E-011	1	0.000000E+000
1	31.53160111	1.614848E-011	3.168484E-012	0	0.000000E+000
1	31.53199383	3.168484E-012	1.614848E-011	1	0.000000E+000
1	31.53209297	1.614848E-011	3.168484E-012	0	0.000000E+000
1	31.53791618	3.168484E-012	1.614848E-011	1	0.000000E+000
1	31.53806938	1.614848E-011	3.168484E-012	0	0.000000E+000
1	31.54087957	3.168484E-012	1.614848E-011	1	0.000000E+000
1	31.54093834	1.614848E-011	3.168484E-012	0	0.000000E+000
1	31.54112400	3.168484E-012	1.614848E-011	1	0.000000E+000
1	31.54144255	1.614848E-011	3.168484E-012	0	0.000000E+000
1	31.54224232	3.168484E-012	1.614848E-011	1	0.000000E+000
1	31.54241879	1.614848E-011	3.168484E-012	0	0.000000E+000
1	31.54267799	3.168484E-012	1.614848E-011	1	0.000000E+000
1	31.54286243	1.614848E-011	3.168484E-012	0	0.000000E+000
1	31.54515983	3.168484E-012	1.614848E-011	1	0.000000E+000
1	31.54520896	1.614848E-011	3.168484E-012	0	0.000000E+000
1	31.54656854	3.168484E-012	1.614848E-011	1	0.000000E+000
1	31.54694206	1.614848E-011	3.168484E-012	0	0.000000E+000
1	31.54701093	3.168484E-012	1.614848E-011	1	0.000000E+000
1	31.54713319	1.614848E-011	3.168484E-012	0	0.000000E+000
1	31.54739485	3.168484E-012	1.614848E-011	1	0.000000E+000
1	31.54744379	1.614848E-011	3.168484E-012	0	0.000000E+000
1	31.55047866	3.168484E-012	1.614848E-011	1	0.000000E+000
1	31.55059357	1.614848E-011	3.168484E-012	0	0.000000E+000
1	31.55069631	3.168484E-012	1.614848E-011	1	0.000000E+000
1	31.55092121	1.614848E-011	3.168484E-012	0	0.000000E+000
1	31.55330907	3.168484E-012	1.614848E-011	1	0.000000E+000
1	31.55339724	1.614848E-011	3.168484E-012	0	0.000000E+000
1	31.55400440	3.168484E-012	1.614848E-011	1	0.000000E+000
1	31.55408881	1.614848E-011	3.168484E-012	0	0.000000E+000
1	31.57157305	3.168484E-012	1.614848E-011	1	0.000000E+000
1	31.57164778	1.614848E-011	3.168484E-012	0	0.000000E+000
1	31.57320185	3.168484E-012	1.614848E-011	1	0.000000E+000
1	31.57322619	1.614848E-011	3.168484E-012	0	0.000000E+000
1	31.57847327	3.168484E-012	1.614848E-011	1	0.000000E+000
1	31.57849030	1.614848E-011	3.168484E-012	0	0.000000E+000
1	31.57967427	3.168484E-012	1.614848E-011	1	0.000000E+000
1	31.57973148	1.614848E-011	3.168484E-012	0	0.000000E+000
1	31.58762682	3.168484E-012	1.614848E-011	1	0.000000E+000
1	31.58766196	1.614848E-011	3.168484E-012	0	0.000000E+000
1	31.58998909	3.168484E-012	1.614848E-011	1	0.000000E+000
1	31.59037104	1.614848E-011	3.168484E-012	0	0.000000E+000
1	31.59086845	3.168484E-012	1.614848E-011	1	0.000000E+000
1	31.59119564	1.614848E-011	3.168484E-012	0	0.000000E+000
1	31.59451386	3.168484E-012	1.614848E-011	1	0.000000E+000
1	31.59456620	1.614848E-011	3.168484E-012	0	0.000000E+000
1	31.59769232	3.168484E-012	1.614848E-011	1	0.000000E+000
1	31.59786304	1.614848E-011	3.168484E-012	0	0.000000E+000
1	31.59788760	3.168484E-012	1.614848E-011	1	0.000000E+000
1	31.59795184	1.614848E-011	3.168484E-012	0	0.000000E+000
1	31.60012769	3.168484E-012	1.614848E-011	1	0.000000E+000
1	31.60020954	1.614848E-011	3.168484E-012	0	0.000000E+000
1	31.60021892	3.168484E-012	1.614848E-011	1	0.000000E+000
1	31.60043632	1.614848E-011	3.168484E-012	0	0.000000E+000
1	31.60057650	3.168484E-012	1.614848E-011	1	0.000000E+000
1	31.60063796	1.614848E-011	3.168484E-012	0	0.000000E+000
1	31.60245005	3.168484E-012	1.614848E-011	1	0.000000E+000
1	31.60245713	1.614848E-011	3.168484E-012	0	0.000000E+000
1	31.60363684	3.168484E-012	1.614848E-011	1	0.000000E+000
1	31.60390297	1.614848E-011	3.168484E-012	0	0.000000E+000
1	31.60396762	3.168484E-012	1.614848E-011	1	0.000000E+000
1	31.60415304	1.614848E-011	3.168484E-012	0	0.000000E+000
1	31.60681379	3.168484E-012	1.614848E-011	1	0.000000E+000
1	31.60687772	1.614848E-011	3.168484E-012	0	0.000000E+000
1	31.60725626	3.168484E-012	1.614848E-011	1	0.000000E+000
1	31.60729333	1.614848E-011	3.168484E-012	0	0.000000E+000
1	31.60758222	3.168484E-012	1.614848E-011	1	0.000000E+000
1	31.60762325	1.614848E-011	3.168484E-012	0	0.000000E+000
1	31.60933851	3.168484E-012	1.614848E-011	1	0.000000E+000
1	31.60969338	1.614848E-011	3.168484E-012	0	0.000000E+000
1	31.61003901	3.168484E-012	1.614848E-011	1	0.000000E+000
1	31.61016697	1.614848E-011	3.168484E-012	0	0.000000E+000
1	31.61058799	3.168484E-012	1.614848E-011	1	0.000000E+000
1	31.61076257	1.614848E-011	3.168484E-012	0	0.000000E+000
1	31.61116204	3.168484E-012	1.614848E-011	1	0.000000E+000
1	31.61158530	1.614848E-011	3.168484E-012	0	0.000000E+000
1	31.61224478	3.168484E-012	1.614848E-011	1	0.000000E+000
1	31.61230418	1.614848E-011	3.168484E-012	0	0.000000E+000
1	31.61272187	3.168484E-012	1.614848E-011	1	0.000000E+000
1	31.61280405	1.614848E-011	3.168484E-012	0	0.000000E+000
1	31.61322712	3.168484E-012	1.614848E-011	1	0.000000E+000
1	31.61325809	1.614848E-011	3.168484E-012	0	0.000000E+000
1	31.61333154	3.168484E-012	1.614848E-011	1	0.000000E+000
1	31.61347613	1.614848E-011	3.168484E-012	0	0.000000E+000
1	32.49142955	3.372028E-012	1.635203E-011	1	0.000000E+000
1	32.49145932	1.635203E-011	3.372028E-012	0	0.000000E+000
1	32.49236910	3.372028E-012	1.635203E-011	1	0.000000E+000
1	32.49241732	1.635203E-011	3.372028E-012	0	0.000000E+000
1	32.49245084	3.372028E-012	1.635203E-011	1	0.000000E+000
1	32.49259013	1.635203E-011	3.372028E-012	0	0.000000E+000
1	32.49276032	3.372028E-012	1.635203E-011	1	0.000000E+000
1	32.49284988	1.635203E-011	3.372028E-012	0	0.000000E+000
1	32.49430793	3.372028E-012	1.635203E-011	1	0.000000E+000
1	32.49441389	1.635203E-011	3.372028E-012	0	0.000000E+000
1	32.49516670	3.372028E-012	1.635203E-011	1	0.000000E+000
1	32.49520424	1.635203E-011	3.372028E-012	0	0.000000E+000
1	32.49544214	3.372028E-012	1.635203E-011	1	0.000000E+000
1	32.49584410	1.635203E-011	3.372028E-012	0	0.000000E+000
1	32.49592044	3.372028E-012	1.635203E-011	1	0.000000E+000
1	32.49595635	1.635203E-011	3.372028E-012	0	0.000000E+000
1	32.49935519	3.372028E-012	1.635203E-011	1	0.000000E+000
1	32.49942746	1.635203E-011	3.372028E-012	0	0.000000E+000
1	32.50331721	3.372028E-012	1.635203E-011	1	0.000000E+000
1	32.50353297	1.635203E-011	3.372028E-012	0	0.000000E+000
1	32.50449293	3.372028E-012	1.635203E-011	1	0.000000E+000
1	32.50449975	1.635203E-011	3.372028E-012	0	0.000000E+000
1	32.50866022	3.372028E-012	1.635203E-011	1	0.000000E+000
1	32.50887488	1.635203E-011	3.372028E-012	0	0.000000E+000
1	32.50975564	3.372028E-012	1.635203E-011	1	0.000000E+000
1	32.50982161	1.635203E-011	3.372028E-012	0	0.000000E+000
1	32.51011676	3.372028E-012	1.635203E-011	1	0.000000E+000
1	32.51017585	1.635203E-011	3.372028E-012	0	0.000000E+000
1	32.53415256	3.372028E-012	1.635203E-011	1	0.000000E+000
1	32.53474015	1.635203E-011	3.372028E-012	0	0.000000E+000
1	32.53491625	3.372028E-012	1.635203E-011	1	0.000000E+000
1	32.53511115	1.635203E-011	3.372028E-012	0	0.000000E+000
1	32.53586783	3.372028E-012	1.635203E-011	1	0.000000E+000
1	32.53651973	1.635203E-011	3.372028E-012	0	0.000000E+000
1	32.53758605	3.372028E-012	1.635203E-011	1	0.000000E+000
1	32.53763851	1.635203E-011	3.372028E-012	0	0.000000E+000
1	32.53815141	3.372028E-012	1.635203E-011	1	0.000000E+000
1	32.53841539	1.635203E-011	3.372028E-012	0	0.000000E+000
1	32.53904949	3.372028E-012	1.635203E-011	1	0.000000E+000
1	32.53922897	1.635203E-011	3.372028E-012	0	0.000000E+000
1	32.53945396	3.372028E-012	1.635203E-011	1	0.000000E+000
1	32.53951233	1.635203E-011	3.372028E-012	0	0.000000E+000
1	32.55434998	3.372028E-012	1.635203E-011	1	0.000000E+000
1	32.55447766	1.635203E-011	3.372028E-012	0	0.000000E+000
1	32.55628344	3.372028E-012	1.635203E-011	1	0.000000E+000
1	32.55662196	1.635203E-011	3.372028E-012	0	0.000000E+000
1	32.55798623	3.372028E-012	1.635203E-011	1	0.000000E+000
1	32.55813842	1.635203E-011	3.372028E-012	0	0.000000E+000
1	32.56002825	3.372028E-012	1.635203E-011	1	0.000000E+000
1	32.56006680	1.635203E-011	3.372028E-012	0	0.000000E+000
1	32.56113357	3.372028E-012	1.635203E-011	1	0.000000E+000
1	32.56117857	1.635203E-011	3.372028E-012	0	0.000000E+000
1	32.56156366	3.372028E-012	1.635203E-011	1	0.000000E+000
1	32.56166140	1.635203E-011	3.372028E-012	0	0.000000E+000
1	32.56354336	3.372028E-012	1.635203E-011	1	0.000000E+000
1	32.56361023	1.635203E-011	3.372028E-012	0	0.000000E+000
1	32.56451308	3.372028E-012	1.635203E-011	1	0.000000E+000
1	32.56455980	1.635203E-011	3.372028E-012	0	0.000000E+000
1	32.56482149	3.372028E-012	1.635203E-011	1	0.000000E+000
1	32.56487904	1.635203E-011	3.372028E-012	0	0.000000E+000
1	32.56926902	3.372028E-012	1.635203E-011	1	0.000000E+000
1	32.56936321	1.635203E-011	3.372028E-012	0	0.000000E+000
1	32.57885289	3.372028E-012	1.635203E-011	1	0.000000E+000
1	32.57899362	1.635203E-011	3.372028E-012	0	0.000000E+000
1	32.58112311	3.372028E-012	1.635203E-011	1	0.000000E+000
1	32.58134088	1.635203E-011	3.372028E-012	0	0.000000E+000
1	32.58167207	3.372028E-012	1.635203E-011	1	0.000000E+000
1	32.58168633	1.635203E-011	3.372028E-012	0	0.000000E+000
1	32.58260835	3.372028E-012	1.635203E-011	1	0.000000E+000
1	32.58278391	1.635203E-011	3.372028E-012	0	0.000000E+000
1	32.58332096	3.372028E-012	1.635203E-011	1	0.000000E+000
1	32.58343426	1.635203E-011	3.372028E-012	0	0.000000E+000
1	32.58422527	3.372028E-012	1.635203E-011	1	0.000000E+000
1	32.58424947	1.635203E-011	3.372028E-012	0	0.000000E+000
1	32.58552830	3.372028E-012	1.635203E-011	1	0.000000E+000
1	32.58558615	1.635203E-011	3.372028E-012	0	0.000000E+000
1	32.58598385	3.372028E-012	1.635203E-011	1	0.000000E+000
1	32.58621924	1.635203E-011	3.372028E-012	0	0.000000E+000
1	32.59439275	3.372028E-012	1.635203E-011	1	0.000000E+000
1	32.59453093	1.635203E-011	3.372028E-012	0	0.000000E+000
1	32.61155069	3.372028E-012	1.635203E-011	1	0.000000E+000
1	32.61157011	1.635203E-011	3.372028E-012	0	0.000000E+000
1	32.61227903	3.372028E-012	1.635203E-011	1	0.000000E+000
1	32.61230183	1.635203E-011	3.372028E-012	0	0.000000E+000
1	32.61230645	3.372028E-012	1.635203E-011	1	0.000000E+000
1	32.61242329	1.635203E-011	3.372028E-012	0	0.000000E+000
1	32.61447521	3.372028E-012	1.635203E-011	1	0.000000E+000
1	32.61453261	1.635203E-011	3.372028E-012	0	0.000000E+000
1	32.61529565	3.372028E-012	1.635203E-011	1	0.000000E+000
1	32.61530786	1.635203E-011	3.372028E-012	0	0.000000E+000
1	32.61691398	3.372028E-012	1.635203E-011	1	0.000000E+000
1	32.61704589	1.635203E-011	3.372028E-012	0	0.000000E+000
1	32.62073378	3.372028E-012	1.635203E-011	1	0.000000E+000
1	32.62121410	1.635203E-011	3.372028E-012	0	0.000000E+000
1	40.54248334	2.854794E-012	1.583479E-011	1	0.000000E+000
1	40.54255451	1.583479E-011	2.854794E-012	0	0.000000E+000
1	40.54302255	2.854794E-012	1.583479E-011	1	0.000000E+000
1	40.54316623	1.583479E-011	2.854794E-012	0	0.000000E+000
1	40.54508850	2.854794E-012	1.583479E-011	1	0.000000E+000
1	40.54551104	1.583479E-011	2.854794E-012	0	0.000000E+000
1	40.54830664	2.854794E-012	1.583479E-011	1	0.000000E+000
1	40.54866121	1.583479E-011	2.854794E-012	0	0.000000E+000
1	40.55015499	2.854794E-012	1.583479E-011	1	0.000000E+000
1	40.55021773	1.583479E-011	2.854794E-012	0	0.000000E+000
1	40.55043388	2.854794E-012	1.583479E-011	1	0.000000E+000
1	40.55047441	1.583479E-011	2.854794E-012	0	0.000000E+000
1	40.55101316	2.854794E-012	1.583479E-011	1	0.000000E+000
1	40.55132536	1.583479E-011	2.854794E-012	0	0.000000E+000
1	40.55190727	2.854794E-012	1.583479E-011	1	0.000000E+000
1	40.55210961	1.583479E-011	2.854794E-012	0	0.000000E+000
1	40.55309226	2.854794E-012	1.583479E-011	1	0.000000E+000
1	40.55324045	1.583479E-011	2.854794E-012	0	0.000000E+000
1	40.55779800	2.854794E-012	1.583479E-011	1	0.000000E+000
1	40.55781649	1.583479E-011	2.854794E-012	0	0.000000E+000
1	40.55867020	2.854794E-012	1.583479E-011	1	0.000000E+000
1	40.55884909	1.583479E-011	2.854794E-012	0	0.000000E+000
1	40.56035302	2.854794E-012	1.583479E-011	1	0.000000E+000
1	40.56044374	1.583479E-011	2.854794E-012	0	0.000000E+000
1	40.56100924	2.854794E-012	1.583479E-011	1	0.000000E+000
1	40.56105774	1.583479E-011	2.854794E-012	0	0.000000E+000
1	40.56121131	2.854794E-012	1.583479E-011	1	0.000000E+000
1	40.56130122	1.583479E-011	2.854794E-012	0	0.000000E+000
1	40.56175151	2.854794E-012	1.583479E-011	1	0.000000E+000
1	40.56182862	1.583479E-011	2.854794E-012	0	0.000000E+000
1	40.56755370	2.854794E-012	1.583479E-011	1	0.000000E+000
1	40.56768288	1.583479E-011	2.854794E-012	0	0.000000E+000
1	40.56771262	2.854794E-012	1.583479E-011	1	0.000000E+000
1	40.56775374	1.583479E-011	2.854794E-012	0	0.000000E+000
1	40.57015043	2.854794E-012	1.583479E-011	1	0.000000E+000
1	40.57043251	1.583479E-011	2.854794E-012	0	0.000000E+000
1	40.57228822	2.854794E-012	1.583479E-011	1	0.000000E+000
1	40.57245219	1.583479E-011	2.854794E-012	0	0.000000E+000
1	40.57352657	2.854794E-012	1.583479E-011	1	0.000000E+000
1	40.57379557	1.583479E-011	2.854794E-012	0	0.000000E+000
1	40.57759091	2.854794E-012	1.583479E-011	1	0.000000E+000
1	40.57764449	1.583479E-011	2.854794E-012	0	0.000000E+000
1	40.57827988	2.854794E-012	1.583479E-011	1	0.000000E+000
1	40.57836782	1.583479E-011	2.854794E-012	0	0.000000E+000
1	40.57913387	2.854794E-012	1.583479E-011	1	0.000000E+000
1	40.57921141	1.583479E-011	2.854794E-012	0	0.000000E+000
1	40.57991806	2.854794E-012	1.583479E-011	1	0.000000E+000
1	40.57997058	1.583479E-011	2.854794E-012	0	0.000000E+000
1	40.58051480	2.854794E-012	1.583479E-011	1	0.000000E+000
1	40.58060923	1.583479E-011	2.854794E-012	0	0.000000E+000
1	40.58209343	2.854794E-012	1.583479E-011	1	0.000000E+000
1	40.58225605	1.583479E-011	2.854794E-012	0	0.000000E+000
1	40.58249621	2.854794E-012	1.583479E-011	1	0.000000E+000
1	40.58266809	1.583479E-011	2.854794E-012	0	0.000000E+000
1	40.58379588	2.854794E-012	1.583479E-011	1	0.000000E+000
1	40.58402628	1.583479E-011	2.854794E-012	0	0.000000E+000
1	40.58705625	2.854794E-012	1.583479E-011	1	0.000000E+000
1	40.58745848	1.583479E-011	2.854794E-012	0	0.000000E+000
1	40.59170494	2.854794E-012	1.583479E-011	1	0.000000E+000
1	40.59181339	1.583479E-011	2.854794E-012	0	0.000000E+000
1	40.59314938	2.854794E-012	1.583479E-011	1	0.000000E+000
1	40.59327237	1.583479E-011	2.854794E-012	0	0.000000E+000
1	40.59547133	2.854794E-012	1.583479E-011	1	0.000000E+000
1	40.59561006	1.583479E-011	2.854794E-012	0	0.000000E+000
1	40.59834633	2.854794E-012	1.583479E-011	1	0.000000E+000
1	40.59868635	1.583479E-011	2.854794E-012	0	0.000000E+000
1	40.60005714	2.854794E-012	1.583479E-011	1	0.000000E+000
1	40.60037425	1.583479E-011	2.854794E-012	0	0.000000E+000
1	40.60210000	2.854794E-012	1.583479E-011	1	0.000000E+000
1	40.60213274	1.583479E-011	2.854794E-012	0	0.000000E+000
1	40.60456621	2.854794E-012	1.583479E-011	1	0.000000E+000
1	40.60468363	1.583479E-011	2.854794E-012	0	0.000000E+000
1	40.60660301	2.854794E-012	1.583479E-011	1	0.000000E+000
1	40.60686797	1.583479E-011	2.854794E-012	0	0.000000E+000
1	40.60848885	2.854794E-012	1.583479E-011	1	0.000000E+000
1	40.60853024	1.583479E-011	2.854794E-012	0	0.000000E+000
1	40.60866638	2.854794E-012	1.583479E-011	1	0.000000E+000
1	40.60887895	1.583479E-011	2.854794E-012	0	0.000000E+000
1	40.61144206	2.854794E-012	1.583479E-011	1	0.000000E+000
1	40.61156222	1.583479E-011	2.854794E-012	0	0.000000E+000
1	40.61266624	2.854794E-012	1.583479E-011	1	0.000000E+000
1	40.61268354	1.583479E-011	2.854794E-012	0	0.000000E+000
1	40.61297051	2.854794E-012	1.583479E-011	1	0.000000E+000
1	40.61297820	1.583479E-011	2.854794E-012	0	0.000000E+000
1	40.61378216	2.854794E-012	1.583479E-011	1	0.000000E+000
1	40.61379867	1.583479E-011	2.854794E-012	0	0.000000E+000
1	40.61427071	2.854794E-012	1.583479E-011	1	0.000000E+000
1	40.61435554	1.583479E-011	2.854794E-012	0	0.000000E+000
1	40.61453861	2.854794E-012	1.583479E-011	1	0.000000E+000
1	40.61482596	1.583479E-011	2.854794E-012	0	0.000000E+000
1	40.61483552	2.854794E-012	1.583479E-011	1	0.000000E+000
1	40.61493906	1.583479E-011	2.854794E-012	0	0.000000E+000
1	40.61928914	2.854794E-012	1.583479E-011	1	0.000000E+000
1	40.61931049	1.583479E-011	2.854794E-012	0	0.000000E+000
1	40.62149748	2.854794E-012	1.583479E-011	1	0.000000E+000
1	40.62162998	1.583479E-011	2.854794E-012	0	0.000000E+000
1	40.62313486	2.854794E-012	1.583479E-011	1	0.000000E+000
1	40.62317083	1.583479E-011	2.854794E-012	0	0.000000E+000
1	40.62317955	2.854794E-012	1.583479E-011	1	0.000000E+000
1	40.62368533	1.583479E-011	2.854794E-012	0	0.000000E+000
1	40.62386377	2.854794E-012	1.583479E-011	1	0.000000E+000
1	40.62394417	1.583479E-011	2.854794E-012	0	0.000000E+000
1	40.62690039	2.854794E-012	1.583479E-011	1	0.000000E+000
1	40.62704893	1.583479E-011	2.854794E-012	0	0.000000E+000
1	40.62755765	2.854794E-012	1.583479E-011	1	0.000000E+000
1	40.62758763	1.583479E-011	2.854794E-012	0	0.000000E+000
1	40.62770663	2.854794E-012	1.583479E-011	1	0.000000E+000
1	40.62783598	1.583479E-011	2.854794E-012	0	0.000000E+000
1	40.62811540	2.854794E-012	1.583479E-011	1	0.000000E+000
1	40.62815068	1.583479E-011	2.854794E-012	0	0.000000E+000
1	40.62864265	2.854794E-012	1.583479E-011	1	0.000000E+000
1	40.62868778	1.583479E-011	2.854794E-012	0	0.000000E+000
1	40.62902441	2.854794E-012	1.583479E-011	1	0.000000E+000
1	40.62906231	1.583479E-011	2.854794E-012	0	0.000000E+000
1	40.62913851	2.854794E-012	1.583479E-011	1	0.000000E+000
1	40.62937973	1.583479E-011	2.854794E-012	0	0.000000E+000
1	40.63099703	2.854794E-012	1.583479E-011	1	0.000000E+000
1	40.63107578	1.583479E-011	2.854794E-012	0	0.000000E+000
1	40.63269130	2.854794E-012	1.583479E-011	1	0.000000E+000
1	40.63296657	1.583479E-011	2.854794E-012	0	0.000000E+000
1	40.63314922	2.854794E-012	1.583479E-011	1	0.000000E+000
1	40.63375819	1.583479E-011	2.854794E-012	0	0.000000E+000
1	40.63596576	2.854794E-012	1.583479E-011	1	0.000000E+000
1	40.63631433	1.583479E-011	2.854794E-012	0	0.000000E+000
1	40.63708406	2.854794E-012	1.583479E-011	1	0.000000E+000
1	40.63710855	1.583479E-011	2.854794E-012	0	0.000000E+000
1	40.63712664	2.854794E-012	1.583479E-011	1	0.000000E+000
1	40.63721420	1.583479E-011	2.854794E-012	0	0.000000E+000
1	40.63926994	2.854794E-012	1.583479E-011	1	0.000000E+000
1	40.63931224	1.583479E-011	2.854794E-012	0	0.000000E+000
1	40.64195796	2.854794E-012	1.583479E-011	1	0.000000E+000
1	40.64200588	1.583479E-011	2.854794E-012	0	0.000000E+000
1	40.64300801	2.854794E-012	1.583479E-011	1	0.000000E+000
1	40.64306059	1.583479E-011	2.854794E-012	0	0.000000E+000
1	40.64491554	2.854794E-012	1.583479E-011	1	0.000000E+000
1	40.64494601	1.583479E-011	2.854794E-012	0	0.000000E+000
1	40.64539370	2.854794E-012	1.583479E-011	1	0.000000E+000
1	40.64543359	1.583479E-011	2.854794E-012	0	0.000000E+000
1	40.64970701	2.854794E-012	1.583479E-011	1	0.000000E+000
1	40.64974689	1.583479E-011	2.854794E-012	0	0.000000E+000
1	40.65290986	2.854794E-012	1.583479E-011	1	0.000000E+000
1	40.65297894	1.583479E-011	2.854794E-012	0	0.000000E+000
1	40.65430981	2.854794E-012	1.583479E-011	1	0.000000E+000
1	40.65457665	1.583479E-011	2.854794E-012	0	0.000000E+000
1	40.65740273	2.854794E-012	1.583479E-011	1	0.000000E+000
1	40.65746202	1.583479E-011	2.854794E-012	0	0.000000E+000
1	40.65846046	2.854794E-012	1.583479E-011	1	0.000000E+000
1	40.65851652	1.583479E-011	2.854794E-012	0	0.000000E+000
1	40.65928334	2.854794E-012	1.583479E-011	1	0.000000E+000
1	40.65931640	1.583479E-011	2.854794E-012	0	0.000000E+000
1	40.66206185	2.854794E-012	1.583479E-011	1	0.000000E+000
1	40.66213772	1.583479E-011	2.854794E-012	0	0.000000E+000
1	40.66234073	2.854794E-012	1.583479E-011	1	0.000000E+000
1	40.66267460	1.583479E-011	2.854794E-012	0	0.000000E+000
1	40.66533188	2.854794E-012	1.583479E-011	1	0.000000E+000
1	40.66562008	1.583479E-011	2.854794E-012	0	0.000000E+000
1	40.66565333	2.854794E-012	1.583479E-011	1	0.000000E+000
1	40.66569160	1.583479E-011	2.854794E-012	0	0.000000E+000
1	40.66641565	2.854794E-012	1.583479E-011	1	0.000000E+000
1	40.66649916	1.583479E-011	2.854794E-012	0	0.000000E+000
1	40.66759088	2.854794E-012	1.583479E-011	1	0.000000E+000
1	40.66790715	1.583479E-011	2.854794E-012	0	0.000000E+000
1	40.66792532	2.854794E-012	1.583479E-011	1	0.000000E+000
1	40.66796229	1.583479E-011	2.854794E-012	0	0.000000E+000
1	40.67138313	2.854794E-012	1.583479E-011	1	0.000000E+000
1	40.67142930	1.583479E-011	2.854794E-012	0	0.000000E+000
1	40.67357756	2.854794E-012	1.583479E-011	1	0.000000E+000
1	40.67369520	1.583479E-011	2.854794E-012	0	0.000000E+000
1	40.67372290	2.854794E-012	1.583479E-011	1	0.000000E+000
1	40.67377202	1.583479E-011	2.854794E-012	0	0.000000E+000
1	40.67494353	2.854794E-012	1.583479E-011	1	0.000000E+000
1	40.67505406	1.583479E-011	2.854794E-012	0	0.000000E+000
1	40.67569119	2.854794E-012	1.583479E-011	1	0.000000E+000
1	40.67574059	1.583479E-011	2.854794E-012	0	0.000000E+000
1	40.67682372	2.854794E-012	1.583479E-011	1	0.000000E+000
1	40.67711503	1.583479E-011	2.854794E-012	0	0.000000E+000
1	40.67952550	2.854794E-012	1.583479E-011	1	0.000000E+000
1	40.67972462	1.583479E-011	2.854794E-012	0	0.000000E+000
1	40.68085212	2.854794E-012	1.583479E-011	1	0.000000E+000
1	40.68110917	1.583479E-011	2.854794E-012	0	0.000000E+000
1	40.68239861	2.854794E-012	1.583479E-011	1	0.000000E+000
1	40.68258528	1.583479E-011	2.854794E-012	0	0.000000E+000
1	40.68258840	2.854794E-012	1.583479E-011	1	0.000000E+000
1	40.68272825	1.583479E-011	2.854794E-012	0	0.000000E+000
1	40.68405043	2.854794E-012	1.583479E-011	1	0.000000E+000
1	40.68411378	1.583479E-011	2.854794E-012	0	0.000000E+000
1	40.68553335	2.854794E-012	1.583479E-011	1	0.000000E+000
1	40.68562324	1.583479E-011	2.854794E-012	0	0.000000E+000
1	40.68903596	2.854794E-012	1.583479E-011	1	0.000000E+000
1	40.68918984	1.583479E-011	2.854794E-012	0	0.000000E+000
1	40.69070611	2.854794E-012	1.583479E-011	1	0.000000E+000
1	40.69110267	1.583479E-011	2.854794E-012	0	0.000000E+000
1	40.69340145	2.854794E-012	1.583479E-011	1	0.000000E+000
1	40.69384354	1.583479E-011	2.854794E-012	0	0.000000E+000
1	40.69446937	2.854794E-012	1.583479E-011	1	0.000000E+000
1	40.69480765	1.583479E-011	2.854794E-012	0	0.000000E+000
1	40.69485791	2.854794E-012	1.583479E-011	1	0.000000E+000
1	40.69506576	1.583479E-011	2.854794E-012	0	0.000000E+000
1	40.69523864	2.854794E-012	1.583479E-011	1	0.000000E+000
1	40.69542077	1.583479E-011	2.854794E-012	0	0.000000E+000
1	40.69693216	2.854794E-012	1.583479E-011	1	0.000000E+000
1	40.69707198	1.583479E-011	2.854794E-012	0	0.000000E+000
1	40.69769274	2.854794E-012	1.583479E-011	1	0.000000E+000
1	40.69780469	1.583479E-011	2.854794E-012	0	0.000000E+000
1	40.69995719	2.854794E-012	1.583479E-011	1	0.000000E+000
1	40.69999808	1.583479E-011	2.854794E-012	0	0.000000E+000
1	40.70403136	2.854794E-012	1.583479E-011	1	0.000000E+000
1	40.70407614	1.583479E-011	2.854794E-012	0	0.000000E+000
1	40.70572636	2.854794E-012	1.583479E-011	1	0.000000E+000
1	40.70575196	1.583479E-011	2.854794E-012	0	0.000000E+000
1	40.70604112	2.854794E-012	1.583479E-011	1	0.000000E+000
1	40.70615209	1.583479E-011	2.854794E-012	0	0.000000E+000
1	40.70699216	2.854794E-012	1.583479E-011	1	0.000000E+000
1	40.70710842	1.583479E-011	2.854794E-012	0	0.000000E+000
1	40.71460308	2.854794E-012	1.583479E-011	1	0.000000E+000
1	40.71466937	1.583479E-011	2.854794E-012	0	0.000000E+000
1	40.71646233	2.854794E-012	1.583479E-011	1	0.000000E+000
1	40.71664591	1.583479E-011	2.854794E-012	0	0.000000E+000
1	40.71697286	2.854794E-012	1.583479E-011	1	0.000000E+000
1	40.71707815	1.583479E-011	2.854794E-012	0	0.000000E+000
1	40.71734547	2.854794E-012	1.583479E-011	1	0.000000E+000
1	40.71756938	1.583479E-011	2.854794E-012	0	0.000000E+000
1	40.71763018	2.854794E-012	1.583479E-011	1	0.000000E+000
1	40.71809559	1.583479E-011	2.854794E-012	0	0.000000E+000
1	40.72535474	2.854794E-012	1.583479E-011	1	0.000000E+000
1	40.72540657	1.583479E-011	2.854794E-012	0	0.000000E+000
1	40.72647427	2.854794E-012	1.583479E-011	1	0.000000E+000
1	40.72706977	1.583479E-011	2.854794E-012	0	0.000000E+000
1	40.73138310	2.854794E-012	1.583479E-011	1	0.000000E+000
1	40.73156184	1.583479E-011	2.854794E-012	0	0.000000E+000
1	40.73277837	2.854794E-012	1.583479E-011	1	0.000000E+000
1	40.73299438	1.583479E-011	2.854794E-012	0	0.000000E+000
1	40.73375428	2.854794E-012	1.583479E-011	1	0.000000E+000
1	40.73380316	1.583479E-011	2.854794E-012	0	0.000000E+000
1	40.73420031	2.854794E-012	1.583479E-011	1	0.000000E+000
1	40.73423621	1.583479E-011	2.854794E-012	0	0.000000E+000
1	40.73449651	2.854794E-012	1.583479E-011	1	0.000000E+000
1	40.73465949	1.583479E-011	2.854794E-012	0	0.000000E+000
1	40.73531731	2.854794E-012	1.583479E-011	1	0.000000E+000
1	40.73543766	1.583479E-011	2.854794E-012	0	0.000000E+000
1	40.73938593	2.854794E-012	1.583479E-011	1	0.000000E+000
1	40.73941086	1.583479E-011	2.854794E-012	0	0.000000E+000
1	40.74038347	2.854794E-012	1.583479E-011	1	0.000000E+000
1	40.74072303	1.583479E-011	2.854794E-012	0	0.000000E+000
1	40.74310319	2.854794E-012	1.583479E-011	1	0.000000E+000
1	40.74337165	1.583479E-011	2.854794E-012	0	0.000000E+000
1	40.74415363	2.854794E-012	1.583479E-011	1	0.000000E+000
1	40.74431314	1.583479E-011	2.854794E-012	0	0.000000E+000
1	40.74512384	2.854794E-012	1.583479E-011	1	0.000000E+000
1	40.74514777	1.583479E-011	2.854794E-012	0	0.000000E+000
1	40.74528833	2.854794E-012	1.583479E-011	1	0.000000E+000
1	40.74532820	1.583479E-011	2.854794E-012	0	0.000000E+000
1	40.74608321	2.854794E-012	1.583479E-011	1	0.000000E+000
1	40.74609819	1.583479E-011	2.854794E-012	0	0.000000E+000
1	40.74919266	2.854794E-012	1.583479E-011	1	0.000000E+000
1	40.74933138	1.583479E-011	2.854794E-012	0	0.000000E+000
1	40.76471866	2.854794E-012	1.583479E-011	1	0.000000E+000
1	40.76475970	1.583479E-011	2.854794E-012	0	0.000000E+000
1	40.76522347	2.854794E-012	1.583479E-011	1	0.000000E+000
1	40.76524054	1.583479E-011	2.854794E-012	0	0.000000E+000
1	40.76779105	2.854794E-012	1.583479E-011	1	0.000000E+000
1	40.76785316	1.583479E-011	2.854794E-012	0	0.000000E+000
1	40.77046567	2.854794E-012	1.583479E-011	1	0.000000E+000
1	40.77055463	1.583479E-011	2.854794E-012	0	0.000000E+000
1	40.77087943	2.854794E-012	1.583479E-011	1	0.000000E+000
1	40.77095689	1.583479E-011	2.854794E-012	0	0.000000E+000
1	40.77128436	2.854794E-012	1.583479E-011	1	0.000000E+000
1	40.77132753	1.583479E-011	2.854794E-012	0	0.000000E+000
1	40.77175515	2.854794E-012	1.583479E-011	1	0.000000E+000
1	40.77182221	1.583479E-011	2.854794E-012	0	0.000000E+000
1	40.77227452	2.854794E-012	1.583479E-011	1	0.000000E+000
1	40.77232162	1.583479E-011	2.854794E-012	0	0.000000E+000
1	40.77283581	2.854794E-012	1.583479E-011	1	0.000000E+000
1	40.77323585	1.583479E-011	2.854794E-012	0	0.000000E+000
1	40.77329937	2.854794E-012	1.583479E-011	1	0.000000E+000
1	40.77334613	1.583479E-011	2.854794E-012	0	0.000000E+000
1	40.77374984	2.854794E-012	1.583479E-011	1	0.000000E+000
1	40.77382006	1.583479E-011	2.854794E-012	0	0.000000E+000
1	40.77525209	2.854794E-012	1.583479E-011	1	0.000000E+000
1	40.77526729	1.583479E-011	2.854794E-012	0	0.000000E+000
1	40.77572092	2.854794E-012	1.583479E-011	1	0.000000E+000
1	40.77583139	1.583479E-011	2.854794E-012	0	0.000000E+000
1	40.77864905	2.854794E-012	1.583479E-011	1	0.000000E+000
1	40.77874674	1.583479E-011	2.854794E-012	0	0.000000E+000
1	40.77920575	2.854794E-012	1.583479E-011	1	0.000000E+000
1	40.77927517	1.583479E-011	2.854794E-012	0	0.000000E+000
1	40.78056756	2.854794E-012	1.583479E-011	1	0.000000E+000
1	40.78073542	1.583479E-011	2.854794E-012	0	0.000000E+000
1	40.78320737	2.854794E-012	1.583479E-011	1	0.000000E+000
1	40.78357838	1.583479E-011	2.854794E-012	0	0.000000E+000
1	40.78371557	2.854794E-012	1.583479E-011	1	0.000000E+000
1	40.78374812	1.583479E-011	2.854794E-012	0	0.000000E+000
1	40.78595910	2.854794E-012	1.583479E-011	1	0.000000E+000
1	40.78602819	1.583479E-011	2.854794E-012	0	0.000000E+000
1	40.79064856	2.854794E-012	1.583479E-011	1	0.000000E+000
1	40.79074326	1.583479E-011	2.854794E-012	0	0.000000E+000
1	40.79322857	2.854794E-012	1.583479E-011	1	0.000000E+000
1	40.79325296	1.583479E-011	2.854794E-012	0	0.000000E+000
1	40.79462129	2.854794E-012	1.583479E-011	1	0.000000E+000
1	40.79464995	1.583479E-011	2.854794E-012	0	0.000000E+000
1	40.79835676	2.854794E-012	1.583479E-011	1	0.000000E+000
1	40.79840440	1.583479E-011	2.854794E-012	0	0.000000E+000
1	40.79846662	2.854794E-012	1.583479E-011	1	0.000000E+000
1	40.79893045	1.583479E-011	2.854794E-012	0	0.000000E+000
1	40.79905778	2.854794E-012	1.583479E-011	1	0.000000E+000
1	40.79943817	1.583479E-011	2.854794E-012	0	0.000000E+000
1	40.80000204	2.854794E-012	1.583479E-011	1	0.000000E+000
1	40.80029734	1.583479E-011	2.854794E-012	0	0.000000E+000
1	40.80325624	2.854794E-012	1.583479E-011	1	0.000000E+000
1	40.80345321	1.583479E-011	2.854794E-012	0	0.000000E+000
1	40.80366219	2.854794E-012	1.583479E-011	1	0.000000E+000
1	40.80386750	1.583479E-011	2.854794E-012	0	0.000000E+000
1	40.80789491	2.854794E-012	1.583479E-011	1	0.000000E+000
1	40.80796693	1.583479E-011	2.854794E-012	0	0.000000E+000
1	40.80799508	2.854794E-012	1.583479E-011	1	0.000000E+000
1	40.80815070	1.583479E-011	2.854794E-012	0	0.000000E+000
1	40.80817187	2.854794E-012	1.583479E-011	1	0.000000E+000
1	40.80824811	1.583479E-011	2.854794E-012	0	0.000000E+000
1	40.81189621	2.854794E-012	1.583479E-011	1	0.000000E+000
1	40.81198736	1.583479E-011	2.854794E-012	0	0.000000E+000
1	40.81201323	2.854794E-012	1.583479E-011	1	0.000000E+000
1	40.81257858	1.583479E-011	2.854794E-012	0	0.000000E+000
1	40.81287009	2.854794E-012	1.583479E-011	1	0.000000E+000
1	40.81292235	1.583479E-011	2.854794E-012	0	0.000000E+000
1	40.81322545	2.854794E-012	1.583479E-011	1	0.000000E+000
1	40.81338343	1.583479E-011	2.854794E-012	0	0.000000E+000
1	40.81376462	2.854794E-012	1.583479E-011	1	0.000000E+000
1	40.81378538	1.583479E-011	2.854794E-012	0	0.000000E+000
1	40.81453530	2.854794E-012	1.583479E-011	1	0.000000E+000
1	40.81455169	1.583479E-011	2.854794E-012	0	0.000000E+000
1	40.81497171	2.854794E-012	1.583479E-011	1	0.000000E+000
1	40.81499781	1.583479E-011	2.854794E-012	0	0.000000E+000
1	40.82569998	2.854794E-012	1.583479E-011	1	0.000000E+000
1	40.82573784	1.583479E-011	2.854794E-012	0	0.000000E+000
1	40.82687325	2.854794E-012	1.583479E-011	1	0.000000E+000
1	40.82724893	1.583479E-011	2.854794E-012	0	0.000000E+000
1	40.82942862	2.854794E-012	1.583479E-011	1	0.000000E+000
1	40.82980608	1.583479E-011	2.854794E-012	0	0.000000E+000
1	40.83320553	2.854794E-012	1.583479E-011	1	0.000000E+000
1	40.83333017	1.583479E-011	2.854794E-012	0	0.000000E+000
1	40.83452477	2.854794E-012	1.583479E-011	1	0.000000E+000
1	40.83455523	1.583479E-011	2.854794E-012	0	0.000000E+000
1	40.83590453	2.854794E-012	1.583479E-011	1	0.000000E+000
1	40.83612847	1.583479E-011	2.854794E-012	0	0.000000E+000
1	40.83720883	2.854794E-012	1.583479E-011	1	0.000000E+000
1	40.83725812	1.583479E-011	2.854794E-012	0	0.000000E+000
1	40.83814268	2.854794E-012	1.583479E-011	1	0.000000E+000
1	40.83828790	1.583479E-011	2.854794E-012	0	0.000000E+000
1	40.83895148	2.854794E-012	1.583479E-011	1	0.000000E+000
1	40.83911409	1.583479E-011	2.854794E-012	0	0.000000E+000
1	40.83916103	2.854794E-012	1.583479E-011	1	0.000000E+000
1	40.83949811	1.583479E-011	2.854794E-012	0	0.000000E+000
1	40.84024702	2.854794E-012	1.583479E-011	1	0.000000E+000
1	40.84041555	1.583479E-011	2.854794E-012	0	0.000000E+000
1	40.84044798	2.854794E-012	1.583479E-011	1	0.000000E+000
1	40.84055607	1.583479E-011	2.854794E-012	0	0.000000E+000
1	40.84124418	2.854794E-012	1.583479E-011	1	0.000000E+000
1	40.84130937	1.583479E-011	2.854794E-012	0	0.000000E+000
1	40.84133963	2.854794E-012	1.583479E-011	1	0.000000E+000
1	40.84151461	1.583479E-011	2.854794E-012	0	0.000000E+000
1	40.84508849	2.854794E-012	1.583479E-011	1	0.000000E+000
1	40.84562985	1.583479E-011	2.854794E-012	0	0.000000E+000
1	40.84605232	2.854794E-012	1.583479E-011	1	0.000000E+000
1	40.84611792	1.583479E-011	2.854794E-012	0	0.000000E+000
1	40.84666679	2.854794E-012	1.583479E-011	1	0.000000E+000
1	40.84672560	1.583479E-011	2.854794E-012	0	0.000000E+000
1	40.84798152	2.854794E-012	1.583479E-011	1	0.000000E+000
1	40.84855703	1.583479E-011	2.854794E-012	0	0.000000E+000
1	40.84986052	2.854794E-012	1.583479E-011	1	0.000000E+000
1	40.84998755	1.583479E-011	2.854794E-012	0	0.000000E+000
1	40.85260789	2.854794E-012	1.583479E-011	1	0.000000E+000
1	40.85264654	1.583479E-011	2.854794E-012	0	0.000000E+000
1	40.85271092	2.854794E-012	1.583479E-011	1	0.000000E+000
1	40.85275323	1.583479E-011	2.854794E-012	0	0.000000E+000
1	40.85294674	2.854794E-012	1.583479E-011	1	0.000000E+000
1	40.85304131	1.583479E-011	2.854794E-012	0	0.000000E+000
1	40.85375347	2.854794E-012	1.583479E-011	1	0.000000E+000
1	40.85401158	1.583479E-011	2.854794E-012	0	0.000000E+000
1	40.85562705	2.854794E-012	1.583479E-011	1	0.000000E+000
1	40.85573442	1.583479E-011	2.854794E-012	0	0.000000E+000
1	40.85589431	2.854794E-012	1.583479E-011	1	0.000000E+000
1	40.85594273	1.583479E-011	2.854794E-012	0	0.000000E+000
1	40.85609265	2.854794E-012	1.583479E-011	1	0.000000E+000
1	40.85619147	1.583479E-011	2.854794E-012	0	0.000000E+000
1	40.85786245	2.854794E-012	1.583479E-011	1	0.000000E+000
1	40.85829424	1.583479E-011	2.854794E-012	0	0.000000E+000
1	40.85882853	2.854794E-012	1.583479E-011	1	0.000000E+000
1	40.85959674	1.583479E-011	2.854794E-012	0	0.000000E+000
1	40.86024871	2.854794E-012	1.583479E-011	1	0.000000E+000
1	40.86029365	1.583479E-011	2.854794E-012	0	0.000000E+000
1	40.86029743	2.854794E-012	1.583479E-011	1	0.000000E+000
1	40.86040564	1.583479E-011	2.854794E-012	0	0.000000E+000
1	40.86049545	2.854794E-012	1.583479E-011	1	0.000000E+000
1	40.86051407	1.583479E-011	2.854794E-012	0	0.000000E+000
1	40.86086810	2.854794E-012	1.583479E-011	1	0.000000E+000
1	40.86090717	1.583479E-011	2.854794E-012	0	0.000000E+000
1	40.86322679	2.854794E-012	1.583479E-011	1	0.000000E+000
1	40.86327464	1.583479E-011	2.854794E-012	0	0.000000E+000
1	40.86382646	2.854794E-012	1.583479E-011	1	0.000000E+000
1	40.86384775	1.583479E-011	2.854794E-012	0	0.000000E+000
1	40.86828848	2.854794E-012	1.583479E-011	1	0.000000E+000
1	40.86857460	1.583479E-011	2.854794E-012	0	0.000000E+000
1	40.86894507	2.854794E-012	1.583479E-011	1	0.000000E+000
1	40.86896216	1.583479E-011	2.854794E-012	0	0.000000E+000
1	40.86942867	2.854794E-012	1.583479E-011	1	0.000000E+000
1	40.86959902	1.583479E-011	2.854794E-012	0	0.000000E+000
1	40.87178458	2.854794E-012	1.583479E-011	1	0.000000E+000
1	40.87179927	1.583479E-011	2.854794E-012	0	0.000000E+000
1	40.87388774	2.854794E-012	1.583479E-011	1	0.000000E+000
1	40.87403268	1.583479E-011	2.854794E-012	0	0.000000E+000
1	40.87473280	2.854794E-012	1.583479E-011	1	0.000000E+000
1	40.87476843	1.583479E-011	2.854794E-012	0	0.000000E+000
1	40.87564817	2.854794E-012	1.583479E-011	1	0.000000E+000
1	40.87569358	1.583479E-011	2.854794E-012	0	0.000000E+000
1	40.88584001	2.854794E-012	1.583479E-011	1	0.000000E+000
1	40.88587512	1.583479E-011	2.854794E-012	0	0.000000E+000
1	40.88608180	2.854794E-012	1.583479E-011	1	0.000000E+000
1	40.88627969	1.583479E-011	2.854794E-012	0	0.000000E+000
1	40.88651531	2.854794E-012	1.583479E-011	1	0.000000E+000
1	40.88662083	1.583479E-011	2.854794E-012	0	0.000000E+000
1	40.88674610	2.854794E-012	1.583479E-011	1	0.000000E+000
1	40.88679801	1.583479E-011	2.854794E-012	0	0.000000E+000
1	40.88918549	2.854794E-012	1.583479E-011	1	0.000000E+000
1	40.88956737	1.583479E-011	2.854794E-012	0	0.000000E+000
1	40.89114446	2.854794E-012	1.583479E-011	1	0.000000E+000
1	40.89118538	1.583479E-011	2.854794E-012	0	0.000000E+000
1	40.89259693	2.854794E-012	1.583479E-011	1	0.000000E+000
1	40.89262341	1.583479E-011	2.854794E-012	0	0.000000E+000
1	40.89281394	2.854794E-012	1.583479E-011	1	0.000000E+000
1	40.89283308	1.583479E-011	2.854794E-012	0	0.000000E+000
1	40.89305760	2.854794E-012	1.583479E-011	1	0.000000E+000
1	40.89308019	1.583479E-011	2.854794E-012	0	0.000000E+000
1	40.89412897	2.854794E-012	1.583479E-011	1	0.000000E+000
1	40.89433543	1.583479E-011	2.854794E-012	0	0.000000E+000
1	40.89457921	2.854794E-012	1.583479E-011	1	0.000000E+000
1	40.89465142	1.583479E-011	2.854794E-012	0	0.000000E+000
1	40.89629850	2.854794E-012	1.583479E-011	1	0.000000E+000
1	40.89631881	1.583479E-011	2.854794E-012	0	0.000000E+000
1	40.89652316	2.854794E-012	1.583479E-011	1	0.000000E+000
1	40.89660263	1.583479E-011	2.854794E-012	0	0.000000E+000
1	40.89746142	2.854794E-012	1.583479E-011	1	0.000000E+000
1	40.89768267	1.583479E-011	2.854794E-012	0	0.000000E+000
1	40.89770496	2.854794E-012	1.583479E-011	1	0.000000E+000
1	40.89812465	1.583479E-011	2.854794E-012	0	0.000000E+000
1	40.89832145	2.854794E-012	1.583479E-011	1	0.000000E+000
1	40.89845641	1.583479E-011	2.854794E-012	0	0.000000E+000
1	40.89882675	2.854794E-012	1.583479E-011	1	0.000000E+000
1	40.89912647	1.583479E-011	2.854794E-012	0	0.000000E+000
1	40.89915114	2.854794E-012	1.583479E-011	1	0.000000E+000
1	40.89946701	1.583479E-011	2.854794E-012	0	0.000000E+000
1	40.89974306	2.854794E-012	1.583479E-011	1	0.000000E+000
1	40.89977999	1.583479E-011	2.854794E-012	0	0.000000E+000
1	40.89995560	2.854794E-012	1.583479E-011	1	0.000000E+000
1	40.90000806	1.583479E-011	2.854794E-012	0	0.000000E+000
1	40.90032665	2.854794E-012	1.583479E-011	1	0.000000E+000
1	40.90036289	1.583479E-011	2.854794E-012	0	0.000000E+000
1	40.90184369	2.854794E-012	1.583479E-011	1	0.000000E+000
1	40.90210831	1.583479E-011	2.854794E-012	0	0.000000E+000
1	40.90660297	2.854794E-012	1.583479E-011	1	0.000000E+000
1	40.90677384	1.583479E-011	2.854794E-012	0	0.000000E+000
1	40.90954097	2.854794E-012	1.583479E-011	1	0.000000E+000
1	40.90972913	1.583479E-011	2.854794E-012	0	0.000000E+000
1	40.91096198	2.854794E-012	1.583479E-011	1	0.000000E+000
1	40.91104247	1.583479E-011	2.854794E-012	0	0.000000E+000
1	40.91290628	2.854794E-012	1.583479E-011	1	0.000000E+000
1	40.91299082	1.583479E-011	2.854794E-012	0	0.000000E+000
1	40.91344240	2.854794E-012	1.583479E-011	1	0.000000E+000
1	40.91349222	1.583479E-011	2.854794E-012	0	0.000000E+000
1	40.91464222	2.854794E-012	1.583479E-011	1	0.000000E+000
1	40.91465747	1.583479E-011	2.854794E-012	0	0.000000E+000
1	40.91498181	2.854794E-012	1.583479E-011	1	0.000000E+000
1	40.91502800	1.583479E-011	2.854794E-012	0	0.000000E+000
1	40.91536545	2.854794E-012	1.583479E-011	1	0.000000E+000
1	40.91546045	1.583479E-011	2.854794E-012	0	0.000000E+000
1	40.91589792	2.854794E-012	1.583479E-011	1	0.000000E+000
1	40.91592275	1.583479E-011	2.854794E-012	0	0.000000E+000
1	40.91812795	2.854794E-012	1.583479E-011	1	0.000000E+000
1	40.91827783	1.583479E-011	2.854794E-012	0	0.000000E+000
1	40.91925830	2.854794E-012	1.583479E-011	1	0.000000E+000
1	40.91937597	1.583479E-011	2.854794E-012	0	0.000000E+000
1	40.92155385	2.854794E-012	1.583479E-011	1	0.000000E+000
1	40.92160815	1.583479E-011	2.854794E-012	0	0.000000E+000
1	40.92171065	2.854794E-012	1.583479E-011	1	0.000000E+000
1	40.92195776	1.583479E-011	2.854794E-012	0	0.000000E+000
1	40.92214776	2.854794E-012	1.583479E-011	1	0.000000E+000
1	40.92228189	1.583479E-011	2.854794E-012	0	0.000000E+000
1	40.94246666	2.854794E-012	1.583479E-011	1	0.000000E+000
1	40.94249606	1.583479E-011	2.854794E-012	0	0.000000E+000
1	40.94278255	2.854794E-012	1.583479E-011	1	0.000000E+000
1	40.94290477	1.583479E-011	2.854794E-012	0	0.000000E+000
1	40.94885925	2.854794E-012	1.583479E-011	1	0.000000E+000
1	40.94929243	1.583479E-011	2.854794E-012	0	0.000000E+000
1	40.95575881	2.854794E-012	1.583479E-011	1	0.000000E+000
1	40.95585344	1.583479E-011	2.854794E-012	0	0.000000E+000
1	40.95790575	2.854794E-012	1.583479E-011	1	0.000000E+000
1	40.95798087	1.583479E-011	2.854794E-012	0	0.000000E+000
1	40.96177465	2.854794E-012	1.583479E-011	1	0.000000E+000
1	40.96190929	1.583479E-011	2.854794E-012	0	0.000000E+000
1	40.96392692	2.854794E-012	1.583479E-011	1	0.000000E+000
1	40.96427020	1.583479E-011	2.854794E-012	0	0.000000E+000
1	40.96524477	2.854794E-012	1.583479E-011	1	0.000000E+000
1	40.96527926	1.583479E-011	2.854794E-012	0	0.000000E+000
1	40.96761481	2.854794E-012	1.583479E-011	1	0.000000E+000
1	40.96766244	1.583479E-011	2.854794E-012	0	0.000000E+000
1	40.96812823	2.854794E-012	1.583479E-011	1	0.000000E+000
1	40.96825820	1.583479E-011	2.854794E-012	0	0.000000E+000
1	40.96853846	2.854794E-012	1.583479E-011	1	0.000000E+000
1	40.96870960	1.583479E-011	2.854794E-012	0	0.000000E+000
1	40.96924759	2.854794E-012	1.583479E-011	1	0.000000E+000
1	40.96940377	1.583479E-011	2.854794E-012	0	0.000000E+000
1	40.97071498	2.854794E-012	1.583479E-011	1	0.000000E+000
1	40.97080328	1.583479E-011	2.854794E-012	0	0.000000E+000
1	40.97505560	2.854794E-012	1.583479E-011	1	0.000000E+000
1	40.97511957	1.583479E-011	2.854794E-012	0	0.000000E+000
1	40.97541439	2.854794E-012	1.583479E-011	1	0.000000E+000
1	40.97544669	1.583479E-011	2.854794E-012	0	0.000000E+000
1	40.97688563	2.854794E-012	1.583479E-011	1	0.000000E+000
1	40.97690676	1.583479E-011	2.854794E-012	0	0.000000E+000
1	40.97759417	2.854794E-012	1.583479E-011	1	0.000000E+000
1	40.97774872	1.583479E-011	2.854794E-012	0	0.000000E+000
1	40.97813460	2.854794E-012	1.583479E-011	1	0.000000E+000
1	40.97837439	1.583479E-011	2.854794E-012	0	0.000000E+000
1	40.97967396	2.854794E-012	1.583479E-011	1	0.000000E+000
1	40.97979359	1.583479E-011	2.854794E-012	0	0.000000E+000
1	40.98340314	2.854794E-012	1.583479E-011	1	0.000000E+000
1	40.98378544	1.583479E-011	2.854794E-012	0	0.000000E+000
1	40.98379152	2.854794E-012	1.583479E-011	1	0.000000E+000
1	40.98387216	1.583479E-011	2.854794E-012	0	0.000000E+000
1	40.98784177	2.854794E-012	1.583479E-011	1	0.000000E+000
1	40.98787095	1.583479E-011	2.854794E-012	0	0.000000E+000
1	41.97358160	2.835256E-012	1.581526E-011	1	0.000000E+000
1	41.97359598	1.581526E-011	2.835256E-012	0	0.000000E+000
1	41.97413278	2.835256E-012	1.581526E-011	1	0.000000E+000
1	41.97414542	1.581526E-011	2.835256E-012	0	0.000000E+000
1	41.97484468	2.835256E-012	1.581526E-011	1	0.000000E+000
1	41.97500583	1.581526E-011	2.835256E-012	0	0.000000E+000
1	41.97592050	2.835256E-012	1.581526E-011	1	0.000000E+000
1	41.97609955	1.581526E-011	2.835256E-012	0	0.000000E+000
1	41.98428608	2.835256E-012	1.581526E-011	1	0.000000E+000
1	41.98444999	1.581526E-011	2.835256E-012	0	0.000000E+000
1	41.98567783	2.835256E-012	1.581526E-011	1	0.000000E+000
1	41.98611172	1.581526E-011	2.835256E-012	0	0.000000E+000
1	41.98761354	2.835256E-012	1.581526E-011	1	0.000000E+000
1	41.98778067	1.581526E-011	2.835256E-012	0	0.000000E+000
1	41.98924048	2.835256E-012	1.581526E-011	1	0.000000E+000
1	41.98927225	1.581526E-011	2.835256E-012	0	0.000000E+000
1	41.98936141	2.835256E-012	1.581526E-011	1	0.000000E+000
1	41.98944212	1.581526E-011	2.835256E-012	0	0.000000E+000
1	41.98948973	2.835256E-012	1.581526E-011	1	0.000000E+000
1	41.98973710	1.581526E-011	2.835256E-012	0	0.000000E+000
1	41.99039942	2.835256E-012	1.581526E-011	1	0.000000E+000
1	41.99048711	1.581526E-011	2.835256E-012	0	0.000000E+000
1	41.99172232	2.835256E-012	1.581526E-011	1	0.000000E+000
1	41.99185631	1.581526E-011	2.835256E-012	0	0.000000E+000
1	41.99186512	2.835256E-012	1.581526E-011	1	0.000000E+000
1	41.99221552	1.581526E-011	2.835256E-012	0	0.000000E+000
1	41.99479444	2.835256E-012	1.581526E-011	1	0.000000E+000
1	41.99494186	1.581526E-011	2.835256E-012	0	0.000000E+000
1	41.99511501	2.835256E-012	1.581526E-011	1	0.000000E+000
1	41.99518920	1.581526E-011	2.835256E-012	0	0.000000E+000
1	41.99532422	2.835256E-012	1.581526E-011	1	0.000000E+000
1	41.99549676	1.581526E-011	2.835256E-012	0	0.000000E+000
1	42.00172795	2.835256E-012	1.581526E-011	1	0.000000E+000
1	42.00203054	1.581526E-011	2.835256E-012	0	0.000000E+000
1	42.00987878	2.835256E-012	1.581526E-011	1	0.000000E+000
1	42.00997156	1.581526E-011	2.835256E-012	0	0.000000E+000
1	42.01038177	2.835256E-012	1.581526E-011	1	0.000000E+000
1	42.01042862	1.581526E-011	2.835256E-012	0	0.000000E+000
1	42.01174057	2.835256E-012	1.581526E-011	1	0.000000E+000
1	42.01177549	1.581526E-011	2.835256E-012	0	0.000000E+000
1	42.03122034	2.835256E-012	1.581526E-011	1	0.000000E+000
1	42.03137561	1.581526E-011	2.835256E-012	0	0.000000E+000
1	42.03200905	2.835256E-012	1.581526E-011	1	0.000000E+000
1	42.03203741	1.581526E-011	2.835256E-012	0	0.000000E+000
1	42.03288574	2.835256E-012	1.581526E-011	1	0.000000E+000
1	42.03302270	1.581526E-011	2.835256E-012	0	0.000000E+000
1	42.03652265	2.835256E-012	1.581526E-011	1	0.000000E+000
1	42.03653910	1.581526E-011	2.835256E-012	0	0.000000E+000
1	42.03721864	2.835256E-012	1.581526E-011	1	0.000000E+000
1	42.03738046	1.581526E-011	2.835256E-012	0	0.000000E+000
1	42.03923598	2.835256E-012	1.581526E-011	1	0.000000E+000
1	42.03928322	1.581526E-011	2.835256E-012	0	0.000000E+000
1	42.03959110	2.835256E-012	1.581526E-011	1	0.000000E+000
1	42.03985507	1.581526E-011	2.835256E-012	0	0.000000E+000
1	42.04113930	2.835256E-012	1.581526E-011	1	0.000000E+000
1	42.04130834	1.581526E-011	2.835256E-012	0	0.000000E+000
1	42.04147544	2.835256E-012	1.581526E-011	1	0.000000E+000
1	42.04159437	1.581526E-011	2.835256E-012	0	0.000000E+000
1	42.04169434	2.835256E-012	1.581526E-011	1	0.000000E+000
1	42.04184013	1.581526E-011	2.835256E-012	0	0.000000E+000
1	42.04246911	2.835256E-012	1.581526E-011	1	0.000000E+000
1	42.04263894	1.581526E-011	2.835256E-012	0	0.000000E+000
1	42.04286968	2.835256E-012	1.581526E-011	1	0.000000E+000
1	42.04297900	1.581526E-011	2.835256E-012	0	0.000000E+000
1	42.04299709	2.835256E-012	1.581526E-011	1	0.000000E+000
1	42.04306032	1.581526E-011	2.835256E-012	0	0.000000E+000
1	42.04782344	2.835256E-012	1.581526E-011	1	0.000000E+000
1	42.04786300	1.581526E-011	2.835256E-012	0	0.000000E+000
1	42.04812993	2.835256E-012	1.581526E-011	1	0.000000E+000
1	42.04827251	1.581526E-011	2.835256E-012	0	0.000000E+000
1	42.04850435	2.835256E-012	1.581526E-011	1	0.000000E+000
1	42.04883243	1.581526E-011	2.835256E-012	0	0.000000E+000
1	42.05274042	2.835256E-012	1.581526E-011	1	0.000000E+000
1	42.05294423	1.581526E-011	2.835256E-012	0	0.000000E+000
1	42.05334964	2.835256E-012	1.581526E-011	1	0.000000E+000
1	42.05345163	1.581526E-011	2.835256E-012	0	0.000000E+000
1	42.05410788	2.835256E-012	1.581526E-011	1	0.000000E+000
1	42.05412606	1.581526E-011	2.835256E-012	0	0.000000E+000
1	42.05480719	2.835256E-012	1.581526E-011	1	0.000000E+000
1	42.05496269	1.581526E-011	2.835256E-012	0	0.000000E+000
1	42.05625910	2.835256E-012	1.581526E-011	1	0.000000E+000
1	42.05636378	1.581526E-011	2.835256E-012	0	0.000000E+000
1	42.05874849	2.835256E-012	1.581526E-011	1	0.000000E+000
1	42.05907609	1.581526E-011	2.835256E-012	0	0.000000E+000
1	42.05927752	2.835256E-012	1.581526E-011	1	0.000000E+000
1	42.05931172	1.581526E-011	2.835256E-012	0	0.000000E+000
1	42.06016135	2.835256E-012	1.581526E-011	1	0.000000E+000
1	42.06064045	1.581526E-011	2.835256E-012	0	0.000000E+000
1	42.06613495	2.835256E-012	1.581526E-011	1	0.000000E+000
1	42.06638039	1.581526E-011	2.835256E-012	0	0.000000E+000
1	42.06739478	2.835256E-012	1.581526E-011	1	0.000000E+000
1	42.06746630	1.581526E-011	2.835256E-012	0	0.000000E+000
1	42.07158384	2.835256E-012	1.581526E-011	1	0.000000E+000
1	42.07161995	1.581526E-011	2.835256E-012	0	0.000000E+000
1	42.07298620	2.835256E-012	1.581526E-011	1	0.000000E+000
1	42.07301999	1.581526E-011	2.835256E-012	0	0.000000E+000
1	42.07531698	2.835256E-012	1.581526E-011	1	0.000000E+000
1	42.07532752	1.581526E-011	2.835256E-012	0	0.000000E+000
1	42.07624874	2.835256E-012	1.581526E-011	1	0.000000E+000
1	42.07632055	1.581526E-011	2.835256E-012	0	0.000000E+000
1	42.07634053	2.835256E-012	1.581526E-011	1	0.000000E+000
1	42.07642766	1.581526E-011	2.835256E-012	0	0.000000E+000
1	42.07778990	2.835256E-012	1.581526E-011	1	0.000000E+000
1	42.07797846	1.581526E-011	2.835256E-012	0	0.000000E+000
1	42.07910262	2.835256E-012	1.581526E-011	1	0.000000E+000
1	42.07920415	1.581526E-011	2.835256E-012	0	0.000000E+000
1	42.08490605	2.835256E-012	1.581526E-011	1	0.000000E+000
1	42.08499948	1.581526E-011	2.835256E-012	0	0.000000E+000
1	42.09598773	2.835256E-012	1.581526E-011	1	0.000000E+000
1	42.09602578	1.581526E-011	2.835256E-012	0	0.000000E+000
1	42.09609417	2.835256E-012	1.581526E-011	1	0.000000E+000
1	42.09614676	1.581526E-011	2.835256E-012	0	0.000000E+000
1	42.09639888	2.835256E-012	1.581526E-011	1	0.000000E+000
1	42.09651204	1.581526E-011	2.835256E-012	0	0.000000E+000
1	42.09964135	2.835256E-012	1.581526E-011	1	0.000000E+000
1	42.09991413	1.581526E-011	2.835256E-012	0	0.000000E+000
1	42.10073086	2.835256E-012	1.581526E-011	1	0.000000E+000
1	42.10088492	1.581526E-011	2.835256E-012	0	0.000000E+000
1	42.10165486	2.835256E-012	1.581526E-011	1	0.000000E+000
1	42.10178624	1.581526E-011	2.835256E-012	0	0.000000E+000
1	42.10212249	2.835256E-012	1.581526E-011	1	0.000000E+000
1	42.10216374	1.581526E-011	2.835256E-012	0	0.000000E+000
1	42.10283568	2.835256E-012	1.581526E-011	1	0.000000E+000
1	42.10286268	1.581526E-011	2.835256E-012	0	0.000000E+000
1	42.10476300	2.835256E-012	1.581526E-011	1	0.000000E+000
1	42.10500314	1.581526E-011	2.835256E-012	0	0.000000E+000
1	42.10503308	2.835256E-012	1.581526E-011	1	0.000000E+000
1	42.10510321	1.581526E-011	2.835256E-012	0	0.000000E+000
1	42.10519439	2.835256E-012	1.581526E-011	1	0.000000E+000
1	42.10534617	1.581526E-011	2.835256E-012	0	0.000000E+000
1	42.11081710	2.835256E-012	1.581526E-011	1	0.000000E+000
1	42.11104221	1.581526E-011	2.835256E-012	0	0.000000E+000
1	42.11159346	2.835256E-012	1.581526E-011	1	0.000000E+000
1	42.11164017	1.581526E-011	2.835256E-012	0	0.000000E+000
1	42.12111133	2.835256E-012	1.581526E-011	1	0.000000E+000
1	42.12132333	1.581526E-011	2.835256E-012	0	0.000000E+000
1	42.12273798	2.835256E-012	1.581526E-011	1	0.000000E+000
1	42.12280924	1.581526E-011	2.835256E-012	0	0.000000E+000
1	42.12287740	2.835256E-012	1.581526E-011	1	0.000000E+000
1	42.12295578	1.581526E-011	2.835256E-012	0	0.000000E+000
1	42.12533274	2.835256E-012	1.581526E-011	1	0.000000E+000
1	42.12537636	1.581526E-011	2.835256E-012	0	0.000000E+000
1	42.12663089	2.835256E-012	1.581526E-011	1	0.000000E+000
1	42.12667133	1.581526E-011	2.835256E-012	0	0.000000E+000
1	42.12832503	2.835256E-012	1.581526E-011	1	0.000000E+000
1	42.12839053	1.581526E-011	2.835256E-012	0	0.000000E+000
1	42.12851501	2.835256E-012	1.581526E-011	1	0.000000E+000
1	42.12854522	1.581526E-011	2.835256E-012	0	0.000000E+000
1	42.12871446	2.835256E-012	1.581526E-011	1	0.000000E+000
1	42.12874035	1.581526E-011	2.835256E-012	0	0.000000E+000
1	42.13079822	2.835256E-012	1.581526E-011	1	0.000000E+000
1	42.13128703	1.581526E-011	2.835256E-012	0	0.000000E+000
1	42.14619887	2.835256E-012	1.581526E-011	1	0.000000E+000
1	42.14646309	1.581526E-011	2.835256E-012	0	0.000000E+000
1	42.14892619	2.835256E-012	1.581526E-011	1	0.000000E+000
1	42.14896163	1.581526E-011	2.835256E-012	0	0.000000E+000
1	42.14920775	2.835256E-012	1.581526E-011	1	0.000000E+000
1	42.14926755	1.581526E-011	2.835256E-012	0	0.000000E+000
1	42.15145869	2.835256E-012	1.581526E-011	1	0.000000E+000
1	42.15155556	1.581526E-011	2.835256E-012	0	0.000000E+000
1	42.15292310	2.835256E-012	1.581526E-011	1	0.000000E+000
1	42.15313915	1.581526E-011	2.835256E-012	0	0.000000E+000
1	42.15348585	2.835256E-012	1.581526E-011	1	0.000000E+000
1	42.15354574	1.581526E-011	2.835256E-012	0	0.000000E+000
1	42.15667825	2.835256E-012	1.581526E-011	1	0.000000E+000
1	42.15676659	1.581526E-011	2.835256E-012	0	0.000000E+000
1	42.15903142	2.835256E-012	1.581526E-011	1	0.000000E+000
1	42.15950567	1.581526E-011	2.835256E-012	0	0.000000E+000
1	42.16028977	2.835256E-012	1.581526E-011	1	0.000000E+000
1	42.16031133	1.581526E-011	2.835256E-012	0	0.000000E+000
1	42.16191249	2.835256E-012	1.581526E-011	1	0.000000E+000
1	42.16241202	1.581526E-011	2.835256E-012	0	0.000000E+000
1	42.16526263	2.835256E-012	1.581526E-011	1	0.000000E+000
1	42.16549882	1.581526E-011	2.835256E-012	0	0.000000E+000
1	42.16629904	2.835256E-012	1.581526E-011	1	0.000000E+000
1	42.16641393	1.581526E-011	2.835256E-012	0	0.000000E+000
1	42.16656857	2.835256E-012	1.581526E-011	1	0.000000E+000
1	42.16662603	1.581526E-011	2.835256E-012	0	0.000000E+000
1	42.16671258	2.835256E-012	1.581526E-011	1	0.000000E+000
1	42.16676185	1.581526E-011	2.835256E-012	0	0.000000E+000
1	42.16707328	2.835256E-012	1.581526E-011	1	0.000000E+000
1	42.16710853	1.581526E-011	2.835256E-012	0	0.000000E+000
1	42.16772999	2.835256E-012	1.581526E-011	1	0.000000E+000
1	42.16785711	1.581526E-011	2.835256E-012	0	0.000000E+000
1	42.17641406	2.835256E-012	1.581526E-011	1	0.000000E+000
1	42.17645936	1.581526E-011	2.835256E-012	0	0.000000E+000
1	42.17889526	2.835256E-012	1.581526E-011	1	0.000000E+000
1	42.17914166	1.581526E-011	2.835256E-012	0	0.000000E+000
1	42.17949367	2.835256E-012	1.581526E-011	1	0.000000E+000
1	42.17952358	1.581526E-011	2.835256E-012	0	0.000000E+000
1	42.18669381	2.835256E-012	1.581526E-011	1	0.000000E+000
1	42.18682031	1.581526E-011	2.835256E-012	0	0.000000E+000
1	42.18712552	2.835256E-012	1.581526E-011	1	0.000000E+000
1	42.18730902	1.581526E-011	2.835256E-012	0	0.000000E+000
1	42.18965525	2.835256E-012	1.581526E-011	1	0.000000E+000
1	42.18975040	1.581526E-011	2.835256E-012	0	0.000000E+000
1	42.18994920	2.835256E-012	1.581526E-011	1	0.000000E+000
1	42.18999512	1.581526E-011	2.835256E-012	0	0.000000E+000
1	42.19011141	2.835256E-012	1.581526E-011	1	0.000000E+000
1	42.19032740	1.581526E-011	2.835256E-012	0	0.000000E+000
1	42.19098974	2.835256E-012	1.581526E-011	1	0.000000E+000
1	42.19103234	1.581526E-011	2.835256E-012	0	0.000000E+000
1	42.19166015	2.835256E-012	1.581526E-011	1	0.000000E+000
1	42.19178064	1.581526E-011	2.835256E-012	0	0.000000E+000
1	42.21111505	2.835256E-012	1.581526E-011	1	0.000000E+000
1	42.21122361	1.581526E-011	2.835256E-012	0	0.000000E+000
1	42.21122967	2.835256E-012	1.581526E-011	1	0.000000E+000
1	42.21140248	1.581526E-011	2.835256E-012	0	0.000000E+000
1	42.21149626	2.835256E-012	1.581526E-011	1	0.000000E+000
1	42.21191745	1.581526E-011	2.835256E-012	0	0.000000E+000
1	42.21431619	2.835256E-012	1.581526E-011	1	0.000000E+000
1	42.21435916	1.581526E-011	2.835256E-012	0	0.000000E+000
1	42.21440535	2.835256E-012	1.581526E-011	1	0.000000E+000
1	42.21450247	1.581526E-011	2.835256E-012	0	0.000000E+000
1	42.21743042	2.835256E-012	1.581526E-011	1	0.000000E+000
1	42.21753735	1.581526E-011	2.835256E-012	0	0.000000E+000
1	42.22329329	2.835256E-012	1.581526E-011	1	0.000000E+000
1	42.22406539	1.581526E-011	2.835256E-012	0	0.000000E+000
1	42.22492988	2.835256E-012	1.581526E-011	1	0.000000E+000
1	42.22505463	1.581526E-011	2.835256E-012	0	0.000000E+000
1	42.63343065	2.951828E-012	1.593183E-011	1	0.000000E+000
1	42.63347514	1.593183E-011	2.951828E-012	0	0.000000E+000
1	42.63359264	2.951828E-012	1.593183E-011	1	0.000000E+000
1	42.63401297	1.593183E-011	2.951828E-012	0	0.000000E+000
1	42.63441747	2.951828E-012	1.593183E-011	1	0.000000E+000
1	42.63459494	1.593183E-011	2.951828E-012	0	0.000000E+000
1	42.63753207	2.951828E-012	1.593183E-011	1	0.000000E+000
1	42.63771436	1.593183E-011	2.951828E-012	0	0.000000E+000
1	42.63911153	2.951828E-012	1.593183E-011	1	0.000000E+000
1	42.63917219	1.593183E-011	2.951828E-012	0	0.000000E+000
1	42.64300913	2.951828E-012	1.593183E-011	1	0.000000E+000
1	42.64328868	1.593183E-011	2.951828E-012	0	0.000000E+000
1	42.65122266	2.951828E-012	1.593183E-011	1	0.000000E+000
1	42.65157818	1.593183E-011	2.951828E-012	0	0.000000E+000
1	42.65235459	2.951828E-012	1.593183E-011	1	0.000000E+000
1	42.65252512	1.593183E-011	2.951828E-012	0	0.000000E+000
1	42.65255747	2.951828E-012	1.593183E-011	1	0.000000E+000
1	42.65266414	1.593183E-011	2.951828E-012	0	0.000000E+000
1	42.65385921	2.951828E-012	1.593183E-011	1	0.000000E+000
1	42.65387778	1.593183E-011	2.951828E-012	0	0.000000E+000
1	42.65490877	2.951828E-012	1.593183E-011	1	0.000000E+000
1	42.65498222	1.593183E-011	2.951828E-012	0	0.000000E+000
1	42.65507635	2.951828E-012	1.593183E-011	1	0.000000E+000
1	42.65517742	1.593183E-011	2.951828E-012	0	0.000000E+000
1	42.65639735	2.951828E-012	1.593183E-011	1	0.000000E+000
1	42.65644394	1.593183E-011	2.951828E-012	0	0.000000E+000
1	42.65831968	2.951828E-012	1.593183E-011	1	0.000000E+000
1	42.65856281	1.593183E-011	2.951828E-012	0	0.000000E+000
1	42.66089742	2.951828E-012	1.593183E-011	1	0.000000E+000
1	42.66102348	1.593183E-011	2.951828E-012	0	0.000000E+000
1	42.66212386	2.951828E-012	1.593183E-011	1	0.000000E+000
1	42.66238953	1.593183E-011	2.951828E-012	0	0.000000E+000
1	42.66242011	2.951828E-012	1.593183E-011	1	0.000000E+000
1	42.66253602	1.593183E-011	2.951828E-012	0	0.000000E+000
1	42.66411668	2.951828E-012	1.593183E-011	1	0.000000E+000
1	42.66417460	1.593183E-011	2.951828E-012	0	0.000000E+000
1	42.66436853	2.951828E-012	1.593183E-011	1	0.000000E+000
1	42.66474407	1.593183E-011	2.951828E-012	0	0.000000E+000
1	42.66883705	2.951828E-012	1.593183E-011	1	0.000000E+000
1	42.66904139	1.593183E-011	2.951828E-012	0	0.000000E+000
1	42.66958026	2.951828E-012	1.593183E-011	1	0.000000E+000
1	42.66975078	1.593183E-011	2.951828E-012	0	0.000000E+000
1	42.67310651	2.951828E-012	1.593183E-011	1	0.000000E+000
1	42.67318356	1.593183E-011	2.951828E-012	0	0.000000E+000
1	42.67423696	2.951828E-012	1.593183E-011	1	0.000000E+000
1	42.67427401	1.593183E-011	2.951828E-012	0	0.000000E+000
1	42.67717531	2.951828E-012	1.593183E-011	1	0.000000E+000
1	42.67732542	1.593183E-011	2.951828E-012	0	0.000000E+000
1	42.67839029	2.951828E-012	1.593183E-011	1	0.000000E+000
1	42.67843617	1.593183E-011	2.951828E-012	0	0.000000E+000
1	42.68964952	2.951828E-012	1.593183E-011	1	0.000000E+000
1	42.68972560	1.593183E-011	2.951828E-012	0	0.000000E+000
1	42.68978518	2.951828E-012	1.593183E-011	1	0.000000E+000
1	42.68998563	1.593183E-011	2.951828E-012	0	0.000000E+000
1	42.69543181	2.951828E-012	1.593183E-011	1	0.000000E+000
1	42.69546344	1.593183E-011	2.951828E-012	0	0.000000E+000
1	42.69567960	2.951828E-012	1.593183E-011	1	0.000000E+000
1	42.69597747	1.593183E-011	2.951828E-012	0	0.000000E+000
1	42.69631840	2.951828E-012	1.593183E-011	1	0.000000E+000
1	42.69635397	1.593183E-011	2.951828E-012	0	0.000000E+000
1	42.69924780	2.951828E-012	1.593183E-011	1	0.000000E+000
1	42.69929049	1.593183E-011	2.951828E-012	0	0.000000E+000
1	42.70042777	2.951828E-012	1.593183E-011	1	0.000000E+000
1	42.70046291	1.593183E-011	2.951828E-012	0	0.000000E+000
1	42.70210361	2.951828E-012	1.593183E-011	1	0.000000E+000
1	42.70259575	1.593183E-011	2.951828E-012	0	0.000000E+000
1	42.70397939	2.951828E-012	1.593183E-011	1	0.000000E+000
1	42.70404273	1.593183E-011	2.951828E-012	0	0.000000E+000
1	51.78834388	2.850195E-012	1.583020E-011	1	0.000000E+000
1	51.78837001	1.583020E-011	2.850195E-012	0	0.000000E+000
1	51.78846238	2.850195E-012	1.583020E-011	1	0.000000E+000
1	51.78856659	1.583020E-011	2.850195E-012	0	0.000000E+000
1	51.78862568	2.850195E-012	1.583020E-011	1	0.000000E+000
1	51.78932775	1.583020E-011	2.850195E-012	0	0.000000E+000
1	51.78942598	2.850195E-012	1.583020E-011	1	0.000000E+000
1	51.78952852	1.583020E-011	2.850195E-012	0	0.000000E+000
1	51.79510614	2.850195E-012	1.583020E-011	1	0.000000E+000
1	51.79516113	1.583020E-011	2.850195E-012	0	0.000000E+000
1	51.79745882	2.850195E-012	1.583020E-011	1	0.000000E+000
1	51.79759106	1.583020E-011	2.850195E-012	0	0.000000E+000
1	51.80205799	2.850195E-012	1.583020E-011	1	0.000000E+000
1	51.80208198	1.583020E-011	2.850195E-012	0	0.000000E+000
1	51.80220692	2.850195E-012	1.583020E-011	1	0.000000E+000
1	51.80237446	1.583020E-011	2.850195E-012	0	0.000000E+000
1	51.80352031	2.850195E-012	1.583020E-011	1	0.000000E+000
1	51.80358386	1.583020E-011	2.850195E-012	0	0.000000E+000
1	51.80376125	2.850195E-012	1.583020E-011	1	0.000000E+000
1	51.80377861	1.583020E-011	2.850195E-012	0	0.000000E+000
1	51.80948346	2.850195E-012	1.583020E-011	1	0.000000E+000
1	51.80974765	1.583020E-011	2.850195E-012	0	0.000000E+000
1	51.81086274	2.850195E-012	1.583020E-011	1	0.000000E+000
1	51.81091407	1.583020E-011	2.850195E-012	0	0.000000E+000
1	51.81968355	2.850195E-012	1.583020E-011	1	0.000000E+000
1	51.81976929	1.583020E-011	2.850195E-012	0	0.000000E+000
1	51.82204446	2.850195E-012	1.583020E-011	1	0.000000E+000
1	51.82209441	1.583020E-011	2.850195E-012	0	0.000000E+000
1	51.82307030	2.850195E-012	1.583020E-011	1	0.000000E+000
1	51.82317562	1.583020E-011	2.850195E-012	0	0.000000E+000
1	51.82408342	2.850195E-012	1.583020E-011	1	0.000000E+000
1	51.82417167	1.583020E-011	2.850195E-012	0	0.000000E+000
1	51.82420380	2.850195E-012	1.583020E-011	1	0.000000E+000
1	51.82438252	1.583020E-011	2.850195E-012	0	0.000000E+000
1	51.82470489	2.850195E-012	1.583020E-011	1	0.000000E+000
1	51.82474613	1.583020E-011	2.850195E-012	0	0.000000E+000
1	51.82493470	2.850195E-012	1.583020E-011	1	0.000000E+000
1	51.82526010	1.583020E-011	2.850195E-012	0	0.000000E+000
1	51.82558402	2.850195E-012	1.583020E-011	1	0.000000E+000
1	51.82596341	1.583020E-011	2.850195E-012	0	0.000000E+000
1	51.82849995	2.850195E-012	1.583020E-011	1	0.000000E+000
1	51.82941231	1.583020E-011	2.850195E-012	0	0.000000E+000
1	55.45082003	2.820721E-012	1.580072E-011	1	0.000000E+000
1	55.45102522	1.580072E-011	2.820721E-012	0	0.000000E+000
1	55.45170210	2.820721E-012	1.580072E-011	1	0.000000E+000
1	55.45171472	1.580072E-011	2.820721E-012	0	0.000000E+000
1	55.45345567	2.820721E-012	1.580072E-011	1	0.000000E+000
1	55.45353483	1.580072E-011	2.820721E-012	0	0.000000E+000
1	55.45451773	2.820721E-012	1.580072E-011	1	0.000000E+000
1	55.45455874	1.580072E-011	2.820721E-012	0	0.000000E+000
1	55.46236329	2.820721E-012	1.580072E-011	1	0.000000E+000
1	55.46246752	1.580072E-011	2.820721E-012	0	0.000000E+000
1	55.46288881	2.820721E-012	1.580072E-011	1	0.000000E+000
1	55.46293316	1.580072E-011	2.820721E-012	0	0.000000E+000
1	55.46672927	2.820721E-012	1.580072E-011	1	0.000000E+000
1	55.46688335	1.580072E-011	2.820721E-012	0	0.000000E+000
1	55.47146723	2.820721E-012	1.580072E-011	1	0.000000E+000
1	55.47151928	1.580072E-011	2.820721E-012	0	0.000000E+000
1	55.47154252	2.820721E-012	1.580072E-011	1	0.000000E+000
1	55.47168798	1.580072E-011	2.820721E-012	0	0.000000E+000
1	55.47219319	2.820721E-012	1.580072E-011	1	0.000000E+000
1	55.47221512	1.580072E-011	2.820721E-012	0	0.000000E+000
1	55.47490405	2.820721E-012	1.580072E-011	1	0.000000E+000
1	55.47510260	1.580072E-011	2.820721E-012	0	0.000000E+000
1	55.47590744	2.820721E-012	1.580072E-011	1	0.000000E+000
1	55.47601982	1.580072E-011	2.820721E-012	0	0.000000E+000
1	55.47894678	2.820721E-012	1.580072E-011	1	0.000000E+000
1	55.47925739	1.580072E-011	2.820721E-012	0	0.000000E+000
1	55.48237299	2.820721E-012	1.580072E-011	1	0.000000E+000
1	55.48240204	1.580072E-011	2.820721E-012	0	0.000000E+000
1	55.48477807	2.820721E-012	1.580072E-011	1	0.000000E+000
1	55.48480411	1.580072E-011	2.820721E-012	0	0.000000E+000
1	55.48530109	2.820721E-012	1.580072E-011	1	0.000000E+000
1	55.48546151	1.580072E-011	2.820721E-012	0	0.000000E+000
1	55.48567055	2.820721E-012	1.580072E-011	1	0.000000E+000
1	55.48624019	1.580072E-011	2.820721E-012	0	0.000000E+000
1	55.48657441	2.820721E-012	1.580072E-011	1	0.000000E+000
1	55.48670467	1.580072E-011	2.820721E-012	0	0.000000E+000
1	55.48761663	2.820721E-012	1.580072E-011	1	0.000000E+000
1	55.48766584	1.580072E-011	2.820721E-012	0	0.000000E+000
1	55.49012038	2.820721E-012	1.580072E-011	1	0.000000E+000
1	55.49027956	1.580072E-011	2.820721E-012	0	0.000000E+000
1	55.49035243	2.820721E-012	1.580072E-011	1	0.000000E+000
1	55.49039772	1.580072E-011	2.820721E-012	0	0.000000E+000
1	55.49087173	2.820721E-012	1.580072E-011	1	0.000000E+000
1	55.49110490	1.580072E-011	2.820721E-012	0	0.000000E+000
1	55.49559879	2.820721E-012	1.580072E-011	1	0.000000E+000
1	55.49593504	1.580072E-011	2.820721E-012	0	0.000000E+000
1	55.49603016	2.820721E-012	1.580072E-011	1	0.000000E+000
1	55.49613054	1.580072E-011	2.820721E-012	0	0.000000E+000
1	55.50037136	2.820721E-012	1.580072E-011	1	0.000000E+000
1	55.50059811	1.580072E-011	2.820721E-012	0	0.000000E+000
1	55.50250755	2.820721E-012	1.580072E-011	1	0.000000E+000
1	55.50255219	1.580072E-011	2.820721E-012	0	0.000000E+000
1	55.50497085	2.820721E-012	1.580072E-011	1	0.000000E+000
1	55.50501105	1.580072E-011	2.820721E-012	0	0.000000E+000
1	55.50505596	2.820721E-012	1.580072E-011	1	0.000000E+000
1	55.50517538	1.580072E-011	2.820721E-012	0	0.000000E+000
1	55.50687316	2.820721E-012	1.580072E-011	1	0.000000E+000
1	55.50690492	1.580072E-011	2.820721E-012	0	0.000000E+000
1	55.50739475	2.820721E-012	1.580072E-011	1	0.000000E+000
1	55.50742343	1.580072E-011	2.820721E-012	0	0.000000E+000
1	55.51074744	2.820721E-012	1.580072E-011	1	0.000000E+000
1	55.51078721	1.580072E-011	2.820721E-012	0	0.000000E+000
1	55.51245727	2.820721E-012	1.580072E-011	1	0.000000E+000
1	55.51247647	1.580072E-011	2.820721E-012	0	0.000000E+000
1	55.51290374	2.820721E-012	1.580072E-011	1	0.000000E+000
1	55.51293336	1.580072E-011	2.820721E-012	0	0.000000E+000
1	55.51402253	2.820721E-012	1.580072E-011	1	0.000000E+000
1	55.51426627	1.580072E-011	2.820721E-012	0	0.000000E+000
1	55.51507288	2.820721E-012	1.580072E-011	1	0.000000E+000
1	55.51524813	1.580072E-011	2.820721E-012	0	0.000000E+000
1	55.51550852	2.820721E-012	1.580072E-011	1	0.000000E+000
1	55.51551866	1.580072E-011	2.820721E-012	0	0.000000E+000
1	55.51574738	2.820721E-012	1.580072E-011	1	0.000000E+000
1	55.51579413	1.580072E-011	2.820721E-012	0	0.000000E+000
1	55.51605314	2.820721E-012	1.580072E-011	1	0.000000E+000
1	55.51618447	1.580072E-011	2.820721E-012	0	0.000000E+000
1	55.52270094	2.820721E-012	1.580072E-011	1	0.000000E+000
1	55.52273887	1.580072E-011	2.820721E-012	0	0.000000E+000
1	55.52543633	2.820721E-012	1.580072E-011	1	0.000000E+000
1	55.52563437	1.580072E-011	2.820721E-012	0	0.000000E+000
1	55.52851276	2.820721E-012	1.580072E-011	1	0.000000E+000
1	55.52889007	1.580072E-011	2.820721E-012	0	0.000000E+000
1	58.98603956	2.674413E-012	1.565441E-011	1	0.000000E+000
1	58.98626916	1.565441E-011	2.674413E-012	0	0.000000E+000
1	58.98717894	2.674413E-012	1.565441E-011	1	0.000000E+000
1	58.98747910	1.565441E-011	2.674413E-012	0	0.000000E+000
1	58.98889628	2.674413E-012	1.565441E-011	1	0.000000E+000
1	58.98890185	1.565441E-011	2.674413E-012	0	0.000000E+000
1	58.98989188	2.674413E-012	1.565441E-011	1	0.000000E+000
1	58.99013109	1.565441E-011	2.674413E-012	0	0.000000E+000
1	58.99087750	2.674413E-012	1.565441E-011	1	0.000000E+000
1	58.99107256	1.565441E-011	2.674413E-012	0	0.000000E+000
1	58.99111176	2.674413E-012	1.565441E-011	1	0.000000E+000
1	58.99136909	1.565441E-011	2.674413E-012	0	0.000000E+000
1	58.99267425	2.674413E-012	1.565441E-011	1	0.000000E+000
1	58.99303420	1.565441E-011	2.674413E-012	0	0.000000E+000
1	58.99429902	2.674413E-012	1.565441E-011	1	0.000000E+000
1	58.99449874	1.565441E-011	2.674413E-012	0	0.000000E+000
1	58.99619634	2.674413E-012	1.565441E-011	1	0.000000E+000
1	58.99658136	1.565441E-011	2.674413E-012	0	0.000000E+000
1	58.99972630	2.674413E-012	1.565441E-011	1	0.000000E+000
1	58.99984848	1.565441E-011	2.674413E-012	0	0.000000E+000
1	59.00152955	2.674413E-012	1.565441E-011	1	0.000000E+000
1	59.00161826	1.565441E-011	2.674413E-012	0	0.000000E+000
1	59.00207349	2.674413E-012	1.565441E-011	1	0.000000E+000
1	59.00217952	1.565441E-011	2.674413E-012	0	0.000000E+000
1	59.00287015	2.674413E-012	1.565441E-011	1	0.000000E+000
1	59.00292515	1.565441E-011	2.674413E-012	0	0.000000E+000
1	59.00393297	2.674413E-012	1.565441E-011	1	0.000000E+000
1	59.00422413	1.565441E-011	2.674413E-012	0	0.000000E+000
1	59.00445488	2.674413E-012	1.565441E-011	1	0.000000E+000
1	59.00447443	1.565441E-011	2.674413E-012	0	0.000000E+000
1	59.00499859	2.674413E-012	1.565441E-011	1	0.000000E+000
1	59.00506816	1.565441E-011	2.674413E-012	0	0.000000E+000
1	59.00602560	2.674413E-012	1.565441E-011	1	0.000000E+000
1	59.00625842	1.565441E-011	2.674413E-012	0	0.000000E+000
1	59.00887848	2.674413E-012	1.565441E-011	1	0.000000E+000
1	59.00910949	1.565441E-011	2.674413E-012	0	0.000000E+000
1	59.01395670	2.674413E-012	1.565441E-011	1	0.000000E+000
1	59.01404531	1.565441E-011	2.674413E-012	0	0.000000E+000
1	59.01496288	2.674413E-012	1.565441E-011	1	0.000000E+000
1	59.01505378	1.565441E-011	2.674413E-012	0	0.000000E+000
1	59.02085345	2.674413E-012	1.565441E-011	1	0.000000E+000
1	59.02106401	1.565441E-011	2.674413E-012	0	0.000000E+000
1	59.02177324	2.674413E-012	1.565441E-011	1	0.000000E+000
1	59.02229156	1.565441E-011	2.674413E-012	0	0.000000E+000
1	59.02844635	2.674413E-012	1.565441E-011	1	0.000000E+000
1	59.02849815	1.565441E-011	2.674413E-012	0	0.000000E+000
1	59.03384964	2.674413E-012	1.565441E-011	1	0.000000E+000
1	59.03399916	1.565441E-011	2.674413E-012	0	0.000000E+000
1	59.03534590	2.674413E-012	1.565441E-011	1	0.000000E+000
1	59.03577252	1.565441E-011	2.674413E-012	0	0.000000E+000
1	59.03913402	2.674413E-012	1.565441E-011	1	0.000000E+000
1	59.03931369	1.565441E-011	2.674413E-012	0	0.000000E+000
1	59.04411102	2.674413E-012	1.565441E-011	1	0.000000E+000
1	59.04418525	1.565441E-011	2.674413E-012	0	0.000000E+000
1	59.04590917	2.674413E-012	1.565441E-011	1	0.000000E+000
1	59.04636088	1.565441E-011	2.674413E-012	0	0.000000E+000
1	59.05077867	2.674413E-012	1.565441E-011	1	0.000000E+000
1	59.05079731	1.565441E-011	2.674413E-012	0	0.000000E+000
1	59.05580851	2.674413E-012	1.565441E-011	1	0.000000E+000
1	59.05590186	1.565441E-011	2.674413E-012	0	0.000000E+000
1	59.05622329	2.674413E-012	1.565441E-011	1	0.000000E+000
1	59.05667068	1.565441E-011	2.674413E-012	0	0.000000E+000
1	59.05875056	2.674413E-012	1.565441E-011	1	0.000000E+000
1	59.05881887	1.565441E-011	2.674413E-012	0	0.000000E+000
1	59.05944267	2.674413E-012	1.565441E-011	1	0.000000E+000
1	59.05951739	1.565441E-011	2.674413E-012	0	0.000000E+000
1	59.06001127	2.674413E-012	1.565441E-011	1	0.000000E+000
1	59.06009371	1.565441E-011	2.674413E-012	0	0.000000E+000
1	59.06091256	2.674413E-012	1.565441E-011	1	0.000000E+000
1	59.06101259	1.565441E-011	2.674413E-012	0	0.000000E+000
1	59.06113948	2.674413E-012	1.565441E-011	1	0.000000E+000
1	59.06125955	1.565441E-011	2.674413E-012	0	0.000000E+000
1	59.06164221	2.674413E-012	1.565441E-011	1	0.000000E+000
1	59.06175896	1.565441E-011	2.674413E-012	0	0.000000E+000
1	59.06217828	2.674413E-012	1.565441E-011	1	0.000000E+000
1	59.06249962	1.565441E-011	2.674413E-012	0	0.000000E+000
1	59.06324117	2.674413E-012	1.565441E-011	1	0.000000E+000
1	59.06350196	1.565441E-011	2.674413E-012	0	0.000000E+000
1	59.06394113	2.674413E-012	1.565441E-011	1	0.000000E+000
1	59.06411015	1.565441E-011	2.674413E-012	0	0.000000E+000
1	59.06571787	2.674413E-012	1.565441E-011	1	0.000000E+000
1	59.06593024	1.565441E-011	2.674413E-012	0	0.000000E+000
1	67.69221372	2.567534E-012	1.554753E-011	1	0.000000E+000
1	67.69226199	1.554753E-011	2.567534E-012	0	0.000000E+000
1	67.69420229	2.567534E-012	1.554753E-011	1	0.000000E+000
1	67.69459430	1.554753E-011	2.567534E-012	0	0.000000E+000
1	67.69506826	2.567534E-012	1.554753E-011	1	0.000000E+000
1	67.69515693	1.554753E-011	2.567534E-012	0	0.000000E+000
1	67.69621247	2.567534E-012	1.554753E-011	1	0.000000E+000
1	67.69627811	1.554753E-011	2.567534E-012	0	0.000000E+000
1	67.69773734	2.567534E-012	1.554753E-011	1	0.000000E+000
1	67.69787325	1.554753E-011	2.567534E-012	0	0.000000E+000
1	67.70108940	2.567534E-012	1.554753E-011	1	0.000000E+000
1	67.70124724	1.554753E-011	2.567534E-012	0	0.000000E+000
1	67.70142822	2.567534E-012	1.554753E-011	1	0.000000E+000
1	67.70175902	1.554753E-011	2.567534E-012	0	0.000000E+000
1	67.70178494	2.567534E-012	1.554753E-011	1	0.000000E+000
1	67.70191205	1.554753E-011	2.567534E-012	0	0.000000E+000
1	67.70191756	2.567534E-012	1.554753E-011	1	0.000000E+000
1	67.70204997	1.554753E-011	2.567534E-012	0	0.000000E+000
1	67.70224267	2.567534E-012	1.554753E-011	1	0.000000E+000
1	67.70227074	1.554753E-011	2.567534E-012	0	0.000000E+000
1	67.70333547	2.567534E-012	1.554753E-011	1	0.000000E+000
1	67.70362189	1.554753E-011	2.567534E-012	0	0.000000E+000
1	67.70480190	2.567534E-012	1.554753E-011	1	0.000000E+000
1	67.70506450	1.554753E-011	2.567534E-012	0	0.000000E+000
1	67.70677171	2.567534E-012	1.554753E-011	1	0.000000E+000
1	67.70706551	1.554753E-011	2.567534E-012	0	0.000000E+000
1	67.70754887	2.567534E-012	1.554753E-011	1	0.000000E+000
1	67.70763112	1.554753E-011	2.567534E-012	0	0.000000E+000
1	67.70880579	2.567534E-012	1.554753E-011	1	0.000000E+000
1	67.70887241	1.554753E-011	2.567534E-012	0	0.000000E+000
1	67.70923688	2.567534E-012	1.554753E-011	1	0.000000E+000
1	67.70936396	1.554753E-011	2.567534E-012	0	0.000000E+000
1	67.71033339	2.567534E-012	1.554753E-011	1	0.000000E+000
1	67.71064014	1.554753E-011	2.567534E-012	0	0.000000E+000
1	67.71160154	2.567534E-012	1.554753E-011	1	0.000000E+000
1	67.71167414	1.554753E-011	2.567534E-012	0	0.000000E+000
1	67.71346547	2.567534E-012	1.554753E-011	1	0.000000E+000
1	67.71352202	1.554753E-011	2.567534E-012	0	0.000000E+000
1	67.71678052	2.567534E-012	1.554753E-011	1	0.000000E+000
1	67.71678823	1.554753E-011	2.567534E-012	0	0.000000E+000
1	67.71708730	2.567534E-012	1.554753E-011	1	0.000000E+000
1	67.71714796	1.554753E-011	2.567534E-012	0	0.000000E+000
1	67.71762864	2.567534E-012	1.554753E-011	1	0.000000E+000
1	67.71776382	1.554753E-011	2.567534E-012	0	0.000000E+000
1	67.71862588	2.567534E-012	1.554753E-011	1	0.000000E+000
1	67.71873473	1.554753E-011	2.567534E-012	0	0.000000E+000
1	67.71934550	2.567534E-012	1.554753E-011	1	0.000000E+000
1	67.71955221	1.554753E-011	2.567534E-012	0	0.000000E+000
1	67.72051530	2.567534E-012	1.554753E-011	1	0.000000E+000
1	67.72072179	1.554753E-011	2.567534E-012	0	0.000000E+000
1	67.72074037	2.567534E-012	1.554753E-011	1	0.000000E+000
1	67.72097891	1.554753E-011	2.567534E-012	0	0.000000E+000
1	67.72144759	2.567534E-012	1.554753E-011	1	0.000000E+000
1	67.72173727	1.554753E-011	2.567534E-012	0	0.000000E+000
1	67.72206161	2.567534E-012	1.554753E-011	1	0.000000E+000
1	67.72211989	1.554753E-011	2.567534E-012	0	0.000000E+000
1	67.72517449	2.567534E-012	1.554753E-011	1	0.000000E+000
1	67.72535330	1.554753E-011	2.567534E-012	0	0.000000E+000
1	67.72579617	2.567534E-012	1.554753E-011	1	0.000000E+000
1	67.72587210	1.554753E-011	2.567534E-012	0	0.000000E+000
1	67.72675753	2.567534E-012	1.554753E-011	1	0.000000E+000
1	67.72678415	1.554753E-011	2.567534E-012	0	0.000000E+000
1	67.72692847	2.567534E-012	1.554753E-011	1	0.000000E+000
1	67.72701862	1.554753E-011	2.567534E-012	0	0.000000E+000
1	67.72733528	2.567534E-012	1.554753E-011	1	0.000000E+000
1	67.72741843	1.554753E-011	2.567534E-012	0	0.000000E+000
1	67.72802273	2.567534E-012	1.554753E-011	1	0.000000E+000
1	67.72806554	1.554753E-011	2.567534E-012	0	0.000000E+000
1	67.72810138	2.567534E-012	1.554753E-011	1	0.000000E+000
1	67.72856458	1.554753E-011	2.567534E-012	0	0.000000E+000
1	67.73188166	2.567534E-012	1.554753E-011	1	0.000000E+000
1	67.73203018	1.554753E-011	2.567534E-012	0	0.000000E+000
1	67.73379011	2.567534E-012	1.554753E-011	1	0.000000E+000
1	67.73381913	1.554753E-011	2.567534E-012	0	0.000000E+000
1	67.73430721	2.567534E-012	1.554753E-011	1	0.000000E+000
1	67.73433824	1.554753E-011	2.567534E-012	0	0.000000E+000
1	67.73507581	2.567534E-012	1.554753E-011	1	0.000000E+000
1	67.73515137	1.554753E-011	2.567534E-012	0	0.000000E+000
1	67.73566867	2.567534E-012	1.554753E-011	1	0.000000E+000
1	67.73570484	1.554753E-011	2.567534E-012	0	0.000000E+000
1	67.73619040	2.567534E-012	1.554753E-011	1	0.000000E+000
1	67.73621019	1.554753E-011	2.567534E-012	0	0.000000E+000
1	67.73745665	2.567534E-012	1.554753E-011	1	0.000000E+000
1	67.73782411	1.554753E-011	2.567534E-012	0	0.000000E+000
1	67.73946302	2.567534E-012	1.554753E-011	1	0.000000E+000
1	67.73954328	1.554753E-011	2.567534E-012	0	0.000000E+000
1	67.73979090	2.567534E-012	1.554753E-011	1	0.000000E+000
1	67.73991403	1.554753E-011	2.567534E-012	0	0.000000E+000
1	67.74173588	2.567534E-012	1.554753E-011	1	0.000000E+000
1	67.74175707	1.554753E-011	2.567534E-012	0	0.000000E+000
1	67.74275944	2.567534E-012	1.554753E-011	1	0.000000E+000
1	67.74310650	1.554753E-011	2.567534E-012	0	0.000000E+000
1	67.74571438	2.567534E-012	1.554753E-011	1	0.000000E+000
1	67.74572802	1.554753E-011	2.567534E-012	0	0.000000E+000
1	67.75051836	2.567534E-012	1.554753E-011	1	0.000000E+000
1	67.75078590	1.554753E-011	2.567534E-012	0	0.000000E+000
1	67.75520245	2.567534E-012	1.554753E-011	1	0.000000E+000
1	67.75528921	1.554753E-011	2.567534E-012	0	0.000000E+000
1	67.75547255	2.567534E-012	1.554753E-011	1	0.000000E+000
1	67.75550811	1.554753E-011	2.567534E-012	0	0.000000E+000
1	67.75922319	2.567534E-012	1.554753E-011	1	0.000000E+000
1	67.75941712	1.554753E-011	2.567534E-012	0	0.000000E+000
1	67.75967239	2.567534E-012	1.554753E-011	1	0.000000E+000
1	67.76010301	1.554753E-011	2.567534E-012	0	0.000000E+000
1	67.76136588	2.567534E-012	1.554753E-011	1	0.000000E+000
1	67.76138300	1.554753E-011	2.567534E-012	0	0.000000E+000
1	67.76150109	2.567534E-012	1.554753E-011	1	0.000000E+000
1	67.76189550	1.554753E-011	2.567534E-012	0	0.000000E+000
1	67.76440842	2.567534E-012	1.554753E-011	1	0.000000E+000
1	67.76486112	1.554753E-011	2.567534E-012	0	0.000000E+000
1	67.76521727	2.567534E-012	1.554753E-011	1	0.000000E+000
1	67.76572215	1.554753E-011	2.567534E-012	0	0.000000E+000
1	67.76615129	2.567534E-012	1.554753E-011	1	0.000000E+000
1	67.76619784	1.554753E-011	2.567534E-012	0	0.000000E+000
1	67.76684132	2.567534E-012	1.554753E-011	1	0.000000E+000
1	67.76695960	1.554753E-011	2.567534E-012	0	0.000000E+000
1	67.76827233	2.567534E-012	1.554753E-011	1	0.000000E+000
1	67.76832040	1.554753E-011	2.567534E-012	0	0.000000E+000
1	67.76978777	2.567534E-012	1.554753E-011	1	0.000000E+000
1	67.77003778	1.554753E-011	2.567534E-012	0	0.000000E+000
1	67.77186931	2.567534E-012	1.554753E-011	1	0.000000E+000
1	67.77201990	1.554753E-011	2.567534E-012	0	0.000000E+000
1	67.77216117	2.567534E-012	1.554753E-011	1	0.000000E+000
1	67.77221291	1.554753E-011	2.567534E-012	0	0.000000E+000
1	67.77355881	2.567534E-012	1.554753E-011	1	0.000000E+000
1	67.77361981	1.554753E-011	2.567534E-012	0	0.000000E+000
1	67.77586231	2.567534E-012	1.554753E-011	1	0.000000E+000
1	67.77602328	1.554753E-011	2.567534E-012	0	0.000000E+000
1	67.78564131	2.567534E-012	1.554753E-011	1	0.000000E+000
1	67.78590914	1.554753E-011	2.567534E-012	0	0.000000E+000
1	67.78643998	2.567534E-012	1.554753E-011	1	0.000000E+000
1	67.78659428	1.554753E-011	2.567534E-012	0	0.000000E+000
1	67.78667477	2.567534E-012	1.554753E-011	1	0.000000E+000
1	67.78670930	1.554753E-011	2.567534E-012	0	0.000000E+000
1	67.78731641	2.567534E-012	1.554753E-011	1	0.000000E+000
1	67.78758034	1.554753E-011	2.567534E-012	0	0.000000E+000
1	67.79271698	2.567534E-012	1.554753E-011	1	0.000000E+000
1	67.79281597	1.554753E-011	2.567534E-012	0	0.000000E+000
1	67.79626335	2.567534E-012	1.554753E-011	1	0.000000E+000
1	67.79651104	1.554753E-011	2.567534E-012	0	0.000000E+000
1	67.80011651	2.567534E-012	1.554753E-011	1	0.000000E+000
1	67.80023907	1.554753E-011	2.567534E-012	0	0.000000E+000
1	67.80032277	2.567534E-012	1.554753E-011	1	0.000000E+000
1	67.80040468	1.554753E-011	2.567534E-012	0	0.000000E+000
1	67.80174096	2.567534E-012	1.554753E-011	1	0.000000E+000
1	67.80184202	1.554753E-011	2.567534E-012	0	0.000000E+000
1	67.80400916	2.567534E-012	1.554753E-011	1	0.000000E+000
1	67.80408725	1.554753E-011	2.567534E-012	0	0.000000E+000
1	67.80529655	2.567534E-012	1.554753E-011	1	0.000000E+000
1	67.80533078	1.554753E-011	2.567534E-012	0	0.000000E+000
1	67.80633539	2.567534E-012	1.554753E-011	1	0.000000E+000
1	67.80658840	1.554753E-011	2.567534E-012	0	0.000000E+000
1	67.80978685	2.567534E-012	1.554753E-011	1	0.000000E+000
1	67.80984954	1.554753E-011	2.567534E-012	0	0.000000E+000
1	67.81254890	2.567534E-012	1.554753E-011	1	0.000000E+000
1	67.81268428	1.554753E-011	2.567534E-012	0	0.000000E+000
1	67.81269719	2.567534E-012	1.554753E-011	1	0.000000E+000
1	67.81295465	1.554753E-011	2.567534E-012	0	0.000000E+000
1	67.81389614	2.567534E-012	1.554753E-011	1	0.000000E+000
1	67.81397331	1.554753E-011	2.567534E-012	0	0.000000E+000
1	67.81414396	2.567534E-012	1.554753E-011	1	0.000000E+000
1	67.81424529	1.554753E-011	2.567534E-012	0	0.000000E+000
1	67.81514847	2.567534E-012	1.554753E-011	1	0.000000E+000
1	67.81541690	1.554753E-011	2.567534E-012	0	0.000000E+000
1	67.81716895	2.567534E-012	1.554753E-011	1	0.000000E+000
1	67.81737519	1.554753E-011	2.567534E-012	0	0.000000E+000
1	67.81994558	2.567534E-012	1.554753E-011	1	0.000000E+000
1	67.81996399	1.554753E-011	2.567534E-012	0	0.000000E+000
1	67.82038233	2.567534E-012	1.554753E-011	1	0.000000E+000
1	67.82041465	1.554753E-011	2.567534E-012	0	0.000000E+000
1	67.82048215	2.567534E-012	1.554753E-011	1	0.000000E+000
1	67.82052962	1.554753E-011	2.567534E-012	0	0.000000E+000
1	67.82355711	2.567534E-012	1.554753E-011	1	0.000000E+000
1	67.82364278	1.554753E-011	2.567534E-012	0	0.000000E+000
1	67.82888545	2.567534E-012	1.554753E-011	1	0.000000E+000
1	67.82912900	1.554753E-011	2.567534E-012	0	0.000000E+000
1	67.83121513	2.567534E-012	1.554753E-011	1	0.000000E+000
1	67.83131715	1.554753E-011	2.567534E-012	0	0.000000E+000
1	67.83181345	2.567534E-012	1.554753E-011	1	0.000000E+000
1	67.83192207	1.554753E-011	2.567534E-012	0	0.000000E+000
1	67.83444669	2.567534E-012	1.554753E-011	1	0.000000E+000
1	67.83462176	1.554753E-011	2.567534E-012	0	0.000000E+000
1	67.83470924	2.567534E-012	1.554753E-011	1	0.000000E+000
1	67.83476261	1.554753E-011	2.567534E-012	0	0.000000E+000
1	67.84326405	2.567534E-012	1.554753E-011	1	0.000000E+000
1	67.84333437	1.554753E-011	2.567534E-012	0	0.000000E+000
1	67.84404688	2.567534E-012	1.554753E-011	1	0.000000E+000
1	67.84446454	1.554753E-011	2.567534E-012	0	0.000000E+000
1	67.85721374	2.567534E-012	1.554753E-011	1	0.000000E+000
1	67.85759798	1.554753E-011	2.567534E-012	0	0.000000E+000
1	67.85822523	2.567534E-012	1.554753E-011	1	0.000000E+000
1	67.85844264	1.554753E-011	2.567534E-012	0	0.000000E+000
1	67.86045372	2.567534E-012	1.554753E-011	1	0.000000E+000
1	67.86059087	1.554753E-011	2.567534E-012	0	0.000000E+000
1	67.86176202	2.567534E-012	1.554753E-011	1	0.000000E+000
1	67.86179283	1.554753E-011	2.567534E-012	0	0.000000E+000
1	67.86183625	2.567534E-012	1.554753E-011	1	0.000000E+000
1	67.86248208	1.554753E-011	2.567534E-012	0	0.000000E+000
1	67.86248778	2.567534E-012	1.554753E-011	1	0.000000E+000
1	67.86255142	1.554753E-011	2.567534E-012	0	0.000000E+000
1	67.86482014	2.567534E-012	1.554753E-011	1	0.000000E+000
1	67.86500276	1.554753E-011	2.567534E-012	0	0.000000E+000
1	67.86699359	2.567534E-012	1.554753E-011	1	0.000000E+000
1	67.86725443	1.554753E-011	2.567534E-012	0	0.000000E+000
1	67.86742806	2.567534E-012	1.554753E-011	1	0.000000E+000
1	67.86744813	1.554753E-011	2.567534E-012	0	0.000000E+000
1	67.86775257	2.567534E-012	1.554753E-011	1	0.000000E+000
1	67.86780925	1.554753E-011	2.567534E-012	0	0.000000E+000
1	67.86935696	2.567534E-012	1.554753E-011	1	0.000000E+000
1	67.86941218	1.554753E-011	2.567534E-012	0	0.000000E+000
1	67.86978454	2.567534E-012	1.554753E-011	1	0.000000E+000
1	67.86992159	1.554753E-011	2.567534E-012	0	0.000000E+000
1	67.87077184	2.567534E-012	1.554753E-011	1	0.000000E+000
1	67.87082833	1.554753E-011	2.567534E-012	0	0.000000E+000
1	67.87086004	2.567534E-012	1.554753E-011	1	0.000000E+000
1	67.87132813	1.554753E-011	2.567534E-012	0	0.000000E+000
1	67.87310594	2.567534E-012	1.554753E-011	1	0.000000E+000
1	67.87317220	1.554753E-011	2.567534E-012	0	0.000000E+000
1	67.87332245	2.567534E-012	1.554753E-011	1	0.000000E+000
1	67.87342717	1.554753E-011	2.567534E-012	0	0.000000E+000
1	67.87576901	2.567534E-012	1.554753E-011	1	0.000000E+000
1	67.87647533	1.554753E-011	2.567534E-012	0	0.000000E+000
1	67.87738680	2.567534E-012	1.554753E-011	1	0.000000E+000
1	67.87740666	1.554753E-011	2.567534E-012	0	0.000000E+000
1	67.87844109	2.567534E-012	1.554753E-011	1	0.000000E+000
1	67.87860888	1.554753E-011	2.567534E-012	0	0.000000E+000
1	67.88794372	2.567534E-012	1.554753E-011	1	0.000000E+000
1	67.88811115	1.554753E-011	2.567534E-012	0	0.000000E+000
1	67.89074568	2.567534E-012	1.554753E-011	1	0.000000E+000
1	67.89133320	1.554753E-011	2.567534E-012	0	0.000000E+000
1	67.89137992	2.567534E-012	1.554753E-011	1	0.000000E+000
1	67.89150113	1.554753E-011	2.567534E-012	0	0.000000E+000
1	67.89192122	2.567534E-012	1.554753E-011	1	0.000000E+000
1	67.89208547	1.554753E-011	2.567534E-012	0	0.000000E+000
1	67.89628872	2.567534E-012	1.554753E-011	1	0.000000E+000
1	67.89637313	1.554753E-011	2.567534E-012	0	0.000000E+000
1	67.89640072	2.567534E-012	1.554753E-011	1	0.000000E+000
1	67.89651135	1.554753E-011	2.567534E-012	0	0.000000E+000
1	67.89933111	2.567534E-012	1.554753E-011	1	0.000000E+000
1	67.89945265	1.554753E-011	2.567534E-012	0	0.000000E+000
1	67.90026579	2.567534E-012	1.554753E-011	1	0.000000E+000
1	67.90060721	1.554753E-011	2.567534E-012	0	0.000000E+000
1	67.90120218	2.567534E-012	1.554753E-011	1	0.000000E+000
1	67.90129636	1.554753E-011	2.567534E-012	0	0.000000E+000
1	67.90253502	2.567534E-012	1.554753E-011	1	0.000000E+000
1	67.90260209	1.554753E-011	2.567534E-012	0	0.000000E+000
1	67.90588369	2.567534E-012	1.554753E-011	1	0.000000E+000
1	67.90595892	1.554753E-011	2.567534E-012	0	0.000000E+000
1	67.90857915	2.567534E-012	1.554753E-011	1	0.000000E+000
1	67.90874672	1.554753E-011	2.567534E-012	0	0.000000E+000
1	67.90895256	2.567534E-012	1.554753E-011	1	0.000000E+000
1	67.90908823	1.554753E-011	2.567534E-012	0	0.000000E+000
1	67.91121105	2.567534E-012	1.554753E-011	1	0.000000E+000
1	67.91125197	1.554753E-011	2.567534E-012	0	0.000000E+000
1	67.91344792	2.567534E-012	1.554753E-011	1	0.000000E+000
1	67.91388685	1.554753E-011	2.567534E-012	0	0.000000E+000
1	67.91667559	2.567534E-012	1.554753E-011	1	0.000000E+000
1	67.91673304	1.554753E-011	2.567534E-012	0	0.000000E+000
1	67.91691022	2.567534E-012	1.554753E-011	1	0.000000E+000
1	67.91712133	1.554753E-011	2.567534E-012	0	0.000000E+000
1	67.91933887	2.567534E-012	1.554753E-011	1	0.000000E+000
1	67.91952209	1.554753E-011	2.567534E-012	0	0.000000E+000
1	67.92088339	2.567534E-012	1.554753E-011	1	0.000000E+000
1	67.92102216	1.554753E-011	2.567534E-012	0	0.000000E+000
1	67.92489134	2.567534E-012	1.554753E-011	1	0.000000E+000
1	67.92492273	1.554753E-011	2.567534E-012	0	0.000000E+000
1	67.92531009	2.567534E-012	1.554753E-011	1	0.000000E+000
1	67.92534268	1.554753E-011	2.567534E-012	0	0.000000E+000
1	67.92825352	2.567534E-012	1.554753E-011	1	0.000000E+000
1	67.92875276	1.554753E-011	2.567534E-012	0	0.000000E+000
1	67.92997266	2.567534E-012	1.554753E-011	1	0.000000E+000
1	67.93004726	1.554753E-011	2.567534E-012	0	0.000000E+000
1	67.93271546	2.567534E-012	1.554753E-011	1	0.000000E+000
1	67.93273457	1.554753E-011	2.567534E-012	0	0.000000E+000
1	67.93779965	2.567534E-012	1.554753E-011	1	0.000000E+000
1	67.93796603	1.554753E-011	2.567534E-012	0	0.000000E+000
1	67.93803057	2.567534E-012	1.554753E-011	1	0.000000E+000
1	67.93814953	1.554753E-011	2.567534E-012	0	0.000000E+000
1	67.93817072	2.567534E-012	1.554753E-011	1	0.000000E+000
1	67.93828333	1.554753E-011	2.567534E-012	0	0.000000E+000
1	67.94411063	2.567534E-012	1.554753E-011	1	0.000000E+000
1	67.94437570	1.554753E-011	2.567534E-012	0	0.000000E+000
1	67.94549041	2.567534E-012	1.554753E-011	1	0.000000E+000
1	67.94586712	1.554753E-011	2.567534E-012	0	0.000000E+000
1	67.94683613	2.567534E-012	1.554753E-011	1	0.000000E+000
1	67.94702981	1.554753E-011	2.567534E-012	0	0.000000E+000
1	67.94780190	2.567534E-012	1.554753E-011	1	0.000000E+000
1	67.94837170	1.554753E-011	2.567534E-012	0	0.000000E+000
1	67.95331936	2.567534E-012	1.554753E-011	1	0.000000E+000
1	67.95343042	1.554753E-011	2.567534E-012	0	0.000000E+000
1	67.95448744	2.567534E-012	1.554753E-011	1	0.000000E+000
1	67.95452627	1.554753E-011	2.567534E-012	0	0.000000E+000
1	67.95546005	2.567534E-012	1.554753E-011	1	0.000000E+000
1	67.95550503	1.554753E-011	2.567534E-012	0	0.000000E+000
1	67.95581856	2.567534E-012	1.554753E-011	1	0.000000E+000
1	67.95583995	1.554753E-011	2.567534E-012	0	0.000000E+000
1	67.95639005	2.567534E-012	1.554753E-011	1	0.000000E+000
1	67.95643084	1.554753E-011	2.567534E-012	0	0.000000E+000
1	67.95680893	2.567534E-012	1.554753E-011	1	0.000000E+000
1	67.95683121	1.554753E-011	2.567534E-012	0	0.000000E+000
1	67.95972305	2.567534E-012	1.554753E-011	1	0.000000E+000
1	67.95979630	1.554753E-011	2.567534E-012	0	0.000000E+000
1	68.26484355	2.628991E-012	1.560899E-011	1	0.000000E+000
1	68.26501082	1.560899E-011	2.628991E-012	0	0.000000E+000
1	68.26762221	2.628991E-012	1.560899E-011	1	0.000000E+000
1	68.26769482	1.560899E-011	2.628991E-012	0	0.000000E+000
1	68.26852877	2.628991E-012	1.560899E-011	1	0.000000E+000
1	68.26875006	1.560899E-011	2.628991E-012	0	0.000000E+000
1	68.27259232	2.628991E-012	1.560899E-011	1	0.000000E+000
1	68.27266282	1.560899E-011	2.628991E-012	0	0.000000E+000
1	68.27403750	2.628991E-012	1.560899E-011	1	0.000000E+000
1	68.27404867	1.560899E-011	2.628991E-012	0	0.000000E+000
1	68.27480050	2.628991E-012	1.560899E-011	1	0.000000E+000
1	68.27489730	1.560899E-011	2.628991E-012	0	0.000000E+000
1	68.27491175	2.628991E-012	1.560899E-011	1	0.000000E+000
1	68.27494743	1.560899E-011	2.628991E-012	0	0.000000E+000
1	68.28247859	2.628991E-012	1.560899E-011	1	0.000000E+000
1	68.28251627	1.560899E-011	2.628991E-012	0	0.000000E+000
1	68.28912365	2.628991E-012	1.560899E-011	1	0.000000E+000
1	68.28929839	1.560899E-011	2.628991E-012	0	0.000000E+000
1	68.29008737	2.628991E-012	1.560899E-011	1	0.000000E+000
1	68.29023712	1.560899E-011	2.628991E-012	0	0.000000E+000
1	68.29087361	2.628991E-012	1.560899E-011	1	0.000000E+000
1	68.29101474	1.560899E-011	2.628991E-012	0	0.000000E+000
1	68.29251622	2.628991E-012	1.560899E-011	1	0.000000E+000
1	68.29266574	1.560899E-011	2.628991E-012	0	0.000000E+000
1	68.29280353	2.628991E-012	1.560899E-011	1	0.000000E+000
1	68.29302276	1.560899E-011	2.628991E-012	0	0.000000E+000
1	68.29420523	2.628991E-012	1.560899E-011	1	0.000000E+000
1	68.29429855	1.560899E-011	2.628991E-012	0	0.000000E+000
1	68.29432241	2.628991E-012	1.560899E-011	1	0.000000E+000
1	68.29438723	1.560899E-011	2.628991E-012	0	0.000000E+000
1	68.29473134	2.628991E-012	1.560899E-011	1	0.000000E+000
1	68.29496346	1.560899E-011	2.628991E-012	0	0.000000E+000
1	68.29576890	2.628991E-012	1.560899E-011	1	0.000000E+000
1	68.29614642	1.560899E-011	2.628991E-012	0	0.000000E+000
1	68.29623514	2.628991E-012	1.560899E-011	1	0.000000E+000
1	68.29634032	1.560899E-011	2.628991E-012	0	0.000000E+000
1	68.30010400	2.628991E-012	1.560899E-011	1	0.000000E+000
1	68.30011448	1.560899E-011	2.628991E-012	0	0.000000E+000
1	68.30124425	2.628991E-012	1.560899E-011	1	0.000000E+000
1	68.30148193	1.560899E-011	2.628991E-012	0	0.000000E+000
1	68.30224548	2.628991E-012	1.560899E-011	1	0.000000E+000
1	68.30231076	1.560899E-011	2.628991E-012	0	0.000000E+000
1	68.30307129	2.628991E-012	1.560899E-011	1	0.000000E+000
1	68.30329251	1.560899E-011	2.628991E-012	0	0.000000E+000
1	68.30338459	2.628991E-012	1.560899E-011	1	0.000000E+000
1	68.30342892	1.560899E-011	2.628991E-012	0	0.000000E+000
1	68.30603325	2.628991E-012	1.560899E-011	1	0.000000E+000
1	68.30606912	1.560899E-011	2.628991E-012	0	0.000000E+000
1	68.30669575	2.628991E-012	1.560899E-011	1	0.000000E+000
1	68.30680457	1.560899E-011	2.628991E-012	0	0.000000E+000
1	68.30736554	2.628991E-012	1.560899E-011	1	0.000000E+000
1	68.30745584	1.560899E-011	2.628991E-012	0	0.000000E+000
1	68.30756403	2.628991E-012	1.560899E-011	1	0.000000E+000
1	68.30761020	1.560899E-011	2.628991E-012	0	0.000000E+000
1	68.31062637	2.628991E-012	1.560899E-011	1	0.000000E+000
1	68.31068703	1.560899E-011	2.628991E-012	0	0.000000E+000
1	68.31178729	2.628991E-012	1.560899E-011	1	0.000000E+000
1	68.31186098	1.560899E-011	2.628991E-012	0	0.000000E+000
1	68.31245563	2.628991E-012	1.560899E-011	1	0.000000E+000
1	68.31256377	1.560899E-011	2.628991E-012	0	0.000000E+000
1	68.31390240	2.628991E-012	1.560899E-011	1	0.000000E+000
1	68.31396052	1.560899E-011	2.628991E-012	0	0.000000E+000
1	68.31447104	2.628991E-012	1.560899E-011	1	0.000000E+000
1	68.31475740	1.560899E-011	2.628991E-012	0	0.000000E+000
1	68.31607579	2.628991E-012	1.560899E-011	1	0.000000E+000
1	68.31616993	1.560899E-011	2.628991E-012	0	0.000000E+000
1	68.31668858	2.628991E-012	1.560899E-011	1	0.000000E+000
1	68.31705570	1.560899E-011	2.628991E-012	0	0.000000E+000
1	68.31708478	2.628991E-012	1.560899E-011	1	0.000000E+000
1	68.31719016	1.560899E-011	2.628991E-012	0	0.000000E+000
1	68.31768907	2.628991E-012	1.560899E-011	1	0.000000E+000
1	68.31790785	1.560899E-011	2.628991E-012	0	0.000000E+000
1	68.31836144	2.628991E-012	1.560899E-011	1	0.000000E+000
1	68.31847857	1.560899E-011	2.628991E-012	0	0.000000E+000
1	68.31919279	2.628991E-012	1.560899E-011	1	0.000000E+000
1	68.31949446	1.560899E-011	2.628991E-012	0	0.000000E+000
1	68.32140110	2.628991E-012	1.560899E-011	1	0.000000E+000
1	68.32142117	1.560899E-011	2.628991E-012	0	0.000000E+000
1	68.32266561	2.628991E-012	1.560899E-011	1	0.000000E+000
1	68.32296487	1.560899E-011	2.628991E-012	0	0.000000E+000
1	68.32476900	2.628991E-012	1.560899E-011	1	0.000000E+000
1	68.32502620	1.560899E-011	2.628991E-012	0	0.000000E+000
1	68.32619405	2.628991E-012	1.560899E-011	1	0.000000E+000
1	68.32633797	1.560899E-011	2.628991E-012	0	0.000000E+000
1	68.32718881	2.628991E-012	1.560899E-011	1	0.000000E+000
1	68.32740570	1.560899E-011	2.628991E-012	0	0.000000E+000
1	68.32801164	2.628991E-012	1.560899E-011	1	0.000000E+000
1	68.32832842	1.560899E-011	2.628991E-012	0	0.000000E+000
1	68.33040809	2.628991E-012	1.560899E-011	1	0.000000E+000
1	68.33060780	1.560899E-011	2.628991E-012	0	0.000000E+000
1	68.33070290	2.628991E-012	1.560899E-011	1	0.000000E+000
1	68.33081071	1.560899E-011	2.628991E-012	0	0.000000E+000
1	68.33237382	2.628991E-012	1.560899E-011	1	0.000000E+000
1	68.33242138	1.560899E-011	2.628991E-012	0	0.000000E+000
1	68.33260985	2.628991E-012	1.560899E-011	1	0.000000E+000
1	68.33286005	1.560899E-011	2.628991E-012	0	0.000000E+000
1	68.33727227	2.628991E-012	1.560899E-011	1	0.000000E+000
1	68.33745172	1.560899E-011	2.628991E-012	0	0.000000E+000
1	68.33839186	2.628991E-012	1.560899E-011	1	0.000000E+000
1	68.33854121	1.560899E-011	2.628991E-012	0	0.000000E+000
1	68.34040878	2.628991E-012	1.560899E-011	1	0.000000E+000
1	68.34053094	1.560899E-011	2.628991E-012	0	0.000000E+000
1	68.34263711	2.628991E-012	1.560899E-011	1	0.000000E+000
1	68.34266879	1.560899E-011	2.628991E-012	0	0.000000E+000
1	68.34430539	2.628991E-012	1.560899E-011	1	0.000000E+000
1	68.34465440	1.560899E-011	2.628991E-012	0	0.000000E+000
1	69.13923277	2.611380E-012	1.559138E-011	1	0.000000E+000
1	69.13970701	1.559138E-011	2.611380E-012	0	0.000000E+000
1	69.13986913	2.611380E-012	1.559138E-011	1	0.000000E+000
1	69.14004055	1.559138E-011	2.611380E-012	0	0.000000E+000
1	69.14053689	2.611380E-012	1.559138E-011	1	0.000000E+000
1	69.14085699	1.559138E-011	2.611380E-012	0	0.000000E+000
1	69.14092566	2.611380E-012	1.559138E-011	1	0.000000E+000
1	69.14098563	1.559138E-011	2.611380E-012	0	0.000000E+000
1	69.14131383	2.611380E-012	1.559138E-011	1	0.000000E+000
1	69.14139098	1.559138E-011	2.611380E-012	0	0.000000E+000
1	69.14192862	2.611380E-012	1.559138E-011	1	0.000000E+000
1	69.14193467	1.559138E-011	2.611380E-012	0	0.000000E+000
1	69.14366788	2.611380E-012	1.559138E-011	1	0.000000E+000
1	69.14380864	1.559138E-011	2.611380E-012	0	0.000000E+000
1	69.14572994	2.611380E-012	1.559138E-011	1	0.000000E+000
1	69.14578899	1.559138E-011	2.611380E-012	0	0.000000E+000
1	69.14734386	2.611380E-012	1.559138E-011	1	0.000000E+000
1	69.14742817	1.559138E-011	2.611380E-012	0	0.000000E+000
1	69.14832428	2.611380E-012	1.559138E-011	1	0.000000E+000
1	69.14845426	1.559138E-011	2.611380E-012	0	0.000000E+000
1	69.14896377	2.611380E-012	1.559138E-011	1	0.000000E+000
1	69.14898734	1.559138E-011	2.611380E-012	0	0.000000E+000
1	69.14960949	2.611380E-012	1.559138E-011	1	0.000000E+000
1	69.14961920	1.559138E-011	2.611380E-012	0	0.000000E+000
1	69.14992285	2.611380E-012	1.559138E-011	1	0.000000E+000
1	69.14999455	1.559138E-011	2.611380E-012	0	0.000000E+000
1	69.15156541	2.611380E-012	1.559138E-011	1	0.000000E+000
1	69.15161539	1.559138E-011	2.611380E-012	0	0.000000E+000
1	69.15241888	2.611380E-012	1.559138E-011	1	0.000000E+000
1	69.15253513	1.559138E-011	2.611380E-012	0	0.000000E+000
1	69.15394070	2.611380E-012	1.559138E-011	1	0.000000E+000
1	69.15412770	1.559138E-011	2.611380E-012	0	0.000000E+000
1	69.15597745	2.611380E-012	1.559138E-011	1	0.000000E+000
1	69.15603489	1.559138E-011	2.611380E-012	0	0.000000E+000
1	69.15671521	2.611380E-012	1.559138E-011	1	0.000000E+000
1	69.15675110	1.559138E-011	2.611380E-012	0	0.000000E+000
1	69.15744492	2.611380E-012	1.559138E-011	1	0.000000E+000
1	69.15756492	1.559138E-011	2.611380E-012	0	0.000000E+000
1	69.15761308	2.611380E-012	1.559138E-011	1	0.000000E+000
1	69.15770748	1.559138E-011	2.611380E-012	0	0.000000E+000
1	69.15786178	2.611380E-012	1.559138E-011	1	0.000000E+000
1	69.15799269	1.559138E-011	2.611380E-012	0	0.000000E+000
1	69.15803998	2.611380E-012	1.559138E-011	1	0.000000E+000
1	69.15813281	1.559138E-011	2.611380E-012	0	0.000000E+000
1	69.15841858	2.611380E-012	1.559138E-011	1	0.000000E+000
1	69.15932066	1.559138E-011	2.611380E-012	0	0.000000E+000
1	69.15956580	2.611380E-012	1.559138E-011	1	0.000000E+000
1	69.15967261	1.559138E-011	2.611380E-012	0	0.000000E+000
1	69.16073432	2.611380E-012	1.559138E-011	1	0.000000E+000
1	69.16084625	1.559138E-011	2.611380E-012	0	0.000000E+000
1	69.16113786	2.611380E-012	1.559138E-011	1	0.000000E+000
1	69.16120102	1.559138E-011	2.611380E-012	0	0.000000E+000
1	69.16130022	2.611380E-012	1.559138E-011	1	0.000000E+000
1	69.16183524	1.559138E-011	2.611380E-012	0	0.000000E+000
1	69.16335269	2.611380E-012	1.559138E-011	1	0.000000E+000
1	69.16340808	1.559138E-011	2.611380E-012	0	0.000000E+000
1	69.16349787	2.611380E-012	1.559138E-011	1	0.000000E+000
1	69.16353311	1.559138E-011	2.611380E-012	0	0.000000E+000
1	69.16375612	2.611380E-012	1.559138E-011	1	0.000000E+000
1	69.16388298	1.559138E-011	2.611380E-012	0	0.000000E+000
1	69.16506866	2.611380E-012	1.559138E-011	1	0.000000E+000
1	69.16513655	1.559138E-011	2.611380E-012	0	0.000000E+000
1	69.16715368	2.611380E-012	1.559138E-011	1	0.000000E+000
1	69.16772034	1.559138E-011	2.611380E-012	0	0.000000E+000
1	69.17028407	2.611380E-012	1.559138E-011	1	0.000000E+000
1	69.17030692	1.559138E-011	2.611380E-012	0	0.000000E+000
1	69.17039755	2.611380E-012	1.559138E-011	1	0.000000E+000
1	69.17045559	1.559138E-011	2.611380E-012	0	0.000000E+000
1	69.17136972	2.611380E-012	1.559138E-011	1	0.000000E+000
1	69.17143071	1.559138E-011	2.611380E-012	0	0.000000E+000
1	69.17155945	2.611380E-012	1.559138E-011	1	0.000000E+000
1	69.17160936	1.559138E-011	2.611380E-012	0	0.000000E+000
1	69.17430489	2.611380E-012	1.559138E-011	1	0.000000E+000
1	69.17440330	1.559138E-011	2.611380E-012	0	0.000000E+000
1	69.17506627	2.611380E-012	1.559138E-011	1	0.000000E+000
1	69.17507716	1.559138E-011	2.611380E-012	0	0.000000E+000
1	69.17697323	2.611380E-012	1.559138E-011	1	0.000000E+000
1	69.17721264	1.559138E-011	2.611380E-012	0	0.000000E+000
1	69.17824433	2.611380E-012	1.559138E-011	1	0.000000E+000
1	69.17830453	1.559138E-011	2.611380E-012	0	0.000000E+000
1	69.18109507	2.611380E-012	1.559138E-011	1	0.000000E+000
1	69.18116454	1.559138E-011	2.611380E-012	0	0.000000E+000
1	69.18134569	2.611380E-012	1.559138E-011	1	0.000000E+000
1	69.18145097	1.559138E-011	2.611380E-012	0	0.000000E+000
1	69.18425165	2.611380E-012	1.559138E-011	1	0.000000E+000
1	69.18428844	1.559138E-011	2.611380E-012	0	0.000000E+000
1	69.18431625	2.611380E-012	1.559138E-011	1	0.000000E+000
1	69.18437838	1.559138E-011	2.611380E-012	0	0.000000E+000
1	69.18484130	2.611380E-012	1.559138E-011	1	0.000000E+000
1	69.18505708	1.559138E-011	2.611380E-012	0	0.000000E+000
1	69.18793410	2.611380E-012	1.559138E-011	1	0.000000E+000
1	69.18799031	1.559138E-011	2.611380E-012	0	0.000000E+000
1	69.18940860	2.611380E-012	1.559138E-011	1	0.000000E+000
1	69.18947840	1.559138E-011	2.611380E-012	0	0.000000E+000
1	69.19077263	2.611380E-012	1.559138E-011	1	0.000000E+000
1	69.19092245	1.559138E-011	2.611380E-012	0	0.000000E+000
1	69.19102794	2.611380E-012	1.559138E-011	1	0.000000E+000
1	69.19111037	1.559138E-011	2.611380E-012	0	0.000000E+000
1	69.19113696	2.611380E-012	1.559138E-011	1	0.000000E+000
1	69.19137508	1.559138E-011	2.611380E-012	0	0.000000E+000
1	69.19652190	2.611380E-012	1.559138E-011	1	0.000000E+000
1	69.19696922	1.559138E-011	2.611380E-012	0	0.000000E+000
1	69.19734278	2.611380E-012	1.559138E-011	1	0.000000E+000
1	69.19741344	1.559138E-011	2.611380E-012	0	0.000000E+000
1	69.20017866	2.611380E-012	1.559138E-011	1	0.000000E+000
1	69.20045356	1.559138E-011	2.611380E-012	0	0.000000E+000
1	69.20197255	2.611380E-012	1.559138E-011	1	0.000000E+000
1	69.20204968	1.559138E-011	2.611380E-012	0	0.000000E+000
1	69.20364928	2.611380E-012	1.559138E-011	1	0.000000E+000
1	69.20368513	1.559138E-011	2.611380E-012	0	0.000000E+000
1	69.20720644	2.611380E-012	1.559138E-011	1	0.000000E+000
1	69.20743721	1.559138E-011	2.611380E-012	0	0.000000E+000
1	69.20777060	2.611380E-012	1.559138E-011	1	0.000000E+000
1	69.20789376	1.559138E-011	2.611380E-012	0	0.000000E+000
1	69.20931115	2.611380E-012	1.559138E-011	1	0.000000E+000
1	69.20968760	1.559138E-011	2.611380E-012	0	0.000000E+000
1	69.21286841	2.611380E-012	1.559138E-011	1	0.000000E+000
1	69.21292794	1.559138E-011	2.611380E-012	0	0.000000E+000
1	69.21404442	2.611380E-012	1.559138E-011	1	0.000000E+000
1	69.21411478	1.559138E-011	2.611380E-012	0	0.000000E+000
1	69.21776520	2.611380E-012	1.559138E-011	1	0.000000E+000
1	69.21794514	1.559138E-011	2.611380E-012	0	0.000000E+000
1	69.21806018	2.611380E-012	1.559138E-011	1	0.000000E+000
1	69.21816413	1.559138E-011	2.611380E-012	0	0.000000E+000
1	69.21830582	2.611380E-012	1.559138E-011	1	0.000000E+000
1	69.21833710	1.559138E-011	2.611380E-012	0	0.000000E+000
1	69.22052489	2.611380E-012	1.559138E-011	1	0.000000E+000
1	69.22054524	1.559138E-011	2.611380E-012	0	0.000000E+000
1	69.22090452	2.611380E-012	1.559138E-011	1	0.000000E+000
1	69.22116839	1.559138E-011	2.611380E-012	0	0.000000E+000
1	69.22322776	2.611380E-012	1.559138E-011	1	0.000000E+000
1	69.22332413	1.559138E-011	2.611380E-012	0	0.000000E+000
1	69.23020575	2.611380E-012	1.559138E-011	1	0.000000E+000
1	69.23062253	1.559138E-011	2.611380E-012	0	0.000000E+000
1	69.23174909	2.611380E-012	1.559138E-011	1	0.000000E+000
1	69.23187342	1.559138E-011	2.611380E-012	0	0.000000E+000
1	69.23328246	2.611380E-012	1.559138E-011	1	0.000000E+000
1	69.23349558	1.559138E-011	2.611380E-012	0	0.000000E+000
1	69.23490031	2.611380E-012	1.559138E-011	1	0.000000E+000
1	69.23504139	1.559138E-011	2.611380E-012	0	0.000000E+000
1	69.23516808	2.611380E-012	1.559138E-011	1	0.000000E+000
1	69.23527457	1.559138E-011	2.611380E-012	0	0.000000E+000
1	69.23529649	2.611380E-012	1.559138E-011	1	0.000000E+000
1	69.23537223	1.559138E-011	2.611380E-012	0	0.000000E+000
1	69.23714627	2.611380E-012	1.559138E-011	1	0.000000E+000
1	69.23742524	1.559138E-011	2.611380E-012	0	0.000000E+000
1	69.23973435	2.611380E-012	1.559138E-011	1	0.000000E+000
1	69.23979028	1.559138E-011	2.611380E-012	0	0.000000E+000
1	69.23992943	2.611380E-012	1.559138E-011	1	0.000000E+000
1	69.24002296	1.559138E-011	2.611380E-012	0	0.000000E+000
1	69.24355355	2.611380E-012	1.559138E-011	1	0.000000E+000
1	69.24357040	1.559138E-011	2.611380E-012	0	0.000000E+000
1	69.24406740	2.611380E-012	1.559138E-011	1	0.000000E+000
1	69.24433020	1.559138E-011	2.611380E-012	0	0.000000E+000
1	69.24439338	2.611380E-012	1.559138E-011	1	0.000000E+000
1	69.24457565	1.559138E-011	2.611380E-012	0	0.000000E+000
1	69.24736784	2.611380E-012	1.559138E-011	1	0.000000E+000
1	69.24754053	1.559138E-011	2.611380E-012	0	0.000000E+000
1	69.24797286	2.611380E-012	1.559138E-011	1	0.000000E+000
1	69.24804744	1.559138E-011	2.611380E-012	0	0.000000E+000
1	72.42958317	2.548888E-012	1.552889E-011	1	0.000000E+000
1	72.42978750	1.552889E-011	2.548888E-012	0	0.000000E+000
1	72.43085926	2.548888E-012	1.552889E-011	1	0.000000E+000
1	72.43093291	1.552889E-011	2.548888E-012	0	0.000000E+000
1	72.43156663	2.548888E-012	1.552889E-011	1	0.000000E+000
1	72.43159256	1.552889E-011	2.548888E-012	0	0.000000E+000
1	72.43162807	2.548888E-012	1.552889E-011	1	0.000000E+000
1	72.43179991	1.552889E-011	2.548888E-012	0	0.000000E+000
1	72.43269643	2.548888E-012	1.552889E-011	1	0.000000E+000
1	72.43309050	1.552889E-011	2.548888E-012	0	0.000000E+000
1	72.43351070	2.548888E-012	1.552889E-011	1	0.000000E+000
1	72.43364248	1.552889E-011	2.548888E-012	0	0.000000E+000
1	72.43433863	2.548888E-012	1.552889E-011	1	0.000000E+000
1	72.43447623	1.552889E-011	2.548888E-012	0	0.000000E+000
1	72.43518714	2.548888E-012	1.552889E-011	1	0.000000E+000
1	72.43529928	1.552889E-011	2.548888E-012	0	0.000000E+000
1	72.43566452	2.548888E-012	1.552889E-011	1	0.000000E+000
1	72.43613769	1.552889E-011	2.548888E-012	0	0.000000E+000
1	72.43644331	2.548888E-012	1.552889E-011	1	0.000000E+000
1	72.43647054	1.552889E-011	2.548888E-012	0	0.000000E+000
1	72.43776267	2.548888E-012	1.552889E-011	1	0.000000E+000
1	72.43801188	1.552889E-011	2.548888E-012	0	0.000000E+000
1	72.44062261	2.548888E-012	1.552889E-011	1	0.000000E+000
1	72.44065757	1.552889E-011	2.548888E-012	0	0.000000E+000
1	72.44324260	2.548888E-012	1.552889E-011	1	0.000000E+000
1	72.44329985	1.552889E-011	2.548888E-012	0	0.000000E+000
1	72.44724919	2.548888E-012	1.552889E-011	1	0.000000E+000
1	72.44747678	1.552889E-011	2.548888E-012	0	0.000000E+000
1	72.45048083	2.548888E-012	1.552889E-011	1	0.000000E+000
1	72.45054892	1.552889E-011	2.548888E-012	0	0.000000E+000
1	72.45060066	2.548888E-012	1.552889E-011	1	0.000000E+000
1	72.45072652	1.552889E-011	2.548888E-012	0	0.000000E+000
1	72.45377652	2.548888E-012	1.552889E-011	1	0.000000E+000
1	72.45382792	1.552889E-011	2.548888E-012	0	0.000000E+000
1	72.46100271	2.548888E-012	1.552889E-011	1	0.000000E+000
1	72.46112307	1.552889E-011	2.548888E-012	0	0.000000E+000
1	72.46204296	2.548888E-012	1.552889E-011	1	0.000000E+000
1	72.46209713	1.552889E-011	2.548888E-012	0	0.000000E+000
1	72.46245668	2.548888E-012	1.552889E-011	1	0.000000E+000
1	72.46251230	1.552889E-011	2.548888E-012	0	0.000000E+000
1	72.46253890	2.548888E-012	1.552889E-011	1	0.000000E+000
1	72.46265858	1.552889E-011	2.548888E-012	0	0.000000E+000
1	72.46512393	2.548888E-012	1.552889E-011	1	0.000000E+000
1	72.46518187	1.552889E-011	2.548888E-012	0	0.000000E+000
1	72.46654374	2.548888E-012	1.552889E-011	1	0.000000E+000
1	72.46657238	1.552889E-011	2.548888E-012	0	0.000000E+000
1	72.61985741	2.645905E-012	1.562590E-011	1	0.000000E+000
1	72.62000302	1.562590E-011	2.645905E-012	0	0.000000E+000
1	72.62005112	2.645905E-012	1.562590E-011	1	0.000000E+000
1	72.62007119	1.562590E-011	2.645905E-012	0	0.000000E+000
1	72.62156675	2.645905E-012	1.562590E-011	1	0.000000E+000
1	72.62165528	1.562590E-011	2.645905E-012	0	0.000000E+000
1	72.63318269	2.645905E-012	1.562590E-011	1	0.000000E+000
1	72.63329734	1.562590E-011	2.645905E-012	0	0.000000E+000
1	72.63477071	2.645905E-012	1.562590E-011	1	0.000000E+000
1	72.63482760	1.562590E-011	2.645905E-012	0	0.000000E+000
1	72.63514194	2.645905E-012	1.562590E-011	1	0.000000E+000
1	72.63557135	1.562590E-011	2.645905E-012	0	0.000000E+000
1	72.64462164	2.645905E-012	1.562590E-011	1	0.000000E+000
1	72.64465693	1.562590E-011	2.645905E-012	0	0.000000E+000
1	72.64531930	2.645905E-012	1.562590E-011	1	0.000000E+000
1	72.64539610	1.562590E-011	2.645905E-012	0	0.000000E+000
1	72.64542226	2.645905E-012	1.562590E-011	1	0.000000E+000
1	72.64557452	1.562590E-011	2.645905E-012	0	0.000000E+000
1	72.64586347	2.645905E-012	1.562590E-011	1	0.000000E+000
1	72.64608644	1.562590E-011	2.645905E-012	0	0.000000E+000
1	72.64680321	2.645905E-012	1.562590E-011	1	0.000000E+000
1	72.64686733	1.562590E-011	2.645905E-012	0	0.000000E+000
1	72.64754248	2.645905E-012	1.562590E-011	1	0.000000E+000
1	72.64767582	1.562590E-011	2.645905E-012	0	0.000000E+000
1	72.64899137	2.645905E-012	1.562590E-011	1	0.000000E+000
1	72.64922046	1.562590E-011	2.645905E-012	0	0.000000E+000
1	72.65022047	2.645905E-012	1.562590E-011	1	0.000000E+000
1	72.65024182	1.562590E-011	2.645905E-012	0	0.000000E+000
1	72.65308276	2.645905E-012	1.562590E-011	1	0.000000E+000
1	72.65315663	1.562590E-011	2.645905E-012	0	0.000000E+000
1	72.65418294	2.645905E-012	1.562590E-011	1	0.000000E+000
1	72.65429735	1.562590E-011	2.645905E-012	0	0.000000E+000
1	72.65471975	2.645905E-012	1.562590E-011	1	0.000000E+000
1	72.65487777	1.562590E-011	2.645905E-012	0	0.000000E+000
1	72.65506328	2.645905E-012	1.562590E-011	1	0.000000E+000
1	72.65528957	1.562590E-011	2.645905E-012	0	0.000000E+000
1	72.65648126	2.645905E-012	1.562590E-011	1	0.000000E+000
1	72.65683534	1.562590E-011	2.645905E-012	0	0.000000E+000
1	72.65718159	2.645905E-012	1.562590E-011	1	0.000000E+000
1	72.65721547	1.562590E-011	2.645905E-012	0	0.000000E+000
1	72.66664574	2.645905E-012	1.562590E-011	1	0.000000E+000
1	72.66685688	1.562590E-011	2.645905E-012	0	0.000000E+000
1	72.66712928	2.645905E-012	1.562590E-011	1	0.000000E+000
1	72.66720537	1.562590E-011	2.645905E-012	0	0.000000E+000
1	72.66842648	2.645905E-012	1.562590E-011	1	0.000000E+000
1	72.66890635	1.562590E-011	2.645905E-012	0	0.000000E+000
1	72.66914696	2.645905E-012	1.562590E-011	1	0.000000E+000
1	72.66927350	1.562590E-011	2.645905E-012	0	0.000000E+000
1	72.66944221	2.645905E-012	1.562590E-011	1	0.000000E+000
1	72.66946883	1.562590E-011	2.645905E-012	0	0.000000E+000
1	72.67399744	2.645905E-012	1.562590E-011	1	0.000000E+000
1	72.67401562	1.562590E-011	2.645905E-012	0	0.000000E+000
1	72.67951185	2.645905E-012	1.562590E-011	1	0.000000E+000
1	72.67960751	1.562590E-011	2.645905E-012	0	0.000000E+000
1	72.67998202	2.645905E-012	1.562590E-011	1	0.000000E+000
1	72.68053206	1.562590E-011	2.645905E-012	0	0.000000E+000
1	72.68180119	2.645905E-012	1.562590E-011	1	0.000000E+000
1	72.68198855	1.562590E-011	2.645905E-012	0	0.000000E+000
1	72.69042985	2.645905E-012	1.562590E-011	1	0.000000E+000
1	72.69060347	1.562590E-011	2.645905E-012	0	0.000000E+000
1	72.69068971	2.645905E-012	1.562590E-011	1	0.000000E+000
1	72.69076939	1.562590E-011	2.645905E-012	0	0.000000E+000
1	72.69148097	2.645905E-012	1.562590E-011	1	0.000000E+000
1	72.69153510	1.562590E-011	2.645905E-012	0	0.000000E+000
1	72.69274228	2.645905E-012	1.562590E-011	1	0.000000E+000
1	72.69275647	1.562590E-011	2.645905E-012	0	0.000000E+000
1	72.69397912	2.645905E-012	1.562590E-011	1	0.000000E+000
1	72.69407370	1.562590E-011	2.645905E-012	0	0.000000E+000
1	72.69789810	2.645905E-012	1.562590E-011	1	0.000000E+000
1	72.69805149	1.562590E-011	2.645905E-012	0	0.000000E+000
1	72.69848790	2.645905E-012	1.562590E-011	1	0.000000E+000
1	72.69861220	1.562590E-011	2.645905E-012	0	0.000000E+000
1	72.70020222	2.645905E-012	1.562590E-011	1	0.000000E+000
1	72.70042119	1.562590E-011	2.645905E-012	0	0.000000E+000
1	72.70051100	2.645905E-012	1.562590E-011	1	0.000000E+000
1	72.70079070	1.562590E-011	2.645905E-012	0	0.000000E+000
1	72.70300844	2.645905E-012	1.562590E-011	1	0.000000E+000
1	72.70326960	1.562590E-011	2.645905E-012	0	0.000000E+000
1	72.70331111	2.645905E-012	1.562590E-011	1	0.000000E+000
1	72.70338271	1.562590E-011	2.645905E-012	0	0.000000E+000
1	72.70395055	2.645905E-012	1.562590E-011	1	0.000000E+000
1	72.70414938	1.562590E-011	2.645905E-012	0	0.000000E+000
1	72.70425710	2.645905E-012	1.562590E-011	1	0.000000E+000
1	72.70432689	1.562590E-011	2.645905E-012	0	0.000000E+000
1	72.70445781	2.645905E-012	1.562590E-011	1	0.000000E+000
1	72.70446701	1.562590E-011	2.645905E-012	0	0.000000E+000
1	72.70758409	2.645905E-012	1.562590E-011	1	0.000000E+000
1	72.70761788	1.562590E-011	2.645905E-012	0	0.000000E+000
1	72.72756114	2.645905E-012	1.562590E-011	1	0.000000E+000
1	72.72802034	1.562590E-011	2.645905E-012	0	0.000000E+000
1	72.72853175	2.645905E-012	1.562590E-011	1	0.000000E+000
1	72.72858811	1.562590E-011	2.645905E-012	0	0.000000E+000
1	72.74815518	2.645905E-012	1.562590E-011	1	0.000000E+000
1	72.74821671	1.562590E-011	2.645905E-012	0	0.000000E+000
1	72.74836786	2.645905E-012	1.562590E-011	1	0.000000E+000
1	72.74853014	1.562590E-011	2.645905E-012	0	0.000000E+000
1	72.75636706	2.645905E-012	1.562590E-011	1	0.000000E+000
1	72.75647795	1.562590E-011	2.645905E-012	0	0.000000E+000
1	72.77023942	2.645905E-012	1.562590E-011	1	0.000000E+000
1	72.77036803	1.562590E-011	2.645905E-012	0	0.000000E+000
1	72.77084715	2.645905E-012	1.562590E-011	1	0.000000E+000
1	72.77098752	1.562590E-011	2.645905E-012	0	0.000000E+000
1	72.77122185	2.645905E-012	1.562590E-011	1	0.000000E+000
1	72.77134927	1.562590E-011	2.645905E-012	0	0.000000E+000
1	72.77187317	2.645905E-012	1.562590E-011	1	0.000000E+000
1	72.77217822	1.562590E-011	2.645905E-012	0	0.000000E+000
1	72.77274088	2.645905E-012	1.562590E-011	1	0.000000E+000
1	72.77279337	1.562590E-011	2.645905E-012	0	0.000000E+000
1	72.77340227	2.645905E-012	1.562590E-011	1	0.000000E+000
1	72.77351586	1.562590E-011	2.645905E-012	0	0.000000E+000
1	72.77369351	2.645905E-012	1.562590E-011	1	0.000000E+000
1	72.77370482	1.562590E-011	2.645905E-012	0	0.000000E+000
1	72.77543823	2.645905E-012	1.562590E-011	1	0.000000E+000
1	72.77559987	1.562590E-011	2.645905E-012	0	0.000000E+000
1	72.77596944	2.645905E-012	1.562590E-011	1	0.000000E+000
1	72.77603957	1.562590E-011	2.645905E-012	0	0.000000E+000
1	72.77670566	2.645905E-012	1.562590E-011	1	0.000000E+000
1	72.77672426	1.562590E-011	2.645905E-012	0	0.000000E+000
1	72.77961425	2.645905E-012	1.562590E-011	1	0.000000E+000
1	72.77969329	1.562590E-011	2.645905E-012	0	0.000000E+000
1	72.78169605	2.645905E-012	1.562590E-011	1	0.000000E+000
1	72.78172263	1.562590E-011	2.645905E-012	0	0.000000E+000
1	72.78284699	2.645905E-012	1.562590E-011	1	0.000000E+000
1	72.78288582	1.562590E-011	2.645905E-012	0	0.000000E+000
1	72.78564581	2.645905E-012	1.562590E-011	1	0.000000E+000
1	72.78567570	1.562590E-011	2.645905E-012	0	0.000000E+000
1	72.78713761	2.645905E-012	1.562590E-011	1	0.000000E+000
1	72.78718079	1.562590E-011	2.645905E-012	0	0.000000E+000
1	72.78796961	2.645905E-012	1.562590E-011	1	0.000000E+000
1	72.78805353	1.562590E-011	2.645905E-012	0	0.000000E+000
1	72.78974950	2.645905E-012	1.562590E-011	1	0.000000E+000
1	72.78997185	1.562590E-011	2.645905E-012	0	0.000000E+000
1	72.79006181	2.645905E-012	1.562590E-011	1	0.000000E+000
1	72.79009607	1.562590E-011	2.645905E-012	0	0.000000E+000
1	72.79056651	2.645905E-012	1.562590E-011	1	0.000000E+000
1	72.79063147	1.562590E-011	2.645905E-012	0	0.000000E+000
1	72.79104939	2.645905E-012	1.562590E-011	1	0.000000E+000
1	72.79116839	1.562590E-011	2.645905E-012	0	0.000000E+000
1	72.79211747	2.645905E-012	1.562590E-011	1	0.000000E+000
1	72.79225358	1.562590E-011	2.645905E-012	0	0.000000E+000
1	72.79261451	2.645905E-012	1.562590E-011	1	0.000000E+000
1	72.79290389	1.562590E-011	2.645905E-012	0	0.000000E+000
1	72.79324514	2.645905E-012	1.562590E-011	1	0.000000E+000
1	72.79347739	1.562590E-011	2.645905E-012	0	0.000000E+000
1	72.79374538	2.645905E-012	1.562590E-011	1	0.000000E+000
1	72.79394246	1.562590E-011	2.645905E-012	0	0.000000E+000
1	72.79616332	2.645905E-012	1.562590E-011	1	0.000000E+000
1	72.79624151	1.562590E-011	2.645905E-012	0	0.000000E+000
1	72.79629155	2.645905E-012	1.562590E-011	1	0.000000E+000
1	72.79645572	1.562590E-011	2.645905E-012	0	0.000000E+000
1	72.79993564	2.645905E-012	1.562590E-011	1	0.000000E+000
1	72.80004463	1.562590E-011	2.645905E-012	0	0.000000E+000
1	72.81003926	2.645905E-012	1.562590E-011	1	0.000000E+000
1	72.81013865	1.562590E-011	2.645905E-012	0	0.000000E+000
1	72.81395959	2.645905E-012	1.562590E-011	1	0.000000E+000
1	72.81442153	1.562590E-011	2.645905E-012	0	0.000000E+000
1	72.81592050	2.645905E-012	1.562590E-011	1	0.000000E+000
1	72.81610649	1.562590E-011	2.645905E-012	0	0.000000E+000
1	72.81832890	2.645905E-012	1.562590E-011	1	0.000000E+000
1	72.81835940	1.562590E-011	2.645905E-012	0	0.000000E+000
1	72.81981425	2.645905E-012	1.562590E-011	1	0.000000E+000
1	72.81989314	1.562590E-011	2.645905E-012	0	0.000000E+000
1	72.82118784	2.645905E-012	1.562590E-011	1	0.000000E+000
1	72.82141337	1.562590E-011	2.645905E-012	0	0.000000E+000
1	72.82273484	2.645905E-012	1.562590E-011	1	0.000000E+000
1	72.82278766	1.562590E-011	2.645905E-012	0	0.000000E+000
1	72.83400024	2.645905E-012	1.562590E-011	1	0.000000E+000
1	72.83409363	1.562590E-011	2.645905E-012	0	0.000000E+000
1	72.84071310	2.645905E-012	1.562590E-011	1	0.000000E+000
1	72.84096513	1.562590E-011	2.645905E-012	0	0.000000E+000
1	72.84106110	2.645905E-012	1.562590E-011	1	0.000000E+000
1	72.84123226	1.562590E-011	2.645905E-012	0	0.000000E+000
1	72.84548931	2.645905E-012	1.562590E-011	1	0.000000E+000
1	72.84555156	1.562590E-011	2.645905E-012	0	0.000000E+000
1	72.84696595	2.645905E-012	1.562590E-011	1	0.000000E+000
1	72.84707505	1.562590E-011	2.645905E-012	0	0.000000E+000
1	72.84799166	2.645905E-012	1.562590E-011	1	0.000000E+000
1	72.84813108	1.562590E-011	2.645905E-012	0	0.000000E+000
1	72.84814777	2.645905E-012	1.562590E-011	1	0.000000E+000
1	72.84834774	1.562590E-011	2.645905E-012	0	0.000000E+000
1	72.85028466	2.645905E-012	1.562590E-011	1	0.000000E+000
1	72.85091734	1.562590E-011	2.645905E-012	0	0.000000E+000
1	72.85131680	2.645905E-012	1.562590E-011	1	0.000000E+000
1	72.85138298	1.562590E-011	2.645905E-012	0	0.000000E+000
1	72.86752060	2.645905E-012	1.562590E-011	1	0.000000E+000
1	72.86764307	1.562590E-011	2.645905E-012	0	0.000000E+000
1	72.86806411	2.645905E-012	1.562590E-011	1	0.000000E+000
1	72.86820971	1.562590E-011	2.645905E-012	0	0.000000E+000
1	72.86864023	2.645905E-012	1.562590E-011	1	0.000000E+000
1	72.86868788	1.562590E-011	2.645905E-012	0	0.000000E+000
1	72.86899345	2.645905E-012	1.562590E-011	1	0.000000E+000
1	72.86912960	1.562590E-011	2.645905E-012	0	0.000000E+000
1	72.87114115	2.645905E-012	1.562590E-011	1	0.000000E+000
1	72.87127880	1.562590E-011	2.645905E-012	0	0.000000E+000
1	72.87260644	2.645905E-012	1.562590E-011	1	0.000000E+000
1	72.87268219	1.562590E-011	2.645905E-012	0	0.000000E+000
1	72.87325487	2.645905E-012	1.562590E-011	1	0.000000E+000
1	72.87328521	1.562590E-011	2.645905E-012	0	0.000000E+000
1	72.87344068	2.645905E-012	1.562590E-011	1	0.000000E+000
1	72.87361226	1.562590E-011	2.645905E-012	0	0.000000E+000
1	72.87474322	2.645905E-012	1.562590E-011	1	0.000000E+000
1	72.87484840	1.562590E-011	2.645905E-012	0	0.000000E+000
1	72.87504358	2.645905E-012	1.562590E-011	1	0.000000E+000
1	72.87518811	1.562590E-011	2.645905E-012	0	0.000000E+000
1	72.87599040	2.645905E-012	1.562590E-011	1	0.000000E+000
1	72.87604153	1.562590E-011	2.645905E-012	0	0.000000E+000
1	72.87664003	2.645905E-012	1.562590E-011	1	0.000000E+000
1	72.87688525	1.562590E-011	2.645905E-012	0	0.000000E+000
1	72.87838806	2.645905E-012	1.562590E-011	1	0.000000E+000
1	72.87843090	1.562590E-011	2.645905E-012	0	0.000000E+000
1	72.87853718	2.645905E-012	1.562590E-011	1	0.000000E+000
1	72.87854733	1.562590E-011	2.645905E-012	0	0.000000E+000
1	72.87856844	2.645905E-012	1.562590E-011	1	0.000000E+000
1	72.87858630	1.562590E-011	2.645905E-012	0	0.000000E+000
1	72.87913582	2.645905E-012	1.562590E-011	1	0.000000E+000
1	72.87918720	1.562590E-011	2.645905E-012	0	0.000000E+000
1	72.88058176	2.645905E-012	1.562590E-011	1	0.000000E+000
1	72.88072240	1.562590E-011	2.645905E-012	0	0.000000E+000
1	72.88171236	2.645905E-012	1.562590E-011	1	0.000000E+000
1	72.88188478	1.562590E-011	2.645905E-012	0	0.000000E+000
1	72.88366721	2.645905E-012	1.562590E-011	1	0.000000E+000
1	72.88370661	1.562590E-011	2.645905E-012	0	0.000000E+000
1	72.89256601	2.645905E-012	1.562590E-011	1	0.000000E+000
1	72.89266212	1.562590E-011	2.645905E-012	0	0.000000E+000
1	72.89565933	2.645905E-012	1.562590E-011	1	0.000000E+000
1	72.89567006	1.562590E-011	2.645905E-012	0	0.000000E+000
1	72.90567027	2.645905E-012	1.562590E-011	1	0.000000E+000
1	72.90592338	1.562590E-011	2.645905E-012	0	0.000000E+000
1	72.91019565	2.645905E-012	1.562590E-011	1	0.000000E+000
1	72.91035404	1.562590E-011	2.645905E-012	0	0.000000E+000
1	72.91120024	2.645905E-012	1.562590E-011	1	0.000000E+000
1	72.91123899	1.562590E-011	2.645905E-012	0	0.000000E+000
1	72.91342333	2.645905E-012	1.562590E-011	1	0.000000E+000
1	72.91359370	1.562590E-011	2.645905E-012	0	0.000000E+000
1	72.91878400	2.645905E-012	1.562590E-011	1	0.000000E+000
1	72.91881172	1.562590E-011	2.645905E-012	0	0.000000E+000
1	72.92004715	2.645905E-012	1.562590E-011	1	0.000000E+000
1	72.92019201	1.562590E-011	2.645905E-012	0	0.000000E+000
1	72.92086482	2.645905E-012	1.562590E-011	1	0.000000E+000
1	72.92092781	1.562590E-011	2.645905E-012	0	0.000000E+000
1	72.92198604	2.645905E-012	1.562590E-011	1	0.000000E+000
1	72.92233050	1.562590E-011	2.645905E-012	0	0.000000E+000
1	72.92235451	2.645905E-012	1.562590E-011	1	0.000000E+000
1	72.92245595	1.562590E-011	2.645905E-012	0	0.000000E+000
1	72.92250935	2.645905E-012	1.562590E-011	1	0.000000E+000
1	72.92259695	1.562590E-011	2.645905E-012	0	0.000000E+000
1	72.92357147	2.645905E-012	1.562590E-011	1	0.000000E+000
1	72.92364754	1.562590E-011	2.645905E-012	0	0.000000E+000
1	72.92465634	2.645905E-012	1.562590E-011	1	0.000000E+000
1	72.92511467	1.562590E-011	2.645905E-012	0	0.000000E+000
1	72.92857747	2.645905E-012	1.562590E-011	1	0.000000E+000
1	72.92858175	1.562590E-011	2.645905E-012	0	0.000000E+000
1	72.92861848	2.645905E-012	1.562590E-011	1	0.000000E+000
1	72.92869324	1.562590E-011	2.645905E-012	0	0.000000E+000
1	72.92911203	2.645905E-012	1.562590E-011	1	0.000000E+000
1	72.92938948	1.562590E-011	2.645905E-012	0	0.000000E+000
1	72.93059222	2.645905E-012	1.562590E-011	1	0.000000E+000
1	72.93060419	1.562590E-011	2.645905E-012	0	0.000000E+000
1	72.93595217	2.645905E-012	1.562590E-011	1	0.000000E+000
1	72.93638653	1.562590E-011	2.645905E-012	0	0.000000E+000
1	72.93857686	2.645905E-012	1.562590E-011	1	0.000000E+000
1	72.93877270	1.562590E-011	2.645905E-012	0	0.000000E+000
1	72.94075310	2.645905E-012	1.562590E-011	1	0.000000E+000
1	72.94106275	1.562590E-011	2.645905E-012	0	0.000000E+000
1	72.94384629	2.645905E-012	1.562590E-011	1	0.000000E+000
1	72.94394826	1.562590E-011	2.645905E-012	0	0.000000E+000
1	72.94397549	2.645905E-012	1.562590E-011	1	0.000000E+000
1	72.94406567	1.562590E-011	2.645905E-012	0	0.000000E+000
1	72.94439366	2.645905E-012	1.562590E-011	1	0.000000E+000
1	72.94453900	1.562590E-011	2.645905E-012	0	0.000000E+000
1	72.94969651	2.645905E-012	1.562590E-011	1	0.000000E+000
1	72.94972993	1.562590E-011	2.645905E-012	0	0.000000E+000
1	72.95114472	2.645905E-012	1.562590E-011	1	0.000000E+000
1	72.95130962	1.562590E-011	2.645905E-012	0	0.000000E+000
1	72.95179531	2.645905E-012	1.562590E-011	1	0.000000E+000
1	72.95198440	1.562590E-011	2.645905E-012	0	0.000000E+000
1	72.95233116	2.645905E-012	1.562590E-011	1	0.000000E+000
1	72.95236105	1.562590E-011	2.645905E-012	0	0.000000E+000
1	72.95529527	2.645905E-012	1.562590E-011	1	0.000000E+000
1	72.95531819	1.562590E-011	2.645905E-012	0	0.000000E+000
1	72.96181031	2.645905E-012	1.562590E-011	1	0.000000E+000
1	72.96199790	1.562590E-011	2.645905E-012	0	0.000000E+000
1	72.96226923	2.645905E-012	1.562590E-011	1	0.000000E+000
1	72.96232485	1.562590E-011	2.645905E-012	0	0.000000E+000
1	76.14549952	2.623601E-012	1.560360E-011	1	0.000000E+000
1	76.14564673	1.560360E-011	2.623601E-012	0	0.000000E+000
1	76.14591259	2.623601E-012	1.560360E-011	1	0.000000E+000
1	76.14630551	1.560360E-011	2.623601E-012	0	0.000000E+000
1	76.14718153	2.623601E-012	1.560360E-011	1	0.000000E+000
1	76.14731064	1.560360E-011	2.623601E-012	0	0.000000E+000
1	76.14849493	2.623601E-012	1.560360E-011	1	0.000000E+000
1	76.14854381	1.560360E-011	2.623601E-012	0	0.000000E+000
1	76.14930310	2.623601E-012	1.560360E-011	1	0.000000E+000
1	76.14936257	1.560360E-011	2.623601E-012	0	0.000000E+000
1	76.15105281	2.623601E-012	1.560360E-011	1	0.000000E+000
1	76.15106831	1.560360E-011	2.623601E-012	0	0.000000E+000
1	76.15143189	2.623601E-012	1.560360E-011	1	0.000000E+000
1	76.15189950	1.560360E-011	2.623601E-012	0	0.000000E+000
1	76.15537986	2.623601E-012	1.560360E-011	1	0.000000E+000
1	76.15554586	1.560360E-011	2.623601E-012	0	0.000000E+000
1	76.15853442	2.623601E-012	1.560360E-011	1	0.000000E+000
1	76.15872417	1.560360E-011	2.623601E-012	0	0.000000E+000
1	76.15883903	2.623601E-012	1.560360E-011	1	0.000000E+000
1	76.15902133	1.560360E-011	2.623601E-012	0	0.000000E+000
1	76.16221532	2.623601E-012	1.560360E-011	1	0.000000E+000
1	76.16225707	1.560360E-011	2.623601E-012	0	0.000000E+000
1	76.16363776	2.623601E-012	1.560360E-011	1	0.000000E+000
1	76.16383262	1.560360E-011	2.623601E-012	0	0.000000E+000
1	76.16385143	2.623601E-012	1.560360E-011	1	0.000000E+000
1	76.16389727	1.560360E-011	2.623601E-012	0	0.000000E+000
1	76.16704599	2.623601E-012	1.560360E-011	1	0.000000E+000
1	76.16723200	1.560360E-011	2.623601E-012	0	0.000000E+000
1	76.16862475	2.623601E-012	1.560360E-011	1	0.000000E+000
1	76.16866949	1.560360E-011	2.623601E-012	0	0.000000E+000
1	76.17016839	2.623601E-012	1.560360E-011	1	0.000000E+000
1	76.17025686	1.560360E-011	2.623601E-012	0	0.000000E+000
1	76.17193132	2.623601E-012	1.560360E-011	1	0.000000E+000
1	76.17195229	1.560360E-011	2.623601E-012	0	0.000000E+000
1	76.17213427	2.623601E-012	1.560360E-011	1	0.000000E+000
1	76.17228672	1.560360E-011	2.623601E-012	0	0.000000E+000
1	76.17535691	2.623601E-012	1.560360E-011	1	0.000000E+000
1	76.17560096	1.560360E-011	2.623601E-012	0	0.000000E+000
1	76.17701056	2.623601E-012	1.560360E-011	1	0.000000E+000
1	76.17714800	1.560360E-011	2.623601E-012	0	0.000000E+000
1	76.18012347	2.623601E-012	1.560360E-011	1	0.000000E+000
1	76.18023145	1.560360E-011	2.623601E-012	0	0.000000E+000
1	76.18025857	2.623601E-012	1.560360E-011	1	0.000000E+000
1	76.18030002	1.560360E-011	2.623601E-012	0	0.000000E+000
1	76.18709450	2.623601E-012	1.560360E-011	1	0.000000E+000
1	76.18732663	1.560360E-011	2.623601E-012	0	0.000000E+000
1	76.18759010	2.623601E-012	1.560360E-011	1	0.000000E+000
1	76.18769541	1.560360E-011	2.623601E-012	0	0.000000E+000
1	76.18954877	2.623601E-012	1.560360E-011	1	0.000000E+000
1	76.18962786	1.560360E-011	2.623601E-012	0	0.000000E+000
1	76.19032526	2.623601E-012	1.560360E-011	1	0.000000E+000
1	76.19041298	1.560360E-011	2.623601E-012	0	0.000000E+000
1	76.19411585	2.623601E-012	1.560360E-011	1	0.000000E+000
1	76.19426197	1.560360E-011	2.623601E-012	0	0.000000E+000
1	76.19464793	2.623601E-012	1.560360E-011	1	0.000000E+000
1	76.19517649	1.560360E-011	2.623601E-012	0	0.000000E+000
1	76.19650368	2.623601E-012	1.560360E-011	1	0.000000E+000
1	76.19659447	1.560360E-011	2.623601E-012	0	0.000000E+000
1	76.19663901	2.623601E-012	1.560360E-011	1	0.000000E+000
1	76.19671606	1.560360E-011	2.623601E-012	0	0.000000E+000
1	76.19920873	2.623601E-012	1.560360E-011	1	0.000000E+000
1	76.19925174	1.560360E-011	2.623601E-012	0	0.000000E+000
1	76.20076925	2.623601E-012	1.560360E-011	1	0.000000E+000
1	76.20080121	1.560360E-011	2.623601E-012	0	0.000000E+000
1	76.20137285	2.623601E-012	1.560360E-011	1	0.000000E+000
1	76.20159290	1.560360E-011	2.623601E-012	0	0.000000E+000
1	76.20168606	2.623601E-012	1.560360E-011	1	0.000000E+000
1	76.20183536	1.560360E-011	2.623601E-012	0	0.000000E+000
1	76.20333022	2.623601E-012	1.560360E-011	1	0.000000E+000
1	76.20336339	1.560360E-011	2.623601E-012	0	0.000000E+000
1	76.20369402	2.623601E-012	1.560360E-011	1	0.000000E+000
1	76.20384071	1.560360E-011	2.623601E-012	0	0.000000E+000
1	76.20480473	2.623601E-012	1.560360E-011	1	0.000000E+000
1	76.20484158	1.560360E-011	2.623601E-012	0	0.000000E+000
1	76.20508044	2.623601E-012	1.560360E-011	1	0.000000E+000
1	76.20520966	1.560360E-011	2.623601E-012	0	0.000000E+000
1	76.20545155	2.623601E-012	1.560360E-011	1	0.000000E+000
1	76.20556965	1.560360E-011	2.623601E-012	0	0.000000E+000
1	76.20566198	2.623601E-012	1.560360E-011	1	0.000000E+000
1	76.20569619	1.560360E-011	2.623601E-012	0	0.000000E+000
1	76.21370104	2.623601E-012	1.560360E-011	1	0.000000E+000
1	76.21398670	1.560360E-011	2.623601E-012	0	0.000000E+000
1	76.24320563	2.623601E-012	1.560360E-011	1	0.000000E+000
1	76.24330881	1.560360E-011	2.623601E-012	0	0.000000E+000
1	76.24375591	2.623601E-012	1.560360E-011	1	0.000000E+000
1	76.24380757	1.560360E-011	2.623601E-012	0	0.000000E+000
1	76.24549965	2.623601E-012	1.560360E-011	1	0.000000E+000
1	76.24579288	1.560360E-011	2.623601E-012	0	0.000000E+000
1	76.24607088	2.623601E-012	1.560360E-011	1	0.000000E+000
1	76.24619692	1.560360E-011	2.623601E-012	0	0.000000E+000
1	76.24620268	2.623601E-012	1.560360E-011	1	0.000000E+000
1	76.24631987	1.560360E-011	2.623601E-012	0	0.000000E+000
1	76.24654999	2.623601E-012	1.560360E-011	1	0.000000E+000
1	76.24692953	1.560360E-011	2.623601E-012	0	0.000000E+000
1	76.24787983	2.623601E-012	1.560360E-011	1	0.000000E+000
1	76.24800285	1.560360E-011	2.623601E-012	0	0.000000E+000
1	76.24950014	2.623601E-012	1.560360E-011	1	0.000000E+000
1	76.24954850	1.560360E-011	2.623601E-012	0	0.000000E+000
1	76.30637456	2.623601E-012	1.560360E-011	1	0.000000E+000
1	76.30640245	1.560360E-011	2.623601E-012	0	0.000000E+000
1	76.30650844	2.623601E-012	1.560360E-011	1	0.000000E+000
1	76.30667490	1.560360E-011	2.623601E-012	0	0.000000E+000
1	76.30673856	2.623601E-012	1.560360E-011	1	0.000000E+000
1	76.30680669	1.560360E-011	2.623601E-012	0	0.000000E+000
1	76.31226597	2.623601E-012	1.560360E-011	1	0.000000E+000
1	76.31240831	1.560360E-011	2.623601E-012	0	0.000000E+000
1	76.31351078	2.623601E-012	1.560360E-011	1	0.000000E+000
1	76.31360162	1.560360E-011	2.623601E-012	0	0.000000E+000
1	76.31391605	2.623601E-012	1.560360E-011	1	0.000000E+000
1	76.31396979	1.560360E-011	2.623601E-012	0	0.000000E+000
1	76.31495010	2.623601E-012	1.560360E-011	1	0.000000E+000
1	76.31498803	1.560360E-011	2.623601E-012	0	0.000000E+000
1	76.31673396	2.623601E-012	1.560360E-011	1	0.000000E+000
1	76.31715896	1.560360E-011	2.623601E-012	0	0.000000E+000
1	76.31784408	2.623601E-012	1.560360E-011	1	0.000000E+000
1	76.31791475	1.560360E-011	2.623601E-012	0	0.000000E+000
1	76.31840247	2.623601E-012	1.560360E-011	1	0.000000E+000
1	76.31852615	1.560360E-011	2.623601E-012	0	0.000000E+000
1	76.32119954	2.623601E-012	1.560360E-011	1	0.000000E+000
1	76.32124195	1.560360E-011	2.623601E-012	0	0.000000E+000
1	76.32208067	2.623601E-012	1.560360E-011	1	0.000000E+000
1	76.32227739	1.560360E-011	2.623601E-012	0	0.000000E+000
1	76.32411454	2.623601E-012	1.560360E-011	1	0.000000E+000
1	76.32431632	1.560360E-011	2.623601E-012	0	0.000000E+000
1	76.32490880	2.623601E-012	1.560360E-011	1	0.000000E+000
1	76.32594727	1.560360E-011	2.623601E-012	0	0.000000E+000
1	76.32725528	2.623601E-012	1.560360E-011	1	0.000000E+000
1	76.32739946	1.560360E-011	2.623601E-012	0	0.000000E+000
1	76.62789849	2.519617E-012	1.549962E-011	1	0.000000E+000
1	76.62793426	1.549962E-011	2.519617E-012	0	0.000000E+000
1	76.62984433	2.519617E-012	1.549962E-011	1	0.000000E+000
1	76.63008210	1.549962E-011	2.519617E-012	0	0.000000E+000
1	76.63072792	2.519617E-012	1.549962E-011	1	0.000000E+000
1	76.63080030	1.549962E-011	2.519617E-012	0	0.000000E+000
1	76.63223477	2.519617E-012	1.549962E-011	1	0.000000E+000
1	76.63228367	1.549962E-011	2.519617E-012	0	0.000000E+000
1	76.63407899	2.519617E-012	1.549962E-011	1	0.000000E+000
1	76.63412555	1.549962E-011	2.519617E-012	0	0.000000E+000
1	76.63445337	2.519617E-012	1.549962E-011	1	0.000000E+000
1	76.63474572	1.549962E-011	2.519617E-012	0	0.000000E+000
1	76.63543389	2.519617E-012	1.549962E-011	1	0.000000E+000
1	76.63559752	1.549962E-011	2.519617E-012	0	0.000000E+000
1	76.63595038	2.519617E-012	1.549962E-011	1	0.000000E+000
1	76.63623658	1.549962E-011	2.519617E-012	0	0.000000E+000
1	76.63660266	2.519617E-012	1.549962E-011	1	0.000000E+000
1	76.63677468	1.549962E-011	2.519617E-012	0	0.000000E+000
1	76.63929201	2.519617E-012	1.549962E-011	1	0.000000E+000
1	76.63943503	1.549962E-011	2.519617E-012	0	0.000000E+000
1	76.63961182	2.519617E-012	1.549962E-011	1	0.000000E+000
1	76.63968496	1.549962E-011	2.519617E-012	0	0.000000E+000
1	76.64586536	2.519617E-012	1.549962E-011	1	0.000000E+000
1	76.64591810	1.549962E-011	2.519617E-012	0	0.000000E+000
1	76.64734448	2.519617E-012	1.549962E-011	1	0.000000E+000
1	76.64767270	1.549962E-011	2.519617E-012	0	0.000000E+000
1	76.64972411	2.519617E-012	1.549962E-011	1	0.000000E+000
1	76.64973693	1.549962E-011	2.519617E-012	0	0.000000E+000
1	76.65042175	2.519617E-012	1.549962E-011	1	0.000000E+000
1	76.65064756	1.549962E-011	2.519617E-012	0	0.000000E+000
1	76.65354499	2.519617E-012	1.549962E-011	1	0.000000E+000
1	76.65358326	1.549962E-011	2.519617E-012	0	0.000000E+000
1	76.65390754	2.519617E-012	1.549962E-011	1	0.000000E+000
1	76.65410567	1.549962E-011	2.519617E-012	0	0.000000E+000
1	76.65709286	2.519617E-012	1.549962E-011	1	0.000000E+000
1	76.65716416	1.549962E-011	2.519617E-012	0	0.000000E+000
1	76.65758476	2.519617E-012	1.549962E-011	1	0.000000E+000
1	76.65760399	1.549962E-011	2.519617E-012	0	0.000000E+000
1	76.65994678	2.519617E-012	1.549962E-011	1	0.000000E+000
1	76.66000705	1.549962E-011	2.519617E-012	0	0.000000E+000
1	76.66178379	2.519617E-012	1.549962E-011	1	0.000000E+000
1	76.66185721	1.549962E-011	2.519617E-012	0	0.000000E+000
1	76.66469727	2.519617E-012	1.549962E-011	1	0.000000E+000
1	76.66492009	1.549962E-011	2.519617E-012	0	0.000000E+000
1	76.66623429	2.519617E-012	1.549962E-011	1	0.000000E+000
1	76.66645249	1.549962E-011	2.519617E-012	0	0.000000E+000
1	76.66744031	2.519617E-012	1.549962E-011	1	0.000000E+000
1	76.66755770	1.549962E-011	2.519617E-012	0	0.000000E+000
1	76.66770019	2.519617E-012	1.549962E-011	1	0.000000E+000
1	76.66776246	1.549962E-011	2.519617E-012	0	0.000000E+000
1	76.66777618	2.519617E-012	1.549962E-011	1	0.000000E+000
1	76.66787465	1.549962E-011	2.519617E-012	0	0.000000E+000
1	76.66793947	2.519617E-012	1.549962E-011	1	0.000000E+000
1	76.66814487	1.549962E-011	2.519617E-012	0	0.000000E+000
1	76.66829384	2.519617E-012	1.549962E-011	1	0.000000E+000
1	76.66839576	1.549962E-011	2.519617E-012	0	0.000000E+000
1	76.66944763	2.519617E-012	1.549962E-011	1	0.000000E+000
1	76.66966110	1.549962E-011	2.519617E-012	0	0.000000E+000
1	76.66972355	2.519617E-012	1.549962E-011	1	0.000000E+000
1	76.66977714	1.549962E-011	2.519617E-012	0	0.000000E+000
1	76.67187451	2.519617E-012	1.549962E-011	1	0.000000E+000
1	76.67220404	1.549962E-011	2.519617E-012	0	0.000000E+000
1	76.67444242	2.519617E-012	1.549962E-011	1	0.000000E+000
1	76.67448554	1.549962E-011	2.519617E-012	0	0.000000E+000
1	76.67458259	2.519617E-012	1.549962E-011	1	0.000000E+000
1	76.67480556	1.549962E-011	2.519617E-012	0	0.000000E+000
1	76.67497538	2.519617E-012	1.549962E-011	1	0.000000E+000
1	76.67517516	1.549962E-011	2.519617E-012	0	0.000000E+000
1	76.67838760	2.519617E-012	1.549962E-011	1	0.000000E+000
1	76.67852701	1.549962E-011	2.519617E-012	0	0.000000E+000
1	76.69220190	2.519617E-012	1.549962E-011	1	0.000000E+000
1	76.69248905	1.549962E-011	2.519617E-012	0	0.000000E+000
1	76.69251138	2.519617E-012	1.549962E-011	1	0.000000E+000
1	76.69263575	1.549962E-011	2.519617E-012	0	0.000000E+000
1	76.69573429	2.519617E-012	1.549962E-011	1	0.000000E+000
1	76.69578384	1.549962E-011	2.519617E-012	0	0.000000E+000
1	76.70152810	2.519617E-012	1.549962E-011	1	0.000000E+000
1	76.70193083	1.549962E-011	2.519617E-012	0	0.000000E+000
1	76.70270649	2.519617E-012	1.549962E-011	1	0.000000E+000
1	76.70322750	1.549962E-011	2.519617E-012	0	0.000000E+000
1	76.70395459	2.519617E-012	1.549962E-011	1	0.000000E+000
1	76.70421835	1.549962E-011	2.519617E-012	0	0.000000E+000
1	76.70468108	2.519617E-012	1.549962E-011	1	0.000000E+000
1	76.70472278	1.549962E-011	2.519617E-012	0	0.000000E+000
1	76.70616635	2.519617E-012	1.549962E-011	1	0.000000E+000
1	76.70621614	1.549962E-011	2.519617E-012	0	0.000000E+000
1	76.70713121	2.519617E-012	1.549962E-011	1	0.000000E+000
1	76.70731322	1.549962E-011	2.519617E-012	0	0.000000E+000
1	76.70912956	2.519617E-012	1.549962E-011	1	0.000000E+000
1	76.70937220	1.549962E-011	2.519617E-012	0	0.000000E+000
1	76.71485288	2.519617E-012	1.549962E-011	1	0.000000E+000
1	76.71491598	1.549962E-011	2.519617E-012	0	0.000000E+000
1	76.71635684	2.519617E-012	1.549962E-011	1	0.000000E+000
1	76.71662602	1.549962E-011	2.519617E-012	0	0.000000E+000
1	76.71707642	2.519617E-012	1.549962E-011	1	0.000000E+000
1	76.71714852	1.549962E-011	2.519617E-012	0	0.000000E+000
1	76.72101574	2.519617E-012	1.549962E-011	1	0.000000E+000
1	76.72110102	1.549962E-011	2.519617E-012	0	0.000000E+000
1	76.72507960	2.519617E-012	1.549962E-011	1	0.000000E+000
1	76.72536223	1.549962E-011	2.519617E-012	0	0.000000E+000
1	76.72588271	2.519617E-012	1.549962E-011	1	0.000000E+000
1	76.72597423	1.549962E-011	2.519617E-012	0	0.000000E+000
1	76.72606213	2.519617E-012	1.549962E-011	1	0.000000E+000
1	76.72609031	1.549962E-011	2.519617E-012	0	0.000000E+000
1	76.72626546	2.519617E-012	1.549962E-011	1	0.000000E+000
1	76.72699498	1.549962E-011	2.519617E-012	0	0.000000E+000
1	76.72709938	2.519617E-012	1.549962E-011	1	0.000000E+000
1	76.72734652	1.549962E-011	2.519617E-012	0	0.000000E+000
1	76.72743298	2.519617E-012	1.549962E-011	1	0.000000E+000
1	76.72769620	1.549962E-011	2.519617E-012	0	0.000000E+000
1	76.72829019	2.519617E-012	1.549962E-011	1	0.000000E+000
1	76.72856137	1.549962E-011	2.519617E-012	0	0.000000E+000
1	76.73008160	2.519617E-012	1.549962E-011	1	0.000000E+000
1	76.73010372	1.549962E-011	2.519617E-012	0	0.000000E+000
1	76.73038656	2.519617E-012	1.549962E-011	1	0.000000E+000
1	76.73039527	1.549962E-011	2.519617E-012	0	0.000000E+000
1	76.73133247	2.519617E-012	1.549962E-011	1	0.000000E+000
1	76.73137293	1.549962E-011	2.519617E-012	0	0.000000E+000
1	76.73275648	2.519617E-012	1.549962E-011	1	0.000000E+000
1	76.73284294	1.549962E-011	2.519617E-012	0	0.000000E+000
1	76.73328851	2.519617E-012	1.549962E-011	1	0.000000E+000
1	76.73330735	1.549962E-011	2.519617E-012	0	0.000000E+000
1	76.73450080	2.519617E-012	1.549962E-011	1	0.000000E+000
1	76.73459099	1.549962E-011	2.519617E-012	0	0.000000E+000
1	76.73629463	2.519617E-012	1.549962E-011	1	0.000000E+000
1	76.73636081	1.549962E-011	2.519617E-012	0	0.000000E+000
1	76.73749162	2.519617E-012	1.549962E-011	1	0.000000E+000
1	76.73762152	1.549962E-011	2.519617E-012	0	0.000000E+000
1	76.73912764	2.519617E-012	1.549962E-011	1	0.000000E+000
1	76.73926186	1.549962E-011	2.519617E-012	0	0.000000E+000
1	76.74248614	2.519617E-012	1.549962E-011	1	0.000000E+000
1	76.74277790	1.549962E-011	2.519617E-012	0	0.000000E+000
1	76.74302307	2.519617E-012	1.549962E-011	1	0.000000E+000
1	76.74329298	1.549962E-011	2.519617E-012	0	0.000000E+000
1	76.74588560	2.519617E-012	1.549962E-011	1	0.000000E+000
1	76.74607175	1.549962E-011	2.519617E-012	0	0.000000E+000
1	76.74687561	2.519617E-012	1.549962E-011	1	0.000000E+000
1	76.74699873	1.549962E-011	2.519617E-012	0	0.000000E+000
1	76.74706089	2.519617E-012	1.549962E-011	1	0.000000E+000
1	76.74721337	1.549962E-011	2.519617E-012	0	0.000000E+000
1	76.74880376	2.519617E-012	1.549962E-011	1	0.000000E+000
1	76.74889128	1.549962E-011	2.519617E-012	0	0.000000E+000
1	76.75014450	2.519617E-012	1.549962E-011	1	0.000000E+000
1	76.75023771	1.549962E-011	2.519617E-012	0	0.000000E+000
1	76.75951183	2.519617E-012	1.549962E-011	1	0.000000E+000
1	76.75964147	1.549962E-011	2.519617E-012	0	0.000000E+000
1	76.75980945	2.519617E-012	1.549962E-011	1	0.000000E+000
1	76.75999178	1.549962E-011	2.519617E-012	0	0.000000E+000
1	76.76003219	2.519617E-012	1.549962E-011	1	0.000000E+000
1	76.76058442	1.549962E-011	2.519617E-012	0	0.000000E+000
1	76.76166507	2.519617E-012	1.549962E-011	1	0.000000E+000
1	76.76205243	1.549962E-011	2.519617E-012	0	0.000000E+000
1	76.76213417	2.519617E-012	1.549962E-011	1	0.000000E+000
1	76.76228790	1.549962E-011	2.519617E-012	0	0.000000E+000
1	76.76236698	2.519617E-012	1.549962E-011	1	0.000000E+000
1	76.76243252	1.549962E-011	2.519617E-012	0	0.000000E+000
1	76.76267305	2.519617E-012	1.549962E-011	1	0.000000E+000
1	76.76274233	1.549962E-011	2.519617E-012	0	0.000000E+000
1	76.76419674	2.519617E-012	1.549962E-011	1	0.000000E+000
1	76.76483867	1.549962E-011	2.519617E-012	0	0.000000E+000
1	76.76544427	2.519617E-012	1.549962E-011	1	0.000000E+000
1	76.76551152	1.549962E-011	2.519617E-012	0	0.000000E+000
1	76.76562566	2.519617E-012	1.549962E-011	1	0.000000E+000
1	76.76564715	1.549962E-011	2.519617E-012	0	0.000000E+000
1	76.76594050	2.519617E-012	1.549962E-011	1	0.000000E+000
1	76.76602851	1.549962E-011	2.519617E-012	0	0.000000E+000
1	76.76648234	2.519617E-012	1.549962E-011	1	0.000000E+000
1	76.76679823	1.549962E-011	2.519617E-012	0	0.000000E+000
1	76.76898296	2.519617E-012	1.549962E-011	1	0.000000E+000
1	76.76903146	1.549962E-011	2.519617E-012	0	0.000000E+000
1	76.77244696	2.519617E-012	1.549962E-011	1	0.000000E+000
1	76.77268972	1.549962E-011	2.519617E-012	0	0.000000E+000
1	76.78113053	2.519617E-012	1.549962E-011	1	0.000000E+000
1	76.78141389	1.549962E-011	2.519617E-012	0	0.000000E+000
1	76.78343382	2.519617E-012	1.549962E-011	1	0.000000E+000
1	76.78348543	1.549962E-011	2.519617E-012	0	0.000000E+000
1	76.78569493	2.519617E-012	1.549962E-011	1	0.000000E+000
1	76.78592827	1.549962E-011	2.519617E-012	0	0.000000E+000
1	76.78623523	2.519617E-012	1.549962E-011	1	0.000000E+000
1	76.78625736	1.549962E-011	2.519617E-012	0	0.000000E+000
1	76.78752296	2.519617E-012	1.549962E-011	1	0.000000E+000
1	76.78789408	1.549962E-011	2.519617E-012	0	0.000000E+000
1	76.78991691	2.519617E-012	1.549962E-011	1	0.000000E+000
1	76.79001694	1.549962E-011	2.519617E-012	0	0.000000E+000
1	76.79162113	2.519617E-012	1.549962E-011	1	0.000000E+000
1	76.79164749	1.549962E-011	2.519617E-012	0	0.000000E+000
1	76.79188276	2.519617E-012	1.549962E-011	1	0.000000E+000
1	76.79213998	1.549962E-011	2.519617E-012	0	0.000000E+000
1	76.79274909	2.519617E-012	1.549962E-011	1	0.000000E+000
1	76.79283701	1.549962E-011	2.519617E-012	0	0.000000E+000
1	76.79317607	2.519617E-012	1.549962E-011	1	0.000000E+000
1	76.79323238	1.549962E-011	2.519617E-012	0	0.000000E+000
1	76.79530413	2.519617E-012	1.549962E-011	1	0.000000E+000
1	76.79556296	1.549962E-011	2.519617E-012	0	0.000000E+000
1	76.79906688	2.519617E-012	1.549962E-011	1	0.000000E+000
1	76.79910463	1.549962E-011	2.519617E-012	0	0.000000E+000
1	76.80212012	2.519617E-012	1.549962E-011	1	0.000000E+000
1	76.80214146	1.549962E-011	2.519617E-012	0	0.000000E+000
1	76.80315331	2.519617E-012	1.549962E-011	1	0.000000E+000
1	76.80335834	1.549962E-011	2.519617E-012	0	0.000000E+000
1	76.80634507	2.519617E-012	1.549962E-011	1	0.000000E+000
1	76.80658034	1.549962E-011	2.519617E-012	0	0.000000E+000
1	76.80664807	2.519617E-012	1.549962E-011	1	0.000000E+000
1	76.80677271	1.549962E-011	2.519617E-012	0	0.000000E+000
1	76.80922156	2.519617E-012	1.549962E-011	1	0.000000E+000
1	76.80932472	1.549962E-011	2.519617E-012	0	0.000000E+000
1	76.80996047	2.519617E-012	1.549962E-011	1	0.000000E+000
1	76.81000549	1.549962E-011	2.519617E-012	0	0.000000E+000
1	76.81270225	2.519617E-012	1.549962E-011	1	0.000000E+000
1	76.81303309	1.549962E-011	2.519617E-012	0	0.000000E+000
1	76.81400735	2.519617E-012	1.549962E-011	1	0.000000E+000
1	76.81409421	1.549962E-011	2.519617E-012	0	0.000000E+000
1	76.81582550	2.519617E-012	1.549962E-011	1	0.000000E+000
1	76.81585990	1.549962E-011	2.519617E-012	0	0.000000E+000
1	76.81599044	2.519617E-012	1.549962E-011	1	0.000000E+000
1	76.81607471	1.549962E-011	2.519617E-012	0	0.000000E+000
1	76.81874905	2.519617E-012	1.549962E-011	1	0.000000E+000
1	76.81882072	1.549962E-011	2.519617E-012	0	0.000000E+000
1	76.81949617	2.519617E-012	1.549962E-011	1	0.000000E+000
1	76.81950747	1.549962E-011	2.519617E-012	0	0.000000E+000
1	76.81978795	2.519617E-012	1.549962E-011	1	0.000000E+000
1	76.81980626	1.549962E-011	2.519617E-012	0	0.000000E+000
1	76.82000487	2.519617E-012	1.549962E-011	1	0.000000E+000
1	76.82009087	1.549962E-011	2.519617E-012	0	0.000000E+000
1	76.82152341	2.519617E-012	1.549962E-011	1	0.000000E+000
1	76.82200027	1.549962E-011	2.519617E-012	0	0.000000E+000
1	76.82245323	2.519617E-012	1.549962E-011	1	0.000000E+000
1	76.82251874	1.549962E-011	2.519617E-012	0	0.000000E+000
1	79.71163394	2.484778E-012	1.546478E-011	1	0.000000E+000
1	79.71229806	1.546478E-011	2.484778E-012	0	0.000000E+000
1	79.71373883	2.484778E-012	1.546478E-011	1	0.000000E+000
1	79.71377815	1.546478E-011	2.484778E-012	0	0.000000E+000
1	79.71557698	2.484778E-012	1.546478E-011	1	0.000000E+000
1	79.71567382	1.546478E-011	2.484778E-012	0	0.000000E+000
1	79.71643925	2.484778E-012	1.546478E-011	1	0.000000E+000
1	79.71655188	1.546478E-011	2.484778E-012	0	0.000000E+000
1	79.71705858	2.484778E-012	1.546478E-011	1	0.000000E+000
1	79.71708613	1.546478E-011	2.484778E-012	0	0.000000E+000
1	79.71770057	2.484778E-012	1.546478E-011	1	0.000000E+000
1	79.71773856	1.546478E-011	2.484778E-012	0	0.000000E+000
1	79.71993556	2.484778E-012	1.546478E-011	1	0.000000E+000
1	79.71999124	1.546478E-011	2.484778E-012	0	0.000000E+000
1	79.72150488	2.484778E-012	1.546478E-011	1	0.000000E+000
1	79.72170871	1.546478E-011	2.484778E-012	0	0.000000E+000
1	79.72206613	2.484778E-012	1.546478E-011	1	0.000000E+000
1	79.72236394	1.546478E-011	2.484778E-012	0	0.000000E+000
1	79.72559366	2.484778E-012	1.546478E-011	1	0.000000E+000
1	79.72559405	1.546478E-011	2.484778E-012	0	0.000000E+000
1	79.72848157	2.484778E-012	1.546478E-011	1	0.000000E+000
1	79.72867963	1.546478E-011	2.484778E-012	0	0.000000E+000
1	79.72935897	2.484778E-012	1.546478E-011	1	0.000000E+000
1	79.72945049	1.546478E-011	2.484778E-012	0	0.000000E+000
1	79.73155860	2.484778E-012	1.546478E-011	1	0.000000E+000
1	79.73172008	1.546478E-011	2.484778E-012	0	0.000000E+000
1	79.73743949	2.484778E-012	1.546478E-011	1	0.000000E+000
1	79.73801050	1.546478E-011	2.484778E-012	0	0.000000E+000
1	79.74159377	2.484778E-012	1.546478E-011	1	0.000000E+000
1	79.74164286	1.546478E-011	2.484778E-012	0	0.000000E+000
1	79.74308577	2.484778E-012	1.546478E-011	1	0.000000E+000
1	79.74345883	1.546478E-011	2.484778E-012	0	0.000000E+000
1	79.74404864	2.484778E-012	1.546478E-011	1	0.000000E+000
1	79.74429942	1.546478E-011	2.484778E-012	0	0.000000E+000
1	79.75419982	2.484778E-012	1.546478E-011	1	0.000000E+000
1	79.75423253	1.546478E-011	2.484778E-012	0	0.000000E+000
1	79.75598959	2.484778E-012	1.546478E-011	1	0.000000E+000
1	79.75614419	1.546478E-011	2.484778E-012	0	0.000000E+000
1	79.75618894	2.484778E-012	1.546478E-011	1	0.000000E+000
1	79.75634121	1.546478E-011	2.484778E-012	0	0.000000E+000
1	79.75739929	2.484778E-012	1.546478E-011	1	0.000000E+000
1	79.75741136	1.546478E-011	2.484778E-012	0	0.000000E+000
1	79.75801162	2.484778E-012	1.546478E-011	1	0.000000E+000
1	79.75806262	1.546478E-011	2.484778E-012	0	0.000000E+000
1	79.75821770	2.484778E-012	1.546478E-011	1	0.000000E+000
1	79.75828160	1.546478E-011	2.484778E-012	0	0.000000E+000
1	79.75830704	2.484778E-012	1.546478E-011	1	0.000000E+000
1	79.75836801	1.546478E-011	2.484778E-012	0	0.000000E+000
1	79.76006247	2.484778E-012	1.546478E-011	1	0.000000E+000
1	79.76010529	1.546478E-011	2.484778E-012	0	0.000000E+000
1	79.76062113	2.484778E-012	1.546478E-011	1	0.000000E+000
1	79.76082273	1.546478E-011	2.484778E-012	0	0.000000E+000
1	79.76087306	2.484778E-012	1.546478E-011	1	0.000000E+000
1	79.76095016	1.546478E-011	2.484778E-012	0	0.000000E+000
1	79.76243951	2.484778E-012	1.546478E-011	1	0.000000E+000
1	79.76253440	1.546478E-011	2.484778E-012	0	0.000000E+000
1	79.76507701	2.484778E-012	1.546478E-011	1	0.000000E+000
1	79.76527621	1.546478E-011	2.484778E-012	0	0.000000E+000
1	79.76608807	2.484778E-012	1.546478E-011	1	0.000000E+000
1	79.76623945	1.546478E-011	2.484778E-012	0	0.000000E+000
1	79.76730403	2.484778E-012	1.546478E-011	1	0.000000E+000
1	79.76739137	1.546478E-011	2.484778E-012	0	0.000000E+000
1	79.76760668	2.484778E-012	1.546478E-011	1	0.000000E+000
1	79.76766051	1.546478E-011	2.484778E-012	0	0.000000E+000
1	79.76856124	2.484778E-012	1.546478E-011	1	0.000000E+000
1	79.76873982	1.546478E-011	2.484778E-012	0	0.000000E+000
1	79.76972733	2.484778E-012	1.546478E-011	1	0.000000E+000
1	79.76988733	1.546478E-011	2.484778E-012	0	0.000000E+000
1	79.77056685	2.484778E-012	1.546478E-011	1	0.000000E+000
1	79.77074145	1.546478E-011	2.484778E-012	0	0.000000E+000
1	79.77304136	2.484778E-012	1.546478E-011	1	0.000000E+000
1	79.77323918	1.546478E-011	2.484778E-012	0	0.000000E+000
1	79.77468636	2.484778E-012	1.546478E-011	1	0.000000E+000
1	79.77521164	1.546478E-011	2.484778E-012	0	0.000000E+000
1	79.77527274	2.484778E-012	1.546478E-011	1	0.000000E+000
1	79.77542397	1.546478E-011	2.484778E-012	0	0.000000E+000
1	79.77556491	2.484778E-012	1.546478E-011	1	0.000000E+000
1	79.77591053	1.546478E-011	2.484778E-012	0	0.000000E+000
1	79.77630408	2.484778E-012	1.546478E-011	1	0.000000E+000
1	79.77632216	1.546478E-011	2.484778E-012	0	0.000000E+000
1	79.77962006	2.484778E-012	1.546478E-011	1	0.000000E+000
1	79.77971472	1.546478E-011	2.484778E-012	0	0.000000E+000
1	79.78276343	2.484778E-012	1.546478E-011	1	0.000000E+000
1	79.78280471	1.546478E-011	2.484778E-012	0	0.000000E+000
1	79.78315438	2.484778E-012	1.546478E-011	1	0.000000E+000
1	79.78320751	1.546478E-011	2.484778E-012	0	0.000000E+000
1	79.78597348	2.484778E-012	1.546478E-011	1	0.000000E+000
1	79.78646611	1.546478E-011	2.484778E-012	0	0.000000E+000
1	79.78930730	2.484778E-012	1.546478E-011	1	0.000000E+000
1	79.78953373	1.546478E-011	2.484778E-012	0	0.000000E+000
1	79.78994586	2.484778E-012	1.546478E-011	1	0.000000E+000
1	79.79005852	1.546478E-011	2.484778E-012	0	0.000000E+000
1	79.79024846	2.484778E-012	1.546478E-011	1	0.000000E+000
1	79.79054133	1.546478E-011	2.484778E-012	0	0.000000E+000
1	79.79148307	2.484778E-012	1.546478E-011	1	0.000000E+000
1	79.79154970	1.546478E-011	2.484778E-012	0	0.000000E+000
1	79.79156972	2.484778E-012	1.546478E-011	1	0.000000E+000
1	79.79160491	1.546478E-011	2.484778E-012	0	0.000000E+000
1	79.79162281	2.484778E-012	1.546478E-011	1	0.000000E+000
1	79.79164133	1.546478E-011	2.484778E-012	0	0.000000E+000
1	79.79302335	2.484778E-012	1.546478E-011	1	0.000000E+000
1	79.79304439	1.546478E-011	2.484778E-012	0	0.000000E+000
1	79.79405847	2.484778E-012	1.546478E-011	1	0.000000E+000
1	79.79455176	1.546478E-011	2.484778E-012	0	0.000000E+000
1	79.79460675	2.484778E-012	1.546478E-011	1	0.000000E+000
1	79.79483294	1.546478E-011	2.484778E-012	0	0.000000E+000
1	79.79903029	2.484778E-012	1.546478E-011	1	0.000000E+000
1	79.79917229	1.546478E-011	2.484778E-012	0	0.000000E+000
1	79.80039281	2.484778E-012	1.546478E-011	1	0.000000E+000
1	79.80047193	1.546478E-011	2.484778E-012	0	0.000000E+000
1	79.80192275	2.484778E-012	1.546478E-011	1	0.000000E+000
1	79.80200427	1.546478E-011	2.484778E-012	0	0.000000E+000
1	79.80318280	2.484778E-012	1.546478E-011	1	0.000000E+000
1	79.80330566	1.546478E-011	2.484778E-012	0	0.000000E+000
1	79.80503955	2.484778E-012	1.546478E-011	1	0.000000E+000
1	79.80512509	1.546478E-011	2.484778E-012	0	0.000000E+000
1	79.80518218	2.484778E-012	1.546478E-011	1	0.000000E+000
1	79.80555840	1.546478E-011	2.484778E-012	0	0.000000E+000
1	79.80592766	2.484778E-012	1.546478E-011	1	0.000000E+000
1	79.80630376	1.546478E-011	2.484778E-012	0	0.000000E+000
1	79.80640096	2.484778E-012	1.546478E-011	1	0.000000E+000
1	79.80645984	1.546478E-011	2.484778E-012	0	0.000000E+000
1	79.80649188	2.484778E-012	1.546478E-011	1	0.000000E+000
1	79.80652521	1.546478E-011	2.484778E-012	0	0.000000E+000
1	79.80664592	2.484778E-012	1.546478E-011	1	0.000000E+000
1	79.80675310	1.546478E-011	2.484778E-012	0	0.000000E+000
1	79.80750502	2.484778E-012	1.546478E-011	1	0.000000E+000
1	79.80760979	1.546478E-011	2.484778E-012	0	0.000000E+000
1	79.80784409	2.484778E-012	1.546478E-011	1	0.000000E+000
1	79.80815133	1.546478E-011	2.484778E-012	0	0.000000E+000
1	79.81308852	2.484778E-012	1.546478E-011	1	0.000000E+000
1	79.81314104	1.546478E-011	2.484778E-012	0	0.000000E+000
1	79.81339349	2.484778E-012	1.546478E-011	1	0.000000E+000
1	79.81354054	1.546478E-011	2.484778E-012	0	0.000000E+000
1	79.81508682	2.484778E-012	1.546478E-011	1	0.000000E+000
1	79.81525123	1.546478E-011	2.484778E-012	0	0.000000E+000
1	79.82543856	2.484778E-012	1.546478E-011	1	0.000000E+000
1	79.82562915	1.546478E-011	2.484778E-012	0	0.000000E+000
1	79.82604368	2.484778E-012	1.546478E-011	1	0.000000E+000
1	79.82610866	1.546478E-011	2.484778E-012	0	0.000000E+000
1	79.82773942	2.484778E-012	1.546478E-011	1	0.000000E+000
1	79.82791632	1.546478E-011	2.484778E-012	0	0.000000E+000
1	79.82842308	2.484778E-012	1.546478E-011	1	0.000000E+000
1	79.82854256	1.546478E-011	2.484778E-012	0	0.000000E+000
1	79.83044908	2.484778E-012	1.546478E-011	1	0.000000E+000
1	79.83053761	1.546478E-011	2.484778E-012	0	0.000000E+000
1	79.83225403	2.484778E-012	1.546478E-011	1	0.000000E+000
1	79.83260665	1.546478E-011	2.484778E-012	0	0.000000E+000
1	79.83399087	2.484778E-012	1.546478E-011	1	0.000000E+000
1	79.83402723	1.546478E-011	2.484778E-012	0	0.000000E+000
1	79.83444253	2.484778E-012	1.546478E-011	1	0.000000E+000
1	79.83462657	1.546478E-011	2.484778E-012	0	0.000000E+000
1	79.83571640	2.484778E-012	1.546478E-011	1	0.000000E+000
1	79.83573232	1.546478E-011	2.484778E-012	0	0.000000E+000
1	79.83654291	2.484778E-012	1.546478E-011	1	0.000000E+000
1	79.83673855	1.546478E-011	2.484778E-012	0	0.000000E+000
1	79.83931298	2.484778E-012	1.546478E-011	1	0.000000E+000
1	79.83959020	1.546478E-011	2.484778E-012	0	0.000000E+000
1	79.84025843	2.484778E-012	1.546478E-011	1	0.000000E+000
1	79.84037079	1.546478E-011	2.484778E-012	0	0.000000E+000
1	79.84220740	2.484778E-012	1.546478E-011	1	0.000000E+000
1	79.84247090	1.546478E-011	2.484778E-012	0	0.000000E+000
1	79.95695541	2.416333E-012	1.539633E-011	1	0.000000E+000
1	79.95698723	1.539633E-011	2.416333E-012	0	0.000000E+000
1	79.95703493	2.416333E-012	1.539633E-011	1	0.000000E+000
1	79.95722281	1.539633E-011	2.416333E-012	0	0.000000E+000
1	79.96986503	2.416333E-012	1.539633E-011	1	0.000000E+000
1	79.96989481	1.539633E-011	2.416333E-012	0	0.000000E+000
1	79.97179819	2.416333E-012	1.539633E-011	1	0.000000E+000
1	79.97188841	1.539633E-011	2.416333E-012	0	0.000000E+000
1	79.97211553	2.416333E-012	1.539633E-011	1	0.000000E+000
1	79.97221833	1.539633E-011	2.416333E-012	0	0.000000E+000
1	79.97417556	2.416333E-012	1.539633E-011	1	0.000000E+000
1	79.97444662	1.539633E-011	2.416333E-012	0	0.000000E+000
1	79.97617677	2.416333E-012	1.539633E-011	1	0.000000E+000
1	79.97630558	1.539633E-011	2.416333E-012	0	0.000000E+000
1	79.97671053	2.416333E-012	1.539633E-011	1	0.000000E+000
1	79.97677025	1.539633E-011	2.416333E-012	0	0.000000E+000
1	79.97677648	2.416333E-012	1.539633E-011	1	0.000000E+000
1	79.97695450	1.539633E-011	2.416333E-012	0	0.000000E+000
1	79.97791606	2.416333E-012	1.539633E-011	1	0.000000E+000
1	79.97815241	1.539633E-011	2.416333E-012	0	0.000000E+000
1	79.97852924	2.416333E-012	1.539633E-011	1	0.000000E+000
1	79.97864237	1.539633E-011	2.416333E-012	0	0.000000E+000
1	79.97866953	2.416333E-012	1.539633E-011	1	0.000000E+000
1	79.97875305	1.539633E-011	2.416333E-012	0	0.000000E+000
1	79.98189003	2.416333E-012	1.539633E-011	1	0.000000E+000
1	79.98207836	1.539633E-011	2.416333E-012	0	0.000000E+000
1	79.98213039	2.416333E-012	1.539633E-011	1	0.000000E+000
1	79.98235582	1.539633E-011	2.416333E-012	0	0.000000E+000
1	79.98238259	2.416333E-012	1.539633E-011	1	0.000000E+000
1	79.98255982	1.539633E-011	2.416333E-012	0	0.000000E+000
1	79.98301681	2.416333E-012	1.539633E-011	1	0.000000E+000
1	79.98320486	1.539633E-011	2.416333E-012	0	0.000000E+000
1	79.98411943	2.416333E-012	1.539633E-011	1	0.000000E+000
1	79.98441183	1.539633E-011	2.416333E-012	0	0.000000E+000
1	79.98636762	2.416333E-012	1.539633E-011	1	0.000000E+000
1	79.98660940	1.539633E-011	2.416333E-012	0	0.000000E+000
1	79.98714342	2.416333E-012	1.539633E-011	1	0.000000E+000
1	79.98717533	1.539633E-011	2.416333E-012	0	0.000000E+000
1	79.98734674	2.416333E-012	1.539633E-011	1	0.000000E+000
1	79.98761923	1.539633E-011	2.416333E-012	0	0.000000E+000
1	79.98769937	2.416333E-012	1.539633E-011	1	0.000000E+000
1	79.98774411	1.539633E-011	2.416333E-012	0	0.000000E+000
1	79.99279058	2.416333E-012	1.539633E-011	1	0.000000E+000
1	79.99280075	1.539633E-011	2.416333E-012	0	0.000000E+000
1	79.99627736	2.416333E-012	1.539633E-011	1	0.000000E+000
1	79.99630318	1.539633E-011	2.416333E-012	0	0.000000E+000
1	79.99641990	2.416333E-012	1.539633E-011	1	0.000000E+000
1	79.99655425	1.539633E-011	2.416333E-012	0	0.000000E+000
1	79.99955769	2.416333E-012	1.539633E-011	1	0.000000E+000
1	79.99977305	1.539633E-011	2.416333E-012	0	0.000000E+000
1	80.00046542	2.416333E-012	1.539633E-011	1	0.000000E+000
1	80.00068690	1.539633E-011	2.416333E-012	0	0.000000E+000
1	80.00156141	2.416333E-012	1.539633E-011	1	0.000000E+000
1	80.00168400	1.539633E-011	2.416333E-012	0	0.000000E+000
1	80.00267764	2.416333E-012	1.539633E-011	1	0.000000E+000
1	80.00288990	1.539633E-011	2.416333E-012	0	0.000000E+000
1	80.00465695	2.416333E-012	1.539633E-011	1	0.000000E+000
1	80.00468204	1.539633E-011	2.416333E-012	0	0.000000E+000
1	80.00483683	2.416333E-012	1.539633E-011	1	0.000000E+000
1	80.00504093	1.539633E-011	2.416333E-012	0	0.000000E+000
1	80.00633255	2.416333E-012	1.539633E-011	1	0.000000E+000
1	80.00636135	1.539633E-011	2.416333E-012	0	0.000000E+000
1	80.00844116	2.416333E-012	1.539633E-011	1	0.000000E+000
1	80.00885867	1.539633E-011	2.416333E-012	0	0.000000E+000
1	80.01032815	2.416333E-012	1.539633E-011	1	0.000000E+000
1	80.01041755	1.539633E-011	2.416333E-012	0	0.000000E+000
1	80.01199497	2.416333E-012	1.539633E-011	1	0.000000E+000
1	80.01204043	1.539633E-011	2.416333E-012	0	0.000000E+000
1	80.01278643	2.416333E-012	1.539633E-011	1	0.000000E+000
1	80.01283999	1.539633E-011	2.416333E-012	0	0.000000E+000
1	80.01474070	2.416333E-012	1.539633E-011	1	0.000000E+000
1	80.01480230	1.539633E-011	2.416333E-012	0	0.000000E+000
1	80.01490990	2.416333E-012	1.539633E-011	1	0.000000E+000
1	80.01492970	1.539633E-011	2.416333E-012	0	0.000000E+000
1	80.01506408	2.416333E-012	1.539633E-011	1	0.000000E+000
1	80.01563533	1.539633E-011	2.416333E-012	0	0.000000E+000
1	80.01666459	2.416333E-012	1.539633E-011	1	0.000000E+000
1	80.01671781	1.539633E-011	2.416333E-012	0	0.000000E+000
1	80.01786259	2.416333E-012	1.539633E-011	1	0.000000E+000
1	80.01787117	1.539633E-011	2.416333E-012	0	0.000000E+000
1	80.02024116	2.416333E-012	1.539633E-011	1	0.000000E+000
1	80.02027923	1.539633E-011	2.416333E-012	0	0.000000E+000
1	80.02076760	2.416333E-012	1.539633E-011	1	0.000000E+000
1	80.02094595	1.539633E-011	2.416333E-012	0	0.000000E+000
1	80.02102383	2.416333E-012	1.539633E-011	1	0.000000E+000
1	80.02135901	1.539633E-011	2.416333E-012	0	0.000000E+000
1	80.02578133	2.416333E-012	1.539633E-011	1	0.000000E+000
1	80.02643230	1.539633E-011	2.416333E-012	0	0.000000E+000
1	80.02734715	2.416333E-012	1.539633E-011	1	0.000000E+000
1	80.02740052	1.539633E-011	2.416333E-012	0	0.000000E+000
1	80.02964668	2.416333E-012	1.539633E-011	1	0.000000E+000
1	80.02968241	1.539633E-011	2.416333E-012	0	0.000000E+000
1	80.03031453	2.416333E-012	1.539633E-011	1	0.000000E+000
1	80.03042957	1.539633E-011	2.416333E-012	0	0.000000E+000
1	80.03258457	2.416333E-012	1.539633E-011	1	0.000000E+000
1	80.03263628	1.539633E-011	2.416333E-012	0	0.000000E+000
1	80.03307223	2.416333E-012	1.539633E-011	1	0.000000E+000
1	80.03319088	1.539633E-011	2.416333E-012	0	0.000000E+000
1	80.03352440	2.416333E-012	1.539633E-011	1	0.000000E+000
1	80.03356442	1.539633E-011	2.416333E-012	0	0.000000E+000
1	80.03375302	2.416333E-012	1.539633E-011	1	0.000000E+000
1	80.03377033	1.539633E-011	2.416333E-012	0	0.000000E+000
1	80.03835044	2.416333E-012	1.539633E-011	1	0.000000E+000
1	80.03845762	1.539633E-011	2.416333E-012	0	0.000000E+000
1	80.04023953	2.416333E-012	1.539633E-011	1	0.000000E+000
1	80.04030493	1.539633E-011	2.416333E-012	0	0.000000E+000
1	80.04158084	2.416333E-012	1.539633E-011	1	0.000000E+000
1	80.04162193	1.539633E-011	2.416333E-012	0	0.000000E+000
1	80.04283939	2.416333E-012	1.539633E-011	1	0.000000E+000
1	80.04285912	1.539633E-011	2.416333E-012	0	0.000000E+000
1	80.04334472	2.416333E-012	1.539633E-011	1	0.000000E+000
1	80.04346937	1.539633E-011	2.416333E-012	0	0.000000E+000
1	80.04459112	2.416333E-012	1.539633E-011	1	0.000000E+000
1	80.04466095	1.539633E-011	2.416333E-012	0	0.000000E+000
1	80.04577018	2.416333E-012	1.539633E-011	1	0.000000E+000
1	80.04610633	1.539633E-011	2.416333E-012	0	0.000000E+000
1	80.05038871	2.416333E-012	1.539633E-011	1	0.000000E+000
1	80.05044898	1.539633E-011	2.416333E-012	0	0.000000E+000
1	80.05049938	2.416333E-012	1.539633E-011	1	0.000000E+000
1	80.05056990	1.539633E-011	2.416333E-012	0	0.000000E+000
1	80.05269358	2.416333E-012	1.539633E-011	1	0.000000E+000
1	80.05289461	1.539633E-011	2.416333E-012	0	0.000000E+000
1	80.06054523	2.416333E-012	1.539633E-011	1	0.000000E+000
1	80.06060855	1.539633E-011	2.416333E-012	0	0.000000E+000
1	80.06242409	2.416333E-012	1.539633E-011	1	0.000000E+000
1	80.06255141	1.539633E-011	2.416333E-012	0	0.000000E+000
1	80.06256361	2.416333E-012	1.539633E-011	1	0.000000E+000
1	80.06261580	1.539633E-011	2.416333E-012	0	0.000000E+000
1	80.06335547	2.416333E-012	1.539633E-011	1	0.000000E+000
1	80.06348242	1.539633E-011	2.416333E-012	0	0.000000E+000
1	80.06608992	2.416333E-012	1.539633E-011	1	0.000000E+000
1	80.06633903	1.539633E-011	2.416333E-012	0	0.000000E+000
1	89.24370969	2.367320E-012	1.534732E-011	1	0.000000E+000
1	89.24387886	1.534732E-011	2.367320E-012	0	0.000000E+000
1	89.24390981	2.367320E-012	1.534732E-011	1	0.000000E+000
1	89.24398307	1.534732E-011	2.367320E-012	0	0.000000E+000
1	89.24430733	2.367320E-012	1.534732E-011	1	0.000000E+000
1	89.24439228	1.534732E-011	2.367320E-012	0	0.000000E+000
1	89.24606069	2.367320E-012	1.534732E-011	1	0.000000E+000
1	89.24629401	1.534732E-011	2.367320E-012	0	0.000000E+000
1	89.24642217	2.367320E-012	1.534732E-011	1	0.000000E+000
1	89.24645393	1.534732E-011	2.367320E-012	0	0.000000E+000
1	89.24671325	2.367320E-012	1.534732E-011	1	0.000000E+000
1	89.24680823	1.534732E-011	2.367320E-012	0	0.000000E+000
1	89.24725948	2.367320E-012	1.534732E-011	1	0.000000E+000
1	89.24731444	1.534732E-011	2.367320E-012	0	0.000000E+000
1	89.24876181	2.367320E-012	1.534732E-011	1	0.000000E+000
1	89.24894998	1.534732E-011	2.367320E-012	0	0.000000E+000
1	89.24903377	2.367320E-012	1.534732E-011	1	0.000000E+000
1	89.24907412	1.534732E-011	2.367320E-012	0	0.000000E+000
1	89.24973971	2.367320E-012	1.534732E-011	1	0.000000E+000
1	89.24988324	1.534732E-011	2.367320E-012	0	0.000000E+000
1	89.25026919	2.367320E-012	1.534732E-011	1	0.000000E+000
1	89.25035642	1.534732E-011	2.367320E-012	0	0.000000E+000
1	89.25247337	2.367320E-012	1.534732E-011	1	0.000000E+000
1	89.25276723	1.534732E-011	2.367320E-012	0	0.000000E+000
1	89.25279080	2.367320E-012	1.534732E-011	1	0.000000E+000
1	89.25307996	1.534732E-011	2.367320E-012	0	0.000000E+000
1	89.25446062	2.367320E-012	1.534732E-011	1	0.000000E+000
1	89.25463777	1.534732E-011	2.367320E-012	0	0.000000E+000
1	89.25466387	2.367320E-012	1.534732E-011	1	0.000000E+000
1	89.25483708	1.534732E-011	2.367320E-012	0	0.000000E+000
1	89.25498141	2.367320E-012	1.534732E-011	1	0.000000E+000
1	89.25526037	1.534732E-011	2.367320E-012	0	0.000000E+000
1	89.25722013	2.367320E-012	1.534732E-011	1	0.000000E+000
1	89.25726266	1.534732E-011	2.367320E-012	0	0.000000E+000
1	89.25808988	2.367320E-012	1.534732E-011	1	0.000000E+000
1	89.25846381	1.534732E-011	2.367320E-012	0	0.000000E+000
1	89.25911883	2.367320E-012	1.534732E-011	1	0.000000E+000
1	89.25916032	1.534732E-011	2.367320E-012	0	0.000000E+000
1	89.26058594	2.367320E-012	1.534732E-011	1	0.000000E+000
1	89.26063653	1.534732E-011	2.367320E-012	0	0.000000E+000
1	89.26197569	2.367320E-012	1.534732E-011	1	0.000000E+000
1	89.26203695	1.534732E-011	2.367320E-012	0	0.000000E+000
1	89.26332634	2.367320E-012	1.534732E-011	1	0.000000E+000
1	89.26337239	1.534732E-011	2.367320E-012	0	0.000000E+000
1	89.26509432	2.367320E-012	1.534732E-011	1	0.000000E+000
1	89.26517804	1.534732E-011	2.367320E-012	0	0.000000E+000
1	89.26573768	2.367320E-012	1.534732E-011	1	0.000000E+000
1	89.26585976	1.534732E-011	2.367320E-012	0	0.000000E+000
1	89.26633760	2.367320E-012	1.534732E-011	1	0.000000E+000
1	89.26658096	1.534732E-011	2.367320E-012	0	0.000000E+000
1	89.26832460	2.367320E-012	1.534732E-011	1	0.000000E+000
1	89.26835788	1.534732E-011	2.367320E-012	0	0.000000E+000
1	89.26906843	2.367320E-012	1.534732E-011	1	0.000000E+000
1	89.26919105	1.534732E-011	2.367320E-012	0	0.000000E+000
1	89.27049387	2.367320E-012	1.534732E-011	1	0.000000E+000
1	89.27053615	1.534732E-011	2.367320E-012	0	0.000000E+000
1	89.27121645	2.367320E-012	1.534732E-011	1	0.000000E+000
1	89.27123767	1.534732E-011	2.367320E-012	0	0.000000E+000
1	89.27144314	2.367320E-012	1.534732E-011	1	0.000000E+000
1	89.27183724	1.534732E-011	2.367320E-012	0	0.000000E+000
1	89.27247082	2.367320E-012	1.534732E-011	1	0.000000E+000
1	89.27250463	1.534732E-011	2.367320E-012	0	0.000000E+000
1	89.27467991	2.367320E-012	1.534732E-011	1	0.000000E+000
1	89.27497820	1.534732E-011	2.367320E-012	0	0.000000E+000
1	89.27522645	2.367320E-012	1.534732E-011	1	0.000000E+000
1	89.27549458	1.534732E-011	2.367320E-012	0	0.000000E+000
1	89.27979855	2.367320E-012	1.534732E-011	1	0.000000E+000
1	89.27994700	1.534732E-011	2.367320E-012	0	0.000000E+000
1	89.28127561	2.367320E-012	1.534732E-011	1	0.000000E+000
1	89.28151649	1.534732E-011	2.367320E-012	0	0.000000E+000
1	89.28275858	2.367320E-012	1.534732E-011	1	0.000000E+000
1	89.28298607	1.534732E-011	2.367320E-012	0	0.000000E+000
1	89.28691654	2.367320E-012	1.534732E-011	1	0.000000E+000
1	89.28697271	1.534732E-011	2.367320E-012	0	0.000000E+000
1	89.28843463	2.367320E-012	1.534732E-011	1	0.000000E+000
1	89.28856383	1.534732E-011	2.367320E-012	0	0.000000E+000
1	89.28988831	2.367320E-012	1.534732E-011	1	0.000000E+000
1	89.28990578	1.534732E-011	2.367320E-012	0	0.000000E+000
1	89.29103955	2.367320E-012	1.534732E-011	1	0.000000E+000
1	89.29121481	1.534732E-011	2.367320E-012	0	0.000000E+000
1	89.29127868	2.367320E-012	1.534732E-011	1	0.000000E+000
1	89.29134593	1.534732E-011	2.367320E-012	0	0.000000E+000
1	89.29194865	2.367320E-012	1.534732E-011	1	0.000000E+000
1	89.29214961	1.534732E-011	2.367320E-012	0	0.000000E+000
1	89.29501320	2.367320E-012	1.534732E-011	1	0.000000E+000
1	89.29518803	1.534732E-011	2.367320E-012	0	0.000000E+000
1	89.29804700	2.367320E-012	1.534732E-011	1	0.000000E+000
1	89.29809559	1.534732E-011	2.367320E-012	0	0.000000E+000
1	89.29812586	2.367320E-012	1.534732E-011	1	0.000000E+000
1	89.29822575	1.534732E-011	2.367320E-012	0	0.000000E+000
1	89.29871316	2.367320E-012	1.534732E-011	1	0.000000E+000
1	89.29875095	1.534732E-011	2.367320E-012	0	0.000000E+000
1	89.29876976	2.367320E-012	1.534732E-011	1	0.000000E+000
1	89.29896812	1.534732E-011	2.367320E-012	0	0.000000E+000
1	89.29973603	2.367320E-012	1.534732E-011	1	0.000000E+000
1	89.29982694	1.534732E-011	2.367320E-012	0	0.000000E+000
1	89.29993701	2.367320E-012	1.534732E-011	1	0.000000E+000
1	89.30007442	1.534732E-011	2.367320E-012	0	0.000000E+000
1	89.31031857	2.367320E-012	1.534732E-011	1	0.000000E+000
1	89.31052448	1.534732E-011	2.367320E-012	0	0.000000E+000
1	89.31225106	2.367320E-012	1.534732E-011	1	0.000000E+000
1	89.31230799	1.534732E-011	2.367320E-012	0	0.000000E+000
1	89.31328852	2.367320E-012	1.534732E-011	1	0.000000E+000
1	89.31331950	1.534732E-011	2.367320E-012	0	0.000000E+000
1	89.31364687	2.367320E-012	1.534732E-011	1	0.000000E+000
1	89.31370581	1.534732E-011	2.367320E-012	0	0.000000E+000
1	89.31401821	2.367320E-012	1.534732E-011	1	0.000000E+000
1	89.31428553	1.534732E-011	2.367320E-012	0	0.000000E+000
1	89.31490381	2.367320E-012	1.534732E-011	1	0.000000E+000
1	89.31505847	1.534732E-011	2.367320E-012	0	0.000000E+000
1	89.31514061	2.367320E-012	1.534732E-011	1	0.000000E+000
1	89.31516426	1.534732E-011	2.367320E-012	0	0.000000E+000
1	89.31784101	2.367320E-012	1.534732E-011	1	0.000000E+000
1	89.31786564	1.534732E-011	2.367320E-012	0	0.000000E+000
1	89.31803122	2.367320E-012	1.534732E-011	1	0.000000E+000
1	89.31808049	1.534732E-011	2.367320E-012	0	0.000000E+000
1	89.31822246	2.367320E-012	1.534732E-011	1	0.000000E+000
1	89.31843884	1.534732E-011	2.367320E-012	0	0.000000E+000
1	89.32006328	2.367320E-012	1.534732E-011	1	0.000000E+000
1	89.32016908	1.534732E-011	2.367320E-012	0	0.000000E+000
1	89.32255375	2.367320E-012	1.534732E-011	1	0.000000E+000
1	89.32259043	1.534732E-011	2.367320E-012	0	0.000000E+000
1	89.32368053	2.367320E-012	1.534732E-011	1	0.000000E+000
1	89.32369149	1.534732E-011	2.367320E-012	0	0.000000E+000
1	89.32908255	2.367320E-012	1.534732E-011	1	0.000000E+000
1	89.32911003	1.534732E-011	2.367320E-012	0	0.000000E+000
1	89.33173899	2.367320E-012	1.534732E-011	1	0.000000E+000
1	89.33192326	1.534732E-011	2.367320E-012	0	0.000000E+000
1	89.33419421	2.367320E-012	1.534732E-011	1	0.000000E+000
1	89.33426307	1.534732E-011	2.367320E-012	0	0.000000E+000
1	89.33438433	2.367320E-012	1.534732E-011	1	0.000000E+000
1	89.33448779	1.534732E-011	2.367320E-012	0	0.000000E+000
1	89.33504015	2.367320E-012	1.534732E-011	1	0.000000E+000
1	89.33521378	1.534732E-011	2.367320E-012	0	0.000000E+000
1	89.33643639	2.367320E-012	1.534732E-011	1	0.000000E+000
1	89.33654281	1.534732E-011	2.367320E-012	0	0.000000E+000
1	89.33655937	2.367320E-012	1.534732E-011	1	0.000000E+000
1	89.33661341	1.534732E-011	2.367320E-012	0	0.000000E+000
1	89.34293017	2.367320E-012	1.534732E-011	1	0.000000E+000
1	89.34385098	1.534732E-011	2.367320E-012	0	0.000000E+000
1	89.34704610	2.367320E-012	1.534732E-011	1	0.000000E+000
1	89.34716756	1.534732E-011	2.367320E-012	0	0.000000E+000
1	89.34748059	2.367320E-012	1.534732E-011	1	0.000000E+000
1	89.34805062	1.534732E-011	2.367320E-012	0	0.000000E+000
1	89.35077663	2.367320E-012	1.534732E-011	1	0.000000E+000
1	89.35081129	1.534732E-011	2.367320E-012	0	0.000000E+000
1	89.35084339	2.367320E-012	1.534732E-011	1	0.000000E+000
1	89.35098312	1.534732E-011	2.367320E-012	0	0.000000E+000
1	89.35204378	2.367320E-012	1.534732E-011	1	0.000000E+000
1	89.35207846	1.534732E-011	2.367320E-012	0	0.000000E+000
1	89.35307180	2.367320E-012	1.534732E-011	1	0.000000E+000
1	89.35309885	1.534732E-011	2.367320E-012	0	0.000000E+000
1	89.35528979	2.367320E-012	1.534732E-011	1	0.000000E+000
1	89.35531235	1.534732E-011	2.367320E-012	0	0.000000E+000
1	89.35581846	2.367320E-012	1.534732E-011	1	0.000000E+000
1	89.35601452	1.534732E-011	2.367320E-012	0	0.000000E+000
1	89.35738679	2.367320E-012	1.534732E-011	1	0.000000E+000
1	89.35753189	1.534732E-011	2.367320E-012	0	0.000000E+000
1	89.36373375	2.367320E-012	1.534732E-011	1	0.000000E+000
1	89.36390689	1.534732E-011	2.367320E-012	0	0.000000E+000
1	89.36570589	2.367320E-012	1.534732E-011	1	0.000000E+000
1	89.36574421	1.534732E-011	2.367320E-012	0	0.000000E+000
1	89.36771067	2.367320E-012	1.534732E-011	1	0.000000E+000
1	89.36779913	1.534732E-011	2.367320E-012	0	0.000000E+000
1	89.36782915	2.367320E-012	1.534732E-011	1	0.000000E+000
1	89.36797829	1.534732E-011	2.367320E-012	0	0.000000E+000
1	89.36986890	2.367320E-012	1.534732E-011	1	0.000000E+000
1	89.36991502	1.534732E-011	2.367320E-012	0	0.000000E+000
1	91.91555528	2.409559E-012	1.538956E-011	1	0.000000E+000
1	91.91569245	1.538956E-011	2.409559E-012	0	0.000000E+000
1	91.91580186	2.409559E-012	1.538956E-011	1	0.000000E+000
1	91.91589677	1.538956E-011	2.409559E-012	0	0.000000E+000
1	91.91626335	2.409559E-012	1.538956E-011	1	0.000000E+000
1	91.91652676	1.538956E-011	2.409559E-012	0	0.000000E+000
1	91.92439873	2.409559E-012	1.538956E-011	1	0.000000E+000
1	91.92478997	1.538956E-011	2.409559E-012	0	0.000000E+000
1	91.93072589	2.409559E-012	1.538956E-011	1	0.000000E+000
1	91.93117143	1.538956E-011	2.409559E-012	0	0.000000E+000
1	91.93129071	2.409559E-012	1.538956E-011	1	0.000000E+000
1	91.93146039	1.538956E-011	2.409559E-012	0	0.000000E+000
1	91.93183388	2.409559E-012	1.538956E-011	1	0.000000E+000
1	91.93188068	1.538956E-011	2.409559E-012	0	0.000000E+000
1	91.93200877	2.409559E-012	1.538956E-011	1	0.000000E+000
1	91.93207339	1.538956E-011	2.409559E-012	0	0.000000E+000
1	91.93274905	2.409559E-012	1.538956E-011	1	0.000000E+000
1	91.93283618	1.538956E-011	2.409559E-012	0	0.000000E+000
1	91.93714646	2.409559E-012	1.538956E-011	1	0.000000E+000
1	91.93750212	1.538956E-011	2.409559E-012	0	0.000000E+000
1	91.93879105	2.409559E-012	1.538956E-011	1	0.000000E+000
1	91.93890372	1.538956E-011	2.409559E-012	0	0.000000E+000
1	91.93905273	2.409559E-012	1.538956E-011	1	0.000000E+000
1	91.93915641	1.538956E-011	2.409559E-012	0	0.000000E+000
1	91.93939145	2.409559E-012	1.538956E-011	1	0.000000E+000
1	91.93967842	1.538956E-011	2.409559E-012	0	0.000000E+000
1	91.94072004	2.409559E-012	1.538956E-011	1	0.000000E+000
1	91.94075779	1.538956E-011	2.409559E-012	0	0.000000E+000
1	91.94301101	2.409559E-012	1.538956E-011	1	0.000000E+000
1	91.94336465	1.538956E-011	2.409559E-012	0	0.000000E+000
1	91.94442594	2.409559E-012	1.538956E-011	1	0.000000E+000
1	91.94447562	1.538956E-011	2.409559E-012	0	0.000000E+000
1	91.94474740	2.409559E-012	1.538956E-011	1	0.000000E+000
1	91.94511441	1.538956E-011	2.409559E-012	0	0.000000E+000
1	91.94599087	2.409559E-012	1.538956E-011	1	0.000000E+000
1	91.94621147	1.538956E-011	2.409559E-012	0	0.000000E+000
1	91.94900744	2.409559E-012	1.538956E-011	1	0.000000E+000
1	91.94917399	1.538956E-011	2.409559E-012	0	0.000000E+000
1	91.95086539	2.409559E-012	1.538956E-011	1	0.000000E+000
1	91.95115248	1.538956E-011	2.409559E-012	0	0.000000E+000
1	91.95286015	2.409559E-012	1.538956E-011	1	0.000000E+000
1	91.95294215	1.538956E-011	2.409559E-012	0	0.000000E+000
1	91.95302292	2.409559E-012	1.538956E-011	1	0.000000E+000
1	91.95323477	1.538956E-011	2.409559E-012	0	0.000000E+000
1	91.95365011	2.409559E-012	1.538956E-011	1	0.000000E+000
1	91.95367574	1.538956E-011	2.409559E-012	0	0.000000E+000
1	91.95686773	2.409559E-012	1.538956E-011	1	0.000000E+000
1	91.95696906	1.538956E-011	2.409559E-012	0	0.000000E+000
1	91.95769383	2.409559E-012	1.538956E-011	1	0.000000E+000
1	91.95779472	1.538956E-011	2.409559E-012	0	0.000000E+000
1	91.96073982	2.409559E-012	1.538956E-011	1	0.000000E+000
1	91.96082338	1.538956E-011	2.409559E-012	0	0.000000E+000
1	91.96106822	2.409559E-012	1.538956E-011	1	0.000000E+000
1	91.96135321	1.538956E-011	2.409559E-012	0	0.000000E+000
1	91.96164973	2.409559E-012	1.538956E-011	1	0.000000E+000
1	91.96173986	1.538956E-011	2.409559E-012	0	0.000000E+000
1	91.96202483	2.409559E-012	1.538956E-011	1	0.000000E+000
1	91.96226346	1.538956E-011	2.409559E-012	0	0.000000E+000
1	91.96383794	2.409559E-012	1.538956E-011	1	0.000000E+000
1	91.96399931	1.538956E-011	2.409559E-012	0	0.000000E+000
1	91.96408857	2.409559E-012	1.538956E-011	1	0.000000E+000
1	91.96421263	1.538956E-011	2.409559E-012	0	0.000000E+000
1	91.96533810	2.409559E-012	1.538956E-011	1	0.000000E+000
1	91.96546189	1.538956E-011	2.409559E-012	0	0.000000E+000
1	91.96644984	2.409559E-012	1.538956E-011	1	0.000000E+000
1	91.96652511	1.538956E-011	2.409559E-012	0	0.000000E+000
1	91.96719379	2.409559E-012	1.538956E-011	1	0.000000E+000
1	91.96729969	1.538956E-011	2.409559E-012	0	0.000000E+000
1	91.96732196	2.409559E-012	1.538956E-011	1	0.000000E+000
1	91.96746469	1.538956E-011	2.409559E-012	0	0.000000E+000
1	91.96769140	2.409559E-012	1.538956E-011	1	0.000000E+000
1	91.96780539	1.538956E-011	2.409559E-012	0	0.000000E+000
1	91.97400892	2.409559E-012	1.538956E-011	1	0.000000E+000
1	91.97401378	1.538956E-011	2.409559E-012	0	0.000000E+000
1	91.97442959	2.409559E-012	1.538956E-011	1	0.000000E+000
1	91.97454715	1.538956E-011	2.409559E-012	0	0.000000E+000
1	91.97561122	2.409559E-012	1.538956E-011	1	0.000000E+000
1	91.97596785	1.538956E-011	2.409559E-012	0	0.000000E+000
1	91.97676583	2.409559E-012	1.538956E-011	1	0.000000E+000
1	91.97686730	1.538956E-011	2.409559E-012	0	0.000000E+000
1	91.97814959	2.409559E-012	1.538956E-011	1	0.000000E+000
1	91.97817058	1.538956E-011	2.409559E-012	0	0.000000E+000
1	91.98136396	2.409559E-012	1.538956E-011	1	0.000000E+000
1	91.98152453	1.538956E-011	2.409559E-012	0	0.000000E+000
1	91.98214438	2.409559E-012	1.538956E-011	1	0.000000E+000
1	91.98247850	1.538956E-011	2.409559E-012	0	0.000000E+000
1	91.98253416	2.409559E-012	1.538956E-011	1	0.000000E+000
1	91.98303887	1.538956E-011	2.409559E-012	0	0.000000E+000
1	91.98323529	2.409559E-012	1.538956E-011	1	0.000000E+000
1	91.98349755	1.538956E-011	2.409559E-012	0	0.000000E+000
1	92.37353041	2.443832E-012	1.542383E-011	1	0.000000E+000
1	92.37385124	1.542383E-011	2.443832E-012	0	0.000000E+000
1	92.37733217	2.443832E-012	1.542383E-011	1	0.000000E+000
1	92.37741647	1.542383E-011	2.443832E-012	0	0.000000E+000
1	92.37868490	2.443832E-012	1.542383E-011	1	0.000000E+000
1	92.37870089	1.542383E-011	2.443832E-012	0	0.000000E+000
1	92.38039347	2.443832E-012	1.542383E-011	1	0.000000E+000
1	92.38056393	1.542383E-011	2.443832E-012	0	0.000000E+000
1	92.38086260	2.443832E-012	1.542383E-011	1	0.000000E+000
1	92.38099110	1.542383E-011	2.443832E-012	0	0.000000E+000
1	92.38241646	2.443832E-012	1.542383E-011	1	0.000000E+000
1	92.38246104	1.542383E-011	2.443832E-012	0	0.000000E+000
1	92.38295424	2.443832E-012	1.542383E-011	1	0.000000E+000
1	92.38298090	1.542383E-011	2.443832E-012	0	0.000000E+000
1	92.38343846	2.443832E-012	1.542383E-011	1	0.000000E+000
1	92.38377797	1.542383E-011	2.443832E-012	0	0.000000E+000
1	92.38490557	2.443832E-012	1.542383E-011	1	0.000000E+000
1	92.38524276	1.542383E-011	2.443832E-012	0	0.000000E+000
1	92.38544289	2.443832E-012	1.542383E-011	1	0.000000E+000
1	92.38551792	1.542383E-011	2.443832E-012	0	0.000000E+000
1	92.38622881	2.443832E-012	1.542383E-011	1	0.000000E+000
1	92.38638562	1.542383E-011	2.443832E-012	0	0.000000E+000
1	92.38795918	2.443832E-012	1.542383E-011	1	0.000000E+000
1	92.38816318	1.542383E-011	2.443832E-012	0	0.000000E+000
1	92.38977333	2.443832E-012	1.542383E-011	1	0.000000E+000
1	92.38979738	1.542383E-011	2.443832E-012	0	0.000000E+000
1	92.38994002	2.443832E-012	1.542383E-011	1	0.000000E+000
1	92.39004658	1.542383E-011	2.443832E-012	0	0.000000E+000
1	92.39113481	2.443832E-012	1.542383E-011	1	0.000000E+000
1	92.39117746	1.542383E-011	2.443832E-012	0	0.000000E+000
1	92.39252856	2.443832E-012	1.542383E-011	1	0.000000E+000
1	92.39279198	1.542383E-011	2.443832E-012	0	0.000000E+000
1	92.39370203	2.443832E-012	1.542383E-011	1	0.000000E+000
1	92.39455152	1.542383E-011	2.443832E-012	0	0.000000E+000
1	92.39480794	2.443832E-012	1.542383E-011	1	0.000000E+000
1	92.39482142	1.542383E-011	2.443832E-012	0	0.000000E+000
1	92.39843780	2.443832E-012	1.542383E-011	1	0.000000E+000
1	92.39847970	1.542383E-011	2.443832E-012	0	0.000000E+000
1	92.39922921	2.443832E-012	1.542383E-011	1	0.000000E+000
1	92.39950696	1.542383E-011	2.443832E-012	0	0.000000E+000
1	92.40122529	2.443832E-012	1.542383E-011	1	0.000000E+000
1	92.40137911	1.542383E-011	2.443832E-012	0	0.000000E+000
1	92.40179793	2.443832E-012	1.542383E-011	1	0.000000E+000
1	92.40183755	1.542383E-011	2.443832E-012	0	0.000000E+000
1	92.40247386	2.443832E-012	1.542383E-011	1	0.000000E+000
1	92.40257268	1.542383E-011	2.443832E-012	0	0.000000E+000
1	92.40269542	2.443832E-012	1.542383E-011	1	0.000000E+000
1	92.40271532	1.542383E-011	2.443832E-012	0	0.000000E+000
1	92.40469911	2.443832E-012	1.542383E-011	1	0.000000E+000
1	92.40476333	1.542383E-011	2.443832E-012	0	0.000000E+000
1	92.40482295	2.443832E-012	1.542383E-011	1	0.000000E+000
1	92.40483126	1.542383E-011	2.443832E-012	0	0.000000E+000
1	92.40544478	2.443832E-012	1.542383E-011	1	0.000000E+000
1	92.40612470	1.542383E-011	2.443832E-012	0	0.000000E+000
1	92.40703360	2.443832E-012	1.542383E-011	1	0.000000E+000
1	92.40705979	1.542383E-011	2.443832E-012	0	0.000000E+000
1	92.40924544	2.443832E-012	1.542383E-011	1	0.000000E+000
1	92.40960650	1.542383E-011	2.443832E-012	0	0.000000E+000
1	92.41028500	2.443832E-012	1.542383E-011	1	0.000000E+000
1	92.41050192	1.542383E-011	2.443832E-012	0	0.000000E+000
1	92.41215803	2.443832E-012	1.542383E-011	1	0.000000E+000
1	92.41221883	1.542383E-011	2.443832E-012	0	0.000000E+000
1	92.41238115	2.443832E-012	1.542383E-011	1	0.000000E+000
1	92.41242098	1.542383E-011	2.443832E-012	0	0.000000E+000
1	92.41302441	2.443832E-012	1.542383E-011	1	0.000000E+000
1	92.41342851	1.542383E-011	2.443832E-012	0	0.000000E+000
1	92.41438839	2.443832E-012	1.542383E-011	1	0.000000E+000
1	92.41450388	1.542383E-011	2.443832E-012	0	0.000000E+000
1	92.41452457	2.443832E-012	1.542383E-011	1	0.000000E+000
1	92.41457364	1.542383E-011	2.443832E-012	0	0.000000E+000
1	92.41613548	2.443832E-012	1.542383E-011	1	0.000000E+000
1	92.41617813	1.542383E-011	2.443832E-012	0	0.000000E+000
1	92.41646399	2.443832E-012	1.542383E-011	1	0.000000E+000
1	92.41648888	1.542383E-011	2.443832E-012	0	0.000000E+000
1	92.41652797	2.443832E-012	1.542383E-011	1	0.000000E+000
1	92.41655487	1.542383E-011	2.443832E-012	0	0.000000E+000
1	92.42771408	2.443832E-012	1.542383E-011	1	0.000000E+000
1	92.42785051	1.542383E-011	2.443832E-012	0	0.000000E+000
1	92.42813500	2.443832E-012	1.542383E-011	1	0.000000E+000
1	92.42832643	1.542383E-011	2.443832E-012	0	0.000000E+000
1	99.74437239	2.564141E-012	1.554414E-011	1	0.000000E+000
1	99.74443483	1.554414E-011	2.564141E-012	0	0.000000E+000
1	99.74487831	2.564141E-012	1.554414E-011	1	0.000000E+000
1	99.74491701	1.554414E-011	2.564141E-012	0	0.000000E+000
1	99.74535035	2.564141E-012	1.554414E-011	1	0.000000E+000
1	99.74541456	1.554414E-011	2.564141E-012	0	0.000000E+000
1	99.74560708	2.564141E-012	1.554414E-011	1	0.000000E+000
1	99.74578285	1.554414E-011	2.564141E-012	0	0.000000E+000
1	99.74690780	2.564141E-012	1.554414E-011	1	0.000000E+000
1	99.74702068	1.554414E-011	2.564141E-012	0	0.000000E+000
1	99.75236894	2.564141E-012	1.554414E-011	1	0.000000E+000
1	99.75245261	1.554414E-011	2.564141E-012	0	0.000000E+000
1	99.75505364	2.564141E-012	1.554414E-011	1	0.000000E+000
1	99.75526229	1.554414E-011	2.564141E-012	0	0.000000E+000
1	99.75542054	2.564141E-012	1.554414E-011	1	0.000000E+000
1	99.75544882	1.554414E-011	2.564141E-012	0	0.000000E+000
1	99.75554925	2.564141E-012	1.554414E-011	1	0.000000E+000
1	99.75564942	1.554414E-011	2.564141E-012	0	0.000000E+000
1	99.75648624	2.564141E-012	1.554414E-011	1	0.000000E+000
1	99.75652826	1.554414E-011	2.564141E-012	0	0.000000E+000
1	99.75773161	2.564141E-012	1.554414E-011	1	0.000000E+000
1	99.75786343	1.554414E-011	2.564141E-012	0	0.000000E+000
1	99.75848386	2.564141E-012	1.554414E-011	1	0.000000E+000
1	99.75853463	1.554414E-011	2.564141E-012	0	0.000000E+000
1	99.76057953	2.564141E-012	1.554414E-011	1	0.000000E+000
1	99.76065169	1.554414E-011	2.564141E-012	0	0.000000E+000
1	99.76104166	2.564141E-012	1.554414E-011	1	0.000000E+000
1	99.76111646	1.554414E-011	2.564141E-012	0	0.000000E+000
1	99.76152430	2.564141E-012	1.554414E-011	1	0.000000E+000
1	99.76161398	1.554414E-011	2.564141E-012	0	0.000000E+000
1	99.76211531	2.564141E-012	1.554414E-011	1	0.000000E+000
1	99.76252783	1.554414E-011	2.564141E-012	0	0.000000E+000
1	99.76578221	2.564141E-012	1.554414E-011	1	0.000000E+000
1	99.76612926	1.554414E-011	2.564141E-012	0	0.000000E+000
1	99.76637219	2.564141E-012	1.554414E-011	1	0.000000E+000
1	99.76639646	1.554414E-011	2.564141E-012	0	0.000000E+000
1	99.76778321	2.564141E-012	1.554414E-011	1	0.000000E+000
1	99.76781894	1.554414E-011	2.564141E-012	0	0.000000E+000
1	99.76822436	2.564141E-012	1.554414E-011	1	0.000000E+000
1	99.76834582	1.554414E-011	2.564141E-012	0	0.000000E+000
1	99.76863692	2.564141E-012	1.554414E-011	1	0.000000E+000
1	99.76900833	1.554414E-011	2.564141E-012	0	0.000000E+000
1	99.76915425	2.564141E-012	1.554414E-011	1	0.000000E+000
1	99.76940664	1.554414E-011	2.564141E-012	0	0.000000E+000
1	99.76947134	2.564141E-012	1.554414E-011	1	0.000000E+000
1	99.76967569	1.554414E-011	2.564141E-012	0	0.000000E+000
1	99.77237217	2.564141E-012	1.554414E-011	1	0.000000E+000
1	99.77246423	1.554414E-011	2.564141E-012	0	0.000000E+000
1	99.77315578	2.564141E-012	1.554414E-011	1	0.000000E+000
1	99.77320365	1.554414E-011	2.564141E-012	0	0.000000E+000
1	99.77388160	2.564141E-012	1.554414E-011	1	0.000000E+000
1	99.77416625	1.554414E-011	2.564141E-012	0	0.000000E+000
1	99.77459443	2.564141E-012	1.554414E-011	1	0.000000E+000
1	99.77460560	1.554414E-011	2.564141E-012	0	0.000000E+000
1	99.77479576	2.564141E-012	1.554414E-011	1	0.000000E+000
1	99.77488612	1.554414E-011	2.564141E-012	0	0.000000E+000
1	99.77599176	2.564141E-012	1.554414E-011	1	0.000000E+000
1	99.77601683	1.554414E-011	2.564141E-012	0	0.000000E+000
1	99.77620122	2.564141E-012	1.554414E-011	1	0.000000E+000
1	99.77628210	1.554414E-011	2.564141E-012	0	0.000000E+000
1	99.77671166	2.564141E-012	1.554414E-011	1	0.000000E+000
1	99.77674537	1.554414E-011	2.564141E-012	0	0.000000E+000
1	99.77699276	2.564141E-012	1.554414E-011	1	0.000000E+000
1	99.77706010	1.554414E-011	2.564141E-012	0	0.000000E+000
1	99.77712988	2.564141E-012	1.554414E-011	1	0.000000E+000
1	99.77740412	1.554414E-011	2.564141E-012	0	0.000000E+000
1	99.77892051	2.564141E-012	1.554414E-011	1	0.000000E+000
1	99.77896878	1.554414E-011	2.564141E-012	0	0.000000E+000
1	99.78046454	2.564141E-012	1.554414E-011	1	0.000000E+000
1	99.78064249	1.554414E-011	2.564141E-012	0	0.000000E+000
1	99.78190076	2.564141E-012	1.554414E-011	1	0.000000E+000
1	99.78207398	1.554414E-011	2.564141E-012	0	0.000000E+000
1	107.48191966	2.205782E-012	1.518578E-011	1	0.000000E+000
1	107.48198263	1.518578E-011	2.205782E-012	0	0.000000E+000
1	107.48208732	2.205782E-012	1.518578E-011	1	0.000000E+000
1	107.48247611	1.518578E-011	2.205782E-012	0	0.000000E+000
1	107.48249555	2.205782E-012	1.518578E-011	1	0.000000E+000
1	107.48257053	1.518578E-011	2.205782E-012	0	0.000000E+000
1	107.48285442	2.205782E-012	1.518578E-011	1	0.000000E+000
1	107.48289673	1.518578E-011	2.205782E-012	0	0.000000E+000
1	107.48323634	2.205782E-012	1.518578E-011	1	0.000000E+000
1	107.48353406	1.518578E-011	2.205782E-012	0	0.000000E+000
1	107.48400381	2.205782E-012	1.518578E-011	1	0.000000E+000
1	107.48408483	1.518578E-011	2.205782E-012	0	0.000000E+000
1	107.48418618	2.205782E-012	1.518578E-011	1	0.000000E+000
1	107.48424097	1.518578E-011	2.205782E-012	0	0.000000E+000
1	107.48675143	2.205782E-012	1.518578E-011	1	0.000000E+000
1	107.48702670	1.518578E-011	2.205782E-012	0	0.000000E+000
1	107.48719412	2.205782E-012	1.518578E-011	1	0.000000E+000
1	107.48727906	1.518578E-011	2.205782E-012	0	0.000000E+000
1	107.48734104	2.205782E-012	1.518578E-011	1	0.000000E+000
1	107.48741849	1.518578E-011	2.205782E-012	0	0.000000E+000
1	107.48883274	2.205782E-012	1.518578E-011	1	0.000000E+000
1	107.48898624	1.518578E-011	2.205782E-012	0	0.000000E+000
1	107.48941337	2.205782E-012	1.518578E-011	1	0.000000E+000
1	107.48945113	1.518578E-011	2.205782E-012	0	0.000000E+000
1	107.49041633	2.205782E-012	1.518578E-011	1	0.000000E+000
1	107.49049937	1.518578E-011	2.205782E-012	0	0.000000E+000
1	107.49078298	2.205782E-012	1.518578E-011	1	0.000000E+000
1	107.49094641	1.518578E-011	2.205782E-012	0	0.000000E+000
1	107.49470343	2.205782E-012	1.518578E-011	1	0.000000E+000
1	107.49478750	1.518578E-011	2.205782E-012	0	0.000000E+000
1	107.49561565	2.205782E-012	1.518578E-011	1	0.000000E+000
1	107.49588111	1.518578E-011	2.205782E-012	0	0.000000E+000
1	107.49589664	2.205782E-012	1.518578E-011	1	0.000000E+000
1	107.49629719	1.518578E-011	2.205782E-012	0	0.000000E+000
1	107.49806684	2.205782E-012	1.518578E-011	1	0.000000E+000
1	107.49809892	1.518578E-011	2.205782E-012	0	0.000000E+000
1	107.49920981	2.205782E-012	1.518578E-011	1	0.000000E+000
1	107.49948446	1.518578E-011	2.205782E-012	0	0.000000E+000
1	107.50216662	2.205782E-012	1.518578E-011	1	0.000000E+000
1	107.50246465	1.518578E-011	2.205782E-012	0	0.000000E+000
1	107.50509138	2.205782E-012	1.518578E-011	1	0.000000E+000
1	107.50515047	1.518578E-011	2.205782E-012	0	0.000000E+000
1	107.50546408	2.205782E-012	1.518578E-011	1	0.000000E+000
1	107.50556156	1.518578E-011	2.205782E-012	0	0.000000E+000
1	107.50711797	2.205782E-012	1.518578E-011	1	0.000000E+000
1	107.50716360	1.518578E-011	2.205782E-012	0	0.000000E+000
1	107.51029490	2.205782E-012	1.518578E-011	1	0.000000E+000
1	107.51046533	1.518578E-011	2.205782E-012	0	0.000000E+000
1	107.51550133	2.205782E-012	1.518578E-011	1	0.000000E+000
1	107.51607654	1.518578E-011	2.205782E-012	0	0.000000E+000
1	107.51816008	2.205782E-012	1.518578E-011	1	0.000000E+000
1	107.51823653	1.518578E-011	2.205782E-012	0	0.000000E+000
1	107.51825551	2.205782E-012	1.518578E-011	1	0.000000E+000
1	107.51844098	1.518578E-011	2.205782E-012	0	0.000000E+000
1	107.52050214	2.205782E-012	1.518578E-011	1	0.000000E+000
1	107.52082231	1.518578E-011	2.205782E-012	0	0.000000E+000
1	107.52407414	2.205782E-012	1.518578E-011	1	0.000000E+000
1	107.52432705	1.518578E-011	2.205782E-012	0	0.000000E+000
1	107.52532036	2.205782E-012	1.518578E-011	1	0.000000E+000
1	107.52539990	1.518578E-011	2.205782E-012	0	0.000000E+000
1	107.52549841	2.205782E-012	1.518578E-011	1	0.000000E+000
1	107.52560323	1.518578E-011	2.205782E-012	0	0.000000E+000
1	108.83189674	2.369779E-012	1.534978E-011	1	0.000000E+000
1	108.83193085	1.534978E-011	2.369779E-012	0	0.000000E+000
1	108.83343649	2.369779E-012	1.534978E-011	1	0.000000E+000
1	108.83357634	1.534978E-011	2.369779E-012	0	0.000000E+000
1	108.83443082	2.369779E-012	1.534978E-011	1	0.000000E+000
1	108.83464725	1.534978E-011	2.369779E-012	0	0.000000E+000
1	108.84465013	2.369779E-012	1.534978E-011	1	0.000000E+000
1	108.84466733	1.534978E-011	2.369779E-012	0	0.000000E+000
1	108.84658853	2.369779E-012	1.534978E-011	1	0.000000E+000
1	108.84670621	1.534978E-011	2.369779E-012	0	0.000000E+000
1	108.84672541	2.369779E-012	1.534978E-011	1	0.000000E+000
1	108.84685552	1.534978E-011	2.369779E-012	0	0.000000E+000
1	108.84708623	2.369779E-012	1.534978E-011	1	0.000000E+000
1	108.84718053	1.534978E-011	2.369779E-012	0	0.000000E+000
1	108.84985996	2.369779E-012	1.534978E-011	1	0.000000E+000
1	108.85015050	1.534978E-011	2.369779E-012	0	0.000000E+000
1	108.85081804	2.369779E-012	1.534978E-011	1	0.000000E+000
1	108.85089543	1.534978E-011	2.369779E-012	0	0.000000E+000
1	108.85124311	2.369779E-012	1.534978E-011	1	0.000000E+000
1	108.85150683	1.534978E-011	2.369779E-012	0	0.000000E+000
1	108.85155555	2.369779E-012	1.534978E-011	1	0.000000E+000
1	108.85169183	1.534978E-011	2.369779E-012	0	0.000000E+000
1	108.85430065	2.369779E-012	1.534978E-011	1	0.000000E+000
1	108.85436103	1.534978E-011	2.369779E-012	0	0.000000E+000
1	108.85569248	2.369779E-012	1.534978E-011	1	0.000000E+000
1	108.85606176	1.534978E-011	2.369779E-012	0	0.000000E+000
1	108.85676973	2.369779E-012	1.534978E-011	1	0.000000E+000
1	108.85687385	1.534978E-011	2.369779E-012	0	0.000000E+000
1	108.85813641	2.369779E-012	1.534978E-011	1	0.000000E+000
1	108.85822226	1.534978E-011	2.369779E-012	0	0.000000E+000
1	108.85841745	2.369779E-012	1.534978E-011	1	0.000000E+000
1	108.85866732	1.534978E-011	2.369779E-012	0	0.000000E+000
1	108.85989782	2.369779E-012	1.534978E-011	1	0.000000E+000
1	108.86016937	1.534978E-011	2.369779E-012	0	0.000000E+000
1	108.86110755	2.369779E-012	1.534978E-011	1	0.000000E+000
1	108.86130901	1.534978E-011	2.369779E-012	0	0.000000E+000
1	108.86329744	2.369779E-012	1.534978E-011	1	0.000000E+000
1	108.86383344	1.534978E-011	2.369779E-012	0	0.000000E+000
1	108.87295367	2.369779E-012	1.534978E-011	1	0.000000E+000
1	108.87302187	1.534978E-011	2.369779E-012	0	0.000000E+000
1	108.87333410	2.369779E-012	1.534978E-011	1	0.000000E+000
1	108.87362293	1.534978E-011	2.369779E-012	0	0.000000E+000
1	108.87467264	2.369779E-012	1.534978E-011	1	0.000000E+000
1	108.87477670	1.534978E-011	2.369779E-012	0	0.000000E+000
1	108.87648289	2.369779E-012	1.534978E-011	1	0.000000E+000
1	108.87654085	1.534978E-011	2.369779E-012	0	0.000000E+000
1	108.87784415	2.369779E-012	1.534978E-011	1	0.000000E+000
1	108.87795444	1.534978E-011	2.369779E-012	0	0.000000E+000
1	108.88127232	2.369779E-012	1.534978E-011	1	0.000000E+000
1	108.88146580	1.534978E-011	2.369779E-012	0	0.000000E+000
1	108.88182864	2.369779E-012	1.534978E-011	1	0.000000E+000
1	108.88195568	1.534978E-011	2.369779E-012	0	0.000000E+000
1	108.89198663	2.369779E-012	1.534978E-011	1	0.000000E+000
1	108.89222278	1.534978E-011	2.369779E-012	0	0.000000E+000
1	108.89732123	2.369779E-012	1.534978E-011	1	0.000000E+000
1	108.89759306	1.534978E-011	2.369779E-012	0	0.000000E+000
1	108.90904150	2.369779E-012	1.534978E-011	1	0.000000E+000
1	108.90906774	1.534978E-011	2.369779E-012	0	0.000000E+000
1	108.90997253	2.369779E-012	1.534978E-011	1	0.000000E+000
1	108.91003946	1.534978E-011	2.369779E-012	0	0.000000E+000
1	108.91063246	2.369779E-012	1.534978E-011	1	0.000000E+000
1	108.91077339	1.534978E-011	2.369779E-012	0	0.000000E+000
1	108.91153976	2.369779E-012	1.534978E-011	1	0.000000E+000
1	108.91159840	1.534978E-011	2.369779E-012	0	0.000000E+000
1	108.91207259	2.369779E-012	1.534978E-011	1	0.000000E+000
1	108.91219772	1.534978E-011	2.369779E-012	0	0.000000E+000
1	108.91226718	2.369779E-012	1.534978E-011	1	0.000000E+000
1	108.91229733	1.534978E-011	2.369779E-012	0	0.000000E+000
1	108.91402417	2.369779E-012	1.534978E-011	1	0.000000E+000
1	108.91406079	1.534978E-011	2.369779E-012	0	0.000000E+000
1	108.91410713	2.369779E-012	1.534978E-011	1	0.000000E+000
1	108.91440320	1.534978E-011	2.369779E-012	0	0.000000E+000
1	108.91447828	2.369779E-012	1.534978E-011	1	0.000000E+000
1	108.91465858	1.534978E-011	2.369779E-012	0	0.000000E+000
1	108.91546130	2.369779E-012	1.534978E-011	1	0.000000E+000
1	108.91550554	1.534978E-011	2.369779E-012	0	0.000000E+000
1	118.42058586	2.426698E-012	1.540670E-011	1	0.000000E+000
1	118.42064416	1.540670E-011	2.426698E-012	0	0.000000E+000
1	118.42107433	2.426698E-012	1.540670E-011	1	0.000000E+000
1	118.42112855	1.540670E-011	2.426698E-012	0	0.000000E+000
1	118.42156425	2.426698E-012	1.540670E-011	1	0.000000E+000
1	118.42163179	1.540670E-011	2.426698E-012	0	0.000000E+000
1	118.42227733	2.426698E-012	1.540670E-011	1	0.000000E+000
1	118.42284078	1.540670E-011	2.426698E-012	0	0.000000E+000
1	118.42443968	2.426698E-012	1.540670E-011	1	0.000000E+000
1	118.42452056	1.540670E-011	2.426698E-012	0	0.000000E+000
1	118.42643859	2.426698E-012	1.540670E-011	1	0.000000E+000
1	118.42705700	1.540670E-011	2.426698E-012	0	0.000000E+000
1	118.42955471	2.426698E-012	1.540670E-011	1	0.000000E+000
1	118.42980923	1.540670E-011	2.426698E-012	0	0.000000E+000
1	118.42994787	2.426698E-012	1.540670E-011	1	0.000000E+000
1	118.43017050	1.540670E-011	2.426698E-012	0	0.000000E+000
1	118.43088679	2.426698E-012	1.540670E-011	1	0.000000E+000
1	118.43094146	1.540670E-011	2.426698E-012	0	0.000000E+000
1	118.43164113	2.426698E-012	1.540670E-011	1	0.000000E+000
1	118.43209261	1.540670E-011	2.426698E-012	0	0.000000E+000
1	118.43409465	2.426698E-012	1.540670E-011	1	0.000000E+000
1	118.43410606	1.540670E-011	2.426698E-012	0	0.000000E+000
1	118.43443960	2.426698E-012	1.540670E-011	1	0.000000E+000
1	118.43451898	1.540670E-011	2.426698E-012	0	0.000000E+000
1	118.43454289	2.426698E-012	1.540670E-011	1	0.000000E+000
1	118.43457469	1.540670E-011	2.426698E-012	0	0.000000E+000
1	118.43543244	2.426698E-012	1.540670E-011	1	0.000000E+000
1	118.43550111	1.540670E-011	2.426698E-012	0	0.000000E+000
1	118.43552009	2.426698E-012	1.540670E-011	1	0.000000E+000
1	118.43559986	1.540670E-011	2.426698E-012	0	0.000000E+000
1	118.43883790	2.426698E-012	1.540670E-011	1	0.000000E+000
1	118.43903187	1.540670E-011	2.426698E-012	0	0.000000E+000
1	118.44979407	2.426698E-012	1.540670E-011	1	0.000000E+000
1	118.44982149	1.540670E-011	2.426698E-012	0	0.000000E+000
1	118.45032877	2.426698E-012	1.540670E-011	1	0.000000E+000
1	118.45053474	1.540670E-011	2.426698E-012	0	0.000000E+000
1	118.45066464	2.426698E-012	1.540670E-011	1	0.000000E+000
1	118.45110886	1.540670E-011	2.426698E-012	0	0.000000E+000
1	118.45249733	2.426698E-012	1.540670E-011	1	0.000000E+000
1	118.45268330	1.540670E-011	2.426698E-012	0	0.000000E+000
1	118.45384077	2.426698E-012	1.540670E-011	1	0.000000E+000
1	118.45413192	1.540670E-011	2.426698E-012	0	0.000000E+000
1	118.45422312	2.426698E-012	1.540670E-011	1	0.000000E+000
1	118.45438488	1.540670E-011	2.426698E-012	0	0.000000E+000
1	118.45493155	2.426698E-012	1.540670E-011	1	0.000000E+000
1	118.45520416	1.540670E-011	2.426698E-012	0	0.000000E+000
1	118.45576907	2.426698E-012	1.540670E-011	1	0.000000E+000
1	118.45597342	1.540670E-011	2.426698E-012	0	0.000000E+000
1	118.45599482	2.426698E-012	1.540670E-011	1	0.000000E+000
1	118.45620324	1.540670E-011	2.426698E-012	0	0.000000E+000
1	118.45675079	2.426698E-012	1.540670E-011	1	0.000000E+000
1	118.45688425	1.540670E-011	2.426698E-012	0	0.000000E+000
1	118.45694722	2.426698E-012	1.540670E-011	1	0.000000E+000
1	118.45695725	1.540670E-011	2.426698E-012	0	0.000000E+000
1	118.45755251	2.426698E-012	1.540670E-011	1	0.000000E+000
1	118.45760728	1.540670E-011	2.426698E-012	0	0.000000E+000
1	118.45764266	2.426698E-012	1.540670E-011	1	0.000000E+000
1	118.45767798	1.540670E-011	2.426698E-012	0	0.000000E+000
1	118.45898609	2.426698E-012	1.540670E-011	1	0.000000E+000
1	118.45904609	1.540670E-011	2.426698E-012	0	0.000000E+000
1	118.45916948	2.426698E-012	1.540670E-011	1	0.000000E+000
1	118.45931302	1.540670E-011	2.426698E-012	0	0.000000E+000
1	118.46105289	2.426698E-012	1.540670E-011	1	0.000000E+000
1	118.46110125	1.540670E-011	2.426698E-012	0	0.000000E+000
1	118.46113414	2.426698E-012	1.540670E-011	1	0.000000E+000
1	118.46131558	1.540670E-011	2.426698E-012	0	0.000000E+000
1	118.46472492	2.426698E-012	1.540670E-011	1	0.000000E+000
1	118.46506235	1.540670E-011	2.426698E-012	0	0.000000E+000
1	118.46565972	2.426698E-012	1.540670E-011	1	0.000000E+000
1	118.46569948	1.540670E-011	2.426698E-012	0	0.000000E+000
1	118.47041214	2.426698E-012	1.540670E-011	1	0.000000E+000
1	118.47062401	1.540670E-011	2.426698E-012	0	0.000000E+000
1	118.47324700	2.426698E-012	1.540670E-011	1	0.000000E+000
1	118.47365055	1.540670E-011	2.426698E-012	0	0.000000E+000
1	118.47584724	2.426698E-012	1.540670E-011	1	0.000000E+000
1	118.47595923	1.540670E-011	2.426698E-012	0	0.000000E+000
1	118.47660361	2.426698E-012	1.540670E-011	1	0.000000E+000
1	118.47680694	1.540670E-011	2.426698E-012	0	0.000000E+000
1	118.47864795	2.426698E-012	1.540670E-011	1	0.000000E+000
1	118.47916456	1.540670E-011	2.426698E-012	0	0.000000E+000
1	118.48011123	2.426698E-012	1.540670E-011	1	0.000000E+000
1	118.48057941	1.540670E-011	2.426698E-012	0	0.000000E+000
1	118.48060108	2.426698E-012	1.540670E-011	1	0.000000E+000
1	118.48078814	1.540670E-011	2.426698E-012	0	0.000000E+000
1	118.48111653	2.426698E-012	1.540670E-011	1	0.000000E+000
1	118.48119906	1.540670E-011	2.426698E-012	0	0.000000E+000
1	118.48182937	2.426698E-012	1.540670E-011	1	0.000000E+000
1	118.48213948	1.540670E-011	2.426698E-012	0	0.000000E+000
1	118.48215071	2.426698E-012	1.540670E-011	1	0.000000E+000
1	118.48219098	1.540670E-011	2.426698E-012	0	0.000000E+000
1	118.48334303	2.426698E-012	1.540670E-011	1	0.000000E+000
1	118.48350523	1.540670E-011	2.426698E-012	0	0.000000E+000
1	118.48355955	2.426698E-012	1.540670E-011	1	0.000000E+000
1	118.48365693	1.540670E-011	2.426698E-012	0	0.000000E+000
1	118.48484878	2.426698E-012	1.540670E-011	1	0.000000E+000
1	118.48495176	1.540670E-011	2.426698E-012	0	0.000000E+000
1	118.48774376	2.426698E-012	1.540670E-011	1	0.000000E+000
1	118.48778342	1.540670E-011	2.426698E-012	0	0.000000E+000
1	118.48844977	2.426698E-012	1.540670E-011	1	0.000000E+000
1	118.48853094	1.540670E-011	2.426698E-012	0	0.000000E+000
1	118.48855540	2.426698E-012	1.540670E-011	1	0.000000E+000
1	118.48889954	1.540670E-011	2.426698E-012	0	0.000000E+000
1	118.48890821	2.426698E-012	1.540670E-011	1	0.000000E+000
1	118.48903877	1.540670E-011	2.426698E-012	0	0.000000E+000
1	118.49104521	2.426698E-012	1.540670E-011	1	0.000000E+000
1	118.49124763	1.540670E-011	2.426698E-012	0	0.000000E+000
1	118.49137627	2.426698E-012	1.540670E-011	1	0.000000E+000
1	118.49142638	1.540670E-011	2.426698E-012	0	0.000000E+000
1	118.49203271	2.426698E-012	1.540670E-011	1	0.000000E+000
1	118.49218167	1.540670E-011	2.426698E-012	0	0.000000E+000
1	118.49826984	2.426698E-012	1.540670E-011	1	0.000000E+000
1	118.49831070	1.540670E-011	2.426698E-012	0	0.000000E+000
1	118.49834283	2.426698E-012	1.540670E-011	1	0.000000E+000
1	118.49860491	1.540670E-011	2.426698E-012	0	0.000000E+000
1	118.49966805	2.426698E-012	1.540670E-011	1	0.000000E+000
1	118.49994725	1.540670E-011	2.426698E-012	0	0.000000E+000
1	118.50152529	2.426698E-012	1.540670E-011	1	0.000000E+000
1	118.50177184	1.540670E-011	2.426698E-012	0	0.000000E+000
1	118.50328471	2.426698E-012	1.540670E-011	1	0.000000E+000
1	118.50378640	1.540670E-011	2.426698E-012	0	0.000000E+000
1	118.50403602	2.426698E-012	1.540670E-011	1	0.000000E+000
1	118.50408928	1.540670E-011	2.426698E-012	0	0.000000E+000
1	118.52739067	2.426698E-012	1.540670E-011	1	0.000000E+000
1	118.52758288	1.540670E-011	2.426698E-012	0	0.000000E+000
1	118.52983647	2.426698E-012	1.540670E-011	1	0.000000E+000
1	118.52991088	1.540670E-011	2.426698E-012	0	0.000000E+000
1	118.53049985	2.426698E-012	1.540670E-011	1	0.000000E+000
1	118.53057477	1.540670E-011	2.426698E-012	0	0.000000E+000
1	118.53142812	2.426698E-012	1.540670E-011	1	0.000000E+000
1	118.53144219	1.540670E-011	2.426698E-012	0	0.000000E+000
1	118.53204749	2.426698E-012	1.540670E-011	1	0.000000E+000
1	118.53213094	1.540670E-011	2.426698E-012	0	0.000000E+000
1	118.53422689	2.426698E-012	1.540670E-011	1	0.000000E+000
1	118.53445460	1.540670E-011	2.426698E-012	0	0.000000E+000
1	118.53589348	2.426698E-012	1.540670E-011	1	0.000000E+000
1	118.53594544	1.540670E-011	2.426698E-012	0	0.000000E+000
1	118.53756495	2.426698E-012	1.540670E-011	1	0.000000E+000
1	118.53778433	1.540670E-011	2.426698E-012	0	0.000000E+000
1	118.54114418	2.426698E-012	1.540670E-011	1	0.000000E+000
1	118.54128751	1.540670E-011	2.426698E-012	0	0.000000E+000
1	118.54218650	2.426698E-012	1.540670E-011	1	0.000000E+000
1	118.54219431	1.540670E-011	2.426698E-012	0	0.000000E+000
1	118.54377776	2.426698E-012	1.540670E-011	1	0.000000E+000
1	118.54392399	1.540670E-011	2.426698E-012	0	0.000000E+000
1	118.54601394	2.426698E-012	1.540670E-011	1	0.000000E+000
1	118.54614501	1.540670E-011	2.426698E-012	0	0.000000E+000
1	118.54648563	2.426698E-012	1.540670E-011	1	0.000000E+000
1	118.54660284	1.540670E-011	2.426698E-012	0	0.000000E+000
1	118.55022303	2.426698E-012	1.540670E-011	1	0.000000E+000
1	118.55068087	1.540670E-011	2.426698E-012	0	0.000000E+000
1	118.55101202	2.426698E-012	1.540670E-011	1	0.000000E+000
1	118.55109914	1.540670E-011	2.426698E-012	0	0.000000E+000
1	118.55267180	2.426698E-012	1.540670E-011	1	0.000000E+000
1	118.55296506	1.540670E-011	2.426698E-012	0	0.000000E+000
1	118.55344349	2.426698E-012	1.540670E-011	1	0.000000E+000
1	118.55346726	1.540670E-011	2.426698E-012	0	0.000000E+000
1	118.55506904	2.426698E-012	1.540670E-011	1	0.000000E+000
1	118.55517792	1.540670E-011	2.426698E-012	0	0.000000E+000
1	118.55575495	2.426698E-012	1.540670E-011	1	0.000000E+000
1	118.55585075	1.540670E-011	2.426698E-012	0	0.000000E+000
1	118.55735164	2.426698E-012	1.540670E-011	1	0.000000E+000
1	118.55739451	1.540670E-011	2.426698E-012	0	0.000000E+000
1	118.55821907	2.426698E-012	1.540670E-011	1	0.000000E+000
1	118.55845782	1.540670E-011	2.426698E-012	0	0.000000E+000
1	118.55929921	2.426698E-012	1.540670E-011	1	0.000000E+000
1	118.55935881	1.540670E-011	2.426698E-012	0	0.000000E+000
1	118.55958338	2.426698E-012	1.540670E-011	1	0.000000E+000
1	118.55968488	1.540670E-011	2.426698E-012	0	0.000000E+000
1	118.63808168	2.312333E-012	1.529233E-011	1	0.000000E+000
1	118.63816338	1.529233E-011	2.312333E-012	0	0.000000E+000
1	118.63861146	2.312333E-012	1.529233E-011	1	0.000000E+000
1	118.63893033	1.529233E-011	2.312333E-012	0	0.000000E+000
1	118.64036140	2.312333E-012	1.529233E-011	1	0.000000E+000
1	118.64038938	1.529233E-011	2.312333E-012	0	0.000000E+000
1	118.64136286	2.312333E-012	1.529233E-011	1	0.000000E+000
1	118.64145109	1.529233E-011	2.312333E-012	0	0.000000E+000
1	118.64298764	2.312333E-012	1.529233E-011	1	0.000000E+000
1	118.64310459	1.529233E-011	2.312333E-012	0	0.000000E+000
1	118.64540842	2.312333E-012	1.529233E-011	1	0.000000E+000
1	118.64568129	1.529233E-011	2.312333E-012	0	0.000000E+000
1	118.64647497	2.312333E-012	1.529233E-011	1	0.000000E+000
1	118.64673268	1.529233E-011	2.312333E-012	0	0.000000E+000
1	118.64721791	2.312333E-012	1.529233E-011	1	0.000000E+000
1	118.64746226	1.529233E-011	2.312333E-012	0	0.000000E+000
1	118.64844863	2.312333E-012	1.529233E-011	1	0.000000E+000
1	118.64862859	1.529233E-011	2.312333E-012	0	0.000000E+000
1	118.64873300	2.312333E-012	1.529233E-011	1	0.000000E+000
1	118.64906798	1.529233E-011	2.312333E-012	0	0.000000E+000
1	118.65017278	2.312333E-012	1.529233E-011	1	0.000000E+000
1	118.65022431	1.529233E-011	2.312333E-012	0	0.000000E+000
1	118.65075453	2.312333E-012	1.529233E-011	1	0.000000E+000
1	118.65091915	1.529233E-011	2.312333E-012	0	0.000000E+000
1	118.65320655	2.312333E-012	1.529233E-011	1	0.000000E+000
1	118.65379016	1.529233E-011	2.312333E-012	0	0.000000E+000
1	118.65731211	2.312333E-012	1.529233E-011	1	0.000000E+000
1	118.65736141	1.529233E-011	2.312333E-012	0	0.000000E+000
1	118.65782920	2.312333E-012	1.529233E-011	1	0.000000E+000
1	118.65797614	1.529233E-011	2.312333E-012	0	0.000000E+000
1	118.65857788	2.312333E-012	1.529233E-011	1	0.000000E+000
1	118.65871295	1.529233E-011	2.312333E-012	0	0.000000E+000
1	118.65906750	2.312333E-012	1.529233E-011	1	0.000000E+000
1	118.65925456	1.529233E-011	2.312333E-012	0	0.000000E+000
1	118.65942189	2.312333E-012	1.529233E-011	1	0.000000E+000
1	118.65963680	1.529233E-011	2.312333E-012	0	0.000000E+000
1	118.66043224	2.312333E-012	1.529233E-011	1	0.000000E+000
1	118.66068093	1.529233E-011	2.312333E-012	0	0.000000E+000
1	118.66233693	2.312333E-012	1.529233E-011	1	0.000000E+000
1	118.66252779	1.529233E-011	2.312333E-012	0	0.000000E+000
1	118.66357818	2.312333E-012	1.529233E-011	1	0.000000E+000
1	118.66360462	1.529233E-011	2.312333E-012	0	0.000000E+000
1	118.66526255	2.312333E-012	1.529233E-011	1	0.000000E+000
1	118.66540897	1.529233E-011	2.312333E-012	0	0.000000E+000
1	118.66656232	2.312333E-012	1.529233E-011	1	0.000000E+000
1	118.66680501	1.529233E-011	2.312333E-012	0	0.000000E+000
1	118.66900213	2.312333E-012	1.529233E-011	1	0.000000E+000
1	118.66905732	1.529233E-011	2.312333E-012	0	0.000000E+000
1	118.67266244	2.312333E-012	1.529233E-011	1	0.000000E+000
1	118.67269391	1.529233E-011	2.312333E-012	0	0.000000E+000
1	118.67891980	2.312333E-012	1.529233E-011	1	0.000000E+000
1	118.67900001	1.529233E-011	2.312333E-012	0	0.000000E+000
1	118.67903663	2.312333E-012	1.529233E-011	1	0.000000E+000
1	118.67913867	1.529233E-011	2.312333E-012	0	0.000000E+000
1	118.68036299	2.312333E-012	1.529233E-011	1	0.000000E+000
1	118.68058270	1.529233E-011	2.312333E-012	0	0.000000E+000
1	118.68070397	2.312333E-012	1.529233E-011	1	0.000000E+000
1	118.68075098	1.529233E-011	2.312333E-012	0	0.000000E+000
1	118.68286871	2.312333E-012	1.529233E-011	1	0.000000E+000
1	118.68290244	1.529233E-011	2.312333E-012	0	0.000000E+000
1	118.68467148	2.312333E-012	1.529233E-011	1	0.000000E+000
1	118.68474393	1.529233E-011	2.312333E-012	0	0.000000E+000
1	118.68477930	2.312333E-012	1.529233E-011	1	0.000000E+000
1	118.68544068	1.529233E-011	2.312333E-012	0	0.000000E+000
1	118.68761468	2.312333E-012	1.529233E-011	1	0.000000E+000
1	118.68798283	1.529233E-011	2.312333E-012	0	0.000000E+000
1	118.68931478	2.312333E-012	1.529233E-011	1	0.000000E+000
1	118.68933125	1.529233E-011	2.312333E-012	0	0.000000E+000
1	118.69150879	2.312333E-012	1.529233E-011	1	0.000000E+000
1	118.69155385	1.529233E-011	2.312333E-012	0	0.000000E+000
1	118.69267171	2.312333E-012	1.529233E-011	1	0.000000E+000
1	118.69296113	1.529233E-011	2.312333E-012	0	0.000000E+000
1	118.69322515	2.312333E-012	1.529233E-011	1	0.000000E+000
1	118.69332794	1.529233E-011	2.312333E-012	0	0.000000E+000
1	118.69406776	2.312333E-012	1.529233E-011	1	0.000000E+000
1	118.69442253	1.529233E-011	2.312333E-012	0	0.000000E+000
1	123.21840700	2.203380E-012	1.518338E-011	1	0.000000E+000
1	123.21843785	1.518338E-011	2.203380E-012	0	0.000000E+000
1	123.21847821	2.203380E-012	1.518338E-011	1	0.000000E+000
1	123.21856656	1.518338E-011	2.203380E-012	0	0.000000E+000
1	123.21922651	2.203380E-012	1.518338E-011	1	0.000000E+000
1	123.21940040	1.518338E-011	2.203380E-012	0	0.000000E+000
1	123.21981271	2.203380E-012	1.518338E-011	1	0.000000E+000
1	123.21994234	1.518338E-011	2.203380E-012	0	0.000000E+000
1	123.22023518	2.203380E-012	1.518338E-011	1	0.000000E+000
1	123.22059188	1.518338E-011	2.203380E-012	0	0.000000E+000
1	123.22189466	2.203380E-012	1.518338E-011	1	0.000000E+000
1	123.22193554	1.518338E-011	2.203380E-012	0	0.000000E+000
1	123.22233378	2.203380E-012	1.518338E-011	1	0.000000E+000
1	123.22248108	1.518338E-011	2.203380E-012	0	0.000000E+000
1	123.22307898	2.203380E-012	1.518338E-011	1	0.000000E+000
1	123.22311326	1.518338E-011	2.203380E-012	0	0.000000E+000
1	123.22327889	2.203380E-012	1.518338E-011	1	0.000000E+000
1	123.22357591	1.518338E-011	2.203380E-012	0	0.000000E+000
1	123.22410864	2.203380E-012	1.518338E-011	1	0.000000E+000
1	123.22412575	1.518338E-011	2.203380E-012	0	0.000000E+000
1	123.22781509	2.203380E-012	1.518338E-011	1	0.000000E+000
1	123.22805568	1.518338E-011	2.203380E-012	0	0.000000E+000
1	123.22807608	2.203380E-012	1.518338E-011	1	0.000000E+000
1	123.22818639	1.518338E-011	2.203380E-012	0	0.000000E+000
1	123.22838526	2.203380E-012	1.518338E-011	1	0.000000E+000
1	123.22862756	1.518338E-011	2.203380E-012	0	0.000000E+000
1	123.23259217	2.203380E-012	1.518338E-011	1	0.000000E+000
1	123.23293806	1.518338E-011	2.203380E-012	0	0.000000E+000
1	123.23312486	2.203380E-012	1.518338E-011	1	0.000000E+000
1	123.23318984	1.518338E-011	2.203380E-012	0	0.000000E+000
1	123.23395495	2.203380E-012	1.518338E-011	1	0.000000E+000
1	123.23399199	1.518338E-011	2.203380E-012	0	0.000000E+000
1	123.23662984	2.203380E-012	1.518338E-011	1	0.000000E+000
1	123.23670359	1.518338E-011	2.203380E-012	0	0.000000E+000
1	123.23936826	2.203380E-012	1.518338E-011	1	0.000000E+000
1	123.23952384	1.518338E-011	2.203380E-012	0	0.000000E+000
1	123.24005574	2.203380E-012	1.518338E-011	1	0.000000E+000
1	123.24014059	1.518338E-011	2.203380E-012	0	0.000000E+000
1	123.24042963	2.203380E-012	1.518338E-011	1	0.000000E+000
1	123.24053490	1.518338E-011	2.203380E-012	0	0.000000E+000
1	123.24110143	2.203380E-012	1.518338E-011	1	0.000000E+000
1	123.24112136	1.518338E-011	2.203380E-012	0	0.000000E+000
1	123.24154337	2.203380E-012	1.518338E-011	1	0.000000E+000
1	123.24156008	1.518338E-011	2.203380E-012	0	0.000000E+000
1	123.24352038	2.203380E-012	1.518338E-011	1	0.000000E+000
1	123.24356466	1.518338E-011	2.203380E-012	0	0.000000E+000
1	123.24361509	2.203380E-012	1.518338E-011	1	0.000000E+000
1	123.24375604	1.518338E-011	2.203380E-012	0	0.000000E+000
1	123.24402960	2.203380E-012	1.518338E-011	1	0.000000E+000
1	123.24433232	1.518338E-011	2.203380E-012	0	0.000000E+000
1	123.24498417	2.203380E-012	1.518338E-011	1	0.000000E+000
1	123.24504044	1.518338E-011	2.203380E-012	0	0.000000E+000
1	123.24506504	2.203380E-012	1.518338E-011	1	0.000000E+000
1	123.24531615	1.518338E-011	2.203380E-012	0	0.000000E+000
1	127.69127592	2.446965E-012	1.542697E-011	1	0.000000E+000
1	127.69149733	1.542697E-011	2.446965E-012	0	0.000000E+000
1	127.69229510	2.446965E-012	1.542697E-011	1	0.000000E+000
1	127.69237347	1.542697E-011	2.446965E-012	0	0.000000E+000
1	127.69249839	2.446965E-012	1.542697E-011	1	0.000000E+000
1	127.69258078	1.542697E-011	2.446965E-012	0	0.000000E+000
1	127.69274506	2.446965E-012	1.542697E-011	1	0.000000E+000
1	127.69277499	1.542697E-011	2.446965E-012	0	0.000000E+000
1	127.69368649	2.446965E-012	1.542697E-011	1	0.000000E+000
1	127.69388942	1.542697E-011	2.446965E-012	0	0.000000E+000
1	127.69698293	2.446965E-012	1.542697E-011	1	0.000000E+000
1	127.69708757	1.542697E-011	2.446965E-012	0	0.000000E+000
1	127.69950087	2.446965E-012	1.542697E-011	1	0.000000E+000
1	127.69960990	1.542697E-011	2.446965E-012	0	0.000000E+000
1	127.69992443	2.446965E-012	1.542697E-011	1	0.000000E+000
1	127.70025021	1.542697E-011	2.446965E-012	0	0.000000E+000
1	127.70168618	2.446965E-012	1.542697E-011	1	0.000000E+000
1	127.70218665	1.542697E-011	2.446965E-012	0	0.000000E+000
1	127.70224268	2.446965E-012	1.542697E-011	1	0.000000E+000
1	127.70241227	1.542697E-011	2.446965E-012	0	0.000000E+000
1	127.70267386	2.446965E-012	1.542697E-011	1	0.000000E+000
1	127.70285144	1.542697E-011	2.446965E-012	0	0.000000E+000
1	127.70706588	2.446965E-012	1.542697E-011	1	0.000000E+000
1	127.70745289	1.542697E-011	2.446965E-012	0	0.000000E+000
1	127.70854624	2.446965E-012	1.542697E-011	1	0.000000E+000
1	127.70858407	1.542697E-011	2.446965E-012	0	0.000000E+000
1	127.70917649	2.446965E-012	1.542697E-011	1	0.000000E+000
1	127.70921159	1.542697E-011	2.446965E-012	0	0.000000E+000
1	127.71091296	2.446965E-012	1.542697E-011	1	0.000000E+000
1	127.71094567	1.542697E-011	2.446965E-012	0	0.000000E+000
1	127.71131788	2.446965E-012	1.542697E-011	1	0.000000E+000
1	127.71140947	1.542697E-011	2.446965E-012	0	0.000000E+000
1	127.71228789	2.446965E-012	1.542697E-011	1	0.000000E+000
1	127.71253077	1.542697E-011	2.446965E-012	0	0.000000E+000
1	127.71260823	2.446965E-012	1.542697E-011	1	0.000000E+000
1	127.71273584	1.542697E-011	2.446965E-012	0	0.000000E+000
1	127.71478836	2.446965E-012	1.542697E-011	1	0.000000E+000
1	127.71499644	1.542697E-011	2.446965E-012	0	0.000000E+000
1	127.71650337	2.446965E-012	1.542697E-011	1	0.000000E+000
1	127.71679472	1.542697E-011	2.446965E-012	0	0.000000E+000
1	127.71860452	2.446965E-012	1.542697E-011	1	0.000000E+000
1	127.71861388	1.542697E-011	2.446965E-012	0	0.000000E+000
1	127.72032782	2.446965E-012	1.542697E-011	1	0.000000E+000
1	127.72061815	1.542697E-011	2.446965E-012	0	0.000000E+000
1	127.72145603	2.446965E-012	1.542697E-011	1	0.000000E+000
1	127.72166297	1.542697E-011	2.446965E-012	0	0.000000E+000
1	127.72169690	2.446965E-012	1.542697E-011	1	0.000000E+000
1	127.72171728	1.542697E-011	2.446965E-012	0	0.000000E+000
1	127.72346060	2.446965E-012	1.542697E-011	1	0.000000E+000
1	127.72369189	1.542697E-011	2.446965E-012	0	0.000000E+000
1	127.72414407	2.446965E-012	1.542697E-011	1	0.000000E+000
1	127.72419707	1.542697E-011	2.446965E-012	0	0.000000E+000
1	127.72635329	2.446965E-012	1.542697E-011	1	0.000000E+000
1	127.72644609	1.542697E-011	2.446965E-012	0	0.000000E+000
1	127.73307539	2.446965E-012	1.542697E-011	1	0.000000E+000
1	127.73316543	1.542697E-011	2.446965E-012	0	0.000000E+000
1	127.73325576	2.446965E-012	1.542697E-011	1	0.000000E+000
1	127.73348042	1.542697E-011	2.446965E-012	0	0.000000E+000
1	127.73475228	2.446965E-012	1.542697E-011	1	0.000000E+000
1	127.73485632	1.542697E-011	2.446965E-012	0	0.000000E+000
1	127.74312748	2.446965E-012	1.542697E-011	1	0.000000E+000
1	127.74315920	1.542697E-011	2.446965E-012	0	0.000000E+000
1	127.74316824	2.446965E-012	1.542697E-011	1	0.000000E+000
1	127.74318810	1.542697E-011	2.446965E-012	0	0.000000E+000
1	127.74346040	2.446965E-012	1.542697E-011	1	0.000000E+000
1	127.74348880	1.542697E-011	2.446965E-012	0	0.000000E+000
1	127.76644049	2.446965E-012	1.542697E-011	1	0.000000E+000
1	127.76663264	1.542697E-011	2.446965E-012	0	0.000000E+000
1	127.76687173	2.446965E-012	1.542697E-011	1	0.000000E+000
1	127.76717229	1.542697E-011	2.446965E-012	0	0.000000E+000
1	127.76726389	2.446965E-012	1.542697E-011	1	0.000000E+000
1	127.76757636	1.542697E-011	2.446965E-012	0	0.000000E+000
1	127.76854992	2.446965E-012	1.542697E-011	1	0.000000E+000
1	127.76863758	1.542697E-011	2.446965E-012	0	0.000000E+000
1	127.77402691	2.446965E-012	1.542697E-011	1	0.000000E+000
1	127.77446553	1.542697E-011	2.446965E-012	0	0.000000E+000
1	127.77495301	2.446965E-012	1.542697E-011	1	0.000000E+000
1	127.77500525	1.542697E-011	2.446965E-012	0	0.000000E+000
1	127.79356533	2.446965E-012	1.542697E-011	1	0.000000E+000
1	127.79398506	1.542697E-011	2.446965E-012	0	0.000000E+000
1	127.79401717	2.446965E-012	1.542697E-011	1	0.000000E+000
1	127.79404945	1.542697E-011	2.446965E-012	0	0.000000E+000
1	127.79486386	2.446965E-012	1.542697E-011	1	0.000000E+000
1	127.79491698	1.542697E-011	2.446965E-012	0	0.000000E+000
1	127.79518338	2.446965E-012	1.542697E-011	1	0.000000E+000
1	127.79556460	1.542697E-011	2.446965E-012	0	0.000000E+000
1	127.79561006	2.446965E-012	1.542697E-011	1	0.000000E+000
1	127.79580315	1.542697E-011	2.446965E-012	0	0.000000E+000
1	127.79590854	2.446965E-012	1.542697E-011	1	0.000000E+000
1	127.79610473	1.542697E-011	2.446965E-012	0	0.000000E+000
1	127.80131509	2.446965E-012	1.542697E-011	1	0.000000E+000
1	127.80134946	1.542697E-011	2.446965E-012	0	0.000000E+000
1	127.80358417	2.446965E-012	1.542697E-011	1	0.000000E+000
1	127.80374905	1.542697E-011	2.446965E-012	0	0.000000E+000
1	127.80545272	2.446965E-012	1.542697E-011	1	0.000000E+000
1	127.80551056	1.542697E-011	2.446965E-012	0	0.000000E+000
1	127.80658584	2.446965E-012	1.542697E-011	1	0.000000E+000
1	127.80659311	1.542697E-011	2.446965E-012	0	0.000000E+000
1	127.80761150	2.446965E-012	1.542697E-011	1	0.000000E+000
1	127.80774462	1.542697E-011	2.446965E-012	0	0.000000E+000
1	127.80833741	2.446965E-012	1.542697E-011	1	0.000000E+000
1	127.80848591	1.542697E-011	2.446965E-012	0	0.000000E+000
1	127.82916659	2.446965E-012	1.542697E-011	1	0.000000E+000
1	127.82927769	1.542697E-011	2.446965E-012	0	0.000000E+000
1	127.82951864	2.446965E-012	1.542697E-011	1	0.000000E+000
1	127.82962951	1.542697E-011	2.446965E-012	0	0.000000E+000
1	127.82984560	2.446965E-012	1.542697E-011	1	0.000000E+000
1	127.83037841	1.542697E-011	2.446965E-012	0	0.000000E+000
1	127.83175439	2.446965E-012	1.542697E-011	1	0.000000E+000
1	127.83179963	1.542697E-011	2.446965E-012	0	0.000000E+000
1	127.83521334	2.446965E-012	1.542697E-011	1	0.000000E+000
1	127.83523340	1.542697E-011	2.446965E-012	0	0.000000E+000
1	127.83634409	2.446965E-012	1.542697E-011	1	0.000000E+000
1	127.83636172	1.542697E-011	2.446965E-012	0	0.000000E+000
1	127.83680611	2.446965E-012	1.542697E-011	1	0.000000E+000
1	127.83691183	1.542697E-011	2.446965E-012	0	0.000000E+000
1	127.83702974	2.446965E-012	1.542697E-011	1	0.000000E+000
1	127.83706001	1.542697E-011	2.446965E-012	0	0.000000E+000
1	127.83839035	2.446965E-012	1.542697E-011	1	0.000000E+000
1	127.83851715	1.542697E-011	2.446965E-012	0	0.000000E+000
1	127.84011232	2.446965E-012	1.542697E-011	1	0.000000E+000
1	127.84048673	1.542697E-011	2.446965E-012	0	0.000000E+000
1	127.84078946	2.446965E-012	1.542697E-011	1	0.000000E+000
1	127.84085831	1.542697E-011	2.446965E-012	0	0.000000E+000
1	127.84241713	2.446965E-012	1.542697E-011	1	0.000000E+000
1	127.84250339	1.542697E-011	2.446965E-012	0	0.000000E+000
1	127.84272697	2.446965E-012	1.542697E-011	1	0.000000E+000
1	127.84282090	1.542697E-011	2.446965E-012	0	0.000000E+000
1	127.84346275	2.446965E-012	1.542697E-011	1	0.000000E+000
1	127.84410102	1.542697E-011	2.446965E-012	0	0.000000E+000
1	127.84411146	2.446965E-012	1.542697E-011	1	0.000000E+000
1	127.84421109	1.542697E-011	2.446965E-012	0	0.000000E+000
1	127.84476658	2.446965E-012	1.542697E-011	1	0.000000E+000
1	127.84489553	1.542697E-011	2.446965E-012	0	0.000000E+000
1	127.84501618	2.446965E-012	1.542697E-011	1	0.000000E+000
1	127.84517774	1.542697E-011	2.446965E-012	0	0.000000E+000
1	127.84544722	2.446965E-012	1.542697E-011	1	0.000000E+000
1	127.84565984	1.542697E-011	2.446965E-012	0	0.000000E+000
1	127.84881521	2.446965E-012	1.542697E-011	1	0.000000E+000
1	127.84892693	1.542697E-011	2.446965E-012	0	0.000000E+000
1	127.89766998	2.446965E-012	1.542697E-011	1	0.000000E+000
1	127.89781073	1.542697E-011	2.446965E-012	0	0.000000E+000
1	127.89915572	2.446965E-012	1.542697E-011	1	0.000000E+000
1	127.89949896	1.542697E-011	2.446965E-012	0	0.000000E+000
1	127.90389298	2.446965E-012	1.542697E-011	1	0.000000E+000
1	127.90407789	1.542697E-011	2.446965E-012	0	0.000000E+000
1	127.90500098	2.446965E-012	1.542697E-011	1	0.000000E+000
1	127.90530384	1.542697E-011	2.446965E-012	0	0.000000E+000
1	127.90763712	2.446965E-012	1.542697E-011	1	0.000000E+000
1	127.90771409	1.542697E-011	2.446965E-012	0	0.000000E+000
1	127.90773355	2.446965E-012	1.542697E-011	1	0.000000E+000
1	127.90789564	1.542697E-011	2.446965E-012	0	0.000000E+000
1	127.90919005	2.446965E-012	1.542697E-011	1	0.000000E+000
1	127.90934040	1.542697E-011	2.446965E-012	0	0.000000E+000
1	127.90984968	2.446965E-012	1.542697E-011	1	0.000000E+000
1	127.90990389	1.542697E-011	2.446965E-012	0	0.000000E+000
1	127.90994733	2.446965E-012	1.542697E-011	1	0.000000E+000
1	127.91003294	1.542697E-011	2.446965E-012	0	0.000000E+000
1	127.91013805	2.446965E-012	1.542697E-011	1	0.000000E+000
1	127.91019624	1.542697E-011	2.446965E-012	0	0.000000E+000
1	127.91411588	2.446965E-012	1.542697E-011	1	0.000000E+000
1	127.91412924	1.542697E-011	2.446965E-012	0	0.000000E+000
1	127.91418671	2.446965E-012	1.542697E-011	1	0.000000E+000
1	127.91433995	1.542697E-011	2.446965E-012	0	0.000000E+000
1	127.91440564	2.446965E-012	1.542697E-011	1	0.000000E+000
1	127.91498205	1.542697E-011	2.446965E-012	0	0.000000E+000
1	127.91836365	2.446965E-012	1.542697E-011	1	0.000000E+000
1	127.91857201	1.542697E-011	2.446965E-012	0	0.000000E+000
1	127.91876899	2.446965E-012	1.542697E-011	1	0.000000E+000
1	127.91884567	1.542697E-011	2.446965E-012	0	0.000000E+000
1	127.92282452	2.446965E-012	1.542697E-011	1	0.000000E+000
1	127.92287598	1.542697E-011	2.446965E-012	0	0.000000E+000
1	127.92542733	2.446965E-012	1.542697E-011	1	0.000000E+000
1	127.92552044	1.542697E-011	2.446965E-012	0	0.000000E+000
1	127.92609299	2.446965E-012	1.542697E-011	1	0.000000E+000
1	127.92627850	1.542697E-011	2.446965E-012	0	0.000000E+000
1	127.92633689	2.446965E-012	1.542697E-011	1	0.000000E+000
1	127.92670344	1.542697E-011	2.446965E-012	0	0.000000E+000
1	127.92884559	2.446965E-012	1.542697E-011	1	0.000000E+000
1	127.92906957	1.542697E-011	2.446965E-012	0	0.000000E+000
1	127.93022447	2.446965E-012	1.542697E-011	1	0.000000E+000
1	127.93042594	1.542697E-011	2.446965E-012	0	0.000000E+000
1	127.93814240	2.446965E-012	1.542697E-011	1	0.000000E+000
1	127.93831344	1.542697E-011	2.446965E-012	0	0.000000E+000
1	127.93957408	2.446965E-012	1.542697E-011	1	0.000000E+000
1	127.93966291	1.542697E-011	2.446965E-012	0	0.000000E+000
1	127.94011106	2.446965E-012	1.542697E-011	1	0.000000E+000
1	127.94019908	1.542697E-011	2.446965E-012	0	0.000000E+000
1	127.94133536	2.446965E-012	1.542697E-011	1	0.000000E+000
1	127.94141366	1.542697E-011	2.446965E-012	0	0.000000E+000
1	127.94273352	2.446965E-012	1.542697E-011	1	0.000000E+000
1	127.94320671	1.542697E-011	2.446965E-012	0	0.000000E+000
1	127.94519681	2.446965E-012	1.542697E-011	1	0.000000E+000
1	127.94529899	1.542697E-011	2.446965E-012	0	0.000000E+000
1	127.94585991	2.446965E-012	1.542697E-011	1	0.000000E+000
1	127.94588748	1.542697E-011	2.446965E-012	0	0.000000E+000
1	127.94642790	2.446965E-012	1.542697E-011	1	0.000000E+000
1	127.94653958	1.542697E-011	2.446965E-012	0	0.000000E+000
1	127.94762828	2.446965E-012	1.542697E-011	1	0.000000E+000
1	127.94780570	1.542697E-011	2.446965E-012	0	0.000000E+000
1	127.95075770	2.446965E-012	1.542697E-011	1	0.000000E+000
1	127.95105684	1.542697E-011	2.446965E-012	0	0.000000E+000
1	127.95153205	2.446965E-012	1.542697E-011	1	0.000000E+000
1	127.95161692	1.542697E-011	2.446965E-012	0	0.000000E+000
1	127.95517548	2.446965E-012	1.542697E-011	1	0.000000E+000
1	127.95519811	1.542697E-011	2.446965E-012	0	0.000000E+000
1	127.95694459	2.446965E-012	1.542697E-011	1	0.000000E+000
1	127.95793593	1.542697E-011	2.446965E-012	0	0.000000E+000
1	127.95832842	2.446965E-012	1.542697E-011	1	0.000000E+000
1	127.95853831	1.542697E-011	2.446965E-012	0	0.000000E+000
1	127.95929286	2.446965E-012	1.542697E-011	1	0.000000E+000
1	127.95932228	1.542697E-011	2.446965E-012	0	0.000000E+000
1	127.96254823	2.446965E-012	1.542697E-011	1	0.000000E+000
1	127.96257221	1.542697E-011	2.446965E-012	0	0.000000E+000
1	127.96290378	2.446965E-012	1.542697E-011	1	0.000000E+000
1	127.96304751	1.542697E-011	2.446965E-012	0	0.000000E+000
1	127.96719361	2.446965E-012	1.542697E-011	1	0.000000E+000
1	127.96723710	1.542697E-011	2.446965E-012	0	0.000000E+000
1	127.96788645	2.446965E-012	1.542697E-011	1	0.000000E+000
1	127.96829176	1.542697E-011	2.446965E-012	0	0.000000E+000
1	127.96836622	2.446965E-012	1.542697E-011	1	0.000000E+000
1	127.96845707	1.542697E-011	2.446965E-012	0	0.000000E+000
1	127.96939536	2.446965E-012	1.542697E-011	1	0.000000E+000
1	127.96968292	1.542697E-011	2.446965E-012	0	0.000000E+000
1	127.97421206	2.446965E-012	1.542697E-011	1	0.000000E+000
1	127.97434109	1.542697E-011	2.446965E-012	0	0.000000E+000
1	127.97513509	2.446965E-012	1.542697E-011	1	0.000000E+000
1	127.97518613	1.542697E-011	2.446965E-012	0	0.000000E+000
1	127.97527358	2.446965E-012	1.542697E-011	1	0.000000E+000
1	127.97535706	1.542697E-011	2.446965E-012	0	0.000000E+000
1	127.97611497	2.446965E-012	1.542697E-011	1	0.000000E+000
1	127.97652275	1.542697E-011	2.446965E-012	0	0.000000E+000
1	127.97654445	2.446965E-012	1.542697E-011	1	0.000000E+000
1	127.97663097	1.542697E-011	2.446965E-012	0	0.000000E+000
1	127.97797183	2.446965E-012	1.542697E-011	1	0.000000E+000
1	127.97808672	1.542697E-011	2.446965E-012	0	0.000000E+000
1	127.97900592	2.446965E-012	1.542697E-011	1	0.000000E+000
1	127.97919628	1.542697E-011	2.446965E-012	0	0.000000E+000
1	127.98004054	2.446965E-012	1.542697E-011	1	0.000000E+000
1	127.98034644	1.542697E-011	2.446965E-012	0	0.000000E+000
1	127.98137550	2.446965E-012	1.542697E-011	1	0.000000E+000
1	127.98146747	1.542697E-011	2.446965E-012	0	0.000000E+000
1	127.98170684	2.446965E-012	1.542697E-011	1	0.000000E+000
1	127.98172520	1.542697E-011	2.446965E-012	0	0.000000E+000
1	127.98349146	2.446965E-012	1.542697E-011	1	0.000000E+000
1	127.98407378	1.542697E-011	2.446965E-012	0	0.000000E+000
1	127.98426789	2.446965E-012	1.542697E-011	1	0.000000E+000
1	127.98434862	1.542697E-011	2.446965E-012	0	0.000000E+000
1	127.98769660	2.446965E-012	1.542697E-011	1	0.000000E+000
1	127.98786214	1.542697E-011	2.446965E-012	0	0.000000E+000
1	127.98930680	2.446965E-012	1.542697E-011	1	0.000000E+000
1	127.98956818	1.542697E-011	2.446965E-012	0	0.000000E+000
1	127.99387425	2.446965E-012	1.542697E-011	1	0.000000E+000
1	127.99397308	1.542697E-011	2.446965E-012	0	0.000000E+000
1	127.99618371	2.446965E-012	1.542697E-011	1	0.000000E+000
1	127.99656443	1.542697E-011	2.446965E-012	0	0.000000E+000
1	128.00102541	2.446965E-012	1.542697E-011	1	0.000000E+000
1	128.00143808	1.542697E-011	2.446965E-012	0	0.000000E+000
1	128.00183831	2.446965E-012	1.542697E-011	1	0.000000E+000
1	128.00194308	1.542697E-011	2.446965E-012	0	0.000000E+000
1	128.00659636	2.446965E-012	1.542697E-011	1	0.000000E+000
1	128.00671319	1.542697E-011	2.446965E-012	0	0.000000E+000
1	128.00684656	2.446965E-012	1.542697E-011	1	0.000000E+000
1	128.00719472	1.542697E-011	2.446965E-012	0	0.000000E+000
1	128.00882176	2.446965E-012	1.542697E-011	1	0.000000E+000
1	128.00891960	1.542697E-011	2.446965E-012	0	0.000000E+000
1	128.00933524	2.446965E-012	1.542697E-011	1	0.000000E+000
1	128.00975620	1.542697E-011	2.446965E-012	0	0.000000E+000
1	128.01035849	2.446965E-012	1.542697E-011	1	0.000000E+000
1	128.01036887	1.542697E-011	2.446965E-012	0	0.000000E+000
1	128.01241947	2.446965E-012	1.542697E-011	1	0.000000E+000
1	128.01259453	1.542697E-011	2.446965E-012	0	0.000000E+000
1	128.01310526	2.446965E-012	1.542697E-011	1	0.000000E+000
1	128.01328438	1.542697E-011	2.446965E-012	0	0.000000E+000
1	128.01660686	2.446965E-012	1.542697E-011	1	0.000000E+000
1	128.01676805	1.542697E-011	2.446965E-012	0	0.000000E+000
1	128.02121348	2.446965E-012	1.542697E-011	1	0.000000E+000
1	128.02131248	1.542697E-011	2.446965E-012	0	0.000000E+000
1	128.02229036	2.446965E-012	1.542697E-011	1	0.000000E+000
1	128.02249312	1.542697E-011	2.446965E-012	0	0.000000E+000
1	128.02423682	2.446965E-012	1.542697E-011	1	0.000000E+000
1	128.02424800	1.542697E-011	2.446965E-012	0	0.000000E+000
1	128.02766020	2.446965E-012	1.542697E-011	1	0.000000E+000
1	128.02777600	1.542697E-011	2.446965E-012	0	0.000000E+000
1	128.02879768	2.446965E-012	1.542697E-011	1	0.000000E+000
1	128.02913417	1.542697E-011	2.446965E-012	0	0.000000E+000
1	128.02938595	2.446965E-012	1.542697E-011	1	0.000000E+000
1	128.02943247	1.542697E-011	2.446965E-012	0	0.000000E+000
1	128.03103566	2.446965E-012	1.542697E-011	1	0.000000E+000
1	128.03110657	1.542697E-011	2.446965E-012	0	0.000000E+000
1	128.03162361	2.446965E-012	1.542697E-011	1	0.000000E+000
1	128.03165528	1.542697E-011	2.446965E-012	0	0.000000E+000
1	128.03217018	2.446965E-012	1.542697E-011	1	0.000000E+000
1	128.03226118	1.542697E-011	2.446965E-012	0	0.000000E+000
1	128.03260011	2.446965E-012	1.542697E-011	1	0.000000E+000
1	128.03276008	1.542697E-011	2.446965E-012	0	0.000000E+000
1	128.03487638	2.446965E-012	1.542697E-011	1	0.000000E+000
1	128.03492576	1.542697E-011	2.446965E-012	0	0.000000E+000
1	128.03584640	2.446965E-012	1.542697E-011	1	0.000000E+000
1	128.03596311	1.542697E-011	2.446965E-012	0	0.000000E+000
1	128.04439248	2.446965E-012	1.542697E-011	1	0.000000E+000
1	128.04448542	1.542697E-011	2.446965E-012	0	0.000000E+000
1	128.04598555	2.446965E-012	1.542697E-011	1	0.000000E+000
1	128.04611563	1.542697E-011	2.446965E-012	0	0.000000E+000
1	128.04703904	2.446965E-012	1.542697E-011	1	0.000000E+000
1	128.04714661	1.542697E-011	2.446965E-012	0	0.000000E+000
1	128.04790757	2.446965E-012	1.542697E-011	1	0.000000E+000
1	128.04799042	1.542697E-011	2.446965E-012	0	0.000000E+000
1	128.04942249	2.446965E-012	1.542697E-011	1	0.000000E+000
1	128.04946322	1.542697E-011	2.446965E-012	0	0.000000E+000
1	128.05132807	2.446965E-012	1.542697E-011	1	0.000000E+000
1	128.05143900	1.542697E-011	2.446965E-012	0	0.000000E+000
1	128.05244836	2.446965E-012	1.542697E-011	1	0.000000E+000
1	128.05301000	1.542697E-011	2.446965E-012	0	0.000000E+000
1	128.05316597	2.446965E-012	1.542697E-011	1	0.000000E+000
1	128.05319132	1.542697E-011	2.446965E-012	0	0.000000E+000
1	128.05348029	2.446965E-012	1.542697E-011	1	0.000000E+000
1	128.05363697	1.542697E-011	2.446965E-012	0	0.000000E+000
1	128.05402378	2.446965E-012	1.542697E-011	1	0.000000E+000
1	128.05417891	1.542697E-011	2.446965E-012	0	0.000000E+000
1	128.05511134	2.446965E-012	1.542697E-011	1	0.000000E+000
1	128.05518044	1.542697E-011	2.446965E-012	0	0.000000E+000
1	128.05627187	2.446965E-012	1.542697E-011	1	0.000000E+000
1	128.05628297	1.542697E-011	2.446965E-012	0	0.000000E+000
1	128.05632144	2.446965E-012	1.542697E-011	1	0.000000E+000
1	128.05675653	1.542697E-011	2.446965E-012	0	0.000000E+000
1	128.05891941	2.446965E-012	1.542697E-011	1	0.000000E+000
1	128.05894679	1.542697E-011	2.446965E-012	0	0.000000E+000
1	128.05986212	2.446965E-012	1.542697E-011	1	0.000000E+000
1	128.06001686	1.542697E-011	2.446965E-012	0	0.000000E+000
1	128.06063410	2.446965E-012	1.542697E-011	1	0.000000E+000
1	128.06069405	1.542697E-011	2.446965E-012	0	0.000000E+000
1	128.06603913	2.446965E-012	1.542697E-011	1	0.000000E+000
1	128.06617246	1.542697E-011	2.446965E-012	0	0.000000E+000
1	128.07172123	2.446965E-012	1.542697E-011	1	0.000000E+000
1	128.07176703	1.542697E-011	2.446965E-012	0	0.000000E+000
1	128.07253871	2.446965E-012	1.542697E-011	1	0.000000E+000
1	128.07256507	1.542697E-011	2.446965E-012	0	0.000000E+000
1	128.07405114	2.446965E-012	1.542697E-011	1	0.000000E+000
1	128.07429415	1.542697E-011	2.446965E-012	0	0.000000E+000
1	128.07552306	2.446965E-012	1.542697E-011	1	0.000000E+000
1	128.07555765	1.542697E-011	2.446965E-012	0	0.000000E+000
1	128.07706434	2.446965E-012	1.542697E-011	1	0.000000E+000
1	128.07709565	1.542697E-011	2.446965E-012	0	0.000000E+000
1	128.07729273	2.446965E-012	1.542697E-011	1	0.000000E+000
1	128.07732591	1.542697E-011	2.446965E-012	0	0.000000E+000
1	128.07794921	2.446965E-012	1.542697E-011	1	0.000000E+000
1	128.07799285	1.542697E-011	2.446965E-012	0	0.000000E+000
1	128.07825741	2.446965E-012	1.542697E-011	1	0.000000E+000
1	128.07844343	1.542697E-011	2.446965E-012	0	0.000000E+000
1	128.07848006	2.446965E-012	1.542697E-011	1	0.000000E+000
1	128.07851844	1.542697E-011	2.446965E-012	0	0.000000E+000
1	128.07969944	2.446965E-012	1.542697E-011	1	0.000000E+000
1	128.08008593	1.542697E-011	2.446965E-012	0	0.000000E+000
1	128.08075273	2.446965E-012	1.542697E-011	1	0.000000E+000
1	128.08096722	1.542697E-011	2.446965E-012	0	0.000000E+000
1	128.08238881	2.446965E-012	1.542697E-011	1	0.000000E+000
1	128.08246806	1.542697E-011	2.446965E-012	0	0.000000E+000
1	128.08508551	2.446965E-012	1.542697E-011	1	0.000000E+000
1	128.08514835	1.542697E-011	2.446965E-012	0	0.000000E+000
1	128.08618048	2.446965E-012	1.542697E-011	1	0.000000E+000
1	128.08622187	1.542697E-011	2.446965E-012	0	0.000000E+000
1	128.08695822	2.446965E-012	1.542697E-011	1	0.000000E+000
1	128.08696550	1.542697E-011	2.446965E-012	0	0.000000E+000
1	128.09058998	2.446965E-012	1.542697E-011	1	0.000000E+000
1	128.09061741	1.542697E-011	2.446965E-012	0	0.000000E+000
1	128.09296779	2.446965E-012	1.542697E-011	1	0.000000E+000
1	128.09314797	1.542697E-011	2.446965E-012	0	0.000000E+000
1	128.09326643	2.446965E-012	1.542697E-011	1	0.000000E+000
1	128.09333724	1.542697E-011	2.446965E-012	0	0.000000E+000
1	128.09357269	2.446965E-012	1.542697E-011	1	0.000000E+000
1	128.09373262	1.542697E-011	2.446965E-012	0	0.000000E+000
1	128.09424648	2.446965E-012	1.542697E-011	1	0.000000E+000
1	128.09477166	1.542697E-011	2.446965E-012	0	0.000000E+000
1	128.09530760	2.446965E-012	1.542697E-011	1	0.000000E+000
1	128.09566754	1.542697E-011	2.446965E-012	0	0.000000E+000
1	128.09788963	2.446965E-012	1.542697E-011	1	0.000000E+000
1	128.09796893	1.542697E-011	2.446965E-012	0	0.000000E+000
1	128.09886527	2.446965E-012	1.542697E-011	1	0.000000E+000
1	128.09890675	1.542697E-011	2.446965E-012	0	0.000000E+000
1	128.09974931	2.446965E-012	1.542697E-011	1	0.000000E+000
1	128.09986904	1.542697E-011	2.446965E-012	0	0.000000E+000
1	128.10148494	2.446965E-012	1.542697E-011	1	0.000000E+000
1	128.10156543	1.542697E-011	2.446965E-012	0	0.000000E+000
1	128.10483307	2.446965E-012	1.542697E-011	1	0.000000E+000
1	128.10499635	1.542697E-011	2.446965E-012	0	0.000000E+000
1	128.10580684	2.446965E-012	1.542697E-011	1	0.000000E+000
1	128.10589476	1.542697E-011	2.446965E-012	0	0.000000E+000
1	128.10914694	2.446965E-012	1.542697E-011	1	0.000000E+000
1	128.10946087	1.542697E-011	2.446965E-012	0	0.000000E+000
1	129.02097177	2.029426E-012	1.500943E-011	1	0.000000E+000
1	129.02100419	1.500943E-011	2.029426E-012	0	0.000000E+000
1	129.02136407	2.029426E-012	1.500943E-011	1	0.000000E+000
1	129.02143776	1.500943E-011	2.029426E-012	0	0.000000E+000
1	129.02663005	2.029426E-012	1.500943E-011	1	0.000000E+000
1	129.02672772	1.500943E-011	2.029426E-012	0	0.000000E+000
1	129.02802155	2.029426E-012	1.500943E-011	1	0.000000E+000
1	129.02804712	1.500943E-011	2.029426E-012	0	0.000000E+000
1	129.02927767	2.029426E-012	1.500943E-011	1	0.000000E+000
1	129.02936125	1.500943E-011	2.029426E-012	0	0.000000E+000
1	129.02953192	2.029426E-012	1.500943E-011	1	0.000000E+000
1	129.02955121	1.500943E-011	2.029426E-012	0	0.000000E+000
1	129.03155072	2.029426E-012	1.500943E-011	1	0.000000E+000
1	129.03168616	1.500943E-011	2.029426E-012	0	0.000000E+000
1	129.03312982	2.029426E-012	1.500943E-011	1	0.000000E+000
1	129.03361716	1.500943E-011	2.029426E-012	0	0.000000E+000
1	129.03493364	2.029426E-012	1.500943E-011	1	0.000000E+000
1	129.03506058	1.500943E-011	2.029426E-012	0	0.000000E+000
1	129.03624262	2.029426E-012	1.500943E-011	1	0.000000E+000
1	129.03645390	1.500943E-011	2.029426E-012	0	0.000000E+000
1	129.03814663	2.029426E-012	1.500943E-011	1	0.000000E+000
1	129.03845516	1.500943E-011	2.029426E-012	0	0.000000E+000
1	129.03868965	2.029426E-012	1.500943E-011	1	0.000000E+000
1	129.03874673	1.500943E-011	2.029426E-012	0	0.000000E+000
1	129.04405824	2.029426E-012	1.500943E-011	1	0.000000E+000
1	129.04416719	1.500943E-011	2.029426E-012	0	0.000000E+000
1	129.04449948	2.029426E-012	1.500943E-011	1	0.000000E+000
1	129.04469399	1.500943E-011	2.029426E-012	0	0.000000E+000
1	129.04477390	2.029426E-012	1.500943E-011	1	0.000000E+000
1	129.04495403	1.500943E-011	2.029426E-012	0	0.000000E+000
1	129.04687540	2.029426E-012	1.500943E-011	1	0.000000E+000
1	129.04702129	1.500943E-011	2.029426E-012	0	0.000000E+000
1	129.04739008	2.029426E-012	1.500943E-011	1	0.000000E+000
1	129.04746835	1.500943E-011	2.029426E-012	0	0.000000E+000
1	129.05387124	2.029426E-012	1.500943E-011	1	0.000000E+000
1	129.05388172	1.500943E-011	2.029426E-012	0	0.000000E+000
1	129.05411911	2.029426E-012	1.500943E-011	1	0.000000E+000
1	129.05445358	1.500943E-011	2.029426E-012	0	0.000000E+000
1	129.05564952	2.029426E-012	1.500943E-011	1	0.000000E+000
1	129.05570072	1.500943E-011	2.029426E-012	0	0.000000E+000
1	129.05617291	2.029426E-012	1.500943E-011	1	0.000000E+000
1	129.05623624	1.500943E-011	2.029426E-012	0	0.000000E+000
1	129.05748117	2.029426E-012	1.500943E-011	1	0.000000E+000
1	129.05750955	1.500943E-011	2.029426E-012	0	0.000000E+000
1	129.05838572	2.029426E-012	1.500943E-011	1	0.000000E+000
1	129.05845932	1.500943E-011	2.029426E-012	0	0.000000E+000
1	129.05979218	2.029426E-012	1.500943E-011	1	0.000000E+000
1	129.06001141	1.500943E-011	2.029426E-012	0	0.000000E+000
1	129.06010350	2.029426E-012	1.500943E-011	1	0.000000E+000
1	129.06024453	1.500943E-011	2.029426E-012	0	0.000000E+000
1	129.06027913	2.029426E-012	1.500943E-011	1	0.000000E+000
1	129.06047117	1.500943E-011	2.029426E-012	0	0.000000E+000
1	129.06161841	2.029426E-012	1.500943E-011	1	0.000000E+000
1	129.06171538	1.500943E-011	2.029426E-012	0	0.000000E+000
1	129.06188647	2.029426E-012	1.500943E-011	1	0.000000E+000
1	129.06193310	1.500943E-011	2.029426E-012	0	0.000000E+000
1	129.06219961	2.029426E-012	1.500943E-011	1	0.000000E+000
1	129.06256704	1.500943E-011	2.029426E-012	0	0.000000E+000
1	129.06299311	2.029426E-012	1.500943E-011	1	0.000000E+000
1	129.06333563	1.500943E-011	2.029426E-012	0	0.000000E+000
1	129.06513389	2.029426E-012	1.500943E-011	1	0.000000E+000
1	129.06522043	1.500943E-011	2.029426E-012	0	0.000000E+000
1	129.06665878	2.029426E-012	1.500943E-011	1	0.000000E+000
1	129.06668762	1.500943E-011	2.029426E-012	0	0.000000E+000
1	129.06740299	2.029426E-012	1.500943E-011	1	0.000000E+000
1	129.06774584	1.500943E-011	2.029426E-012	0	0.000000E+000
1	129.06781673	2.029426E-012	1.500943E-011	1	0.000000E+000
1	129.06798916	1.500943E-011	2.029426E-012	0	0.000000E+000
1	129.06873246	2.029426E-012	1.500943E-011	1	0.000000E+000
1	129.06898428	1.500943E-011	2.029426E-012	0	0.000000E+000
1	129.06969564	2.029426E-012	1.500943E-011	1	0.000000E+000
1	129.06980892	1.500943E-011	2.029426E-012	0	0.000000E+000
1	129.07052182	2.029426E-012	1.500943E-011	1	0.000000E+000
1	129.07095520	1.500943E-011	2.029426E-012	0	0.000000E+000
1	129.07395371	2.029426E-012	1.500943E-011	1	0.000000E+000
1	129.07400439	1.500943E-011	2.029426E-012	0	0.000000E+000
1	129.07426987	2.029426E-012	1.500943E-011	1	0.000000E+000
1	129.07433617	1.500943E-011	2.029426E-012	0	0.000000E+000
1	129.07454933	2.029426E-012	1.500943E-011	1	0.000000E+000
1	129.07462807	1.500943E-011	2.029426E-012	0	0.000000E+000
1	129.07660175	2.029426E-012	1.500943E-011	1	0.000000E+000
1	129.07703178	1.500943E-011	2.029426E-012	0	0.000000E+000
1	129.07708181	2.029426E-012	1.500943E-011	1	0.000000E+000
1	129.07718036	1.500943E-011	2.029426E-012	0	0.000000E+000
1	129.07782039	2.029426E-012	1.500943E-011	1	0.000000E+000
1	129.07795174	1.500943E-011	2.029426E-012	0	0.000000E+000
1	129.08300014	2.029426E-012	1.500943E-011	1	0.000000E+000
1	129.08311885	1.500943E-011	2.029426E-012	0	0.000000E+000
1	129.08478974	2.029426E-012	1.500943E-011	1	0.000000E+000
1	129.08480964	1.500943E-011	2.029426E-012	0	0.000000E+000
1	129.08883832	2.029426E-012	1.500943E-011	1	0.000000E+000
1	129.08932368	1.500943E-011	2.029426E-012	0	0.000000E+000
1	129.08935986	2.029426E-012	1.500943E-011	1	0.000000E+000
1	129.08970862	1.500943E-011	2.029426E-012	0	0.000000E+000
1	129.08976593	2.029426E-012	1.500943E-011	1	0.000000E+000
1	129.08984723	1.500943E-011	2.029426E-012	0	0.000000E+000
1	129.09036422	2.029426E-012	1.500943E-011	1	0.000000E+000
1	129.09066412	1.500943E-011	2.029426E-012	0	0.000000E+000
1	129.09830603	2.029426E-012	1.500943E-011	1	0.000000E+000
1	129.09836383	1.500943E-011	2.029426E-012	0	0.000000E+000
1	129.10281729	2.029426E-012	1.500943E-011	1	0.000000E+000
1	129.10290978	1.500943E-011	2.029426E-012	0	0.000000E+000
1	129.10403658	2.029426E-012	1.500943E-011	1	0.000000E+000
1	129.10421526	1.500943E-011	2.029426E-012	0	0.000000E+000
1	129.10761152	2.029426E-012	1.500943E-011	1	0.000000E+000
1	129.10772539	1.500943E-011	2.029426E-012	0	0.000000E+000
1	129.10778384	2.029426E-012	1.500943E-011	1	0.000000E+000
1	129.10797409	1.500943E-011	2.029426E-012	0	0.000000E+000
1	129.10938911	2.029426E-012	1.500943E-011	1	0.000000E+000
1	129.10943301	1.500943E-011	2.029426E-012	0	0.000000E+000
1	129.11268098	2.029426E-012	1.500943E-011	1	0.000000E+000
1	129.11272120	1.500943E-011	2.029426E-012	0	0.000000E+000
1	129.11352276	2.029426E-012	1.500943E-011	1	0.000000E+000
1	129.11388180	1.500943E-011	2.029426E-012	0	0.000000E+000
1	129.11469169	2.029426E-012	1.500943E-011	1	0.000000E+000
1	129.11472045	1.500943E-011	2.029426E-012	0	0.000000E+000
1	129.11514767	2.029426E-012	1.500943E-011	1	0.000000E+000
1	129.11517351	1.500943E-011	2.029426E-012	0	0.000000E+000
1	129.11645155	2.029426E-012	1.500943E-011	1	0.000000E+000
1	129.11656913	1.500943E-011	2.029426E-012	0	0.000000E+000
1	129.11658181	2.029426E-012	1.500943E-011	1	0.000000E+000
1	129.11659019	1.500943E-011	2.029426E-012	0	0.000000E+000
1	129.11772150	2.029426E-012	1.500943E-011	1	0.000000E+000
1	129.11773846	1.500943E-011	2.029426E-012	0	0.000000E+000
1	129.11979524	2.029426E-012	1.500943E-011	1	0.000000E+000
1	129.11998993	1.500943E-011	2.029426E-012	0	0.000000E+000
1	129.12079687	2.029426E-012	1.500943E-011	1	0.000000E+000
1	129.12093388	1.500943E-011	2.029426E-012	0	0.000000E+000
1	129.12263419	2.029426E-012	1.500943E-011	1	0.000000E+000
1	129.12270746	1.500943E-011	2.029426E-012	0	0.000000E+000
1	129.12322652	2.029426E-012	1.500943E-011	1	0.000000E+000
1	129.12344954	1.500943E-011	2.029426E-012	0	0.000000E+000
1	129.12355144	2.029426E-012	1.500943E-011	1	0.000000E+000
1	129.12368693	1.500943E-011	2.029426E-012	0	0.000000E+000
1	129.12621526	2.029426E-012	1.500943E-011	1	0.000000E+000
1	129.12635063	1.500943E-011	2.029426E-012	0	0.000000E+000
1	129.12890811	2.029426E-012	1.500943E-011	1	0.000000E+000
1	129.12897024	1.500943E-011	2.029426E-012	0	0.000000E+000
1	129.12988934	2.029426E-012	1.500943E-011	1	0.000000E+000
1	129.13001299	1.500943E-011	2.029426E-012	0	0.000000E+000
1	129.13011869	2.029426E-012	1.500943E-011	1	0.000000E+000
1	129.13032772	1.500943E-011	2.029426E-012	0	0.000000E+000
1	129.13073262	2.029426E-012	1.500943E-011	1	0.000000E+000
1	129.13076553	1.500943E-011	2.029426E-012	0	0.000000E+000
1	129.13178177	2.029426E-012	1.500943E-011	1	0.000000E+000
1	129.13181203	1.500943E-011	2.029426E-012	0	0.000000E+000
1	129.13253557	2.029426E-012	1.500943E-011	1	0.000000E+000
1	129.13260295	1.500943E-011	2.029426E-012	0	0.000000E+000
1	129.13263003	2.029426E-012	1.500943E-011	1	0.000000E+000
1	129.13266172	1.500943E-011	2.029426E-012	0	0.000000E+000
1	129.13401512	2.029426E-012	1.500943E-011	1	0.000000E+000
1	129.13404214	1.500943E-011	2.029426E-012	0	0.000000E+000
1	129.13456455	2.029426E-012	1.500943E-011	1	0.000000E+000
1	129.13462303	1.500943E-011	2.029426E-012	0	0.000000E+000
1	129.13515042	2.029426E-012	1.500943E-011	1	0.000000E+000
1	129.13517132	1.500943E-011	2.029426E-012	0	0.000000E+000
1	129.13730228	2.029426E-012	1.500943E-011	1	0.000000E+000
1	129.13739191	1.500943E-011	2.029426E-012	0	0.000000E+000
1	129.13764767	2.029426E-012	1.500943E-011	1	0.000000E+000
1	129.13783171	1.500943E-011	2.029426E-012	0	0.000000E+000
1	129.13905672	2.029426E-012	1.500943E-011	1	0.000000E+000
1	129.13915457	1.500943E-011	2.029426E-012	0	0.000000E+000
1	129.13917140	2.029426E-012	1.500943E-011	1	0.000000E+000
1	129.13922391	1.500943E-011	2.029426E-012	0	0.000000E+000
1	129.14024269	2.029426E-012	1.500943E-011	1	0.000000E+000
1	129.14028922	1.500943E-011	2.029426E-012	0	0.000000E+000
1	129.14219913	2.029426E-012	1.500943E-011	1	0.000000E+000
1	129.14222546	1.500943E-011	2.029426E-012	0	0.000000E+000
1	129.14342803	2.029426E-012	1.500943E-011	1	0.000000E+000
1	129.14375862	1.500943E-011	2.029426E-012	0	0.000000E+000
1	129.14479625	2.029426E-012	1.500943E-011	1	0.000000E+000
1	129.14488513	1.500943E-011	2.029426E-012	0	0.000000E+000
1	129.14614686	2.029426E-012	1.500943E-011	1	0.000000E+000
1	129.14646277	1.500943E-011	2.029426E-012	0	0.000000E+000
1	129.14824436	2.029426E-012	1.500943E-011	1	0.000000E+000
1	129.14870130	1.500943E-011	2.029426E-012	0	0.000000E+000
1	129.14944543	2.029426E-012	1.500943E-011	1	0.000000E+000
1	129.14957381	1.500943E-011	2.029426E-012	0	0.000000E+000
1	129.14972047	2.029426E-012	1.500943E-011	1	0.000000E+000
1	129.15009214	1.500943E-011	2.029426E-012	0	0.000000E+000
1	129.15250215	2.029426E-012	1.500943E-011	1	0.000000E+000
1	129.15254702	1.500943E-011	2.029426E-012	0	0.000000E+000
1	129.15302426	2.029426E-012	1.500943E-011	1	0.000000E+000
1	129.15312029	1.500943E-011	2.029426E-012	0	0.000000E+000
1	129.15437443	2.029426E-012	1.500943E-011	1	0.000000E+000
1	129.15444422	1.500943E-011	2.029426E-012	0	0.000000E+000
1	129.15931322	2.029426E-012	1.500943E-011	1	0.000000E+000
1	129.15934835	1.500943E-011	2.029426E-012	0	0.000000E+000
1	129.15978867	2.029426E-012	1.500943E-011	1	0.000000E+000
1	129.16013985	1.500943E-011	2.029426E-012	0	0.000000E+000
1	129.16142598	2.029426E-012	1.500943E-011	1	0.000000E+000
1	129.16159583	1.500943E-011	2.029426E-012	0	0.000000E+000
1	129.16195734	2.029426E-012	1.500943E-011	1	0.000000E+000
1	129.16210674	1.500943E-011	2.029426E-012	0	0.000000E+000
1	129.16294716	2.029426E-012	1.500943E-011	1	0.000000E+000
1	129.16337519	1.500943E-011	2.029426E-012	0	0.000000E+000
1	129.16352742	2.029426E-012	1.500943E-011	1	0.000000E+000
1	129.16357573	1.500943E-011	2.029426E-012	0	0.000000E+000
1	129.16578364	2.029426E-012	1.500943E-011	1	0.000000E+000
1	129.16585649	1.500943E-011	2.029426E-012	0	0.000000E+000
1	129.16595240	2.029426E-012	1.500943E-011	1	0.000000E+000
1	129.16600241	1.500943E-011	2.029426E-012	0	0.000000E+000
1	129.16649750	2.029426E-012	1.500943E-011	1	0.000000E+000
1	129.16689197	1.500943E-011	2.029426E-012	0	0.000000E+000
1	129.16692830	2.029426E-012	1.500943E-011	1	0.000000E+000
1	129.16700698	1.500943E-011	2.029426E-012	0	0.000000E+000
1	129.17191943	2.029426E-012	1.500943E-011	1	0.000000E+000
1	129.17210025	1.500943E-011	2.029426E-012	0	0.000000E+000
1	129.17229595	2.029426E-012	1.500943E-011	1	0.000000E+000
1	129.17242953	1.500943E-011	2.029426E-012	0	0.000000E+000
1	129.17305162	2.029426E-012	1.500943E-011	1	0.000000E+000
1	129.17338463	1.500943E-011	2.029426E-012	0	0.000000E+000
1	129.17503976	2.029426E-012	1.500943E-011	1	0.000000E+000
1	129.17512512	1.500943E-011	2.029426E-012	0	0.000000E+000
1	129.17906491	2.029426E-012	1.500943E-011	1	0.000000E+000
1	129.17914716	1.500943E-011	2.029426E-012	0	0.000000E+000
1	129.17973694	2.029426E-012	1.500943E-011	1	0.000000E+000
1	129.17978732	1.500943E-011	2.029426E-012	0	0.000000E+000
1	129.18339485	2.029426E-012	1.500943E-011	1	0.000000E+000
1	129.18373947	1.500943E-011	2.029426E-012	0	0.000000E+000
1	129.18669379	2.029426E-012	1.500943E-011	1	0.000000E+000
1	129.18684240	1.500943E-011	2.029426E-012	0	0.000000E+000
1	129.18908469	2.029426E-012	1.500943E-011	1	0.000000E+000
1	129.18911650	1.500943E-011	2.029426E-012	0	0.000000E+000
1	129.19074761	2.029426E-012	1.500943E-011	1	0.000000E+000
1	129.19087580	1.500943E-011	2.029426E-012	0	0.000000E+000
1	129.19432787	2.029426E-012	1.500943E-011	1	0.000000E+000
1	129.19438262	1.500943E-011	2.029426E-012	0	0.000000E+000
1	129.19638994	2.029426E-012	1.500943E-011	1	0.000000E+000
1	129.19657045	1.500943E-011	2.029426E-012	0	0.000000E+000
1	129.19808598	2.029426E-012	1.500943E-011	1	0.000000E+000
1	129.19827673	1.500943E-011	2.029426E-012	0	0.000000E+000
1	129.19866742	2.029426E-012	1.500943E-011	1	0.000000E+000
1	129.19874558	1.500943E-011	2.029426E-012	0	0.000000E+000
1	129.19966620	2.029426E-012	1.500943E-011	1	0.000000E+000
1	129.19980641	1.500943E-011	2.029426E-012	0	0.000000E+000
1	130.08258690	2.102897E-012	1.508290E-011	1	0.000000E+000
1	130.08263243	1.508290E-011	2.102897E-012	0	0.000000E+000
1	130.08403492	2.102897E-012	1.508290E-011	1	0.000000E+000
1	130.08475920	1.508290E-011	2.102897E-012	0	0.000000E+000
1	130.08523490	2.102897E-012	1.508290E-011	1	0.000000E+000
1	130.08531441	1.508290E-011	2.102897E-012	0	0.000000E+000
1	130.08622699	2.102897E-012	1.508290E-011	1	0.000000E+000
1	130.08626945	1.508290E-011	2.102897E-012	0	0.000000E+000
1	130.08743696	2.102897E-012	1.508290E-011	1	0.000000E+000
1	130.08746849	1.508290E-011	2.102897E-012	0	0.000000E+000
1	130.08963766	2.102897E-012	1.508290E-011	1	0.000000E+000
1	130.08969283	1.508290E-011	2.102897E-012	0	0.000000E+000
1	130.09208055	2.102897E-012	1.508290E-011	1	0.000000E+000
1	130.09231758	1.508290E-011	2.102897E-012	0	0.000000E+000
1	130.09367394	2.102897E-012	1.508290E-011	1	0.000000E+000
1	130.09372835	1.508290E-011	2.102897E-012	0	0.000000E+000
1	130.09489912	2.102897E-012	1.508290E-011	1	0.000000E+000
1	130.09526883	1.508290E-011	2.102897E-012	0	0.000000E+000
1	130.09603512	2.102897E-012	1.508290E-011	1	0.000000E+000
1	130.09608228	1.508290E-011	2.102897E-012	0	0.000000E+000
1	130.09642663	2.102897E-012	1.508290E-011	1	0.000000E+000
1	130.09752486	1.508290E-011	2.102897E-012	0	0.000000E+000
1	130.09915221	2.102897E-012	1.508290E-011	1	0.000000E+000
1	130.09930830	1.508290E-011	2.102897E-012	0	0.000000E+000
1	130.09997447	2.102897E-012	1.508290E-011	1	0.000000E+000
1	130.10003264	1.508290E-011	2.102897E-012	0	0.000000E+000
1	130.10016193	2.102897E-012	1.508290E-011	1	0.000000E+000
1	130.10021214	1.508290E-011	2.102897E-012	0	0.000000E+000
1	130.10238113	2.102897E-012	1.508290E-011	1	0.000000E+000
1	130.10252223	1.508290E-011	2.102897E-012	0	0.000000E+000
1	130.10273548	2.102897E-012	1.508290E-011	1	0.000000E+000
1	130.10325072	1.508290E-011	2.102897E-012	0	0.000000E+000
1	130.10335612	2.102897E-012	1.508290E-011	1	0.000000E+000
1	130.10338698	1.508290E-011	2.102897E-012	0	0.000000E+000
1	130.10360448	2.102897E-012	1.508290E-011	1	0.000000E+000
1	130.10367976	1.508290E-011	2.102897E-012	0	0.000000E+000
1	130.10472556	2.102897E-012	1.508290E-011	1	0.000000E+000
1	130.10478088	1.508290E-011	2.102897E-012	0	0.000000E+000
1	130.10582740	2.102897E-012	1.508290E-011	1	0.000000E+000
1	130.10607518	1.508290E-011	2.102897E-012	0	0.000000E+000
1	130.10662979	2.102897E-012	1.508290E-011	1	0.000000E+000
1	130.10689115	1.508290E-011	2.102897E-012	0	0.000000E+000
1	130.11018415	2.102897E-012	1.508290E-011	1	0.000000E+000
1	130.11023571	1.508290E-011	2.102897E-012	0	0.000000E+000
1	130.11598988	2.102897E-012	1.508290E-011	1	0.000000E+000
1	130.11602030	1.508290E-011	2.102897E-012	0	0.000000E+000
1	130.11895182	2.102897E-012	1.508290E-011	1	0.000000E+000
1	130.11916755	1.508290E-011	2.102897E-012	0	0.000000E+000
1	130.11924608	2.102897E-012	1.508290E-011	1	0.000000E+000
1	130.11957225	1.508290E-011	2.102897E-012	0	0.000000E+000
1	130.12018209	2.102897E-012	1.508290E-011	1	0.000000E+000
1	130.12032862	1.508290E-011	2.102897E-012	0	0.000000E+000
1	130.12217762	2.102897E-012	1.508290E-011	1	0.000000E+000
1	130.12219948	1.508290E-011	2.102897E-012	0	0.000000E+000
1	130.12239908	2.102897E-012	1.508290E-011	1	0.000000E+000
1	130.12251383	1.508290E-011	2.102897E-012	0	0.000000E+000
1	130.12694311	2.102897E-012	1.508290E-011	1	0.000000E+000
1	130.12699418	1.508290E-011	2.102897E-012	0	0.000000E+000
1	130.12702878	2.102897E-012	1.508290E-011	1	0.000000E+000
1	130.12709134	1.508290E-011	2.102897E-012	0	0.000000E+000
1	130.12933120	2.102897E-012	1.508290E-011	1	0.000000E+000
1	130.12950430	1.508290E-011	2.102897E-012	0	0.000000E+000
1	130.13228724	2.102897E-012	1.508290E-011	1	0.000000E+000
1	130.13246961	1.508290E-011	2.102897E-012	0	0.000000E+000
1	130.13286567	2.102897E-012	1.508290E-011	1	0.000000E+000
1	130.13305447	1.508290E-011	2.102897E-012	0	0.000000E+000
1	130.13451205	2.102897E-012	1.508290E-011	1	0.000000E+000
1	130.13459847	1.508290E-011	2.102897E-012	0	0.000000E+000
1	130.13468957	2.102897E-012	1.508290E-011	1	0.000000E+000
1	130.13579946	1.508290E-011	2.102897E-012	0	0.000000E+000
1	130.13759677	2.102897E-012	1.508290E-011	1	0.000000E+000
1	130.13803039	1.508290E-011	2.102897E-012	0	0.000000E+000
1	130.14054187	2.102897E-012	1.508290E-011	1	0.000000E+000
1	130.14060636	1.508290E-011	2.102897E-012	0	0.000000E+000
1	130.14120049	2.102897E-012	1.508290E-011	1	0.000000E+000
1	130.14138566	1.508290E-011	2.102897E-012	0	0.000000E+000
1	130.14288934	2.102897E-012	1.508290E-011	1	0.000000E+000
1	130.14298541	1.508290E-011	2.102897E-012	0	0.000000E+000
1	130.15266584	2.102897E-012	1.508290E-011	1	0.000000E+000
1	130.15272364	1.508290E-011	2.102897E-012	0	0.000000E+000
1	130.15273643	2.102897E-012	1.508290E-011	1	0.000000E+000
1	130.15286205	1.508290E-011	2.102897E-012	0	0.000000E+000
1	130.15339364	2.102897E-012	1.508290E-011	1	0.000000E+000
1	130.15368540	1.508290E-011	2.102897E-012	0	0.000000E+000
1	130.15464074	2.102897E-012	1.508290E-011	1	0.000000E+000
1	130.15481350	1.508290E-011	2.102897E-012	0	0.000000E+000
1	130.15493321	2.102897E-012	1.508290E-011	1	0.000000E+000
1	130.15501079	1.508290E-011	2.102897E-012	0	0.000000E+000
1	130.15504722	2.102897E-012	1.508290E-011	1	0.000000E+000
1	130.15505849	1.508290E-011	2.102897E-012	0	0.000000E+000
1	130.15740459	2.102897E-012	1.508290E-011	1	0.000000E+000
1	130.15766552	1.508290E-011	2.102897E-012	0	0.000000E+000
1	130.15810209	2.102897E-012	1.508290E-011	1	0.000000E+000
1	130.15829048	1.508290E-011	2.102897E-012	0	0.000000E+000
1	130.15863682	2.102897E-012	1.508290E-011	1	0.000000E+000
1	130.15867075	1.508290E-011	2.102897E-012	0	0.000000E+000
1	130.16372264	2.102897E-012	1.508290E-011	1	0.000000E+000
1	130.16376964	1.508290E-011	2.102897E-012	0	0.000000E+000
1	130.16438974	2.102897E-012	1.508290E-011	1	0.000000E+000
1	130.16468360	1.508290E-011	2.102897E-012	0	0.000000E+000
1	130.16481706	2.102897E-012	1.508290E-011	1	0.000000E+000
1	130.16485284	1.508290E-011	2.102897E-012	0	0.000000E+000
1	130.16684318	2.102897E-012	1.508290E-011	1	0.000000E+000
1	130.16694553	1.508290E-011	2.102897E-012	0	0.000000E+000
1	130.16769165	2.102897E-012	1.508290E-011	1	0.000000E+000
1	130.16777675	1.508290E-011	2.102897E-012	0	0.000000E+000
1	130.16914690	2.102897E-012	1.508290E-011	1	0.000000E+000
1	130.16916062	1.508290E-011	2.102897E-012	0	0.000000E+000
1	130.17131544	2.102897E-012	1.508290E-011	1	0.000000E+000
1	130.17151234	1.508290E-011	2.102897E-012	0	0.000000E+000
1	130.17170471	2.102897E-012	1.508290E-011	1	0.000000E+000
1	130.17188525	1.508290E-011	2.102897E-012	0	0.000000E+000
1	130.17320472	2.102897E-012	1.508290E-011	1	0.000000E+000
1	130.17329909	1.508290E-011	2.102897E-012	0	0.000000E+000
1	130.17405780	2.102897E-012	1.508290E-011	1	0.000000E+000
1	130.17412774	1.508290E-011	2.102897E-012	0	0.000000E+000
1	130.17603136	2.102897E-012	1.508290E-011	1	0.000000E+000
1	130.17632916	1.508290E-011	2.102897E-012	0	0.000000E+000
1	130.18030278	2.102897E-012	1.508290E-011	1	0.000000E+000
1	130.18034553	1.508290E-011	2.102897E-012	0	0.000000E+000
1	130.18039533	2.102897E-012	1.508290E-011	1	0.000000E+000
1	130.18124263	1.508290E-011	2.102897E-012	0	0.000000E+000
1	130.18144492	2.102897E-012	1.508290E-011	1	0.000000E+000
1	130.18161446	1.508290E-011	2.102897E-012	0	0.000000E+000
1	130.18220189	2.102897E-012	1.508290E-011	1	0.000000E+000
1	130.18250543	1.508290E-011	2.102897E-012	0	0.000000E+000
1	130.18512643	2.102897E-012	1.508290E-011	1	0.000000E+000
1	130.18534426	1.508290E-011	2.102897E-012	0	0.000000E+000
1	130.18571575	2.102897E-012	1.508290E-011	1	0.000000E+000
1	130.18592552	1.508290E-011	2.102897E-012	0	0.000000E+000
1	130.18719609	2.102897E-012	1.508290E-011	1	0.000000E+000
1	130.18728830	1.508290E-011	2.102897E-012	0	0.000000E+000
1	130.18737125	2.102897E-012	1.508290E-011	1	0.000000E+000
1	130.18744165	1.508290E-011	2.102897E-012	0	0.000000E+000
1	130.18799149	2.102897E-012	1.508290E-011	1	0.000000E+000
1	130.18835517	1.508290E-011	2.102897E-012	0	0.000000E+000
1	130.19239369	2.102897E-012	1.508290E-011	1	0.000000E+000
1	130.19250223	1.508290E-011	2.102897E-012	0	0.000000E+000
1	130.19798413	2.102897E-012	1.508290E-011	1	0.000000E+000
1	130.19813620	1.508290E-011	2.102897E-012	0	0.000000E+000
1	130.19876560	2.102897E-012	1.508290E-011	1	0.000000E+000
1	130.19879834	1.508290E-011	2.102897E-012	0	0.000000E+000
1	130.20110889	2.102897E-012	1.508290E-011	1	0.000000E+000
1	130.20129544	1.508290E-011	2.102897E-012	0	0.000000E+000
1	130.20297477	2.102897E-012	1.508290E-011	1	0.000000E+000
1	130.20326026	1.508290E-011	2.102897E-012	0	0.000000E+000
1	130.20534315	2.102897E-012	1.508290E-011	1	0.000000E+000
1	130.20553592	1.508290E-011	2.102897E-012	0	0.000000E+000
1	130.20794450	2.102897E-012	1.508290E-011	1	0.000000E+000
1	130.20798399	1.508290E-011	2.102897E-012	0	0.000000E+000
1	130.20830090	2.102897E-012	1.508290E-011	1	0.000000E+000
1	130.20835070	1.508290E-011	2.102897E-012	0	0.000000E+000
1	130.20887888	2.102897E-012	1.508290E-011	1	0.000000E+000
1	130.20905761	1.508290E-011	2.102897E-012	0	0.000000E+000
1	130.21091295	2.102897E-012	1.508290E-011	1	0.000000E+000
1	130.21111729	1.508290E-011	2.102897E-012	0	0.000000E+000
1	130.22664131	2.102897E-012	1.508290E-011	1	0.000000E+000
1	130.22679889	1.508290E-011	2.102897E-012	0	0.000000E+000
1	130.22764146	2.102897E-012	1.508290E-011	1	0.000000E+000
1	130.22770139	1.508290E-011	2.102897E-012	0	0.000000E+000
1	130.22999873	2.102897E-012	1.508290E-011	1	0.000000E+000
1	130.23002515	1.508290E-011	2.102897E-012	0	0.000000E+000
1	130.23012787	2.102897E-012	1.508290E-011	1	0.000000E+000
1	130.23028789	1.508290E-011	2.102897E-012	0	0.000000E+000
1	130.23360817	2.102897E-012	1.508290E-011	1	0.000000E+000
1	130.23361417	1.508290E-011	2.102897E-012	0	0.000000E+000
1	130.23473622	2.102897E-012	1.508290E-011	1	0.000000E+000
1	130.23502562	1.508290E-011	2.102897E-012	0	0.000000E+000
1	130.23554097	2.102897E-012	1.508290E-011	1	0.000000E+000
1	130.23560557	1.508290E-011	2.102897E-012	0	0.000000E+000
1	130.23574513	2.102897E-012	1.508290E-011	1	0.000000E+000
1	130.23590841	1.508290E-011	2.102897E-012	0	0.000000E+000
1	130.23753362	2.102897E-012	1.508290E-011	1	0.000000E+000
1	130.23756406	1.508290E-011	2.102897E-012	0	0.000000E+000
1	130.23920429	2.102897E-012	1.508290E-011	1	0.000000E+000
1	130.23970169	1.508290E-011	2.102897E-012	0	0.000000E+000
1	130.24113269	2.102897E-012	1.508290E-011	1	0.000000E+000
1	130.24131811	1.508290E-011	2.102897E-012	0	0.000000E+000
1	130.24302045	2.102897E-012	1.508290E-011	1	0.000000E+000
1	130.24305124	1.508290E-011	2.102897E-012	0	0.000000E+000
1	130.24343705	2.102897E-012	1.508290E-011	1	0.000000E+000
1	130.24357862	1.508290E-011	2.102897E-012	0	0.000000E+000
1	130.24710621	2.102897E-012	1.508290E-011	1	0.000000E+000
1	130.24720584	1.508290E-011	2.102897E-012	0	0.000000E+000
1	130.25352746	2.102897E-012	1.508290E-011	1	0.000000E+000
1	130.25393146	1.508290E-011	2.102897E-012	0	0.000000E+000
1	130.25428835	2.102897E-012	1.508290E-011	1	0.000000E+000
1	130.25467612	1.508290E-011	2.102897E-012	0	0.000000E+000
1	130.25744347	2.102897E-012	1.508290E-011	1	0.000000E+000
1	130.25747165	1.508290E-011	2.102897E-012	0	0.000000E+000
1	130.25771180	2.102897E-012	1.508290E-011	1	0.000000E+000
1	130.25787013	1.508290E-011	2.102897E-012	0	0.000000E+000
1	130.25884521	2.102897E-012	1.508290E-011	1	0.000000E+000
1	130.25894779	1.508290E-011	2.102897E-012	0	0.000000E+000
1	130.26368307	2.102897E-012	1.508290E-011	1	0.000000E+000
1	130.26370507	1.508290E-011	2.102897E-012	0	0.000000E+000
1	130.26451871	2.102897E-012	1.508290E-011	1	0.000000E+000
1	130.26465400	1.508290E-011	2.102897E-012	0	0.000000E+000
1	130.26469040	2.102897E-012	1.508290E-011	1	0.000000E+000
1	130.26519166	1.508290E-011	2.102897E-012	0	0.000000E+000
1	130.26773915	2.102897E-012	1.508290E-011	1	0.000000E+000
1	130.26783204	1.508290E-011	2.102897E-012	0	0.000000E+000
1	130.26800618	2.102897E-012	1.508290E-011	1	0.000000E+000
1	130.26818044	1.508290E-011	2.102897E-012	0	0.000000E+000
1	130.26896092	2.102897E-012	1.508290E-011	1	0.000000E+000
1	130.26903630	1.508290E-011	2.102897E-012	0	0.000000E+000
1	130.26940131	2.102897E-012	1.508290E-011	1	0.000000E+000
1	130.26943269	1.508290E-011	2.102897E-012	0	0.000000E+000
1	130.27171281	2.102897E-012	1.508290E-011	1	0.000000E+000
1	130.27177112	1.508290E-011	2.102897E-012	0	0.000000E+000
1	130.27328421	2.102897E-012	1.508290E-011	1	0.000000E+000
1	130.27333489	1.508290E-011	2.102897E-012	0	0.000000E+000
1	130.27358268	2.102897E-012	1.508290E-011	1	0.000000E+000
1	130.27360306	1.508290E-011	2.102897E-012	0	0.000000E+000
1	130.27418766	2.102897E-012	1.508290E-011	1	0.000000E+000
1	130.27449133	1.508290E-011	2.102897E-012	0	0.000000E+000
1	130.27697453	2.102897E-012	1.508290E-011	1	0.000000E+000
1	130.27700780	1.508290E-011	2.102897E-012	0	0.000000E+000
1	130.70053665	1.993392E-012	1.497339E-011	1	0.000000E+000
1	130.70062862	1.497339E-011	1.993392E-012	0	0.000000E+000
1	130.70073270	1.993392E-012	1.497339E-011	1	0.000000E+000
1	130.70078798	1.497339E-011	1.993392E-012	0	0.000000E+000
1	130.70207727	1.993392E-012	1.497339E-011	1	0.000000E+000
1	130.70223690	1.497339E-011	1.993392E-012	0	0.000000E+000
1	130.70225645	1.993392E-012	1.497339E-011	1	0.000000E+000
1	130.70259801	1.497339E-011	1.993392E-012	0	0.000000E+000
1	130.70464753	1.993392E-012	1.497339E-011	1	0.000000E+000
1	130.70500456	1.497339E-011	1.993392E-012	0	0.000000E+000
1	130.70562407	1.993392E-012	1.497339E-011	1	0.000000E+000
1	130.70577439	1.497339E-011	1.993392E-012	0	0.000000E+000
1	130.70889397	1.993392E-012	1.497339E-011	1	0.000000E+000
1	130.70895589	1.497339E-011	1.993392E-012	0	0.000000E+000
1	130.71251459	1.993392E-012	1.497339E-011	1	0.000000E+000
1	130.71299392	1.497339E-011	1.993392E-012	0	0.000000E+000
1	130.71319248	1.993392E-012	1.497339E-011	1	0.000000E+000
1	130.71348841	1.497339E-011	1.993392E-012	0	0.000000E+000
1	130.71454045	1.993392E-012	1.497339E-011	1	0.000000E+000
1	130.71464975	1.497339E-011	1.993392E-012	0	0.000000E+000
1	130.71512313	1.993392E-012	1.497339E-011	1	0.000000E+000
1	130.71515387	1.497339E-011	1.993392E-012	0	0.000000E+000
1	130.71579188	1.993392E-012	1.497339E-011	1	0.000000E+000
1	130.71583647	1.497339E-011	1.993392E-012	0	0.000000E+000
1	130.71645890	1.993392E-012	1.497339E-011	1	0.000000E+000
1	130.71657028	1.497339E-011	1.993392E-012	0	0.000000E+000
1	130.72213034	1.993392E-012	1.497339E-011	1	0.000000E+000
1	130.72214421	1.497339E-011	1.993392E-012	0	0.000000E+000
1	130.72224660	1.993392E-012	1.497339E-011	1	0.000000E+000
1	130.72230453	1.497339E-011	1.993392E-012	0	0.000000E+000
1	130.72241785	1.993392E-012	1.497339E-011	1	0.000000E+000
1	130.72259387	1.497339E-011	1.993392E-012	0	0.000000E+000
1	130.73722606	1.993392E-012	1.497339E-011	1	0.000000E+000
1	130.73725153	1.497339E-011	1.993392E-012	0	0.000000E+000
1	130.73822645	1.993392E-012	1.497339E-011	1	0.000000E+000
1	130.73826758	1.497339E-011	1.993392E-012	0	0.000000E+000
1	130.73902986	1.993392E-012	1.497339E-011	1	0.000000E+000
1	130.73911880	1.497339E-011	1.993392E-012	0	0.000000E+000
1	130.74183409	1.993392E-012	1.497339E-011	1	0.000000E+000
1	130.74201088	1.497339E-011	1.993392E-012	0	0.000000E+000
1	130.74379658	1.993392E-012	1.497339E-011	1	0.000000E+000
1	130.74389451	1.497339E-011	1.993392E-012	0	0.000000E+000
1	130.74748111	1.993392E-012	1.497339E-011	1	0.000000E+000
1	130.74756377	1.497339E-011	1.993392E-012	0	0.000000E+000
1	130.74828981	1.993392E-012	1.497339E-011	1	0.000000E+000
1	130.74832484	1.497339E-011	1.993392E-012	0	0.000000E+000
1	130.74948086	1.993392E-012	1.497339E-011	1	0.000000E+000
1	130.74960216	1.497339E-011	1.993392E-012	0	0.000000E+000
1	130.75101435	1.993392E-012	1.497339E-011	1	0.000000E+000
1	130.75107686	1.497339E-011	1.993392E-012	0	0.000000E+000
1	130.75272596	1.993392E-012	1.497339E-011	1	0.000000E+000
1	130.75288986	1.497339E-011	1.993392E-012	0	0.000000E+000
1	130.75322752	1.993392E-012	1.497339E-011	1	0.000000E+000
1	130.75325883	1.497339E-011	1.993392E-012	0	0.000000E+000
1	130.75352295	1.993392E-012	1.497339E-011	1	0.000000E+000
1	130.75354338	1.497339E-011	1.993392E-012	0	0.000000E+000
1	130.75608856	1.993392E-012	1.497339E-011	1	0.000000E+000
1	130.75641818	1.497339E-011	1.993392E-012	0	0.000000E+000
1	130.75681537	1.993392E-012	1.497339E-011	1	0.000000E+000
1	130.75684900	1.497339E-011	1.993392E-012	0	0.000000E+000
1	130.75694630	1.993392E-012	1.497339E-011	1	0.000000E+000
1	130.75747749	1.497339E-011	1.993392E-012	0	0.000000E+000
1	130.76089161	1.993392E-012	1.497339E-011	1	0.000000E+000
1	130.76119622	1.497339E-011	1.993392E-012	0	0.000000E+000
1	130.76197463	1.993392E-012	1.497339E-011	1	0.000000E+000
1	130.76198671	1.497339E-011	1.993392E-012	0	0.000000E+000
1	130.76304799	1.993392E-012	1.497339E-011	1	0.000000E+000
1	130.76310853	1.497339E-011	1.993392E-012	0	0.000000E+000
1	130.76360952	1.993392E-012	1.497339E-011	1	0.000000E+000
1	130.76391056	1.497339E-011	1.993392E-012	0	0.000000E+000
1	130.76487539	1.993392E-012	1.497339E-011	1	0.000000E+000
1	130.76493135	1.497339E-011	1.993392E-012	0	0.000000E+000
1	130.76783676	1.993392E-012	1.497339E-011	1	0.000000E+000
1	130.76793346	1.497339E-011	1.993392E-012	0	0.000000E+000
1	130.76835521	1.993392E-012	1.497339E-011	1	0.000000E+000
1	130.76836333	1.497339E-011	1.993392E-012	0	0.000000E+000
1	130.77007435	1.993392E-012	1.497339E-011	1	0.000000E+000
1	130.77040583	1.497339E-011	1.993392E-012	0	0.000000E+000
1	130.77053301	1.993392E-012	1.497339E-011	1	0.000000E+000
1	130.77061639	1.497339E-011	1.993392E-012	0	0.000000E+000
1	130.77293110	1.993392E-012	1.497339E-011	1	0.000000E+000
1	130.77297145	1.497339E-011	1.993392E-012	0	0.000000E+000
1	130.77331308	1.993392E-012	1.497339E-011	1	0.000000E+000
1	130.77349919	1.497339E-011	1.993392E-012	0	0.000000E+000
1	130.77387779	1.993392E-012	1.497339E-011	1	0.000000E+000
1	130.77480807	1.497339E-011	1.993392E-012	0	0.000000E+000
1	130.77481622	1.993392E-012	1.497339E-011	1	0.000000E+000
1	130.77485013	1.497339E-011	1.993392E-012	0	0.000000E+000
1	130.77514718	1.993392E-012	1.497339E-011	1	0.000000E+000
1	130.77516923	1.497339E-011	1.993392E-012	0	0.000000E+000
1	130.77816459	1.993392E-012	1.497339E-011	1	0.000000E+000
1	130.77824139	1.497339E-011	1.993392E-012	0	0.000000E+000
1	130.78054503	1.993392E-012	1.497339E-011	1	0.000000E+000
1	130.78062657	1.497339E-011	1.993392E-012	0	0.000000E+000
1	130.78441415	1.993392E-012	1.497339E-011	1	0.000000E+000
1	130.78477419	1.497339E-011	1.993392E-012	0	0.000000E+000
1	130.78607258	1.993392E-012	1.497339E-011	1	0.000000E+000
1	130.78613198	1.497339E-011	1.993392E-012	0	0.000000E+000
1	130.78617148	1.993392E-012	1.497339E-011	1	0.000000E+000
1	130.78677689	1.497339E-011	1.993392E-012	0	0.000000E+000
1	130.78759995	1.993392E-012	1.497339E-011	1	0.000000E+000
1	130.78799485	1.497339E-011	1.993392E-012	0	0.000000E+000
1	130.78873566	1.993392E-012	1.497339E-011	1	0.000000E+000
1	130.78888381	1.497339E-011	1.993392E-012	0	0.000000E+000
1	130.79053380	1.993392E-012	1.497339E-011	1	0.000000E+000
1	130.79068068	1.497339E-011	1.993392E-012	0	0.000000E+000
1	130.79080469	1.993392E-012	1.497339E-011	1	0.000000E+000
1	130.79113998	1.497339E-011	1.993392E-012	0	0.000000E+000
1	130.79117217	1.993392E-012	1.497339E-011	1	0.000000E+000
1	130.79127796	1.497339E-011	1.993392E-012	0	0.000000E+000
1	130.79275040	1.993392E-012	1.497339E-011	1	0.000000E+000
1	130.79286038	1.497339E-011	1.993392E-012	0	0.000000E+000
1	130.79467045	1.993392E-012	1.497339E-011	1	0.000000E+000
1	130.79481134	1.497339E-011	1.993392E-012	0	0.000000E+000
1	130.79493493	1.993392E-012	1.497339E-011	1	0.000000E+000
1	130.79497063	1.497339E-011	1.993392E-012	0	0.000000E+000
1	130.79638693	1.993392E-012	1.497339E-011	1	0.000000E+000
1	130.79663546	1.497339E-011	1.993392E-012	0	0.000000E+000
1	130.79756489	1.993392E-012	1.497339E-011	1	0.000000E+000
1	130.79765545	1.497339E-011	1.993392E-012	0	0.000000E+000
1	130.79801015	1.993392E-012	1.497339E-011	1	0.000000E+000
1	130.79813645	1.497339E-011	1.993392E-012	0	0.000000E+000
1	130.79869394	1.993392E-012	1.497339E-011	1	0.000000E+000
1	130.79875033	1.497339E-011	1.993392E-012	0	0.000000E+000
1	130.80360033	1.993392E-012	1.497339E-011	1	0.000000E+000
1	130.80366525	1.497339E-011	1.993392E-012	0	0.000000E+000
1	130.80372487	1.993392E-012	1.497339E-011	1	0.000000E+000
1	130.80400619	1.497339E-011	1.993392E-012	0	0.000000E+000
1	130.80425123	1.993392E-012	1.497339E-011	1	0.000000E+000
1	130.80480195	1.497339E-011	1.993392E-012	0	0.000000E+000
1	132.18385986	2.030970E-012	1.501097E-011	1	0.000000E+000
1	132.18415632	1.501097E-011	2.030970E-012	0	0.000000E+000
1	132.18430741	2.030970E-012	1.501097E-011	1	0.000000E+000
1	132.18449585	1.501097E-011	2.030970E-012	0	0.000000E+000
1	132.18966384	2.030970E-012	1.501097E-011	1	0.000000E+000
1	132.18976538	1.501097E-011	2.030970E-012	0	0.000000E+000
1	132.19269272	2.030970E-012	1.501097E-011	1	0.000000E+000
1	132.19279741	1.501097E-011	2.030970E-012	0	0.000000E+000
1	132.19402400	2.030970E-012	1.501097E-011	1	0.000000E+000
1	132.19442248	1.501097E-011	2.030970E-012	0	0.000000E+000
1	132.20133205	2.030970E-012	1.501097E-011	1	0.000000E+000
1	132.20150895	1.501097E-011	2.030970E-012	0	0.000000E+000
1	132.20805705	2.030970E-012	1.501097E-011	1	0.000000E+000
1	132.20813698	1.501097E-011	2.030970E-012	0	0.000000E+000
1	132.20889128	2.030970E-012	1.501097E-011	1	0.000000E+000
1	132.20900090	1.501097E-011	2.030970E-012	0	0.000000E+000
1	132.20924998	2.030970E-012	1.501097E-011	1	0.000000E+000
1	132.20929390	1.501097E-011	2.030970E-012	0	0.000000E+000
1	132.21046933	2.030970E-012	1.501097E-011	1	0.000000E+000
1	132.21058074	1.501097E-011	2.030970E-012	0	0.000000E+000
1	132.21086959	2.030970E-012	1.501097E-011	1	0.000000E+000
1	132.21101586	1.501097E-011	2.030970E-012	0	0.000000E+000
1	132.21263190	2.030970E-012	1.501097E-011	1	0.000000E+000
1	132.21310630	1.501097E-011	2.030970E-012	0	0.000000E+000
1	132.21397943	2.030970E-012	1.501097E-011	1	0.000000E+000
1	132.21443591	1.501097E-011	2.030970E-012	0	0.000000E+000
1	132.21968950	2.030970E-012	1.501097E-011	1	0.000000E+000
1	132.21973684	1.501097E-011	2.030970E-012	0	0.000000E+000
1	132.22272039	2.030970E-012	1.501097E-011	1	0.000000E+000
1	132.22275467	1.501097E-011	2.030970E-012	0	0.000000E+000
1	132.22424260	2.030970E-012	1.501097E-011	1	0.000000E+000
1	132.22427662	1.501097E-011	2.030970E-012	0	0.000000E+000
1	132.22530575	2.030970E-012	1.501097E-011	1	0.000000E+000
1	132.22544386	1.501097E-011	2.030970E-012	0	0.000000E+000
1	132.22783673	2.030970E-012	1.501097E-011	1	0.000000E+000
1	132.22787825	1.501097E-011	2.030970E-012	0	0.000000E+000
1	132.23090056	2.030970E-012	1.501097E-011	1	0.000000E+000
1	132.23096721	1.501097E-011	2.030970E-012	0	0.000000E+000
1	132.23107670	2.030970E-012	1.501097E-011	1	0.000000E+000
1	132.23109273	1.501097E-011	2.030970E-012	0	0.000000E+000
1	132.23213628	2.030970E-012	1.501097E-011	1	0.000000E+000
1	132.23246688	1.501097E-011	2.030970E-012	0	0.000000E+000
1	132.23311061	2.030970E-012	1.501097E-011	1	0.000000E+000
1	132.23328084	1.501097E-011	2.030970E-012	0	0.000000E+000
1	132.23423924	2.030970E-012	1.501097E-011	1	0.000000E+000
1	132.23470549	1.501097E-011	2.030970E-012	0	0.000000E+000
1	132.23570829	2.030970E-012	1.501097E-011	1	0.000000E+000
1	132.23601785	1.501097E-011	2.030970E-012	0	0.000000E+000
1	132.23706588	2.030970E-012	1.501097E-011	1	0.000000E+000
1	132.23729084	1.501097E-011	2.030970E-012	0	0.000000E+000
1	132.23795760	2.030970E-012	1.501097E-011	1	0.000000E+000
1	132.23799895	1.501097E-011	2.030970E-012	0	0.000000E+000
1	132.23861107	2.030970E-012	1.501097E-011	1	0.000000E+000
1	132.23868785	1.501097E-011	2.030970E-012	0	0.000000E+000
1	132.24050892	2.030970E-012	1.501097E-011	1	0.000000E+000
1	132.24071957	1.501097E-011	2.030970E-012	0	0.000000E+000
1	132.24244420	2.030970E-012	1.501097E-011	1	0.000000E+000
1	132.24277259	1.501097E-011	2.030970E-012	0	0.000000E+000
1	132.24284600	2.030970E-012	1.501097E-011	1	0.000000E+000
1	132.24291780	1.501097E-011	2.030970E-012	0	0.000000E+000
1	132.24297574	2.030970E-012	1.501097E-011	1	0.000000E+000
1	132.24322757	1.501097E-011	2.030970E-012	0	0.000000E+000
1	132.24348327	2.030970E-012	1.501097E-011	1	0.000000E+000
1	132.24362875	1.501097E-011	2.030970E-012	0	0.000000E+000
1	132.24374088	2.030970E-012	1.501097E-011	1	0.000000E+000
1	132.24376298	1.501097E-011	2.030970E-012	0	0.000000E+000
1	132.24735516	2.030970E-012	1.501097E-011	1	0.000000E+000
1	132.24742297	1.501097E-011	2.030970E-012	0	0.000000E+000
1	132.24975086	2.030970E-012	1.501097E-011	1	0.000000E+000
1	132.24980521	1.501097E-011	2.030970E-012	0	0.000000E+000
1	132.25064105	2.030970E-012	1.501097E-011	1	0.000000E+000
1	132.25081865	1.501097E-011	2.030970E-012	0	0.000000E+000
1	132.25134138	2.030970E-012	1.501097E-011	1	0.000000E+000
1	132.25134801	1.501097E-011	2.030970E-012	0	0.000000E+000
1	132.25184579	2.030970E-012	1.501097E-011	1	0.000000E+000
1	132.25199009	1.501097E-011	2.030970E-012	0	0.000000E+000
1	132.25401183	2.030970E-012	1.501097E-011	1	0.000000E+000
1	132.25411826	1.501097E-011	2.030970E-012	0	0.000000E+000
1	132.25418352	2.030970E-012	1.501097E-011	1	0.000000E+000
1	132.25432523	1.501097E-011	2.030970E-012	0	0.000000E+000
1	132.25467475	2.030970E-012	1.501097E-011	1	0.000000E+000
1	132.25470160	1.501097E-011	2.030970E-012	0	0.000000E+000
1	132.25501353	2.030970E-012	1.501097E-011	1	0.000000E+000
1	132.25507908	1.501097E-011	2.030970E-012	0	0.000000E+000
1	132.25542342	2.030970E-012	1.501097E-011	1	0.000000E+000
1	132.25550241	1.501097E-011	2.030970E-012	0	0.000000E+000
1	132.25836550	2.030970E-012	1.501097E-011	1	0.000000E+000
1	132.25843224	1.501097E-011	2.030970E-012	0	0.000000E+000
1	132.25927211	2.030970E-012	1.501097E-011	1	0.000000E+000
1	132.25932059	1.501097E-011	2.030970E-012	0	0.000000E+000
1	132.26715145	2.030970E-012	1.501097E-011	1	0.000000E+000
1	132.26723179	1.501097E-011	2.030970E-012	0	0.000000E+000
1	132.26737017	2.030970E-012	1.501097E-011	1	0.000000E+000
1	132.26754289	1.501097E-011	2.030970E-012	0	0.000000E+000
1	132.26873052	2.030970E-012	1.501097E-011	1	0.000000E+000
1	132.26899455	1.501097E-011	2.030970E-012	0	0.000000E+000
1	132.27382224	2.030970E-012	1.501097E-011	1	0.000000E+000
1	132.27390641	1.501097E-011	2.030970E-012	0	0.000000E+000
1	132.27517830	2.030970E-012	1.501097E-011	1	0.000000E+000
1	132.27524734	1.501097E-011	2.030970E-012	0	0.000000E+000
1	132.27565663	2.030970E-012	1.501097E-011	1	0.000000E+000
1	132.27575129	1.501097E-011	2.030970E-012	0	0.000000E+000
1	132.27577967	2.030970E-012	1.501097E-011	1	0.000000E+000
1	132.27600597	1.501097E-011	2.030970E-012	0	0.000000E+000
1	132.27634349	2.030970E-012	1.501097E-011	1	0.000000E+000
1	132.27640030	1.501097E-011	2.030970E-012	0	0.000000E+000
1	132.27808657	2.030970E-012	1.501097E-011	1	0.000000E+000
1	132.27822367	1.501097E-011	2.030970E-012	0	0.000000E+000
1	132.27827266	2.030970E-012	1.501097E-011	1	0.000000E+000
1	132.27855830	1.501097E-011	2.030970E-012	0	0.000000E+000
1	132.28086431	2.030970E-012	1.501097E-011	1	0.000000E+000
1	132.28156203	1.501097E-011	2.030970E-012	0	0.000000E+000
1	132.28595580	2.030970E-012	1.501097E-011	1	0.000000E+000
1	132.28618002	1.501097E-011	2.030970E-012	0	0.000000E+000
1	132.28901135	2.030970E-012	1.501097E-011	1	0.000000E+000
1	132.28915668	1.501097E-011	2.030970E-012	0	0.000000E+000
1	132.29055035	2.030970E-012	1.501097E-011	1	0.000000E+000
1	132.29093761	1.501097E-011	2.030970E-012	0	0.000000E+000
1	132.29227214	2.030970E-012	1.501097E-011	1	0.000000E+000
1	132.29254600	1.501097E-011	2.030970E-012	0	0.000000E+000
1	132.29319194	2.030970E-012	1.501097E-011	1	0.000000E+000
1	132.29319641	1.501097E-011	2.030970E-012	0	0.000000E+000
1	132.29324318	2.030970E-012	1.501097E-011	1	0.000000E+000
1	132.29352266	1.501097E-011	2.030970E-012	0	0.000000E+000
1	132.29390539	2.030970E-012	1.501097E-011	1	0.000000E+000
1	132.29395402	1.501097E-011	2.030970E-012	0	0.000000E+000
1	132.29510884	2.030970E-012	1.501097E-011	1	0.000000E+000
1	132.29518210	1.501097E-011	2.030970E-012	0	0.000000E+000
1	132.29538489	2.030970E-012	1.501097E-011	1	0.000000E+000
1	132.29577826	1.501097E-011	2.030970E-012	0	0.000000E+000
1	132.29598022	2.030970E-012	1.501097E-011	1	0.000000E+000
1	132.29653933	1.501097E-011	2.030970E-012	0	0.000000E+000
1	132.29669909	2.030970E-012	1.501097E-011	1	0.000000E+000
1	132.29672821	1.501097E-011	2.030970E-012	0	0.000000E+000
1	132.30094922	2.030970E-012	1.501097E-011	1	0.000000E+000
1	132.30103701	1.501097E-011	2.030970E-012	0	0.000000E+000
1	132.30339230	2.030970E-012	1.501097E-011	1	0.000000E+000
1	132.30363706	1.501097E-011	2.030970E-012	0	0.000000E+000
1	132.30368404	2.030970E-012	1.501097E-011	1	0.000000E+000
1	132.30403039	1.501097E-011	2.030970E-012	0	0.000000E+000
1	132.30445784	2.030970E-012	1.501097E-011	1	0.000000E+000
1	132.30462166	1.501097E-011	2.030970E-012	0	0.000000E+000
1	132.30556246	2.030970E-012	1.501097E-011	1	0.000000E+000
1	132.30567829	1.501097E-011	2.030970E-012	0	0.000000E+000
1	132.30804261	2.030970E-012	1.501097E-011	1	0.000000E+000
1	132.30833257	1.501097E-011	2.030970E-012	0	0.000000E+000
1	132.30834250	2.030970E-012	1.501097E-011	1	0.000000E+000
1	132.30848667	1.501097E-011	2.030970E-012	0	0.000000E+000
1	132.31002841	2.030970E-012	1.501097E-011	1	0.000000E+000
1	132.31008706	1.501097E-011	2.030970E-012	0	0.000000E+000
1	132.31369095	2.030970E-012	1.501097E-011	1	0.000000E+000
1	132.31406820	1.501097E-011	2.030970E-012	0	0.000000E+000
1	132.31459821	2.030970E-012	1.501097E-011	1	0.000000E+000
1	132.31470917	1.501097E-011	2.030970E-012	0	0.000000E+000
1	132.31797090	2.030970E-012	1.501097E-011	1	0.000000E+000
1	132.31807259	1.501097E-011	2.030970E-012	0	0.000000E+000
1	132.31840176	2.030970E-012	1.501097E-011	1	0.000000E+000
1	132.31843228	1.501097E-011	2.030970E-012	0	0.000000E+000
1	132.32087793	2.030970E-012	1.501097E-011	1	0.000000E+000
1	132.32095967	1.501097E-011	2.030970E-012	0	0.000000E+000
1	132.32109487	2.030970E-012	1.501097E-011	1	0.000000E+000
1	132.32120765	1.501097E-011	2.030970E-012	0	0.000000E+000
1	132.32154166	2.030970E-012	1.501097E-011	1	0.000000E+000
1	132.32162549	1.501097E-011	2.030970E-012	0	0.000000E+000
1	132.32486876	2.030970E-012	1.501097E-011	1	0.000000E+000
1	132.32545264	1.501097E-011	2.030970E-012	0	0.000000E+000
1	132.32546047	2.030970E-012	1.501097E-011	1	0.000000E+000
1	132.32548127	1.501097E-011	2.030970E-012	0	0.000000E+000
1	132.32894332	2.030970E-012	1.501097E-011	1	0.000000E+000
1	132.32896110	1.501097E-011	2.030970E-012	0	0.000000E+000
1	132.32916781	2.030970E-012	1.501097E-011	1	0.000000E+000
1	132.32920247	1.501097E-011	2.030970E-012	0	0.000000E+000
1	132.32923194	2.030970E-012	1.501097E-011	1	0.000000E+000
1	132.32941480	1.501097E-011	2.030970E-012	0	0.000000E+000
1	132.32968633	2.030970E-012	1.501097E-011	1	0.000000E+000
1	132.32973097	1.501097E-011	2.030970E-012	0	0.000000E+000
1	132.32999104	2.030970E-012	1.501097E-011	1	0.000000E+000
1	132.33011024	1.501097E-011	2.030970E-012	0	0.000000E+000
1	132.33022538	2.030970E-012	1.501097E-011	1	0.000000E+000
1	132.33027626	1.501097E-011	2.030970E-012	0	0.000000E+000
1	132.33043293	2.030970E-012	1.501097E-011	1	0.000000E+000
1	132.33044162	1.501097E-011	2.030970E-012	0	0.000000E+000
1	132.33256086	2.030970E-012	1.501097E-011	1	0.000000E+000
1	132.33292200	1.501097E-011	2.030970E-012	0	0.000000E+000
1	132.33295398	2.030970E-012	1.501097E-011	1	0.000000E+000
1	132.33300392	1.501097E-011	2.030970E-012	0	0.000000E+000
1	132.33363440	2.030970E-012	1.501097E-011	1	0.000000E+000
1	132.33367296	1.501097E-011	2.030970E-012	0	0.000000E+000
1	132.33689355	2.030970E-012	1.501097E-011	1	0.000000E+000
1	132.33721991	1.501097E-011	2.030970E-012	0	0.000000E+000
1	132.33785992	2.030970E-012	1.501097E-011	1	0.000000E+000
1	132.33799509	1.501097E-011	2.030970E-012	0	0.000000E+000
1	132.33870344	2.030970E-012	1.501097E-011	1	0.000000E+000
1	132.33898669	1.501097E-011	2.030970E-012	0	0.000000E+000
1	132.34084270	2.030970E-012	1.501097E-011	1	0.000000E+000
1	132.34088275	1.501097E-011	2.030970E-012	0	0.000000E+000
1	132.34089803	2.030970E-012	1.501097E-011	1	0.000000E+000
1	132.34106874	1.501097E-011	2.030970E-012	0	0.000000E+000
1	132.34165062	2.030970E-012	1.501097E-011	1	0.000000E+000
1	132.34180156	1.501097E-011	2.030970E-012	0	0.000000E+000
1	132.34266759	2.030970E-012	1.501097E-011	1	0.000000E+000
1	132.34272278	1.501097E-011	2.030970E-012	0	0.000000E+000
1	132.34441226	2.030970E-012	1.501097E-011	1	0.000000E+000
1	132.34441928	1.501097E-011	2.030970E-012	0	0.000000E+000
1	132.34555060	2.030970E-012	1.501097E-011	1	0.000000E+000
1	132.34578485	1.501097E-011	2.030970E-012	0	0.000000E+000
1	132.34680853	2.030970E-012	1.501097E-011	1	0.000000E+000
1	132.34681388	1.501097E-011	2.030970E-012	0	0.000000E+000
1	132.34740795	2.030970E-012	1.501097E-011	1	0.000000E+000
1	132.34756517	1.501097E-011	2.030970E-012	0	0.000000E+000
1	132.34948258	2.030970E-012	1.501097E-011	1	0.000000E+000
1	132.35002118	1.501097E-011	2.030970E-012	0	0.000000E+000
1	132.35009067	2.030970E-012	1.501097E-011	1	0.000000E+000
1	132.35034140	1.501097E-011	2.030970E-012	0	0.000000E+000
1	132.35070920	2.030970E-012	1.501097E-011	1	0.000000E+000
1	132.35091797	1.501097E-011	2.030970E-012	0	0.000000E+000
1	132.35188883	2.030970E-012	1.501097E-011	1	0.000000E+000
1	132.35196335	1.501097E-011	2.030970E-012	0	0.000000E+000
1	132.35363299	2.030970E-012	1.501097E-011	1	0.000000E+000
1	132.35368865	1.501097E-011	2.030970E-012	0	0.000000E+000
1	132.35371519	2.030970E-012	1.501097E-011	1	0.000000E+000
1	132.35384327	1.501097E-011	2.030970E-012	0	0.000000E+000
1	132.35434772	2.030970E-012	1.501097E-011	1	0.000000E+000
1	132.35444858	1.501097E-011	2.030970E-012	0	0.000000E+000
1	132.35447423	2.030970E-012	1.501097E-011	1	0.000000E+000
1	132.35448767	1.501097E-011	2.030970E-012	0	0.000000E+000
1	132.35529148	2.030970E-012	1.501097E-011	1	0.000000E+000
1	132.35535302	1.501097E-011	2.030970E-012	0	0.000000E+000
1	132.35576071	2.030970E-012	1.501097E-011	1	0.000000E+000
1	132.35603072	1.501097E-011	2.030970E-012	0	0.000000E+000
1	132.35611164	2.030970E-012	1.501097E-011	1	0.000000E+000
1	132.35629801	1.501097E-011	2.030970E-012	0	0.000000E+000
1	132.35657820	2.030970E-012	1.501097E-011	1	0.000000E+000
1	132.35666335	1.501097E-011	2.030970E-012	0	0.000000E+000
1	132.35794750	2.030970E-012	1.501097E-011	1	0.000000E+000
1	132.35802698	1.501097E-011	2.030970E-012	0	0.000000E+000
1	132.36033591	2.030970E-012	1.501097E-011	1	0.000000E+000
1	132.36050270	1.501097E-011	2.030970E-012	0	0.000000E+000
1	132.36091228	2.030970E-012	1.501097E-011	1	0.000000E+000
1	132.36106806	1.501097E-011	2.030970E-012	0	0.000000E+000
1	132.36107896	2.030970E-012	1.501097E-011	1	0.000000E+000
1	132.36144428	1.501097E-011	2.030970E-012	0	0.000000E+000
1	132.36278983	2.030970E-012	1.501097E-011	1	0.000000E+000
1	132.36294467	1.501097E-011	2.030970E-012	0	0.000000E+000
1	132.36365211	2.030970E-012	1.501097E-011	1	0.000000E+000
1	132.36375113	1.501097E-011	2.030970E-012	0	0.000000E+000
1	132.36426437	2.030970E-012	1.501097E-011	1	0.000000E+000
1	132.36430721	1.501097E-011	2.030970E-012	0	0.000000E+000
1	132.36450905	2.030970E-012	1.501097E-011	1	0.000000E+000
1	132.36478100	1.501097E-011	2.030970E-012	0	0.000000E+000
1	132.36506778	2.030970E-012	1.501097E-011	1	0.000000E+000
1	132.36535067	1.501097E-011	2.030970E-012	0	0.000000E+000
1	132.36716496	2.030970E-012	1.501097E-011	1	0.000000E+000
1	132.36724975	1.501097E-011	2.030970E-012	0	0.000000E+000
1	132.36743420	2.030970E-012	1.501097E-011	1	0.000000E+000
1	132.36763187	1.501097E-011	2.030970E-012	0	0.000000E+000
1	132.36847091	2.030970E-012	1.501097E-011	1	0.000000E+000
1	132.36862947	1.501097E-011	2.030970E-012	0	0.000000E+000
1	132.37187933	2.030970E-012	1.501097E-011	1	0.000000E+000
1	132.37191082	1.501097E-011	2.030970E-012	0	0.000000E+000
1	132.37264435	2.030970E-012	1.501097E-011	1	0.000000E+000
1	132.37271834	1.501097E-011	2.030970E-012	0	0.000000E+000
1	132.37531947	2.030970E-012	1.501097E-011	1	0.000000E+000
1	132.37550426	1.501097E-011	2.030970E-012	0	0.000000E+000
1	132.37693564	2.030970E-012	1.501097E-011	1	0.000000E+000
1	132.37727047	1.501097E-011	2.030970E-012	0	0.000000E+000
1	132.37834823	2.030970E-012	1.501097E-011	1	0.000000E+000
1	132.37836911	1.501097E-011	2.030970E-012	0	0.000000E+000
1	132.37986393	2.030970E-012	1.501097E-011	1	0.000000E+000
1	132.37996577	1.501097E-011	2.030970E-012	0	0.000000E+000
1	132.39912718	2.030970E-012	1.501097E-011	1	0.000000E+000
1	132.39916226	1.501097E-011	2.030970E-012	0	0.000000E+000
1	132.40024550	2.030970E-012	1.501097E-011	1	0.000000E+000
1	132.40042780	1.501097E-011	2.030970E-012	0	0.000000E+000
1	132.40057347	2.030970E-012	1.501097E-011	1	0.000000E+000
1	132.40098126	1.501097E-011	2.030970E-012	0	0.000000E+000
1	132.40330304	2.030970E-012	1.501097E-011	1	0.000000E+000
1	132.40332568	1.501097E-011	2.030970E-012	0	0.000000E+000
1	132.40380843	2.030970E-012	1.501097E-011	1	0.000000E+000
1	132.40401439	1.501097E-011	2.030970E-012	0	0.000000E+000
1	132.40614659	2.030970E-012	1.501097E-011	1	0.000000E+000
1	132.40625998	1.501097E-011	2.030970E-012	0	0.000000E+000
1	132.40865838	2.030970E-012	1.501097E-011	1	0.000000E+000
1	132.40873015	1.501097E-011	2.030970E-012	0	0.000000E+000
1	132.40886210	2.030970E-012	1.501097E-011	1	0.000000E+000
1	132.40892198	1.501097E-011	2.030970E-012	0	0.000000E+000
1	132.40945736	2.030970E-012	1.501097E-011	1	0.000000E+000
1	132.40947914	1.501097E-011	2.030970E-012	0	0.000000E+000
1	132.41018396	2.030970E-012	1.501097E-011	1	0.000000E+000
1	132.41051283	1.501097E-011	2.030970E-012	0	0.000000E+000
1	132.41203496	2.030970E-012	1.501097E-011	1	0.000000E+000
1	132.41210200	1.501097E-011	2.030970E-012	0	0.000000E+000
1	132.41330426	2.030970E-012	1.501097E-011	1	0.000000E+000
1	132.41350779	1.501097E-011	2.030970E-012	0	0.000000E+000
1	132.41620803	2.030970E-012	1.501097E-011	1	0.000000E+000
1	132.41635024	1.501097E-011	2.030970E-012	0	0.000000E+000
1	132.41638473	2.030970E-012	1.501097E-011	1	0.000000E+000
1	132.41643516	1.501097E-011	2.030970E-012	0	0.000000E+000
1	132.41646403	2.030970E-012	1.501097E-011	1	0.000000E+000
1	132.41649813	1.501097E-011	2.030970E-012	0	0.000000E+000
1	132.41653780	2.030970E-012	1.501097E-011	1	0.000000E+000
1	132.41665733	1.501097E-011	2.030970E-012	0	0.000000E+000
1	132.41814286	2.030970E-012	1.501097E-011	1	0.000000E+000
1	132.41858638	1.501097E-011	2.030970E-012	0	0.000000E+000
1	132.42447267	2.030970E-012	1.501097E-011	1	0.000000E+000
1	132.42501114	1.501097E-011	2.030970E-012	0	0.000000E+000
1	132.42600973	2.030970E-012	1.501097E-011	1	0.000000E+000
1	132.42619591	1.501097E-011	2.030970E-012	0	0.000000E+000
1	132.42622220	2.030970E-012	1.501097E-011	1	0.000000E+000
1	132.42624682	1.501097E-011	2.030970E-012	0	0.000000E+000
1	132.42842494	2.030970E-012	1.501097E-011	1	0.000000E+000
1	132.42851867	1.501097E-011	2.030970E-012	0	0.000000E+000
1	132.43030018	2.030970E-012	1.501097E-011	1	0.000000E+000
1	132.43038925	1.501097E-011	2.030970E-012	0	0.000000E+000
1	132.43109874	2.030970E-012	1.501097E-011	1	0.000000E+000
1	132.43123766	1.501097E-011	2.030970E-012	0	0.000000E+000
1	132.43376034	2.030970E-012	1.501097E-011	1	0.000000E+000
1	132.43394421	1.501097E-011	2.030970E-012	0	0.000000E+000
1	132.43456482	2.030970E-012	1.501097E-011	1	0.000000E+000
1	132.43497537	1.501097E-011	2.030970E-012	0	0.000000E+000
1	132.43624166	2.030970E-012	1.501097E-011	1	0.000000E+000
1	132.43642656	1.501097E-011	2.030970E-012	0	0.000000E+000
1	132.43704101	2.030970E-012	1.501097E-011	1	0.000000E+000
1	132.43714537	1.501097E-011	2.030970E-012	0	0.000000E+000
1	132.43976950	2.030970E-012	1.501097E-011	1	0.000000E+000
1	132.43986293	1.501097E-011	2.030970E-012	0	0.000000E+000
1	132.44521041	2.030970E-012	1.501097E-011	1	0.000000E+000
1	132.44541286	1.501097E-011	2.030970E-012	0	0.000000E+000
1	132.44727561	2.030970E-012	1.501097E-011	1	0.000000E+000
1	132.44768629	1.501097E-011	2.030970E-012	0	0.000000E+000
1	132.45017509	2.030970E-012	1.501097E-011	1	0.000000E+000
1	132.45025260	1.501097E-011	2.030970E-012	0	0.000000E+000
1	132.45076896	2.030970E-012	1.501097E-011	1	0.000000E+000
1	132.45079563	1.501097E-011	2.030970E-012	0	0.000000E+000
1	132.45147885	2.030970E-012	1.501097E-011	1	0.000000E+000
1	132.45161928	1.501097E-011	2.030970E-012	0	0.000000E+000
1	132.45366683	2.030970E-012	1.501097E-011	1	0.000000E+000
1	132.45393624	1.501097E-011	2.030970E-012	0	0.000000E+000
1	132.45421022	2.030970E-012	1.501097E-011	1	0.000000E+000
1	132.45458929	1.501097E-011	2.030970E-012	0	0.000000E+000
1	132.45679696	2.030970E-012	1.501097E-011	1	0.000000E+000
1	132.45690274	1.501097E-011	2.030970E-012	0	0.000000E+000
1	132.46105785	2.030970E-012	1.501097E-011	1	0.000000E+000
1	132.46111681	1.501097E-011	2.030970E-012	0	0.000000E+000
1	132.46548105	2.030970E-012	1.501097E-011	1	0.000000E+000
1	132.46581014	1.501097E-011	2.030970E-012	0	0.000000E+000
1	132.46802681	2.030970E-012	1.501097E-011	1	0.000000E+000
1	132.46803578	1.501097E-011	2.030970E-012	0	0.000000E+000
1	132.46806110	2.030970E-012	1.501097E-011	1	0.000000E+000
1	132.46879274	1.501097E-011	2.030970E-012	0	0.000000E+000
1	132.47364406	2.030970E-012	1.501097E-011	1	0.000000E+000
1	132.47370639	1.501097E-011	2.030970E-012	0	0.000000E+000
1	132.47510395	2.030970E-012	1.501097E-011	1	0.000000E+000
1	132.47526967	1.501097E-011	2.030970E-012	0	0.000000E+000
1	132.47535426	2.030970E-012	1.501097E-011	1	0.000000E+000
1	132.47538427	1.501097E-011	2.030970E-012	0	0.000000E+000
1	132.47553954	2.030970E-012	1.501097E-011	1	0.000000E+000
1	132.47561292	1.501097E-011	2.030970E-012	0	0.000000E+000
1	132.47820503	2.030970E-012	1.501097E-011	1	0.000000E+000
1	132.47830146	1.501097E-011	2.030970E-012	0	0.000000E+000
1	132.47835520	2.030970E-012	1.501097E-011	1	0.000000E+000
1	132.47842110	1.501097E-011	2.030970E-012	0	0.000000E+000
1	132.47904870	2.030970E-012	1.501097E-011	1	0.000000E+000
1	132.47921156	1.501097E-011	2.030970E-012	0	0.000000E+000
1	132.48034836	2.030970E-012	1.501097E-011	1	0.000000E+000
1	132.48058180	1.501097E-011	2.030970E-012	0	0.000000E+000
1	132.48163444	2.030970E-012	1.501097E-011	1	0.000000E+000
1	132.48167670	1.501097E-011	2.030970E-012	0	0.000000E+000
1	132.48254569	2.030970E-012	1.501097E-011	1	0.000000E+000
1	132.48281021	1.501097E-011	2.030970E-012	0	0.000000E+000
1	132.48350637	2.030970E-012	1.501097E-011	1	0.000000E+000
1	132.48360800	1.501097E-011	2.030970E-012	0	0.000000E+000
1	132.48446791	2.030970E-012	1.501097E-011	1	0.000000E+000
1	132.48455363	1.501097E-011	2.030970E-012	0	0.000000E+000
1	132.48557569	2.030970E-012	1.501097E-011	1	0.000000E+000
1	132.48581313	1.501097E-011	2.030970E-012	0	0.000000E+000
1	132.48590860	2.030970E-012	1.501097E-011	1	0.000000E+000
1	132.48643617	1.501097E-011	2.030970E-012	0	0.000000E+000
1	132.48693524	2.030970E-012	1.501097E-011	1	0.000000E+000
1	132.48701247	1.501097E-011	2.030970E-012	0	0.000000E+000
1	132.48730034	2.030970E-012	1.501097E-011	1	0.000000E+000
1	132.48742206	1.501097E-011	2.030970E-012	0	0.000000E+000
1	132.48917077	2.030970E-012	1.501097E-011	1	0.000000E+000
1	132.48922512	1.501097E-011	2.030970E-012	0	0.000000E+000
1	132.48940808	2.030970E-012	1.501097E-011	1	0.000000E+000
1	132.48945823	1.501097E-011	2.030970E-012	0	0.000000E+000
1	132.49032963	2.030970E-012	1.501097E-011	1	0.000000E+000
1	132.49044744	1.501097E-011	2.030970E-012	0	0.000000E+000
1	132.49282434	2.030970E-012	1.501097E-011	1	0.000000E+000
1	132.49284784	1.501097E-011	2.030970E-012	0	0.000000E+000
1	132.49331524	2.030970E-012	1.501097E-011	1	0.000000E+000
1	132.49334271	1.501097E-011	2.030970E-012	0	0.000000E+000
1	132.49468015	2.030970E-012	1.501097E-011	1	0.000000E+000
1	132.49497233	1.501097E-011	2.030970E-012	0	0.000000E+000
1	132.49769022	2.030970E-012	1.501097E-011	1	0.000000E+000
1	132.49781090	1.501097E-011	2.030970E-012	0	0.000000E+000
1	132.49911249	2.030970E-012	1.501097E-011	1	0.000000E+000
1	132.49916940	1.501097E-011	2.030970E-012	0	0.000000E+000
1	132.49918264	2.030970E-012	1.501097E-011	1	0.000000E+000
1	132.49936317	1.501097E-011	2.030970E-012	0	0.000000E+000
1	132.49999705	2.030970E-012	1.501097E-011	1	0.000000E+000
1	132.50044266	1.501097E-011	2.030970E-012	0	0.000000E+000
1	132.50107904	2.030970E-012	1.501097E-011	1	0.000000E+000
1	132.50125330	1.501097E-011	2.030970E-012	0	0.000000E+000
1	132.50271630	2.030970E-012	1.501097E-011	1	0.000000E+000
1	132.50301154	1.501097E-011	2.030970E-012	0	0.000000E+000
1	132.50554356	2.030970E-012	1.501097E-011	1	0.000000E+000
1	132.50561543	1.501097E-011	2.030970E-012	0	0.000000E+000
1	132.51032835	2.030970E-012	1.501097E-011	1	0.000000E+000
1	132.51035505	1.501097E-011	2.030970E-012	0	0.000000E+000
1	132.51254167	2.030970E-012	1.501097E-011	1	0.000000E+000
1	132.51256958	1.501097E-011	2.030970E-012	0	0.000000E+000
1	132.52550794	2.030970E-012	1.501097E-011	1	0.000000E+000
1	132.52555877	1.501097E-011	2.030970E-012	0	0.000000E+000
1	132.52576510	2.030970E-012	1.501097E-011	1	0.000000E+000
1	132.52582075	1.501097E-011	2.030970E-012	0	0.000000E+000
1	132.52962719	2.030970E-012	1.501097E-011	1	0.000000E+000
1	132.52973024	1.501097E-011	2.030970E-012	0	0.000000E+000
1	132.53169722	2.030970E-012	1.501097E-011	1	0.000000E+000
1	132.53170911	1.501097E-011	2.030970E-012	0	0.000000E+000
1	132.53228053	2.030970E-012	1.501097E-011	1	0.000000E+000
1	132.53239281	1.501097E-011	2.030970E-012	0	0.000000E+000
1	132.53298773	2.030970E-012	1.501097E-011	1	0.000000E+000
1	132.53310061	1.501097E-011	2.030970E-012	0	0.000000E+000
1	132.53559789	2.030970E-012	1.501097E-011	1	0.000000E+000
1	132.53564024	1.501097E-011	2.030970E-012	0	0.000000E+000
1	132.53702896	2.030970E-012	1.501097E-011	1	0.000000E+000
1	132.53714489	1.501097E-011	2.030970E-012	0	0.000000E+000
1	132.53846908	2.030970E-012	1.501097E-011	1	0.000000E+000
1	132.53877082	1.501097E-011	2.030970E-012	0	0.000000E+000
1	132.53976761	2.030970E-012	1.501097E-011	1	0.000000E+000
1	132.53984308	1.501097E-011	2.030970E-012	0	0.000000E+000
1	132.54002200	2.030970E-012	1.501097E-011	1	0.000000E+000
1	132.54016867	1.501097E-011	2.030970E-012	0	0.000000E+000
1	132.54047985	2.030970E-012	1.501097E-011	1	0.000000E+000
1	132.54069821	1.501097E-011	2.030970E-012	0	0.000000E+000
1	132.54087326	2.030970E-012	1.501097E-011	1	0.000000E+000
1	132.54107107	1.501097E-011	2.030970E-012	0	0.000000E+000
1	132.54136377	2.030970E-012	1.501097E-011	1	0.000000E+000
1	132.54148775	1.501097E-011	2.030970E-012	0	0.000000E+000
1	132.54341535	2.030970E-012	1.501097E-011	1	0.000000E+000
1	132.54381277	1.501097E-011	2.030970E-012	0	0.000000E+000
1	132.54507300	2.030970E-012	1.501097E-011	1	0.000000E+000
1	132.54517488	1.501097E-011	2.030970E-012	0	0.000000E+000
1	132.54546618	2.030970E-012	1.501097E-011	1	0.000000E+000
1	132.54563873	1.501097E-011	2.030970E-012	0	0.000000E+000
1	132.54564763	2.030970E-012	1.501097E-011	1	0.000000E+000
1	132.54581295	1.501097E-011	2.030970E-012	0	0.000000E+000
1	132.55418072	2.030970E-012	1.501097E-011	1	0.000000E+000
1	132.55448486	1.501097E-011	2.030970E-012	0	0.000000E+000
1	132.55722444	2.030970E-012	1.501097E-011	1	0.000000E+000
1	132.55737613	1.501097E-011	2.030970E-012	0	0.000000E+000
1	132.55810039	2.030970E-012	1.501097E-011	1	0.000000E+000
1	132.55826481	1.501097E-011	2.030970E-012	0	0.000000E+000
1	132.55971700	2.030970E-012	1.501097E-011	1	0.000000E+000
1	132.55979819	1.501097E-011	2.030970E-012	0	0.000000E+000
1	132.56177003	2.030970E-012	1.501097E-011	1	0.000000E+000
1	132.56179816	1.501097E-011	2.030970E-012	0	0.000000E+000
1	132.56367669	2.030970E-012	1.501097E-011	1	0.000000E+000
1	132.56391109	1.501097E-011	2.030970E-012	0	0.000000E+000
1	132.56545620	2.030970E-012	1.501097E-011	1	0.000000E+000
1	132.56554406	1.501097E-011	2.030970E-012	0	0.000000E+000
1	132.56602337	2.030970E-012	1.501097E-011	1	0.000000E+000
1	132.56607925	1.501097E-011	2.030970E-012	0	0.000000E+000
1	132.56835648	2.030970E-012	1.501097E-011	1	0.000000E+000
1	132.56844558	1.501097E-011	2.030970E-012	0	0.000000E+000
1	132.56947502	2.030970E-012	1.501097E-011	1	0.000000E+000
1	132.56958495	1.501097E-011	2.030970E-012	0	0.000000E+000
1	132.56973044	2.030970E-012	1.501097E-011	1	0.000000E+000
1	132.56973707	1.501097E-011	2.030970E-012	0	0.000000E+000
1	132.57305245	2.030970E-012	1.501097E-011	1	0.000000E+000
1	132.57319397	1.501097E-011	2.030970E-012	0	0.000000E+000
1	132.57367435	2.030970E-012	1.501097E-011	1	0.000000E+000
1	132.57370149	1.501097E-011	2.030970E-012	0	0.000000E+000
1	132.57588685	2.030970E-012	1.501097E-011	1	0.000000E+000
1	132.57589705	1.501097E-011	2.030970E-012	0	0.000000E+000
1	132.57601302	2.030970E-012	1.501097E-011	1	0.000000E+000
1	132.57621188	1.501097E-011	2.030970E-012	0	0.000000E+000
1	132.57643072	2.030970E-012	1.501097E-011	1	0.000000E+000
1	132.57648118	1.501097E-011	2.030970E-012	0	0.000000E+000
1	132.57861283	2.030970E-012	1.501097E-011	1	0.000000E+000
1	132.57866417	1.501097E-011	2.030970E-012	0	0.000000E+000
1	132.57874901	2.030970E-012	1.501097E-011	1	0.000000E+000
1	132.57902588	1.501097E-011	2.030970E-012	0	0.000000E+000
1	132.57904366	2.030970E-012	1.501097E-011	1	0.000000E+000
1	132.57932822	1.501097E-011	2.030970E-012	0	0.000000E+000
1	132.57967209	2.030970E-012	1.501097E-011	1	0.000000E+000
1	132.57986285	1.501097E-011	2.030970E-012	0	0.000000E+000
1	132.57993758	2.030970E-012	1.501097E-011	1	0.000000E+000
1	132.58001081	1.501097E-011	2.030970E-012	0	0.000000E+000
1	132.58042211	2.030970E-012	1.501097E-011	1	0.000000E+000
1	132.58043697	1.501097E-011	2.030970E-012	0	0.000000E+000
1	132.58064472	2.030970E-012	1.501097E-011	1	0.000000E+000
1	132.58081893	1.501097E-011	2.030970E-012	0	0.000000E+000
1	132.58151624	2.030970E-012	1.501097E-011	1	0.000000E+000
1	132.58164799	1.501097E-011	2.030970E-012	0	0.000000E+000
1	132.58193836	2.030970E-012	1.501097E-011	1	0.000000E+000
1	132.58218673	1.501097E-011	2.030970E-012	0	0.000000E+000
1	132.58220684	2.030970E-012	1.501097E-011	1	0.000000E+000
1	132.58241051	1.501097E-011	2.030970E-012	0	0.000000E+000
1	132.58360809	2.030970E-012	1.501097E-011	1	0.000000E+000
1	132.58362717	1.501097E-011	2.030970E-012	0	0.000000E+000
1	132.58371317	2.030970E-012	1.501097E-011	1	0.000000E+000
1	132.58372615	1.501097E-011	2.030970E-012	0	0.000000E+000
1	132.58385856	2.030970E-012	1.501097E-011	1	0.000000E+000
1	132.58386332	1.501097E-011	2.030970E-012	0	0.000000E+000
1	132.58453474	2.030970E-012	1.501097E-011	1	0.000000E+000
1	132.58469040	1.501097E-011	2.030970E-012	0	0.000000E+000
1	132.58556957	2.030970E-012	1.501097E-011	1	0.000000E+000
1	132.58564226	1.501097E-011	2.030970E-012	0	0.000000E+000
1	132.58580330	2.030970E-012	1.501097E-011	1	0.000000E+000
1	132.58588995	1.501097E-011	2.030970E-012	0	0.000000E+000
1	132.58992215	2.030970E-012	1.501097E-011	1	0.000000E+000
1	132.59020691	1.501097E-011	2.030970E-012	0	0.000000E+000
1	132.59681016	2.030970E-012	1.501097E-011	1	0.000000E+000
1	132.59696319	1.501097E-011	2.030970E-012	0	0.000000E+000
1	132.59700927	2.030970E-012	1.501097E-011	1	0.000000E+000
1	132.59725190	1.501097E-011	2.030970E-012	0	0.000000E+000
1	132.59729490	2.030970E-012	1.501097E-011	1	0.000000E+000
1	132.59750598	1.501097E-011	2.030970E-012	0	0.000000E+000
1	132.59809863	2.030970E-012	1.501097E-011	1	0.000000E+000
1	132.59818132	1.501097E-011	2.030970E-012	0	0.000000E+000
1	132.60311520	2.030970E-012	1.501097E-011	1	0.000000E+000
1	132.60325109	1.501097E-011	2.030970E-012	0	0.000000E+000
1	132.60504127	2.030970E-012	1.501097E-011	1	0.000000E+000
1	132.60509041	1.501097E-011	2.030970E-012	0	0.000000E+000
1	132.60794778	2.030970E-012	1.501097E-011	1	0.000000E+000
1	132.60807646	1.501097E-011	2.030970E-012	0	0.000000E+000
1	132.61464783	2.030970E-012	1.501097E-011	1	0.000000E+000
1	132.61496231	1.501097E-011	2.030970E-012	0	0.000000E+000
1	132.61597950	2.030970E-012	1.501097E-011	1	0.000000E+000
1	132.61603479	1.501097E-011	2.030970E-012	0	0.000000E+000
1	132.61622181	2.030970E-012	1.501097E-011	1	0.000000E+000
1	132.61625799	1.501097E-011	2.030970E-012	0	0.000000E+000
1	132.61751063	2.030970E-012	1.501097E-011	1	0.000000E+000
1	132.61766155	1.501097E-011	2.030970E-012	0	0.000000E+000
1	132.61786648	2.030970E-012	1.501097E-011	1	0.000000E+000
1	132.61798632	1.501097E-011	2.030970E-012	0	0.000000E+000
1	132.61980260	2.030970E-012	1.501097E-011	1	0.000000E+000
1	132.61983053	1.501097E-011	2.030970E-012	0	0.000000E+000
1	132.62179954	2.030970E-012	1.501097E-011	1	0.000000E+000
1	132.62212569	1.501097E-011	2.030970E-012	0	0.000000E+000
1	132.62381208	2.030970E-012	1.501097E-011	1	0.000000E+000
1	132.62385600	1.501097E-011	2.030970E-012	0	0.000000E+000
1	132.62421247	2.030970E-012	1.501097E-011	1	0.000000E+000
1	132.62456045	1.501097E-011	2.030970E-012	0	0.000000E+000
1	132.62529865	2.030970E-012	1.501097E-011	1	0.000000E+000
1	132.62567155	1.501097E-011	2.030970E-012	0	0.000000E+000
1	132.62699139	2.030970E-012	1.501097E-011	1	0.000000E+000
1	132.62738295	1.501097E-011	2.030970E-012	0	0.000000E+000
1	132.62767842	2.030970E-012	1.501097E-011	1	0.000000E+000
1	132.62813050	1.501097E-011	2.030970E-012	0	0.000000E+000
1	132.62865078	2.030970E-012	1.501097E-011	1	0.000000E+000
1	132.62882668	1.501097E-011	2.030970E-012	0	0.000000E+000
1	132.62956947	2.030970E-012	1.501097E-011	1	0.000000E+000
1	132.62962683	1.501097E-011	2.030970E-012	0	0.000000E+000
1	132.63011556	2.030970E-012	1.501097E-011	1	0.000000E+000
1	132.63024662	1.501097E-011	2.030970E-012	0	0.000000E+000
1	132.63034674	2.030970E-012	1.501097E-011	1	0.000000E+000
1	132.63050345	1.501097E-011	2.030970E-012	0	0.000000E+000
1	138.14985424	2.146865E-012	1.512687E-011	1	0.000000E+000
1	138.14994489	1.512687E-011	2.146865E-012	0	0.000000E+000
1	138.14995348	2.146865E-012	1.512687E-011	1	0.000000E+000
1	138.15002174	1.512687E-011	2.146865E-012	0	0.000000E+000
1	138.15084167	2.146865E-012	1.512687E-011	1	0.000000E+000
1	138.15091059	1.512687E-011	2.146865E-012	0	0.000000E+000
1	138.15118439	2.146865E-012	1.512687E-011	1	0.000000E+000
1	138.15130565	1.512687E-011	2.146865E-012	0	0.000000E+000
1	138.15193521	2.146865E-012	1.512687E-011	1	0.000000E+000
1	138.15212589	1.512687E-011	2.146865E-012	0	0.000000E+000
1	138.15322721	2.146865E-012	1.512687E-011	1	0.000000E+000
1	138.15328978	1.512687E-011	2.146865E-012	0	0.000000E+000
1	138.15421593	2.146865E-012	1.512687E-011	1	0.000000E+000
1	138.15430826	1.512687E-011	2.146865E-012	0	0.000000E+000
1	138.15855158	2.146865E-012	1.512687E-011	1	0.000000E+000
1	138.15856427	1.512687E-011	2.146865E-012	0	0.000000E+000
1	138.15872984	2.146865E-012	1.512687E-011	1	0.000000E+000
1	138.15897919	1.512687E-011	2.146865E-012	0	0.000000E+000
1	138.15939795	2.146865E-012	1.512687E-011	1	0.000000E+000
1	138.15956907	1.512687E-011	2.146865E-012	0	0.000000E+000
1	138.16011910	2.146865E-012	1.512687E-011	1	0.000000E+000
1	138.16031336	1.512687E-011	2.146865E-012	0	0.000000E+000
1	138.16036177	2.146865E-012	1.512687E-011	1	0.000000E+000
1	138.16060857	1.512687E-011	2.146865E-012	0	0.000000E+000
1	138.16111803	2.146865E-012	1.512687E-011	1	0.000000E+000
1	138.16113255	1.512687E-011	2.146865E-012	0	0.000000E+000
1	138.16376244	2.146865E-012	1.512687E-011	1	0.000000E+000
1	138.16420498	1.512687E-011	2.146865E-012	0	0.000000E+000
1	138.16471309	2.146865E-012	1.512687E-011	1	0.000000E+000
1	138.16514851	1.512687E-011	2.146865E-012	0	0.000000E+000
1	138.16546646	2.146865E-012	1.512687E-011	1	0.000000E+000
1	138.16551232	1.512687E-011	2.146865E-012	0	0.000000E+000
1	138.17298156	2.146865E-012	1.512687E-011	1	0.000000E+000
1	138.17305667	1.512687E-011	2.146865E-012	0	0.000000E+000
1	138.17603574	2.146865E-012	1.512687E-011	1	0.000000E+000
1	138.17616194	1.512687E-011	2.146865E-012	0	0.000000E+000
1	138.17942861	2.146865E-012	1.512687E-011	1	0.000000E+000
1	138.17944398	1.512687E-011	2.146865E-012	0	0.000000E+000
1	138.17992716	2.146865E-012	1.512687E-011	1	0.000000E+000
1	138.17997288	1.512687E-011	2.146865E-012	0	0.000000E+000
1	138.18014386	2.146865E-012	1.512687E-011	1	0.000000E+000
1	138.18020605	1.512687E-011	2.146865E-012	0	0.000000E+000
1	138.18229312	2.146865E-012	1.512687E-011	1	0.000000E+000
1	138.18268515	1.512687E-011	2.146865E-012	0	0.000000E+000
1	138.18487466	2.146865E-012	1.512687E-011	1	0.000000E+000
1	138.18501582	1.512687E-011	2.146865E-012	0	0.000000E+000
1	138.18507506	2.146865E-012	1.512687E-011	1	0.000000E+000
1	138.18543345	1.512687E-011	2.146865E-012	0	0.000000E+000
1	138.18842114	2.146865E-012	1.512687E-011	1	0.000000E+000
1	138.18853686	1.512687E-011	2.146865E-012	0	0.000000E+000
1	138.18907794	2.146865E-012	1.512687E-011	1	0.000000E+000
1	138.18915616	1.512687E-011	2.146865E-012	0	0.000000E+000
1	138.19200051	2.146865E-012	1.512687E-011	1	0.000000E+000
1	138.19205790	1.512687E-011	2.146865E-012	0	0.000000E+000
1	138.19220849	2.146865E-012	1.512687E-011	1	0.000000E+000
1	138.19248398	1.512687E-011	2.146865E-012	0	0.000000E+000
1	138.19259933	2.146865E-012	1.512687E-011	1	0.000000E+000
1	138.19265352	1.512687E-011	2.146865E-012	0	0.000000E+000
1	138.19430790	2.146865E-012	1.512687E-011	1	0.000000E+000
1	138.19442262	1.512687E-011	2.146865E-012	0	0.000000E+000
1	138.19753818	2.146865E-012	1.512687E-011	1	0.000000E+000
1	138.19756174	1.512687E-011	2.146865E-012	0	0.000000E+000
1	138.20022006	2.146865E-012	1.512687E-011	1	0.000000E+000
1	138.20064130	1.512687E-011	2.146865E-012	0	0.000000E+000
1	138.20234258	2.146865E-012	1.512687E-011	1	0.000000E+000
1	138.20239356	1.512687E-011	2.146865E-012	0	0.000000E+000
1	138.20595771	2.146865E-012	1.512687E-011	1	0.000000E+000
1	138.20603246	1.512687E-011	2.146865E-012	0	0.000000E+000
1	141.91219723	1.961683E-012	1.494168E-011	1	0.000000E+000
1	141.91231504	1.494168E-011	1.961683E-012	0	0.000000E+000
1	141.91257420	1.961683E-012	1.494168E-011	1	0.000000E+000
1	141.91266142	1.494168E-011	1.961683E-012	0	0.000000E+000
1	141.91533446	1.961683E-012	1.494168E-011	1	0.000000E+000
1	141.91539448	1.494168E-011	1.961683E-012	0	0.000000E+000
1	141.91756713	1.961683E-012	1.494168E-011	1	0.000000E+000
1	141.91765221	1.494168E-011	1.961683E-012	0	0.000000E+000
1	141.91873834	1.961683E-012	1.494168E-011	1	0.000000E+000
1	141.91914791	1.494168E-011	1.961683E-012	0	0.000000E+000
1	141.91952392	1.961683E-012	1.494168E-011	1	0.000000E+000
1	141.91969906	1.494168E-011	1.961683E-012	0	0.000000E+000
1	141.91974872	1.961683E-012	1.494168E-011	1	0.000000E+000
1	141.91986382	1.494168E-011	1.961683E-012	0	0.000000E+000
1	141.92031040	1.961683E-012	1.494168E-011	1	0.000000E+000
1	141.92037284	1.494168E-011	1.961683E-012	0	0.000000E+000
1	141.92069806	1.961683E-012	1.494168E-011	1	0.000000E+000
1	141.92076692	1.494168E-011	1.961683E-012	0	0.000000E+000
1	141.92370185	1.961683E-012	1.494168E-011	1	0.000000E+000
1	141.92382429	1.494168E-011	1.961683E-012	0	0.000000E+000
1	141.92395929	1.961683E-012	1.494168E-011	1	0.000000E+000
1	141.92400734	1.494168E-011	1.961683E-012	0	0.000000E+000
1	141.92404268	1.961683E-012	1.494168E-011	1	0.000000E+000
1	141.92414723	1.494168E-011	1.961683E-012	0	0.000000E+000
1	141.92637287	1.961683E-012	1.494168E-011	1	0.000000E+000
1	141.92659016	1.494168E-011	1.961683E-012	0	0.000000E+000
1	141.92714613	1.961683E-012	1.494168E-011	1	0.000000E+000
1	141.92719933	1.494168E-011	1.961683E-012	0	0.000000E+000
1	141.92910357	1.961683E-012	1.494168E-011	1	0.000000E+000
1	141.92931179	1.494168E-011	1.961683E-012	0	0.000000E+000
1	141.93016845	1.961683E-012	1.494168E-011	1	0.000000E+000
1	141.93074660	1.494168E-011	1.961683E-012	0	0.000000E+000
1	141.93255810	1.961683E-012	1.494168E-011	1	0.000000E+000
1	141.93259515	1.494168E-011	1.961683E-012	0	0.000000E+000
1	141.93270300	1.961683E-012	1.494168E-011	1	0.000000E+000
1	141.93304481	1.494168E-011	1.961683E-012	0	0.000000E+000
1	141.93455677	1.961683E-012	1.494168E-011	1	0.000000E+000
1	141.93489597	1.494168E-011	1.961683E-012	0	0.000000E+000
1	141.93508520	1.961683E-012	1.494168E-011	1	0.000000E+000
1	141.93532078	1.494168E-011	1.961683E-012	0	0.000000E+000
1	141.93989124	1.961683E-012	1.494168E-011	1	0.000000E+000
1	141.93989818	1.494168E-011	1.961683E-012	0	0.000000E+000
1	141.93996260	1.961683E-012	1.494168E-011	1	0.000000E+000
1	141.94009515	1.494168E-011	1.961683E-012	0	0.000000E+000
1	141.94093978	1.961683E-012	1.494168E-011	1	0.000000E+000
1	141.94095553	1.494168E-011	1.961683E-012	0	0.000000E+000
1	141.94474430	1.961683E-012	1.494168E-011	1	0.000000E+000
1	141.94487059	1.494168E-011	1.961683E-012	0	0.000000E+000
1	141.94540407	1.961683E-012	1.494168E-011	1	0.000000E+000
1	141.94550645	1.494168E-011	1.961683E-012	0	0.000000E+000
1	141.94806592	1.961683E-012	1.494168E-011	1	0.000000E+000
1	141.94821424	1.494168E-011	1.961683E-012	0	0.000000E+000
1	141.94874798	1.961683E-012	1.494168E-011	1	0.000000E+000
1	141.94900950	1.494168E-011	1.961683E-012	0	0.000000E+000
1	141.94995916	1.961683E-012	1.494168E-011	1	0.000000E+000
1	141.94998640	1.494168E-011	1.961683E-012	0	0.000000E+000
1	141.95104830	1.961683E-012	1.494168E-011	1	0.000000E+000
1	141.95109142	1.494168E-011	1.961683E-012	0	0.000000E+000
1	141.95210108	1.961683E-012	1.494168E-011	1	0.000000E+000
1	141.95224425	1.494168E-011	1.961683E-012	0	0.000000E+000
1	141.95729399	1.961683E-012	1.494168E-011	1	0.000000E+000
1	141.95748873	1.494168E-011	1.961683E-012	0	0.000000E+000
1	141.95788952	1.961683E-012	1.494168E-011	1	0.000000E+000
1	141.95791807	1.494168E-011	1.961683E-012	0	0.000000E+000
1	141.96560576	1.961683E-012	1.494168E-011	1	0.000000E+000
1	141.96595531	1.494168E-011	1.961683E-012	0	0.000000E+000
1	141.96736652	1.961683E-012	1.494168E-011	1	0.000000E+000
1	141.96738094	1.494168E-011	1.961683E-012	0	0.000000E+000
1	141.96954296	1.961683E-012	1.494168E-011	1	0.000000E+000
1	141.96955936	1.494168E-011	1.961683E-012	0	0.000000E+000
1	141.96975208	1.961683E-012	1.494168E-011	1	0.000000E+000
1	141.96981031	1.494168E-011	1.961683E-012	0	0.000000E+000
1	141.97219302	1.961683E-012	1.494168E-011	1	0.000000E+000
1	141.97222311	1.494168E-011	1.961683E-012	0	0.000000E+000
1	141.97244917	1.961683E-012	1.494168E-011	1	0.000000E+000
1	141.97246500	1.494168E-011	1.961683E-012	0	0.000000E+000
1	141.97627233	1.961683E-012	1.494168E-011	1	0.000000E+000
1	141.97637283	1.494168E-011	1.961683E-012	0	0.000000E+000
1	141.97881470	1.961683E-012	1.494168E-011	1	0.000000E+000
1	141.97905345	1.494168E-011	1.961683E-012	0	0.000000E+000
1	141.98020999	1.961683E-012	1.494168E-011	1	0.000000E+000
1	141.98029494	1.494168E-011	1.961683E-012	0	0.000000E+000
1	141.98318848	1.961683E-012	1.494168E-011	1	0.000000E+000
1	141.98351272	1.494168E-011	1.961683E-012	0	0.000000E+000
1	141.98455371	1.961683E-012	1.494168E-011	1	0.000000E+000
1	141.98457122	1.494168E-011	1.961683E-012	0	0.000000E+000
1	141.98480654	1.961683E-012	1.494168E-011	1	0.000000E+000
1	141.98484532	1.494168E-011	1.961683E-012	0	0.000000E+000
1	141.98583051	1.961683E-012	1.494168E-011	1	0.000000E+000
1	141.98589072	1.494168E-011	1.961683E-012	0	0.000000E+000
1	141.98688258	1.961683E-012	1.494168E-011	1	0.000000E+000
1	141.98698167	1.494168E-011	1.961683E-012	0	0.000000E+000
1	141.98764960	1.961683E-012	1.494168E-011	1	0.000000E+000
1	141.98781790	1.494168E-011	1.961683E-012	0	0.000000E+000
1	141.98808828	1.961683E-012	1.494168E-011	1	0.000000E+000
1	141.98859708	1.494168E-011	1.961683E-012	0	0.000000E+000
1	141.98940556	1.961683E-012	1.494168E-011	1	0.000000E+000
1	141.99020576	1.494168E-011	1.961683E-012	0	0.000000E+000
1	141.99637854	1.961683E-012	1.494168E-011	1	0.000000E+000
1	141.99650197	1.494168E-011	1.961683E-012	0	0.000000E+000
1	141.99652978	1.961683E-012	1.494168E-011	1	0.000000E+000
1	141.99656886	1.494168E-011	1.961683E-012	0	0.000000E+000
1	141.99679372	1.961683E-012	1.494168E-011	1	0.000000E+000
1	141.99689955	1.494168E-011	1.961683E-012	0	0.000000E+000
1	141.99696211	1.961683E-012	1.494168E-011	1	0.000000E+000
1	141.99699792	1.494168E-011	1.961683E-012	0	0.000000E+000
1	141.99718104	1.961683E-012	1.494168E-011	1	0.000000E+000
1	141.99724336	1.494168E-011	1.961683E-012	0	0.000000E+000
1	141.99906056	1.961683E-012	1.494168E-011	1	0.000000E+000
1	141.99909376	1.494168E-011	1.961683E-012	0	0.000000E+000
1	141.99910581	1.961683E-012	1.494168E-011	1	0.000000E+000
1	141.99919574	1.494168E-011	1.961683E-012	0	0.000000E+000
1	142.00341874	1.961683E-012	1.494168E-011	1	0.000000E+000
1	142.00342829	1.494168E-011	1.961683E-012	0	0.000000E+000
1	142.00358120	1.961683E-012	1.494168E-011	1	0.000000E+000
1	142.00359875	1.494168E-011	1.961683E-012	0	0.000000E+000
1	142.00478278	1.961683E-012	1.494168E-011	1	0.000000E+000
1	142.00530343	1.494168E-011	1.961683E-012	0	0.000000E+000
1	142.00634746	1.961683E-012	1.494168E-011	1	0.000000E+000
1	142.00639571	1.494168E-011	1.961683E-012	0	0.000000E+000
1	142.00674657	1.961683E-012	1.494168E-011	1	0.000000E+000
1	142.00722068	1.494168E-011	1.961683E-012	0	0.000000E+000
1	142.00877348	1.961683E-012	1.494168E-011	1	0.000000E+000
1	142.00883192	1.494168E-011	1.961683E-012	0	0.000000E+000
1	142.00891674	1.961683E-012	1.494168E-011	1	0.000000E+000
1	142.00894915	1.494168E-011	1.961683E-012	0	0.000000E+000
1	142.00912733	1.961683E-012	1.494168E-011	1	0.000000E+000
1	142.00917959	1.494168E-011	1.961683E-012	0	0.000000E+000
1	142.01202495	1.961683E-012	1.494168E-011	1	0.000000E+000
1	142.01207543	1.494168E-011	1.961683E-012	0	0.000000E+000
1	142.01340718	1.961683E-012	1.494168E-011	1	0.000000E+000
1	142.01346518	1.494168E-011	1.961683E-012	0	0.000000E+000
1	142.01377187	1.961683E-012	1.494168E-011	1	0.000000E+000
1	142.01385188	1.494168E-011	1.961683E-012	0	0.000000E+000
1	142.01827513	1.961683E-012	1.494168E-011	1	0.000000E+000
1	142.01848829	1.494168E-011	1.961683E-012	0	0.000000E+000
1	142.02093270	1.961683E-012	1.494168E-011	1	0.000000E+000
1	142.02099610	1.494168E-011	1.961683E-012	0	0.000000E+000
1	142.02110237	1.961683E-012	1.494168E-011	1	0.000000E+000
1	142.02113764	1.494168E-011	1.961683E-012	0	0.000000E+000
1	142.02180774	1.961683E-012	1.494168E-011	1	0.000000E+000
1	142.02208060	1.494168E-011	1.961683E-012	0	0.000000E+000
1	142.02248481	1.961683E-012	1.494168E-011	1	0.000000E+000
1	142.02264347	1.494168E-011	1.961683E-012	0	0.000000E+000
1	142.02315803	1.961683E-012	1.494168E-011	1	0.000000E+000
1	142.02335815	1.494168E-011	1.961683E-012	0	0.000000E+000
1	142.02340212	1.961683E-012	1.494168E-011	1	0.000000E+000
1	142.02357986	1.494168E-011	1.961683E-012	0	0.000000E+000
1	142.02363422	1.961683E-012	1.494168E-011	1	0.000000E+000
1	142.02420789	1.494168E-011	1.961683E-012	0	0.000000E+000
1	142.02548807	1.961683E-012	1.494168E-011	1	0.000000E+000
1	142.02555851	1.494168E-011	1.961683E-012	0	0.000000E+000
1	143.08417645	1.933365E-012	1.491336E-011	1	0.000000E+000
1	143.08419432	1.491336E-011	1.933365E-012	0	0.000000E+000
1	143.08490354	1.933365E-012	1.491336E-011	1	0.000000E+000
1	143.08498806	1.491336E-011	1.933365E-012	0	0.000000E+000
1	143.09479089	1.933365E-012	1.491336E-011	1	0.000000E+000
1	143.09482015	1.491336E-011	1.933365E-012	0	0.000000E+000
1	143.09513694	1.933365E-012	1.491336E-011	1	0.000000E+000
1	143.09555012	1.491336E-011	1.933365E-012	0	0.000000E+000
1	143.09971896	1.933365E-012	1.491336E-011	1	0.000000E+000
1	143.09999332	1.491336E-011	1.933365E-012	0	0.000000E+000
1	143.10423319	1.933365E-012	1.491336E-011	1	0.000000E+000
1	143.10508331	1.491336E-011	1.933365E-012	0	0.000000E+000
1	143.12073671	1.933365E-012	1.491336E-011	1	0.000000E+000
1	143.12082279	1.491336E-011	1.933365E-012	0	0.000000E+000
1	143.12464155	1.933365E-012	1.491336E-011	1	0.000000E+000
1	143.12488653	1.491336E-011	1.933365E-012	0	0.000000E+000
1	143.12516668	1.933365E-012	1.491336E-011	1	0.000000E+000
1	143.12565528	1.491336E-011	1.933365E-012	0	0.000000E+000
1	143.12610195	1.933365E-012	1.491336E-011	1	0.000000E+000
1	143.12634742	1.491336E-011	1.933365E-012	0	0.000000E+000
1	143.12699667	1.933365E-012	1.491336E-011	1	0.000000E+000
1	143.12716660	1.491336E-011	1.933365E-012	0	0.000000E+000
1	143.12978304	1.933365E-012	1.491336E-011	1	0.000000E+000
1	143.13003290	1.491336E-011	1.933365E-012	0	0.000000E+000
1	143.13005995	1.933365E-012	1.491336E-011	1	0.000000E+000
1	143.13026070	1.491336E-011	1.933365E-012	0	0.000000E+000
1	143.13253765	1.933365E-012	1.491336E-011	1	0.000000E+000
1	143.13288276	1.491336E-011	1.933365E-012	0	0.000000E+000
1	143.13317566	1.933365E-012	1.491336E-011	1	0.000000E+000
1	143.13328763	1.491336E-011	1.933365E-012	0	0.000000E+000
1	143.13333063	1.933365E-012	1.491336E-011	1	0.000000E+000
1	143.13342645	1.491336E-011	1.933365E-012	0	0.000000E+000
1	143.13548328	1.933365E-012	1.491336E-011	1	0.000000E+000
1	143.13554780	1.491336E-011	1.933365E-012	0	0.000000E+000
1	143.13816124	1.933365E-012	1.491336E-011	1	0.000000E+000
1	143.13826151	1.491336E-011	1.933365E-012	0	0.000000E+000
1	143.13829367	1.933365E-012	1.491336E-011	1	0.000000E+000
1	143.13840450	1.491336E-011	1.933365E-012	0	0.000000E+000
1	143.13972473	1.933365E-012	1.491336E-011	1	0.000000E+000
1	143.13990971	1.491336E-011	1.933365E-012	0	0.000000E+000
1	143.14018338	1.933365E-012	1.491336E-011	1	0.000000E+000
1	143.14032923	1.491336E-011	1.933365E-012	0	0.000000E+000
1	143.14282521	1.933365E-012	1.491336E-011	1	0.000000E+000
1	143.14302735	1.491336E-011	1.933365E-012	0	0.000000E+000
1	143.14337753	1.933365E-012	1.491336E-011	1	0.000000E+000
1	143.14343052	1.491336E-011	1.933365E-012	0	0.000000E+000
1	143.14439787	1.933365E-012	1.491336E-011	1	0.000000E+000
1	143.14443473	1.491336E-011	1.933365E-012	0	0.000000E+000
1	143.14642419	1.933365E-012	1.491336E-011	1	0.000000E+000
1	143.14650883	1.491336E-011	1.933365E-012	0	0.000000E+000
1	143.14739486	1.933365E-012	1.491336E-011	1	0.000000E+000
1	143.14742716	1.491336E-011	1.933365E-012	0	0.000000E+000
1	143.15333920	1.933365E-012	1.491336E-011	1	0.000000E+000
1	143.15353009	1.491336E-011	1.933365E-012	0	0.000000E+000
1	143.15427401	1.933365E-012	1.491336E-011	1	0.000000E+000
1	143.15456336	1.491336E-011	1.933365E-012	0	0.000000E+000
1	143.15470853	1.933365E-012	1.491336E-011	1	0.000000E+000
1	143.15473957	1.491336E-011	1.933365E-012	0	0.000000E+000
1	143.15547799	1.933365E-012	1.491336E-011	1	0.000000E+000
1	143.15572748	1.491336E-011	1.933365E-012	0	0.000000E+000
1	143.15698256	1.933365E-012	1.491336E-011	1	0.000000E+000
1	143.15707021	1.491336E-011	1.933365E-012	0	0.000000E+000
1	143.15721507	1.933365E-012	1.491336E-011	1	0.000000E+000
1	143.15732644	1.491336E-011	1.933365E-012	0	0.000000E+000
1	143.16022189	1.933365E-012	1.491336E-011	1	0.000000E+000
1	143.16055483	1.491336E-011	1.933365E-012	0	0.000000E+000
1	143.16094066	1.933365E-012	1.491336E-011	1	0.000000E+000
1	143.16111414	1.491336E-011	1.933365E-012	0	0.000000E+000
1	143.16131758	1.933365E-012	1.491336E-011	1	0.000000E+000
1	143.16142472	1.491336E-011	1.933365E-012	0	0.000000E+000
1	143.16414606	1.933365E-012	1.491336E-011	1	0.000000E+000
1	143.16419512	1.491336E-011	1.933365E-012	0	0.000000E+000
1	143.16474285	1.933365E-012	1.491336E-011	1	0.000000E+000
1	143.16480483	1.491336E-011	1.933365E-012	0	0.000000E+000
1	143.16621354	1.933365E-012	1.491336E-011	1	0.000000E+000
1	143.16633703	1.491336E-011	1.933365E-012	0	0.000000E+000
1	143.16671540	1.933365E-012	1.491336E-011	1	0.000000E+000
1	143.16700295	1.491336E-011	1.933365E-012	0	0.000000E+000
1	143.16702611	1.933365E-012	1.491336E-011	1	0.000000E+000
1	143.16705884	1.491336E-011	1.933365E-012	0	0.000000E+000
1	143.16711327	1.933365E-012	1.491336E-011	1	0.000000E+000
1	143.16715683	1.491336E-011	1.933365E-012	0	0.000000E+000
1	143.17125594	1.933365E-012	1.491336E-011	1	0.000000E+000
1	143.17129472	1.491336E-011	1.933365E-012	0	0.000000E+000
1	143.17235964	1.933365E-012	1.491336E-011	1	0.000000E+000
1	143.17247670	1.491336E-011	1.933365E-012	0	0.000000E+000
1	143.17416893	1.933365E-012	1.491336E-011	1	0.000000E+000
1	143.17435995	1.491336E-011	1.933365E-012	0	0.000000E+000
1	143.17547798	1.933365E-012	1.491336E-011	1	0.000000E+000
1	143.17551556	1.491336E-011	1.933365E-012	0	0.000000E+000
1	143.17556179	1.933365E-012	1.491336E-011	1	0.000000E+000
1	143.17590255	1.491336E-011	1.933365E-012	0	0.000000E+000
1	143.17639758	1.933365E-012	1.491336E-011	1	0.000000E+000
1	143.17650428	1.491336E-011	1.933365E-012	0	0.000000E+000
1	143.17812885	1.933365E-012	1.491336E-011	1	0.000000E+000
1	143.17830566	1.491336E-011	1.933365E-012	0	0.000000E+000
1	143.17840333	1.933365E-012	1.491336E-011	1	0.000000E+000
1	143.17843107	1.491336E-011	1.933365E-012	0	0.000000E+000
1	143.17991120	1.933365E-012	1.491336E-011	1	0.000000E+000
1	143.17996256	1.491336E-011	1.933365E-012	0	0.000000E+000
1	143.18045875	1.933365E-012	1.491336E-011	1	0.000000E+000
1	143.18070540	1.491336E-011	1.933365E-012	0	0.000000E+000
1	143.18444645	1.933365E-012	1.491336E-011	1	0.000000E+000
1	143.18448729	1.491336E-011	1.933365E-012	0	0.000000E+000
1	143.18453369	1.933365E-012	1.491336E-011	1	0.000000E+000
1	143.18515696	1.491336E-011	1.933365E-012	0	0.000000E+000
1	143.18707675	1.933365E-012	1.491336E-011	1	0.000000E+000
1	143.18738982	1.491336E-011	1.933365E-012	0	0.000000E+000
1	143.18878762	1.933365E-012	1.491336E-011	1	0.000000E+000
1	143.18884225	1.491336E-011	1.933365E-012	0	0.000000E+000
1	143.19440701	1.933365E-012	1.491336E-011	1	0.000000E+000
1	143.19465189	1.491336E-011	1.933365E-012	0	0.000000E+000
1	143.19909437	1.933365E-012	1.491336E-011	1	0.000000E+000
1	143.19933816	1.491336E-011	1.933365E-012	0	0.000000E+000
1	143.20070009	1.933365E-012	1.491336E-011	1	0.000000E+000
1	143.20121843	1.491336E-011	1.933365E-012	0	0.000000E+000
1	143.20152575	1.933365E-012	1.491336E-011	1	0.000000E+000
1	143.20173066	1.491336E-011	1.933365E-012	0	0.000000E+000
1	143.20656795	1.933365E-012	1.491336E-011	1	0.000000E+000
1	143.20681084	1.491336E-011	1.933365E-012	0	0.000000E+000
1	143.20760218	1.933365E-012	1.491336E-011	1	0.000000E+000
1	143.20763606	1.491336E-011	1.933365E-012	0	0.000000E+000
1	143.21238425	1.933365E-012	1.491336E-011	1	0.000000E+000
1	143.21244610	1.491336E-011	1.933365E-012	0	0.000000E+000
1	143.21282778	1.933365E-012	1.491336E-011	1	0.000000E+000
1	143.21288967	1.491336E-011	1.933365E-012	0	0.000000E+000
1	143.21355596	1.933365E-012	1.491336E-011	1	0.000000E+000
1	143.21390185	1.491336E-011	1.933365E-012	0	0.000000E+000
1	143.21626204	1.933365E-012	1.491336E-011	1	0.000000E+000
1	143.21642593	1.491336E-011	1.933365E-012	0	0.000000E+000
1	143.21646838	1.933365E-012	1.491336E-011	1	0.000000E+000
1	143.21679147	1.491336E-011	1.933365E-012	0	0.000000E+000
1	143.21741939	1.933365E-012	1.491336E-011	1	0.000000E+000
1	143.21752607	1.491336E-011	1.933365E-012	0	0.000000E+000
1	143.21776316	1.933365E-012	1.491336E-011	1	0.000000E+000
1	143.21780406	1.491336E-011	1.933365E-012	0	0.000000E+000
1	143.21784870	1.933365E-012	1.491336E-011	1	0.000000E+000
1	143.21788954	1.491336E-011	1.933365E-012	0	0.000000E+000
1	143.21997239	1.933365E-012	1.491336E-011	1	0.000000E+000
1	143.22020616	1.491336E-011	1.933365E-012	0	0.000000E+000
1	143.22303661	1.933365E-012	1.491336E-011	1	0.000000E+000
1	143.22321435	1.491336E-011	1.933365E-012	0	0.000000E+000
1	143.22355307	1.933365E-012	1.491336E-011	1	0.000000E+000
1	143.22359443	1.491336E-011	1.933365E-012	0	0.000000E+000
1	143.22372723	1.933365E-012	1.491336E-011	1	0.000000E+000
1	143.22388815	1.491336E-011	1.933365E-012	0	0.000000E+000
1	143.22586182	1.933365E-012	1.491336E-011	1	0.000000E+000
1	143.22594919	1.491336E-011	1.933365E-012	0	0.000000E+000
1	143.22750351	1.933365E-012	1.491336E-011	1	0.000000E+000
1	143.22754150	1.491336E-011	1.933365E-012	0	0.000000E+000
1	143.22989412	1.933365E-012	1.491336E-011	1	0.000000E+000
1	143.23006762	1.491336E-011	1.933365E-012	0	0.000000E+000
1	143.23046775	1.933365E-012	1.491336E-011	1	0.000000E+000
1	143.23053159	1.491336E-011	1.933365E-012	0	0.000000E+000
1	143.23208664	1.933365E-012	1.491336E-011	1	0.000000E+000
1	143.23217319	1.491336E-011	1.933365E-012	0	0.000000E+000
1	143.23437539	1.933365E-012	1.491336E-011	1	0.000000E+000
1	143.23483735	1.491336E-011	1.933365E-012	0	0.000000E+000
1	143.24002633	1.933365E-012	1.491336E-011	1	0.000000E+000
1	143.24016294	1.491336E-011	1.933365E-012	0	0.000000E+000
1	143.24060533	1.933365E-012	1.491336E-011	1	0.000000E+000
1	143.24075486	1.491336E-011	1.933365E-012	0	0.000000E+000
1	146.40340181	2.010252E-012	1.499025E-011	1	0.000000E+000
1	146.40343977	1.499025E-011	2.010252E-012	0	0.000000E+000
1	146.40373952	2.010252E-012	1.499025E-011	1	0.000000E+000
1	146.40375561	1.499025E-011	2.010252E-012	0	0.000000E+000
1	146.40714760	2.010252E-012	1.499025E-011	1	0.000000E+000
1	146.40732873	1.499025E-011	2.010252E-012	0	0.000000E+000
1	146.40785075	2.010252E-012	1.499025E-011	1	0.000000E+000
1	146.40797677	1.499025E-011	2.010252E-012	0	0.000000E+000
1	146.40832933	2.010252E-012	1.499025E-011	1	0.000000E+000
1	146.40838207	1.499025E-011	2.010252E-012	0	0.000000E+000
1	146.40856748	2.010252E-012	1.499025E-011	1	0.000000E+000
1	146.40866869	1.499025E-011	2.010252E-012	0	0.000000E+000
1	146.41083201	2.010252E-012	1.499025E-011	1	0.000000E+000
1	146.41088947	1.499025E-011	2.010252E-012	0	0.000000E+000
1	146.41170384	2.010252E-012	1.499025E-011	1	0.000000E+000
1	146.41172752	1.499025E-011	2.010252E-012	0	0.000000E+000
1	146.41514042	2.010252E-012	1.499025E-011	1	0.000000E+000
1	146.41530315	1.499025E-011	2.010252E-012	0	0.000000E+000
1	146.41602211	2.010252E-012	1.499025E-011	1	0.000000E+000
1	146.41610428	1.499025E-011	2.010252E-012	0	0.000000E+000
1	146.42130756	2.010252E-012	1.499025E-011	1	0.000000E+000
1	146.42138067	1.499025E-011	2.010252E-012	0	0.000000E+000
1	146.42535325	2.010252E-012	1.499025E-011	1	0.000000E+000
1	146.42544479	1.499025E-011	2.010252E-012	0	0.000000E+000
1	146.42764337	2.010252E-012	1.499025E-011	1	0.000000E+000
1	146.42767473	1.499025E-011	2.010252E-012	0	0.000000E+000
1	146.42928933	2.010252E-012	1.499025E-011	1	0.000000E+000
1	146.42930905	1.499025E-011	2.010252E-012	0	0.000000E+000
1	146.43068725	2.010252E-012	1.499025E-011	1	0.000000E+000
1	146.43092373	1.499025E-011	2.010252E-012	0	0.000000E+000
1	146.43144892	2.010252E-012	1.499025E-011	1	0.000000E+000
1	146.43153082	1.499025E-011	2.010252E-012	0	0.000000E+000
1	146.43340215	2.010252E-012	1.499025E-011	1	0.000000E+000
1	146.43345682	1.499025E-011	2.010252E-012	0	0.000000E+000
1	146.43560965	2.010252E-012	1.499025E-011	1	0.000000E+000
1	146.43580381	1.499025E-011	2.010252E-012	0	0.000000E+000
1	146.43619576	2.010252E-012	1.499025E-011	1	0.000000E+000
1	146.43711386	1.499025E-011	2.010252E-012	0	0.000000E+000
1	146.43972555	2.010252E-012	1.499025E-011	1	0.000000E+000
1	146.43975508	1.499025E-011	2.010252E-012	0	0.000000E+000
1	146.44174516	2.010252E-012	1.499025E-011	1	0.000000E+000
1	146.44220786	1.499025E-011	2.010252E-012	0	0.000000E+000
1	146.44492340	2.010252E-012	1.499025E-011	1	0.000000E+000
1	146.44507708	1.499025E-011	2.010252E-012	0	0.000000E+000
1	146.44571820	2.010252E-012	1.499025E-011	1	0.000000E+000
1	146.44573249	1.499025E-011	2.010252E-012	0	0.000000E+000
1	146.44676823	2.010252E-012	1.499025E-011	1	0.000000E+000
1	146.44686163	1.499025E-011	2.010252E-012	0	0.000000E+000
1	146.44700443	2.010252E-012	1.499025E-011	1	0.000000E+000
1	146.44709712	1.499025E-011	2.010252E-012	0	0.000000E+000
1	146.44829842	2.010252E-012	1.499025E-011	1	0.000000E+000
1	146.44847775	1.499025E-011	2.010252E-012	0	0.000000E+000
1	148.33275859	1.924921E-012	1.490492E-011	1	0.000000E+000
1	148.33292347	1.490492E-011	1.924921E-012	0	0.000000E+000
1	148.34133119	1.924921E-012	1.490492E-011	1	0.000000E+000
1	148.34139476	1.490492E-011	1.924921E-012	0	0.000000E+000
1	148.34258956	1.924921E-012	1.490492E-011	1	0.000000E+000
1	148.34266861	1.490492E-011	1.924921E-012	0	0.000000E+000
1	148.34331862	1.924921E-012	1.490492E-011	1	0.000000E+000
1	148.34335216	1.490492E-011	1.924921E-012	0	0.000000E+000
1	148.34440404	1.924921E-012	1.490492E-011	1	0.000000E+000
1	148.34446482	1.490492E-011	1.924921E-012	0	0.000000E+000
1	148.34471743	1.924921E-012	1.490492E-011	1	0.000000E+000
1	148.34509558	1.490492E-011	1.924921E-012	0	0.000000E+000
1	148.34626601	1.924921E-012	1.490492E-011	1	0.000000E+000
1	148.34641378	1.490492E-011	1.924921E-012	0	0.000000E+000
1	148.34673500	1.924921E-012	1.490492E-011	1	0.000000E+000
1	148.34679345	1.490492E-011	1.924921E-012	0	0.000000E+000
1	148.34810310	1.924921E-012	1.490492E-011	1	0.000000E+000
1	148.34821438	1.490492E-011	1.924921E-012	0	0.000000E+000
1	148.34879105	1.924921E-012	1.490492E-011	1	0.000000E+000
1	148.34889998	1.490492E-011	1.924921E-012	0	0.000000E+000
1	148.34921423	1.924921E-012	1.490492E-011	1	0.000000E+000
1	148.34935837	1.490492E-011	1.924921E-012	0	0.000000E+000
1	148.34968004	1.924921E-012	1.490492E-011	1	0.000000E+000
1	148.35010555	1.490492E-011	1.924921E-012	0	0.000000E+000
1	148.35039735	1.924921E-012	1.490492E-011	1	0.000000E+000
1	148.35047874	1.490492E-011	1.924921E-012	0	0.000000E+000
1	148.35222973	1.924921E-012	1.490492E-011	1	0.000000E+000
1	148.35228722	1.490492E-011	1.924921E-012	0	0.000000E+000
1	148.35240524	1.924921E-012	1.490492E-011	1	0.000000E+000
1	148.35248545	1.490492E-011	1.924921E-012	0	0.000000E+000
1	148.35424375	1.924921E-012	1.490492E-011	1	0.000000E+000
1	148.35427052	1.490492E-011	1.924921E-012	0	0.000000E+000
1	148.36038610	1.924921E-012	1.490492E-011	1	0.000000E+000
1	148.36050529	1.490492E-011	1.924921E-012	0	0.000000E+000
1	148.36073966	1.924921E-012	1.490492E-011	1	0.000000E+000
1	148.36083239	1.490492E-011	1.924921E-012	0	0.000000E+000
1	148.36094456	1.924921E-012	1.490492E-011	1	0.000000E+000
1	148.36097696	1.490492E-011	1.924921E-012	0	0.000000E+000
1	148.36392537	1.924921E-012	1.490492E-011	1	0.000000E+000
1	148.36399582	1.490492E-011	1.924921E-012	0	0.000000E+000
1	148.36486682	1.924921E-012	1.490492E-011	1	0.000000E+000
1	148.36490559	1.490492E-011	1.924921E-012	0	0.000000E+000
1	148.36511241	1.924921E-012	1.490492E-011	1	0.000000E+000
1	148.36533186	1.490492E-011	1.924921E-012	0	0.000000E+000
1	148.36546111	1.924921E-012	1.490492E-011	1	0.000000E+000
1	148.36571733	1.490492E-011	1.924921E-012	0	0.000000E+000
1	148.36714183	1.924921E-012	1.490492E-011	1	0.000000E+000
1	148.36738449	1.490492E-011	1.924921E-012	0	0.000000E+000
1	148.36745693	1.924921E-012	1.490492E-011	1	0.000000E+000
1	148.36751811	1.490492E-011	1.924921E-012	0	0.000000E+000
1	148.36883556	1.924921E-012	1.490492E-011	1	0.000000E+000
1	148.36900270	1.490492E-011	1.924921E-012	0	0.000000E+000
1	148.36953622	1.924921E-012	1.490492E-011	1	0.000000E+000
1	148.36964278	1.490492E-011	1.924921E-012	0	0.000000E+000
1	148.37009700	1.924921E-012	1.490492E-011	1	0.000000E+000
1	148.37022733	1.490492E-011	1.924921E-012	0	0.000000E+000
1	148.37149140	1.924921E-012	1.490492E-011	1	0.000000E+000
1	148.37151796	1.490492E-011	1.924921E-012	0	0.000000E+000
1	148.37200281	1.924921E-012	1.490492E-011	1	0.000000E+000
1	148.37202813	1.490492E-011	1.924921E-012	0	0.000000E+000
1	148.37233030	1.924921E-012	1.490492E-011	1	0.000000E+000
1	148.37246782	1.490492E-011	1.924921E-012	0	0.000000E+000
1	148.37876974	1.924921E-012	1.490492E-011	1	0.000000E+000
1	148.37880072	1.490492E-011	1.924921E-012	0	0.000000E+000
1	148.38268258	1.924921E-012	1.490492E-011	1	0.000000E+000
1	148.38281371	1.490492E-011	1.924921E-012	0	0.000000E+000
1	148.38386152	1.924921E-012	1.490492E-011	1	0.000000E+000
1	148.38405253	1.490492E-011	1.924921E-012	0	0.000000E+000
1	148.38565590	1.924921E-012	1.490492E-011	1	0.000000E+000
1	148.38568307	1.490492E-011	1.924921E-012	0	0.000000E+000
1	148.38732239	1.924921E-012	1.490492E-011	1	0.000000E+000
1	148.38736603	1.490492E-011	1.924921E-012	0	0.000000E+000
1	148.39144033	1.924921E-012	1.490492E-011	1	0.000000E+000
1	148.39146397	1.490492E-011	1.924921E-012	0	0.000000E+000
1	148.39216172	1.924921E-012	1.490492E-011	1	0.000000E+000
1	148.39216441	1.490492E-011	1.924921E-012	0	0.000000E+000
1	148.39219926	1.924921E-012	1.490492E-011	1	0.000000E+000
1	148.39224907	1.490492E-011	1.924921E-012	0	0.000000E+000
1	148.39227376	1.924921E-012	1.490492E-011	1	0.000000E+000
1	148.39237308	1.490492E-011	1.924921E-012	0	0.000000E+000
1	148.39439065	1.924921E-012	1.490492E-011	1	0.000000E+000
1	148.39450360	1.490492E-011	1.924921E-012	0	0.000000E+000
1	148.39484367	1.924921E-012	1.490492E-011	1	0.000000E+000
1	148.39491669	1.490492E-011	1.924921E-012	0	0.000000E+000
1	148.39492348	1.924921E-012	1.490492E-011	1	0.000000E+000
1	148.39518417	1.490492E-011	1.924921E-012	0	0.000000E+000
1	148.39745312	1.924921E-012	1.490492E-011	1	0.000000E+000
1	148.39761464	1.490492E-011	1.924921E-012	0	0.000000E+000
1	148.39809156	1.924921E-012	1.490492E-011	1	0.000000E+000
1	148.39817095	1.490492E-011	1.924921E-012	0	0.000000E+000
1	148.39830292	1.924921E-012	1.490492E-011	1	0.000000E+000
1	148.39840141	1.490492E-011	1.924921E-012	0	0.000000E+000
1	148.39845222	1.924921E-012	1.490492E-011	1	0.000000E+000
1	148.39848695	1.490492E-011	1.924921E-012	0	0.000000E+000
1	148.40034093	1.924921E-012	1.490492E-011	1	0.000000E+000
1	148.40056235	1.490492E-011	1.924921E-012	0	0.000000E+000
1	148.40200787	1.924921E-012	1.490492E-011	1	0.000000E+000
1	148.40201993	1.490492E-011	1.924921E-012	0	0.000000E+000
1	148.40396146	1.924921E-012	1.490492E-011	1	0.000000E+000
1	148.40406044	1.490492E-011	1.924921E-012	0	0.000000E+000
1	148.40411373	1.924921E-012	1.490492E-011	1	0.000000E+000
1	148.40414475	1.490492E-011	1.924921E-012	0	0.000000E+000
1	148.40676488	1.924921E-012	1.490492E-011	1	0.000000E+000
1	148.40684740	1.490492E-011	1.924921E-012	0	0.000000E+000
1	148.40696204	1.924921E-012	1.490492E-011	1	0.000000E+000
1	148.40699329	1.490492E-011	1.924921E-012	0	0.000000E+000
1	148.40756544	1.924921E-012	1.490492E-011	1	0.000000E+000
1	148.40773332	1.490492E-011	1.924921E-012	0	0.000000E+000
1	148.40895539	1.924921E-012	1.490492E-011	1	0.000000E+000
1	148.40927188	1.490492E-011	1.924921E-012	0	0.000000E+000
1	148.41109813	1.924921E-012	1.490492E-011	1	0.000000E+000
1	148.41118992	1.490492E-011	1.924921E-012	0	0.000000E+000
1	148.41250665	1.924921E-012	1.490492E-011	1	0.000000E+000
1	148.41256749	1.490492E-011	1.924921E-012	0	0.000000E+000
1	148.41367088	1.924921E-012	1.490492E-011	1	0.000000E+000
1	148.41371336	1.490492E-011	1.924921E-012	0	0.000000E+000
1	148.41601469	1.924921E-012	1.490492E-011	1	0.000000E+000
1	148.41625693	1.490492E-011	1.924921E-012	0	0.000000E+000
1	148.41706892	1.924921E-012	1.490492E-011	1	0.000000E+000
[truncated: 213,044 more chars]
