# Supplementary material for: Ancestral acetylcholine receptor β-subunit forms homopentamers that prime before opening spontaneously
Source: eLife. 2022 Jul 4;11:e76504. doi: 10.7554/eLife.76504 (PMC9365395; doi:10.7554/eLife.76504)
Supplement: Figure 4—figure supplement 2—source data 1. — Detected single-channel event durations for 2-[(2,6-dimethylphenyl)amino]-N,N,N-trimethyl-2-oxoethaniminium chloride (QX-222) block of the human adult muscle-type acetylcholine receptor. Recordings were in the presence of either 10 µM or 30 µM acetylcholine, and increasing concentrations of QX-222 (QX222; 10 µM, 30 µM, 60 µM, and 100 µM). Compressed file includes 30 TAC 4.3.3 event files (*.evt format) of the single-channel detections for three recordings for each condition (fileA, fileB, and fileC in each case) included in the kinetic analysis, as well as the associated R scripts (*.txt format) for defining and sorting bursts. [file elife-76504-fig4-figsupp2-data1.zip › F4S1-SD2/Source Data - Figure 4-figure supplement 2/Figure 4-figure supplement 2_WTMuscle10uMACh_60uMQX222_fileC.evt]

5
File
Acquire	C:\Users\daCostaLab\Desktop\WT-QX222 Dose Response\10A60Q\a3-20-07-14-WTMuscle-BRBS-PA10Q60OOPS-120mV-6.acquire	0	
Sweeps
1	157.347026	0.000000	0.100899	0.0000000E+000	0.0000000E+000	
Segments
1	322	0.000000	0.100899	1.262359	1.425669	1.566538	1.885138	2.541742	2.743112	2.766552	2.828697	2.839548	2.986322	3.028696	3.114783	3.422963	3.751869	4.067918	4.724760	4.892984	5.517513	5.553043	5.778744	5.854677	6.033134	6.043352	6.307924	6.469727	6.699920	6.984936	7.102014	7.157464	7.523094	7.586693	7.696496	8.159201	8.348711	8.740393	9.547239	9.791163	10.126160	10.386192	10.647768	11.026899	11.127953	11.155160	11.400658	12.430390	12.727370	12.728024	12.780722	12.917502	13.051951	13.333862	13.495738	13.867656	13.968668	13.973208	14.059344	14.980070	15.152370	15.196751	15.297610	15.358288	15.465193	15.639945	15.739986	16.280788	16.667659	16.725720	16.812747	16.940148	17.360449	17.732149	17.883600	18.817754	18.934397	18.989469	19.104547	19.189067	19.379307	19.412696	19.483694	19.488385	19.921296	20.928549	21.115699	21.116632	21.207353	21.792351	21.961678	22.360776	22.783316	22.900507	23.003430	24.083900	24.184770	24.421046	25.094918	25.117781	25.223416	25.291644	25.570861	25.650882	26.460027	26.490584	26.542350	26.637139	27.253083	27.309248	27.495264	28.427654	28.555663	28.958229	29.105010	29.223438	29.324835	29.442735	30.001425	30.170290	30.271202	30.291672	30.383284	30.422744	30.593861	30.752947	30.881538	31.062478	31.459695	32.390987	32.569790	32.773194	32.879142	32.985705	33.145201	33.470198	33.621742	33.634008	33.837389	34.020324	34.312281	34.427688	35.451628	35.751302	36.003102	36.058840	36.240155	36.501941	36.733524	36.831751	37.055115	37.145048	37.246605	37.377083	37.488813	37.500632	37.643863	38.171710	38.301908	38.369163	38.469493	38.483672	38.769801	38.811352	38.872908	39.054128	39.186080	39.257092	39.392703	39.419300	39.520812	40.069459	40.443789	40.564779	40.702622	41.095681	41.404523	41.432792	41.506182	41.917742	42.160307	42.255234	42.667591	42.693735	42.830741	43.191200	43.301593	43.428416	43.676609	44.420616	44.608816	44.644056	44.705492	46.652702	46.888705	47.184867	47.349603	47.396568	47.450463	47.544613	47.645353	47.658712	47.769919	48.020084	48.152448	48.713386	48.887316	49.552306	49.657636	50.152235	50.274928	50.482231	50.738395	50.738904	50.983368	51.001048	51.116462	51.242695	51.394211	51.420882	51.956616	51.984088	52.156600	52.180696	52.235925	52.246232	52.302881	52.311768	52.384014	52.477706	52.578464	53.254217	54.062604	54.359197	54.459551	54.474456	54.620427	54.671064	54.787096	54.810851	54.942995	55.053045	55.229259	55.804446	55.905181	56.004375	56.289378	56.309464	56.795891	56.833752	57.038109	57.095896	57.296110	57.535857	57.717912	57.943310	58.044155	58.342803	58.443760	58.827242	58.927923	58.930904	59.002409	59.171148	59.554249	59.652624	59.876005	59.913944	60.122566	60.176088	60.335448	61.545388	61.807763	62.374264	62.724467	63.159152	63.337214	63.418139	63.518332	63.518424	63.657256	63.715032	63.832224	64.020541	64.138128	65.625874	66.179831	66.269700	66.382320	66.525293	66.727611	67.364510	67.755715	68.272891	68.407072	68.433624	68.521064	69.540160	69.742330	69.744344	69.840176	70.195037	70.393010	70.591696	70.705890	70.935678	71.047716	71.055064	71.139155	71.694515	71.826894	71.861089	72.204096	72.237986	72.370086	72.431320	72.936257	73.957120	74.162031	74.323545	74.504685	74.623268	75.217451	75.278734	75.736075	76.189306	76.300684	76.593700	76.925564	77.049505	77.155626	78.315091	78.415785	78.650152	78.750165	79.679321	79.779751	79.955942	80.220418	80.230104	80.308803	82.206435	82.309223	82.403743	82.567036	87.054622	87.200927	87.831693	88.035581	90.047074	90.147552	90.308961	90.421553	90.730970	90.921846	91.462223	91.562675	91.567832	91.682699	91.790764	91.891209	91.924771	92.024971	92.026584	92.251367	92.548829	92.678596	93.434123	93.534592	94.056355	94.194466	94.380305	94.536924	94.896176	95.067091	95.560913	95.742381	95.762136	96.396297	96.675467	96.866080	96.876248	96.967325	97.399596	97.606446	98.602240	98.728034	99.026471	99.164558	99.245315	99.648451	100.028295	100.133649	100.300499	100.403203	100.523839	101.389220	101.628635	101.791390	102.051770	102.152223	102.261847	102.375980	102.381272	102.656330	103.186920	103.388826	103.457207	103.623667	104.068683	104.211266	104.554807	104.717118	105.189237	105.354020	105.745941	106.018160	106.291485	106.581634	107.095608	107.380724	107.646713	107.777519	107.838223	108.153102	108.213976	108.344293	108.345048	108.456053	108.523372	109.120518	109.255613	109.370813	109.393624	109.753858	109.977516	110.086042	110.114520	110.591026	110.677817	110.778263	111.133993	111.342626	113.051860	113.153223	113.320822	113.429700	113.542278	113.773056	113.784536	113.838709	113.850072	113.980423	113.981144	114.160649	114.817891	114.982788	115.029720	115.134535	115.160792	115.239103	117.670102	117.770913	117.782232	118.080061	118.512665	118.613250	119.460957	119.897876	120.079239	120.184836	120.207064	120.517682	121.220151	121.320592	121.406546	121.594516	121.807328	122.183123	122.550643	122.827667	123.165247	123.407669	123.499018	123.599057	124.376712	124.491621	124.738315	125.100636	125.122264	125.174007	125.459769	125.822470	126.029925	126.201350	126.356466	126.519202	126.564056	126.789779	126.921513	127.021862	127.045032	127.145806	127.354155	127.454870	127.481560	127.678797	127.768707	127.975408	128.079383	128.267754	128.267992	128.331942	128.407774	128.508165	128.575266	128.855153	128.878658	129.036809	129.076166	129.220835	129.540534	129.666179	130.057723	130.328381	130.365144	130.421048	130.430680	130.515282	131.066153	131.189476	131.219315	131.439138	131.479256	131.609220	131.610328	131.741624	131.746486	131.846629	131.872472	132.155730	132.209476	132.355555	132.396760	132.553304	132.593368	132.690522	132.834018	133.026912	134.219703	134.334127	134.665538	134.925843	135.014686	135.159593	135.226355	135.327069	135.349000	135.513758	136.065213	136.649606	137.552447	137.653434	137.774983	137.915957	138.066141	138.167202	138.167498	138.471082	138.499026	138.679017	138.966590	139.392724	139.460386	139.561205	139.605720	139.973236	139.998936	140.303644	140.326616	140.400723	141.278957	141.379255	141.824766	141.967499	142.030552	142.204803	142.327131	142.427829	142.428272	142.882553	143.047676	143.477962	143.927445	144.172984	144.193240	144.246536	144.258776	144.768168	144.783064	145.056259	145.110744	145.214667	145.266575	145.437964	145.438424	145.565903	145.569496	145.852428	146.478705	146.729750	146.749144	146.974085	149.087933	149.189668	149.641132	150.394781	150.477181	150.607706	150.748879	150.849397	150.877912	151.418397	151.525975	151.684899	153.244109	153.464066	153.500313	153.761460	153.761496	154.034703	154.114613	154.275171	154.287011	154.482639	154.628148	154.995852	155.060580	155.161071	156.282289	156.585227	156.794805	156.895377	157.055207	157.347026	
Events
1	1.30986861	1.008150E-011	2.299150E-011	1	0.000000E+000
1	1.31002004	2.299150E-011	1.008150E-011	0	0.000000E+000
1	1.31159815	1.008150E-011	2.299150E-011	1	0.000000E+000
1	1.31166791	2.299150E-011	1.008150E-011	0	0.000000E+000
1	1.31209368	1.008150E-011	2.299150E-011	1	0.000000E+000
1	1.31221994	2.299150E-011	1.008150E-011	0	0.000000E+000
1	1.31266988	1.008150E-011	2.299150E-011	1	0.000000E+000
1	1.31307380	2.299150E-011	1.008150E-011	0	0.000000E+000
1	1.31398808	1.008150E-011	2.299150E-011	1	0.000000E+000
1	1.31414862	2.299150E-011	1.008150E-011	0	0.000000E+000
1	1.31651224	1.008150E-011	2.299150E-011	1	0.000000E+000
1	1.31654010	2.299150E-011	1.008150E-011	0	0.000000E+000
1	1.31721802	1.008150E-011	2.299150E-011	1	0.000000E+000
1	1.31723260	2.299150E-011	1.008150E-011	0	0.000000E+000
1	1.31744201	1.008150E-011	2.299150E-011	1	0.000000E+000
1	1.31757617	2.299150E-011	1.008150E-011	0	0.000000E+000
1	1.31802619	1.008150E-011	2.299150E-011	1	0.000000E+000
1	1.31806687	2.299150E-011	1.008150E-011	0	0.000000E+000
1	1.31820252	1.008150E-011	2.299150E-011	1	0.000000E+000
1	1.31855668	2.299150E-011	1.008150E-011	0	0.000000E+000
1	1.31890596	1.008150E-011	2.299150E-011	1	0.000000E+000
1	1.31906793	2.299150E-011	1.008150E-011	0	0.000000E+000
1	1.31933512	1.008150E-011	2.299150E-011	1	0.000000E+000
1	1.31941345	2.299150E-011	1.008150E-011	0	0.000000E+000
1	1.32018590	1.008150E-011	2.299150E-011	1	0.000000E+000
1	1.32050738	2.299150E-011	1.008150E-011	0	0.000000E+000
1	1.32109924	1.008150E-011	2.299150E-011	1	0.000000E+000
1	1.32124392	2.299150E-011	1.008150E-011	0	0.000000E+000
1	1.32168041	1.008150E-011	2.299150E-011	1	0.000000E+000
1	1.32198664	2.299150E-011	1.008150E-011	0	0.000000E+000
1	1.32215907	1.008150E-011	2.299150E-011	1	0.000000E+000
1	1.32228633	2.299150E-011	1.008150E-011	0	0.000000E+000
1	1.32413953	1.008150E-011	2.299150E-011	1	0.000000E+000
1	1.32431017	2.299150E-011	1.008150E-011	0	0.000000E+000
1	1.32507551	1.008150E-011	2.299150E-011	1	0.000000E+000
1	1.32553471	2.299150E-011	1.008150E-011	0	0.000000E+000
1	1.32575274	1.008150E-011	2.299150E-011	1	0.000000E+000
1	1.32578411	2.299150E-011	1.008150E-011	0	0.000000E+000
1	1.32580749	1.008150E-011	2.299150E-011	1	0.000000E+000
1	1.32596883	2.299150E-011	1.008150E-011	0	0.000000E+000
1	1.32972151	1.008150E-011	2.299150E-011	1	0.000000E+000
1	1.32978069	2.299150E-011	1.008150E-011	0	0.000000E+000
1	1.33261246	1.008150E-011	2.299150E-011	1	0.000000E+000
1	1.33281996	2.299150E-011	1.008150E-011	0	0.000000E+000
1	1.33309177	1.008150E-011	2.299150E-011	1	0.000000E+000
1	1.33313700	2.299150E-011	1.008150E-011	0	0.000000E+000
1	1.33346683	1.008150E-011	2.299150E-011	1	0.000000E+000
1	1.33365184	2.299150E-011	1.008150E-011	0	0.000000E+000
1	1.33392862	1.008150E-011	2.299150E-011	1	0.000000E+000
1	1.33400291	2.299150E-011	1.008150E-011	0	0.000000E+000
1	1.33623277	1.008150E-011	2.299150E-011	1	0.000000E+000
1	1.33624496	2.299150E-011	1.008150E-011	0	0.000000E+000
1	1.33720508	1.008150E-011	2.299150E-011	1	0.000000E+000
1	1.33727458	2.299150E-011	1.008150E-011	0	0.000000E+000
1	1.34304157	1.008150E-011	2.299150E-011	1	0.000000E+000
1	1.34341554	2.299150E-011	1.008150E-011	0	0.000000E+000
1	1.34548566	1.008150E-011	2.299150E-011	1	0.000000E+000
1	1.34570796	2.299150E-011	1.008150E-011	0	0.000000E+000
1	1.34747092	1.008150E-011	2.299150E-011	1	0.000000E+000
1	1.34775553	2.299150E-011	1.008150E-011	0	0.000000E+000
1	1.34824712	1.008150E-011	2.299150E-011	1	0.000000E+000
1	1.34843691	2.299150E-011	1.008150E-011	0	0.000000E+000
1	1.35007791	1.008150E-011	2.299150E-011	1	0.000000E+000
1	1.35009648	2.299150E-011	1.008150E-011	0	0.000000E+000
1	1.35010386	1.008150E-011	2.299150E-011	1	0.000000E+000
1	1.35024471	2.299150E-011	1.008150E-011	0	0.000000E+000
1	1.35220527	1.008150E-011	2.299150E-011	1	0.000000E+000
1	1.35224946	2.299150E-011	1.008150E-011	0	0.000000E+000
1	1.35236723	1.008150E-011	2.299150E-011	1	0.000000E+000
1	1.35242128	2.299150E-011	1.008150E-011	0	0.000000E+000
1	1.35252300	1.008150E-011	2.299150E-011	1	0.000000E+000
1	1.35268852	2.299150E-011	1.008150E-011	0	0.000000E+000
1	1.35293584	1.008150E-011	2.299150E-011	1	0.000000E+000
1	1.35306976	2.299150E-011	1.008150E-011	0	0.000000E+000
1	1.35356970	1.008150E-011	2.299150E-011	1	0.000000E+000
1	1.35372457	2.299150E-011	1.008150E-011	0	0.000000E+000
1	1.35446117	1.008150E-011	2.299150E-011	1	0.000000E+000
1	1.35469587	2.299150E-011	1.008150E-011	0	0.000000E+000
1	1.35740058	1.008150E-011	2.299150E-011	1	0.000000E+000
1	1.35761913	2.299150E-011	1.008150E-011	0	0.000000E+000
1	1.35827304	1.008150E-011	2.299150E-011	1	0.000000E+000
1	1.35832570	2.299150E-011	1.008150E-011	0	0.000000E+000
1	1.35904975	1.008150E-011	2.299150E-011	1	0.000000E+000
1	1.35921460	2.299150E-011	1.008150E-011	0	0.000000E+000
1	1.35970599	1.008150E-011	2.299150E-011	1	0.000000E+000
1	1.35975012	2.299150E-011	1.008150E-011	0	0.000000E+000
1	1.35981114	1.008150E-011	2.299150E-011	1	0.000000E+000
1	1.35992289	2.299150E-011	1.008150E-011	0	0.000000E+000
1	1.36074158	1.008150E-011	2.299150E-011	1	0.000000E+000
1	1.36080119	2.299150E-011	1.008150E-011	0	0.000000E+000
1	1.36132223	1.008150E-011	2.299150E-011	1	0.000000E+000
1	1.36142210	2.299150E-011	1.008150E-011	0	0.000000E+000
1	1.36882257	1.008150E-011	2.299150E-011	1	0.000000E+000
1	1.36897288	2.299150E-011	1.008150E-011	0	0.000000E+000
1	1.36996735	1.008150E-011	2.299150E-011	1	0.000000E+000
1	1.37005607	2.299150E-011	1.008150E-011	0	0.000000E+000
1	1.37049957	1.008150E-011	2.299150E-011	1	0.000000E+000
1	1.37084178	2.299150E-011	1.008150E-011	0	0.000000E+000
1	1.37171144	1.008150E-011	2.299150E-011	1	0.000000E+000
1	1.37177534	2.299150E-011	1.008150E-011	0	0.000000E+000
1	1.37182824	1.008150E-011	2.299150E-011	1	0.000000E+000
1	1.37190140	2.299150E-011	1.008150E-011	0	0.000000E+000
1	1.37338095	1.008150E-011	2.299150E-011	1	0.000000E+000
1	1.37357897	2.299150E-011	1.008150E-011	0	0.000000E+000
1	1.37359324	1.008150E-011	2.299150E-011	1	0.000000E+000
1	1.37373933	2.299150E-011	1.008150E-011	0	0.000000E+000
1	1.37465759	1.008150E-011	2.299150E-011	1	0.000000E+000
1	1.37476270	2.299150E-011	1.008150E-011	0	0.000000E+000
1	1.37509361	1.008150E-011	2.299150E-011	1	0.000000E+000
1	1.37535099	2.299150E-011	1.008150E-011	0	0.000000E+000
1	1.37552942	1.008150E-011	2.299150E-011	1	0.000000E+000
1	1.37568227	2.299150E-011	1.008150E-011	0	0.000000E+000
1	1.37955019	1.008150E-011	2.299150E-011	1	0.000000E+000
1	1.37957283	2.299150E-011	1.008150E-011	0	0.000000E+000
1	1.38197383	1.008150E-011	2.299150E-011	1	0.000000E+000
1	1.38206222	2.299150E-011	1.008150E-011	0	0.000000E+000
1	1.38539688	1.008150E-011	2.299150E-011	1	0.000000E+000
1	1.38546689	2.299150E-011	1.008150E-011	0	0.000000E+000
1	1.38561357	1.008150E-011	2.299150E-011	1	0.000000E+000
1	1.38582611	2.299150E-011	1.008150E-011	0	0.000000E+000
1	1.38676382	1.008150E-011	2.299150E-011	1	0.000000E+000
1	1.38702169	2.299150E-011	1.008150E-011	0	0.000000E+000
1	1.59938639	9.984402E-012	2.289440E-011	1	0.000000E+000
1	1.59957405	2.289440E-011	9.984402E-012	0	0.000000E+000
1	1.60064334	9.984402E-012	2.289440E-011	1	0.000000E+000
1	1.60074606	2.289440E-011	9.984402E-012	0	0.000000E+000
1	1.60427171	9.984402E-012	2.289440E-011	1	0.000000E+000
1	1.60432005	2.289440E-011	9.984402E-012	0	0.000000E+000
1	1.60469797	9.984402E-012	2.289440E-011	1	0.000000E+000
1	1.60471953	2.289440E-011	9.984402E-012	0	0.000000E+000
1	1.60590470	9.984402E-012	2.289440E-011	1	0.000000E+000
1	1.60606260	2.289440E-011	9.984402E-012	0	0.000000E+000
1	1.60748652	9.984402E-012	2.289440E-011	1	0.000000E+000
1	1.60752444	2.289440E-011	9.984402E-012	0	0.000000E+000
1	1.60978348	9.984402E-012	2.289440E-011	1	0.000000E+000
1	1.60993642	2.289440E-011	9.984402E-012	0	0.000000E+000
1	1.61038328	9.984402E-012	2.289440E-011	1	0.000000E+000
1	1.61049888	2.289440E-011	9.984402E-012	0	0.000000E+000
1	1.61089275	9.984402E-012	2.289440E-011	1	0.000000E+000
1	1.61100441	2.289440E-011	9.984402E-012	0	0.000000E+000
1	1.61136166	9.984402E-012	2.289440E-011	1	0.000000E+000
1	1.61146406	2.289440E-011	9.984402E-012	0	0.000000E+000
1	1.61379742	9.984402E-012	2.289440E-011	1	0.000000E+000
1	1.61400753	2.289440E-011	9.984402E-012	0	0.000000E+000
1	1.61667716	9.984402E-012	2.289440E-011	1	0.000000E+000
1	1.61678027	2.289440E-011	9.984402E-012	0	0.000000E+000
1	1.61680801	9.984402E-012	2.289440E-011	1	0.000000E+000
1	1.61705353	2.289440E-011	9.984402E-012	0	0.000000E+000
1	1.61729852	9.984402E-012	2.289440E-011	1	0.000000E+000
1	1.61731303	2.289440E-011	9.984402E-012	0	0.000000E+000
1	1.62054651	9.984402E-012	2.289440E-011	1	0.000000E+000
1	1.62059334	2.289440E-011	9.984402E-012	0	0.000000E+000
1	1.62210478	9.984402E-012	2.289440E-011	1	0.000000E+000
1	1.62262165	2.289440E-011	9.984402E-012	0	0.000000E+000
1	1.62265153	9.984402E-012	2.289440E-011	1	0.000000E+000
1	1.62274277	2.289440E-011	9.984402E-012	0	0.000000E+000
1	1.63019153	9.984402E-012	2.289440E-011	1	0.000000E+000
1	1.63039400	2.289440E-011	9.984402E-012	0	0.000000E+000
1	1.63381367	9.984402E-012	2.289440E-011	1	0.000000E+000
1	1.63388469	2.289440E-011	9.984402E-012	0	0.000000E+000
1	1.63625520	9.984402E-012	2.289440E-011	1	0.000000E+000
1	1.63639279	2.289440E-011	9.984402E-012	0	0.000000E+000
1	1.63653915	9.984402E-012	2.289440E-011	1	0.000000E+000
1	1.63659839	2.289440E-011	9.984402E-012	0	0.000000E+000
1	1.63718711	9.984402E-012	2.289440E-011	1	0.000000E+000
1	1.63729375	2.289440E-011	9.984402E-012	0	0.000000E+000
1	1.63898882	9.984402E-012	2.289440E-011	1	0.000000E+000
1	1.63924216	2.289440E-011	9.984402E-012	0	0.000000E+000
1	1.64030917	9.984402E-012	2.289440E-011	1	0.000000E+000
1	1.64056512	2.289440E-011	9.984402E-012	0	0.000000E+000
1	1.64136800	9.984402E-012	2.289440E-011	1	0.000000E+000
1	1.64138069	2.289440E-011	9.984402E-012	0	0.000000E+000
1	1.64142573	9.984402E-012	2.289440E-011	1	0.000000E+000
1	1.64182037	2.289440E-011	9.984402E-012	0	0.000000E+000
1	1.64190863	9.984402E-012	2.289440E-011	1	0.000000E+000
1	1.64201262	2.289440E-011	9.984402E-012	0	0.000000E+000
1	1.64209719	9.984402E-012	2.289440E-011	1	0.000000E+000
1	1.64220658	2.289440E-011	9.984402E-012	0	0.000000E+000
1	1.64834356	9.984402E-012	2.289440E-011	1	0.000000E+000
1	1.64847243	2.289440E-011	9.984402E-012	0	0.000000E+000
1	1.64981351	9.984402E-012	2.289440E-011	1	0.000000E+000
1	1.64989538	2.289440E-011	9.984402E-012	0	0.000000E+000
1	1.65125446	9.984402E-012	2.289440E-011	1	0.000000E+000
1	1.65131170	2.289440E-011	9.984402E-012	0	0.000000E+000
1	1.65476594	9.984402E-012	2.289440E-011	1	0.000000E+000
1	1.65481833	2.289440E-011	9.984402E-012	0	0.000000E+000
1	1.65583297	9.984402E-012	2.289440E-011	1	0.000000E+000
1	1.65584050	2.289440E-011	9.984402E-012	0	0.000000E+000
1	1.69380312	9.984402E-012	2.289440E-011	1	0.000000E+000
1	1.69446064	2.289440E-011	9.984402E-012	0	0.000000E+000
1	1.69460757	9.984402E-012	2.289440E-011	1	0.000000E+000
1	1.69488755	2.289440E-011	9.984402E-012	0	0.000000E+000
1	1.69566356	9.984402E-012	2.289440E-011	1	0.000000E+000
1	1.69583997	2.289440E-011	9.984402E-012	0	0.000000E+000
1	1.69608569	9.984402E-012	2.289440E-011	1	0.000000E+000
1	1.69623069	2.289440E-011	9.984402E-012	0	0.000000E+000
1	1.69623915	9.984402E-012	2.289440E-011	1	0.000000E+000
1	1.69638267	2.289440E-011	9.984402E-012	0	0.000000E+000
1	1.69640936	9.984402E-012	2.289440E-011	1	0.000000E+000
1	1.69677010	2.289440E-011	9.984402E-012	0	0.000000E+000
1	1.69699440	9.984402E-012	2.289440E-011	1	0.000000E+000
1	1.69715144	2.289440E-011	9.984402E-012	0	0.000000E+000
1	1.70009435	9.984402E-012	2.289440E-011	1	0.000000E+000
1	1.70019166	2.289440E-011	9.984402E-012	0	0.000000E+000
1	1.70041590	9.984402E-012	2.289440E-011	1	0.000000E+000
1	1.70063146	2.289440E-011	9.984402E-012	0	0.000000E+000
1	1.70064766	9.984402E-012	2.289440E-011	1	0.000000E+000
1	1.70090954	2.289440E-011	9.984402E-012	0	0.000000E+000
1	1.70530470	9.984402E-012	2.289440E-011	1	0.000000E+000
1	1.70541899	2.289440E-011	9.984402E-012	0	0.000000E+000
1	1.70697303	9.984402E-012	2.289440E-011	1	0.000000E+000
1	1.70704225	2.289440E-011	9.984402E-012	0	0.000000E+000
1	1.70869080	9.984402E-012	2.289440E-011	1	0.000000E+000
1	1.70874102	2.289440E-011	9.984402E-012	0	0.000000E+000
1	1.70953752	9.984402E-012	2.289440E-011	1	0.000000E+000
1	1.70955837	2.289440E-011	9.984402E-012	0	0.000000E+000
1	1.71192236	9.984402E-012	2.289440E-011	1	0.000000E+000
1	1.71199435	2.289440E-011	9.984402E-012	0	0.000000E+000
1	1.71309013	9.984402E-012	2.289440E-011	1	0.000000E+000
1	1.71311531	2.289440E-011	9.984402E-012	0	0.000000E+000
1	1.72790247	9.984402E-012	2.289440E-011	1	0.000000E+000
1	1.72800375	2.289440E-011	9.984402E-012	0	0.000000E+000
1	1.73011291	9.984402E-012	2.289440E-011	1	0.000000E+000
1	1.73013133	2.289440E-011	9.984402E-012	0	0.000000E+000
1	1.73031393	9.984402E-012	2.289440E-011	1	0.000000E+000
1	1.73045739	2.289440E-011	9.984402E-012	0	0.000000E+000
1	1.73108119	9.984402E-012	2.289440E-011	1	0.000000E+000
1	1.73133171	2.289440E-011	9.984402E-012	0	0.000000E+000
1	1.73137106	9.984402E-012	2.289440E-011	1	0.000000E+000
1	1.73144275	2.289440E-011	9.984402E-012	0	0.000000E+000
1	1.73221496	9.984402E-012	2.289440E-011	1	0.000000E+000
1	1.73226848	2.289440E-011	9.984402E-012	0	0.000000E+000
1	1.73378311	9.984402E-012	2.289440E-011	1	0.000000E+000
1	1.73380982	2.289440E-011	9.984402E-012	0	0.000000E+000
1	1.73433588	9.984402E-012	2.289440E-011	1	0.000000E+000
1	1.73445954	2.289440E-011	9.984402E-012	0	0.000000E+000
1	1.73537777	9.984402E-012	2.289440E-011	1	0.000000E+000
1	1.73548581	2.289440E-011	9.984402E-012	0	0.000000E+000
1	1.74370643	9.984402E-012	2.289440E-011	1	0.000000E+000
1	1.74376526	2.289440E-011	9.984402E-012	0	0.000000E+000
1	1.74474132	9.984402E-012	2.289440E-011	1	0.000000E+000
1	1.74479617	2.289440E-011	9.984402E-012	0	0.000000E+000
1	1.74494373	9.984402E-012	2.289440E-011	1	0.000000E+000
1	1.74496402	2.289440E-011	9.984402E-012	0	0.000000E+000
1	1.74513023	9.984402E-012	2.289440E-011	1	0.000000E+000
1	1.74522096	2.289440E-011	9.984402E-012	0	0.000000E+000
1	1.74528353	9.984402E-012	2.289440E-011	1	0.000000E+000
1	1.74582176	2.289440E-011	9.984402E-012	0	0.000000E+000
1	1.74629468	9.984402E-012	2.289440E-011	1	0.000000E+000
1	1.74632453	2.289440E-011	9.984402E-012	0	0.000000E+000
1	1.74983137	9.984402E-012	2.289440E-011	1	0.000000E+000
1	1.75011440	2.289440E-011	9.984402E-012	0	0.000000E+000
1	1.75083832	9.984402E-012	2.289440E-011	1	0.000000E+000
1	1.75090490	2.289440E-011	9.984402E-012	0	0.000000E+000
1	1.75113602	9.984402E-012	2.289440E-011	1	0.000000E+000
1	1.75128916	2.289440E-011	9.984402E-012	0	0.000000E+000
1	1.75131589	9.984402E-012	2.289440E-011	1	0.000000E+000
1	1.75170679	2.289440E-011	9.984402E-012	0	0.000000E+000
1	1.75386148	9.984402E-012	2.289440E-011	1	0.000000E+000
1	1.75392860	2.289440E-011	9.984402E-012	0	0.000000E+000
1	1.75408550	9.984402E-012	2.289440E-011	1	0.000000E+000
1	1.75416414	2.289440E-011	9.984402E-012	0	0.000000E+000
1	1.75609300	9.984402E-012	2.289440E-011	1	0.000000E+000
1	1.75617713	2.289440E-011	9.984402E-012	0	0.000000E+000
1	1.75733307	9.984402E-012	2.289440E-011	1	0.000000E+000
1	1.75735825	2.289440E-011	9.984402E-012	0	0.000000E+000
1	1.75792390	9.984402E-012	2.289440E-011	1	0.000000E+000
1	1.75794953	2.289440E-011	9.984402E-012	0	0.000000E+000
1	1.75798144	9.984402E-012	2.289440E-011	1	0.000000E+000
1	1.75820856	2.289440E-011	9.984402E-012	0	0.000000E+000
1	1.75843895	9.984402E-012	2.289440E-011	1	0.000000E+000
1	1.75853311	2.289440E-011	9.984402E-012	0	0.000000E+000
1	1.76299161	9.984402E-012	2.289440E-011	1	0.000000E+000
1	1.76310660	2.289440E-011	9.984402E-012	0	0.000000E+000
1	1.76606808	9.984402E-012	2.289440E-011	1	0.000000E+000
1	1.76611100	2.289440E-011	9.984402E-012	0	0.000000E+000
1	1.76626150	9.984402E-012	2.289440E-011	1	0.000000E+000
1	1.76657491	2.289440E-011	9.984402E-012	0	0.000000E+000
1	1.76680220	9.984402E-012	2.289440E-011	1	0.000000E+000
1	1.76703009	2.289440E-011	9.984402E-012	0	0.000000E+000
1	1.77031930	9.984402E-012	2.289440E-011	1	0.000000E+000
1	1.77040752	2.289440E-011	9.984402E-012	0	0.000000E+000
1	1.77076046	9.984402E-012	2.289440E-011	1	0.000000E+000
1	1.77080494	2.289440E-011	9.984402E-012	0	0.000000E+000
1	1.77232318	9.984402E-012	2.289440E-011	1	0.000000E+000
1	1.77237591	2.289440E-011	9.984402E-012	0	0.000000E+000
1	1.77478402	9.984402E-012	2.289440E-011	1	0.000000E+000
1	1.77488668	2.289440E-011	9.984402E-012	0	0.000000E+000
1	1.77508411	9.984402E-012	2.289440E-011	1	0.000000E+000
1	1.77521269	2.289440E-011	9.984402E-012	0	0.000000E+000
1	1.77544923	9.984402E-012	2.289440E-011	1	0.000000E+000
1	1.77553219	2.289440E-011	9.984402E-012	0	0.000000E+000
1	1.77554505	9.984402E-012	2.289440E-011	1	0.000000E+000
1	1.77569038	2.289440E-011	9.984402E-012	0	0.000000E+000
1	1.77656202	9.984402E-012	2.289440E-011	1	0.000000E+000
1	1.77699311	2.289440E-011	9.984402E-012	0	0.000000E+000
1	1.77699921	9.984402E-012	2.289440E-011	1	0.000000E+000
1	1.77730532	2.289440E-011	9.984402E-012	0	0.000000E+000
1	1.77938201	9.984402E-012	2.289440E-011	1	0.000000E+000
1	1.77958396	2.289440E-011	9.984402E-012	0	0.000000E+000
1	1.77969460	9.984402E-012	2.289440E-011	1	0.000000E+000
1	1.77979084	2.289440E-011	9.984402E-012	0	0.000000E+000
1	1.78152647	9.984402E-012	2.289440E-011	1	0.000000E+000
1	1.78167982	2.289440E-011	9.984402E-012	0	0.000000E+000
1	1.78258000	9.984402E-012	2.289440E-011	1	0.000000E+000
1	1.78289227	2.289440E-011	9.984402E-012	0	0.000000E+000
1	1.78383481	9.984402E-012	2.289440E-011	1	0.000000E+000
1	1.78413193	2.289440E-011	9.984402E-012	0	0.000000E+000
1	1.78719582	9.984402E-012	2.289440E-011	1	0.000000E+000
1	1.78721498	2.289440E-011	9.984402E-012	0	0.000000E+000
1	1.78785829	9.984402E-012	2.289440E-011	1	0.000000E+000
1	1.78797293	2.289440E-011	9.984402E-012	0	0.000000E+000
1	1.78828680	9.984402E-012	2.289440E-011	1	0.000000E+000
1	1.78838142	2.289440E-011	9.984402E-012	0	0.000000E+000
1	1.79849417	9.984402E-012	2.289440E-011	1	0.000000E+000
1	1.79853547	2.289440E-011	9.984402E-012	0	0.000000E+000
1	1.79914189	9.984402E-012	2.289440E-011	1	0.000000E+000
1	1.79921782	2.289440E-011	9.984402E-012	0	0.000000E+000
1	1.80168486	9.984402E-012	2.289440E-011	1	0.000000E+000
1	1.80185964	2.289440E-011	9.984402E-012	0	0.000000E+000
1	1.80208486	9.984402E-012	2.289440E-011	1	0.000000E+000
1	1.80223031	2.289440E-011	9.984402E-012	0	0.000000E+000
1	1.80362920	9.984402E-012	2.289440E-011	1	0.000000E+000
1	1.80381400	2.289440E-011	9.984402E-012	0	0.000000E+000
1	1.80604811	9.984402E-012	2.289440E-011	1	0.000000E+000
1	1.80606775	2.289440E-011	9.984402E-012	0	0.000000E+000
1	1.80614140	9.984402E-012	2.289440E-011	1	0.000000E+000
1	1.80630774	2.289440E-011	9.984402E-012	0	0.000000E+000
1	1.80654770	9.984402E-012	2.289440E-011	1	0.000000E+000
1	1.80686882	2.289440E-011	9.984402E-012	0	0.000000E+000
1	1.80938584	9.984402E-012	2.289440E-011	1	0.000000E+000
1	1.80941632	2.289440E-011	9.984402E-012	0	0.000000E+000
1	1.81069033	9.984402E-012	2.289440E-011	1	0.000000E+000
1	1.81075703	2.289440E-011	9.984402E-012	0	0.000000E+000
1	1.81078528	9.984402E-012	2.289440E-011	1	0.000000E+000
1	1.81085941	2.289440E-011	9.984402E-012	0	0.000000E+000
1	1.81234582	9.984402E-012	2.289440E-011	1	0.000000E+000
1	1.81240213	2.289440E-011	9.984402E-012	0	0.000000E+000
1	1.81309700	9.984402E-012	2.289440E-011	1	0.000000E+000
1	1.81312156	2.289440E-011	9.984402E-012	0	0.000000E+000
1	1.81315780	9.984402E-012	2.289440E-011	1	0.000000E+000
1	1.81317849	2.289440E-011	9.984402E-012	0	0.000000E+000
1	1.81357712	9.984402E-012	2.289440E-011	1	0.000000E+000
1	1.81364153	2.289440E-011	9.984402E-012	0	0.000000E+000
1	1.81389966	9.984402E-012	2.289440E-011	1	0.000000E+000
1	1.81394325	2.289440E-011	9.984402E-012	0	0.000000E+000
1	1.81400160	9.984402E-012	2.289440E-011	1	0.000000E+000
1	1.81409392	2.289440E-011	9.984402E-012	0	0.000000E+000
1	1.81540916	9.984402E-012	2.289440E-011	1	0.000000E+000
1	1.81569112	2.289440E-011	9.984402E-012	0	0.000000E+000
1	1.81613858	9.984402E-012	2.289440E-011	1	0.000000E+000
1	1.81618767	2.289440E-011	9.984402E-012	0	0.000000E+000
1	1.81703887	9.984402E-012	2.289440E-011	1	0.000000E+000
1	1.81721825	2.289440E-011	9.984402E-012	0	0.000000E+000
1	1.82007410	9.984402E-012	2.289440E-011	1	0.000000E+000
1	1.82075188	2.289440E-011	9.984402E-012	0	0.000000E+000
1	1.82118013	9.984402E-012	2.289440E-011	1	0.000000E+000
1	1.82133412	2.289440E-011	9.984402E-012	0	0.000000E+000
1	1.82160438	9.984402E-012	2.289440E-011	1	0.000000E+000
1	1.82204960	2.289440E-011	9.984402E-012	0	0.000000E+000
1	1.82266160	9.984402E-012	2.289440E-011	1	0.000000E+000
1	1.82274015	2.289440E-011	9.984402E-012	0	0.000000E+000
1	1.82545201	9.984402E-012	2.289440E-011	1	0.000000E+000
1	1.82551743	2.289440E-011	9.984402E-012	0	0.000000E+000
1	1.82883445	9.984402E-012	2.289440E-011	1	0.000000E+000
1	1.82904691	2.289440E-011	9.984402E-012	0	0.000000E+000
1	1.83152717	9.984402E-012	2.289440E-011	1	0.000000E+000
1	1.83170585	2.289440E-011	9.984402E-012	0	0.000000E+000
1	1.83178918	9.984402E-012	2.289440E-011	1	0.000000E+000
1	1.83191595	2.289440E-011	9.984402E-012	0	0.000000E+000
1	1.83457271	9.984402E-012	2.289440E-011	1	0.000000E+000
1	1.83492371	2.289440E-011	9.984402E-012	0	0.000000E+000
1	1.83533365	9.984402E-012	2.289440E-011	1	0.000000E+000
1	1.83537702	2.289440E-011	9.984402E-012	0	0.000000E+000
1	1.83591694	9.984402E-012	2.289440E-011	1	0.000000E+000
1	1.83601856	2.289440E-011	9.984402E-012	0	0.000000E+000
1	1.83740220	9.984402E-012	2.289440E-011	1	0.000000E+000
1	1.83749545	2.289440E-011	9.984402E-012	0	0.000000E+000
1	1.83943597	9.984402E-012	2.289440E-011	1	0.000000E+000
1	1.83947293	2.289440E-011	9.984402E-012	0	0.000000E+000
1	1.84109972	9.984402E-012	2.289440E-011	1	0.000000E+000
1	1.84113058	2.289440E-011	9.984402E-012	0	0.000000E+000
1	1.84202536	9.984402E-012	2.289440E-011	1	0.000000E+000
1	1.84210706	2.289440E-011	9.984402E-012	0	0.000000E+000
1	1.84230743	9.984402E-012	2.289440E-011	1	0.000000E+000
1	1.84235441	2.289440E-011	9.984402E-012	0	0.000000E+000
1	1.84334240	9.984402E-012	2.289440E-011	1	0.000000E+000
1	1.84346114	2.289440E-011	9.984402E-012	0	0.000000E+000
1	1.84587216	9.984402E-012	2.289440E-011	1	0.000000E+000
1	1.84590130	2.289440E-011	9.984402E-012	0	0.000000E+000
1	1.84679324	9.984402E-012	2.289440E-011	1	0.000000E+000
1	1.84694657	2.289440E-011	9.984402E-012	0	0.000000E+000
1	2.59087997	9.716971E-012	2.262697E-011	1	0.000000E+000
1	2.59094640	2.262697E-011	9.716971E-012	0	0.000000E+000
1	2.59192716	9.716971E-012	2.262697E-011	1	0.000000E+000
1	2.59232625	2.262697E-011	9.716971E-012	0	0.000000E+000
1	2.59284368	9.716971E-012	2.262697E-011	1	0.000000E+000
1	2.59306531	2.262697E-011	9.716971E-012	0	0.000000E+000
1	2.60082072	9.716971E-012	2.262697E-011	1	0.000000E+000
1	2.60088207	2.262697E-011	9.716971E-012	0	0.000000E+000
1	2.60701578	9.716971E-012	2.262697E-011	1	0.000000E+000
1	2.60732161	2.262697E-011	9.716971E-012	0	0.000000E+000
1	2.60758501	9.716971E-012	2.262697E-011	1	0.000000E+000
1	2.60790027	2.262697E-011	9.716971E-012	0	0.000000E+000
1	2.60794130	9.716971E-012	2.262697E-011	1	0.000000E+000
1	2.60825559	2.262697E-011	9.716971E-012	0	0.000000E+000
1	2.60867916	9.716971E-012	2.262697E-011	1	0.000000E+000
1	2.60869942	2.262697E-011	9.716971E-012	0	0.000000E+000
1	2.61069481	9.716971E-012	2.262697E-011	1	0.000000E+000
1	2.61071527	2.262697E-011	9.716971E-012	0	0.000000E+000
1	2.61125180	9.716971E-012	2.262697E-011	1	0.000000E+000
1	2.61149418	2.262697E-011	9.716971E-012	0	0.000000E+000
1	2.61194229	9.716971E-012	2.262697E-011	1	0.000000E+000
1	2.61201510	2.262697E-011	9.716971E-012	0	0.000000E+000
1	2.61210709	9.716971E-012	2.262697E-011	1	0.000000E+000
1	2.61225607	2.262697E-011	9.716971E-012	0	0.000000E+000
1	2.61417603	9.716971E-012	2.262697E-011	1	0.000000E+000
1	2.61427380	2.262697E-011	9.716971E-012	0	0.000000E+000
1	2.61660159	9.716971E-012	2.262697E-011	1	0.000000E+000
1	2.61662198	2.262697E-011	9.716971E-012	0	0.000000E+000
1	2.61692568	9.716971E-012	2.262697E-011	1	0.000000E+000
1	2.61697302	2.262697E-011	9.716971E-012	0	0.000000E+000
1	2.61742152	9.716971E-012	2.262697E-011	1	0.000000E+000
1	2.61747553	2.262697E-011	9.716971E-012	0	0.000000E+000
1	2.61968860	9.716971E-012	2.262697E-011	1	0.000000E+000
1	2.61973239	2.262697E-011	9.716971E-012	0	0.000000E+000
1	2.62066513	9.716971E-012	2.262697E-011	1	0.000000E+000
1	2.62084408	2.262697E-011	9.716971E-012	0	0.000000E+000
1	2.62126094	9.716971E-012	2.262697E-011	1	0.000000E+000
1	2.62172280	2.262697E-011	9.716971E-012	0	0.000000E+000
1	2.62216437	9.716971E-012	2.262697E-011	1	0.000000E+000
1	2.62234824	2.262697E-011	9.716971E-012	0	0.000000E+000
1	2.62395544	9.716971E-012	2.262697E-011	1	0.000000E+000
1	2.62401414	2.262697E-011	9.716971E-012	0	0.000000E+000
1	2.63325631	9.716971E-012	2.262697E-011	1	0.000000E+000
1	2.63330900	2.262697E-011	9.716971E-012	0	0.000000E+000
1	2.63402469	9.716971E-012	2.262697E-011	1	0.000000E+000
1	2.63405740	2.262697E-011	9.716971E-012	0	0.000000E+000
1	2.63470010	9.716971E-012	2.262697E-011	1	0.000000E+000
1	2.63475703	2.262697E-011	9.716971E-012	0	0.000000E+000
1	2.64128492	9.716971E-012	2.262697E-011	1	0.000000E+000
1	2.64144492	2.262697E-011	9.716971E-012	0	0.000000E+000
1	2.64206514	9.716971E-012	2.262697E-011	1	0.000000E+000
1	2.64218519	2.262697E-011	9.716971E-012	0	0.000000E+000
1	2.64219242	9.716971E-012	2.262697E-011	1	0.000000E+000
1	2.64235309	2.262697E-011	9.716971E-012	0	0.000000E+000
1	2.64241513	9.716971E-012	2.262697E-011	1	0.000000E+000
1	2.64246119	2.262697E-011	9.716971E-012	0	0.000000E+000
1	2.64276339	9.716971E-012	2.262697E-011	1	0.000000E+000
1	2.64278960	2.262697E-011	9.716971E-012	0	0.000000E+000
1	2.64411195	9.716971E-012	2.262697E-011	1	0.000000E+000
1	2.64438360	2.262697E-011	9.716971E-012	0	0.000000E+000
1	2.64593879	9.716971E-012	2.262697E-011	1	0.000000E+000
1	2.64599974	2.262697E-011	9.716971E-012	0	0.000000E+000
1	2.64700388	9.716971E-012	2.262697E-011	1	0.000000E+000
1	2.64704176	2.262697E-011	9.716971E-012	0	0.000000E+000
1	2.64894424	9.716971E-012	2.262697E-011	1	0.000000E+000
1	2.64908581	2.262697E-011	9.716971E-012	0	0.000000E+000
1	2.65047020	9.716971E-012	2.262697E-011	1	0.000000E+000
1	2.65052830	2.262697E-011	9.716971E-012	0	0.000000E+000
1	2.65108209	9.716971E-012	2.262697E-011	1	0.000000E+000
1	2.65117827	2.262697E-011	9.716971E-012	0	0.000000E+000
1	2.65385511	9.716971E-012	2.262697E-011	1	0.000000E+000
1	2.65412683	2.262697E-011	9.716971E-012	0	0.000000E+000
1	2.65501047	9.716971E-012	2.262697E-011	1	0.000000E+000
1	2.65513195	2.262697E-011	9.716971E-012	0	0.000000E+000
1	2.65670644	9.716971E-012	2.262697E-011	1	0.000000E+000
1	2.65679888	2.262697E-011	9.716971E-012	0	0.000000E+000
1	2.65777012	9.716971E-012	2.262697E-011	1	0.000000E+000
1	2.65797312	2.262697E-011	9.716971E-012	0	0.000000E+000
1	2.66250737	9.716971E-012	2.262697E-011	1	0.000000E+000
1	2.66263435	2.262697E-011	9.716971E-012	0	0.000000E+000
1	2.66264843	9.716971E-012	2.262697E-011	1	0.000000E+000
1	2.66267469	2.262697E-011	9.716971E-012	0	0.000000E+000
1	2.66285168	9.716971E-012	2.262697E-011	1	0.000000E+000
1	2.66292079	2.262697E-011	9.716971E-012	0	0.000000E+000
1	2.66300865	9.716971E-012	2.262697E-011	1	0.000000E+000
1	2.66316392	2.262697E-011	9.716971E-012	0	0.000000E+000
1	2.66480934	9.716971E-012	2.262697E-011	1	0.000000E+000
1	2.66486408	2.262697E-011	9.716971E-012	0	0.000000E+000
1	2.66662834	9.716971E-012	2.262697E-011	1	0.000000E+000
1	2.66669747	2.262697E-011	9.716971E-012	0	0.000000E+000
1	2.66829309	9.716971E-012	2.262697E-011	1	0.000000E+000
1	2.66833231	2.262697E-011	9.716971E-012	0	0.000000E+000
1	2.67606518	9.716971E-012	2.262697E-011	1	0.000000E+000
1	2.67618479	2.262697E-011	9.716971E-012	0	0.000000E+000
1	2.67699146	9.716971E-012	2.262697E-011	1	0.000000E+000
1	2.67753522	2.262697E-011	9.716971E-012	0	0.000000E+000
1	2.68140903	9.716971E-012	2.262697E-011	1	0.000000E+000
1	2.68163341	2.262697E-011	9.716971E-012	0	0.000000E+000
1	2.68532750	9.716971E-012	2.262697E-011	1	0.000000E+000
1	2.68545162	2.262697E-011	9.716971E-012	0	0.000000E+000
1	2.68554423	9.716971E-012	2.262697E-011	1	0.000000E+000
1	2.68573446	2.262697E-011	9.716971E-012	0	0.000000E+000
1	2.68586320	9.716971E-012	2.262697E-011	1	0.000000E+000
1	2.68599999	2.262697E-011	9.716971E-012	0	0.000000E+000
1	2.68600845	9.716971E-012	2.262697E-011	1	0.000000E+000
1	2.68602515	2.262697E-011	9.716971E-012	0	0.000000E+000
1	2.68731428	9.716971E-012	2.262697E-011	1	0.000000E+000
1	2.68734538	2.262697E-011	9.716971E-012	0	0.000000E+000
1	2.68887859	9.716971E-012	2.262697E-011	1	0.000000E+000
1	2.68909161	2.262697E-011	9.716971E-012	0	0.000000E+000
1	2.69081593	9.716971E-012	2.262697E-011	1	0.000000E+000
1	2.69098254	2.262697E-011	9.716971E-012	0	0.000000E+000
1	2.69151252	9.716971E-012	2.262697E-011	1	0.000000E+000
1	2.69155976	2.262697E-011	9.716971E-012	0	0.000000E+000
1	2.69171666	9.716971E-012	2.262697E-011	1	0.000000E+000
1	2.69188489	2.262697E-011	9.716971E-012	0	0.000000E+000
1	2.69257900	9.716971E-012	2.262697E-011	1	0.000000E+000
1	2.69292859	2.262697E-011	9.716971E-012	0	0.000000E+000
1	2.85801554	9.750846E-012	2.266085E-011	1	0.000000E+000
1	2.85829459	2.266085E-011	9.750846E-012	0	0.000000E+000
1	2.86033719	9.750846E-012	2.266085E-011	1	0.000000E+000
1	2.86039395	2.266085E-011	9.750846E-012	0	0.000000E+000
1	2.86100951	9.750846E-012	2.266085E-011	1	0.000000E+000
1	2.86116832	2.266085E-011	9.750846E-012	0	0.000000E+000
1	2.86482137	9.750846E-012	2.266085E-011	1	0.000000E+000
1	2.86489425	2.266085E-011	9.750846E-012	0	0.000000E+000
1	2.86503571	9.750846E-012	2.266085E-011	1	0.000000E+000
1	2.86515369	2.266085E-011	9.750846E-012	0	0.000000E+000
1	2.87003724	9.750846E-012	2.266085E-011	1	0.000000E+000
1	2.87018595	2.266085E-011	9.750846E-012	0	0.000000E+000
1	2.87226247	9.750846E-012	2.266085E-011	1	0.000000E+000
1	2.87234491	2.266085E-011	9.750846E-012	0	0.000000E+000
1	2.87279720	9.750846E-012	2.266085E-011	1	0.000000E+000
1	2.87284624	2.266085E-011	9.750846E-012	0	0.000000E+000
1	2.87472161	9.750846E-012	2.266085E-011	1	0.000000E+000
1	2.87476055	2.266085E-011	9.750846E-012	0	0.000000E+000
1	2.87482753	9.750846E-012	2.266085E-011	1	0.000000E+000
1	2.87497862	2.266085E-011	9.750846E-012	0	0.000000E+000
1	2.87636400	9.750846E-012	2.266085E-011	1	0.000000E+000
1	2.87644347	2.266085E-011	9.750846E-012	0	0.000000E+000
1	2.87677716	9.750846E-012	2.266085E-011	1	0.000000E+000
1	2.87684861	2.266085E-011	9.750846E-012	0	0.000000E+000
1	2.87767082	9.750846E-012	2.266085E-011	1	0.000000E+000
1	2.87772216	2.266085E-011	9.750846E-012	0	0.000000E+000
1	2.87788406	9.750846E-012	2.266085E-011	1	0.000000E+000
1	2.87793630	2.266085E-011	9.750846E-012	0	0.000000E+000
1	2.87821089	9.750846E-012	2.266085E-011	1	0.000000E+000
1	2.87824689	2.266085E-011	9.750846E-012	0	0.000000E+000
1	2.87962061	9.750846E-012	2.266085E-011	1	0.000000E+000
1	2.87983432	2.266085E-011	9.750846E-012	0	0.000000E+000
1	2.88050140	9.750846E-012	2.266085E-011	1	0.000000E+000
1	2.88054446	2.266085E-011	9.750846E-012	0	0.000000E+000
1	2.88096008	9.750846E-012	2.266085E-011	1	0.000000E+000
1	2.88117421	2.266085E-011	9.750846E-012	0	0.000000E+000
1	2.88641797	9.750846E-012	2.266085E-011	1	0.000000E+000
1	2.88650268	2.266085E-011	9.750846E-012	0	0.000000E+000
1	2.88665453	9.750846E-012	2.266085E-011	1	0.000000E+000
1	2.88672473	2.266085E-011	9.750846E-012	0	0.000000E+000
1	2.88746299	9.750846E-012	2.266085E-011	1	0.000000E+000
1	2.88758647	2.266085E-011	9.750846E-012	0	0.000000E+000
1	2.88760885	9.750846E-012	2.266085E-011	1	0.000000E+000
1	2.88762846	2.266085E-011	9.750846E-012	0	0.000000E+000
1	2.88883461	9.750846E-012	2.266085E-011	1	0.000000E+000
1	2.88890252	2.266085E-011	9.750846E-012	0	0.000000E+000
1	2.88970206	9.750846E-012	2.266085E-011	1	0.000000E+000
1	2.88972885	2.266085E-011	9.750846E-012	0	0.000000E+000
1	2.88975926	9.750846E-012	2.266085E-011	1	0.000000E+000
1	2.89013047	2.266085E-011	9.750846E-012	0	0.000000E+000
1	2.89141167	9.750846E-012	2.266085E-011	1	0.000000E+000
1	2.89154691	2.266085E-011	9.750846E-012	0	0.000000E+000
1	2.89448043	9.750846E-012	2.266085E-011	1	0.000000E+000
1	2.89464205	2.266085E-011	9.750846E-012	0	0.000000E+000
1	2.90706058	9.750846E-012	2.266085E-011	1	0.000000E+000
1	2.90712830	2.266085E-011	9.750846E-012	0	0.000000E+000
1	2.90869757	9.750846E-012	2.266085E-011	1	0.000000E+000
1	2.90891392	2.266085E-011	9.750846E-012	0	0.000000E+000
1	2.91228064	9.750846E-012	2.266085E-011	1	0.000000E+000
1	2.91280129	2.266085E-011	9.750846E-012	0	0.000000E+000
1	2.91380375	9.750846E-012	2.266085E-011	1	0.000000E+000
1	2.91384769	2.266085E-011	9.750846E-012	0	0.000000E+000
1	2.91387509	9.750846E-012	2.266085E-011	1	0.000000E+000
1	2.91393705	2.266085E-011	9.750846E-012	0	0.000000E+000
1	2.92044740	9.750846E-012	2.266085E-011	1	0.000000E+000
1	2.92055406	2.266085E-011	9.750846E-012	0	0.000000E+000
1	2.92477272	9.750846E-012	2.266085E-011	1	0.000000E+000
1	2.92488809	2.266085E-011	9.750846E-012	0	0.000000E+000
1	2.92537585	9.750846E-012	2.266085E-011	1	0.000000E+000
1	2.92547190	2.266085E-011	9.750846E-012	0	0.000000E+000
1	2.92576230	9.750846E-012	2.266085E-011	1	0.000000E+000
1	2.92586008	2.266085E-011	9.750846E-012	0	0.000000E+000
1	2.92603597	9.750846E-012	2.266085E-011	1	0.000000E+000
1	2.92614296	2.266085E-011	9.750846E-012	0	0.000000E+000
1	2.92618426	9.750846E-012	2.266085E-011	1	0.000000E+000
1	2.92620724	2.266085E-011	9.750846E-012	0	0.000000E+000
1	2.92633687	9.750846E-012	2.266085E-011	1	0.000000E+000
1	2.92645583	2.266085E-011	9.750846E-012	0	0.000000E+000
1	2.92674766	9.750846E-012	2.266085E-011	1	0.000000E+000
1	2.92678172	2.266085E-011	9.750846E-012	0	0.000000E+000
1	2.92712188	9.750846E-012	2.266085E-011	1	0.000000E+000
1	2.92734712	2.266085E-011	9.750846E-012	0	0.000000E+000
1	2.92772043	9.750846E-012	2.266085E-011	1	0.000000E+000
1	2.92795794	2.266085E-011	9.750846E-012	0	0.000000E+000
1	2.92880938	9.750846E-012	2.266085E-011	1	0.000000E+000
1	2.92895134	2.266085E-011	9.750846E-012	0	0.000000E+000
1	2.92967926	9.750846E-012	2.266085E-011	1	0.000000E+000
1	2.92978120	2.266085E-011	9.750846E-012	0	0.000000E+000
1	2.93079909	9.750846E-012	2.266085E-011	1	0.000000E+000
1	2.93086832	2.266085E-011	9.750846E-012	0	0.000000E+000
1	2.93205394	9.750846E-012	2.266085E-011	1	0.000000E+000
1	2.93212560	2.266085E-011	9.750846E-012	0	0.000000E+000
1	2.93476296	9.750846E-012	2.266085E-011	1	0.000000E+000
1	2.93495233	2.266085E-011	9.750846E-012	0	0.000000E+000
1	2.93569920	9.750846E-012	2.266085E-011	1	0.000000E+000
1	2.93606889	2.266085E-011	9.750846E-012	0	0.000000E+000
1	2.93662195	9.750846E-012	2.266085E-011	1	0.000000E+000
1	2.93670567	2.266085E-011	9.750846E-012	0	0.000000E+000
1	2.93814546	9.750846E-012	2.266085E-011	1	0.000000E+000
1	2.93822925	2.266085E-011	9.750846E-012	0	0.000000E+000
1	2.94143081	9.750846E-012	2.266085E-011	1	0.000000E+000
1	2.94150987	2.266085E-011	9.750846E-012	0	0.000000E+000
1	2.94909093	9.750846E-012	2.266085E-011	1	0.000000E+000
1	2.94914193	2.266085E-011	9.750846E-012	0	0.000000E+000
1	3.46891547	9.779432E-012	2.268943E-011	1	0.000000E+000
1	3.46907477	2.268943E-011	9.779432E-012	0	0.000000E+000
1	3.46974260	9.779432E-012	2.268943E-011	1	0.000000E+000
1	3.46997244	2.268943E-011	9.779432E-012	0	0.000000E+000
1	3.47083350	9.779432E-012	2.268943E-011	1	0.000000E+000
1	3.47094339	2.268943E-011	9.779432E-012	0	0.000000E+000
1	3.47294031	9.779432E-012	2.268943E-011	1	0.000000E+000
1	3.47303472	2.268943E-011	9.779432E-012	0	0.000000E+000
1	3.47322731	9.779432E-012	2.268943E-011	1	0.000000E+000
1	3.47389915	2.268943E-011	9.779432E-012	0	0.000000E+000
1	3.47454725	9.779432E-012	2.268943E-011	1	0.000000E+000
1	3.47467397	2.268943E-011	9.779432E-012	0	0.000000E+000
1	3.47506168	9.779432E-012	2.268943E-011	1	0.000000E+000
1	3.47510325	2.268943E-011	9.779432E-012	0	0.000000E+000
1	3.47624944	9.779432E-012	2.268943E-011	1	0.000000E+000
1	3.47629596	2.268943E-011	9.779432E-012	0	0.000000E+000
1	3.48394452	9.779432E-012	2.268943E-011	1	0.000000E+000
1	3.48423616	2.268943E-011	9.779432E-012	0	0.000000E+000
1	3.48499588	9.779432E-012	2.268943E-011	1	0.000000E+000
1	3.48526539	2.268943E-011	9.779432E-012	0	0.000000E+000
1	3.48681382	9.779432E-012	2.268943E-011	1	0.000000E+000
1	3.48697653	2.268943E-011	9.779432E-012	0	0.000000E+000
1	3.48705737	9.779432E-012	2.268943E-011	1	0.000000E+000
1	3.48722852	2.268943E-011	9.779432E-012	0	0.000000E+000
1	3.48767963	9.779432E-012	2.268943E-011	1	0.000000E+000
1	3.48802845	2.268943E-011	9.779432E-012	0	0.000000E+000
1	3.48951083	9.779432E-012	2.268943E-011	1	0.000000E+000
1	3.48955099	2.268943E-011	9.779432E-012	0	0.000000E+000
1	3.49177824	9.779432E-012	2.268943E-011	1	0.000000E+000
1	3.49180173	2.268943E-011	9.779432E-012	0	0.000000E+000
1	3.49286299	9.779432E-012	2.268943E-011	1	0.000000E+000
1	3.49299313	2.268943E-011	9.779432E-012	0	0.000000E+000
1	3.49317218	9.779432E-012	2.268943E-011	1	0.000000E+000
1	3.49318580	2.268943E-011	9.779432E-012	0	0.000000E+000
1	3.49508434	9.779432E-012	2.268943E-011	1	0.000000E+000
1	3.49528426	2.268943E-011	9.779432E-012	0	0.000000E+000
1	3.49702471	9.779432E-012	2.268943E-011	1	0.000000E+000
1	3.49719924	2.268943E-011	9.779432E-012	0	0.000000E+000
1	3.49955683	9.779432E-012	2.268943E-011	1	0.000000E+000
1	3.49959905	2.268943E-011	9.779432E-012	0	0.000000E+000
1	3.50010376	9.779432E-012	2.268943E-011	1	0.000000E+000
1	3.50026391	2.268943E-011	9.779432E-012	0	0.000000E+000
1	3.50037760	9.779432E-012	2.268943E-011	1	0.000000E+000
1	3.50064141	2.268943E-011	9.779432E-012	0	0.000000E+000
1	3.50218244	9.779432E-012	2.268943E-011	1	0.000000E+000
1	3.50246054	2.268943E-011	9.779432E-012	0	0.000000E+000
1	3.50362103	9.779432E-012	2.268943E-011	1	0.000000E+000
1	3.50366607	2.268943E-011	9.779432E-012	0	0.000000E+000
1	3.50714501	9.779432E-012	2.268943E-011	1	0.000000E+000
1	3.50750499	2.268943E-011	9.779432E-012	0	0.000000E+000
1	3.50819316	9.779432E-012	2.268943E-011	1	0.000000E+000
1	3.50858627	2.268943E-011	9.779432E-012	0	0.000000E+000
1	3.50937363	9.779432E-012	2.268943E-011	1	0.000000E+000
1	3.50952933	2.268943E-011	9.779432E-012	0	0.000000E+000
1	3.51017174	9.779432E-012	2.268943E-011	1	0.000000E+000
1	3.51028924	2.268943E-011	9.779432E-012	0	0.000000E+000
1	3.51030249	9.779432E-012	2.268943E-011	1	0.000000E+000
1	3.51039272	2.268943E-011	9.779432E-012	0	0.000000E+000
1	3.51076553	9.779432E-012	2.268943E-011	1	0.000000E+000
1	3.51095728	2.268943E-011	9.779432E-012	0	0.000000E+000
1	3.51302442	9.779432E-012	2.268943E-011	1	0.000000E+000
1	3.51303573	2.268943E-011	9.779432E-012	0	0.000000E+000
1	3.51568200	9.779432E-012	2.268943E-011	1	0.000000E+000
1	3.51576393	2.268943E-011	9.779432E-012	0	0.000000E+000
1	3.51640388	9.779432E-012	2.268943E-011	1	0.000000E+000
1	3.51647958	2.268943E-011	9.779432E-012	0	0.000000E+000
1	3.51835156	9.779432E-012	2.268943E-011	1	0.000000E+000
1	3.51848193	2.268943E-011	9.779432E-012	0	0.000000E+000
1	3.51950577	9.779432E-012	2.268943E-011	1	0.000000E+000
1	3.51957784	2.268943E-011	9.779432E-012	0	0.000000E+000
1	3.52560130	9.779432E-012	2.268943E-011	1	0.000000E+000
1	3.52581093	2.268943E-011	9.779432E-012	0	0.000000E+000
1	3.52837852	9.779432E-012	2.268943E-011	1	0.000000E+000
1	3.52875432	2.268943E-011	9.779432E-012	0	0.000000E+000
1	3.53088341	9.779432E-012	2.268943E-011	1	0.000000E+000
1	3.53092028	2.268943E-011	9.779432E-012	0	0.000000E+000
1	3.53114648	9.779432E-012	2.268943E-011	1	0.000000E+000
1	3.53128548	2.268943E-011	9.779432E-012	0	0.000000E+000
1	3.53256954	9.779432E-012	2.268943E-011	1	0.000000E+000
1	3.53271340	2.268943E-011	9.779432E-012	0	0.000000E+000
1	3.53372446	9.779432E-012	2.268943E-011	1	0.000000E+000
1	3.53377174	2.268943E-011	9.779432E-012	0	0.000000E+000
1	3.53486953	9.779432E-012	2.268943E-011	1	0.000000E+000
1	3.53517535	2.268943E-011	9.779432E-012	0	0.000000E+000
1	3.53545431	9.779432E-012	2.268943E-011	1	0.000000E+000
1	3.53550853	2.268943E-011	9.779432E-012	0	0.000000E+000
1	3.53825687	9.779432E-012	2.268943E-011	1	0.000000E+000
1	3.53835659	2.268943E-011	9.779432E-012	0	0.000000E+000
1	3.53903924	9.779432E-012	2.268943E-011	1	0.000000E+000
1	3.53925628	2.268943E-011	9.779432E-012	0	0.000000E+000
1	3.54247593	9.779432E-012	2.268943E-011	1	0.000000E+000
1	3.54253141	2.268943E-011	9.779432E-012	0	0.000000E+000
1	3.54335386	9.779432E-012	2.268943E-011	1	0.000000E+000
1	3.54366529	2.268943E-011	9.779432E-012	0	0.000000E+000
1	3.54732374	9.779432E-012	2.268943E-011	1	0.000000E+000
1	3.54734671	2.268943E-011	9.779432E-012	0	0.000000E+000
1	3.54808409	9.779432E-012	2.268943E-011	1	0.000000E+000
1	3.54811744	2.268943E-011	9.779432E-012	0	0.000000E+000
1	3.54847850	9.779432E-012	2.268943E-011	1	0.000000E+000
1	3.54860157	2.268943E-011	9.779432E-012	0	0.000000E+000
1	3.55110247	9.779432E-012	2.268943E-011	1	0.000000E+000
1	3.55118700	2.268943E-011	9.779432E-012	0	0.000000E+000
1	3.55127384	9.779432E-012	2.268943E-011	1	0.000000E+000
1	3.55138343	2.268943E-011	9.779432E-012	0	0.000000E+000
1	3.55187319	9.779432E-012	2.268943E-011	1	0.000000E+000
1	3.55191197	2.268943E-011	9.779432E-012	0	0.000000E+000
1	3.55332814	9.779432E-012	2.268943E-011	1	0.000000E+000
1	3.55335659	2.268943E-011	9.779432E-012	0	0.000000E+000
1	3.55340910	9.779432E-012	2.268943E-011	1	0.000000E+000
1	3.55343366	2.268943E-011	9.779432E-012	0	0.000000E+000
1	3.55529887	9.779432E-012	2.268943E-011	1	0.000000E+000
1	3.55532448	2.268943E-011	9.779432E-012	0	0.000000E+000
1	3.55612713	9.779432E-012	2.268943E-011	1	0.000000E+000
1	3.55658675	2.268943E-011	9.779432E-012	0	0.000000E+000
1	3.55830876	9.779432E-012	2.268943E-011	1	0.000000E+000
1	3.55842326	2.268943E-011	9.779432E-012	0	0.000000E+000
1	3.55871109	9.779432E-012	2.268943E-011	1	0.000000E+000
1	3.55877545	2.268943E-011	9.779432E-012	0	0.000000E+000
1	3.55954067	9.779432E-012	2.268943E-011	1	0.000000E+000
1	3.55974853	2.268943E-011	9.779432E-012	0	0.000000E+000
1	3.56556379	9.779432E-012	2.268943E-011	1	0.000000E+000
1	3.56577555	2.268943E-011	9.779432E-012	0	0.000000E+000
1	3.57134471	9.779432E-012	2.268943E-011	1	0.000000E+000
1	3.57156000	2.268943E-011	9.779432E-012	0	0.000000E+000
1	3.57202097	9.779432E-012	2.268943E-011	1	0.000000E+000
1	3.57213390	2.268943E-011	9.779432E-012	0	0.000000E+000
1	3.57214507	9.779432E-012	2.268943E-011	1	0.000000E+000
1	3.57225525	2.268943E-011	9.779432E-012	0	0.000000E+000
1	3.57246405	9.779432E-012	2.268943E-011	1	0.000000E+000
1	3.57253281	2.268943E-011	9.779432E-012	0	0.000000E+000
1	3.57886139	9.779432E-012	2.268943E-011	1	0.000000E+000
1	3.57905139	2.268943E-011	9.779432E-012	0	0.000000E+000
1	3.57906929	9.779432E-012	2.268943E-011	1	0.000000E+000
1	3.57958772	2.268943E-011	9.779432E-012	0	0.000000E+000
1	3.58173579	9.779432E-012	2.268943E-011	1	0.000000E+000
1	3.58195807	2.268943E-011	9.779432E-012	0	0.000000E+000
1	3.58315320	9.779432E-012	2.268943E-011	1	0.000000E+000
1	3.58352243	2.268943E-011	9.779432E-012	0	0.000000E+000
1	3.58484717	9.779432E-012	2.268943E-011	1	0.000000E+000
1	3.58492930	2.268943E-011	9.779432E-012	0	0.000000E+000
1	3.58596253	9.779432E-012	2.268943E-011	1	0.000000E+000
1	3.58604051	2.268943E-011	9.779432E-012	0	0.000000E+000
1	3.58708953	9.779432E-012	2.268943E-011	1	0.000000E+000
1	3.58711521	2.268943E-011	9.779432E-012	0	0.000000E+000
1	3.58941416	9.779432E-012	2.268943E-011	1	0.000000E+000
1	3.58969584	2.268943E-011	9.779432E-012	0	0.000000E+000
1	3.58984526	9.779432E-012	2.268943E-011	1	0.000000E+000
1	3.58987440	2.268943E-011	9.779432E-012	0	0.000000E+000
1	3.59107665	9.779432E-012	2.268943E-011	1	0.000000E+000
1	3.59139302	2.268943E-011	9.779432E-012	0	0.000000E+000
1	3.59160126	9.779432E-012	2.268943E-011	1	0.000000E+000
1	3.59203217	2.268943E-011	9.779432E-012	0	0.000000E+000
1	3.59228031	9.779432E-012	2.268943E-011	1	0.000000E+000
1	3.59246977	2.268943E-011	9.779432E-012	0	0.000000E+000
1	3.59261022	9.779432E-012	2.268943E-011	1	0.000000E+000
1	3.59269603	2.268943E-011	9.779432E-012	0	0.000000E+000
1	3.59508670	9.779432E-012	2.268943E-011	1	0.000000E+000
1	3.59517650	2.268943E-011	9.779432E-012	0	0.000000E+000
1	3.59769735	9.779432E-012	2.268943E-011	1	0.000000E+000
1	3.59794925	2.268943E-011	9.779432E-012	0	0.000000E+000
1	3.59802208	9.779432E-012	2.268943E-011	1	0.000000E+000
1	3.59805053	2.268943E-011	9.779432E-012	0	0.000000E+000
1	3.59807140	9.779432E-012	2.268943E-011	1	0.000000E+000
1	3.59815523	2.268943E-011	9.779432E-012	0	0.000000E+000
1	3.59924810	9.779432E-012	2.268943E-011	1	0.000000E+000
1	3.59936088	2.268943E-011	9.779432E-012	0	0.000000E+000
1	3.59938962	9.779432E-012	2.268943E-011	1	0.000000E+000
1	3.59941964	2.268943E-011	9.779432E-012	0	0.000000E+000
1	3.59977219	9.779432E-012	2.268943E-011	1	0.000000E+000
1	3.59986633	2.268943E-011	9.779432E-012	0	0.000000E+000
1	3.60126526	9.779432E-012	2.268943E-011	1	0.000000E+000
1	3.60179994	2.268943E-011	9.779432E-012	0	0.000000E+000
1	3.60240425	9.779432E-012	2.268943E-011	1	0.000000E+000
1	3.60266629	2.268943E-011	9.779432E-012	0	0.000000E+000
1	3.60322429	9.779432E-012	2.268943E-011	1	0.000000E+000
1	3.60326052	2.268943E-011	9.779432E-012	0	0.000000E+000
1	3.60757278	9.779432E-012	2.268943E-011	1	0.000000E+000
1	3.60757749	2.268943E-011	9.779432E-012	0	0.000000E+000
1	3.60838695	9.779432E-012	2.268943E-011	1	0.000000E+000
1	3.60856106	2.268943E-011	9.779432E-012	0	0.000000E+000
1	3.60970214	9.779432E-012	2.268943E-011	1	0.000000E+000
1	3.60979290	2.268943E-011	9.779432E-012	0	0.000000E+000
1	3.60982289	9.779432E-012	2.268943E-011	1	0.000000E+000
1	3.60990246	2.268943E-011	9.779432E-012	0	0.000000E+000
1	3.61152497	9.779432E-012	2.268943E-011	1	0.000000E+000
1	3.61155367	2.268943E-011	9.779432E-012	0	0.000000E+000
1	3.61208951	9.779432E-012	2.268943E-011	1	0.000000E+000
1	3.61219429	2.268943E-011	9.779432E-012	0	0.000000E+000
1	3.61253634	9.779432E-012	2.268943E-011	1	0.000000E+000
1	3.61256119	2.268943E-011	9.779432E-012	0	0.000000E+000
1	3.61376634	9.779432E-012	2.268943E-011	1	0.000000E+000
1	3.61378149	2.268943E-011	9.779432E-012	0	0.000000E+000
1	3.61406519	9.779432E-012	2.268943E-011	1	0.000000E+000
1	3.61418392	2.268943E-011	9.779432E-012	0	0.000000E+000
1	3.61527440	9.779432E-012	2.268943E-011	1	0.000000E+000
1	3.61568117	2.268943E-011	9.779432E-012	0	0.000000E+000
1	3.62086874	9.779432E-012	2.268943E-011	1	0.000000E+000
1	3.62097604	2.268943E-011	9.779432E-012	0	0.000000E+000
1	3.62171313	9.779432E-012	2.268943E-011	1	0.000000E+000
1	3.62173709	2.268943E-011	9.779432E-012	0	0.000000E+000
1	3.62437304	9.779432E-012	2.268943E-011	1	0.000000E+000
1	3.62441538	2.268943E-011	9.779432E-012	0	0.000000E+000
1	3.62516799	9.779432E-012	2.268943E-011	1	0.000000E+000
1	3.62528723	2.268943E-011	9.779432E-012	0	0.000000E+000
1	3.62569501	9.779432E-012	2.268943E-011	1	0.000000E+000
1	3.62577390	2.268943E-011	9.779432E-012	0	0.000000E+000
1	3.62745515	9.779432E-012	2.268943E-011	1	0.000000E+000
1	3.62756156	2.268943E-011	9.779432E-012	0	0.000000E+000
1	3.62783284	9.779432E-012	2.268943E-011	1	0.000000E+000
1	3.62787095	2.268943E-011	9.779432E-012	0	0.000000E+000
1	3.62801314	9.779432E-012	2.268943E-011	1	0.000000E+000
1	3.62803760	2.268943E-011	9.779432E-012	0	0.000000E+000
1	3.62887304	9.779432E-012	2.268943E-011	1	0.000000E+000
1	3.62890910	2.268943E-011	9.779432E-012	0	0.000000E+000
1	3.62924694	9.779432E-012	2.268943E-011	1	0.000000E+000
1	3.62929226	2.268943E-011	9.779432E-012	0	0.000000E+000
1	3.63004157	9.779432E-012	2.268943E-011	1	0.000000E+000
1	3.63013150	2.268943E-011	9.779432E-012	0	0.000000E+000
1	3.63093789	9.779432E-012	2.268943E-011	1	0.000000E+000
1	3.63118799	2.268943E-011	9.779432E-012	0	0.000000E+000
1	3.63313974	9.779432E-012	2.268943E-011	1	0.000000E+000
1	3.63331141	2.268943E-011	9.779432E-012	0	0.000000E+000
1	3.64081228	9.779432E-012	2.268943E-011	1	0.000000E+000
1	3.64093055	2.268943E-011	9.779432E-012	0	0.000000E+000
1	3.64433823	9.779432E-012	2.268943E-011	1	0.000000E+000
1	3.64444763	2.268943E-011	9.779432E-012	0	0.000000E+000
1	3.64450218	9.779432E-012	2.268943E-011	1	0.000000E+000
1	3.64459262	2.268943E-011	9.779432E-012	0	0.000000E+000
1	3.64828381	9.779432E-012	2.268943E-011	1	0.000000E+000
1	3.64882388	2.268943E-011	9.779432E-012	0	0.000000E+000
1	3.64943239	9.779432E-012	2.268943E-011	1	0.000000E+000
1	3.64948071	2.268943E-011	9.779432E-012	0	0.000000E+000
1	3.66449646	9.779432E-012	2.268943E-011	1	0.000000E+000
1	3.66490939	2.268943E-011	9.779432E-012	0	0.000000E+000
1	3.66829658	9.779432E-012	2.268943E-011	1	0.000000E+000
1	3.66841871	2.268943E-011	9.779432E-012	0	0.000000E+000
1	3.67054906	9.779432E-012	2.268943E-011	1	0.000000E+000
1	3.67064550	2.268943E-011	9.779432E-012	0	0.000000E+000
1	3.67131449	9.779432E-012	2.268943E-011	1	0.000000E+000
1	3.67135040	2.268943E-011	9.779432E-012	0	0.000000E+000
1	3.67445136	9.779432E-012	2.268943E-011	1	0.000000E+000
1	3.67446893	2.268943E-011	9.779432E-012	0	0.000000E+000
1	3.67598324	9.779432E-012	2.268943E-011	1	0.000000E+000
1	3.67624523	2.268943E-011	9.779432E-012	0	0.000000E+000
1	3.67772905	9.779432E-012	2.268943E-011	1	0.000000E+000
1	3.67775918	2.268943E-011	9.779432E-012	0	0.000000E+000
1	3.67807966	9.779432E-012	2.268943E-011	1	0.000000E+000
1	3.67813341	2.268943E-011	9.779432E-012	0	0.000000E+000
1	3.67888990	9.779432E-012	2.268943E-011	1	0.000000E+000
1	3.67895159	2.268943E-011	9.779432E-012	0	0.000000E+000
1	3.67976560	9.779432E-012	2.268943E-011	1	0.000000E+000
1	3.67986601	2.268943E-011	9.779432E-012	0	0.000000E+000
1	3.68075280	9.779432E-012	2.268943E-011	1	0.000000E+000
1	3.68080749	2.268943E-011	9.779432E-012	0	0.000000E+000
1	3.68189713	9.779432E-012	2.268943E-011	1	0.000000E+000
1	3.68209913	2.268943E-011	9.779432E-012	0	0.000000E+000
1	3.68516527	9.779432E-012	2.268943E-011	1	0.000000E+000
1	3.68524582	2.268943E-011	9.779432E-012	0	0.000000E+000
1	3.68596605	9.779432E-012	2.268943E-011	1	0.000000E+000
1	3.68615305	2.268943E-011	9.779432E-012	0	0.000000E+000
1	3.68625697	9.779432E-012	2.268943E-011	1	0.000000E+000
1	3.68639783	2.268943E-011	9.779432E-012	0	0.000000E+000
1	3.68663041	9.779432E-012	2.268943E-011	1	0.000000E+000
1	3.68672181	2.268943E-011	9.779432E-012	0	0.000000E+000
1	3.68689641	9.779432E-012	2.268943E-011	1	0.000000E+000
1	3.68692874	2.268943E-011	9.779432E-012	0	0.000000E+000
1	3.68724939	9.779432E-012	2.268943E-011	1	0.000000E+000
1	3.68734482	2.268943E-011	9.779432E-012	0	0.000000E+000
1	3.68837756	9.779432E-012	2.268943E-011	1	0.000000E+000
1	3.68842837	2.268943E-011	9.779432E-012	0	0.000000E+000
1	3.68941582	9.779432E-012	2.268943E-011	1	0.000000E+000
1	3.68951284	2.268943E-011	9.779432E-012	0	0.000000E+000
1	3.68970884	9.779432E-012	2.268943E-011	1	0.000000E+000
1	3.68983308	2.268943E-011	9.779432E-012	0	0.000000E+000
1	3.69029227	9.779432E-012	2.268943E-011	1	0.000000E+000
1	3.69035505	2.268943E-011	9.779432E-012	0	0.000000E+000
1	3.69112562	9.779432E-012	2.268943E-011	1	0.000000E+000
1	3.69149679	2.268943E-011	9.779432E-012	0	0.000000E+000
1	3.69292787	9.779432E-012	2.268943E-011	1	0.000000E+000
1	3.69304285	2.268943E-011	9.779432E-012	0	0.000000E+000
1	3.69691943	9.779432E-012	2.268943E-011	1	0.000000E+000
1	3.69695177	2.268943E-011	9.779432E-012	0	0.000000E+000
1	3.69742633	9.779432E-012	2.268943E-011	1	0.000000E+000
1	3.69756535	2.268943E-011	9.779432E-012	0	0.000000E+000
1	3.69889691	9.779432E-012	2.268943E-011	1	0.000000E+000
1	3.69904865	2.268943E-011	9.779432E-012	0	0.000000E+000
1	3.70072816	9.779432E-012	2.268943E-011	1	0.000000E+000
1	3.70080395	2.268943E-011	9.779432E-012	0	0.000000E+000
1	3.70098421	9.779432E-012	2.268943E-011	1	0.000000E+000
1	3.70137992	2.268943E-011	9.779432E-012	0	0.000000E+000
1	3.70140394	9.779432E-012	2.268943E-011	1	0.000000E+000
1	3.70172082	2.268943E-011	9.779432E-012	0	0.000000E+000
1	3.70282857	9.779432E-012	2.268943E-011	1	0.000000E+000
1	3.70295426	2.268943E-011	9.779432E-012	0	0.000000E+000
1	7.03479799	9.590716E-012	2.250072E-011	1	0.000000E+000
1	7.03490581	2.250072E-011	9.590716E-012	0	0.000000E+000
1	7.03520825	9.590716E-012	2.250072E-011	1	0.000000E+000
1	7.03561920	2.250072E-011	9.590716E-012	0	0.000000E+000
1	7.04243085	9.590716E-012	2.250072E-011	1	0.000000E+000
1	7.04254892	2.250072E-011	9.590716E-012	0	0.000000E+000
1	7.04273939	9.590716E-012	2.250072E-011	1	0.000000E+000
1	7.04301387	2.250072E-011	9.590716E-012	0	0.000000E+000
1	7.04486424	9.590716E-012	2.250072E-011	1	0.000000E+000
1	7.04488193	2.250072E-011	9.590716E-012	0	0.000000E+000
1	7.04528351	9.590716E-012	2.250072E-011	1	0.000000E+000
1	7.04543019	2.250072E-011	9.590716E-012	0	0.000000E+000
1	7.04550303	9.590716E-012	2.250072E-011	1	0.000000E+000
1	7.04555104	2.250072E-011	9.590716E-012	0	0.000000E+000
1	7.04648695	9.590716E-012	2.250072E-011	1	0.000000E+000
1	7.04660275	2.250072E-011	9.590716E-012	0	0.000000E+000
1	7.04755769	9.590716E-012	2.250072E-011	1	0.000000E+000
1	7.04758892	2.250072E-011	9.590716E-012	0	0.000000E+000
1	7.04811688	9.590716E-012	2.250072E-011	1	0.000000E+000
1	7.04820602	2.250072E-011	9.590716E-012	0	0.000000E+000
1	7.04868055	9.590716E-012	2.250072E-011	1	0.000000E+000
1	7.04927505	2.250072E-011	9.590716E-012	0	0.000000E+000
1	7.05134692	9.590716E-012	2.250072E-011	1	0.000000E+000
1	7.05172954	2.250072E-011	9.590716E-012	0	0.000000E+000
1	7.05179975	9.590716E-012	2.250072E-011	1	0.000000E+000
1	7.05183936	2.250072E-011	9.590716E-012	0	0.000000E+000
1	7.05242083	9.590716E-012	2.250072E-011	1	0.000000E+000
1	7.05250110	2.250072E-011	9.590716E-012	0	0.000000E+000
1	7.05508719	9.590716E-012	2.250072E-011	1	0.000000E+000
1	7.05512259	2.250072E-011	9.590716E-012	0	0.000000E+000
1	7.05607074	9.590716E-012	2.250072E-011	1	0.000000E+000
1	7.05628891	2.250072E-011	9.590716E-012	0	0.000000E+000
1	7.63174452	9.468187E-012	2.237819E-011	1	0.000000E+000
1	7.63189829	2.237819E-011	9.468187E-012	0	0.000000E+000
1	7.63191299	9.468187E-012	2.237819E-011	1	0.000000E+000
1	7.63202439	2.237819E-011	9.468187E-012	0	0.000000E+000
1	7.63377130	9.468187E-012	2.237819E-011	1	0.000000E+000
1	7.63402449	2.237819E-011	9.468187E-012	0	0.000000E+000
1	7.63685329	9.468187E-012	2.237819E-011	1	0.000000E+000
1	7.63737129	2.237819E-011	9.468187E-012	0	0.000000E+000
1	7.63754472	9.468187E-012	2.237819E-011	1	0.000000E+000
1	7.63760914	2.237819E-011	9.468187E-012	0	0.000000E+000
1	7.63764302	9.468187E-012	2.237819E-011	1	0.000000E+000
1	7.63791181	2.237819E-011	9.468187E-012	0	0.000000E+000
1	7.63830629	9.468187E-012	2.237819E-011	1	0.000000E+000
1	7.63842679	2.237819E-011	9.468187E-012	0	0.000000E+000
1	7.63855905	9.468187E-012	2.237819E-011	1	0.000000E+000
1	7.63863920	2.237819E-011	9.468187E-012	0	0.000000E+000
1	7.64237750	9.468187E-012	2.237819E-011	1	0.000000E+000
1	7.64240174	2.237819E-011	9.468187E-012	0	0.000000E+000
1	7.64263150	9.468187E-012	2.237819E-011	1	0.000000E+000
1	7.64285980	2.237819E-011	9.468187E-012	0	0.000000E+000
1	7.64351265	9.468187E-012	2.237819E-011	1	0.000000E+000
1	7.64359550	2.237819E-011	9.468187E-012	0	0.000000E+000
1	7.64406688	9.468187E-012	2.237819E-011	1	0.000000E+000
1	7.64418771	2.237819E-011	9.468187E-012	0	0.000000E+000
1	7.64466036	9.468187E-012	2.237819E-011	1	0.000000E+000
1	7.64490172	2.237819E-011	9.468187E-012	0	0.000000E+000
1	7.64588278	9.468187E-012	2.237819E-011	1	0.000000E+000
1	7.64611662	2.237819E-011	9.468187E-012	0	0.000000E+000
1	7.64618774	9.468187E-012	2.237819E-011	1	0.000000E+000
1	7.64642213	2.237819E-011	9.468187E-012	0	0.000000E+000
1	7.64713781	9.468187E-012	2.237819E-011	1	0.000000E+000
1	7.64727375	2.237819E-011	9.468187E-012	0	0.000000E+000
1	7.64774961	9.468187E-012	2.237819E-011	1	0.000000E+000
1	7.64777635	2.237819E-011	9.468187E-012	0	0.000000E+000
1	7.65798990	9.468187E-012	2.237819E-011	1	0.000000E+000
1	7.65802594	2.237819E-011	9.468187E-012	0	0.000000E+000
1	9.83853855	9.416274E-012	2.232627E-011	1	0.000000E+000
1	9.83859616	2.232627E-011	9.416274E-012	0	0.000000E+000
1	9.84114562	9.416274E-012	2.232627E-011	1	0.000000E+000
1	9.84138416	2.232627E-011	9.416274E-012	0	0.000000E+000
1	9.84153982	9.416274E-012	2.232627E-011	1	0.000000E+000
1	9.84165837	2.232627E-011	9.416274E-012	0	0.000000E+000
1	9.84444795	9.416274E-012	2.232627E-011	1	0.000000E+000
1	9.84456634	2.232627E-011	9.416274E-012	0	0.000000E+000
1	9.84949026	9.416274E-012	2.232627E-011	1	0.000000E+000
1	9.84949582	2.232627E-011	9.416274E-012	0	0.000000E+000
1	9.85048012	9.416274E-012	2.232627E-011	1	0.000000E+000
1	9.85054677	2.232627E-011	9.416274E-012	0	0.000000E+000
1	9.85544621	9.416274E-012	2.232627E-011	1	0.000000E+000
1	9.85547769	2.232627E-011	9.416274E-012	0	0.000000E+000
1	9.86277505	9.416274E-012	2.232627E-011	1	0.000000E+000
1	9.86309621	2.232627E-011	9.416274E-012	0	0.000000E+000
1	9.86451056	9.416274E-012	2.232627E-011	1	0.000000E+000
1	9.86470001	2.232627E-011	9.416274E-012	0	0.000000E+000
1	9.86479635	9.416274E-012	2.232627E-011	1	0.000000E+000
1	9.86488878	2.232627E-011	9.416274E-012	0	0.000000E+000
1	9.86538800	9.416274E-012	2.232627E-011	1	0.000000E+000
1	9.86553382	2.232627E-011	9.416274E-012	0	0.000000E+000
1	9.86623873	9.416274E-012	2.232627E-011	1	0.000000E+000
1	9.86632722	2.232627E-011	9.416274E-012	0	0.000000E+000
1	9.86742231	9.416274E-012	2.232627E-011	1	0.000000E+000
1	9.86746317	2.232627E-011	9.416274E-012	0	0.000000E+000
1	9.86843580	9.416274E-012	2.232627E-011	1	0.000000E+000
1	9.86863628	2.232627E-011	9.416274E-012	0	0.000000E+000
1	9.87047279	9.416274E-012	2.232627E-011	1	0.000000E+000
1	9.87064154	2.232627E-011	9.416274E-012	0	0.000000E+000
1	9.87080187	9.416274E-012	2.232627E-011	1	0.000000E+000
1	9.87094652	2.232627E-011	9.416274E-012	0	0.000000E+000
1	9.87173988	9.416274E-012	2.232627E-011	1	0.000000E+000
1	9.87180927	2.232627E-011	9.416274E-012	0	0.000000E+000
1	9.87225224	9.416274E-012	2.232627E-011	1	0.000000E+000
1	9.87268127	2.232627E-011	9.416274E-012	0	0.000000E+000
1	9.88232177	9.416274E-012	2.232627E-011	1	0.000000E+000
1	9.88239067	2.232627E-011	9.416274E-012	0	0.000000E+000
1	9.88425346	9.416274E-012	2.232627E-011	1	0.000000E+000
1	9.88467372	2.232627E-011	9.416274E-012	0	0.000000E+000
1	9.88869921	9.416274E-012	2.232627E-011	1	0.000000E+000
1	9.88875636	2.232627E-011	9.416274E-012	0	0.000000E+000
1	9.88899012	9.416274E-012	2.232627E-011	1	0.000000E+000
1	9.88906723	2.232627E-011	9.416274E-012	0	0.000000E+000
1	9.89015225	9.416274E-012	2.232627E-011	1	0.000000E+000
1	9.89098333	2.232627E-011	9.416274E-012	0	0.000000E+000
1	9.89299944	9.416274E-012	2.232627E-011	1	0.000000E+000
1	9.89316417	2.232627E-011	9.416274E-012	0	0.000000E+000
1	9.89353568	9.416274E-012	2.232627E-011	1	0.000000E+000
1	9.89373043	2.232627E-011	9.416274E-012	0	0.000000E+000
1	9.89410189	9.416274E-012	2.232627E-011	1	0.000000E+000
1	9.89418621	2.232627E-011	9.416274E-012	0	0.000000E+000
1	9.89438022	9.416274E-012	2.232627E-011	1	0.000000E+000
1	9.89455007	2.232627E-011	9.416274E-012	0	0.000000E+000
1	9.89497509	9.416274E-012	2.232627E-011	1	0.000000E+000
1	9.89499702	2.232627E-011	9.416274E-012	0	0.000000E+000
1	9.89649503	9.416274E-012	2.232627E-011	1	0.000000E+000
1	9.89649861	2.232627E-011	9.416274E-012	0	0.000000E+000
1	9.89659910	9.416274E-012	2.232627E-011	1	0.000000E+000
1	9.89662258	2.232627E-011	9.416274E-012	0	0.000000E+000
1	9.89743880	9.416274E-012	2.232627E-011	1	0.000000E+000
1	9.89752213	2.232627E-011	9.416274E-012	0	0.000000E+000
1	9.89788048	9.416274E-012	2.232627E-011	1	0.000000E+000
1	9.89793099	2.232627E-011	9.416274E-012	0	0.000000E+000
1	9.89967829	9.416274E-012	2.232627E-011	1	0.000000E+000
1	9.89984269	2.232627E-011	9.416274E-012	0	0.000000E+000
1	9.90222655	9.416274E-012	2.232627E-011	1	0.000000E+000
1	9.90237008	2.232627E-011	9.416274E-012	0	0.000000E+000
1	9.90409223	9.416274E-012	2.232627E-011	1	0.000000E+000
1	9.90423663	2.232627E-011	9.416274E-012	0	0.000000E+000
1	9.90442895	9.416274E-012	2.232627E-011	1	0.000000E+000
1	9.90513768	2.232627E-011	9.416274E-012	0	0.000000E+000
1	9.90550964	9.416274E-012	2.232627E-011	1	0.000000E+000
1	9.90553350	2.232627E-011	9.416274E-012	0	0.000000E+000
1	9.90966958	9.416274E-012	2.232627E-011	1	0.000000E+000
1	9.90974140	2.232627E-011	9.416274E-012	0	0.000000E+000
1	9.91339552	9.416274E-012	2.232627E-011	1	0.000000E+000
1	9.91346692	2.232627E-011	9.416274E-012	0	0.000000E+000
1	9.91806200	9.416274E-012	2.232627E-011	1	0.000000E+000
1	9.91818375	2.232627E-011	9.416274E-012	0	0.000000E+000
1	9.91914173	9.416274E-012	2.232627E-011	1	0.000000E+000
1	9.91918541	2.232627E-011	9.416274E-012	0	0.000000E+000
1	9.91968713	9.416274E-012	2.232627E-011	1	0.000000E+000
1	9.91972971	2.232627E-011	9.416274E-012	0	0.000000E+000
1	9.92450513	9.416274E-012	2.232627E-011	1	0.000000E+000
1	9.92474050	2.232627E-011	9.416274E-012	0	0.000000E+000
1	9.92495822	9.416274E-012	2.232627E-011	1	0.000000E+000
1	9.92504981	2.232627E-011	9.416274E-012	0	0.000000E+000
1	9.92688163	9.416274E-012	2.232627E-011	1	0.000000E+000
1	9.92715086	2.232627E-011	9.416274E-012	0	0.000000E+000
1	9.92775026	9.416274E-012	2.232627E-011	1	0.000000E+000
1	9.92776149	2.232627E-011	9.416274E-012	0	0.000000E+000
1	9.93025206	9.416274E-012	2.232627E-011	1	0.000000E+000
1	9.93028685	2.232627E-011	9.416274E-012	0	0.000000E+000
1	9.93168450	9.416274E-012	2.232627E-011	1	0.000000E+000
1	9.93171714	2.232627E-011	9.416274E-012	0	0.000000E+000
1	9.93574119	9.416274E-012	2.232627E-011	1	0.000000E+000
1	9.93577984	2.232627E-011	9.416274E-012	0	0.000000E+000
1	9.93665029	9.416274E-012	2.232627E-011	1	0.000000E+000
1	9.93675288	2.232627E-011	9.416274E-012	0	0.000000E+000
1	9.93742240	9.416274E-012	2.232627E-011	1	0.000000E+000
1	9.93771390	2.232627E-011	9.416274E-012	0	0.000000E+000
1	9.93961441	9.416274E-012	2.232627E-011	1	0.000000E+000
1	9.93964657	2.232627E-011	9.416274E-012	0	0.000000E+000
1	9.96039820	9.416274E-012	2.232627E-011	1	0.000000E+000
1	9.96043045	2.232627E-011	9.416274E-012	0	0.000000E+000
1	9.96399937	9.416274E-012	2.232627E-011	1	0.000000E+000
1	9.96413647	2.232627E-011	9.416274E-012	0	0.000000E+000
1	9.96525035	9.416274E-012	2.232627E-011	1	0.000000E+000
1	9.96575421	2.232627E-011	9.416274E-012	0	0.000000E+000
1	9.96643340	9.416274E-012	2.232627E-011	1	0.000000E+000
1	9.96650754	2.232627E-011	9.416274E-012	0	0.000000E+000
1	9.96787898	9.416274E-012	2.232627E-011	1	0.000000E+000
1	9.96788455	2.232627E-011	9.416274E-012	0	0.000000E+000
1	9.96879101	9.416274E-012	2.232627E-011	1	0.000000E+000
1	9.96882798	2.232627E-011	9.416274E-012	0	0.000000E+000
1	9.97432828	9.416274E-012	2.232627E-011	1	0.000000E+000
1	9.97436623	2.232627E-011	9.416274E-012	0	0.000000E+000
1	9.97439764	9.416274E-012	2.232627E-011	1	0.000000E+000
1	9.97443845	2.232627E-011	9.416274E-012	0	0.000000E+000
1	9.97663120	9.416274E-012	2.232627E-011	1	0.000000E+000
1	9.97666283	2.232627E-011	9.416274E-012	0	0.000000E+000
1	9.97845567	9.416274E-012	2.232627E-011	1	0.000000E+000
1	9.97872434	2.232627E-011	9.416274E-012	0	0.000000E+000
1	9.97925083	9.416274E-012	2.232627E-011	1	0.000000E+000
1	9.97928300	2.232627E-011	9.416274E-012	0	0.000000E+000
1	9.98005599	9.416274E-012	2.232627E-011	1	0.000000E+000
1	9.98013105	2.232627E-011	9.416274E-012	0	0.000000E+000
1	9.98049966	9.416274E-012	2.232627E-011	1	0.000000E+000
1	9.98056567	2.232627E-011	9.416274E-012	0	0.000000E+000
1	9.98071200	9.416274E-012	2.232627E-011	1	0.000000E+000
1	9.98076450	2.232627E-011	9.416274E-012	0	0.000000E+000
1	9.98085108	9.416274E-012	2.232627E-011	1	0.000000E+000
1	9.98087945	2.232627E-011	9.416274E-012	0	0.000000E+000
1	9.98234089	9.416274E-012	2.232627E-011	1	0.000000E+000
1	9.98239785	2.232627E-011	9.416274E-012	0	0.000000E+000
1	9.98248063	9.416274E-012	2.232627E-011	1	0.000000E+000
1	9.98255786	2.232627E-011	9.416274E-012	0	0.000000E+000
1	9.98406378	9.416274E-012	2.232627E-011	1	0.000000E+000
1	9.98434916	2.232627E-011	9.416274E-012	0	0.000000E+000
1	9.98444878	9.416274E-012	2.232627E-011	1	0.000000E+000
1	9.98454417	2.232627E-011	9.416274E-012	0	0.000000E+000
1	9.98491892	9.416274E-012	2.232627E-011	1	0.000000E+000
1	9.98516579	2.232627E-011	9.416274E-012	0	0.000000E+000
1	9.98674957	9.416274E-012	2.232627E-011	1	0.000000E+000
1	9.98679066	2.232627E-011	9.416274E-012	0	0.000000E+000
1	9.98815126	9.416274E-012	2.232627E-011	1	0.000000E+000
1	9.98827267	2.232627E-011	9.416274E-012	0	0.000000E+000
1	9.99042969	9.416274E-012	2.232627E-011	1	0.000000E+000
1	9.99071406	2.232627E-011	9.416274E-012	0	0.000000E+000
1	9.99075694	9.416274E-012	2.232627E-011	1	0.000000E+000
1	9.99076934	2.232627E-011	9.416274E-012	0	0.000000E+000
1	9.99162122	9.416274E-012	2.232627E-011	1	0.000000E+000
1	9.99176443	2.232627E-011	9.416274E-012	0	0.000000E+000
1	9.99345595	9.416274E-012	2.232627E-011	1	0.000000E+000
1	9.99351130	2.232627E-011	9.416274E-012	0	0.000000E+000
1	9.99558432	9.416274E-012	2.232627E-011	1	0.000000E+000
1	9.99564715	2.232627E-011	9.416274E-012	0	0.000000E+000
1	9.99568056	9.416274E-012	2.232627E-011	1	0.000000E+000
1	9.99573753	2.232627E-011	9.416274E-012	0	0.000000E+000
1	9.99882719	9.416274E-012	2.232627E-011	1	0.000000E+000
1	9.99889611	2.232627E-011	9.416274E-012	0	0.000000E+000
1	9.99893123	9.416274E-012	2.232627E-011	1	0.000000E+000
1	9.99912725	2.232627E-011	9.416274E-012	0	0.000000E+000
1	10.00012680	9.416274E-012	2.232627E-011	1	0.000000E+000
1	10.00045715	2.232627E-011	9.416274E-012	0	0.000000E+000
1	10.00166663	9.416274E-012	2.232627E-011	1	0.000000E+000
1	10.00191744	2.232627E-011	9.416274E-012	0	0.000000E+000
1	10.00370602	9.416274E-012	2.232627E-011	1	0.000000E+000
1	10.00391693	2.232627E-011	9.416274E-012	0	0.000000E+000
1	10.00394141	9.416274E-012	2.232627E-011	1	0.000000E+000
1	10.00407057	2.232627E-011	9.416274E-012	0	0.000000E+000
1	10.01595406	9.416274E-012	2.232627E-011	1	0.000000E+000
1	10.01601540	2.232627E-011	9.416274E-012	0	0.000000E+000
1	10.01753148	9.416274E-012	2.232627E-011	1	0.000000E+000
1	10.01755045	2.232627E-011	9.416274E-012	0	0.000000E+000
1	10.01764575	9.416274E-012	2.232627E-011	1	0.000000E+000
1	10.01778316	2.232627E-011	9.416274E-012	0	0.000000E+000
1	10.01884033	9.416274E-012	2.232627E-011	1	0.000000E+000
1	10.01899460	2.232627E-011	9.416274E-012	0	0.000000E+000
1	10.02206783	9.416274E-012	2.232627E-011	1	0.000000E+000
1	10.02210340	2.232627E-011	9.416274E-012	0	0.000000E+000
1	10.02420489	9.416274E-012	2.232627E-011	1	0.000000E+000
1	10.02423930	2.232627E-011	9.416274E-012	0	0.000000E+000
1	10.02426161	9.416274E-012	2.232627E-011	1	0.000000E+000
1	10.02443824	2.232627E-011	9.416274E-012	0	0.000000E+000
1	10.02529013	9.416274E-012	2.232627E-011	1	0.000000E+000
1	10.02574223	2.232627E-011	9.416274E-012	0	0.000000E+000
1	10.02595449	9.416274E-012	2.232627E-011	1	0.000000E+000
1	10.02624216	2.232627E-011	9.416274E-012	0	0.000000E+000
1	10.02914891	9.416274E-012	2.232627E-011	1	0.000000E+000
1	10.02948769	2.232627E-011	9.416274E-012	0	0.000000E+000
1	10.02957136	9.416274E-012	2.232627E-011	1	0.000000E+000
1	10.02967847	2.232627E-011	9.416274E-012	0	0.000000E+000
1	10.03210060	9.416274E-012	2.232627E-011	1	0.000000E+000
1	10.03227113	2.232627E-011	9.416274E-012	0	0.000000E+000
1	10.03269900	9.416274E-012	2.232627E-011	1	0.000000E+000
1	10.03298763	2.232627E-011	9.416274E-012	0	0.000000E+000
1	10.04279511	9.416274E-012	2.232627E-011	1	0.000000E+000
1	10.04295584	2.232627E-011	9.416274E-012	0	0.000000E+000
1	10.04308802	9.416274E-012	2.232627E-011	1	0.000000E+000
1	10.04312161	2.232627E-011	9.416274E-012	0	0.000000E+000
1	10.04535626	9.416274E-012	2.232627E-011	1	0.000000E+000
1	10.04537766	2.232627E-011	9.416274E-012	0	0.000000E+000
1	10.04770539	9.416274E-012	2.232627E-011	1	0.000000E+000
1	10.04774250	2.232627E-011	9.416274E-012	0	0.000000E+000
1	10.04807531	9.416274E-012	2.232627E-011	1	0.000000E+000
1	10.04839810	2.232627E-011	9.416274E-012	0	0.000000E+000
1	10.04879164	9.416274E-012	2.232627E-011	1	0.000000E+000
1	10.04880969	2.232627E-011	9.416274E-012	0	0.000000E+000
1	10.04964458	9.416274E-012	2.232627E-011	1	0.000000E+000
1	10.04971607	2.232627E-011	9.416274E-012	0	0.000000E+000
1	10.05257394	9.416274E-012	2.232627E-011	1	0.000000E+000
1	10.05272942	2.232627E-011	9.416274E-012	0	0.000000E+000
1	10.05434694	9.416274E-012	2.232627E-011	1	0.000000E+000
1	10.05445336	2.232627E-011	9.416274E-012	0	0.000000E+000
1	10.05466584	9.416274E-012	2.232627E-011	1	0.000000E+000
1	10.05477003	2.232627E-011	9.416274E-012	0	0.000000E+000
1	10.05516278	9.416274E-012	2.232627E-011	1	0.000000E+000
1	10.05531642	2.232627E-011	9.416274E-012	0	0.000000E+000
1	10.05755341	9.416274E-012	2.232627E-011	1	0.000000E+000
1	10.05760023	2.232627E-011	9.416274E-012	0	0.000000E+000
1	10.06182714	9.416274E-012	2.232627E-011	1	0.000000E+000
1	10.06211016	2.232627E-011	9.416274E-012	0	0.000000E+000
1	10.06264235	9.416274E-012	2.232627E-011	1	0.000000E+000
1	10.06282820	2.232627E-011	9.416274E-012	0	0.000000E+000
1	10.06286685	9.416274E-012	2.232627E-011	1	0.000000E+000
1	10.06307985	2.232627E-011	9.416274E-012	0	0.000000E+000
1	10.06497619	9.416274E-012	2.232627E-011	1	0.000000E+000
1	10.06509985	2.232627E-011	9.416274E-012	0	0.000000E+000
1	11.04960293	9.401249E-012	2.231125E-011	1	0.000000E+000
1	11.04963224	2.231125E-011	9.401249E-012	0	0.000000E+000
1	11.04991756	9.401249E-012	2.231125E-011	1	0.000000E+000
1	11.04993857	2.231125E-011	9.401249E-012	0	0.000000E+000
1	11.05023254	9.401249E-012	2.231125E-011	1	0.000000E+000
1	11.05031608	2.231125E-011	9.401249E-012	0	0.000000E+000
1	11.05260732	9.401249E-012	2.231125E-011	1	0.000000E+000
1	11.05276956	2.231125E-011	9.401249E-012	0	0.000000E+000
1	11.05321735	9.401249E-012	2.231125E-011	1	0.000000E+000
1	11.05326953	2.231125E-011	9.401249E-012	0	0.000000E+000
1	11.05339591	9.401249E-012	2.231125E-011	1	0.000000E+000
1	11.05342480	2.231125E-011	9.401249E-012	0	0.000000E+000
1	11.05355144	9.401249E-012	2.231125E-011	1	0.000000E+000
1	11.05374897	2.231125E-011	9.401249E-012	0	0.000000E+000
1	11.05570187	9.401249E-012	2.231125E-011	1	0.000000E+000
1	11.05576694	2.231125E-011	9.401249E-012	0	0.000000E+000
1	11.05867550	9.401249E-012	2.231125E-011	1	0.000000E+000
1	11.05902114	2.231125E-011	9.401249E-012	0	0.000000E+000
1	11.06153975	9.401249E-012	2.231125E-011	1	0.000000E+000
1	11.06164927	2.231125E-011	9.401249E-012	0	0.000000E+000
1	11.06255379	9.401249E-012	2.231125E-011	1	0.000000E+000
1	11.06264201	2.231125E-011	9.401249E-012	0	0.000000E+000
1	11.06792501	9.401249E-012	2.231125E-011	1	0.000000E+000
1	11.06800073	2.231125E-011	9.401249E-012	0	0.000000E+000
1	11.06886454	9.401249E-012	2.231125E-011	1	0.000000E+000
1	11.06889603	2.231125E-011	9.401249E-012	0	0.000000E+000
1	11.07148566	9.401249E-012	2.231125E-011	1	0.000000E+000
1	11.07154869	2.231125E-011	9.401249E-012	0	0.000000E+000
1	11.07188726	9.401249E-012	2.231125E-011	1	0.000000E+000
1	11.07189851	2.231125E-011	9.401249E-012	0	0.000000E+000
1	11.07693718	9.401249E-012	2.231125E-011	1	0.000000E+000
1	11.07729198	2.231125E-011	9.401249E-012	0	0.000000E+000
1	11.07738471	9.401249E-012	2.231125E-011	1	0.000000E+000
1	11.07753413	2.231125E-011	9.401249E-012	0	0.000000E+000
1	11.07759943	9.401249E-012	2.231125E-011	1	0.000000E+000
1	11.07785899	2.231125E-011	9.401249E-012	0	0.000000E+000
1	11.07952230	9.401249E-012	2.231125E-011	1	0.000000E+000
1	11.07952952	2.231125E-011	9.401249E-012	0	0.000000E+000
1	11.07968348	9.401249E-012	2.231125E-011	1	0.000000E+000
1	11.07972157	2.231125E-011	9.401249E-012	0	0.000000E+000
1	11.08142947	9.401249E-012	2.231125E-011	1	0.000000E+000
1	11.08160889	2.231125E-011	9.401249E-012	0	0.000000E+000
1	11.08243847	9.401249E-012	2.231125E-011	1	0.000000E+000
1	11.08254873	2.231125E-011	9.401249E-012	0	0.000000E+000
1	11.08373803	9.401249E-012	2.231125E-011	1	0.000000E+000
1	11.08382813	2.231125E-011	9.401249E-012	0	0.000000E+000
1	11.08547515	9.401249E-012	2.231125E-011	1	0.000000E+000
1	11.08554762	2.231125E-011	9.401249E-012	0	0.000000E+000
1	11.08736422	9.401249E-012	2.231125E-011	1	0.000000E+000
1	11.08743997	2.231125E-011	9.401249E-012	0	0.000000E+000
1	11.08751669	9.401249E-012	2.231125E-011	1	0.000000E+000
1	11.08753474	2.231125E-011	9.401249E-012	0	0.000000E+000
1	11.09066097	9.401249E-012	2.231125E-011	1	0.000000E+000
1	11.09067348	2.231125E-011	9.401249E-012	0	0.000000E+000
1	11.09125680	9.401249E-012	2.231125E-011	1	0.000000E+000
1	11.09130164	2.231125E-011	9.401249E-012	0	0.000000E+000
1	11.09311157	9.401249E-012	2.231125E-011	1	0.000000E+000
1	11.09321124	2.231125E-011	9.401249E-012	0	0.000000E+000
1	11.09668618	9.401249E-012	2.231125E-011	1	0.000000E+000
1	11.09673473	2.231125E-011	9.401249E-012	0	0.000000E+000
1	13.37051171	9.219773E-012	2.212977E-011	1	0.000000E+000
1	13.37060314	2.212977E-011	9.219773E-012	0	0.000000E+000
1	13.37175683	9.219773E-012	2.212977E-011	1	0.000000E+000
1	13.37179630	2.212977E-011	9.219773E-012	0	0.000000E+000
1	13.37518344	9.219773E-012	2.212977E-011	1	0.000000E+000
1	13.37521390	2.212977E-011	9.219773E-012	0	0.000000E+000
1	13.37572876	9.219773E-012	2.212977E-011	1	0.000000E+000
1	13.37590464	2.212977E-011	9.219773E-012	0	0.000000E+000
1	13.37594384	9.219773E-012	2.212977E-011	1	0.000000E+000
1	13.37597777	2.212977E-011	9.219773E-012	0	0.000000E+000
1	13.37734031	9.219773E-012	2.212977E-011	1	0.000000E+000
1	13.37741529	2.212977E-011	9.219773E-012	0	0.000000E+000
1	13.37784788	9.219773E-012	2.212977E-011	1	0.000000E+000
1	13.37788828	2.212977E-011	9.219773E-012	0	0.000000E+000
1	13.37801752	9.219773E-012	2.212977E-011	1	0.000000E+000
1	13.37822922	2.212977E-011	9.219773E-012	0	0.000000E+000
1	13.38028362	9.219773E-012	2.212977E-011	1	0.000000E+000
1	13.38041922	2.212977E-011	9.219773E-012	0	0.000000E+000
1	13.38094638	9.219773E-012	2.212977E-011	1	0.000000E+000
1	13.38102644	2.212977E-011	9.219773E-012	0	0.000000E+000
1	13.38159512	9.219773E-012	2.212977E-011	1	0.000000E+000
1	13.38178417	2.212977E-011	9.219773E-012	0	0.000000E+000
1	13.38396463	9.219773E-012	2.212977E-011	1	0.000000E+000
1	13.38397655	2.212977E-011	9.219773E-012	0	0.000000E+000
1	13.38402802	9.219773E-012	2.212977E-011	1	0.000000E+000
1	13.38452793	2.212977E-011	9.219773E-012	0	0.000000E+000
1	13.38651747	9.219773E-012	2.212977E-011	1	0.000000E+000
1	13.38656481	2.212977E-011	9.219773E-012	0	0.000000E+000
1	13.38674610	9.219773E-012	2.212977E-011	1	0.000000E+000
1	13.38697484	2.212977E-011	9.219773E-012	0	0.000000E+000
1	13.38704868	9.219773E-012	2.212977E-011	1	0.000000E+000
1	13.38712883	2.212977E-011	9.219773E-012	0	0.000000E+000
1	13.38761552	9.219773E-012	2.212977E-011	1	0.000000E+000
1	13.38766971	2.212977E-011	9.219773E-012	0	0.000000E+000
1	13.39110510	9.219773E-012	2.212977E-011	1	0.000000E+000
1	13.39120641	2.212977E-011	9.219773E-012	0	0.000000E+000
1	13.39159300	9.219773E-012	2.212977E-011	1	0.000000E+000
1	13.39163311	2.212977E-011	9.219773E-012	0	0.000000E+000
1	13.39169074	9.219773E-012	2.212977E-011	1	0.000000E+000
1	13.39174652	2.212977E-011	9.219773E-012	0	0.000000E+000
1	13.39257993	9.219773E-012	2.212977E-011	1	0.000000E+000
1	13.39275814	2.212977E-011	9.219773E-012	0	0.000000E+000
1	13.39758868	9.219773E-012	2.212977E-011	1	0.000000E+000
1	13.39760023	2.212977E-011	9.219773E-012	0	0.000000E+000
1	13.39797594	9.219773E-012	2.212977E-011	1	0.000000E+000
1	13.39806704	2.212977E-011	9.219773E-012	0	0.000000E+000
1	13.39868853	9.219773E-012	2.212977E-011	1	0.000000E+000
1	13.39890797	2.212977E-011	9.219773E-012	0	0.000000E+000
1	13.40101150	9.219773E-012	2.212977E-011	1	0.000000E+000
1	13.40111515	2.212977E-011	9.219773E-012	0	0.000000E+000
1	13.40145181	9.219773E-012	2.212977E-011	1	0.000000E+000
1	13.40176864	2.212977E-011	9.219773E-012	0	0.000000E+000
1	13.40530918	9.219773E-012	2.212977E-011	1	0.000000E+000
1	13.40536690	2.212977E-011	9.219773E-012	0	0.000000E+000
1	13.40663147	9.219773E-012	2.212977E-011	1	0.000000E+000
1	13.40665634	2.212977E-011	9.219773E-012	0	0.000000E+000
1	13.40727648	9.219773E-012	2.212977E-011	1	0.000000E+000
1	13.40756832	2.212977E-011	9.219773E-012	0	0.000000E+000
1	13.40910488	9.219773E-012	2.212977E-011	1	0.000000E+000
1	13.40914561	2.212977E-011	9.219773E-012	0	0.000000E+000
1	13.41048579	9.219773E-012	2.212977E-011	1	0.000000E+000
1	13.41055305	2.212977E-011	9.219773E-012	0	0.000000E+000
1	13.41069125	9.219773E-012	2.212977E-011	1	0.000000E+000
1	13.41076816	2.212977E-011	9.219773E-012	0	0.000000E+000
1	13.41337157	9.219773E-012	2.212977E-011	1	0.000000E+000
1	13.41338624	2.212977E-011	9.219773E-012	0	0.000000E+000
1	13.41366058	9.219773E-012	2.212977E-011	1	0.000000E+000
1	13.41399156	2.212977E-011	9.219773E-012	0	0.000000E+000
1	13.41407651	9.219773E-012	2.212977E-011	1	0.000000E+000
1	13.41422095	2.212977E-011	9.219773E-012	0	0.000000E+000
1	13.41433628	9.219773E-012	2.212977E-011	1	0.000000E+000
1	13.41439170	2.212977E-011	9.219773E-012	0	0.000000E+000
1	13.41456486	9.219773E-012	2.212977E-011	1	0.000000E+000
1	13.41485957	2.212977E-011	9.219773E-012	0	0.000000E+000
1	13.41612188	9.219773E-012	2.212977E-011	1	0.000000E+000
1	13.41613614	2.212977E-011	9.219773E-012	0	0.000000E+000
1	13.41696656	9.219773E-012	2.212977E-011	1	0.000000E+000
1	13.41709880	2.212977E-011	9.219773E-012	0	0.000000E+000
1	13.43253803	9.219773E-012	2.212977E-011	1	0.000000E+000
1	13.43254112	2.212977E-011	9.219773E-012	0	0.000000E+000
1	13.43330279	9.219773E-012	2.212977E-011	1	0.000000E+000
1	13.43338420	2.212977E-011	9.219773E-012	0	0.000000E+000
1	13.43369982	9.219773E-012	2.212977E-011	1	0.000000E+000
1	13.43374400	2.212977E-011	9.219773E-012	0	0.000000E+000
1	13.43399211	9.219773E-012	2.212977E-011	1	0.000000E+000
1	13.43409181	2.212977E-011	9.219773E-012	0	0.000000E+000
1	13.43653461	9.219773E-012	2.212977E-011	1	0.000000E+000
1	13.43658367	2.212977E-011	9.219773E-012	0	0.000000E+000
1	13.43749334	9.219773E-012	2.212977E-011	1	0.000000E+000
1	13.43768025	2.212977E-011	9.219773E-012	0	0.000000E+000
1	13.44057759	9.219773E-012	2.212977E-011	1	0.000000E+000
1	13.44069770	2.212977E-011	9.219773E-012	0	0.000000E+000
1	13.44102824	9.219773E-012	2.212977E-011	1	0.000000E+000
1	13.44125417	2.212977E-011	9.219773E-012	0	0.000000E+000
1	13.44501124	9.219773E-012	2.212977E-011	1	0.000000E+000
1	13.44560149	2.212977E-011	9.219773E-012	0	0.000000E+000
1	15.03020944	9.170377E-012	2.208038E-011	1	0.000000E+000
1	15.03071403	2.208038E-011	9.170377E-012	0	0.000000E+000
1	15.03144935	9.170377E-012	2.208038E-011	1	0.000000E+000
1	15.03152139	2.208038E-011	9.170377E-012	0	0.000000E+000
1	15.03155350	9.170377E-012	2.208038E-011	1	0.000000E+000
1	15.03171525	2.208038E-011	9.170377E-012	0	0.000000E+000
1	15.04509107	9.170377E-012	2.208038E-011	1	0.000000E+000
1	15.04532758	2.208038E-011	9.170377E-012	0	0.000000E+000
1	15.04732948	9.170377E-012	2.208038E-011	1	0.000000E+000
1	15.04747368	2.208038E-011	9.170377E-012	0	0.000000E+000
1	15.05706731	9.170377E-012	2.208038E-011	1	0.000000E+000
1	15.05725029	2.208038E-011	9.170377E-012	0	0.000000E+000
1	15.06042383	9.170377E-012	2.208038E-011	1	0.000000E+000
1	15.06050173	2.208038E-011	9.170377E-012	0	0.000000E+000
1	15.06470226	9.170377E-012	2.208038E-011	1	0.000000E+000
1	15.06488210	2.208038E-011	9.170377E-012	0	0.000000E+000
1	15.06603924	9.170377E-012	2.208038E-011	1	0.000000E+000
1	15.06613972	2.208038E-011	9.170377E-012	0	0.000000E+000
1	15.06622562	9.170377E-012	2.208038E-011	1	0.000000E+000
1	15.06631192	2.208038E-011	9.170377E-012	0	0.000000E+000
1	15.06667006	9.170377E-012	2.208038E-011	1	0.000000E+000
1	15.06681681	2.208038E-011	9.170377E-012	0	0.000000E+000
1	15.07093900	9.170377E-012	2.208038E-011	1	0.000000E+000
1	15.07096905	2.208038E-011	9.170377E-012	0	0.000000E+000
1	15.07296728	9.170377E-012	2.208038E-011	1	0.000000E+000
1	15.07305049	2.208038E-011	9.170377E-012	0	0.000000E+000
1	15.07388205	9.170377E-012	2.208038E-011	1	0.000000E+000
1	15.07393066	2.208038E-011	9.170377E-012	0	0.000000E+000
1	15.07475062	9.170377E-012	2.208038E-011	1	0.000000E+000
1	15.07481831	2.208038E-011	9.170377E-012	0	0.000000E+000
1	15.07503855	9.170377E-012	2.208038E-011	1	0.000000E+000
1	15.07508606	2.208038E-011	9.170377E-012	0	0.000000E+000
1	15.07568994	9.170377E-012	2.208038E-011	1	0.000000E+000
1	15.07582881	2.208038E-011	9.170377E-012	0	0.000000E+000
1	15.07584639	9.170377E-012	2.208038E-011	1	0.000000E+000
1	15.07587738	2.208038E-011	9.170377E-012	0	0.000000E+000
1	15.07683927	9.170377E-012	2.208038E-011	1	0.000000E+000
1	15.07698804	2.208038E-011	9.170377E-012	0	0.000000E+000
1	15.07755612	9.170377E-012	2.208038E-011	1	0.000000E+000
1	15.07757742	2.208038E-011	9.170377E-012	0	0.000000E+000
1	15.07758550	9.170377E-012	2.208038E-011	1	0.000000E+000
1	15.07789445	2.208038E-011	9.170377E-012	0	0.000000E+000
1	15.08021260	9.170377E-012	2.208038E-011	1	0.000000E+000
1	15.08053305	2.208038E-011	9.170377E-012	0	0.000000E+000
1	15.08065575	9.170377E-012	2.208038E-011	1	0.000000E+000
1	15.08067560	2.208038E-011	9.170377E-012	0	0.000000E+000
1	15.08131182	9.170377E-012	2.208038E-011	1	0.000000E+000
1	15.08152346	2.208038E-011	9.170377E-012	0	0.000000E+000
1	15.08654255	9.170377E-012	2.208038E-011	1	0.000000E+000
1	15.08674351	2.208038E-011	9.170377E-012	0	0.000000E+000
1	15.09293572	9.170377E-012	2.208038E-011	1	0.000000E+000
1	15.09319785	2.208038E-011	9.170377E-012	0	0.000000E+000
1	15.09637942	9.170377E-012	2.208038E-011	1	0.000000E+000
1	15.09638842	2.208038E-011	9.170377E-012	0	0.000000E+000
1	15.09674911	9.170377E-012	2.208038E-011	1	0.000000E+000
1	15.09682756	2.208038E-011	9.170377E-012	0	0.000000E+000
1	15.09801814	9.170377E-012	2.208038E-011	1	0.000000E+000
1	15.09809069	2.208038E-011	9.170377E-012	0	0.000000E+000
1	15.09836852	9.170377E-012	2.208038E-011	1	0.000000E+000
1	15.09847209	2.208038E-011	9.170377E-012	0	0.000000E+000
1	15.09849440	9.170377E-012	2.208038E-011	1	0.000000E+000
1	15.09853091	2.208038E-011	9.170377E-012	0	0.000000E+000
1	15.10050714	9.170377E-012	2.208038E-011	1	0.000000E+000
1	15.10097241	2.208038E-011	9.170377E-012	0	0.000000E+000
1	15.10182141	9.170377E-012	2.208038E-011	1	0.000000E+000
1	15.10218667	2.208038E-011	9.170377E-012	0	0.000000E+000
1	15.10225091	9.170377E-012	2.208038E-011	1	0.000000E+000
1	15.10229563	2.208038E-011	9.170377E-012	0	0.000000E+000
1	15.10305424	9.170377E-012	2.208038E-011	1	0.000000E+000
1	15.10307809	2.208038E-011	9.170377E-012	0	0.000000E+000
1	15.10331529	9.170377E-012	2.208038E-011	1	0.000000E+000
1	15.10344228	2.208038E-011	9.170377E-012	0	0.000000E+000
1	15.10552602	9.170377E-012	2.208038E-011	1	0.000000E+000
1	15.10555102	2.208038E-011	9.170377E-012	0	0.000000E+000
1	15.10662983	9.170377E-012	2.208038E-011	1	0.000000E+000
1	15.10667116	2.208038E-011	9.170377E-012	0	0.000000E+000
1	15.11118348	9.170377E-012	2.208038E-011	1	0.000000E+000
1	15.11121319	2.208038E-011	9.170377E-012	0	0.000000E+000
1	15.11243738	9.170377E-012	2.208038E-011	1	0.000000E+000
1	15.11252347	2.208038E-011	9.170377E-012	0	0.000000E+000
1	15.11339604	9.170377E-012	2.208038E-011	1	0.000000E+000
1	15.11343782	2.208038E-011	9.170377E-012	0	0.000000E+000
1	16.96453995	9.190459E-012	2.210046E-011	1	0.000000E+000
1	16.96480325	2.210046E-011	9.190459E-012	0	0.000000E+000
1	16.96510530	9.190459E-012	2.210046E-011	1	0.000000E+000
1	16.96517582	2.210046E-011	9.190459E-012	0	0.000000E+000
1	16.96618611	9.190459E-012	2.210046E-011	1	0.000000E+000
1	16.96625463	2.210046E-011	9.190459E-012	0	0.000000E+000
1	16.96634472	9.190459E-012	2.210046E-011	1	0.000000E+000
1	16.96638439	2.210046E-011	9.190459E-012	0	0.000000E+000
1	16.98255315	9.190459E-012	2.210046E-011	1	0.000000E+000
1	16.98274953	2.210046E-011	9.190459E-012	0	0.000000E+000
1	16.98353165	9.190459E-012	2.210046E-011	1	0.000000E+000
1	16.98356569	2.210046E-011	9.190459E-012	0	0.000000E+000
1	16.98653827	9.190459E-012	2.210046E-011	1	0.000000E+000
1	16.98669006	2.210046E-011	9.190459E-012	0	0.000000E+000
1	16.98732225	9.190459E-012	2.210046E-011	1	0.000000E+000
1	16.98736682	2.210046E-011	9.190459E-012	0	0.000000E+000
1	16.98737255	9.190459E-012	2.210046E-011	1	0.000000E+000
1	16.98740779	2.210046E-011	9.190459E-012	0	0.000000E+000
1	16.98751989	9.190459E-012	2.210046E-011	1	0.000000E+000
1	16.98752556	2.210046E-011	9.190459E-012	0	0.000000E+000
1	16.98978312	9.190459E-012	2.210046E-011	1	0.000000E+000
1	16.98981799	2.210046E-011	9.190459E-012	0	0.000000E+000
1	16.99005093	9.190459E-012	2.210046E-011	1	0.000000E+000
1	16.99013829	2.210046E-011	9.190459E-012	0	0.000000E+000
1	16.99040240	9.190459E-012	2.210046E-011	1	0.000000E+000
1	16.99070966	2.210046E-011	9.190459E-012	0	0.000000E+000
1	16.99106101	9.190459E-012	2.210046E-011	1	0.000000E+000
1	16.99110634	2.210046E-011	9.190459E-012	0	0.000000E+000
1	16.99164036	9.190459E-012	2.210046E-011	1	0.000000E+000
1	16.99225623	2.210046E-011	9.190459E-012	0	0.000000E+000
1	16.99260557	9.190459E-012	2.210046E-011	1	0.000000E+000
1	16.99273179	2.210046E-011	9.190459E-012	0	0.000000E+000
1	16.99323800	9.190459E-012	2.210046E-011	1	0.000000E+000
1	16.99328210	2.210046E-011	9.190459E-012	0	0.000000E+000
1	16.99354939	9.190459E-012	2.210046E-011	1	0.000000E+000
1	16.99360452	2.210046E-011	9.190459E-012	0	0.000000E+000
1	16.99365447	9.190459E-012	2.210046E-011	1	0.000000E+000
1	16.99372375	2.210046E-011	9.190459E-012	0	0.000000E+000
1	16.99587656	9.190459E-012	2.210046E-011	1	0.000000E+000
1	16.99592346	2.210046E-011	9.190459E-012	0	0.000000E+000
1	17.03590144	9.190459E-012	2.210046E-011	1	0.000000E+000
1	17.03616194	2.210046E-011	9.190459E-012	0	0.000000E+000
1	17.03668377	9.190459E-012	2.210046E-011	1	0.000000E+000
1	17.03670882	2.210046E-011	9.190459E-012	0	0.000000E+000
1	17.03735062	9.190459E-012	2.210046E-011	1	0.000000E+000
1	17.03743857	2.210046E-011	9.190459E-012	0	0.000000E+000
1	17.03768944	9.190459E-012	2.210046E-011	1	0.000000E+000
1	17.03795063	2.210046E-011	9.190459E-012	0	0.000000E+000
1	17.03839846	9.190459E-012	2.210046E-011	1	0.000000E+000
1	17.03843004	2.210046E-011	9.190459E-012	0	0.000000E+000
1	17.05114248	9.190459E-012	2.210046E-011	1	0.000000E+000
1	17.05135178	2.210046E-011	9.190459E-012	0	0.000000E+000
1	17.05137517	9.190459E-012	2.210046E-011	1	0.000000E+000
1	17.05157400	2.210046E-011	9.190459E-012	0	0.000000E+000
1	17.05289857	9.190459E-012	2.210046E-011	1	0.000000E+000
1	17.05292861	2.210046E-011	9.190459E-012	0	0.000000E+000
1	17.05346489	9.190459E-012	2.210046E-011	1	0.000000E+000
1	17.05365129	2.210046E-011	9.190459E-012	0	0.000000E+000
1	17.05411340	9.190459E-012	2.210046E-011	1	0.000000E+000
1	17.05417587	2.210046E-011	9.190459E-012	0	0.000000E+000
1	17.05419104	9.190459E-012	2.210046E-011	1	0.000000E+000
1	17.05450949	2.210046E-011	9.190459E-012	0	0.000000E+000
1	17.05527642	9.190459E-012	2.210046E-011	1	0.000000E+000
1	17.05552468	2.210046E-011	9.190459E-012	0	0.000000E+000
1	17.06137823	9.190459E-012	2.210046E-011	1	0.000000E+000
1	17.06148286	2.210046E-011	9.190459E-012	0	0.000000E+000
1	17.06170626	9.190459E-012	2.210046E-011	1	0.000000E+000
1	17.06178426	2.210046E-011	9.190459E-012	0	0.000000E+000
1	17.06321216	9.190459E-012	2.210046E-011	1	0.000000E+000
1	17.06324032	2.210046E-011	9.190459E-012	0	0.000000E+000
1	17.06335859	9.190459E-012	2.210046E-011	1	0.000000E+000
1	17.06338558	2.210046E-011	9.190459E-012	0	0.000000E+000
1	17.06660342	9.190459E-012	2.210046E-011	1	0.000000E+000
1	17.06666486	2.210046E-011	9.190459E-012	0	0.000000E+000
1	17.06733834	9.190459E-012	2.210046E-011	1	0.000000E+000
1	17.06749024	2.210046E-011	9.190459E-012	0	0.000000E+000
1	17.06848130	9.190459E-012	2.210046E-011	1	0.000000E+000
1	17.06863557	2.210046E-011	9.190459E-012	0	0.000000E+000
1	17.06870763	9.190459E-012	2.210046E-011	1	0.000000E+000
1	17.06906926	2.210046E-011	9.190459E-012	0	0.000000E+000
1	17.08986787	9.190459E-012	2.210046E-011	1	0.000000E+000
1	17.08991064	2.210046E-011	9.190459E-012	0	0.000000E+000
1	17.09121454	9.190459E-012	2.210046E-011	1	0.000000E+000
1	17.09126749	2.210046E-011	9.190459E-012	0	0.000000E+000
1	17.09138559	9.190459E-012	2.210046E-011	1	0.000000E+000
1	17.09181542	2.210046E-011	9.190459E-012	0	0.000000E+000
1	17.09223039	9.190459E-012	2.210046E-011	1	0.000000E+000
1	17.09234112	2.210046E-011	9.190459E-012	0	0.000000E+000
1	17.09628726	9.190459E-012	2.210046E-011	1	0.000000E+000
1	17.09638682	2.210046E-011	9.190459E-012	0	0.000000E+000
1	17.09786293	9.190459E-012	2.210046E-011	1	0.000000E+000
1	17.09804999	2.210046E-011	9.190459E-012	0	0.000000E+000
1	17.09842065	9.190459E-012	2.210046E-011	1	0.000000E+000
1	17.09846512	2.210046E-011	9.190459E-012	0	0.000000E+000
1	17.10232970	9.190459E-012	2.210046E-011	1	0.000000E+000
1	17.10234337	2.210046E-011	9.190459E-012	0	0.000000E+000
1	17.10458345	9.190459E-012	2.210046E-011	1	0.000000E+000
1	17.10461193	2.210046E-011	9.190459E-012	0	0.000000E+000
1	17.10674967	9.190459E-012	2.210046E-011	1	0.000000E+000
1	17.10682213	2.210046E-011	9.190459E-012	0	0.000000E+000
1	17.10729143	9.190459E-012	2.210046E-011	1	0.000000E+000
1	17.10758666	2.210046E-011	9.190459E-012	0	0.000000E+000
1	17.10805011	9.190459E-012	2.210046E-011	1	0.000000E+000
1	17.10815048	2.210046E-011	9.190459E-012	0	0.000000E+000
1	17.10954667	9.190459E-012	2.210046E-011	1	0.000000E+000
1	17.10960541	2.210046E-011	9.190459E-012	0	0.000000E+000
1	17.10979156	9.190459E-012	2.210046E-011	1	0.000000E+000
1	17.10996559	2.210046E-011	9.190459E-012	0	0.000000E+000
1	17.11174977	9.190459E-012	2.210046E-011	1	0.000000E+000
1	17.11184344	2.210046E-011	9.190459E-012	0	0.000000E+000
1	17.11184904	9.190459E-012	2.210046E-011	1	0.000000E+000
1	17.11192169	2.210046E-011	9.190459E-012	0	0.000000E+000
1	17.11216267	9.190459E-012	2.210046E-011	1	0.000000E+000
1	17.11243610	2.210046E-011	9.190459E-012	0	0.000000E+000
1	17.11882815	9.190459E-012	2.210046E-011	1	0.000000E+000
1	17.11889254	2.210046E-011	9.190459E-012	0	0.000000E+000
1	17.12013676	9.190459E-012	2.210046E-011	1	0.000000E+000
1	17.12018576	2.210046E-011	9.190459E-012	0	0.000000E+000
1	17.12121476	9.190459E-012	2.210046E-011	1	0.000000E+000
1	17.12123173	2.210046E-011	9.190459E-012	0	0.000000E+000
1	17.12215717	9.190459E-012	2.210046E-011	1	0.000000E+000
1	17.12222798	2.210046E-011	9.190459E-012	0	0.000000E+000
1	17.12377405	9.190459E-012	2.210046E-011	1	0.000000E+000
1	17.12423831	2.210046E-011	9.190459E-012	0	0.000000E+000
1	17.12449235	9.190459E-012	2.210046E-011	1	0.000000E+000
1	17.12463889	2.210046E-011	9.190459E-012	0	0.000000E+000
1	17.12477264	9.190459E-012	2.210046E-011	1	0.000000E+000
1	17.12492173	2.210046E-011	9.190459E-012	0	0.000000E+000
1	17.12612182	9.190459E-012	2.210046E-011	1	0.000000E+000
1	17.12645295	2.210046E-011	9.190459E-012	0	0.000000E+000
1	17.12775709	9.190459E-012	2.210046E-011	1	0.000000E+000
1	17.12794486	2.210046E-011	9.190459E-012	0	0.000000E+000
1	17.12974611	9.190459E-012	2.210046E-011	1	0.000000E+000
1	17.12997555	2.210046E-011	9.190459E-012	0	0.000000E+000
1	17.13060418	9.190459E-012	2.210046E-011	1	0.000000E+000
1	17.13079880	2.210046E-011	9.190459E-012	0	0.000000E+000
1	17.13261237	9.190459E-012	2.210046E-011	1	0.000000E+000
1	17.13309343	2.210046E-011	9.190459E-012	0	0.000000E+000
1	17.13342892	9.190459E-012	2.210046E-011	1	0.000000E+000
1	17.13382821	2.210046E-011	9.190459E-012	0	0.000000E+000
1	17.14335680	9.190459E-012	2.210046E-011	1	0.000000E+000
1	17.14350277	2.210046E-011	9.190459E-012	0	0.000000E+000
1	17.14407668	9.190459E-012	2.210046E-011	1	0.000000E+000
1	17.14412209	2.210046E-011	9.190459E-012	0	0.000000E+000
1	17.14417823	9.190459E-012	2.210046E-011	1	0.000000E+000
1	17.14428365	2.210046E-011	9.190459E-012	0	0.000000E+000
1	17.14539447	9.190459E-012	2.210046E-011	1	0.000000E+000
1	17.14544708	2.210046E-011	9.190459E-012	0	0.000000E+000
1	17.14927605	9.190459E-012	2.210046E-011	1	0.000000E+000
1	17.14946283	2.210046E-011	9.190459E-012	0	0.000000E+000
1	17.15140616	9.190459E-012	2.210046E-011	1	0.000000E+000
1	17.15155196	2.210046E-011	9.190459E-012	0	0.000000E+000
1	17.15182100	9.190459E-012	2.210046E-011	1	0.000000E+000
1	17.15187363	2.210046E-011	9.190459E-012	0	0.000000E+000
1	17.16761045	9.190459E-012	2.210046E-011	1	0.000000E+000
1	17.16769238	2.210046E-011	9.190459E-012	0	0.000000E+000
1	17.17044273	9.190459E-012	2.210046E-011	1	0.000000E+000
1	17.17046901	2.210046E-011	9.190459E-012	0	0.000000E+000
1	17.17078415	9.190459E-012	2.210046E-011	1	0.000000E+000
1	17.17088297	2.210046E-011	9.190459E-012	0	0.000000E+000
1	17.17096367	9.190459E-012	2.210046E-011	1	0.000000E+000
1	17.17099055	2.210046E-011	9.190459E-012	0	0.000000E+000
1	17.17155215	9.190459E-012	2.210046E-011	1	0.000000E+000
1	17.17172131	2.210046E-011	9.190459E-012	0	0.000000E+000
1	17.17327634	9.190459E-012	2.210046E-011	1	0.000000E+000
1	17.17329608	2.210046E-011	9.190459E-012	0	0.000000E+000
1	17.17357868	9.190459E-012	2.210046E-011	1	0.000000E+000
1	17.17370027	2.210046E-011	9.190459E-012	0	0.000000E+000
1	17.17372085	9.190459E-012	2.210046E-011	1	0.000000E+000
1	17.17395555	2.210046E-011	9.190459E-012	0	0.000000E+000
1	17.17447084	9.190459E-012	2.210046E-011	1	0.000000E+000
1	17.17447931	2.210046E-011	9.190459E-012	0	0.000000E+000
1	17.17525272	9.190459E-012	2.210046E-011	1	0.000000E+000
1	17.17566167	2.210046E-011	9.190459E-012	0	0.000000E+000
1	17.17682630	9.190459E-012	2.210046E-011	1	0.000000E+000
1	17.17687134	2.210046E-011	9.190459E-012	0	0.000000E+000
1	17.17688182	9.190459E-012	2.210046E-011	1	0.000000E+000
1	17.17718525	2.210046E-011	9.190459E-012	0	0.000000E+000
1	17.19466392	9.190459E-012	2.210046E-011	1	0.000000E+000
1	17.19468554	2.210046E-011	9.190459E-012	0	0.000000E+000
1	17.19554377	9.190459E-012	2.210046E-011	1	0.000000E+000
1	17.19568977	2.210046E-011	9.190459E-012	0	0.000000E+000
1	17.19756689	9.190459E-012	2.210046E-011	1	0.000000E+000
1	17.19768640	2.210046E-011	9.190459E-012	0	0.000000E+000
1	17.19834902	9.190459E-012	2.210046E-011	1	0.000000E+000
1	17.19861310	2.210046E-011	9.190459E-012	0	0.000000E+000
1	17.19903435	9.190459E-012	2.210046E-011	1	0.000000E+000
1	17.19943563	2.210046E-011	9.190459E-012	0	0.000000E+000
1	17.20038305	9.190459E-012	2.210046E-011	1	0.000000E+000
1	17.20043171	2.210046E-011	9.190459E-012	0	0.000000E+000
1	17.20312293	9.190459E-012	2.210046E-011	1	0.000000E+000
1	17.20315569	2.210046E-011	9.190459E-012	0	0.000000E+000
1	17.20339285	9.190459E-012	2.210046E-011	1	0.000000E+000
1	17.20361400	2.210046E-011	9.190459E-012	0	0.000000E+000
1	17.20428307	9.190459E-012	2.210046E-011	1	0.000000E+000
1	17.20436903	2.210046E-011	9.190459E-012	0	0.000000E+000
1	17.20554491	9.190459E-012	2.210046E-011	1	0.000000E+000
1	17.20600229	2.210046E-011	9.190459E-012	0	0.000000E+000
1	17.20655179	9.190459E-012	2.210046E-011	1	0.000000E+000
1	17.20672112	2.210046E-011	9.190459E-012	0	0.000000E+000
1	17.20839499	9.190459E-012	2.210046E-011	1	0.000000E+000
1	17.20843821	2.210046E-011	9.190459E-012	0	0.000000E+000
1	17.20844252	9.190459E-012	2.210046E-011	1	0.000000E+000
1	17.20883146	2.210046E-011	9.190459E-012	0	0.000000E+000
1	17.20884150	9.190459E-012	2.210046E-011	1	0.000000E+000
1	17.20890704	2.210046E-011	9.190459E-012	0	0.000000E+000
1	17.20897481	9.190459E-012	2.210046E-011	1	0.000000E+000
1	17.20905902	2.210046E-011	9.190459E-012	0	0.000000E+000
1	17.20976732	9.190459E-012	2.210046E-011	1	0.000000E+000
1	17.20998839	2.210046E-011	9.190459E-012	0	0.000000E+000
1	17.21048691	9.190459E-012	2.210046E-011	1	0.000000E+000
1	17.21054360	2.210046E-011	9.190459E-012	0	0.000000E+000
1	17.21509205	9.190459E-012	2.210046E-011	1	0.000000E+000
1	17.21515044	2.210046E-011	9.190459E-012	0	0.000000E+000
1	17.21570959	9.190459E-012	2.210046E-011	1	0.000000E+000
1	17.21582572	2.210046E-011	9.190459E-012	0	0.000000E+000
1	17.21592802	9.190459E-012	2.210046E-011	1	0.000000E+000
1	17.21603548	2.210046E-011	9.190459E-012	0	0.000000E+000
1	17.21660092	9.190459E-012	2.210046E-011	1	0.000000E+000
1	17.21669054	2.210046E-011	9.190459E-012	0	0.000000E+000
1	17.21989698	9.190459E-012	2.210046E-011	1	0.000000E+000
1	17.21993842	2.210046E-011	9.190459E-012	0	0.000000E+000
1	17.22018710	9.190459E-012	2.210046E-011	1	0.000000E+000
1	17.22022904	2.210046E-011	9.190459E-012	0	0.000000E+000
1	17.22082054	9.190459E-012	2.210046E-011	1	0.000000E+000
1	17.22087139	2.210046E-011	9.190459E-012	0	0.000000E+000
1	17.22088979	9.190459E-012	2.210046E-011	1	0.000000E+000
1	17.22091864	2.210046E-011	9.190459E-012	0	0.000000E+000
1	17.22358602	9.190459E-012	2.210046E-011	1	0.000000E+000
1	17.22372972	2.210046E-011	9.190459E-012	0	0.000000E+000
1	17.22386397	9.190459E-012	2.210046E-011	1	0.000000E+000
1	17.22400441	2.210046E-011	9.190459E-012	0	0.000000E+000
1	17.22550228	9.190459E-012	2.210046E-011	1	0.000000E+000
1	17.22583186	2.210046E-011	9.190459E-012	0	0.000000E+000
1	17.22633624	9.190459E-012	2.210046E-011	1	0.000000E+000
1	17.22652648	2.210046E-011	9.190459E-012	0	0.000000E+000
1	17.22672142	9.190459E-012	2.210046E-011	1	0.000000E+000
1	17.22684601	2.210046E-011	9.190459E-012	0	0.000000E+000
1	17.23299532	9.190459E-012	2.210046E-011	1	0.000000E+000
1	17.23314263	2.210046E-011	9.190459E-012	0	0.000000E+000
1	17.23345849	9.190459E-012	2.210046E-011	1	0.000000E+000
1	17.23363266	2.210046E-011	9.190459E-012	0	0.000000E+000
1	17.23488120	9.190459E-012	2.210046E-011	1	0.000000E+000
1	17.23497225	2.210046E-011	9.190459E-012	0	0.000000E+000
1	17.23692295	9.190459E-012	2.210046E-011	1	0.000000E+000
1	17.23696651	2.210046E-011	9.190459E-012	0	0.000000E+000
1	17.25473285	9.190459E-012	2.210046E-011	1	0.000000E+000
1	17.25476653	2.210046E-011	9.190459E-012	0	0.000000E+000
1	17.25915292	9.190459E-012	2.210046E-011	1	0.000000E+000
1	17.25940483	2.210046E-011	9.190459E-012	0	0.000000E+000
1	17.26138163	9.190459E-012	2.210046E-011	1	0.000000E+000
1	17.26149229	2.210046E-011	9.190459E-012	0	0.000000E+000
1	17.26152956	9.190459E-012	2.210046E-011	1	0.000000E+000
1	17.26158928	2.210046E-011	9.190459E-012	0	0.000000E+000
1	17.26268423	9.190459E-012	2.210046E-011	1	0.000000E+000
1	17.26271213	2.210046E-011	9.190459E-012	0	0.000000E+000
1	17.26646158	9.190459E-012	2.210046E-011	1	0.000000E+000
1	17.26649811	2.210046E-011	9.190459E-012	0	0.000000E+000
1	17.26714084	9.190459E-012	2.210046E-011	1	0.000000E+000
1	17.26729245	2.210046E-011	9.190459E-012	0	0.000000E+000
1	17.26860549	9.190459E-012	2.210046E-011	1	0.000000E+000
1	17.26864274	2.210046E-011	9.190459E-012	0	0.000000E+000
1	17.27395876	9.190459E-012	2.210046E-011	1	0.000000E+000
1	17.27415935	2.210046E-011	9.190459E-012	0	0.000000E+000
1	17.28144048	9.190459E-012	2.210046E-011	1	0.000000E+000
1	17.28165304	2.210046E-011	9.190459E-012	0	0.000000E+000
1	17.28384845	9.190459E-012	2.210046E-011	1	0.000000E+000
1	17.28385737	2.210046E-011	9.190459E-012	0	0.000000E+000
1	17.28402181	9.190459E-012	2.210046E-011	1	0.000000E+000
1	17.28420060	2.210046E-011	9.190459E-012	0	0.000000E+000
1	17.28505235	9.190459E-012	2.210046E-011	1	0.000000E+000
1	17.28532280	2.210046E-011	9.190459E-012	0	0.000000E+000
1	17.28669454	9.190459E-012	2.210046E-011	1	0.000000E+000
1	17.28674279	2.210046E-011	9.190459E-012	0	0.000000E+000
1	17.28674917	9.190459E-012	2.210046E-011	1	0.000000E+000
1	17.28682768	2.210046E-011	9.190459E-012	0	0.000000E+000
1	17.28901386	9.190459E-012	2.210046E-011	1	0.000000E+000
1	17.28918911	2.210046E-011	9.190459E-012	0	0.000000E+000
1	17.29178292	9.190459E-012	2.210046E-011	1	0.000000E+000
1	17.29181344	2.210046E-011	9.190459E-012	0	0.000000E+000
1	17.29207293	9.190459E-012	2.210046E-011	1	0.000000E+000
1	17.29209986	2.210046E-011	9.190459E-012	0	0.000000E+000
1	17.29557368	9.190459E-012	2.210046E-011	1	0.000000E+000
1	17.29566420	2.210046E-011	9.190459E-012	0	0.000000E+000
1	17.29589842	9.190459E-012	2.210046E-011	1	0.000000E+000
1	17.29594044	2.210046E-011	9.190459E-012	0	0.000000E+000
1	17.29651478	9.190459E-012	2.210046E-011	1	0.000000E+000
1	17.29656017	2.210046E-011	9.190459E-012	0	0.000000E+000
1	17.29692596	9.190459E-012	2.210046E-011	1	0.000000E+000
1	17.29708553	2.210046E-011	9.190459E-012	0	0.000000E+000
1	17.29818644	9.190459E-012	2.210046E-011	1	0.000000E+000
1	17.29831218	2.210046E-011	9.190459E-012	0	0.000000E+000
1	17.29885286	9.190459E-012	2.210046E-011	1	0.000000E+000
1	17.29901100	2.210046E-011	9.190459E-012	0	0.000000E+000
1	17.29981759	9.190459E-012	2.210046E-011	1	0.000000E+000
1	17.29999052	2.210046E-011	9.190459E-012	0	0.000000E+000
1	17.30289198	9.190459E-012	2.210046E-011	1	0.000000E+000
1	17.30290920	2.210046E-011	9.190459E-012	0	0.000000E+000
1	17.30293621	9.190459E-012	2.210046E-011	1	0.000000E+000
1	17.30303297	2.210046E-011	9.190459E-012	0	0.000000E+000
1	17.30349734	9.190459E-012	2.210046E-011	1	0.000000E+000
1	17.30393821	2.210046E-011	9.190459E-012	0	0.000000E+000
1	17.30447591	9.190459E-012	2.210046E-011	1	0.000000E+000
1	17.30466694	2.210046E-011	9.190459E-012	0	0.000000E+000
1	17.30472327	9.190459E-012	2.210046E-011	1	0.000000E+000
1	17.30494911	2.210046E-011	9.190459E-012	0	0.000000E+000
1	17.30614003	9.190459E-012	2.210046E-011	1	0.000000E+000
1	17.30620213	2.210046E-011	9.190459E-012	0	0.000000E+000
1	17.30945407	9.190459E-012	2.210046E-011	1	0.000000E+000
1	17.30956896	2.210046E-011	9.190459E-012	0	0.000000E+000
1	17.30991403	9.190459E-012	2.210046E-011	1	0.000000E+000
1	17.31023722	2.210046E-011	9.190459E-012	0	0.000000E+000
1	17.31050897	9.190459E-012	2.210046E-011	1	0.000000E+000
1	17.31056938	2.210046E-011	9.190459E-012	0	0.000000E+000
1	17.31175745	9.190459E-012	2.210046E-011	1	0.000000E+000
1	17.31196023	2.210046E-011	9.190459E-012	0	0.000000E+000
1	17.31378339	9.190459E-012	2.210046E-011	1	0.000000E+000
1	17.31395904	2.210046E-011	9.190459E-012	0	0.000000E+000
1	17.31518145	9.190459E-012	2.210046E-011	1	0.000000E+000
1	17.31531597	2.210046E-011	9.190459E-012	0	0.000000E+000
1	17.31618998	9.190459E-012	2.210046E-011	1	0.000000E+000
1	17.31620273	2.210046E-011	9.190459E-012	0	0.000000E+000
1	17.31850077	9.190459E-012	2.210046E-011	1	0.000000E+000
1	17.31858345	2.210046E-011	9.190459E-012	0	0.000000E+000
1	17.78015334	9.007405E-012	2.191740E-011	1	0.000000E+000
1	17.78027453	2.191740E-011	9.007405E-012	0	0.000000E+000
1	17.78042940	9.007405E-012	2.191740E-011	1	0.000000E+000
1	17.78063924	2.191740E-011	9.007405E-012	0	0.000000E+000
1	17.78119712	9.007405E-012	2.191740E-011	1	0.000000E+000
1	17.78125368	2.191740E-011	9.007405E-012	0	0.000000E+000
1	17.78172180	9.007405E-012	2.191740E-011	1	0.000000E+000
1	17.78189980	2.191740E-011	9.007405E-012	0	0.000000E+000
1	17.78241701	9.007405E-012	2.191740E-011	1	0.000000E+000
1	17.78273580	2.191740E-011	9.007405E-012	0	0.000000E+000
1	17.78444258	9.007405E-012	2.191740E-011	1	0.000000E+000
1	17.78467613	2.191740E-011	9.007405E-012	0	0.000000E+000
1	17.78733324	9.007405E-012	2.191740E-011	1	0.000000E+000
1	17.78747739	2.191740E-011	9.007405E-012	0	0.000000E+000
1	17.78754018	9.007405E-012	2.191740E-011	1	0.000000E+000
1	17.78797076	2.191740E-011	9.007405E-012	0	0.000000E+000
1	17.79061342	9.007405E-012	2.191740E-011	1	0.000000E+000
1	17.79063404	2.191740E-011	9.007405E-012	0	0.000000E+000
1	17.79295020	9.007405E-012	2.191740E-011	1	0.000000E+000
1	17.79306727	2.191740E-011	9.007405E-012	0	0.000000E+000
1	17.79339400	9.007405E-012	2.191740E-011	1	0.000000E+000
1	17.79364012	2.191740E-011	9.007405E-012	0	0.000000E+000
1	17.79365460	9.007405E-012	2.191740E-011	1	0.000000E+000
1	17.79399380	2.191740E-011	9.007405E-012	0	0.000000E+000
1	17.79622933	9.007405E-012	2.191740E-011	1	0.000000E+000
1	17.79652942	2.191740E-011	9.007405E-012	0	0.000000E+000
1	17.79692657	9.007405E-012	2.191740E-011	1	0.000000E+000
1	17.79701621	2.191740E-011	9.007405E-012	0	0.000000E+000
1	17.79703985	9.007405E-012	2.191740E-011	1	0.000000E+000
1	17.79722648	2.191740E-011	9.007405E-012	0	0.000000E+000
1	17.79909714	9.007405E-012	2.191740E-011	1	0.000000E+000
1	17.79930707	2.191740E-011	9.007405E-012	0	0.000000E+000
1	17.80343992	9.007405E-012	2.191740E-011	1	0.000000E+000
1	17.80353689	2.191740E-011	9.007405E-012	0	0.000000E+000
1	17.80399221	9.007405E-012	2.191740E-011	1	0.000000E+000
1	17.80405791	2.191740E-011	9.007405E-012	0	0.000000E+000
1	17.80547887	9.007405E-012	2.191740E-011	1	0.000000E+000
1	17.80571592	2.191740E-011	9.007405E-012	0	0.000000E+000
1	17.80573368	9.007405E-012	2.191740E-011	1	0.000000E+000
1	17.80587077	2.191740E-011	9.007405E-012	0	0.000000E+000
1	17.80739502	9.007405E-012	2.191740E-011	1	0.000000E+000
1	17.80743113	2.191740E-011	9.007405E-012	0	0.000000E+000
1	17.80745618	9.007405E-012	2.191740E-011	1	0.000000E+000
1	17.80753688	2.191740E-011	9.007405E-012	0	0.000000E+000
1	17.80933783	9.007405E-012	2.191740E-011	1	0.000000E+000
1	17.80944101	2.191740E-011	9.007405E-012	0	0.000000E+000
1	17.80996103	9.007405E-012	2.191740E-011	1	0.000000E+000
1	17.81005457	2.191740E-011	9.007405E-012	0	0.000000E+000
1	17.81087477	9.007405E-012	2.191740E-011	1	0.000000E+000
1	17.81094597	2.191740E-011	9.007405E-012	0	0.000000E+000
1	17.81096725	9.007405E-012	2.191740E-011	1	0.000000E+000
1	17.81107832	2.191740E-011	9.007405E-012	0	0.000000E+000
1	17.81152398	9.007405E-012	2.191740E-011	1	0.000000E+000
1	17.81155332	2.191740E-011	9.007405E-012	0	0.000000E+000
1	17.81461018	9.007405E-012	2.191740E-011	1	0.000000E+000
1	17.81489073	2.191740E-011	9.007405E-012	0	0.000000E+000
1	17.82197344	9.007405E-012	2.191740E-011	1	0.000000E+000
1	17.82203737	2.191740E-011	9.007405E-012	0	0.000000E+000
1	17.82226771	9.007405E-012	2.191740E-011	1	0.000000E+000
1	17.82230505	2.191740E-011	9.007405E-012	0	0.000000E+000
1	17.82233719	9.007405E-012	2.191740E-011	1	0.000000E+000
1	17.82245193	2.191740E-011	9.007405E-012	0	0.000000E+000
1	17.82396573	9.007405E-012	2.191740E-011	1	0.000000E+000
1	17.82412509	2.191740E-011	9.007405E-012	0	0.000000E+000
1	17.82459735	9.007405E-012	2.191740E-011	1	0.000000E+000
1	17.82460823	2.191740E-011	9.007405E-012	0	0.000000E+000
1	17.82541750	9.007405E-012	2.191740E-011	1	0.000000E+000
1	17.82544777	2.191740E-011	9.007405E-012	0	0.000000E+000
1	17.82927532	9.007405E-012	2.191740E-011	1	0.000000E+000
1	17.82939868	2.191740E-011	9.007405E-012	0	0.000000E+000
1	17.83054038	9.007405E-012	2.191740E-011	1	0.000000E+000
1	17.83056074	2.191740E-011	9.007405E-012	0	0.000000E+000
1	17.83103714	9.007405E-012	2.191740E-011	1	0.000000E+000
1	17.83112113	2.191740E-011	9.007405E-012	0	0.000000E+000
1	17.83226389	9.007405E-012	2.191740E-011	1	0.000000E+000
1	17.83279904	2.191740E-011	9.007405E-012	0	0.000000E+000
1	17.83308787	9.007405E-012	2.191740E-011	1	0.000000E+000
1	17.83329378	2.191740E-011	9.007405E-012	0	0.000000E+000
1	17.83345626	9.007405E-012	2.191740E-011	1	0.000000E+000
1	17.83361269	2.191740E-011	9.007405E-012	0	0.000000E+000
1	17.87164650	9.007405E-012	2.191740E-011	1	0.000000E+000
1	17.87166953	2.191740E-011	9.007405E-012	0	0.000000E+000
1	19.23476783	9.133691E-012	2.204369E-011	1	0.000000E+000
1	19.23487419	2.204369E-011	9.133691E-012	0	0.000000E+000
1	19.23577576	9.133691E-012	2.204369E-011	1	0.000000E+000
1	19.23590693	2.204369E-011	9.133691E-012	0	0.000000E+000
1	19.23916510	9.133691E-012	2.204369E-011	1	0.000000E+000
1	19.23965222	2.204369E-011	9.133691E-012	0	0.000000E+000
1	19.24061556	9.133691E-012	2.204369E-011	1	0.000000E+000
1	19.24074688	2.204369E-011	9.133691E-012	0	0.000000E+000
1	19.24082534	9.133691E-012	2.204369E-011	1	0.000000E+000
1	19.24097408	2.204369E-011	9.133691E-012	0	0.000000E+000
1	19.24120417	9.133691E-012	2.204369E-011	1	0.000000E+000
1	19.24128930	2.204369E-011	9.133691E-012	0	0.000000E+000
1	19.24238449	9.133691E-012	2.204369E-011	1	0.000000E+000
1	19.24258895	2.204369E-011	9.133691E-012	0	0.000000E+000
1	19.24358838	9.133691E-012	2.204369E-011	1	0.000000E+000
1	19.24378273	2.204369E-011	9.133691E-012	0	0.000000E+000
1	19.24938902	9.133691E-012	2.204369E-011	1	0.000000E+000
1	19.24948346	2.204369E-011	9.133691E-012	0	0.000000E+000
1	19.25205948	9.133691E-012	2.204369E-011	1	0.000000E+000
1	19.25213050	2.204369E-011	9.133691E-012	0	0.000000E+000
1	19.25422407	9.133691E-012	2.204369E-011	1	0.000000E+000
1	19.25426409	2.204369E-011	9.133691E-012	0	0.000000E+000
1	19.25496355	9.133691E-012	2.204369E-011	1	0.000000E+000
1	19.25500090	2.204369E-011	9.133691E-012	0	0.000000E+000
1	19.25521729	9.133691E-012	2.204369E-011	1	0.000000E+000
1	19.25528925	2.204369E-011	9.133691E-012	0	0.000000E+000
1	19.25586458	9.133691E-012	2.204369E-011	1	0.000000E+000
1	19.25604745	2.204369E-011	9.133691E-012	0	0.000000E+000
1	19.25789278	9.133691E-012	2.204369E-011	1	0.000000E+000
1	19.25796325	2.204369E-011	9.133691E-012	0	0.000000E+000
1	19.25820798	9.133691E-012	2.204369E-011	1	0.000000E+000
1	19.25825915	2.204369E-011	9.133691E-012	0	0.000000E+000
1	19.25830328	9.133691E-012	2.204369E-011	1	0.000000E+000
1	19.25833190	2.204369E-011	9.133691E-012	0	0.000000E+000
1	19.25958195	9.133691E-012	2.204369E-011	1	0.000000E+000
1	19.25986480	2.204369E-011	9.133691E-012	0	0.000000E+000
1	19.26026120	9.133691E-012	2.204369E-011	1	0.000000E+000
1	19.26038491	2.204369E-011	9.133691E-012	0	0.000000E+000
1	19.26064248	9.133691E-012	2.204369E-011	1	0.000000E+000
1	19.26081211	2.204369E-011	9.133691E-012	0	0.000000E+000
1	19.26291231	9.133691E-012	2.204369E-011	1	0.000000E+000
1	19.26305834	2.204369E-011	9.133691E-012	0	0.000000E+000
1	19.26307965	9.133691E-012	2.204369E-011	1	0.000000E+000
1	19.26310473	2.204369E-011	9.133691E-012	0	0.000000E+000
1	19.26529087	9.133691E-012	2.204369E-011	1	0.000000E+000
1	19.26533644	2.204369E-011	9.133691E-012	0	0.000000E+000
1	19.26536076	9.133691E-012	2.204369E-011	1	0.000000E+000
1	19.26539279	2.204369E-011	9.133691E-012	0	0.000000E+000
1	19.26595076	9.133691E-012	2.204369E-011	1	0.000000E+000
1	19.26612557	2.204369E-011	9.133691E-012	0	0.000000E+000
1	19.26733807	9.133691E-012	2.204369E-011	1	0.000000E+000
1	19.26753940	2.204369E-011	9.133691E-012	0	0.000000E+000
1	19.26956721	9.133691E-012	2.204369E-011	1	0.000000E+000
1	19.26989860	2.204369E-011	9.133691E-012	0	0.000000E+000
1	19.27992225	9.133691E-012	2.204369E-011	1	0.000000E+000
1	19.27995502	2.204369E-011	9.133691E-012	0	0.000000E+000
1	19.28004834	9.133691E-012	2.204369E-011	1	0.000000E+000
1	19.28037336	2.204369E-011	9.133691E-012	0	0.000000E+000
1	19.28247149	9.133691E-012	2.204369E-011	1	0.000000E+000
1	19.28256781	2.204369E-011	9.133691E-012	0	0.000000E+000
1	19.28295617	9.133691E-012	2.204369E-011	1	0.000000E+000
1	19.28316437	2.204369E-011	9.133691E-012	0	0.000000E+000
1	19.28403796	9.133691E-012	2.204369E-011	1	0.000000E+000
1	19.28418045	2.204369E-011	9.133691E-012	0	0.000000E+000
1	19.28421191	9.133691E-012	2.204369E-011	1	0.000000E+000
1	19.28427693	2.204369E-011	9.133691E-012	0	0.000000E+000
1	19.28588327	9.133691E-012	2.204369E-011	1	0.000000E+000
1	19.28630658	2.204369E-011	9.133691E-012	0	0.000000E+000
1	19.28642436	9.133691E-012	2.204369E-011	1	0.000000E+000
1	19.28647408	2.204369E-011	9.133691E-012	0	0.000000E+000
1	19.28648316	9.133691E-012	2.204369E-011	1	0.000000E+000
1	19.28658245	2.204369E-011	9.133691E-012	0	0.000000E+000
1	19.28781598	9.133691E-012	2.204369E-011	1	0.000000E+000
1	19.28783753	2.204369E-011	9.133691E-012	0	0.000000E+000
1	19.28823846	9.133691E-012	2.204369E-011	1	0.000000E+000
1	19.28882907	2.204369E-011	9.133691E-012	0	0.000000E+000
1	19.28947657	9.133691E-012	2.204369E-011	1	0.000000E+000
1	19.28952362	2.204369E-011	9.133691E-012	0	0.000000E+000
1	19.29044889	9.133691E-012	2.204369E-011	1	0.000000E+000
1	19.29047931	2.204369E-011	9.133691E-012	0	0.000000E+000
1	19.29052044	9.133691E-012	2.204369E-011	1	0.000000E+000
1	19.29067870	2.204369E-011	9.133691E-012	0	0.000000E+000
1	19.29160673	9.133691E-012	2.204369E-011	1	0.000000E+000
1	19.29174233	2.204369E-011	9.133691E-012	0	0.000000E+000
1	19.29274072	9.133691E-012	2.204369E-011	1	0.000000E+000
1	19.29280065	2.204369E-011	9.133691E-012	0	0.000000E+000
1	19.29465045	9.133691E-012	2.204369E-011	1	0.000000E+000
1	19.29475316	2.204369E-011	9.133691E-012	0	0.000000E+000
1	19.29757113	9.133691E-012	2.204369E-011	1	0.000000E+000
1	19.29759846	2.204369E-011	9.133691E-012	0	0.000000E+000
1	19.30014398	9.133691E-012	2.204369E-011	1	0.000000E+000
1	19.30024543	2.204369E-011	9.133691E-012	0	0.000000E+000
1	19.30063530	9.133691E-012	2.204369E-011	1	0.000000E+000
1	19.30065318	2.204369E-011	9.133691E-012	0	0.000000E+000
1	19.30188293	9.133691E-012	2.204369E-011	1	0.000000E+000
1	19.30216212	2.204369E-011	9.133691E-012	0	0.000000E+000
1	19.30218867	9.133691E-012	2.204369E-011	1	0.000000E+000
1	19.30259349	2.204369E-011	9.133691E-012	0	0.000000E+000
1	19.30276431	9.133691E-012	2.204369E-011	1	0.000000E+000
1	19.30279216	2.204369E-011	9.133691E-012	0	0.000000E+000
1	19.30427177	9.133691E-012	2.204369E-011	1	0.000000E+000
1	19.30467442	2.204369E-011	9.133691E-012	0	0.000000E+000
1	19.30831486	9.133691E-012	2.204369E-011	1	0.000000E+000
1	19.30857251	2.204369E-011	9.133691E-012	0	0.000000E+000
1	19.30889293	9.133691E-012	2.204369E-011	1	0.000000E+000
1	19.30894201	2.204369E-011	9.133691E-012	0	0.000000E+000
1	19.31097423	9.133691E-012	2.204369E-011	1	0.000000E+000
1	19.31106686	2.204369E-011	9.133691E-012	0	0.000000E+000
1	19.31246784	9.133691E-012	2.204369E-011	1	0.000000E+000
1	19.31270036	2.204369E-011	9.133691E-012	0	0.000000E+000
1	19.31310850	9.133691E-012	2.204369E-011	1	0.000000E+000
1	19.31333219	2.204369E-011	9.133691E-012	0	0.000000E+000
1	19.31340346	9.133691E-012	2.204369E-011	1	0.000000E+000
1	19.31352211	2.204369E-011	9.133691E-012	0	0.000000E+000
1	19.31659936	9.133691E-012	2.204369E-011	1	0.000000E+000
1	19.31696370	2.204369E-011	9.133691E-012	0	0.000000E+000
1	19.31697703	9.133691E-012	2.204369E-011	1	0.000000E+000
1	19.31711705	2.204369E-011	9.133691E-012	0	0.000000E+000
1	19.31791690	9.133691E-012	2.204369E-011	1	0.000000E+000
1	19.31809354	2.204369E-011	9.133691E-012	0	0.000000E+000
1	19.31948885	9.133691E-012	2.204369E-011	1	0.000000E+000
1	19.31953614	2.204369E-011	9.133691E-012	0	0.000000E+000
1	19.32791772	9.133691E-012	2.204369E-011	1	0.000000E+000
1	19.32816807	2.204369E-011	9.133691E-012	0	0.000000E+000
1	19.32820743	9.133691E-012	2.204369E-011	1	0.000000E+000
1	19.32825725	2.204369E-011	9.133691E-012	0	0.000000E+000
1	19.32875358	9.133691E-012	2.204369E-011	1	0.000000E+000
1	19.32919353	2.204369E-011	9.133691E-012	0	0.000000E+000
1	19.33131549	9.133691E-012	2.204369E-011	1	0.000000E+000
1	19.33136436	2.204369E-011	9.133691E-012	0	0.000000E+000
1	19.33138114	9.133691E-012	2.204369E-011	1	0.000000E+000
1	19.33156726	2.204369E-011	9.133691E-012	0	0.000000E+000
1	19.33302258	9.133691E-012	2.204369E-011	1	0.000000E+000
1	19.33308296	2.204369E-011	9.133691E-012	0	0.000000E+000
1	19.33534485	9.133691E-012	2.204369E-011	1	0.000000E+000
1	19.33538970	2.204369E-011	9.133691E-012	0	0.000000E+000
1	19.33750001	9.133691E-012	2.204369E-011	1	0.000000E+000
1	19.33759273	2.204369E-011	9.133691E-012	0	0.000000E+000
1	19.34048987	9.133691E-012	2.204369E-011	1	0.000000E+000
1	19.34054309	2.204369E-011	9.133691E-012	0	0.000000E+000
1	19.34102762	9.133691E-012	2.204369E-011	1	0.000000E+000
1	19.34135669	2.204369E-011	9.133691E-012	0	0.000000E+000
1	21.84216135	8.957104E-012	2.186710E-011	1	0.000000E+000
1	21.84236681	2.186710E-011	8.957104E-012	0	0.000000E+000
1	21.84266248	8.957104E-012	2.186710E-011	1	0.000000E+000
1	21.84299722	2.186710E-011	8.957104E-012	0	0.000000E+000
1	21.84316733	8.957104E-012	2.186710E-011	1	0.000000E+000
1	21.84323858	2.186710E-011	8.957104E-012	0	0.000000E+000
1	21.84403799	8.957104E-012	2.186710E-011	1	0.000000E+000
1	21.84408053	2.186710E-011	8.957104E-012	0	0.000000E+000
1	21.84757316	8.957104E-012	2.186710E-011	1	0.000000E+000
1	21.84765829	2.186710E-011	8.957104E-012	0	0.000000E+000
1	21.85135030	8.957104E-012	2.186710E-011	1	0.000000E+000
1	21.85140113	2.186710E-011	8.957104E-012	0	0.000000E+000
1	21.85359199	8.957104E-012	2.186710E-011	1	0.000000E+000
1	21.85378758	2.186710E-011	8.957104E-012	0	0.000000E+000
1	21.85443590	8.957104E-012	2.186710E-011	1	0.000000E+000
1	21.85457669	2.186710E-011	8.957104E-012	0	0.000000E+000
1	21.85598203	8.957104E-012	2.186710E-011	1	0.000000E+000
1	21.85600628	2.186710E-011	8.957104E-012	0	0.000000E+000
1	21.85610626	8.957104E-012	2.186710E-011	1	0.000000E+000
1	21.85641952	2.186710E-011	8.957104E-012	0	0.000000E+000
1	21.85705643	8.957104E-012	2.186710E-011	1	0.000000E+000
1	21.85711676	2.186710E-011	8.957104E-012	0	0.000000E+000
1	21.85734916	8.957104E-012	2.186710E-011	1	0.000000E+000
1	21.85737973	2.186710E-011	8.957104E-012	0	0.000000E+000
1	21.85754288	8.957104E-012	2.186710E-011	1	0.000000E+000
1	21.85764733	2.186710E-011	8.957104E-012	0	0.000000E+000
1	21.85818554	8.957104E-012	2.186710E-011	1	0.000000E+000
1	21.85841119	2.186710E-011	8.957104E-012	0	0.000000E+000
1	21.85972636	8.957104E-012	2.186710E-011	1	0.000000E+000
1	21.85994640	2.186710E-011	8.957104E-012	0	0.000000E+000
1	21.86263817	8.957104E-012	2.186710E-011	1	0.000000E+000
1	21.86286061	2.186710E-011	8.957104E-012	0	0.000000E+000
1	21.86576368	8.957104E-012	2.186710E-011	1	0.000000E+000
1	21.86578817	2.186710E-011	8.957104E-012	0	0.000000E+000
1	21.86579300	8.957104E-012	2.186710E-011	1	0.000000E+000
1	21.86585293	2.186710E-011	8.957104E-012	0	0.000000E+000
1	21.86693450	8.957104E-012	2.186710E-011	1	0.000000E+000
1	21.86704977	2.186710E-011	8.957104E-012	0	0.000000E+000
1	21.86744153	8.957104E-012	2.186710E-011	1	0.000000E+000
1	21.86746531	2.186710E-011	8.957104E-012	0	0.000000E+000
1	21.86868981	8.957104E-012	2.186710E-011	1	0.000000E+000
1	21.86874248	2.186710E-011	8.957104E-012	0	0.000000E+000
1	21.87071341	8.957104E-012	2.186710E-011	1	0.000000E+000
1	21.87085581	2.186710E-011	8.957104E-012	0	0.000000E+000
1	21.87088258	8.957104E-012	2.186710E-011	1	0.000000E+000
1	21.87112312	2.186710E-011	8.957104E-012	0	0.000000E+000
1	21.87122870	8.957104E-012	2.186710E-011	1	0.000000E+000
1	21.87128278	2.186710E-011	8.957104E-012	0	0.000000E+000
1	21.87184037	8.957104E-012	2.186710E-011	1	0.000000E+000
1	21.87214512	2.186710E-011	8.957104E-012	0	0.000000E+000
1	21.87493257	8.957104E-012	2.186710E-011	1	0.000000E+000
1	21.87507935	2.186710E-011	8.957104E-012	0	0.000000E+000
1	21.87559841	8.957104E-012	2.186710E-011	1	0.000000E+000
1	21.87564202	2.186710E-011	8.957104E-012	0	0.000000E+000
1	21.87578371	8.957104E-012	2.186710E-011	1	0.000000E+000
1	21.87620710	2.186710E-011	8.957104E-012	0	0.000000E+000
1	21.88329236	8.957104E-012	2.186710E-011	1	0.000000E+000
1	21.88414219	2.186710E-011	8.957104E-012	0	0.000000E+000
1	21.88613680	8.957104E-012	2.186710E-011	1	0.000000E+000
1	21.88626055	2.186710E-011	8.957104E-012	0	0.000000E+000
1	21.88692908	8.957104E-012	2.186710E-011	1	0.000000E+000
1	21.88693827	2.186710E-011	8.957104E-012	0	0.000000E+000
1	21.88943828	8.957104E-012	2.186710E-011	1	0.000000E+000
1	21.88957333	2.186710E-011	8.957104E-012	0	0.000000E+000
1	21.90856184	8.957104E-012	2.186710E-011	1	0.000000E+000
1	21.90858598	2.186710E-011	8.957104E-012	0	0.000000E+000
1	21.91097817	8.957104E-012	2.186710E-011	1	0.000000E+000
1	21.91128668	2.186710E-011	8.957104E-012	0	0.000000E+000
1	21.91188004	8.957104E-012	2.186710E-011	1	0.000000E+000
1	21.91214446	2.186710E-011	8.957104E-012	0	0.000000E+000
1	22.40994792	9.129413E-012	2.203941E-011	1	0.000000E+000
1	22.41007670	2.203941E-011	9.129413E-012	0	0.000000E+000
1	22.41027691	9.129413E-012	2.203941E-011	1	0.000000E+000
1	22.41041053	2.203941E-011	9.129413E-012	0	0.000000E+000
1	22.41101217	9.129413E-012	2.203941E-011	1	0.000000E+000
1	22.41112185	2.203941E-011	9.129413E-012	0	0.000000E+000
1	22.41113197	9.129413E-012	2.203941E-011	1	0.000000E+000
1	22.41135488	2.203941E-011	9.129413E-012	0	0.000000E+000
1	22.41420391	9.129413E-012	2.203941E-011	1	0.000000E+000
1	22.41426966	2.203941E-011	9.129413E-012	0	0.000000E+000
1	22.41431318	9.129413E-012	2.203941E-011	1	0.000000E+000
1	22.41456231	2.203941E-011	9.129413E-012	0	0.000000E+000
1	22.41459988	9.129413E-012	2.203941E-011	1	0.000000E+000
1	22.41483478	2.203941E-011	9.129413E-012	0	0.000000E+000
1	22.41553185	9.129413E-012	2.203941E-011	1	0.000000E+000
1	22.41568058	2.203941E-011	9.129413E-012	0	0.000000E+000
1	22.41594771	9.129413E-012	2.203941E-011	1	0.000000E+000
1	22.41596273	2.203941E-011	9.129413E-012	0	0.000000E+000
1	22.41652355	9.129413E-012	2.203941E-011	1	0.000000E+000
1	22.41656942	2.203941E-011	9.129413E-012	0	0.000000E+000
1	22.42003853	9.129413E-012	2.203941E-011	1	0.000000E+000
1	22.42010545	2.203941E-011	9.129413E-012	0	0.000000E+000
1	22.42578843	9.129413E-012	2.203941E-011	1	0.000000E+000
1	22.42590220	2.203941E-011	9.129413E-012	0	0.000000E+000
1	22.42670544	9.129413E-012	2.203941E-011	1	0.000000E+000
1	22.42683202	2.203941E-011	9.129413E-012	0	0.000000E+000
1	22.42844614	9.129413E-012	2.203941E-011	1	0.000000E+000
1	22.42907289	2.203941E-011	9.129413E-012	0	0.000000E+000
1	22.42930466	9.129413E-012	2.203941E-011	1	0.000000E+000
1	22.42934422	2.203941E-011	9.129413E-012	0	0.000000E+000
1	22.43247676	9.129413E-012	2.203941E-011	1	0.000000E+000
1	22.43252409	2.203941E-011	9.129413E-012	0	0.000000E+000
1	22.43299184	9.129413E-012	2.203941E-011	1	0.000000E+000
1	22.43303500	2.203941E-011	9.129413E-012	0	0.000000E+000
1	22.43414935	9.129413E-012	2.203941E-011	1	0.000000E+000
1	22.43471580	2.203941E-011	9.129413E-012	0	0.000000E+000
1	22.43875794	9.129413E-012	2.203941E-011	1	0.000000E+000
1	22.43904018	2.203941E-011	9.129413E-012	0	0.000000E+000
1	22.44067287	9.129413E-012	2.203941E-011	1	0.000000E+000
1	22.44071776	2.203941E-011	9.129413E-012	0	0.000000E+000
1	22.44421236	9.129413E-012	2.203941E-011	1	0.000000E+000
1	22.44434443	2.203941E-011	9.129413E-012	0	0.000000E+000
1	22.44838708	9.129413E-012	2.203941E-011	1	0.000000E+000
1	22.44844858	2.203941E-011	9.129413E-012	0	0.000000E+000
1	22.44867069	9.129413E-012	2.203941E-011	1	0.000000E+000
1	22.44871195	2.203941E-011	9.129413E-012	0	0.000000E+000
1	22.45246951	9.129413E-012	2.203941E-011	1	0.000000E+000
1	22.45249871	2.203941E-011	9.129413E-012	0	0.000000E+000
1	22.45307164	9.129413E-012	2.203941E-011	1	0.000000E+000
1	22.45353636	2.203941E-011	9.129413E-012	0	0.000000E+000
1	22.45382764	9.129413E-012	2.203941E-011	1	0.000000E+000
1	22.45388464	2.203941E-011	9.129413E-012	0	0.000000E+000
1	22.45546039	9.129413E-012	2.203941E-011	1	0.000000E+000
1	22.45556504	2.203941E-011	9.129413E-012	0	0.000000E+000
1	22.51066916	9.129413E-012	2.203941E-011	1	0.000000E+000
1	22.51091865	2.203941E-011	9.129413E-012	0	0.000000E+000
1	22.51244400	9.129413E-012	2.203941E-011	1	0.000000E+000
1	22.51260910	2.203941E-011	9.129413E-012	0	0.000000E+000
1	22.51331324	9.129413E-012	2.203941E-011	1	0.000000E+000
1	22.51338522	2.203941E-011	9.129413E-012	0	0.000000E+000
1	22.51401952	9.129413E-012	2.203941E-011	1	0.000000E+000
1	22.51422204	2.203941E-011	9.129413E-012	0	0.000000E+000
1	22.51513326	9.129413E-012	2.203941E-011	1	0.000000E+000
1	22.51526346	2.203941E-011	9.129413E-012	0	0.000000E+000
1	22.51573077	9.129413E-012	2.203941E-011	1	0.000000E+000
1	22.51577023	2.203941E-011	9.129413E-012	0	0.000000E+000
1	22.51738727	9.129413E-012	2.203941E-011	1	0.000000E+000
1	22.51749593	2.203941E-011	9.129413E-012	0	0.000000E+000
1	22.51809031	9.129413E-012	2.203941E-011	1	0.000000E+000
1	22.51845456	2.203941E-011	9.129413E-012	0	0.000000E+000
1	22.51980884	9.129413E-012	2.203941E-011	1	0.000000E+000
1	22.51988726	2.203941E-011	9.129413E-012	0	0.000000E+000
1	22.52341391	9.129413E-012	2.203941E-011	1	0.000000E+000
1	22.52349033	2.203941E-011	9.129413E-012	0	0.000000E+000
1	22.52400045	9.129413E-012	2.203941E-011	1	0.000000E+000
1	22.52418441	2.203941E-011	9.129413E-012	0	0.000000E+000
1	22.52422543	9.129413E-012	2.203941E-011	1	0.000000E+000
1	22.52423520	2.203941E-011	9.129413E-012	0	0.000000E+000
1	22.52604943	9.129413E-012	2.203941E-011	1	0.000000E+000
1	22.52608034	2.203941E-011	9.129413E-012	0	0.000000E+000
1	22.52618457	9.129413E-012	2.203941E-011	1	0.000000E+000
1	22.52627207	2.203941E-011	9.129413E-012	0	0.000000E+000
1	22.52751506	9.129413E-012	2.203941E-011	1	0.000000E+000
1	22.52764262	2.203941E-011	9.129413E-012	0	0.000000E+000
1	22.52770004	9.129413E-012	2.203941E-011	1	0.000000E+000
1	22.52791197	2.203941E-011	9.129413E-012	0	0.000000E+000
1	22.52874334	9.129413E-012	2.203941E-011	1	0.000000E+000
1	22.52875589	2.203941E-011	9.129413E-012	0	0.000000E+000
1	22.52918228	9.129413E-012	2.203941E-011	1	0.000000E+000
1	22.52926953	2.203941E-011	9.129413E-012	0	0.000000E+000
1	22.53224370	9.129413E-012	2.203941E-011	1	0.000000E+000
1	22.53244624	2.203941E-011	9.129413E-012	0	0.000000E+000
1	22.53382648	9.129413E-012	2.203941E-011	1	0.000000E+000
1	22.53385919	2.203941E-011	9.129413E-012	0	0.000000E+000
1	22.53398596	9.129413E-012	2.203941E-011	1	0.000000E+000
1	22.53420270	2.203941E-011	9.129413E-012	0	0.000000E+000
1	22.53458736	9.129413E-012	2.203941E-011	1	0.000000E+000
1	22.53465235	2.203941E-011	9.129413E-012	0	0.000000E+000
1	22.53466104	9.129413E-012	2.203941E-011	1	0.000000E+000
1	22.53469301	2.203941E-011	9.129413E-012	0	0.000000E+000
1	22.53778388	9.129413E-012	2.203941E-011	1	0.000000E+000
1	22.53787721	2.203941E-011	9.129413E-012	0	0.000000E+000
1	22.53819209	9.129413E-012	2.203941E-011	1	0.000000E+000
1	22.53826261	2.203941E-011	9.129413E-012	0	0.000000E+000
1	22.53862729	9.129413E-012	2.203941E-011	1	0.000000E+000
1	22.53881446	2.203941E-011	9.129413E-012	0	0.000000E+000
1	22.53946486	9.129413E-012	2.203941E-011	1	0.000000E+000
1	22.53966786	2.203941E-011	9.129413E-012	0	0.000000E+000
1	22.54149444	9.129413E-012	2.203941E-011	1	0.000000E+000
1	22.54175182	2.203941E-011	9.129413E-012	0	0.000000E+000
1	22.54323675	9.129413E-012	2.203941E-011	1	0.000000E+000
1	22.54332871	2.203941E-011	9.129413E-012	0	0.000000E+000
1	22.54372226	9.129413E-012	2.203941E-011	1	0.000000E+000
1	22.54393612	2.203941E-011	9.129413E-012	0	0.000000E+000
1	22.54395515	9.129413E-012	2.203941E-011	1	0.000000E+000
1	22.54409566	2.203941E-011	9.129413E-012	0	0.000000E+000
1	22.54444847	9.129413E-012	2.203941E-011	1	0.000000E+000
1	22.54460776	2.203941E-011	9.129413E-012	0	0.000000E+000
1	22.54476518	9.129413E-012	2.203941E-011	1	0.000000E+000
1	22.54478673	2.203941E-011	9.129413E-012	0	0.000000E+000
1	22.54480869	9.129413E-012	2.203941E-011	1	0.000000E+000
1	22.54492761	2.203941E-011	9.129413E-012	0	0.000000E+000
1	22.54511835	9.129413E-012	2.203941E-011	1	0.000000E+000
1	22.54527735	2.203941E-011	9.129413E-012	0	0.000000E+000
1	22.54705602	9.129413E-012	2.203941E-011	1	0.000000E+000
1	22.54755968	2.203941E-011	9.129413E-012	0	0.000000E+000
1	22.54767578	9.129413E-012	2.203941E-011	1	0.000000E+000
1	22.54791804	2.203941E-011	9.129413E-012	0	0.000000E+000
1	22.55037519	9.129413E-012	2.203941E-011	1	0.000000E+000
1	22.55039882	2.203941E-011	9.129413E-012	0	0.000000E+000
1	22.55284849	9.129413E-012	2.203941E-011	1	0.000000E+000
1	22.55305591	2.203941E-011	9.129413E-012	0	0.000000E+000
1	22.55315463	9.129413E-012	2.203941E-011	1	0.000000E+000
1	22.55319569	2.203941E-011	9.129413E-012	0	0.000000E+000
1	22.55333850	9.129413E-012	2.203941E-011	1	0.000000E+000
1	22.55348472	2.203941E-011	9.129413E-012	0	0.000000E+000
1	22.55788985	9.129413E-012	2.203941E-011	1	0.000000E+000
1	22.55795007	2.203941E-011	9.129413E-012	0	0.000000E+000
1	22.55795541	9.129413E-012	2.203941E-011	1	0.000000E+000
1	22.55806370	2.203941E-011	9.129413E-012	0	0.000000E+000
1	22.55808689	9.129413E-012	2.203941E-011	1	0.000000E+000
1	22.55810529	2.203941E-011	9.129413E-012	0	0.000000E+000
1	22.56380959	9.129413E-012	2.203941E-011	1	0.000000E+000
1	22.56389990	2.203941E-011	9.129413E-012	0	0.000000E+000
1	22.56391070	9.129413E-012	2.203941E-011	1	0.000000E+000
1	22.56394366	2.203941E-011	9.129413E-012	0	0.000000E+000
1	22.56491763	9.129413E-012	2.203941E-011	1	0.000000E+000
1	22.56531068	2.203941E-011	9.129413E-012	0	0.000000E+000
1	22.56556993	9.129413E-012	2.203941E-011	1	0.000000E+000
1	22.56567901	2.203941E-011	9.129413E-012	0	0.000000E+000
1	22.56986445	9.129413E-012	2.203941E-011	1	0.000000E+000
1	22.56987133	2.203941E-011	9.129413E-012	0	0.000000E+000
1	22.57230930	9.129413E-012	2.203941E-011	1	0.000000E+000
1	22.57234982	2.203941E-011	9.129413E-012	0	0.000000E+000
1	22.57262141	9.129413E-012	2.203941E-011	1	0.000000E+000
1	22.57295131	2.203941E-011	9.129413E-012	0	0.000000E+000
1	22.57317220	9.129413E-012	2.203941E-011	1	0.000000E+000
1	22.57319962	2.203941E-011	9.129413E-012	0	0.000000E+000
1	22.57375029	9.129413E-012	2.203941E-011	1	0.000000E+000
1	22.57398029	2.203941E-011	9.129413E-012	0	0.000000E+000
1	22.57402677	9.129413E-012	2.203941E-011	1	0.000000E+000
1	22.57406268	2.203941E-011	9.129413E-012	0	0.000000E+000
1	22.57500507	9.129413E-012	2.203941E-011	1	0.000000E+000
1	22.57509489	2.203941E-011	9.129413E-012	0	0.000000E+000
1	22.57522712	9.129413E-012	2.203941E-011	1	0.000000E+000
1	22.57523313	2.203941E-011	9.129413E-012	0	0.000000E+000
1	22.57543042	9.129413E-012	2.203941E-011	1	0.000000E+000
1	22.57548122	2.203941E-011	9.129413E-012	0	0.000000E+000
1	22.57720119	9.129413E-012	2.203941E-011	1	0.000000E+000
1	22.57745964	2.203941E-011	9.129413E-012	0	0.000000E+000
1	22.57828911	9.129413E-012	2.203941E-011	1	0.000000E+000
1	22.57881486	2.203941E-011	9.129413E-012	0	0.000000E+000
1	22.57900309	9.129413E-012	2.203941E-011	1	0.000000E+000
1	22.57904230	2.203941E-011	9.129413E-012	0	0.000000E+000
1	22.57996993	9.129413E-012	2.203941E-011	1	0.000000E+000
1	22.58000848	2.203941E-011	9.129413E-012	0	0.000000E+000
1	22.58821492	9.129413E-012	2.203941E-011	1	0.000000E+000
1	22.58832283	2.203941E-011	9.129413E-012	0	0.000000E+000
1	22.58956440	9.129413E-012	2.203941E-011	1	0.000000E+000
1	22.58978766	2.203941E-011	9.129413E-012	0	0.000000E+000
1	22.59173319	9.129413E-012	2.203941E-011	1	0.000000E+000
1	22.59189267	2.203941E-011	9.129413E-012	0	0.000000E+000
1	22.59244257	9.129413E-012	2.203941E-011	1	0.000000E+000
1	22.59251387	2.203941E-011	9.129413E-012	0	0.000000E+000
1	22.59291833	9.129413E-012	2.203941E-011	1	0.000000E+000
1	22.59346115	2.203941E-011	9.129413E-012	0	0.000000E+000
1	22.59396476	9.129413E-012	2.203941E-011	1	0.000000E+000
1	22.59405185	2.203941E-011	9.129413E-012	0	0.000000E+000
1	22.59508631	9.129413E-012	2.203941E-011	1	0.000000E+000
1	22.59530945	2.203941E-011	9.129413E-012	0	0.000000E+000
1	22.59532131	9.129413E-012	2.203941E-011	1	0.000000E+000
1	22.59536407	2.203941E-011	9.129413E-012	0	0.000000E+000
1	22.59845462	9.129413E-012	2.203941E-011	1	0.000000E+000
1	22.59851072	2.203941E-011	9.129413E-012	0	0.000000E+000
1	22.59859667	9.129413E-012	2.203941E-011	1	0.000000E+000
1	22.59862668	2.203941E-011	9.129413E-012	0	0.000000E+000
1	22.59868073	9.129413E-012	2.203941E-011	1	0.000000E+000
1	22.59876320	2.203941E-011	9.129413E-012	0	0.000000E+000
1	22.60111530	9.129413E-012	2.203941E-011	1	0.000000E+000
1	22.60118269	2.203941E-011	9.129413E-012	0	0.000000E+000
1	22.60149716	9.129413E-012	2.203941E-011	1	0.000000E+000
1	22.60153217	2.203941E-011	9.129413E-012	0	0.000000E+000
1	22.60204243	9.129413E-012	2.203941E-011	1	0.000000E+000
1	22.60210112	2.203941E-011	9.129413E-012	0	0.000000E+000
1	22.60372737	9.129413E-012	2.203941E-011	1	0.000000E+000
1	22.60376047	2.203941E-011	9.129413E-012	0	0.000000E+000
1	22.60514779	9.129413E-012	2.203941E-011	1	0.000000E+000
1	22.60541533	2.203941E-011	9.129413E-012	0	0.000000E+000
1	22.60724829	9.129413E-012	2.203941E-011	1	0.000000E+000
1	22.60764755	2.203941E-011	9.129413E-012	0	0.000000E+000
1	22.60832428	9.129413E-012	2.203941E-011	1	0.000000E+000
1	22.60834721	2.203941E-011	9.129413E-012	0	0.000000E+000
1	22.60930985	9.129413E-012	2.203941E-011	1	0.000000E+000
1	22.60987498	2.203941E-011	9.129413E-012	0	0.000000E+000
1	22.61025329	9.129413E-012	2.203941E-011	1	0.000000E+000
1	22.61048053	2.203941E-011	9.129413E-012	0	0.000000E+000
1	22.61053791	9.129413E-012	2.203941E-011	1	0.000000E+000
1	22.61061349	2.203941E-011	9.129413E-012	0	0.000000E+000
1	22.61075367	9.129413E-012	2.203941E-011	1	0.000000E+000
1	22.61092876	2.203941E-011	9.129413E-012	0	0.000000E+000
1	22.61150214	9.129413E-012	2.203941E-011	1	0.000000E+000
1	22.61159528	2.203941E-011	9.129413E-012	0	0.000000E+000
1	22.61212933	9.129413E-012	2.203941E-011	1	0.000000E+000
1	22.61217182	2.203941E-011	9.129413E-012	0	0.000000E+000
1	22.61232533	9.129413E-012	2.203941E-011	1	0.000000E+000
1	22.61235025	2.203941E-011	9.129413E-012	0	0.000000E+000
1	22.61253385	9.129413E-012	2.203941E-011	1	0.000000E+000
1	22.61254276	2.203941E-011	9.129413E-012	0	0.000000E+000
1	22.61282164	9.129413E-012	2.203941E-011	1	0.000000E+000
1	22.61295336	2.203941E-011	9.129413E-012	0	0.000000E+000
1	22.61407965	9.129413E-012	2.203941E-011	1	0.000000E+000
1	22.61418862	2.203941E-011	9.129413E-012	0	0.000000E+000
1	22.61848864	9.129413E-012	2.203941E-011	1	0.000000E+000
1	22.61878160	2.203941E-011	9.129413E-012	0	0.000000E+000
1	22.61881220	9.129413E-012	2.203941E-011	1	0.000000E+000
1	22.61886330	2.203941E-011	9.129413E-012	0	0.000000E+000
1	22.61898765	9.129413E-012	2.203941E-011	1	0.000000E+000
1	22.61930524	2.203941E-011	9.129413E-012	0	0.000000E+000
1	22.62234945	9.129413E-012	2.203941E-011	1	0.000000E+000
1	22.62243728	2.203941E-011	9.129413E-012	0	0.000000E+000
1	22.62271829	9.129413E-012	2.203941E-011	1	0.000000E+000
1	22.62290405	2.203941E-011	9.129413E-012	0	0.000000E+000
1	22.62363386	9.129413E-012	2.203941E-011	1	0.000000E+000
1	22.62371966	2.203941E-011	9.129413E-012	0	0.000000E+000
1	22.62466259	9.129413E-012	2.203941E-011	1	0.000000E+000
1	22.62500578	2.203941E-011	9.129413E-012	0	0.000000E+000
1	22.62608995	9.129413E-012	2.203941E-011	1	0.000000E+000
1	22.62620239	2.203941E-011	9.129413E-012	0	0.000000E+000
1	22.62710540	9.129413E-012	2.203941E-011	1	0.000000E+000
1	22.62786166	2.203941E-011	9.129413E-012	0	0.000000E+000
1	22.63019419	9.129413E-012	2.203941E-011	1	0.000000E+000
1	22.63037377	2.203941E-011	9.129413E-012	0	0.000000E+000
1	22.63134221	9.129413E-012	2.203941E-011	1	0.000000E+000
1	22.63149583	2.203941E-011	9.129413E-012	0	0.000000E+000
1	22.63234087	9.129413E-012	2.203941E-011	1	0.000000E+000
1	22.63275800	2.203941E-011	9.129413E-012	0	0.000000E+000
1	22.63344199	9.129413E-012	2.203941E-011	1	0.000000E+000
1	22.63357880	2.203941E-011	9.129413E-012	0	0.000000E+000
1	22.63716757	9.129413E-012	2.203941E-011	1	0.000000E+000
1	22.63723709	2.203941E-011	9.129413E-012	0	0.000000E+000
1	22.63779407	9.129413E-012	2.203941E-011	1	0.000000E+000
1	22.63782411	2.203941E-011	9.129413E-012	0	0.000000E+000
1	22.63919423	9.129413E-012	2.203941E-011	1	0.000000E+000
1	22.63920240	2.203941E-011	9.129413E-012	0	0.000000E+000
1	22.63957378	9.129413E-012	2.203941E-011	1	0.000000E+000
1	22.63980003	2.203941E-011	9.129413E-012	0	0.000000E+000
1	22.64061470	9.129413E-012	2.203941E-011	1	0.000000E+000
1	22.64063841	2.203941E-011	9.129413E-012	0	0.000000E+000
1	22.64465438	9.129413E-012	2.203941E-011	1	0.000000E+000
1	22.64484573	2.203941E-011	9.129413E-012	0	0.000000E+000
1	22.64549834	9.129413E-012	2.203941E-011	1	0.000000E+000
1	22.64576420	2.203941E-011	9.129413E-012	0	0.000000E+000
1	22.64610474	9.129413E-012	2.203941E-011	1	0.000000E+000
1	22.64644582	2.203941E-011	9.129413E-012	0	0.000000E+000
1	22.64896992	9.129413E-012	2.203941E-011	1	0.000000E+000
1	22.64899876	2.203941E-011	9.129413E-012	0	0.000000E+000
1	22.65091001	9.129413E-012	2.203941E-011	1	0.000000E+000
1	22.65113497	2.203941E-011	9.129413E-012	0	0.000000E+000
1	22.65210357	9.129413E-012	2.203941E-011	1	0.000000E+000
1	22.65216494	2.203941E-011	9.129413E-012	0	0.000000E+000
1	22.65311123	9.129413E-012	2.203941E-011	1	0.000000E+000
1	22.65315971	2.203941E-011	9.129413E-012	0	0.000000E+000
1	22.65419828	9.129413E-012	2.203941E-011	1	0.000000E+000
1	22.65432229	2.203941E-011	9.129413E-012	0	0.000000E+000
1	22.65592229	9.129413E-012	2.203941E-011	1	0.000000E+000
1	22.65621194	2.203941E-011	9.129413E-012	0	0.000000E+000
1	22.65758478	9.129413E-012	2.203941E-011	1	0.000000E+000
1	22.65784795	2.203941E-011	9.129413E-012	0	0.000000E+000
1	22.65820055	9.129413E-012	2.203941E-011	1	0.000000E+000
1	22.65837810	2.203941E-011	9.129413E-012	0	0.000000E+000
1	22.66449921	9.129413E-012	2.203941E-011	1	0.000000E+000
1	22.66457915	2.203941E-011	9.129413E-012	0	0.000000E+000
1	22.66758277	9.129413E-012	2.203941E-011	1	0.000000E+000
1	22.66796160	2.203941E-011	9.129413E-012	0	0.000000E+000
1	22.66807291	9.129413E-012	2.203941E-011	1	0.000000E+000
1	22.66810269	2.203941E-011	9.129413E-012	0	0.000000E+000
1	22.67095743	9.129413E-012	2.203941E-011	1	0.000000E+000
1	22.67140060	2.203941E-011	9.129413E-012	0	0.000000E+000
1	22.67143609	9.129413E-012	2.203941E-011	1	0.000000E+000
1	22.67150360	2.203941E-011	9.129413E-012	0	0.000000E+000
1	22.67197903	9.129413E-012	2.203941E-011	1	0.000000E+000
1	22.67216699	2.203941E-011	9.129413E-012	0	0.000000E+000
1	22.67288770	9.129413E-012	2.203941E-011	1	0.000000E+000
1	22.67292701	2.203941E-011	9.129413E-012	0	0.000000E+000
1	22.67444753	9.129413E-012	2.203941E-011	1	0.000000E+000
1	22.67451416	2.203941E-011	9.129413E-012	0	0.000000E+000
1	22.67489620	9.129413E-012	2.203941E-011	1	0.000000E+000
1	22.67493962	2.203941E-011	9.129413E-012	0	0.000000E+000
1	22.67496850	9.129413E-012	2.203941E-011	1	0.000000E+000
1	22.67505191	2.203941E-011	9.129413E-012	0	0.000000E+000
1	22.67521796	9.129413E-012	2.203941E-011	1	0.000000E+000
1	22.67538656	2.203941E-011	9.129413E-012	0	0.000000E+000
1	22.67560020	9.129413E-012	2.203941E-011	1	0.000000E+000
1	22.67587654	2.203941E-011	9.129413E-012	0	0.000000E+000
1	22.67664089	9.129413E-012	2.203941E-011	1	0.000000E+000
1	22.67683706	2.203941E-011	9.129413E-012	0	0.000000E+000
1	22.68083099	9.129413E-012	2.203941E-011	1	0.000000E+000
1	22.68089783	2.203941E-011	9.129413E-012	0	0.000000E+000
1	22.68123084	9.129413E-012	2.203941E-011	1	0.000000E+000
1	22.68140907	2.203941E-011	9.129413E-012	0	0.000000E+000
1	22.68147855	9.129413E-012	2.203941E-011	1	0.000000E+000
1	22.68154499	2.203941E-011	9.129413E-012	0	0.000000E+000
1	22.68363265	9.129413E-012	2.203941E-011	1	0.000000E+000
1	22.68378280	2.203941E-011	9.129413E-012	0	0.000000E+000
1	22.68379426	9.129413E-012	2.203941E-011	1	0.000000E+000
1	22.68383574	2.203941E-011	9.129413E-012	0	0.000000E+000
1	22.68385691	9.129413E-012	2.203941E-011	1	0.000000E+000
1	22.68392708	2.203941E-011	9.129413E-012	0	0.000000E+000
1	22.68664387	9.129413E-012	2.203941E-011	1	0.000000E+000
1	22.68672698	2.203941E-011	9.129413E-012	0	0.000000E+000
1	22.69068999	9.129413E-012	2.203941E-011	1	0.000000E+000
1	22.69076615	2.203941E-011	9.129413E-012	0	0.000000E+000
1	22.69135737	9.129413E-012	2.203941E-011	1	0.000000E+000
1	22.69138076	2.203941E-011	9.129413E-012	0	0.000000E+000
1	22.69142538	9.129413E-012	2.203941E-011	1	0.000000E+000
1	22.69147674	2.203941E-011	9.129413E-012	0	0.000000E+000
1	22.69163507	9.129413E-012	2.203941E-011	1	0.000000E+000
1	22.69186616	2.203941E-011	9.129413E-012	0	0.000000E+000
1	22.69256099	9.129413E-012	2.203941E-011	1	0.000000E+000
1	22.69282597	2.203941E-011	9.129413E-012	0	0.000000E+000
1	22.69482452	9.129413E-012	2.203941E-011	1	0.000000E+000
1	22.69485346	2.203941E-011	9.129413E-012	0	0.000000E+000
1	22.69790225	9.129413E-012	2.203941E-011	1	0.000000E+000
1	22.69812976	2.203941E-011	9.129413E-012	0	0.000000E+000
1	22.69863049	9.129413E-012	2.203941E-011	1	0.000000E+000
1	22.69875588	2.203941E-011	9.129413E-012	0	0.000000E+000
1	22.69957893	9.129413E-012	2.203941E-011	1	0.000000E+000
1	22.69962591	2.203941E-011	9.129413E-012	0	0.000000E+000
1	22.70488332	9.129413E-012	2.203941E-011	1	0.000000E+000
1	22.70494900	2.203941E-011	9.129413E-012	0	0.000000E+000
1	22.70613976	9.129413E-012	2.203941E-011	1	0.000000E+000
1	22.70616916	2.203941E-011	9.129413E-012	0	0.000000E+000
1	22.70618610	9.129413E-012	2.203941E-011	1	0.000000E+000
1	22.70629964	2.203941E-011	9.129413E-012	0	0.000000E+000
1	22.70790261	9.129413E-012	2.203941E-011	1	0.000000E+000
1	22.70815574	2.203941E-011	9.129413E-012	0	0.000000E+000
1	22.71001835	9.129413E-012	2.203941E-011	1	0.000000E+000
1	22.71008188	2.203941E-011	9.129413E-012	0	0.000000E+000
1	22.71124322	9.129413E-012	2.203941E-011	1	0.000000E+000
1	22.71125801	2.203941E-011	9.129413E-012	0	0.000000E+000
1	22.71169742	9.129413E-012	2.203941E-011	1	0.000000E+000
1	22.71197990	2.203941E-011	9.129413E-012	0	0.000000E+000
1	22.71774834	9.129413E-012	2.203941E-011	1	0.000000E+000
1	22.71793648	2.203941E-011	9.129413E-012	0	0.000000E+000
1	22.72128253	9.129413E-012	2.203941E-011	1	0.000000E+000
1	22.72136930	2.203941E-011	9.129413E-012	0	0.000000E+000
1	22.72289455	9.129413E-012	2.203941E-011	1	0.000000E+000
1	22.72308080	2.203941E-011	9.129413E-012	0	0.000000E+000
1	22.72407070	9.129413E-012	2.203941E-011	1	0.000000E+000
1	22.72421127	2.203941E-011	9.129413E-012	0	0.000000E+000
1	22.72483243	9.129413E-012	2.203941E-011	1	0.000000E+000
1	22.72492476	2.203941E-011	9.129413E-012	0	0.000000E+000
1	22.72578408	9.129413E-012	2.203941E-011	1	0.000000E+000
1	22.72594055	2.203941E-011	9.129413E-012	0	0.000000E+000
1	22.72606410	9.129413E-012	2.203941E-011	1	0.000000E+000
1	22.72619210	2.203941E-011	9.129413E-012	0	0.000000E+000
1	22.72751714	9.129413E-012	2.203941E-011	1	0.000000E+000
1	22.72751952	2.203941E-011	9.129413E-012	0	0.000000E+000
1	22.72764602	9.129413E-012	2.203941E-011	1	0.000000E+000
1	22.72770427	2.203941E-011	9.129413E-012	0	0.000000E+000
1	22.72783496	9.129413E-012	2.203941E-011	1	0.000000E+000
1	22.72792934	2.203941E-011	9.129413E-012	0	0.000000E+000
1	22.72857702	9.129413E-012	2.203941E-011	1	0.000000E+000
1	22.72874149	2.203941E-011	9.129413E-012	0	0.000000E+000
1	22.72881515	9.129413E-012	2.203941E-011	1	0.000000E+000
1	22.72908921	2.203941E-011	9.129413E-012	0	0.000000E+000
1	22.72995118	9.129413E-012	2.203941E-011	1	0.000000E+000
1	22.73011917	2.203941E-011	9.129413E-012	0	0.000000E+000
1	22.73018248	9.129413E-012	2.203941E-011	1	0.000000E+000
1	22.73021351	2.203941E-011	9.129413E-012	0	0.000000E+000
1	22.73162248	9.129413E-012	2.203941E-011	1	0.000000E+000
1	22.73165188	2.203941E-011	9.129413E-012	0	0.000000E+000
1	22.73244407	9.129413E-012	2.203941E-011	1	0.000000E+000
1	22.73268259	2.203941E-011	9.129413E-012	0	0.000000E+000
1	22.73272903	9.129413E-012	2.203941E-011	1	0.000000E+000
1	22.73290153	2.203941E-011	9.129413E-012	0	0.000000E+000
1	22.73318704	9.129413E-012	2.203941E-011	1	0.000000E+000
1	22.73347451	2.203941E-011	9.129413E-012	0	0.000000E+000
1	22.73651713	9.129413E-012	2.203941E-011	1	0.000000E+000
1	22.73653278	2.203941E-011	9.129413E-012	0	0.000000E+000
1	28.46751307	8.695083E-012	2.160508E-011	1	0.000000E+000
1	28.46754151	2.160508E-011	8.695083E-012	0	0.000000E+000
1	28.46959505	8.695083E-012	2.160508E-011	1	0.000000E+000
1	28.46972050	2.160508E-011	8.695083E-012	0	0.000000E+000
1	28.47570313	8.695083E-012	2.160508E-011	1	0.000000E+000
1	28.47585184	2.160508E-011	8.695083E-012	0	0.000000E+000
1	28.47618851	8.695083E-012	2.160508E-011	1	0.000000E+000
1	28.47631478	2.160508E-011	8.695083E-012	0	0.000000E+000
1	28.47737053	8.695083E-012	2.160508E-011	1	0.000000E+000
1	28.47747781	2.160508E-011	8.695083E-012	0	0.000000E+000
1	28.47781934	8.695083E-012	2.160508E-011	1	0.000000E+000
1	28.47808817	2.160508E-011	8.695083E-012	0	0.000000E+000
1	28.47813480	8.695083E-012	2.160508E-011	1	0.000000E+000
1	28.47815453	2.160508E-011	8.695083E-012	0	0.000000E+000
1	28.48392647	8.695083E-012	2.160508E-011	1	0.000000E+000
1	28.48404863	2.160508E-011	8.695083E-012	0	0.000000E+000
1	28.48441784	8.695083E-012	2.160508E-011	1	0.000000E+000
1	28.48468199	2.160508E-011	8.695083E-012	0	0.000000E+000
1	28.48772897	8.695083E-012	2.160508E-011	1	0.000000E+000
1	28.48776716	2.160508E-011	8.695083E-012	0	0.000000E+000
1	28.48778587	8.695083E-012	2.160508E-011	1	0.000000E+000
1	28.48786873	2.160508E-011	8.695083E-012	0	0.000000E+000
1	28.48858807	8.695083E-012	2.160508E-011	1	0.000000E+000
1	28.48864560	2.160508E-011	8.695083E-012	0	0.000000E+000
1	28.49019277	8.695083E-012	2.160508E-011	1	0.000000E+000
1	28.49021553	2.160508E-011	8.695083E-012	0	0.000000E+000
1	28.49030576	8.695083E-012	2.160508E-011	1	0.000000E+000
1	28.49058551	2.160508E-011	8.695083E-012	0	0.000000E+000
1	28.49207724	8.695083E-012	2.160508E-011	1	0.000000E+000
1	28.49231680	2.160508E-011	8.695083E-012	0	0.000000E+000
1	28.49527269	8.695083E-012	2.160508E-011	1	0.000000E+000
1	28.49535056	2.160508E-011	8.695083E-012	0	0.000000E+000
1	28.49638895	8.695083E-012	2.160508E-011	1	0.000000E+000
1	28.49662772	2.160508E-011	8.695083E-012	0	0.000000E+000
1	28.49886697	8.695083E-012	2.160508E-011	1	0.000000E+000
1	28.49890415	2.160508E-011	8.695083E-012	0	0.000000E+000
1	28.49920747	8.695083E-012	2.160508E-011	1	0.000000E+000
1	28.49940120	2.160508E-011	8.695083E-012	0	0.000000E+000
1	28.49960184	8.695083E-012	2.160508E-011	1	0.000000E+000
1	28.49973825	2.160508E-011	8.695083E-012	0	0.000000E+000
1	28.50217665	8.695083E-012	2.160508E-011	1	0.000000E+000
1	28.50221623	2.160508E-011	8.695083E-012	0	0.000000E+000
1	28.50233692	8.695083E-012	2.160508E-011	1	0.000000E+000
1	28.50242374	2.160508E-011	8.695083E-012	0	0.000000E+000
1	28.50328128	8.695083E-012	2.160508E-011	1	0.000000E+000
1	28.50375072	2.160508E-011	8.695083E-012	0	0.000000E+000
1	28.50398089	8.695083E-012	2.160508E-011	1	0.000000E+000
1	28.50404931	2.160508E-011	8.695083E-012	0	0.000000E+000
1	28.50442894	8.695083E-012	2.160508E-011	1	0.000000E+000
1	28.50444311	2.160508E-011	8.695083E-012	0	0.000000E+000
1	28.50502676	8.695083E-012	2.160508E-011	1	0.000000E+000
1	28.50530850	2.160508E-011	8.695083E-012	0	0.000000E+000
1	28.50561527	8.695083E-012	2.160508E-011	1	0.000000E+000
1	28.50566719	2.160508E-011	8.695083E-012	0	0.000000E+000
1	28.50584782	8.695083E-012	2.160508E-011	1	0.000000E+000
1	28.50604347	2.160508E-011	8.695083E-012	0	0.000000E+000
1	28.50678943	8.695083E-012	2.160508E-011	1	0.000000E+000
1	28.50694647	2.160508E-011	8.695083E-012	0	0.000000E+000
1	28.50907130	8.695083E-012	2.160508E-011	1	0.000000E+000
1	28.50929518	2.160508E-011	8.695083E-012	0	0.000000E+000
1	28.51091044	8.695083E-012	2.160508E-011	1	0.000000E+000
1	28.51119350	2.160508E-011	8.695083E-012	0	0.000000E+000
1	28.51137663	8.695083E-012	2.160508E-011	1	0.000000E+000
1	28.51142267	2.160508E-011	8.695083E-012	0	0.000000E+000
1	28.51374447	8.695083E-012	2.160508E-011	1	0.000000E+000
1	28.51383015	2.160508E-011	8.695083E-012	0	0.000000E+000
1	28.51412774	8.695083E-012	2.160508E-011	1	0.000000E+000
1	28.51419040	2.160508E-011	8.695083E-012	0	0.000000E+000
1	28.51420402	8.695083E-012	2.160508E-011	1	0.000000E+000
1	28.51434687	2.160508E-011	8.695083E-012	0	0.000000E+000
1	28.51568263	8.695083E-012	2.160508E-011	1	0.000000E+000
1	28.51570874	2.160508E-011	8.695083E-012	0	0.000000E+000
1	28.99540742	8.785179E-012	2.169518E-011	1	0.000000E+000
1	28.99568950	2.169518E-011	8.785179E-012	0	0.000000E+000
1	28.99674245	8.785179E-012	2.169518E-011	1	0.000000E+000
1	28.99703806	2.169518E-011	8.785179E-012	0	0.000000E+000
1	28.99737825	8.785179E-012	2.169518E-011	1	0.000000E+000
1	28.99740521	2.169518E-011	8.785179E-012	0	0.000000E+000
1	28.99852979	8.785179E-012	2.169518E-011	1	0.000000E+000
1	28.99868747	2.169518E-011	8.785179E-012	0	0.000000E+000
1	28.99916492	8.785179E-012	2.169518E-011	1	0.000000E+000
1	28.99926099	2.169518E-011	8.785179E-012	0	0.000000E+000
1	28.99989758	8.785179E-012	2.169518E-011	1	0.000000E+000
1	29.00016230	2.169518E-011	8.785179E-012	0	0.000000E+000
1	29.00130876	8.785179E-012	2.169518E-011	1	0.000000E+000
1	29.00135195	2.169518E-011	8.785179E-012	0	0.000000E+000
1	29.00212429	8.785179E-012	2.169518E-011	1	0.000000E+000
1	29.00220455	2.169518E-011	8.785179E-012	0	0.000000E+000
1	29.00262299	8.785179E-012	2.169518E-011	1	0.000000E+000
1	29.00275743	2.169518E-011	8.785179E-012	0	0.000000E+000
1	29.00305597	8.785179E-012	2.169518E-011	1	0.000000E+000
1	29.00307570	2.169518E-011	8.785179E-012	0	0.000000E+000
1	29.00552428	8.785179E-012	2.169518E-011	1	0.000000E+000
1	29.00559589	2.169518E-011	8.785179E-012	0	0.000000E+000
1	29.00740518	8.785179E-012	2.169518E-011	1	0.000000E+000
1	29.00752309	2.169518E-011	8.785179E-012	0	0.000000E+000
1	29.00830984	8.785179E-012	2.169518E-011	1	0.000000E+000
1	29.00882590	2.169518E-011	8.785179E-012	0	0.000000E+000
1	29.00913771	8.785179E-012	2.169518E-011	1	0.000000E+000
1	29.00930062	2.169518E-011	8.785179E-012	0	0.000000E+000
1	29.00945195	8.785179E-012	2.169518E-011	1	0.000000E+000
1	29.00949283	2.169518E-011	8.785179E-012	0	0.000000E+000
1	29.00950639	8.785179E-012	2.169518E-011	1	0.000000E+000
1	29.00955898	2.169518E-011	8.785179E-012	0	0.000000E+000
1	29.00995505	8.785179E-012	2.169518E-011	1	0.000000E+000
1	29.00999204	2.169518E-011	8.785179E-012	0	0.000000E+000
1	29.01116337	8.785179E-012	2.169518E-011	1	0.000000E+000
1	29.01128605	2.169518E-011	8.785179E-012	0	0.000000E+000
1	29.01409819	8.785179E-012	2.169518E-011	1	0.000000E+000
1	29.01424904	2.169518E-011	8.785179E-012	0	0.000000E+000
1	29.01471606	8.785179E-012	2.169518E-011	1	0.000000E+000
1	29.01473766	2.169518E-011	8.785179E-012	0	0.000000E+000
1	29.01497962	8.785179E-012	2.169518E-011	1	0.000000E+000
1	29.01524001	2.169518E-011	8.785179E-012	0	0.000000E+000
1	29.02085475	8.785179E-012	2.169518E-011	1	0.000000E+000
1	29.02129879	2.169518E-011	8.785179E-012	0	0.000000E+000
1	29.02284018	8.785179E-012	2.169518E-011	1	0.000000E+000
1	29.02291623	2.169518E-011	8.785179E-012	0	0.000000E+000
1	29.02343148	8.785179E-012	2.169518E-011	1	0.000000E+000
1	29.02364155	2.169518E-011	8.785179E-012	0	0.000000E+000
1	29.02790679	8.785179E-012	2.169518E-011	1	0.000000E+000
1	29.02797669	2.169518E-011	8.785179E-012	0	0.000000E+000
1	29.02855246	8.785179E-012	2.169518E-011	1	0.000000E+000
1	29.02865524	2.169518E-011	8.785179E-012	0	0.000000E+000
1	29.02904530	8.785179E-012	2.169518E-011	1	0.000000E+000
1	29.02945152	2.169518E-011	8.785179E-012	0	0.000000E+000
1	29.02975325	8.785179E-012	2.169518E-011	1	0.000000E+000
1	29.03005497	2.169518E-011	8.785179E-012	0	0.000000E+000
1	29.03285697	8.785179E-012	2.169518E-011	1	0.000000E+000
1	29.03294545	2.169518E-011	8.785179E-012	0	0.000000E+000
1	29.03378957	8.785179E-012	2.169518E-011	1	0.000000E+000
1	29.03382098	2.169518E-011	8.785179E-012	0	0.000000E+000
1	29.03399408	8.785179E-012	2.169518E-011	1	0.000000E+000
1	29.03403418	2.169518E-011	8.785179E-012	0	0.000000E+000
1	29.03558210	8.785179E-012	2.169518E-011	1	0.000000E+000
1	29.03561775	2.169518E-011	8.785179E-012	0	0.000000E+000
1	29.03620012	8.785179E-012	2.169518E-011	1	0.000000E+000
1	29.03626906	2.169518E-011	8.785179E-012	0	0.000000E+000
1	29.03686757	8.785179E-012	2.169518E-011	1	0.000000E+000
1	29.03697229	2.169518E-011	8.785179E-012	0	0.000000E+000
1	29.03934388	8.785179E-012	2.169518E-011	1	0.000000E+000
1	29.03941641	2.169518E-011	8.785179E-012	0	0.000000E+000
1	29.04137832	8.785179E-012	2.169518E-011	1	0.000000E+000
1	29.04154461	2.169518E-011	8.785179E-012	0	0.000000E+000
1	29.04226158	8.785179E-012	2.169518E-011	1	0.000000E+000
1	29.04249650	2.169518E-011	8.785179E-012	0	0.000000E+000
1	29.04299087	8.785179E-012	2.169518E-011	1	0.000000E+000
1	29.04317988	2.169518E-011	8.785179E-012	0	0.000000E+000
1	29.04574788	8.785179E-012	2.169518E-011	1	0.000000E+000
1	29.04575882	2.169518E-011	8.785179E-012	0	0.000000E+000
1	29.04724412	8.785179E-012	2.169518E-011	1	0.000000E+000
1	29.04737471	2.169518E-011	8.785179E-012	0	0.000000E+000
1	29.04804317	8.785179E-012	2.169518E-011	1	0.000000E+000
1	29.04823823	2.169518E-011	8.785179E-012	0	0.000000E+000
1	29.04908568	8.785179E-012	2.169518E-011	1	0.000000E+000
1	29.04931416	2.169518E-011	8.785179E-012	0	0.000000E+000
1	29.04934148	8.785179E-012	2.169518E-011	1	0.000000E+000
1	29.04950987	2.169518E-011	8.785179E-012	0	0.000000E+000
1	29.05337071	8.785179E-012	2.169518E-011	1	0.000000E+000
1	29.05393190	2.169518E-011	8.785179E-012	0	0.000000E+000
1	29.05408741	8.785179E-012	2.169518E-011	1	0.000000E+000
1	29.05414779	2.169518E-011	8.785179E-012	0	0.000000E+000
1	29.05446884	8.785179E-012	2.169518E-011	1	0.000000E+000
1	29.05463153	2.169518E-011	8.785179E-012	0	0.000000E+000
1	29.05466352	8.785179E-012	2.169518E-011	1	0.000000E+000
1	29.05476660	2.169518E-011	8.785179E-012	0	0.000000E+000
1	29.05517696	8.785179E-012	2.169518E-011	1	0.000000E+000
1	29.05535647	2.169518E-011	8.785179E-012	0	0.000000E+000
1	32.43273457	8.857449E-012	2.176745E-011	1	0.000000E+000
1	32.43286703	2.176745E-011	8.857449E-012	0	0.000000E+000
1	32.43324934	8.857449E-012	2.176745E-011	1	0.000000E+000
1	32.43336270	2.176745E-011	8.857449E-012	0	0.000000E+000
1	32.43396078	8.857449E-012	2.176745E-011	1	0.000000E+000
1	32.43402779	2.176745E-011	8.857449E-012	0	0.000000E+000
1	32.43572564	8.857449E-012	2.176745E-011	1	0.000000E+000
1	32.43583278	2.176745E-011	8.857449E-012	0	0.000000E+000
1	32.43683373	8.857449E-012	2.176745E-011	1	0.000000E+000
1	32.43694169	2.176745E-011	8.857449E-012	0	0.000000E+000
1	32.43848201	8.857449E-012	2.176745E-011	1	0.000000E+000
1	32.43860170	2.176745E-011	8.857449E-012	0	0.000000E+000
1	32.44076397	8.857449E-012	2.176745E-011	1	0.000000E+000
1	32.44096162	2.176745E-011	8.857449E-012	0	0.000000E+000
1	32.44126185	8.857449E-012	2.176745E-011	1	0.000000E+000
1	32.44156742	2.176745E-011	8.857449E-012	0	0.000000E+000
1	32.44282591	8.857449E-012	2.176745E-011	1	0.000000E+000
1	32.44287305	2.176745E-011	8.857449E-012	0	0.000000E+000
1	32.44675332	8.857449E-012	2.176745E-011	1	0.000000E+000
1	32.44687856	2.176745E-011	8.857449E-012	0	0.000000E+000
1	32.44715743	8.857449E-012	2.176745E-011	1	0.000000E+000
1	32.44718071	2.176745E-011	8.857449E-012	0	0.000000E+000
1	32.44802934	8.857449E-012	2.176745E-011	1	0.000000E+000
1	32.44806976	2.176745E-011	8.857449E-012	0	0.000000E+000
1	32.44810701	8.857449E-012	2.176745E-011	1	0.000000E+000
1	32.44848358	2.176745E-011	8.857449E-012	0	0.000000E+000
1	32.45165608	8.857449E-012	2.176745E-011	1	0.000000E+000
1	32.45170541	2.176745E-011	8.857449E-012	0	0.000000E+000
1	32.45235677	8.857449E-012	2.176745E-011	1	0.000000E+000
1	32.45240538	2.176745E-011	8.857449E-012	0	0.000000E+000
1	32.45317397	8.857449E-012	2.176745E-011	1	0.000000E+000
1	32.45373445	2.176745E-011	8.857449E-012	0	0.000000E+000
1	32.45373822	8.857449E-012	2.176745E-011	1	0.000000E+000
1	32.45378772	2.176745E-011	8.857449E-012	0	0.000000E+000
1	32.45784166	8.857449E-012	2.176745E-011	1	0.000000E+000
1	32.45794676	2.176745E-011	8.857449E-012	0	0.000000E+000
1	32.45888704	8.857449E-012	2.176745E-011	1	0.000000E+000
1	32.45892558	2.176745E-011	8.857449E-012	0	0.000000E+000
1	32.46031692	8.857449E-012	2.176745E-011	1	0.000000E+000
1	32.46039105	2.176745E-011	8.857449E-012	0	0.000000E+000
1	32.46060988	8.857449E-012	2.176745E-011	1	0.000000E+000
1	32.46062448	2.176745E-011	8.857449E-012	0	0.000000E+000
1	32.48299243	8.857449E-012	2.176745E-011	1	0.000000E+000
1	32.48336919	2.176745E-011	8.857449E-012	0	0.000000E+000
1	32.48373218	8.857449E-012	2.176745E-011	1	0.000000E+000
1	32.48440622	2.176745E-011	8.857449E-012	0	0.000000E+000
1	32.48493773	8.857449E-012	2.176745E-011	1	0.000000E+000
1	32.48523165	2.176745E-011	8.857449E-012	0	0.000000E+000
1	32.48555614	8.857449E-012	2.176745E-011	1	0.000000E+000
1	32.48563907	2.176745E-011	8.857449E-012	0	0.000000E+000
1	32.48589438	8.857449E-012	2.176745E-011	1	0.000000E+000
1	32.48613665	2.176745E-011	8.857449E-012	0	0.000000E+000
1	32.48748529	8.857449E-012	2.176745E-011	1	0.000000E+000
1	32.48785067	2.176745E-011	8.857449E-012	0	0.000000E+000
1	32.48906558	8.857449E-012	2.176745E-011	1	0.000000E+000
1	32.48926556	2.176745E-011	8.857449E-012	0	0.000000E+000
1	32.49103831	8.857449E-012	2.176745E-011	1	0.000000E+000
1	32.49113447	2.176745E-011	8.857449E-012	0	0.000000E+000
1	32.49153547	8.857449E-012	2.176745E-011	1	0.000000E+000
1	32.49173862	2.176745E-011	8.857449E-012	0	0.000000E+000
1	32.49187720	8.857449E-012	2.176745E-011	1	0.000000E+000
1	32.49192538	2.176745E-011	8.857449E-012	0	0.000000E+000
1	32.49350824	8.857449E-012	2.176745E-011	1	0.000000E+000
1	32.49358387	2.176745E-011	8.857449E-012	0	0.000000E+000
1	32.49479625	8.857449E-012	2.176745E-011	1	0.000000E+000
1	32.49486093	2.176745E-011	8.857449E-012	0	0.000000E+000
1	32.49941109	8.857449E-012	2.176745E-011	1	0.000000E+000
1	32.49947405	2.176745E-011	8.857449E-012	0	0.000000E+000
1	32.49998024	8.857449E-012	2.176745E-011	1	0.000000E+000
1	32.50004441	2.176745E-011	8.857449E-012	0	0.000000E+000
1	32.50007606	8.857449E-012	2.176745E-011	1	0.000000E+000
1	32.50055797	2.176745E-011	8.857449E-012	0	0.000000E+000
1	32.50134900	8.857449E-012	2.176745E-011	1	0.000000E+000
1	32.50161836	2.176745E-011	8.857449E-012	0	0.000000E+000
1	32.50214413	8.857449E-012	2.176745E-011	1	0.000000E+000
1	32.50223894	2.176745E-011	8.857449E-012	0	0.000000E+000
1	32.50234173	8.857449E-012	2.176745E-011	1	0.000000E+000
1	32.50238398	2.176745E-011	8.857449E-012	0	0.000000E+000
1	32.50267031	8.857449E-012	2.176745E-011	1	0.000000E+000
1	32.50272487	2.176745E-011	8.857449E-012	0	0.000000E+000
1	32.50297509	8.857449E-012	2.176745E-011	1	0.000000E+000
1	32.50330975	2.176745E-011	8.857449E-012	0	0.000000E+000
1	32.50434224	8.857449E-012	2.176745E-011	1	0.000000E+000
1	32.50437663	2.176745E-011	8.857449E-012	0	0.000000E+000
1	32.50730302	8.857449E-012	2.176745E-011	1	0.000000E+000
1	32.50742984	2.176745E-011	8.857449E-012	0	0.000000E+000
1	32.50825321	8.857449E-012	2.176745E-011	1	0.000000E+000
1	32.50829691	2.176745E-011	8.857449E-012	0	0.000000E+000
1	32.50967675	8.857449E-012	2.176745E-011	1	0.000000E+000
1	32.51020054	2.176745E-011	8.857449E-012	0	0.000000E+000
1	32.51084367	8.857449E-012	2.176745E-011	1	0.000000E+000
1	32.51090430	2.176745E-011	8.857449E-012	0	0.000000E+000
1	32.51100367	8.857449E-012	2.176745E-011	1	0.000000E+000
1	32.51117307	2.176745E-011	8.857449E-012	0	0.000000E+000
1	32.51222693	8.857449E-012	2.176745E-011	1	0.000000E+000
1	32.51226143	2.176745E-011	8.857449E-012	0	0.000000E+000
1	32.51295672	8.857449E-012	2.176745E-011	1	0.000000E+000
1	32.51300339	2.176745E-011	8.857449E-012	0	0.000000E+000
1	32.51321383	8.857449E-012	2.176745E-011	1	0.000000E+000
1	32.51345995	2.176745E-011	8.857449E-012	0	0.000000E+000
1	32.51512669	8.857449E-012	2.176745E-011	1	0.000000E+000
1	32.51544137	2.176745E-011	8.857449E-012	0	0.000000E+000
1	32.51730639	8.857449E-012	2.176745E-011	1	0.000000E+000
1	32.51756420	2.176745E-011	8.857449E-012	0	0.000000E+000
1	32.51867274	8.857449E-012	2.176745E-011	1	0.000000E+000
1	32.51872669	2.176745E-011	8.857449E-012	0	0.000000E+000
1	32.51912204	8.857449E-012	2.176745E-011	1	0.000000E+000
1	32.51945300	2.176745E-011	8.857449E-012	0	0.000000E+000
1	32.51947559	8.857449E-012	2.176745E-011	1	0.000000E+000
1	32.51958238	2.176745E-011	8.857449E-012	0	0.000000E+000
1	32.51961826	8.857449E-012	2.176745E-011	1	0.000000E+000
1	32.51975484	2.176745E-011	8.857449E-012	0	0.000000E+000
1	32.52058662	8.857449E-012	2.176745E-011	1	0.000000E+000
1	32.52074267	2.176745E-011	8.857449E-012	0	0.000000E+000
1	32.52233482	8.857449E-012	2.176745E-011	1	0.000000E+000
1	32.52252366	2.176745E-011	8.857449E-012	0	0.000000E+000
1	32.52371345	8.857449E-012	2.176745E-011	1	0.000000E+000
1	32.52388760	2.176745E-011	8.857449E-012	0	0.000000E+000
1	32.52389441	8.857449E-012	2.176745E-011	1	0.000000E+000
1	32.52395178	2.176745E-011	8.857449E-012	0	0.000000E+000
1	32.52435632	8.857449E-012	2.176745E-011	1	0.000000E+000
1	32.52441019	2.176745E-011	8.857449E-012	0	0.000000E+000
1	33.51932367	8.723699E-012	2.163370E-011	1	0.000000E+000
1	33.51933562	2.163370E-011	8.723699E-012	0	0.000000E+000
1	33.52027153	8.723699E-012	2.163370E-011	1	0.000000E+000
1	33.52076503	2.163370E-011	8.723699E-012	0	0.000000E+000
1	33.52123617	8.723699E-012	2.163370E-011	1	0.000000E+000
1	33.52130770	2.163370E-011	8.723699E-012	0	0.000000E+000
1	33.52418068	8.723699E-012	2.163370E-011	1	0.000000E+000
1	33.52419370	2.163370E-011	8.723699E-012	0	0.000000E+000
1	33.52430620	8.723699E-012	2.163370E-011	1	0.000000E+000
1	33.52441440	2.163370E-011	8.723699E-012	0	0.000000E+000
1	33.52450971	8.723699E-012	2.163370E-011	1	0.000000E+000
1	33.52458507	2.163370E-011	8.723699E-012	0	0.000000E+000
1	33.52714770	8.723699E-012	2.163370E-011	1	0.000000E+000
1	33.52717816	2.163370E-011	8.723699E-012	0	0.000000E+000
1	33.52798709	8.723699E-012	2.163370E-011	1	0.000000E+000
1	33.52806745	2.163370E-011	8.723699E-012	0	0.000000E+000
1	33.53726464	8.723699E-012	2.163370E-011	1	0.000000E+000
1	33.53731970	2.163370E-011	8.723699E-012	0	0.000000E+000
1	33.53736280	8.723699E-012	2.163370E-011	1	0.000000E+000
1	33.53740076	2.163370E-011	8.723699E-012	0	0.000000E+000
1	33.53794973	8.723699E-012	2.163370E-011	1	0.000000E+000
1	33.53801806	2.163370E-011	8.723699E-012	0	0.000000E+000
1	33.53803690	8.723699E-012	2.163370E-011	1	0.000000E+000
1	33.53824068	2.163370E-011	8.723699E-012	0	0.000000E+000
1	33.54009119	8.723699E-012	2.163370E-011	1	0.000000E+000
1	33.54012834	2.163370E-011	8.723699E-012	0	0.000000E+000
1	33.54378637	8.723699E-012	2.163370E-011	1	0.000000E+000
1	33.54395363	2.163370E-011	8.723699E-012	0	0.000000E+000
1	33.54405270	8.723699E-012	2.163370E-011	1	0.000000E+000
1	33.54420758	2.163370E-011	8.723699E-012	0	0.000000E+000
1	33.54440827	8.723699E-012	2.163370E-011	1	0.000000E+000
1	33.54480208	2.163370E-011	8.723699E-012	0	0.000000E+000
1	33.55203246	8.723699E-012	2.163370E-011	1	0.000000E+000
1	33.55212349	2.163370E-011	8.723699E-012	0	0.000000E+000
1	33.55429790	8.723699E-012	2.163370E-011	1	0.000000E+000
1	33.55477618	2.163370E-011	8.723699E-012	0	0.000000E+000
1	33.55567722	8.723699E-012	2.163370E-011	1	0.000000E+000
1	33.55600067	2.163370E-011	8.723699E-012	0	0.000000E+000
1	33.55995405	8.723699E-012	2.163370E-011	1	0.000000E+000
1	33.56003862	2.163370E-011	8.723699E-012	0	0.000000E+000
1	33.56034050	8.723699E-012	2.163370E-011	1	0.000000E+000
1	33.56045904	2.163370E-011	8.723699E-012	0	0.000000E+000
1	33.56103647	8.723699E-012	2.163370E-011	1	0.000000E+000
1	33.56133927	2.163370E-011	8.723699E-012	0	0.000000E+000
1	33.56195939	8.723699E-012	2.163370E-011	1	0.000000E+000
1	33.56207722	2.163370E-011	8.723699E-012	0	0.000000E+000
1	33.56214721	8.723699E-012	2.163370E-011	1	0.000000E+000
1	33.56219938	2.163370E-011	8.723699E-012	0	0.000000E+000
1	33.56266750	8.723699E-012	2.163370E-011	1	0.000000E+000
1	33.56274395	2.163370E-011	8.723699E-012	0	0.000000E+000
1	33.56294186	8.723699E-012	2.163370E-011	1	0.000000E+000
1	33.56318911	2.163370E-011	8.723699E-012	0	0.000000E+000
1	33.56459328	8.723699E-012	2.163370E-011	1	0.000000E+000
1	33.56464851	2.163370E-011	8.723699E-012	0	0.000000E+000
1	33.57105218	8.723699E-012	2.163370E-011	1	0.000000E+000
1	33.57140192	2.163370E-011	8.723699E-012	0	0.000000E+000
1	33.57165770	8.723699E-012	2.163370E-011	1	0.000000E+000
1	33.57191398	2.163370E-011	8.723699E-012	0	0.000000E+000
1	33.57510379	8.723699E-012	2.163370E-011	1	0.000000E+000
1	33.57514828	2.163370E-011	8.723699E-012	0	0.000000E+000
1	33.57675883	8.723699E-012	2.163370E-011	1	0.000000E+000
1	33.57703764	2.163370E-011	8.723699E-012	0	0.000000E+000
1	33.57882387	8.723699E-012	2.163370E-011	1	0.000000E+000
1	33.57898357	2.163370E-011	8.723699E-012	0	0.000000E+000
1	33.58132662	8.723699E-012	2.163370E-011	1	0.000000E+000
1	33.58137617	2.163370E-011	8.723699E-012	0	0.000000E+000
1	33.58147311	8.723699E-012	2.163370E-011	1	0.000000E+000
1	33.58152757	2.163370E-011	8.723699E-012	0	0.000000E+000
1	33.58254533	8.723699E-012	2.163370E-011	1	0.000000E+000
1	33.58263771	2.163370E-011	8.723699E-012	0	0.000000E+000
1	33.58426487	8.723699E-012	2.163370E-011	1	0.000000E+000
1	33.58448280	2.163370E-011	8.723699E-012	0	0.000000E+000
1	33.58646221	8.723699E-012	2.163370E-011	1	0.000000E+000
1	33.58666545	2.163370E-011	8.723699E-012	0	0.000000E+000
1	33.58669160	8.723699E-012	2.163370E-011	1	0.000000E+000
1	33.58674874	2.163370E-011	8.723699E-012	0	0.000000E+000
1	33.58838185	8.723699E-012	2.163370E-011	1	0.000000E+000
1	33.58872061	2.163370E-011	8.723699E-012	0	0.000000E+000
1	33.59035563	8.723699E-012	2.163370E-011	1	0.000000E+000
1	33.59045209	2.163370E-011	8.723699E-012	0	0.000000E+000
1	33.59188621	8.723699E-012	2.163370E-011	1	0.000000E+000
1	33.59192356	2.163370E-011	8.723699E-012	0	0.000000E+000
1	33.59220814	8.723699E-012	2.163370E-011	1	0.000000E+000
1	33.59245525	2.163370E-011	8.723699E-012	0	0.000000E+000
1	33.64416256	8.815261E-012	2.172526E-011	1	0.000000E+000
1	33.64421312	2.172526E-011	8.815261E-012	0	0.000000E+000
1	33.64563662	8.815261E-012	2.172526E-011	1	0.000000E+000
1	33.64566384	2.172526E-011	8.815261E-012	0	0.000000E+000
1	33.64571022	8.815261E-012	2.172526E-011	1	0.000000E+000
1	33.64576595	2.172526E-011	8.815261E-012	0	0.000000E+000
1	33.64715588	8.815261E-012	2.172526E-011	1	0.000000E+000
1	33.64740311	2.172526E-011	8.815261E-012	0	0.000000E+000
1	33.65323067	8.815261E-012	2.172526E-011	1	0.000000E+000
1	33.65331130	2.172526E-011	8.815261E-012	0	0.000000E+000
1	33.65529178	8.815261E-012	2.172526E-011	1	0.000000E+000
1	33.65579992	2.172526E-011	8.815261E-012	0	0.000000E+000
1	33.65608781	8.815261E-012	2.172526E-011	1	0.000000E+000
1	33.65612743	2.172526E-011	8.815261E-012	0	0.000000E+000
1	33.65689423	8.815261E-012	2.172526E-011	1	0.000000E+000
1	33.65691023	2.172526E-011	8.815261E-012	0	0.000000E+000
1	33.65844426	8.815261E-012	2.172526E-011	1	0.000000E+000
1	33.65854224	2.172526E-011	8.815261E-012	0	0.000000E+000
1	33.66011552	8.815261E-012	2.172526E-011	1	0.000000E+000
1	33.66024293	2.172526E-011	8.815261E-012	0	0.000000E+000
1	33.66029089	8.815261E-012	2.172526E-011	1	0.000000E+000
1	33.66045753	2.172526E-011	8.815261E-012	0	0.000000E+000
1	33.66212889	8.815261E-012	2.172526E-011	1	0.000000E+000
1	33.66215976	2.172526E-011	8.815261E-012	0	0.000000E+000
1	33.67158098	8.815261E-012	2.172526E-011	1	0.000000E+000
1	33.67174248	2.172526E-011	8.815261E-012	0	0.000000E+000
1	33.67252974	8.815261E-012	2.172526E-011	1	0.000000E+000
1	33.67266916	2.172526E-011	8.815261E-012	0	0.000000E+000
1	33.67916202	8.815261E-012	2.172526E-011	1	0.000000E+000
1	33.67949298	2.172526E-011	8.815261E-012	0	0.000000E+000
1	33.68080508	8.815261E-012	2.172526E-011	1	0.000000E+000
1	33.68081667	2.172526E-011	8.815261E-012	0	0.000000E+000
1	33.68392219	8.815261E-012	2.172526E-011	1	0.000000E+000
1	33.68393857	2.172526E-011	8.815261E-012	0	0.000000E+000
1	33.68469407	8.815261E-012	2.172526E-011	1	0.000000E+000
1	33.68482147	2.172526E-011	8.815261E-012	0	0.000000E+000
1	33.68506100	8.815261E-012	2.172526E-011	1	0.000000E+000
1	33.68531442	2.172526E-011	8.815261E-012	0	0.000000E+000
1	33.68533469	8.815261E-012	2.172526E-011	1	0.000000E+000
1	33.68536824	2.172526E-011	8.815261E-012	0	0.000000E+000
1	33.68936835	8.815261E-012	2.172526E-011	1	0.000000E+000
1	33.68947351	2.172526E-011	8.815261E-012	0	0.000000E+000
1	33.68948435	8.815261E-012	2.172526E-011	1	0.000000E+000
1	33.68970841	2.172526E-011	8.815261E-012	0	0.000000E+000
1	33.68972448	8.815261E-012	2.172526E-011	1	0.000000E+000
1	33.68974726	2.172526E-011	8.815261E-012	0	0.000000E+000
1	33.69630910	8.815261E-012	2.172526E-011	1	0.000000E+000
1	33.69635132	2.172526E-011	8.815261E-012	0	0.000000E+000
1	33.69765921	8.815261E-012	2.172526E-011	1	0.000000E+000
1	33.69787939	2.172526E-011	8.815261E-012	0	0.000000E+000
1	33.69906265	8.815261E-012	2.172526E-011	1	0.000000E+000
1	33.69911900	2.172526E-011	8.815261E-012	0	0.000000E+000
1	33.69933661	8.815261E-012	2.172526E-011	1	0.000000E+000
1	33.69965233	2.172526E-011	8.815261E-012	0	0.000000E+000
1	33.70587214	8.815261E-012	2.172526E-011	1	0.000000E+000
1	33.70609363	2.172526E-011	8.815261E-012	0	0.000000E+000
1	33.70764385	8.815261E-012	2.172526E-011	1	0.000000E+000
1	33.70770662	2.172526E-011	8.815261E-012	0	0.000000E+000
1	33.70777275	8.815261E-012	2.172526E-011	1	0.000000E+000
1	33.70781714	2.172526E-011	8.815261E-012	0	0.000000E+000
1	33.70796278	8.815261E-012	2.172526E-011	1	0.000000E+000
1	33.70801145	2.172526E-011	8.815261E-012	0	0.000000E+000
1	33.70814800	8.815261E-012	2.172526E-011	1	0.000000E+000
1	33.70839653	2.172526E-011	8.815261E-012	0	0.000000E+000
1	33.71269862	8.815261E-012	2.172526E-011	1	0.000000E+000
1	33.71301453	2.172526E-011	8.815261E-012	0	0.000000E+000
1	33.71305822	8.815261E-012	2.172526E-011	1	0.000000E+000
1	33.71306139	2.172526E-011	8.815261E-012	0	0.000000E+000
1	33.71558782	8.815261E-012	2.172526E-011	1	0.000000E+000
1	33.71569059	2.172526E-011	8.815261E-012	0	0.000000E+000
1	33.71643484	8.815261E-012	2.172526E-011	1	0.000000E+000
1	33.71661628	2.172526E-011	8.815261E-012	0	0.000000E+000
1	33.71740727	8.815261E-012	2.172526E-011	1	0.000000E+000
1	33.71756919	2.172526E-011	8.815261E-012	0	0.000000E+000
1	33.71777122	8.815261E-012	2.172526E-011	1	0.000000E+000
1	33.71780140	2.172526E-011	8.815261E-012	0	0.000000E+000
1	33.71805208	8.815261E-012	2.172526E-011	1	0.000000E+000
1	33.71808217	2.172526E-011	8.815261E-012	0	0.000000E+000
1	33.71878145	8.815261E-012	2.172526E-011	1	0.000000E+000
1	33.71884751	2.172526E-011	8.815261E-012	0	0.000000E+000
1	33.71894012	8.815261E-012	2.172526E-011	1	0.000000E+000
1	33.71949535	2.172526E-011	8.815261E-012	0	0.000000E+000
1	33.72158289	8.815261E-012	2.172526E-011	1	0.000000E+000
1	33.72177027	2.172526E-011	8.815261E-012	0	0.000000E+000
1	33.72461382	8.815261E-012	2.172526E-011	1	0.000000E+000
1	33.72466277	2.172526E-011	8.815261E-012	0	0.000000E+000
1	33.72569269	8.815261E-012	2.172526E-011	1	0.000000E+000
1	33.72573362	2.172526E-011	8.815261E-012	0	0.000000E+000
1	33.72636794	8.815261E-012	2.172526E-011	1	0.000000E+000
1	33.72652007	2.172526E-011	8.815261E-012	0	0.000000E+000
1	33.72805146	8.815261E-012	2.172526E-011	1	0.000000E+000
1	33.72816053	2.172526E-011	8.815261E-012	0	0.000000E+000
1	33.73172776	8.815261E-012	2.172526E-011	1	0.000000E+000
1	33.73200101	2.172526E-011	8.815261E-012	0	0.000000E+000
1	33.73234872	8.815261E-012	2.172526E-011	1	0.000000E+000
1	33.73239177	2.172526E-011	8.815261E-012	0	0.000000E+000
1	33.73242620	8.815261E-012	2.172526E-011	1	0.000000E+000
1	33.73250208	2.172526E-011	8.815261E-012	0	0.000000E+000
1	33.73279535	8.815261E-012	2.172526E-011	1	0.000000E+000
1	33.73291825	2.172526E-011	8.815261E-012	0	0.000000E+000
1	33.73330512	8.815261E-012	2.172526E-011	1	0.000000E+000
1	33.73350797	2.172526E-011	8.815261E-012	0	0.000000E+000
1	33.73425704	8.815261E-012	2.172526E-011	1	0.000000E+000
1	33.73440108	2.172526E-011	8.815261E-012	0	0.000000E+000
1	33.73509914	8.815261E-012	2.172526E-011	1	0.000000E+000
1	33.73543784	2.172526E-011	8.815261E-012	0	0.000000E+000
1	33.73802475	8.815261E-012	2.172526E-011	1	0.000000E+000
1	33.73806505	2.172526E-011	8.815261E-012	0	0.000000E+000
1	33.73962595	8.815261E-012	2.172526E-011	1	0.000000E+000
1	33.73977703	2.172526E-011	8.815261E-012	0	0.000000E+000
1	33.74994965	8.815261E-012	2.172526E-011	1	0.000000E+000
1	33.75006175	2.172526E-011	8.815261E-012	0	0.000000E+000
1	33.75008439	8.815261E-012	2.172526E-011	1	0.000000E+000
1	33.75016609	2.172526E-011	8.815261E-012	0	0.000000E+000
1	33.75099253	8.815261E-012	2.172526E-011	1	0.000000E+000
1	33.75099777	2.172526E-011	8.815261E-012	0	0.000000E+000
1	33.76589911	8.815261E-012	2.172526E-011	1	0.000000E+000
1	33.76593114	2.172526E-011	8.815261E-012	0	0.000000E+000
1	33.76646091	8.815261E-012	2.172526E-011	1	0.000000E+000
1	33.76657733	2.172526E-011	8.815261E-012	0	0.000000E+000
1	33.76726253	8.815261E-012	2.172526E-011	1	0.000000E+000
1	33.76743570	2.172526E-011	8.815261E-012	0	0.000000E+000
1	33.76919454	8.815261E-012	2.172526E-011	1	0.000000E+000
1	33.76930579	2.172526E-011	8.815261E-012	0	0.000000E+000
1	33.77045218	8.815261E-012	2.172526E-011	1	0.000000E+000
1	33.77065965	2.172526E-011	8.815261E-012	0	0.000000E+000
1	33.77117433	8.815261E-012	2.172526E-011	1	0.000000E+000
1	33.77124393	2.172526E-011	8.815261E-012	0	0.000000E+000
1	33.77130186	8.815261E-012	2.172526E-011	1	0.000000E+000
1	33.77138901	2.172526E-011	8.815261E-012	0	0.000000E+000
1	33.77176719	8.815261E-012	2.172526E-011	1	0.000000E+000
1	33.77184782	2.172526E-011	8.815261E-012	0	0.000000E+000
1	33.77245380	8.815261E-012	2.172526E-011	1	0.000000E+000
1	33.77252391	2.172526E-011	8.815261E-012	0	0.000000E+000
1	33.77265645	8.815261E-012	2.172526E-011	1	0.000000E+000
1	33.77284770	2.172526E-011	8.815261E-012	0	0.000000E+000
1	33.78375216	8.815261E-012	2.172526E-011	1	0.000000E+000
1	33.78379768	2.172526E-011	8.815261E-012	0	0.000000E+000
1	33.78510690	8.815261E-012	2.172526E-011	1	0.000000E+000
1	33.78512875	2.172526E-011	8.815261E-012	0	0.000000E+000
1	33.78564026	8.815261E-012	2.172526E-011	1	0.000000E+000
1	33.78571729	2.172526E-011	8.815261E-012	0	0.000000E+000
1	33.78589805	8.815261E-012	2.172526E-011	1	0.000000E+000
1	33.78614658	2.172526E-011	8.815261E-012	0	0.000000E+000
1	33.78622782	8.815261E-012	2.172526E-011	1	0.000000E+000
1	33.78624033	2.172526E-011	8.815261E-012	0	0.000000E+000
1	33.78680644	8.815261E-012	2.172526E-011	1	0.000000E+000
1	33.78731279	2.172526E-011	8.815261E-012	0	0.000000E+000
1	33.78819671	8.815261E-012	2.172526E-011	1	0.000000E+000
1	33.78823326	2.172526E-011	8.815261E-012	0	0.000000E+000
1	33.79555085	8.815261E-012	2.172526E-011	1	0.000000E+000
1	33.79567404	2.172526E-011	8.815261E-012	0	0.000000E+000
1	33.79761678	8.815261E-012	2.172526E-011	1	0.000000E+000
1	33.79764469	2.172526E-011	8.815261E-012	0	0.000000E+000
1	33.80055978	8.815261E-012	2.172526E-011	1	0.000000E+000
1	33.80063104	2.172526E-011	8.815261E-012	0	0.000000E+000
1	33.80119999	8.815261E-012	2.172526E-011	1	0.000000E+000
1	33.80130891	2.172526E-011	8.815261E-012	0	0.000000E+000
1	33.80287966	8.815261E-012	2.172526E-011	1	0.000000E+000
1	33.80310704	2.172526E-011	8.815261E-012	0	0.000000E+000
1	33.80317646	8.815261E-012	2.172526E-011	1	0.000000E+000
1	33.80334336	2.172526E-011	8.815261E-012	0	0.000000E+000
1	33.80486402	8.815261E-012	2.172526E-011	1	0.000000E+000
1	33.80520443	2.172526E-011	8.815261E-012	0	0.000000E+000
1	33.80713896	8.815261E-012	2.172526E-011	1	0.000000E+000
1	33.80716999	2.172526E-011	8.815261E-012	0	0.000000E+000
1	33.80736874	8.815261E-012	2.172526E-011	1	0.000000E+000
1	33.80739875	2.172526E-011	8.815261E-012	0	0.000000E+000
1	33.80972261	8.815261E-012	2.172526E-011	1	0.000000E+000
1	33.80973642	2.172526E-011	8.815261E-012	0	0.000000E+000
1	33.81058790	8.815261E-012	2.172526E-011	1	0.000000E+000
1	33.81072717	2.172526E-011	8.815261E-012	0	0.000000E+000
1	33.81085716	8.815261E-012	2.172526E-011	1	0.000000E+000
1	33.81090912	2.172526E-011	8.815261E-012	0	0.000000E+000
1	33.81318634	8.815261E-012	2.172526E-011	1	0.000000E+000
1	33.81324963	2.172526E-011	8.815261E-012	0	0.000000E+000
1	33.81455674	8.815261E-012	2.172526E-011	1	0.000000E+000
1	33.81494168	2.172526E-011	8.815261E-012	0	0.000000E+000
1	34.07006406	8.493772E-012	2.140377E-011	1	0.000000E+000
1	34.07014612	2.140377E-011	8.493772E-012	0	0.000000E+000
1	34.07046850	8.493772E-012	2.140377E-011	1	0.000000E+000
1	34.07102890	2.140377E-011	8.493772E-012	0	0.000000E+000
1	34.07110127	8.493772E-012	2.140377E-011	1	0.000000E+000
1	34.07113138	2.140377E-011	8.493772E-012	0	0.000000E+000
1	34.07553274	8.493772E-012	2.140377E-011	1	0.000000E+000
1	34.07591320	2.140377E-011	8.493772E-012	0	0.000000E+000
1	34.08104945	8.493772E-012	2.140377E-011	1	0.000000E+000
1	34.08115237	2.140377E-011	8.493772E-012	0	0.000000E+000
1	34.08146945	8.493772E-012	2.140377E-011	1	0.000000E+000
1	34.08176348	2.140377E-011	8.493772E-012	0	0.000000E+000
1	34.08224080	8.493772E-012	2.140377E-011	1	0.000000E+000
1	34.08237877	2.140377E-011	8.493772E-012	0	0.000000E+000
1	34.08255640	8.493772E-012	2.140377E-011	1	0.000000E+000
1	34.08258002	2.140377E-011	8.493772E-012	0	0.000000E+000
1	34.08336582	8.493772E-012	2.140377E-011	1	0.000000E+000
1	34.08341781	2.140377E-011	8.493772E-012	0	0.000000E+000
1	34.08388678	8.493772E-012	2.140377E-011	1	0.000000E+000
1	34.08400146	2.140377E-011	8.493772E-012	0	0.000000E+000
1	34.08462717	8.493772E-012	2.140377E-011	1	0.000000E+000
1	34.08466481	2.140377E-011	8.493772E-012	0	0.000000E+000
1	34.08614722	8.493772E-012	2.140377E-011	1	0.000000E+000
1	34.08627733	2.140377E-011	8.493772E-012	0	0.000000E+000
1	34.08724019	8.493772E-012	2.140377E-011	1	0.000000E+000
1	34.08733714	2.140377E-011	8.493772E-012	0	0.000000E+000
1	34.09244508	8.493772E-012	2.140377E-011	1	0.000000E+000
1	34.09252834	2.140377E-011	8.493772E-012	0	0.000000E+000
1	34.09293729	8.493772E-012	2.140377E-011	1	0.000000E+000
1	34.09307918	2.140377E-011	8.493772E-012	0	0.000000E+000
1	34.09512275	8.493772E-012	2.140377E-011	1	0.000000E+000
1	34.09517726	2.140377E-011	8.493772E-012	0	0.000000E+000
1	34.09539270	8.493772E-012	2.140377E-011	1	0.000000E+000
1	34.09624127	2.140377E-011	8.493772E-012	0	0.000000E+000
1	34.09628730	8.493772E-012	2.140377E-011	1	0.000000E+000
1	34.09634080	2.140377E-011	8.493772E-012	0	0.000000E+000
1	34.09813640	8.493772E-012	2.140377E-011	1	0.000000E+000
1	34.09820851	2.140377E-011	8.493772E-012	0	0.000000E+000
1	34.09896471	8.493772E-012	2.140377E-011	1	0.000000E+000
1	34.09911551	2.140377E-011	8.493772E-012	0	0.000000E+000
1	34.10252925	8.493772E-012	2.140377E-011	1	0.000000E+000
1	34.10265010	2.140377E-011	8.493772E-012	0	0.000000E+000
1	34.10266114	8.493772E-012	2.140377E-011	1	0.000000E+000
1	34.10280440	2.140377E-011	8.493772E-012	0	0.000000E+000
1	34.10354219	8.493772E-012	2.140377E-011	1	0.000000E+000
1	34.10358657	2.140377E-011	8.493772E-012	0	0.000000E+000
1	34.10529924	8.493772E-012	2.140377E-011	1	0.000000E+000
1	34.10540823	2.140377E-011	8.493772E-012	0	0.000000E+000
1	34.10866508	8.493772E-012	2.140377E-011	1	0.000000E+000
1	34.10871305	2.140377E-011	8.493772E-012	0	0.000000E+000
1	34.10910205	8.493772E-012	2.140377E-011	1	0.000000E+000
1	34.10936880	2.140377E-011	8.493772E-012	0	0.000000E+000
1	34.11072815	8.493772E-012	2.140377E-011	1	0.000000E+000
1	34.11075461	2.140377E-011	8.493772E-012	0	0.000000E+000
1	34.11317499	8.493772E-012	2.140377E-011	1	0.000000E+000
1	34.11321414	2.140377E-011	8.493772E-012	0	0.000000E+000
1	34.11353684	8.493772E-012	2.140377E-011	1	0.000000E+000
1	34.11369257	2.140377E-011	8.493772E-012	0	0.000000E+000
1	34.11518051	8.493772E-012	2.140377E-011	1	0.000000E+000
1	34.11532385	2.140377E-011	8.493772E-012	0	0.000000E+000
1	34.11552059	8.493772E-012	2.140377E-011	1	0.000000E+000
1	34.11561827	2.140377E-011	8.493772E-012	0	0.000000E+000
1	34.11622907	8.493772E-012	2.140377E-011	1	0.000000E+000
1	34.11632281	2.140377E-011	8.493772E-012	0	0.000000E+000
1	34.11722768	8.493772E-012	2.140377E-011	1	0.000000E+000
1	34.11737549	2.140377E-011	8.493772E-012	0	0.000000E+000
1	34.11745650	8.493772E-012	2.140377E-011	1	0.000000E+000
1	34.11767743	2.140377E-011	8.493772E-012	0	0.000000E+000
1	34.11840477	8.493772E-012	2.140377E-011	1	0.000000E+000
1	34.11845667	2.140377E-011	8.493772E-012	0	0.000000E+000
1	34.11884694	8.493772E-012	2.140377E-011	1	0.000000E+000
1	34.11890384	2.140377E-011	8.493772E-012	0	0.000000E+000
1	34.11945302	8.493772E-012	2.140377E-011	1	0.000000E+000
1	34.11953025	2.140377E-011	8.493772E-012	0	0.000000E+000
1	34.12062114	8.493772E-012	2.140377E-011	1	0.000000E+000
1	34.12065992	2.140377E-011	8.493772E-012	0	0.000000E+000
1	34.12192282	8.493772E-012	2.140377E-011	1	0.000000E+000
1	34.12199086	2.140377E-011	8.493772E-012	0	0.000000E+000
1	34.12418986	8.493772E-012	2.140377E-011	1	0.000000E+000
1	34.12421260	2.140377E-011	8.493772E-012	0	0.000000E+000
1	34.12433990	8.493772E-012	2.140377E-011	1	0.000000E+000
1	34.12502196	2.140377E-011	8.493772E-012	0	0.000000E+000
1	34.12520560	8.493772E-012	2.140377E-011	1	0.000000E+000
1	34.12522541	2.140377E-011	8.493772E-012	0	0.000000E+000
1	34.12630326	8.493772E-012	2.140377E-011	1	0.000000E+000
1	34.12635122	2.140377E-011	8.493772E-012	0	0.000000E+000
1	34.12860736	8.493772E-012	2.140377E-011	1	0.000000E+000
1	34.12864853	2.140377E-011	8.493772E-012	0	0.000000E+000
1	34.12887501	8.493772E-012	2.140377E-011	1	0.000000E+000
1	34.12904627	2.140377E-011	8.493772E-012	0	0.000000E+000
1	34.13299802	8.493772E-012	2.140377E-011	1	0.000000E+000
1	34.13303440	2.140377E-011	8.493772E-012	0	0.000000E+000
1	34.13501953	8.493772E-012	2.140377E-011	1	0.000000E+000
1	34.13519603	2.140377E-011	8.493772E-012	0	0.000000E+000
1	34.14304750	8.493772E-012	2.140377E-011	1	0.000000E+000
1	34.14327346	2.140377E-011	8.493772E-012	0	0.000000E+000
1	34.14361882	8.493772E-012	2.140377E-011	1	0.000000E+000
1	34.14377317	2.140377E-011	8.493772E-012	0	0.000000E+000
1	34.15107245	8.493772E-012	2.140377E-011	1	0.000000E+000
1	34.15111787	2.140377E-011	8.493772E-012	0	0.000000E+000
1	34.15200308	8.493772E-012	2.140377E-011	1	0.000000E+000
1	34.15207918	2.140377E-011	8.493772E-012	0	0.000000E+000
1	34.15216938	8.493772E-012	2.140377E-011	1	0.000000E+000
1	34.15221977	2.140377E-011	8.493772E-012	0	0.000000E+000
1	34.15223228	8.493772E-012	2.140377E-011	1	0.000000E+000
1	34.15246338	2.140377E-011	8.493772E-012	0	0.000000E+000
1	34.15295580	8.493772E-012	2.140377E-011	1	0.000000E+000
1	34.15302443	2.140377E-011	8.493772E-012	0	0.000000E+000
1	34.15330169	8.493772E-012	2.140377E-011	1	0.000000E+000
1	34.15333767	2.140377E-011	8.493772E-012	0	0.000000E+000
1	34.15459260	8.493772E-012	2.140377E-011	1	0.000000E+000
1	34.15523064	2.140377E-011	8.493772E-012	0	0.000000E+000
1	34.15585132	8.493772E-012	2.140377E-011	1	0.000000E+000
1	34.15602982	2.140377E-011	8.493772E-012	0	0.000000E+000
1	34.15740579	8.493772E-012	2.140377E-011	1	0.000000E+000
1	34.15759613	2.140377E-011	8.493772E-012	0	0.000000E+000
1	34.16141322	8.493772E-012	2.140377E-011	1	0.000000E+000
1	34.16164515	2.140377E-011	8.493772E-012	0	0.000000E+000
1	34.16426378	8.493772E-012	2.140377E-011	1	0.000000E+000
1	34.16459237	2.140377E-011	8.493772E-012	0	0.000000E+000
1	34.16858788	8.493772E-012	2.140377E-011	1	0.000000E+000
1	34.16876589	2.140377E-011	8.493772E-012	0	0.000000E+000
1	34.17062491	8.493772E-012	2.140377E-011	1	0.000000E+000
1	34.17084533	2.140377E-011	8.493772E-012	0	0.000000E+000
1	34.17145352	8.493772E-012	2.140377E-011	1	0.000000E+000
1	34.17150492	2.140377E-011	8.493772E-012	0	0.000000E+000
1	34.17171279	8.493772E-012	2.140377E-011	1	0.000000E+000
1	34.17210953	2.140377E-011	8.493772E-012	0	0.000000E+000
1	34.17405686	8.493772E-012	2.140377E-011	1	0.000000E+000
1	34.17408246	2.140377E-011	8.493772E-012	0	0.000000E+000
1	34.17418468	8.493772E-012	2.140377E-011	1	0.000000E+000
1	34.17459485	2.140377E-011	8.493772E-012	0	0.000000E+000
1	34.17496236	8.493772E-012	2.140377E-011	1	0.000000E+000
1	34.17514468	2.140377E-011	8.493772E-012	0	0.000000E+000
1	34.17601593	8.493772E-012	2.140377E-011	1	0.000000E+000
1	34.17619577	2.140377E-011	8.493772E-012	0	0.000000E+000
1	34.17706524	8.493772E-012	2.140377E-011	1	0.000000E+000
1	34.17750883	2.140377E-011	8.493772E-012	0	0.000000E+000
1	34.17823361	8.493772E-012	2.140377E-011	1	0.000000E+000
1	34.17829536	2.140377E-011	8.493772E-012	0	0.000000E+000
1	34.18049826	8.493772E-012	2.140377E-011	1	0.000000E+000
1	34.18060316	2.140377E-011	8.493772E-012	0	0.000000E+000
1	34.18146772	8.493772E-012	2.140377E-011	1	0.000000E+000
1	34.18155407	2.140377E-011	8.493772E-012	0	0.000000E+000
1	34.18332781	8.493772E-012	2.140377E-011	1	0.000000E+000
1	34.18379936	2.140377E-011	8.493772E-012	0	0.000000E+000
1	34.18538171	8.493772E-012	2.140377E-011	1	0.000000E+000
1	34.18561697	2.140377E-011	8.493772E-012	0	0.000000E+000
1	34.18754386	8.493772E-012	2.140377E-011	1	0.000000E+000
1	34.18755497	2.140377E-011	8.493772E-012	0	0.000000E+000
1	34.18787062	8.493772E-012	2.140377E-011	1	0.000000E+000
1	34.18819152	2.140377E-011	8.493772E-012	0	0.000000E+000
1	34.19031052	8.493772E-012	2.140377E-011	1	0.000000E+000
1	34.19078279	2.140377E-011	8.493772E-012	0	0.000000E+000
1	34.19110221	8.493772E-012	2.140377E-011	1	0.000000E+000
1	34.19142854	2.140377E-011	8.493772E-012	0	0.000000E+000
1	34.19170887	8.493772E-012	2.140377E-011	1	0.000000E+000
1	34.19195458	2.140377E-011	8.493772E-012	0	0.000000E+000
1	34.19369733	8.493772E-012	2.140377E-011	1	0.000000E+000
1	34.19399459	2.140377E-011	8.493772E-012	0	0.000000E+000
1	34.19650831	8.493772E-012	2.140377E-011	1	0.000000E+000
1	34.19671937	2.140377E-011	8.493772E-012	0	0.000000E+000
1	34.19900501	8.493772E-012	2.140377E-011	1	0.000000E+000
1	34.19926764	2.140377E-011	8.493772E-012	0	0.000000E+000
1	34.20013874	8.493772E-012	2.140377E-011	1	0.000000E+000
1	34.20035472	2.140377E-011	8.493772E-012	0	0.000000E+000
1	34.20160833	8.493772E-012	2.140377E-011	1	0.000000E+000
1	34.20163738	2.140377E-011	8.493772E-012	0	0.000000E+000
1	34.20425381	8.493772E-012	2.140377E-011	1	0.000000E+000
1	34.20435005	2.140377E-011	8.493772E-012	0	0.000000E+000
1	34.20504332	8.493772E-012	2.140377E-011	1	0.000000E+000
1	34.20524448	2.140377E-011	8.493772E-012	0	0.000000E+000
1	34.20529596	8.493772E-012	2.140377E-011	1	0.000000E+000
1	34.20546413	2.140377E-011	8.493772E-012	0	0.000000E+000
1	34.20566151	8.493772E-012	2.140377E-011	1	0.000000E+000
1	34.20573317	2.140377E-011	8.493772E-012	0	0.000000E+000
1	34.20649259	8.493772E-012	2.140377E-011	1	0.000000E+000
1	34.20669419	2.140377E-011	8.493772E-012	0	0.000000E+000
1	34.20698727	8.493772E-012	2.140377E-011	1	0.000000E+000
1	34.20731968	2.140377E-011	8.493772E-012	0	0.000000E+000
1	34.20751184	8.493772E-012	2.140377E-011	1	0.000000E+000
1	34.20769911	2.140377E-011	8.493772E-012	0	0.000000E+000
1	34.20818547	8.493772E-012	2.140377E-011	1	0.000000E+000
1	34.20837549	2.140377E-011	8.493772E-012	0	0.000000E+000
1	34.21070422	8.493772E-012	2.140377E-011	1	0.000000E+000
1	34.21083184	2.140377E-011	8.493772E-012	0	0.000000E+000
1	34.21368396	8.493772E-012	2.140377E-011	1	0.000000E+000
1	34.21399284	2.140377E-011	8.493772E-012	0	0.000000E+000
1	34.21512115	8.493772E-012	2.140377E-011	1	0.000000E+000
1	34.21566404	2.140377E-011	8.493772E-012	0	0.000000E+000
1	34.21606498	8.493772E-012	2.140377E-011	1	0.000000E+000
1	34.21615559	2.140377E-011	8.493772E-012	0	0.000000E+000
1	34.21655208	8.493772E-012	2.140377E-011	1	0.000000E+000
1	34.21674337	2.140377E-011	8.493772E-012	0	0.000000E+000
1	34.22620840	8.493772E-012	2.140377E-011	1	0.000000E+000
1	34.22632376	2.140377E-011	8.493772E-012	0	0.000000E+000
1	34.24517679	8.493772E-012	2.140377E-011	1	0.000000E+000
1	34.24542569	2.140377E-011	8.493772E-012	0	0.000000E+000
1	34.24587809	8.493772E-012	2.140377E-011	1	0.000000E+000
1	34.24598971	2.140377E-011	8.493772E-012	0	0.000000E+000
1	34.24619026	8.493772E-012	2.140377E-011	1	0.000000E+000
1	34.24623580	2.140377E-011	8.493772E-012	0	0.000000E+000
1	34.24653772	8.493772E-012	2.140377E-011	1	0.000000E+000
1	34.24671260	2.140377E-011	8.493772E-012	0	0.000000E+000
1	34.24724663	8.493772E-012	2.140377E-011	1	0.000000E+000
1	34.24775796	2.140377E-011	8.493772E-012	0	0.000000E+000
1	34.24893663	8.493772E-012	2.140377E-011	1	0.000000E+000
1	34.24915642	2.140377E-011	8.493772E-012	0	0.000000E+000
1	34.24952995	8.493772E-012	2.140377E-011	1	0.000000E+000
1	34.24975344	2.140377E-011	8.493772E-012	0	0.000000E+000
1	34.24989682	8.493772E-012	2.140377E-011	1	0.000000E+000
1	34.24995180	2.140377E-011	8.493772E-012	0	0.000000E+000
1	34.25000838	8.493772E-012	2.140377E-011	1	0.000000E+000
1	34.25007317	2.140377E-011	8.493772E-012	0	0.000000E+000
1	34.25533124	8.493772E-012	2.140377E-011	1	0.000000E+000
1	34.25536217	2.140377E-011	8.493772E-012	0	0.000000E+000
1	34.25645447	8.493772E-012	2.140377E-011	1	0.000000E+000
1	34.25655888	2.140377E-011	8.493772E-012	0	0.000000E+000
1	34.25726308	8.493772E-012	2.140377E-011	1	0.000000E+000
1	34.25750334	2.140377E-011	8.493772E-012	0	0.000000E+000
1	34.25825488	8.493772E-012	2.140377E-011	1	0.000000E+000
1	34.25844069	2.140377E-011	8.493772E-012	0	0.000000E+000
1	34.25903033	8.493772E-012	2.140377E-011	1	0.000000E+000
1	34.25931500	2.140377E-011	8.493772E-012	0	0.000000E+000
1	34.26099981	8.493772E-012	2.140377E-011	1	0.000000E+000
1	34.26114732	2.140377E-011	8.493772E-012	0	0.000000E+000
1	34.26173994	8.493772E-012	2.140377E-011	1	0.000000E+000
1	34.26216446	2.140377E-011	8.493772E-012	0	0.000000E+000
1	34.26234025	8.493772E-012	2.140377E-011	1	0.000000E+000
1	34.26237746	2.140377E-011	8.493772E-012	0	0.000000E+000
1	34.26288216	8.493772E-012	2.140377E-011	1	0.000000E+000
1	34.26289377	2.140377E-011	8.493772E-012	0	0.000000E+000
1	36.87384573	8.761516E-012	2.167152E-011	1	0.000000E+000
1	36.87400567	2.167152E-011	8.761516E-012	0	0.000000E+000
1	36.87458531	8.761516E-012	2.167152E-011	1	0.000000E+000
1	36.87466485	2.167152E-011	8.761516E-012	0	0.000000E+000
1	36.87549030	8.761516E-012	2.167152E-011	1	0.000000E+000
1	36.87552029	2.167152E-011	8.761516E-012	0	0.000000E+000
1	36.87567305	8.761516E-012	2.167152E-011	1	0.000000E+000
1	36.87582352	2.167152E-011	8.761516E-012	0	0.000000E+000
1	36.87639036	8.761516E-012	2.167152E-011	1	0.000000E+000
1	36.87644290	2.167152E-011	8.761516E-012	0	0.000000E+000
1	36.88181117	8.761516E-012	2.167152E-011	1	0.000000E+000
1	36.88232104	2.167152E-011	8.761516E-012	0	0.000000E+000
1	36.88579455	8.761516E-012	2.167152E-011	1	0.000000E+000
1	36.88582488	2.167152E-011	8.761516E-012	0	0.000000E+000
1	36.88978523	8.761516E-012	2.167152E-011	1	0.000000E+000
1	36.88994695	2.167152E-011	8.761516E-012	0	0.000000E+000
1	36.89474992	8.761516E-012	2.167152E-011	1	0.000000E+000
1	36.89492720	2.167152E-011	8.761516E-012	0	0.000000E+000
1	36.89559654	8.761516E-012	2.167152E-011	1	0.000000E+000
1	36.89572616	2.167152E-011	8.761516E-012	0	0.000000E+000
1	36.89935163	8.761516E-012	2.167152E-011	1	0.000000E+000
1	36.89967671	2.167152E-011	8.761516E-012	0	0.000000E+000
1	36.90395797	8.761516E-012	2.167152E-011	1	0.000000E+000
1	36.90399898	2.167152E-011	8.761516E-012	0	0.000000E+000
1	36.90495236	8.761516E-012	2.167152E-011	1	0.000000E+000
1	36.90497995	2.167152E-011	8.761516E-012	0	0.000000E+000
1	36.90508114	8.761516E-012	2.167152E-011	1	0.000000E+000
1	36.90523320	2.167152E-011	8.761516E-012	0	0.000000E+000
1	36.90847756	8.761516E-012	2.167152E-011	1	0.000000E+000
1	36.90857305	2.167152E-011	8.761516E-012	0	0.000000E+000
1	36.90862056	8.761516E-012	2.167152E-011	1	0.000000E+000
1	36.90930652	2.167152E-011	8.761516E-012	0	0.000000E+000
1	36.91133598	8.761516E-012	2.167152E-011	1	0.000000E+000
1	36.91144024	2.167152E-011	8.761516E-012	0	0.000000E+000
1	36.91151107	8.761516E-012	2.167152E-011	1	0.000000E+000
1	36.91172542	2.167152E-011	8.761516E-012	0	0.000000E+000
1	36.91224823	8.761516E-012	2.167152E-011	1	0.000000E+000
1	36.91251263	2.167152E-011	8.761516E-012	0	0.000000E+000
1	36.91438948	8.761516E-012	2.167152E-011	1	0.000000E+000
1	36.91442359	2.167152E-011	8.761516E-012	0	0.000000E+000
1	36.91444394	8.761516E-012	2.167152E-011	1	0.000000E+000
1	36.91492065	2.167152E-011	8.761516E-012	0	0.000000E+000
1	36.92026889	8.761516E-012	2.167152E-011	1	0.000000E+000
1	36.92032257	2.167152E-011	8.761516E-012	0	0.000000E+000
1	36.92080666	8.761516E-012	2.167152E-011	1	0.000000E+000
1	36.92086514	2.167152E-011	8.761516E-012	0	0.000000E+000
1	36.92471653	8.761516E-012	2.167152E-011	1	0.000000E+000
1	36.92481422	2.167152E-011	8.761516E-012	0	0.000000E+000
1	36.92527529	8.761516E-012	2.167152E-011	1	0.000000E+000
1	36.92529554	2.167152E-011	8.761516E-012	0	0.000000E+000
1	36.92660967	8.761516E-012	2.167152E-011	1	0.000000E+000
1	36.92678909	2.167152E-011	8.761516E-012	0	0.000000E+000
1	36.92688274	8.761516E-012	2.167152E-011	1	0.000000E+000
1	36.92693425	2.167152E-011	8.761516E-012	0	0.000000E+000
1	36.92751351	8.761516E-012	2.167152E-011	1	0.000000E+000
1	36.92759987	2.167152E-011	8.761516E-012	0	0.000000E+000
1	36.92790167	8.761516E-012	2.167152E-011	1	0.000000E+000
1	36.92796992	2.167152E-011	8.761516E-012	0	0.000000E+000
1	36.92822509	8.761516E-012	2.167152E-011	1	0.000000E+000
1	36.92824027	2.167152E-011	8.761516E-012	0	0.000000E+000
1	36.92834965	8.761516E-012	2.167152E-011	1	0.000000E+000
1	36.92846516	2.167152E-011	8.761516E-012	0	0.000000E+000
1	36.92995601	8.761516E-012	2.167152E-011	1	0.000000E+000
1	36.93001447	2.167152E-011	8.761516E-012	0	0.000000E+000
1	36.93051490	8.761516E-012	2.167152E-011	1	0.000000E+000
1	36.93076584	2.167152E-011	8.761516E-012	0	0.000000E+000
1	36.93115025	8.761516E-012	2.167152E-011	1	0.000000E+000
1	36.93169391	2.167152E-011	8.761516E-012	0	0.000000E+000
1	36.93194166	8.761516E-012	2.167152E-011	1	0.000000E+000
1	36.93197852	2.167152E-011	8.761516E-012	0	0.000000E+000
1	36.93399466	8.761516E-012	2.167152E-011	1	0.000000E+000
1	36.93429759	2.167152E-011	8.761516E-012	0	0.000000E+000
1	36.93563214	8.761516E-012	2.167152E-011	1	0.000000E+000
1	36.93592427	2.167152E-011	8.761516E-012	0	0.000000E+000
1	36.93600136	8.761516E-012	2.167152E-011	1	0.000000E+000
1	36.93638184	2.167152E-011	8.761516E-012	0	0.000000E+000
1	36.93643599	8.761516E-012	2.167152E-011	1	0.000000E+000
1	36.93665722	2.167152E-011	8.761516E-012	0	0.000000E+000
1	36.93681115	8.761516E-012	2.167152E-011	1	0.000000E+000
1	36.93710175	2.167152E-011	8.761516E-012	0	0.000000E+000
1	36.94214218	8.761516E-012	2.167152E-011	1	0.000000E+000
1	36.94216528	2.167152E-011	8.761516E-012	0	0.000000E+000
1	36.94400259	8.761516E-012	2.167152E-011	1	0.000000E+000
1	36.94447260	2.167152E-011	8.761516E-012	0	0.000000E+000
1	36.94508062	8.761516E-012	2.167152E-011	1	0.000000E+000
1	36.94521311	2.167152E-011	8.761516E-012	0	0.000000E+000
1	36.94692096	8.761516E-012	2.167152E-011	1	0.000000E+000
1	36.94697813	2.167152E-011	8.761516E-012	0	0.000000E+000
1	36.94913874	8.761516E-012	2.167152E-011	1	0.000000E+000
1	36.94916637	2.167152E-011	8.761516E-012	0	0.000000E+000
1	36.95090041	8.761516E-012	2.167152E-011	1	0.000000E+000
1	36.95112466	2.167152E-011	8.761516E-012	0	0.000000E+000
1	36.95175051	8.761516E-012	2.167152E-011	1	0.000000E+000
1	36.95178044	2.167152E-011	8.761516E-012	0	0.000000E+000
1	36.95197194	8.761516E-012	2.167152E-011	1	0.000000E+000
1	36.95198044	2.167152E-011	8.761516E-012	0	0.000000E+000
1	36.95526995	8.761516E-012	2.167152E-011	1	0.000000E+000
1	36.95533179	2.167152E-011	8.761516E-012	0	0.000000E+000
1	36.95568504	8.761516E-012	2.167152E-011	1	0.000000E+000
1	36.95576540	2.167152E-011	8.761516E-012	0	0.000000E+000
1	36.95588445	8.761516E-012	2.167152E-011	1	0.000000E+000
1	36.95608010	2.167152E-011	8.761516E-012	0	0.000000E+000
1	36.99008257	8.761516E-012	2.167152E-011	1	0.000000E+000
1	36.99030498	2.167152E-011	8.761516E-012	0	0.000000E+000
1	36.99083409	8.761516E-012	2.167152E-011	1	0.000000E+000
1	36.99091466	2.167152E-011	8.761516E-012	0	0.000000E+000
1	36.99312072	8.761516E-012	2.167152E-011	1	0.000000E+000
1	36.99318690	2.167152E-011	8.761516E-012	0	0.000000E+000
1	36.99372920	8.761516E-012	2.167152E-011	1	0.000000E+000
1	36.99384138	2.167152E-011	8.761516E-012	0	0.000000E+000
1	36.99385372	8.761516E-012	2.167152E-011	1	0.000000E+000
1	36.99390464	2.167152E-011	8.761516E-012	0	0.000000E+000
1	36.99499599	8.761516E-012	2.167152E-011	1	0.000000E+000
1	36.99510415	2.167152E-011	8.761516E-012	0	0.000000E+000
1	36.99632193	8.761516E-012	2.167152E-011	1	0.000000E+000
1	36.99638035	2.167152E-011	8.761516E-012	0	0.000000E+000
1	36.99726136	8.761516E-012	2.167152E-011	1	0.000000E+000
1	36.99768756	2.167152E-011	8.761516E-012	0	0.000000E+000
1	36.99964654	8.761516E-012	2.167152E-011	1	0.000000E+000
1	36.99968144	2.167152E-011	8.761516E-012	0	0.000000E+000
1	37.00050841	8.761516E-012	2.167152E-011	1	0.000000E+000
1	37.00062722	2.167152E-011	8.761516E-012	0	0.000000E+000
1	37.00078924	8.761516E-012	2.167152E-011	1	0.000000E+000
1	37.00082647	2.167152E-011	8.761516E-012	0	0.000000E+000
1	37.00226738	8.761516E-012	2.167152E-011	1	0.000000E+000
1	37.00231183	2.167152E-011	8.761516E-012	0	0.000000E+000
1	37.00243996	8.761516E-012	2.167152E-011	1	0.000000E+000
1	37.00264434	2.167152E-011	8.761516E-012	0	0.000000E+000
1	37.00463278	8.761516E-012	2.167152E-011	1	0.000000E+000
1	37.00505038	2.167152E-011	8.761516E-012	0	0.000000E+000
1	37.01161199	8.761516E-012	2.167152E-011	1	0.000000E+000
1	37.01169149	2.167152E-011	8.761516E-012	0	0.000000E+000
1	37.01201058	8.761516E-012	2.167152E-011	1	0.000000E+000
1	37.01206035	2.167152E-011	8.761516E-012	0	0.000000E+000
1	37.01318188	8.761516E-012	2.167152E-011	1	0.000000E+000
1	37.01325231	2.167152E-011	8.761516E-012	0	0.000000E+000
1	37.01620771	8.761516E-012	2.167152E-011	1	0.000000E+000
1	37.01625064	2.167152E-011	8.761516E-012	0	0.000000E+000
1	37.01630146	8.761516E-012	2.167152E-011	1	0.000000E+000
1	37.01646738	2.167152E-011	8.761516E-012	0	0.000000E+000
1	37.01922378	8.761516E-012	2.167152E-011	1	0.000000E+000
1	37.01939430	2.167152E-011	8.761516E-012	0	0.000000E+000
1	37.01999703	8.761516E-012	2.167152E-011	1	0.000000E+000
1	37.02006725	2.167152E-011	8.761516E-012	0	0.000000E+000
1	37.02135849	8.761516E-012	2.167152E-011	1	0.000000E+000
1	37.02156987	2.167152E-011	8.761516E-012	0	0.000000E+000
1	37.02170268	8.761516E-012	2.167152E-011	1	0.000000E+000
1	37.02178809	2.167152E-011	8.761516E-012	0	0.000000E+000
1	37.02907530	8.761516E-012	2.167152E-011	1	0.000000E+000
1	37.02910274	2.167152E-011	8.761516E-012	0	0.000000E+000
1	37.38780896	8.250709E-012	2.116071E-011	1	0.000000E+000
1	37.38788713	2.116071E-011	8.250709E-012	0	0.000000E+000
1	37.38854952	8.250709E-012	2.116071E-011	1	0.000000E+000
1	37.38879120	2.116071E-011	8.250709E-012	0	0.000000E+000
1	37.38913787	8.250709E-012	2.116071E-011	1	0.000000E+000
1	37.38918733	2.116071E-011	8.250709E-012	0	0.000000E+000
1	37.38977534	8.250709E-012	2.116071E-011	1	0.000000E+000
1	37.38984170	2.116071E-011	8.250709E-012	0	0.000000E+000
1	37.38991942	8.250709E-012	2.116071E-011	1	0.000000E+000
1	37.38993134	2.116071E-011	8.250709E-012	0	0.000000E+000
1	37.39074361	8.250709E-012	2.116071E-011	1	0.000000E+000
1	37.39076088	2.116071E-011	8.250709E-012	0	0.000000E+000
1	37.39123834	8.250709E-012	2.116071E-011	1	0.000000E+000
1	37.39127765	2.116071E-011	8.250709E-012	0	0.000000E+000
1	37.39139974	8.250709E-012	2.116071E-011	1	0.000000E+000
1	37.39160102	2.116071E-011	8.250709E-012	0	0.000000E+000
1	37.39413884	8.250709E-012	2.116071E-011	1	0.000000E+000
1	37.39418649	2.116071E-011	8.250709E-012	0	0.000000E+000
1	37.39611284	8.250709E-012	2.116071E-011	1	0.000000E+000
1	37.39616878	2.116071E-011	8.250709E-012	0	0.000000E+000
1	37.39674277	8.250709E-012	2.116071E-011	1	0.000000E+000
1	37.39676548	2.116071E-011	8.250709E-012	0	0.000000E+000
1	37.39841059	8.250709E-012	2.116071E-011	1	0.000000E+000
1	37.39849821	2.116071E-011	8.250709E-012	0	0.000000E+000
1	37.40397040	8.250709E-012	2.116071E-011	1	0.000000E+000
1	37.40429275	2.116071E-011	8.250709E-012	0	0.000000E+000
1	37.40878627	8.250709E-012	2.116071E-011	1	0.000000E+000
1	37.40894993	2.116071E-011	8.250709E-012	0	0.000000E+000
1	37.40976659	8.250709E-012	2.116071E-011	1	0.000000E+000
1	37.40998921	2.116071E-011	8.250709E-012	0	0.000000E+000
1	37.41094222	8.250709E-012	2.116071E-011	1	0.000000E+000
1	37.41103682	2.116071E-011	8.250709E-012	0	0.000000E+000
1	37.41237606	8.250709E-012	2.116071E-011	1	0.000000E+000
1	37.41261616	2.116071E-011	8.250709E-012	0	0.000000E+000
1	37.41496875	8.250709E-012	2.116071E-011	1	0.000000E+000
1	37.41510600	2.116071E-011	8.250709E-012	0	0.000000E+000
1	37.41594134	8.250709E-012	2.116071E-011	1	0.000000E+000
1	37.41601419	2.116071E-011	8.250709E-012	0	0.000000E+000
1	37.41872932	8.250709E-012	2.116071E-011	1	0.000000E+000
1	37.41888990	2.116071E-011	8.250709E-012	0	0.000000E+000
1	37.42013282	8.250709E-012	2.116071E-011	1	0.000000E+000
1	37.42033530	2.116071E-011	8.250709E-012	0	0.000000E+000
1	37.42049994	8.250709E-012	2.116071E-011	1	0.000000E+000
1	37.42063603	2.116071E-011	8.250709E-012	0	0.000000E+000
1	37.42426159	8.250709E-012	2.116071E-011	1	0.000000E+000
1	37.42452293	2.116071E-011	8.250709E-012	0	0.000000E+000
1	37.42670254	8.250709E-012	2.116071E-011	1	0.000000E+000
1	37.42676193	2.116071E-011	8.250709E-012	0	0.000000E+000
1	37.42699440	8.250709E-012	2.116071E-011	1	0.000000E+000
1	37.42709544	2.116071E-011	8.250709E-012	0	0.000000E+000
1	37.42734414	8.250709E-012	2.116071E-011	1	0.000000E+000
1	37.42772076	2.116071E-011	8.250709E-012	0	0.000000E+000
1	37.42862875	8.250709E-012	2.116071E-011	1	0.000000E+000
1	37.42905046	2.116071E-011	8.250709E-012	0	0.000000E+000
1	37.42925626	8.250709E-012	2.116071E-011	1	0.000000E+000
1	37.42933101	2.116071E-011	8.250709E-012	0	0.000000E+000
1	37.43276235	8.250709E-012	2.116071E-011	1	0.000000E+000
1	37.43290789	2.116071E-011	8.250709E-012	0	0.000000E+000
1	37.43303673	8.250709E-012	2.116071E-011	1	0.000000E+000
1	37.43311642	2.116071E-011	8.250709E-012	0	0.000000E+000
1	37.43580672	8.250709E-012	2.116071E-011	1	0.000000E+000
1	37.43590516	2.116071E-011	8.250709E-012	0	0.000000E+000
1	37.43630126	8.250709E-012	2.116071E-011	1	0.000000E+000
1	37.43635488	2.116071E-011	8.250709E-012	0	0.000000E+000
1	37.43824792	8.250709E-012	2.116071E-011	1	0.000000E+000
1	37.43872199	2.116071E-011	8.250709E-012	0	0.000000E+000
1	37.43937057	8.250709E-012	2.116071E-011	1	0.000000E+000
1	37.43955536	2.116071E-011	8.250709E-012	0	0.000000E+000
1	37.44351338	8.250709E-012	2.116071E-011	1	0.000000E+000
1	37.44353166	2.116071E-011	8.250709E-012	0	0.000000E+000
1	37.44607940	8.250709E-012	2.116071E-011	1	0.000000E+000
1	37.44610796	2.116071E-011	8.250709E-012	0	0.000000E+000
1	37.44723855	8.250709E-012	2.116071E-011	1	0.000000E+000
1	37.44725757	2.116071E-011	8.250709E-012	0	0.000000E+000
1	37.44822215	8.250709E-012	2.116071E-011	1	0.000000E+000
1	37.44832584	2.116071E-011	8.250709E-012	0	0.000000E+000
1	37.44891679	8.250709E-012	2.116071E-011	1	0.000000E+000
1	37.44904068	2.116071E-011	8.250709E-012	0	0.000000E+000
1	37.45192929	8.250709E-012	2.116071E-011	1	0.000000E+000
1	37.45213925	2.116071E-011	8.250709E-012	0	0.000000E+000
1	37.45307186	8.250709E-012	2.116071E-011	1	0.000000E+000
1	37.45320684	2.116071E-011	8.250709E-012	0	0.000000E+000
1	37.45350881	8.250709E-012	2.116071E-011	1	0.000000E+000
1	37.45355084	2.116071E-011	8.250709E-012	0	0.000000E+000
1	39.10175985	8.510284E-012	2.142028E-011	1	0.000000E+000
1	39.10197206	2.142028E-011	8.510284E-012	0	0.000000E+000
1	39.10272272	8.510284E-012	2.142028E-011	1	0.000000E+000
1	39.10272869	2.142028E-011	8.510284E-012	0	0.000000E+000
1	39.10391302	8.510284E-012	2.142028E-011	1	0.000000E+000
1	39.10396731	2.142028E-011	8.510284E-012	0	0.000000E+000
1	39.10406805	8.510284E-012	2.142028E-011	1	0.000000E+000
1	39.10429862	2.142028E-011	8.510284E-012	0	0.000000E+000
1	39.10451039	8.510284E-012	2.142028E-011	1	0.000000E+000
1	39.10470980	2.142028E-011	8.510284E-012	0	0.000000E+000
1	39.10478520	8.510284E-012	2.142028E-011	1	0.000000E+000
1	39.10479862	2.142028E-011	8.510284E-012	0	0.000000E+000
1	39.10499225	8.510284E-012	2.142028E-011	1	0.000000E+000
1	39.10518640	2.142028E-011	8.510284E-012	0	0.000000E+000
1	39.10595804	8.510284E-012	2.142028E-011	1	0.000000E+000
1	39.10639529	2.142028E-011	8.510284E-012	0	0.000000E+000
1	39.11399778	8.510284E-012	2.142028E-011	1	0.000000E+000
1	39.11408108	2.142028E-011	8.510284E-012	0	0.000000E+000
1	39.11411386	8.510284E-012	2.142028E-011	1	0.000000E+000
1	39.11413822	2.142028E-011	8.510284E-012	0	0.000000E+000
1	39.11592033	8.510284E-012	2.142028E-011	1	0.000000E+000
1	39.11600235	2.142028E-011	8.510284E-012	0	0.000000E+000
1	39.11898621	8.510284E-012	2.142028E-011	1	0.000000E+000
1	39.11904126	2.142028E-011	8.510284E-012	0	0.000000E+000
1	39.12388692	8.510284E-012	2.142028E-011	1	0.000000E+000
1	39.12394284	2.142028E-011	8.510284E-012	0	0.000000E+000
1	39.12403909	8.510284E-012	2.142028E-011	1	0.000000E+000
1	39.12410371	2.142028E-011	8.510284E-012	0	0.000000E+000
1	39.12803805	8.510284E-012	2.142028E-011	1	0.000000E+000
1	39.12811858	2.142028E-011	8.510284E-012	0	0.000000E+000
1	39.12861477	8.510284E-012	2.142028E-011	1	0.000000E+000
1	39.12873097	2.142028E-011	8.510284E-012	0	0.000000E+000
1	39.13234053	8.510284E-012	2.142028E-011	1	0.000000E+000
1	39.13245767	2.142028E-011	8.510284E-012	0	0.000000E+000
1	39.13492920	8.510284E-012	2.142028E-011	1	0.000000E+000
1	39.13516799	2.142028E-011	8.510284E-012	0	0.000000E+000
1	39.13537418	8.510284E-012	2.142028E-011	1	0.000000E+000
1	39.13601236	2.142028E-011	8.510284E-012	0	0.000000E+000
1	39.13840424	8.510284E-012	2.142028E-011	1	0.000000E+000
1	39.13845521	2.142028E-011	8.510284E-012	0	0.000000E+000
1	39.13952519	8.510284E-012	2.142028E-011	1	0.000000E+000
1	39.13962898	2.142028E-011	8.510284E-012	0	0.000000E+000
1	39.14320728	8.510284E-012	2.142028E-011	1	0.000000E+000
1	39.14350696	2.142028E-011	8.510284E-012	0	0.000000E+000
1	39.14544923	8.510284E-012	2.142028E-011	1	0.000000E+000
1	39.14564411	2.142028E-011	8.510284E-012	0	0.000000E+000
1	39.14566952	8.510284E-012	2.142028E-011	1	0.000000E+000
1	39.14574825	2.142028E-011	8.510284E-012	0	0.000000E+000
1	39.14787911	8.510284E-012	2.142028E-011	1	0.000000E+000
1	39.14791551	2.142028E-011	8.510284E-012	0	0.000000E+000
1	39.14850631	8.510284E-012	2.142028E-011	1	0.000000E+000
1	39.14864203	2.142028E-011	8.510284E-012	0	0.000000E+000
1	39.14867940	8.510284E-012	2.142028E-011	1	0.000000E+000
1	39.14886671	2.142028E-011	8.510284E-012	0	0.000000E+000
1	39.15467165	8.510284E-012	2.142028E-011	1	0.000000E+000
1	39.15469304	2.142028E-011	8.510284E-012	0	0.000000E+000
1	39.16038712	8.510284E-012	2.142028E-011	1	0.000000E+000
1	39.16072451	2.142028E-011	8.510284E-012	0	0.000000E+000
1	39.16118715	8.510284E-012	2.142028E-011	1	0.000000E+000
1	39.16122635	2.142028E-011	8.510284E-012	0	0.000000E+000
1	39.30518616	8.701103E-012	2.161110E-011	1	0.000000E+000
1	39.30526564	2.161110E-011	8.701103E-012	0	0.000000E+000
1	39.30718824	8.701103E-012	2.161110E-011	1	0.000000E+000
1	39.30774766	2.161110E-011	8.701103E-012	0	0.000000E+000
1	39.30832550	8.701103E-012	2.161110E-011	1	0.000000E+000
1	39.30840578	2.161110E-011	8.701103E-012	0	0.000000E+000
1	39.31123911	8.701103E-012	2.161110E-011	1	0.000000E+000
1	39.31131939	2.161110E-011	8.701103E-012	0	0.000000E+000
1	39.31168725	8.701103E-012	2.161110E-011	1	0.000000E+000
1	39.31184707	2.161110E-011	8.701103E-012	0	0.000000E+000
1	39.31280957	8.701103E-012	2.161110E-011	1	0.000000E+000
1	39.31289909	2.161110E-011	8.701103E-012	0	0.000000E+000
1	39.31290525	8.701103E-012	2.161110E-011	1	0.000000E+000
1	39.31306185	2.161110E-011	8.701103E-012	0	0.000000E+000
1	39.31321475	8.701103E-012	2.161110E-011	1	0.000000E+000
1	39.31323652	2.161110E-011	8.701103E-012	0	0.000000E+000
1	39.31581846	8.701103E-012	2.161110E-011	1	0.000000E+000
1	39.31590971	2.161110E-011	8.701103E-012	0	0.000000E+000
1	39.31705514	8.701103E-012	2.161110E-011	1	0.000000E+000
1	39.31717525	2.161110E-011	8.701103E-012	0	0.000000E+000
1	39.31748000	8.701103E-012	2.161110E-011	1	0.000000E+000
1	39.31753390	2.161110E-011	8.701103E-012	0	0.000000E+000
1	39.32030548	8.701103E-012	2.161110E-011	1	0.000000E+000
1	39.32038463	2.161110E-011	8.701103E-012	0	0.000000E+000
1	39.32158563	8.701103E-012	2.161110E-011	1	0.000000E+000
1	39.32159855	2.161110E-011	8.701103E-012	0	0.000000E+000
1	39.32193811	8.701103E-012	2.161110E-011	1	0.000000E+000
1	39.32213358	2.161110E-011	8.701103E-012	0	0.000000E+000
1	39.32214613	8.701103E-012	2.161110E-011	1	0.000000E+000
1	39.32225024	2.161110E-011	8.701103E-012	0	0.000000E+000
1	39.32353384	8.701103E-012	2.161110E-011	1	0.000000E+000
1	39.32357585	2.161110E-011	8.701103E-012	0	0.000000E+000
1	39.32371397	8.701103E-012	2.161110E-011	1	0.000000E+000
1	39.32372264	2.161110E-011	8.701103E-012	0	0.000000E+000
1	39.32557689	8.701103E-012	2.161110E-011	1	0.000000E+000
1	39.32564365	2.161110E-011	8.701103E-012	0	0.000000E+000
1	39.32763984	8.701103E-012	2.161110E-011	1	0.000000E+000
1	39.32769525	2.161110E-011	8.701103E-012	0	0.000000E+000
1	39.33229547	8.701103E-012	2.161110E-011	1	0.000000E+000
1	39.33236602	2.161110E-011	8.701103E-012	0	0.000000E+000
1	39.33612363	8.701103E-012	2.161110E-011	1	0.000000E+000
1	39.33617763	2.161110E-011	8.701103E-012	0	0.000000E+000
1	39.33711979	8.701103E-012	2.161110E-011	1	0.000000E+000
1	39.33724452	2.161110E-011	8.701103E-012	0	0.000000E+000
1	39.33831954	8.701103E-012	2.161110E-011	1	0.000000E+000
1	39.33836011	2.161110E-011	8.701103E-012	0	0.000000E+000
1	39.34002646	8.701103E-012	2.161110E-011	1	0.000000E+000
1	39.34014797	2.161110E-011	8.701103E-012	0	0.000000E+000
1	39.34199398	8.701103E-012	2.161110E-011	1	0.000000E+000
1	39.34261565	2.161110E-011	8.701103E-012	0	0.000000E+000
1	39.34427026	8.701103E-012	2.161110E-011	1	0.000000E+000
1	39.34437272	2.161110E-011	8.701103E-012	0	0.000000E+000
1	39.34597634	8.701103E-012	2.161110E-011	1	0.000000E+000
1	39.34615938	2.161110E-011	8.701103E-012	0	0.000000E+000
1	40.59656371	8.572825E-012	2.148283E-011	1	0.000000E+000
1	40.59662027	2.148283E-011	8.572825E-012	0	0.000000E+000
1	40.59834777	8.572825E-012	2.148283E-011	1	0.000000E+000
1	40.59852177	2.148283E-011	8.572825E-012	0	0.000000E+000
1	40.59935728	8.572825E-012	2.148283E-011	1	0.000000E+000
1	40.59954901	2.148283E-011	8.572825E-012	0	0.000000E+000
1	40.59963748	8.572825E-012	2.148283E-011	1	0.000000E+000
1	40.59980905	2.148283E-011	8.572825E-012	0	0.000000E+000
1	40.60192076	8.572825E-012	2.148283E-011	1	0.000000E+000
1	40.60194242	2.148283E-011	8.572825E-012	0	0.000000E+000
1	40.60238480	8.572825E-012	2.148283E-011	1	0.000000E+000
1	40.60241357	2.148283E-011	8.572825E-012	0	0.000000E+000
1	40.60242734	8.572825E-012	2.148283E-011	1	0.000000E+000
1	40.60265052	2.148283E-011	8.572825E-012	0	0.000000E+000
1	40.60368252	8.572825E-012	2.148283E-011	1	0.000000E+000
1	40.60394607	2.148283E-011	8.572825E-012	0	0.000000E+000
1	40.60396896	8.572825E-012	2.148283E-011	1	0.000000E+000
1	40.60405165	2.148283E-011	8.572825E-012	0	0.000000E+000
1	40.60557440	8.572825E-012	2.148283E-011	1	0.000000E+000
1	40.60564787	2.148283E-011	8.572825E-012	0	0.000000E+000
1	40.60571922	8.572825E-012	2.148283E-011	1	0.000000E+000
1	40.60585855	2.148283E-011	8.572825E-012	0	0.000000E+000
1	40.60664174	8.572825E-012	2.148283E-011	1	0.000000E+000
1	40.60670513	2.148283E-011	8.572825E-012	0	0.000000E+000
1	40.60800862	8.572825E-012	2.148283E-011	1	0.000000E+000
1	40.60802036	2.148283E-011	8.572825E-012	0	0.000000E+000
1	40.60923841	8.572825E-012	2.148283E-011	1	0.000000E+000
1	40.60930317	2.148283E-011	8.572825E-012	0	0.000000E+000
1	40.60957511	8.572825E-012	2.148283E-011	1	0.000000E+000
1	40.60958612	2.148283E-011	8.572825E-012	0	0.000000E+000
1	40.61032350	8.572825E-012	2.148283E-011	1	0.000000E+000
1	40.61044166	2.148283E-011	8.572825E-012	0	0.000000E+000
1	40.61167064	8.572825E-012	2.148283E-011	1	0.000000E+000
1	40.61194252	2.148283E-011	8.572825E-012	0	0.000000E+000
1	40.61481819	8.572825E-012	2.148283E-011	1	0.000000E+000
1	40.61503329	2.148283E-011	8.572825E-012	0	0.000000E+000
1	40.61506218	8.572825E-012	2.148283E-011	1	0.000000E+000
1	40.61576873	2.148283E-011	8.572825E-012	0	0.000000E+000
1	40.61581764	8.572825E-012	2.148283E-011	1	0.000000E+000
1	40.61597167	2.148283E-011	8.572825E-012	0	0.000000E+000
1	40.61620414	8.572825E-012	2.148283E-011	1	0.000000E+000
1	40.61638550	2.148283E-011	8.572825E-012	0	0.000000E+000
1	40.61882793	8.572825E-012	2.148283E-011	1	0.000000E+000
1	40.61902650	2.148283E-011	8.572825E-012	0	0.000000E+000
1	40.61907854	8.572825E-012	2.148283E-011	1	0.000000E+000
1	40.61915181	2.148283E-011	8.572825E-012	0	0.000000E+000
1	40.61975968	8.572825E-012	2.148283E-011	1	0.000000E+000
1	40.61986458	2.148283E-011	8.572825E-012	0	0.000000E+000
1	40.62147733	8.572825E-012	2.148283E-011	1	0.000000E+000
1	40.62156702	2.148283E-011	8.572825E-012	0	0.000000E+000
1	40.62688703	8.572825E-012	2.148283E-011	1	0.000000E+000
1	40.62695405	2.148283E-011	8.572825E-012	0	0.000000E+000
1	40.63033927	8.572825E-012	2.148283E-011	1	0.000000E+000
1	40.63040634	2.148283E-011	8.572825E-012	0	0.000000E+000
1	40.63078570	8.572825E-012	2.148283E-011	1	0.000000E+000
1	40.63095431	2.148283E-011	8.572825E-012	0	0.000000E+000
1	40.63169140	8.572825E-012	2.148283E-011	1	0.000000E+000
1	40.63197607	2.148283E-011	8.572825E-012	0	0.000000E+000
1	40.63228657	8.572825E-012	2.148283E-011	1	0.000000E+000
1	40.63250671	2.148283E-011	8.572825E-012	0	0.000000E+000
1	40.63324882	8.572825E-012	2.148283E-011	1	0.000000E+000
1	40.63333012	2.148283E-011	8.572825E-012	0	0.000000E+000
1	40.63538045	8.572825E-012	2.148283E-011	1	0.000000E+000
1	40.63544279	2.148283E-011	8.572825E-012	0	0.000000E+000
1	40.63610807	8.572825E-012	2.148283E-011	1	0.000000E+000
1	40.63630907	2.148283E-011	8.572825E-012	0	0.000000E+000
1	40.63682441	8.572825E-012	2.148283E-011	1	0.000000E+000
1	40.63696754	2.148283E-011	8.572825E-012	0	0.000000E+000
1	40.63791524	8.572825E-012	2.148283E-011	1	0.000000E+000
1	40.63795434	2.148283E-011	8.572825E-012	0	0.000000E+000
1	40.63864805	8.572825E-012	2.148283E-011	1	0.000000E+000
1	40.63874650	2.148283E-011	8.572825E-012	0	0.000000E+000
1	40.64832259	8.572825E-012	2.148283E-011	1	0.000000E+000
1	40.64835343	2.148283E-011	8.572825E-012	0	0.000000E+000
1	40.64858750	8.572825E-012	2.148283E-011	1	0.000000E+000
1	40.64910687	2.148283E-011	8.572825E-012	0	0.000000E+000
1	40.65063221	8.572825E-012	2.148283E-011	1	0.000000E+000
1	40.65100833	2.148283E-011	8.572825E-012	0	0.000000E+000
1	40.65199303	8.572825E-012	2.148283E-011	1	0.000000E+000
1	40.65229638	2.148283E-011	8.572825E-012	0	0.000000E+000
1	40.65260748	8.572825E-012	2.148283E-011	1	0.000000E+000
1	40.65285177	2.148283E-011	8.572825E-012	0	0.000000E+000
1	40.65431303	8.572825E-012	2.148283E-011	1	0.000000E+000
1	40.65443519	2.148283E-011	8.572825E-012	0	0.000000E+000
1	40.65738337	8.572825E-012	2.148283E-011	1	0.000000E+000
1	40.65748529	2.148283E-011	8.572825E-012	0	0.000000E+000
1	40.65823791	8.572825E-012	2.148283E-011	1	0.000000E+000
1	40.65830033	2.148283E-011	8.572825E-012	0	0.000000E+000
1	40.66079959	8.572825E-012	2.148283E-011	1	0.000000E+000
1	40.66083363	2.148283E-011	8.572825E-012	0	0.000000E+000
1	40.66088777	8.572825E-012	2.148283E-011	1	0.000000E+000
1	40.66115480	2.148283E-011	8.572825E-012	0	0.000000E+000
1	40.66284716	8.572825E-012	2.148283E-011	1	0.000000E+000
1	40.66301185	2.148283E-011	8.572825E-012	0	0.000000E+000
1	40.66386921	8.572825E-012	2.148283E-011	1	0.000000E+000
1	40.66393807	2.148283E-011	8.572825E-012	0	0.000000E+000
1	40.66516581	8.572825E-012	2.148283E-011	1	0.000000E+000
1	40.66524754	2.148283E-011	8.572825E-012	0	0.000000E+000
1	40.66622165	8.572825E-012	2.148283E-011	1	0.000000E+000
1	40.66648162	2.148283E-011	8.572825E-012	0	0.000000E+000
1	40.66725208	8.572825E-012	2.148283E-011	1	0.000000E+000
1	40.66733778	2.148283E-011	8.572825E-012	0	0.000000E+000
1	40.66749963	8.572825E-012	2.148283E-011	1	0.000000E+000
1	40.66760326	2.148283E-011	8.572825E-012	0	0.000000E+000
1	41.96217870	8.412291E-012	2.132229E-011	1	0.000000E+000
1	41.96244447	2.132229E-011	8.412291E-012	0	0.000000E+000
1	41.96309027	8.412291E-012	2.132229E-011	1	0.000000E+000
1	41.96328526	2.132229E-011	8.412291E-012	0	0.000000E+000
1	41.96459948	8.412291E-012	2.132229E-011	1	0.000000E+000
1	41.96477519	2.132229E-011	8.412291E-012	0	0.000000E+000
1	41.96612058	8.412291E-012	2.132229E-011	1	0.000000E+000
1	41.96626741	2.132229E-011	8.412291E-012	0	0.000000E+000
1	41.96729053	8.412291E-012	2.132229E-011	1	0.000000E+000
1	41.96761598	2.132229E-011	8.412291E-012	0	0.000000E+000
1	41.96812245	8.412291E-012	2.132229E-011	1	0.000000E+000
1	41.96822558	2.132229E-011	8.412291E-012	0	0.000000E+000
1	41.96855742	8.412291E-012	2.132229E-011	1	0.000000E+000
1	41.96865075	2.132229E-011	8.412291E-012	0	0.000000E+000
1	41.96900561	8.412291E-012	2.132229E-011	1	0.000000E+000
1	41.96904815	2.132229E-011	8.412291E-012	0	0.000000E+000
1	41.96986145	8.412291E-012	2.132229E-011	1	0.000000E+000
1	41.96987417	2.132229E-011	8.412291E-012	0	0.000000E+000
1	41.97413656	8.412291E-012	2.132229E-011	1	0.000000E+000
1	41.97416069	2.132229E-011	8.412291E-012	0	0.000000E+000
1	41.97500653	8.412291E-012	2.132229E-011	1	0.000000E+000
1	41.97508752	2.132229E-011	8.412291E-012	0	0.000000E+000
1	41.97687705	8.412291E-012	2.132229E-011	1	0.000000E+000
1	41.97691761	2.132229E-011	8.412291E-012	0	0.000000E+000
1	41.97915125	8.412291E-012	2.132229E-011	1	0.000000E+000
1	41.97918439	2.132229E-011	8.412291E-012	0	0.000000E+000
1	41.97946479	8.412291E-012	2.132229E-011	1	0.000000E+000
1	41.97951036	2.132229E-011	8.412291E-012	0	0.000000E+000
1	41.98174776	8.412291E-012	2.132229E-011	1	0.000000E+000
1	41.98180564	2.132229E-011	8.412291E-012	0	0.000000E+000
1	41.98370661	8.412291E-012	2.132229E-011	1	0.000000E+000
1	41.98384634	2.132229E-011	8.412291E-012	0	0.000000E+000
1	41.98428845	8.412291E-012	2.132229E-011	1	0.000000E+000
1	41.98448944	2.132229E-011	8.412291E-012	0	0.000000E+000
1	41.98451932	8.412291E-012	2.132229E-011	1	0.000000E+000
1	41.98467836	2.132229E-011	8.412291E-012	0	0.000000E+000
1	41.98620192	8.412291E-012	2.132229E-011	1	0.000000E+000
1	41.98630715	2.132229E-011	8.412291E-012	0	0.000000E+000
1	41.98793493	8.412291E-012	2.132229E-011	1	0.000000E+000
1	41.98805890	2.132229E-011	8.412291E-012	0	0.000000E+000
1	41.98857190	8.412291E-012	2.132229E-011	1	0.000000E+000
1	41.98861551	2.132229E-011	8.412291E-012	0	0.000000E+000
1	41.99044635	8.412291E-012	2.132229E-011	1	0.000000E+000
1	41.99060114	2.132229E-011	8.412291E-012	0	0.000000E+000
1	41.99173240	8.412291E-012	2.132229E-011	1	0.000000E+000
1	41.99176872	2.132229E-011	8.412291E-012	0	0.000000E+000
1	41.99206183	8.412291E-012	2.132229E-011	1	0.000000E+000
1	41.99229292	2.132229E-011	8.412291E-012	0	0.000000E+000
1	41.99360786	8.412291E-012	2.132229E-011	1	0.000000E+000
1	41.99370125	2.132229E-011	8.412291E-012	0	0.000000E+000
1	41.99386368	8.412291E-012	2.132229E-011	1	0.000000E+000
1	41.99398507	2.132229E-011	8.412291E-012	0	0.000000E+000
1	41.99509402	8.412291E-012	2.132229E-011	1	0.000000E+000
1	41.99524395	2.132229E-011	8.412291E-012	0	0.000000E+000
1	41.99589544	8.412291E-012	2.132229E-011	1	0.000000E+000
1	41.99620504	2.132229E-011	8.412291E-012	0	0.000000E+000
1	41.99754043	8.412291E-012	2.132229E-011	1	0.000000E+000
1	41.99756982	2.132229E-011	8.412291E-012	0	0.000000E+000
1	41.99768790	8.412291E-012	2.132229E-011	1	0.000000E+000
1	41.99769500	2.132229E-011	8.412291E-012	0	0.000000E+000
1	42.00226182	8.412291E-012	2.132229E-011	1	0.000000E+000
1	42.00229157	2.132229E-011	8.412291E-012	0	0.000000E+000
1	42.00242951	8.412291E-012	2.132229E-011	1	0.000000E+000
1	42.00246487	2.132229E-011	8.412291E-012	0	0.000000E+000
1	42.00327655	8.412291E-012	2.132229E-011	1	0.000000E+000
1	42.00331227	2.132229E-011	8.412291E-012	0	0.000000E+000
1	42.00645555	8.412291E-012	2.132229E-011	1	0.000000E+000
1	42.00649202	2.132229E-011	8.412291E-012	0	0.000000E+000
1	42.00899523	8.412291E-012	2.132229E-011	1	0.000000E+000
1	42.00909055	2.132229E-011	8.412291E-012	0	0.000000E+000
1	42.00918836	8.412291E-012	2.132229E-011	1	0.000000E+000
1	42.00922652	2.132229E-011	8.412291E-012	0	0.000000E+000
1	42.01028723	8.412291E-012	2.132229E-011	1	0.000000E+000
1	42.01037258	2.132229E-011	8.412291E-012	0	0.000000E+000
1	42.01170922	8.412291E-012	2.132229E-011	1	0.000000E+000
1	42.01175148	2.132229E-011	8.412291E-012	0	0.000000E+000
1	42.01184076	8.412291E-012	2.132229E-011	1	0.000000E+000
1	42.01250286	2.132229E-011	8.412291E-012	0	0.000000E+000
1	42.01320808	8.412291E-012	2.132229E-011	1	0.000000E+000
1	42.01327946	2.132229E-011	8.412291E-012	0	0.000000E+000
1	42.01841603	8.412291E-012	2.132229E-011	1	0.000000E+000
1	42.01844061	2.132229E-011	8.412291E-012	0	0.000000E+000
1	42.02196856	8.412291E-012	2.132229E-011	1	0.000000E+000
1	42.02198245	2.132229E-011	8.412291E-012	0	0.000000E+000
1	42.02208077	8.412291E-012	2.132229E-011	1	0.000000E+000
1	42.02209151	2.132229E-011	8.412291E-012	0	0.000000E+000
1	42.02222870	8.412291E-012	2.132229E-011	1	0.000000E+000
1	42.02274561	2.132229E-011	8.412291E-012	0	0.000000E+000
1	42.02869802	8.412291E-012	2.132229E-011	1	0.000000E+000
1	42.02882024	2.132229E-011	8.412291E-012	0	0.000000E+000
1	42.02948578	8.412291E-012	2.132229E-011	1	0.000000E+000
1	42.02953070	2.132229E-011	8.412291E-012	0	0.000000E+000
1	42.03192103	8.412291E-012	2.132229E-011	1	0.000000E+000
1	42.03194851	2.132229E-011	8.412291E-012	0	0.000000E+000
1	42.03210973	8.412291E-012	2.132229E-011	1	0.000000E+000
1	42.03223368	2.132229E-011	8.412291E-012	0	0.000000E+000
1	42.03261422	8.412291E-012	2.132229E-011	1	0.000000E+000
1	42.03289667	2.132229E-011	8.412291E-012	0	0.000000E+000
1	42.03341353	8.412291E-012	2.132229E-011	1	0.000000E+000
1	42.03353884	2.132229E-011	8.412291E-012	0	0.000000E+000
1	42.03429973	8.412291E-012	2.132229E-011	1	0.000000E+000
1	42.03444493	2.132229E-011	8.412291E-012	0	0.000000E+000
1	42.03451489	8.412291E-012	2.132229E-011	1	0.000000E+000
1	42.03456642	2.132229E-011	8.412291E-012	0	0.000000E+000
1	42.03505701	8.412291E-012	2.132229E-011	1	0.000000E+000
1	42.03506792	2.132229E-011	8.412291E-012	0	0.000000E+000
1	42.03570360	8.412291E-012	2.132229E-011	1	0.000000E+000
1	42.03583356	2.132229E-011	8.412291E-012	0	0.000000E+000
1	42.03751055	8.412291E-012	2.132229E-011	1	0.000000E+000
1	42.03796402	2.132229E-011	8.412291E-012	0	0.000000E+000
1	42.04009597	8.412291E-012	2.132229E-011	1	0.000000E+000
1	42.04025674	2.132229E-011	8.412291E-012	0	0.000000E+000
1	42.04848659	8.412291E-012	2.132229E-011	1	0.000000E+000
1	42.04887829	2.132229E-011	8.412291E-012	0	0.000000E+000
1	42.05501542	8.412291E-012	2.132229E-011	1	0.000000E+000
1	42.05503953	2.132229E-011	8.412291E-012	0	0.000000E+000
1	42.05520394	8.412291E-012	2.132229E-011	1	0.000000E+000
1	42.05545144	2.132229E-011	8.412291E-012	0	0.000000E+000
1	42.05562257	8.412291E-012	2.132229E-011	1	0.000000E+000
1	42.05569462	2.132229E-011	8.412291E-012	0	0.000000E+000
1	42.05578845	8.412291E-012	2.132229E-011	1	0.000000E+000
1	42.05586921	2.132229E-011	8.412291E-012	0	0.000000E+000
1	42.05590823	8.412291E-012	2.132229E-011	1	0.000000E+000
1	42.05593571	2.132229E-011	8.412291E-012	0	0.000000E+000
1	42.05639945	8.412291E-012	2.132229E-011	1	0.000000E+000
1	42.05656693	2.132229E-011	8.412291E-012	0	0.000000E+000
1	42.06131757	8.412291E-012	2.132229E-011	1	0.000000E+000
1	42.06135338	2.132229E-011	8.412291E-012	0	0.000000E+000
1	42.06205941	8.412291E-012	2.132229E-011	1	0.000000E+000
1	42.06208797	2.132229E-011	8.412291E-012	0	0.000000E+000
1	42.06324153	8.412291E-012	2.132229E-011	1	0.000000E+000
1	42.06359842	2.132229E-011	8.412291E-012	0	0.000000E+000
1	42.06468996	8.412291E-012	2.132229E-011	1	0.000000E+000
1	42.06500272	2.132229E-011	8.412291E-012	0	0.000000E+000
1	42.06567699	8.412291E-012	2.132229E-011	1	0.000000E+000
1	42.06577061	2.132229E-011	8.412291E-012	0	0.000000E+000
1	42.06622636	8.412291E-012	2.132229E-011	1	0.000000E+000
1	42.06635462	2.132229E-011	8.412291E-012	0	0.000000E+000
1	42.07713927	8.412291E-012	2.132229E-011	1	0.000000E+000
1	42.07730412	2.132229E-011	8.412291E-012	0	0.000000E+000
1	42.07733262	8.412291E-012	2.132229E-011	1	0.000000E+000
1	42.07768664	2.132229E-011	8.412291E-012	0	0.000000E+000
1	42.07845949	8.412291E-012	2.132229E-011	1	0.000000E+000
1	42.07872778	2.132229E-011	8.412291E-012	0	0.000000E+000
1	42.07936246	8.412291E-012	2.132229E-011	1	0.000000E+000
1	42.07939894	2.132229E-011	8.412291E-012	0	0.000000E+000
1	42.08484822	8.412291E-012	2.132229E-011	1	0.000000E+000
1	42.08496467	2.132229E-011	8.412291E-012	0	0.000000E+000
1	42.08539501	8.412291E-012	2.132229E-011	1	0.000000E+000
1	42.08542691	2.132229E-011	8.412291E-012	0	0.000000E+000
1	42.08545054	8.412291E-012	2.132229E-011	1	0.000000E+000
1	42.08552339	2.132229E-011	8.412291E-012	0	0.000000E+000
1	42.08650675	8.412291E-012	2.132229E-011	1	0.000000E+000
1	42.08653878	2.132229E-011	8.412291E-012	0	0.000000E+000
1	42.08695342	8.412291E-012	2.132229E-011	1	0.000000E+000
1	42.08709490	2.132229E-011	8.412291E-012	0	0.000000E+000
1	42.09065344	8.412291E-012	2.132229E-011	1	0.000000E+000
1	42.09070293	2.132229E-011	8.412291E-012	0	0.000000E+000
1	42.09769290	8.412291E-012	2.132229E-011	1	0.000000E+000
1	42.09777745	2.132229E-011	8.412291E-012	0	0.000000E+000
1	42.10174848	8.412291E-012	2.132229E-011	1	0.000000E+000
1	42.10193824	2.132229E-011	8.412291E-012	0	0.000000E+000
1	42.10292955	8.412291E-012	2.132229E-011	1	0.000000E+000
1	42.10302778	2.132229E-011	8.412291E-012	0	0.000000E+000
1	42.10391170	8.412291E-012	2.132229E-011	1	0.000000E+000
1	42.10413258	2.132229E-011	8.412291E-012	0	0.000000E+000
1	42.10418105	8.412291E-012	2.132229E-011	1	0.000000E+000
1	42.10425950	2.132229E-011	8.412291E-012	0	0.000000E+000
1	42.10545572	8.412291E-012	2.132229E-011	1	0.000000E+000
1	42.10566056	2.132229E-011	8.412291E-012	0	0.000000E+000
1	42.10580713	8.412291E-012	2.132229E-011	1	0.000000E+000
1	42.10583681	2.132229E-011	8.412291E-012	0	0.000000E+000
1	42.10674856	8.412291E-012	2.132229E-011	1	0.000000E+000
1	42.10682736	2.132229E-011	8.412291E-012	0	0.000000E+000
1	42.10706479	8.412291E-012	2.132229E-011	1	0.000000E+000
1	42.10725660	2.132229E-011	8.412291E-012	0	0.000000E+000
1	42.10740080	8.412291E-012	2.132229E-011	1	0.000000E+000
1	42.10742097	2.132229E-011	8.412291E-012	0	0.000000E+000
1	42.10897955	8.412291E-012	2.132229E-011	1	0.000000E+000
1	42.10904650	2.132229E-011	8.412291E-012	0	0.000000E+000
1	42.10977455	8.412291E-012	2.132229E-011	1	0.000000E+000
1	42.11022097	2.132229E-011	8.412291E-012	0	0.000000E+000
1	42.30484886	8.565325E-012	2.147532E-011	1	0.000000E+000
1	42.30508029	2.147532E-011	8.565325E-012	0	0.000000E+000
1	42.30528009	8.565325E-012	2.147532E-011	1	0.000000E+000
1	42.30530672	2.147532E-011	8.565325E-012	0	0.000000E+000
1	42.30555826	8.565325E-012	2.147532E-011	1	0.000000E+000
1	42.30577799	2.147532E-011	8.565325E-012	0	0.000000E+000
1	42.30653841	8.565325E-012	2.147532E-011	1	0.000000E+000
1	42.30658504	2.147532E-011	8.565325E-012	0	0.000000E+000
1	42.30924928	8.565325E-012	2.147532E-011	1	0.000000E+000
1	42.30931535	2.147532E-011	8.565325E-012	0	0.000000E+000
1	42.31025859	8.565325E-012	2.147532E-011	1	0.000000E+000
1	42.31034601	2.147532E-011	8.565325E-012	0	0.000000E+000
1	42.31054822	8.565325E-012	2.147532E-011	1	0.000000E+000
1	42.31059074	2.147532E-011	8.565325E-012	0	0.000000E+000
1	42.31200391	8.565325E-012	2.147532E-011	1	0.000000E+000
1	42.31203539	2.147532E-011	8.565325E-012	0	0.000000E+000
1	42.31487761	8.565325E-012	2.147532E-011	1	0.000000E+000
1	42.31488884	2.147532E-011	8.565325E-012	0	0.000000E+000
1	42.31685827	8.565325E-012	2.147532E-011	1	0.000000E+000
1	42.31703554	2.147532E-011	8.565325E-012	0	0.000000E+000
1	42.31748729	8.565325E-012	2.147532E-011	1	0.000000E+000
1	42.31789005	2.147532E-011	8.565325E-012	0	0.000000E+000
1	42.32111451	8.565325E-012	2.147532E-011	1	0.000000E+000
1	42.32117684	2.147532E-011	8.565325E-012	0	0.000000E+000
1	42.32516887	8.565325E-012	2.147532E-011	1	0.000000E+000
1	42.32526113	2.147532E-011	8.565325E-012	0	0.000000E+000
1	42.32528529	8.565325E-012	2.147532E-011	1	0.000000E+000
1	42.32534228	2.147532E-011	8.565325E-012	0	0.000000E+000
1	42.32548262	8.565325E-012	2.147532E-011	1	0.000000E+000
1	42.32581938	2.147532E-011	8.565325E-012	0	0.000000E+000
1	42.32624736	8.565325E-012	2.147532E-011	1	0.000000E+000
1	42.32628372	2.147532E-011	8.565325E-012	0	0.000000E+000
1	42.32809517	8.565325E-012	2.147532E-011	1	0.000000E+000
1	42.32812476	2.147532E-011	8.565325E-012	0	0.000000E+000
1	42.33224583	8.565325E-012	2.147532E-011	1	0.000000E+000
1	42.33286224	2.147532E-011	8.565325E-012	0	0.000000E+000
1	42.33312871	8.565325E-012	2.147532E-011	1	0.000000E+000
1	42.33318141	2.147532E-011	8.565325E-012	0	0.000000E+000
1	42.33800631	8.565325E-012	2.147532E-011	1	0.000000E+000
1	42.33804354	2.147532E-011	8.565325E-012	0	0.000000E+000
1	42.34070528	8.565325E-012	2.147532E-011	1	0.000000E+000
1	42.34075847	2.147532E-011	8.565325E-012	0	0.000000E+000
1	42.34509396	8.565325E-012	2.147532E-011	1	0.000000E+000
1	42.34580158	2.147532E-011	8.565325E-012	0	0.000000E+000
1	42.34612368	8.565325E-012	2.147532E-011	1	0.000000E+000
1	42.34619314	2.147532E-011	8.565325E-012	0	0.000000E+000
1	42.34754035	8.565325E-012	2.147532E-011	1	0.000000E+000
1	42.34759340	2.147532E-011	8.565325E-012	0	0.000000E+000
1	42.34835903	8.565325E-012	2.147532E-011	1	0.000000E+000
1	42.34870268	2.147532E-011	8.565325E-012	0	0.000000E+000
1	42.35194648	8.565325E-012	2.147532E-011	1	0.000000E+000
1	42.35207984	2.147532E-011	8.565325E-012	0	0.000000E+000
1	42.35222152	8.565325E-012	2.147532E-011	1	0.000000E+000
1	42.35244677	2.147532E-011	8.565325E-012	0	0.000000E+000
1	42.35257500	8.565325E-012	2.147532E-011	1	0.000000E+000
1	42.35269766	2.147532E-011	8.565325E-012	0	0.000000E+000
1	42.35319837	8.565325E-012	2.147532E-011	1	0.000000E+000
1	42.35345669	2.147532E-011	8.565325E-012	0	0.000000E+000
1	42.35524652	8.565325E-012	2.147532E-011	1	0.000000E+000
1	42.35546563	2.147532E-011	8.565325E-012	0	0.000000E+000
1	42.36287511	8.565325E-012	2.147532E-011	1	0.000000E+000
1	42.36287905	2.147532E-011	8.565325E-012	0	0.000000E+000
1	42.36368044	8.565325E-012	2.147532E-011	1	0.000000E+000
1	42.36407310	2.147532E-011	8.565325E-012	0	0.000000E+000
1	42.36423761	8.565325E-012	2.147532E-011	1	0.000000E+000
1	42.36435824	2.147532E-011	8.565325E-012	0	0.000000E+000
1	42.36525264	8.565325E-012	2.147532E-011	1	0.000000E+000
1	42.36526046	2.147532E-011	8.565325E-012	0	0.000000E+000
1	42.36545325	8.565325E-012	2.147532E-011	1	0.000000E+000
1	42.36554531	2.147532E-011	8.565325E-012	0	0.000000E+000
1	42.36651238	8.565325E-012	2.147532E-011	1	0.000000E+000
1	42.36663708	2.147532E-011	8.565325E-012	0	0.000000E+000
1	42.37173220	8.565325E-012	2.147532E-011	1	0.000000E+000
1	42.37203282	2.147532E-011	8.565325E-012	0	0.000000E+000
1	42.37287328	8.565325E-012	2.147532E-011	1	0.000000E+000
1	42.37292141	2.147532E-011	8.565325E-012	0	0.000000E+000
1	42.37511591	8.565325E-012	2.147532E-011	1	0.000000E+000
1	42.37513233	2.147532E-011	8.565325E-012	0	0.000000E+000
1	42.37813135	8.565325E-012	2.147532E-011	1	0.000000E+000
1	42.37832064	2.147532E-011	8.565325E-012	0	0.000000E+000
1	42.37871087	8.565325E-012	2.147532E-011	1	0.000000E+000
1	42.37873564	2.147532E-011	8.565325E-012	0	0.000000E+000
1	42.37913220	8.565325E-012	2.147532E-011	1	0.000000E+000
1	42.37923689	2.147532E-011	8.565325E-012	0	0.000000E+000
1	42.38063243	8.565325E-012	2.147532E-011	1	0.000000E+000
1	42.38064918	2.147532E-011	8.565325E-012	0	0.000000E+000
1	42.38261858	8.565325E-012	2.147532E-011	1	0.000000E+000
1	42.38265482	2.147532E-011	8.565325E-012	0	0.000000E+000
1	42.38276049	8.565325E-012	2.147532E-011	1	0.000000E+000
1	42.38279988	2.147532E-011	8.565325E-012	0	0.000000E+000
1	42.38554338	8.565325E-012	2.147532E-011	1	0.000000E+000
1	42.38563446	2.147532E-011	8.565325E-012	0	0.000000E+000
1	42.38681458	8.565325E-012	2.147532E-011	1	0.000000E+000
1	42.38684677	2.147532E-011	8.565325E-012	0	0.000000E+000
1	42.38826707	8.565325E-012	2.147532E-011	1	0.000000E+000
1	42.38829358	2.147532E-011	8.565325E-012	0	0.000000E+000
1	42.38855142	8.565325E-012	2.147532E-011	1	0.000000E+000
1	42.38866372	2.147532E-011	8.565325E-012	0	0.000000E+000
1	42.39044423	8.565325E-012	2.147532E-011	1	0.000000E+000
1	42.39065030	2.147532E-011	8.565325E-012	0	0.000000E+000
1	42.39146337	8.565325E-012	2.147532E-011	1	0.000000E+000
1	42.39153000	2.147532E-011	8.565325E-012	0	0.000000E+000
1	42.39833529	8.565325E-012	2.147532E-011	1	0.000000E+000
1	42.39837200	2.147532E-011	8.565325E-012	0	0.000000E+000
1	42.40035253	8.565325E-012	2.147532E-011	1	0.000000E+000
1	42.40064287	2.147532E-011	8.565325E-012	0	0.000000E+000
1	42.40070966	8.565325E-012	2.147532E-011	1	0.000000E+000
1	42.40073637	2.147532E-011	8.565325E-012	0	0.000000E+000
1	42.40180548	8.565325E-012	2.147532E-011	1	0.000000E+000
1	42.40181579	2.147532E-011	8.565325E-012	0	0.000000E+000
1	42.40398393	8.565325E-012	2.147532E-011	1	0.000000E+000
1	42.40444328	2.147532E-011	8.565325E-012	0	0.000000E+000
1	42.40460488	8.565325E-012	2.147532E-011	1	0.000000E+000
1	42.40478210	2.147532E-011	8.565325E-012	0	0.000000E+000
1	42.40643417	8.565325E-012	2.147532E-011	1	0.000000E+000
1	42.40662434	2.147532E-011	8.565325E-012	0	0.000000E+000
1	42.40781692	8.565325E-012	2.147532E-011	1	0.000000E+000
1	42.40802691	2.147532E-011	8.565325E-012	0	0.000000E+000
1	42.42059904	8.565325E-012	2.147532E-011	1	0.000000E+000
1	42.42068659	2.147532E-011	8.565325E-012	0	0.000000E+000
1	42.42075897	8.565325E-012	2.147532E-011	1	0.000000E+000
1	42.42078565	2.147532E-011	8.565325E-012	0	0.000000E+000
1	42.42109586	8.565325E-012	2.147532E-011	1	0.000000E+000
1	42.42116258	2.147532E-011	8.565325E-012	0	0.000000E+000
1	42.42299385	8.565325E-012	2.147532E-011	1	0.000000E+000
1	42.42306980	2.147532E-011	8.565325E-012	0	0.000000E+000
1	42.42629285	8.565325E-012	2.147532E-011	1	0.000000E+000
1	42.42655402	2.147532E-011	8.565325E-012	0	0.000000E+000
1	42.42662575	8.565325E-012	2.147532E-011	1	0.000000E+000
1	42.42666743	2.147532E-011	8.565325E-012	0	0.000000E+000
1	42.43012932	8.565325E-012	2.147532E-011	1	0.000000E+000
1	42.43018364	2.147532E-011	8.565325E-012	0	0.000000E+000
1	42.43045116	8.565325E-012	2.147532E-011	1	0.000000E+000
1	42.43060527	2.147532E-011	8.565325E-012	0	0.000000E+000
1	42.43239882	8.565325E-012	2.147532E-011	1	0.000000E+000
1	42.43269231	2.147532E-011	8.565325E-012	0	0.000000E+000
1	42.43312720	8.565325E-012	2.147532E-011	1	0.000000E+000
1	42.43321092	2.147532E-011	8.565325E-012	0	0.000000E+000
1	42.43457028	8.565325E-012	2.147532E-011	1	0.000000E+000
1	42.43499912	2.147532E-011	8.565325E-012	0	0.000000E+000
1	42.43622105	8.565325E-012	2.147532E-011	1	0.000000E+000
1	42.43638266	2.147532E-011	8.565325E-012	0	0.000000E+000
1	42.43834882	8.565325E-012	2.147532E-011	1	0.000000E+000
1	42.43841826	2.147532E-011	8.565325E-012	0	0.000000E+000
1	42.43887492	8.565325E-012	2.147532E-011	1	0.000000E+000
1	42.43898198	2.147532E-011	8.565325E-012	0	0.000000E+000
1	42.44046344	8.565325E-012	2.147532E-011	1	0.000000E+000
1	42.44050786	2.147532E-011	8.565325E-012	0	0.000000E+000
1	42.44264556	8.565325E-012	2.147532E-011	1	0.000000E+000
1	42.44282745	2.147532E-011	8.565325E-012	0	0.000000E+000
1	42.44789662	8.565325E-012	2.147532E-011	1	0.000000E+000
1	42.44809685	2.147532E-011	8.565325E-012	0	0.000000E+000
1	42.44863431	8.565325E-012	2.147532E-011	1	0.000000E+000
1	42.44869589	2.147532E-011	8.565325E-012	0	0.000000E+000
1	42.44983502	8.565325E-012	2.147532E-011	1	0.000000E+000
1	42.45004199	2.147532E-011	8.565325E-012	0	0.000000E+000
1	42.45021496	8.565325E-012	2.147532E-011	1	0.000000E+000
1	42.45034477	2.147532E-011	8.565325E-012	0	0.000000E+000
1	42.45049245	8.565325E-012	2.147532E-011	1	0.000000E+000
1	42.45053435	2.147532E-011	8.565325E-012	0	0.000000E+000
1	42.45063735	8.565325E-012	2.147532E-011	1	0.000000E+000
1	42.45075845	2.147532E-011	8.565325E-012	0	0.000000E+000
1	42.45132816	8.565325E-012	2.147532E-011	1	0.000000E+000
1	42.45169409	2.147532E-011	8.565325E-012	0	0.000000E+000
1	42.45368109	8.565325E-012	2.147532E-011	1	0.000000E+000
1	42.45370336	2.147532E-011	8.565325E-012	0	0.000000E+000
1	42.45826394	8.565325E-012	2.147532E-011	1	0.000000E+000
1	42.45844689	2.147532E-011	8.565325E-012	0	0.000000E+000
1	42.45946311	8.565325E-012	2.147532E-011	1	0.000000E+000
1	42.45978799	2.147532E-011	8.565325E-012	0	0.000000E+000
1	42.46042440	8.565325E-012	2.147532E-011	1	0.000000E+000
1	42.46084501	2.147532E-011	8.565325E-012	0	0.000000E+000
1	42.46250815	8.565325E-012	2.147532E-011	1	0.000000E+000
1	42.46255470	2.147532E-011	8.565325E-012	0	0.000000E+000
1	42.46351510	8.565325E-012	2.147532E-011	1	0.000000E+000
1	42.46368445	2.147532E-011	8.565325E-012	0	0.000000E+000
1	42.46738317	8.565325E-012	2.147532E-011	1	0.000000E+000
1	42.46764328	2.147532E-011	8.565325E-012	0	0.000000E+000
1	42.47020456	8.565325E-012	2.147532E-011	1	0.000000E+000
1	42.47023522	2.147532E-011	8.565325E-012	0	0.000000E+000
1	42.47266849	8.565325E-012	2.147532E-011	1	0.000000E+000
1	42.47308446	2.147532E-011	8.565325E-012	0	0.000000E+000
1	42.47816236	8.565325E-012	2.147532E-011	1	0.000000E+000
1	42.47820748	2.147532E-011	8.565325E-012	0	0.000000E+000
1	42.47857939	8.565325E-012	2.147532E-011	1	0.000000E+000
1	42.47877389	2.147532E-011	8.565325E-012	0	0.000000E+000
1	42.47890176	8.565325E-012	2.147532E-011	1	0.000000E+000
1	42.47898257	2.147532E-011	8.565325E-012	0	0.000000E+000
1	42.48088174	8.565325E-012	2.147532E-011	1	0.000000E+000
1	42.48092467	2.147532E-011	8.565325E-012	0	0.000000E+000
1	42.48119074	8.565325E-012	2.147532E-011	1	0.000000E+000
1	42.48141809	2.147532E-011	8.565325E-012	0	0.000000E+000
1	42.48854222	8.565325E-012	2.147532E-011	1	0.000000E+000
1	42.48896460	2.147532E-011	8.565325E-012	0	0.000000E+000
1	42.49128580	8.565325E-012	2.147532E-011	1	0.000000E+000
1	42.49141353	2.147532E-011	8.565325E-012	0	0.000000E+000
1	42.49153863	8.565325E-012	2.147532E-011	1	0.000000E+000
1	42.49156522	2.147532E-011	8.565325E-012	0	0.000000E+000
1	42.49709208	8.565325E-012	2.147532E-011	1	0.000000E+000
1	42.49718164	2.147532E-011	8.565325E-012	0	0.000000E+000
1	42.49723691	8.565325E-012	2.147532E-011	1	0.000000E+000
1	42.49731402	2.147532E-011	8.565325E-012	0	0.000000E+000
1	42.49732907	8.565325E-012	2.147532E-011	1	0.000000E+000
1	42.49764919	2.147532E-011	8.565325E-012	0	0.000000E+000
1	42.49871586	8.565325E-012	2.147532E-011	1	0.000000E+000
1	42.49898300	2.147532E-011	8.565325E-012	0	0.000000E+000
1	42.49947793	8.565325E-012	2.147532E-011	1	0.000000E+000
1	42.49965570	2.147532E-011	8.565325E-012	0	0.000000E+000
1	42.49997117	8.565325E-012	2.147532E-011	1	0.000000E+000
1	42.50014096	2.147532E-011	8.565325E-012	0	0.000000E+000
1	42.50068960	8.565325E-012	2.147532E-011	1	0.000000E+000
1	42.50072353	2.147532E-011	8.565325E-012	0	0.000000E+000
1	42.50368805	8.565325E-012	2.147532E-011	1	0.000000E+000
1	42.50381699	2.147532E-011	8.565325E-012	0	0.000000E+000
1	42.50902277	8.565325E-012	2.147532E-011	1	0.000000E+000
1	42.50911557	2.147532E-011	8.565325E-012	0	0.000000E+000
1	42.50920729	8.565325E-012	2.147532E-011	1	0.000000E+000
1	42.50937975	2.147532E-011	8.565325E-012	0	0.000000E+000
1	42.51064476	8.565325E-012	2.147532E-011	1	0.000000E+000
1	42.51070124	2.147532E-011	8.565325E-012	0	0.000000E+000
1	42.51159162	8.565325E-012	2.147532E-011	1	0.000000E+000
1	42.51164954	2.147532E-011	8.565325E-012	0	0.000000E+000
1	42.51191773	8.565325E-012	2.147532E-011	1	0.000000E+000
1	42.51197726	2.147532E-011	8.565325E-012	0	0.000000E+000
1	42.51215732	8.565325E-012	2.147532E-011	1	0.000000E+000
1	42.51218946	2.147532E-011	8.565325E-012	0	0.000000E+000
1	42.51230276	8.565325E-012	2.147532E-011	1	0.000000E+000
1	42.51285819	2.147532E-011	8.565325E-012	0	0.000000E+000
1	42.51529960	8.565325E-012	2.147532E-011	1	0.000000E+000
1	42.51602333	2.147532E-011	8.565325E-012	0	0.000000E+000
1	42.51696508	8.565325E-012	2.147532E-011	1	0.000000E+000
1	42.51720187	2.147532E-011	8.565325E-012	0	0.000000E+000
1	42.51724022	8.565325E-012	2.147532E-011	1	0.000000E+000
1	42.51741692	2.147532E-011	8.565325E-012	0	0.000000E+000
1	42.51933230	8.565325E-012	2.147532E-011	1	0.000000E+000
1	42.51970101	2.147532E-011	8.565325E-012	0	0.000000E+000
1	42.56096336	8.565325E-012	2.147532E-011	1	0.000000E+000
1	42.56134399	2.147532E-011	8.565325E-012	0	0.000000E+000
1	42.56206273	8.565325E-012	2.147532E-011	1	0.000000E+000
1	42.56234766	2.147532E-011	8.565325E-012	0	0.000000E+000
1	42.56239270	8.565325E-012	2.147532E-011	1	0.000000E+000
1	42.56244125	2.147532E-011	8.565325E-012	0	0.000000E+000
1	42.56268151	8.565325E-012	2.147532E-011	1	0.000000E+000
1	42.56288043	2.147532E-011	8.565325E-012	0	0.000000E+000
1	42.56361858	8.565325E-012	2.147532E-011	1	0.000000E+000
1	42.56367511	2.147532E-011	8.565325E-012	0	0.000000E+000
1	42.56472091	8.565325E-012	2.147532E-011	1	0.000000E+000
1	42.56478445	2.147532E-011	8.565325E-012	0	0.000000E+000
1	42.56593711	8.565325E-012	2.147532E-011	1	0.000000E+000
1	42.56659971	2.147532E-011	8.565325E-012	0	0.000000E+000
1	42.56922892	8.565325E-012	2.147532E-011	1	0.000000E+000
1	42.56928811	2.147532E-011	8.565325E-012	0	0.000000E+000
1	42.56984079	8.565325E-012	2.147532E-011	1	0.000000E+000
1	42.57026692	2.147532E-011	8.565325E-012	0	0.000000E+000
1	42.57125794	8.565325E-012	2.147532E-011	1	0.000000E+000
1	42.57142483	2.147532E-011	8.565325E-012	0	0.000000E+000
1	42.57144062	8.565325E-012	2.147532E-011	1	0.000000E+000
1	42.57152580	2.147532E-011	8.565325E-012	0	0.000000E+000
1	42.57179755	8.565325E-012	2.147532E-011	1	0.000000E+000
1	42.57205349	2.147532E-011	8.565325E-012	0	0.000000E+000
1	42.57247532	8.565325E-012	2.147532E-011	1	0.000000E+000
1	42.57252505	2.147532E-011	8.565325E-012	0	0.000000E+000
1	42.57598154	8.565325E-012	2.147532E-011	1	0.000000E+000
1	42.57608136	2.147532E-011	8.565325E-012	0	0.000000E+000
1	42.57706625	8.565325E-012	2.147532E-011	1	0.000000E+000
1	42.57728309	2.147532E-011	8.565325E-012	0	0.000000E+000
1	42.58024069	8.565325E-012	2.147532E-011	1	0.000000E+000
1	42.58048276	2.147532E-011	8.565325E-012	0	0.000000E+000
1	42.58127300	8.565325E-012	2.147532E-011	1	0.000000E+000
1	42.58130198	2.147532E-011	8.565325E-012	0	0.000000E+000
1	42.58132294	8.565325E-012	2.147532E-011	1	0.000000E+000
1	42.58137242	2.147532E-011	8.565325E-012	0	0.000000E+000
1	42.58329857	8.565325E-012	2.147532E-011	1	0.000000E+000
1	42.58331771	2.147532E-011	8.565325E-012	0	0.000000E+000
1	42.58370658	8.565325E-012	2.147532E-011	1	0.000000E+000
1	42.58413743	2.147532E-011	8.565325E-012	0	0.000000E+000
1	42.58539317	8.565325E-012	2.147532E-011	1	0.000000E+000
1	42.58558621	2.147532E-011	8.565325E-012	0	0.000000E+000
1	42.58729243	8.565325E-012	2.147532E-011	1	0.000000E+000
1	42.58752751	2.147532E-011	8.565325E-012	0	0.000000E+000
1	42.59037316	8.565325E-012	2.147532E-011	1	0.000000E+000
1	42.59046325	2.147532E-011	8.565325E-012	0	0.000000E+000
1	42.59189644	8.565325E-012	2.147532E-011	1	0.000000E+000
1	42.59194661	2.147532E-011	8.565325E-012	0	0.000000E+000
1	42.59239748	8.565325E-012	2.147532E-011	1	0.000000E+000
1	42.59265210	2.147532E-011	8.565325E-012	0	0.000000E+000
1	42.59322086	8.565325E-012	2.147532E-011	1	0.000000E+000
1	42.59332156	2.147532E-011	8.565325E-012	0	0.000000E+000
1	42.59400375	8.565325E-012	2.147532E-011	1	0.000000E+000
1	42.59426270	2.147532E-011	8.565325E-012	0	0.000000E+000
1	42.59553183	8.565325E-012	2.147532E-011	1	0.000000E+000
1	42.59634966	2.147532E-011	8.565325E-012	0	0.000000E+000
1	42.60844775	8.565325E-012	2.147532E-011	1	0.000000E+000
1	42.60849727	2.147532E-011	8.565325E-012	0	0.000000E+000
1	42.61103491	8.565325E-012	2.147532E-011	1	0.000000E+000
1	42.61152546	2.147532E-011	8.565325E-012	0	0.000000E+000
1	42.61168268	8.565325E-012	2.147532E-011	1	0.000000E+000
1	42.61170162	2.147532E-011	8.565325E-012	0	0.000000E+000
1	42.61243654	8.565325E-012	2.147532E-011	1	0.000000E+000
1	42.61283636	2.147532E-011	8.565325E-012	0	0.000000E+000
1	42.61357685	8.565325E-012	2.147532E-011	1	0.000000E+000
1	42.61381755	2.147532E-011	8.565325E-012	0	0.000000E+000
1	42.61388660	8.565325E-012	2.147532E-011	1	0.000000E+000
1	42.61427504	2.147532E-011	8.565325E-012	0	0.000000E+000
1	42.61549006	8.565325E-012	2.147532E-011	1	0.000000E+000
1	42.61553640	2.147532E-011	8.565325E-012	0	0.000000E+000
1	42.61709821	8.565325E-012	2.147532E-011	1	0.000000E+000
1	42.61752991	2.147532E-011	8.565325E-012	0	0.000000E+000
1	42.61811483	8.565325E-012	2.147532E-011	1	0.000000E+000
1	42.61824359	2.147532E-011	8.565325E-012	0	0.000000E+000
1	42.61827496	8.565325E-012	2.147532E-011	1	0.000000E+000
1	42.61853483	2.147532E-011	8.565325E-012	0	0.000000E+000
1	42.62128802	8.565325E-012	2.147532E-011	1	0.000000E+000
1	42.62147979	2.147532E-011	8.565325E-012	0	0.000000E+000
1	42.62301774	8.565325E-012	2.147532E-011	1	0.000000E+000
1	42.62307346	2.147532E-011	8.565325E-012	0	0.000000E+000
1	42.62497739	8.565325E-012	2.147532E-011	1	0.000000E+000
1	42.62520126	2.147532E-011	8.565325E-012	0	0.000000E+000
1	42.62596632	8.565325E-012	2.147532E-011	1	0.000000E+000
1	42.62606249	2.147532E-011	8.565325E-012	0	0.000000E+000
1	42.62699132	8.565325E-012	2.147532E-011	1	0.000000E+000
1	42.62706867	2.147532E-011	8.565325E-012	0	0.000000E+000
1	42.62757832	8.565325E-012	2.147532E-011	1	0.000000E+000
1	42.62765137	2.147532E-011	8.565325E-012	0	0.000000E+000
1	42.63543644	8.565325E-012	2.147532E-011	1	0.000000E+000
1	42.63553408	2.147532E-011	8.565325E-012	0	0.000000E+000
1	42.63998156	8.565325E-012	2.147532E-011	1	0.000000E+000
1	42.64005563	2.147532E-011	8.565325E-012	0	0.000000E+000
1	42.64313765	8.565325E-012	2.147532E-011	1	0.000000E+000
1	42.64329841	2.147532E-011	8.565325E-012	0	0.000000E+000
1	42.64391668	8.565325E-012	2.147532E-011	1	0.000000E+000
1	42.64395545	2.147532E-011	8.565325E-012	0	0.000000E+000
1	42.64459567	8.565325E-012	2.147532E-011	1	0.000000E+000
1	42.64462187	2.147532E-011	8.565325E-012	0	0.000000E+000
1	43.46913455	8.620482E-012	2.153048E-011	1	0.000000E+000
1	43.46916241	2.153048E-011	8.620482E-012	0	0.000000E+000
1	43.47198782	8.620482E-012	2.153048E-011	1	0.000000E+000
1	43.47210397	2.153048E-011	8.620482E-012	0	0.000000E+000
1	43.47469257	8.620482E-012	2.153048E-011	1	0.000000E+000
1	43.47481171	2.153048E-011	8.620482E-012	0	0.000000E+000
1	43.47496876	8.620482E-012	2.153048E-011	1	0.000000E+000
1	43.47502079	2.153048E-011	8.620482E-012	0	0.000000E+000
1	43.47513185	8.620482E-012	2.153048E-011	1	0.000000E+000
1	43.47517651	2.153048E-011	8.620482E-012	0	0.000000E+000
1	43.47631322	8.620482E-012	2.153048E-011	1	0.000000E+000
1	43.47662563	2.153048E-011	8.620482E-012	0	0.000000E+000
1	43.47836148	8.620482E-012	2.153048E-011	1	0.000000E+000
1	43.47850804	2.153048E-011	8.620482E-012	0	0.000000E+000
1	43.47862874	8.620482E-012	2.153048E-011	1	0.000000E+000
1	43.47893521	2.153048E-011	8.620482E-012	0	0.000000E+000
1	43.47971917	8.620482E-012	2.153048E-011	1	0.000000E+000
1	43.47979584	2.153048E-011	8.620482E-012	0	0.000000E+000
1	43.48323677	8.620482E-012	2.153048E-011	1	0.000000E+000
1	43.48350322	2.153048E-011	8.620482E-012	0	0.000000E+000
1	43.48382014	8.620482E-012	2.153048E-011	1	0.000000E+000
1	43.48401476	2.153048E-011	8.620482E-012	0	0.000000E+000
1	43.48519328	8.620482E-012	2.153048E-011	1	0.000000E+000
1	43.48530175	2.153048E-011	8.620482E-012	0	0.000000E+000
1	43.48784622	8.620482E-012	2.153048E-011	1	0.000000E+000
1	43.48787541	2.153048E-011	8.620482E-012	0	0.000000E+000
1	43.48894703	8.620482E-012	2.153048E-011	1	0.000000E+000
1	43.48895550	2.153048E-011	8.620482E-012	0	0.000000E+000
1	43.49247717	8.620482E-012	2.153048E-011	1	0.000000E+000
1	43.49266956	2.153048E-011	8.620482E-012	0	0.000000E+000
1	43.49422247	8.620482E-012	2.153048E-011	1	0.000000E+000
1	43.49436103	2.153048E-011	8.620482E-012	0	0.000000E+000
1	43.49477740	8.620482E-012	2.153048E-011	1	0.000000E+000
1	43.49485008	2.153048E-011	8.620482E-012	0	0.000000E+000
1	43.49498796	8.620482E-012	2.153048E-011	1	0.000000E+000
1	43.49519589	2.153048E-011	8.620482E-012	0	0.000000E+000
1	43.49522393	8.620482E-012	2.153048E-011	1	0.000000E+000
1	43.49531540	2.153048E-011	8.620482E-012	0	0.000000E+000
1	43.50154799	8.620482E-012	2.153048E-011	1	0.000000E+000
1	43.50162719	2.153048E-011	8.620482E-012	0	0.000000E+000
1	43.50225046	8.620482E-012	2.153048E-011	1	0.000000E+000
1	43.50266380	2.153048E-011	8.620482E-012	0	0.000000E+000
1	43.50298875	8.620482E-012	2.153048E-011	1	0.000000E+000
1	43.50306902	2.153048E-011	8.620482E-012	0	0.000000E+000
1	43.50591286	8.620482E-012	2.153048E-011	1	0.000000E+000
1	43.50606182	2.153048E-011	8.620482E-012	0	0.000000E+000
1	43.50905461	8.620482E-012	2.153048E-011	1	0.000000E+000
1	43.50914626	2.153048E-011	8.620482E-012	0	0.000000E+000
1	43.51016658	8.620482E-012	2.153048E-011	1	0.000000E+000
1	43.51018657	2.153048E-011	8.620482E-012	0	0.000000E+000
1	43.51056412	8.620482E-012	2.153048E-011	1	0.000000E+000
1	43.51059335	2.153048E-011	8.620482E-012	0	0.000000E+000
1	43.51214423	8.620482E-012	2.153048E-011	1	0.000000E+000
1	43.51221397	2.153048E-011	8.620482E-012	0	0.000000E+000
1	43.51379249	8.620482E-012	2.153048E-011	1	0.000000E+000
1	43.51415939	2.153048E-011	8.620482E-012	0	0.000000E+000
1	43.51422544	8.620482E-012	2.153048E-011	1	0.000000E+000
1	43.51444560	2.153048E-011	8.620482E-012	0	0.000000E+000
1	43.52158805	8.620482E-012	2.153048E-011	1	0.000000E+000
1	43.52174074	2.153048E-011	8.620482E-012	0	0.000000E+000
1	43.52284338	8.620482E-012	2.153048E-011	1	0.000000E+000
1	43.52286840	2.153048E-011	8.620482E-012	0	0.000000E+000
1	43.52558092	8.620482E-012	2.153048E-011	1	0.000000E+000
1	43.52564454	2.153048E-011	8.620482E-012	0	0.000000E+000
1	43.52590923	8.620482E-012	2.153048E-011	1	0.000000E+000
1	43.52597503	2.153048E-011	8.620482E-012	0	0.000000E+000
1	43.52657558	8.620482E-012	2.153048E-011	1	0.000000E+000
1	43.52680943	2.153048E-011	8.620482E-012	0	0.000000E+000
1	43.52686169	8.620482E-012	2.153048E-011	1	0.000000E+000
1	43.52697409	2.153048E-011	8.620482E-012	0	0.000000E+000
1	43.52862009	8.620482E-012	2.153048E-011	1	0.000000E+000
1	43.52868451	2.153048E-011	8.620482E-012	0	0.000000E+000
1	43.52869657	8.620482E-012	2.153048E-011	1	0.000000E+000
1	43.52881022	2.153048E-011	8.620482E-012	0	0.000000E+000
1	43.52925967	8.620482E-012	2.153048E-011	1	0.000000E+000
1	43.52938846	2.153048E-011	8.620482E-012	0	0.000000E+000
1	43.53038843	8.620482E-012	2.153048E-011	1	0.000000E+000
1	43.53054229	2.153048E-011	8.620482E-012	0	0.000000E+000
1	43.53399183	8.620482E-012	2.153048E-011	1	0.000000E+000
1	43.53411564	2.153048E-011	8.620482E-012	0	0.000000E+000
1	43.53786417	8.620482E-012	2.153048E-011	1	0.000000E+000
1	43.53793881	2.153048E-011	8.620482E-012	0	0.000000E+000
1	43.53893414	8.620482E-012	2.153048E-011	1	0.000000E+000
1	43.53900396	2.153048E-011	8.620482E-012	0	0.000000E+000
1	43.54288002	8.620482E-012	2.153048E-011	1	0.000000E+000
1	43.54293990	2.153048E-011	8.620482E-012	0	0.000000E+000
1	43.54529503	8.620482E-012	2.153048E-011	1	0.000000E+000
1	43.54531214	2.153048E-011	8.620482E-012	0	0.000000E+000
1	43.54643431	8.620482E-012	2.153048E-011	1	0.000000E+000
1	43.54647982	2.153048E-011	8.620482E-012	0	0.000000E+000
1	43.55560151	8.620482E-012	2.153048E-011	1	0.000000E+000
1	43.55598593	2.153048E-011	8.620482E-012	0	0.000000E+000
1	43.55626397	8.620482E-012	2.153048E-011	1	0.000000E+000
1	43.55641114	2.153048E-011	8.620482E-012	0	0.000000E+000
1	43.55722842	8.620482E-012	2.153048E-011	1	0.000000E+000
1	43.55753408	2.153048E-011	8.620482E-012	0	0.000000E+000
1	43.55768986	8.620482E-012	2.153048E-011	1	0.000000E+000
1	43.55787305	2.153048E-011	8.620482E-012	0	0.000000E+000
1	43.55790518	8.620482E-012	2.153048E-011	1	0.000000E+000
1	43.55801043	2.153048E-011	8.620482E-012	0	0.000000E+000
1	43.55991950	8.620482E-012	2.153048E-011	1	0.000000E+000
1	43.56006899	2.153048E-011	8.620482E-012	0	0.000000E+000
1	43.56295726	8.620482E-012	2.153048E-011	1	0.000000E+000
1	43.56309108	2.153048E-011	8.620482E-012	0	0.000000E+000
1	43.56617482	8.620482E-012	2.153048E-011	1	0.000000E+000
1	43.56626329	2.153048E-011	8.620482E-012	0	0.000000E+000
1	43.56730657	8.620482E-012	2.153048E-011	1	0.000000E+000
1	43.56736927	2.153048E-011	8.620482E-012	0	0.000000E+000
1	43.57240971	8.620482E-012	2.153048E-011	1	0.000000E+000
1	43.57244063	2.153048E-011	8.620482E-012	0	0.000000E+000
1	43.57293344	8.620482E-012	2.153048E-011	1	0.000000E+000
1	43.57295528	2.153048E-011	8.620482E-012	0	0.000000E+000
1	43.57296028	8.620482E-012	2.153048E-011	1	0.000000E+000
1	43.57304173	2.153048E-011	8.620482E-012	0	0.000000E+000
1	43.57311794	8.620482E-012	2.153048E-011	1	0.000000E+000
1	43.57319170	2.153048E-011	8.620482E-012	0	0.000000E+000
1	43.57320945	8.620482E-012	2.153048E-011	1	0.000000E+000
1	43.57334207	2.153048E-011	8.620482E-012	0	0.000000E+000
1	43.57560037	8.620482E-012	2.153048E-011	1	0.000000E+000
1	43.57564439	2.153048E-011	8.620482E-012	0	0.000000E+000
1	43.57827661	8.620482E-012	2.153048E-011	1	0.000000E+000
1	43.57839271	2.153048E-011	8.620482E-012	0	0.000000E+000
1	43.57959832	8.620482E-012	2.153048E-011	1	0.000000E+000
1	43.57961592	2.153048E-011	8.620482E-012	0	0.000000E+000
1	43.58465711	8.620482E-012	2.153048E-011	1	0.000000E+000
1	43.58479513	2.153048E-011	8.620482E-012	0	0.000000E+000
1	43.60121888	8.620482E-012	2.153048E-011	1	0.000000E+000
1	43.60130862	2.153048E-011	8.620482E-012	0	0.000000E+000
1	43.60133112	8.620482E-012	2.153048E-011	1	0.000000E+000
1	43.60158647	2.153048E-011	8.620482E-012	0	0.000000E+000
1	43.61204303	8.620482E-012	2.153048E-011	1	0.000000E+000
1	43.61221283	2.153048E-011	8.620482E-012	0	0.000000E+000
1	43.61524821	8.620482E-012	2.153048E-011	1	0.000000E+000
1	43.61544539	2.153048E-011	8.620482E-012	0	0.000000E+000
1	43.61731261	8.620482E-012	2.153048E-011	1	0.000000E+000
1	43.61781148	2.153048E-011	8.620482E-012	0	0.000000E+000
1	43.61784104	8.620482E-012	2.153048E-011	1	0.000000E+000
1	43.61786754	2.153048E-011	8.620482E-012	0	0.000000E+000
1	43.61870204	8.620482E-012	2.153048E-011	1	0.000000E+000
1	43.61902498	2.153048E-011	8.620482E-012	0	0.000000E+000
1	43.62108831	8.620482E-012	2.153048E-011	1	0.000000E+000
1	43.62117061	2.153048E-011	8.620482E-012	0	0.000000E+000
1	43.62175678	8.620482E-012	2.153048E-011	1	0.000000E+000
1	43.62185541	2.153048E-011	8.620482E-012	0	0.000000E+000
1	43.62188556	8.620482E-012	2.153048E-011	1	0.000000E+000
1	43.62192077	2.153048E-011	8.620482E-012	0	0.000000E+000
1	43.62581179	8.620482E-012	2.153048E-011	1	0.000000E+000
1	43.62654847	2.153048E-011	8.620482E-012	0	0.000000E+000
1	43.62755940	8.620482E-012	2.153048E-011	1	0.000000E+000
1	43.62763959	2.153048E-011	8.620482E-012	0	0.000000E+000
1	43.62766499	8.620482E-012	2.153048E-011	1	0.000000E+000
1	43.62785520	2.153048E-011	8.620482E-012	0	0.000000E+000
1	43.63054174	8.620482E-012	2.153048E-011	1	0.000000E+000
1	43.63066605	2.153048E-011	8.620482E-012	0	0.000000E+000
1	43.63371264	8.620482E-012	2.153048E-011	1	0.000000E+000
1	43.63379596	2.153048E-011	8.620482E-012	0	0.000000E+000
1	43.63385245	8.620482E-012	2.153048E-011	1	0.000000E+000
1	43.63400950	2.153048E-011	8.620482E-012	0	0.000000E+000
1	43.63839865	8.620482E-012	2.153048E-011	1	0.000000E+000
1	43.63843766	2.153048E-011	8.620482E-012	0	0.000000E+000
1	43.63911095	8.620482E-012	2.153048E-011	1	0.000000E+000
1	43.63923574	2.153048E-011	8.620482E-012	0	0.000000E+000
1	43.64252797	8.620482E-012	2.153048E-011	1	0.000000E+000
1	43.64260558	2.153048E-011	8.620482E-012	0	0.000000E+000
1	43.64262872	8.620482E-012	2.153048E-011	1	0.000000E+000
1	43.64276327	2.153048E-011	8.620482E-012	0	0.000000E+000
1	43.64369969	8.620482E-012	2.153048E-011	1	0.000000E+000
1	43.64382193	2.153048E-011	8.620482E-012	0	0.000000E+000
1	43.64734525	8.620482E-012	2.153048E-011	1	0.000000E+000
1	43.64739887	2.153048E-011	8.620482E-012	0	0.000000E+000
1	43.64742217	8.620482E-012	2.153048E-011	1	0.000000E+000
1	43.64746349	2.153048E-011	8.620482E-012	0	0.000000E+000
1	55.84845151	8.248876E-012	2.115888E-011	1	0.000000E+000
1	55.84871932	2.115888E-011	8.248876E-012	0	0.000000E+000
1	55.85126012	8.248876E-012	2.115888E-011	1	0.000000E+000
1	55.85130071	2.115888E-011	8.248876E-012	0	0.000000E+000
1	55.85133719	8.248876E-012	2.115888E-011	1	0.000000E+000
1	55.85144270	2.115888E-011	8.248876E-012	0	0.000000E+000
1	55.85198700	8.248876E-012	2.115888E-011	1	0.000000E+000
1	55.85204150	2.115888E-011	8.248876E-012	0	0.000000E+000
1	55.85268358	8.248876E-012	2.115888E-011	1	0.000000E+000
1	55.85273236	2.115888E-011	8.248876E-012	0	0.000000E+000
1	55.85323017	8.248876E-012	2.115888E-011	1	0.000000E+000
1	55.85337269	2.115888E-011	8.248876E-012	0	0.000000E+000
1	55.85360320	8.248876E-012	2.115888E-011	1	0.000000E+000
1	55.85367983	2.115888E-011	8.248876E-012	0	0.000000E+000
1	55.85450770	8.248876E-012	2.115888E-011	1	0.000000E+000
1	55.85500294	2.115888E-011	8.248876E-012	0	0.000000E+000
1	55.85554579	8.248876E-012	2.115888E-011	1	0.000000E+000
1	55.85565407	2.115888E-011	8.248876E-012	0	0.000000E+000
1	55.85620281	8.248876E-012	2.115888E-011	1	0.000000E+000
1	55.85648415	2.115888E-011	8.248876E-012	0	0.000000E+000
1	56.04606536	8.472805E-012	2.138280E-011	1	0.000000E+000
1	56.04631187	2.138280E-011	8.472805E-012	0	0.000000E+000
1	56.04945377	8.472805E-012	2.138280E-011	1	0.000000E+000
1	56.04951229	2.138280E-011	8.472805E-012	0	0.000000E+000
1	56.05158217	8.472805E-012	2.138280E-011	1	0.000000E+000
1	56.05193365	2.138280E-011	8.472805E-012	0	0.000000E+000
1	56.05355170	8.472805E-012	2.138280E-011	1	0.000000E+000
1	56.05374103	2.138280E-011	8.472805E-012	0	0.000000E+000
1	56.05443937	8.472805E-012	2.138280E-011	1	0.000000E+000
1	56.05501349	2.138280E-011	8.472805E-012	0	0.000000E+000
1	56.05543533	8.472805E-012	2.138280E-011	1	0.000000E+000
1	56.05549749	2.138280E-011	8.472805E-012	0	0.000000E+000
1	56.05773488	8.472805E-012	2.138280E-011	1	0.000000E+000
1	56.05778977	2.138280E-011	8.472805E-012	0	0.000000E+000
1	56.05918690	8.472805E-012	2.138280E-011	1	0.000000E+000
1	56.05921257	2.138280E-011	8.472805E-012	0	0.000000E+000
1	56.06431777	8.472805E-012	2.138280E-011	1	0.000000E+000
1	56.06437624	2.138280E-011	8.472805E-012	0	0.000000E+000
1	56.06785045	8.472805E-012	2.138280E-011	1	0.000000E+000
1	56.06793061	2.138280E-011	8.472805E-012	0	0.000000E+000
1	56.06954159	8.472805E-012	2.138280E-011	1	0.000000E+000
1	56.06988204	2.138280E-011	8.472805E-012	0	0.000000E+000
1	56.07048540	8.472805E-012	2.138280E-011	1	0.000000E+000
1	56.07071959	2.138280E-011	8.472805E-012	0	0.000000E+000
1	56.07421092	8.472805E-012	2.138280E-011	1	0.000000E+000
1	56.07452056	2.138280E-011	8.472805E-012	0	0.000000E+000
1	56.07552864	8.472805E-012	2.138280E-011	1	0.000000E+000
1	56.07566371	2.138280E-011	8.472805E-012	0	0.000000E+000
1	56.07569967	8.472805E-012	2.138280E-011	1	0.000000E+000
1	56.07575537	2.138280E-011	8.472805E-012	0	0.000000E+000
1	56.07613948	8.472805E-012	2.138280E-011	1	0.000000E+000
1	56.07617854	2.138280E-011	8.472805E-012	0	0.000000E+000
1	56.07634915	8.472805E-012	2.138280E-011	1	0.000000E+000
1	56.07643233	2.138280E-011	8.472805E-012	0	0.000000E+000
1	56.07670281	8.472805E-012	2.138280E-011	1	0.000000E+000
1	56.07694189	2.138280E-011	8.472805E-012	0	0.000000E+000
1	56.07999583	8.472805E-012	2.138280E-011	1	0.000000E+000
1	56.08026254	2.138280E-011	8.472805E-012	0	0.000000E+000
1	56.08446773	8.472805E-012	2.138280E-011	1	0.000000E+000
1	56.08487750	2.138280E-011	8.472805E-012	0	0.000000E+000
1	56.08613395	8.472805E-012	2.138280E-011	1	0.000000E+000
1	56.08622180	2.138280E-011	8.472805E-012	0	0.000000E+000
1	56.08686278	8.472805E-012	2.138280E-011	1	0.000000E+000
1	56.08694070	2.138280E-011	8.472805E-012	0	0.000000E+000
1	56.08821950	8.472805E-012	2.138280E-011	1	0.000000E+000
1	56.08847121	2.138280E-011	8.472805E-012	0	0.000000E+000
1	56.08851730	8.472805E-012	2.138280E-011	1	0.000000E+000
1	56.08875471	2.138280E-011	8.472805E-012	0	0.000000E+000
1	56.08917347	8.472805E-012	2.138280E-011	1	0.000000E+000
1	56.08941427	2.138280E-011	8.472805E-012	0	0.000000E+000
1	56.09008955	8.472805E-012	2.138280E-011	1	0.000000E+000
1	56.09018040	2.138280E-011	8.472805E-012	0	0.000000E+000
1	56.09154658	8.472805E-012	2.138280E-011	1	0.000000E+000
1	56.09164148	2.138280E-011	8.472805E-012	0	0.000000E+000
1	56.09281082	8.472805E-012	2.138280E-011	1	0.000000E+000
1	56.09283995	2.138280E-011	8.472805E-012	0	0.000000E+000
1	56.09397296	8.472805E-012	2.138280E-011	1	0.000000E+000
1	56.09416416	2.138280E-011	8.472805E-012	0	0.000000E+000
1	56.09431530	8.472805E-012	2.138280E-011	1	0.000000E+000
1	56.09438929	2.138280E-011	8.472805E-012	0	0.000000E+000
1	56.09518679	8.472805E-012	2.138280E-011	1	0.000000E+000
1	56.09534797	2.138280E-011	8.472805E-012	0	0.000000E+000
1	56.09732522	8.472805E-012	2.138280E-011	1	0.000000E+000
1	56.09761401	2.138280E-011	8.472805E-012	0	0.000000E+000
1	56.09897202	8.472805E-012	2.138280E-011	1	0.000000E+000
1	56.09908664	2.138280E-011	8.472805E-012	0	0.000000E+000
1	56.09914102	8.472805E-012	2.138280E-011	1	0.000000E+000
1	56.09931151	2.138280E-011	8.472805E-012	0	0.000000E+000
1	56.09955964	8.472805E-012	2.138280E-011	1	0.000000E+000
1	56.09958542	2.138280E-011	8.472805E-012	0	0.000000E+000
1	56.09999008	8.472805E-012	2.138280E-011	1	0.000000E+000
1	56.10006541	2.138280E-011	8.472805E-012	0	0.000000E+000
1	56.10018866	8.472805E-012	2.138280E-011	1	0.000000E+000
1	56.10025935	2.138280E-011	8.472805E-012	0	0.000000E+000
1	56.10058082	8.472805E-012	2.138280E-011	1	0.000000E+000
1	56.10060096	2.138280E-011	8.472805E-012	0	0.000000E+000
1	56.10167319	8.472805E-012	2.138280E-011	1	0.000000E+000
1	56.10199433	2.138280E-011	8.472805E-012	0	0.000000E+000
1	56.10361256	8.472805E-012	2.138280E-011	1	0.000000E+000
1	56.10424799	2.138280E-011	8.472805E-012	0	0.000000E+000
1	56.10589110	8.472805E-012	2.138280E-011	1	0.000000E+000
1	56.10591867	2.138280E-011	8.472805E-012	0	0.000000E+000
1	56.10620417	8.472805E-012	2.138280E-011	1	0.000000E+000
1	56.10643317	2.138280E-011	8.472805E-012	0	0.000000E+000
1	56.10717681	8.472805E-012	2.138280E-011	1	0.000000E+000
1	56.10719038	2.138280E-011	8.472805E-012	0	0.000000E+000
1	56.10839949	8.472805E-012	2.138280E-011	1	0.000000E+000
1	56.10870099	2.138280E-011	8.472805E-012	0	0.000000E+000
1	56.11088655	8.472805E-012	2.138280E-011	1	0.000000E+000
1	56.11096385	2.138280E-011	8.472805E-012	0	0.000000E+000
1	56.11113977	8.472805E-012	2.138280E-011	1	0.000000E+000
1	56.11131571	2.138280E-011	8.472805E-012	0	0.000000E+000
1	56.11136149	8.472805E-012	2.138280E-011	1	0.000000E+000
1	56.11162351	2.138280E-011	8.472805E-012	0	0.000000E+000
1	56.11725078	8.472805E-012	2.138280E-011	1	0.000000E+000
1	56.11731467	2.138280E-011	8.472805E-012	0	0.000000E+000
1	56.11735974	8.472805E-012	2.138280E-011	1	0.000000E+000
1	56.11760782	2.138280E-011	8.472805E-012	0	0.000000E+000
1	56.11802190	8.472805E-012	2.138280E-011	1	0.000000E+000
1	56.11811730	2.138280E-011	8.472805E-012	0	0.000000E+000
1	56.11978330	8.472805E-012	2.138280E-011	1	0.000000E+000
1	56.11981230	2.138280E-011	8.472805E-012	0	0.000000E+000
1	56.12271842	8.472805E-012	2.138280E-011	1	0.000000E+000
1	56.12314845	2.138280E-011	8.472805E-012	0	0.000000E+000
1	56.12355335	8.472805E-012	2.138280E-011	1	0.000000E+000
1	56.12366865	2.138280E-011	8.472805E-012	0	0.000000E+000
1	56.12424348	8.472805E-012	2.138280E-011	1	0.000000E+000
1	56.12431065	2.138280E-011	8.472805E-012	0	0.000000E+000
1	56.12789279	8.472805E-012	2.138280E-011	1	0.000000E+000
1	56.12793517	2.138280E-011	8.472805E-012	0	0.000000E+000
1	56.12808707	8.472805E-012	2.138280E-011	1	0.000000E+000
1	56.12840867	2.138280E-011	8.472805E-012	0	0.000000E+000
1	56.13120018	8.472805E-012	2.138280E-011	1	0.000000E+000
1	56.13146607	2.138280E-011	8.472805E-012	0	0.000000E+000
1	56.13287032	8.472805E-012	2.138280E-011	1	0.000000E+000
1	56.13328585	2.138280E-011	8.472805E-012	0	0.000000E+000
1	56.13376358	8.472805E-012	2.138280E-011	1	0.000000E+000
1	56.13392023	2.138280E-011	8.472805E-012	0	0.000000E+000
1	56.14478599	8.472805E-012	2.138280E-011	1	0.000000E+000
1	56.14491710	2.138280E-011	8.472805E-012	0	0.000000E+000
1	56.14500339	8.472805E-012	2.138280E-011	1	0.000000E+000
1	56.14514498	2.138280E-011	8.472805E-012	0	0.000000E+000
1	56.15126552	8.472805E-012	2.138280E-011	1	0.000000E+000
1	56.15143679	2.138280E-011	8.472805E-012	0	0.000000E+000
1	56.15504799	8.472805E-012	2.138280E-011	1	0.000000E+000
1	56.15508368	2.138280E-011	8.472805E-012	0	0.000000E+000
1	56.15574490	8.472805E-012	2.138280E-011	1	0.000000E+000
1	56.15589035	2.138280E-011	8.472805E-012	0	0.000000E+000
1	56.15679229	8.472805E-012	2.138280E-011	1	0.000000E+000
1	56.15683325	2.138280E-011	8.472805E-012	0	0.000000E+000
1	56.15797447	8.472805E-012	2.138280E-011	1	0.000000E+000
1	56.15810973	2.138280E-011	8.472805E-012	0	0.000000E+000
1	56.15983229	8.472805E-012	2.138280E-011	1	0.000000E+000
1	56.16000983	2.138280E-011	8.472805E-012	0	0.000000E+000
1	56.16009692	8.472805E-012	2.138280E-011	1	0.000000E+000
1	56.16017240	2.138280E-011	8.472805E-012	0	0.000000E+000
1	56.16506141	8.472805E-012	2.138280E-011	1	0.000000E+000
1	56.16514703	2.138280E-011	8.472805E-012	0	0.000000E+000
1	56.16728875	8.472805E-012	2.138280E-011	1	0.000000E+000
1	56.16738498	2.138280E-011	8.472805E-012	0	0.000000E+000
1	56.16905663	8.472805E-012	2.138280E-011	1	0.000000E+000
1	56.16930795	2.138280E-011	8.472805E-012	0	0.000000E+000
1	56.17124773	8.472805E-012	2.138280E-011	1	0.000000E+000
1	56.17215493	2.138280E-011	8.472805E-012	0	0.000000E+000
1	56.17246992	8.472805E-012	2.138280E-011	1	0.000000E+000
1	56.17255441	2.138280E-011	8.472805E-012	0	0.000000E+000
1	56.17300192	8.472805E-012	2.138280E-011	1	0.000000E+000
1	56.17307238	2.138280E-011	8.472805E-012	0	0.000000E+000
1	56.17433853	8.472805E-012	2.138280E-011	1	0.000000E+000
1	56.17440819	2.138280E-011	8.472805E-012	0	0.000000E+000
1	56.17443119	8.472805E-012	2.138280E-011	1	0.000000E+000
1	56.17448347	2.138280E-011	8.472805E-012	0	0.000000E+000
1	56.17586012	8.472805E-012	2.138280E-011	1	0.000000E+000
1	56.17590048	2.138280E-011	8.472805E-012	0	0.000000E+000
1	56.18143030	8.472805E-012	2.138280E-011	1	0.000000E+000
1	56.18170369	2.138280E-011	8.472805E-012	0	0.000000E+000
1	56.18638244	8.472805E-012	2.138280E-011	1	0.000000E+000
1	56.18657077	2.138280E-011	8.472805E-012	0	0.000000E+000
1	56.18699192	8.472805E-012	2.138280E-011	1	0.000000E+000
1	56.18715808	2.138280E-011	8.472805E-012	0	0.000000E+000
1	56.18757000	8.472805E-012	2.138280E-011	1	0.000000E+000
1	56.18765428	2.138280E-011	8.472805E-012	0	0.000000E+000
1	56.18794285	8.472805E-012	2.138280E-011	1	0.000000E+000
1	56.18849683	2.138280E-011	8.472805E-012	0	0.000000E+000
1	56.18923761	8.472805E-012	2.138280E-011	1	0.000000E+000
1	56.18930207	2.138280E-011	8.472805E-012	0	0.000000E+000
1	56.19037722	8.472805E-012	2.138280E-011	1	0.000000E+000
1	56.19059413	2.138280E-011	8.472805E-012	0	0.000000E+000
1	56.19830726	8.472805E-012	2.138280E-011	1	0.000000E+000
1	56.19883878	2.138280E-011	8.472805E-012	0	0.000000E+000
1	56.19891664	8.472805E-012	2.138280E-011	1	0.000000E+000
1	56.19906419	2.138280E-011	8.472805E-012	0	0.000000E+000
1	56.20074544	8.472805E-012	2.138280E-011	1	0.000000E+000
1	56.20080443	2.138280E-011	8.472805E-012	0	0.000000E+000
1	56.21064709	8.472805E-012	2.138280E-011	1	0.000000E+000
1	56.21067255	2.138280E-011	8.472805E-012	0	0.000000E+000
1	56.21676573	8.472805E-012	2.138280E-011	1	0.000000E+000
1	56.21679299	2.138280E-011	8.472805E-012	0	0.000000E+000
1	56.21750393	8.472805E-012	2.138280E-011	1	0.000000E+000
1	56.21753357	2.138280E-011	8.472805E-012	0	0.000000E+000
1	56.21870092	8.472805E-012	2.138280E-011	1	0.000000E+000
1	56.21920159	2.138280E-011	8.472805E-012	0	0.000000E+000
1	56.21946072	8.472805E-012	2.138280E-011	1	0.000000E+000
1	56.21959327	2.138280E-011	8.472805E-012	0	0.000000E+000
1	56.22059503	8.472805E-012	2.138280E-011	1	0.000000E+000
1	56.22061626	2.138280E-011	8.472805E-012	0	0.000000E+000
1	56.22267566	8.472805E-012	2.138280E-011	1	0.000000E+000
1	56.22285283	2.138280E-011	8.472805E-012	0	0.000000E+000
1	56.22286264	8.472805E-012	2.138280E-011	1	0.000000E+000
1	56.22297337	2.138280E-011	8.472805E-012	0	0.000000E+000
1	56.22361237	8.472805E-012	2.138280E-011	1	0.000000E+000
1	56.22393017	2.138280E-011	8.472805E-012	0	0.000000E+000
1	56.22474824	8.472805E-012	2.138280E-011	1	0.000000E+000
1	56.22482566	2.138280E-011	8.472805E-012	0	0.000000E+000
1	56.22804369	8.472805E-012	2.138280E-011	1	0.000000E+000
1	56.22820289	2.138280E-011	8.472805E-012	0	0.000000E+000
1	56.23343574	8.472805E-012	2.138280E-011	1	0.000000E+000
1	56.23366151	2.138280E-011	8.472805E-012	0	0.000000E+000
1	56.23643284	8.472805E-012	2.138280E-011	1	0.000000E+000
1	56.23680370	2.138280E-011	8.472805E-012	0	0.000000E+000
1	56.23706402	8.472805E-012	2.138280E-011	1	0.000000E+000
1	56.23709241	2.138280E-011	8.472805E-012	0	0.000000E+000
1	56.23882211	8.472805E-012	2.138280E-011	1	0.000000E+000
1	56.23929673	2.138280E-011	8.472805E-012	0	0.000000E+000
1	56.24636731	8.472805E-012	2.138280E-011	1	0.000000E+000
1	56.24645101	2.138280E-011	8.472805E-012	0	0.000000E+000
1	56.24702828	8.472805E-012	2.138280E-011	1	0.000000E+000
1	56.24719368	2.138280E-011	8.472805E-012	0	0.000000E+000
1	56.24724362	8.472805E-012	2.138280E-011	1	0.000000E+000
1	56.24736678	2.138280E-011	8.472805E-012	0	0.000000E+000
1	56.26278857	8.472805E-012	2.138280E-011	1	0.000000E+000
1	56.26286218	2.138280E-011	8.472805E-012	0	0.000000E+000
1	57.58298179	8.116082E-012	2.102608E-011	1	0.000000E+000
1	57.58303590	2.102608E-011	8.116082E-012	0	0.000000E+000
1	57.58577720	8.116082E-012	2.102608E-011	1	0.000000E+000
1	57.58582863	2.102608E-011	8.116082E-012	0	0.000000E+000
1	57.58597005	8.116082E-012	2.102608E-011	1	0.000000E+000
1	57.58654178	2.102608E-011	8.116082E-012	0	0.000000E+000
1	57.58690797	8.116082E-012	2.102608E-011	1	0.000000E+000
1	57.58706167	2.102608E-011	8.116082E-012	0	0.000000E+000
1	57.58872998	8.116082E-012	2.102608E-011	1	0.000000E+000
1	57.58873399	2.102608E-011	8.116082E-012	0	0.000000E+000
1	57.58962797	8.116082E-012	2.102608E-011	1	0.000000E+000
1	57.58965694	2.102608E-011	8.116082E-012	0	0.000000E+000
1	57.58969754	8.116082E-012	2.102608E-011	1	0.000000E+000
1	57.58969948	2.102608E-011	8.116082E-012	0	0.000000E+000
1	57.58991767	8.116082E-012	2.102608E-011	1	0.000000E+000
1	57.59040749	2.102608E-011	8.116082E-012	0	0.000000E+000
1	57.59298976	8.116082E-012	2.102608E-011	1	0.000000E+000
1	57.59322024	2.102608E-011	8.116082E-012	0	0.000000E+000
1	57.59564245	8.116082E-012	2.102608E-011	1	0.000000E+000
1	57.59586890	2.102608E-011	8.116082E-012	0	0.000000E+000
1	57.60828506	8.116082E-012	2.102608E-011	1	0.000000E+000
1	57.60836429	2.102608E-011	8.116082E-012	0	0.000000E+000
1	57.60911395	8.116082E-012	2.102608E-011	1	0.000000E+000
1	57.60914114	2.102608E-011	8.116082E-012	0	0.000000E+000
1	57.61021947	8.116082E-012	2.102608E-011	1	0.000000E+000
1	57.61024378	2.102608E-011	8.116082E-012	0	0.000000E+000
1	57.61039662	8.116082E-012	2.102608E-011	1	0.000000E+000
1	57.61047159	2.102608E-011	8.116082E-012	0	0.000000E+000
1	57.61112456	8.116082E-012	2.102608E-011	1	0.000000E+000
1	57.61133621	2.102608E-011	8.116082E-012	0	0.000000E+000
1	57.61375423	8.116082E-012	2.102608E-011	1	0.000000E+000
1	57.61401074	2.102608E-011	8.116082E-012	0	0.000000E+000
1	57.61404546	8.116082E-012	2.102608E-011	1	0.000000E+000
1	57.61408173	2.102608E-011	8.116082E-012	0	0.000000E+000
1	57.61447937	8.116082E-012	2.102608E-011	1	0.000000E+000
1	57.61463116	2.102608E-011	8.116082E-012	0	0.000000E+000
1	57.61508064	8.116082E-012	2.102608E-011	1	0.000000E+000
1	57.61513016	2.102608E-011	8.116082E-012	0	0.000000E+000
1	57.61542803	8.116082E-012	2.102608E-011	1	0.000000E+000
1	57.61567946	2.102608E-011	8.116082E-012	0	0.000000E+000
1	57.61607474	8.116082E-012	2.102608E-011	1	0.000000E+000
1	57.61626956	2.102608E-011	8.116082E-012	0	0.000000E+000
1	57.61781144	8.116082E-012	2.102608E-011	1	0.000000E+000
1	57.61786374	2.102608E-011	8.116082E-012	0	0.000000E+000
1	57.62031665	8.116082E-012	2.102608E-011	1	0.000000E+000
1	57.62062203	2.102608E-011	8.116082E-012	0	0.000000E+000
1	57.62108150	8.116082E-012	2.102608E-011	1	0.000000E+000
1	57.62112708	2.102608E-011	8.116082E-012	0	0.000000E+000
1	57.62124015	8.116082E-012	2.102608E-011	1	0.000000E+000
1	57.62157200	2.102608E-011	8.116082E-012	0	0.000000E+000
1	57.62162913	8.116082E-012	2.102608E-011	1	0.000000E+000
1	57.62168998	2.102608E-011	8.116082E-012	0	0.000000E+000
1	57.62173781	8.116082E-012	2.102608E-011	1	0.000000E+000
1	57.62188920	2.102608E-011	8.116082E-012	0	0.000000E+000
1	57.62210044	8.116082E-012	2.102608E-011	1	0.000000E+000
1	57.62212992	2.102608E-011	8.116082E-012	0	0.000000E+000
1	57.62236110	8.116082E-012	2.102608E-011	1	0.000000E+000
1	57.62273314	2.102608E-011	8.116082E-012	0	0.000000E+000
1	57.62534630	8.116082E-012	2.102608E-011	1	0.000000E+000
1	57.62539172	2.102608E-011	8.116082E-012	0	0.000000E+000
1	57.62648763	8.116082E-012	2.102608E-011	1	0.000000E+000
1	57.62665552	2.102608E-011	8.116082E-012	0	0.000000E+000
1	57.62671609	8.116082E-012	2.102608E-011	1	0.000000E+000
1	57.62680599	2.102608E-011	8.116082E-012	0	0.000000E+000
1	57.62751952	8.116082E-012	2.102608E-011	1	0.000000E+000
1	57.62782603	2.102608E-011	8.116082E-012	0	0.000000E+000
1	57.62844654	8.116082E-012	2.102608E-011	1	0.000000E+000
1	57.62855287	2.102608E-011	8.116082E-012	0	0.000000E+000
1	57.62857750	8.116082E-012	2.102608E-011	1	0.000000E+000
1	57.62866502	2.102608E-011	8.116082E-012	0	0.000000E+000
1	57.62901223	8.116082E-012	2.102608E-011	1	0.000000E+000
1	57.62902754	2.102608E-011	8.116082E-012	0	0.000000E+000
1	57.62947719	8.116082E-012	2.102608E-011	1	0.000000E+000
1	57.62962697	2.102608E-011	8.116082E-012	0	0.000000E+000
1	57.62990049	8.116082E-012	2.102608E-011	1	0.000000E+000
1	57.63016598	2.102608E-011	8.116082E-012	0	0.000000E+000
1	57.63040398	8.116082E-012	2.102608E-011	1	0.000000E+000
1	57.63048910	2.102608E-011	8.116082E-012	0	0.000000E+000
1	57.63569218	8.116082E-012	2.102608E-011	1	0.000000E+000
1	57.63587202	2.102608E-011	8.116082E-012	0	0.000000E+000
1	57.63800122	8.116082E-012	2.102608E-011	1	0.000000E+000
1	57.63819698	2.102608E-011	8.116082E-012	0	0.000000E+000
1	57.64042190	8.116082E-012	2.102608E-011	1	0.000000E+000
1	57.64052750	2.102608E-011	8.116082E-012	0	0.000000E+000
1	57.64756576	8.116082E-012	2.102608E-011	1	0.000000E+000
1	57.64761699	2.102608E-011	8.116082E-012	0	0.000000E+000
1	57.64838167	8.116082E-012	2.102608E-011	1	0.000000E+000
1	57.64844850	2.102608E-011	8.116082E-012	0	0.000000E+000
1	57.65050825	8.116082E-012	2.102608E-011	1	0.000000E+000
1	57.65067430	2.102608E-011	8.116082E-012	0	0.000000E+000
1	57.65068601	8.116082E-012	2.102608E-011	1	0.000000E+000
1	57.65082364	2.102608E-011	8.116082E-012	0	0.000000E+000
1	57.65200741	8.116082E-012	2.102608E-011	1	0.000000E+000
1	57.65210415	2.102608E-011	8.116082E-012	0	0.000000E+000
1	57.65602454	8.116082E-012	2.102608E-011	1	0.000000E+000
1	57.65611857	2.102608E-011	8.116082E-012	0	0.000000E+000
1	57.65661341	8.116082E-012	2.102608E-011	1	0.000000E+000
1	57.65690173	2.102608E-011	8.116082E-012	0	0.000000E+000
1	57.65948374	8.116082E-012	2.102608E-011	1	0.000000E+000
1	57.65953382	2.102608E-011	8.116082E-012	0	0.000000E+000
1	57.66010730	8.116082E-012	2.102608E-011	1	0.000000E+000
1	57.66018758	2.102608E-011	8.116082E-012	0	0.000000E+000
1	57.66155647	8.116082E-012	2.102608E-011	1	0.000000E+000
1	57.66159472	2.102608E-011	8.116082E-012	0	0.000000E+000
1	57.66212072	8.116082E-012	2.102608E-011	1	0.000000E+000
1	57.66239544	2.102608E-011	8.116082E-012	0	0.000000E+000
1	57.66270769	8.116082E-012	2.102608E-011	1	0.000000E+000
1	57.66284506	2.102608E-011	8.116082E-012	0	0.000000E+000
1	57.66298574	8.116082E-012	2.102608E-011	1	0.000000E+000
1	57.66300165	2.102608E-011	8.116082E-012	0	0.000000E+000
1	57.66509050	8.116082E-012	2.102608E-011	1	0.000000E+000
1	57.66528716	2.102608E-011	8.116082E-012	0	0.000000E+000
1	57.66563870	8.116082E-012	2.102608E-011	1	0.000000E+000
1	57.66591019	2.102608E-011	8.116082E-012	0	0.000000E+000
1	57.66606346	8.116082E-012	2.102608E-011	1	0.000000E+000
1	57.66619054	2.102608E-011	8.116082E-012	0	0.000000E+000
1	57.66682645	8.116082E-012	2.102608E-011	1	0.000000E+000
1	57.66687809	2.102608E-011	8.116082E-012	0	0.000000E+000
1	57.66689370	8.116082E-012	2.102608E-011	1	0.000000E+000
1	57.66701782	2.102608E-011	8.116082E-012	0	0.000000E+000
1	57.66715029	8.116082E-012	2.102608E-011	1	0.000000E+000
1	57.66783370	2.102608E-011	8.116082E-012	0	0.000000E+000
1	57.67031631	8.116082E-012	2.102608E-011	1	0.000000E+000
1	57.67036785	2.102608E-011	8.116082E-012	0	0.000000E+000
1	57.67433076	8.116082E-012	2.102608E-011	1	0.000000E+000
1	57.67442018	2.102608E-011	8.116082E-012	0	0.000000E+000
1	57.67593343	8.116082E-012	2.102608E-011	1	0.000000E+000
1	57.67604638	2.102608E-011	8.116082E-012	0	0.000000E+000
1	57.97914959	8.511456E-012	2.142146E-011	1	0.000000E+000
1	57.97919165	2.142146E-011	8.511456E-012	0	0.000000E+000
1	57.98021664	8.511456E-012	2.142146E-011	1	0.000000E+000
1	57.98024295	2.142146E-011	8.511456E-012	0	0.000000E+000
1	57.98088287	8.511456E-012	2.142146E-011	1	0.000000E+000
1	57.98092735	2.142146E-011	8.511456E-012	0	0.000000E+000
1	57.98339659	8.511456E-012	2.142146E-011	1	0.000000E+000
1	57.98350275	2.142146E-011	8.511456E-012	0	0.000000E+000
1	57.98522822	8.511456E-012	2.142146E-011	1	0.000000E+000
1	57.98549763	2.142146E-011	8.511456E-012	0	0.000000E+000
1	57.98553784	8.511456E-012	2.142146E-011	1	0.000000E+000
1	57.98557783	2.142146E-011	8.511456E-012	0	0.000000E+000
1	57.98572804	8.511456E-012	2.142146E-011	1	0.000000E+000
1	57.98580724	2.142146E-011	8.511456E-012	0	0.000000E+000
1	57.98986712	8.511456E-012	2.142146E-011	1	0.000000E+000
1	57.99007961	2.142146E-011	8.511456E-012	0	0.000000E+000
1	57.99097044	8.511456E-012	2.142146E-011	1	0.000000E+000
1	57.99109689	2.142146E-011	8.511456E-012	0	0.000000E+000
1	57.99148082	8.511456E-012	2.142146E-011	1	0.000000E+000
1	57.99160204	2.142146E-011	8.511456E-012	0	0.000000E+000
1	57.99337942	8.511456E-012	2.142146E-011	1	0.000000E+000
1	57.99406754	2.142146E-011	8.511456E-012	0	0.000000E+000
1	57.99528387	8.511456E-012	2.142146E-011	1	0.000000E+000
1	57.99529726	2.142146E-011	8.511456E-012	0	0.000000E+000
1	57.99676362	8.511456E-012	2.142146E-011	1	0.000000E+000
1	57.99705630	2.142146E-011	8.511456E-012	0	0.000000E+000
1	57.99953889	8.511456E-012	2.142146E-011	1	0.000000E+000
1	57.99956324	2.142146E-011	8.511456E-012	0	0.000000E+000
1	58.00026918	8.511456E-012	2.142146E-011	1	0.000000E+000
1	58.00030562	2.142146E-011	8.511456E-012	0	0.000000E+000
1	58.00245622	8.511456E-012	2.142146E-011	1	0.000000E+000
1	58.00251033	2.142146E-011	8.511456E-012	0	0.000000E+000
1	58.00276533	8.511456E-012	2.142146E-011	1	0.000000E+000
1	58.00279566	2.142146E-011	8.511456E-012	0	0.000000E+000
1	58.00284202	8.511456E-012	2.142146E-011	1	0.000000E+000
1	58.00287154	2.142146E-011	8.511456E-012	0	0.000000E+000
1	58.00301800	8.511456E-012	2.142146E-011	1	0.000000E+000
1	58.00309105	2.142146E-011	8.511456E-012	0	0.000000E+000
1	58.00312206	8.511456E-012	2.142146E-011	1	0.000000E+000
1	58.00322684	2.142146E-011	8.511456E-012	0	0.000000E+000
1	58.00450131	8.511456E-012	2.142146E-011	1	0.000000E+000
1	58.00459880	2.142146E-011	8.511456E-012	0	0.000000E+000
1	58.00564822	8.511456E-012	2.142146E-011	1	0.000000E+000
1	58.00570391	2.142146E-011	8.511456E-012	0	0.000000E+000
1	58.00760430	8.511456E-012	2.142146E-011	1	0.000000E+000
1	58.00763992	2.142146E-011	8.511456E-012	0	0.000000E+000
1	58.01186710	8.511456E-012	2.142146E-011	1	0.000000E+000
1	58.01199961	2.142146E-011	8.511456E-012	0	0.000000E+000
1	58.01338249	8.511456E-012	2.142146E-011	1	0.000000E+000
1	58.01339814	2.142146E-011	8.511456E-012	0	0.000000E+000
1	58.01859703	8.511456E-012	2.142146E-011	1	0.000000E+000
1	58.01861294	2.142146E-011	8.511456E-012	0	0.000000E+000
1	58.01864099	8.511456E-012	2.142146E-011	1	0.000000E+000
1	58.01874749	2.142146E-011	8.511456E-012	0	0.000000E+000
1	58.02288756	8.511456E-012	2.142146E-011	1	0.000000E+000
1	58.02324585	2.142146E-011	8.511456E-012	0	0.000000E+000
1	58.02396478	8.511456E-012	2.142146E-011	1	0.000000E+000
1	58.02408189	2.142146E-011	8.511456E-012	0	0.000000E+000
1	58.02523798	8.511456E-012	2.142146E-011	1	0.000000E+000
1	58.02550316	2.142146E-011	8.511456E-012	0	0.000000E+000
1	58.02674385	8.511456E-012	2.142146E-011	1	0.000000E+000
1	58.02677162	2.142146E-011	8.511456E-012	0	0.000000E+000
1	58.02825262	8.511456E-012	2.142146E-011	1	0.000000E+000
1	58.02844641	2.142146E-011	8.511456E-012	0	0.000000E+000
1	58.02895104	8.511456E-012	2.142146E-011	1	0.000000E+000
1	58.02899665	2.142146E-011	8.511456E-012	0	0.000000E+000
1	58.03290523	8.511456E-012	2.142146E-011	1	0.000000E+000
1	58.03295303	2.142146E-011	8.511456E-012	0	0.000000E+000
1	58.03307054	8.511456E-012	2.142146E-011	1	0.000000E+000
1	58.03315108	2.142146E-011	8.511456E-012	0	0.000000E+000
1	58.03346659	8.511456E-012	2.142146E-011	1	0.000000E+000
1	58.03353324	2.142146E-011	8.511456E-012	0	0.000000E+000
1	58.03533749	8.511456E-012	2.142146E-011	1	0.000000E+000
1	58.03534950	2.142146E-011	8.511456E-012	0	0.000000E+000
1	58.03636217	8.511456E-012	2.142146E-011	1	0.000000E+000
1	58.03648145	2.142146E-011	8.511456E-012	0	0.000000E+000
1	59.20416184	8.392553E-012	2.130255E-011	1	0.000000E+000
1	59.20433331	2.130255E-011	8.392553E-012	0	0.000000E+000
1	59.20526661	8.392553E-012	2.130255E-011	1	0.000000E+000
1	59.20531408	2.130255E-011	8.392553E-012	0	0.000000E+000
1	59.20574961	8.392553E-012	2.130255E-011	1	0.000000E+000
1	59.20579298	2.130255E-011	8.392553E-012	0	0.000000E+000
1	59.20822932	8.392553E-012	2.130255E-011	1	0.000000E+000
1	59.20829552	2.130255E-011	8.392553E-012	0	0.000000E+000
1	59.21081873	8.392553E-012	2.130255E-011	1	0.000000E+000
1	59.21086152	2.130255E-011	8.392553E-012	0	0.000000E+000
1	59.21195824	8.392553E-012	2.130255E-011	1	0.000000E+000
1	59.21201743	2.130255E-011	8.392553E-012	0	0.000000E+000
1	59.21281977	8.392553E-012	2.130255E-011	1	0.000000E+000
1	59.21291549	2.130255E-011	8.392553E-012	0	0.000000E+000
1	59.21702386	8.392553E-012	2.130255E-011	1	0.000000E+000
1	59.21713711	2.130255E-011	8.392553E-012	0	0.000000E+000
1	59.21715206	8.392553E-012	2.130255E-011	1	0.000000E+000
1	59.21721585	2.130255E-011	8.392553E-012	0	0.000000E+000
1	59.21808272	8.392553E-012	2.130255E-011	1	0.000000E+000
1	59.21825321	2.130255E-011	8.392553E-012	0	0.000000E+000
1	59.21837848	8.392553E-012	2.130255E-011	1	0.000000E+000
1	59.21846564	2.130255E-011	8.392553E-012	0	0.000000E+000
1	59.21915389	8.392553E-012	2.130255E-011	1	0.000000E+000
1	59.21921464	2.130255E-011	8.392553E-012	0	0.000000E+000
1	59.22120806	8.392553E-012	2.130255E-011	1	0.000000E+000
1	59.22177463	2.130255E-011	8.392553E-012	0	0.000000E+000
1	59.22536439	8.392553E-012	2.130255E-011	1	0.000000E+000
1	59.22545455	2.130255E-011	8.392553E-012	0	0.000000E+000
1	59.22575616	8.392553E-012	2.130255E-011	1	0.000000E+000
1	59.22595115	2.130255E-011	8.392553E-012	0	0.000000E+000
1	59.22708525	8.392553E-012	2.130255E-011	1	0.000000E+000
1	59.22727322	2.130255E-011	8.392553E-012	0	0.000000E+000
1	59.23027204	8.392553E-012	2.130255E-011	1	0.000000E+000
1	59.23036557	2.130255E-011	8.392553E-012	0	0.000000E+000
1	59.23070550	8.392553E-012	2.130255E-011	1	0.000000E+000
1	59.23076226	2.130255E-011	8.392553E-012	0	0.000000E+000
1	59.23095849	8.392553E-012	2.130255E-011	1	0.000000E+000
1	59.23118443	2.130255E-011	8.392553E-012	0	0.000000E+000
1	59.23175981	8.392553E-012	2.130255E-011	1	0.000000E+000
1	59.23186489	2.130255E-011	8.392553E-012	0	0.000000E+000
1	59.23521161	8.392553E-012	2.130255E-011	1	0.000000E+000
1	59.23529793	2.130255E-011	8.392553E-012	0	0.000000E+000
1	59.23534988	8.392553E-012	2.130255E-011	1	0.000000E+000
1	59.23550549	2.130255E-011	8.392553E-012	0	0.000000E+000
1	59.23609993	8.392553E-012	2.130255E-011	1	0.000000E+000
1	59.23673154	2.130255E-011	8.392553E-012	0	0.000000E+000
1	59.23742908	8.392553E-012	2.130255E-011	1	0.000000E+000
1	59.23761897	2.130255E-011	8.392553E-012	0	0.000000E+000
1	59.24007469	8.392553E-012	2.130255E-011	1	0.000000E+000
1	59.24030624	2.130255E-011	8.392553E-012	0	0.000000E+000
1	59.24155681	8.392553E-012	2.130255E-011	1	0.000000E+000
1	59.24162977	2.130255E-011	8.392553E-012	0	0.000000E+000
1	59.24432902	8.392553E-012	2.130255E-011	1	0.000000E+000
1	59.24436829	2.130255E-011	8.392553E-012	0	0.000000E+000
1	59.24698732	8.392553E-012	2.130255E-011	1	0.000000E+000
1	59.24721316	2.130255E-011	8.392553E-012	0	0.000000E+000
1	59.24813956	8.392553E-012	2.130255E-011	1	0.000000E+000
1	59.24826689	2.130255E-011	8.392553E-012	0	0.000000E+000
1	59.24866561	8.392553E-012	2.130255E-011	1	0.000000E+000
1	59.24869956	2.130255E-011	8.392553E-012	0	0.000000E+000
1	59.24904188	8.392553E-012	2.130255E-011	1	0.000000E+000
1	59.24914349	2.130255E-011	8.392553E-012	0	0.000000E+000
1	59.24954201	8.392553E-012	2.130255E-011	1	0.000000E+000
1	59.24959516	2.130255E-011	8.392553E-012	0	0.000000E+000
1	59.25333115	8.392553E-012	2.130255E-011	1	0.000000E+000
1	59.25383897	2.130255E-011	8.392553E-012	0	0.000000E+000
1	59.25437631	8.392553E-012	2.130255E-011	1	0.000000E+000
1	59.25444228	2.130255E-011	8.392553E-012	0	0.000000E+000
1	59.25532874	8.392553E-012	2.130255E-011	1	0.000000E+000
1	59.25537002	2.130255E-011	8.392553E-012	0	0.000000E+000
1	59.25613527	8.392553E-012	2.130255E-011	1	0.000000E+000
1	59.25616312	2.130255E-011	8.392553E-012	0	0.000000E+000
1	59.31970108	8.392553E-012	2.130255E-011	1	0.000000E+000
1	59.31973543	2.130255E-011	8.392553E-012	0	0.000000E+000
1	59.32070969	8.392553E-012	2.130255E-011	1	0.000000E+000
1	59.32083682	2.130255E-011	8.392553E-012	0	0.000000E+000
1	59.32143477	8.392553E-012	2.130255E-011	1	0.000000E+000
1	59.32177322	2.130255E-011	8.392553E-012	0	0.000000E+000
1	59.32195712	8.392553E-012	2.130255E-011	1	0.000000E+000
1	59.32205978	2.130255E-011	8.392553E-012	0	0.000000E+000
1	59.32209888	8.392553E-012	2.130255E-011	1	0.000000E+000
1	59.32212645	2.130255E-011	8.392553E-012	0	0.000000E+000
1	59.32215743	8.392553E-012	2.130255E-011	1	0.000000E+000
1	59.32217088	2.130255E-011	8.392553E-012	0	0.000000E+000
1	59.32325495	8.392553E-012	2.130255E-011	1	0.000000E+000
1	59.32329890	2.130255E-011	8.392553E-012	0	0.000000E+000
1	59.32420009	8.392553E-012	2.130255E-011	1	0.000000E+000
1	59.32423804	2.130255E-011	8.392553E-012	0	0.000000E+000
1	59.32502242	8.392553E-012	2.130255E-011	1	0.000000E+000
1	59.32507561	2.130255E-011	8.392553E-012	0	0.000000E+000
1	59.32969916	8.392553E-012	2.130255E-011	1	0.000000E+000
1	59.32972705	2.130255E-011	8.392553E-012	0	0.000000E+000
1	59.33006815	8.392553E-012	2.130255E-011	1	0.000000E+000
1	59.33019950	2.130255E-011	8.392553E-012	0	0.000000E+000
1	59.33224030	8.392553E-012	2.130255E-011	1	0.000000E+000
1	59.33227052	2.130255E-011	8.392553E-012	0	0.000000E+000
1	59.33230914	8.392553E-012	2.130255E-011	1	0.000000E+000
1	59.33237149	2.130255E-011	8.392553E-012	0	0.000000E+000
1	59.33335455	8.392553E-012	2.130255E-011	1	0.000000E+000
1	59.33364893	2.130255E-011	8.392553E-012	0	0.000000E+000
1	59.33573077	8.392553E-012	2.130255E-011	1	0.000000E+000
1	59.33589910	2.130255E-011	8.392553E-012	0	0.000000E+000
1	59.33948619	8.392553E-012	2.130255E-011	1	0.000000E+000
1	59.33975364	2.130255E-011	8.392553E-012	0	0.000000E+000
1	59.34176948	8.392553E-012	2.130255E-011	1	0.000000E+000
1	59.34190003	2.130255E-011	8.392553E-012	0	0.000000E+000
1	59.37719102	8.392553E-012	2.130255E-011	1	0.000000E+000
1	59.37728584	2.130255E-011	8.392553E-012	0	0.000000E+000
1	59.37893500	8.392553E-012	2.130255E-011	1	0.000000E+000
1	59.37901852	2.130255E-011	8.392553E-012	0	0.000000E+000
1	59.38024642	8.392553E-012	2.130255E-011	1	0.000000E+000
1	59.38033416	2.130255E-011	8.392553E-012	0	0.000000E+000
1	59.38046664	8.392553E-012	2.130255E-011	1	0.000000E+000
1	59.38049456	2.130255E-011	8.392553E-012	0	0.000000E+000
1	59.38428089	8.392553E-012	2.130255E-011	1	0.000000E+000
1	59.38447804	2.130255E-011	8.392553E-012	0	0.000000E+000
1	59.38549927	8.392553E-012	2.130255E-011	1	0.000000E+000
1	59.38553810	2.130255E-011	8.392553E-012	0	0.000000E+000
1	59.38631177	8.392553E-012	2.130255E-011	1	0.000000E+000
1	59.38637146	2.130255E-011	8.392553E-012	0	0.000000E+000
1	59.38818342	8.392553E-012	2.130255E-011	1	0.000000E+000
1	59.38831051	2.130255E-011	8.392553E-012	0	0.000000E+000
1	59.38853584	8.392553E-012	2.130255E-011	1	0.000000E+000
1	59.38889744	2.130255E-011	8.392553E-012	0	0.000000E+000
1	59.38936760	8.392553E-012	2.130255E-011	1	0.000000E+000
1	59.38959616	2.130255E-011	8.392553E-012	0	0.000000E+000
1	59.38976473	8.392553E-012	2.130255E-011	1	0.000000E+000
1	59.38981116	2.130255E-011	8.392553E-012	0	0.000000E+000
1	59.39241952	8.392553E-012	2.130255E-011	1	0.000000E+000
1	59.39261118	2.130255E-011	8.392553E-012	0	0.000000E+000
1	59.39307220	8.392553E-012	2.130255E-011	1	0.000000E+000
1	59.39309523	2.130255E-011	8.392553E-012	0	0.000000E+000
1	59.39470224	8.392553E-012	2.130255E-011	1	0.000000E+000
1	59.39478761	2.130255E-011	8.392553E-012	0	0.000000E+000
1	59.39556393	8.392553E-012	2.130255E-011	1	0.000000E+000
1	59.39577883	2.130255E-011	8.392553E-012	0	0.000000E+000
1	59.39601343	8.392553E-012	2.130255E-011	1	0.000000E+000
1	59.39607529	2.130255E-011	8.392553E-012	0	0.000000E+000
1	59.39730921	8.392553E-012	2.130255E-011	1	0.000000E+000
1	59.39742345	2.130255E-011	8.392553E-012	0	0.000000E+000
1	59.39922647	8.392553E-012	2.130255E-011	1	0.000000E+000
1	59.39937534	2.130255E-011	8.392553E-012	0	0.000000E+000
1	59.40112074	8.392553E-012	2.130255E-011	1	0.000000E+000
1	59.40114740	2.130255E-011	8.392553E-012	0	0.000000E+000
1	59.41052126	8.392553E-012	2.130255E-011	1	0.000000E+000
1	59.41085214	2.130255E-011	8.392553E-012	0	0.000000E+000
1	59.41299989	8.392553E-012	2.130255E-011	1	0.000000E+000
1	59.41305405	2.130255E-011	8.392553E-012	0	0.000000E+000
1	59.41311490	8.392553E-012	2.130255E-011	1	0.000000E+000
1	59.41318806	2.130255E-011	8.392553E-012	0	0.000000E+000
1	59.41348549	8.392553E-012	2.130255E-011	1	0.000000E+000
1	59.41373604	2.130255E-011	8.392553E-012	0	0.000000E+000
1	59.41415432	8.392553E-012	2.130255E-011	1	0.000000E+000
1	59.41417928	2.130255E-011	8.392553E-012	0	0.000000E+000
1	59.41623861	8.392553E-012	2.130255E-011	1	0.000000E+000
1	59.41633256	2.130255E-011	8.392553E-012	0	0.000000E+000
1	59.41641591	8.392553E-012	2.130255E-011	1	0.000000E+000
1	59.41645844	2.130255E-011	8.392553E-012	0	0.000000E+000
1	59.41797084	8.392553E-012	2.130255E-011	1	0.000000E+000
1	59.41807953	2.130255E-011	8.392553E-012	0	0.000000E+000
1	59.42025860	8.392553E-012	2.130255E-011	1	0.000000E+000
1	59.42028068	2.130255E-011	8.392553E-012	0	0.000000E+000
1	59.42042617	8.392553E-012	2.130255E-011	1	0.000000E+000
1	59.42070969	2.130255E-011	8.392553E-012	0	0.000000E+000
1	59.43517034	8.392553E-012	2.130255E-011	1	0.000000E+000
1	59.43554588	2.130255E-011	8.392553E-012	0	0.000000E+000
1	59.43558577	8.392553E-012	2.130255E-011	1	0.000000E+000
1	59.43567391	2.130255E-011	8.392553E-012	0	0.000000E+000
1	59.43599304	8.392553E-012	2.130255E-011	1	0.000000E+000
1	59.43605348	2.130255E-011	8.392553E-012	0	0.000000E+000
1	59.43608272	8.392553E-012	2.130255E-011	1	0.000000E+000
1	59.43611718	2.130255E-011	8.392553E-012	0	0.000000E+000
1	59.44785717	8.392553E-012	2.130255E-011	1	0.000000E+000
1	59.44793097	2.130255E-011	8.392553E-012	0	0.000000E+000
1	59.45292709	8.392553E-012	2.130255E-011	1	0.000000E+000
1	59.45298764	2.130255E-011	8.392553E-012	0	0.000000E+000
1	59.45361765	8.392553E-012	2.130255E-011	1	0.000000E+000
1	59.45364614	2.130255E-011	8.392553E-012	0	0.000000E+000
1	59.45663644	8.392553E-012	2.130255E-011	1	0.000000E+000
1	59.45666742	2.130255E-011	8.392553E-012	0	0.000000E+000
1	59.46244423	8.392553E-012	2.130255E-011	1	0.000000E+000
1	59.46248525	2.130255E-011	8.392553E-012	0	0.000000E+000
1	59.46288710	8.392553E-012	2.130255E-011	1	0.000000E+000
1	59.46290868	2.130255E-011	8.392553E-012	0	0.000000E+000
1	59.46342736	8.392553E-012	2.130255E-011	1	0.000000E+000
1	59.46362339	2.130255E-011	8.392553E-012	0	0.000000E+000
1	59.46460659	8.392553E-012	2.130255E-011	1	0.000000E+000
1	59.46474237	2.130255E-011	8.392553E-012	0	0.000000E+000
1	59.46538322	8.392553E-012	2.130255E-011	1	0.000000E+000
1	59.46540979	2.130255E-011	8.392553E-012	0	0.000000E+000
1	59.46558046	8.392553E-012	2.130255E-011	1	0.000000E+000
1	59.46560604	2.130255E-011	8.392553E-012	0	0.000000E+000
1	59.46562452	8.392553E-012	2.130255E-011	1	0.000000E+000
1	59.46588443	2.130255E-011	8.392553E-012	0	0.000000E+000
1	59.46931001	8.392553E-012	2.130255E-011	1	0.000000E+000
1	59.46933032	2.130255E-011	8.392553E-012	0	0.000000E+000
1	59.46954029	8.392553E-012	2.130255E-011	1	0.000000E+000
1	59.46956237	2.130255E-011	8.392553E-012	0	0.000000E+000
1	59.47062408	8.392553E-012	2.130255E-011	1	0.000000E+000
1	59.47069791	2.130255E-011	8.392553E-012	0	0.000000E+000
1	59.47280294	8.392553E-012	2.130255E-011	1	0.000000E+000
1	59.47283697	2.130255E-011	8.392553E-012	0	0.000000E+000
1	59.47314388	8.392553E-012	2.130255E-011	1	0.000000E+000
1	59.47316928	2.130255E-011	8.392553E-012	0	0.000000E+000
1	59.48495507	8.392553E-012	2.130255E-011	1	0.000000E+000
1	59.48528883	2.130255E-011	8.392553E-012	0	0.000000E+000
1	59.48533878	8.392553E-012	2.130255E-011	1	0.000000E+000
1	59.48544917	2.130255E-011	8.392553E-012	0	0.000000E+000
1	59.48888602	8.392553E-012	2.130255E-011	1	0.000000E+000
1	59.48894324	2.130255E-011	8.392553E-012	0	0.000000E+000
1	59.48948280	8.392553E-012	2.130255E-011	1	0.000000E+000
1	59.48950527	2.130255E-011	8.392553E-012	0	0.000000E+000
1	59.49016644	8.392553E-012	2.130255E-011	1	0.000000E+000
1	59.49017624	2.130255E-011	8.392553E-012	0	0.000000E+000
1	59.50213646	8.392553E-012	2.130255E-011	1	0.000000E+000
1	59.50239358	2.130255E-011	8.392553E-012	0	0.000000E+000
1	59.50364802	8.392553E-012	2.130255E-011	1	0.000000E+000
1	59.50420314	2.130255E-011	8.392553E-012	0	0.000000E+000
1	59.50519493	8.392553E-012	2.130255E-011	1	0.000000E+000
1	59.50521427	2.130255E-011	8.392553E-012	0	0.000000E+000
1	59.50615093	8.392553E-012	2.130255E-011	1	0.000000E+000
1	59.50618624	2.130255E-011	8.392553E-012	0	0.000000E+000
1	59.50635884	8.392553E-012	2.130255E-011	1	0.000000E+000
1	59.50640073	2.130255E-011	8.392553E-012	0	0.000000E+000
1	59.50674870	8.392553E-012	2.130255E-011	1	0.000000E+000
1	59.50690738	2.130255E-011	8.392553E-012	0	0.000000E+000
1	59.50739169	8.392553E-012	2.130255E-011	1	0.000000E+000
1	59.50748648	2.130255E-011	8.392553E-012	0	0.000000E+000
1	59.50774079	8.392553E-012	2.130255E-011	1	0.000000E+000
1	59.50785160	2.130255E-011	8.392553E-012	0	0.000000E+000
1	59.50817499	8.392553E-012	2.130255E-011	1	0.000000E+000
1	59.50833956	2.130255E-011	8.392553E-012	0	0.000000E+000
1	59.50997313	8.392553E-012	2.130255E-011	1	0.000000E+000
1	59.51002078	2.130255E-011	8.392553E-012	0	0.000000E+000
1	59.51225174	8.392553E-012	2.130255E-011	1	0.000000E+000
1	59.51231266	2.130255E-011	8.392553E-012	0	0.000000E+000
1	59.51242099	8.392553E-012	2.130255E-011	1	0.000000E+000
1	59.51245809	2.130255E-011	8.392553E-012	0	0.000000E+000
1	59.51256059	8.392553E-012	2.130255E-011	1	0.000000E+000
1	59.51267683	2.130255E-011	8.392553E-012	0	0.000000E+000
1	59.51323835	8.392553E-012	2.130255E-011	1	0.000000E+000
1	59.51331988	2.130255E-011	8.392553E-012	0	0.000000E+000
1	59.51360721	8.392553E-012	2.130255E-011	1	0.000000E+000
1	59.51371609	2.130255E-011	8.392553E-012	0	0.000000E+000
1	59.51478764	8.392553E-012	2.130255E-011	1	0.000000E+000
1	59.51481299	2.130255E-011	8.392553E-012	0	0.000000E+000
1	59.52198302	8.392553E-012	2.130255E-011	1	0.000000E+000
1	59.52199997	2.130255E-011	8.392553E-012	0	0.000000E+000
1	59.69564852	8.341243E-012	2.125124E-011	1	0.000000E+000
1	59.69574295	2.125124E-011	8.341243E-012	0	0.000000E+000
1	59.69591951	8.341243E-012	2.125124E-011	1	0.000000E+000
1	59.69600369	2.125124E-011	8.341243E-012	0	0.000000E+000
1	59.69616735	8.341243E-012	2.125124E-011	1	0.000000E+000
1	59.69622698	2.125124E-011	8.341243E-012	0	0.000000E+000
1	59.69628853	8.341243E-012	2.125124E-011	1	0.000000E+000
1	59.69645479	2.125124E-011	8.341243E-012	0	0.000000E+000
1	59.69667715	8.341243E-012	2.125124E-011	1	0.000000E+000
1	59.69673228	2.125124E-011	8.341243E-012	0	0.000000E+000
1	59.70233402	8.341243E-012	2.125124E-011	1	0.000000E+000
1	59.70246847	2.125124E-011	8.341243E-012	0	0.000000E+000
1	59.70279892	8.341243E-012	2.125124E-011	1	0.000000E+000
1	59.70320305	2.125124E-011	8.341243E-012	0	0.000000E+000
1	59.70418826	8.341243E-012	2.125124E-011	1	0.000000E+000
1	59.70438170	2.125124E-011	8.341243E-012	0	0.000000E+000
1	59.70984448	8.341243E-012	2.125124E-011	1	0.000000E+000
1	59.70988771	2.125124E-011	8.341243E-012	0	0.000000E+000
1	59.71027445	8.341243E-012	2.125124E-011	1	0.000000E+000
1	59.71039998	2.125124E-011	8.341243E-012	0	0.000000E+000
1	59.71075734	8.341243E-012	2.125124E-011	1	0.000000E+000
1	59.71095165	2.125124E-011	8.341243E-012	0	0.000000E+000
1	59.71096058	8.341243E-012	2.125124E-011	1	0.000000E+000
1	59.71113663	2.125124E-011	8.341243E-012	0	0.000000E+000
1	59.71304480	8.341243E-012	2.125124E-011	1	0.000000E+000
1	59.71338313	2.125124E-011	8.341243E-012	0	0.000000E+000
1	59.71395416	8.341243E-012	2.125124E-011	1	0.000000E+000
1	59.71395898	2.125124E-011	8.341243E-012	0	0.000000E+000
1	59.71411744	8.341243E-012	2.125124E-011	1	0.000000E+000
1	59.71423379	2.125124E-011	8.341243E-012	0	0.000000E+000
1	59.71660588	8.341243E-012	2.125124E-011	1	0.000000E+000
1	59.71664278	2.125124E-011	8.341243E-012	0	0.000000E+000
1	59.73110971	8.341243E-012	2.125124E-011	1	0.000000E+000
1	59.73113550	2.125124E-011	8.341243E-012	0	0.000000E+000
1	59.73139999	8.341243E-012	2.125124E-011	1	0.000000E+000
1	59.73141673	2.125124E-011	8.341243E-012	0	0.000000E+000
1	59.73692088	8.341243E-012	2.125124E-011	1	0.000000E+000
1	59.73702289	2.125124E-011	8.341243E-012	0	0.000000E+000
1	59.73978585	8.341243E-012	2.125124E-011	1	0.000000E+000
1	59.74050353	2.125124E-011	8.341243E-012	0	0.000000E+000
1	59.74605751	8.341243E-012	2.125124E-011	1	0.000000E+000
1	59.74624017	2.125124E-011	8.341243E-012	0	0.000000E+000
1	59.74709162	8.341243E-012	2.125124E-011	1	0.000000E+000
1	59.74721425	2.125124E-011	8.341243E-012	0	0.000000E+000
1	59.74783540	8.341243E-012	2.125124E-011	1	0.000000E+000
1	59.74808056	2.125124E-011	8.341243E-012	0	0.000000E+000
1	59.75014855	8.341243E-012	2.125124E-011	1	0.000000E+000
1	59.75031825	2.125124E-011	8.341243E-012	0	0.000000E+000
1	59.75167286	8.341243E-012	2.125124E-011	1	0.000000E+000
1	59.75182463	2.125124E-011	8.341243E-012	0	0.000000E+000
1	59.75303011	8.341243E-012	2.125124E-011	1	0.000000E+000
1	59.75331391	2.125124E-011	8.341243E-012	0	0.000000E+000
1	59.75410055	8.341243E-012	2.125124E-011	1	0.000000E+000
1	59.75426532	2.125124E-011	8.341243E-012	0	0.000000E+000
1	59.75578263	8.341243E-012	2.125124E-011	1	0.000000E+000
1	59.75611295	2.125124E-011	8.341243E-012	0	0.000000E+000
1	59.75670232	8.341243E-012	2.125124E-011	1	0.000000E+000
1	59.75676986	2.125124E-011	8.341243E-012	0	0.000000E+000
1	59.76284419	8.341243E-012	2.125124E-011	1	0.000000E+000
1	59.76298238	2.125124E-011	8.341243E-012	0	0.000000E+000
1	59.77027349	8.341243E-012	2.125124E-011	1	0.000000E+000
1	59.77035953	2.125124E-011	8.341243E-012	0	0.000000E+000
1	59.77104578	8.341243E-012	2.125124E-011	1	0.000000E+000
1	59.77113646	2.125124E-011	8.341243E-012	0	0.000000E+000
1	59.77115278	8.341243E-012	2.125124E-011	1	0.000000E+000
1	59.77118702	2.125124E-011	8.341243E-012	0	0.000000E+000
1	59.77419462	8.341243E-012	2.125124E-011	1	0.000000E+000
1	59.77426677	2.125124E-011	8.341243E-012	0	0.000000E+000
1	59.78036461	8.341243E-012	2.125124E-011	1	0.000000E+000
1	59.78082902	2.125124E-011	8.341243E-012	0	0.000000E+000
1	59.78086879	8.341243E-012	2.125124E-011	1	0.000000E+000
1	59.78091430	2.125124E-011	8.341243E-012	0	0.000000E+000
1	59.78451793	8.341243E-012	2.125124E-011	1	0.000000E+000
1	59.78460372	2.125124E-011	8.341243E-012	0	0.000000E+000
1	59.78893156	8.341243E-012	2.125124E-011	1	0.000000E+000
1	59.78908581	2.125124E-011	8.341243E-012	0	0.000000E+000
1	59.79737514	8.341243E-012	2.125124E-011	1	0.000000E+000
1	59.79753272	2.125124E-011	8.341243E-012	0	0.000000E+000
1	59.79974586	8.341243E-012	2.125124E-011	1	0.000000E+000
1	59.79978117	2.125124E-011	8.341243E-012	0	0.000000E+000
1	59.80091871	8.341243E-012	2.125124E-011	1	0.000000E+000
1	59.80117948	2.125124E-011	8.341243E-012	0	0.000000E+000
1	59.80327124	8.341243E-012	2.125124E-011	1	0.000000E+000
1	59.80338234	2.125124E-011	8.341243E-012	0	0.000000E+000
1	59.80403627	8.341243E-012	2.125124E-011	1	0.000000E+000
1	59.80407833	2.125124E-011	8.341243E-012	0	0.000000E+000
1	59.81225284	8.341243E-012	2.125124E-011	1	0.000000E+000
1	59.81236511	2.125124E-011	8.341243E-012	0	0.000000E+000
1	59.81362186	8.341243E-012	2.125124E-011	1	0.000000E+000
1	59.81378021	2.125124E-011	8.341243E-012	0	0.000000E+000
1	59.81379094	8.341243E-012	2.125124E-011	1	0.000000E+000
1	59.81388114	2.125124E-011	8.341243E-012	0	0.000000E+000
1	59.81660095	8.341243E-012	2.125124E-011	1	0.000000E+000
1	59.81673054	2.125124E-011	8.341243E-012	0	0.000000E+000
1	59.81804378	8.341243E-012	2.125124E-011	1	0.000000E+000
1	59.81808504	2.125124E-011	8.341243E-012	0	0.000000E+000
1	59.81826190	8.341243E-012	2.125124E-011	1	0.000000E+000
1	59.81827773	2.125124E-011	8.341243E-012	0	0.000000E+000
1	59.82538550	8.341243E-012	2.125124E-011	1	0.000000E+000
1	59.82596371	2.125124E-011	8.341243E-012	0	0.000000E+000
1	59.83096199	8.341243E-012	2.125124E-011	1	0.000000E+000
1	59.83114115	2.125124E-011	8.341243E-012	0	0.000000E+000
1	59.83162483	8.341243E-012	2.125124E-011	1	0.000000E+000
1	59.83163773	2.125124E-011	8.341243E-012	0	0.000000E+000
1	59.83397414	8.341243E-012	2.125124E-011	1	0.000000E+000
1	59.83437270	2.125124E-011	8.341243E-012	0	0.000000E+000
1	59.83451068	8.341243E-012	2.125124E-011	1	0.000000E+000
1	59.83455742	2.125124E-011	8.341243E-012	0	0.000000E+000
1	59.84394798	8.341243E-012	2.125124E-011	1	0.000000E+000
1	59.84402445	2.125124E-011	8.341243E-012	0	0.000000E+000
1	59.84952597	8.341243E-012	2.125124E-011	1	0.000000E+000
1	59.84961015	2.125124E-011	8.341243E-012	0	0.000000E+000
1	59.84988397	8.341243E-012	2.125124E-011	1	0.000000E+000
1	59.84997267	2.125124E-011	8.341243E-012	0	0.000000E+000
1	59.85029272	8.341243E-012	2.125124E-011	1	0.000000E+000
1	59.85045779	2.125124E-011	8.341243E-012	0	0.000000E+000
1	59.85059194	8.341243E-012	2.125124E-011	1	0.000000E+000
1	59.85073727	2.125124E-011	8.341243E-012	0	0.000000E+000
1	59.85120816	8.341243E-012	2.125124E-011	1	0.000000E+000
1	59.85135239	2.125124E-011	8.341243E-012	0	0.000000E+000
1	59.85171004	8.341243E-012	2.125124E-011	1	0.000000E+000
1	59.85174579	2.125124E-011	8.341243E-012	0	0.000000E+000
1	59.85215040	8.341243E-012	2.125124E-011	1	0.000000E+000
1	59.85218802	2.125124E-011	8.341243E-012	0	0.000000E+000
1	59.85249467	8.341243E-012	2.125124E-011	1	0.000000E+000
1	59.85259748	2.125124E-011	8.341243E-012	0	0.000000E+000
1	59.85297982	8.341243E-012	2.125124E-011	1	0.000000E+000
1	59.85300709	2.125124E-011	8.341243E-012	0	0.000000E+000
1	59.85360028	8.341243E-012	2.125124E-011	1	0.000000E+000
1	59.85362884	2.125124E-011	8.341243E-012	0	0.000000E+000
1	59.85447957	8.341243E-012	2.125124E-011	1	0.000000E+000
1	59.85465498	2.125124E-011	8.341243E-012	0	0.000000E+000
1	59.85543123	8.341243E-012	2.125124E-011	1	0.000000E+000
1	59.85556200	2.125124E-011	8.341243E-012	0	0.000000E+000
1	59.85570926	8.341243E-012	2.125124E-011	1	0.000000E+000
1	59.85578126	2.125124E-011	8.341243E-012	0	0.000000E+000
1	59.85659786	8.341243E-012	2.125124E-011	1	0.000000E+000
1	59.85663708	2.125124E-011	8.341243E-012	0	0.000000E+000
1	59.85710539	8.341243E-012	2.125124E-011	1	0.000000E+000
1	59.85720831	2.125124E-011	8.341243E-012	0	0.000000E+000
1	59.85849348	8.341243E-012	2.125124E-011	1	0.000000E+000
1	59.85861770	2.125124E-011	8.341243E-012	0	0.000000E+000
1	60.21033769	8.333127E-012	2.124313E-011	1	0.000000E+000
1	60.21047568	2.124313E-011	8.333127E-012	0	0.000000E+000
1	60.21087629	8.333127E-012	2.124313E-011	1	0.000000E+000
1	60.21104030	2.124313E-011	8.333127E-012	0	0.000000E+000
1	60.21126254	8.333127E-012	2.124313E-011	1	0.000000E+000
1	60.21156149	2.124313E-011	8.333127E-012	0	0.000000E+000
1	60.21301041	8.333127E-012	2.124313E-011	1	0.000000E+000
1	60.21305959	2.124313E-011	8.333127E-012	0	0.000000E+000
1	60.21356521	8.333127E-012	2.124313E-011	1	0.000000E+000
1	60.21362709	2.124313E-011	8.333127E-012	0	0.000000E+000
1	60.21386297	8.333127E-012	2.124313E-011	1	0.000000E+000
1	60.21430408	2.124313E-011	8.333127E-012	0	0.000000E+000
1	60.21489511	8.333127E-012	2.124313E-011	1	0.000000E+000
1	60.21495383	2.124313E-011	8.333127E-012	0	0.000000E+000
1	60.21538424	8.333127E-012	2.124313E-011	1	0.000000E+000
1	60.21560849	2.124313E-011	8.333127E-012	0	0.000000E+000
1	60.21577002	8.333127E-012	2.124313E-011	1	0.000000E+000
1	60.21579240	2.124313E-011	8.333127E-012	0	0.000000E+000
1	60.21584734	8.333127E-012	2.124313E-011	1	0.000000E+000
1	60.21587782	2.124313E-011	8.333127E-012	0	0.000000E+000
1	60.21773404	8.333127E-012	2.124313E-011	1	0.000000E+000
1	60.21782778	2.124313E-011	8.333127E-012	0	0.000000E+000
1	60.21880727	8.333127E-012	2.124313E-011	1	0.000000E+000
1	60.21911711	2.124313E-011	8.333127E-012	0	0.000000E+000
1	60.21939591	8.333127E-012	2.124313E-011	1	0.000000E+000
1	60.21941456	2.124313E-011	8.333127E-012	0	0.000000E+000
1	60.22334548	8.333127E-012	2.124313E-011	1	0.000000E+000
1	60.22342357	2.124313E-011	8.333127E-012	0	0.000000E+000
1	60.22404965	8.333127E-012	2.124313E-011	1	0.000000E+000
1	60.22417496	2.124313E-011	8.333127E-012	0	0.000000E+000
1	60.22586319	8.333127E-012	2.124313E-011	1	0.000000E+000
1	60.22590297	2.124313E-011	8.333127E-012	0	0.000000E+000
1	60.22760234	8.333127E-012	2.124313E-011	1	0.000000E+000
1	60.22779879	2.124313E-011	8.333127E-012	0	0.000000E+000
1	60.22781196	8.333127E-012	2.124313E-011	1	0.000000E+000
1	60.22813296	2.124313E-011	8.333127E-012	0	0.000000E+000
1	60.22930968	8.333127E-012	2.124313E-011	1	0.000000E+000
1	60.22947063	2.124313E-011	8.333127E-012	0	0.000000E+000
1	60.23020789	8.333127E-012	2.124313E-011	1	0.000000E+000
1	60.23022810	2.124313E-011	8.333127E-012	0	0.000000E+000
1	60.23123982	8.333127E-012	2.124313E-011	1	0.000000E+000
1	60.23125674	2.124313E-011	8.333127E-012	0	0.000000E+000
1	60.23143065	8.333127E-012	2.124313E-011	1	0.000000E+000
1	60.23163079	2.124313E-011	8.333127E-012	0	0.000000E+000
1	60.23243519	8.333127E-012	2.124313E-011	1	0.000000E+000
1	60.23275262	2.124313E-011	8.333127E-012	0	0.000000E+000
1	60.23292686	8.333127E-012	2.124313E-011	1	0.000000E+000
1	60.23295474	2.124313E-011	8.333127E-012	0	0.000000E+000
1	60.23365733	8.333127E-012	2.124313E-011	1	0.000000E+000
1	60.23378827	2.124313E-011	8.333127E-012	0	0.000000E+000
1	60.23476572	8.333127E-012	2.124313E-011	1	0.000000E+000
1	60.23492425	2.124313E-011	8.333127E-012	0	0.000000E+000
1	60.23544761	8.333127E-012	2.124313E-011	1	0.000000E+000
1	60.23547817	2.124313E-011	8.333127E-012	0	0.000000E+000
1	60.23620366	8.333127E-012	2.124313E-011	1	0.000000E+000
1	60.23641244	2.124313E-011	8.333127E-012	0	0.000000E+000
1	60.23670992	8.333127E-012	2.124313E-011	1	0.000000E+000
1	60.23685377	2.124313E-011	8.333127E-012	0	0.000000E+000
1	60.23752155	8.333127E-012	2.124313E-011	1	0.000000E+000
1	60.23782491	2.124313E-011	8.333127E-012	0	0.000000E+000
1	60.24738944	8.333127E-012	2.124313E-011	1	0.000000E+000
1	60.24751262	2.124313E-011	8.333127E-012	0	0.000000E+000
1	60.24753024	8.333127E-012	2.124313E-011	1	0.000000E+000
1	60.24758114	2.124313E-011	8.333127E-012	0	0.000000E+000
1	60.24766248	8.333127E-012	2.124313E-011	1	0.000000E+000
1	60.24789716	2.124313E-011	8.333127E-012	0	0.000000E+000
1	60.25090713	8.333127E-012	2.124313E-011	1	0.000000E+000
1	60.25100949	2.124313E-011	8.333127E-012	0	0.000000E+000
1	60.25185942	8.333127E-012	2.124313E-011	1	0.000000E+000
1	60.25194787	2.124313E-011	8.333127E-012	0	0.000000E+000
1	60.25225874	8.333127E-012	2.124313E-011	1	0.000000E+000
1	60.25232786	2.124313E-011	8.333127E-012	0	0.000000E+000
1	60.25382722	8.333127E-012	2.124313E-011	1	0.000000E+000
1	60.25409732	2.124313E-011	8.333127E-012	0	0.000000E+000
1	60.25672701	8.333127E-012	2.124313E-011	1	0.000000E+000
1	60.25675808	2.124313E-011	8.333127E-012	0	0.000000E+000
1	60.25749337	8.333127E-012	2.124313E-011	1	0.000000E+000
1	60.25769978	2.124313E-011	8.333127E-012	0	0.000000E+000
1	60.25923916	8.333127E-012	2.124313E-011	1	0.000000E+000
1	60.25968981	2.124313E-011	8.333127E-012	0	0.000000E+000
1	60.25986874	8.333127E-012	2.124313E-011	1	0.000000E+000
1	60.25999496	2.124313E-011	8.333127E-012	0	0.000000E+000
1	60.26244269	8.333127E-012	2.124313E-011	1	0.000000E+000
1	60.26248093	2.124313E-011	8.333127E-012	0	0.000000E+000
1	60.26256497	8.333127E-012	2.124313E-011	1	0.000000E+000
1	60.26267925	2.124313E-011	8.333127E-012	0	0.000000E+000
1	60.26307562	8.333127E-012	2.124313E-011	1	0.000000E+000
1	60.26326131	2.124313E-011	8.333127E-012	0	0.000000E+000
1	60.26545585	8.333127E-012	2.124313E-011	1	0.000000E+000
1	60.26553744	2.124313E-011	8.333127E-012	0	0.000000E+000
1	60.26843506	8.333127E-012	2.124313E-011	1	0.000000E+000
1	60.26854958	2.124313E-011	8.333127E-012	0	0.000000E+000
1	60.27335922	8.333127E-012	2.124313E-011	1	0.000000E+000
1	60.27345641	2.124313E-011	8.333127E-012	0	0.000000E+000
1	60.27410321	8.333127E-012	2.124313E-011	1	0.000000E+000
1	60.27431444	2.124313E-011	8.333127E-012	0	0.000000E+000
1	60.27573063	8.333127E-012	2.124313E-011	1	0.000000E+000
1	60.27578192	2.124313E-011	8.333127E-012	0	0.000000E+000
1	60.27582012	8.333127E-012	2.124313E-011	1	0.000000E+000
1	60.27592964	2.124313E-011	8.333127E-012	0	0.000000E+000
1	60.27658186	8.333127E-012	2.124313E-011	1	0.000000E+000
1	60.27683851	2.124313E-011	8.333127E-012	0	0.000000E+000
1	60.27711534	8.333127E-012	2.124313E-011	1	0.000000E+000
1	60.27733093	2.124313E-011	8.333127E-012	0	0.000000E+000
1	60.28082738	8.333127E-012	2.124313E-011	1	0.000000E+000
1	60.28084191	2.124313E-011	8.333127E-012	0	0.000000E+000
1	60.28178789	8.333127E-012	2.124313E-011	1	0.000000E+000
1	60.28204764	2.124313E-011	8.333127E-012	0	0.000000E+000
1	60.28283947	8.333127E-012	2.124313E-011	1	0.000000E+000
1	60.28309606	2.124313E-011	8.333127E-012	0	0.000000E+000
1	60.28380352	8.333127E-012	2.124313E-011	1	0.000000E+000
1	60.28390939	2.124313E-011	8.333127E-012	0	0.000000E+000
1	60.28450641	8.333127E-012	2.124313E-011	1	0.000000E+000
1	60.28454555	2.124313E-011	8.333127E-012	0	0.000000E+000
1	60.28482455	8.333127E-012	2.124313E-011	1	0.000000E+000
1	60.28500063	2.124313E-011	8.333127E-012	0	0.000000E+000
1	60.28502018	8.333127E-012	2.124313E-011	1	0.000000E+000
1	60.28540322	2.124313E-011	8.333127E-012	0	0.000000E+000
1	60.28696792	8.333127E-012	2.124313E-011	1	0.000000E+000
1	60.28721482	2.124313E-011	8.333127E-012	0	0.000000E+000
1	60.28805125	8.333127E-012	2.124313E-011	1	0.000000E+000
1	60.28832690	2.124313E-011	8.333127E-012	0	0.000000E+000
1	60.28895595	8.333127E-012	2.124313E-011	1	0.000000E+000
1	60.28901468	2.124313E-011	8.333127E-012	0	0.000000E+000
1	60.29305555	8.333127E-012	2.124313E-011	1	0.000000E+000
1	60.29329610	2.124313E-011	8.333127E-012	0	0.000000E+000
1	60.29332053	8.333127E-012	2.124313E-011	1	0.000000E+000
1	60.29336051	2.124313E-011	8.333127E-012	0	0.000000E+000
1	60.29425949	8.333127E-012	2.124313E-011	1	0.000000E+000
1	60.29438029	2.124313E-011	8.333127E-012	0	0.000000E+000
1	61.59250837	8.406123E-012	2.131612E-011	1	0.000000E+000
1	61.59254005	2.131612E-011	8.406123E-012	0	0.000000E+000
1	61.59373833	8.406123E-012	2.131612E-011	1	0.000000E+000
1	61.59376549	2.131612E-011	8.406123E-012	0	0.000000E+000
1	61.59453529	8.406123E-012	2.131612E-011	1	0.000000E+000
1	61.59459826	2.131612E-011	8.406123E-012	0	0.000000E+000
1	61.59500495	8.406123E-012	2.131612E-011	1	0.000000E+000
1	61.59513180	2.131612E-011	8.406123E-012	0	0.000000E+000
1	61.59557065	8.406123E-012	2.131612E-011	1	0.000000E+000
1	61.59614632	2.131612E-011	8.406123E-012	0	0.000000E+000
1	61.59619597	8.406123E-012	2.131612E-011	1	0.000000E+000
1	61.59629965	2.131612E-011	8.406123E-012	0	0.000000E+000
1	61.60191535	8.406123E-012	2.131612E-011	1	0.000000E+000
1	61.60212249	2.131612E-011	8.406123E-012	0	0.000000E+000
1	61.60233010	8.406123E-012	2.131612E-011	1	0.000000E+000
1	61.60242231	2.131612E-011	8.406123E-012	0	0.000000E+000
1	61.60350089	8.406123E-012	2.131612E-011	1	0.000000E+000
1	61.60382690	2.131612E-011	8.406123E-012	0	0.000000E+000
1	61.60425613	8.406123E-012	2.131612E-011	1	0.000000E+000
1	61.60436351	2.131612E-011	8.406123E-012	0	0.000000E+000
1	61.60856398	8.406123E-012	2.131612E-011	1	0.000000E+000
1	61.60863586	2.131612E-011	8.406123E-012	0	0.000000E+000
1	61.60923805	8.406123E-012	2.131612E-011	1	0.000000E+000
1	61.60935234	2.131612E-011	8.406123E-012	0	0.000000E+000
1	61.61075681	8.406123E-012	2.131612E-011	1	0.000000E+000
1	61.61099968	2.131612E-011	8.406123E-012	0	0.000000E+000
1	61.62273204	8.406123E-012	2.131612E-011	1	0.000000E+000
1	61.62275963	2.131612E-011	8.406123E-012	0	0.000000E+000
1	61.62344130	8.406123E-012	2.131612E-011	1	0.000000E+000
1	61.62353019	2.131612E-011	8.406123E-012	0	0.000000E+000
1	61.62607832	8.406123E-012	2.131612E-011	1	0.000000E+000
1	61.62626827	2.131612E-011	8.406123E-012	0	0.000000E+000
1	61.62704561	8.406123E-012	2.131612E-011	1	0.000000E+000
1	61.62709755	2.131612E-011	8.406123E-012	0	0.000000E+000
1	61.62849813	8.406123E-012	2.131612E-011	1	0.000000E+000
1	61.62851681	2.131612E-011	8.406123E-012	0	0.000000E+000
1	61.62909741	8.406123E-012	2.131612E-011	1	0.000000E+000
1	61.62960966	2.131612E-011	8.406123E-012	0	0.000000E+000
1	61.63014312	8.406123E-012	2.131612E-011	1	0.000000E+000
1	61.63034030	2.131612E-011	8.406123E-012	0	0.000000E+000
1	61.63093557	8.406123E-012	2.131612E-011	1	0.000000E+000
1	61.63097954	2.131612E-011	8.406123E-012	0	0.000000E+000
1	61.63313256	8.406123E-012	2.131612E-011	1	0.000000E+000
1	61.63315344	2.131612E-011	8.406123E-012	0	0.000000E+000
1	61.63364051	8.406123E-012	2.131612E-011	1	0.000000E+000
1	61.63371538	2.131612E-011	8.406123E-012	0	0.000000E+000
1	61.63585679	8.406123E-012	2.131612E-011	1	0.000000E+000
1	61.63588113	2.131612E-011	8.406123E-012	0	0.000000E+000
1	61.63653408	8.406123E-012	2.131612E-011	1	0.000000E+000
1	61.63657139	2.131612E-011	8.406123E-012	0	0.000000E+000
1	61.63709411	8.406123E-012	2.131612E-011	1	0.000000E+000
1	61.63711008	2.131612E-011	8.406123E-012	0	0.000000E+000
1	61.63882092	8.406123E-012	2.131612E-011	1	0.000000E+000
1	61.63887580	2.131612E-011	8.406123E-012	0	0.000000E+000
1	61.63975843	8.406123E-012	2.131612E-011	1	0.000000E+000
1	61.63982614	2.131612E-011	8.406123E-012	0	0.000000E+000
1	61.64717580	8.406123E-012	2.131612E-011	1	0.000000E+000
1	61.64753719	2.131612E-011	8.406123E-012	0	0.000000E+000
1	61.64956112	8.406123E-012	2.131612E-011	1	0.000000E+000
1	61.64960377	2.131612E-011	8.406123E-012	0	0.000000E+000
1	61.65123976	8.406123E-012	2.131612E-011	1	0.000000E+000
1	61.65129353	2.131612E-011	8.406123E-012	0	0.000000E+000
1	61.65428299	8.406123E-012	2.131612E-011	1	0.000000E+000
1	61.65454887	2.131612E-011	8.406123E-012	0	0.000000E+000
1	61.65856165	8.406123E-012	2.131612E-011	1	0.000000E+000
1	61.65870375	2.131612E-011	8.406123E-012	0	0.000000E+000
1	61.66132958	8.406123E-012	2.131612E-011	1	0.000000E+000
1	61.66143286	2.131612E-011	8.406123E-012	0	0.000000E+000
1	61.66560897	8.406123E-012	2.131612E-011	1	0.000000E+000
1	61.66618185	2.131612E-011	8.406123E-012	0	0.000000E+000
1	61.68326729	8.406123E-012	2.131612E-011	1	0.000000E+000
1	61.68354727	2.131612E-011	8.406123E-012	0	0.000000E+000
1	61.68458656	8.406123E-012	2.131612E-011	1	0.000000E+000
1	61.68465198	2.131612E-011	8.406123E-012	0	0.000000E+000
1	61.68836669	8.406123E-012	2.131612E-011	1	0.000000E+000
1	61.68850306	2.131612E-011	8.406123E-012	0	0.000000E+000
1	61.68868278	8.406123E-012	2.131612E-011	1	0.000000E+000
1	61.68879583	2.131612E-011	8.406123E-012	0	0.000000E+000
1	61.68880497	8.406123E-012	2.131612E-011	1	0.000000E+000
1	61.68890246	2.131612E-011	8.406123E-012	0	0.000000E+000
1	61.68922424	8.406123E-012	2.131612E-011	1	0.000000E+000
1	61.68948118	2.131612E-011	8.406123E-012	0	0.000000E+000
1	61.69087172	8.406123E-012	2.131612E-011	1	0.000000E+000
1	61.69092330	2.131612E-011	8.406123E-012	0	0.000000E+000
1	61.69228357	8.406123E-012	2.131612E-011	1	0.000000E+000
1	61.69232174	2.131612E-011	8.406123E-012	0	0.000000E+000
1	61.69508314	8.406123E-012	2.131612E-011	1	0.000000E+000
1	61.69518204	2.131612E-011	8.406123E-012	0	0.000000E+000
1	61.69653650	8.406123E-012	2.131612E-011	1	0.000000E+000
1	61.69659381	2.131612E-011	8.406123E-012	0	0.000000E+000
1	61.69710382	8.406123E-012	2.131612E-011	1	0.000000E+000
1	61.69721944	2.131612E-011	8.406123E-012	0	0.000000E+000
1	61.69836847	8.406123E-012	2.131612E-011	1	0.000000E+000
1	61.69841939	2.131612E-011	8.406123E-012	0	0.000000E+000
1	61.69929471	8.406123E-012	2.131612E-011	1	0.000000E+000
1	61.69932778	2.131612E-011	8.406123E-012	0	0.000000E+000
1	61.70357952	8.406123E-012	2.131612E-011	1	0.000000E+000
1	61.70380462	2.131612E-011	8.406123E-012	0	0.000000E+000
1	61.70483418	8.406123E-012	2.131612E-011	1	0.000000E+000
1	61.70498183	2.131612E-011	8.406123E-012	0	0.000000E+000
1	61.70540958	8.406123E-012	2.131612E-011	1	0.000000E+000
1	61.70551802	2.131612E-011	8.406123E-012	0	0.000000E+000
1	61.70646674	8.406123E-012	2.131612E-011	1	0.000000E+000
1	61.70658854	2.131612E-011	8.406123E-012	0	0.000000E+000
1	61.70736074	8.406123E-012	2.131612E-011	1	0.000000E+000
1	61.70753223	2.131612E-011	8.406123E-012	0	0.000000E+000
1	61.71113344	8.406123E-012	2.131612E-011	1	0.000000E+000
1	61.71118105	2.131612E-011	8.406123E-012	0	0.000000E+000
1	61.71278935	8.406123E-012	2.131612E-011	1	0.000000E+000
1	61.71285327	2.131612E-011	8.406123E-012	0	0.000000E+000
1	61.71441117	8.406123E-012	2.131612E-011	1	0.000000E+000
1	61.71443450	2.131612E-011	8.406123E-012	0	0.000000E+000
1	61.71600549	8.406123E-012	2.131612E-011	1	0.000000E+000
1	61.71610348	2.131612E-011	8.406123E-012	0	0.000000E+000
1	61.71780853	8.406123E-012	2.131612E-011	1	0.000000E+000
1	61.71812377	2.131612E-011	8.406123E-012	0	0.000000E+000
1	61.72216049	8.406123E-012	2.131612E-011	1	0.000000E+000
1	61.72235299	2.131612E-011	8.406123E-012	0	0.000000E+000
1	61.72396066	8.406123E-012	2.131612E-011	1	0.000000E+000
1	61.72407235	2.131612E-011	8.406123E-012	0	0.000000E+000
1	61.73036944	8.406123E-012	2.131612E-011	1	0.000000E+000
1	61.73041493	2.131612E-011	8.406123E-012	0	0.000000E+000
1	61.73058452	8.406123E-012	2.131612E-011	1	0.000000E+000
1	61.73060878	2.131612E-011	8.406123E-012	0	0.000000E+000
1	61.73195855	8.406123E-012	2.131612E-011	1	0.000000E+000
1	61.73249333	2.131612E-011	8.406123E-012	0	0.000000E+000
1	61.73415702	8.406123E-012	2.131612E-011	1	0.000000E+000
1	61.73418938	2.131612E-011	8.406123E-012	0	0.000000E+000
1	61.73457314	8.406123E-012	2.131612E-011	1	0.000000E+000
1	61.73462741	2.131612E-011	8.406123E-012	0	0.000000E+000
1	61.73545117	8.406123E-012	2.131612E-011	1	0.000000E+000
1	61.73548848	2.131612E-011	8.406123E-012	0	0.000000E+000
1	61.73649373	8.406123E-012	2.131612E-011	1	0.000000E+000
1	61.73665383	2.131612E-011	8.406123E-012	0	0.000000E+000
1	61.73826916	8.406123E-012	2.131612E-011	1	0.000000E+000
1	61.73831604	2.131612E-011	8.406123E-012	0	0.000000E+000
1	61.74039253	8.406123E-012	2.131612E-011	1	0.000000E+000
1	61.74045234	2.131612E-011	8.406123E-012	0	0.000000E+000
1	61.74430403	8.406123E-012	2.131612E-011	1	0.000000E+000
1	61.74444263	2.131612E-011	8.406123E-012	0	0.000000E+000
1	61.74465960	8.406123E-012	2.131612E-011	1	0.000000E+000
1	61.74499445	2.131612E-011	8.406123E-012	0	0.000000E+000
1	61.74662951	8.406123E-012	2.131612E-011	1	0.000000E+000
1	61.74669024	2.131612E-011	8.406123E-012	0	0.000000E+000
1	61.74689944	8.406123E-012	2.131612E-011	1	0.000000E+000
1	61.74693882	2.131612E-011	8.406123E-012	0	0.000000E+000
1	61.74853248	8.406123E-012	2.131612E-011	1	0.000000E+000
1	61.74871599	2.131612E-011	8.406123E-012	0	0.000000E+000
1	61.74873393	8.406123E-012	2.131612E-011	1	0.000000E+000
1	61.74884032	2.131612E-011	8.406123E-012	0	0.000000E+000
1	61.74930822	8.406123E-012	2.131612E-011	1	0.000000E+000
1	61.74944637	2.131612E-011	8.406123E-012	0	0.000000E+000
1	61.74995002	8.406123E-012	2.131612E-011	1	0.000000E+000
1	61.75009110	2.131612E-011	8.406123E-012	0	0.000000E+000
1	61.75489097	8.406123E-012	2.131612E-011	1	0.000000E+000
1	61.75490184	2.131612E-011	8.406123E-012	0	0.000000E+000
1	61.75671048	8.406123E-012	2.131612E-011	1	0.000000E+000
1	61.75686111	2.131612E-011	8.406123E-012	0	0.000000E+000
1	61.75702756	8.406123E-012	2.131612E-011	1	0.000000E+000
1	61.75741815	2.131612E-011	8.406123E-012	0	0.000000E+000
1	61.75743839	8.406123E-012	2.131612E-011	1	0.000000E+000
1	61.75771318	2.131612E-011	8.406123E-012	0	0.000000E+000
1	61.75856564	8.406123E-012	2.131612E-011	1	0.000000E+000
1	61.75858912	2.131612E-011	8.406123E-012	0	0.000000E+000
1	61.75949138	8.406123E-012	2.131612E-011	1	0.000000E+000
1	61.75976155	2.131612E-011	8.406123E-012	0	0.000000E+000
1	61.76101604	8.406123E-012	2.131612E-011	1	0.000000E+000
1	61.76104941	2.131612E-011	8.406123E-012	0	0.000000E+000
1	61.76118520	8.406123E-012	2.131612E-011	1	0.000000E+000
1	61.76137797	2.131612E-011	8.406123E-012	0	0.000000E+000
1	61.76413563	8.406123E-012	2.131612E-011	1	0.000000E+000
1	61.76430158	2.131612E-011	8.406123E-012	0	0.000000E+000
1	61.76458720	8.406123E-012	2.131612E-011	1	0.000000E+000
1	61.76461242	2.131612E-011	8.406123E-012	0	0.000000E+000
1	61.76752487	8.406123E-012	2.131612E-011	1	0.000000E+000
1	61.76759974	2.131612E-011	8.406123E-012	0	0.000000E+000
1	61.76990934	8.406123E-012	2.131612E-011	1	0.000000E+000
1	61.76997656	2.131612E-011	8.406123E-012	0	0.000000E+000
1	61.77153340	8.406123E-012	2.131612E-011	1	0.000000E+000
1	61.77157527	2.131612E-011	8.406123E-012	0	0.000000E+000
1	61.78039191	8.406123E-012	2.131612E-011	1	0.000000E+000
1	61.78075237	2.131612E-011	8.406123E-012	0	0.000000E+000
1	61.78176289	8.406123E-012	2.131612E-011	1	0.000000E+000
1	61.78196926	2.131612E-011	8.406123E-012	0	0.000000E+000
1	61.78245845	8.406123E-012	2.131612E-011	1	0.000000E+000
1	61.78262989	2.131612E-011	8.406123E-012	0	0.000000E+000
1	61.78417713	8.406123E-012	2.131612E-011	1	0.000000E+000
1	61.78419670	2.131612E-011	8.406123E-012	0	0.000000E+000
1	61.78485217	8.406123E-012	2.131612E-011	1	0.000000E+000
1	61.78488848	2.131612E-011	8.406123E-012	0	0.000000E+000
1	61.78568236	8.406123E-012	2.131612E-011	1	0.000000E+000
1	61.78572643	2.131612E-011	8.406123E-012	0	0.000000E+000
1	61.78749551	8.406123E-012	2.131612E-011	1	0.000000E+000
1	61.78754546	2.131612E-011	8.406123E-012	0	0.000000E+000
1	63.20728518	8.490324E-012	2.140032E-011	1	0.000000E+000
1	63.20733779	2.140032E-011	8.490324E-012	0	0.000000E+000
1	63.20909776	8.490324E-012	2.140032E-011	1	0.000000E+000
1	63.20933837	2.140032E-011	8.490324E-012	0	0.000000E+000
1	63.20945551	8.490324E-012	2.140032E-011	1	0.000000E+000
1	63.20975371	2.140032E-011	8.490324E-012	0	0.000000E+000
1	63.21582367	8.490324E-012	2.140032E-011	1	0.000000E+000
1	63.21620518	2.140032E-011	8.490324E-012	0	0.000000E+000
1	63.21667026	8.490324E-012	2.140032E-011	1	0.000000E+000
1	63.21679360	2.140032E-011	8.490324E-012	0	0.000000E+000
1	63.21822964	8.490324E-012	2.140032E-011	1	0.000000E+000
1	63.21827220	2.140032E-011	8.490324E-012	0	0.000000E+000
1	63.22630158	8.490324E-012	2.140032E-011	1	0.000000E+000
1	63.22636292	2.140032E-011	8.490324E-012	0	0.000000E+000
1	63.26362781	8.490324E-012	2.140032E-011	1	0.000000E+000
1	63.26385904	2.140032E-011	8.490324E-012	0	0.000000E+000
1	63.26533734	8.490324E-012	2.140032E-011	1	0.000000E+000
1	63.26548191	2.140032E-011	8.490324E-012	0	0.000000E+000
1	63.26846737	8.490324E-012	2.140032E-011	1	0.000000E+000
1	63.26875550	2.140032E-011	8.490324E-012	0	0.000000E+000
1	63.26889979	8.490324E-012	2.140032E-011	1	0.000000E+000
1	63.26907507	2.140032E-011	8.490324E-012	0	0.000000E+000
1	63.27128825	8.490324E-012	2.140032E-011	1	0.000000E+000
1	63.27136660	2.140032E-011	8.490324E-012	0	0.000000E+000
1	63.27299533	8.490324E-012	2.140032E-011	1	0.000000E+000
1	63.27308650	2.140032E-011	8.490324E-012	0	0.000000E+000
1	63.27529090	8.490324E-012	2.140032E-011	1	0.000000E+000
1	63.27535167	2.140032E-011	8.490324E-012	0	0.000000E+000
1	63.27728438	8.490324E-012	2.140032E-011	1	0.000000E+000
1	63.27743737	2.140032E-011	8.490324E-012	0	0.000000E+000
1	63.27920385	8.490324E-012	2.140032E-011	1	0.000000E+000
1	63.27922220	2.140032E-011	8.490324E-012	0	0.000000E+000
1	63.28013343	8.490324E-012	2.140032E-011	1	0.000000E+000
1	63.28027500	2.140032E-011	8.490324E-012	0	0.000000E+000
1	63.28088508	8.490324E-012	2.140032E-011	1	0.000000E+000
1	63.28094587	2.140032E-011	8.490324E-012	0	0.000000E+000
1	63.28214986	8.490324E-012	2.140032E-011	1	0.000000E+000
1	63.28225995	2.140032E-011	8.490324E-012	0	0.000000E+000
1	63.28228252	8.490324E-012	2.140032E-011	1	0.000000E+000
1	63.28249582	2.140032E-011	8.490324E-012	0	0.000000E+000
1	63.28356623	8.490324E-012	2.140032E-011	1	0.000000E+000
1	63.28357045	2.140032E-011	8.490324E-012	0	0.000000E+000
1	63.28412604	8.490324E-012	2.140032E-011	1	0.000000E+000
1	63.28442767	2.140032E-011	8.490324E-012	0	0.000000E+000
1	63.28582880	8.490324E-012	2.140032E-011	1	0.000000E+000
1	63.28614580	2.140032E-011	8.490324E-012	0	0.000000E+000
1	63.28629063	8.490324E-012	2.140032E-011	1	0.000000E+000
1	63.28640680	2.140032E-011	8.490324E-012	0	0.000000E+000
1	63.28642246	8.490324E-012	2.140032E-011	1	0.000000E+000
1	63.28695813	2.140032E-011	8.490324E-012	0	0.000000E+000
1	63.28736953	8.490324E-012	2.140032E-011	1	0.000000E+000
1	63.28755643	2.140032E-011	8.490324E-012	0	0.000000E+000
1	63.28791395	8.490324E-012	2.140032E-011	1	0.000000E+000
1	63.28800432	2.140032E-011	8.490324E-012	0	0.000000E+000
1	63.29040122	8.490324E-012	2.140032E-011	1	0.000000E+000
1	63.29046055	2.140032E-011	8.490324E-012	0	0.000000E+000
1	64.06479829	8.431592E-012	2.134159E-011	1	0.000000E+000
1	64.06500761	2.134159E-011	8.431592E-012	0	0.000000E+000
1	64.06569124	8.431592E-012	2.134159E-011	1	0.000000E+000
1	64.06590189	2.134159E-011	8.431592E-012	0	0.000000E+000
1	64.06600198	8.431592E-012	2.134159E-011	1	0.000000E+000
1	64.06616714	2.134159E-011	8.431592E-012	0	0.000000E+000
1	64.07022741	8.431592E-012	2.134159E-011	1	0.000000E+000
1	64.07025678	2.134159E-011	8.431592E-012	0	0.000000E+000
1	64.07030209	8.431592E-012	2.134159E-011	1	0.000000E+000
1	64.07064712	2.134159E-011	8.431592E-012	0	0.000000E+000
1	64.07098783	8.431592E-012	2.134159E-011	1	0.000000E+000
1	64.07110226	2.134159E-011	8.431592E-012	0	0.000000E+000
1	64.07369657	8.431592E-012	2.134159E-011	1	0.000000E+000
1	64.07394169	2.134159E-011	8.431592E-012	0	0.000000E+000
1	64.07483489	8.431592E-012	2.134159E-011	1	0.000000E+000
1	64.07485835	2.134159E-011	8.431592E-012	0	0.000000E+000
1	64.07490491	8.431592E-012	2.134159E-011	1	0.000000E+000
1	64.07500954	2.134159E-011	8.431592E-012	0	0.000000E+000
1	64.07502046	8.431592E-012	2.134159E-011	1	0.000000E+000
1	64.07507967	2.134159E-011	8.431592E-012	0	0.000000E+000
1	64.07509153	8.431592E-012	2.134159E-011	1	0.000000E+000
1	64.07520017	2.134159E-011	8.431592E-012	0	0.000000E+000
1	64.07643478	8.431592E-012	2.134159E-011	1	0.000000E+000
1	64.07648908	2.134159E-011	8.431592E-012	0	0.000000E+000
1	64.07836738	8.431592E-012	2.134159E-011	1	0.000000E+000
1	64.07846591	2.134159E-011	8.431592E-012	0	0.000000E+000
1	64.08138739	8.431592E-012	2.134159E-011	1	0.000000E+000
1	64.08146752	2.134159E-011	8.431592E-012	0	0.000000E+000
1	64.08527043	8.431592E-012	2.134159E-011	1	0.000000E+000
1	64.08549251	2.134159E-011	8.431592E-012	0	0.000000E+000
1	64.08552083	8.431592E-012	2.134159E-011	1	0.000000E+000
1	64.08569520	2.134159E-011	8.431592E-012	0	0.000000E+000
1	64.08640464	8.431592E-012	2.134159E-011	1	0.000000E+000
1	64.08641818	2.134159E-011	8.431592E-012	0	0.000000E+000
1	64.08675324	8.431592E-012	2.134159E-011	1	0.000000E+000
1	64.08682547	2.134159E-011	8.431592E-012	0	0.000000E+000
1	64.08949577	8.431592E-012	2.134159E-011	1	0.000000E+000
1	64.08959751	2.134159E-011	8.431592E-012	0	0.000000E+000
1	64.09126448	8.431592E-012	2.134159E-011	1	0.000000E+000
1	64.09160538	2.134159E-011	8.431592E-012	0	0.000000E+000
1	64.09262830	8.431592E-012	2.134159E-011	1	0.000000E+000
1	64.09272925	2.134159E-011	8.431592E-012	0	0.000000E+000
1	64.09631682	8.431592E-012	2.134159E-011	1	0.000000E+000
1	64.09633931	2.134159E-011	8.431592E-012	0	0.000000E+000
1	64.09772615	8.431592E-012	2.134159E-011	1	0.000000E+000
1	64.09776788	2.134159E-011	8.431592E-012	0	0.000000E+000
1	64.10113782	8.431592E-012	2.134159E-011	1	0.000000E+000
1	64.10121678	2.134159E-011	8.431592E-012	0	0.000000E+000
1	64.10172923	8.431592E-012	2.134159E-011	1	0.000000E+000
1	64.10184152	2.134159E-011	8.431592E-012	0	0.000000E+000
1	64.10270610	8.431592E-012	2.134159E-011	1	0.000000E+000
1	64.10281712	2.134159E-011	8.431592E-012	0	0.000000E+000
1	64.10303904	8.431592E-012	2.134159E-011	1	0.000000E+000
1	64.10342134	2.134159E-011	8.431592E-012	0	0.000000E+000
1	64.10419905	8.431592E-012	2.134159E-011	1	0.000000E+000
1	64.10434397	2.134159E-011	8.431592E-012	0	0.000000E+000
1	64.10479277	8.431592E-012	2.134159E-011	1	0.000000E+000
1	64.10483347	2.134159E-011	8.431592E-012	0	0.000000E+000
1	64.10620425	8.431592E-012	2.134159E-011	1	0.000000E+000
1	64.10648030	2.134159E-011	8.431592E-012	0	0.000000E+000
1	64.10885271	8.431592E-012	2.134159E-011	1	0.000000E+000
1	64.10889993	2.134159E-011	8.431592E-012	0	0.000000E+000
1	64.10984618	8.431592E-012	2.134159E-011	1	0.000000E+000
1	64.11004134	2.134159E-011	8.431592E-012	0	0.000000E+000
1	66.27796100	8.466594E-012	2.137659E-011	1	0.000000E+000
1	66.27801679	2.137659E-011	8.466594E-012	0	0.000000E+000
1	66.27914688	8.466594E-012	2.137659E-011	1	0.000000E+000
1	66.27918660	2.137659E-011	8.466594E-012	0	0.000000E+000
1	66.27971232	8.466594E-012	2.137659E-011	1	0.000000E+000
1	66.27973792	2.137659E-011	8.466594E-012	0	0.000000E+000
1	66.27987668	8.466594E-012	2.137659E-011	1	0.000000E+000
1	66.27997904	2.137659E-011	8.466594E-012	0	0.000000E+000
1	66.28609472	8.466594E-012	2.137659E-011	1	0.000000E+000
1	66.28634015	2.137659E-011	8.466594E-012	0	0.000000E+000
1	66.28812254	8.466594E-012	2.137659E-011	1	0.000000E+000
1	66.28827044	2.137659E-011	8.466594E-012	0	0.000000E+000
1	66.28892510	8.466594E-012	2.137659E-011	1	0.000000E+000
1	66.28896163	2.137659E-011	8.466594E-012	0	0.000000E+000
1	66.28939259	8.466594E-012	2.137659E-011	1	0.000000E+000
1	66.28940926	2.137659E-011	8.466594E-012	0	0.000000E+000
1	66.29056753	8.466594E-012	2.137659E-011	1	0.000000E+000
1	66.29065754	2.137659E-011	8.466594E-012	0	0.000000E+000
1	66.29174512	8.466594E-012	2.137659E-011	1	0.000000E+000
1	66.29187772	2.137659E-011	8.466594E-012	0	0.000000E+000
1	66.29327586	8.466594E-012	2.137659E-011	1	0.000000E+000
1	66.29357670	2.137659E-011	8.466594E-012	0	0.000000E+000
1	66.29497799	8.466594E-012	2.137659E-011	1	0.000000E+000
1	66.29505719	2.137659E-011	8.466594E-012	0	0.000000E+000
1	66.29707038	8.466594E-012	2.137659E-011	1	0.000000E+000
1	66.29723659	2.137659E-011	8.466594E-012	0	0.000000E+000
1	66.29796624	8.466594E-012	2.137659E-011	1	0.000000E+000
1	66.29808522	2.137659E-011	8.466594E-012	0	0.000000E+000
1	66.30341211	8.466594E-012	2.137659E-011	1	0.000000E+000
1	66.30343436	2.137659E-011	8.466594E-012	0	0.000000E+000
1	66.30406423	8.466594E-012	2.137659E-011	1	0.000000E+000
1	66.30420162	2.137659E-011	8.466594E-012	0	0.000000E+000
1	66.30456873	8.466594E-012	2.137659E-011	1	0.000000E+000
1	66.30459740	2.137659E-011	8.466594E-012	0	0.000000E+000
1	66.30574057	8.466594E-012	2.137659E-011	1	0.000000E+000
1	66.30578046	2.137659E-011	8.466594E-012	0	0.000000E+000
1	66.30667087	8.466594E-012	2.137659E-011	1	0.000000E+000
1	66.30674437	2.137659E-011	8.466594E-012	0	0.000000E+000
1	66.30824006	8.466594E-012	2.137659E-011	1	0.000000E+000
1	66.30828415	2.137659E-011	8.466594E-012	0	0.000000E+000
1	66.30948633	8.466594E-012	2.137659E-011	1	0.000000E+000
1	66.30956068	2.137659E-011	8.466594E-012	0	0.000000E+000
1	66.31099811	8.466594E-012	2.137659E-011	1	0.000000E+000
1	66.31114021	2.137659E-011	8.466594E-012	0	0.000000E+000
1	66.31136978	8.466594E-012	2.137659E-011	1	0.000000E+000
1	66.31142735	2.137659E-011	8.466594E-012	0	0.000000E+000
1	66.31238196	8.466594E-012	2.137659E-011	1	0.000000E+000
1	66.31256357	2.137659E-011	8.466594E-012	0	0.000000E+000
1	66.31703963	8.466594E-012	2.137659E-011	1	0.000000E+000
1	66.31709200	2.137659E-011	8.466594E-012	0	0.000000E+000
1	66.31940208	8.466594E-012	2.137659E-011	1	0.000000E+000
1	66.31962310	2.137659E-011	8.466594E-012	0	0.000000E+000
1	66.31998289	8.466594E-012	2.137659E-011	1	0.000000E+000
1	66.32052430	2.137659E-011	8.466594E-012	0	0.000000E+000
1	66.32226398	8.466594E-012	2.137659E-011	1	0.000000E+000
1	66.32237477	2.137659E-011	8.466594E-012	0	0.000000E+000
1	66.32998717	8.466594E-012	2.137659E-011	1	0.000000E+000
1	66.33003067	2.137659E-011	8.466594E-012	0	0.000000E+000
1	66.33180329	8.466594E-012	2.137659E-011	1	0.000000E+000
1	66.33191967	2.137659E-011	8.466594E-012	0	0.000000E+000
1	66.33209819	8.466594E-012	2.137659E-011	1	0.000000E+000
1	66.33231158	2.137659E-011	8.466594E-012	0	0.000000E+000
1	66.33263757	8.466594E-012	2.137659E-011	1	0.000000E+000
1	66.33272316	2.137659E-011	8.466594E-012	0	0.000000E+000
1	66.33278034	8.466594E-012	2.137659E-011	1	0.000000E+000
1	66.33279140	2.137659E-011	8.466594E-012	0	0.000000E+000
1	66.33306527	8.466594E-012	2.137659E-011	1	0.000000E+000
1	66.33323151	2.137659E-011	8.466594E-012	0	0.000000E+000
1	66.33417267	8.466594E-012	2.137659E-011	1	0.000000E+000
1	66.33421535	2.137659E-011	8.466594E-012	0	0.000000E+000
1	66.33464096	8.466594E-012	2.137659E-011	1	0.000000E+000
1	66.33481529	2.137659E-011	8.466594E-012	0	0.000000E+000
1	66.33598355	8.466594E-012	2.137659E-011	1	0.000000E+000
1	66.33601656	2.137659E-011	8.466594E-012	0	0.000000E+000
1	66.33605981	8.466594E-012	2.137659E-011	1	0.000000E+000
1	66.33624032	2.137659E-011	8.466594E-012	0	0.000000E+000
1	70.24368104	8.153142E-012	2.106314E-011	1	0.000000E+000
1	70.24386384	2.106314E-011	8.153142E-012	0	0.000000E+000
1	70.24479471	8.153142E-012	2.106314E-011	1	0.000000E+000
1	70.24480106	2.106314E-011	8.153142E-012	0	0.000000E+000
1	70.24512359	8.153142E-012	2.106314E-011	1	0.000000E+000
1	70.24558291	2.106314E-011	8.153142E-012	0	0.000000E+000
1	70.24722323	8.153142E-012	2.106314E-011	1	0.000000E+000
1	70.24725594	2.106314E-011	8.153142E-012	0	0.000000E+000
1	70.24929460	8.153142E-012	2.106314E-011	1	0.000000E+000
1	70.24934751	2.106314E-011	8.153142E-012	0	0.000000E+000
1	70.24944236	8.153142E-012	2.106314E-011	1	0.000000E+000
1	70.24949617	2.106314E-011	8.153142E-012	0	0.000000E+000
1	70.25417418	8.153142E-012	2.106314E-011	1	0.000000E+000
1	70.25418880	2.106314E-011	8.153142E-012	0	0.000000E+000
1	70.26308667	8.153142E-012	2.106314E-011	1	0.000000E+000
1	70.26313333	2.106314E-011	8.153142E-012	0	0.000000E+000
1	70.26767935	8.153142E-012	2.106314E-011	1	0.000000E+000
1	70.26769826	2.106314E-011	8.153142E-012	0	0.000000E+000
1	70.26773312	8.153142E-012	2.106314E-011	1	0.000000E+000
1	70.26793693	2.106314E-011	8.153142E-012	0	0.000000E+000
1	70.26990396	8.153142E-012	2.106314E-011	1	0.000000E+000
1	70.26992711	2.106314E-011	8.153142E-012	0	0.000000E+000
1	70.27145971	8.153142E-012	2.106314E-011	1	0.000000E+000
1	70.27150367	2.106314E-011	8.153142E-012	0	0.000000E+000
1	70.27316172	8.153142E-012	2.106314E-011	1	0.000000E+000
1	70.27339164	2.106314E-011	8.153142E-012	0	0.000000E+000
1	70.27444957	8.153142E-012	2.106314E-011	1	0.000000E+000
1	70.27463088	2.106314E-011	8.153142E-012	0	0.000000E+000
1	70.27491328	8.153142E-012	2.106314E-011	1	0.000000E+000
1	70.27508601	2.106314E-011	8.153142E-012	0	0.000000E+000
1	70.27648434	8.153142E-012	2.106314E-011	1	0.000000E+000
1	70.27655172	2.106314E-011	8.153142E-012	0	0.000000E+000
1	70.27754319	8.153142E-012	2.106314E-011	1	0.000000E+000
1	70.27771796	2.106314E-011	8.153142E-012	0	0.000000E+000
1	70.27772948	8.153142E-012	2.106314E-011	1	0.000000E+000
1	70.27778850	2.106314E-011	8.153142E-012	0	0.000000E+000
1	70.28133224	8.153142E-012	2.106314E-011	1	0.000000E+000
1	70.28138855	2.106314E-011	8.153142E-012	0	0.000000E+000
1	70.28192833	8.153142E-012	2.106314E-011	1	0.000000E+000
1	70.28207963	2.106314E-011	8.153142E-012	0	0.000000E+000
1	70.28449614	8.153142E-012	2.106314E-011	1	0.000000E+000
1	70.28478427	2.106314E-011	8.153142E-012	0	0.000000E+000
1	70.28541124	8.153142E-012	2.106314E-011	1	0.000000E+000
1	70.28546781	2.106314E-011	8.153142E-012	0	0.000000E+000
1	70.28585786	8.153142E-012	2.106314E-011	1	0.000000E+000
1	70.28597120	2.106314E-011	8.153142E-012	0	0.000000E+000
1	70.28598975	8.153142E-012	2.106314E-011	1	0.000000E+000
1	70.28631491	2.106314E-011	8.153142E-012	0	0.000000E+000
1	70.28898108	8.153142E-012	2.106314E-011	1	0.000000E+000
1	70.28913104	2.106314E-011	8.153142E-012	0	0.000000E+000
1	70.29527687	8.153142E-012	2.106314E-011	1	0.000000E+000
1	70.29545042	2.106314E-011	8.153142E-012	0	0.000000E+000
1	70.29952957	8.153142E-012	2.106314E-011	1	0.000000E+000
1	70.29961879	2.106314E-011	8.153142E-012	0	0.000000E+000
1	70.29992024	8.153142E-012	2.106314E-011	1	0.000000E+000
1	70.29996189	2.106314E-011	8.153142E-012	0	0.000000E+000
1	70.30213100	8.153142E-012	2.106314E-011	1	0.000000E+000
1	70.30258369	2.106314E-011	8.153142E-012	0	0.000000E+000
1	70.30408408	8.153142E-012	2.106314E-011	1	0.000000E+000
1	70.30415329	2.106314E-011	8.153142E-012	0	0.000000E+000
1	70.30659860	8.153142E-012	2.106314E-011	1	0.000000E+000
1	70.30670249	2.106314E-011	8.153142E-012	0	0.000000E+000
1	70.30778451	8.153142E-012	2.106314E-011	1	0.000000E+000
1	70.30804374	2.106314E-011	8.153142E-012	0	0.000000E+000
1	70.30934247	8.153142E-012	2.106314E-011	1	0.000000E+000
1	70.30937699	2.106314E-011	8.153142E-012	0	0.000000E+000
1	70.30996996	8.153142E-012	2.106314E-011	1	0.000000E+000
1	70.31002043	2.106314E-011	8.153142E-012	0	0.000000E+000
1	70.31085450	8.153142E-012	2.106314E-011	1	0.000000E+000
1	70.31090060	2.106314E-011	8.153142E-012	0	0.000000E+000
1	70.31570969	8.153142E-012	2.106314E-011	1	0.000000E+000
1	70.31573321	2.106314E-011	8.153142E-012	0	0.000000E+000
1	70.31615389	8.153142E-012	2.106314E-011	1	0.000000E+000
1	70.31655235	2.106314E-011	8.153142E-012	0	0.000000E+000
1	70.31657879	8.153142E-012	2.106314E-011	1	0.000000E+000
1	70.31666795	2.106314E-011	8.153142E-012	0	0.000000E+000
1	70.32031838	8.153142E-012	2.106314E-011	1	0.000000E+000
1	70.32081373	2.106314E-011	8.153142E-012	0	0.000000E+000
1	70.32166129	8.153142E-012	2.106314E-011	1	0.000000E+000
1	70.32171578	2.106314E-011	8.153142E-012	0	0.000000E+000
1	70.32198960	8.153142E-012	2.106314E-011	1	0.000000E+000
1	70.32248977	2.106314E-011	8.153142E-012	0	0.000000E+000
1	70.32408640	8.153142E-012	2.106314E-011	1	0.000000E+000
1	70.32451688	2.106314E-011	8.153142E-012	0	0.000000E+000
1	70.33409825	8.153142E-012	2.106314E-011	1	0.000000E+000
1	70.33421492	2.106314E-011	8.153142E-012	0	0.000000E+000
1	70.33451058	8.153142E-012	2.106314E-011	1	0.000000E+000
1	70.33458443	2.106314E-011	8.153142E-012	0	0.000000E+000
1	70.33872141	8.153142E-012	2.106314E-011	1	0.000000E+000
1	70.33884310	2.106314E-011	8.153142E-012	0	0.000000E+000
1	70.33928116	8.153142E-012	2.106314E-011	1	0.000000E+000
1	70.33930688	2.106314E-011	8.153142E-012	0	0.000000E+000
1	70.33933706	8.153142E-012	2.106314E-011	1	0.000000E+000
1	70.33955838	2.106314E-011	8.153142E-012	0	0.000000E+000
1	70.34208628	8.153142E-012	2.106314E-011	1	0.000000E+000
1	70.34215634	2.106314E-011	8.153142E-012	0	0.000000E+000
1	70.34251020	8.153142E-012	2.106314E-011	1	0.000000E+000
1	70.34293672	2.106314E-011	8.153142E-012	0	0.000000E+000
1	70.61947587	8.192719E-012	2.110272E-011	1	0.000000E+000
1	70.61948622	2.110272E-011	8.192719E-012	0	0.000000E+000
1	70.62076565	8.192719E-012	2.110272E-011	1	0.000000E+000
1	70.62092973	2.110272E-011	8.192719E-012	0	0.000000E+000
1	70.62138838	8.192719E-012	2.110272E-011	1	0.000000E+000
1	70.62141910	2.110272E-011	8.192719E-012	0	0.000000E+000
1	70.62288204	8.192719E-012	2.110272E-011	1	0.000000E+000
1	70.62300528	2.110272E-011	8.192719E-012	0	0.000000E+000
1	70.62428000	8.192719E-012	2.110272E-011	1	0.000000E+000
1	70.62440574	2.110272E-011	8.192719E-012	0	0.000000E+000
1	70.62735462	8.192719E-012	2.110272E-011	1	0.000000E+000
1	70.62736111	2.110272E-011	8.192719E-012	0	0.000000E+000
1	70.63173119	8.192719E-012	2.110272E-011	1	0.000000E+000
1	70.63189123	2.110272E-011	8.192719E-012	0	0.000000E+000
1	70.63195781	8.192719E-012	2.110272E-011	1	0.000000E+000
1	70.63202448	2.110272E-011	8.192719E-012	0	0.000000E+000
1	70.63261103	8.192719E-012	2.110272E-011	1	0.000000E+000
1	70.63289059	2.110272E-011	8.192719E-012	0	0.000000E+000
1	70.63519148	8.192719E-012	2.110272E-011	1	0.000000E+000
1	70.63525730	2.110272E-011	8.192719E-012	0	0.000000E+000
1	70.63646078	8.192719E-012	2.110272E-011	1	0.000000E+000
1	70.63648810	2.110272E-011	8.192719E-012	0	0.000000E+000
1	70.63770141	8.192719E-012	2.110272E-011	1	0.000000E+000
1	70.63814352	2.110272E-011	8.192719E-012	0	0.000000E+000
1	70.64078963	8.192719E-012	2.110272E-011	1	0.000000E+000
1	70.64083343	2.110272E-011	8.192719E-012	0	0.000000E+000
1	70.64157034	8.192719E-012	2.110272E-011	1	0.000000E+000
1	70.64188121	2.110272E-011	8.192719E-012	0	0.000000E+000
1	70.64206309	8.192719E-012	2.110272E-011	1	0.000000E+000
1	70.64236602	2.110272E-011	8.192719E-012	0	0.000000E+000
1	70.64394410	8.192719E-012	2.110272E-011	1	0.000000E+000
1	70.64419287	2.110272E-011	8.192719E-012	0	0.000000E+000
1	70.64882147	8.192719E-012	2.110272E-011	1	0.000000E+000
1	70.64894605	2.110272E-011	8.192719E-012	0	0.000000E+000
1	70.64896589	8.192719E-012	2.110272E-011	1	0.000000E+000
1	70.64915148	2.110272E-011	8.192719E-012	0	0.000000E+000
1	70.64927144	8.192719E-012	2.110272E-011	1	0.000000E+000
1	70.64958799	2.110272E-011	8.192719E-012	0	0.000000E+000
1	70.65303875	8.192719E-012	2.110272E-011	1	0.000000E+000
1	70.65320181	2.110272E-011	8.192719E-012	0	0.000000E+000
1	70.65422668	8.192719E-012	2.110272E-011	1	0.000000E+000
1	70.65428396	2.110272E-011	8.192719E-012	0	0.000000E+000
1	70.65533215	8.192719E-012	2.110272E-011	1	0.000000E+000
1	70.65555630	2.110272E-011	8.192719E-012	0	0.000000E+000
1	70.65565468	8.192719E-012	2.110272E-011	1	0.000000E+000
1	70.65573700	2.110272E-011	8.192719E-012	0	0.000000E+000
1	70.65584816	8.192719E-012	2.110272E-011	1	0.000000E+000
1	70.65603076	2.110272E-011	8.192719E-012	0	0.000000E+000
1	70.65736087	8.192719E-012	2.110272E-011	1	0.000000E+000
1	70.65747441	2.110272E-011	8.192719E-012	0	0.000000E+000
1	70.65781401	8.192719E-012	2.110272E-011	1	0.000000E+000
1	70.65795744	2.110272E-011	8.192719E-012	0	0.000000E+000
1	70.65879076	8.192719E-012	2.110272E-011	1	0.000000E+000
1	70.65892664	2.110272E-011	8.192719E-012	0	0.000000E+000
1	70.66210676	8.192719E-012	2.110272E-011	1	0.000000E+000
1	70.66238214	2.110272E-011	8.192719E-012	0	0.000000E+000
1	70.66344306	8.192719E-012	2.110272E-011	1	0.000000E+000
1	70.66355987	2.110272E-011	8.192719E-012	0	0.000000E+000
1	74.00719846	8.328411E-012	2.123841E-011	1	0.000000E+000
1	74.00763886	2.123841E-011	8.328411E-012	0	0.000000E+000
1	74.00890656	8.328411E-012	2.123841E-011	1	0.000000E+000
1	74.00912124	2.123841E-011	8.328411E-012	0	0.000000E+000
1	74.00939736	8.328411E-012	2.123841E-011	1	0.000000E+000
1	74.00965208	2.123841E-011	8.328411E-012	0	0.000000E+000
1	74.00991064	8.328411E-012	2.123841E-011	1	0.000000E+000
1	74.01001807	2.123841E-011	8.328411E-012	0	0.000000E+000
1	74.01004630	8.328411E-012	2.123841E-011	1	0.000000E+000
1	74.01040650	2.123841E-011	8.328411E-012	0	0.000000E+000
1	74.01087120	8.328411E-012	2.123841E-011	1	0.000000E+000
1	74.01121322	2.123841E-011	8.328411E-012	0	0.000000E+000
1	74.01405856	8.328411E-012	2.123841E-011	1	0.000000E+000
1	74.01411013	2.123841E-011	8.328411E-012	0	0.000000E+000
1	74.01557488	8.328411E-012	2.123841E-011	1	0.000000E+000
1	74.01558585	2.123841E-011	8.328411E-012	0	0.000000E+000
1	74.01567867	8.328411E-012	2.123841E-011	1	0.000000E+000
1	74.01584271	2.123841E-011	8.328411E-012	0	0.000000E+000
1	74.01587187	8.328411E-012	2.123841E-011	1	0.000000E+000
1	74.01602741	2.123841E-011	8.328411E-012	0	0.000000E+000
1	74.01893322	8.328411E-012	2.123841E-011	1	0.000000E+000
1	74.01895937	2.123841E-011	8.328411E-012	0	0.000000E+000
1	74.01969312	8.328411E-012	2.123841E-011	1	0.000000E+000
1	74.01983095	2.123841E-011	8.328411E-012	0	0.000000E+000
1	74.02096773	8.328411E-012	2.123841E-011	1	0.000000E+000
1	74.02121727	2.123841E-011	8.328411E-012	0	0.000000E+000
1	74.02304732	8.328411E-012	2.123841E-011	1	0.000000E+000
1	74.02306516	2.123841E-011	8.328411E-012	0	0.000000E+000
1	74.02322348	8.328411E-012	2.123841E-011	1	0.000000E+000
1	74.02323181	2.123841E-011	8.328411E-012	0	0.000000E+000
1	74.02339490	8.328411E-012	2.123841E-011	1	0.000000E+000
1	74.02363501	2.123841E-011	8.328411E-012	0	0.000000E+000
1	74.02630942	8.328411E-012	2.123841E-011	1	0.000000E+000
1	74.02649971	2.123841E-011	8.328411E-012	0	0.000000E+000
1	74.02652893	8.328411E-012	2.123841E-011	1	0.000000E+000
1	74.02663848	2.123841E-011	8.328411E-012	0	0.000000E+000
1	74.02680786	8.328411E-012	2.123841E-011	1	0.000000E+000
1	74.02705035	2.123841E-011	8.328411E-012	0	0.000000E+000
1	74.02721157	8.328411E-012	2.123841E-011	1	0.000000E+000
1	74.02738403	2.123841E-011	8.328411E-012	0	0.000000E+000
1	74.02787321	8.328411E-012	2.123841E-011	1	0.000000E+000
1	74.02790828	2.123841E-011	8.328411E-012	0	0.000000E+000
1	74.02875424	8.328411E-012	2.123841E-011	1	0.000000E+000
1	74.02879572	2.123841E-011	8.328411E-012	0	0.000000E+000
1	74.02944503	8.328411E-012	2.123841E-011	1	0.000000E+000
1	74.02957460	2.123841E-011	8.328411E-012	0	0.000000E+000
1	74.03181486	8.328411E-012	2.123841E-011	1	0.000000E+000
1	74.03191184	2.123841E-011	8.328411E-012	0	0.000000E+000
1	74.03481515	8.328411E-012	2.123841E-011	1	0.000000E+000
1	74.03488798	2.123841E-011	8.328411E-012	0	0.000000E+000
1	74.03540455	8.328411E-012	2.123841E-011	1	0.000000E+000
1	74.03544926	2.123841E-011	8.328411E-012	0	0.000000E+000
1	74.04240059	8.328411E-012	2.123841E-011	1	0.000000E+000
1	74.04252727	2.123841E-011	8.328411E-012	0	0.000000E+000
1	74.04269664	8.328411E-012	2.123841E-011	1	0.000000E+000
1	74.04271005	2.123841E-011	8.328411E-012	0	0.000000E+000
1	74.04325406	8.328411E-012	2.123841E-011	1	0.000000E+000
1	74.04334316	2.123841E-011	8.328411E-012	0	0.000000E+000
1	74.04337042	8.328411E-012	2.123841E-011	1	0.000000E+000
1	74.04339451	2.123841E-011	8.328411E-012	0	0.000000E+000
1	74.04578287	8.328411E-012	2.123841E-011	1	0.000000E+000
1	74.04597288	2.123841E-011	8.328411E-012	0	0.000000E+000
1	74.04662731	8.328411E-012	2.123841E-011	1	0.000000E+000
1	74.04674750	2.123841E-011	8.328411E-012	0	0.000000E+000
1	74.05021777	8.328411E-012	2.123841E-011	1	0.000000E+000
1	74.05033464	2.123841E-011	8.328411E-012	0	0.000000E+000
1	74.05049639	8.328411E-012	2.123841E-011	1	0.000000E+000
1	74.05054634	2.123841E-011	8.328411E-012	0	0.000000E+000
1	74.05057169	8.328411E-012	2.123841E-011	1	0.000000E+000
1	74.05081993	2.123841E-011	8.328411E-012	0	0.000000E+000
1	74.05249983	8.328411E-012	2.123841E-011	1	0.000000E+000
1	74.05269666	2.123841E-011	8.328411E-012	0	0.000000E+000
1	74.05271874	8.328411E-012	2.123841E-011	1	0.000000E+000
1	74.05274792	2.123841E-011	8.328411E-012	0	0.000000E+000
1	74.05729701	8.328411E-012	2.123841E-011	1	0.000000E+000
1	74.05730766	2.123841E-011	8.328411E-012	0	0.000000E+000
1	74.05837707	8.328411E-012	2.123841E-011	1	0.000000E+000
1	74.05841751	2.123841E-011	8.328411E-012	0	0.000000E+000
1	74.06013864	8.328411E-012	2.123841E-011	1	0.000000E+000
1	74.06017063	2.123841E-011	8.328411E-012	0	0.000000E+000
1	74.06099829	8.328411E-012	2.123841E-011	1	0.000000E+000
1	74.06106983	2.123841E-011	8.328411E-012	0	0.000000E+000
1	74.06245814	8.328411E-012	2.123841E-011	1	0.000000E+000
1	74.06254868	2.123841E-011	8.328411E-012	0	0.000000E+000
1	74.08026186	8.328411E-012	2.123841E-011	1	0.000000E+000
1	74.08066660	2.123841E-011	8.328411E-012	0	0.000000E+000
1	74.08105713	8.328411E-012	2.123841E-011	1	0.000000E+000
1	74.08117235	2.123841E-011	8.328411E-012	0	0.000000E+000
1	74.08263022	8.328411E-012	2.123841E-011	1	0.000000E+000
1	74.08280768	2.123841E-011	8.328411E-012	0	0.000000E+000
1	74.08329010	8.328411E-012	2.123841E-011	1	0.000000E+000
1	74.08362739	2.123841E-011	8.328411E-012	0	0.000000E+000
1	74.08369864	8.328411E-012	2.123841E-011	1	0.000000E+000
1	74.08373279	2.123841E-011	8.328411E-012	0	0.000000E+000
1	74.08710817	8.328411E-012	2.123841E-011	1	0.000000E+000
1	74.08747272	2.123841E-011	8.328411E-012	0	0.000000E+000
1	74.09094277	8.328411E-012	2.123841E-011	1	0.000000E+000
1	74.09102820	2.123841E-011	8.328411E-012	0	0.000000E+000
1	74.09290652	8.328411E-012	2.123841E-011	1	0.000000E+000
1	74.09304851	2.123841E-011	8.328411E-012	0	0.000000E+000
1	74.09362583	8.328411E-012	2.123841E-011	1	0.000000E+000
1	74.09364739	2.123841E-011	8.328411E-012	0	0.000000E+000
1	74.09371189	8.328411E-012	2.123841E-011	1	0.000000E+000
1	74.09390731	2.123841E-011	8.328411E-012	0	0.000000E+000
1	74.09405699	8.328411E-012	2.123841E-011	1	0.000000E+000
1	74.09430966	2.123841E-011	8.328411E-012	0	0.000000E+000
1	74.09632537	8.328411E-012	2.123841E-011	1	0.000000E+000
1	74.09647988	2.123841E-011	8.328411E-012	0	0.000000E+000
1	74.09653403	8.328411E-012	2.123841E-011	1	0.000000E+000
1	74.09698061	2.123841E-011	8.328411E-012	0	0.000000E+000
1	74.09744245	8.328411E-012	2.123841E-011	1	0.000000E+000
1	74.09755124	2.123841E-011	8.328411E-012	0	0.000000E+000
1	74.09872786	8.328411E-012	2.123841E-011	1	0.000000E+000
1	74.09891756	2.123841E-011	8.328411E-012	0	0.000000E+000
1	74.10026910	8.328411E-012	2.123841E-011	1	0.000000E+000
1	74.10036105	2.123841E-011	8.328411E-012	0	0.000000E+000
1	74.10260904	8.328411E-012	2.123841E-011	1	0.000000E+000
1	74.10265059	2.123841E-011	8.328411E-012	0	0.000000E+000
1	74.10267628	8.328411E-012	2.123841E-011	1	0.000000E+000
1	74.10294185	2.123841E-011	8.328411E-012	0	0.000000E+000
1	74.10332280	8.328411E-012	2.123841E-011	1	0.000000E+000
1	74.10344085	2.123841E-011	8.328411E-012	0	0.000000E+000
1	74.10380070	8.328411E-012	2.123841E-011	1	0.000000E+000
1	74.10394952	2.123841E-011	8.328411E-012	0	0.000000E+000
1	74.10676615	8.328411E-012	2.123841E-011	1	0.000000E+000
1	74.10689986	2.123841E-011	8.328411E-012	0	0.000000E+000
1	74.10701819	8.328411E-012	2.123841E-011	1	0.000000E+000
1	74.10727669	2.123841E-011	8.328411E-012	0	0.000000E+000
1	74.10870266	8.328411E-012	2.123841E-011	1	0.000000E+000
1	74.10891703	2.123841E-011	8.328411E-012	0	0.000000E+000
1	74.11019119	8.328411E-012	2.123841E-011	1	0.000000E+000
1	74.11019987	2.123841E-011	8.328411E-012	0	0.000000E+000
1	74.11083632	8.328411E-012	2.123841E-011	1	0.000000E+000
1	74.11102051	2.123841E-011	8.328411E-012	0	0.000000E+000
1	74.11143929	8.328411E-012	2.123841E-011	1	0.000000E+000
1	74.11197712	2.123841E-011	8.328411E-012	0	0.000000E+000
1	74.11284717	8.328411E-012	2.123841E-011	1	0.000000E+000
1	74.11292589	2.123841E-011	8.328411E-012	0	0.000000E+000
1	74.11387024	8.328411E-012	2.123841E-011	1	0.000000E+000
1	74.11393743	2.123841E-011	8.328411E-012	0	0.000000E+000
1	75.32878258	8.306533E-012	2.121653E-011	1	0.000000E+000
1	75.32915379	2.121653E-011	8.306533E-012	0	0.000000E+000
1	75.32916945	8.306533E-012	2.121653E-011	1	0.000000E+000
1	75.32923735	2.121653E-011	8.306533E-012	0	0.000000E+000
1	75.32967287	8.306533E-012	2.121653E-011	1	0.000000E+000
1	75.33018346	2.121653E-011	8.306533E-012	0	0.000000E+000
1	75.33553010	8.306533E-012	2.121653E-011	1	0.000000E+000
1	75.33556117	2.121653E-011	8.306533E-012	0	0.000000E+000
1	75.33683734	8.306533E-012	2.121653E-011	1	0.000000E+000
1	75.33689224	2.121653E-011	8.306533E-012	0	0.000000E+000
1	75.33796037	8.306533E-012	2.121653E-011	1	0.000000E+000
1	75.33819009	2.121653E-011	8.306533E-012	0	0.000000E+000
1	75.33869944	8.306533E-012	2.121653E-011	1	0.000000E+000
1	75.33878054	2.121653E-011	8.306533E-012	0	0.000000E+000
1	75.34012006	8.306533E-012	2.121653E-011	1	0.000000E+000
1	75.34022223	2.121653E-011	8.306533E-012	0	0.000000E+000
1	75.34575433	8.306533E-012	2.121653E-011	1	0.000000E+000
1	75.34586317	2.121653E-011	8.306533E-012	0	0.000000E+000
1	75.34589546	8.306533E-012	2.121653E-011	1	0.000000E+000
1	75.34597147	2.121653E-011	8.306533E-012	0	0.000000E+000
1	75.34744843	8.306533E-012	2.121653E-011	1	0.000000E+000
1	75.34753098	2.121653E-011	8.306533E-012	0	0.000000E+000
1	75.34806755	8.306533E-012	2.121653E-011	1	0.000000E+000
1	75.34809026	2.121653E-011	8.306533E-012	0	0.000000E+000
1	75.34989281	8.306533E-012	2.121653E-011	1	0.000000E+000
1	75.35012376	2.121653E-011	8.306533E-012	0	0.000000E+000
1	75.35058723	8.306533E-012	2.121653E-011	1	0.000000E+000
1	75.35068258	2.121653E-011	8.306533E-012	0	0.000000E+000
1	75.35195360	8.306533E-012	2.121653E-011	1	0.000000E+000
1	75.35210710	2.121653E-011	8.306533E-012	0	0.000000E+000
1	75.35213366	8.306533E-012	2.121653E-011	1	0.000000E+000
1	75.35218845	2.121653E-011	8.306533E-012	0	0.000000E+000
1	75.35317026	8.306533E-012	2.121653E-011	1	0.000000E+000
1	75.35320019	2.121653E-011	8.306533E-012	0	0.000000E+000
1	75.35472917	8.306533E-012	2.121653E-011	1	0.000000E+000
1	75.35478074	2.121653E-011	8.306533E-012	0	0.000000E+000
1	75.35618137	8.306533E-012	2.121653E-011	1	0.000000E+000
1	75.35642628	2.121653E-011	8.306533E-012	0	0.000000E+000
1	75.35737604	8.306533E-012	2.121653E-011	1	0.000000E+000
1	75.35752762	2.121653E-011	8.306533E-012	0	0.000000E+000
1	75.35779357	8.306533E-012	2.121653E-011	1	0.000000E+000
1	75.35780984	2.121653E-011	8.306533E-012	0	0.000000E+000
1	75.35934348	8.306533E-012	2.121653E-011	1	0.000000E+000
1	75.35954690	2.121653E-011	8.306533E-012	0	0.000000E+000
1	75.36061810	8.306533E-012	2.121653E-011	1	0.000000E+000
1	75.36121785	2.121653E-011	8.306533E-012	0	0.000000E+000
1	75.36123033	8.306533E-012	2.121653E-011	1	0.000000E+000
1	75.36161057	2.121653E-011	8.306533E-012	0	0.000000E+000
1	75.36194186	8.306533E-012	2.121653E-011	1	0.000000E+000
1	75.36196820	2.121653E-011	8.306533E-012	0	0.000000E+000
1	75.36431602	8.306533E-012	2.121653E-011	1	0.000000E+000
1	75.36439888	2.121653E-011	8.306533E-012	0	0.000000E+000
1	75.36507954	8.306533E-012	2.121653E-011	1	0.000000E+000
1	75.36517574	2.121653E-011	8.306533E-012	0	0.000000E+000
1	75.36536956	8.306533E-012	2.121653E-011	1	0.000000E+000
1	75.36648186	2.121653E-011	8.306533E-012	0	0.000000E+000
1	75.37996604	8.306533E-012	2.121653E-011	1	0.000000E+000
1	75.38026042	2.121653E-011	8.306533E-012	0	0.000000E+000
1	75.38176556	8.306533E-012	2.121653E-011	1	0.000000E+000
1	75.38198883	2.121653E-011	8.306533E-012	0	0.000000E+000
1	75.38201969	8.306533E-012	2.121653E-011	1	0.000000E+000
1	75.38212214	2.121653E-011	8.306533E-012	0	0.000000E+000
1	75.38438474	8.306533E-012	2.121653E-011	1	0.000000E+000
1	75.38445044	2.121653E-011	8.306533E-012	0	0.000000E+000
1	75.38518898	8.306533E-012	2.121653E-011	1	0.000000E+000
1	75.38522278	2.121653E-011	8.306533E-012	0	0.000000E+000
1	75.38664524	8.306533E-012	2.121653E-011	1	0.000000E+000
1	75.38674613	2.121653E-011	8.306533E-012	0	0.000000E+000
1	75.38945072	8.306533E-012	2.121653E-011	1	0.000000E+000
1	75.38981343	2.121653E-011	8.306533E-012	0	0.000000E+000
1	75.39158396	8.306533E-012	2.121653E-011	1	0.000000E+000
1	75.39166832	2.121653E-011	8.306533E-012	0	0.000000E+000
1	75.39519875	8.306533E-012	2.121653E-011	1	0.000000E+000
1	75.39540939	2.121653E-011	8.306533E-012	0	0.000000E+000
1	75.39703958	8.306533E-012	2.121653E-011	1	0.000000E+000
1	75.39723483	2.121653E-011	8.306533E-012	0	0.000000E+000
1	75.39820201	8.306533E-012	2.121653E-011	1	0.000000E+000
1	75.39828563	2.121653E-011	8.306533E-012	0	0.000000E+000
1	75.39911757	8.306533E-012	2.121653E-011	1	0.000000E+000
1	75.39941296	2.121653E-011	8.306533E-012	0	0.000000E+000
1	75.39944979	8.306533E-012	2.121653E-011	1	0.000000E+000
1	75.39956590	2.121653E-011	8.306533E-012	0	0.000000E+000
1	75.40006745	8.306533E-012	2.121653E-011	1	0.000000E+000
1	75.40015913	2.121653E-011	8.306533E-012	0	0.000000E+000
1	75.40048414	8.306533E-012	2.121653E-011	1	0.000000E+000
1	75.40057394	2.121653E-011	8.306533E-012	0	0.000000E+000
1	75.40190951	8.306533E-012	2.121653E-011	1	0.000000E+000
1	75.40193181	2.121653E-011	8.306533E-012	0	0.000000E+000
1	75.40197752	8.306533E-012	2.121653E-011	1	0.000000E+000
1	75.40201854	2.121653E-011	8.306533E-012	0	0.000000E+000
1	75.40298122	8.306533E-012	2.121653E-011	1	0.000000E+000
1	75.40310877	2.121653E-011	8.306533E-012	0	0.000000E+000
1	75.40575220	8.306533E-012	2.121653E-011	1	0.000000E+000
1	75.40586470	2.121653E-011	8.306533E-012	0	0.000000E+000
1	75.40623936	8.306533E-012	2.121653E-011	1	0.000000E+000
1	75.40625308	2.121653E-011	8.306533E-012	0	0.000000E+000
1	75.40797823	8.306533E-012	2.121653E-011	1	0.000000E+000
1	75.40803781	2.121653E-011	8.306533E-012	0	0.000000E+000
1	75.40850409	8.306533E-012	2.121653E-011	1	0.000000E+000
1	75.40851527	2.121653E-011	8.306533E-012	0	0.000000E+000
1	75.40916602	8.306533E-012	2.121653E-011	1	0.000000E+000
1	75.40922448	2.121653E-011	8.306533E-012	0	0.000000E+000
1	75.40939933	8.306533E-012	2.121653E-011	1	0.000000E+000
1	75.40954161	2.121653E-011	8.306533E-012	0	0.000000E+000
1	75.41967413	8.306533E-012	2.121653E-011	1	0.000000E+000
1	75.41973178	2.121653E-011	8.306533E-012	0	0.000000E+000
1	75.42418671	8.306533E-012	2.121653E-011	1	0.000000E+000
1	75.42459214	2.121653E-011	8.306533E-012	0	0.000000E+000
1	75.42493816	8.306533E-012	2.121653E-011	1	0.000000E+000
1	75.42514836	2.121653E-011	8.306533E-012	0	0.000000E+000
1	75.43576119	8.306533E-012	2.121653E-011	1	0.000000E+000
1	75.43590052	2.121653E-011	8.306533E-012	0	0.000000E+000
1	75.43829853	8.306533E-012	2.121653E-011	1	0.000000E+000
1	75.43835898	2.121653E-011	8.306533E-012	0	0.000000E+000
1	75.43837647	8.306533E-012	2.121653E-011	1	0.000000E+000
1	75.43846067	2.121653E-011	8.306533E-012	0	0.000000E+000
1	75.43940985	8.306533E-012	2.121653E-011	1	0.000000E+000
1	75.43946896	2.121653E-011	8.306533E-012	0	0.000000E+000
1	75.43947687	8.306533E-012	2.121653E-011	1	0.000000E+000
1	75.43954866	2.121653E-011	8.306533E-012	0	0.000000E+000
1	75.44253436	8.306533E-012	2.121653E-011	1	0.000000E+000
1	75.44258770	2.121653E-011	8.306533E-012	0	0.000000E+000
1	75.44261164	8.306533E-012	2.121653E-011	1	0.000000E+000
1	75.44274444	2.121653E-011	8.306533E-012	0	0.000000E+000
1	75.44318478	8.306533E-012	2.121653E-011	1	0.000000E+000
1	75.44345372	2.121653E-011	8.306533E-012	0	0.000000E+000
1	75.44853297	8.306533E-012	2.121653E-011	1	0.000000E+000
1	75.44861886	2.121653E-011	8.306533E-012	0	0.000000E+000
1	75.44865819	8.306533E-012	2.121653E-011	1	0.000000E+000
1	75.44873077	2.121653E-011	8.306533E-012	0	0.000000E+000
1	75.45507788	8.306533E-012	2.121653E-011	1	0.000000E+000
1	75.45517482	2.121653E-011	8.306533E-012	0	0.000000E+000
1	75.45621225	8.306533E-012	2.121653E-011	1	0.000000E+000
1	75.45624492	2.121653E-011	8.306533E-012	0	0.000000E+000
1	75.45666691	8.306533E-012	2.121653E-011	1	0.000000E+000
1	75.45673843	2.121653E-011	8.306533E-012	0	0.000000E+000
1	75.45783955	8.306533E-012	2.121653E-011	1	0.000000E+000
1	75.45791319	2.121653E-011	8.306533E-012	0	0.000000E+000
1	75.45799589	8.306533E-012	2.121653E-011	1	0.000000E+000
1	75.45805822	2.121653E-011	8.306533E-012	0	0.000000E+000
1	75.47163019	8.306533E-012	2.121653E-011	1	0.000000E+000
1	75.47189058	2.121653E-011	8.306533E-012	0	0.000000E+000
1	75.47384396	8.306533E-012	2.121653E-011	1	0.000000E+000
1	75.47462069	2.121653E-011	8.306533E-012	0	0.000000E+000
1	75.47503234	8.306533E-012	2.121653E-011	1	0.000000E+000
1	75.47517521	2.121653E-011	8.306533E-012	0	0.000000E+000
1	75.47729816	8.306533E-012	2.121653E-011	1	0.000000E+000
1	75.47743179	2.121653E-011	8.306533E-012	0	0.000000E+000
1	75.47820685	8.306533E-012	2.121653E-011	1	0.000000E+000
1	75.47836189	2.121653E-011	8.306533E-012	0	0.000000E+000
1	75.47874494	8.306533E-012	2.121653E-011	1	0.000000E+000
1	75.47885322	2.121653E-011	8.306533E-012	0	0.000000E+000
1	75.48030291	8.306533E-012	2.121653E-011	1	0.000000E+000
1	75.48054206	2.121653E-011	8.306533E-012	0	0.000000E+000
1	75.48335824	8.306533E-012	2.121653E-011	1	0.000000E+000
1	75.48346362	2.121653E-011	8.306533E-012	0	0.000000E+000
1	75.48405853	8.306533E-012	2.121653E-011	1	0.000000E+000
1	75.48409989	2.121653E-011	8.306533E-012	0	0.000000E+000
1	75.48435762	8.306533E-012	2.121653E-011	1	0.000000E+000
1	75.48439301	2.121653E-011	8.306533E-012	0	0.000000E+000
1	75.48531678	8.306533E-012	2.121653E-011	1	0.000000E+000
1	75.48553188	2.121653E-011	8.306533E-012	0	0.000000E+000
1	75.48669831	8.306533E-012	2.121653E-011	1	0.000000E+000
1	75.48672976	2.121653E-011	8.306533E-012	0	0.000000E+000
1	75.48707957	8.306533E-012	2.121653E-011	1	0.000000E+000
1	75.48720651	2.121653E-011	8.306533E-012	0	0.000000E+000
1	75.48734593	8.306533E-012	2.121653E-011	1	0.000000E+000
1	75.48737776	2.121653E-011	8.306533E-012	0	0.000000E+000
1	75.48750971	8.306533E-012	2.121653E-011	1	0.000000E+000
1	75.48765929	2.121653E-011	8.306533E-012	0	0.000000E+000
1	75.48844079	8.306533E-012	2.121653E-011	1	0.000000E+000
1	75.48849755	2.121653E-011	8.306533E-012	0	0.000000E+000
1	75.48998372	8.306533E-012	2.121653E-011	1	0.000000E+000
1	75.49014395	2.121653E-011	8.306533E-012	0	0.000000E+000
1	75.49528386	8.306533E-012	2.121653E-011	1	0.000000E+000
1	75.49539318	2.121653E-011	8.306533E-012	0	0.000000E+000
1	75.49575549	8.306533E-012	2.121653E-011	1	0.000000E+000
1	75.49601537	2.121653E-011	8.306533E-012	0	0.000000E+000
1	75.49798680	8.306533E-012	2.121653E-011	1	0.000000E+000
1	75.49805650	2.121653E-011	8.306533E-012	0	0.000000E+000
1	75.50198275	8.306533E-012	2.121653E-011	1	0.000000E+000
1	75.50200981	2.121653E-011	8.306533E-012	0	0.000000E+000
1	75.50363168	8.306533E-012	2.121653E-011	1	0.000000E+000
1	75.50374196	2.121653E-011	8.306533E-012	0	0.000000E+000
1	75.50391328	8.306533E-012	2.121653E-011	1	0.000000E+000
1	75.50398182	2.121653E-011	8.306533E-012	0	0.000000E+000
1	75.50554722	8.306533E-012	2.121653E-011	1	0.000000E+000
1	75.50555223	2.121653E-011	8.306533E-012	0	0.000000E+000
1	75.50634364	8.306533E-012	2.121653E-011	1	0.000000E+000
1	75.50676405	2.121653E-011	8.306533E-012	0	0.000000E+000
1	75.50771042	8.306533E-012	2.121653E-011	1	0.000000E+000
1	75.50803797	2.121653E-011	8.306533E-012	0	0.000000E+000
1	75.51004946	8.306533E-012	2.121653E-011	1	0.000000E+000
1	75.51026788	2.121653E-011	8.306533E-012	0	0.000000E+000
1	75.51116978	8.306533E-012	2.121653E-011	1	0.000000E+000
1	75.51122888	2.121653E-011	8.306533E-012	0	0.000000E+000
1	75.51250507	8.306533E-012	2.121653E-011	1	0.000000E+000
1	75.51260926	2.121653E-011	8.306533E-012	0	0.000000E+000
1	75.51344447	8.306533E-012	2.121653E-011	1	0.000000E+000
1	75.51379733	2.121653E-011	8.306533E-012	0	0.000000E+000
1	75.51471571	8.306533E-012	2.121653E-011	1	0.000000E+000
1	75.51477745	2.121653E-011	8.306533E-012	0	0.000000E+000
1	75.51684034	8.306533E-012	2.121653E-011	1	0.000000E+000
1	75.51700203	2.121653E-011	8.306533E-012	0	0.000000E+000
1	75.52339067	8.306533E-012	2.121653E-011	1	0.000000E+000
1	75.52376243	2.121653E-011	8.306533E-012	0	0.000000E+000
1	75.52537175	8.306533E-012	2.121653E-011	1	0.000000E+000
1	75.52555757	2.121653E-011	8.306533E-012	0	0.000000E+000
1	75.53418612	8.306533E-012	2.121653E-011	1	0.000000E+000
1	75.53435809	2.121653E-011	8.306533E-012	0	0.000000E+000
1	75.53505066	8.306533E-012	2.121653E-011	1	0.000000E+000
1	75.53515686	2.121653E-011	8.306533E-012	0	0.000000E+000
1	75.54052013	8.306533E-012	2.121653E-011	1	0.000000E+000
1	75.54086774	2.121653E-011	8.306533E-012	0	0.000000E+000
1	75.54453614	8.306533E-012	2.121653E-011	1	0.000000E+000
1	75.54460497	2.121653E-011	8.306533E-012	0	0.000000E+000
1	75.54598091	8.306533E-012	2.121653E-011	1	0.000000E+000
1	75.54608335	2.121653E-011	8.306533E-012	0	0.000000E+000
1	75.54800171	8.306533E-012	2.121653E-011	1	0.000000E+000
1	75.54815710	2.121653E-011	8.306533E-012	0	0.000000E+000
1	75.54901337	8.306533E-012	2.121653E-011	1	0.000000E+000
1	75.54912855	2.121653E-011	8.306533E-012	0	0.000000E+000
1	75.54919164	8.306533E-012	2.121653E-011	1	0.000000E+000
1	75.54935868	2.121653E-011	8.306533E-012	0	0.000000E+000
1	75.54979002	8.306533E-012	2.121653E-011	1	0.000000E+000
1	75.54992515	2.121653E-011	8.306533E-012	0	0.000000E+000
1	75.55268681	8.306533E-012	2.121653E-011	1	0.000000E+000
1	75.55276122	2.121653E-011	8.306533E-012	0	0.000000E+000
1	75.55466803	8.306533E-012	2.121653E-011	1	0.000000E+000
1	75.55486935	2.121653E-011	8.306533E-012	0	0.000000E+000
1	75.56302737	8.306533E-012	2.121653E-011	1	0.000000E+000
1	75.56308295	2.121653E-011	8.306533E-012	0	0.000000E+000
1	75.57366077	8.306533E-012	2.121653E-011	1	0.000000E+000
1	75.57384018	2.121653E-011	8.306533E-012	0	0.000000E+000
1	75.57389225	8.306533E-012	2.121653E-011	1	0.000000E+000
1	75.57400481	2.121653E-011	8.306533E-012	0	0.000000E+000
1	75.57422998	8.306533E-012	2.121653E-011	1	0.000000E+000
1	75.57427384	2.121653E-011	8.306533E-012	0	0.000000E+000
1	75.57429445	8.306533E-012	2.121653E-011	1	0.000000E+000
1	75.57450189	2.121653E-011	8.306533E-012	0	0.000000E+000
1	75.57537914	8.306533E-012	2.121653E-011	1	0.000000E+000
1	75.57544997	2.121653E-011	8.306533E-012	0	0.000000E+000
1	75.57556042	8.306533E-012	2.121653E-011	1	0.000000E+000
1	75.57558473	2.121653E-011	8.306533E-012	0	0.000000E+000
1	75.58424615	8.306533E-012	2.121653E-011	1	0.000000E+000
1	75.58428360	2.121653E-011	8.306533E-012	0	0.000000E+000
1	75.58539899	8.306533E-012	2.121653E-011	1	0.000000E+000
1	75.58545974	2.121653E-011	8.306533E-012	0	0.000000E+000
1	75.58721718	8.306533E-012	2.121653E-011	1	0.000000E+000
1	75.58737610	2.121653E-011	8.306533E-012	0	0.000000E+000
1	75.58768435	8.306533E-012	2.121653E-011	1	0.000000E+000
1	75.58792359	2.121653E-011	8.306533E-012	0	0.000000E+000
1	75.58841105	8.306533E-012	2.121653E-011	1	0.000000E+000
1	75.58842910	2.121653E-011	8.306533E-012	0	0.000000E+000
1	75.59269142	8.306533E-012	2.121653E-011	1	0.000000E+000
1	75.59276440	2.121653E-011	8.306533E-012	0	0.000000E+000
1	75.59415445	8.306533E-012	2.121653E-011	1	0.000000E+000
1	75.59436629	2.121653E-011	8.306533E-012	0	0.000000E+000
1	75.59920449	8.306533E-012	2.121653E-011	1	0.000000E+000
1	75.59925303	2.121653E-011	8.306533E-012	0	0.000000E+000
1	75.60412320	8.306533E-012	2.121653E-011	1	0.000000E+000
1	75.60417091	2.121653E-011	8.306533E-012	0	0.000000E+000
1	75.60459225	8.306533E-012	2.121653E-011	1	0.000000E+000
1	75.60473364	2.121653E-011	8.306533E-012	0	0.000000E+000
1	75.60515134	8.306533E-012	2.121653E-011	1	0.000000E+000
1	75.60520405	2.121653E-011	8.306533E-012	0	0.000000E+000
1	75.60680925	8.306533E-012	2.121653E-011	1	0.000000E+000
1	75.60697051	2.121653E-011	8.306533E-012	0	0.000000E+000
1	75.61036948	8.306533E-012	2.121653E-011	1	0.000000E+000
1	75.61075049	2.121653E-011	8.306533E-012	0	0.000000E+000
1	75.61149288	8.306533E-012	2.121653E-011	1	0.000000E+000
1	75.61153672	2.121653E-011	8.306533E-012	0	0.000000E+000
1	75.61203678	8.306533E-012	2.121653E-011	1	0.000000E+000
1	75.61239798	2.121653E-011	8.306533E-012	0	0.000000E+000
1	75.61292913	8.306533E-012	2.121653E-011	1	0.000000E+000
1	75.61301336	2.121653E-011	8.306533E-012	0	0.000000E+000
1	75.61472876	8.306533E-012	2.121653E-011	1	0.000000E+000
1	75.61476397	2.121653E-011	8.306533E-012	0	0.000000E+000
1	75.61536758	8.306533E-012	2.121653E-011	1	0.000000E+000
1	75.61538792	2.121653E-011	8.306533E-012	0	0.000000E+000
1	75.61586513	8.306533E-012	2.121653E-011	1	0.000000E+000
1	75.61594398	2.121653E-011	8.306533E-012	0	0.000000E+000
1	75.61695346	8.306533E-012	2.121653E-011	1	0.000000E+000
1	75.61741141	2.121653E-011	8.306533E-012	0	0.000000E+000
1	75.61880455	8.306533E-012	2.121653E-011	1	0.000000E+000
1	75.61905232	2.121653E-011	8.306533E-012	0	0.000000E+000
1	75.62116052	8.306533E-012	2.121653E-011	1	0.000000E+000
1	75.62138224	2.121653E-011	8.306533E-012	0	0.000000E+000
1	75.62365753	8.306533E-012	2.121653E-011	1	0.000000E+000
1	75.62386593	2.121653E-011	8.306533E-012	0	0.000000E+000
1	75.62423921	8.306533E-012	2.121653E-011	1	0.000000E+000
1	75.62439493	2.121653E-011	8.306533E-012	0	0.000000E+000
1	75.62586337	8.306533E-012	2.121653E-011	1	0.000000E+000
1	75.62591360	2.121653E-011	8.306533E-012	0	0.000000E+000
1	75.62594606	8.306533E-012	2.121653E-011	1	0.000000E+000
1	75.62599354	2.121653E-011	8.306533E-012	0	0.000000E+000
1	75.62905787	8.306533E-012	2.121653E-011	1	0.000000E+000
1	75.62918363	2.121653E-011	8.306533E-012	0	0.000000E+000
1	75.62983751	8.306533E-012	2.121653E-011	1	0.000000E+000
1	75.63004184	2.121653E-011	8.306533E-012	0	0.000000E+000
1	75.63017675	8.306533E-012	2.121653E-011	1	0.000000E+000
1	75.63026964	2.121653E-011	8.306533E-012	0	0.000000E+000
1	75.63053198	8.306533E-012	2.121653E-011	1	0.000000E+000
1	75.63054809	2.121653E-011	8.306533E-012	0	0.000000E+000
1	75.63579738	8.306533E-012	2.121653E-011	1	0.000000E+000
1	75.63582619	2.121653E-011	8.306533E-012	0	0.000000E+000
1	75.63626786	8.306533E-012	2.121653E-011	1	0.000000E+000
1	75.63635785	2.121653E-011	8.306533E-012	0	0.000000E+000
1	75.63671297	8.306533E-012	2.121653E-011	1	0.000000E+000
1	75.63703813	2.121653E-011	8.306533E-012	0	0.000000E+000
1	75.63803528	8.306533E-012	2.121653E-011	1	0.000000E+000
1	75.63810775	2.121653E-011	8.306533E-012	0	0.000000E+000
1	75.63833055	8.306533E-012	2.121653E-011	1	0.000000E+000
1	75.63836743	2.121653E-011	8.306533E-012	0	0.000000E+000
1	75.63845027	8.306533E-012	2.121653E-011	1	0.000000E+000
1	75.63847243	2.121653E-011	8.306533E-012	0	0.000000E+000
1	75.63852918	8.306533E-012	2.121653E-011	1	0.000000E+000
1	75.63859921	2.121653E-011	8.306533E-012	0	0.000000E+000
1	75.63897600	8.306533E-012	2.121653E-011	1	0.000000E+000
1	75.63899712	2.121653E-011	8.306533E-012	0	0.000000E+000
1	75.64076888	8.306533E-012	2.121653E-011	1	0.000000E+000
1	75.64104926	2.121653E-011	8.306533E-012	0	0.000000E+000
1	75.64108272	8.306533E-012	2.121653E-011	1	0.000000E+000
1	75.64119385	2.121653E-011	8.306533E-012	0	0.000000E+000
1	75.64495348	8.306533E-012	2.121653E-011	1	0.000000E+000
1	75.64497915	2.121653E-011	8.306533E-012	0	0.000000E+000
1	75.64597272	8.306533E-012	2.121653E-011	1	0.000000E+000
1	75.64599664	2.121653E-011	8.306533E-012	0	0.000000E+000
1	75.68199688	8.306533E-012	2.121653E-011	1	0.000000E+000
1	75.68203328	2.121653E-011	8.306533E-012	0	0.000000E+000
1	75.68309161	8.306533E-012	2.121653E-011	1	0.000000E+000
1	75.68311864	2.121653E-011	8.306533E-012	0	0.000000E+000
1	75.68557243	8.306533E-012	2.121653E-011	1	0.000000E+000
1	75.68563308	2.121653E-011	8.306533E-012	0	0.000000E+000
1	75.68599483	8.306533E-012	2.121653E-011	1	0.000000E+000
1	75.68639054	2.121653E-011	8.306533E-012	0	0.000000E+000
1	75.69080855	8.306533E-012	2.121653E-011	1	0.000000E+000
1	75.69092796	2.121653E-011	8.306533E-012	0	0.000000E+000
1	75.69201632	8.306533E-012	2.121653E-011	1	0.000000E+000
1	75.69205909	2.121653E-011	8.306533E-012	0	0.000000E+000
1	75.69215643	8.306533E-012	2.121653E-011	1	0.000000E+000
1	75.69251905	2.121653E-011	8.306533E-012	0	0.000000E+000
1	76.22351638	8.141876E-012	2.105188E-011	1	0.000000E+000
1	76.22354202	2.105188E-011	8.141876E-012	0	0.000000E+000
1	76.22513365	8.141876E-012	2.105188E-011	1	0.000000E+000
1	76.22523020	2.105188E-011	8.141876E-012	0	0.000000E+000
1	76.22645284	8.141876E-012	2.105188E-011	1	0.000000E+000
1	76.22652898	2.105188E-011	8.141876E-012	0	0.000000E+000
1	76.22669357	8.141876E-012	2.105188E-011	1	0.000000E+000
1	76.22670989	2.105188E-011	8.141876E-012	0	0.000000E+000
1	76.22762448	8.141876E-012	2.105188E-011	1	0.000000E+000
1	76.22793325	2.105188E-011	8.141876E-012	0	0.000000E+000
1	76.22847631	8.141876E-012	2.105188E-011	1	0.000000E+000
1	76.22853783	2.105188E-011	8.141876E-012	0	0.000000E+000
1	76.23367007	8.141876E-012	2.105188E-011	1	0.000000E+000
1	76.23385373	2.105188E-011	8.141876E-012	0	0.000000E+000
1	76.23387275	8.141876E-012	2.105188E-011	1	0.000000E+000
1	76.23392734	2.105188E-011	8.141876E-012	0	0.000000E+000
1	76.23450672	8.141876E-012	2.105188E-011	1	0.000000E+000
1	76.23483177	2.105188E-011	8.141876E-012	0	0.000000E+000
1	76.23546101	8.141876E-012	2.105188E-011	1	0.000000E+000
1	76.23557583	2.105188E-011	8.141876E-012	0	0.000000E+000
1	76.23720137	8.141876E-012	2.105188E-011	1	0.000000E+000
1	76.23724639	2.105188E-011	8.141876E-012	0	0.000000E+000
1	76.23743337	8.141876E-012	2.105188E-011	1	0.000000E+000
1	76.23755360	2.105188E-011	8.141876E-012	0	0.000000E+000
1	76.23920149	8.141876E-012	2.105188E-011	1	0.000000E+000
1	76.23922773	2.105188E-011	8.141876E-012	0	0.000000E+000
1	76.23939153	8.141876E-012	2.105188E-011	1	0.000000E+000
1	76.23993040	2.105188E-011	8.141876E-012	0	0.000000E+000
1	76.24043630	8.141876E-012	2.105188E-011	1	0.000000E+000
1	76.24048862	2.105188E-011	8.141876E-012	0	0.000000E+000
1	76.24113097	8.141876E-012	2.105188E-011	1	0.000000E+000
1	76.24128059	2.105188E-011	8.141876E-012	0	0.000000E+000
1	76.24129677	8.141876E-012	2.105188E-011	1	0.000000E+000
1	76.24134880	2.105188E-011	8.141876E-012	0	0.000000E+000
1	76.24334587	8.141876E-012	2.105188E-011	1	0.000000E+000
1	76.24352336	2.105188E-011	8.141876E-012	0	0.000000E+000
1	76.24487187	8.141876E-012	2.105188E-011	1	0.000000E+000
1	76.24495762	2.105188E-011	8.141876E-012	0	0.000000E+000
1	76.24537426	8.141876E-012	2.105188E-011	1	0.000000E+000
1	76.24546103	2.105188E-011	8.141876E-012	0	0.000000E+000
1	76.24656046	8.141876E-012	2.105188E-011	1	0.000000E+000
1	76.24668833	2.105188E-011	8.141876E-012	0	0.000000E+000
1	76.24675171	8.141876E-012	2.105188E-011	1	0.000000E+000
1	76.24680846	2.105188E-011	8.141876E-012	0	0.000000E+000
1	76.24688553	8.141876E-012	2.105188E-011	1	0.000000E+000
1	76.24730322	2.105188E-011	8.141876E-012	0	0.000000E+000
1	76.24783805	8.141876E-012	2.105188E-011	1	0.000000E+000
1	76.24816471	2.105188E-011	8.141876E-012	0	0.000000E+000
1	76.24835937	8.141876E-012	2.105188E-011	1	0.000000E+000
1	76.24836687	2.105188E-011	8.141876E-012	0	0.000000E+000
1	76.24857859	8.141876E-012	2.105188E-011	1	0.000000E+000
1	76.24861420	2.105188E-011	8.141876E-012	0	0.000000E+000
1	76.24975358	8.141876E-012	2.105188E-011	1	0.000000E+000
1	76.25005231	2.105188E-011	8.141876E-012	0	0.000000E+000
1	76.25007098	8.141876E-012	2.105188E-011	1	0.000000E+000
1	76.25045081	2.105188E-011	8.141876E-012	0	0.000000E+000
1	76.25051734	8.141876E-012	2.105188E-011	1	0.000000E+000
1	76.25070129	2.105188E-011	8.141876E-012	0	0.000000E+000
1	76.25567124	8.141876E-012	2.105188E-011	1	0.000000E+000
1	76.25580319	2.105188E-011	8.141876E-012	0	0.000000E+000
1	76.25598886	8.141876E-012	2.105188E-011	1	0.000000E+000
1	76.25621050	2.105188E-011	8.141876E-012	0	0.000000E+000
1	76.26577192	8.141876E-012	2.105188E-011	1	0.000000E+000
1	76.26586026	2.105188E-011	8.141876E-012	0	0.000000E+000
1	76.60335325	8.163533E-012	2.107353E-011	1	0.000000E+000
1	76.60343725	2.107353E-011	8.163533E-012	0	0.000000E+000
1	76.60472501	8.163533E-012	2.107353E-011	1	0.000000E+000
1	76.60474615	2.107353E-011	8.163533E-012	0	0.000000E+000
1	76.60581693	8.163533E-012	2.107353E-011	1	0.000000E+000
1	76.60588262	2.107353E-011	8.163533E-012	0	0.000000E+000
1	76.60860581	8.163533E-012	2.107353E-011	1	0.000000E+000
1	76.60866630	2.107353E-011	8.163533E-012	0	0.000000E+000
1	76.61036384	8.163533E-012	2.107353E-011	1	0.000000E+000
1	76.61060567	2.107353E-011	8.163533E-012	0	0.000000E+000
1	76.61471079	8.163533E-012	2.107353E-011	1	0.000000E+000
1	76.61478262	2.107353E-011	8.163533E-012	0	0.000000E+000
1	76.61741243	8.163533E-012	2.107353E-011	1	0.000000E+000
1	76.61746424	2.107353E-011	8.163533E-012	0	0.000000E+000
1	76.61829963	8.163533E-012	2.107353E-011	1	0.000000E+000
1	76.61831458	2.107353E-011	8.163533E-012	0	0.000000E+000
1	76.62045519	8.163533E-012	2.107353E-011	1	0.000000E+000
1	76.62052559	2.107353E-011	8.163533E-012	0	0.000000E+000
1	76.62198553	8.163533E-012	2.107353E-011	1	0.000000E+000
1	76.62233182	2.107353E-011	8.163533E-012	0	0.000000E+000
1	76.62407969	8.163533E-012	2.107353E-011	1	0.000000E+000
1	76.62413918	2.107353E-011	8.163533E-012	0	0.000000E+000
1	76.63015166	8.163533E-012	2.107353E-011	1	0.000000E+000
1	76.63022618	2.107353E-011	8.163533E-012	0	0.000000E+000
1	76.63069907	8.163533E-012	2.107353E-011	1	0.000000E+000
1	76.63082260	2.107353E-011	8.163533E-012	0	0.000000E+000
1	76.63263703	8.163533E-012	2.107353E-011	1	0.000000E+000
1	76.63290733	2.107353E-011	8.163533E-012	0	0.000000E+000
1	76.63300020	8.163533E-012	2.107353E-011	1	0.000000E+000
1	76.63305893	2.107353E-011	8.163533E-012	0	0.000000E+000
1	76.63393829	8.163533E-012	2.107353E-011	1	0.000000E+000
1	76.63417351	2.107353E-011	8.163533E-012	0	0.000000E+000
1	76.63562449	8.163533E-012	2.107353E-011	1	0.000000E+000
1	76.63568174	2.107353E-011	8.163533E-012	0	0.000000E+000
1	76.63789355	8.163533E-012	2.107353E-011	1	0.000000E+000
1	76.63795438	2.107353E-011	8.163533E-012	0	0.000000E+000
1	76.63797172	8.163533E-012	2.107353E-011	1	0.000000E+000
1	76.63805362	2.107353E-011	8.163533E-012	0	0.000000E+000
1	76.63806817	8.163533E-012	2.107353E-011	1	0.000000E+000
1	76.63825055	2.107353E-011	8.163533E-012	0	0.000000E+000
1	76.64035876	8.163533E-012	2.107353E-011	1	0.000000E+000
1	76.64054096	2.107353E-011	8.163533E-012	0	0.000000E+000
1	76.64375042	8.163533E-012	2.107353E-011	1	0.000000E+000
1	76.64421976	2.107353E-011	8.163533E-012	0	0.000000E+000
1	76.64505700	8.163533E-012	2.107353E-011	1	0.000000E+000
1	76.64514574	2.107353E-011	8.163533E-012	0	0.000000E+000
1	76.64692910	8.163533E-012	2.107353E-011	1	0.000000E+000
1	76.64696971	2.107353E-011	8.163533E-012	0	0.000000E+000
1	76.65022589	8.163533E-012	2.107353E-011	1	0.000000E+000
1	76.65038888	2.107353E-011	8.163533E-012	0	0.000000E+000
1	76.65127745	8.163533E-012	2.107353E-011	1	0.000000E+000
1	76.65135512	2.107353E-011	8.163533E-012	0	0.000000E+000
1	76.65399700	8.163533E-012	2.107353E-011	1	0.000000E+000
1	76.65415391	2.107353E-011	8.163533E-012	0	0.000000E+000
1	76.65443176	8.163533E-012	2.107353E-011	1	0.000000E+000
1	76.65448844	2.107353E-011	8.163533E-012	0	0.000000E+000
1	76.65694618	8.163533E-012	2.107353E-011	1	0.000000E+000
1	76.65700011	2.107353E-011	8.163533E-012	0	0.000000E+000
1	76.65807607	8.163533E-012	2.107353E-011	1	0.000000E+000
1	76.65816148	2.107353E-011	8.163533E-012	0	0.000000E+000
1	76.65857271	8.163533E-012	2.107353E-011	1	0.000000E+000
1	76.65872736	2.107353E-011	8.163533E-012	0	0.000000E+000
1	76.66135035	8.163533E-012	2.107353E-011	1	0.000000E+000
1	76.66137802	2.107353E-011	8.163533E-012	0	0.000000E+000
1	76.69006428	8.163533E-012	2.107353E-011	1	0.000000E+000
1	76.69034026	2.107353E-011	8.163533E-012	0	0.000000E+000
1	76.69117274	8.163533E-012	2.107353E-011	1	0.000000E+000
1	76.69128510	2.107353E-011	8.163533E-012	0	0.000000E+000
1	76.69257975	8.163533E-012	2.107353E-011	1	0.000000E+000
1	76.69290069	2.107353E-011	8.163533E-012	0	0.000000E+000
1	76.69350076	8.163533E-012	2.107353E-011	1	0.000000E+000
1	76.69355354	2.107353E-011	8.163533E-012	0	0.000000E+000
1	76.69577564	8.163533E-012	2.107353E-011	1	0.000000E+000
1	76.69586133	2.107353E-011	8.163533E-012	0	0.000000E+000
1	76.69687995	8.163533E-012	2.107353E-011	1	0.000000E+000
1	76.69722057	2.107353E-011	8.163533E-012	0	0.000000E+000
1	76.69756649	8.163533E-012	2.107353E-011	1	0.000000E+000
1	76.69760114	2.107353E-011	8.163533E-012	0	0.000000E+000
1	76.69809769	8.163533E-012	2.107353E-011	1	0.000000E+000
1	76.69822717	2.107353E-011	8.163533E-012	0	0.000000E+000
1	76.69907674	8.163533E-012	2.107353E-011	1	0.000000E+000
1	76.69944421	2.107353E-011	8.163533E-012	0	0.000000E+000
1	76.69954728	8.163533E-012	2.107353E-011	1	0.000000E+000
1	76.69984803	2.107353E-011	8.163533E-012	0	0.000000E+000
1	76.69987100	8.163533E-012	2.107353E-011	1	0.000000E+000
1	76.69998318	2.107353E-011	8.163533E-012	0	0.000000E+000
1	76.70088472	8.163533E-012	2.107353E-011	1	0.000000E+000
1	76.70108108	2.107353E-011	8.163533E-012	0	0.000000E+000
1	76.70124720	8.163533E-012	2.107353E-011	1	0.000000E+000
1	76.70160091	2.107353E-011	8.163533E-012	0	0.000000E+000
1	76.70176595	8.163533E-012	2.107353E-011	1	0.000000E+000
1	76.70194601	2.107353E-011	8.163533E-012	0	0.000000E+000
1	76.70210661	8.163533E-012	2.107353E-011	1	0.000000E+000
1	76.70228979	2.107353E-011	8.163533E-012	0	0.000000E+000
1	76.70295716	8.163533E-012	2.107353E-011	1	0.000000E+000
1	76.70301392	2.107353E-011	8.163533E-012	0	0.000000E+000
1	76.70560719	8.163533E-012	2.107353E-011	1	0.000000E+000
1	76.70564531	2.107353E-011	8.163533E-012	0	0.000000E+000
1	76.70861827	8.163533E-012	2.107353E-011	1	0.000000E+000
1	76.70869552	2.107353E-011	8.163533E-012	0	0.000000E+000
1	76.71007541	8.163533E-012	2.107353E-011	1	0.000000E+000
1	76.71068533	2.107353E-011	8.163533E-012	0	0.000000E+000
1	76.71072723	8.163533E-012	2.107353E-011	1	0.000000E+000
1	76.71086566	2.107353E-011	8.163533E-012	0	0.000000E+000
1	76.71097720	8.163533E-012	2.107353E-011	1	0.000000E+000
1	76.71102812	2.107353E-011	8.163533E-012	0	0.000000E+000
1	76.71146826	8.163533E-012	2.107353E-011	1	0.000000E+000
1	76.71156232	2.107353E-011	8.163533E-012	0	0.000000E+000
1	76.71231981	8.163533E-012	2.107353E-011	1	0.000000E+000
1	76.71248618	2.107353E-011	8.163533E-012	0	0.000000E+000
1	76.71883432	8.163533E-012	2.107353E-011	1	0.000000E+000
1	76.71903580	2.107353E-011	8.163533E-012	0	0.000000E+000
1	76.71930392	8.163533E-012	2.107353E-011	1	0.000000E+000
1	76.71935600	2.107353E-011	8.163533E-012	0	0.000000E+000
1	76.73475046	8.163533E-012	2.107353E-011	1	0.000000E+000
1	76.73477426	2.107353E-011	8.163533E-012	0	0.000000E+000
1	76.73587085	8.163533E-012	2.107353E-011	1	0.000000E+000
1	76.73603888	2.107353E-011	8.163533E-012	0	0.000000E+000
1	76.73664835	8.163533E-012	2.107353E-011	1	0.000000E+000
1	76.73692343	2.107353E-011	8.163533E-012	0	0.000000E+000
1	76.73815356	8.163533E-012	2.107353E-011	1	0.000000E+000
1	76.73863930	2.107353E-011	8.163533E-012	0	0.000000E+000
1	76.73892757	8.163533E-012	2.107353E-011	1	0.000000E+000
1	76.73896810	2.107353E-011	8.163533E-012	0	0.000000E+000
1	76.73966469	8.163533E-012	2.107353E-011	1	0.000000E+000
1	76.73975179	2.107353E-011	8.163533E-012	0	0.000000E+000
1	76.73983700	8.163533E-012	2.107353E-011	1	0.000000E+000
1	76.73993544	2.107353E-011	8.163533E-012	0	0.000000E+000
1	76.74154214	8.163533E-012	2.107353E-011	1	0.000000E+000
1	76.74174900	2.107353E-011	8.163533E-012	0	0.000000E+000
1	76.74522357	8.163533E-012	2.107353E-011	1	0.000000E+000
1	76.74535340	2.107353E-011	8.163533E-012	0	0.000000E+000
1	76.74544735	8.163533E-012	2.107353E-011	1	0.000000E+000
1	76.74568801	2.107353E-011	8.163533E-012	0	0.000000E+000
1	76.74742376	8.163533E-012	2.107353E-011	1	0.000000E+000
1	76.74746732	2.107353E-011	8.163533E-012	0	0.000000E+000
1	76.74868940	8.163533E-012	2.107353E-011	1	0.000000E+000
1	76.74905539	2.107353E-011	8.163533E-012	0	0.000000E+000
1	76.75133412	8.163533E-012	2.107353E-011	1	0.000000E+000
1	76.75137101	2.107353E-011	8.163533E-012	0	0.000000E+000
1	76.76402188	8.163533E-012	2.107353E-011	1	0.000000E+000
1	76.76405515	2.107353E-011	8.163533E-012	0	0.000000E+000
1	76.76675555	8.163533E-012	2.107353E-011	1	0.000000E+000
1	76.76690850	2.107353E-011	8.163533E-012	0	0.000000E+000
1	76.76830677	8.163533E-012	2.107353E-011	1	0.000000E+000
1	76.76855977	2.107353E-011	8.163533E-012	0	0.000000E+000
1	76.76925456	8.163533E-012	2.107353E-011	1	0.000000E+000
1	76.76928715	2.107353E-011	8.163533E-012	0	0.000000E+000
1	76.77831749	8.163533E-012	2.107353E-011	1	0.000000E+000
1	76.77840724	2.107353E-011	8.163533E-012	0	0.000000E+000
1	76.77842102	8.163533E-012	2.107353E-011	1	0.000000E+000
1	76.77849102	2.107353E-011	8.163533E-012	0	0.000000E+000
1	76.78053425	8.163533E-012	2.107353E-011	1	0.000000E+000
1	76.78058694	2.107353E-011	8.163533E-012	0	0.000000E+000
1	76.78088664	8.163533E-012	2.107353E-011	1	0.000000E+000
1	76.78093302	2.107353E-011	8.163533E-012	0	0.000000E+000
1	76.78842035	8.163533E-012	2.107353E-011	1	0.000000E+000
1	76.78853566	2.107353E-011	8.163533E-012	0	0.000000E+000
1	76.79032523	8.163533E-012	2.107353E-011	1	0.000000E+000
1	76.79036253	2.107353E-011	8.163533E-012	0	0.000000E+000
1	76.79040732	8.163533E-012	2.107353E-011	1	0.000000E+000
1	76.79054716	2.107353E-011	8.163533E-012	0	0.000000E+000
1	76.79095026	8.163533E-012	2.107353E-011	1	0.000000E+000
1	76.79101016	2.107353E-011	8.163533E-012	0	0.000000E+000
1	76.79105012	8.163533E-012	2.107353E-011	1	0.000000E+000
1	76.79127956	2.107353E-011	8.163533E-012	0	0.000000E+000
1	76.79146917	8.163533E-012	2.107353E-011	1	0.000000E+000
1	76.79170142	2.107353E-011	8.163533E-012	0	0.000000E+000
1	76.79185833	8.163533E-012	2.107353E-011	1	0.000000E+000
1	76.79209657	2.107353E-011	8.163533E-012	0	0.000000E+000
1	76.79631273	8.163533E-012	2.107353E-011	1	0.000000E+000
1	76.79640438	2.107353E-011	8.163533E-012	0	0.000000E+000
1	76.79799865	8.163533E-012	2.107353E-011	1	0.000000E+000
1	76.79803339	2.107353E-011	8.163533E-012	0	0.000000E+000
1	76.80017527	8.163533E-012	2.107353E-011	1	0.000000E+000
1	76.80028352	2.107353E-011	8.163533E-012	0	0.000000E+000
1	76.80043868	8.163533E-012	2.107353E-011	1	0.000000E+000
1	76.80054681	2.107353E-011	8.163533E-012	0	0.000000E+000
1	76.80279167	8.163533E-012	2.107353E-011	1	0.000000E+000
1	76.80284915	2.107353E-011	8.163533E-012	0	0.000000E+000
1	76.80412453	8.163533E-012	2.107353E-011	1	0.000000E+000
1	76.80414850	2.107353E-011	8.163533E-012	0	0.000000E+000
1	76.80510426	8.163533E-012	2.107353E-011	1	0.000000E+000
1	76.80526143	2.107353E-011	8.163533E-012	0	0.000000E+000
1	76.80961695	8.163533E-012	2.107353E-011	1	0.000000E+000
1	76.80965069	2.107353E-011	8.163533E-012	0	0.000000E+000
1	76.80976916	8.163533E-012	2.107353E-011	1	0.000000E+000
1	76.80980713	2.107353E-011	8.163533E-012	0	0.000000E+000
1	76.81865184	8.163533E-012	2.107353E-011	1	0.000000E+000
1	76.81888567	2.107353E-011	8.163533E-012	0	0.000000E+000
1	76.81927936	8.163533E-012	2.107353E-011	1	0.000000E+000
1	76.81961791	2.107353E-011	8.163533E-012	0	0.000000E+000
1	76.82157730	8.163533E-012	2.107353E-011	1	0.000000E+000
1	76.82161097	2.107353E-011	8.163533E-012	0	0.000000E+000
1	76.82213674	8.163533E-012	2.107353E-011	1	0.000000E+000
1	76.82246425	2.107353E-011	8.163533E-012	0	0.000000E+000
1	76.82428632	8.163533E-012	2.107353E-011	1	0.000000E+000
1	76.82430689	2.107353E-011	8.163533E-012	0	0.000000E+000
1	76.82436476	8.163533E-012	2.107353E-011	1	0.000000E+000
1	76.82439011	2.107353E-011	8.163533E-012	0	0.000000E+000
1	76.82626740	8.163533E-012	2.107353E-011	1	0.000000E+000
1	76.82628930	2.107353E-011	8.163533E-012	0	0.000000E+000
1	76.82693599	8.163533E-012	2.107353E-011	1	0.000000E+000
1	76.82705002	2.107353E-011	8.163533E-012	0	0.000000E+000
1	76.84359056	8.163533E-012	2.107353E-011	1	0.000000E+000
1	76.84377046	2.107353E-011	8.163533E-012	0	0.000000E+000
1	76.84609587	8.163533E-012	2.107353E-011	1	0.000000E+000
1	76.84626378	2.107353E-011	8.163533E-012	0	0.000000E+000
1	76.84828543	8.163533E-012	2.107353E-011	1	0.000000E+000
1	76.84855312	2.107353E-011	8.163533E-012	0	0.000000E+000
1	76.84862471	8.163533E-012	2.107353E-011	1	0.000000E+000
1	76.84869950	2.107353E-011	8.163533E-012	0	0.000000E+000
1	76.84942014	8.163533E-012	2.107353E-011	1	0.000000E+000
1	76.84943118	2.107353E-011	8.163533E-012	0	0.000000E+000
1	76.85032362	8.163533E-012	2.107353E-011	1	0.000000E+000
1	76.85047528	2.107353E-011	8.163533E-012	0	0.000000E+000
1	76.85431626	8.163533E-012	2.107353E-011	1	0.000000E+000
1	76.85460647	2.107353E-011	8.163533E-012	0	0.000000E+000
1	76.85963542	8.163533E-012	2.107353E-011	1	0.000000E+000
1	76.85992366	2.107353E-011	8.163533E-012	0	0.000000E+000
1	76.86059842	8.163533E-012	2.107353E-011	1	0.000000E+000
1	76.86062797	2.107353E-011	8.163533E-012	0	0.000000E+000
1	76.86127656	8.163533E-012	2.107353E-011	1	0.000000E+000
1	76.86147905	2.107353E-011	8.163533E-012	0	0.000000E+000
1	76.86179786	8.163533E-012	2.107353E-011	1	0.000000E+000
1	76.86198950	2.107353E-011	8.163533E-012	0	0.000000E+000
1	76.86240921	8.163533E-012	2.107353E-011	1	0.000000E+000
1	76.86244047	2.107353E-011	8.163533E-012	0	0.000000E+000
1	76.86255899	8.163533E-012	2.107353E-011	1	0.000000E+000
1	76.86259986	2.107353E-011	8.163533E-012	0	0.000000E+000
1	76.86417565	8.163533E-012	2.107353E-011	1	0.000000E+000
1	76.86445761	2.107353E-011	8.163533E-012	0	0.000000E+000
1	76.86582439	8.163533E-012	2.107353E-011	1	0.000000E+000
1	76.86638664	2.107353E-011	8.163533E-012	0	0.000000E+000
1	76.86877328	8.163533E-012	2.107353E-011	1	0.000000E+000
1	76.86882946	2.107353E-011	8.163533E-012	0	0.000000E+000
1	76.87083356	8.163533E-012	2.107353E-011	1	0.000000E+000
1	76.87094035	2.107353E-011	8.163533E-012	0	0.000000E+000
1	76.87219753	8.163533E-012	2.107353E-011	1	0.000000E+000
1	76.87230002	2.107353E-011	8.163533E-012	0	0.000000E+000
1	76.87474103	8.163533E-012	2.107353E-011	1	0.000000E+000
1	76.87551442	2.107353E-011	8.163533E-012	0	0.000000E+000
1	76.87614251	8.163533E-012	2.107353E-011	1	0.000000E+000
1	76.87622852	2.107353E-011	8.163533E-012	0	0.000000E+000
1	76.87660648	8.163533E-012	2.107353E-011	1	0.000000E+000
1	76.87665680	2.107353E-011	8.163533E-012	0	0.000000E+000
1	76.87771130	8.163533E-012	2.107353E-011	1	0.000000E+000
1	76.87809237	2.107353E-011	8.163533E-012	0	0.000000E+000
1	82.44654069	8.079019E-012	2.098902E-011	1	0.000000E+000
1	82.44657427	2.098902E-011	8.079019E-012	0	0.000000E+000
1	82.44690309	8.079019E-012	2.098902E-011	1	0.000000E+000
1	82.44690648	2.098902E-011	8.079019E-012	0	0.000000E+000
1	82.44975224	8.079019E-012	2.098902E-011	1	0.000000E+000
1	82.44985551	2.098902E-011	8.079019E-012	0	0.000000E+000
1	82.45070851	8.079019E-012	2.098902E-011	1	0.000000E+000
1	82.45076684	2.098902E-011	8.079019E-012	0	0.000000E+000
1	82.45160248	8.079019E-012	2.098902E-011	1	0.000000E+000
1	82.45170890	2.098902E-011	8.079019E-012	0	0.000000E+000
1	82.45248221	8.079019E-012	2.098902E-011	1	0.000000E+000
1	82.45253464	2.098902E-011	8.079019E-012	0	0.000000E+000
1	82.45345354	8.079019E-012	2.098902E-011	1	0.000000E+000
1	82.45379356	2.098902E-011	8.079019E-012	0	0.000000E+000
1	82.45413499	8.079019E-012	2.098902E-011	1	0.000000E+000
1	82.45442651	2.098902E-011	8.079019E-012	0	0.000000E+000
1	82.45652582	8.079019E-012	2.098902E-011	1	0.000000E+000
1	82.45666167	2.098902E-011	8.079019E-012	0	0.000000E+000
1	82.45943129	8.079019E-012	2.098902E-011	1	0.000000E+000
1	82.45946562	2.098902E-011	8.079019E-012	0	0.000000E+000
1	82.46125987	8.079019E-012	2.098902E-011	1	0.000000E+000
1	82.46131418	2.098902E-011	8.079019E-012	0	0.000000E+000
1	82.46224767	8.079019E-012	2.098902E-011	1	0.000000E+000
1	82.46227359	2.098902E-011	8.079019E-012	0	0.000000E+000
1	82.46228256	8.079019E-012	2.098902E-011	1	0.000000E+000
1	82.46250516	2.098902E-011	8.079019E-012	0	0.000000E+000
1	82.46292108	8.079019E-012	2.098902E-011	1	0.000000E+000
1	82.46302059	2.098902E-011	8.079019E-012	0	0.000000E+000
1	82.46454995	8.079019E-012	2.098902E-011	1	0.000000E+000
1	82.46465315	2.098902E-011	8.079019E-012	0	0.000000E+000
1	82.46492416	8.079019E-012	2.098902E-011	1	0.000000E+000
1	82.46516566	2.098902E-011	8.079019E-012	0	0.000000E+000
1	82.46798791	8.079019E-012	2.098902E-011	1	0.000000E+000
1	82.46841392	2.098902E-011	8.079019E-012	0	0.000000E+000
1	82.46863765	8.079019E-012	2.098902E-011	1	0.000000E+000
1	82.46873532	2.098902E-011	8.079019E-012	0	0.000000E+000
1	82.46996437	8.079019E-012	2.098902E-011	1	0.000000E+000
1	82.47025321	2.098902E-011	8.079019E-012	0	0.000000E+000
1	82.47132948	8.079019E-012	2.098902E-011	1	0.000000E+000
1	82.47139495	2.098902E-011	8.079019E-012	0	0.000000E+000
1	82.47350743	8.079019E-012	2.098902E-011	1	0.000000E+000
1	82.47363275	2.098902E-011	8.079019E-012	0	0.000000E+000
1	82.47532930	8.079019E-012	2.098902E-011	1	0.000000E+000
1	82.47549633	2.098902E-011	8.079019E-012	0	0.000000E+000
1	82.47565916	8.079019E-012	2.098902E-011	1	0.000000E+000
1	82.47568261	2.098902E-011	8.079019E-012	0	0.000000E+000
1	82.48148534	8.079019E-012	2.098902E-011	1	0.000000E+000
1	82.48183228	2.098902E-011	8.079019E-012	0	0.000000E+000
1	82.48314154	8.079019E-012	2.098902E-011	1	0.000000E+000
1	82.48327664	2.098902E-011	8.079019E-012	0	0.000000E+000
1	82.48492857	8.079019E-012	2.098902E-011	1	0.000000E+000
1	82.48575334	2.098902E-011	8.079019E-012	0	0.000000E+000
1	82.48598233	8.079019E-012	2.098902E-011	1	0.000000E+000
1	82.48626475	2.098902E-011	8.079019E-012	0	0.000000E+000
1	82.49002502	8.079019E-012	2.098902E-011	1	0.000000E+000
1	82.49017006	2.098902E-011	8.079019E-012	0	0.000000E+000
1	82.49097061	8.079019E-012	2.098902E-011	1	0.000000E+000
1	82.49114419	2.098902E-011	8.079019E-012	0	0.000000E+000
1	82.49683011	8.079019E-012	2.098902E-011	1	0.000000E+000
1	82.49715149	2.098902E-011	8.079019E-012	0	0.000000E+000
1	82.49765098	8.079019E-012	2.098902E-011	1	0.000000E+000
1	82.49766027	2.098902E-011	8.079019E-012	0	0.000000E+000
1	82.49855932	8.079019E-012	2.098902E-011	1	0.000000E+000
1	82.49859966	2.098902E-011	8.079019E-012	0	0.000000E+000
1	82.49876189	8.079019E-012	2.098902E-011	1	0.000000E+000
1	82.49878992	2.098902E-011	8.079019E-012	0	0.000000E+000
1	82.49968858	8.079019E-012	2.098902E-011	1	0.000000E+000
1	82.49983962	2.098902E-011	8.079019E-012	0	0.000000E+000
1	82.50356019	8.079019E-012	2.098902E-011	1	0.000000E+000
1	82.50372619	2.098902E-011	8.079019E-012	0	0.000000E+000
1	82.50455094	8.079019E-012	2.098902E-011	1	0.000000E+000
1	82.50463480	2.098902E-011	8.079019E-012	0	0.000000E+000
1	82.50680154	8.079019E-012	2.098902E-011	1	0.000000E+000
1	82.50700626	2.098902E-011	8.079019E-012	0	0.000000E+000
1	82.50781768	8.079019E-012	2.098902E-011	1	0.000000E+000
1	82.50785141	2.098902E-011	8.079019E-012	0	0.000000E+000
1	82.50893707	8.079019E-012	2.098902E-011	1	0.000000E+000
1	82.50902413	2.098902E-011	8.079019E-012	0	0.000000E+000
1	82.51142758	8.079019E-012	2.098902E-011	1	0.000000E+000
1	82.51153102	2.098902E-011	8.079019E-012	0	0.000000E+000
1	82.51217327	8.079019E-012	2.098902E-011	1	0.000000E+000
1	82.51224852	2.098902E-011	8.079019E-012	0	0.000000E+000
1	82.51589529	8.079019E-012	2.098902E-011	1	0.000000E+000
1	82.51598614	2.098902E-011	8.079019E-012	0	0.000000E+000
1	82.51650198	8.079019E-012	2.098902E-011	1	0.000000E+000
1	82.51701809	2.098902E-011	8.079019E-012	0	0.000000E+000
1	82.52206850	8.079019E-012	2.098902E-011	1	0.000000E+000
1	82.52212308	2.098902E-011	8.079019E-012	0	0.000000E+000
1	82.52346719	8.079019E-012	2.098902E-011	1	0.000000E+000
1	82.52378893	2.098902E-011	8.079019E-012	0	0.000000E+000
1	82.52589204	8.079019E-012	2.098902E-011	1	0.000000E+000
1	82.52589512	2.098902E-011	8.079019E-012	0	0.000000E+000
1	82.52839518	8.079019E-012	2.098902E-011	1	0.000000E+000
1	82.52872093	2.098902E-011	8.079019E-012	0	0.000000E+000
1	90.33218787	8.113722E-012	2.102372E-011	1	0.000000E+000
1	90.33230185	2.102372E-011	8.113722E-012	0	0.000000E+000
1	90.33667776	8.113722E-012	2.102372E-011	1	0.000000E+000
1	90.33692743	2.102372E-011	8.113722E-012	0	0.000000E+000
1	90.34222683	8.113722E-012	2.102372E-011	1	0.000000E+000
1	90.34226499	2.102372E-011	8.113722E-012	0	0.000000E+000
1	90.34269289	8.113722E-012	2.102372E-011	1	0.000000E+000
1	90.34274463	2.102372E-011	8.113722E-012	0	0.000000E+000
1	90.34643416	8.113722E-012	2.102372E-011	1	0.000000E+000
1	90.34648360	2.102372E-011	8.113722E-012	0	0.000000E+000
1	90.34888294	8.113722E-012	2.102372E-011	1	0.000000E+000
1	90.34903318	2.102372E-011	8.113722E-012	0	0.000000E+000
1	90.35113436	8.113722E-012	2.102372E-011	1	0.000000E+000
1	90.35120405	2.102372E-011	8.113722E-012	0	0.000000E+000
1	90.35522945	8.113722E-012	2.102372E-011	1	0.000000E+000
1	90.35534367	2.102372E-011	8.113722E-012	0	0.000000E+000
1	90.35619778	8.113722E-012	2.102372E-011	1	0.000000E+000
1	90.35621061	2.102372E-011	8.113722E-012	0	0.000000E+000
1	90.35678759	8.113722E-012	2.102372E-011	1	0.000000E+000
1	90.35689197	2.102372E-011	8.113722E-012	0	0.000000E+000
1	90.35770883	8.113722E-012	2.102372E-011	1	0.000000E+000
[truncated: 207,751 more chars]
