# Supplementary material for: Ancestral acetylcholine receptor β-subunit forms homopentamers that prime before opening spontaneously
Source: eLife. 2022 Jul 4;11:e76504. doi: 10.7554/eLife.76504 (PMC9365395; doi:10.7554/eLife.76504)
Supplement: Figure 4—figure supplement 2—source data 1. — Detected single-channel event durations for 2-[(2,6-dimethylphenyl)amino]-N,N,N-trimethyl-2-oxoethaniminium chloride (QX-222) block of the human adult muscle-type acetylcholine receptor. Recordings were in the presence of either 10 µM or 30 µM acetylcholine, and increasing concentrations of QX-222 (QX222; 10 µM, 30 µM, 60 µM, and 100 µM). Compressed file includes 30 TAC 4.3.3 event files (*.evt format) of the single-channel detections for three recordings for each condition (fileA, fileB, and fileC in each case) included in the kinetic analysis, as well as the associated R scripts (*.txt format) for defining and sorting bursts. [file elife-76504-fig4-figsupp2-data1.zip › F4S1-SD2/Source Data - Figure 4-figure supplement 2/Figure 4-figure supplement 2_WTMuscle30uMACh_100uMQX222_fileA.evt]

5
File
Acquire	C:\Users\daCostaLab\Desktop\WT-QX222 Dose Response\30A100Q\a1-20-07-13-WTMuscle-BRBS-PA30Q100OOPS-120mV-23.acquire	0	
Sweeps
1	165.601062	0.000000	0.076051	0.0000000E+000	0.0000000E+000	
Segments
1	315	0.000000	0.076051	0.459540	0.560469	0.589324	0.709543	1.573980	1.714151	2.283173	2.656466	2.801030	3.217552	3.276300	3.469614	3.742607	3.843657	3.972341	4.179929	4.370089	4.795553	4.932893	5.404165	5.438988	5.922591	6.033447	6.276103	6.290956	6.383733	6.538053	6.713372	6.749708	6.832718	7.009119	7.205357	7.874012	8.078209	8.125964	8.197073	8.493900	8.752220	9.065828	9.279255	9.362751	9.579646	9.637649	9.740832	10.139079	10.260022	10.334827	10.662057	10.961136	11.143298	11.525145	11.667347	12.021721	12.136385	12.292824	12.393262	12.930133	13.066339	13.141653	13.332199	13.387586	14.369150	14.417420	14.473816	14.516712	14.739471	14.745100	14.906352	15.091016	15.211360	15.619706	15.720152	17.202856	17.402019	17.812262	17.912761	18.557249	18.729157	18.742796	18.858098	19.078645	19.242701	19.384412	19.586862	19.594764	19.694580	19.725836	19.941398	19.987980	20.201281	20.290095	20.550681	20.577804	20.931085	21.167726	21.268194	21.417891	22.262983	22.281740	22.332576	22.553933	22.769642	22.823725	22.974179	23.214963	23.325565	23.679039	24.106730	24.173276	24.283708	24.319216	24.735020	24.772108	24.889600	26.416112	26.656300	26.672652	27.115266	27.203217	27.413309	27.459084	27.601213	27.659515	28.129357	29.096002	29.214735	29.443225	29.629503	29.687308	29.773945	30.071728	30.296192	30.528339	30.745397	30.804087	31.102907	31.524552	31.625166	31.653388	31.766025	31.784460	32.022216	32.103462	32.229271	33.088212	33.362314	37.157238	37.413544	37.450606	37.635508	38.338307	38.438738	39.328727	39.597532	39.648780	39.709263	39.898718	39.999236	40.142707	40.346513	42.223030	42.827867	42.861029	43.116083	43.122188	43.222064	43.253260	43.441768	43.449868	43.962170	44.022996	44.165215	44.389806	44.605506	44.629516	44.704440	44.876921	45.147853	45.158013	45.258181	45.284876	45.439856	45.545178	45.645830	46.271689	46.425186	46.464524	46.655977	46.661132	46.759380	47.020570	47.285618	47.758513	47.898218	47.906316	48.081200	48.102924	48.361245	48.747809	48.910780	49.570787	49.991372	50.047910	50.277360	50.452096	50.883537	51.180116	51.280776	51.411279	51.512262	51.515129	51.714715	52.028043	52.266305	52.297228	52.390083	54.586060	54.686146	54.970526	55.071206	55.435335	55.535744	55.611831	55.712251	55.770636	55.827390	55.951843	56.051900	56.267266	56.794318	56.901912	57.002097	57.305515	57.406186	57.718892	57.862203	57.881861	57.985140	58.048497	58.290749	59.004996	59.355448	59.380542	59.508294	59.571724	59.698865	59.710786	59.814021	59.833868	59.887790	60.251174	60.637036	60.803321	61.020096	61.028297	61.257029	61.429027	61.721277	61.739049	61.988680	61.996556	62.438310	62.628053	62.935442	62.979596	63.083635	64.111454	64.211928	64.224780	64.339412	64.640878	64.741617	66.763775	67.156193	67.402842	67.601170	67.838499	68.385401	68.582363	68.704674	69.094064	69.284953	69.347680	69.518377	69.533196	69.728719	69.907716	70.374905	70.385164	70.683919	70.898596	70.998750	71.205035	71.568909	71.778534	72.112154	72.555814	72.738843	72.869462	73.043906	73.072140	73.242345	74.741724	74.846463	75.351380	75.503495	76.347191	76.510741	76.588286	76.772640	76.857041	76.957290	77.133066	77.319716	77.379946	77.480670	77.642889	78.017951	78.052876	78.191444	78.666868	78.872454	79.555872	79.656639	79.691276	79.981488	80.068244	80.304787	80.848487	81.026428	81.067532	81.219820	81.264140	81.328523	82.005686	82.106472	82.241044	82.341829	84.445063	84.545519	84.898325	84.999075	85.817888	85.918202	85.929867	86.082030	86.176803	86.306944	86.712840	86.824953	86.834700	86.973274	87.031308	87.085139	87.096844	87.200279	88.022288	88.122506	88.456197	88.609151	89.913211	90.013595	90.259681	90.541174	90.570252	90.624082	90.635788	90.785029	90.832396	90.929198	91.030762	91.131147	92.217572	92.318469	93.289623	93.449417	93.542240	93.662188	93.752331	94.629032	94.924397	95.163754	95.223308	95.302686	96.501691	96.602417	96.845372	96.998176	97.878104	98.007612	98.107214	98.265937	98.441668	98.541804	98.570117	98.670696	99.653071	99.753347	99.826649	99.999571	100.500136	100.647588	100.667116	100.919210	100.924940	101.164335	101.187084	101.312122	101.323111	101.558192	102.906904	103.007446	103.022092	103.108534	103.415843	103.518061	104.948778	105.048817	105.327634	105.665805	108.841871	109.029192	109.051404	109.136881	110.484268	110.699156	110.798923	111.254200	111.282473	111.419440	111.585306	111.828950	111.869452	112.233196	112.721360	113.051302	113.114636	113.701622	113.704460	113.772836	114.486490	114.617574	114.621964	114.680134	114.687500	114.766544	115.887642	115.988216	116.547450	116.751908	117.192358	117.322064	117.374476	117.470141	117.505548	117.590170	118.334562	118.434670	118.437866	118.578541	118.769247	118.869933	118.933851	119.047907	119.078412	119.390854	119.438558	119.544128	119.602700	119.917048	119.930380	120.052818	120.245745	120.445327	120.454668	120.700258	120.716812	121.227501	121.957968	122.473263	122.568175	122.696928	122.748428	122.929493	122.995269	123.112285	123.152099	123.490204	124.472527	124.858801	125.195486	125.296323	125.337037	125.546614	125.566476	125.652831	125.697548	125.748574	126.024985	126.222980	127.437781	127.689477	128.035198	128.136197	128.231902	128.476098	128.515596	128.577664	128.581132	128.819332	128.843276	129.294149	129.328263	129.462741	130.346006	130.446829	130.550466	130.657319	130.717683	131.239622	131.268108	131.346085	131.399180	131.651723	131.827501	131.927996	132.142019	132.242698	132.790794	132.902357	132.913238	133.086323	133.433690	133.534128	133.672470	133.857470	133.889548	133.966906	134.670966	134.887992	136.058995	136.209292	136.328178	136.608768	137.215109	137.357858	137.362956	137.461086	138.380353	138.585122	138.636903	138.821459	140.033089	140.164767	140.181004	140.259664	142.430689	142.652760	142.671372	142.766438	144.303898	144.453380	145.238227	145.338229	145.358348	145.488991	149.577103	149.677291	150.811388	151.027214	151.707077	152.018099	152.043020	152.333981	152.485115	152.585156	152.750255	152.947067	153.031308	153.132076	154.151527	154.268458	154.273565	154.454673	154.467852	154.586876	155.086025	155.312437	155.336237	155.842501	155.897357	155.997898	156.064578	156.349379	156.600441	156.700498	157.549321	157.847883	158.526114	158.716118	160.349748	160.539983	160.670145	160.770698	160.824844	161.086965	161.736888	161.896021	162.366685	162.606694	163.172384	163.596109	163.648391	163.948702	163.970572	164.324374	164.365066	164.504859	164.560396	164.641225	164.743217	164.844301	164.888076	165.255550	165.369277	165.470010	165.477900	165.601062	
Events
1	0.00109399	6.079761E-012	1.827976E-011	1	0.000000E+000
1	0.00111639	1.827976E-011	6.079761E-012	0	0.000000E+000
1	0.00116768	6.079761E-012	1.827976E-011	1	0.000000E+000
1	0.00129672	1.827976E-011	6.079761E-012	0	0.000000E+000
1	0.00440696	6.079761E-012	1.827976E-011	1	0.000000E+000
1	0.00444196	1.827976E-011	6.079761E-012	0	0.000000E+000
1	0.00580627	6.079761E-012	1.827976E-011	1	0.000000E+000
1	0.00586275	1.827976E-011	6.079761E-012	0	0.000000E+000
1	0.01406539	6.079761E-012	1.827976E-011	1	0.000000E+000
1	0.01411696	1.827976E-011	6.079761E-012	0	0.000000E+000
1	0.01412938	6.079761E-012	1.827976E-011	1	0.000000E+000
1	0.01418292	1.827976E-011	6.079761E-012	0	0.000000E+000
1	0.01419535	6.079761E-012	1.827976E-011	1	0.000000E+000
1	0.01431629	1.827976E-011	6.079761E-012	0	0.000000E+000
1	0.01529664	6.079761E-012	1.827976E-011	1	0.000000E+000
1	0.01532717	1.827976E-011	6.079761E-012	0	0.000000E+000
1	0.01583402	6.079761E-012	1.827976E-011	1	0.000000E+000
1	0.01615144	1.827976E-011	6.079761E-012	0	0.000000E+000
1	0.01631848	6.079761E-012	1.827976E-011	1	0.000000E+000
1	0.01641254	1.827976E-011	6.079761E-012	0	0.000000E+000
1	0.01758270	6.079761E-012	1.827976E-011	1	0.000000E+000
1	0.01766570	1.827976E-011	6.079761E-012	0	0.000000E+000
1	0.02045244	6.079761E-012	1.827976E-011	1	0.000000E+000
1	0.02073051	1.827976E-011	6.079761E-012	0	0.000000E+000
1	0.02505984	6.079761E-012	1.827976E-011	1	0.000000E+000
1	0.02532637	1.827976E-011	6.079761E-012	0	0.000000E+000
1	0.02539552	6.079761E-012	1.827976E-011	1	0.000000E+000
1	0.02556479	1.827976E-011	6.079761E-012	0	0.000000E+000
1	0.02559565	6.079761E-012	1.827976E-011	1	0.000000E+000
1	0.02567549	1.827976E-011	6.079761E-012	0	0.000000E+000
1	0.02575705	6.079761E-012	1.827976E-011	1	0.000000E+000
1	0.02587986	1.827976E-011	6.079761E-012	0	0.000000E+000
1	0.02606467	6.079761E-012	1.827976E-011	1	0.000000E+000
1	0.02615929	1.827976E-011	6.079761E-012	0	0.000000E+000
1	0.48698594	6.382216E-012	1.858222E-011	1	0.000000E+000
1	0.48713767	1.858222E-011	6.382216E-012	0	0.000000E+000
1	0.48731060	6.382216E-012	1.858222E-011	1	0.000000E+000
1	0.48733580	1.858222E-011	6.382216E-012	0	0.000000E+000
1	0.48946072	6.382216E-012	1.858222E-011	1	0.000000E+000
1	0.48948695	1.858222E-011	6.382216E-012	0	0.000000E+000
1	0.48982327	6.382216E-012	1.858222E-011	1	0.000000E+000
1	0.48988319	1.858222E-011	6.382216E-012	0	0.000000E+000
1	0.49141895	6.382216E-012	1.858222E-011	1	0.000000E+000
1	0.49158119	1.858222E-011	6.382216E-012	0	0.000000E+000
1	0.49428884	6.382216E-012	1.858222E-011	1	0.000000E+000
1	0.49433771	1.858222E-011	6.382216E-012	0	0.000000E+000
1	0.49539339	6.382216E-012	1.858222E-011	1	0.000000E+000
1	0.49549937	1.858222E-011	6.382216E-012	0	0.000000E+000
1	0.49563638	6.382216E-012	1.858222E-011	1	0.000000E+000
1	0.49567998	1.858222E-011	6.382216E-012	0	0.000000E+000
1	0.49928842	6.382216E-012	1.858222E-011	1	0.000000E+000
1	0.49946496	1.858222E-011	6.382216E-012	0	0.000000E+000
1	0.49975112	6.382216E-012	1.858222E-011	1	0.000000E+000
1	0.49982494	1.858222E-011	6.382216E-012	0	0.000000E+000
1	0.50163867	6.382216E-012	1.858222E-011	1	0.000000E+000
1	0.50180440	1.858222E-011	6.382216E-012	0	0.000000E+000
1	0.50321343	6.382216E-012	1.858222E-011	1	0.000000E+000
1	0.50338930	1.858222E-011	6.382216E-012	0	0.000000E+000
1	0.50570448	6.382216E-012	1.858222E-011	1	0.000000E+000
1	0.50583198	1.858222E-011	6.382216E-012	0	0.000000E+000
1	0.50907258	6.382216E-012	1.858222E-011	1	0.000000E+000
1	0.50923946	1.858222E-011	6.382216E-012	0	0.000000E+000
1	0.50988416	6.382216E-012	1.858222E-011	1	0.000000E+000
1	0.51017412	1.858222E-011	6.382216E-012	0	0.000000E+000
1	0.51070312	6.382216E-012	1.858222E-011	1	0.000000E+000
1	0.51078081	1.858222E-011	6.382216E-012	0	0.000000E+000
1	0.51322889	6.382216E-012	1.858222E-011	1	0.000000E+000
1	0.51331423	1.858222E-011	6.382216E-012	0	0.000000E+000
1	0.51382766	6.382216E-012	1.858222E-011	1	0.000000E+000
1	0.51384568	1.858222E-011	6.382216E-012	0	0.000000E+000
1	0.51638897	6.382216E-012	1.858222E-011	1	0.000000E+000
1	0.51665092	1.858222E-011	6.382216E-012	0	0.000000E+000
1	0.59006012	6.356519E-012	1.855652E-011	1	0.000000E+000
1	0.59012492	1.855652E-011	6.356519E-012	0	0.000000E+000
1	0.59239512	6.356519E-012	1.855652E-011	1	0.000000E+000
1	0.59247774	1.855652E-011	6.356519E-012	0	0.000000E+000
1	0.59450362	6.356519E-012	1.855652E-011	1	0.000000E+000
1	0.59461187	1.855652E-011	6.356519E-012	0	0.000000E+000
1	0.59635159	6.356519E-012	1.855652E-011	1	0.000000E+000
1	0.59662229	1.855652E-011	6.356519E-012	0	0.000000E+000
1	0.59679069	6.356519E-012	1.855652E-011	1	0.000000E+000
1	0.59686412	1.855652E-011	6.356519E-012	0	0.000000E+000
1	0.59863340	6.356519E-012	1.855652E-011	1	0.000000E+000
1	0.59875911	1.855652E-011	6.356519E-012	0	0.000000E+000
1	0.59939943	6.356519E-012	1.855652E-011	1	0.000000E+000
1	0.59943248	1.855652E-011	6.356519E-012	0	0.000000E+000
1	0.60115326	6.356519E-012	1.855652E-011	1	0.000000E+000
1	0.60137199	1.855652E-011	6.356519E-012	0	0.000000E+000
1	0.60244349	6.356519E-012	1.855652E-011	1	0.000000E+000
1	0.60247729	1.855652E-011	6.356519E-012	0	0.000000E+000
1	0.60280560	6.356519E-012	1.855652E-011	1	0.000000E+000
1	0.60292428	1.855652E-011	6.356519E-012	0	0.000000E+000
1	0.60571931	6.356519E-012	1.855652E-011	1	0.000000E+000
1	0.60594531	1.855652E-011	6.356519E-012	0	0.000000E+000
1	0.60931958	6.356519E-012	1.855652E-011	1	0.000000E+000
1	0.60940229	1.855652E-011	6.356519E-012	0	0.000000E+000
1	0.60959250	6.356519E-012	1.855652E-011	1	0.000000E+000
1	0.60968948	1.855652E-011	6.356519E-012	0	0.000000E+000
1	0.61194051	6.356519E-012	1.855652E-011	1	0.000000E+000
1	0.61194988	1.855652E-011	6.356519E-012	0	0.000000E+000
1	0.61388123	6.356519E-012	1.855652E-011	1	0.000000E+000
1	0.61396569	1.855652E-011	6.356519E-012	0	0.000000E+000
1	0.61397975	6.356519E-012	1.855652E-011	1	0.000000E+000
1	0.61403742	1.855652E-011	6.356519E-012	0	0.000000E+000
1	0.61529875	6.356519E-012	1.855652E-011	1	0.000000E+000
1	0.61560482	1.855652E-011	6.356519E-012	0	0.000000E+000
1	0.61562393	6.356519E-012	1.855652E-011	1	0.000000E+000
1	0.61570927	1.855652E-011	6.356519E-012	0	0.000000E+000
1	0.61903154	6.356519E-012	1.855652E-011	1	0.000000E+000
1	0.61911023	1.855652E-011	6.356519E-012	0	0.000000E+000
1	0.62197809	6.356519E-012	1.855652E-011	1	0.000000E+000
1	0.62210257	1.855652E-011	6.356519E-012	0	0.000000E+000
1	0.62330101	6.356519E-012	1.855652E-011	1	0.000000E+000
1	0.62332772	1.855652E-011	6.356519E-012	0	0.000000E+000
1	0.62397705	6.356519E-012	1.855652E-011	1	0.000000E+000
1	0.62407807	1.855652E-011	6.356519E-012	0	0.000000E+000
1	0.62411472	6.356519E-012	1.855652E-011	1	0.000000E+000
1	0.62422531	1.855652E-011	6.356519E-012	0	0.000000E+000
1	0.62437962	6.356519E-012	1.855652E-011	1	0.000000E+000
1	0.62442150	1.855652E-011	6.356519E-012	0	0.000000E+000
1	0.62485911	6.356519E-012	1.855652E-011	1	0.000000E+000
1	0.62502211	1.855652E-011	6.356519E-012	0	0.000000E+000
1	0.62558317	6.356519E-012	1.855652E-011	1	0.000000E+000
1	0.62559185	1.855652E-011	6.356519E-012	0	0.000000E+000
1	0.62646462	6.356519E-012	1.855652E-011	1	0.000000E+000
1	0.62667571	1.855652E-011	6.356519E-012	0	0.000000E+000
1	0.62702479	6.356519E-012	1.855652E-011	1	0.000000E+000
1	0.62714739	1.855652E-011	6.356519E-012	0	0.000000E+000
1	0.62768109	6.356519E-012	1.855652E-011	1	0.000000E+000
1	0.62778104	1.855652E-011	6.356519E-012	0	0.000000E+000
1	0.62792981	6.356519E-012	1.855652E-011	1	0.000000E+000
1	0.62796751	1.855652E-011	6.356519E-012	0	0.000000E+000
1	0.62841925	6.356519E-012	1.855652E-011	1	0.000000E+000
1	0.62859089	1.855652E-011	6.356519E-012	0	0.000000E+000
1	0.63210152	6.356519E-012	1.855652E-011	1	0.000000E+000
1	0.63212466	1.855652E-011	6.356519E-012	0	0.000000E+000
1	0.63224560	6.356519E-012	1.855652E-011	1	0.000000E+000
1	0.63233227	1.855652E-011	6.356519E-012	0	0.000000E+000
1	0.63422082	6.356519E-012	1.855652E-011	1	0.000000E+000
1	0.63427103	1.855652E-011	6.356519E-012	0	0.000000E+000
1	0.63572558	6.356519E-012	1.855652E-011	1	0.000000E+000
1	0.63584868	1.855652E-011	6.356519E-012	0	0.000000E+000
1	0.63864755	6.356519E-012	1.855652E-011	1	0.000000E+000
1	0.63875864	1.855652E-011	6.356519E-012	0	0.000000E+000
1	0.63899812	6.356519E-012	1.855652E-011	1	0.000000E+000
1	0.63902597	1.855652E-011	6.356519E-012	0	0.000000E+000
1	0.64220324	6.356519E-012	1.855652E-011	1	0.000000E+000
1	0.64223679	1.855652E-011	6.356519E-012	0	0.000000E+000
1	0.64277351	6.356519E-012	1.855652E-011	1	0.000000E+000
1	0.64292283	1.855652E-011	6.356519E-012	0	0.000000E+000
1	0.64295201	6.356519E-012	1.855652E-011	1	0.000000E+000
1	0.64302271	1.855652E-011	6.356519E-012	0	0.000000E+000
1	0.64339820	6.356519E-012	1.855652E-011	1	0.000000E+000
1	0.64345199	1.855652E-011	6.356519E-012	0	0.000000E+000
1	0.64477550	6.356519E-012	1.855652E-011	1	0.000000E+000
1	0.64484338	1.855652E-011	6.356519E-012	0	0.000000E+000
1	0.64635661	6.356519E-012	1.855652E-011	1	0.000000E+000
1	0.64644298	1.855652E-011	6.356519E-012	0	0.000000E+000
1	0.64906200	6.356519E-012	1.855652E-011	1	0.000000E+000
1	0.64919964	1.855652E-011	6.356519E-012	0	0.000000E+000
1	0.65209334	6.356519E-012	1.855652E-011	1	0.000000E+000
1	0.65216202	1.855652E-011	6.356519E-012	0	0.000000E+000
1	0.65250118	6.356519E-012	1.855652E-011	1	0.000000E+000
1	0.65261331	1.855652E-011	6.356519E-012	0	0.000000E+000
1	0.65899579	6.356519E-012	1.855652E-011	1	0.000000E+000
1	0.65908146	1.855652E-011	6.356519E-012	0	0.000000E+000
1	0.65911120	6.356519E-012	1.855652E-011	1	0.000000E+000
1	0.65931276	1.855652E-011	6.356519E-012	0	0.000000E+000
1	0.65940081	6.356519E-012	1.855652E-011	1	0.000000E+000
1	0.65946592	1.855652E-011	6.356519E-012	0	0.000000E+000
1	0.66231615	6.356519E-012	1.855652E-011	1	0.000000E+000
1	0.66232376	1.855652E-011	6.356519E-012	0	0.000000E+000
1	0.66271976	6.356519E-012	1.855652E-011	1	0.000000E+000
1	0.66284411	1.855652E-011	6.356519E-012	0	0.000000E+000
1	0.66289134	6.356519E-012	1.855652E-011	1	0.000000E+000
1	0.66302193	1.855652E-011	6.356519E-012	0	0.000000E+000
1	0.66706513	6.356519E-012	1.855652E-011	1	0.000000E+000
1	0.66720078	1.855652E-011	6.356519E-012	0	0.000000E+000
1	0.66881652	6.356519E-012	1.855652E-011	1	0.000000E+000
1	0.66890524	1.855652E-011	6.356519E-012	0	0.000000E+000
1	0.66896260	6.356519E-012	1.855652E-011	1	0.000000E+000
1	0.66906937	1.855652E-011	6.356519E-012	0	0.000000E+000
1	0.67032164	6.356519E-012	1.855652E-011	1	0.000000E+000
1	0.67042056	1.855652E-011	6.356519E-012	0	0.000000E+000
1	0.67185342	6.356519E-012	1.855652E-011	1	0.000000E+000
1	0.67192558	1.855652E-011	6.356519E-012	0	0.000000E+000
1	0.67593102	6.356519E-012	1.855652E-011	1	0.000000E+000
1	0.67603172	1.855652E-011	6.356519E-012	0	0.000000E+000
1	4.00421786	6.328057E-012	1.852806E-011	1	0.000000E+000
1	4.00422929	1.852806E-011	6.328057E-012	0	0.000000E+000
1	4.00736480	6.328057E-012	1.852806E-011	1	0.000000E+000
1	4.00743266	1.852806E-011	6.328057E-012	0	0.000000E+000
1	4.00762382	6.328057E-012	1.852806E-011	1	0.000000E+000
1	4.00774189	1.852806E-011	6.328057E-012	0	0.000000E+000
1	4.00862875	6.328057E-012	1.852806E-011	1	0.000000E+000
1	4.00877024	1.852806E-011	6.328057E-012	0	0.000000E+000
1	4.01125784	6.328057E-012	1.852806E-011	1	0.000000E+000
1	4.01133555	1.852806E-011	6.328057E-012	0	0.000000E+000
1	4.01522961	6.328057E-012	1.852806E-011	1	0.000000E+000
1	4.01525929	1.852806E-011	6.328057E-012	0	0.000000E+000
1	4.01562239	6.328057E-012	1.852806E-011	1	0.000000E+000
1	4.01567354	1.852806E-011	6.328057E-012	0	0.000000E+000
1	4.01727264	6.328057E-012	1.852806E-011	1	0.000000E+000
1	4.01739921	1.852806E-011	6.328057E-012	0	0.000000E+000
1	4.01934571	6.328057E-012	1.852806E-011	1	0.000000E+000
1	4.01940995	1.852806E-011	6.328057E-012	0	0.000000E+000
1	4.02230398	6.328057E-012	1.852806E-011	1	0.000000E+000
1	4.02240918	1.852806E-011	6.328057E-012	0	0.000000E+000
1	4.02263561	6.328057E-012	1.852806E-011	1	0.000000E+000
1	4.02296449	1.852806E-011	6.328057E-012	0	0.000000E+000
1	4.02366530	6.328057E-012	1.852806E-011	1	0.000000E+000
1	4.02394113	1.852806E-011	6.328057E-012	0	0.000000E+000
1	4.02483227	6.328057E-012	1.852806E-011	1	0.000000E+000
1	4.02487048	1.852806E-011	6.328057E-012	0	0.000000E+000
1	4.02771654	6.328057E-012	1.852806E-011	1	0.000000E+000
1	4.02789758	1.852806E-011	6.328057E-012	0	0.000000E+000
1	4.03273540	6.328057E-012	1.852806E-011	1	0.000000E+000
1	4.03274824	1.852806E-011	6.328057E-012	0	0.000000E+000
1	4.03573614	6.328057E-012	1.852806E-011	1	0.000000E+000
1	4.03580807	1.852806E-011	6.328057E-012	0	0.000000E+000
1	4.03930111	6.328057E-012	1.852806E-011	1	0.000000E+000
1	4.03957069	1.852806E-011	6.328057E-012	0	0.000000E+000
1	4.03991876	6.328057E-012	1.852806E-011	1	0.000000E+000
1	4.03993107	1.852806E-011	6.328057E-012	0	0.000000E+000
1	4.04103223	6.328057E-012	1.852806E-011	1	0.000000E+000
1	4.04106857	1.852806E-011	6.328057E-012	0	0.000000E+000
1	4.04193883	6.328057E-012	1.852806E-011	1	0.000000E+000
1	4.04202460	1.852806E-011	6.328057E-012	0	0.000000E+000
1	4.04530478	6.328057E-012	1.852806E-011	1	0.000000E+000
1	4.04539015	1.852806E-011	6.328057E-012	0	0.000000E+000
1	4.04742301	6.328057E-012	1.852806E-011	1	0.000000E+000
1	4.04759439	1.852806E-011	6.328057E-012	0	0.000000E+000
1	4.04877823	6.328057E-012	1.852806E-011	1	0.000000E+000
1	4.04890146	1.852806E-011	6.328057E-012	0	0.000000E+000
1	4.05086072	6.328057E-012	1.852806E-011	1	0.000000E+000
1	4.05094322	1.852806E-011	6.328057E-012	0	0.000000E+000
1	4.05141256	6.328057E-012	1.852806E-011	1	0.000000E+000
1	4.05142215	1.852806E-011	6.328057E-012	0	0.000000E+000
1	4.05151426	6.328057E-012	1.852806E-011	1	0.000000E+000
1	4.05159636	1.852806E-011	6.328057E-012	0	0.000000E+000
1	4.05227824	6.328057E-012	1.852806E-011	1	0.000000E+000
1	4.05231112	1.852806E-011	6.328057E-012	0	0.000000E+000
1	4.05263782	6.328057E-012	1.852806E-011	1	0.000000E+000
1	4.05271071	1.852806E-011	6.328057E-012	0	0.000000E+000
1	4.05308898	6.328057E-012	1.852806E-011	1	0.000000E+000
1	4.05358050	1.852806E-011	6.328057E-012	0	0.000000E+000
1	4.05418518	6.328057E-012	1.852806E-011	1	0.000000E+000
1	4.05435395	1.852806E-011	6.328057E-012	0	0.000000E+000
1	4.05711406	6.328057E-012	1.852806E-011	1	0.000000E+000
1	4.05714622	1.852806E-011	6.328057E-012	0	0.000000E+000
1	4.05783904	6.328057E-012	1.852806E-011	1	0.000000E+000
1	4.05786812	1.852806E-011	6.328057E-012	0	0.000000E+000
1	4.05820357	6.328057E-012	1.852806E-011	1	0.000000E+000
1	4.05825630	1.852806E-011	6.328057E-012	0	0.000000E+000
1	4.05853237	6.328057E-012	1.852806E-011	1	0.000000E+000
1	4.05868921	1.852806E-011	6.328057E-012	0	0.000000E+000
1	4.05942570	6.328057E-012	1.852806E-011	1	0.000000E+000
1	4.05950228	1.852806E-011	6.328057E-012	0	0.000000E+000
1	4.06004894	6.328057E-012	1.852806E-011	1	0.000000E+000
1	4.06010575	1.852806E-011	6.328057E-012	0	0.000000E+000
1	4.06194499	6.328057E-012	1.852806E-011	1	0.000000E+000
1	4.06198874	1.852806E-011	6.328057E-012	0	0.000000E+000
1	4.06389245	6.328057E-012	1.852806E-011	1	0.000000E+000
1	4.06394230	1.852806E-011	6.328057E-012	0	0.000000E+000
1	4.06566050	6.328057E-012	1.852806E-011	1	0.000000E+000
1	4.06569934	1.852806E-011	6.328057E-012	0	0.000000E+000
1	4.06702041	6.328057E-012	1.852806E-011	1	0.000000E+000
1	4.06706101	1.852806E-011	6.328057E-012	0	0.000000E+000
1	4.06713035	6.328057E-012	1.852806E-011	1	0.000000E+000
1	4.06715347	1.852806E-011	6.328057E-012	0	0.000000E+000
1	4.06763191	6.328057E-012	1.852806E-011	1	0.000000E+000
1	4.06769770	1.852806E-011	6.328057E-012	0	0.000000E+000
1	4.06799571	6.328057E-012	1.852806E-011	1	0.000000E+000
1	4.06809379	1.852806E-011	6.328057E-012	0	0.000000E+000
1	4.06866317	6.328057E-012	1.852806E-011	1	0.000000E+000
1	4.06871383	1.852806E-011	6.328057E-012	0	0.000000E+000
1	4.07182941	6.328057E-012	1.852806E-011	1	0.000000E+000
1	4.07185455	1.852806E-011	6.328057E-012	0	0.000000E+000
1	4.07264720	6.328057E-012	1.852806E-011	1	0.000000E+000
1	4.07272055	1.852806E-011	6.328057E-012	0	0.000000E+000
1	4.07629841	6.328057E-012	1.852806E-011	1	0.000000E+000
1	4.07648882	1.852806E-011	6.328057E-012	0	0.000000E+000
1	4.07867534	6.328057E-012	1.852806E-011	1	0.000000E+000
1	4.07876782	1.852806E-011	6.328057E-012	0	0.000000E+000
1	4.08137273	6.328057E-012	1.852806E-011	1	0.000000E+000
1	4.08149626	1.852806E-011	6.328057E-012	0	0.000000E+000
1	4.08310461	6.328057E-012	1.852806E-011	1	0.000000E+000
1	4.08314969	1.852806E-011	6.328057E-012	0	0.000000E+000
1	4.08455543	6.328057E-012	1.852806E-011	1	0.000000E+000
1	4.08481903	1.852806E-011	6.328057E-012	0	0.000000E+000
1	4.08486526	6.328057E-012	1.852806E-011	1	0.000000E+000
1	4.08488838	1.852806E-011	6.328057E-012	0	0.000000E+000
1	4.08560821	6.328057E-012	1.852806E-011	1	0.000000E+000
1	4.08575633	1.852806E-011	6.328057E-012	0	0.000000E+000
1	4.09328615	6.328057E-012	1.852806E-011	1	0.000000E+000
1	4.09334117	1.852806E-011	6.328057E-012	0	0.000000E+000
1	4.09437705	6.328057E-012	1.852806E-011	1	0.000000E+000
1	4.09443893	1.852806E-011	6.328057E-012	0	0.000000E+000
1	4.09444554	6.328057E-012	1.852806E-011	1	0.000000E+000
1	4.09458199	1.852806E-011	6.328057E-012	0	0.000000E+000
1	4.09832844	6.328057E-012	1.852806E-011	1	0.000000E+000
1	4.09842196	1.852806E-011	6.328057E-012	0	0.000000E+000
1	4.09938264	6.328057E-012	1.852806E-011	1	0.000000E+000
1	4.09944780	1.852806E-011	6.328057E-012	0	0.000000E+000
1	4.10058970	6.328057E-012	1.852806E-011	1	0.000000E+000
1	4.10063896	1.852806E-011	6.328057E-012	0	0.000000E+000
1	4.10065690	6.328057E-012	1.852806E-011	1	0.000000E+000
1	4.10093339	1.852806E-011	6.328057E-012	0	0.000000E+000
1	4.10110207	6.328057E-012	1.852806E-011	1	0.000000E+000
1	4.10114211	1.852806E-011	6.328057E-012	0	0.000000E+000
1	4.10190252	6.328057E-012	1.852806E-011	1	0.000000E+000
1	4.10202086	1.852806E-011	6.328057E-012	0	0.000000E+000
1	4.10356108	6.328057E-012	1.852806E-011	1	0.000000E+000
1	4.10357497	1.852806E-011	6.328057E-012	0	0.000000E+000
1	4.10515108	6.328057E-012	1.852806E-011	1	0.000000E+000
1	4.10517252	1.852806E-011	6.328057E-012	0	0.000000E+000
1	4.10692150	6.328057E-012	1.852806E-011	1	0.000000E+000
1	4.10696027	1.852806E-011	6.328057E-012	0	0.000000E+000
1	4.10826480	6.328057E-012	1.852806E-011	1	0.000000E+000
1	4.10851276	1.852806E-011	6.328057E-012	0	0.000000E+000
1	4.11013776	6.328057E-012	1.852806E-011	1	0.000000E+000
1	4.11016632	1.852806E-011	6.328057E-012	0	0.000000E+000
1	4.11041959	6.328057E-012	1.852806E-011	1	0.000000E+000
1	4.11048710	1.852806E-011	6.328057E-012	0	0.000000E+000
1	4.11092218	6.328057E-012	1.852806E-011	1	0.000000E+000
1	4.11102703	1.852806E-011	6.328057E-012	0	0.000000E+000
1	4.11419578	6.328057E-012	1.852806E-011	1	0.000000E+000
1	4.11422868	1.852806E-011	6.328057E-012	0	0.000000E+000
1	4.11655474	6.328057E-012	1.852806E-011	1	0.000000E+000
1	4.11662475	1.852806E-011	6.328057E-012	0	0.000000E+000
1	4.11691948	6.328057E-012	1.852806E-011	1	0.000000E+000
1	4.11695015	1.852806E-011	6.328057E-012	0	0.000000E+000
1	4.11815615	6.328057E-012	1.852806E-011	1	0.000000E+000
1	4.11820252	1.852806E-011	6.328057E-012	0	0.000000E+000
1	4.11833082	6.328057E-012	1.852806E-011	1	0.000000E+000
1	4.11857932	1.852806E-011	6.328057E-012	0	0.000000E+000
1	4.12046513	6.328057E-012	1.852806E-011	1	0.000000E+000
1	4.12048218	1.852806E-011	6.328057E-012	0	0.000000E+000
1	4.12227436	6.328057E-012	1.852806E-011	1	0.000000E+000
1	4.12232502	1.852806E-011	6.328057E-012	0	0.000000E+000
1	4.12515781	6.328057E-012	1.852806E-011	1	0.000000E+000
1	4.12532152	1.852806E-011	6.328057E-012	0	0.000000E+000
1	4.12540658	6.328057E-012	1.852806E-011	1	0.000000E+000
1	4.12556837	1.852806E-011	6.328057E-012	0	0.000000E+000
1	4.12678636	6.328057E-012	1.852806E-011	1	0.000000E+000
1	4.12685940	1.852806E-011	6.328057E-012	0	0.000000E+000
1	4.12749658	6.328057E-012	1.852806E-011	1	0.000000E+000
1	4.12758335	1.852806E-011	6.328057E-012	0	0.000000E+000
1	4.12811569	6.328057E-012	1.852806E-011	1	0.000000E+000
1	4.12820168	1.852806E-011	6.328057E-012	0	0.000000E+000
1	4.12839864	6.328057E-012	1.852806E-011	1	0.000000E+000
1	4.12861921	1.852806E-011	6.328057E-012	0	0.000000E+000
1	4.12942364	6.328057E-012	1.852806E-011	1	0.000000E+000
1	4.12964277	1.852806E-011	6.328057E-012	0	0.000000E+000
1	4.13028818	6.328057E-012	1.852806E-011	1	0.000000E+000
1	4.13032617	1.852806E-011	6.328057E-012	0	0.000000E+000
1	4.13034285	6.328057E-012	1.852806E-011	1	0.000000E+000
1	4.13039556	1.852806E-011	6.328057E-012	0	0.000000E+000
1	4.13044861	6.328057E-012	1.852806E-011	1	0.000000E+000
1	4.13051165	1.852806E-011	6.328057E-012	0	0.000000E+000
1	4.13301157	6.328057E-012	1.852806E-011	1	0.000000E+000
1	4.13305016	1.852806E-011	6.328057E-012	0	0.000000E+000
1	4.13676813	6.328057E-012	1.852806E-011	1	0.000000E+000
1	4.13685306	1.852806E-011	6.328057E-012	0	0.000000E+000
1	4.13690168	6.328057E-012	1.852806E-011	1	0.000000E+000
1	4.13705508	1.852806E-011	6.328057E-012	0	0.000000E+000
1	4.13993791	6.328057E-012	1.852806E-011	1	0.000000E+000
1	4.13995236	1.852806E-011	6.328057E-012	0	0.000000E+000
1	4.14019231	6.328057E-012	1.852806E-011	1	0.000000E+000
1	4.14024322	1.852806E-011	6.328057E-012	0	0.000000E+000
1	4.14182342	6.328057E-012	1.852806E-011	1	0.000000E+000
1	4.14182789	1.852806E-011	6.328057E-012	0	0.000000E+000
1	4.14251051	6.328057E-012	1.852806E-011	1	0.000000E+000
1	4.14266045	1.852806E-011	6.328057E-012	0	0.000000E+000
1	4.14347008	6.328057E-012	1.852806E-011	1	0.000000E+000
1	4.14350155	1.852806E-011	6.328057E-012	0	0.000000E+000
1	4.14586173	6.328057E-012	1.852806E-011	1	0.000000E+000
1	4.14589689	1.852806E-011	6.328057E-012	0	0.000000E+000
1	5.45576191	6.295257E-012	1.849526E-011	1	0.000000E+000
1	5.45581278	1.849526E-011	6.295257E-012	0	0.000000E+000
1	5.45590821	6.295257E-012	1.849526E-011	1	0.000000E+000
1	5.45597048	1.849526E-011	6.295257E-012	0	0.000000E+000
1	5.45631787	6.295257E-012	1.849526E-011	1	0.000000E+000
1	5.45657871	1.849526E-011	6.295257E-012	0	0.000000E+000
1	5.48369740	6.295257E-012	1.849526E-011	1	0.000000E+000
1	5.48371654	1.849526E-011	6.295257E-012	0	0.000000E+000
1	5.48433965	6.295257E-012	1.849526E-011	1	0.000000E+000
1	5.48454970	1.849526E-011	6.295257E-012	0	0.000000E+000
1	5.48569463	6.295257E-012	1.849526E-011	1	0.000000E+000
1	5.48571188	1.849526E-011	6.295257E-012	0	0.000000E+000
1	5.48698464	6.295257E-012	1.849526E-011	1	0.000000E+000
1	5.48703077	1.849526E-011	6.295257E-012	0	0.000000E+000
1	5.48703590	6.295257E-012	1.849526E-011	1	0.000000E+000
1	5.48709798	1.849526E-011	6.295257E-012	0	0.000000E+000
1	5.48860644	6.295257E-012	1.849526E-011	1	0.000000E+000
1	5.48866658	1.849526E-011	6.295257E-012	0	0.000000E+000
1	5.48922240	6.295257E-012	1.849526E-011	1	0.000000E+000
1	5.48926444	1.849526E-011	6.295257E-012	0	0.000000E+000
1	5.48948848	6.295257E-012	1.849526E-011	1	0.000000E+000
1	5.48958469	1.849526E-011	6.295257E-012	0	0.000000E+000
1	5.49001820	6.295257E-012	1.849526E-011	1	0.000000E+000
1	5.49014717	1.849526E-011	6.295257E-012	0	0.000000E+000
1	5.49246612	6.295257E-012	1.849526E-011	1	0.000000E+000
1	5.49250034	1.849526E-011	6.295257E-012	0	0.000000E+000
1	5.49468190	6.295257E-012	1.849526E-011	1	0.000000E+000
1	5.49469059	1.849526E-011	6.295257E-012	0	0.000000E+000
1	5.49741172	6.295257E-012	1.849526E-011	1	0.000000E+000
1	5.49742755	1.849526E-011	6.295257E-012	0	0.000000E+000
1	5.49849540	6.295257E-012	1.849526E-011	1	0.000000E+000
1	5.49856287	1.849526E-011	6.295257E-012	0	0.000000E+000
1	5.50039166	6.295257E-012	1.849526E-011	1	0.000000E+000
1	5.50041604	1.849526E-011	6.295257E-012	0	0.000000E+000
1	5.50102463	6.295257E-012	1.849526E-011	1	0.000000E+000
1	5.50107200	1.849526E-011	6.295257E-012	0	0.000000E+000
1	5.50110818	6.295257E-012	1.849526E-011	1	0.000000E+000
1	5.50124343	1.849526E-011	6.295257E-012	0	0.000000E+000
1	5.50384404	6.295257E-012	1.849526E-011	1	0.000000E+000
1	5.50388304	1.849526E-011	6.295257E-012	0	0.000000E+000
1	5.50885249	6.295257E-012	1.849526E-011	1	0.000000E+000
1	5.50891781	1.849526E-011	6.295257E-012	0	0.000000E+000
1	5.50961534	6.295257E-012	1.849526E-011	1	0.000000E+000
1	5.50965166	1.849526E-011	6.295257E-012	0	0.000000E+000
1	5.51040682	6.295257E-012	1.849526E-011	1	0.000000E+000
1	5.51046345	1.849526E-011	6.295257E-012	0	0.000000E+000
1	5.51048288	6.295257E-012	1.849526E-011	1	0.000000E+000
1	5.51054079	1.849526E-011	6.295257E-012	0	0.000000E+000
1	5.51057812	6.295257E-012	1.849526E-011	1	0.000000E+000
1	5.51072090	1.849526E-011	6.295257E-012	0	0.000000E+000
1	5.51079107	6.295257E-012	1.849526E-011	1	0.000000E+000
1	5.51084341	1.849526E-011	6.295257E-012	0	0.000000E+000
1	5.51161168	6.295257E-012	1.849526E-011	1	0.000000E+000
1	5.51197371	1.849526E-011	6.295257E-012	0	0.000000E+000
1	5.51224127	6.295257E-012	1.849526E-011	1	0.000000E+000
1	5.51242569	1.849526E-011	6.295257E-012	0	0.000000E+000
1	5.51297131	6.295257E-012	1.849526E-011	1	0.000000E+000
1	5.51306902	1.849526E-011	6.295257E-012	0	0.000000E+000
1	5.51479919	6.295257E-012	1.849526E-011	1	0.000000E+000
1	5.51483222	1.849526E-011	6.295257E-012	0	0.000000E+000
1	5.51711498	6.295257E-012	1.849526E-011	1	0.000000E+000
1	5.51718113	1.849526E-011	6.295257E-012	0	0.000000E+000
1	5.51933485	6.295257E-012	1.849526E-011	1	0.000000E+000
1	5.51940729	1.849526E-011	6.295257E-012	0	0.000000E+000
1	5.52037707	6.295257E-012	1.849526E-011	1	0.000000E+000
1	5.52043265	1.849526E-011	6.295257E-012	0	0.000000E+000
1	5.52183051	6.295257E-012	1.849526E-011	1	0.000000E+000
1	5.52201180	1.849526E-011	6.295257E-012	0	0.000000E+000
1	5.52314662	6.295257E-012	1.849526E-011	1	0.000000E+000
1	5.52321641	1.849526E-011	6.295257E-012	0	0.000000E+000
1	5.52468856	6.295257E-012	1.849526E-011	1	0.000000E+000
1	5.52482564	1.849526E-011	6.295257E-012	0	0.000000E+000
1	5.52531545	6.295257E-012	1.849526E-011	1	0.000000E+000
1	5.52541805	1.849526E-011	6.295257E-012	0	0.000000E+000
1	5.52785753	6.295257E-012	1.849526E-011	1	0.000000E+000
1	5.52793199	1.849526E-011	6.295257E-012	0	0.000000E+000
1	5.53096642	6.295257E-012	1.849526E-011	1	0.000000E+000
1	5.53103491	1.849526E-011	6.295257E-012	0	0.000000E+000
1	5.53933334	6.295257E-012	1.849526E-011	1	0.000000E+000
1	5.53941679	1.849526E-011	6.295257E-012	0	0.000000E+000
1	5.54049380	6.295257E-012	1.849526E-011	1	0.000000E+000
1	5.54066688	1.849526E-011	6.295257E-012	0	0.000000E+000
1	5.54278638	6.295257E-012	1.849526E-011	1	0.000000E+000
1	5.54355760	1.849526E-011	6.295257E-012	0	0.000000E+000
1	5.54471821	6.295257E-012	1.849526E-011	1	0.000000E+000
1	5.54483131	1.849526E-011	6.295257E-012	0	0.000000E+000
1	5.54629674	6.295257E-012	1.849526E-011	1	0.000000E+000
1	5.54644370	1.849526E-011	6.295257E-012	0	0.000000E+000
1	5.54692246	6.295257E-012	1.849526E-011	1	0.000000E+000
1	5.54717873	1.849526E-011	6.295257E-012	0	0.000000E+000
1	5.54773906	6.295257E-012	1.849526E-011	1	0.000000E+000
1	5.54783238	1.849526E-011	6.295257E-012	0	0.000000E+000
1	5.54847166	6.295257E-012	1.849526E-011	1	0.000000E+000
1	5.54862788	1.849526E-011	6.295257E-012	0	0.000000E+000
1	5.54930463	6.295257E-012	1.849526E-011	1	0.000000E+000
1	5.54933087	1.849526E-011	6.295257E-012	0	0.000000E+000
1	5.55488169	6.295257E-012	1.849526E-011	1	0.000000E+000
1	5.55496554	1.849526E-011	6.295257E-012	0	0.000000E+000
1	5.55577732	6.295257E-012	1.849526E-011	1	0.000000E+000
1	5.55598206	1.849526E-011	6.295257E-012	0	0.000000E+000
1	5.55670683	6.295257E-012	1.849526E-011	1	0.000000E+000
1	5.55680651	1.849526E-011	6.295257E-012	0	0.000000E+000
1	5.55842463	6.295257E-012	1.849526E-011	1	0.000000E+000
1	5.55876438	1.849526E-011	6.295257E-012	0	0.000000E+000
1	5.55880377	6.295257E-012	1.849526E-011	1	0.000000E+000
1	5.55884374	1.849526E-011	6.295257E-012	0	0.000000E+000
1	5.56123068	6.295257E-012	1.849526E-011	1	0.000000E+000
1	5.56131615	1.849526E-011	6.295257E-012	0	0.000000E+000
1	5.56138962	6.295257E-012	1.849526E-011	1	0.000000E+000
1	5.56145963	1.849526E-011	6.295257E-012	0	0.000000E+000
1	5.56163399	6.295257E-012	1.849526E-011	1	0.000000E+000
1	5.56167024	1.849526E-011	6.295257E-012	0	0.000000E+000
1	5.56401853	6.295257E-012	1.849526E-011	1	0.000000E+000
1	5.56417882	1.849526E-011	6.295257E-012	0	0.000000E+000
1	5.56979048	6.295257E-012	1.849526E-011	1	0.000000E+000
1	5.56993799	1.849526E-011	6.295257E-012	0	0.000000E+000
1	5.57399161	6.295257E-012	1.849526E-011	1	0.000000E+000
1	5.57405239	1.849526E-011	6.295257E-012	0	0.000000E+000
1	5.57410078	6.295257E-012	1.849526E-011	1	0.000000E+000
1	5.57412382	1.849526E-011	6.295257E-012	0	0.000000E+000
1	5.57625685	6.295257E-012	1.849526E-011	1	0.000000E+000
1	5.57631426	1.849526E-011	6.295257E-012	0	0.000000E+000
1	5.57727809	6.295257E-012	1.849526E-011	1	0.000000E+000
1	5.57729526	1.849526E-011	6.295257E-012	0	0.000000E+000
1	5.57734524	6.295257E-012	1.849526E-011	1	0.000000E+000
1	5.57737132	1.849526E-011	6.295257E-012	0	0.000000E+000
1	5.57741405	6.295257E-012	1.849526E-011	1	0.000000E+000
1	5.57744290	1.849526E-011	6.295257E-012	0	0.000000E+000
1	5.57789726	6.295257E-012	1.849526E-011	1	0.000000E+000
1	5.57797316	1.849526E-011	6.295257E-012	0	0.000000E+000
1	5.58051845	6.295257E-012	1.849526E-011	1	0.000000E+000
1	5.58062511	1.849526E-011	6.295257E-012	0	0.000000E+000
1	5.58068222	6.295257E-012	1.849526E-011	1	0.000000E+000
1	5.58084792	1.849526E-011	6.295257E-012	0	0.000000E+000
1	5.58205656	6.295257E-012	1.849526E-011	1	0.000000E+000
1	5.58211252	1.849526E-011	6.295257E-012	0	0.000000E+000
1	5.58399845	6.295257E-012	1.849526E-011	1	0.000000E+000
1	5.58415133	1.849526E-011	6.295257E-012	0	0.000000E+000
1	5.58666202	6.295257E-012	1.849526E-011	1	0.000000E+000
1	5.58670509	1.849526E-011	6.295257E-012	0	0.000000E+000
1	5.58748698	6.295257E-012	1.849526E-011	1	0.000000E+000
1	5.58770204	1.849526E-011	6.295257E-012	0	0.000000E+000
1	5.58813031	6.295257E-012	1.849526E-011	1	0.000000E+000
1	5.58814277	1.849526E-011	6.295257E-012	0	0.000000E+000
1	5.58883544	6.295257E-012	1.849526E-011	1	0.000000E+000
1	5.58894743	1.849526E-011	6.295257E-012	0	0.000000E+000
1	5.59067134	6.295257E-012	1.849526E-011	1	0.000000E+000
1	5.59069197	1.849526E-011	6.295257E-012	0	0.000000E+000
1	5.59338472	6.295257E-012	1.849526E-011	1	0.000000E+000
1	5.59349182	1.849526E-011	6.295257E-012	0	0.000000E+000
1	5.59522345	6.295257E-012	1.849526E-011	1	0.000000E+000
1	5.59522911	1.849526E-011	6.295257E-012	0	0.000000E+000
1	5.60013437	6.295257E-012	1.849526E-011	1	0.000000E+000
1	5.60031438	1.849526E-011	6.295257E-012	0	0.000000E+000
1	5.60111976	6.295257E-012	1.849526E-011	1	0.000000E+000
1	5.60120265	1.849526E-011	6.295257E-012	0	0.000000E+000
1	5.60859564	6.295257E-012	1.849526E-011	1	0.000000E+000
1	5.60885555	1.849526E-011	6.295257E-012	0	0.000000E+000
1	5.60910442	6.295257E-012	1.849526E-011	1	0.000000E+000
1	5.60918805	1.849526E-011	6.295257E-012	0	0.000000E+000
1	5.60929903	6.295257E-012	1.849526E-011	1	0.000000E+000
1	5.60935069	1.849526E-011	6.295257E-012	0	0.000000E+000
1	5.61287861	6.295257E-012	1.849526E-011	1	0.000000E+000
1	5.61292751	1.849526E-011	6.295257E-012	0	0.000000E+000
1	5.61296284	6.295257E-012	1.849526E-011	1	0.000000E+000
1	5.61302038	1.849526E-011	6.295257E-012	0	0.000000E+000
1	5.61462384	6.295257E-012	1.849526E-011	1	0.000000E+000
1	5.61464461	1.849526E-011	6.295257E-012	0	0.000000E+000
1	5.61680681	6.295257E-012	1.849526E-011	1	0.000000E+000
1	5.61684122	1.849526E-011	6.295257E-012	0	0.000000E+000
1	5.62079421	6.295257E-012	1.849526E-011	1	0.000000E+000
1	5.62114132	1.849526E-011	6.295257E-012	0	0.000000E+000
1	5.62131200	6.295257E-012	1.849526E-011	1	0.000000E+000
1	5.62132511	1.849526E-011	6.295257E-012	0	0.000000E+000
1	5.62269351	6.295257E-012	1.849526E-011	1	0.000000E+000
1	5.62272491	1.849526E-011	6.295257E-012	0	0.000000E+000
1	5.62415605	6.295257E-012	1.849526E-011	1	0.000000E+000
1	5.62419403	1.849526E-011	6.295257E-012	0	0.000000E+000
1	5.62438897	6.295257E-012	1.849526E-011	1	0.000000E+000
1	5.62460221	1.849526E-011	6.295257E-012	0	0.000000E+000
1	5.62734271	6.295257E-012	1.849526E-011	1	0.000000E+000
1	5.62735956	1.849526E-011	6.295257E-012	0	0.000000E+000
1	5.62790002	6.295257E-012	1.849526E-011	1	0.000000E+000
1	5.62820415	1.849526E-011	6.295257E-012	0	0.000000E+000
1	5.62880329	6.295257E-012	1.849526E-011	1	0.000000E+000
1	5.62895153	1.849526E-011	6.295257E-012	0	0.000000E+000
1	5.62943144	6.295257E-012	1.849526E-011	1	0.000000E+000
1	5.62948849	1.849526E-011	6.295257E-012	0	0.000000E+000
1	5.63062054	6.295257E-012	1.849526E-011	1	0.000000E+000
1	5.63073512	1.849526E-011	6.295257E-012	0	0.000000E+000
1	5.63080512	6.295257E-012	1.849526E-011	1	0.000000E+000
1	5.63088572	1.849526E-011	6.295257E-012	0	0.000000E+000
1	5.63463053	6.295257E-012	1.849526E-011	1	0.000000E+000
1	5.63465472	1.849526E-011	6.295257E-012	0	0.000000E+000
1	5.63729344	6.295257E-012	1.849526E-011	1	0.000000E+000
1	5.63763576	1.849526E-011	6.295257E-012	0	0.000000E+000
1	5.63822565	6.295257E-012	1.849526E-011	1	0.000000E+000
1	5.63832906	1.849526E-011	6.295257E-012	0	0.000000E+000
1	5.63858519	6.295257E-012	1.849526E-011	1	0.000000E+000
1	5.63863385	1.849526E-011	6.295257E-012	0	0.000000E+000
1	5.63973224	6.295257E-012	1.849526E-011	1	0.000000E+000
1	5.63976454	1.849526E-011	6.295257E-012	0	0.000000E+000
1	5.64130833	6.295257E-012	1.849526E-011	1	0.000000E+000
1	5.64148924	1.849526E-011	6.295257E-012	0	0.000000E+000
1	5.64543232	6.295257E-012	1.849526E-011	1	0.000000E+000
1	5.64544749	1.849526E-011	6.295257E-012	0	0.000000E+000
1	5.64588769	6.295257E-012	1.849526E-011	1	0.000000E+000
1	5.64603568	1.849526E-011	6.295257E-012	0	0.000000E+000
1	5.64628207	6.295257E-012	1.849526E-011	1	0.000000E+000
1	5.64638055	1.849526E-011	6.295257E-012	0	0.000000E+000
1	5.64675110	6.295257E-012	1.849526E-011	1	0.000000E+000
1	5.64702912	1.849526E-011	6.295257E-012	0	0.000000E+000
1	5.64726320	6.295257E-012	1.849526E-011	1	0.000000E+000
1	5.64736405	1.849526E-011	6.295257E-012	0	0.000000E+000
1	5.64762785	6.295257E-012	1.849526E-011	1	0.000000E+000
1	5.64783466	1.849526E-011	6.295257E-012	0	0.000000E+000
1	5.65038364	6.295257E-012	1.849526E-011	1	0.000000E+000
1	5.65040974	1.849526E-011	6.295257E-012	0	0.000000E+000
1	5.65072370	6.295257E-012	1.849526E-011	1	0.000000E+000
1	5.65075666	1.849526E-011	6.295257E-012	0	0.000000E+000
1	5.65321431	6.295257E-012	1.849526E-011	1	0.000000E+000
1	5.65324504	1.849526E-011	6.295257E-012	0	0.000000E+000
1	5.65367269	6.295257E-012	1.849526E-011	1	0.000000E+000
1	5.65377147	1.849526E-011	6.295257E-012	0	0.000000E+000
1	5.65378106	6.295257E-012	1.849526E-011	1	0.000000E+000
1	5.65382002	1.849526E-011	6.295257E-012	0	0.000000E+000
1	5.65523312	6.295257E-012	1.849526E-011	1	0.000000E+000
1	5.65539839	1.849526E-011	6.295257E-012	0	0.000000E+000
1	5.65764652	6.295257E-012	1.849526E-011	1	0.000000E+000
1	5.65767588	1.849526E-011	6.295257E-012	0	0.000000E+000
1	5.66063215	6.295257E-012	1.849526E-011	1	0.000000E+000
1	5.66064611	1.849526E-011	6.295257E-012	0	0.000000E+000
1	5.66078987	6.295257E-012	1.849526E-011	1	0.000000E+000
1	5.66087335	1.849526E-011	6.295257E-012	0	0.000000E+000
1	5.66381539	6.295257E-012	1.849526E-011	1	0.000000E+000
1	5.66391341	1.849526E-011	6.295257E-012	0	0.000000E+000
1	5.66750856	6.295257E-012	1.849526E-011	1	0.000000E+000
1	5.66759156	1.849526E-011	6.295257E-012	0	0.000000E+000
1	5.66765191	6.295257E-012	1.849526E-011	1	0.000000E+000
1	5.66775985	1.849526E-011	6.295257E-012	0	0.000000E+000
1	5.66970904	6.295257E-012	1.849526E-011	1	0.000000E+000
1	5.66978159	1.849526E-011	6.295257E-012	0	0.000000E+000
1	5.67427876	6.295257E-012	1.849526E-011	1	0.000000E+000
1	5.67450746	1.849526E-011	6.295257E-012	0	0.000000E+000
1	5.67650754	6.295257E-012	1.849526E-011	1	0.000000E+000
1	5.67670664	1.849526E-011	6.295257E-012	0	0.000000E+000
1	5.67688024	6.295257E-012	1.849526E-011	1	0.000000E+000
1	5.67703408	1.849526E-011	6.295257E-012	0	0.000000E+000
1	5.67776228	6.295257E-012	1.849526E-011	1	0.000000E+000
1	5.67779593	1.849526E-011	6.295257E-012	0	0.000000E+000
1	5.67969650	6.295257E-012	1.849526E-011	1	0.000000E+000
1	5.67973402	1.849526E-011	6.295257E-012	0	0.000000E+000
1	5.68067168	6.295257E-012	1.849526E-011	1	0.000000E+000
1	5.68068190	1.849526E-011	6.295257E-012	0	0.000000E+000
1	5.68118558	6.295257E-012	1.849526E-011	1	0.000000E+000
1	5.68122450	1.849526E-011	6.295257E-012	0	0.000000E+000
1	5.68209940	6.295257E-012	1.849526E-011	1	0.000000E+000
1	5.68217918	1.849526E-011	6.295257E-012	0	0.000000E+000
1	5.68353052	6.295257E-012	1.849526E-011	1	0.000000E+000
1	5.68355037	1.849526E-011	6.295257E-012	0	0.000000E+000
1	5.68365538	6.295257E-012	1.849526E-011	1	0.000000E+000
1	5.68376320	1.849526E-011	6.295257E-012	0	0.000000E+000
1	5.69176367	6.295257E-012	1.849526E-011	1	0.000000E+000
1	5.69178648	1.849526E-011	6.295257E-012	0	0.000000E+000
1	5.69191211	6.295257E-012	1.849526E-011	1	0.000000E+000
1	5.69196298	1.849526E-011	6.295257E-012	0	0.000000E+000
1	5.69665440	6.295257E-012	1.849526E-011	1	0.000000E+000
1	5.69671866	1.849526E-011	6.295257E-012	0	0.000000E+000
1	5.69840007	6.295257E-012	1.849526E-011	1	0.000000E+000
1	5.69862528	1.849526E-011	6.295257E-012	0	0.000000E+000
1	5.69900546	6.295257E-012	1.849526E-011	1	0.000000E+000
1	5.69902417	1.849526E-011	6.295257E-012	0	0.000000E+000
1	5.69927244	6.295257E-012	1.849526E-011	1	0.000000E+000
1	5.69932748	1.849526E-011	6.295257E-012	0	0.000000E+000
1	5.70180182	6.295257E-012	1.849526E-011	1	0.000000E+000
1	5.70195382	1.849526E-011	6.295257E-012	0	0.000000E+000
1	5.70828330	6.295257E-012	1.849526E-011	1	0.000000E+000
1	5.70830869	1.849526E-011	6.295257E-012	0	0.000000E+000
1	5.70838836	6.295257E-012	1.849526E-011	1	0.000000E+000
1	5.70848975	1.849526E-011	6.295257E-012	0	0.000000E+000
1	5.71574547	6.295257E-012	1.849526E-011	1	0.000000E+000
1	5.71582819	1.849526E-011	6.295257E-012	0	0.000000E+000
1	5.71743504	6.295257E-012	1.849526E-011	1	0.000000E+000
1	5.71747449	1.849526E-011	6.295257E-012	0	0.000000E+000
1	5.71948073	6.295257E-012	1.849526E-011	1	0.000000E+000
1	5.71965718	1.849526E-011	6.295257E-012	0	0.000000E+000
1	5.72120749	6.295257E-012	1.849526E-011	1	0.000000E+000
1	5.72129030	1.849526E-011	6.295257E-012	0	0.000000E+000
1	5.72131937	6.295257E-012	1.849526E-011	1	0.000000E+000
1	5.72145045	1.849526E-011	6.295257E-012	0	0.000000E+000
1	5.72175443	6.295257E-012	1.849526E-011	1	0.000000E+000
1	5.72204586	1.849526E-011	6.295257E-012	0	0.000000E+000
1	5.72390830	6.295257E-012	1.849526E-011	1	0.000000E+000
1	5.72405568	1.849526E-011	6.295257E-012	0	0.000000E+000
1	5.72414630	6.295257E-012	1.849526E-011	1	0.000000E+000
1	5.72421728	1.849526E-011	6.295257E-012	0	0.000000E+000
1	5.72850209	6.295257E-012	1.849526E-011	1	0.000000E+000
1	5.72853412	1.849526E-011	6.295257E-012	0	0.000000E+000
1	5.73150681	6.295257E-012	1.849526E-011	1	0.000000E+000
1	5.73183894	1.849526E-011	6.295257E-012	0	0.000000E+000
1	5.73211626	6.295257E-012	1.849526E-011	1	0.000000E+000
1	5.73218123	1.849526E-011	6.295257E-012	0	0.000000E+000
1	5.73685084	6.295257E-012	1.849526E-011	1	0.000000E+000
1	5.73696672	1.849526E-011	6.295257E-012	0	0.000000E+000
1	5.73791737	6.295257E-012	1.849526E-011	1	0.000000E+000
1	5.73801673	1.849526E-011	6.295257E-012	0	0.000000E+000
1	5.73825559	6.295257E-012	1.849526E-011	1	0.000000E+000
1	5.73837224	1.849526E-011	6.295257E-012	0	0.000000E+000
1	5.73864625	6.295257E-012	1.849526E-011	1	0.000000E+000
1	5.73867302	1.849526E-011	6.295257E-012	0	0.000000E+000
1	5.74361612	6.295257E-012	1.849526E-011	1	0.000000E+000
1	5.74377712	1.849526E-011	6.295257E-012	0	0.000000E+000
1	5.74612973	6.295257E-012	1.849526E-011	1	0.000000E+000
1	5.74614109	1.849526E-011	6.295257E-012	0	0.000000E+000
1	5.74838061	6.295257E-012	1.849526E-011	1	0.000000E+000
1	5.74841579	1.849526E-011	6.295257E-012	0	0.000000E+000
1	5.74907098	6.295257E-012	1.849526E-011	1	0.000000E+000
1	5.74912942	1.849526E-011	6.295257E-012	0	0.000000E+000
1	5.74917933	6.295257E-012	1.849526E-011	1	0.000000E+000
1	5.74933936	1.849526E-011	6.295257E-012	0	0.000000E+000
1	5.75033758	6.295257E-012	1.849526E-011	1	0.000000E+000
1	5.75036300	1.849526E-011	6.295257E-012	0	0.000000E+000
1	5.75041992	6.295257E-012	1.849526E-011	1	0.000000E+000
1	5.75044292	1.849526E-011	6.295257E-012	0	0.000000E+000
1	5.77076375	6.295257E-012	1.849526E-011	1	0.000000E+000
1	5.77083396	1.849526E-011	6.295257E-012	0	0.000000E+000
1	5.77404150	6.295257E-012	1.849526E-011	1	0.000000E+000
1	5.77407686	1.849526E-011	6.295257E-012	0	0.000000E+000
1	5.77438548	6.295257E-012	1.849526E-011	1	0.000000E+000
1	5.77455771	1.849526E-011	6.295257E-012	0	0.000000E+000
1	5.77727309	6.295257E-012	1.849526E-011	1	0.000000E+000
1	5.77735786	1.849526E-011	6.295257E-012	0	0.000000E+000
1	5.77786407	6.295257E-012	1.849526E-011	1	0.000000E+000
1	5.77790307	1.849526E-011	6.295257E-012	0	0.000000E+000
1	5.77803113	6.295257E-012	1.849526E-011	1	0.000000E+000
1	5.77804913	1.849526E-011	6.295257E-012	0	0.000000E+000
1	5.77808256	6.295257E-012	1.849526E-011	1	0.000000E+000
1	5.77810175	1.849526E-011	6.295257E-012	0	0.000000E+000
1	5.77906493	6.295257E-012	1.849526E-011	1	0.000000E+000
1	5.77907831	1.849526E-011	6.295257E-012	0	0.000000E+000
1	5.77958749	6.295257E-012	1.849526E-011	1	0.000000E+000
1	5.77962015	1.849526E-011	6.295257E-012	0	0.000000E+000
1	5.77973099	6.295257E-012	1.849526E-011	1	0.000000E+000
1	5.77976437	1.849526E-011	6.295257E-012	0	0.000000E+000
1	5.78057263	6.295257E-012	1.849526E-011	1	0.000000E+000
1	5.78069844	1.849526E-011	6.295257E-012	0	0.000000E+000
1	5.78079172	6.295257E-012	1.849526E-011	1	0.000000E+000
1	5.78092274	1.849526E-011	6.295257E-012	0	0.000000E+000
1	5.78202969	6.295257E-012	1.849526E-011	1	0.000000E+000
1	5.78223464	1.849526E-011	6.295257E-012	0	0.000000E+000
1	5.78269258	6.295257E-012	1.849526E-011	1	0.000000E+000
1	5.78277841	1.849526E-011	6.295257E-012	0	0.000000E+000
1	5.78294403	6.295257E-012	1.849526E-011	1	0.000000E+000
1	5.78300541	1.849526E-011	6.295257E-012	0	0.000000E+000
1	5.78324122	6.295257E-012	1.849526E-011	1	0.000000E+000
1	5.78326661	1.849526E-011	6.295257E-012	0	0.000000E+000
1	5.78604057	6.295257E-012	1.849526E-011	1	0.000000E+000
1	5.78608515	1.849526E-011	6.295257E-012	0	0.000000E+000
1	5.78610220	6.295257E-012	1.849526E-011	1	0.000000E+000
1	5.78628800	1.849526E-011	6.295257E-012	0	0.000000E+000
1	5.78659848	6.295257E-012	1.849526E-011	1	0.000000E+000
1	5.78667261	1.849526E-011	6.295257E-012	0	0.000000E+000
1	5.78719241	6.295257E-012	1.849526E-011	1	0.000000E+000
1	5.78724697	1.849526E-011	6.295257E-012	0	0.000000E+000
1	5.78806540	6.295257E-012	1.849526E-011	1	0.000000E+000
1	5.78809684	1.849526E-011	6.295257E-012	0	0.000000E+000
1	5.78906990	6.295257E-012	1.849526E-011	1	0.000000E+000
1	5.78915478	1.849526E-011	6.295257E-012	0	0.000000E+000
1	5.79019982	6.295257E-012	1.849526E-011	1	0.000000E+000
1	5.79027180	1.849526E-011	6.295257E-012	0	0.000000E+000
1	5.79029441	6.295257E-012	1.849526E-011	1	0.000000E+000
1	5.79032932	1.849526E-011	6.295257E-012	0	0.000000E+000
1	5.79239034	6.295257E-012	1.849526E-011	1	0.000000E+000
1	5.79242656	1.849526E-011	6.295257E-012	0	0.000000E+000
1	5.79295482	6.295257E-012	1.849526E-011	1	0.000000E+000
1	5.79300918	1.849526E-011	6.295257E-012	0	0.000000E+000
1	5.79742797	6.295257E-012	1.849526E-011	1	0.000000E+000
1	5.79744676	1.849526E-011	6.295257E-012	0	0.000000E+000
1	5.80060668	6.295257E-012	1.849526E-011	1	0.000000E+000
1	5.80062618	1.849526E-011	6.295257E-012	0	0.000000E+000
1	5.80186365	6.295257E-012	1.849526E-011	1	0.000000E+000
1	5.80190181	1.849526E-011	6.295257E-012	0	0.000000E+000
1	5.80658918	6.295257E-012	1.849526E-011	1	0.000000E+000
1	5.80677417	1.849526E-011	6.295257E-012	0	0.000000E+000
1	5.80876729	6.295257E-012	1.849526E-011	1	0.000000E+000
1	5.80890798	1.849526E-011	6.295257E-012	0	0.000000E+000
1	5.81166404	6.295257E-012	1.849526E-011	1	0.000000E+000
1	5.81177428	1.849526E-011	6.295257E-012	0	0.000000E+000
1	5.81219381	6.295257E-012	1.849526E-011	1	0.000000E+000
1	5.81227936	1.849526E-011	6.295257E-012	0	0.000000E+000
1	5.82007573	6.295257E-012	1.849526E-011	1	0.000000E+000
1	5.82018599	1.849526E-011	6.295257E-012	0	0.000000E+000
1	5.82071909	6.295257E-012	1.849526E-011	1	0.000000E+000
1	5.82084804	1.849526E-011	6.295257E-012	0	0.000000E+000
1	5.82194554	6.295257E-012	1.849526E-011	1	0.000000E+000
1	5.82199214	1.849526E-011	6.295257E-012	0	0.000000E+000
1	5.82265326	6.295257E-012	1.849526E-011	1	0.000000E+000
1	5.82279066	1.849526E-011	6.295257E-012	0	0.000000E+000
1	5.82410921	6.295257E-012	1.849526E-011	1	0.000000E+000
1	5.82413763	1.849526E-011	6.295257E-012	0	0.000000E+000
1	5.82417636	6.295257E-012	1.849526E-011	1	0.000000E+000
1	5.82422119	1.849526E-011	6.295257E-012	0	0.000000E+000
1	5.82541479	6.295257E-012	1.849526E-011	1	0.000000E+000
1	5.82546086	1.849526E-011	6.295257E-012	0	0.000000E+000
1	5.82951260	6.295257E-012	1.849526E-011	1	0.000000E+000
1	5.82955738	1.849526E-011	6.295257E-012	0	0.000000E+000
1	5.82986740	6.295257E-012	1.849526E-011	1	0.000000E+000
1	5.82996508	1.849526E-011	6.295257E-012	0	0.000000E+000
1	5.83846382	6.295257E-012	1.849526E-011	1	0.000000E+000
1	5.83850119	1.849526E-011	6.295257E-012	0	0.000000E+000
1	5.84018773	6.295257E-012	1.849526E-011	1	0.000000E+000
1	5.84024517	1.849526E-011	6.295257E-012	0	0.000000E+000
1	5.84028180	6.295257E-012	1.849526E-011	1	0.000000E+000
1	5.84042150	1.849526E-011	6.295257E-012	0	0.000000E+000
1	5.84625609	6.295257E-012	1.849526E-011	1	0.000000E+000
1	5.84649419	1.849526E-011	6.295257E-012	0	0.000000E+000
1	5.84651821	6.295257E-012	1.849526E-011	1	0.000000E+000
1	5.84659736	1.849526E-011	6.295257E-012	0	0.000000E+000
1	5.84721252	6.295257E-012	1.849526E-011	1	0.000000E+000
1	5.84730686	1.849526E-011	6.295257E-012	0	0.000000E+000
1	5.84958580	6.295257E-012	1.849526E-011	1	0.000000E+000
1	5.84984571	1.849526E-011	6.295257E-012	0	0.000000E+000
1	5.85002477	6.295257E-012	1.849526E-011	1	0.000000E+000
1	5.85009520	1.849526E-011	6.295257E-012	0	0.000000E+000
1	5.85013796	6.295257E-012	1.849526E-011	1	0.000000E+000
1	5.85018766	1.849526E-011	6.295257E-012	0	0.000000E+000
1	5.85033075	6.295257E-012	1.849526E-011	1	0.000000E+000
1	5.85034508	1.849526E-011	6.295257E-012	0	0.000000E+000
1	5.85465557	6.295257E-012	1.849526E-011	1	0.000000E+000
1	5.85469643	1.849526E-011	6.295257E-012	0	0.000000E+000
1	5.85601623	6.295257E-012	1.849526E-011	1	0.000000E+000
1	5.85622494	1.849526E-011	6.295257E-012	0	0.000000E+000
1	5.85652640	6.295257E-012	1.849526E-011	1	0.000000E+000
1	5.85657350	1.849526E-011	6.295257E-012	0	0.000000E+000
1	5.85953229	6.295257E-012	1.849526E-011	1	0.000000E+000
1	5.85957462	1.849526E-011	6.295257E-012	0	0.000000E+000
1	5.85999361	6.295257E-012	1.849526E-011	1	0.000000E+000
1	5.86027052	1.849526E-011	6.295257E-012	0	0.000000E+000
1	5.86083886	6.295257E-012	1.849526E-011	1	0.000000E+000
1	5.86087125	1.849526E-011	6.295257E-012	0	0.000000E+000
1	5.86372001	6.295257E-012	1.849526E-011	1	0.000000E+000
1	5.86393281	1.849526E-011	6.295257E-012	0	0.000000E+000
1	5.86397604	6.295257E-012	1.849526E-011	1	0.000000E+000
1	5.86422898	1.849526E-011	6.295257E-012	0	0.000000E+000
1	5.86439419	6.295257E-012	1.849526E-011	1	0.000000E+000
1	5.86441136	1.849526E-011	6.295257E-012	0	0.000000E+000
1	5.86556349	6.295257E-012	1.849526E-011	1	0.000000E+000
1	5.86562092	1.849526E-011	6.295257E-012	0	0.000000E+000
1	5.86643710	6.295257E-012	1.849526E-011	1	0.000000E+000
1	5.86649071	1.849526E-011	6.295257E-012	0	0.000000E+000
1	5.86660204	6.295257E-012	1.849526E-011	1	0.000000E+000
1	5.86663264	1.849526E-011	6.295257E-012	0	0.000000E+000
1	5.86914527	6.295257E-012	1.849526E-011	1	0.000000E+000
1	5.86922662	1.849526E-011	6.295257E-012	0	0.000000E+000
1	5.87204481	6.295257E-012	1.849526E-011	1	0.000000E+000
1	5.87227199	1.849526E-011	6.295257E-012	0	0.000000E+000
1	5.87265812	6.295257E-012	1.849526E-011	1	0.000000E+000
1	5.87278740	1.849526E-011	6.295257E-012	0	0.000000E+000
1	6.07846247	6.235010E-012	1.843501E-011	1	0.000000E+000
1	6.07854508	1.843501E-011	6.235010E-012	0	0.000000E+000
1	6.08344299	6.235010E-012	1.843501E-011	1	0.000000E+000
1	6.08353223	1.843501E-011	6.235010E-012	0	0.000000E+000
1	6.08364625	6.235010E-012	1.843501E-011	1	0.000000E+000
1	6.08379786	1.843501E-011	6.235010E-012	0	0.000000E+000
1	6.08385256	6.235010E-012	1.843501E-011	1	0.000000E+000
1	6.08420678	1.843501E-011	6.235010E-012	0	0.000000E+000
1	6.08435440	6.235010E-012	1.843501E-011	1	0.000000E+000
1	6.08453637	1.843501E-011	6.235010E-012	0	0.000000E+000
1	6.08495905	6.235010E-012	1.843501E-011	1	0.000000E+000
1	6.08509479	1.843501E-011	6.235010E-012	0	0.000000E+000
1	6.08514381	6.235010E-012	1.843501E-011	1	0.000000E+000
1	6.08523059	1.843501E-011	6.235010E-012	0	0.000000E+000
1	6.08778257	6.235010E-012	1.843501E-011	1	0.000000E+000
1	6.08785695	1.843501E-011	6.235010E-012	0	0.000000E+000
1	6.08788864	6.235010E-012	1.843501E-011	1	0.000000E+000
1	6.08792655	1.843501E-011	6.235010E-012	0	0.000000E+000
1	6.08808975	6.235010E-012	1.843501E-011	1	0.000000E+000
1	6.08820500	1.843501E-011	6.235010E-012	0	0.000000E+000
1	6.08982503	6.235010E-012	1.843501E-011	1	0.000000E+000
1	6.08995266	1.843501E-011	6.235010E-012	0	0.000000E+000
1	6.09096229	6.235010E-012	1.843501E-011	1	0.000000E+000
1	6.09104341	1.843501E-011	6.235010E-012	0	0.000000E+000
1	6.09196630	6.235010E-012	1.843501E-011	1	0.000000E+000
1	6.09204221	1.843501E-011	6.235010E-012	0	0.000000E+000
1	6.09211006	6.235010E-012	1.843501E-011	1	0.000000E+000
1	6.09219425	1.843501E-011	6.235010E-012	0	0.000000E+000
1	6.09234663	6.235010E-012	1.843501E-011	1	0.000000E+000
1	6.09242093	1.843501E-011	6.235010E-012	0	0.000000E+000
1	6.09326790	6.235010E-012	1.843501E-011	1	0.000000E+000
1	6.09334323	1.843501E-011	6.235010E-012	0	0.000000E+000
1	6.09350496	6.235010E-012	1.843501E-011	1	0.000000E+000
1	6.09359104	1.843501E-011	6.235010E-012	0	0.000000E+000
1	6.09408613	6.235010E-012	1.843501E-011	1	0.000000E+000
1	6.09423675	1.843501E-011	6.235010E-012	0	0.000000E+000
1	6.09429952	6.235010E-012	1.843501E-011	1	0.000000E+000
1	6.09434983	1.843501E-011	6.235010E-012	0	0.000000E+000
1	6.09444480	6.235010E-012	1.843501E-011	1	0.000000E+000
1	6.09447084	1.843501E-011	6.235010E-012	0	0.000000E+000
1	6.09582772	6.235010E-012	1.843501E-011	1	0.000000E+000
1	6.09622101	1.843501E-011	6.235010E-012	0	0.000000E+000
1	6.09622778	6.235010E-012	1.843501E-011	1	0.000000E+000
1	6.09633424	1.843501E-011	6.235010E-012	0	0.000000E+000
1	6.09657176	6.235010E-012	1.843501E-011	1	0.000000E+000
1	6.09666050	1.843501E-011	6.235010E-012	0	0.000000E+000
1	6.09670534	6.235010E-012	1.843501E-011	1	0.000000E+000
1	6.09701541	1.843501E-011	6.235010E-012	0	0.000000E+000
1	6.09995685	6.235010E-012	1.843501E-011	1	0.000000E+000
1	6.10009456	1.843501E-011	6.235010E-012	0	0.000000E+000
1	6.10132601	6.235010E-012	1.843501E-011	1	0.000000E+000
1	6.10157396	1.843501E-011	6.235010E-012	0	0.000000E+000
1	6.10259648	6.235010E-012	1.843501E-011	1	0.000000E+000
1	6.10280737	1.843501E-011	6.235010E-012	0	0.000000E+000
1	6.10335471	6.235010E-012	1.843501E-011	1	0.000000E+000
1	6.10342165	1.843501E-011	6.235010E-012	0	0.000000E+000
1	6.10350075	6.235010E-012	1.843501E-011	1	0.000000E+000
1	6.10364258	1.843501E-011	6.235010E-012	0	0.000000E+000
1	6.10604673	6.235010E-012	1.843501E-011	1	0.000000E+000
1	6.10610673	1.843501E-011	6.235010E-012	0	0.000000E+000
1	6.10733011	6.235010E-012	1.843501E-011	1	0.000000E+000
1	6.10742707	1.843501E-011	6.235010E-012	0	0.000000E+000
1	6.10767134	6.235010E-012	1.843501E-011	1	0.000000E+000
1	6.10775846	1.843501E-011	6.235010E-012	0	0.000000E+000
1	6.10811364	6.235010E-012	1.843501E-011	1	0.000000E+000
1	6.10822321	1.843501E-011	6.235010E-012	0	0.000000E+000
1	6.10883251	6.235010E-012	1.843501E-011	1	0.000000E+000
1	6.10903280	1.843501E-011	6.235010E-012	0	0.000000E+000
1	6.10974896	6.235010E-012	1.843501E-011	1	0.000000E+000
1	6.10986020	1.843501E-011	6.235010E-012	0	0.000000E+000
1	6.11361617	6.235010E-012	1.843501E-011	1	0.000000E+000
1	6.11400798	1.843501E-011	6.235010E-012	0	0.000000E+000
1	6.11435385	6.235010E-012	1.843501E-011	1	0.000000E+000
1	6.11440476	1.843501E-011	6.235010E-012	0	0.000000E+000
1	6.11903797	6.235010E-012	1.843501E-011	1	0.000000E+000
1	6.11910318	1.843501E-011	6.235010E-012	0	0.000000E+000
1	6.11920183	6.235010E-012	1.843501E-011	1	0.000000E+000
1	6.11920679	1.843501E-011	6.235010E-012	0	0.000000E+000
1	6.12151344	6.235010E-012	1.843501E-011	1	0.000000E+000
1	6.12162146	1.843501E-011	6.235010E-012	0	0.000000E+000
1	6.12212336	6.235010E-012	1.843501E-011	1	0.000000E+000
1	6.12214973	1.843501E-011	6.235010E-012	0	0.000000E+000
1	6.12271589	6.235010E-012	1.843501E-011	1	0.000000E+000
1	6.12272988	1.843501E-011	6.235010E-012	0	0.000000E+000
1	6.12494364	6.235010E-012	1.843501E-011	1	0.000000E+000
1	6.12502059	1.843501E-011	6.235010E-012	0	0.000000E+000
1	6.12517370	6.235010E-012	1.843501E-011	1	0.000000E+000
1	6.12519859	1.843501E-011	6.235010E-012	0	0.000000E+000
1	6.12598726	6.235010E-012	1.843501E-011	1	0.000000E+000
1	6.12605578	1.843501E-011	6.235010E-012	0	0.000000E+000
1	6.12629893	6.235010E-012	1.843501E-011	1	0.000000E+000
1	6.12636971	1.843501E-011	6.235010E-012	0	0.000000E+000
1	6.12755816	6.235010E-012	1.843501E-011	1	0.000000E+000
1	6.12772342	1.843501E-011	6.235010E-012	0	0.000000E+000
1	6.12795572	6.235010E-012	1.843501E-011	1	0.000000E+000
1	6.12818353	1.843501E-011	6.235010E-012	0	0.000000E+000
1	6.12830442	6.235010E-012	1.843501E-011	1	0.000000E+000
1	6.12872446	1.843501E-011	6.235010E-012	0	0.000000E+000
1	6.12880634	6.235010E-012	1.843501E-011	1	0.000000E+000
1	6.12885766	1.843501E-011	6.235010E-012	0	0.000000E+000
1	6.13039585	6.235010E-012	1.843501E-011	1	0.000000E+000
1	6.13044979	1.843501E-011	6.235010E-012	0	0.000000E+000
1	6.13127413	6.235010E-012	1.843501E-011	1	0.000000E+000
1	6.13131485	1.843501E-011	6.235010E-012	0	0.000000E+000
1	6.13160004	6.235010E-012	1.843501E-011	1	0.000000E+000
1	6.13166226	1.843501E-011	6.235010E-012	0	0.000000E+000
1	6.13303380	6.235010E-012	1.843501E-011	1	0.000000E+000
1	6.13307149	1.843501E-011	6.235010E-012	0	0.000000E+000
1	6.13367543	6.235010E-012	1.843501E-011	1	0.000000E+000
1	6.13367934	1.843501E-011	6.235010E-012	0	0.000000E+000
1	6.13532019	6.235010E-012	1.843501E-011	1	0.000000E+000
1	6.13548079	1.843501E-011	6.235010E-012	0	0.000000E+000
1	6.13584532	6.235010E-012	1.843501E-011	1	0.000000E+000
1	6.13587618	1.843501E-011	6.235010E-012	0	0.000000E+000
1	6.13918006	6.235010E-012	1.843501E-011	1	0.000000E+000
1	6.13923937	1.843501E-011	6.235010E-012	0	0.000000E+000
1	6.14059584	6.235010E-012	1.843501E-011	1	0.000000E+000
1	6.14062057	1.843501E-011	6.235010E-012	0	0.000000E+000
1	6.14124594	6.235010E-012	1.843501E-011	1	0.000000E+000
1	6.14124631	1.843501E-011	6.235010E-012	0	0.000000E+000
1	6.14164952	6.235010E-012	1.843501E-011	1	0.000000E+000
1	6.14190617	1.843501E-011	6.235010E-012	0	0.000000E+000
1	6.14252378	6.235010E-012	1.843501E-011	1	0.000000E+000
1	6.14262122	1.843501E-011	6.235010E-012	0	0.000000E+000
1	6.14287413	6.235010E-012	1.843501E-011	1	0.000000E+000
1	6.14294433	1.843501E-011	6.235010E-012	0	0.000000E+000
1	6.14315259	6.235010E-012	1.843501E-011	1	0.000000E+000
1	6.14319550	1.843501E-011	6.235010E-012	0	0.000000E+000
1	6.14509843	6.235010E-012	1.843501E-011	1	0.000000E+000
1	6.14528612	1.843501E-011	6.235010E-012	0	0.000000E+000
1	6.14531243	6.235010E-012	1.843501E-011	1	0.000000E+000
1	6.14535807	1.843501E-011	6.235010E-012	0	0.000000E+000
1	6.14616618	6.235010E-012	1.843501E-011	1	0.000000E+000
1	6.14620288	1.843501E-011	6.235010E-012	0	0.000000E+000
1	6.14796318	6.235010E-012	1.843501E-011	1	0.000000E+000
1	6.14829117	1.843501E-011	6.235010E-012	0	0.000000E+000
1	6.15016535	6.235010E-012	1.843501E-011	1	0.000000E+000
1	6.15021303	1.843501E-011	6.235010E-012	0	0.000000E+000
1	6.15028688	6.235010E-012	1.843501E-011	1	0.000000E+000
1	6.15031586	1.843501E-011	6.235010E-012	0	0.000000E+000
1	6.15066926	6.235010E-012	1.843501E-011	1	0.000000E+000
1	6.15089736	1.843501E-011	6.235010E-012	0	0.000000E+000
1	6.15131437	6.235010E-012	1.843501E-011	1	0.000000E+000
1	6.15147637	1.843501E-011	6.235010E-012	0	0.000000E+000
1	6.15313631	6.235010E-012	1.843501E-011	1	0.000000E+000
1	6.15316842	1.843501E-011	6.235010E-012	0	0.000000E+000
1	6.15336270	6.235010E-012	1.843501E-011	1	0.000000E+000
1	6.15345464	1.843501E-011	6.235010E-012	0	0.000000E+000
1	6.15398142	6.235010E-012	1.843501E-011	1	0.000000E+000
1	6.15415171	1.843501E-011	6.235010E-012	0	0.000000E+000
1	6.15556033	6.235010E-012	1.843501E-011	1	0.000000E+000
1	6.15557714	1.843501E-011	6.235010E-012	0	0.000000E+000
1	6.15734100	6.235010E-012	1.843501E-011	1	0.000000E+000
1	6.15755163	1.843501E-011	6.235010E-012	0	0.000000E+000
1	6.15917732	6.235010E-012	1.843501E-011	1	0.000000E+000
1	6.15920032	1.843501E-011	6.235010E-012	0	0.000000E+000
1	6.16064888	6.235010E-012	1.843501E-011	1	0.000000E+000
1	6.16068368	1.843501E-011	6.235010E-012	0	0.000000E+000
1	6.16128240	6.235010E-012	1.843501E-011	1	0.000000E+000
1	6.16132172	1.843501E-011	6.235010E-012	0	0.000000E+000
1	6.16137394	6.235010E-012	1.843501E-011	1	0.000000E+000
1	6.16142556	1.843501E-011	6.235010E-012	0	0.000000E+000
1	6.16943311	6.235010E-012	1.843501E-011	1	0.000000E+000
1	6.16951181	1.843501E-011	6.235010E-012	0	0.000000E+000
1	6.17020902	6.235010E-012	1.843501E-011	1	0.000000E+000
1	6.17026848	1.843501E-011	6.235010E-012	0	0.000000E+000
1	6.17218607	6.235010E-012	1.843501E-011	1	0.000000E+000
1	6.17232028	1.843501E-011	6.235010E-012	0	0.000000E+000
1	6.17306981	6.235010E-012	1.843501E-011	1	0.000000E+000
1	6.17310282	1.843501E-011	6.235010E-012	0	0.000000E+000
1	6.18283833	6.235010E-012	1.843501E-011	1	0.000000E+000
1	6.18292424	1.843501E-011	6.235010E-012	0	0.000000E+000
1	6.18423728	6.235010E-012	1.843501E-011	1	0.000000E+000
1	6.18431265	1.843501E-011	6.235010E-012	0	0.000000E+000
1	6.18495611	6.235010E-012	1.843501E-011	1	0.000000E+000
1	6.18503745	1.843501E-011	6.235010E-012	0	0.000000E+000
1	6.18535798	6.235010E-012	1.843501E-011	1	0.000000E+000
1	6.18547782	1.843501E-011	6.235010E-012	0	0.000000E+000
1	6.18570761	6.235010E-012	1.843501E-011	1	0.000000E+000
1	6.18583012	1.843501E-011	6.235010E-012	0	0.000000E+000
1	6.18673010	6.235010E-012	1.843501E-011	1	0.000000E+000
1	6.18680838	1.843501E-011	6.235010E-012	0	0.000000E+000
1	6.18701990	6.235010E-012	1.843501E-011	1	0.000000E+000
1	6.18719673	1.843501E-011	6.235010E-012	0	0.000000E+000
1	6.18791087	6.235010E-012	1.843501E-011	1	0.000000E+000
1	6.18844198	1.843501E-011	6.235010E-012	0	0.000000E+000
1	6.18849811	6.235010E-012	1.843501E-011	1	0.000000E+000
1	6.18856539	1.843501E-011	6.235010E-012	0	0.000000E+000
1	6.18877711	6.235010E-012	1.843501E-011	1	0.000000E+000
1	6.18881390	1.843501E-011	6.235010E-012	0	0.000000E+000
1	6.18988194	6.235010E-012	1.843501E-011	1	0.000000E+000
1	6.18993545	1.843501E-011	6.235010E-012	0	0.000000E+000
1	6.19022693	6.235010E-012	1.843501E-011	1	0.000000E+000
1	6.19039996	1.843501E-011	6.235010E-012	0	0.000000E+000
1	6.19178354	6.235010E-012	1.843501E-011	1	0.000000E+000
1	6.19185488	1.843501E-011	6.235010E-012	0	0.000000E+000
1	6.19198021	6.235010E-012	1.843501E-011	1	0.000000E+000
1	6.19212118	1.843501E-011	6.235010E-012	0	0.000000E+000
1	6.19214739	6.235010E-012	1.843501E-011	1	0.000000E+000
1	6.19216027	1.843501E-011	6.235010E-012	0	0.000000E+000
1	6.19220317	6.235010E-012	1.843501E-011	1	0.000000E+000
1	6.19230953	1.843501E-011	6.235010E-012	0	0.000000E+000
1	6.19575387	6.235010E-012	1.843501E-011	1	0.000000E+000
1	6.19585694	1.843501E-011	6.235010E-012	0	0.000000E+000
1	6.19793229	6.235010E-012	1.843501E-011	1	0.000000E+000
1	6.19796260	1.843501E-011	6.235010E-012	0	0.000000E+000
1	6.20006488	6.235010E-012	1.843501E-011	1	0.000000E+000
1	6.20012825	1.843501E-011	6.235010E-012	0	0.000000E+000
1	6.20310252	6.235010E-012	1.843501E-011	1	0.000000E+000
1	6.20328418	1.843501E-011	6.235010E-012	0	0.000000E+000
1	6.20953345	6.235010E-012	1.843501E-011	1	0.000000E+000
1	6.20961065	1.843501E-011	6.235010E-012	0	0.000000E+000
1	6.21122788	6.235010E-012	1.843501E-011	1	0.000000E+000
1	6.21131323	1.843501E-011	6.235010E-012	0	0.000000E+000
1	6.21133286	6.235010E-012	1.843501E-011	1	0.000000E+000
1	6.21146590	1.843501E-011	6.235010E-012	0	0.000000E+000
1	6.21337505	6.235010E-012	1.843501E-011	1	0.000000E+000
1	6.21355100	1.843501E-011	6.235010E-012	0	0.000000E+000
1	6.21369048	6.235010E-012	1.843501E-011	1	0.000000E+000
1	6.21379899	1.843501E-011	6.235010E-012	0	0.000000E+000
1	6.21500761	6.235010E-012	1.843501E-011	1	0.000000E+000
1	6.21510865	1.843501E-011	6.235010E-012	0	0.000000E+000
1	6.21716796	6.235010E-012	1.843501E-011	1	0.000000E+000
1	6.21733104	1.843501E-011	6.235010E-012	0	0.000000E+000
1	6.21866975	6.235010E-012	1.843501E-011	1	0.000000E+000
1	6.21877807	1.843501E-011	6.235010E-012	0	0.000000E+000
1	6.21964162	6.235010E-012	1.843501E-011	1	0.000000E+000
1	6.21972612	1.843501E-011	6.235010E-012	0	0.000000E+000
1	6.21984435	6.235010E-012	1.843501E-011	1	0.000000E+000
1	6.22016953	1.843501E-011	6.235010E-012	0	0.000000E+000
1	6.22241673	6.235010E-012	1.843501E-011	1	0.000000E+000
1	6.22262442	1.843501E-011	6.235010E-012	0	0.000000E+000
1	6.22420947	6.235010E-012	1.843501E-011	1	0.000000E+000
1	6.22435226	1.843501E-011	6.235010E-012	0	0.000000E+000
1	6.22558297	6.235010E-012	1.843501E-011	1	0.000000E+000
1	6.22577282	1.843501E-011	6.235010E-012	0	0.000000E+000
1	6.22637923	6.235010E-012	1.843501E-011	1	0.000000E+000
1	6.22646424	1.843501E-011	6.235010E-012	0	0.000000E+000
1	6.22652587	6.235010E-012	1.843501E-011	1	0.000000E+000
1	6.22656161	1.843501E-011	6.235010E-012	0	0.000000E+000
1	6.22819523	6.235010E-012	1.843501E-011	1	0.000000E+000
1	6.22830059	1.843501E-011	6.235010E-012	0	0.000000E+000
1	6.22902496	6.235010E-012	1.843501E-011	1	0.000000E+000
1	6.22903092	1.843501E-011	6.235010E-012	0	0.000000E+000
1	6.22933312	6.235010E-012	1.843501E-011	1	0.000000E+000
1	6.22942444	1.843501E-011	6.235010E-012	0	0.000000E+000
1	6.23187461	6.235010E-012	1.843501E-011	1	0.000000E+000
1	6.23190323	1.843501E-011	6.235010E-012	0	0.000000E+000
1	6.23370997	6.235010E-012	1.843501E-011	1	0.000000E+000
1	6.23379808	1.843501E-011	6.235010E-012	0	0.000000E+000
1	6.57012801	6.192608E-012	1.839261E-011	1	0.000000E+000
1	6.57015035	1.839261E-011	6.192608E-012	0	0.000000E+000
1	6.57052356	6.192608E-012	1.839261E-011	1	0.000000E+000
1	6.57053538	1.839261E-011	6.192608E-012	0	0.000000E+000
1	6.57090940	6.192608E-012	1.839261E-011	1	0.000000E+000
1	6.57097308	1.839261E-011	6.192608E-012	0	0.000000E+000
1	6.57101269	6.192608E-012	1.839261E-011	1	0.000000E+000
1	6.57107339	1.839261E-011	6.192608E-012	0	0.000000E+000
1	6.57518409	6.192608E-012	1.839261E-011	1	0.000000E+000
1	6.57526762	1.839261E-011	6.192608E-012	0	0.000000E+000
1	6.57599871	6.192608E-012	1.839261E-011	1	0.000000E+000
1	6.57611658	1.839261E-011	6.192608E-012	0	0.000000E+000
1	6.57683390	6.192608E-012	1.839261E-011	1	0.000000E+000
1	6.57689765	1.839261E-011	6.192608E-012	0	0.000000E+000
1	6.58133229	6.192608E-012	1.839261E-011	1	0.000000E+000
1	6.58136913	1.839261E-011	6.192608E-012	0	0.000000E+000
1	6.58188847	6.192608E-012	1.839261E-011	1	0.000000E+000
1	6.58189743	1.839261E-011	6.192608E-012	0	0.000000E+000
1	6.58198451	6.192608E-012	1.839261E-011	1	0.000000E+000
1	6.58203834	1.839261E-011	6.192608E-012	0	0.000000E+000
1	6.58318451	6.192608E-012	1.839261E-011	1	0.000000E+000
1	6.58328159	1.839261E-011	6.192608E-012	0	0.000000E+000
1	6.58397874	6.192608E-012	1.839261E-011	1	0.000000E+000
1	6.58402361	1.839261E-011	6.192608E-012	0	0.000000E+000
1	6.58404172	6.192608E-012	1.839261E-011	1	0.000000E+000
1	6.58414420	1.839261E-011	6.192608E-012	0	0.000000E+000
1	6.58582733	6.192608E-012	1.839261E-011	1	0.000000E+000
1	6.58590930	1.839261E-011	6.192608E-012	0	0.000000E+000
1	6.58823687	6.192608E-012	1.839261E-011	1	0.000000E+000
1	6.58853995	1.839261E-011	6.192608E-012	0	0.000000E+000
1	6.58873122	6.192608E-012	1.839261E-011	1	0.000000E+000
1	6.58878461	1.839261E-011	6.192608E-012	0	0.000000E+000
1	6.59257882	6.192608E-012	1.839261E-011	1	0.000000E+000
1	6.59260648	1.839261E-011	6.192608E-012	0	0.000000E+000
1	6.59747356	6.192608E-012	1.839261E-011	1	0.000000E+000
1	6.59748866	1.839261E-011	6.192608E-012	0	0.000000E+000
1	6.60142699	6.192608E-012	1.839261E-011	1	0.000000E+000
1	6.60151609	1.839261E-011	6.192608E-012	0	0.000000E+000
1	6.60178406	6.192608E-012	1.839261E-011	1	0.000000E+000
1	6.60182026	1.839261E-011	6.192608E-012	0	0.000000E+000
1	6.60236389	6.192608E-012	1.839261E-011	1	0.000000E+000
1	6.60254129	1.839261E-011	6.192608E-012	0	0.000000E+000
1	6.60548573	6.192608E-012	1.839261E-011	1	0.000000E+000
1	6.60567744	1.839261E-011	6.192608E-012	0	0.000000E+000
1	6.60928568	6.192608E-012	1.839261E-011	1	0.000000E+000
1	6.60933279	1.839261E-011	6.192608E-012	0	0.000000E+000
1	6.61099249	6.192608E-012	1.839261E-011	1	0.000000E+000
1	6.61112407	1.839261E-011	6.192608E-012	0	0.000000E+000
1	6.61143546	6.192608E-012	1.839261E-011	1	0.000000E+000
1	6.61170648	1.839261E-011	6.192608E-012	0	0.000000E+000
1	6.61270680	6.192608E-012	1.839261E-011	1	0.000000E+000
1	6.61279375	1.839261E-011	6.192608E-012	0	0.000000E+000
1	6.61281282	6.192608E-012	1.839261E-011	1	0.000000E+000
1	6.61283357	1.839261E-011	6.192608E-012	0	0.000000E+000
1	6.62441241	6.192608E-012	1.839261E-011	1	0.000000E+000
1	6.62453699	1.839261E-011	6.192608E-012	0	0.000000E+000
1	6.62467654	6.192608E-012	1.839261E-011	1	0.000000E+000
1	6.62472197	1.839261E-011	6.192608E-012	0	0.000000E+000
1	6.62489651	6.192608E-012	1.839261E-011	1	0.000000E+000
1	6.62505464	1.839261E-011	6.192608E-012	0	0.000000E+000
1	6.62963968	6.192608E-012	1.839261E-011	1	0.000000E+000
1	6.62975947	1.839261E-011	6.192608E-012	0	0.000000E+000
1	6.62986469	6.192608E-012	1.839261E-011	1	0.000000E+000
1	6.62989042	1.839261E-011	6.192608E-012	0	0.000000E+000
1	6.63133820	6.192608E-012	1.839261E-011	1	0.000000E+000
1	6.63145788	1.839261E-011	6.192608E-012	0	0.000000E+000
1	6.63171032	6.192608E-012	1.839261E-011	1	0.000000E+000
1	6.63176837	1.839261E-011	6.192608E-012	0	0.000000E+000
1	6.63206867	6.192608E-012	1.839261E-011	1	0.000000E+000
1	6.63209610	1.839261E-011	6.192608E-012	0	0.000000E+000
1	6.63267245	6.192608E-012	1.839261E-011	1	0.000000E+000
1	6.63267523	1.839261E-011	6.192608E-012	0	0.000000E+000
1	6.63301955	6.192608E-012	1.839261E-011	1	0.000000E+000
1	6.63307441	1.839261E-011	6.192608E-012	0	0.000000E+000
1	6.63610958	6.192608E-012	1.839261E-011	1	0.000000E+000
1	6.63617948	1.839261E-011	6.192608E-012	0	0.000000E+000
1	6.63651892	6.192608E-012	1.839261E-011	1	0.000000E+000
1	6.63654124	1.839261E-011	6.192608E-012	0	0.000000E+000
1	6.63686839	6.192608E-012	1.839261E-011	1	0.000000E+000
1	6.63691011	1.839261E-011	6.192608E-012	0	0.000000E+000
1	6.63759746	6.192608E-012	1.839261E-011	1	0.000000E+000
1	6.63772935	1.839261E-011	6.192608E-012	0	0.000000E+000
1	6.63840071	6.192608E-012	1.839261E-011	1	0.000000E+000
1	6.63851471	1.839261E-011	6.192608E-012	0	0.000000E+000
1	6.63864864	6.192608E-012	1.839261E-011	1	0.000000E+000
1	6.63870217	1.839261E-011	6.192608E-012	0	0.000000E+000
1	6.63885200	6.192608E-012	1.839261E-011	1	0.000000E+000
1	6.63890044	1.839261E-011	6.192608E-012	0	0.000000E+000
1	6.63996627	6.192608E-012	1.839261E-011	1	0.000000E+000
1	6.64013096	1.839261E-011	6.192608E-012	0	0.000000E+000
1	6.64366787	6.192608E-012	1.839261E-011	1	0.000000E+000
1	6.64389902	1.839261E-011	6.192608E-012	0	0.000000E+000
1	6.64468660	6.192608E-012	1.839261E-011	1	0.000000E+000
1	6.64489037	1.839261E-011	6.192608E-012	0	0.000000E+000
1	6.64492103	6.192608E-012	1.839261E-011	1	0.000000E+000
1	6.64496193	1.839261E-011	6.192608E-012	0	0.000000E+000
1	6.64666822	6.192608E-012	1.839261E-011	1	0.000000E+000
1	6.64686689	1.839261E-011	6.192608E-012	0	0.000000E+000
1	6.64952450	6.192608E-012	1.839261E-011	1	0.000000E+000
1	6.64956071	1.839261E-011	6.192608E-012	0	0.000000E+000
1	6.64962399	6.192608E-012	1.839261E-011	1	0.000000E+000
1	6.64964229	1.839261E-011	6.192608E-012	0	0.000000E+000
1	6.65052761	6.192608E-012	1.839261E-011	1	0.000000E+000
1	6.65060216	1.839261E-011	6.192608E-012	0	0.000000E+000
1	6.65106695	6.192608E-012	1.839261E-011	1	0.000000E+000
1	6.65108455	1.839261E-011	6.192608E-012	0	0.000000E+000
1	6.65137515	6.192608E-012	1.839261E-011	1	0.000000E+000
1	6.65154768	1.839261E-011	6.192608E-012	0	0.000000E+000
1	6.65155911	6.192608E-012	1.839261E-011	1	0.000000E+000
1	6.65168439	1.839261E-011	6.192608E-012	0	0.000000E+000
1	6.65191776	6.192608E-012	1.839261E-011	1	0.000000E+000
1	6.65194137	1.839261E-011	6.192608E-012	0	0.000000E+000
1	6.65766012	6.192608E-012	1.839261E-011	1	0.000000E+000
1	6.65771960	1.839261E-011	6.192608E-012	0	0.000000E+000
1	6.66076259	6.192608E-012	1.839261E-011	1	0.000000E+000
1	6.66078479	1.839261E-011	6.192608E-012	0	0.000000E+000
1	6.66161292	6.192608E-012	1.839261E-011	1	0.000000E+000
1	6.66165731	1.839261E-011	6.192608E-012	0	0.000000E+000
1	6.66177536	6.192608E-012	1.839261E-011	1	0.000000E+000
1	6.66186125	1.839261E-011	6.192608E-012	0	0.000000E+000
1	6.66285433	6.192608E-012	1.839261E-011	1	0.000000E+000
1	6.66320899	1.839261E-011	6.192608E-012	0	0.000000E+000
1	6.66615098	6.192608E-012	1.839261E-011	1	0.000000E+000
1	6.66641200	1.839261E-011	6.192608E-012	0	0.000000E+000
1	6.66727323	6.192608E-012	1.839261E-011	1	0.000000E+000
1	6.66730763	1.839261E-011	6.192608E-012	0	0.000000E+000
1	6.66797966	6.192608E-012	1.839261E-011	1	0.000000E+000
1	6.66808908	1.839261E-011	6.192608E-012	0	0.000000E+000
1	6.66925081	6.192608E-012	1.839261E-011	1	0.000000E+000
1	6.66925518	1.839261E-011	6.192608E-012	0	0.000000E+000
1	6.66996410	6.192608E-012	1.839261E-011	1	0.000000E+000
1	6.67000211	1.839261E-011	6.192608E-012	0	0.000000E+000
1	8.53723814	5.821175E-012	1.802117E-011	1	0.000000E+000
1	8.53732788	1.802117E-011	5.821175E-012	0	0.000000E+000
1	8.53814873	5.821175E-012	1.802117E-011	1	0.000000E+000
1	8.53816336	1.802117E-011	5.821175E-012	0	0.000000E+000
1	8.53937750	5.821175E-012	1.802117E-011	1	0.000000E+000
1	8.53967022	1.802117E-011	5.821175E-012	0	0.000000E+000
1	8.54036828	5.821175E-012	1.802117E-011	1	0.000000E+000
1	8.54044377	1.802117E-011	5.821175E-012	0	0.000000E+000
1	8.54172859	5.821175E-012	1.802117E-011	1	0.000000E+000
1	8.54186581	1.802117E-011	5.821175E-012	0	0.000000E+000
1	8.54356432	5.821175E-012	1.802117E-011	1	0.000000E+000
1	8.54360468	1.802117E-011	5.821175E-012	0	0.000000E+000
1	8.54381484	5.821175E-012	1.802117E-011	1	0.000000E+000
1	8.54386805	1.802117E-011	5.821175E-012	0	0.000000E+000
1	8.54409731	5.821175E-012	1.802117E-011	1	0.000000E+000
1	8.54416973	1.802117E-011	5.821175E-012	0	0.000000E+000
1	8.54422246	5.821175E-012	1.802117E-011	1	0.000000E+000
1	8.54450258	1.802117E-011	5.821175E-012	0	0.000000E+000
1	8.54720271	5.821175E-012	1.802117E-011	1	0.000000E+000
1	8.54722492	1.802117E-011	5.821175E-012	0	0.000000E+000
1	8.54903698	5.821175E-012	1.802117E-011	1	0.000000E+000
1	8.54907992	1.802117E-011	5.821175E-012	0	0.000000E+000
1	8.55133373	5.821175E-012	1.802117E-011	1	0.000000E+000
1	8.55151506	1.802117E-011	5.821175E-012	0	0.000000E+000
1	8.55234529	5.821175E-012	1.802117E-011	1	0.000000E+000
1	8.55243525	1.802117E-011	5.821175E-012	0	0.000000E+000
1	8.55353799	5.821175E-012	1.802117E-011	1	0.000000E+000
1	8.55363251	1.802117E-011	5.821175E-012	0	0.000000E+000
1	8.55438232	5.821175E-012	1.802117E-011	1	0.000000E+000
1	8.55452292	1.802117E-011	5.821175E-012	0	0.000000E+000
1	8.55518764	5.821175E-012	1.802117E-011	1	0.000000E+000
1	8.55526537	1.802117E-011	5.821175E-012	0	0.000000E+000
1	8.55646227	5.821175E-012	1.802117E-011	1	0.000000E+000
1	8.55650059	1.802117E-011	5.821175E-012	0	0.000000E+000
1	8.55655166	5.821175E-012	1.802117E-011	1	0.000000E+000
1	8.55665153	1.802117E-011	5.821175E-012	0	0.000000E+000
1	8.55819605	5.821175E-012	1.802117E-011	1	0.000000E+000
1	8.55849126	1.802117E-011	5.821175E-012	0	0.000000E+000
1	8.56066728	5.821175E-012	1.802117E-011	1	0.000000E+000
1	8.56071014	1.802117E-011	5.821175E-012	0	0.000000E+000
1	8.56091382	5.821175E-012	1.802117E-011	1	0.000000E+000
1	8.56096505	1.802117E-011	5.821175E-012	0	0.000000E+000
1	8.56441559	5.821175E-012	1.802117E-011	1	0.000000E+000
1	8.56502835	1.802117E-011	5.821175E-012	0	0.000000E+000
1	8.56615913	5.821175E-012	1.802117E-011	1	0.000000E+000
1	8.56621983	1.802117E-011	5.821175E-012	0	0.000000E+000
1	8.56807915	5.821175E-012	1.802117E-011	1	0.000000E+000
1	8.56810838	1.802117E-011	5.821175E-012	0	0.000000E+000
1	8.57364898	5.821175E-012	1.802117E-011	1	0.000000E+000
1	8.57368518	1.802117E-011	5.821175E-012	0	0.000000E+000
1	8.57700210	5.821175E-012	1.802117E-011	1	0.000000E+000
1	8.57708581	1.802117E-011	5.821175E-012	0	0.000000E+000
1	8.57732565	5.821175E-012	1.802117E-011	1	0.000000E+000
1	8.57733752	1.802117E-011	5.821175E-012	0	0.000000E+000
1	8.60865035	5.821175E-012	1.802117E-011	1	0.000000E+000
1	8.60871072	1.802117E-011	5.821175E-012	0	0.000000E+000
1	8.61030225	5.821175E-012	1.802117E-011	1	0.000000E+000
1	8.61037795	1.802117E-011	5.821175E-012	0	0.000000E+000
1	8.61244970	5.821175E-012	1.802117E-011	1	0.000000E+000
1	8.61250098	1.802117E-011	5.821175E-012	0	0.000000E+000
1	8.61478620	5.821175E-012	1.802117E-011	1	0.000000E+000
1	8.61494583	1.802117E-011	5.821175E-012	0	0.000000E+000
1	8.61625361	5.821175E-012	1.802117E-011	1	0.000000E+000
1	8.61631204	1.802117E-011	5.821175E-012	0	0.000000E+000
1	8.61719658	5.821175E-012	1.802117E-011	1	0.000000E+000
1	8.61724535	1.802117E-011	5.821175E-012	0	0.000000E+000
1	8.61901291	5.821175E-012	1.802117E-011	1	0.000000E+000
1	8.61920864	1.802117E-011	5.821175E-012	0	0.000000E+000
1	8.61981276	5.821175E-012	1.802117E-011	1	0.000000E+000
1	8.61989075	1.802117E-011	5.821175E-012	0	0.000000E+000
1	8.61991043	5.821175E-012	1.802117E-011	1	0.000000E+000
1	8.62017886	1.802117E-011	5.821175E-012	0	0.000000E+000
1	8.62248925	5.821175E-012	1.802117E-011	1	0.000000E+000
1	8.62252700	1.802117E-011	5.821175E-012	0	0.000000E+000
1	8.62686445	5.821175E-012	1.802117E-011	1	0.000000E+000
1	8.62690752	1.802117E-011	5.821175E-012	0	0.000000E+000
1	8.63084139	5.821175E-012	1.802117E-011	1	0.000000E+000
1	8.63088336	1.802117E-011	5.821175E-012	0	0.000000E+000
1	8.63089424	5.821175E-012	1.802117E-011	1	0.000000E+000
1	8.63103004	1.802117E-011	5.821175E-012	0	0.000000E+000
1	8.63426854	5.821175E-012	1.802117E-011	1	0.000000E+000
1	8.63435591	1.802117E-011	5.821175E-012	0	0.000000E+000
1	8.63542133	5.821175E-012	1.802117E-011	1	0.000000E+000
1	8.63548765	1.802117E-011	5.821175E-012	0	0.000000E+000
1	8.63644805	5.821175E-012	1.802117E-011	1	0.000000E+000
1	8.63652022	1.802117E-011	5.821175E-012	0	0.000000E+000
1	8.63727056	5.821175E-012	1.802117E-011	1	0.000000E+000
1	8.63742772	1.802117E-011	5.821175E-012	0	0.000000E+000
1	8.63763165	5.821175E-012	1.802117E-011	1	0.000000E+000
1	8.63772247	1.802117E-011	5.821175E-012	0	0.000000E+000
1	8.63816203	5.821175E-012	1.802117E-011	1	0.000000E+000
1	8.63823539	1.802117E-011	5.821175E-012	0	0.000000E+000
1	8.63890905	5.821175E-012	1.802117E-011	1	0.000000E+000
1	8.63901673	1.802117E-011	5.821175E-012	0	0.000000E+000
1	8.63979756	5.821175E-012	1.802117E-011	1	0.000000E+000
1	8.63987734	1.802117E-011	5.821175E-012	0	0.000000E+000
1	8.64030747	5.821175E-012	1.802117E-011	1	0.000000E+000
1	8.64031420	1.802117E-011	5.821175E-012	0	0.000000E+000
1	8.64096572	5.821175E-012	1.802117E-011	1	0.000000E+000
1	8.64097792	1.802117E-011	5.821175E-012	0	0.000000E+000
1	8.64413234	5.821175E-012	1.802117E-011	1	0.000000E+000
1	8.64423556	1.802117E-011	5.821175E-012	0	0.000000E+000
1	8.64430492	5.821175E-012	1.802117E-011	1	0.000000E+000
1	8.64433785	1.802117E-011	5.821175E-012	0	0.000000E+000
1	8.64594656	5.821175E-012	1.802117E-011	1	0.000000E+000
1	8.64601747	1.802117E-011	5.821175E-012	0	0.000000E+000
1	8.64690799	5.821175E-012	1.802117E-011	1	0.000000E+000
1	8.64702009	1.802117E-011	5.821175E-012	0	0.000000E+000
1	8.64712172	5.821175E-012	1.802117E-011	1	0.000000E+000
1	8.64717324	1.802117E-011	5.821175E-012	0	0.000000E+000
1	8.64766536	5.821175E-012	1.802117E-011	1	0.000000E+000
1	8.64772250	1.802117E-011	5.821175E-012	0	0.000000E+000
1	8.64785515	5.821175E-012	1.802117E-011	1	0.000000E+000
1	8.64788805	1.802117E-011	5.821175E-012	0	0.000000E+000
1	8.64965475	5.821175E-012	1.802117E-011	1	0.000000E+000
1	8.64975991	1.802117E-011	5.821175E-012	0	0.000000E+000
1	8.65096255	5.821175E-012	1.802117E-011	1	0.000000E+000
1	8.65102571	1.802117E-011	5.821175E-012	0	0.000000E+000
1	8.65112463	5.821175E-012	1.802117E-011	1	0.000000E+000
1	8.65121229	1.802117E-011	5.821175E-012	0	0.000000E+000
1	8.65155296	5.821175E-012	1.802117E-011	1	0.000000E+000
1	8.65168504	1.802117E-011	5.821175E-012	0	0.000000E+000
1	8.65291570	5.821175E-012	1.802117E-011	1	0.000000E+000
1	8.65299019	1.802117E-011	5.821175E-012	0	0.000000E+000
1	8.65457701	5.821175E-012	1.802117E-011	1	0.000000E+000
1	8.65493056	1.802117E-011	5.821175E-012	0	0.000000E+000
1	8.65992771	5.821175E-012	1.802117E-011	1	0.000000E+000
1	8.66007766	1.802117E-011	5.821175E-012	0	0.000000E+000
1	8.66009830	5.821175E-012	1.802117E-011	1	0.000000E+000
1	8.66018724	1.802117E-011	5.821175E-012	0	0.000000E+000
1	8.66411612	5.821175E-012	1.802117E-011	1	0.000000E+000
1	8.66451422	1.802117E-011	5.821175E-012	0	0.000000E+000
1	8.66717870	5.821175E-012	1.802117E-011	1	0.000000E+000
1	8.66721179	1.802117E-011	5.821175E-012	0	0.000000E+000
1	8.66724742	5.821175E-012	1.802117E-011	1	0.000000E+000
1	8.66732840	1.802117E-011	5.821175E-012	0	0.000000E+000
1	8.66915300	5.821175E-012	1.802117E-011	1	0.000000E+000
1	8.66917721	1.802117E-011	5.821175E-012	0	0.000000E+000
1	8.67174674	5.821175E-012	1.802117E-011	1	0.000000E+000
1	8.67176140	1.802117E-011	5.821175E-012	0	0.000000E+000
1	8.67315657	5.821175E-012	1.802117E-011	1	0.000000E+000
1	8.67326211	1.802117E-011	5.821175E-012	0	0.000000E+000
1	8.67395436	5.821175E-012	1.802117E-011	1	0.000000E+000
1	8.67398713	1.802117E-011	5.821175E-012	0	0.000000E+000
1	8.67409451	5.821175E-012	1.802117E-011	1	0.000000E+000
1	8.67413593	1.802117E-011	5.821175E-012	0	0.000000E+000
1	8.67470622	5.821175E-012	1.802117E-011	1	0.000000E+000
1	8.67491263	1.802117E-011	5.821175E-012	0	0.000000E+000
1	8.67734892	5.821175E-012	1.802117E-011	1	0.000000E+000
1	8.67749457	1.802117E-011	5.821175E-012	0	0.000000E+000
1	8.67798532	5.821175E-012	1.802117E-011	1	0.000000E+000
1	8.67803934	1.802117E-011	5.821175E-012	0	0.000000E+000
1	8.68087367	5.821175E-012	1.802117E-011	1	0.000000E+000
1	8.68099372	1.802117E-011	5.821175E-012	0	0.000000E+000
1	8.68138464	5.821175E-012	1.802117E-011	1	0.000000E+000
1	8.68144103	1.802117E-011	5.821175E-012	0	0.000000E+000
1	8.68303710	5.821175E-012	1.802117E-011	1	0.000000E+000
1	8.68307535	1.802117E-011	5.821175E-012	0	0.000000E+000
1	8.68376303	5.821175E-012	1.802117E-011	1	0.000000E+000
1	8.68386104	1.802117E-011	5.821175E-012	0	0.000000E+000
1	8.69282499	5.821175E-012	1.802117E-011	1	0.000000E+000
1	8.69288536	1.802117E-011	5.821175E-012	0	0.000000E+000
1	8.69290933	5.821175E-012	1.802117E-011	1	0.000000E+000
1	8.69308013	1.802117E-011	5.821175E-012	0	0.000000E+000
1	8.69312562	5.821175E-012	1.802117E-011	1	0.000000E+000
1	8.69323595	1.802117E-011	5.821175E-012	0	0.000000E+000
1	8.69361976	5.821175E-012	1.802117E-011	1	0.000000E+000
1	8.69381016	1.802117E-011	5.821175E-012	0	0.000000E+000
1	8.69442025	5.821175E-012	1.802117E-011	1	0.000000E+000
1	8.69462426	1.802117E-011	5.821175E-012	0	0.000000E+000
1	8.69764748	5.821175E-012	1.802117E-011	1	0.000000E+000
1	8.69769107	1.802117E-011	5.821175E-012	0	0.000000E+000
1	8.69931667	5.821175E-012	1.802117E-011	1	0.000000E+000
1	8.69964770	1.802117E-011	5.821175E-012	0	0.000000E+000
1	8.70049042	5.821175E-012	1.802117E-011	1	0.000000E+000
1	8.70060355	1.802117E-011	5.821175E-012	0	0.000000E+000
1	8.70100506	5.821175E-012	1.802117E-011	1	0.000000E+000
1	8.70116198	1.802117E-011	5.821175E-012	0	0.000000E+000
1	8.70156445	5.821175E-012	1.802117E-011	1	0.000000E+000
1	8.70197266	1.802117E-011	5.821175E-012	0	0.000000E+000
1	8.70234401	5.821175E-012	1.802117E-011	1	0.000000E+000
1	8.70243393	1.802117E-011	5.821175E-012	0	0.000000E+000
1	8.70364796	5.821175E-012	1.802117E-011	1	0.000000E+000
1	8.70372348	1.802117E-011	5.821175E-012	0	0.000000E+000
1	8.70641958	5.821175E-012	1.802117E-011	1	0.000000E+000
1	8.70646459	1.802117E-011	5.821175E-012	0	0.000000E+000
1	8.70862786	5.821175E-012	1.802117E-011	1	0.000000E+000
1	8.70869209	1.802117E-011	5.821175E-012	0	0.000000E+000
1	8.70871648	5.821175E-012	1.802117E-011	1	0.000000E+000
1	8.70876144	1.802117E-011	5.821175E-012	0	0.000000E+000
1	8.70946164	5.821175E-012	1.802117E-011	1	0.000000E+000
1	8.70950922	1.802117E-011	5.821175E-012	0	0.000000E+000
1	8.70973753	5.821175E-012	1.802117E-011	1	0.000000E+000
1	8.70975064	1.802117E-011	5.821175E-012	0	0.000000E+000
1	8.71826520	5.821175E-012	1.802117E-011	1	0.000000E+000
1	8.71828491	1.802117E-011	5.821175E-012	0	0.000000E+000
1	8.71894541	5.821175E-012	1.802117E-011	1	0.000000E+000
1	8.71901605	1.802117E-011	5.821175E-012	0	0.000000E+000
1	8.72364613	5.821175E-012	1.802117E-011	1	0.000000E+000
1	8.72366102	1.802117E-011	5.821175E-012	0	0.000000E+000
1	8.72440810	5.821175E-012	1.802117E-011	1	0.000000E+000
1	8.72459308	1.802117E-011	5.821175E-012	0	0.000000E+000
1	8.72731865	5.821175E-012	1.802117E-011	1	0.000000E+000
1	8.72745359	1.802117E-011	5.821175E-012	0	0.000000E+000
1	8.72745818	5.821175E-012	1.802117E-011	1	0.000000E+000
1	8.72760151	1.802117E-011	5.821175E-012	0	0.000000E+000
1	8.73039304	5.821175E-012	1.802117E-011	1	0.000000E+000
1	8.73053366	1.802117E-011	5.821175E-012	0	0.000000E+000
1	8.73077028	5.821175E-012	1.802117E-011	1	0.000000E+000
1	8.73082035	1.802117E-011	5.821175E-012	0	0.000000E+000
1	8.73091131	5.821175E-012	1.802117E-011	1	0.000000E+000
1	8.73096973	1.802117E-011	5.821175E-012	0	0.000000E+000
1	8.73140661	5.821175E-012	1.802117E-011	1	0.000000E+000
1	8.73145527	1.802117E-011	5.821175E-012	0	0.000000E+000
1	8.73348513	5.821175E-012	1.802117E-011	1	0.000000E+000
1	8.73352952	1.802117E-011	5.821175E-012	0	0.000000E+000
1	8.73402121	5.821175E-012	1.802117E-011	1	0.000000E+000
1	8.73406921	1.802117E-011	5.821175E-012	0	0.000000E+000
1	9.11587341	5.973807E-012	1.817381E-011	1	0.000000E+000
1	9.11591976	1.817381E-011	5.973807E-012	0	0.000000E+000
1	9.11603262	5.973807E-012	1.817381E-011	1	0.000000E+000
1	9.11632872	1.817381E-011	5.973807E-012	0	0.000000E+000
1	9.11688014	5.973807E-012	1.817381E-011	1	0.000000E+000
1	9.11688808	1.817381E-011	5.973807E-012	0	0.000000E+000
1	9.12070825	5.973807E-012	1.817381E-011	1	0.000000E+000
1	9.12074613	1.817381E-011	5.973807E-012	0	0.000000E+000
1	9.12191288	5.973807E-012	1.817381E-011	1	0.000000E+000
1	9.12206206	1.817381E-011	5.973807E-012	0	0.000000E+000
1	9.12485687	5.973807E-012	1.817381E-011	1	0.000000E+000
1	9.12502374	1.817381E-011	5.973807E-012	0	0.000000E+000
1	9.12833494	5.973807E-012	1.817381E-011	1	0.000000E+000
1	9.12841665	1.817381E-011	5.973807E-012	0	0.000000E+000
1	9.13007527	5.973807E-012	1.817381E-011	1	0.000000E+000
1	9.13010007	1.817381E-011	5.973807E-012	0	0.000000E+000
1	9.13090830	5.973807E-012	1.817381E-011	1	0.000000E+000
1	9.13101825	1.817381E-011	5.973807E-012	0	0.000000E+000
1	9.13138017	5.973807E-012	1.817381E-011	1	0.000000E+000
1	9.13163992	1.817381E-011	5.973807E-012	0	0.000000E+000
1	9.13378096	5.973807E-012	1.817381E-011	1	0.000000E+000
1	9.13390361	1.817381E-011	5.973807E-012	0	0.000000E+000
1	9.13721125	5.973807E-012	1.817381E-011	1	0.000000E+000
1	9.13734184	1.817381E-011	5.973807E-012	0	0.000000E+000
1	9.13787866	5.973807E-012	1.817381E-011	1	0.000000E+000
1	9.13791321	1.817381E-011	5.973807E-012	0	0.000000E+000
1	9.14299183	5.973807E-012	1.817381E-011	1	0.000000E+000
1	9.14321280	1.817381E-011	5.973807E-012	0	0.000000E+000
1	9.14558011	5.973807E-012	1.817381E-011	1	0.000000E+000
1	9.14562245	1.817381E-011	5.973807E-012	0	0.000000E+000
1	9.14631299	5.973807E-012	1.817381E-011	1	0.000000E+000
1	9.14647585	1.817381E-011	5.973807E-012	0	0.000000E+000
1	9.14682269	5.973807E-012	1.817381E-011	1	0.000000E+000
1	9.14696482	1.817381E-011	5.973807E-012	0	0.000000E+000
1	9.14789035	5.973807E-012	1.817381E-011	1	0.000000E+000
1	9.14792282	1.817381E-011	5.973807E-012	0	0.000000E+000
1	9.14800797	5.973807E-012	1.817381E-011	1	0.000000E+000
1	9.14810711	1.817381E-011	5.973807E-012	0	0.000000E+000
1	9.14964866	5.973807E-012	1.817381E-011	1	0.000000E+000
1	9.14969157	1.817381E-011	5.973807E-012	0	0.000000E+000
1	9.15059579	5.973807E-012	1.817381E-011	1	0.000000E+000
1	9.15065942	1.817381E-011	5.973807E-012	0	0.000000E+000
1	9.15252118	5.973807E-012	1.817381E-011	1	0.000000E+000
1	9.15265551	1.817381E-011	5.973807E-012	0	0.000000E+000
1	9.15273727	5.973807E-012	1.817381E-011	1	0.000000E+000
1	9.15274967	1.817381E-011	5.973807E-012	0	0.000000E+000
1	9.15537443	5.973807E-012	1.817381E-011	1	0.000000E+000
1	9.15543523	1.817381E-011	5.973807E-012	0	0.000000E+000
1	9.15777742	5.973807E-012	1.817381E-011	1	0.000000E+000
1	9.15781075	1.817381E-011	5.973807E-012	0	0.000000E+000
1	9.15911110	5.973807E-012	1.817381E-011	1	0.000000E+000
1	9.15914318	1.817381E-011	5.973807E-012	0	0.000000E+000
1	9.16090585	5.973807E-012	1.817381E-011	1	0.000000E+000
1	9.16091082	1.817381E-011	5.973807E-012	0	0.000000E+000
1	9.16223505	5.973807E-012	1.817381E-011	1	0.000000E+000
1	9.16225038	1.817381E-011	5.973807E-012	0	0.000000E+000
1	9.16429769	5.973807E-012	1.817381E-011	1	0.000000E+000
1	9.16440201	1.817381E-011	5.973807E-012	0	0.000000E+000
1	9.16935478	5.973807E-012	1.817381E-011	1	0.000000E+000
1	9.16937765	1.817381E-011	5.973807E-012	0	0.000000E+000
1	9.17042383	5.973807E-012	1.817381E-011	1	0.000000E+000
1	9.17043927	1.817381E-011	5.973807E-012	0	0.000000E+000
1	9.17262568	5.973807E-012	1.817381E-011	1	0.000000E+000
1	9.17295291	1.817381E-011	5.973807E-012	0	0.000000E+000
1	9.17386188	5.973807E-012	1.817381E-011	1	0.000000E+000
1	9.17407217	1.817381E-011	5.973807E-012	0	0.000000E+000
1	9.17611915	5.973807E-012	1.817381E-011	1	0.000000E+000
1	9.17613654	1.817381E-011	5.973807E-012	0	0.000000E+000
1	9.17891548	5.973807E-012	1.817381E-011	1	0.000000E+000
1	9.17894062	1.817381E-011	5.973807E-012	0	0.000000E+000
1	9.17956361	5.973807E-012	1.817381E-011	1	0.000000E+000
1	9.17958983	1.817381E-011	5.973807E-012	0	0.000000E+000
1	9.18041294	5.973807E-012	1.817381E-011	1	0.000000E+000
1	9.18044936	1.817381E-011	5.973807E-012	0	0.000000E+000
1	9.18084517	5.973807E-012	1.817381E-011	1	0.000000E+000
1	9.18112401	1.817381E-011	5.973807E-012	0	0.000000E+000
1	9.18208216	5.973807E-012	1.817381E-011	1	0.000000E+000
1	9.18232245	1.817381E-011	5.973807E-012	0	0.000000E+000
1	9.22111940	5.973807E-012	1.817381E-011	1	0.000000E+000
1	9.22124956	1.817381E-011	5.973807E-012	0	0.000000E+000
1	9.22152026	5.973807E-012	1.817381E-011	1	0.000000E+000
1	9.22164223	1.817381E-011	5.973807E-012	0	0.000000E+000
1	9.22288586	5.973807E-012	1.817381E-011	1	0.000000E+000
1	9.22295186	1.817381E-011	5.973807E-012	0	0.000000E+000
1	9.22654864	5.973807E-012	1.817381E-011	1	0.000000E+000
1	9.22660189	1.817381E-011	5.973807E-012	0	0.000000E+000
1	9.22812547	5.973807E-012	1.817381E-011	1	0.000000E+000
1	9.22814837	1.817381E-011	5.973807E-012	0	0.000000E+000
1	9.22848332	5.973807E-012	1.817381E-011	1	0.000000E+000
1	9.22881245	1.817381E-011	5.973807E-012	0	0.000000E+000
1	9.22888313	5.973807E-012	1.817381E-011	1	0.000000E+000
1	9.22916890	1.817381E-011	5.973807E-012	0	0.000000E+000
1	9.23066595	5.973807E-012	1.817381E-011	1	0.000000E+000
1	9.23071389	1.817381E-011	5.973807E-012	0	0.000000E+000
1	9.23206158	5.973807E-012	1.817381E-011	1	0.000000E+000
1	9.23232687	1.817381E-011	5.973807E-012	0	0.000000E+000
1	9.23258437	5.973807E-012	1.817381E-011	1	0.000000E+000
1	9.23263361	1.817381E-011	5.973807E-012	0	0.000000E+000
1	9.23444282	5.973807E-012	1.817381E-011	1	0.000000E+000
1	9.23460062	1.817381E-011	5.973807E-012	0	0.000000E+000
1	9.23908239	5.973807E-012	1.817381E-011	1	0.000000E+000
1	9.23915910	1.817381E-011	5.973807E-012	0	0.000000E+000
1	9.24048424	5.973807E-012	1.817381E-011	1	0.000000E+000
1	9.24049694	1.817381E-011	5.973807E-012	0	0.000000E+000
1	9.24193504	5.973807E-012	1.817381E-011	1	0.000000E+000
1	9.24208400	1.817381E-011	5.973807E-012	0	0.000000E+000
1	9.24370828	5.973807E-012	1.817381E-011	1	0.000000E+000
1	9.24377234	1.817381E-011	5.973807E-012	0	0.000000E+000
1	9.24529461	5.973807E-012	1.817381E-011	1	0.000000E+000
1	9.24529911	1.817381E-011	5.973807E-012	0	0.000000E+000
1	9.24614900	5.973807E-012	1.817381E-011	1	0.000000E+000
1	9.24627226	1.817381E-011	5.973807E-012	0	0.000000E+000
1	9.24713179	5.973807E-012	1.817381E-011	1	0.000000E+000
1	9.24718454	1.817381E-011	5.973807E-012	0	0.000000E+000
1	9.24780542	5.973807E-012	1.817381E-011	1	0.000000E+000
1	9.24783594	1.817381E-011	5.973807E-012	0	0.000000E+000
1	9.24874316	5.973807E-012	1.817381E-011	1	0.000000E+000
1	9.24880880	1.817381E-011	5.973807E-012	0	0.000000E+000
1	9.36778395	5.963548E-012	1.816355E-011	1	0.000000E+000
1	9.36786993	1.816355E-011	5.963548E-012	0	0.000000E+000
1	9.36914898	5.963548E-012	1.816355E-011	1	0.000000E+000
1	9.36921918	1.816355E-011	5.963548E-012	0	0.000000E+000
1	9.37032641	5.963548E-012	1.816355E-011	1	0.000000E+000
1	9.37041844	1.816355E-011	5.963548E-012	0	0.000000E+000
1	9.37106431	5.963548E-012	1.816355E-011	1	0.000000E+000
1	9.37110671	1.816355E-011	5.963548E-012	0	0.000000E+000
1	9.37126630	5.963548E-012	1.816355E-011	1	0.000000E+000
1	9.37130661	1.816355E-011	5.963548E-012	0	0.000000E+000
1	9.37327643	5.963548E-012	1.816355E-011	1	0.000000E+000
1	9.37333355	1.816355E-011	5.963548E-012	0	0.000000E+000
1	9.37655387	5.963548E-012	1.816355E-011	1	0.000000E+000
1	9.37663254	1.816355E-011	5.963548E-012	0	0.000000E+000
1	9.37756810	5.963548E-012	1.816355E-011	1	0.000000E+000
1	9.37780977	1.816355E-011	5.963548E-012	0	0.000000E+000
1	9.38114581	5.963548E-012	1.816355E-011	1	0.000000E+000
1	9.38142607	1.816355E-011	5.963548E-012	0	0.000000E+000
1	9.38268275	5.963548E-012	1.816355E-011	1	0.000000E+000
1	9.38272435	1.816355E-011	5.963548E-012	0	0.000000E+000
1	9.38347376	5.963548E-012	1.816355E-011	1	0.000000E+000
1	9.38367400	1.816355E-011	5.963548E-012	0	0.000000E+000
1	9.38407295	5.963548E-012	1.816355E-011	1	0.000000E+000
1	9.38413879	1.816355E-011	5.963548E-012	0	0.000000E+000
1	9.38447786	5.963548E-012	1.816355E-011	1	0.000000E+000
1	9.38456836	1.816355E-011	5.963548E-012	0	0.000000E+000
1	9.38700035	5.963548E-012	1.816355E-011	1	0.000000E+000
1	9.38707326	1.816355E-011	5.963548E-012	0	0.000000E+000
1	9.39171920	5.963548E-012	1.816355E-011	1	0.000000E+000
1	9.39172538	1.816355E-011	5.963548E-012	0	0.000000E+000
1	9.39285017	5.963548E-012	1.816355E-011	1	0.000000E+000
1	9.39291709	1.816355E-011	5.963548E-012	0	0.000000E+000
1	9.39322044	5.963548E-012	1.816355E-011	1	0.000000E+000
1	9.39325165	1.816355E-011	5.963548E-012	0	0.000000E+000
1	9.39747032	5.963548E-012	1.816355E-011	1	0.000000E+000
1	9.39749288	1.816355E-011	5.963548E-012	0	0.000000E+000
1	9.39854755	5.963548E-012	1.816355E-011	1	0.000000E+000
1	9.39863699	1.816355E-011	5.963548E-012	0	0.000000E+000
1	9.39882685	5.963548E-012	1.816355E-011	1	0.000000E+000
1	9.39885394	1.816355E-011	5.963548E-012	0	0.000000E+000
1	9.39898305	5.963548E-012	1.816355E-011	1	0.000000E+000
1	9.39912013	1.816355E-011	5.963548E-012	0	0.000000E+000
1	9.40019527	5.963548E-012	1.816355E-011	1	0.000000E+000
1	9.40021770	1.816355E-011	5.963548E-012	0	0.000000E+000
1	9.40041178	5.963548E-012	1.816355E-011	1	0.000000E+000
1	9.40057028	1.816355E-011	5.963548E-012	0	0.000000E+000
1	9.40173853	5.963548E-012	1.816355E-011	1	0.000000E+000
1	9.40188249	1.816355E-011	5.963548E-012	0	0.000000E+000
1	9.40297883	5.963548E-012	1.816355E-011	1	0.000000E+000
1	9.40315850	1.816355E-011	5.963548E-012	0	0.000000E+000
1	9.40635046	5.963548E-012	1.816355E-011	1	0.000000E+000
1	9.40640038	1.816355E-011	5.963548E-012	0	0.000000E+000
1	9.40680289	5.963548E-012	1.816355E-011	1	0.000000E+000
1	9.40685030	1.816355E-011	5.963548E-012	0	0.000000E+000
1	9.40792898	5.963548E-012	1.816355E-011	1	0.000000E+000
1	9.40811163	1.816355E-011	5.963548E-012	0	0.000000E+000
1	9.40919353	5.963548E-012	1.816355E-011	1	0.000000E+000
1	9.40923476	1.816355E-011	5.963548E-012	0	0.000000E+000
1	9.41143562	5.963548E-012	1.816355E-011	1	0.000000E+000
1	9.41161597	1.816355E-011	5.963548E-012	0	0.000000E+000
1	9.41187023	5.963548E-012	1.816355E-011	1	0.000000E+000
1	9.41190308	1.816355E-011	5.963548E-012	0	0.000000E+000
1	9.41286331	5.963548E-012	1.816355E-011	1	0.000000E+000
1	9.41303705	1.816355E-011	5.963548E-012	0	0.000000E+000
1	9.41307781	5.963548E-012	1.816355E-011	1	0.000000E+000
1	9.41328638	1.816355E-011	5.963548E-012	0	0.000000E+000
1	9.41450249	5.963548E-012	1.816355E-011	1	0.000000E+000
1	9.41462186	1.816355E-011	5.963548E-012	0	0.000000E+000
1	9.41543112	5.963548E-012	1.816355E-011	1	0.000000E+000
1	9.41556901	1.816355E-011	5.963548E-012	0	0.000000E+000
1	9.41820335	5.963548E-012	1.816355E-011	1	0.000000E+000
1	9.41838104	1.816355E-011	5.963548E-012	0	0.000000E+000
1	9.41916059	5.963548E-012	1.816355E-011	1	0.000000E+000
1	9.41932888	1.816355E-011	5.963548E-012	0	0.000000E+000
1	9.41982531	5.963548E-012	1.816355E-011	1	0.000000E+000
1	9.41996248	1.816355E-011	5.963548E-012	0	0.000000E+000
1	9.42135154	5.963548E-012	1.816355E-011	1	0.000000E+000
1	9.42141278	1.816355E-011	5.963548E-012	0	0.000000E+000
1	9.42176317	5.963548E-012	1.816355E-011	1	0.000000E+000
1	9.42185845	1.816355E-011	5.963548E-012	0	0.000000E+000
1	9.42282990	5.963548E-012	1.816355E-011	1	0.000000E+000
1	9.42301038	1.816355E-011	5.963548E-012	0	0.000000E+000
1	9.42545756	5.963548E-012	1.816355E-011	1	0.000000E+000
1	9.42547685	1.816355E-011	5.963548E-012	0	0.000000E+000
1	9.42659071	5.963548E-012	1.816355E-011	1	0.000000E+000
1	9.42691950	1.816355E-011	5.963548E-012	0	0.000000E+000
1	9.43063658	5.963548E-012	1.816355E-011	1	0.000000E+000
1	9.43085901	1.816355E-011	5.963548E-012	0	0.000000E+000
1	9.43138438	5.963548E-012	1.816355E-011	1	0.000000E+000
1	9.43177829	1.816355E-011	5.963548E-012	0	0.000000E+000
1	9.43373105	5.963548E-012	1.816355E-011	1	0.000000E+000
1	9.43380394	1.816355E-011	5.963548E-012	0	0.000000E+000
1	9.43487737	5.963548E-012	1.816355E-011	1	0.000000E+000
1	9.43500270	1.816355E-011	5.963548E-012	0	0.000000E+000
1	9.43725429	5.963548E-012	1.816355E-011	1	0.000000E+000
1	9.43736496	1.816355E-011	5.963548E-012	0	0.000000E+000
1	9.43765911	5.963548E-012	1.816355E-011	1	0.000000E+000
1	9.43776017	1.816355E-011	5.963548E-012	0	0.000000E+000
1	9.43871336	5.963548E-012	1.816355E-011	1	0.000000E+000
1	9.43874950	1.816355E-011	5.963548E-012	0	0.000000E+000
1	9.44211417	5.963548E-012	1.816355E-011	1	0.000000E+000
1	9.44215311	1.816355E-011	5.963548E-012	0	0.000000E+000
1	9.44446253	5.963548E-012	1.816355E-011	1	0.000000E+000
1	9.44449706	1.816355E-011	5.963548E-012	0	0.000000E+000
1	9.44692413	5.963548E-012	1.816355E-011	1	0.000000E+000
1	9.44693725	1.816355E-011	5.963548E-012	0	0.000000E+000
1	9.45039034	5.963548E-012	1.816355E-011	1	0.000000E+000
1	9.45062433	1.816355E-011	5.963548E-012	0	0.000000E+000
1	9.45093357	5.963548E-012	1.816355E-011	1	0.000000E+000
1	9.45103001	1.816355E-011	5.963548E-012	0	0.000000E+000
1	9.45192704	5.963548E-012	1.816355E-011	1	0.000000E+000
1	9.45197653	1.816355E-011	5.963548E-012	0	0.000000E+000
1	9.45266329	5.963548E-012	1.816355E-011	1	0.000000E+000
1	9.45277345	1.816355E-011	5.963548E-012	0	0.000000E+000
1	9.45291815	5.963548E-012	1.816355E-011	1	0.000000E+000
1	9.45296987	1.816355E-011	5.963548E-012	0	0.000000E+000
1	9.45952695	5.963548E-012	1.816355E-011	1	0.000000E+000
1	9.45954597	1.816355E-011	5.963548E-012	0	0.000000E+000
1	9.46188274	5.963548E-012	1.816355E-011	1	0.000000E+000
1	9.46196028	1.816355E-011	5.963548E-012	0	0.000000E+000
1	9.46254572	5.963548E-012	1.816355E-011	1	0.000000E+000
1	9.46264630	1.816355E-011	5.963548E-012	0	0.000000E+000
1	9.46265628	5.963548E-012	1.816355E-011	1	0.000000E+000
1	9.46272087	1.816355E-011	5.963548E-012	0	0.000000E+000
1	9.46291173	5.963548E-012	1.816355E-011	1	0.000000E+000
1	9.46306864	1.816355E-011	5.963548E-012	0	0.000000E+000
1	9.46309011	5.963548E-012	1.816355E-011	1	0.000000E+000
1	9.46338283	1.816355E-011	5.963548E-012	0	0.000000E+000
1	9.46619891	5.963548E-012	1.816355E-011	1	0.000000E+000
1	9.46629642	1.816355E-011	5.963548E-012	0	0.000000E+000
1	9.46794019	5.963548E-012	1.816355E-011	1	0.000000E+000
1	9.46799804	1.816355E-011	5.963548E-012	0	0.000000E+000
1	9.47057479	5.963548E-012	1.816355E-011	1	0.000000E+000
1	9.47064213	1.816355E-011	5.963548E-012	0	0.000000E+000
1	9.47110070	5.963548E-012	1.816355E-011	1	0.000000E+000
1	9.47111618	1.816355E-011	5.963548E-012	0	0.000000E+000
1	9.47289364	5.963548E-012	1.816355E-011	1	0.000000E+000
1	9.47295445	1.816355E-011	5.963548E-012	0	0.000000E+000
1	9.47516130	5.963548E-012	1.816355E-011	1	0.000000E+000
1	9.47524310	1.816355E-011	5.963548E-012	0	0.000000E+000
1	9.47848496	5.963548E-012	1.816355E-011	1	0.000000E+000
1	9.47852557	1.816355E-011	5.963548E-012	0	0.000000E+000
1	9.47906755	5.963548E-012	1.816355E-011	1	0.000000E+000
1	9.47913698	1.816355E-011	5.963548E-012	0	0.000000E+000
1	9.47971624	5.963548E-012	1.816355E-011	1	0.000000E+000
1	9.47985335	1.816355E-011	5.963548E-012	0	0.000000E+000
1	9.48067490	5.963548E-012	1.816355E-011	1	0.000000E+000
1	9.48073637	1.816355E-011	5.963548E-012	0	0.000000E+000
1	9.48176675	5.963548E-012	1.816355E-011	1	0.000000E+000
1	9.48195788	1.816355E-011	5.963548E-012	0	0.000000E+000
1	9.48202739	5.963548E-012	1.816355E-011	1	0.000000E+000
1	9.48222905	1.816355E-011	5.963548E-012	0	0.000000E+000
1	9.48391447	5.963548E-012	1.816355E-011	1	0.000000E+000
1	9.48395523	1.816355E-011	5.963548E-012	0	0.000000E+000
1	9.48590680	5.963548E-012	1.816355E-011	1	0.000000E+000
1	9.48594677	1.816355E-011	5.963548E-012	0	0.000000E+000
1	9.48660949	5.963548E-012	1.816355E-011	1	0.000000E+000
1	9.48672313	1.816355E-011	5.963548E-012	0	0.000000E+000
1	9.48880000	5.963548E-012	1.816355E-011	1	0.000000E+000
1	9.48918046	1.816355E-011	5.963548E-012	0	0.000000E+000
1	9.48981171	5.963548E-012	1.816355E-011	1	0.000000E+000
1	9.49011062	1.816355E-011	5.963548E-012	0	0.000000E+000
1	9.49013208	5.963548E-012	1.816355E-011	1	0.000000E+000
1	9.49032427	1.816355E-011	5.963548E-012	0	0.000000E+000
1	9.49183553	5.963548E-012	1.816355E-011	1	0.000000E+000
1	9.49186732	1.816355E-011	5.963548E-012	0	0.000000E+000
1	9.49254905	5.963548E-012	1.816355E-011	1	0.000000E+000
1	9.49258281	1.816355E-011	5.963548E-012	0	0.000000E+000
1	9.49429410	5.963548E-012	1.816355E-011	1	0.000000E+000
1	9.49440804	1.816355E-011	5.963548E-012	0	0.000000E+000
1	9.49577455	5.963548E-012	1.816355E-011	1	0.000000E+000
1	9.49581638	1.816355E-011	5.963548E-012	0	0.000000E+000
1	9.49608346	5.963548E-012	1.816355E-011	1	0.000000E+000
1	9.49616296	1.816355E-011	5.963548E-012	0	0.000000E+000
1	9.49764227	5.963548E-012	1.816355E-011	1	0.000000E+000
1	9.49785304	1.816355E-011	5.963548E-012	0	0.000000E+000
1	9.50068971	5.963548E-012	1.816355E-011	1	0.000000E+000
1	9.50077302	1.816355E-011	5.963548E-012	0	0.000000E+000
1	9.50083870	5.963548E-012	1.816355E-011	1	0.000000E+000
1	9.50104459	1.816355E-011	5.963548E-012	0	0.000000E+000
1	9.50340642	5.963548E-012	1.816355E-011	1	0.000000E+000
1	9.50347159	1.816355E-011	5.963548E-012	0	0.000000E+000
1	9.50356992	5.963548E-012	1.816355E-011	1	0.000000E+000
1	9.50358372	1.816355E-011	5.963548E-012	0	0.000000E+000
1	9.50588210	5.963548E-012	1.816355E-011	1	0.000000E+000
1	9.50606710	1.816355E-011	5.963548E-012	0	0.000000E+000
1	9.50774122	5.963548E-012	1.816355E-011	1	0.000000E+000
1	9.50785632	1.816355E-011	5.963548E-012	0	0.000000E+000
1	9.50788673	5.963548E-012	1.816355E-011	1	0.000000E+000
1	9.50790233	1.816355E-011	5.963548E-012	0	0.000000E+000
1	9.51193944	5.963548E-012	1.816355E-011	1	0.000000E+000
1	9.51194446	1.816355E-011	5.963548E-012	0	0.000000E+000
1	9.51280000	5.963548E-012	1.816355E-011	1	0.000000E+000
1	9.51285482	1.816355E-011	5.963548E-012	0	0.000000E+000
1	9.51521168	5.963548E-012	1.816355E-011	1	0.000000E+000
1	9.51541257	1.816355E-011	5.963548E-012	0	0.000000E+000
1	9.51734580	5.963548E-012	1.816355E-011	1	0.000000E+000
1	9.51743711	1.816355E-011	5.963548E-012	0	0.000000E+000
1	9.51918167	5.963548E-012	1.816355E-011	1	0.000000E+000
1	9.51936892	1.816355E-011	5.963548E-012	0	0.000000E+000
1	9.51939925	5.963548E-012	1.816355E-011	1	0.000000E+000
1	9.51947904	1.816355E-011	5.963548E-012	0	0.000000E+000
1	9.52072541	5.963548E-012	1.816355E-011	1	0.000000E+000
1	9.52082977	1.816355E-011	5.963548E-012	0	0.000000E+000
1	9.52456806	5.963548E-012	1.816355E-011	1	0.000000E+000
1	9.52465337	1.816355E-011	5.963548E-012	0	0.000000E+000
1	9.52546502	5.963548E-012	1.816355E-011	1	0.000000E+000
1	9.52571215	1.816355E-011	5.963548E-012	0	0.000000E+000
1	9.52693655	5.963548E-012	1.816355E-011	1	0.000000E+000
1	9.52697989	1.816355E-011	5.963548E-012	0	0.000000E+000
1	9.52725514	5.963548E-012	1.816355E-011	1	0.000000E+000
1	9.52729153	1.816355E-011	5.963548E-012	0	0.000000E+000
1	9.52908170	5.963548E-012	1.816355E-011	1	0.000000E+000
1	9.52947844	1.816355E-011	5.963548E-012	0	0.000000E+000
1	9.53038640	5.963548E-012	1.816355E-011	1	0.000000E+000
1	9.53047901	1.816355E-011	5.963548E-012	0	0.000000E+000
1	9.53368358	5.963548E-012	1.816355E-011	1	0.000000E+000
1	9.53381079	1.816355E-011	5.963548E-012	0	0.000000E+000
1	10.17144784	5.990630E-012	1.819063E-011	1	0.000000E+000
1	10.17160036	1.819063E-011	5.990630E-012	0	0.000000E+000
1	10.17495782	5.990630E-012	1.819063E-011	1	0.000000E+000
1	10.17510699	1.819063E-011	5.990630E-012	0	0.000000E+000
1	10.18015523	5.990630E-012	1.819063E-011	1	0.000000E+000
1	10.18022108	1.819063E-011	5.990630E-012	0	0.000000E+000
1	10.18038287	5.990630E-012	1.819063E-011	1	0.000000E+000
1	10.18040284	1.819063E-011	5.990630E-012	0	0.000000E+000
1	10.18122473	5.990630E-012	1.819063E-011	1	0.000000E+000
1	10.18137960	1.819063E-011	5.990630E-012	0	0.000000E+000
1	10.18238537	5.990630E-012	1.819063E-011	1	0.000000E+000
1	10.18245426	1.819063E-011	5.990630E-012	0	0.000000E+000
1	10.18419754	5.990630E-012	1.819063E-011	1	0.000000E+000
1	10.18421398	1.819063E-011	5.990630E-012	0	0.000000E+000
1	10.18547743	5.990630E-012	1.819063E-011	1	0.000000E+000
1	10.18559316	1.819063E-011	5.990630E-012	0	0.000000E+000
1	10.18711157	5.990630E-012	1.819063E-011	1	0.000000E+000
1	10.18735855	1.819063E-011	5.990630E-012	0	0.000000E+000
1	10.18873439	5.990630E-012	1.819063E-011	1	0.000000E+000
1	10.18905081	1.819063E-011	5.990630E-012	0	0.000000E+000
1	10.19032649	5.990630E-012	1.819063E-011	1	0.000000E+000
1	10.19054937	1.819063E-011	5.990630E-012	0	0.000000E+000
1	10.19062072	5.990630E-012	1.819063E-011	1	0.000000E+000
1	10.19070698	1.819063E-011	5.990630E-012	0	0.000000E+000
1	10.19474840	5.990630E-012	1.819063E-011	1	0.000000E+000
1	10.19488666	1.819063E-011	5.990630E-012	0	0.000000E+000
1	10.19558763	5.990630E-012	1.819063E-011	1	0.000000E+000
1	10.19607467	1.819063E-011	5.990630E-012	0	0.000000E+000
1	10.19842202	5.990630E-012	1.819063E-011	1	0.000000E+000
1	10.19844916	1.819063E-011	5.990630E-012	0	0.000000E+000
1	10.19877731	5.990630E-012	1.819063E-011	1	0.000000E+000
1	10.19886724	1.819063E-011	5.990630E-012	0	0.000000E+000
1	10.19993720	5.990630E-012	1.819063E-011	1	0.000000E+000
1	10.20003759	1.819063E-011	5.990630E-012	0	0.000000E+000
1	10.20144394	5.990630E-012	1.819063E-011	1	0.000000E+000
1	10.20164541	1.819063E-011	5.990630E-012	0	0.000000E+000
1	10.20311793	5.990630E-012	1.819063E-011	1	0.000000E+000
1	10.20314643	1.819063E-011	5.990630E-012	0	0.000000E+000
1	10.20423902	5.990630E-012	1.819063E-011	1	0.000000E+000
1	10.20431472	1.819063E-011	5.990630E-012	0	0.000000E+000
1	10.20726387	5.990630E-012	1.819063E-011	1	0.000000E+000
1	10.20736469	1.819063E-011	5.990630E-012	0	0.000000E+000
1	10.20813521	5.990630E-012	1.819063E-011	1	0.000000E+000
1	10.20835423	1.819063E-011	5.990630E-012	0	0.000000E+000
1	10.20947517	5.990630E-012	1.819063E-011	1	0.000000E+000
1	10.20954008	1.819063E-011	5.990630E-012	0	0.000000E+000
1	10.20983976	5.990630E-012	1.819063E-011	1	0.000000E+000
1	10.20996260	1.819063E-011	5.990630E-012	0	0.000000E+000
1	10.21004151	5.990630E-012	1.819063E-011	1	0.000000E+000
1	10.21015932	1.819063E-011	5.990630E-012	0	0.000000E+000
1	10.21032447	5.990630E-012	1.819063E-011	1	0.000000E+000
1	10.21039267	1.819063E-011	5.990630E-012	0	0.000000E+000
1	10.21324327	5.990630E-012	1.819063E-011	1	0.000000E+000
1	10.21328366	1.819063E-011	5.990630E-012	0	0.000000E+000
1	10.21433519	5.990630E-012	1.819063E-011	1	0.000000E+000
1	10.21447215	1.819063E-011	5.990630E-012	0	0.000000E+000
1	11.00440747	5.946355E-012	1.814636E-011	1	0.000000E+000
1	11.00445813	1.814636E-011	5.946355E-012	0	0.000000E+000
1	11.00527158	5.946355E-012	1.814636E-011	1	0.000000E+000
1	11.00529156	1.814636E-011	5.946355E-012	0	0.000000E+000
1	11.00745332	5.946355E-012	1.814636E-011	1	0.000000E+000
1	11.00758453	1.814636E-011	5.946355E-012	0	0.000000E+000
1	11.00860357	5.946355E-012	1.814636E-011	1	0.000000E+000
1	11.00864004	1.814636E-011	5.946355E-012	0	0.000000E+000
1	11.00937448	5.946355E-012	1.814636E-011	1	0.000000E+000
1	11.00952499	1.814636E-011	5.946355E-012	0	0.000000E+000
1	11.01044810	5.946355E-012	1.814636E-011	1	0.000000E+000
1	11.01055025	1.814636E-011	5.946355E-012	0	0.000000E+000
1	11.01124576	5.946355E-012	1.814636E-011	1	0.000000E+000
1	11.01142710	1.814636E-011	5.946355E-012	0	0.000000E+000
1	11.01148877	5.946355E-012	1.814636E-011	1	0.000000E+000
1	11.01165010	1.814636E-011	5.946355E-012	0	0.000000E+000
1	11.01180639	5.946355E-012	1.814636E-011	1	0.000000E+000
1	11.01182714	1.814636E-011	5.946355E-012	0	0.000000E+000
1	11.01310134	5.946355E-012	1.814636E-011	1	0.000000E+000
1	11.01317288	1.814636E-011	5.946355E-012	0	0.000000E+000
1	11.01481381	5.946355E-012	1.814636E-011	1	0.000000E+000
1	11.01483584	1.814636E-011	5.946355E-012	0	0.000000E+000
1	11.01565670	5.946355E-012	1.814636E-011	1	0.000000E+000
1	11.01576337	1.814636E-011	5.946355E-012	0	0.000000E+000
1	11.01597580	5.946355E-012	1.814636E-011	1	0.000000E+000
1	11.01607433	1.814636E-011	5.946355E-012	0	0.000000E+000
1	11.01729489	5.946355E-012	1.814636E-011	1	0.000000E+000
1	11.01737390	1.814636E-011	5.946355E-012	0	0.000000E+000
1	11.01868871	5.946355E-012	1.814636E-011	1	0.000000E+000
1	11.01883048	1.814636E-011	5.946355E-012	0	0.000000E+000
1	11.01943581	5.946355E-012	1.814636E-011	1	0.000000E+000
1	11.01947864	1.814636E-011	5.946355E-012	0	0.000000E+000
1	11.02072087	5.946355E-012	1.814636E-011	1	0.000000E+000
1	11.02090974	1.814636E-011	5.946355E-012	0	0.000000E+000
1	11.02137352	5.946355E-012	1.814636E-011	1	0.000000E+000
1	11.02138747	1.814636E-011	5.946355E-012	0	0.000000E+000
1	11.02148129	5.946355E-012	1.814636E-011	1	0.000000E+000
1	11.02166049	1.814636E-011	5.946355E-012	0	0.000000E+000
1	11.02246836	5.946355E-012	1.814636E-011	1	0.000000E+000
1	11.02256808	1.814636E-011	5.946355E-012	0	0.000000E+000
1	11.02280456	5.946355E-012	1.814636E-011	1	0.000000E+000
1	11.02284024	1.814636E-011	5.946355E-012	0	0.000000E+000
1	11.02367387	5.946355E-012	1.814636E-011	1	0.000000E+000
1	11.02396934	1.814636E-011	5.946355E-012	0	0.000000E+000
1	11.02550445	5.946355E-012	1.814636E-011	1	0.000000E+000
1	11.02554597	1.814636E-011	5.946355E-012	0	0.000000E+000
1	11.02588050	5.946355E-012	1.814636E-011	1	0.000000E+000
1	11.02596330	1.814636E-011	5.946355E-012	0	0.000000E+000
1	11.02667797	5.946355E-012	1.814636E-011	1	0.000000E+000
1	11.02668853	1.814636E-011	5.946355E-012	0	0.000000E+000
1	11.02828815	5.946355E-012	1.814636E-011	1	0.000000E+000
1	11.02841033	1.814636E-011	5.946355E-012	0	0.000000E+000
1	11.02898187	5.946355E-012	1.814636E-011	1	0.000000E+000
1	11.02902080	1.814636E-011	5.946355E-012	0	0.000000E+000
1	11.02966625	5.946355E-012	1.814636E-011	1	0.000000E+000
1	11.02972561	1.814636E-011	5.946355E-012	0	0.000000E+000
1	11.02973717	5.946355E-012	1.814636E-011	1	0.000000E+000
1	11.02983897	1.814636E-011	5.946355E-012	0	0.000000E+000
1	11.03108743	5.946355E-012	1.814636E-011	1	0.000000E+000
1	11.03113996	1.814636E-011	5.946355E-012	0	0.000000E+000
1	11.03214039	5.946355E-012	1.814636E-011	1	0.000000E+000
1	11.03249354	1.814636E-011	5.946355E-012	0	0.000000E+000
1	11.03465406	5.946355E-012	1.814636E-011	1	0.000000E+000
1	11.03479240	1.814636E-011	5.946355E-012	0	0.000000E+000
1	11.03561605	5.946355E-012	1.814636E-011	1	0.000000E+000
1	11.03573733	1.814636E-011	5.946355E-012	0	0.000000E+000
1	11.03614402	5.946355E-012	1.814636E-011	1	0.000000E+000
1	11.03632403	1.814636E-011	5.946355E-012	0	0.000000E+000
1	11.04033383	5.946355E-012	1.814636E-011	1	0.000000E+000
1	11.04036090	1.814636E-011	5.946355E-012	0	0.000000E+000
1	11.04240521	5.946355E-012	1.814636E-011	1	0.000000E+000
1	11.04264873	1.814636E-011	5.946355E-012	0	0.000000E+000
1	11.04511548	5.946355E-012	1.814636E-011	1	0.000000E+000
1	11.04518059	1.814636E-011	5.946355E-012	0	0.000000E+000
1	11.04537705	5.946355E-012	1.814636E-011	1	0.000000E+000
1	11.04546868	1.814636E-011	5.946355E-012	0	0.000000E+000
1	11.04632175	5.946355E-012	1.814636E-011	1	0.000000E+000
1	11.04648525	1.814636E-011	5.946355E-012	0	0.000000E+000
1	11.04736336	5.946355E-012	1.814636E-011	1	0.000000E+000
1	11.04751699	1.814636E-011	5.946355E-012	0	0.000000E+000
1	11.04881299	5.946355E-012	1.814636E-011	1	0.000000E+000
1	11.04887540	1.814636E-011	5.946355E-012	0	0.000000E+000
1	11.05213809	5.946355E-012	1.814636E-011	1	0.000000E+000
1	11.05235945	1.814636E-011	5.946355E-012	0	0.000000E+000
1	11.05279832	5.946355E-012	1.814636E-011	1	0.000000E+000
1	11.05297172	1.814636E-011	5.946355E-012	0	0.000000E+000
1	11.05311529	5.946355E-012	1.814636E-011	1	0.000000E+000
1	11.05318459	1.814636E-011	5.946355E-012	0	0.000000E+000
1	11.05354674	5.946355E-012	1.814636E-011	1	0.000000E+000
1	11.05378256	1.814636E-011	5.946355E-012	0	0.000000E+000
1	11.05423254	5.946355E-012	1.814636E-011	1	0.000000E+000
1	11.05436927	1.814636E-011	5.946355E-012	0	0.000000E+000
1	11.05927888	5.946355E-012	1.814636E-011	1	0.000000E+000
1	11.05931064	1.814636E-011	5.946355E-012	0	0.000000E+000
1	11.05974237	5.946355E-012	1.814636E-011	1	0.000000E+000
1	11.05979267	1.814636E-011	5.946355E-012	0	0.000000E+000
1	11.06192491	5.946355E-012	1.814636E-011	1	0.000000E+000
1	11.06198711	1.814636E-011	5.946355E-012	0	0.000000E+000
1	11.06755922	5.946355E-012	1.814636E-011	1	0.000000E+000
1	11.06758683	1.814636E-011	5.946355E-012	0	0.000000E+000
1	11.06799090	5.946355E-012	1.814636E-011	1	0.000000E+000
1	11.06809152	1.814636E-011	5.946355E-012	0	0.000000E+000
1	11.06934911	5.946355E-012	1.814636E-011	1	0.000000E+000
1	11.06939037	1.814636E-011	5.946355E-012	0	0.000000E+000
1	11.07017573	5.946355E-012	1.814636E-011	1	0.000000E+000
1	11.07023218	1.814636E-011	5.946355E-012	0	0.000000E+000
1	11.07152932	5.946355E-012	1.814636E-011	1	0.000000E+000
1	11.07157472	1.814636E-011	5.946355E-012	0	0.000000E+000
1	11.07165255	5.946355E-012	1.814636E-011	1	0.000000E+000
1	11.07170524	1.814636E-011	5.946355E-012	0	0.000000E+000
1	11.07235218	5.946355E-012	1.814636E-011	1	0.000000E+000
1	11.07240704	1.814636E-011	5.946355E-012	0	0.000000E+000
1	11.07363900	5.946355E-012	1.814636E-011	1	0.000000E+000
1	11.07366186	1.814636E-011	5.946355E-012	0	0.000000E+000
1	11.07499216	5.946355E-012	1.814636E-011	1	0.000000E+000
1	11.07504192	1.814636E-011	5.946355E-012	0	0.000000E+000
1	11.07779149	5.946355E-012	1.814636E-011	1	0.000000E+000
1	11.07789820	1.814636E-011	5.946355E-012	0	0.000000E+000
1	11.08529069	5.946355E-012	1.814636E-011	1	0.000000E+000
1	11.08532924	1.814636E-011	5.946355E-012	0	0.000000E+000
1	11.08709028	5.946355E-012	1.814636E-011	1	0.000000E+000
1	11.08728370	1.814636E-011	5.946355E-012	0	0.000000E+000
1	11.08828713	5.946355E-012	1.814636E-011	1	0.000000E+000
1	11.08843921	1.814636E-011	5.946355E-012	0	0.000000E+000
1	11.08847577	5.946355E-012	1.814636E-011	1	0.000000E+000
1	11.08854166	1.814636E-011	5.946355E-012	0	0.000000E+000
1	11.08948085	5.946355E-012	1.814636E-011	1	0.000000E+000
1	11.08951085	1.814636E-011	5.946355E-012	0	0.000000E+000
1	11.09243902	5.946355E-012	1.814636E-011	1	0.000000E+000
1	11.09262023	1.814636E-011	5.946355E-012	0	0.000000E+000
1	11.09276163	5.946355E-012	1.814636E-011	1	0.000000E+000
1	11.09284613	1.814636E-011	5.946355E-012	0	0.000000E+000
1	11.09289626	5.946355E-012	1.814636E-011	1	0.000000E+000
1	11.09319450	1.814636E-011	5.946355E-012	0	0.000000E+000
1	11.09449351	5.946355E-012	1.814636E-011	1	0.000000E+000
1	11.09458979	1.814636E-011	5.946355E-012	0	0.000000E+000
1	11.09476470	5.946355E-012	1.814636E-011	1	0.000000E+000
1	11.09481556	1.814636E-011	5.946355E-012	0	0.000000E+000
1	11.09635088	5.946355E-012	1.814636E-011	1	0.000000E+000
1	11.09640268	1.814636E-011	5.946355E-012	0	0.000000E+000
1	11.09676831	5.946355E-012	1.814636E-011	1	0.000000E+000
1	11.09683762	1.814636E-011	5.946355E-012	0	0.000000E+000
1	11.10426850	5.946355E-012	1.814636E-011	1	0.000000E+000
1	11.10433284	1.814636E-011	5.946355E-012	0	0.000000E+000
1	11.10766291	5.946355E-012	1.814636E-011	1	0.000000E+000
1	11.10772042	1.814636E-011	5.946355E-012	0	0.000000E+000
1	11.10820338	5.946355E-012	1.814636E-011	1	0.000000E+000
1	11.10829822	1.814636E-011	5.946355E-012	0	0.000000E+000
1	11.11160723	5.946355E-012	1.814636E-011	1	0.000000E+000
1	11.11163021	1.814636E-011	5.946355E-012	0	0.000000E+000
1	11.11166900	5.946355E-012	1.814636E-011	1	0.000000E+000
1	11.11186809	1.814636E-011	5.946355E-012	0	0.000000E+000
1	11.11555465	5.946355E-012	1.814636E-011	1	0.000000E+000
1	11.11567197	1.814636E-011	5.946355E-012	0	0.000000E+000
1	12.06071678	5.964541E-012	1.816454E-011	1	0.000000E+000
1	12.06076389	1.816454E-011	5.964541E-012	0	0.000000E+000
1	12.06186429	5.964541E-012	1.816454E-011	1	0.000000E+000
1	12.06218792	1.816454E-011	5.964541E-012	0	0.000000E+000
1	12.06519814	5.964541E-012	1.816454E-011	1	0.000000E+000
1	12.06531767	1.816454E-011	5.964541E-012	0	0.000000E+000
1	12.06783912	5.964541E-012	1.816454E-011	1	0.000000E+000
1	12.06795721	1.816454E-011	5.964541E-012	0	0.000000E+000
1	12.06873222	5.964541E-012	1.816454E-011	1	0.000000E+000
1	12.06885912	1.816454E-011	5.964541E-012	0	0.000000E+000
1	12.06998506	5.964541E-012	1.816454E-011	1	0.000000E+000
1	12.07015659	1.816454E-011	5.964541E-012	0	0.000000E+000
1	12.07131249	5.964541E-012	1.816454E-011	1	0.000000E+000
1	12.07148054	1.816454E-011	5.964541E-012	0	0.000000E+000
1	12.07174443	5.964541E-012	1.816454E-011	1	0.000000E+000
1	12.07183734	1.816454E-011	5.964541E-012	0	0.000000E+000
1	12.07212698	5.964541E-012	1.816454E-011	1	0.000000E+000
1	12.07248420	1.816454E-011	5.964541E-012	0	0.000000E+000
1	12.07268341	5.964541E-012	1.816454E-011	1	0.000000E+000
1	12.07290173	1.816454E-011	5.964541E-012	0	0.000000E+000
1	12.07291968	5.964541E-012	1.816454E-011	1	0.000000E+000
1	12.07295861	1.816454E-011	5.964541E-012	0	0.000000E+000
1	12.07298784	5.964541E-012	1.816454E-011	1	0.000000E+000
1	12.07304032	1.816454E-011	5.964541E-012	0	0.000000E+000
1	12.07309369	5.964541E-012	1.816454E-011	1	0.000000E+000
1	12.07311501	1.816454E-011	5.964541E-012	0	0.000000E+000
1	12.07523649	5.964541E-012	1.816454E-011	1	0.000000E+000
1	12.07525071	1.816454E-011	5.964541E-012	0	0.000000E+000
1	12.07633975	5.964541E-012	1.816454E-011	1	0.000000E+000
1	12.07643160	1.816454E-011	5.964541E-012	0	0.000000E+000
1	12.07643823	5.964541E-012	1.816454E-011	1	0.000000E+000
1	12.07653706	1.816454E-011	5.964541E-012	0	0.000000E+000
1	12.07779160	5.964541E-012	1.816454E-011	1	0.000000E+000
1	12.07779845	1.816454E-011	5.964541E-012	0	0.000000E+000
1	12.07908216	5.964541E-012	1.816454E-011	1	0.000000E+000
1	12.07939409	1.816454E-011	5.964541E-012	0	0.000000E+000
1	12.07941941	5.964541E-012	1.816454E-011	1	0.000000E+000
1	12.07948330	1.816454E-011	5.964541E-012	0	0.000000E+000
1	12.08008755	5.964541E-012	1.816454E-011	1	0.000000E+000
1	12.08031552	1.816454E-011	5.964541E-012	0	0.000000E+000
1	12.08287104	5.964541E-012	1.816454E-011	1	0.000000E+000
1	12.08295742	1.816454E-011	5.964541E-012	0	0.000000E+000
1	12.08304144	5.964541E-012	1.816454E-011	1	0.000000E+000
1	12.08307586	1.816454E-011	5.964541E-012	0	0.000000E+000
1	12.08391220	5.964541E-012	1.816454E-011	1	0.000000E+000
1	12.08411475	1.816454E-011	5.964541E-012	0	0.000000E+000
1	12.08535886	5.964541E-012	1.816454E-011	1	0.000000E+000
1	12.08570936	1.816454E-011	5.964541E-012	0	0.000000E+000
1	12.08587393	5.964541E-012	1.816454E-011	1	0.000000E+000
1	12.08622376	1.816454E-011	5.964541E-012	0	0.000000E+000
1	12.08864154	5.964541E-012	1.816454E-011	1	0.000000E+000
1	12.08876946	1.816454E-011	5.964541E-012	0	0.000000E+000
1	12.09475869	5.964541E-012	1.816454E-011	1	0.000000E+000
1	12.09476868	1.816454E-011	5.964541E-012	0	0.000000E+000
1	12.09499880	5.964541E-012	1.816454E-011	1	0.000000E+000
1	12.09513379	1.816454E-011	5.964541E-012	0	0.000000E+000
1	12.09521404	5.964541E-012	1.816454E-011	1	0.000000E+000
1	12.09522209	1.816454E-011	5.964541E-012	0	0.000000E+000
1	12.09558173	5.964541E-012	1.816454E-011	1	0.000000E+000
1	12.09560613	1.816454E-011	5.964541E-012	0	0.000000E+000
1	12.09975371	5.964541E-012	1.816454E-011	1	0.000000E+000
1	12.09982830	1.816454E-011	5.964541E-012	0	0.000000E+000
1	12.09985561	5.964541E-012	1.816454E-011	1	0.000000E+000
1	12.10008677	1.816454E-011	5.964541E-012	0	0.000000E+000
1	12.10261063	5.964541E-012	1.816454E-011	1	0.000000E+000
1	12.10274902	1.816454E-011	5.964541E-012	0	0.000000E+000
1	12.10450402	5.964541E-012	1.816454E-011	1	0.000000E+000
1	12.10453925	1.816454E-011	5.964541E-012	0	0.000000E+000
1	12.10458336	5.964541E-012	1.816454E-011	1	0.000000E+000
1	12.10465174	1.816454E-011	5.964541E-012	0	0.000000E+000
1	12.10522004	5.964541E-012	1.816454E-011	1	0.000000E+000
1	12.10540007	1.816454E-011	5.964541E-012	0	0.000000E+000
1	12.10548237	5.964541E-012	1.816454E-011	1	0.000000E+000
1	12.10554417	1.816454E-011	5.964541E-012	0	0.000000E+000
1	12.32466090	5.730436E-012	1.793044E-011	1	0.000000E+000
1	12.32469235	1.793044E-011	5.730436E-012	0	0.000000E+000
1	12.32511807	5.730436E-012	1.793044E-011	1	0.000000E+000
1	12.32513412	1.793044E-011	5.730436E-012	0	0.000000E+000
1	12.32515349	5.730436E-012	1.793044E-011	1	0.000000E+000
1	12.32522538	1.793044E-011	5.730436E-012	0	0.000000E+000
1	12.32684448	5.730436E-012	1.793044E-011	1	0.000000E+000
1	12.32695597	1.793044E-011	5.730436E-012	0	0.000000E+000
1	12.32914575	5.730436E-012	1.793044E-011	1	0.000000E+000
1	12.32936350	1.793044E-011	5.730436E-012	0	0.000000E+000
1	12.33082392	5.730436E-012	1.793044E-011	1	0.000000E+000
1	12.33100399	1.793044E-011	5.730436E-012	0	0.000000E+000
1	12.33244454	5.730436E-012	1.793044E-011	1	0.000000E+000
1	12.33268486	1.793044E-011	5.730436E-012	0	0.000000E+000
1	12.33548045	5.730436E-012	1.793044E-011	1	0.000000E+000
1	12.33554533	1.793044E-011	5.730436E-012	0	0.000000E+000
1	12.33650284	5.730436E-012	1.793044E-011	1	0.000000E+000
1	12.33654353	1.793044E-011	5.730436E-012	0	0.000000E+000
1	12.34169911	5.730436E-012	1.793044E-011	1	0.000000E+000
1	12.34172719	1.793044E-011	5.730436E-012	0	0.000000E+000
1	12.34264527	5.730436E-012	1.793044E-011	1	0.000000E+000
1	12.34282722	1.793044E-011	5.730436E-012	0	0.000000E+000
1	12.34308177	5.730436E-012	1.793044E-011	1	0.000000E+000
1	12.34323258	1.793044E-011	5.730436E-012	0	0.000000E+000
1	12.34331981	5.730436E-012	1.793044E-011	1	0.000000E+000
1	12.34334889	1.793044E-011	5.730436E-012	0	0.000000E+000
1	12.34349391	5.730436E-012	1.793044E-011	1	0.000000E+000
1	12.34358575	1.793044E-011	5.730436E-012	0	0.000000E+000
1	12.34501559	5.730436E-012	1.793044E-011	1	0.000000E+000
1	12.34511223	1.793044E-011	5.730436E-012	0	0.000000E+000
1	12.34684755	5.730436E-012	1.793044E-011	1	0.000000E+000
1	12.34690026	1.793044E-011	5.730436E-012	0	0.000000E+000
1	12.34880663	5.730436E-012	1.793044E-011	1	0.000000E+000
1	12.34888802	1.793044E-011	5.730436E-012	0	0.000000E+000
1	12.35317239	5.730436E-012	1.793044E-011	1	0.000000E+000
1	12.35323925	1.793044E-011	5.730436E-012	0	0.000000E+000
1	12.35628335	5.730436E-012	1.793044E-011	1	0.000000E+000
1	12.35649380	1.793044E-011	5.730436E-012	0	0.000000E+000
1	12.35652087	5.730436E-012	1.793044E-011	1	0.000000E+000
1	12.35652976	1.793044E-011	5.730436E-012	0	0.000000E+000
1	12.36422871	5.730436E-012	1.793044E-011	1	0.000000E+000
1	12.36427059	1.793044E-011	5.730436E-012	0	0.000000E+000
1	12.36429210	5.730436E-012	1.793044E-011	1	0.000000E+000
1	12.36431516	1.793044E-011	5.730436E-012	0	0.000000E+000
1	12.36515033	5.730436E-012	1.793044E-011	1	0.000000E+000
1	12.36521319	1.793044E-011	5.730436E-012	0	0.000000E+000
1	12.36888244	5.730436E-012	1.793044E-011	1	0.000000E+000
1	12.36895973	1.793044E-011	5.730436E-012	0	0.000000E+000
1	12.37007567	5.730436E-012	1.793044E-011	1	0.000000E+000
1	12.37022078	1.793044E-011	5.730436E-012	0	0.000000E+000
1	12.37154983	5.730436E-012	1.793044E-011	1	0.000000E+000
1	12.37156646	1.793044E-011	5.730436E-012	0	0.000000E+000
1	12.37842522	5.730436E-012	1.793044E-011	1	0.000000E+000
1	12.37855438	1.793044E-011	5.730436E-012	0	0.000000E+000
1	12.97635756	6.109579E-012	1.830958E-011	1	0.000000E+000
1	12.97641512	1.830958E-011	6.109579E-012	0	0.000000E+000
1	12.97744619	6.109579E-012	1.830958E-011	1	0.000000E+000
1	12.97753897	1.830958E-011	6.109579E-012	0	0.000000E+000
1	12.97936656	6.109579E-012	1.830958E-011	1	0.000000E+000
1	12.97939159	1.830958E-011	6.109579E-012	0	0.000000E+000
1	12.98007787	6.109579E-012	1.830958E-011	1	0.000000E+000
1	12.98025677	1.830958E-011	6.109579E-012	0	0.000000E+000
1	12.98050855	6.109579E-012	1.830958E-011	1	0.000000E+000
1	12.98066682	1.830958E-011	6.109579E-012	0	0.000000E+000
1	12.98112546	6.109579E-012	1.830958E-011	1	0.000000E+000
1	12.98116273	1.830958E-011	6.109579E-012	0	0.000000E+000
1	12.98196183	6.109579E-012	1.830958E-011	1	0.000000E+000
1	12.98208025	1.830958E-011	6.109579E-012	0	0.000000E+000
1	12.98466678	6.109579E-012	1.830958E-011	1	0.000000E+000
1	12.98469340	1.830958E-011	6.109579E-012	0	0.000000E+000
1	12.98713553	6.109579E-012	1.830958E-011	1	0.000000E+000
1	12.98715680	1.830958E-011	6.109579E-012	0	0.000000E+000
1	12.98882975	6.109579E-012	1.830958E-011	1	0.000000E+000
1	12.98906060	1.830958E-011	6.109579E-012	0	0.000000E+000
1	12.99041922	6.109579E-012	1.830958E-011	1	0.000000E+000
1	12.99046489	1.830958E-011	6.109579E-012	0	0.000000E+000
1	12.99301627	6.109579E-012	1.830958E-011	1	0.000000E+000
1	12.99304574	1.830958E-011	6.109579E-012	0	0.000000E+000
1	12.99365614	6.109579E-012	1.830958E-011	1	0.000000E+000
1	12.99373843	1.830958E-011	6.109579E-012	0	0.000000E+000
1	12.99482202	6.109579E-012	1.830958E-011	1	0.000000E+000
1	12.99498349	1.830958E-011	6.109579E-012	0	0.000000E+000
1	12.99839791	6.109579E-012	1.830958E-011	1	0.000000E+000
1	12.99844530	1.830958E-011	6.109579E-012	0	0.000000E+000
1	12.99857331	6.109579E-012	1.830958E-011	1	0.000000E+000
1	12.99876697	1.830958E-011	6.109579E-012	0	0.000000E+000
1	13.00018552	6.109579E-012	1.830958E-011	1	0.000000E+000
1	13.00021969	1.830958E-011	6.109579E-012	0	0.000000E+000
1	13.00254723	6.109579E-012	1.830958E-011	1	0.000000E+000
1	13.00261480	1.830958E-011	6.109579E-012	0	0.000000E+000
1	13.00294790	6.109579E-012	1.830958E-011	1	0.000000E+000
1	13.00297626	1.830958E-011	6.109579E-012	0	0.000000E+000
1	13.00830335	6.109579E-012	1.830958E-011	1	0.000000E+000
1	13.00846103	1.830958E-011	6.109579E-012	0	0.000000E+000
1	13.00877471	6.109579E-012	1.830958E-011	1	0.000000E+000
1	13.00884971	1.830958E-011	6.109579E-012	0	0.000000E+000
1	13.01224994	6.109579E-012	1.830958E-011	1	0.000000E+000
1	13.01239108	1.830958E-011	6.109579E-012	0	0.000000E+000
1	13.01347229	6.109579E-012	1.830958E-011	1	0.000000E+000
1	13.01355890	1.830958E-011	6.109579E-012	0	0.000000E+000
1	13.01357252	6.109579E-012	1.830958E-011	1	0.000000E+000
1	13.01367284	1.830958E-011	6.109579E-012	0	0.000000E+000
1	13.01445219	6.109579E-012	1.830958E-011	1	0.000000E+000
1	13.01451794	1.830958E-011	6.109579E-012	0	0.000000E+000
1	13.01481599	6.109579E-012	1.830958E-011	1	0.000000E+000
1	13.01486951	1.830958E-011	6.109579E-012	0	0.000000E+000
1	13.01541318	6.109579E-012	1.830958E-011	1	0.000000E+000
1	13.01546833	1.830958E-011	6.109579E-012	0	0.000000E+000
1	13.01584364	6.109579E-012	1.830958E-011	1	0.000000E+000
1	13.01586203	1.830958E-011	6.109579E-012	0	0.000000E+000
1	13.01622985	6.109579E-012	1.830958E-011	1	0.000000E+000
1	13.01633311	1.830958E-011	6.109579E-012	0	0.000000E+000
1	13.01638663	6.109579E-012	1.830958E-011	1	0.000000E+000
1	13.01658812	1.830958E-011	6.109579E-012	0	0.000000E+000
1	13.02022743	6.109579E-012	1.830958E-011	1	0.000000E+000
1	13.02026659	1.830958E-011	6.109579E-012	0	0.000000E+000
1	13.02163626	6.109579E-012	1.830958E-011	1	0.000000E+000
1	13.02171571	1.830958E-011	6.109579E-012	0	0.000000E+000
1	13.02205366	6.109579E-012	1.830958E-011	1	0.000000E+000
1	13.02213250	1.830958E-011	6.109579E-012	0	0.000000E+000
1	13.02392428	6.109579E-012	1.830958E-011	1	0.000000E+000
1	13.02396062	1.830958E-011	6.109579E-012	0	0.000000E+000
1	13.02494724	6.109579E-012	1.830958E-011	1	0.000000E+000
1	13.02508472	1.830958E-011	6.109579E-012	0	0.000000E+000
1	13.02573260	6.109579E-012	1.830958E-011	1	0.000000E+000
1	13.02574486	1.830958E-011	6.109579E-012	0	0.000000E+000
1	13.02592678	6.109579E-012	1.830958E-011	1	0.000000E+000
1	13.02599508	1.830958E-011	6.109579E-012	0	0.000000E+000
1	13.02757297	6.109579E-012	1.830958E-011	1	0.000000E+000
1	13.02777580	1.830958E-011	6.109579E-012	0	0.000000E+000
1	13.02780600	6.109579E-012	1.830958E-011	1	0.000000E+000
1	13.02785174	1.830958E-011	6.109579E-012	0	0.000000E+000
1	13.02967181	6.109579E-012	1.830958E-011	1	0.000000E+000
1	13.02982030	1.830958E-011	6.109579E-012	0	0.000000E+000
1	13.03292874	6.109579E-012	1.830958E-011	1	0.000000E+000
1	13.03297645	1.830958E-011	6.109579E-012	0	0.000000E+000
1	13.03330195	6.109579E-012	1.830958E-011	1	0.000000E+000
1	13.03336325	1.830958E-011	6.109579E-012	0	0.000000E+000
1	13.16957343	5.781095E-012	1.798109E-011	1	0.000000E+000
1	13.16959331	1.798109E-011	5.781095E-012	0	0.000000E+000
1	13.19039463	5.781095E-012	1.798109E-011	1	0.000000E+000
1	13.19057511	1.798109E-011	5.781095E-012	0	0.000000E+000
1	13.19133236	5.781095E-012	1.798109E-011	1	0.000000E+000
1	13.19140304	1.798109E-011	5.781095E-012	0	0.000000E+000
1	13.19185961	5.781095E-012	1.798109E-011	1	0.000000E+000
1	13.19205634	1.798109E-011	5.781095E-012	0	0.000000E+000
1	13.19208947	5.781095E-012	1.798109E-011	1	0.000000E+000
1	13.19229588	1.798109E-011	5.781095E-012	0	0.000000E+000
1	13.19266996	5.781095E-012	1.798109E-011	1	0.000000E+000
1	13.19274042	1.798109E-011	5.781095E-012	0	0.000000E+000
1	13.19377913	5.781095E-012	1.798109E-011	1	0.000000E+000
1	13.19384704	1.798109E-011	5.781095E-012	0	0.000000E+000
1	13.19490001	5.781095E-012	1.798109E-011	1	0.000000E+000
1	13.19492536	1.798109E-011	5.781095E-012	0	0.000000E+000
1	13.19688991	5.781095E-012	1.798109E-011	1	0.000000E+000
1	13.19695129	1.798109E-011	5.781095E-012	0	0.000000E+000
1	13.20046561	5.781095E-012	1.798109E-011	1	0.000000E+000
1	13.20052645	1.798109E-011	5.781095E-012	0	0.000000E+000
1	13.21011458	5.781095E-012	1.798109E-011	1	0.000000E+000
1	13.21030005	1.798109E-011	5.781095E-012	0	0.000000E+000
1	13.21213280	5.781095E-012	1.798109E-011	1	0.000000E+000
1	13.21215916	1.798109E-011	5.781095E-012	0	0.000000E+000
1	13.21310054	5.781095E-012	1.798109E-011	1	0.000000E+000
1	13.21313186	1.798109E-011	5.781095E-012	0	0.000000E+000
1	13.21359140	5.781095E-012	1.798109E-011	1	0.000000E+000
1	13.21360411	1.798109E-011	5.781095E-012	0	0.000000E+000
1	13.21636621	5.781095E-012	1.798109E-011	1	0.000000E+000
1	13.21653920	1.798109E-011	5.781095E-012	0	0.000000E+000
1	13.22637793	5.781095E-012	1.798109E-011	1	0.000000E+000
1	13.22644082	1.798109E-011	5.781095E-012	0	0.000000E+000
1	13.22671980	5.781095E-012	1.798109E-011	1	0.000000E+000
1	13.22675364	1.798109E-011	5.781095E-012	0	0.000000E+000
1	13.23040743	5.781095E-012	1.798109E-011	1	0.000000E+000
1	13.23053062	1.798109E-011	5.781095E-012	0	0.000000E+000
1	13.23056073	5.781095E-012	1.798109E-011	1	0.000000E+000
1	13.23059164	1.798109E-011	5.781095E-012	0	0.000000E+000
1	13.23100017	5.781095E-012	1.798109E-011	1	0.000000E+000
1	13.23102959	1.798109E-011	5.781095E-012	0	0.000000E+000
1	13.23126756	5.781095E-012	1.798109E-011	1	0.000000E+000
1	13.23147028	1.798109E-011	5.781095E-012	0	0.000000E+000
1	13.23225881	5.781095E-012	1.798109E-011	1	0.000000E+000
1	13.23234773	1.798109E-011	5.781095E-012	0	0.000000E+000
1	13.23662174	5.781095E-012	1.798109E-011	1	0.000000E+000
1	13.23664944	1.798109E-011	5.781095E-012	0	0.000000E+000
1	13.23726547	5.781095E-012	1.798109E-011	1	0.000000E+000
1	13.23739047	1.798109E-011	5.781095E-012	0	0.000000E+000
1	13.23744931	5.781095E-012	1.798109E-011	1	0.000000E+000
1	13.23751039	1.798109E-011	5.781095E-012	0	0.000000E+000
1	13.24125523	5.781095E-012	1.798109E-011	1	0.000000E+000
1	13.24139445	1.798109E-011	5.781095E-012	0	0.000000E+000
1	13.24262940	5.781095E-012	1.798109E-011	1	0.000000E+000
1	13.24274439	1.798109E-011	5.781095E-012	0	0.000000E+000
1	13.24405031	5.781095E-012	1.798109E-011	1	0.000000E+000
1	13.24408211	1.798109E-011	5.781095E-012	0	0.000000E+000
1	13.24488452	5.781095E-012	1.798109E-011	1	0.000000E+000
1	13.24496298	1.798109E-011	5.781095E-012	0	0.000000E+000
1	13.24802206	5.781095E-012	1.798109E-011	1	0.000000E+000
1	13.24811143	1.798109E-011	5.781095E-012	0	0.000000E+000
1	13.25050672	5.781095E-012	1.798109E-011	1	0.000000E+000
1	13.25052880	1.798109E-011	5.781095E-012	0	0.000000E+000
1	13.25227021	5.781095E-012	1.798109E-011	1	0.000000E+000
1	13.25229731	1.798109E-011	5.781095E-012	0	0.000000E+000
1	13.25234041	5.781095E-012	1.798109E-011	1	0.000000E+000
1	13.25239944	1.798109E-011	5.781095E-012	0	0.000000E+000
1	13.25359718	5.781095E-012	1.798109E-011	1	0.000000E+000
1	13.25367952	1.798109E-011	5.781095E-012	0	0.000000E+000
1	13.25420574	5.781095E-012	1.798109E-011	1	0.000000E+000
1	13.25432843	1.798109E-011	5.781095E-012	0	0.000000E+000
1	13.25484765	5.781095E-012	1.798109E-011	1	0.000000E+000
1	13.25487459	1.798109E-011	5.781095E-012	0	0.000000E+000
1	13.25493459	5.781095E-012	1.798109E-011	1	0.000000E+000
1	13.25498870	1.798109E-011	5.781095E-012	0	0.000000E+000
1	13.25613974	5.781095E-012	1.798109E-011	1	0.000000E+000
1	13.25617001	1.798109E-011	5.781095E-012	0	0.000000E+000
1	13.25621102	5.781095E-012	1.798109E-011	1	0.000000E+000
1	13.25628719	1.798109E-011	5.781095E-012	0	0.000000E+000
1	13.25673931	5.781095E-012	1.798109E-011	1	0.000000E+000
1	13.25714968	1.798109E-011	5.781095E-012	0	0.000000E+000
1	13.26220186	5.781095E-012	1.798109E-011	1	0.000000E+000
1	13.26223770	1.798109E-011	5.781095E-012	0	0.000000E+000
1	13.26229258	5.781095E-012	1.798109E-011	1	0.000000E+000
1	13.26232534	1.798109E-011	5.781095E-012	0	0.000000E+000
1	13.26264099	5.781095E-012	1.798109E-011	1	0.000000E+000
1	13.26292955	1.798109E-011	5.781095E-012	0	0.000000E+000
1	13.26399803	5.781095E-012	1.798109E-011	1	0.000000E+000
1	13.26416895	1.798109E-011	5.781095E-012	0	0.000000E+000
1	13.26573047	5.781095E-012	1.798109E-011	1	0.000000E+000
1	13.26573352	1.798109E-011	5.781095E-012	0	0.000000E+000
1	13.26974683	5.781095E-012	1.798109E-011	1	0.000000E+000
1	13.26980661	1.798109E-011	5.781095E-012	0	0.000000E+000
1	13.27158770	5.781095E-012	1.798109E-011	1	0.000000E+000
1	13.27166366	1.798109E-011	5.781095E-012	0	0.000000E+000
1	13.27227676	5.781095E-012	1.798109E-011	1	0.000000E+000
1	13.27232575	1.798109E-011	5.781095E-012	0	0.000000E+000
1	13.27845601	5.781095E-012	1.798109E-011	1	0.000000E+000
1	13.27848781	1.798109E-011	5.781095E-012	0	0.000000E+000
1	13.28167499	5.781095E-012	1.798109E-011	1	0.000000E+000
1	13.28173728	1.798109E-011	5.781095E-012	0	0.000000E+000
1	13.28175411	5.781095E-012	1.798109E-011	1	0.000000E+000
1	13.28204676	1.798109E-011	5.781095E-012	0	0.000000E+000
1	13.28208001	5.781095E-012	1.798109E-011	1	0.000000E+000
1	13.28209695	1.798109E-011	5.781095E-012	0	0.000000E+000
1	13.28400281	5.781095E-012	1.798109E-011	1	0.000000E+000
1	13.28404642	1.798109E-011	5.781095E-012	0	0.000000E+000
1	13.28410301	5.781095E-012	1.798109E-011	1	0.000000E+000
1	13.28417058	1.798109E-011	5.781095E-012	0	0.000000E+000
1	13.28502739	5.781095E-012	1.798109E-011	1	0.000000E+000
1	13.28507321	1.798109E-011	5.781095E-012	0	0.000000E+000
1	13.28523130	5.781095E-012	1.798109E-011	1	0.000000E+000
1	13.28526353	1.798109E-011	5.781095E-012	0	0.000000E+000
1	13.30103517	5.781095E-012	1.798109E-011	1	0.000000E+000
1	13.30108575	1.798109E-011	5.781095E-012	0	0.000000E+000
1	13.30150652	5.781095E-012	1.798109E-011	1	0.000000E+000
1	13.30156271	1.798109E-011	5.781095E-012	0	0.000000E+000
1	14.55877559	5.986533E-012	1.818653E-011	1	0.000000E+000
1	14.55890649	1.818653E-011	5.986533E-012	0	0.000000E+000
1	14.55957141	5.986533E-012	1.818653E-011	1	0.000000E+000
1	14.55959988	1.818653E-011	5.986533E-012	0	0.000000E+000
1	14.56235262	5.986533E-012	1.818653E-011	1	0.000000E+000
1	14.56238697	1.818653E-011	5.986533E-012	0	0.000000E+000
1	14.56333706	5.986533E-012	1.818653E-011	1	0.000000E+000
1	14.56339232	1.818653E-011	5.986533E-012	0	0.000000E+000
1	14.56649663	5.986533E-012	1.818653E-011	1	0.000000E+000
1	14.56660131	1.818653E-011	5.986533E-012	0	0.000000E+000
1	14.56694587	5.986533E-012	1.818653E-011	1	0.000000E+000
1	14.56698951	1.818653E-011	5.986533E-012	0	0.000000E+000
1	14.56700237	5.986533E-012	1.818653E-011	1	0.000000E+000
1	14.56727967	1.818653E-011	5.986533E-012	0	0.000000E+000
1	14.56988372	5.986533E-012	1.818653E-011	1	0.000000E+000
1	14.56996871	1.818653E-011	5.986533E-012	0	0.000000E+000
1	14.57036188	5.986533E-012	1.818653E-011	1	0.000000E+000
1	14.57040693	1.818653E-011	5.986533E-012	0	0.000000E+000
1	14.57183077	5.986533E-012	1.818653E-011	1	0.000000E+000
1	14.57198171	1.818653E-011	5.986533E-012	0	0.000000E+000
1	14.57203845	5.986533E-012	1.818653E-011	1	0.000000E+000
1	14.57212858	1.818653E-011	5.986533E-012	0	0.000000E+000
1	14.57318547	5.986533E-012	1.818653E-011	1	0.000000E+000
1	14.57319031	1.818653E-011	5.986533E-012	0	0.000000E+000
1	14.57414970	5.986533E-012	1.818653E-011	1	0.000000E+000
1	14.57421498	1.818653E-011	5.986533E-012	0	0.000000E+000
1	14.57442640	5.986533E-012	1.818653E-011	1	0.000000E+000
1	14.57479991	1.818653E-011	5.986533E-012	0	0.000000E+000
1	14.57570386	5.986533E-012	1.818653E-011	1	0.000000E+000
1	14.57586310	1.818653E-011	5.986533E-012	0	0.000000E+000
1	14.57608646	5.986533E-012	1.818653E-011	1	0.000000E+000
1	14.57613392	1.818653E-011	5.986533E-012	0	0.000000E+000
1	14.57639336	5.986533E-012	1.818653E-011	1	0.000000E+000
1	14.57643017	1.818653E-011	5.986533E-012	0	0.000000E+000
1	14.57762604	5.986533E-012	1.818653E-011	1	0.000000E+000
1	14.57770326	1.818653E-011	5.986533E-012	0	0.000000E+000
1	14.57786118	5.986533E-012	1.818653E-011	1	0.000000E+000
1	14.57789862	1.818653E-011	5.986533E-012	0	0.000000E+000
1	14.57825436	5.986533E-012	1.818653E-011	1	0.000000E+000
1	14.57835391	1.818653E-011	5.986533E-012	0	0.000000E+000
1	14.57923003	5.986533E-012	1.818653E-011	1	0.000000E+000
1	14.57963648	1.818653E-011	5.986533E-012	0	0.000000E+000
1	14.58062336	5.986533E-012	1.818653E-011	1	0.000000E+000
1	14.58070562	1.818653E-011	5.986533E-012	0	0.000000E+000
1	14.58317091	5.986533E-012	1.818653E-011	1	0.000000E+000
1	14.58323965	1.818653E-011	5.986533E-012	0	0.000000E+000
1	14.58330952	5.986533E-012	1.818653E-011	1	0.000000E+000
1	14.58339276	1.818653E-011	5.986533E-012	0	0.000000E+000
1	14.58419080	5.986533E-012	1.818653E-011	1	0.000000E+000
1	14.58424943	1.818653E-011	5.986533E-012	0	0.000000E+000
1	14.58448918	5.986533E-012	1.818653E-011	1	0.000000E+000
1	14.58474300	1.818653E-011	5.986533E-012	0	0.000000E+000
1	14.58476039	5.986533E-012	1.818653E-011	1	0.000000E+000
1	14.58478682	1.818653E-011	5.986533E-012	0	0.000000E+000
1	14.58562172	5.986533E-012	1.818653E-011	1	0.000000E+000
1	14.58584493	1.818653E-011	5.986533E-012	0	0.000000E+000
1	14.58824776	5.986533E-012	1.818653E-011	1	0.000000E+000
1	14.58834095	1.818653E-011	5.986533E-012	0	0.000000E+000
1	14.58854831	5.986533E-012	1.818653E-011	1	0.000000E+000
1	14.58863136	1.818653E-011	5.986533E-012	0	0.000000E+000
1	14.58887114	5.986533E-012	1.818653E-011	1	0.000000E+000
1	14.58906124	1.818653E-011	5.986533E-012	0	0.000000E+000
1	14.59046800	5.986533E-012	1.818653E-011	1	0.000000E+000
1	14.59047893	1.818653E-011	5.986533E-012	0	0.000000E+000
1	14.59284892	5.986533E-012	1.818653E-011	1	0.000000E+000
1	14.59286885	1.818653E-011	5.986533E-012	0	0.000000E+000
1	14.59289440	5.986533E-012	1.818653E-011	1	0.000000E+000
1	14.59334028	1.818653E-011	5.986533E-012	0	0.000000E+000
1	14.59343427	5.986533E-012	1.818653E-011	1	0.000000E+000
1	14.59362169	1.818653E-011	5.986533E-012	0	0.000000E+000
1	14.59522423	5.986533E-012	1.818653E-011	1	0.000000E+000
1	14.59527623	1.818653E-011	5.986533E-012	0	0.000000E+000
1	14.60144338	5.986533E-012	1.818653E-011	1	0.000000E+000
1	14.60145661	1.818653E-011	5.986533E-012	0	0.000000E+000
1	14.60217270	5.986533E-012	1.818653E-011	1	0.000000E+000
1	14.60228060	1.818653E-011	5.986533E-012	0	0.000000E+000
1	14.60418992	5.986533E-012	1.818653E-011	1	0.000000E+000
1	14.60429873	1.818653E-011	5.986533E-012	0	0.000000E+000
1	14.60953643	5.986533E-012	1.818653E-011	1	0.000000E+000
1	14.60962719	1.818653E-011	5.986533E-012	0	0.000000E+000
1	14.61015783	5.986533E-012	1.818653E-011	1	0.000000E+000
1	14.61016391	1.818653E-011	5.986533E-012	0	0.000000E+000
1	14.61125525	5.986533E-012	1.818653E-011	1	0.000000E+000
1	14.61135198	1.818653E-011	5.986533E-012	0	0.000000E+000
1	14.61304390	5.986533E-012	1.818653E-011	1	0.000000E+000
1	14.61309120	1.818653E-011	5.986533E-012	0	0.000000E+000
1	14.61403202	5.986533E-012	1.818653E-011	1	0.000000E+000
1	14.61411112	1.818653E-011	5.986533E-012	0	0.000000E+000
1	14.62027112	5.986533E-012	1.818653E-011	1	0.000000E+000
1	14.62035753	1.818653E-011	5.986533E-012	0	0.000000E+000
1	14.62203469	5.986533E-012	1.818653E-011	1	0.000000E+000
1	14.62206057	1.818653E-011	5.986533E-012	0	0.000000E+000
1	14.62226668	5.986533E-012	1.818653E-011	1	0.000000E+000
1	14.62228282	1.818653E-011	5.986533E-012	0	0.000000E+000
1	14.62518445	5.986533E-012	1.818653E-011	1	0.000000E+000
1	14.62532903	1.818653E-011	5.986533E-012	0	0.000000E+000
1	14.62613864	5.986533E-012	1.818653E-011	1	0.000000E+000
1	14.62622833	1.818653E-011	5.986533E-012	0	0.000000E+000
1	14.62748901	5.986533E-012	1.818653E-011	1	0.000000E+000
1	14.62763860	1.818653E-011	5.986533E-012	0	0.000000E+000
1	14.62765346	5.986533E-012	1.818653E-011	1	0.000000E+000
1	14.62772716	1.818653E-011	5.986533E-012	0	0.000000E+000
1	14.62938123	5.986533E-012	1.818653E-011	1	0.000000E+000
1	14.62943179	1.818653E-011	5.986533E-012	0	0.000000E+000
1	14.63059999	5.986533E-012	1.818653E-011	1	0.000000E+000
1	14.63068371	1.818653E-011	5.986533E-012	0	0.000000E+000
1	14.63072470	5.986533E-012	1.818653E-011	1	0.000000E+000
1	14.63087774	1.818653E-011	5.986533E-012	0	0.000000E+000
1	14.63108235	5.986533E-012	1.818653E-011	1	0.000000E+000
1	14.63112300	1.818653E-011	5.986533E-012	0	0.000000E+000
1	14.63117639	5.986533E-012	1.818653E-011	1	0.000000E+000
1	14.63121287	1.818653E-011	5.986533E-012	0	0.000000E+000
1	14.63363599	5.986533E-012	1.818653E-011	1	0.000000E+000
1	14.63368246	1.818653E-011	5.986533E-012	0	0.000000E+000
1	14.63401979	5.986533E-012	1.818653E-011	1	0.000000E+000
1	14.63432358	1.818653E-011	5.986533E-012	0	0.000000E+000
1	14.63615615	5.986533E-012	1.818653E-011	1	0.000000E+000
1	14.63655559	1.818653E-011	5.986533E-012	0	0.000000E+000
1	14.64060786	5.986533E-012	1.818653E-011	1	0.000000E+000
1	14.64062282	1.818653E-011	5.986533E-012	0	0.000000E+000
1	14.64133976	5.986533E-012	1.818653E-011	1	0.000000E+000
1	14.64146618	1.818653E-011	5.986533E-012	0	0.000000E+000
1	14.64236830	5.986533E-012	1.818653E-011	1	0.000000E+000
1	14.64237492	1.818653E-011	5.986533E-012	0	0.000000E+000
1	14.64304076	5.986533E-012	1.818653E-011	1	0.000000E+000
1	14.64324095	1.818653E-011	5.986533E-012	0	0.000000E+000
1	14.64511306	5.986533E-012	1.818653E-011	1	0.000000E+000
1	14.64515458	1.818653E-011	5.986533E-012	0	0.000000E+000
1	14.64608202	5.986533E-012	1.818653E-011	1	0.000000E+000
1	14.64614109	1.818653E-011	5.986533E-012	0	0.000000E+000
1	14.64930196	5.986533E-012	1.818653E-011	1	0.000000E+000
1	14.64935828	1.818653E-011	5.986533E-012	0	0.000000E+000
1	14.64951840	5.986533E-012	1.818653E-011	1	0.000000E+000
1	14.64956092	1.818653E-011	5.986533E-012	0	0.000000E+000
1	14.66718748	5.986533E-012	1.818653E-011	1	0.000000E+000
1	14.66729342	1.818653E-011	5.986533E-012	0	0.000000E+000
1	14.66893078	5.986533E-012	1.818653E-011	1	0.000000E+000
1	14.66906672	1.818653E-011	5.986533E-012	0	0.000000E+000
1	14.66913858	5.986533E-012	1.818653E-011	1	0.000000E+000
1	14.66919593	1.818653E-011	5.986533E-012	0	0.000000E+000
1	14.66968523	5.986533E-012	1.818653E-011	1	0.000000E+000
1	14.66972821	1.818653E-011	5.986533E-012	0	0.000000E+000
1	14.67023272	5.986533E-012	1.818653E-011	1	0.000000E+000
1	14.67027783	1.818653E-011	5.986533E-012	0	0.000000E+000
1	14.67283553	5.986533E-012	1.818653E-011	1	0.000000E+000
1	14.67296949	1.818653E-011	5.986533E-012	0	0.000000E+000
1	14.67308800	5.986533E-012	1.818653E-011	1	0.000000E+000
1	14.67312230	1.818653E-011	5.986533E-012	0	0.000000E+000
1	14.67524935	5.986533E-012	1.818653E-011	1	0.000000E+000
1	14.67561762	1.818653E-011	5.986533E-012	0	0.000000E+000
1	14.67614582	5.986533E-012	1.818653E-011	1	0.000000E+000
1	14.67620048	1.818653E-011	5.986533E-012	0	0.000000E+000
1	14.67810479	5.986533E-012	1.818653E-011	1	0.000000E+000
1	14.67814900	1.818653E-011	5.986533E-012	0	0.000000E+000
1	14.68662723	5.986533E-012	1.818653E-011	1	0.000000E+000
1	14.68667255	1.818653E-011	5.986533E-012	0	0.000000E+000
1	14.68835412	5.986533E-012	1.818653E-011	1	0.000000E+000
1	14.68837662	1.818653E-011	5.986533E-012	0	0.000000E+000
1	14.68885447	5.986533E-012	1.818653E-011	1	0.000000E+000
1	14.68889353	1.818653E-011	5.986533E-012	0	0.000000E+000
1	14.68895153	5.986533E-012	1.818653E-011	1	0.000000E+000
1	14.68908121	1.818653E-011	5.986533E-012	0	0.000000E+000
1	14.68911887	5.986533E-012	1.818653E-011	1	0.000000E+000
1	14.68916033	1.818653E-011	5.986533E-012	0	0.000000E+000
1	14.68979411	5.986533E-012	1.818653E-011	1	0.000000E+000
1	14.69002422	1.818653E-011	5.986533E-012	0	0.000000E+000
1	14.69500916	5.986533E-012	1.818653E-011	1	0.000000E+000
1	14.69514378	1.818653E-011	5.986533E-012	0	0.000000E+000
1	14.69564321	5.986533E-012	1.818653E-011	1	0.000000E+000
1	14.69567980	1.818653E-011	5.986533E-012	0	0.000000E+000
1	14.69761981	5.986533E-012	1.818653E-011	1	0.000000E+000
1	14.69781063	1.818653E-011	5.986533E-012	0	0.000000E+000
1	14.69972603	5.986533E-012	1.818653E-011	1	0.000000E+000
1	14.69974571	1.818653E-011	5.986533E-012	0	0.000000E+000
1	14.70323345	5.986533E-012	1.818653E-011	1	0.000000E+000
1	14.70341199	1.818653E-011	5.986533E-012	0	0.000000E+000
1	14.70352063	5.986533E-012	1.818653E-011	1	0.000000E+000
1	14.70361321	1.818653E-011	5.986533E-012	0	0.000000E+000
1	14.70415641	5.986533E-012	1.818653E-011	1	0.000000E+000
1	14.70416944	1.818653E-011	5.986533E-012	0	0.000000E+000
1	14.70948441	5.986533E-012	1.818653E-011	1	0.000000E+000
1	14.70951401	1.818653E-011	5.986533E-012	0	0.000000E+000
1	14.70987449	5.986533E-012	1.818653E-011	1	0.000000E+000
1	14.70996337	1.818653E-011	5.986533E-012	0	0.000000E+000
1	14.71040751	5.986533E-012	1.818653E-011	1	0.000000E+000
1	14.71045066	1.818653E-011	5.986533E-012	0	0.000000E+000
1	14.71301859	5.986533E-012	1.818653E-011	1	0.000000E+000
1	14.71306222	1.818653E-011	5.986533E-012	0	0.000000E+000
1	14.71884003	5.986533E-012	1.818653E-011	1	0.000000E+000
1	14.71887679	1.818653E-011	5.986533E-012	0	0.000000E+000
1	14.71918908	5.986533E-012	1.818653E-011	1	0.000000E+000
1	14.71923853	1.818653E-011	5.986533E-012	0	0.000000E+000
1	14.72083742	5.986533E-012	1.818653E-011	1	0.000000E+000
1	14.72090271	1.818653E-011	5.986533E-012	0	0.000000E+000
1	14.72323555	5.986533E-012	1.818653E-011	1	0.000000E+000
1	14.72326514	1.818653E-011	5.986533E-012	0	0.000000E+000
1	14.72402686	5.986533E-012	1.818653E-011	1	0.000000E+000
1	14.72406547	1.818653E-011	5.986533E-012	0	0.000000E+000
1	14.72480391	5.986533E-012	1.818653E-011	1	0.000000E+000
1	14.72488040	1.818653E-011	5.986533E-012	0	0.000000E+000
1	14.72674399	5.986533E-012	1.818653E-011	1	0.000000E+000
1	14.72675647	1.818653E-011	5.986533E-012	0	0.000000E+000
1	14.72745884	5.986533E-012	1.818653E-011	1	0.000000E+000
1	14.72747404	1.818653E-011	5.986533E-012	0	0.000000E+000
1	14.73084965	5.986533E-012	1.818653E-011	1	0.000000E+000
1	14.73092816	1.818653E-011	5.986533E-012	0	0.000000E+000
1	14.73386670	5.986533E-012	1.818653E-011	1	0.000000E+000
1	14.73391537	1.818653E-011	5.986533E-012	0	0.000000E+000
1	14.73436638	5.986533E-012	1.818653E-011	1	0.000000E+000
1	14.73444523	1.818653E-011	5.986533E-012	0	0.000000E+000
1	14.73488168	5.986533E-012	1.818653E-011	1	0.000000E+000
1	14.73490393	1.818653E-011	5.986533E-012	0	0.000000E+000
1	14.73585640	5.986533E-012	1.818653E-011	1	0.000000E+000
1	14.73603243	1.818653E-011	5.986533E-012	0	0.000000E+000
1	14.73618478	5.986533E-012	1.818653E-011	1	0.000000E+000
1	14.73630654	1.818653E-011	5.986533E-012	0	0.000000E+000
1	15.14068350	5.975772E-012	1.817577E-011	1	0.000000E+000
1	15.14075292	1.817577E-011	5.975772E-012	0	0.000000E+000
1	15.14124446	5.975772E-012	1.817577E-011	1	0.000000E+000
1	15.14156686	1.817577E-011	5.975772E-012	0	0.000000E+000
1	15.14159565	5.975772E-012	1.817577E-011	1	0.000000E+000
1	15.14161618	1.817577E-011	5.975772E-012	0	0.000000E+000
1	15.14410157	5.975772E-012	1.817577E-011	1	0.000000E+000
1	15.14424381	1.817577E-011	5.975772E-012	0	0.000000E+000
1	15.14470483	5.975772E-012	1.817577E-011	1	0.000000E+000
1	15.14475059	1.817577E-011	5.975772E-012	0	0.000000E+000
1	15.14753809	5.975772E-012	1.817577E-011	1	0.000000E+000
1	15.14756845	1.817577E-011	5.975772E-012	0	0.000000E+000
1	15.14803349	5.975772E-012	1.817577E-011	1	0.000000E+000
1	15.14814782	1.817577E-011	5.975772E-012	0	0.000000E+000
1	15.14921469	5.975772E-012	1.817577E-011	1	0.000000E+000
1	15.14929039	1.817577E-011	5.975772E-012	0	0.000000E+000
1	15.15270442	5.975772E-012	1.817577E-011	1	0.000000E+000
1	15.15279997	1.817577E-011	5.975772E-012	0	0.000000E+000
1	15.15287410	5.975772E-012	1.817577E-011	1	0.000000E+000
1	15.15308930	1.817577E-011	5.975772E-012	0	0.000000E+000
1	15.15457802	5.975772E-012	1.817577E-011	1	0.000000E+000
1	15.15479028	1.817577E-011	5.975772E-012	0	0.000000E+000
1	15.15500066	5.975772E-012	1.817577E-011	1	0.000000E+000
1	15.15506027	1.817577E-011	5.975772E-012	0	0.000000E+000
1	15.16075445	5.975772E-012	1.817577E-011	1	0.000000E+000
1	15.16100241	1.817577E-011	5.975772E-012	0	0.000000E+000
1	15.16132309	5.975772E-012	1.817577E-011	1	0.000000E+000
1	15.16136916	1.817577E-011	5.975772E-012	0	0.000000E+000
1	15.16139378	5.975772E-012	1.817577E-011	1	0.000000E+000
1	15.16155410	1.817577E-011	5.975772E-012	0	0.000000E+000
1	15.16323371	5.975772E-012	1.817577E-011	1	0.000000E+000
1	15.16335846	1.817577E-011	5.975772E-012	0	0.000000E+000
1	15.16442053	5.975772E-012	1.817577E-011	1	0.000000E+000
1	15.16448157	1.817577E-011	5.975772E-012	0	0.000000E+000
1	15.17051541	5.975772E-012	1.817577E-011	1	0.000000E+000
1	15.17056349	1.817577E-011	5.975772E-012	0	0.000000E+000
1	15.17146709	5.975772E-012	1.817577E-011	1	0.000000E+000
1	15.17158080	1.817577E-011	5.975772E-012	0	0.000000E+000
1	15.17605209	5.975772E-012	1.817577E-011	1	0.000000E+000
1	15.17611306	1.817577E-011	5.975772E-012	0	0.000000E+000
1	15.17625942	5.975772E-012	1.817577E-011	1	0.000000E+000
1	15.17630550	1.817577E-011	5.975772E-012	0	0.000000E+000
1	15.17716626	5.975772E-012	1.817577E-011	1	0.000000E+000
1	15.17721926	1.817577E-011	5.975772E-012	0	0.000000E+000
1	15.17776334	5.975772E-012	1.817577E-011	1	0.000000E+000
1	15.17792427	1.817577E-011	5.975772E-012	0	0.000000E+000
1	15.18058900	5.975772E-012	1.817577E-011	1	0.000000E+000
1	15.18076800	1.817577E-011	5.975772E-012	0	0.000000E+000
1	15.18241833	5.975772E-012	1.817577E-011	1	0.000000E+000
1	15.18263279	1.817577E-011	5.975772E-012	0	0.000000E+000
1	15.18272364	5.975772E-012	1.817577E-011	1	0.000000E+000
1	15.18281615	1.817577E-011	5.975772E-012	0	0.000000E+000
1	15.18433078	5.975772E-012	1.817577E-011	1	0.000000E+000
1	15.18440838	1.817577E-011	5.975772E-012	0	0.000000E+000
1	15.18618636	5.975772E-012	1.817577E-011	1	0.000000E+000
1	15.18621495	1.817577E-011	5.975772E-012	0	0.000000E+000
1	15.18664935	5.975772E-012	1.817577E-011	1	0.000000E+000
1	15.18667454	1.817577E-011	5.975772E-012	0	0.000000E+000
1	15.18905698	5.975772E-012	1.817577E-011	1	0.000000E+000
1	15.18907098	1.817577E-011	5.975772E-012	0	0.000000E+000
1	15.19636293	5.975772E-012	1.817577E-011	1	0.000000E+000
1	15.19640086	1.817577E-011	5.975772E-012	0	0.000000E+000
1	15.19666972	5.975772E-012	1.817577E-011	1	0.000000E+000
1	15.19673921	1.817577E-011	5.975772E-012	0	0.000000E+000
1	15.19805598	5.975772E-012	1.817577E-011	1	0.000000E+000
1	15.19806828	1.817577E-011	5.975772E-012	0	0.000000E+000
1	15.19851730	5.975772E-012	1.817577E-011	1	0.000000E+000
1	15.19853204	1.817577E-011	5.975772E-012	0	0.000000E+000
1	15.20443428	5.975772E-012	1.817577E-011	1	0.000000E+000
1	15.20448597	1.817577E-011	5.975772E-012	0	0.000000E+000
1	15.20499724	5.975772E-012	1.817577E-011	1	0.000000E+000
1	15.20508854	1.817577E-011	5.975772E-012	0	0.000000E+000
1	15.20654590	5.975772E-012	1.817577E-011	1	0.000000E+000
1	15.20683023	1.817577E-011	5.975772E-012	0	0.000000E+000
1	15.20802530	5.975772E-012	1.817577E-011	1	0.000000E+000
1	15.20810524	1.817577E-011	5.975772E-012	0	0.000000E+000
1	15.20881174	5.975772E-012	1.817577E-011	1	0.000000E+000
1	15.20892230	1.817577E-011	5.975772E-012	0	0.000000E+000
1	15.20978937	5.975772E-012	1.817577E-011	1	0.000000E+000
1	15.20988695	1.817577E-011	5.975772E-012	0	0.000000E+000
1	15.65528592	5.699073E-012	1.789907E-011	1	0.000000E+000
1	15.65540867	1.789907E-011	5.699073E-012	0	0.000000E+000
1	15.65585406	5.699073E-012	1.789907E-011	1	0.000000E+000
1	15.65589391	1.789907E-011	5.699073E-012	0	0.000000E+000
1	15.65601784	5.699073E-012	1.789907E-011	1	0.000000E+000
1	15.65617895	1.789907E-011	5.699073E-012	0	0.000000E+000
1	15.65702929	5.699073E-012	1.789907E-011	1	0.000000E+000
1	15.65713108	1.789907E-011	5.699073E-012	0	0.000000E+000
1	15.65826977	5.699073E-012	1.789907E-011	1	0.000000E+000
1	15.65845606	1.789907E-011	5.699073E-012	0	0.000000E+000
1	15.65847174	5.699073E-012	1.789907E-011	1	0.000000E+000
1	15.65852953	1.789907E-011	5.699073E-012	0	0.000000E+000
1	15.65957923	5.699073E-012	1.789907E-011	1	0.000000E+000
1	15.65988079	1.789907E-011	5.699073E-012	0	0.000000E+000
1	15.66125016	5.699073E-012	1.789907E-011	1	0.000000E+000
1	15.66145842	1.789907E-011	5.699073E-012	0	0.000000E+000
1	15.66226678	5.699073E-012	1.789907E-011	1	0.000000E+000
1	15.66235416	1.789907E-011	5.699073E-012	0	0.000000E+000
1	15.66238805	5.699073E-012	1.789907E-011	1	0.000000E+000
1	15.66243265	1.789907E-011	5.699073E-012	0	0.000000E+000
1	15.66338999	5.699073E-012	1.789907E-011	1	0.000000E+000
1	15.66341688	1.789907E-011	5.699073E-012	0	0.000000E+000
1	15.66552885	5.699073E-012	1.789907E-011	1	0.000000E+000
1	15.66566426	1.789907E-011	5.699073E-012	0	0.000000E+000
1	15.66667835	5.699073E-012	1.789907E-011	1	0.000000E+000
1	15.66674064	1.789907E-011	5.699073E-012	0	0.000000E+000
1	15.66964869	5.699073E-012	1.789907E-011	1	0.000000E+000
1	15.66995860	1.789907E-011	5.699073E-012	0	0.000000E+000
1	15.67017999	5.699073E-012	1.789907E-011	1	0.000000E+000
1	15.67021015	1.789907E-011	5.699073E-012	0	0.000000E+000
1	15.67167706	5.699073E-012	1.789907E-011	1	0.000000E+000
1	15.67186287	1.789907E-011	5.699073E-012	0	0.000000E+000
1	15.67201259	5.699073E-012	1.789907E-011	1	0.000000E+000
1	15.67215085	1.789907E-011	5.699073E-012	0	0.000000E+000
1	15.67276390	5.699073E-012	1.789907E-011	1	0.000000E+000
1	15.67277562	1.789907E-011	5.699073E-012	0	0.000000E+000
1	15.67896384	5.699073E-012	1.789907E-011	1	0.000000E+000
1	15.67904854	1.789907E-011	5.699073E-012	0	0.000000E+000
1	15.68054437	5.699073E-012	1.789907E-011	1	0.000000E+000
1	15.68060295	1.789907E-011	5.699073E-012	0	0.000000E+000
1	15.68210124	5.699073E-012	1.789907E-011	1	0.000000E+000
1	15.68217062	1.789907E-011	5.699073E-012	0	0.000000E+000
1	15.68334392	5.699073E-012	1.789907E-011	1	0.000000E+000
1	15.68339208	1.789907E-011	5.699073E-012	0	0.000000E+000
1	15.68393457	5.699073E-012	1.789907E-011	1	0.000000E+000
1	15.68395009	1.789907E-011	5.699073E-012	0	0.000000E+000
1	15.68595094	5.699073E-012	1.789907E-011	1	0.000000E+000
1	15.68601298	1.789907E-011	5.699073E-012	0	0.000000E+000
1	15.68713236	5.699073E-012	1.789907E-011	1	0.000000E+000
1	15.68735179	1.789907E-011	5.699073E-012	0	0.000000E+000
1	15.68737329	5.699073E-012	1.789907E-011	1	0.000000E+000
1	15.68746147	1.789907E-011	5.699073E-012	0	0.000000E+000
1	15.69133779	5.699073E-012	1.789907E-011	1	0.000000E+000
1	15.69151085	1.789907E-011	5.699073E-012	0	0.000000E+000
1	15.69211203	5.699073E-012	1.789907E-011	1	0.000000E+000
1	15.69220617	1.789907E-011	5.699073E-012	0	0.000000E+000
1	17.23998000	5.791970E-012	1.799197E-011	1	0.000000E+000
1	17.24007099	1.799197E-011	5.791970E-012	0	0.000000E+000
1	17.24275659	5.791970E-012	1.799197E-011	1	0.000000E+000
1	17.24283316	1.799197E-011	5.791970E-012	0	0.000000E+000
1	17.24394133	5.791970E-012	1.799197E-011	1	0.000000E+000
1	17.24403490	1.799197E-011	5.791970E-012	0	0.000000E+000
1	17.24741451	5.791970E-012	1.799197E-011	1	0.000000E+000
1	17.24744280	1.799197E-011	5.791970E-012	0	0.000000E+000
1	17.24756899	5.791970E-012	1.799197E-011	1	0.000000E+000
1	17.24767764	1.799197E-011	5.791970E-012	0	0.000000E+000
1	17.24801216	5.791970E-012	1.799197E-011	1	0.000000E+000
1	17.24814968	1.799197E-011	5.791970E-012	0	0.000000E+000
1	17.24847244	5.791970E-012	1.799197E-011	1	0.000000E+000
1	17.24851910	1.799197E-011	5.791970E-012	0	0.000000E+000
1	17.25248072	5.791970E-012	1.799197E-011	1	0.000000E+000
1	17.25280901	1.799197E-011	5.791970E-012	0	0.000000E+000
1	17.25334217	5.791970E-012	1.799197E-011	1	0.000000E+000
1	17.25356986	1.799197E-011	5.791970E-012	0	0.000000E+000
1	17.25650250	5.791970E-012	1.799197E-011	1	0.000000E+000
1	17.25656707	1.799197E-011	5.791970E-012	0	0.000000E+000
1	17.26061744	5.791970E-012	1.799197E-011	1	0.000000E+000
1	17.26067313	1.799197E-011	5.791970E-012	0	0.000000E+000
1	17.26203162	5.791970E-012	1.799197E-011	1	0.000000E+000
1	17.26229071	1.799197E-011	5.791970E-012	0	0.000000E+000
1	17.26867184	5.791970E-012	1.799197E-011	1	0.000000E+000
1	17.26884047	1.799197E-011	5.791970E-012	0	0.000000E+000
1	17.27016545	5.791970E-012	1.799197E-011	1	0.000000E+000
1	17.27029826	1.799197E-011	5.791970E-012	0	0.000000E+000
1	17.27084487	5.791970E-012	1.799197E-011	1	0.000000E+000
1	17.27086770	1.799197E-011	5.791970E-012	0	0.000000E+000
1	17.27134949	5.791970E-012	1.799197E-011	1	0.000000E+000
1	17.27187512	1.799197E-011	5.791970E-012	0	0.000000E+000
1	17.27191309	5.791970E-012	1.799197E-011	1	0.000000E+000
1	17.27197677	1.799197E-011	5.791970E-012	0	0.000000E+000
1	17.27209712	5.791970E-012	1.799197E-011	1	0.000000E+000
1	17.27213782	1.799197E-011	5.791970E-012	0	0.000000E+000
1	17.27406156	5.791970E-012	1.799197E-011	1	0.000000E+000
1	17.27413927	1.799197E-011	5.791970E-012	0	0.000000E+000
1	17.27450418	5.791970E-012	1.799197E-011	1	0.000000E+000
1	17.27454360	1.799197E-011	5.791970E-012	0	0.000000E+000
1	17.27471245	5.791970E-012	1.799197E-011	1	0.000000E+000
1	17.27484822	1.799197E-011	5.791970E-012	0	0.000000E+000
1	17.27638191	5.791970E-012	1.799197E-011	1	0.000000E+000
1	17.27639331	1.799197E-011	5.791970E-012	0	0.000000E+000
1	17.27711178	5.791970E-012	1.799197E-011	1	0.000000E+000
1	17.27715499	1.799197E-011	5.791970E-012	0	0.000000E+000
1	17.27918145	5.791970E-012	1.799197E-011	1	0.000000E+000
1	17.27923086	1.799197E-011	5.791970E-012	0	0.000000E+000
1	17.28011748	5.791970E-012	1.799197E-011	1	0.000000E+000
1	17.28019674	1.799197E-011	5.791970E-012	0	0.000000E+000
1	17.28022276	5.791970E-012	1.799197E-011	1	0.000000E+000
1	17.28025213	1.799197E-011	5.791970E-012	0	0.000000E+000
1	17.28177129	5.791970E-012	1.799197E-011	1	0.000000E+000
1	17.28196236	1.799197E-011	5.791970E-012	0	0.000000E+000
1	17.28292651	5.791970E-012	1.799197E-011	1	0.000000E+000
1	17.28301349	1.799197E-011	5.791970E-012	0	0.000000E+000
1	17.28446752	5.791970E-012	1.799197E-011	1	0.000000E+000
1	17.28460266	1.799197E-011	5.791970E-012	0	0.000000E+000
1	17.28521965	5.791970E-012	1.799197E-011	1	0.000000E+000
1	17.28530666	1.799197E-011	5.791970E-012	0	0.000000E+000
1	17.29307762	5.791970E-012	1.799197E-011	1	0.000000E+000
1	17.29319822	1.799197E-011	5.791970E-012	0	0.000000E+000
1	17.29321396	5.791970E-012	1.799197E-011	1	0.000000E+000
1	17.29325258	1.799197E-011	5.791970E-012	0	0.000000E+000
1	17.29699494	5.791970E-012	1.799197E-011	1	0.000000E+000
1	17.29722018	1.799197E-011	5.791970E-012	0	0.000000E+000
1	17.29766841	5.791970E-012	1.799197E-011	1	0.000000E+000
1	17.29801512	1.799197E-011	5.791970E-012	0	0.000000E+000
1	17.29923454	5.791970E-012	1.799197E-011	1	0.000000E+000
1	17.29938442	1.799197E-011	5.791970E-012	0	0.000000E+000
1	17.30323340	5.791970E-012	1.799197E-011	1	0.000000E+000
1	17.30339334	1.799197E-011	5.791970E-012	0	0.000000E+000
1	17.30755411	5.791970E-012	1.799197E-011	1	0.000000E+000
1	17.30762729	1.799197E-011	5.791970E-012	0	0.000000E+000
1	17.30905215	5.791970E-012	1.799197E-011	1	0.000000E+000
1	17.30918577	1.799197E-011	5.791970E-012	0	0.000000E+000
1	17.30963128	5.791970E-012	1.799197E-011	1	0.000000E+000
1	17.30966202	1.799197E-011	5.791970E-012	0	0.000000E+000
1	17.31413463	5.791970E-012	1.799197E-011	1	0.000000E+000
1	17.31421081	1.799197E-011	5.791970E-012	0	0.000000E+000
1	17.32096761	5.791970E-012	1.799197E-011	1	0.000000E+000
1	17.32106584	1.799197E-011	5.791970E-012	0	0.000000E+000
1	17.32116530	5.791970E-012	1.799197E-011	1	0.000000E+000
1	17.32130580	1.799197E-011	5.791970E-012	0	0.000000E+000
1	17.32352419	5.791970E-012	1.799197E-011	1	0.000000E+000
1	17.32362493	1.799197E-011	5.791970E-012	0	0.000000E+000
1	17.32558197	5.791970E-012	1.799197E-011	1	0.000000E+000
1	17.32565328	1.799197E-011	5.791970E-012	0	0.000000E+000
1	17.32698817	5.791970E-012	1.799197E-011	1	0.000000E+000
1	17.32703696	1.799197E-011	5.791970E-012	0	0.000000E+000
1	17.32715573	5.791970E-012	1.799197E-011	1	0.000000E+000
1	17.32721962	1.799197E-011	5.791970E-012	0	0.000000E+000
1	17.32730296	5.791970E-012	1.799197E-011	1	0.000000E+000
1	17.32737377	1.799197E-011	5.791970E-012	0	0.000000E+000
1	17.32739880	5.791970E-012	1.799197E-011	1	0.000000E+000
1	17.32762296	1.799197E-011	5.791970E-012	0	0.000000E+000
1	17.32812563	5.791970E-012	1.799197E-011	1	0.000000E+000
1	17.32853186	1.799197E-011	5.791970E-012	0	0.000000E+000
1	17.33104375	5.791970E-012	1.799197E-011	1	0.000000E+000
1	17.33105051	1.799197E-011	5.791970E-012	0	0.000000E+000
1	17.33160423	5.791970E-012	1.799197E-011	1	0.000000E+000
1	17.33165764	1.799197E-011	5.791970E-012	0	0.000000E+000
1	17.33338023	5.791970E-012	1.799197E-011	1	0.000000E+000
1	17.33340648	1.799197E-011	5.791970E-012	0	0.000000E+000
1	17.33659161	5.791970E-012	1.799197E-011	1	0.000000E+000
1	17.33667844	1.799197E-011	5.791970E-012	0	0.000000E+000
1	17.33737646	5.791970E-012	1.799197E-011	1	0.000000E+000
1	17.33746305	1.799197E-011	5.791970E-012	0	0.000000E+000
1	17.33778771	5.791970E-012	1.799197E-011	1	0.000000E+000
1	17.33793398	1.799197E-011	5.791970E-012	0	0.000000E+000
1	17.34026457	5.791970E-012	1.799197E-011	1	0.000000E+000
1	17.34037881	1.799197E-011	5.791970E-012	0	0.000000E+000
1	17.34146851	5.791970E-012	1.799197E-011	1	0.000000E+000
1	17.34149662	1.799197E-011	5.791970E-012	0	0.000000E+000
1	17.34191156	5.791970E-012	1.799197E-011	1	0.000000E+000
1	17.34204299	1.799197E-011	5.791970E-012	0	0.000000E+000
1	17.34435383	5.791970E-012	1.799197E-011	1	0.000000E+000
1	17.34440473	1.799197E-011	5.791970E-012	0	0.000000E+000
1	17.34469584	5.791970E-012	1.799197E-011	1	0.000000E+000
1	17.34478652	1.799197E-011	5.791970E-012	0	0.000000E+000
1	17.34561855	5.791970E-012	1.799197E-011	1	0.000000E+000
1	17.34576694	1.799197E-011	5.791970E-012	0	0.000000E+000
1	17.34691343	5.791970E-012	1.799197E-011	1	0.000000E+000
1	17.34702009	1.799197E-011	5.791970E-012	0	0.000000E+000
1	17.34705487	5.791970E-012	1.799197E-011	1	0.000000E+000
1	17.34712122	1.799197E-011	5.791970E-012	0	0.000000E+000
1	17.35129230	5.791970E-012	1.799197E-011	1	0.000000E+000
1	17.35187781	1.799197E-011	5.791970E-012	0	0.000000E+000
1	17.35289461	5.791970E-012	1.799197E-011	1	0.000000E+000
1	17.35295502	1.799197E-011	5.791970E-012	0	0.000000E+000
1	17.35587793	5.791970E-012	1.799197E-011	1	0.000000E+000
1	17.35593616	1.799197E-011	5.791970E-012	0	0.000000E+000
1	17.35724099	5.791970E-012	1.799197E-011	1	0.000000E+000
1	17.35744370	1.799197E-011	5.791970E-012	0	0.000000E+000
1	17.35828533	5.791970E-012	1.799197E-011	1	0.000000E+000
1	17.35833227	1.799197E-011	5.791970E-012	0	0.000000E+000
1	17.36057257	5.791970E-012	1.799197E-011	1	0.000000E+000
1	17.36062696	1.799197E-011	5.791970E-012	0	0.000000E+000
1	17.36089136	5.791970E-012	1.799197E-011	1	0.000000E+000
1	17.36099844	1.799197E-011	5.791970E-012	0	0.000000E+000
1	17.36443249	5.791970E-012	1.799197E-011	1	0.000000E+000
1	17.36451641	1.799197E-011	5.791970E-012	0	0.000000E+000
1	17.36665482	5.791970E-012	1.799197E-011	1	0.000000E+000
1	17.36691831	1.799197E-011	5.791970E-012	0	0.000000E+000
1	17.36928815	5.791970E-012	1.799197E-011	1	0.000000E+000
1	17.36931201	1.799197E-011	5.791970E-012	0	0.000000E+000
1	17.37331835	5.791970E-012	1.799197E-011	1	0.000000E+000
1	17.37339407	1.799197E-011	5.791970E-012	0	0.000000E+000
1	17.37393450	5.791970E-012	1.799197E-011	1	0.000000E+000
1	17.37399990	1.799197E-011	5.791970E-012	0	0.000000E+000
1	17.37475239	5.791970E-012	1.799197E-011	1	0.000000E+000
1	17.37483019	1.799197E-011	5.791970E-012	0	0.000000E+000
1	17.37625734	5.791970E-012	1.799197E-011	1	0.000000E+000
1	17.37648949	1.799197E-011	5.791970E-012	0	0.000000E+000
1	17.37719347	5.791970E-012	1.799197E-011	1	0.000000E+000
1	17.37724684	1.799197E-011	5.791970E-012	0	0.000000E+000
1	17.39201584	5.791970E-012	1.799197E-011	1	0.000000E+000
1	17.39203728	1.799197E-011	5.791970E-012	0	0.000000E+000
1	17.39482414	5.791970E-012	1.799197E-011	1	0.000000E+000
1	17.39491745	1.799197E-011	5.791970E-012	0	0.000000E+000
1	17.39867459	5.791970E-012	1.799197E-011	1	0.000000E+000
1	17.39878906	1.799197E-011	5.791970E-012	0	0.000000E+000
1	17.40085086	5.791970E-012	1.799197E-011	1	0.000000E+000
1	17.40115039	1.799197E-011	5.791970E-012	0	0.000000E+000
1	17.85455149	5.656884E-012	1.785688E-011	1	0.000000E+000
1	17.85475892	1.785688E-011	5.656884E-012	0	0.000000E+000
1	17.85835549	5.656884E-012	1.785688E-011	1	0.000000E+000
1	17.85841571	1.785688E-011	5.656884E-012	0	0.000000E+000
1	17.86002968	5.656884E-012	1.785688E-011	1	0.000000E+000
1	17.86021943	1.785688E-011	5.656884E-012	0	0.000000E+000
1	17.86221981	5.656884E-012	1.785688E-011	1	0.000000E+000
1	17.86234968	1.785688E-011	5.656884E-012	0	0.000000E+000
1	17.86251676	5.656884E-012	1.785688E-011	1	0.000000E+000
1	17.86279548	1.785688E-011	5.656884E-012	0	0.000000E+000
1	17.86488812	5.656884E-012	1.785688E-011	1	0.000000E+000
1	17.86507393	1.785688E-011	5.656884E-012	0	0.000000E+000
1	17.86756286	5.656884E-012	1.785688E-011	1	0.000000E+000
1	17.86768312	1.785688E-011	5.656884E-012	0	0.000000E+000
1	17.86771809	5.656884E-012	1.785688E-011	1	0.000000E+000
1	17.86777141	1.785688E-011	5.656884E-012	0	0.000000E+000
1	17.86904120	5.656884E-012	1.785688E-011	1	0.000000E+000
1	17.86912839	1.785688E-011	5.656884E-012	0	0.000000E+000
1	17.86914196	5.656884E-012	1.785688E-011	1	0.000000E+000
1	17.86923694	1.785688E-011	5.656884E-012	0	0.000000E+000
1	17.87156485	5.656884E-012	1.785688E-011	1	0.000000E+000
1	17.87158234	1.785688E-011	5.656884E-012	0	0.000000E+000
1	17.87227571	5.656884E-012	1.785688E-011	1	0.000000E+000
1	17.87230692	1.785688E-011	5.656884E-012	0	0.000000E+000
1	17.87605632	5.656884E-012	1.785688E-011	1	0.000000E+000
1	17.87619514	1.785688E-011	5.656884E-012	0	0.000000E+000
1	19.43101807	5.699932E-012	1.789993E-011	1	0.000000E+000
1	19.43120924	1.789993E-011	5.699932E-012	0	0.000000E+000
1	19.43269666	5.699932E-012	1.789993E-011	1	0.000000E+000
1	19.43278094	1.789993E-011	5.699932E-012	0	0.000000E+000
1	19.43386598	5.699932E-012	1.789993E-011	1	0.000000E+000
1	19.43388047	1.789993E-011	5.699932E-012	0	0.000000E+000
1	19.43420330	5.699932E-012	1.789993E-011	1	0.000000E+000
1	19.43432645	1.789993E-011	5.699932E-012	0	0.000000E+000
1	19.43468357	5.699932E-012	1.789993E-011	1	0.000000E+000
1	19.43495127	1.789993E-011	5.699932E-012	0	0.000000E+000
1	19.43663842	5.699932E-012	1.789993E-011	1	0.000000E+000
1	19.43666807	1.789993E-011	5.699932E-012	0	0.000000E+000
1	19.43721350	5.699932E-012	1.789993E-011	1	0.000000E+000
1	19.43728583	1.789993E-011	5.699932E-012	0	0.000000E+000
1	19.43867515	5.699932E-012	1.789993E-011	1	0.000000E+000
1	19.43871735	1.789993E-011	5.699932E-012	0	0.000000E+000
1	19.43889430	5.699932E-012	1.789993E-011	1	0.000000E+000
1	19.43908166	1.789993E-011	5.699932E-012	0	0.000000E+000
1	19.43945937	5.699932E-012	1.789993E-011	1	0.000000E+000
1	19.43959990	1.789993E-011	5.699932E-012	0	0.000000E+000
1	19.43964921	5.699932E-012	1.789993E-011	1	0.000000E+000
1	19.43974093	1.789993E-011	5.699932E-012	0	0.000000E+000
1	19.44004447	5.699932E-012	1.789993E-011	1	0.000000E+000
1	19.44006321	1.789993E-011	5.699932E-012	0	0.000000E+000
1	19.44177466	5.699932E-012	1.789993E-011	1	0.000000E+000
1	19.44179963	1.789993E-011	5.699932E-012	0	0.000000E+000
1	19.44183698	5.699932E-012	1.789993E-011	1	0.000000E+000
1	19.44201022	1.789993E-011	5.699932E-012	0	0.000000E+000
1	19.44505287	5.699932E-012	1.789993E-011	1	0.000000E+000
1	19.44510850	1.789993E-011	5.699932E-012	0	0.000000E+000
1	19.44615347	5.699932E-012	1.789993E-011	1	0.000000E+000
1	19.44619954	1.789993E-011	5.699932E-012	0	0.000000E+000
1	19.44695544	5.699932E-012	1.789993E-011	1	0.000000E+000
1	19.44698395	1.789993E-011	5.699932E-012	0	0.000000E+000
1	19.44807199	5.699932E-012	1.789993E-011	1	0.000000E+000
1	19.44826150	1.789993E-011	5.699932E-012	0	0.000000E+000
1	19.44916563	5.699932E-012	1.789993E-011	1	0.000000E+000
1	19.44924347	1.789993E-011	5.699932E-012	0	0.000000E+000
1	19.44952794	5.699932E-012	1.789993E-011	1	0.000000E+000
1	19.44959609	1.789993E-011	5.699932E-012	0	0.000000E+000
1	19.44982481	5.699932E-012	1.789993E-011	1	0.000000E+000
1	19.44989830	1.789993E-011	5.699932E-012	0	0.000000E+000
1	19.45128006	5.699932E-012	1.789993E-011	1	0.000000E+000
1	19.45130983	1.789993E-011	5.699932E-012	0	0.000000E+000
1	19.45314450	5.699932E-012	1.789993E-011	1	0.000000E+000
1	19.45332775	1.789993E-011	5.699932E-012	0	0.000000E+000
1	19.45577210	5.699932E-012	1.789993E-011	1	0.000000E+000
1	19.45579495	1.789993E-011	5.699932E-012	0	0.000000E+000
1	19.45708962	5.699932E-012	1.789993E-011	1	0.000000E+000
1	19.45711735	1.789993E-011	5.699932E-012	0	0.000000E+000
1	19.45744078	5.699932E-012	1.789993E-011	1	0.000000E+000
1	19.45760047	1.789993E-011	5.699932E-012	0	0.000000E+000
1	19.45817285	5.699932E-012	1.789993E-011	1	0.000000E+000
1	19.45831395	1.789993E-011	5.699932E-012	0	0.000000E+000
1	19.46434445	5.699932E-012	1.789993E-011	1	0.000000E+000
1	19.46446493	1.789993E-011	5.699932E-012	0	0.000000E+000
1	19.46605119	5.699932E-012	1.789993E-011	1	0.000000E+000
1	19.46616876	1.789993E-011	5.699932E-012	0	0.000000E+000
1	19.46694667	5.699932E-012	1.789993E-011	1	0.000000E+000
1	19.46698188	1.789993E-011	5.699932E-012	0	0.000000E+000
1	19.46716293	5.699932E-012	1.789993E-011	1	0.000000E+000
1	19.46719623	1.789993E-011	5.699932E-012	0	0.000000E+000
1	19.46737644	5.699932E-012	1.789993E-011	1	0.000000E+000
1	19.46741474	1.789993E-011	5.699932E-012	0	0.000000E+000
1	19.46865759	5.699932E-012	1.789993E-011	1	0.000000E+000
1	19.46871947	1.789993E-011	5.699932E-012	0	0.000000E+000
1	19.46897744	5.699932E-012	1.789993E-011	1	0.000000E+000
1	19.46921339	1.789993E-011	5.699932E-012	0	0.000000E+000
1	19.46987295	5.699932E-012	1.789993E-011	1	0.000000E+000
1	19.46987641	1.789993E-011	5.699932E-012	0	0.000000E+000
1	19.46988951	5.699932E-012	1.789993E-011	1	0.000000E+000
1	19.46993504	1.789993E-011	5.699932E-012	0	0.000000E+000
1	19.47785963	5.699932E-012	1.789993E-011	1	0.000000E+000
1	19.47796676	1.789993E-011	5.699932E-012	0	0.000000E+000
1	19.47976236	5.699932E-012	1.789993E-011	1	0.000000E+000
1	19.47982792	1.789993E-011	5.699932E-012	0	0.000000E+000
1	19.47985975	5.699932E-012	1.789993E-011	1	0.000000E+000
1	19.48001225	1.789993E-011	5.699932E-012	0	0.000000E+000
1	19.48007872	5.699932E-012	1.789993E-011	1	0.000000E+000
1	19.48011711	1.789993E-011	5.699932E-012	0	0.000000E+000
1	19.48032790	5.699932E-012	1.789993E-011	1	0.000000E+000
1	19.48038424	1.789993E-011	5.699932E-012	0	0.000000E+000
1	19.48178349	5.699932E-012	1.789993E-011	1	0.000000E+000
1	19.48194971	1.789993E-011	5.699932E-012	0	0.000000E+000
1	19.48198311	5.699932E-012	1.789993E-011	1	0.000000E+000
1	19.48208241	1.789993E-011	5.699932E-012	0	0.000000E+000
1	19.48293902	5.699932E-012	1.789993E-011	1	0.000000E+000
1	19.48308062	1.789993E-011	5.699932E-012	0	0.000000E+000
1	19.48322742	5.699932E-012	1.789993E-011	1	0.000000E+000
1	19.48329122	1.789993E-011	5.699932E-012	0	0.000000E+000
1	19.48590731	5.699932E-012	1.789993E-011	1	0.000000E+000
1	19.48595514	1.789993E-011	5.699932E-012	0	0.000000E+000
1	19.48667699	5.699932E-012	1.789993E-011	1	0.000000E+000
1	19.48681190	1.789993E-011	5.699932E-012	0	0.000000E+000
1	19.48787433	5.699932E-012	1.789993E-011	1	0.000000E+000
1	19.48805645	1.789993E-011	5.699932E-012	0	0.000000E+000
1	19.49054869	5.699932E-012	1.789993E-011	1	0.000000E+000
1	19.49056772	1.789993E-011	5.699932E-012	0	0.000000E+000
1	19.49118030	5.699932E-012	1.789993E-011	1	0.000000E+000
1	19.49124696	1.789993E-011	5.699932E-012	0	0.000000E+000
1	19.49262423	5.699932E-012	1.789993E-011	1	0.000000E+000
1	19.49269617	1.789993E-011	5.699932E-012	0	0.000000E+000
1	19.49434865	5.699932E-012	1.789993E-011	1	0.000000E+000
1	19.49441112	1.789993E-011	5.699932E-012	0	0.000000E+000
1	19.49468081	5.699932E-012	1.789993E-011	1	0.000000E+000
1	19.49482094	1.789993E-011	5.699932E-012	0	0.000000E+000
1	19.49547961	5.699932E-012	1.789993E-011	1	0.000000E+000
1	19.49549029	1.789993E-011	5.699932E-012	0	0.000000E+000
1	19.49604426	5.699932E-012	1.789993E-011	1	0.000000E+000
1	19.49619274	1.789993E-011	5.699932E-012	0	0.000000E+000
1	19.49714459	5.699932E-012	1.789993E-011	1	0.000000E+000
1	19.49717402	1.789993E-011	5.699932E-012	0	0.000000E+000
1	19.49993603	5.699932E-012	1.789993E-011	1	0.000000E+000
1	19.50000854	1.789993E-011	5.699932E-012	0	0.000000E+000
1	19.50049998	5.699932E-012	1.789993E-011	1	0.000000E+000
1	19.50054351	1.789993E-011	5.699932E-012	0	0.000000E+000
1	19.50058962	5.699932E-012	1.789993E-011	1	0.000000E+000
1	19.50059769	1.789993E-011	5.699932E-012	0	0.000000E+000
1	19.50290913	5.699932E-012	1.789993E-011	1	0.000000E+000
1	19.50304601	1.789993E-011	5.699932E-012	0	0.000000E+000
1	19.50827780	5.699932E-012	1.789993E-011	1	0.000000E+000
1	19.50830033	1.789993E-011	5.699932E-012	0	0.000000E+000
1	19.50890334	5.699932E-012	1.789993E-011	1	0.000000E+000
1	19.50893103	1.789993E-011	5.699932E-012	0	0.000000E+000
1	19.51051681	5.699932E-012	1.789993E-011	1	0.000000E+000
1	19.51058420	1.789993E-011	5.699932E-012	0	0.000000E+000
1	19.51170089	5.699932E-012	1.789993E-011	1	0.000000E+000
1	19.51175319	1.789993E-011	5.699932E-012	0	0.000000E+000
1	19.51217902	5.699932E-012	1.789993E-011	1	0.000000E+000
1	19.51230147	1.789993E-011	5.699932E-012	0	0.000000E+000
1	19.51238598	5.699932E-012	1.789993E-011	1	0.000000E+000
1	19.51246467	1.789993E-011	5.699932E-012	0	0.000000E+000
1	19.51280563	5.699932E-012	1.789993E-011	1	0.000000E+000
1	19.51286601	1.789993E-011	5.699932E-012	0	0.000000E+000
1	19.51288718	5.699932E-012	1.789993E-011	1	0.000000E+000
1	19.51301305	1.789993E-011	5.699932E-012	0	0.000000E+000
1	19.51311336	5.699932E-012	1.789993E-011	1	0.000000E+000
1	19.51313924	1.789993E-011	5.699932E-012	0	0.000000E+000
1	19.51464874	5.699932E-012	1.789993E-011	1	0.000000E+000
1	19.51477513	1.789993E-011	5.699932E-012	0	0.000000E+000
1	19.51695531	5.699932E-012	1.789993E-011	1	0.000000E+000
1	19.51706937	1.789993E-011	5.699932E-012	0	0.000000E+000
1	19.51957871	5.699932E-012	1.789993E-011	1	0.000000E+000
1	19.51978238	1.789993E-011	5.699932E-012	0	0.000000E+000
1	19.52062409	5.699932E-012	1.789993E-011	1	0.000000E+000
1	19.52077249	1.789993E-011	5.699932E-012	0	0.000000E+000
1	19.52375054	5.699932E-012	1.789993E-011	1	0.000000E+000
1	19.52380359	1.789993E-011	5.699932E-012	0	0.000000E+000
1	19.52383596	5.699932E-012	1.789993E-011	1	0.000000E+000
1	19.52398902	1.789993E-011	5.699932E-012	0	0.000000E+000
1	19.52553659	5.699932E-012	1.789993E-011	1	0.000000E+000
1	19.52563663	1.789993E-011	5.699932E-012	0	0.000000E+000
1	19.52690406	5.699932E-012	1.789993E-011	1	0.000000E+000
1	19.52692573	1.789993E-011	5.699932E-012	0	0.000000E+000
1	19.52702635	5.699932E-012	1.789993E-011	1	0.000000E+000
1	19.52728906	1.789993E-011	5.699932E-012	0	0.000000E+000
1	19.52752492	5.699932E-012	1.789993E-011	1	0.000000E+000
1	19.52754989	1.789993E-011	5.699932E-012	0	0.000000E+000
1	19.52805980	5.699932E-012	1.789993E-011	1	0.000000E+000
1	19.52811790	1.789993E-011	5.699932E-012	0	0.000000E+000
1	19.52861280	5.699932E-012	1.789993E-011	1	0.000000E+000
1	19.52884665	1.789993E-011	5.699932E-012	0	0.000000E+000
1	19.52950686	5.699932E-012	1.789993E-011	1	0.000000E+000
1	19.52955959	1.789993E-011	5.699932E-012	0	0.000000E+000
1	19.52970086	5.699932E-012	1.789993E-011	1	0.000000E+000
1	19.52980638	1.789993E-011	5.699932E-012	0	0.000000E+000
1	19.53102680	5.699932E-012	1.789993E-011	1	0.000000E+000
1	19.53106554	1.789993E-011	5.699932E-012	0	0.000000E+000
1	19.53139745	5.699932E-012	1.789993E-011	1	0.000000E+000
1	19.53150935	1.789993E-011	5.699932E-012	0	0.000000E+000
1	19.53259389	5.699932E-012	1.789993E-011	1	0.000000E+000
1	19.53262579	1.789993E-011	5.699932E-012	0	0.000000E+000
1	19.53357537	5.699932E-012	1.789993E-011	1	0.000000E+000
1	19.53361040	1.789993E-011	5.699932E-012	0	0.000000E+000
1	19.53547067	5.699932E-012	1.789993E-011	1	0.000000E+000
1	19.53559802	1.789993E-011	5.699932E-012	0	0.000000E+000
1	19.53597513	5.699932E-012	1.789993E-011	1	0.000000E+000
1	19.53600765	1.789993E-011	5.699932E-012	0	0.000000E+000
1	19.53602345	5.699932E-012	1.789993E-011	1	0.000000E+000
1	19.53659717	1.789993E-011	5.699932E-012	0	0.000000E+000
1	19.53668377	5.699932E-012	1.789993E-011	1	0.000000E+000
1	19.53680306	1.789993E-011	5.699932E-012	0	0.000000E+000
1	19.54036403	5.699932E-012	1.789993E-011	1	0.000000E+000
1	19.54040989	1.789993E-011	5.699932E-012	0	0.000000E+000
1	19.54057111	5.699932E-012	1.789993E-011	1	0.000000E+000
1	19.54059770	1.789993E-011	5.699932E-012	0	0.000000E+000
1	19.54143799	5.699932E-012	1.789993E-011	1	0.000000E+000
1	19.54148698	1.789993E-011	5.699932E-012	0	0.000000E+000
1	19.54161836	5.699932E-012	1.789993E-011	1	0.000000E+000
1	19.54165478	1.789993E-011	5.699932E-012	0	0.000000E+000
1	19.54330974	5.699932E-012	1.789993E-011	1	0.000000E+000
1	19.54350244	1.789993E-011	5.699932E-012	0	0.000000E+000
1	19.54437528	5.699932E-012	1.789993E-011	1	0.000000E+000
1	19.54449155	1.789993E-011	5.699932E-012	0	0.000000E+000
1	19.54573295	5.699932E-012	1.789993E-011	1	0.000000E+000
1	19.54579835	1.789993E-011	5.699932E-012	0	0.000000E+000
1	19.54918216	5.699932E-012	1.789993E-011	1	0.000000E+000
1	19.54920529	1.789993E-011	5.699932E-012	0	0.000000E+000
1	19.54958868	5.699932E-012	1.789993E-011	1	0.000000E+000
1	19.54968473	1.789993E-011	5.699932E-012	0	0.000000E+000
1	19.55512212	5.699932E-012	1.789993E-011	1	0.000000E+000
1	19.55514817	1.789993E-011	5.699932E-012	0	0.000000E+000
1	19.55637779	5.699932E-012	1.789993E-011	1	0.000000E+000
1	19.55671490	1.789993E-011	5.699932E-012	0	0.000000E+000
1	19.55886258	5.699932E-012	1.789993E-011	1	0.000000E+000
1	19.55896969	1.789993E-011	5.699932E-012	0	0.000000E+000
1	19.57029770	5.699932E-012	1.789993E-011	1	0.000000E+000
1	19.57038152	1.789993E-011	5.699932E-012	0	0.000000E+000
1	19.57106718	5.699932E-012	1.789993E-011	1	0.000000E+000
1	19.57111986	1.789993E-011	5.699932E-012	0	0.000000E+000
1	19.57570642	5.699932E-012	1.789993E-011	1	0.000000E+000
1	19.57575061	1.789993E-011	5.699932E-012	0	0.000000E+000
1	19.57864081	5.699932E-012	1.789993E-011	1	0.000000E+000
1	19.57870377	1.789993E-011	5.699932E-012	0	0.000000E+000
1	19.57959117	5.699932E-012	1.789993E-011	1	0.000000E+000
1	19.57960126	1.789993E-011	5.699932E-012	0	0.000000E+000
1	19.61252305	5.604095E-012	1.780410E-011	1	0.000000E+000
1	19.61257702	1.780410E-011	5.604095E-012	0	0.000000E+000
1	19.61268377	5.604095E-012	1.780410E-011	1	0.000000E+000
1	19.61279444	1.780410E-011	5.604095E-012	0	0.000000E+000
1	19.61307028	5.604095E-012	1.780410E-011	1	0.000000E+000
1	19.61333503	1.780410E-011	5.604095E-012	0	0.000000E+000
1	19.61430886	5.604095E-012	1.780410E-011	1	0.000000E+000
1	19.61434086	1.780410E-011	5.604095E-012	0	0.000000E+000
1	19.61446731	5.604095E-012	1.780410E-011	1	0.000000E+000
1	19.61452459	1.780410E-011	5.604095E-012	0	0.000000E+000
1	19.61504874	5.604095E-012	1.780410E-011	1	0.000000E+000
1	19.61509477	1.780410E-011	5.604095E-012	0	0.000000E+000
1	19.61517107	5.604095E-012	1.780410E-011	1	0.000000E+000
1	19.61525568	1.780410E-011	5.604095E-012	0	0.000000E+000
1	19.61528191	5.604095E-012	1.780410E-011	1	0.000000E+000
1	19.61544643	1.780410E-011	5.604095E-012	0	0.000000E+000
1	19.61705679	5.604095E-012	1.780410E-011	1	0.000000E+000
1	19.61714790	1.780410E-011	5.604095E-012	0	0.000000E+000
1	19.62033506	5.604095E-012	1.780410E-011	1	0.000000E+000
1	19.62046641	1.780410E-011	5.604095E-012	0	0.000000E+000
1	19.62096699	5.604095E-012	1.780410E-011	1	0.000000E+000
1	19.62101353	1.780410E-011	5.604095E-012	0	0.000000E+000
1	19.62158975	5.604095E-012	1.780410E-011	1	0.000000E+000
1	19.62163509	1.780410E-011	5.604095E-012	0	0.000000E+000
1	19.62165226	5.604095E-012	1.780410E-011	1	0.000000E+000
1	19.62173950	1.780410E-011	5.604095E-012	0	0.000000E+000
1	19.62328649	5.604095E-012	1.780410E-011	1	0.000000E+000
1	19.62336690	1.780410E-011	5.604095E-012	0	0.000000E+000
1	19.62468278	5.604095E-012	1.780410E-011	1	0.000000E+000
1	19.62480171	1.780410E-011	5.604095E-012	0	0.000000E+000
1	19.62552622	5.604095E-012	1.780410E-011	1	0.000000E+000
1	19.62557158	1.780410E-011	5.604095E-012	0	0.000000E+000
1	19.62781665	5.604095E-012	1.780410E-011	1	0.000000E+000
1	19.62809965	1.780410E-011	5.604095E-012	0	0.000000E+000
1	19.62880900	5.604095E-012	1.780410E-011	1	0.000000E+000
1	19.62899516	1.780410E-011	5.604095E-012	0	0.000000E+000
1	19.63019024	5.604095E-012	1.780410E-011	1	0.000000E+000
1	19.63023828	1.780410E-011	5.604095E-012	0	0.000000E+000
1	19.63111477	5.604095E-012	1.780410E-011	1	0.000000E+000
1	19.63112272	1.780410E-011	5.604095E-012	0	0.000000E+000
1	19.63158970	5.604095E-012	1.780410E-011	1	0.000000E+000
1	19.63160846	1.780410E-011	5.604095E-012	0	0.000000E+000
1	19.63314461	5.604095E-012	1.780410E-011	1	0.000000E+000
1	19.63320201	1.780410E-011	5.604095E-012	0	0.000000E+000
1	19.63329672	5.604095E-012	1.780410E-011	1	0.000000E+000
1	19.63334432	1.780410E-011	5.604095E-012	0	0.000000E+000
1	19.63394679	5.604095E-012	1.780410E-011	1	0.000000E+000
1	19.63397975	1.780410E-011	5.604095E-012	0	0.000000E+000
1	19.63442027	5.604095E-012	1.780410E-011	1	0.000000E+000
1	19.63449951	1.780410E-011	5.604095E-012	0	0.000000E+000
1	19.63467860	5.604095E-012	1.780410E-011	1	0.000000E+000
1	19.63492923	1.780410E-011	5.604095E-012	0	0.000000E+000
1	19.63521066	5.604095E-012	1.780410E-011	1	0.000000E+000
1	19.63528954	1.780410E-011	5.604095E-012	0	0.000000E+000
1	19.63627454	5.604095E-012	1.780410E-011	1	0.000000E+000
1	19.63631560	1.780410E-011	5.604095E-012	0	0.000000E+000
1	19.64238114	5.604095E-012	1.780410E-011	1	0.000000E+000
1	19.64257793	1.780410E-011	5.604095E-012	0	0.000000E+000
1	19.64392506	5.604095E-012	1.780410E-011	1	0.000000E+000
1	19.64432234	1.780410E-011	5.604095E-012	0	0.000000E+000
1	19.64436259	5.604095E-012	1.780410E-011	1	0.000000E+000
1	19.64441239	1.780410E-011	5.604095E-012	0	0.000000E+000
1	19.64457166	5.604095E-012	1.780410E-011	1	0.000000E+000
1	19.64463140	1.780410E-011	5.604095E-012	0	0.000000E+000
1	19.64562785	5.604095E-012	1.780410E-011	1	0.000000E+000
1	19.64592261	1.780410E-011	5.604095E-012	0	0.000000E+000
1	19.64749752	5.604095E-012	1.780410E-011	1	0.000000E+000
1	19.64763282	1.780410E-011	5.604095E-012	0	0.000000E+000
1	19.64880202	5.604095E-012	1.780410E-011	1	0.000000E+000
1	19.64901348	1.780410E-011	5.604095E-012	0	0.000000E+000
1	19.64904646	5.604095E-012	1.780410E-011	1	0.000000E+000
1	19.64908987	1.780410E-011	5.604095E-012	0	0.000000E+000
1	19.64992064	5.604095E-012	1.780410E-011	1	0.000000E+000
1	19.65003369	1.780410E-011	5.604095E-012	0	0.000000E+000
1	19.65246491	5.604095E-012	1.780410E-011	1	0.000000E+000
1	19.65250195	1.780410E-011	5.604095E-012	0	0.000000E+000
1	19.65487758	5.604095E-012	1.780410E-011	1	0.000000E+000
1	19.65492328	1.780410E-011	5.604095E-012	0	0.000000E+000
1	19.65625175	5.604095E-012	1.780410E-011	1	0.000000E+000
1	19.65632584	1.780410E-011	5.604095E-012	0	0.000000E+000
1	19.65637457	5.604095E-012	1.780410E-011	1	0.000000E+000
1	19.65644366	1.780410E-011	5.604095E-012	0	0.000000E+000
1	19.65853270	5.604095E-012	1.780410E-011	1	0.000000E+000
1	19.65861144	1.780410E-011	5.604095E-012	0	0.000000E+000
1	19.65949942	5.604095E-012	1.780410E-011	1	0.000000E+000
1	19.65954265	1.780410E-011	5.604095E-012	0	0.000000E+000
1	19.65981738	5.604095E-012	1.780410E-011	1	0.000000E+000
1	19.65984670	1.780410E-011	5.604095E-012	0	0.000000E+000
1	19.66202004	5.604095E-012	1.780410E-011	1	0.000000E+000
1	19.66221902	1.780410E-011	5.604095E-012	0	0.000000E+000
1	19.66234747	5.604095E-012	1.780410E-011	1	0.000000E+000
1	19.66235878	1.780410E-011	5.604095E-012	0	0.000000E+000
1	19.66364911	5.604095E-012	1.780410E-011	1	0.000000E+000
1	19.66367322	1.780410E-011	5.604095E-012	0	0.000000E+000
1	19.66858852	5.604095E-012	1.780410E-011	1	0.000000E+000
1	19.66869889	1.780410E-011	5.604095E-012	0	0.000000E+000
1	19.66976446	5.604095E-012	1.780410E-011	1	0.000000E+000
1	19.66977783	1.780410E-011	5.604095E-012	0	0.000000E+000
1	19.67052409	5.604095E-012	1.780410E-011	1	0.000000E+000
1	19.67056024	1.780410E-011	5.604095E-012	0	0.000000E+000
1	19.67095938	5.604095E-012	1.780410E-011	1	0.000000E+000
1	19.67100885	1.780410E-011	5.604095E-012	0	0.000000E+000
1	19.67550416	5.604095E-012	1.780410E-011	1	0.000000E+000
1	19.67561865	1.780410E-011	5.604095E-012	0	0.000000E+000
1	19.67719424	5.604095E-012	1.780410E-011	1	0.000000E+000
1	19.67732928	1.780410E-011	5.604095E-012	0	0.000000E+000
1	19.67833729	5.604095E-012	1.780410E-011	1	0.000000E+000
1	19.67841285	1.780410E-011	5.604095E-012	0	0.000000E+000
1	19.67932195	5.604095E-012	1.780410E-011	1	0.000000E+000
1	19.67956692	1.780410E-011	5.604095E-012	0	0.000000E+000
1	29.10923043	5.421664E-012	1.762166E-011	1	0.000000E+000
1	29.10928474	1.762166E-011	5.421664E-012	0	0.000000E+000
1	29.11041468	5.421664E-012	1.762166E-011	1	0.000000E+000
1	29.11044751	1.762166E-011	5.421664E-012	0	0.000000E+000
1	29.11259091	5.421664E-012	1.762166E-011	1	0.000000E+000
1	29.11266866	1.762166E-011	5.421664E-012	0	0.000000E+000
1	29.11541708	5.421664E-012	1.762166E-011	1	0.000000E+000
1	29.11544824	1.762166E-011	5.421664E-012	0	0.000000E+000
1	29.11611849	5.421664E-012	1.762166E-011	1	0.000000E+000
1	29.11613304	1.762166E-011	5.421664E-012	0	0.000000E+000
1	29.11724808	5.421664E-012	1.762166E-011	1	0.000000E+000
1	29.11737019	1.762166E-011	5.421664E-012	0	0.000000E+000
1	29.11786695	5.421664E-012	1.762166E-011	1	0.000000E+000
1	29.11787602	1.762166E-011	5.421664E-012	0	0.000000E+000
1	29.11887325	5.421664E-012	1.762166E-011	1	0.000000E+000
1	29.11898686	1.762166E-011	5.421664E-012	0	0.000000E+000
1	29.12348115	5.421664E-012	1.762166E-011	1	0.000000E+000
1	29.12368759	1.762166E-011	5.421664E-012	0	0.000000E+000
1	29.12408424	5.421664E-012	1.762166E-011	1	0.000000E+000
1	29.12415330	1.762166E-011	5.421664E-012	0	0.000000E+000
1	29.12602058	5.421664E-012	1.762166E-011	1	0.000000E+000
1	29.12611451	1.762166E-011	5.421664E-012	0	0.000000E+000
1	29.12651276	5.421664E-012	1.762166E-011	1	0.000000E+000
1	29.12655347	1.762166E-011	5.421664E-012	0	0.000000E+000
1	29.13005834	5.421664E-012	1.762166E-011	1	0.000000E+000
1	29.13022710	1.762166E-011	5.421664E-012	0	0.000000E+000
1	29.13058641	5.421664E-012	1.762166E-011	1	0.000000E+000
1	29.13063411	1.762166E-011	5.421664E-012	0	0.000000E+000
1	29.13079165	5.421664E-012	1.762166E-011	1	0.000000E+000
1	29.13084036	1.762166E-011	5.421664E-012	0	0.000000E+000
1	29.13361891	5.421664E-012	1.762166E-011	1	0.000000E+000
1	29.13382511	1.762166E-011	5.421664E-012	0	0.000000E+000
1	29.13386372	5.421664E-012	1.762166E-011	1	0.000000E+000
1	29.13394846	1.762166E-011	5.421664E-012	0	0.000000E+000
1	29.13412062	5.421664E-012	1.762166E-011	1	0.000000E+000
1	29.13415114	1.762166E-011	5.421664E-012	0	0.000000E+000
1	29.13765324	5.421664E-012	1.762166E-011	1	0.000000E+000
1	29.13768581	1.762166E-011	5.421664E-012	0	0.000000E+000
1	29.13955989	5.421664E-012	1.762166E-011	1	0.000000E+000
1	29.13957004	1.762166E-011	5.421664E-012	0	0.000000E+000
1	29.14176557	5.421664E-012	1.762166E-011	1	0.000000E+000
1	29.14192720	1.762166E-011	5.421664E-012	0	0.000000E+000
1	29.14219879	5.421664E-012	1.762166E-011	1	0.000000E+000
1	29.14226873	1.762166E-011	5.421664E-012	0	0.000000E+000
1	29.14232134	5.421664E-012	1.762166E-011	1	0.000000E+000
1	29.14232785	1.762166E-011	5.421664E-012	0	0.000000E+000
1	29.14431223	5.421664E-012	1.762166E-011	1	0.000000E+000
1	29.14434005	1.762166E-011	5.421664E-012	0	0.000000E+000
1	29.14492978	5.421664E-012	1.762166E-011	1	0.000000E+000
1	29.14501712	1.762166E-011	5.421664E-012	0	0.000000E+000
1	29.14541263	5.421664E-012	1.762166E-011	1	0.000000E+000
1	29.14546551	1.762166E-011	5.421664E-012	0	0.000000E+000
1	29.14572802	5.421664E-012	1.762166E-011	1	0.000000E+000
1	29.14598958	1.762166E-011	5.421664E-012	0	0.000000E+000
1	29.14638603	5.421664E-012	1.762166E-011	1	0.000000E+000
1	29.14654029	1.762166E-011	5.421664E-012	0	0.000000E+000
1	29.14685248	5.421664E-012	1.762166E-011	1	0.000000E+000
1	29.14710921	1.762166E-011	5.421664E-012	0	0.000000E+000
1	29.14714632	5.421664E-012	1.762166E-011	1	0.000000E+000
1	29.14725338	1.762166E-011	5.421664E-012	0	0.000000E+000
1	29.14891975	5.421664E-012	1.762166E-011	1	0.000000E+000
1	29.14898256	1.762166E-011	5.421664E-012	0	0.000000E+000
1	29.15223515	5.421664E-012	1.762166E-011	1	0.000000E+000
1	29.15229141	1.762166E-011	5.421664E-012	0	0.000000E+000
1	29.15404316	5.421664E-012	1.762166E-011	1	0.000000E+000
1	29.15409521	1.762166E-011	5.421664E-012	0	0.000000E+000
1	29.15560851	5.421664E-012	1.762166E-011	1	0.000000E+000
1	29.15567164	1.762166E-011	5.421664E-012	0	0.000000E+000
1	29.15598397	5.421664E-012	1.762166E-011	1	0.000000E+000
1	29.15612651	1.762166E-011	5.421664E-012	0	0.000000E+000
1	29.15632455	5.421664E-012	1.762166E-011	1	0.000000E+000
1	29.15649185	1.762166E-011	5.421664E-012	0	0.000000E+000
1	29.16151186	5.421664E-012	1.762166E-011	1	0.000000E+000
1	29.16159804	1.762166E-011	5.421664E-012	0	0.000000E+000
1	29.16415457	5.421664E-012	1.762166E-011	1	0.000000E+000
1	29.16431993	1.762166E-011	5.421664E-012	0	0.000000E+000
1	29.16470109	5.421664E-012	1.762166E-011	1	0.000000E+000
1	29.16494467	1.762166E-011	5.421664E-012	0	0.000000E+000
1	29.16516958	5.421664E-012	1.762166E-011	1	0.000000E+000
1	29.16520645	1.762166E-011	5.421664E-012	0	0.000000E+000
1	29.17046147	5.421664E-012	1.762166E-011	1	0.000000E+000
1	29.17048917	1.762166E-011	5.421664E-012	0	0.000000E+000
1	29.17359248	5.421664E-012	1.762166E-011	1	0.000000E+000
1	29.17372148	1.762166E-011	5.421664E-012	0	0.000000E+000
1	29.17477626	5.421664E-012	1.762166E-011	1	0.000000E+000
1	29.17478239	1.762166E-011	5.421664E-012	0	0.000000E+000
1	29.17549015	5.421664E-012	1.762166E-011	1	0.000000E+000
1	29.17566109	1.762166E-011	5.421664E-012	0	0.000000E+000
1	29.17576834	5.421664E-012	1.762166E-011	1	0.000000E+000
1	29.17578852	1.762166E-011	5.421664E-012	0	0.000000E+000
1	29.17605263	5.421664E-012	1.762166E-011	1	0.000000E+000
1	29.17607245	1.762166E-011	5.421664E-012	0	0.000000E+000
1	29.17635621	5.421664E-012	1.762166E-011	1	0.000000E+000
1	29.17637419	1.762166E-011	5.421664E-012	0	0.000000E+000
1	29.17789623	5.421664E-012	1.762166E-011	1	0.000000E+000
1	29.17792973	1.762166E-011	5.421664E-012	0	0.000000E+000
1	29.17807012	5.421664E-012	1.762166E-011	1	0.000000E+000
1	29.17809851	1.762166E-011	5.421664E-012	0	0.000000E+000
1	29.17830457	5.421664E-012	1.762166E-011	1	0.000000E+000
1	29.17836489	1.762166E-011	5.421664E-012	0	0.000000E+000
1	29.18020664	5.421664E-012	1.762166E-011	1	0.000000E+000
1	29.18022567	1.762166E-011	5.421664E-012	0	0.000000E+000
1	29.18061983	5.421664E-012	1.762166E-011	1	0.000000E+000
1	29.18066461	1.762166E-011	5.421664E-012	0	0.000000E+000
1	29.19457103	5.421664E-012	1.762166E-011	1	0.000000E+000
1	29.19472042	1.762166E-011	5.421664E-012	0	0.000000E+000
1	29.19693328	5.421664E-012	1.762166E-011	1	0.000000E+000
1	29.19699754	1.762166E-011	5.421664E-012	0	0.000000E+000
1	29.70496373	5.422972E-012	1.762297E-011	1	0.000000E+000
1	29.70514968	1.762297E-011	5.422972E-012	0	0.000000E+000
1	29.70831693	5.422972E-012	1.762297E-011	1	0.000000E+000
1	29.70855482	1.762297E-011	5.422972E-012	0	0.000000E+000
1	29.71122517	5.422972E-012	1.762297E-011	1	0.000000E+000
1	29.71130665	1.762297E-011	5.422972E-012	0	0.000000E+000
1	29.71383595	5.422972E-012	1.762297E-011	1	0.000000E+000
1	29.71396705	1.762297E-011	5.422972E-012	0	0.000000E+000
1	29.71398730	5.422972E-012	1.762297E-011	1	0.000000E+000
1	29.71400388	1.762297E-011	5.422972E-012	0	0.000000E+000
1	29.71413719	5.422972E-012	1.762297E-011	1	0.000000E+000
1	29.71425263	1.762297E-011	5.422972E-012	0	0.000000E+000
1	29.71436069	5.422972E-012	1.762297E-011	1	0.000000E+000
1	29.71443946	1.762297E-011	5.422972E-012	0	0.000000E+000
1	29.72013760	5.422972E-012	1.762297E-011	1	0.000000E+000
1	29.72026943	1.762297E-011	5.422972E-012	0	0.000000E+000
1	29.72045260	5.422972E-012	1.762297E-011	1	0.000000E+000
1	29.72046739	1.762297E-011	5.422972E-012	0	0.000000E+000
1	29.72087795	5.422972E-012	1.762297E-011	1	0.000000E+000
1	29.72093615	1.762297E-011	5.422972E-012	0	0.000000E+000
1	29.72096630	5.422972E-012	1.762297E-011	1	0.000000E+000
1	29.72113600	1.762297E-011	5.422972E-012	0	0.000000E+000
1	29.72123317	5.422972E-012	1.762297E-011	1	0.000000E+000
1	29.72130349	1.762297E-011	5.422972E-012	0	0.000000E+000
1	29.72287254	5.422972E-012	1.762297E-011	1	0.000000E+000
1	29.72307773	1.762297E-011	5.422972E-012	0	0.000000E+000
1	29.72311210	5.422972E-012	1.762297E-011	1	0.000000E+000
1	29.72366108	1.762297E-011	5.422972E-012	0	0.000000E+000
1	29.72370737	5.422972E-012	1.762297E-011	1	0.000000E+000
1	29.72382375	1.762297E-011	5.422972E-012	0	0.000000E+000
1	29.72390592	5.422972E-012	1.762297E-011	1	0.000000E+000
1	29.72392963	1.762297E-011	5.422972E-012	0	0.000000E+000
1	29.72397319	5.422972E-012	1.762297E-011	1	0.000000E+000
1	29.72400100	1.762297E-011	5.422972E-012	0	0.000000E+000
1	29.72526425	5.422972E-012	1.762297E-011	1	0.000000E+000
1	29.72537015	1.762297E-011	5.422972E-012	0	0.000000E+000
1	29.72621722	5.422972E-012	1.762297E-011	1	0.000000E+000
1	29.72622500	1.762297E-011	5.422972E-012	0	0.000000E+000
1	29.72732021	5.422972E-012	1.762297E-011	1	0.000000E+000
1	29.72734754	1.762297E-011	5.422972E-012	0	0.000000E+000
1	29.72829365	5.422972E-012	1.762297E-011	1	0.000000E+000
1	29.72831807	1.762297E-011	5.422972E-012	0	0.000000E+000
1	29.73501806	5.422972E-012	1.762297E-011	1	0.000000E+000
1	29.73512445	1.762297E-011	5.422972E-012	0	0.000000E+000
1	29.73528434	5.422972E-012	1.762297E-011	1	0.000000E+000
1	29.73545450	1.762297E-011	5.422972E-012	0	0.000000E+000
1	29.73596894	5.422972E-012	1.762297E-011	1	0.000000E+000
1	29.73600090	1.762297E-011	5.422972E-012	0	0.000000E+000
1	29.73728791	5.422972E-012	1.762297E-011	1	0.000000E+000
1	29.73731696	1.762297E-011	5.422972E-012	0	0.000000E+000
1	29.73877211	5.422972E-012	1.762297E-011	1	0.000000E+000
1	29.73908658	1.762297E-011	5.422972E-012	0	0.000000E+000
1	29.74141079	5.422972E-012	1.762297E-011	1	0.000000E+000
1	29.74155190	1.762297E-011	5.422972E-012	0	0.000000E+000
1	29.74659468	5.422972E-012	1.762297E-011	1	0.000000E+000
1	29.74686402	1.762297E-011	5.422972E-012	0	0.000000E+000
1	29.74771383	5.422972E-012	1.762297E-011	1	0.000000E+000
1	29.74782022	1.762297E-011	5.422972E-012	0	0.000000E+000
1	29.74843055	5.422972E-012	1.762297E-011	1	0.000000E+000
1	29.74844642	1.762297E-011	5.422972E-012	0	0.000000E+000
1	29.74880191	5.422972E-012	1.762297E-011	1	0.000000E+000
1	29.74905485	1.762297E-011	5.422972E-012	0	0.000000E+000
1	31.67468880	5.502070E-012	1.770207E-011	1	0.000000E+000
1	31.67477528	1.770207E-011	5.502070E-012	0	0.000000E+000
1	31.67583622	5.502070E-012	1.770207E-011	1	0.000000E+000
1	31.67586253	1.770207E-011	5.502070E-012	0	0.000000E+000
1	31.67787767	5.502070E-012	1.770207E-011	1	0.000000E+000
1	31.67795409	1.770207E-011	5.502070E-012	0	0.000000E+000
1	31.67842282	5.502070E-012	1.770207E-011	1	0.000000E+000
1	31.67847573	1.770207E-011	5.502070E-012	0	0.000000E+000
1	31.67863236	5.502070E-012	1.770207E-011	1	0.000000E+000
1	31.67884104	1.770207E-011	5.502070E-012	0	0.000000E+000
1	31.68074374	5.502070E-012	1.770207E-011	1	0.000000E+000
1	31.68077679	1.770207E-011	5.502070E-012	0	0.000000E+000
1	31.68227436	5.502070E-012	1.770207E-011	1	0.000000E+000
1	31.68232533	1.770207E-011	5.502070E-012	0	0.000000E+000
1	31.68233620	5.502070E-012	1.770207E-011	1	0.000000E+000
1	31.68238320	1.770207E-011	5.502070E-012	0	0.000000E+000
1	31.68365822	5.502070E-012	1.770207E-011	1	0.000000E+000
1	31.68386344	1.770207E-011	5.502070E-012	0	0.000000E+000
1	31.68458913	5.502070E-012	1.770207E-011	1	0.000000E+000
1	31.68461492	1.770207E-011	5.502070E-012	0	0.000000E+000
1	31.68536054	5.502070E-012	1.770207E-011	1	0.000000E+000
1	31.68547983	1.770207E-011	5.502070E-012	0	0.000000E+000
1	31.68577059	5.502070E-012	1.770207E-011	1	0.000000E+000
1	31.68579433	1.770207E-011	5.502070E-012	0	0.000000E+000
1	31.68649034	5.502070E-012	1.770207E-011	1	0.000000E+000
1	31.68656125	1.770207E-011	5.502070E-012	0	0.000000E+000
1	31.69019421	5.502070E-012	1.770207E-011	1	0.000000E+000
1	31.69025614	1.770207E-011	5.502070E-012	0	0.000000E+000
1	31.69034690	5.502070E-012	1.770207E-011	1	0.000000E+000
1	31.69037732	1.770207E-011	5.502070E-012	0	0.000000E+000
1	31.69055122	5.502070E-012	1.770207E-011	1	0.000000E+000
1	31.69084956	1.770207E-011	5.502070E-012	0	0.000000E+000
1	31.69244825	5.502070E-012	1.770207E-011	1	0.000000E+000
1	31.69247475	1.770207E-011	5.502070E-012	0	0.000000E+000
1	31.69319853	5.502070E-012	1.770207E-011	1	0.000000E+000
1	31.69335503	1.770207E-011	5.502070E-012	0	0.000000E+000
1	31.69457286	5.502070E-012	1.770207E-011	1	0.000000E+000
1	31.69469473	1.770207E-011	5.502070E-012	0	0.000000E+000
1	31.69632764	5.502070E-012	1.770207E-011	1	0.000000E+000
1	31.69636036	1.770207E-011	5.502070E-012	0	0.000000E+000
1	31.70017238	5.502070E-012	1.770207E-011	1	0.000000E+000
1	31.70017973	1.770207E-011	5.502070E-012	0	0.000000E+000
1	31.70067354	5.502070E-012	1.770207E-011	1	0.000000E+000
1	31.70087770	1.770207E-011	5.502070E-012	0	0.000000E+000
1	31.70136258	5.502070E-012	1.770207E-011	1	0.000000E+000
1	31.70141551	1.770207E-011	5.502070E-012	0	0.000000E+000
1	31.70357138	5.502070E-012	1.770207E-011	1	0.000000E+000
1	31.70360787	1.770207E-011	5.502070E-012	0	0.000000E+000
1	31.70479935	5.502070E-012	1.770207E-011	1	0.000000E+000
1	31.70481652	1.770207E-011	5.502070E-012	0	0.000000E+000
1	31.70645970	5.502070E-012	1.770207E-011	1	0.000000E+000
1	31.70649455	1.770207E-011	5.502070E-012	0	0.000000E+000
1	31.71122768	5.502070E-012	1.770207E-011	1	0.000000E+000
1	31.71130337	1.770207E-011	5.502070E-012	0	0.000000E+000
1	31.71174706	5.502070E-012	1.770207E-011	1	0.000000E+000
1	31.71179175	1.770207E-011	5.502070E-012	0	0.000000E+000
1	31.71359223	5.502070E-012	1.770207E-011	1	0.000000E+000
1	31.71377587	1.770207E-011	5.502070E-012	0	0.000000E+000
1	31.71395573	5.502070E-012	1.770207E-011	1	0.000000E+000
1	31.71405492	1.770207E-011	5.502070E-012	0	0.000000E+000
1	31.71514471	5.502070E-012	1.770207E-011	1	0.000000E+000
1	31.71517064	1.770207E-011	5.502070E-012	0	0.000000E+000
1	31.71527494	5.502070E-012	1.770207E-011	1	0.000000E+000
1	31.71531782	1.770207E-011	5.502070E-012	0	0.000000E+000
1	31.71552344	5.502070E-012	1.770207E-011	1	0.000000E+000
1	31.71576655	1.770207E-011	5.502070E-012	0	0.000000E+000
1	31.71627264	5.502070E-012	1.770207E-011	1	0.000000E+000
1	31.71631064	1.770207E-011	5.502070E-012	0	0.000000E+000
1	31.71633795	5.502070E-012	1.770207E-011	1	0.000000E+000
1	31.71642863	1.770207E-011	5.502070E-012	0	0.000000E+000
1	31.71751645	5.502070E-012	1.770207E-011	1	0.000000E+000
1	31.71758744	1.770207E-011	5.502070E-012	0	0.000000E+000
1	31.72127053	5.502070E-012	1.770207E-011	1	0.000000E+000
1	31.72129638	1.770207E-011	5.502070E-012	0	0.000000E+000
1	31.72312250	5.502070E-012	1.770207E-011	1	0.000000E+000
1	31.72313591	1.770207E-011	5.502070E-012	0	0.000000E+000
1	31.72358147	5.502070E-012	1.770207E-011	1	0.000000E+000
1	31.72368598	1.770207E-011	5.502070E-012	0	0.000000E+000
1	31.72388962	5.502070E-012	1.770207E-011	1	0.000000E+000
1	31.72403631	1.770207E-011	5.502070E-012	0	0.000000E+000
1	31.72922379	5.502070E-012	1.770207E-011	1	0.000000E+000
1	31.72932671	1.770207E-011	5.502070E-012	0	0.000000E+000
1	31.73379063	5.502070E-012	1.770207E-011	1	0.000000E+000
1	31.73386709	1.770207E-011	5.502070E-012	0	0.000000E+000
1	31.73810053	5.502070E-012	1.770207E-011	1	0.000000E+000
1	31.73822527	1.770207E-011	5.502070E-012	0	0.000000E+000
1	31.73899734	5.502070E-012	1.770207E-011	1	0.000000E+000
1	31.73904746	1.770207E-011	5.502070E-012	0	0.000000E+000
1	37.49786330	5.277698E-012	1.747770E-011	1	0.000000E+000
1	37.49794610	1.747770E-011	5.277698E-012	0	0.000000E+000
1	37.50044293	5.277698E-012	1.747770E-011	1	0.000000E+000
1	37.50070338	1.747770E-011	5.277698E-012	0	0.000000E+000
1	37.50099897	5.277698E-012	1.747770E-011	1	0.000000E+000
1	37.50130725	1.747770E-011	5.277698E-012	0	0.000000E+000
1	37.50222388	5.277698E-012	1.747770E-011	1	0.000000E+000
1	37.50226497	1.747770E-011	5.277698E-012	0	0.000000E+000
1	37.50408168	5.277698E-012	1.747770E-011	1	0.000000E+000
1	37.50431960	1.747770E-011	5.277698E-012	0	0.000000E+000
1	37.50626513	5.277698E-012	1.747770E-011	1	0.000000E+000
1	37.50628137	1.747770E-011	5.277698E-012	0	0.000000E+000
1	37.50908251	5.277698E-012	1.747770E-011	1	0.000000E+000
1	37.50924217	1.747770E-011	5.277698E-012	0	0.000000E+000
1	37.51012911	5.277698E-012	1.747770E-011	1	0.000000E+000
1	37.51027313	1.747770E-011	5.277698E-012	0	0.000000E+000
1	37.51041025	5.277698E-012	1.747770E-011	1	0.000000E+000
1	37.51061020	1.747770E-011	5.277698E-012	0	0.000000E+000
1	37.51253912	5.277698E-012	1.747770E-011	1	0.000000E+000
1	37.51258310	1.747770E-011	5.277698E-012	0	0.000000E+000
1	37.51332014	5.277698E-012	1.747770E-011	1	0.000000E+000
1	37.51342292	1.747770E-011	5.277698E-012	0	0.000000E+000
1	37.51363229	5.277698E-012	1.747770E-011	1	0.000000E+000
1	37.51367980	1.747770E-011	5.277698E-012	0	0.000000E+000
1	37.51449703	5.277698E-012	1.747770E-011	1	0.000000E+000
1	37.51456605	1.747770E-011	5.277698E-012	0	0.000000E+000
1	37.51562459	5.277698E-012	1.747770E-011	1	0.000000E+000
1	37.51568304	1.747770E-011	5.277698E-012	0	0.000000E+000
1	37.51619750	5.277698E-012	1.747770E-011	1	0.000000E+000
1	37.51628421	1.747770E-011	5.277698E-012	0	0.000000E+000
1	37.51895476	5.277698E-012	1.747770E-011	1	0.000000E+000
1	37.51900653	1.747770E-011	5.277698E-012	0	0.000000E+000
1	37.51946146	5.277698E-012	1.747770E-011	1	0.000000E+000
1	37.51964697	1.747770E-011	5.277698E-012	0	0.000000E+000
1	37.52182722	5.277698E-012	1.747770E-011	1	0.000000E+000
1	37.52208892	1.747770E-011	5.277698E-012	0	0.000000E+000
1	37.52218063	5.277698E-012	1.747770E-011	1	0.000000E+000
1	37.52221451	1.747770E-011	5.277698E-012	0	0.000000E+000
1	37.52222334	5.277698E-012	1.747770E-011	1	0.000000E+000
1	37.52238070	1.747770E-011	5.277698E-012	0	0.000000E+000
1	37.52360886	5.277698E-012	1.747770E-011	1	0.000000E+000
1	37.52364389	1.747770E-011	5.277698E-012	0	0.000000E+000
1	37.52406024	5.277698E-012	1.747770E-011	1	0.000000E+000
1	37.52409333	1.747770E-011	5.277698E-012	0	0.000000E+000
1	37.52413752	5.277698E-012	1.747770E-011	1	0.000000E+000
1	37.52423744	1.747770E-011	5.277698E-012	0	0.000000E+000
1	37.52494338	5.277698E-012	1.747770E-011	1	0.000000E+000
1	37.52499449	1.747770E-011	5.277698E-012	0	0.000000E+000
1	37.52671468	5.277698E-012	1.747770E-011	1	0.000000E+000
1	37.52677604	1.747770E-011	5.277698E-012	0	0.000000E+000
1	37.53087330	5.277698E-012	1.747770E-011	1	0.000000E+000
1	37.53089939	1.747770E-011	5.277698E-012	0	0.000000E+000
1	37.53118058	5.277698E-012	1.747770E-011	1	0.000000E+000
1	37.53123045	1.747770E-011	5.277698E-012	0	0.000000E+000
1	37.53213869	5.277698E-012	1.747770E-011	1	0.000000E+000
1	37.53219683	1.747770E-011	5.277698E-012	0	0.000000E+000
1	37.53221994	5.277698E-012	1.747770E-011	1	0.000000E+000
1	37.53235045	1.747770E-011	5.277698E-012	0	0.000000E+000
1	37.53288319	5.277698E-012	1.747770E-011	1	0.000000E+000
1	37.53298336	1.747770E-011	5.277698E-012	0	0.000000E+000
1	37.53437529	5.277698E-012	1.747770E-011	1	0.000000E+000
1	37.53442111	1.747770E-011	5.277698E-012	0	0.000000E+000
1	37.53746629	5.277698E-012	1.747770E-011	1	0.000000E+000
1	37.53748731	1.747770E-011	5.277698E-012	0	0.000000E+000
1	37.54295768	5.277698E-012	1.747770E-011	1	0.000000E+000
1	37.54303513	1.747770E-011	5.277698E-012	0	0.000000E+000
1	37.54476375	5.277698E-012	1.747770E-011	1	0.000000E+000
1	37.54488511	1.747770E-011	5.277698E-012	0	0.000000E+000
1	37.54501135	5.277698E-012	1.747770E-011	1	0.000000E+000
1	37.54509101	1.747770E-011	5.277698E-012	0	0.000000E+000
1	37.54564536	5.277698E-012	1.747770E-011	1	0.000000E+000
1	37.54568276	1.747770E-011	5.277698E-012	0	0.000000E+000
1	37.54698214	5.277698E-012	1.747770E-011	1	0.000000E+000
1	37.54700449	1.747770E-011	5.277698E-012	0	0.000000E+000
1	37.54820875	5.277698E-012	1.747770E-011	1	0.000000E+000
1	37.54847769	1.747770E-011	5.277698E-012	0	0.000000E+000
1	37.55026335	5.277698E-012	1.747770E-011	1	0.000000E+000
1	37.55040180	1.747770E-011	5.277698E-012	0	0.000000E+000
1	37.55129804	5.277698E-012	1.747770E-011	1	0.000000E+000
1	37.55139303	1.747770E-011	5.277698E-012	0	0.000000E+000
1	37.55151476	5.277698E-012	1.747770E-011	1	0.000000E+000
1	37.55173332	1.747770E-011	5.277698E-012	0	0.000000E+000
1	37.55213943	5.277698E-012	1.747770E-011	1	0.000000E+000
1	37.55236675	1.747770E-011	5.277698E-012	0	0.000000E+000
1	37.55303878	5.277698E-012	1.747770E-011	1	0.000000E+000
1	37.55307623	1.747770E-011	5.277698E-012	0	0.000000E+000
1	37.55582401	5.277698E-012	1.747770E-011	1	0.000000E+000
1	37.55590887	1.747770E-011	5.277698E-012	0	0.000000E+000
1	37.55597414	5.277698E-012	1.747770E-011	1	0.000000E+000
1	37.55607057	1.747770E-011	5.277698E-012	0	0.000000E+000
1	37.55768652	5.277698E-012	1.747770E-011	1	0.000000E+000
1	37.55774709	1.747770E-011	5.277698E-012	0	0.000000E+000
1	37.55825621	5.277698E-012	1.747770E-011	1	0.000000E+000
1	37.55827629	1.747770E-011	5.277698E-012	0	0.000000E+000
1	37.55846683	5.277698E-012	1.747770E-011	1	0.000000E+000
1	37.55856203	1.747770E-011	5.277698E-012	0	0.000000E+000
1	37.55969666	5.277698E-012	1.747770E-011	1	0.000000E+000
1	37.55986683	1.747770E-011	5.277698E-012	0	0.000000E+000
1	37.56035568	5.277698E-012	1.747770E-011	1	0.000000E+000
1	37.56050177	1.747770E-011	5.277698E-012	0	0.000000E+000
1	37.56302875	5.277698E-012	1.747770E-011	1	0.000000E+000
1	37.56309394	1.747770E-011	5.277698E-012	0	0.000000E+000
1	37.56699348	5.277698E-012	1.747770E-011	1	0.000000E+000
1	37.56710753	1.747770E-011	5.277698E-012	0	0.000000E+000
1	37.56712545	5.277698E-012	1.747770E-011	1	0.000000E+000
1	37.56714997	1.747770E-011	5.277698E-012	0	0.000000E+000
1	37.56941296	5.277698E-012	1.747770E-011	1	0.000000E+000
1	37.56945882	1.747770E-011	5.277698E-012	0	0.000000E+000
1	37.56969216	5.277698E-012	1.747770E-011	1	0.000000E+000
1	37.56972099	1.747770E-011	5.277698E-012	0	0.000000E+000
1	37.57014305	5.277698E-012	1.747770E-011	1	0.000000E+000
1	37.57034220	1.747770E-011	5.277698E-012	0	0.000000E+000
1	37.57171776	5.277698E-012	1.747770E-011	1	0.000000E+000
1	37.57194301	1.747770E-011	5.277698E-012	0	0.000000E+000
1	37.57223787	5.277698E-012	1.747770E-011	1	0.000000E+000
1	37.57238042	1.747770E-011	5.277698E-012	0	0.000000E+000
1	37.57240842	5.277698E-012	1.747770E-011	1	0.000000E+000
1	37.57246782	1.747770E-011	5.277698E-012	0	0.000000E+000
1	37.57275711	5.277698E-012	1.747770E-011	1	0.000000E+000
1	37.57282833	1.747770E-011	5.277698E-012	0	0.000000E+000
1	37.57312779	5.277698E-012	1.747770E-011	1	0.000000E+000
1	37.57319528	1.747770E-011	5.277698E-012	0	0.000000E+000
1	37.57347600	5.277698E-012	1.747770E-011	1	0.000000E+000
1	37.57354492	1.747770E-011	5.277698E-012	0	0.000000E+000
1	37.57358942	5.277698E-012	1.747770E-011	1	0.000000E+000
1	37.57376212	1.747770E-011	5.277698E-012	0	0.000000E+000
1	37.57531101	5.277698E-012	1.747770E-011	1	0.000000E+000
1	37.57556426	1.747770E-011	5.277698E-012	0	0.000000E+000
1	37.57670066	5.277698E-012	1.747770E-011	1	0.000000E+000
1	37.57687242	1.747770E-011	5.277698E-012	0	0.000000E+000
1	37.57708713	5.277698E-012	1.747770E-011	1	0.000000E+000
1	37.57712055	1.747770E-011	5.277698E-012	0	0.000000E+000
1	37.57714370	5.277698E-012	1.747770E-011	1	0.000000E+000
1	37.57732659	1.747770E-011	5.277698E-012	0	0.000000E+000
1	37.57886516	5.277698E-012	1.747770E-011	1	0.000000E+000
1	37.57892817	1.747770E-011	5.277698E-012	0	0.000000E+000
1	37.58112554	5.277698E-012	1.747770E-011	1	0.000000E+000
1	37.58119096	1.747770E-011	5.277698E-012	0	0.000000E+000
1	37.58149445	5.277698E-012	1.747770E-011	1	0.000000E+000
1	37.58155904	1.747770E-011	5.277698E-012	0	0.000000E+000
1	37.58375417	5.277698E-012	1.747770E-011	1	0.000000E+000
1	37.58399033	1.747770E-011	5.277698E-012	0	0.000000E+000
1	37.58420946	5.277698E-012	1.747770E-011	1	0.000000E+000
1	37.58427722	1.747770E-011	5.277698E-012	0	0.000000E+000
1	37.58536171	5.277698E-012	1.747770E-011	1	0.000000E+000
1	37.58545907	1.747770E-011	5.277698E-012	0	0.000000E+000
1	37.58556686	5.277698E-012	1.747770E-011	1	0.000000E+000
1	37.58565340	1.747770E-011	5.277698E-012	0	0.000000E+000
1	37.58581084	5.277698E-012	1.747770E-011	1	0.000000E+000
1	37.58603707	1.747770E-011	5.277698E-012	0	0.000000E+000
1	37.58651765	5.277698E-012	1.747770E-011	1	0.000000E+000
1	37.58655442	1.747770E-011	5.277698E-012	0	0.000000E+000
1	37.59034849	5.277698E-012	1.747770E-011	1	0.000000E+000
1	37.59038464	1.747770E-011	5.277698E-012	0	0.000000E+000
1	37.59528615	5.277698E-012	1.747770E-011	1	0.000000E+000
1	37.59545478	1.747770E-011	5.277698E-012	0	0.000000E+000
1	37.59565152	5.277698E-012	1.747770E-011	1	0.000000E+000
1	37.59575311	1.747770E-011	5.277698E-012	0	0.000000E+000
1	37.59724988	5.277698E-012	1.747770E-011	1	0.000000E+000
1	37.59730692	1.747770E-011	5.277698E-012	0	0.000000E+000
1	37.59799914	5.277698E-012	1.747770E-011	1	0.000000E+000
1	37.59812595	1.747770E-011	5.277698E-012	0	0.000000E+000
1	37.59911929	5.277698E-012	1.747770E-011	1	0.000000E+000
1	37.59962958	1.747770E-011	5.277698E-012	0	0.000000E+000
1	37.59965653	5.277698E-012	1.747770E-011	1	0.000000E+000
1	37.59976881	1.747770E-011	5.277698E-012	0	0.000000E+000
1	37.60027470	5.277698E-012	1.747770E-011	1	0.000000E+000
1	37.60038089	1.747770E-011	5.277698E-012	0	0.000000E+000
1	37.60151636	5.277698E-012	1.747770E-011	1	0.000000E+000
1	37.60155428	1.747770E-011	5.277698E-012	0	0.000000E+000
1	37.60849333	5.277698E-012	1.747770E-011	1	0.000000E+000
1	37.60863233	1.747770E-011	5.277698E-012	0	0.000000E+000
1	37.60868962	5.277698E-012	1.747770E-011	1	0.000000E+000
1	37.60894288	1.747770E-011	5.277698E-012	0	0.000000E+000
1	37.60906143	5.277698E-012	1.747770E-011	1	0.000000E+000
1	37.60909132	1.747770E-011	5.277698E-012	0	0.000000E+000
1	37.60938556	5.277698E-012	1.747770E-011	1	0.000000E+000
1	37.60954923	1.747770E-011	5.277698E-012	0	0.000000E+000
1	37.61173741	5.277698E-012	1.747770E-011	1	0.000000E+000
1	37.61206883	1.747770E-011	5.277698E-012	0	0.000000E+000
1	37.61239347	5.277698E-012	1.747770E-011	1	0.000000E+000
1	37.61258429	1.747770E-011	5.277698E-012	0	0.000000E+000
1	37.61289342	5.277698E-012	1.747770E-011	1	0.000000E+000
1	37.61295049	1.747770E-011	5.277698E-012	0	0.000000E+000
1	37.61511593	5.277698E-012	1.747770E-011	1	0.000000E+000
1	37.61515678	1.747770E-011	5.277698E-012	0	0.000000E+000
1	37.61539332	5.277698E-012	1.747770E-011	1	0.000000E+000
1	37.61548585	1.747770E-011	5.277698E-012	0	0.000000E+000
1	37.61568550	5.277698E-012	1.747770E-011	1	0.000000E+000
1	37.61574268	1.747770E-011	5.277698E-012	0	0.000000E+000
1	46.28794568	5.067571E-012	1.726757E-011	1	0.000000E+000
1	46.28806190	1.726757E-011	5.067571E-012	0	0.000000E+000
1	46.28840329	5.067571E-012	1.726757E-011	1	0.000000E+000
1	46.28843146	1.726757E-011	5.067571E-012	0	0.000000E+000
1	46.28847160	5.067571E-012	1.726757E-011	1	0.000000E+000
1	46.28854478	1.726757E-011	5.067571E-012	0	0.000000E+000
1	46.29164238	5.067571E-012	1.726757E-011	1	0.000000E+000
1	46.29172323	1.726757E-011	5.067571E-012	0	0.000000E+000
1	46.30214525	5.067571E-012	1.726757E-011	1	0.000000E+000
1	46.30233732	1.726757E-011	5.067571E-012	0	0.000000E+000
1	46.30317879	5.067571E-012	1.726757E-011	1	0.000000E+000
1	46.30327082	1.726757E-011	5.067571E-012	0	0.000000E+000
1	46.30762574	5.067571E-012	1.726757E-011	1	0.000000E+000
1	46.30770395	1.726757E-011	5.067571E-012	0	0.000000E+000
1	46.30897779	5.067571E-012	1.726757E-011	1	0.000000E+000
1	46.30907581	1.726757E-011	5.067571E-012	0	0.000000E+000
1	46.31007794	5.067571E-012	1.726757E-011	1	0.000000E+000
1	46.31016708	1.726757E-011	5.067571E-012	0	0.000000E+000
1	46.31645490	5.067571E-012	1.726757E-011	1	0.000000E+000
1	46.31650269	1.726757E-011	5.067571E-012	0	0.000000E+000
1	46.31852226	5.067571E-012	1.726757E-011	1	0.000000E+000
1	46.31858693	1.726757E-011	5.067571E-012	0	0.000000E+000
1	46.31862220	5.067571E-012	1.726757E-011	1	0.000000E+000
1	46.31871621	1.726757E-011	5.067571E-012	0	0.000000E+000
1	46.32161491	5.067571E-012	1.726757E-011	1	0.000000E+000
1	46.32191282	1.726757E-011	5.067571E-012	0	0.000000E+000
1	46.32209038	5.067571E-012	1.726757E-011	1	0.000000E+000
1	46.32240726	1.726757E-011	5.067571E-012	0	0.000000E+000
1	46.32303576	5.067571E-012	1.726757E-011	1	0.000000E+000
1	46.32306284	1.726757E-011	5.067571E-012	0	0.000000E+000
1	46.32322722	5.067571E-012	1.726757E-011	1	0.000000E+000
1	46.32330275	1.726757E-011	5.067571E-012	0	0.000000E+000
1	46.32633144	5.067571E-012	1.726757E-011	1	0.000000E+000
1	46.32639382	1.726757E-011	5.067571E-012	0	0.000000E+000
1	46.32944625	5.067571E-012	1.726757E-011	1	0.000000E+000
1	46.32947234	1.726757E-011	5.067571E-012	0	0.000000E+000
1	46.32993425	5.067571E-012	1.726757E-011	1	0.000000E+000
1	46.33000337	1.726757E-011	5.067571E-012	0	0.000000E+000
1	46.33074341	5.067571E-012	1.726757E-011	1	0.000000E+000
1	46.33081149	1.726757E-011	5.067571E-012	0	0.000000E+000
1	46.33239606	5.067571E-012	1.726757E-011	1	0.000000E+000
1	46.33258780	1.726757E-011	5.067571E-012	0	0.000000E+000
1	46.33483172	5.067571E-012	1.726757E-011	1	0.000000E+000
1	46.33491702	1.726757E-011	5.067571E-012	0	0.000000E+000
1	46.34551507	5.067571E-012	1.726757E-011	1	0.000000E+000
1	46.34561303	1.726757E-011	5.067571E-012	0	0.000000E+000
1	46.36694949	5.067571E-012	1.726757E-011	1	0.000000E+000
1	46.36698639	1.726757E-011	5.067571E-012	0	0.000000E+000
1	46.36740310	5.067571E-012	1.726757E-011	1	0.000000E+000
1	46.36743865	1.726757E-011	5.067571E-012	0	0.000000E+000
1	46.37347294	5.067571E-012	1.726757E-011	1	0.000000E+000
1	46.37364154	1.726757E-011	5.067571E-012	0	0.000000E+000
1	46.37464202	5.067571E-012	1.726757E-011	1	0.000000E+000
1	46.37473956	1.726757E-011	5.067571E-012	0	0.000000E+000
1	46.37495346	5.067571E-012	1.726757E-011	1	0.000000E+000
1	46.37503056	1.726757E-011	5.067571E-012	0	0.000000E+000
1	46.37503975	5.067571E-012	1.726757E-011	1	0.000000E+000
1	46.37509184	1.726757E-011	5.067571E-012	0	0.000000E+000
1	46.37527100	5.067571E-012	1.726757E-011	1	0.000000E+000
1	46.37548653	1.726757E-011	5.067571E-012	0	0.000000E+000
1	46.37744011	5.067571E-012	1.726757E-011	1	0.000000E+000
1	46.37765223	1.726757E-011	5.067571E-012	0	0.000000E+000
1	46.37820102	5.067571E-012	1.726757E-011	1	0.000000E+000
1	46.37831905	1.726757E-011	5.067571E-012	0	0.000000E+000
1	46.37982022	5.067571E-012	1.726757E-011	1	0.000000E+000
1	46.37988510	1.726757E-011	5.067571E-012	0	0.000000E+000
1	46.38009322	5.067571E-012	1.726757E-011	1	0.000000E+000
1	46.38016108	1.726757E-011	5.067571E-012	0	0.000000E+000
1	46.38085485	5.067571E-012	1.726757E-011	1	0.000000E+000
1	46.38090493	1.726757E-011	5.067571E-012	0	0.000000E+000
1	46.38120307	5.067571E-012	1.726757E-011	1	0.000000E+000
1	46.38120789	1.726757E-011	5.067571E-012	0	0.000000E+000
1	46.38507938	5.067571E-012	1.726757E-011	1	0.000000E+000
1	46.38512921	1.726757E-011	5.067571E-012	0	0.000000E+000
1	46.38666624	5.067571E-012	1.726757E-011	1	0.000000E+000
1	46.38673281	1.726757E-011	5.067571E-012	0	0.000000E+000
1	46.38796155	5.067571E-012	1.726757E-011	1	0.000000E+000
1	46.38798960	1.726757E-011	5.067571E-012	0	0.000000E+000
1	46.38908018	5.067571E-012	1.726757E-011	1	0.000000E+000
1	46.38914294	1.726757E-011	5.067571E-012	0	0.000000E+000
1	46.39090453	5.067571E-012	1.726757E-011	1	0.000000E+000
1	46.39092847	1.726757E-011	5.067571E-012	0	0.000000E+000
1	46.39216849	5.067571E-012	1.726757E-011	1	0.000000E+000
1	46.39237026	1.726757E-011	5.067571E-012	0	0.000000E+000
1	46.39329363	5.067571E-012	1.726757E-011	1	0.000000E+000
1	46.39341994	1.726757E-011	5.067571E-012	0	0.000000E+000
1	47.07068486	5.302785E-012	1.750279E-011	1	0.000000E+000
1	47.07098998	1.750279E-011	5.302785E-012	0	0.000000E+000
1	47.07100987	5.302785E-012	1.750279E-011	1	0.000000E+000
1	47.07111676	1.750279E-011	5.302785E-012	0	0.000000E+000
1	47.07214736	5.302785E-012	1.750279E-011	1	0.000000E+000
1	47.07225163	1.750279E-011	5.302785E-012	0	0.000000E+000
1	47.07612484	5.302785E-012	1.750279E-011	1	0.000000E+000
1	47.07614992	1.750279E-011	5.302785E-012	0	0.000000E+000
1	47.07951917	5.302785E-012	1.750279E-011	1	0.000000E+000
1	47.07960474	1.750279E-011	5.302785E-012	0	0.000000E+000
1	47.07980817	5.302785E-012	1.750279E-011	1	0.000000E+000
1	47.07987706	1.750279E-011	5.302785E-012	0	0.000000E+000
1	47.08010897	5.302785E-012	1.750279E-011	1	0.000000E+000
1	47.08014452	1.750279E-011	5.302785E-012	0	0.000000E+000
1	47.08017175	5.302785E-012	1.750279E-011	1	0.000000E+000
1	47.08021104	1.750279E-011	5.302785E-012	0	0.000000E+000
1	47.08094028	5.302785E-012	1.750279E-011	1	0.000000E+000
1	47.08097314	1.750279E-011	5.302785E-012	0	0.000000E+000
1	47.08107737	5.302785E-012	1.750279E-011	1	0.000000E+000
1	47.08113289	1.750279E-011	5.302785E-012	0	0.000000E+000
1	47.08355467	5.302785E-012	1.750279E-011	1	0.000000E+000
1	47.08357166	1.750279E-011	5.302785E-012	0	0.000000E+000
1	47.08857472	5.302785E-012	1.750279E-011	1	0.000000E+000
1	47.08858720	1.750279E-011	5.302785E-012	0	0.000000E+000
1	47.09017250	5.302785E-012	1.750279E-011	1	0.000000E+000
1	47.09024674	1.750279E-011	5.302785E-012	0	0.000000E+000
1	47.09035626	5.302785E-012	1.750279E-011	1	0.000000E+000
1	47.09038819	1.750279E-011	5.302785E-012	0	0.000000E+000
1	47.09067162	5.302785E-012	1.750279E-011	1	0.000000E+000
1	47.09074507	1.750279E-011	5.302785E-012	0	0.000000E+000
1	47.09355524	5.302785E-012	1.750279E-011	1	0.000000E+000
1	47.09364355	1.750279E-011	5.302785E-012	0	0.000000E+000
1	47.09596309	5.302785E-012	1.750279E-011	1	0.000000E+000
1	47.09602427	1.750279E-011	5.302785E-012	0	0.000000E+000
1	47.10177969	5.302785E-012	1.750279E-011	1	0.000000E+000
1	47.10181991	1.750279E-011	5.302785E-012	0	0.000000E+000
1	47.10370864	5.302785E-012	1.750279E-011	1	0.000000E+000
1	47.10374711	1.750279E-011	5.302785E-012	0	0.000000E+000
1	47.10417837	5.302785E-012	1.750279E-011	1	0.000000E+000
1	47.10419595	1.750279E-011	5.302785E-012	0	0.000000E+000
1	47.10517496	5.302785E-012	1.750279E-011	1	0.000000E+000
1	47.10534567	1.750279E-011	5.302785E-012	0	0.000000E+000
1	47.10587529	5.302785E-012	1.750279E-011	1	0.000000E+000
1	47.10593432	1.750279E-011	5.302785E-012	0	0.000000E+000
1	47.10613729	5.302785E-012	1.750279E-011	1	0.000000E+000
1	47.10620830	1.750279E-011	5.302785E-012	0	0.000000E+000
1	47.10813012	5.302785E-012	1.750279E-011	1	0.000000E+000
1	47.10814875	1.750279E-011	5.302785E-012	0	0.000000E+000
1	47.10856792	5.302785E-012	1.750279E-011	1	0.000000E+000
1	47.10863220	1.750279E-011	5.302785E-012	0	0.000000E+000
1	47.10988790	5.302785E-012	1.750279E-011	1	0.000000E+000
1	47.10994695	1.750279E-011	5.302785E-012	0	0.000000E+000
1	47.11485101	5.302785E-012	1.750279E-011	1	0.000000E+000
1	47.11499363	1.750279E-011	5.302785E-012	0	0.000000E+000
1	47.11568107	5.302785E-012	1.750279E-011	1	0.000000E+000
1	47.11571390	1.750279E-011	5.302785E-012	0	0.000000E+000
1	47.12042818	5.302785E-012	1.750279E-011	1	0.000000E+000
1	47.12046511	1.750279E-011	5.302785E-012	0	0.000000E+000
1	47.12075695	5.302785E-012	1.750279E-011	1	0.000000E+000
1	47.12112775	1.750279E-011	5.302785E-012	0	0.000000E+000
1	47.12387105	5.302785E-012	1.750279E-011	1	0.000000E+000
1	47.12390362	1.750279E-011	5.302785E-012	0	0.000000E+000
1	47.12493990	5.302785E-012	1.750279E-011	1	0.000000E+000
1	47.12504600	1.750279E-011	5.302785E-012	0	0.000000E+000
1	47.12817083	5.302785E-012	1.750279E-011	1	0.000000E+000
1	47.12844452	1.750279E-011	5.302785E-012	0	0.000000E+000
1	47.12968628	5.302785E-012	1.750279E-011	1	0.000000E+000
1	47.12973729	1.750279E-011	5.302785E-012	0	0.000000E+000
1	47.13016584	5.302785E-012	1.750279E-011	1	0.000000E+000
1	47.13020135	1.750279E-011	5.302785E-012	0	0.000000E+000
1	47.13198587	5.302785E-012	1.750279E-011	1	0.000000E+000
1	47.13213397	1.750279E-011	5.302785E-012	0	0.000000E+000
1	47.13319407	5.302785E-012	1.750279E-011	1	0.000000E+000
1	47.13322972	1.750279E-011	5.302785E-012	0	0.000000E+000
1	47.13678647	5.302785E-012	1.750279E-011	1	0.000000E+000
1	47.13681692	1.750279E-011	5.302785E-012	0	0.000000E+000
1	47.13688185	5.302785E-012	1.750279E-011	1	0.000000E+000
1	47.13703610	1.750279E-011	5.302785E-012	0	0.000000E+000
1	47.13792465	5.302785E-012	1.750279E-011	1	0.000000E+000
1	47.13798561	1.750279E-011	5.302785E-012	0	0.000000E+000
1	47.13830794	5.302785E-012	1.750279E-011	1	0.000000E+000
1	47.13858323	1.750279E-011	5.302785E-012	0	0.000000E+000
1	47.13881702	5.302785E-012	1.750279E-011	1	0.000000E+000
1	47.13886740	1.750279E-011	5.302785E-012	0	0.000000E+000
1	47.14056002	5.302785E-012	1.750279E-011	1	0.000000E+000
1	47.14062021	1.750279E-011	5.302785E-012	0	0.000000E+000
1	47.14328444	5.302785E-012	1.750279E-011	1	0.000000E+000
1	47.14341705	1.750279E-011	5.302785E-012	0	0.000000E+000
1	47.14597428	5.302785E-012	1.750279E-011	1	0.000000E+000
1	47.14606457	1.750279E-011	5.302785E-012	0	0.000000E+000
1	47.14896409	5.302785E-012	1.750279E-011	1	0.000000E+000
1	47.14899646	1.750279E-011	5.302785E-012	0	0.000000E+000
1	47.14924213	5.302785E-012	1.750279E-011	1	0.000000E+000
1	47.14926078	1.750279E-011	5.302785E-012	0	0.000000E+000
1	47.14981943	5.302785E-012	1.750279E-011	1	0.000000E+000
1	47.14985946	1.750279E-011	5.302785E-012	0	0.000000E+000
1	47.14993672	5.302785E-012	1.750279E-011	1	0.000000E+000
1	47.14998065	1.750279E-011	5.302785E-012	0	0.000000E+000
1	47.15001330	5.302785E-012	1.750279E-011	1	0.000000E+000
1	47.15010076	1.750279E-011	5.302785E-012	0	0.000000E+000
1	47.15095878	5.302785E-012	1.750279E-011	1	0.000000E+000
1	47.15099000	1.750279E-011	5.302785E-012	0	0.000000E+000
1	47.15122354	5.302785E-012	1.750279E-011	1	0.000000E+000
1	47.15146065	1.750279E-011	5.302785E-012	0	0.000000E+000
1	47.15217311	5.302785E-012	1.750279E-011	1	0.000000E+000
1	47.15230395	1.750279E-011	5.302785E-012	0	0.000000E+000
1	47.15260328	5.302785E-012	1.750279E-011	1	0.000000E+000
1	47.15266630	1.750279E-011	5.302785E-012	0	0.000000E+000
1	47.15278289	5.302785E-012	1.750279E-011	1	0.000000E+000
1	47.15294883	1.750279E-011	5.302785E-012	0	0.000000E+000
1	47.15299331	5.302785E-012	1.750279E-011	1	0.000000E+000
1	47.15314261	1.750279E-011	5.302785E-012	0	0.000000E+000
1	47.15321361	5.302785E-012	1.750279E-011	1	0.000000E+000
1	47.15329976	1.750279E-011	5.302785E-012	0	0.000000E+000
1	47.15797021	5.302785E-012	1.750279E-011	1	0.000000E+000
1	47.15809646	1.750279E-011	5.302785E-012	0	0.000000E+000
1	47.15873341	5.302785E-012	1.750279E-011	1	0.000000E+000
1	47.15878591	1.750279E-011	5.302785E-012	0	0.000000E+000
1	47.15920079	5.302785E-012	1.750279E-011	1	0.000000E+000
1	47.15924139	1.750279E-011	5.302785E-012	0	0.000000E+000
1	47.15962949	5.302785E-012	1.750279E-011	1	0.000000E+000
1	47.15967042	1.750279E-011	5.302785E-012	0	0.000000E+000
1	47.16068627	5.302785E-012	1.750279E-011	1	0.000000E+000
1	47.16074196	1.750279E-011	5.302785E-012	0	0.000000E+000
1	47.16076906	5.302785E-012	1.750279E-011	1	0.000000E+000
1	47.16077415	1.750279E-011	5.302785E-012	0	0.000000E+000
1	47.16191837	5.302785E-012	1.750279E-011	1	0.000000E+000
1	47.16198893	1.750279E-011	5.302785E-012	0	0.000000E+000
1	47.16290680	5.302785E-012	1.750279E-011	1	0.000000E+000
1	47.16293666	1.750279E-011	5.302785E-012	0	0.000000E+000
1	47.16299997	5.302785E-012	1.750279E-011	1	0.000000E+000
1	47.16305789	1.750279E-011	5.302785E-012	0	0.000000E+000
1	47.16499932	5.302785E-012	1.750279E-011	1	0.000000E+000
1	47.16503338	1.750279E-011	5.302785E-012	0	0.000000E+000
1	47.16648241	5.302785E-012	1.750279E-011	1	0.000000E+000
1	47.16653117	1.750279E-011	5.302785E-012	0	0.000000E+000
1	47.17080201	5.302785E-012	1.750279E-011	1	0.000000E+000
1	47.17084114	1.750279E-011	5.302785E-012	0	0.000000E+000
1	47.17108869	5.302785E-012	1.750279E-011	1	0.000000E+000
1	47.17120420	1.750279E-011	5.302785E-012	0	0.000000E+000
1	47.17333770	5.302785E-012	1.750279E-011	1	0.000000E+000
1	47.17347572	1.750279E-011	5.302785E-012	0	0.000000E+000
1	47.17772746	5.302785E-012	1.750279E-011	1	0.000000E+000
1	47.17786781	1.750279E-011	5.302785E-012	0	0.000000E+000
1	47.17797352	5.302785E-012	1.750279E-011	1	0.000000E+000
1	47.17803367	1.750279E-011	5.302785E-012	0	0.000000E+000
1	47.17840324	5.302785E-012	1.750279E-011	1	0.000000E+000
1	47.17850889	1.750279E-011	5.302785E-012	0	0.000000E+000
1	47.18086427	5.302785E-012	1.750279E-011	1	0.000000E+000
1	47.18100750	1.750279E-011	5.302785E-012	0	0.000000E+000
1	47.18256707	5.302785E-012	1.750279E-011	1	0.000000E+000
1	47.18262858	1.750279E-011	5.302785E-012	0	0.000000E+000
1	47.18354331	5.302785E-012	1.750279E-011	1	0.000000E+000
1	47.18370521	1.750279E-011	5.302785E-012	0	0.000000E+000
1	47.18393791	5.302785E-012	1.750279E-011	1	0.000000E+000
1	47.18400550	1.750279E-011	5.302785E-012	0	0.000000E+000
1	47.18487488	5.302785E-012	1.750279E-011	1	0.000000E+000
1	47.18505362	1.750279E-011	5.302785E-012	0	0.000000E+000
1	47.18653474	5.302785E-012	1.750279E-011	1	0.000000E+000
1	47.18670664	1.750279E-011	5.302785E-012	0	0.000000E+000
1	47.18726757	5.302785E-012	1.750279E-011	1	0.000000E+000
1	47.18734335	1.750279E-011	5.302785E-012	0	0.000000E+000
1	47.19082482	5.302785E-012	1.750279E-011	1	0.000000E+000
1	47.19099876	1.750279E-011	5.302785E-012	0	0.000000E+000
1	47.19116259	5.302785E-012	1.750279E-011	1	0.000000E+000
1	47.19121931	1.750279E-011	5.302785E-012	0	0.000000E+000
1	47.19130499	5.302785E-012	1.750279E-011	1	0.000000E+000
1	47.19135330	1.750279E-011	5.302785E-012	0	0.000000E+000
1	47.19301618	5.302785E-012	1.750279E-011	1	0.000000E+000
1	47.19316061	1.750279E-011	5.302785E-012	0	0.000000E+000
1	47.19465108	5.302785E-012	1.750279E-011	1	0.000000E+000
1	47.19471533	1.750279E-011	5.302785E-012	0	0.000000E+000
1	47.19671327	5.302785E-012	1.750279E-011	1	0.000000E+000
1	47.19673955	1.750279E-011	5.302785E-012	0	0.000000E+000
1	47.19736224	5.302785E-012	1.750279E-011	1	0.000000E+000
1	47.19746382	1.750279E-011	5.302785E-012	0	0.000000E+000
1	47.19790221	5.302785E-012	1.750279E-011	1	0.000000E+000
1	47.19792415	1.750279E-011	5.302785E-012	0	0.000000E+000
1	47.19975450	5.302785E-012	1.750279E-011	1	0.000000E+000
1	47.19995320	1.750279E-011	5.302785E-012	0	0.000000E+000
1	47.20202504	5.302785E-012	1.750279E-011	1	0.000000E+000
1	47.20205289	1.750279E-011	5.302785E-012	0	0.000000E+000
1	47.20397407	5.302785E-012	1.750279E-011	1	0.000000E+000
1	47.20420891	1.750279E-011	5.302785E-012	0	0.000000E+000
1	47.20432108	5.302785E-012	1.750279E-011	1	0.000000E+000
1	47.20436661	1.750279E-011	5.302785E-012	0	0.000000E+000
1	47.20571464	5.302785E-012	1.750279E-011	1	0.000000E+000
1	47.20574845	1.750279E-011	5.302785E-012	0	0.000000E+000
1	47.20779513	5.302785E-012	1.750279E-011	1	0.000000E+000
1	47.20784216	1.750279E-011	5.302785E-012	0	0.000000E+000
1	47.21086791	5.302785E-012	1.750279E-011	1	0.000000E+000
1	47.21108663	1.750279E-011	5.302785E-012	0	0.000000E+000
1	47.21319553	5.302785E-012	1.750279E-011	1	0.000000E+000
1	47.21339945	1.750279E-011	5.302785E-012	0	0.000000E+000
1	47.21401286	5.302785E-012	1.750279E-011	1	0.000000E+000
1	47.21435580	1.750279E-011	5.302785E-012	0	0.000000E+000
1	47.21467036	5.302785E-012	1.750279E-011	1	0.000000E+000
1	47.21471615	1.750279E-011	5.302785E-012	0	0.000000E+000
1	47.21474425	5.302785E-012	1.750279E-011	1	0.000000E+000
1	47.21481276	1.750279E-011	5.302785E-012	0	0.000000E+000
1	47.21563116	5.302785E-012	1.750279E-011	1	0.000000E+000
1	47.21567813	1.750279E-011	5.302785E-012	0	0.000000E+000
1	47.21601204	5.302785E-012	1.750279E-011	1	0.000000E+000
1	47.21606871	1.750279E-011	5.302785E-012	0	0.000000E+000
1	47.21818294	5.302785E-012	1.750279E-011	1	0.000000E+000
1	47.21821069	1.750279E-011	5.302785E-012	0	0.000000E+000
1	47.21931435	5.302785E-012	1.750279E-011	1	0.000000E+000
1	47.21934480	1.750279E-011	5.302785E-012	0	0.000000E+000
1	47.22149718	5.302785E-012	1.750279E-011	1	0.000000E+000
1	47.22153626	1.750279E-011	5.302785E-012	0	0.000000E+000
1	47.22154576	5.302785E-012	1.750279E-011	1	0.000000E+000
1	47.22166977	1.750279E-011	5.302785E-012	0	0.000000E+000
1	47.22344631	5.302785E-012	1.750279E-011	1	0.000000E+000
1	47.22349702	1.750279E-011	5.302785E-012	0	0.000000E+000
1	47.22704294	5.302785E-012	1.750279E-011	1	0.000000E+000
1	47.22721654	1.750279E-011	5.302785E-012	0	0.000000E+000
1	47.22775328	5.302785E-012	1.750279E-011	1	0.000000E+000
1	47.22783492	1.750279E-011	5.302785E-012	0	0.000000E+000
1	47.23007264	5.302785E-012	1.750279E-011	1	0.000000E+000
1	47.23016375	1.750279E-011	5.302785E-012	0	0.000000E+000
1	47.23028508	5.302785E-012	1.750279E-011	1	0.000000E+000
1	47.23036066	1.750279E-011	5.302785E-012	0	0.000000E+000
1	47.23132002	5.302785E-012	1.750279E-011	1	0.000000E+000
1	47.23136444	1.750279E-011	5.302785E-012	0	0.000000E+000
1	47.23420320	5.302785E-012	1.750279E-011	1	0.000000E+000
1	47.23423672	1.750279E-011	5.302785E-012	0	0.000000E+000
1	47.23491099	5.302785E-012	1.750279E-011	1	0.000000E+000
1	47.23513579	1.750279E-011	5.302785E-012	0	0.000000E+000
1	47.23552177	5.302785E-012	1.750279E-011	1	0.000000E+000
1	47.23589440	1.750279E-011	5.302785E-012	0	0.000000E+000
1	47.23825548	5.302785E-012	1.750279E-011	1	0.000000E+000
1	47.23828758	1.750279E-011	5.302785E-012	0	0.000000E+000
1	47.23832032	5.302785E-012	1.750279E-011	1	0.000000E+000
1	47.23840425	1.750279E-011	5.302785E-012	0	0.000000E+000
1	47.24049736	5.302785E-012	1.750279E-011	1	0.000000E+000
1	47.24054980	1.750279E-011	5.302785E-012	0	0.000000E+000
1	47.80861081	5.251658E-012	1.745166E-011	1	0.000000E+000
1	47.80940085	1.745166E-011	5.251658E-012	0	0.000000E+000
1	47.81041547	5.251658E-012	1.745166E-011	1	0.000000E+000
1	47.81045602	1.745166E-011	5.251658E-012	0	0.000000E+000
1	47.81125145	5.251658E-012	1.745166E-011	1	0.000000E+000
1	47.81128413	1.745166E-011	5.251658E-012	0	0.000000E+000
1	47.81514525	5.251658E-012	1.745166E-011	1	0.000000E+000
1	47.81520132	1.745166E-011	5.251658E-012	0	0.000000E+000
1	47.81779972	5.251658E-012	1.745166E-011	1	0.000000E+000
1	47.81802284	1.745166E-011	5.251658E-012	0	0.000000E+000
1	47.82005331	5.251658E-012	1.745166E-011	1	0.000000E+000
1	47.82009161	1.745166E-011	5.251658E-012	0	0.000000E+000
1	47.82075588	5.251658E-012	1.745166E-011	1	0.000000E+000
1	47.82095628	1.745166E-011	5.251658E-012	0	0.000000E+000
1	47.82111158	5.251658E-012	1.745166E-011	1	0.000000E+000
1	47.82122701	1.745166E-011	5.251658E-012	0	0.000000E+000
1	47.82196103	5.251658E-012	1.745166E-011	1	0.000000E+000
1	47.82198216	1.745166E-011	5.251658E-012	0	0.000000E+000
1	47.82263717	5.251658E-012	1.745166E-011	1	0.000000E+000
1	47.82271523	1.745166E-011	5.251658E-012	0	0.000000E+000
1	47.82393967	5.251658E-012	1.745166E-011	1	0.000000E+000
1	47.82426002	1.745166E-011	5.251658E-012	0	0.000000E+000
1	47.82487965	5.251658E-012	1.745166E-011	1	0.000000E+000
1	47.82510970	1.745166E-011	5.251658E-012	0	0.000000E+000
1	47.82542350	5.251658E-012	1.745166E-011	1	0.000000E+000
1	47.82552382	1.745166E-011	5.251658E-012	0	0.000000E+000
1	47.82766675	5.251658E-012	1.745166E-011	1	0.000000E+000
1	47.82776040	1.745166E-011	5.251658E-012	0	0.000000E+000
1	47.83195562	5.251658E-012	1.745166E-011	1	0.000000E+000
1	47.83206604	1.745166E-011	5.251658E-012	0	0.000000E+000
1	47.83295370	5.251658E-012	1.745166E-011	1	0.000000E+000
1	47.83300000	1.745166E-011	5.251658E-012	0	0.000000E+000
1	47.83718548	5.251658E-012	1.745166E-011	1	0.000000E+000
1	47.83721622	1.745166E-011	5.251658E-012	0	0.000000E+000
1	47.83934104	5.251658E-012	1.745166E-011	1	0.000000E+000
1	47.83936870	1.745166E-011	5.251658E-012	0	0.000000E+000
1	47.84177930	5.251658E-012	1.745166E-011	1	0.000000E+000
1	47.84185013	1.745166E-011	5.251658E-012	0	0.000000E+000
1	47.84191195	5.251658E-012	1.745166E-011	1	0.000000E+000
1	47.84203049	1.745166E-011	5.251658E-012	0	0.000000E+000
1	47.84271972	5.251658E-012	1.745166E-011	1	0.000000E+000
1	47.84275551	1.745166E-011	5.251658E-012	0	0.000000E+000
1	47.84485216	5.251658E-012	1.745166E-011	1	0.000000E+000
1	47.84489253	1.745166E-011	5.251658E-012	0	0.000000E+000
1	47.84497245	5.251658E-012	1.745166E-011	1	0.000000E+000
1	47.84508126	1.745166E-011	5.251658E-012	0	0.000000E+000
1	47.84625999	5.251658E-012	1.745166E-011	1	0.000000E+000
1	47.84646808	1.745166E-011	5.251658E-012	0	0.000000E+000
1	47.84743894	5.251658E-012	1.745166E-011	1	0.000000E+000
1	47.84784230	1.745166E-011	5.251658E-012	0	0.000000E+000
1	47.84816049	5.251658E-012	1.745166E-011	1	0.000000E+000
1	47.84839189	1.745166E-011	5.251658E-012	0	0.000000E+000
1	47.85350475	5.251658E-012	1.745166E-011	1	0.000000E+000
1	47.85359522	1.745166E-011	5.251658E-012	0	0.000000E+000
1	47.85759892	5.251658E-012	1.745166E-011	1	0.000000E+000
1	47.85769282	1.745166E-011	5.251658E-012	0	0.000000E+000
1	47.85820223	5.251658E-012	1.745166E-011	1	0.000000E+000
1	47.85844725	1.745166E-011	5.251658E-012	0	0.000000E+000
1	47.85904898	5.251658E-012	1.745166E-011	1	0.000000E+000
1	47.85917174	1.745166E-011	5.251658E-012	0	0.000000E+000
1	47.86432867	5.251658E-012	1.745166E-011	1	0.000000E+000
1	47.86445569	1.745166E-011	5.251658E-012	0	0.000000E+000
1	47.86548733	5.251658E-012	1.745166E-011	1	0.000000E+000
1	47.86551254	1.745166E-011	5.251658E-012	0	0.000000E+000
1	47.86571201	5.251658E-012	1.745166E-011	1	0.000000E+000
1	47.86577952	1.745166E-011	5.251658E-012	0	0.000000E+000
1	47.86778140	5.251658E-012	1.745166E-011	1	0.000000E+000
1	47.86788451	1.745166E-011	5.251658E-012	0	0.000000E+000
1	47.86917714	5.251658E-012	1.745166E-011	1	0.000000E+000
1	47.86935540	1.745166E-011	5.251658E-012	0	0.000000E+000
1	47.87235761	5.251658E-012	1.745166E-011	1	0.000000E+000
1	47.87258350	1.745166E-011	5.251658E-012	0	0.000000E+000
1	47.87396809	5.251658E-012	1.745166E-011	1	0.000000E+000
1	47.87413415	1.745166E-011	5.251658E-012	0	0.000000E+000
1	47.87739250	5.251658E-012	1.745166E-011	1	0.000000E+000
1	47.87752057	1.745166E-011	5.251658E-012	0	0.000000E+000
1	47.87869685	5.251658E-012	1.745166E-011	1	0.000000E+000
1	47.87877046	1.745166E-011	5.251658E-012	0	0.000000E+000
1	47.87940471	5.251658E-012	1.745166E-011	1	0.000000E+000
1	47.87948486	1.745166E-011	5.251658E-012	0	0.000000E+000
1	47.88113222	5.251658E-012	1.745166E-011	1	0.000000E+000
1	47.88149789	1.745166E-011	5.251658E-012	0	0.000000E+000
1	47.88410259	5.251658E-012	1.745166E-011	1	0.000000E+000
1	47.88422250	1.745166E-011	5.251658E-012	0	0.000000E+000
1	47.88443193	5.251658E-012	1.745166E-011	1	0.000000E+000
1	47.88458645	1.745166E-011	5.251658E-012	0	0.000000E+000
1	47.88476875	5.251658E-012	1.745166E-011	1	0.000000E+000
1	47.88483483	1.745166E-011	5.251658E-012	0	0.000000E+000
1	47.88545506	5.251658E-012	1.745166E-011	1	0.000000E+000
1	47.88549333	1.745166E-011	5.251658E-012	0	0.000000E+000
1	47.88638788	5.251658E-012	1.745166E-011	1	0.000000E+000
1	47.88644926	1.745166E-011	5.251658E-012	0	0.000000E+000
1	47.88777996	5.251658E-012	1.745166E-011	1	0.000000E+000
1	47.88779299	1.745166E-011	5.251658E-012	0	0.000000E+000
1	47.88828130	5.251658E-012	1.745166E-011	1	0.000000E+000
1	47.88830550	1.745166E-011	5.251658E-012	0	0.000000E+000
1	47.88932363	5.251658E-012	1.745166E-011	1	0.000000E+000
1	47.88937877	1.745166E-011	5.251658E-012	0	0.000000E+000
1	47.88950497	5.251658E-012	1.745166E-011	1	0.000000E+000
1	47.88958709	1.745166E-011	5.251658E-012	0	0.000000E+000
1	47.88967205	5.251658E-012	1.745166E-011	1	0.000000E+000
1	47.88971600	1.745166E-011	5.251658E-012	0	0.000000E+000
1	47.88978665	5.251658E-012	1.745166E-011	1	0.000000E+000
1	47.88983618	1.745166E-011	5.251658E-012	0	0.000000E+000
1	47.88986495	5.251658E-012	1.745166E-011	1	0.000000E+000
1	47.88990138	1.745166E-011	5.251658E-012	0	0.000000E+000
1	47.89220521	5.251658E-012	1.745166E-011	1	0.000000E+000
1	47.89227966	1.745166E-011	5.251658E-012	0	0.000000E+000
1	47.89233440	5.251658E-012	1.745166E-011	1	0.000000E+000
1	47.89250481	1.745166E-011	5.251658E-012	0	0.000000E+000
1	47.89357685	5.251658E-012	1.745166E-011	1	0.000000E+000
1	47.89360049	1.745166E-011	5.251658E-012	0	0.000000E+000
1	47.89473320	5.251658E-012	1.745166E-011	1	0.000000E+000
1	47.89476586	1.745166E-011	5.251658E-012	0	0.000000E+000
1	47.89731035	5.251658E-012	1.745166E-011	1	0.000000E+000
1	47.89737935	1.745166E-011	5.251658E-012	0	0.000000E+000
1	48.74942424	5.618078E-012	1.781808E-011	1	0.000000E+000
1	48.74951155	1.781808E-011	5.618078E-012	0	0.000000E+000
1	48.75296699	5.618078E-012	1.781808E-011	1	0.000000E+000
1	48.75303120	1.781808E-011	5.618078E-012	0	0.000000E+000
1	48.75430476	5.618078E-012	1.781808E-011	1	0.000000E+000
1	48.75444300	1.781808E-011	5.618078E-012	0	0.000000E+000
1	48.75448696	5.618078E-012	1.781808E-011	1	0.000000E+000
1	48.75449906	1.781808E-011	5.618078E-012	0	0.000000E+000
1	48.75748847	5.618078E-012	1.781808E-011	1	0.000000E+000
1	48.75779647	1.781808E-011	5.618078E-012	0	0.000000E+000
1	48.75979680	5.618078E-012	1.781808E-011	1	0.000000E+000
1	48.75993288	1.781808E-011	5.618078E-012	0	0.000000E+000
1	48.76053574	5.618078E-012	1.781808E-011	1	0.000000E+000
1	48.76060854	1.781808E-011	5.618078E-012	0	0.000000E+000
1	48.76063630	5.618078E-012	1.781808E-011	1	0.000000E+000
1	48.76072645	1.781808E-011	5.618078E-012	0	0.000000E+000
1	48.76074868	5.618078E-012	1.781808E-011	1	0.000000E+000
1	48.76080388	1.781808E-011	5.618078E-012	0	0.000000E+000
1	48.76681102	5.618078E-012	1.781808E-011	1	0.000000E+000
1	48.76705974	1.781808E-011	5.618078E-012	0	0.000000E+000
1	48.76865245	5.618078E-012	1.781808E-011	1	0.000000E+000
1	48.76872408	1.781808E-011	5.618078E-012	0	0.000000E+000
1	48.76905016	5.618078E-012	1.781808E-011	1	0.000000E+000
1	48.76909316	1.781808E-011	5.618078E-012	0	0.000000E+000
1	48.77464185	5.618078E-012	1.781808E-011	1	0.000000E+000
1	48.77471417	1.781808E-011	5.618078E-012	0	0.000000E+000
1	48.77525094	5.618078E-012	1.781808E-011	1	0.000000E+000
1	48.77530769	1.781808E-011	5.618078E-012	0	0.000000E+000
1	48.78039536	5.618078E-012	1.781808E-011	1	0.000000E+000
1	48.78049483	1.781808E-011	5.618078E-012	0	0.000000E+000
1	48.78423392	5.618078E-012	1.781808E-011	1	0.000000E+000
1	48.78436712	1.781808E-011	5.618078E-012	0	0.000000E+000
1	48.78771906	5.618078E-012	1.781808E-011	1	0.000000E+000
1	48.78778170	1.781808E-011	5.618078E-012	0	0.000000E+000
1	48.78840261	5.618078E-012	1.781808E-011	1	0.000000E+000
1	48.78853089	1.781808E-011	5.618078E-012	0	0.000000E+000
1	48.79048803	5.618078E-012	1.781808E-011	1	0.000000E+000
1	48.79056365	1.781808E-011	5.618078E-012	0	0.000000E+000
1	48.79057130	5.618078E-012	1.781808E-011	1	0.000000E+000
1	48.79065028	1.781808E-011	5.618078E-012	0	0.000000E+000
1	48.79289072	5.618078E-012	1.781808E-011	1	0.000000E+000
1	48.79297204	1.781808E-011	5.618078E-012	0	0.000000E+000
1	48.79791397	5.618078E-012	1.781808E-011	1	0.000000E+000
1	48.79877884	1.781808E-011	5.618078E-012	0	0.000000E+000
1	48.79904084	5.618078E-012	1.781808E-011	1	0.000000E+000
1	48.79914817	1.781808E-011	5.618078E-012	0	0.000000E+000
1	48.79918928	5.618078E-012	1.781808E-011	1	0.000000E+000
1	48.79927629	1.781808E-011	5.618078E-012	0	0.000000E+000
1	48.80066817	5.618078E-012	1.781808E-011	1	0.000000E+000
1	48.80073705	1.781808E-011	5.618078E-012	0	0.000000E+000
1	48.80376901	5.618078E-012	1.781808E-011	1	0.000000E+000
1	48.80379834	1.781808E-011	5.618078E-012	0	0.000000E+000
1	48.80732229	5.618078E-012	1.781808E-011	1	0.000000E+000
1	48.80739070	1.781808E-011	5.618078E-012	0	0.000000E+000
1	48.80870173	5.618078E-012	1.781808E-011	1	0.000000E+000
1	48.80873955	1.781808E-011	5.618078E-012	0	0.000000E+000
1	48.80875085	5.618078E-012	1.781808E-011	1	0.000000E+000
1	48.80884908	1.781808E-011	5.618078E-012	0	0.000000E+000
1	48.81107271	5.618078E-012	1.781808E-011	1	0.000000E+000
1	48.81114708	1.781808E-011	5.618078E-012	0	0.000000E+000
1	48.81393692	5.618078E-012	1.781808E-011	1	0.000000E+000
1	48.81409758	1.781808E-011	5.618078E-012	0	0.000000E+000
1	48.81874321	5.618078E-012	1.781808E-011	1	0.000000E+000
1	48.81882302	1.781808E-011	5.618078E-012	0	0.000000E+000
1	48.82255794	5.618078E-012	1.781808E-011	1	0.000000E+000
1	48.82260384	1.781808E-011	5.618078E-012	0	0.000000E+000
1	48.82657583	5.618078E-012	1.781808E-011	1	0.000000E+000
1	48.82660256	1.781808E-011	5.618078E-012	0	0.000000E+000
1	48.82741868	5.618078E-012	1.781808E-011	1	0.000000E+000
1	48.82752574	1.781808E-011	5.618078E-012	0	0.000000E+000
1	48.82757320	5.618078E-012	1.781808E-011	1	0.000000E+000
1	48.82801038	1.781808E-011	5.618078E-012	0	0.000000E+000
1	48.82891896	5.618078E-012	1.781808E-011	1	0.000000E+000
1	48.82901965	1.781808E-011	5.618078E-012	0	0.000000E+000
1	48.83107409	5.618078E-012	1.781808E-011	1	0.000000E+000
1	48.83110206	1.781808E-011	5.618078E-012	0	0.000000E+000
1	48.83284378	5.618078E-012	1.781808E-011	1	0.000000E+000
1	48.83288777	1.781808E-011	5.618078E-012	0	0.000000E+000
1	48.83428926	5.618078E-012	1.781808E-011	1	0.000000E+000
1	48.83439137	1.781808E-011	5.618078E-012	0	0.000000E+000
1	48.83464594	5.618078E-012	1.781808E-011	1	0.000000E+000
1	48.83479444	1.781808E-011	5.618078E-012	0	0.000000E+000
1	48.83945772	5.618078E-012	1.781808E-011	1	0.000000E+000
1	48.83948329	1.781808E-011	5.618078E-012	0	0.000000E+000
1	48.83973729	5.618078E-012	1.781808E-011	1	0.000000E+000
1	48.83979631	1.781808E-011	5.618078E-012	0	0.000000E+000
1	48.84167349	5.618078E-012	1.781808E-011	1	0.000000E+000
1	48.84184698	1.781808E-011	5.618078E-012	0	0.000000E+000
1	48.84363629	5.618078E-012	1.781808E-011	1	0.000000E+000
1	48.84364723	1.781808E-011	5.618078E-012	0	0.000000E+000
1	48.84522179	5.618078E-012	1.781808E-011	1	0.000000E+000
1	48.84525577	1.781808E-011	5.618078E-012	0	0.000000E+000
1	48.85114657	5.618078E-012	1.781808E-011	1	0.000000E+000
1	48.85121490	1.781808E-011	5.618078E-012	0	0.000000E+000
1	48.85505823	5.618078E-012	1.781808E-011	1	0.000000E+000
1	48.85522641	1.781808E-011	5.618078E-012	0	0.000000E+000
1	48.85524090	5.618078E-012	1.781808E-011	1	0.000000E+000
1	48.85531259	1.781808E-011	5.618078E-012	0	0.000000E+000
1	48.85567965	5.618078E-012	1.781808E-011	1	0.000000E+000
1	48.85569956	1.781808E-011	5.618078E-012	0	0.000000E+000
1	48.85715085	5.618078E-012	1.781808E-011	1	0.000000E+000
1	48.85726692	1.781808E-011	5.618078E-012	0	0.000000E+000
1	48.85772911	5.618078E-012	1.781808E-011	1	0.000000E+000
1	48.85778279	1.781808E-011	5.618078E-012	0	0.000000E+000
1	48.85834500	5.618078E-012	1.781808E-011	1	0.000000E+000
1	48.85837556	1.781808E-011	5.618078E-012	0	0.000000E+000
1	48.85978195	5.618078E-012	1.781808E-011	1	0.000000E+000
1	48.85984363	1.781808E-011	5.618078E-012	0	0.000000E+000
1	48.86026799	5.618078E-012	1.781808E-011	1	0.000000E+000
1	48.86038663	1.781808E-011	5.618078E-012	0	0.000000E+000
1	48.86042023	5.618078E-012	1.781808E-011	1	0.000000E+000
1	48.86049106	1.781808E-011	5.618078E-012	0	0.000000E+000
1	48.86061416	5.618078E-012	1.781808E-011	1	0.000000E+000
1	48.86081170	1.781808E-011	5.618078E-012	0	0.000000E+000
1	48.86199386	5.618078E-012	1.781808E-011	1	0.000000E+000
1	48.86206514	1.781808E-011	5.618078E-012	0	0.000000E+000
1	48.86256041	5.618078E-012	1.781808E-011	1	0.000000E+000
1	48.86265713	1.781808E-011	5.618078E-012	0	0.000000E+000
1	48.86453146	5.618078E-012	1.781808E-011	1	0.000000E+000
1	48.86454810	1.781808E-011	5.618078E-012	0	0.000000E+000
1	48.86735067	5.618078E-012	1.781808E-011	1	0.000000E+000
1	48.86739516	1.781808E-011	5.618078E-012	0	0.000000E+000
1	48.86823244	5.618078E-012	1.781808E-011	1	0.000000E+000
1	48.86827108	1.781808E-011	5.618078E-012	0	0.000000E+000
1	48.86848863	5.618078E-012	1.781808E-011	1	0.000000E+000
1	48.86850646	1.781808E-011	5.618078E-012	0	0.000000E+000
1	48.86919796	5.618078E-012	1.781808E-011	1	0.000000E+000
1	48.86927942	1.781808E-011	5.618078E-012	0	0.000000E+000
1	48.87014210	5.618078E-012	1.781808E-011	1	0.000000E+000
1	48.87024516	1.781808E-011	5.618078E-012	0	0.000000E+000
1	48.87150400	5.618078E-012	1.781808E-011	1	0.000000E+000
1	48.87151757	1.781808E-011	5.618078E-012	0	0.000000E+000
1	48.87198558	5.618078E-012	1.781808E-011	1	0.000000E+000
1	48.87205085	1.781808E-011	5.618078E-012	0	0.000000E+000
1	48.87503381	5.618078E-012	1.781808E-011	1	0.000000E+000
1	48.87507297	1.781808E-011	5.618078E-012	0	0.000000E+000
1	48.87528180	5.618078E-012	1.781808E-011	1	0.000000E+000
1	48.87537801	1.781808E-011	5.618078E-012	0	0.000000E+000
1	48.87995142	5.618078E-012	1.781808E-011	1	0.000000E+000
1	48.88000452	1.781808E-011	5.618078E-012	0	0.000000E+000
1	48.88004468	5.618078E-012	1.781808E-011	1	0.000000E+000
1	48.88007140	1.781808E-011	5.618078E-012	0	0.000000E+000
1	48.88094678	5.618078E-012	1.781808E-011	1	0.000000E+000
1	48.88103389	1.781808E-011	5.618078E-012	0	0.000000E+000
1	48.88184197	5.618078E-012	1.781808E-011	1	0.000000E+000
1	48.88185457	1.781808E-011	5.618078E-012	0	0.000000E+000
1	48.88325667	5.618078E-012	1.781808E-011	1	0.000000E+000
1	48.88328513	1.781808E-011	5.618078E-012	0	0.000000E+000
1	51.52603317	5.310828E-012	1.751083E-011	1	0.000000E+000
1	51.52607856	1.751083E-011	5.310828E-012	0	0.000000E+000
1	51.52818483	5.310828E-012	1.751083E-011	1	0.000000E+000
1	51.52821444	1.751083E-011	5.310828E-012	0	0.000000E+000
1	51.52846761	5.310828E-012	1.751083E-011	1	0.000000E+000
1	51.52857619	1.751083E-011	5.310828E-012	0	0.000000E+000
1	51.52981264	5.310828E-012	1.751083E-011	1	0.000000E+000
1	51.52992597	1.751083E-011	5.310828E-012	0	0.000000E+000
1	51.53107621	5.310828E-012	1.751083E-011	1	0.000000E+000
1	51.53118167	1.751083E-011	5.310828E-012	0	0.000000E+000
1	51.53362711	5.310828E-012	1.751083E-011	1	0.000000E+000
1	51.53366019	1.751083E-011	5.310828E-012	0	0.000000E+000
1	51.53379609	5.310828E-012	1.751083E-011	1	0.000000E+000
1	51.53387549	1.751083E-011	5.310828E-012	0	0.000000E+000
1	51.53419333	5.310828E-012	1.751083E-011	1	0.000000E+000
1	51.53421269	1.751083E-011	5.310828E-012	0	0.000000E+000
1	51.55472026	5.310828E-012	1.751083E-011	1	0.000000E+000
1	51.55475082	1.751083E-011	5.310828E-012	0	0.000000E+000
1	51.55961299	5.310828E-012	1.751083E-011	1	0.000000E+000
1	51.55972614	1.751083E-011	5.310828E-012	0	0.000000E+000
1	51.55999888	5.310828E-012	1.751083E-011	1	0.000000E+000
1	51.56005107	1.751083E-011	5.310828E-012	0	0.000000E+000
1	51.56192651	5.310828E-012	1.751083E-011	1	0.000000E+000
1	51.56201781	1.751083E-011	5.310828E-012	0	0.000000E+000
1	51.56385168	5.310828E-012	1.751083E-011	1	0.000000E+000
1	51.56409613	1.751083E-011	5.310828E-012	0	0.000000E+000
1	51.56470524	5.310828E-012	1.751083E-011	1	0.000000E+000
1	51.56475139	1.751083E-011	5.310828E-012	0	0.000000E+000
1	51.56484234	5.310828E-012	1.751083E-011	1	0.000000E+000
1	51.56488472	1.751083E-011	5.310828E-012	0	0.000000E+000
1	51.56519032	5.310828E-012	1.751083E-011	1	0.000000E+000
1	51.56539579	1.751083E-011	5.310828E-012	0	0.000000E+000
1	51.56554770	5.310828E-012	1.751083E-011	1	0.000000E+000
1	51.56563028	1.751083E-011	5.310828E-012	0	0.000000E+000
1	51.56691176	5.310828E-012	1.751083E-011	1	0.000000E+000
1	51.56701600	1.751083E-011	5.310828E-012	0	0.000000E+000
1	51.56886235	5.310828E-012	1.751083E-011	1	0.000000E+000
1	51.56913696	1.751083E-011	5.310828E-012	0	0.000000E+000
1	51.56914521	5.310828E-012	1.751083E-011	1	0.000000E+000
1	51.56919359	1.751083E-011	5.310828E-012	0	0.000000E+000
1	51.56962525	5.310828E-012	1.751083E-011	1	0.000000E+000
1	51.56974301	1.751083E-011	5.310828E-012	0	0.000000E+000
1	51.57195643	5.310828E-012	1.751083E-011	1	0.000000E+000
1	51.57204118	1.751083E-011	5.310828E-012	0	0.000000E+000
1	51.57563288	5.310828E-012	1.751083E-011	1	0.000000E+000
1	51.57566314	1.751083E-011	5.310828E-012	0	0.000000E+000
1	51.57644345	5.310828E-012	1.751083E-011	1	0.000000E+000
1	51.57665064	1.751083E-011	5.310828E-012	0	0.000000E+000
1	51.57666213	5.310828E-012	1.751083E-011	1	0.000000E+000
1	51.57680896	1.751083E-011	5.310828E-012	0	0.000000E+000
1	51.57981860	5.310828E-012	1.751083E-011	1	0.000000E+000
1	51.57989169	1.751083E-011	5.310828E-012	0	0.000000E+000
1	51.60144033	5.310828E-012	1.751083E-011	1	0.000000E+000
1	51.60169379	1.751083E-011	5.310828E-012	0	0.000000E+000
1	51.60243858	5.310828E-012	1.751083E-011	1	0.000000E+000
1	51.60247967	1.751083E-011	5.310828E-012	0	0.000000E+000
1	51.60249143	5.310828E-012	1.751083E-011	1	0.000000E+000
1	51.60300254	1.751083E-011	5.310828E-012	0	0.000000E+000
1	51.60368277	5.310828E-012	1.751083E-011	1	0.000000E+000
1	51.60368769	1.751083E-011	5.310828E-012	0	0.000000E+000
1	51.60430825	5.310828E-012	1.751083E-011	1	0.000000E+000
1	51.60446972	1.751083E-011	5.310828E-012	0	0.000000E+000
1	51.60558612	5.310828E-012	1.751083E-011	1	0.000000E+000
1	51.60566075	1.751083E-011	5.310828E-012	0	0.000000E+000
1	51.60578542	5.310828E-012	1.751083E-011	1	0.000000E+000
1	51.60583009	1.751083E-011	5.310828E-012	0	0.000000E+000
1	51.60644982	5.310828E-012	1.751083E-011	1	0.000000E+000
1	51.60649115	1.751083E-011	5.310828E-012	0	0.000000E+000
1	51.60717008	5.310828E-012	1.751083E-011	1	0.000000E+000
1	51.60735916	1.751083E-011	5.310828E-012	0	0.000000E+000
1	51.61082641	5.310828E-012	1.751083E-011	1	0.000000E+000
1	51.61088503	1.751083E-011	5.310828E-012	0	0.000000E+000
1	51.61457099	5.310828E-012	1.751083E-011	1	0.000000E+000
1	51.61477860	1.751083E-011	5.310828E-012	0	0.000000E+000
1	51.61542120	5.310828E-012	1.751083E-011	1	0.000000E+000
1	51.61562143	1.751083E-011	5.310828E-012	0	0.000000E+000
1	51.62093221	5.310828E-012	1.751083E-011	1	0.000000E+000
1	51.62121604	1.751083E-011	5.310828E-012	0	0.000000E+000
1	51.62151667	5.310828E-012	1.751083E-011	1	0.000000E+000
1	51.62169919	1.751083E-011	5.310828E-012	0	0.000000E+000
1	51.62374001	5.310828E-012	1.751083E-011	1	0.000000E+000
1	51.62378475	1.751083E-011	5.310828E-012	0	0.000000E+000
1	51.62554403	5.310828E-012	1.751083E-011	1	0.000000E+000
1	51.62558012	1.751083E-011	5.310828E-012	0	0.000000E+000
1	51.62583516	5.310828E-012	1.751083E-011	1	0.000000E+000
1	51.62605200	1.751083E-011	5.310828E-012	0	0.000000E+000
1	51.62630525	5.310828E-012	1.751083E-011	1	0.000000E+000
1	51.62635458	1.751083E-011	5.310828E-012	0	0.000000E+000
1	51.62810760	5.310828E-012	1.751083E-011	1	0.000000E+000
1	51.62815215	1.751083E-011	5.310828E-012	0	0.000000E+000
1	51.62847069	5.310828E-012	1.751083E-011	1	0.000000E+000
1	51.62854381	1.751083E-011	5.310828E-012	0	0.000000E+000
1	51.63081774	5.310828E-012	1.751083E-011	1	0.000000E+000
1	51.63099934	1.751083E-011	5.310828E-012	0	0.000000E+000
1	51.63323324	5.310828E-012	1.751083E-011	1	0.000000E+000
1	51.63324767	1.751083E-011	5.310828E-012	0	0.000000E+000
1	51.63574027	5.310828E-012	1.751083E-011	1	0.000000E+000
1	51.63578539	1.751083E-011	5.310828E-012	0	0.000000E+000
1	51.64030189	5.310828E-012	1.751083E-011	1	0.000000E+000
1	51.64041134	1.751083E-011	5.310828E-012	0	0.000000E+000
1	51.64064203	5.310828E-012	1.751083E-011	1	0.000000E+000
1	51.64077969	1.751083E-011	5.310828E-012	0	0.000000E+000
1	51.64114505	5.310828E-012	1.751083E-011	1	0.000000E+000
1	51.64133349	1.751083E-011	5.310828E-012	0	0.000000E+000
1	51.64328772	5.310828E-012	1.751083E-011	1	0.000000E+000
1	51.64328903	1.751083E-011	5.310828E-012	0	0.000000E+000
1	51.64407713	5.310828E-012	1.751083E-011	1	0.000000E+000
1	51.64416873	1.751083E-011	5.310828E-012	0	0.000000E+000
1	51.64422754	5.310828E-012	1.751083E-011	1	0.000000E+000
1	51.64429592	1.751083E-011	5.310828E-012	0	0.000000E+000
1	51.64444187	5.310828E-012	1.751083E-011	1	0.000000E+000
1	51.64457403	1.751083E-011	5.310828E-012	0	0.000000E+000
1	51.64486191	5.310828E-012	1.751083E-011	1	0.000000E+000
1	51.64495879	1.751083E-011	5.310828E-012	0	0.000000E+000
1	51.64608297	5.310828E-012	1.751083E-011	1	0.000000E+000
1	51.64613051	1.751083E-011	5.310828E-012	0	0.000000E+000
1	51.64700395	5.310828E-012	1.751083E-011	1	0.000000E+000
1	51.64712833	1.751083E-011	5.310828E-012	0	0.000000E+000
1	51.65129054	5.310828E-012	1.751083E-011	1	0.000000E+000
1	51.65140704	1.751083E-011	5.310828E-012	0	0.000000E+000
1	51.65367531	5.310828E-012	1.751083E-011	1	0.000000E+000
1	51.65371454	1.751083E-011	5.310828E-012	0	0.000000E+000
1	51.65891123	5.310828E-012	1.751083E-011	1	0.000000E+000
1	51.65920926	1.751083E-011	5.310828E-012	0	0.000000E+000
1	51.66010405	5.310828E-012	1.751083E-011	1	0.000000E+000
1	51.66011104	1.751083E-011	5.310828E-012	0	0.000000E+000
1	51.66077068	5.310828E-012	1.751083E-011	1	0.000000E+000
1	51.66091227	1.751083E-011	5.310828E-012	0	0.000000E+000
1	51.66257588	5.310828E-012	1.751083E-011	1	0.000000E+000
1	51.66261491	1.751083E-011	5.310828E-012	0	0.000000E+000
1	51.66334833	5.310828E-012	1.751083E-011	1	0.000000E+000
1	51.66335762	1.751083E-011	5.310828E-012	0	0.000000E+000
1	51.66416591	5.310828E-012	1.751083E-011	1	0.000000E+000
1	51.66447558	1.751083E-011	5.310828E-012	0	0.000000E+000
1	51.66450508	5.310828E-012	1.751083E-011	1	0.000000E+000
1	51.66455174	1.751083E-011	5.310828E-012	0	0.000000E+000
1	51.66465803	5.310828E-012	1.751083E-011	1	0.000000E+000
1	51.66471439	1.751083E-011	5.310828E-012	0	0.000000E+000
1	55.98215618	5.071653E-012	1.727165E-011	1	0.000000E+000
1	55.98230292	1.727165E-011	5.071653E-012	0	0.000000E+000
1	55.98232597	5.071653E-012	1.727165E-011	1	0.000000E+000
1	55.98246838	1.727165E-011	5.071653E-012	0	0.000000E+000
1	55.98303521	5.071653E-012	1.727165E-011	1	0.000000E+000
1	55.98304343	1.727165E-011	5.071653E-012	0	0.000000E+000
1	55.98587216	5.071653E-012	1.727165E-011	1	0.000000E+000
1	55.98593337	1.727165E-011	5.071653E-012	0	0.000000E+000
1	55.98752601	5.071653E-012	1.727165E-011	1	0.000000E+000
1	55.98758367	1.727165E-011	5.071653E-012	0	0.000000E+000
1	55.98936472	5.071653E-012	1.727165E-011	1	0.000000E+000
1	55.98942797	1.727165E-011	5.071653E-012	0	0.000000E+000
1	55.99101330	5.071653E-012	1.727165E-011	1	0.000000E+000
1	55.99106448	1.727165E-011	5.071653E-012	0	0.000000E+000
1	55.99301160	5.071653E-012	1.727165E-011	1	0.000000E+000
1	55.99305465	1.727165E-011	5.071653E-012	0	0.000000E+000
1	55.99357535	5.071653E-012	1.727165E-011	1	0.000000E+000
1	55.99362080	1.727165E-011	5.071653E-012	0	0.000000E+000
1	55.99654617	5.071653E-012	1.727165E-011	1	0.000000E+000
1	55.99670250	1.727165E-011	5.071653E-012	0	0.000000E+000
1	55.99695867	5.071653E-012	1.727165E-011	1	0.000000E+000
1	55.99697985	1.727165E-011	5.071653E-012	0	0.000000E+000
1	55.99720655	5.071653E-012	1.727165E-011	1	0.000000E+000
1	55.99740626	1.727165E-011	5.071653E-012	0	0.000000E+000
1	55.99827832	5.071653E-012	1.727165E-011	1	0.000000E+000
1	55.99833216	1.727165E-011	5.071653E-012	0	0.000000E+000
1	55.99946106	5.071653E-012	1.727165E-011	1	0.000000E+000
1	55.99957376	1.727165E-011	5.071653E-012	0	0.000000E+000
1	56.00015084	5.071653E-012	1.727165E-011	1	0.000000E+000
1	56.00017886	1.727165E-011	5.071653E-012	0	0.000000E+000
1	56.00035866	5.071653E-012	1.727165E-011	1	0.000000E+000
1	56.00051423	1.727165E-011	5.071653E-012	0	0.000000E+000
1	56.00143325	5.071653E-012	1.727165E-011	1	0.000000E+000
1	56.00172927	1.727165E-011	5.071653E-012	0	0.000000E+000
1	56.00212562	5.071653E-012	1.727165E-011	1	0.000000E+000
1	56.00220028	1.727165E-011	5.071653E-012	0	0.000000E+000
1	56.00222858	5.071653E-012	1.727165E-011	1	0.000000E+000
1	56.00225481	1.727165E-011	5.071653E-012	0	0.000000E+000
1	56.00397436	5.071653E-012	1.727165E-011	1	0.000000E+000
1	56.00407450	1.727165E-011	5.071653E-012	0	0.000000E+000
1	56.00498614	5.071653E-012	1.727165E-011	1	0.000000E+000
1	56.00504668	1.727165E-011	5.071653E-012	0	0.000000E+000
1	56.00557665	5.071653E-012	1.727165E-011	1	0.000000E+000
1	56.00567568	1.727165E-011	5.071653E-012	0	0.000000E+000
1	56.00571530	5.071653E-012	1.727165E-011	1	0.000000E+000
1	56.00586037	1.727165E-011	5.071653E-012	0	0.000000E+000
1	56.00589795	5.071653E-012	1.727165E-011	1	0.000000E+000
1	56.00592170	1.727165E-011	5.071653E-012	0	0.000000E+000
1	56.00746585	5.071653E-012	1.727165E-011	1	0.000000E+000
1	56.00749991	1.727165E-011	5.071653E-012	0	0.000000E+000
1	56.00751459	5.071653E-012	1.727165E-011	1	0.000000E+000
1	56.00757913	1.727165E-011	5.071653E-012	0	0.000000E+000
1	56.01043568	5.071653E-012	1.727165E-011	1	0.000000E+000
1	56.01045467	1.727165E-011	5.071653E-012	0	0.000000E+000
1	56.01049718	5.071653E-012	1.727165E-011	1	0.000000E+000
1	56.01052972	1.727165E-011	5.071653E-012	0	0.000000E+000
1	56.01168214	5.071653E-012	1.727165E-011	1	0.000000E+000
1	56.01174082	1.727165E-011	5.071653E-012	0	0.000000E+000
1	56.01257996	5.071653E-012	1.727165E-011	1	0.000000E+000
1	56.01266483	1.727165E-011	5.071653E-012	0	0.000000E+000
1	56.01323146	5.071653E-012	1.727165E-011	1	0.000000E+000
1	56.01335360	1.727165E-011	5.071653E-012	0	0.000000E+000
1	56.02081486	5.071653E-012	1.727165E-011	1	0.000000E+000
1	56.02083528	1.727165E-011	5.071653E-012	0	0.000000E+000
1	56.02419136	5.071653E-012	1.727165E-011	1	0.000000E+000
1	56.02434398	1.727165E-011	5.071653E-012	0	0.000000E+000
1	56.02436168	5.071653E-012	1.727165E-011	1	0.000000E+000
1	56.02438302	1.727165E-011	5.071653E-012	0	0.000000E+000
1	56.02735250	5.071653E-012	1.727165E-011	1	0.000000E+000
1	56.02743281	1.727165E-011	5.071653E-012	0	0.000000E+000
1	56.02892719	5.071653E-012	1.727165E-011	1	0.000000E+000
1	56.02910623	1.727165E-011	5.071653E-012	0	0.000000E+000
1	56.03153869	5.071653E-012	1.727165E-011	1	0.000000E+000
1	56.03159477	1.727165E-011	5.071653E-012	0	0.000000E+000
1	56.03261242	5.071653E-012	1.727165E-011	1	0.000000E+000
1	56.03268424	1.727165E-011	5.071653E-012	0	0.000000E+000
1	56.03792490	5.071653E-012	1.727165E-011	1	0.000000E+000
1	56.03804616	1.727165E-011	5.071653E-012	0	0.000000E+000
1	56.03967066	5.071653E-012	1.727165E-011	1	0.000000E+000
1	56.03970004	1.727165E-011	5.071653E-012	0	0.000000E+000
1	56.04021362	5.071653E-012	1.727165E-011	1	0.000000E+000
1	56.04024446	1.727165E-011	5.071653E-012	0	0.000000E+000
1	56.04414693	5.071653E-012	1.727165E-011	1	0.000000E+000
1	56.04417628	1.727165E-011	5.071653E-012	0	0.000000E+000
1	56.04506878	5.071653E-012	1.727165E-011	1	0.000000E+000
1	56.04511552	1.727165E-011	5.071653E-012	0	0.000000E+000
1	56.04580829	5.071653E-012	1.727165E-011	1	0.000000E+000
1	56.04586975	1.727165E-011	5.071653E-012	0	0.000000E+000
1	56.04629200	5.071653E-012	1.727165E-011	1	0.000000E+000
1	56.04645604	1.727165E-011	5.071653E-012	0	0.000000E+000
1	56.05039640	5.071653E-012	1.727165E-011	1	0.000000E+000
1	56.05057266	1.727165E-011	5.071653E-012	0	0.000000E+000
1	58.05233066	5.335006E-012	1.753501E-011	1	0.000000E+000
1	58.05243379	1.753501E-011	5.335006E-012	0	0.000000E+000
1	58.05282777	5.335006E-012	1.753501E-011	1	0.000000E+000
1	58.05286500	1.753501E-011	5.335006E-012	0	0.000000E+000
1	58.05462638	5.335006E-012	1.753501E-011	1	0.000000E+000
1	58.05464443	1.753501E-011	5.335006E-012	0	0.000000E+000
1	58.05515714	5.335006E-012	1.753501E-011	1	0.000000E+000
1	58.05520474	1.753501E-011	5.335006E-012	0	0.000000E+000
1	58.05533784	5.335006E-012	1.753501E-011	1	0.000000E+000
1	58.05538618	1.753501E-011	5.335006E-012	0	0.000000E+000
1	58.05603767	5.335006E-012	1.753501E-011	1	0.000000E+000
1	58.05606336	1.753501E-011	5.335006E-012	0	0.000000E+000
1	58.05833495	5.335006E-012	1.753501E-011	1	0.000000E+000
1	58.05838381	1.753501E-011	5.335006E-012	0	0.000000E+000
1	58.05857156	5.335006E-012	1.753501E-011	1	0.000000E+000
1	58.05857902	1.753501E-011	5.335006E-012	0	0.000000E+000
1	58.06016715	5.335006E-012	1.753501E-011	1	0.000000E+000
1	58.06023034	1.753501E-011	5.335006E-012	0	0.000000E+000
1	58.06284122	5.335006E-012	1.753501E-011	1	0.000000E+000
1	58.06295171	1.753501E-011	5.335006E-012	0	0.000000E+000
1	58.07125635	5.335006E-012	1.753501E-011	1	0.000000E+000
1	58.07148375	1.753501E-011	5.335006E-012	0	0.000000E+000
1	58.07457370	5.335006E-012	1.753501E-011	1	0.000000E+000
1	58.07461474	1.753501E-011	5.335006E-012	0	0.000000E+000
1	58.07535587	5.335006E-012	1.753501E-011	1	0.000000E+000
1	58.07546767	1.753501E-011	5.335006E-012	0	0.000000E+000
1	58.07557225	5.335006E-012	1.753501E-011	1	0.000000E+000
1	58.07563393	1.753501E-011	5.335006E-012	0	0.000000E+000
1	58.07723017	5.335006E-012	1.753501E-011	1	0.000000E+000
1	58.07743912	1.753501E-011	5.335006E-012	0	0.000000E+000
1	58.07790492	5.335006E-012	1.753501E-011	1	0.000000E+000
1	58.07804114	1.753501E-011	5.335006E-012	0	0.000000E+000
1	58.08548848	5.335006E-012	1.753501E-011	1	0.000000E+000
1	58.08550105	1.753501E-011	5.335006E-012	0	0.000000E+000
1	58.08749809	5.335006E-012	1.753501E-011	1	0.000000E+000
1	58.08757152	1.753501E-011	5.335006E-012	0	0.000000E+000
1	58.09378413	5.335006E-012	1.753501E-011	1	0.000000E+000
1	58.09382580	1.753501E-011	5.335006E-012	0	0.000000E+000
1	58.09407030	5.335006E-012	1.753501E-011	1	0.000000E+000
1	58.09428236	1.753501E-011	5.335006E-012	0	0.000000E+000
1	58.09762834	5.335006E-012	1.753501E-011	1	0.000000E+000
1	58.09771795	1.753501E-011	5.335006E-012	0	0.000000E+000
1	58.09842968	5.335006E-012	1.753501E-011	1	0.000000E+000
1	58.09876743	1.753501E-011	5.335006E-012	0	0.000000E+000
1	58.09878808	5.335006E-012	1.753501E-011	1	0.000000E+000
1	58.09882278	1.753501E-011	5.335006E-012	0	0.000000E+000
1	58.09897198	5.335006E-012	1.753501E-011	1	0.000000E+000
1	58.09902042	1.753501E-011	5.335006E-012	0	0.000000E+000
1	58.09926520	5.335006E-012	1.753501E-011	1	0.000000E+000
1	58.09931654	1.753501E-011	5.335006E-012	0	0.000000E+000
1	58.10032489	5.335006E-012	1.753501E-011	1	0.000000E+000
1	58.10033299	1.753501E-011	5.335006E-012	0	0.000000E+000
1	58.10043775	5.335006E-012	1.753501E-011	1	0.000000E+000
1	58.10067914	1.753501E-011	5.335006E-012	0	0.000000E+000
1	58.10316484	5.335006E-012	1.753501E-011	1	0.000000E+000
1	58.10320762	1.753501E-011	5.335006E-012	0	0.000000E+000
1	58.10340890	5.335006E-012	1.753501E-011	1	0.000000E+000
1	58.10350066	1.753501E-011	5.335006E-012	0	0.000000E+000
1	58.10430662	5.335006E-012	1.753501E-011	1	0.000000E+000
1	58.10435479	1.753501E-011	5.335006E-012	0	0.000000E+000
1	58.10629944	5.335006E-012	1.753501E-011	1	0.000000E+000
1	58.10632955	1.753501E-011	5.335006E-012	0	0.000000E+000
1	58.10877328	5.335006E-012	1.753501E-011	1	0.000000E+000
1	58.10879328	1.753501E-011	5.335006E-012	0	0.000000E+000
1	58.10956754	5.335006E-012	1.753501E-011	1	0.000000E+000
1	58.10960889	1.753501E-011	5.335006E-012	0	0.000000E+000
1	58.10961327	5.335006E-012	1.753501E-011	1	0.000000E+000
1	58.10994901	1.753501E-011	5.335006E-012	0	0.000000E+000
1	58.11123457	5.335006E-012	1.753501E-011	1	0.000000E+000
1	58.11128226	1.753501E-011	5.335006E-012	0	0.000000E+000
1	58.11141307	5.335006E-012	1.753501E-011	1	0.000000E+000
1	58.11144816	1.753501E-011	5.335006E-012	0	0.000000E+000
1	58.11227784	5.335006E-012	1.753501E-011	1	0.000000E+000
1	58.11242756	1.753501E-011	5.335006E-012	0	0.000000E+000
1	58.11245732	5.335006E-012	1.753501E-011	1	0.000000E+000
1	58.11250904	1.753501E-011	5.335006E-012	0	0.000000E+000
1	58.11506275	5.335006E-012	1.753501E-011	1	0.000000E+000
1	58.11509533	1.753501E-011	5.335006E-012	0	0.000000E+000
1	58.11511601	5.335006E-012	1.753501E-011	1	0.000000E+000
1	58.11524377	1.753501E-011	5.335006E-012	0	0.000000E+000
1	58.11658109	5.335006E-012	1.753501E-011	1	0.000000E+000
1	58.11674029	1.753501E-011	5.335006E-012	0	0.000000E+000
1	58.11683810	5.335006E-012	1.753501E-011	1	0.000000E+000
1	58.11687097	1.753501E-011	5.335006E-012	0	0.000000E+000
1	58.11793397	5.335006E-012	1.753501E-011	1	0.000000E+000
1	58.11796817	1.753501E-011	5.335006E-012	0	0.000000E+000
1	58.11993164	5.335006E-012	1.753501E-011	1	0.000000E+000
1	58.11997644	1.753501E-011	5.335006E-012	0	0.000000E+000
1	58.12281188	5.335006E-012	1.753501E-011	1	0.000000E+000
1	58.12289797	1.753501E-011	5.335006E-012	0	0.000000E+000
1	58.12422919	5.335006E-012	1.753501E-011	1	0.000000E+000
1	58.12439486	1.753501E-011	5.335006E-012	0	0.000000E+000
1	58.12594457	5.335006E-012	1.753501E-011	1	0.000000E+000
1	58.12605954	1.753501E-011	5.335006E-012	0	0.000000E+000
1	58.12773705	5.335006E-012	1.753501E-011	1	0.000000E+000
1	58.12777397	1.753501E-011	5.335006E-012	0	0.000000E+000
1	58.12780381	5.335006E-012	1.753501E-011	1	0.000000E+000
1	58.12793673	1.753501E-011	5.335006E-012	0	0.000000E+000
1	58.12847973	5.335006E-012	1.753501E-011	1	0.000000E+000
1	58.12850243	1.753501E-011	5.335006E-012	0	0.000000E+000
1	58.13055474	5.335006E-012	1.753501E-011	1	0.000000E+000
1	58.13068858	1.753501E-011	5.335006E-012	0	0.000000E+000
1	58.13202472	5.335006E-012	1.753501E-011	1	0.000000E+000
1	58.13205355	1.753501E-011	5.335006E-012	0	0.000000E+000
1	58.13295709	5.335006E-012	1.753501E-011	1	0.000000E+000
1	58.13302594	1.753501E-011	5.335006E-012	0	0.000000E+000
1	58.13391502	5.335006E-012	1.753501E-011	1	0.000000E+000
1	58.13393459	1.753501E-011	5.335006E-012	0	0.000000E+000
1	58.13543552	5.335006E-012	1.753501E-011	1	0.000000E+000
1	58.13553869	1.753501E-011	5.335006E-012	0	0.000000E+000
1	58.13600580	5.335006E-012	1.753501E-011	1	0.000000E+000
1	58.13604529	1.753501E-011	5.335006E-012	0	0.000000E+000
1	58.13925544	5.335006E-012	1.753501E-011	1	0.000000E+000
1	58.13928832	1.753501E-011	5.335006E-012	0	0.000000E+000
1	58.13957767	5.335006E-012	1.753501E-011	1	0.000000E+000
1	58.13962047	1.753501E-011	5.335006E-012	0	0.000000E+000
1	58.14106375	5.335006E-012	1.753501E-011	1	0.000000E+000
1	58.14124440	1.753501E-011	5.335006E-012	0	0.000000E+000
1	58.14390199	5.335006E-012	1.753501E-011	1	0.000000E+000
1	58.14394962	1.753501E-011	5.335006E-012	0	0.000000E+000
1	58.14515902	5.335006E-012	1.753501E-011	1	0.000000E+000
1	58.14519296	1.753501E-011	5.335006E-012	0	0.000000E+000
1	58.14586788	5.335006E-012	1.753501E-011	1	0.000000E+000
1	58.14588831	1.753501E-011	5.335006E-012	0	0.000000E+000
1	58.14837275	5.335006E-012	1.753501E-011	1	0.000000E+000
1	58.14840298	1.753501E-011	5.335006E-012	0	0.000000E+000
1	58.14875821	5.335006E-012	1.753501E-011	1	0.000000E+000
1	58.14881375	1.753501E-011	5.335006E-012	0	0.000000E+000
1	58.14884762	5.335006E-012	1.753501E-011	1	0.000000E+000
1	58.14885820	1.753501E-011	5.335006E-012	0	0.000000E+000
1	58.14897671	5.335006E-012	1.753501E-011	1	0.000000E+000
1	58.14900959	1.753501E-011	5.335006E-012	0	0.000000E+000
1	58.15090002	5.335006E-012	1.753501E-011	1	0.000000E+000
1	58.15110613	1.753501E-011	5.335006E-012	0	0.000000E+000
1	58.15113771	5.335006E-012	1.753501E-011	1	0.000000E+000
1	58.15122050	1.753501E-011	5.335006E-012	0	0.000000E+000
1	58.15124117	5.335006E-012	1.753501E-011	1	0.000000E+000
1	58.15145754	1.753501E-011	5.335006E-012	0	0.000000E+000
1	58.15154005	5.335006E-012	1.753501E-011	1	0.000000E+000
1	58.15157439	1.753501E-011	5.335006E-012	0	0.000000E+000
1	58.15215873	5.335006E-012	1.753501E-011	1	0.000000E+000
1	58.15234720	1.753501E-011	5.335006E-012	0	0.000000E+000
1	58.15395322	5.335006E-012	1.753501E-011	1	0.000000E+000
1	58.15440171	1.753501E-011	5.335006E-012	0	0.000000E+000
1	58.15493896	5.335006E-012	1.753501E-011	1	0.000000E+000
1	58.15529568	1.753501E-011	5.335006E-012	0	0.000000E+000
1	58.15773769	5.335006E-012	1.753501E-011	1	0.000000E+000
1	58.15789577	1.753501E-011	5.335006E-012	0	0.000000E+000
1	58.15833835	5.335006E-012	1.753501E-011	1	0.000000E+000
1	58.15838384	1.753501E-011	5.335006E-012	0	0.000000E+000
1	58.15990932	5.335006E-012	1.753501E-011	1	0.000000E+000
1	58.15994046	1.753501E-011	5.335006E-012	0	0.000000E+000
1	58.16360304	5.335006E-012	1.753501E-011	1	0.000000E+000
1	58.16369284	1.753501E-011	5.335006E-012	0	0.000000E+000
1	58.16511200	5.335006E-012	1.753501E-011	1	0.000000E+000
1	58.16527125	1.753501E-011	5.335006E-012	0	0.000000E+000
1	58.16712962	5.335006E-012	1.753501E-011	1	0.000000E+000
1	58.16723694	1.753501E-011	5.335006E-012	0	0.000000E+000
1	58.16733619	5.335006E-012	1.753501E-011	1	0.000000E+000
1	58.16744271	1.753501E-011	5.335006E-012	0	0.000000E+000
1	58.16853923	5.335006E-012	1.753501E-011	1	0.000000E+000
1	58.16878932	1.753501E-011	5.335006E-012	0	0.000000E+000
1	58.16880803	5.335006E-012	1.753501E-011	1	0.000000E+000
1	58.16882161	1.753501E-011	5.335006E-012	0	0.000000E+000
1	58.17190362	5.335006E-012	1.753501E-011	1	0.000000E+000
1	58.17193715	1.753501E-011	5.335006E-012	0	0.000000E+000
1	58.17491197	5.335006E-012	1.753501E-011	1	0.000000E+000
1	58.17496111	1.753501E-011	5.335006E-012	0	0.000000E+000
1	58.17885631	5.335006E-012	1.753501E-011	1	0.000000E+000
1	58.17888868	1.753501E-011	5.335006E-012	0	0.000000E+000
1	58.17939106	5.335006E-012	1.753501E-011	1	0.000000E+000
1	58.17941354	1.753501E-011	5.335006E-012	0	0.000000E+000
1	58.17946346	5.335006E-012	1.753501E-011	1	0.000000E+000
1	58.17973077	1.753501E-011	5.335006E-012	0	0.000000E+000
1	58.18756991	5.335006E-012	1.753501E-011	1	0.000000E+000
1	58.18765338	1.753501E-011	5.335006E-012	0	0.000000E+000
1	58.18815038	5.335006E-012	1.753501E-011	1	0.000000E+000
1	58.18821888	1.753501E-011	5.335006E-012	0	0.000000E+000
1	58.19100133	5.335006E-012	1.753501E-011	1	0.000000E+000
1	58.19101107	1.753501E-011	5.335006E-012	0	0.000000E+000
1	58.19160748	5.335006E-012	1.753501E-011	1	0.000000E+000
1	58.19162570	1.753501E-011	5.335006E-012	0	0.000000E+000
1	58.19525458	5.335006E-012	1.753501E-011	1	0.000000E+000
1	58.19535540	1.753501E-011	5.335006E-012	0	0.000000E+000
1	58.19599764	5.335006E-012	1.753501E-011	1	0.000000E+000
1	58.19612060	1.753501E-011	5.335006E-012	0	0.000000E+000
1	58.19810824	5.335006E-012	1.753501E-011	1	0.000000E+000
1	58.19821833	1.753501E-011	5.335006E-012	0	0.000000E+000
1	58.19824400	5.335006E-012	1.753501E-011	1	0.000000E+000
1	58.19827372	1.753501E-011	5.335006E-012	0	0.000000E+000
1	58.20000061	5.335006E-012	1.753501E-011	1	0.000000E+000
1	58.20017430	1.753501E-011	5.335006E-012	0	0.000000E+000
1	58.20026156	5.335006E-012	1.753501E-011	1	0.000000E+000
1	58.20050239	1.753501E-011	5.335006E-012	0	0.000000E+000
1	58.20086743	5.335006E-012	1.753501E-011	1	0.000000E+000
1	58.20101907	1.753501E-011	5.335006E-012	0	0.000000E+000
1	58.20146245	5.335006E-012	1.753501E-011	1	0.000000E+000
1	58.20154016	1.753501E-011	5.335006E-012	0	0.000000E+000
1	58.20197453	5.335006E-012	1.753501E-011	1	0.000000E+000
1	58.20211816	1.753501E-011	5.335006E-012	0	0.000000E+000
1	58.20279475	5.335006E-012	1.753501E-011	1	0.000000E+000
1	58.20290205	1.753501E-011	5.335006E-012	0	0.000000E+000
1	58.20551420	5.335006E-012	1.753501E-011	1	0.000000E+000
1	58.20553877	1.753501E-011	5.335006E-012	0	0.000000E+000
1	58.20566559	5.335006E-012	1.753501E-011	1	0.000000E+000
1	58.20568348	1.753501E-011	5.335006E-012	0	0.000000E+000
1	58.20690626	5.335006E-012	1.753501E-011	1	0.000000E+000
1	58.20691623	1.753501E-011	5.335006E-012	0	0.000000E+000
1	58.20801950	5.335006E-012	1.753501E-011	1	0.000000E+000
1	58.20812397	1.753501E-011	5.335006E-012	0	0.000000E+000
1	58.20820636	5.335006E-012	1.753501E-011	1	0.000000E+000
1	58.20864636	1.753501E-011	5.335006E-012	0	0.000000E+000
1	58.21127042	5.335006E-012	1.753501E-011	1	0.000000E+000
1	58.21135793	1.753501E-011	5.335006E-012	0	0.000000E+000
1	58.21149309	5.335006E-012	1.753501E-011	1	0.000000E+000
1	58.21165230	1.753501E-011	5.335006E-012	0	0.000000E+000
1	58.21221353	5.335006E-012	1.753501E-011	1	0.000000E+000
1	58.21223560	1.753501E-011	5.335006E-012	0	0.000000E+000
1	58.21513563	5.335006E-012	1.753501E-011	1	0.000000E+000
1	58.21532519	1.753501E-011	5.335006E-012	0	0.000000E+000
1	58.21801224	5.335006E-012	1.753501E-011	1	0.000000E+000
1	58.21812098	1.753501E-011	5.335006E-012	0	0.000000E+000
1	58.21866179	5.335006E-012	1.753501E-011	1	0.000000E+000
1	58.21890007	1.753501E-011	5.335006E-012	0	0.000000E+000
1	58.21947528	5.335006E-012	1.753501E-011	1	0.000000E+000
1	58.21958996	1.753501E-011	5.335006E-012	0	0.000000E+000
1	58.21968318	5.335006E-012	1.753501E-011	1	0.000000E+000
1	58.21972855	1.753501E-011	5.335006E-012	0	0.000000E+000
1	58.22057934	5.335006E-012	1.753501E-011	1	0.000000E+000
1	58.22066961	1.753501E-011	5.335006E-012	0	0.000000E+000
1	58.22075024	5.335006E-012	1.753501E-011	1	0.000000E+000
1	58.22085463	1.753501E-011	5.335006E-012	0	0.000000E+000
1	58.22283564	5.335006E-012	1.753501E-011	1	0.000000E+000
1	58.22302128	1.753501E-011	5.335006E-012	0	0.000000E+000
1	58.22317720	5.335006E-012	1.753501E-011	1	0.000000E+000
1	58.22342808	1.753501E-011	5.335006E-012	0	0.000000E+000
1	58.22421304	5.335006E-012	1.753501E-011	1	0.000000E+000
1	58.22424815	1.753501E-011	5.335006E-012	0	0.000000E+000
1	58.22651852	5.335006E-012	1.753501E-011	1	0.000000E+000
1	58.22656754	1.753501E-011	5.335006E-012	0	0.000000E+000
1	58.22665896	5.335006E-012	1.753501E-011	1	0.000000E+000
1	58.22668912	1.753501E-011	5.335006E-012	0	0.000000E+000
1	58.22720112	5.335006E-012	1.753501E-011	1	0.000000E+000
1	58.22728995	1.753501E-011	5.335006E-012	0	0.000000E+000
1	58.22756183	5.335006E-012	1.753501E-011	1	0.000000E+000
1	58.22756861	1.753501E-011	5.335006E-012	0	0.000000E+000
1	58.22988675	5.335006E-012	1.753501E-011	1	0.000000E+000
1	58.22994977	1.753501E-011	5.335006E-012	0	0.000000E+000
1	58.23011151	5.335006E-012	1.753501E-011	1	0.000000E+000
1	58.23027626	1.753501E-011	5.335006E-012	0	0.000000E+000
1	58.23074762	5.335006E-012	1.753501E-011	1	0.000000E+000
1	58.23080930	1.753501E-011	5.335006E-012	0	0.000000E+000
1	58.23081599	5.335006E-012	1.753501E-011	1	0.000000E+000
1	58.23084392	1.753501E-011	5.335006E-012	0	0.000000E+000
1	58.23700435	5.335006E-012	1.753501E-011	1	0.000000E+000
1	58.23717721	1.753501E-011	5.335006E-012	0	0.000000E+000
1	58.23785002	5.335006E-012	1.753501E-011	1	0.000000E+000
1	58.23791517	1.753501E-011	5.335006E-012	0	0.000000E+000
1	58.23849947	5.335006E-012	1.753501E-011	1	0.000000E+000
1	58.23851283	1.753501E-011	5.335006E-012	0	0.000000E+000
1	58.23966759	5.335006E-012	1.753501E-011	1	0.000000E+000
1	58.23970189	1.753501E-011	5.335006E-012	0	0.000000E+000
1	58.23976158	5.335006E-012	1.753501E-011	1	0.000000E+000
1	58.23979953	1.753501E-011	5.335006E-012	0	0.000000E+000
1	58.24024652	5.335006E-012	1.753501E-011	1	0.000000E+000
1	58.24033554	1.753501E-011	5.335006E-012	0	0.000000E+000
1	58.24068199	5.335006E-012	1.753501E-011	1	0.000000E+000
1	58.24083445	1.753501E-011	5.335006E-012	0	0.000000E+000
1	58.24099232	5.335006E-012	1.753501E-011	1	0.000000E+000
1	58.24115322	1.753501E-011	5.335006E-012	0	0.000000E+000
1	62.98077476	5.260762E-012	1.746076E-011	1	0.000000E+000
1	62.98081298	1.746076E-011	5.260762E-012	0	0.000000E+000
1	62.98112969	5.260762E-012	1.746076E-011	1	0.000000E+000
1	62.98115498	1.746076E-011	5.260762E-012	0	0.000000E+000
1	62.98271601	5.260762E-012	1.746076E-011	1	0.000000E+000
1	62.98273831	1.746076E-011	5.260762E-012	0	0.000000E+000
1	62.98872218	5.260762E-012	1.746076E-011	1	0.000000E+000
1	62.98900497	1.746076E-011	5.260762E-012	0	0.000000E+000
1	62.98918667	5.260762E-012	1.746076E-011	1	0.000000E+000
1	62.98920702	1.746076E-011	5.260762E-012	0	0.000000E+000
1	62.99490316	5.260762E-012	1.746076E-011	1	0.000000E+000
1	62.99500950	1.746076E-011	5.260762E-012	0	0.000000E+000
1	62.99516821	5.260762E-012	1.746076E-011	1	0.000000E+000
1	62.99522777	1.746076E-011	5.260762E-012	0	0.000000E+000
1	62.99730026	5.260762E-012	1.746076E-011	1	0.000000E+000
1	62.99744029	1.746076E-011	5.260762E-012	0	0.000000E+000
1	62.99788323	5.260762E-012	1.746076E-011	1	0.000000E+000
1	62.99794181	1.746076E-011	5.260762E-012	0	0.000000E+000
1	62.99938946	5.260762E-012	1.746076E-011	1	0.000000E+000
1	62.99952881	1.746076E-011	5.260762E-012	0	0.000000E+000
1	63.00086998	5.260762E-012	1.746076E-011	1	0.000000E+000
1	63.00089946	1.746076E-011	5.260762E-012	0	0.000000E+000
1	63.00466190	5.260762E-012	1.746076E-011	1	0.000000E+000
1	63.00469412	1.746076E-011	5.260762E-012	0	0.000000E+000
1	63.00633564	5.260762E-012	1.746076E-011	1	0.000000E+000
1	63.00642642	1.746076E-011	5.260762E-012	0	0.000000E+000
1	63.00933963	5.260762E-012	1.746076E-011	1	0.000000E+000
1	63.00939265	1.746076E-011	5.260762E-012	0	0.000000E+000
1	63.00951425	5.260762E-012	1.746076E-011	1	0.000000E+000
1	63.00963429	1.746076E-011	5.260762E-012	0	0.000000E+000
1	63.01078425	5.260762E-012	1.746076E-011	1	0.000000E+000
1	63.01080959	1.746076E-011	5.260762E-012	0	0.000000E+000
1	63.01092584	5.260762E-012	1.746076E-011	1	0.000000E+000
1	63.01113817	1.746076E-011	5.260762E-012	0	0.000000E+000
1	63.01115228	5.260762E-012	1.746076E-011	1	0.000000E+000
1	63.01133737	1.746076E-011	5.260762E-012	0	0.000000E+000
1	63.01143147	5.260762E-012	1.746076E-011	1	0.000000E+000
1	63.01146523	1.746076E-011	5.260762E-012	0	0.000000E+000
1	63.01599624	5.260762E-012	1.746076E-011	1	0.000000E+000
1	63.01611244	1.746076E-011	5.260762E-012	0	0.000000E+000
1	63.01931163	5.260762E-012	1.746076E-011	1	0.000000E+000
1	63.01945842	1.746076E-011	5.260762E-012	0	0.000000E+000
1	63.02090115	5.260762E-012	1.746076E-011	1	0.000000E+000
1	63.02092114	1.746076E-011	5.260762E-012	0	0.000000E+000
1	63.02100907	5.260762E-012	1.746076E-011	1	0.000000E+000
1	63.02107402	1.746076E-011	5.260762E-012	0	0.000000E+000
1	63.02198664	5.260762E-012	1.746076E-011	1	0.000000E+000
1	63.02214730	1.746076E-011	5.260762E-012	0	0.000000E+000
1	63.02296937	5.260762E-012	1.746076E-011	1	0.000000E+000
1	63.02329241	1.746076E-011	5.260762E-012	0	0.000000E+000
1	63.02330281	5.260762E-012	1.746076E-011	1	0.000000E+000
1	63.02339779	1.746076E-011	5.260762E-012	0	0.000000E+000
1	63.02456746	5.260762E-012	1.746076E-011	1	0.000000E+000
1	63.02460954	1.746076E-011	5.260762E-012	0	0.000000E+000
1	63.02575634	5.260762E-012	1.746076E-011	1	0.000000E+000
1	63.02582100	1.746076E-011	5.260762E-012	0	0.000000E+000
1	63.02595286	5.260762E-012	1.746076E-011	1	0.000000E+000
1	63.02603180	1.746076E-011	5.260762E-012	0	0.000000E+000
1	63.02614025	5.260762E-012	1.746076E-011	1	0.000000E+000
1	63.02622276	1.746076E-011	5.260762E-012	0	0.000000E+000
1	63.02725711	5.260762E-012	1.746076E-011	1	0.000000E+000
1	63.02739625	1.746076E-011	5.260762E-012	0	0.000000E+000
1	63.02752590	5.260762E-012	1.746076E-011	1	0.000000E+000
1	63.02757537	1.746076E-011	5.260762E-012	0	0.000000E+000
1	63.02818551	5.260762E-012	1.746076E-011	1	0.000000E+000
1	63.02827137	1.746076E-011	5.260762E-012	0	0.000000E+000
1	63.02924086	5.260762E-012	1.746076E-011	1	0.000000E+000
1	63.02955277	1.746076E-011	5.260762E-012	0	0.000000E+000
1	63.03275579	5.260762E-012	1.746076E-011	1	0.000000E+000
1	63.03288627	1.746076E-011	5.260762E-012	0	0.000000E+000
1	63.03314747	5.260762E-012	1.746076E-011	1	0.000000E+000
1	63.03329423	1.746076E-011	5.260762E-012	0	0.000000E+000
1	63.03335496	5.260762E-012	1.746076E-011	1	0.000000E+000
1	63.03353195	1.746076E-011	5.260762E-012	0	0.000000E+000
1	63.03372402	5.260762E-012	1.746076E-011	1	0.000000E+000
1	63.03373947	1.746076E-011	5.260762E-012	0	0.000000E+000
1	63.03376730	5.260762E-012	1.746076E-011	1	0.000000E+000
1	63.03382013	1.746076E-011	5.260762E-012	0	0.000000E+000
1	63.03470804	5.260762E-012	1.746076E-011	1	0.000000E+000
1	63.03475674	1.746076E-011	5.260762E-012	0	0.000000E+000
1	63.03477638	5.260762E-012	1.746076E-011	1	0.000000E+000
1	63.03485994	1.746076E-011	5.260762E-012	0	0.000000E+000
1	63.04123958	5.260762E-012	1.746076E-011	1	0.000000E+000
1	63.04140188	1.746076E-011	5.260762E-012	0	0.000000E+000
1	63.04192514	5.260762E-012	1.746076E-011	1	0.000000E+000
1	63.04201475	1.746076E-011	5.260762E-012	0	0.000000E+000
1	63.04252251	5.260762E-012	1.746076E-011	1	0.000000E+000
1	63.04257026	1.746076E-011	5.260762E-012	0	0.000000E+000
1	63.04747973	5.260762E-012	1.746076E-011	1	0.000000E+000
1	63.04756642	1.746076E-011	5.260762E-012	0	0.000000E+000
1	63.05071767	5.260762E-012	1.746076E-011	1	0.000000E+000
1	63.05075792	1.746076E-011	5.260762E-012	0	0.000000E+000
1	63.05159653	5.260762E-012	1.746076E-011	1	0.000000E+000
1	63.05165165	1.746076E-011	5.260762E-012	0	0.000000E+000
1	63.05473897	5.260762E-012	1.746076E-011	1	0.000000E+000
1	63.05486272	1.746076E-011	5.260762E-012	0	0.000000E+000
1	63.05589509	5.260762E-012	1.746076E-011	1	0.000000E+000
1	63.05589902	1.746076E-011	5.260762E-012	0	0.000000E+000
1	64.14905795	5.050408E-012	1.725041E-011	1	0.000000E+000
1	64.14932721	1.725041E-011	5.050408E-012	0	0.000000E+000
1	64.14999872	5.050408E-012	1.725041E-011	1	0.000000E+000
1	64.15004692	1.725041E-011	5.050408E-012	0	0.000000E+000
1	64.15279893	5.050408E-012	1.725041E-011	1	0.000000E+000
1	64.15283925	1.725041E-011	5.050408E-012	0	0.000000E+000
1	64.15335416	5.050408E-012	1.725041E-011	1	0.000000E+000
1	64.15340393	1.725041E-011	5.050408E-012	0	0.000000E+000
1	64.15533929	5.050408E-012	1.725041E-011	1	0.000000E+000
1	64.15535287	1.725041E-011	5.050408E-012	0	0.000000E+000
1	64.15926718	5.050408E-012	1.725041E-011	1	0.000000E+000
1	64.15930450	1.725041E-011	5.050408E-012	0	0.000000E+000
1	64.15987208	5.050408E-012	1.725041E-011	1	0.000000E+000
1	64.15989209	1.725041E-011	5.050408E-012	0	0.000000E+000
1	64.16030880	5.050408E-012	1.725041E-011	1	0.000000E+000
1	64.16055190	1.725041E-011	5.050408E-012	0	0.000000E+000
1	64.16137088	5.050408E-012	1.725041E-011	1	0.000000E+000
1	64.16149853	1.725041E-011	5.050408E-012	0	0.000000E+000
1	64.16167422	5.050408E-012	1.725041E-011	1	0.000000E+000
1	64.16175256	1.725041E-011	5.050408E-012	0	0.000000E+000
1	64.16177248	5.050408E-012	1.725041E-011	1	0.000000E+000
1	64.16200697	1.725041E-011	5.050408E-012	0	0.000000E+000
1	64.16376951	5.050408E-012	1.725041E-011	1	0.000000E+000
1	64.16380504	1.725041E-011	5.050408E-012	0	0.000000E+000
1	64.16632751	5.050408E-012	1.725041E-011	1	0.000000E+000
1	64.16639177	1.725041E-011	5.050408E-012	0	0.000000E+000
1	64.16684257	5.050408E-012	1.725041E-011	1	0.000000E+000
1	64.16685852	1.725041E-011	5.050408E-012	0	0.000000E+000
1	64.16812388	5.050408E-012	1.725041E-011	1	0.000000E+000
1	64.16818715	1.725041E-011	5.050408E-012	0	0.000000E+000
1	64.17130513	5.050408E-012	1.725041E-011	1	0.000000E+000
1	64.17137048	1.725041E-011	5.050408E-012	0	0.000000E+000
1	64.17277262	5.050408E-012	1.725041E-011	1	0.000000E+000
1	64.17303202	1.725041E-011	5.050408E-012	0	0.000000E+000
1	64.17580167	5.050408E-012	1.725041E-011	1	0.000000E+000
1	64.17582868	1.725041E-011	5.050408E-012	0	0.000000E+000
1	64.17766212	5.050408E-012	1.725041E-011	1	0.000000E+000
1	64.17768956	1.725041E-011	5.050408E-012	0	0.000000E+000
1	64.17792029	5.050408E-012	1.725041E-011	1	0.000000E+000
1	64.17802998	1.725041E-011	5.050408E-012	0	0.000000E+000
1	64.17858499	5.050408E-012	1.725041E-011	1	0.000000E+000
1	64.17859740	1.725041E-011	5.050408E-012	0	0.000000E+000
1	64.18040825	5.050408E-012	1.725041E-011	1	0.000000E+000
1	64.18054157	1.725041E-011	5.050408E-012	0	0.000000E+000
1	64.18215106	5.050408E-012	1.725041E-011	1	0.000000E+000
1	64.18238213	1.725041E-011	5.050408E-012	0	0.000000E+000
1	64.18370061	5.050408E-012	1.725041E-011	1	0.000000E+000
1	64.18373589	1.725041E-011	5.050408E-012	0	0.000000E+000
1	64.18528008	5.050408E-012	1.725041E-011	1	0.000000E+000
1	64.18535109	1.725041E-011	5.050408E-012	0	0.000000E+000
1	64.18668297	5.050408E-012	1.725041E-011	1	0.000000E+000
1	64.18670399	1.725041E-011	5.050408E-012	0	0.000000E+000
1	64.18911372	5.050408E-012	1.725041E-011	1	0.000000E+000
1	64.18913443	1.725041E-011	5.050408E-012	0	0.000000E+000
1	64.19109911	5.050408E-012	1.725041E-011	1	0.000000E+000
1	64.19128048	1.725041E-011	5.050408E-012	0	0.000000E+000
1	64.19260920	5.050408E-012	1.725041E-011	1	0.000000E+000
1	64.19273721	1.725041E-011	5.050408E-012	0	0.000000E+000
1	64.19364338	5.050408E-012	1.725041E-011	1	0.000000E+000
1	64.19395571	1.725041E-011	5.050408E-012	0	0.000000E+000
1	64.19545399	5.050408E-012	1.725041E-011	1	0.000000E+000
1	64.19547803	1.725041E-011	5.050408E-012	0	0.000000E+000
1	64.19883192	5.050408E-012	1.725041E-011	1	0.000000E+000
1	64.19885299	1.725041E-011	5.050408E-012	0	0.000000E+000
1	64.19931178	5.050408E-012	1.725041E-011	1	0.000000E+000
1	64.19940710	1.725041E-011	5.050408E-012	0	0.000000E+000
1	64.20024657	5.050408E-012	1.725041E-011	1	0.000000E+000
1	64.20030995	1.725041E-011	5.050408E-012	0	0.000000E+000
1	64.20327645	5.050408E-012	1.725041E-011	1	0.000000E+000
1	64.20333739	1.725041E-011	5.050408E-012	0	0.000000E+000
1	64.20366329	5.050408E-012	1.725041E-011	1	0.000000E+000
1	64.20369515	1.725041E-011	5.050408E-012	0	0.000000E+000
1	64.20518855	5.050408E-012	1.725041E-011	1	0.000000E+000
1	64.20519869	1.725041E-011	5.050408E-012	0	0.000000E+000
1	64.20675691	5.050408E-012	1.725041E-011	1	0.000000E+000
1	64.20680023	1.725041E-011	5.050408E-012	0	0.000000E+000
1	64.64265493	5.173782E-012	1.737378E-011	1	0.000000E+000
1	64.64284871	1.737378E-011	5.173782E-012	0	0.000000E+000
1	64.64286339	5.173782E-012	1.737378E-011	1	0.000000E+000
1	64.64290745	1.737378E-011	5.173782E-012	0	0.000000E+000
1	64.64563276	5.173782E-012	1.737378E-011	1	0.000000E+000
1	64.64567659	1.737378E-011	5.173782E-012	0	0.000000E+000
1	64.64709395	5.173782E-012	1.737378E-011	1	0.000000E+000
1	64.64716246	1.737378E-011	5.173782E-012	0	0.000000E+000
1	64.64737520	5.173782E-012	1.737378E-011	1	0.000000E+000
1	64.64739567	1.737378E-011	5.173782E-012	0	0.000000E+000
1	64.64875829	5.173782E-012	1.737378E-011	1	0.000000E+000
1	64.64890274	1.737378E-011	5.173782E-012	0	0.000000E+000
1	64.64898114	5.173782E-012	1.737378E-011	1	0.000000E+000
1	64.64912668	1.737378E-011	5.173782E-012	0	0.000000E+000
1	64.65058131	5.173782E-012	1.737378E-011	1	0.000000E+000
1	64.65059728	1.737378E-011	5.173782E-012	0	0.000000E+000
1	64.65231972	5.173782E-012	1.737378E-011	1	0.000000E+000
1	64.65237891	1.737378E-011	5.173782E-012	0	0.000000E+000
1	64.65280246	5.173782E-012	1.737378E-011	1	0.000000E+000
1	64.65281272	1.737378E-011	5.173782E-012	0	0.000000E+000
1	64.65391908	5.173782E-012	1.737378E-011	1	0.000000E+000
1	64.65397676	1.737378E-011	5.173782E-012	0	0.000000E+000
1	64.65544121	5.173782E-012	1.737378E-011	1	0.000000E+000
1	64.65550725	1.737378E-011	5.173782E-012	0	0.000000E+000
1	64.65561754	5.173782E-012	1.737378E-011	1	0.000000E+000
1	64.65565373	1.737378E-011	5.173782E-012	0	0.000000E+000
1	64.65656958	5.173782E-012	1.737378E-011	1	0.000000E+000
1	64.65674757	1.737378E-011	5.173782E-012	0	0.000000E+000
1	64.65789289	5.173782E-012	1.737378E-011	1	0.000000E+000
1	64.65798102	1.737378E-011	5.173782E-012	0	0.000000E+000
1	64.65921147	5.173782E-012	1.737378E-011	1	0.000000E+000
1	64.65925434	1.737378E-011	5.173782E-012	0	0.000000E+000
1	64.66117708	5.173782E-012	1.737378E-011	1	0.000000E+000
1	64.66131739	1.737378E-011	5.173782E-012	0	0.000000E+000
1	64.66213665	5.173782E-012	1.737378E-011	1	0.000000E+000
1	64.66214297	1.737378E-011	5.173782E-012	0	0.000000E+000
1	64.66326587	5.173782E-012	1.737378E-011	1	0.000000E+000
1	64.66334591	1.737378E-011	5.173782E-012	0	0.000000E+000
1	64.66388860	5.173782E-012	1.737378E-011	1	0.000000E+000
1	64.66396076	1.737378E-011	5.173782E-012	0	0.000000E+000
1	64.66632033	5.173782E-012	1.737378E-011	1	0.000000E+000
1	64.66640206	1.737378E-011	5.173782E-012	0	0.000000E+000
1	64.66642742	5.173782E-012	1.737378E-011	1	0.000000E+000
1	64.66661265	1.737378E-011	5.173782E-012	0	0.000000E+000
1	64.66836781	5.173782E-012	1.737378E-011	1	0.000000E+000
1	64.66842138	1.737378E-011	5.173782E-012	0	0.000000E+000
1	64.67070602	5.173782E-012	1.737378E-011	1	0.000000E+000
1	64.67077771	1.737378E-011	5.173782E-012	0	0.000000E+000
1	64.67203063	5.173782E-012	1.737378E-011	1	0.000000E+000
1	64.67213399	1.737378E-011	5.173782E-012	0	0.000000E+000
1	64.67300613	5.173782E-012	1.737378E-011	1	0.000000E+000
1	64.67306044	1.737378E-011	5.173782E-012	0	0.000000E+000
1	64.67583015	5.173782E-012	1.737378E-011	1	0.000000E+000
1	64.67590135	1.737378E-011	5.173782E-012	0	0.000000E+000
1	64.68022210	5.173782E-012	1.737378E-011	1	0.000000E+000
1	64.68028941	1.737378E-011	5.173782E-012	0	0.000000E+000
1	64.68168061	5.173782E-012	1.737378E-011	1	0.000000E+000
1	64.68169843	1.737378E-011	5.173782E-012	0	0.000000E+000
1	64.68177272	5.173782E-012	1.737378E-011	1	0.000000E+000
1	64.68202731	1.737378E-011	5.173782E-012	0	0.000000E+000
1	64.68229562	5.173782E-012	1.737378E-011	1	0.000000E+000
1	64.68233956	1.737378E-011	5.173782E-012	0	0.000000E+000
1	64.68284489	5.173782E-012	1.737378E-011	1	0.000000E+000
1	64.68293728	1.737378E-011	5.173782E-012	0	0.000000E+000
1	64.68562701	5.173782E-012	1.737378E-011	1	0.000000E+000
1	64.68600773	1.737378E-011	5.173782E-012	0	0.000000E+000
1	64.68852190	5.173782E-012	1.737378E-011	1	0.000000E+000
1	64.68859862	1.737378E-011	5.173782E-012	0	0.000000E+000
1	64.68876862	5.173782E-012	1.737378E-011	1	0.000000E+000
1	64.68902413	1.737378E-011	5.173782E-012	0	0.000000E+000
1	64.69098935	5.173782E-012	1.737378E-011	1	0.000000E+000
1	64.69150675	1.737378E-011	5.173782E-012	0	0.000000E+000
1	64.69390162	5.173782E-012	1.737378E-011	1	0.000000E+000
1	64.69398200	1.737378E-011	5.173782E-012	0	0.000000E+000
1	67.40340138	5.017644E-012	1.721764E-011	1	0.000000E+000
1	67.40346870	1.721764E-011	5.017644E-012	0	0.000000E+000
1	67.40371785	5.017644E-012	1.721764E-011	1	0.000000E+000
1	67.40388342	1.721764E-011	5.017644E-012	0	0.000000E+000
1	67.40492944	5.017644E-012	1.721764E-011	1	0.000000E+000
1	67.40497897	1.721764E-011	5.017644E-012	0	0.000000E+000
1	67.40688442	5.017644E-012	1.721764E-011	1	0.000000E+000
1	67.40703320	1.721764E-011	5.017644E-012	0	0.000000E+000
1	67.40706405	5.017644E-012	1.721764E-011	1	0.000000E+000
1	67.40712383	1.721764E-011	5.017644E-012	0	0.000000E+000
1	67.40726006	5.017644E-012	1.721764E-011	1	0.000000E+000
1	67.40729174	1.721764E-011	5.017644E-012	0	0.000000E+000
1	67.40772879	5.017644E-012	1.721764E-011	1	0.000000E+000
1	67.40781738	1.721764E-011	5.017644E-012	0	0.000000E+000
1	67.40853019	5.017644E-012	1.721764E-011	1	0.000000E+000
1	67.40861755	1.721764E-011	5.017644E-012	0	0.000000E+000
1	67.40953904	5.017644E-012	1.721764E-011	1	0.000000E+000
1	67.40957832	1.721764E-011	5.017644E-012	0	0.000000E+000
1	67.40966828	5.017644E-012	1.721764E-011	1	0.000000E+000
1	67.40974815	1.721764E-011	5.017644E-012	0	0.000000E+000
1	67.40982513	5.017644E-012	1.721764E-011	1	0.000000E+000
1	67.40986606	1.721764E-011	5.017644E-012	0	0.000000E+000
1	67.41046890	5.017644E-012	1.721764E-011	1	0.000000E+000
1	67.41050494	1.721764E-011	5.017644E-012	0	0.000000E+000
1	67.41111361	5.017644E-012	1.721764E-011	1	0.000000E+000
1	67.41119638	1.721764E-011	5.017644E-012	0	0.000000E+000
1	67.41122052	5.017644E-012	1.721764E-011	1	0.000000E+000
1	67.41125850	1.721764E-011	5.017644E-012	0	0.000000E+000
1	67.41175396	5.017644E-012	1.721764E-011	1	0.000000E+000
1	67.41201112	1.721764E-011	5.017644E-012	0	0.000000E+000
1	67.41639589	5.017644E-012	1.721764E-011	1	0.000000E+000
1	67.41655977	1.721764E-011	5.017644E-012	0	0.000000E+000
1	67.41985085	5.017644E-012	1.721764E-011	1	0.000000E+000
1	67.41988542	1.721764E-011	5.017644E-012	0	0.000000E+000
1	67.42158733	5.017644E-012	1.721764E-011	1	0.000000E+000
1	67.42165868	1.721764E-011	5.017644E-012	0	0.000000E+000
1	67.43188900	5.017644E-012	1.721764E-011	1	0.000000E+000
1	67.43205642	1.721764E-011	5.017644E-012	0	0.000000E+000
1	67.43225635	5.017644E-012	1.721764E-011	1	0.000000E+000
1	67.43226618	1.721764E-011	5.017644E-012	0	0.000000E+000
1	67.43461559	5.017644E-012	1.721764E-011	1	0.000000E+000
1	67.43463149	1.721764E-011	5.017644E-012	0	0.000000E+000
1	67.43490610	5.017644E-012	1.721764E-011	1	0.000000E+000
1	67.43499628	1.721764E-011	5.017644E-012	0	0.000000E+000
1	67.44186323	5.017644E-012	1.721764E-011	1	0.000000E+000
1	67.44190127	1.721764E-011	5.017644E-012	0	0.000000E+000
1	67.44286939	5.017644E-012	1.721764E-011	1	0.000000E+000
1	67.44297536	1.721764E-011	5.017644E-012	0	0.000000E+000
1	67.44346339	5.017644E-012	1.721764E-011	1	0.000000E+000
1	67.44351133	1.721764E-011	5.017644E-012	0	0.000000E+000
1	67.44379327	5.017644E-012	1.721764E-011	1	0.000000E+000
1	67.44390183	1.721764E-011	5.017644E-012	0	0.000000E+000
1	67.44506547	5.017644E-012	1.721764E-011	1	0.000000E+000
1	67.44513842	1.721764E-011	5.017644E-012	0	0.000000E+000
1	67.44519461	5.017644E-012	1.721764E-011	1	0.000000E+000
1	67.44522494	1.721764E-011	5.017644E-012	0	0.000000E+000
1	67.44528204	5.017644E-012	1.721764E-011	1	0.000000E+000
1	67.44538759	1.721764E-011	5.017644E-012	0	0.000000E+000
1	67.44547952	5.017644E-012	1.721764E-011	1	0.000000E+000
1	67.44556174	1.721764E-011	5.017644E-012	0	0.000000E+000
1	67.44579606	5.017644E-012	1.721764E-011	1	0.000000E+000
1	67.44582485	1.721764E-011	5.017644E-012	0	0.000000E+000
1	67.44663438	5.017644E-012	1.721764E-011	1	0.000000E+000
1	67.44670691	1.721764E-011	5.017644E-012	0	0.000000E+000
1	67.44743726	5.017644E-012	1.721764E-011	1	0.000000E+000
1	67.44750824	1.721764E-011	5.017644E-012	0	0.000000E+000
1	67.44755279	5.017644E-012	1.721764E-011	1	0.000000E+000
1	67.44771379	1.721764E-011	5.017644E-012	0	0.000000E+000
1	67.44772537	5.017644E-012	1.721764E-011	1	0.000000E+000
1	67.44779160	1.721764E-011	5.017644E-012	0	0.000000E+000
1	67.44889731	5.017644E-012	1.721764E-011	1	0.000000E+000
1	67.44897582	1.721764E-011	5.017644E-012	0	0.000000E+000
1	67.45248127	5.017644E-012	1.721764E-011	1	0.000000E+000
1	67.45282061	1.721764E-011	5.017644E-012	0	0.000000E+000
1	67.45330499	5.017644E-012	1.721764E-011	1	0.000000E+000
1	67.45351294	1.721764E-011	5.017644E-012	0	0.000000E+000
1	67.45772030	5.017644E-012	1.721764E-011	1	0.000000E+000
1	67.45783553	1.721764E-011	5.017644E-012	0	0.000000E+000
1	67.45908305	5.017644E-012	1.721764E-011	1	0.000000E+000
1	67.45912411	1.721764E-011	5.017644E-012	0	0.000000E+000
1	67.46088108	5.017644E-012	1.721764E-011	1	0.000000E+000
1	67.46109837	1.721764E-011	5.017644E-012	0	0.000000E+000
1	67.46116275	5.017644E-012	1.721764E-011	1	0.000000E+000
1	67.46124992	1.721764E-011	5.017644E-012	0	0.000000E+000
1	67.46520464	5.017644E-012	1.721764E-011	1	0.000000E+000
1	67.46550517	1.721764E-011	5.017644E-012	0	0.000000E+000
1	67.46562158	5.017644E-012	1.721764E-011	1	0.000000E+000
1	67.46564051	1.721764E-011	5.017644E-012	0	0.000000E+000
1	67.46661276	5.017644E-012	1.721764E-011	1	0.000000E+000
1	67.46665322	1.721764E-011	5.017644E-012	0	0.000000E+000
1	67.46898118	5.017644E-012	1.721764E-011	1	0.000000E+000
1	67.46905077	1.721764E-011	5.017644E-012	0	0.000000E+000
1	67.47160845	5.017644E-012	1.721764E-011	1	0.000000E+000
1	67.47172881	1.721764E-011	5.017644E-012	0	0.000000E+000
1	67.47265897	5.017644E-012	1.721764E-011	1	0.000000E+000
1	67.47268928	1.721764E-011	5.017644E-012	0	0.000000E+000
1	67.47274731	5.017644E-012	1.721764E-011	1	0.000000E+000
1	67.47285967	1.721764E-011	5.017644E-012	0	0.000000E+000
1	67.47397665	5.017644E-012	1.721764E-011	1	0.000000E+000
1	67.47403144	1.721764E-011	5.017644E-012	0	0.000000E+000
1	67.47842954	5.017644E-012	1.721764E-011	1	0.000000E+000
1	67.47854016	1.721764E-011	5.017644E-012	0	0.000000E+000
1	67.47976592	5.017644E-012	1.721764E-011	1	0.000000E+000
1	67.48000567	1.721764E-011	5.017644E-012	0	0.000000E+000
1	67.48006992	5.017644E-012	1.721764E-011	1	0.000000E+000
1	67.48016790	1.721764E-011	5.017644E-012	0	0.000000E+000
1	67.48019465	5.017644E-012	1.721764E-011	1	0.000000E+000
1	67.48031619	1.721764E-011	5.017644E-012	0	0.000000E+000
1	67.48085721	5.017644E-012	1.721764E-011	1	0.000000E+000
1	67.48087808	1.721764E-011	5.017644E-012	0	0.000000E+000
1	67.48263206	5.017644E-012	1.721764E-011	1	0.000000E+000
1	67.48264979	1.721764E-011	5.017644E-012	0	0.000000E+000
1	67.48302605	5.017644E-012	1.721764E-011	1	0.000000E+000
1	67.48305798	1.721764E-011	5.017644E-012	0	0.000000E+000
1	67.48358748	5.017644E-012	1.721764E-011	1	0.000000E+000
1	67.48369931	1.721764E-011	5.017644E-012	0	0.000000E+000
1	67.48625714	5.017644E-012	1.721764E-011	1	0.000000E+000
1	67.48627194	1.721764E-011	5.017644E-012	0	0.000000E+000
1	67.48629957	5.017644E-012	1.721764E-011	1	0.000000E+000
1	67.48633345	1.721764E-011	5.017644E-012	0	0.000000E+000
1	67.48664185	5.017644E-012	1.721764E-011	1	0.000000E+000
1	67.48667217	1.721764E-011	5.017644E-012	0	0.000000E+000
1	67.48943041	5.017644E-012	1.721764E-011	1	0.000000E+000
1	67.48949441	1.721764E-011	5.017644E-012	0	0.000000E+000
1	67.48971598	5.017644E-012	1.721764E-011	1	0.000000E+000
1	67.48991543	1.721764E-011	5.017644E-012	0	0.000000E+000
1	67.49039140	5.017644E-012	1.721764E-011	1	0.000000E+000
1	67.49053558	1.721764E-011	5.017644E-012	0	0.000000E+000
1	67.49226675	5.017644E-012	1.721764E-011	1	0.000000E+000
1	67.49231395	1.721764E-011	5.017644E-012	0	0.000000E+000
1	67.49566451	5.017644E-012	1.721764E-011	1	0.000000E+000
1	67.49570668	1.721764E-011	5.017644E-012	0	0.000000E+000
1	67.49829192	5.017644E-012	1.721764E-011	1	0.000000E+000
1	67.49844568	1.721764E-011	5.017644E-012	0	0.000000E+000
1	67.50010212	5.017644E-012	1.721764E-011	1	0.000000E+000
1	67.50026648	1.721764E-011	5.017644E-012	0	0.000000E+000
1	67.50031587	5.017644E-012	1.721764E-011	1	0.000000E+000
1	67.50041998	1.721764E-011	5.017644E-012	0	0.000000E+000
1	67.50260374	5.017644E-012	1.721764E-011	1	0.000000E+000
1	67.50281757	1.721764E-011	5.017644E-012	0	0.000000E+000
1	67.50353814	5.017644E-012	1.721764E-011	1	0.000000E+000
1	67.50359183	1.721764E-011	5.017644E-012	0	0.000000E+000
1	67.50455927	5.017644E-012	1.721764E-011	1	0.000000E+000
1	67.50461329	1.721764E-011	5.017644E-012	0	0.000000E+000
1	67.50588753	5.017644E-012	1.721764E-011	1	0.000000E+000
1	67.50611650	1.721764E-011	5.017644E-012	0	0.000000E+000
1	67.50712652	5.017644E-012	1.721764E-011	1	0.000000E+000
1	67.50713340	1.721764E-011	5.017644E-012	0	0.000000E+000
1	67.50876163	5.017644E-012	1.721764E-011	1	0.000000E+000
1	67.50884192	1.721764E-011	5.017644E-012	0	0.000000E+000
1	67.51037923	5.017644E-012	1.721764E-011	1	0.000000E+000
1	67.51038558	1.721764E-011	5.017644E-012	0	0.000000E+000
1	67.51107014	5.017644E-012	1.721764E-011	1	0.000000E+000
1	67.51117264	1.721764E-011	5.017644E-012	0	0.000000E+000
1	67.51248796	5.017644E-012	1.721764E-011	1	0.000000E+000
1	67.51251247	1.721764E-011	5.017644E-012	0	0.000000E+000
1	67.51709268	5.017644E-012	1.721764E-011	1	0.000000E+000
1	67.51712268	1.721764E-011	5.017644E-012	0	0.000000E+000
1	67.51882654	5.017644E-012	1.721764E-011	1	0.000000E+000
1	67.51909428	1.721764E-011	5.017644E-012	0	0.000000E+000
1	67.51913274	5.017644E-012	1.721764E-011	1	0.000000E+000
1	67.51918016	1.721764E-011	5.017644E-012	0	0.000000E+000
1	67.52171368	5.017644E-012	1.721764E-011	1	0.000000E+000
1	67.52176184	1.721764E-011	5.017644E-012	0	0.000000E+000
1	67.52246137	5.017644E-012	1.721764E-011	1	0.000000E+000
1	67.52251447	1.721764E-011	5.017644E-012	0	0.000000E+000
1	67.52397955	5.017644E-012	1.721764E-011	1	0.000000E+000
1	67.52406833	1.721764E-011	5.017644E-012	0	0.000000E+000
1	67.52698419	5.017644E-012	1.721764E-011	1	0.000000E+000
1	67.52700683	1.721764E-011	5.017644E-012	0	0.000000E+000
1	67.52809502	5.017644E-012	1.721764E-011	1	0.000000E+000
1	67.52819610	1.721764E-011	5.017644E-012	0	0.000000E+000
1	67.52878709	5.017644E-012	1.721764E-011	1	0.000000E+000
1	67.52883501	1.721764E-011	5.017644E-012	0	0.000000E+000
1	67.52998907	5.017644E-012	1.721764E-011	1	0.000000E+000
1	67.53008048	1.721764E-011	5.017644E-012	0	0.000000E+000
1	67.53044705	5.017644E-012	1.721764E-011	1	0.000000E+000
1	67.53061882	1.721764E-011	5.017644E-012	0	0.000000E+000
1	67.53296621	5.017644E-012	1.721764E-011	1	0.000000E+000
1	67.53299303	1.721764E-011	5.017644E-012	0	0.000000E+000
1	67.53493778	5.017644E-012	1.721764E-011	1	0.000000E+000
1	67.53495263	1.721764E-011	5.017644E-012	0	0.000000E+000
1	67.53727041	5.017644E-012	1.721764E-011	1	0.000000E+000
1	67.53729901	1.721764E-011	5.017644E-012	0	0.000000E+000
1	67.53745740	5.017644E-012	1.721764E-011	1	0.000000E+000
1	67.53763233	1.721764E-011	5.017644E-012	0	0.000000E+000
1	67.54104239	5.017644E-012	1.721764E-011	1	0.000000E+000
1	67.54106918	1.721764E-011	5.017644E-012	0	0.000000E+000
1	67.54735286	5.017644E-012	1.721764E-011	1	0.000000E+000
1	67.54743171	1.721764E-011	5.017644E-012	0	0.000000E+000
1	67.54753985	5.017644E-012	1.721764E-011	1	0.000000E+000
1	67.54758687	1.721764E-011	5.017644E-012	0	0.000000E+000
1	67.55066695	5.017644E-012	1.721764E-011	1	0.000000E+000
1	67.55076801	1.721764E-011	5.017644E-012	0	0.000000E+000
1	67.55100926	5.017644E-012	1.721764E-011	1	0.000000E+000
1	67.55132408	1.721764E-011	5.017644E-012	0	0.000000E+000
1	67.55189815	5.017644E-012	1.721764E-011	1	0.000000E+000
1	67.55193735	1.721764E-011	5.017644E-012	0	0.000000E+000
1	67.55222542	5.017644E-012	1.721764E-011	1	0.000000E+000
1	67.55226219	1.721764E-011	5.017644E-012	0	0.000000E+000
1	67.55972295	5.017644E-012	1.721764E-011	1	0.000000E+000
1	67.55981162	1.721764E-011	5.017644E-012	0	0.000000E+000
1	67.56069487	5.017644E-012	1.721764E-011	1	0.000000E+000
1	67.56093576	1.721764E-011	5.017644E-012	0	0.000000E+000
1	67.56149344	5.017644E-012	1.721764E-011	1	0.000000E+000
1	67.56154504	1.721764E-011	5.017644E-012	0	0.000000E+000
1	67.56174950	5.017644E-012	1.721764E-011	1	0.000000E+000
1	67.56181872	1.721764E-011	5.017644E-012	0	0.000000E+000
1	67.56184292	5.017644E-012	1.721764E-011	1	0.000000E+000
1	67.56187415	1.721764E-011	5.017644E-012	0	0.000000E+000
1	67.56211157	5.017644E-012	1.721764E-011	1	0.000000E+000
1	67.56212853	1.721764E-011	5.017644E-012	0	0.000000E+000
1	69.37992048	4.772128E-012	1.697213E-011	1	0.000000E+000
1	69.38000603	1.697213E-011	4.772128E-012	0	0.000000E+000
1	69.38005578	4.772128E-012	1.697213E-011	1	0.000000E+000
1	69.38008472	1.697213E-011	4.772128E-012	0	0.000000E+000
1	69.38089502	4.772128E-012	1.697213E-011	1	0.000000E+000
1	69.38110552	1.697213E-011	4.772128E-012	0	0.000000E+000
1	69.38304233	4.772128E-012	1.697213E-011	1	0.000000E+000
1	69.38310994	1.697213E-011	4.772128E-012	0	0.000000E+000
1	69.38336448	4.772128E-012	1.697213E-011	1	0.000000E+000
1	69.38351636	1.697213E-011	4.772128E-012	0	0.000000E+000
1	69.38386629	4.772128E-012	1.697213E-011	1	0.000000E+000
1	69.38393276	1.697213E-011	4.772128E-012	0	0.000000E+000
1	69.38510111	4.772128E-012	1.697213E-011	1	0.000000E+000
1	69.38514695	1.697213E-011	4.772128E-012	0	0.000000E+000
1	69.38578145	4.772128E-012	1.697213E-011	1	0.000000E+000
1	69.38597517	1.697213E-011	4.772128E-012	0	0.000000E+000
1	69.38610290	4.772128E-012	1.697213E-011	1	0.000000E+000
1	69.38618870	1.697213E-011	4.772128E-012	0	0.000000E+000
1	69.38639433	4.772128E-012	1.697213E-011	1	0.000000E+000
1	69.38642529	1.697213E-011	4.772128E-012	0	0.000000E+000
1	69.39079152	4.772128E-012	1.697213E-011	1	0.000000E+000
1	69.39088669	1.697213E-011	4.772128E-012	0	0.000000E+000
1	69.39339416	4.772128E-012	1.697213E-011	1	0.000000E+000
1	69.39341058	1.697213E-011	4.772128E-012	0	0.000000E+000
1	69.39461728	4.772128E-012	1.697213E-011	1	0.000000E+000
1	69.39470423	1.697213E-011	4.772128E-012	0	0.000000E+000
1	69.39498116	4.772128E-012	1.697213E-011	1	0.000000E+000
1	69.39507819	1.697213E-011	4.772128E-012	0	0.000000E+000
1	69.39537833	4.772128E-012	1.697213E-011	1	0.000000E+000
1	69.39554270	1.697213E-011	4.772128E-012	0	0.000000E+000
1	69.39762764	4.772128E-012	1.697213E-011	1	0.000000E+000
1	69.39791942	1.697213E-011	4.772128E-012	0	0.000000E+000
1	69.39805687	4.772128E-012	1.697213E-011	1	0.000000E+000
1	69.39815633	1.697213E-011	4.772128E-012	0	0.000000E+000
1	69.39899877	4.772128E-012	1.697213E-011	1	0.000000E+000
1	69.39914652	1.697213E-011	4.772128E-012	0	0.000000E+000
1	69.40277150	4.772128E-012	1.697213E-011	1	0.000000E+000
1	69.40281339	1.697213E-011	4.772128E-012	0	0.000000E+000
1	69.40337680	4.772128E-012	1.697213E-011	1	0.000000E+000
1	69.40340337	1.697213E-011	4.772128E-012	0	0.000000E+000
1	69.40891604	4.772128E-012	1.697213E-011	1	0.000000E+000
1	69.40902213	1.697213E-011	4.772128E-012	0	0.000000E+000
1	69.40937452	4.772128E-012	1.697213E-011	1	0.000000E+000
1	69.40944156	1.697213E-011	4.772128E-012	0	0.000000E+000
1	69.40965630	4.772128E-012	1.697213E-011	1	0.000000E+000
1	69.40968913	1.697213E-011	4.772128E-012	0	0.000000E+000
1	69.40981872	4.772128E-012	1.697213E-011	1	0.000000E+000
1	69.41009104	1.697213E-011	4.772128E-012	0	0.000000E+000
1	69.41191297	4.772128E-012	1.697213E-011	1	0.000000E+000
1	69.41239985	1.697213E-011	4.772128E-012	0	0.000000E+000
1	69.41304412	4.772128E-012	1.697213E-011	1	0.000000E+000
1	69.41311435	1.697213E-011	4.772128E-012	0	0.000000E+000
1	69.41529860	4.772128E-012	1.697213E-011	1	0.000000E+000
1	69.41535580	1.697213E-011	4.772128E-012	0	0.000000E+000
1	69.41733064	4.772128E-012	1.697213E-011	1	0.000000E+000
1	69.41736282	1.697213E-011	4.772128E-012	0	0.000000E+000
1	69.41837656	4.772128E-012	1.697213E-011	1	0.000000E+000
1	69.41839201	1.697213E-011	4.772128E-012	0	0.000000E+000
1	69.41877099	4.772128E-012	1.697213E-011	1	0.000000E+000
1	69.41906393	1.697213E-011	4.772128E-012	0	0.000000E+000
1	69.42011247	4.772128E-012	1.697213E-011	1	0.000000E+000
1	69.42018813	1.697213E-011	4.772128E-012	0	0.000000E+000
1	69.42072359	4.772128E-012	1.697213E-011	1	0.000000E+000
1	69.42089620	1.697213E-011	4.772128E-012	0	0.000000E+000
1	69.42166711	4.772128E-012	1.697213E-011	1	0.000000E+000
1	69.42173073	1.697213E-011	4.772128E-012	0	0.000000E+000
1	69.42310736	4.772128E-012	1.697213E-011	1	0.000000E+000
1	69.42314152	1.697213E-011	4.772128E-012	0	0.000000E+000
1	69.42417934	4.772128E-012	1.697213E-011	1	0.000000E+000
1	69.42419740	1.697213E-011	4.772128E-012	0	0.000000E+000
1	69.42475229	4.772128E-012	1.697213E-011	1	0.000000E+000
1	69.42518991	1.697213E-011	4.772128E-012	0	0.000000E+000
1	69.42568543	4.772128E-012	1.697213E-011	1	0.000000E+000
1	69.42574335	1.697213E-011	4.772128E-012	0	0.000000E+000
1	69.42588257	4.772128E-012	1.697213E-011	1	0.000000E+000
1	69.42605370	1.697213E-011	4.772128E-012	0	0.000000E+000
1	69.42641394	4.772128E-012	1.697213E-011	1	0.000000E+000
1	69.42642937	1.697213E-011	4.772128E-012	0	0.000000E+000
1	69.42891308	4.772128E-012	1.697213E-011	1	0.000000E+000
1	69.42894631	1.697213E-011	4.772128E-012	0	0.000000E+000
1	69.42927464	4.772128E-012	1.697213E-011	1	0.000000E+000
1	69.42933224	1.697213E-011	4.772128E-012	0	0.000000E+000
1	69.42960285	4.772128E-012	1.697213E-011	1	0.000000E+000
1	69.42972153	1.697213E-011	4.772128E-012	0	0.000000E+000
1	69.43331855	4.772128E-012	1.697213E-011	1	0.000000E+000
1	69.43379389	1.697213E-011	4.772128E-012	0	0.000000E+000
1	69.43477537	4.772128E-012	1.697213E-011	1	0.000000E+000
1	69.43493621	1.697213E-011	4.772128E-012	0	0.000000E+000
1	69.43593836	4.772128E-012	1.697213E-011	1	0.000000E+000
1	69.43608472	1.697213E-011	4.772128E-012	0	0.000000E+000
1	69.44155488	4.772128E-012	1.697213E-011	1	0.000000E+000
1	69.44159716	1.697213E-011	4.772128E-012	0	0.000000E+000
1	69.44181301	4.772128E-012	1.697213E-011	1	0.000000E+000
1	69.44191314	1.697213E-011	4.772128E-012	0	0.000000E+000
1	69.44213633	4.772128E-012	1.697213E-011	1	0.000000E+000
1	69.44218313	1.697213E-011	4.772128E-012	0	0.000000E+000
1	69.44634725	4.772128E-012	1.697213E-011	1	0.000000E+000
1	69.44651819	1.697213E-011	4.772128E-012	0	0.000000E+000
1	69.44658105	4.772128E-012	1.697213E-011	1	0.000000E+000
1	69.44663176	1.697213E-011	4.772128E-012	0	0.000000E+000
1	69.44781219	4.772128E-012	1.697213E-011	1	0.000000E+000
1	69.44783632	1.697213E-011	4.772128E-012	0	0.000000E+000
1	69.44864566	4.772128E-012	1.697213E-011	1	0.000000E+000
1	69.44870358	1.697213E-011	4.772128E-012	0	0.000000E+000
1	69.44879367	4.772128E-012	1.697213E-011	1	0.000000E+000
1	69.44884111	1.697213E-011	4.772128E-012	0	0.000000E+000
1	69.45504647	4.772128E-012	1.697213E-011	1	0.000000E+000
1	69.45507434	1.697213E-011	4.772128E-012	0	0.000000E+000
1	69.45511048	4.772128E-012	1.697213E-011	1	0.000000E+000
1	69.45529339	1.697213E-011	4.772128E-012	0	0.000000E+000
1	69.45534465	4.772128E-012	1.697213E-011	1	0.000000E+000
1	69.45568949	1.697213E-011	4.772128E-012	0	0.000000E+000
1	69.45645728	4.772128E-012	1.697213E-011	1	0.000000E+000
1	69.45652186	1.697213E-011	4.772128E-012	0	0.000000E+000
1	69.45654415	4.772128E-012	1.697213E-011	1	0.000000E+000
1	69.45664166	1.697213E-011	4.772128E-012	0	0.000000E+000
1	69.45851152	4.772128E-012	1.697213E-011	1	0.000000E+000
1	69.45861124	1.697213E-011	4.772128E-012	0	0.000000E+000
1	69.45943734	4.772128E-012	1.697213E-011	1	0.000000E+000
1	69.45951851	1.697213E-011	4.772128E-012	0	0.000000E+000
1	69.45971000	4.772128E-012	1.697213E-011	1	0.000000E+000
1	69.45975850	1.697213E-011	4.772128E-012	0	0.000000E+000
1	69.46158983	4.772128E-012	1.697213E-011	1	0.000000E+000
1	69.46166804	1.697213E-011	4.772128E-012	0	0.000000E+000
1	69.46349957	4.772128E-012	1.697213E-011	1	0.000000E+000
1	69.46354093	1.697213E-011	4.772128E-012	0	0.000000E+000
1	69.46524468	4.772128E-012	1.697213E-011	1	0.000000E+000
1	69.46544841	1.697213E-011	4.772128E-012	0	0.000000E+000
1	69.46546546	4.772128E-012	1.697213E-011	1	0.000000E+000
1	69.46548081	1.697213E-011	4.772128E-012	0	0.000000E+000
1	69.46595665	4.772128E-012	1.697213E-011	1	0.000000E+000
1	69.46601321	1.697213E-011	4.772128E-012	0	0.000000E+000
1	69.46657366	4.772128E-012	1.697213E-011	1	0.000000E+000
1	69.46659912	1.697213E-011	4.772128E-012	0	0.000000E+000
1	69.46680673	4.772128E-012	1.697213E-011	1	0.000000E+000
1	69.46690059	1.697213E-011	4.772128E-012	0	0.000000E+000
1	69.46743159	4.772128E-012	1.697213E-011	1	0.000000E+000
1	69.46758747	1.697213E-011	4.772128E-012	0	0.000000E+000
1	69.46761256	4.772128E-012	1.697213E-011	1	0.000000E+000
1	69.46782925	1.697213E-011	4.772128E-012	0	0.000000E+000
1	69.46783886	4.772128E-012	1.697213E-011	1	0.000000E+000
1	69.46807081	1.697213E-011	4.772128E-012	0	0.000000E+000
1	69.46818103	4.772128E-012	1.697213E-011	1	0.000000E+000
1	69.46826937	1.697213E-011	4.772128E-012	0	0.000000E+000
1	69.46847662	4.772128E-012	1.697213E-011	1	0.000000E+000
1	69.46859572	1.697213E-011	4.772128E-012	0	0.000000E+000
1	69.47072797	4.772128E-012	1.697213E-011	1	0.000000E+000
1	69.47075380	1.697213E-011	4.772128E-012	0	0.000000E+000
1	69.47098760	4.772128E-012	1.697213E-011	1	0.000000E+000
1	69.47099738	1.697213E-011	4.772128E-012	0	0.000000E+000
1	69.47638414	4.772128E-012	1.697213E-011	1	0.000000E+000
1	69.47652371	1.697213E-011	4.772128E-012	0	0.000000E+000
1	69.47656826	4.772128E-012	1.697213E-011	1	0.000000E+000
1	69.47661978	1.697213E-011	4.772128E-012	0	0.000000E+000
1	69.47862328	4.772128E-012	1.697213E-011	1	0.000000E+000
1	69.47863785	1.697213E-011	4.772128E-012	0	0.000000E+000
1	69.48055904	4.772128E-012	1.697213E-011	1	0.000000E+000
1	69.48069510	1.697213E-011	4.772128E-012	0	0.000000E+000
1	69.48169882	4.772128E-012	1.697213E-011	1	0.000000E+000
1	69.48178595	1.697213E-011	4.772128E-012	0	0.000000E+000
1	69.48198164	4.772128E-012	1.697213E-011	1	0.000000E+000
1	69.48221226	1.697213E-011	4.772128E-012	0	0.000000E+000
1	69.48350963	4.772128E-012	1.697213E-011	1	0.000000E+000
1	69.48352960	1.697213E-011	4.772128E-012	0	0.000000E+000
1	69.48370737	4.772128E-012	1.697213E-011	1	0.000000E+000
1	69.48377120	1.697213E-011	4.772128E-012	0	0.000000E+000
1	69.50146894	4.772128E-012	1.697213E-011	1	0.000000E+000
1	69.50147863	1.697213E-011	4.772128E-012	0	0.000000E+000
1	69.53357861	5.251842E-012	1.745184E-011	1	0.000000E+000
1	69.53365279	1.745184E-011	5.251842E-012	0	0.000000E+000
1	69.53614044	5.251842E-012	1.745184E-011	1	0.000000E+000
1	69.53641155	1.745184E-011	5.251842E-012	0	0.000000E+000
1	69.53785086	5.251842E-012	1.745184E-011	1	0.000000E+000
1	69.53816897	1.745184E-011	5.251842E-012	0	0.000000E+000
1	69.53854616	5.251842E-012	1.745184E-011	1	0.000000E+000
1	69.53855600	1.745184E-011	5.251842E-012	0	0.000000E+000
1	69.54005946	5.251842E-012	1.745184E-011	1	0.000000E+000
1	69.54009132	1.745184E-011	5.251842E-012	0	0.000000E+000
1	69.54055486	5.251842E-012	1.745184E-011	1	0.000000E+000
1	69.54069792	1.745184E-011	5.251842E-012	0	0.000000E+000
1	69.54165151	5.251842E-012	1.745184E-011	1	0.000000E+000
1	69.54199555	1.745184E-011	5.251842E-012	0	0.000000E+000
1	69.54391162	5.251842E-012	1.745184E-011	1	0.000000E+000
1	69.54408104	1.745184E-011	5.251842E-012	0	0.000000E+000
1	69.54455066	5.251842E-012	1.745184E-011	1	0.000000E+000
1	69.54460059	1.745184E-011	5.251842E-012	0	0.000000E+000
1	69.54707945	5.251842E-012	1.745184E-011	1	0.000000E+000
1	69.54714507	1.745184E-011	5.251842E-012	0	0.000000E+000
1	69.54804721	5.251842E-012	1.745184E-011	1	0.000000E+000
1	69.54818277	1.745184E-011	5.251842E-012	0	0.000000E+000
1	69.54920185	5.251842E-012	1.745184E-011	1	0.000000E+000
1	69.54923263	1.745184E-011	5.251842E-012	0	0.000000E+000
1	69.55122783	5.251842E-012	1.745184E-011	1	0.000000E+000
1	69.55125534	1.745184E-011	5.251842E-012	0	0.000000E+000
1	69.55216586	5.251842E-012	1.745184E-011	1	0.000000E+000
1	69.55229878	1.745184E-011	5.251842E-012	0	0.000000E+000
1	69.55479194	5.251842E-012	1.745184E-011	1	0.000000E+000
1	69.55494274	1.745184E-011	5.251842E-012	0	0.000000E+000
1	69.55576629	5.251842E-012	1.745184E-011	1	0.000000E+000
1	69.55587646	1.745184E-011	5.251842E-012	0	0.000000E+000
1	69.55603288	5.251842E-012	1.745184E-011	1	0.000000E+000
1	69.55607940	1.745184E-011	5.251842E-012	0	0.000000E+000
1	69.55737954	5.251842E-012	1.745184E-011	1	0.000000E+000
1	69.55771795	1.745184E-011	5.251842E-012	0	0.000000E+000
1	69.56443213	5.251842E-012	1.745184E-011	1	0.000000E+000
1	69.56450884	1.745184E-011	5.251842E-012	0	0.000000E+000
1	69.56615924	5.251842E-012	1.745184E-011	1	0.000000E+000
1	69.56642392	1.745184E-011	5.251842E-012	0	0.000000E+000
1	69.56644266	5.251842E-012	1.745184E-011	1	0.000000E+000
1	69.56646630	1.745184E-011	5.251842E-012	0	0.000000E+000
1	69.56755753	5.251842E-012	1.745184E-011	1	0.000000E+000
1	69.56762306	1.745184E-011	5.251842E-012	0	0.000000E+000
1	69.56837109	5.251842E-012	1.745184E-011	1	0.000000E+000
1	69.56838758	1.745184E-011	5.251842E-012	0	0.000000E+000
1	69.56844828	5.251842E-012	1.745184E-011	1	0.000000E+000
1	69.56856705	1.745184E-011	5.251842E-012	0	0.000000E+000
1	69.57421653	5.251842E-012	1.745184E-011	1	0.000000E+000
1	69.57424948	1.745184E-011	5.251842E-012	0	0.000000E+000
1	69.57775105	5.251842E-012	1.745184E-011	1	0.000000E+000
1	69.57784970	1.745184E-011	5.251842E-012	0	0.000000E+000
1	69.57788283	5.251842E-012	1.745184E-011	1	0.000000E+000
1	69.57792279	1.745184E-011	5.251842E-012	0	0.000000E+000
1	69.57863966	5.251842E-012	1.745184E-011	1	0.000000E+000
1	69.57868646	1.745184E-011	5.251842E-012	0	0.000000E+000
1	69.58014594	5.251842E-012	1.745184E-011	1	0.000000E+000
1	69.58021474	1.745184E-011	5.251842E-012	0	0.000000E+000
1	69.58053216	5.251842E-012	1.745184E-011	1	0.000000E+000
1	69.58072161	1.745184E-011	5.251842E-012	0	0.000000E+000
1	69.58075900	5.251842E-012	1.745184E-011	1	0.000000E+000
1	69.58087459	1.745184E-011	5.251842E-012	0	0.000000E+000
1	69.58119282	5.251842E-012	1.745184E-011	1	0.000000E+000
1	69.58134250	1.745184E-011	5.251842E-012	0	0.000000E+000
1	69.58470044	5.251842E-012	1.745184E-011	1	0.000000E+000
1	69.58507688	1.745184E-011	5.251842E-012	0	0.000000E+000
1	69.58592624	5.251842E-012	1.745184E-011	1	0.000000E+000
1	69.58600024	1.745184E-011	5.251842E-012	0	0.000000E+000
1	69.59062765	5.251842E-012	1.745184E-011	1	0.000000E+000
1	69.59064320	1.745184E-011	5.251842E-012	0	0.000000E+000
1	69.59162786	5.251842E-012	1.745184E-011	1	0.000000E+000
1	69.59165721	1.745184E-011	5.251842E-012	0	0.000000E+000
1	69.59177001	5.251842E-012	1.745184E-011	1	0.000000E+000
1	69.59180356	1.745184E-011	5.251842E-012	0	0.000000E+000
1	69.59234598	5.251842E-012	1.745184E-011	1	0.000000E+000
1	69.59236307	1.745184E-011	5.251842E-012	0	0.000000E+000
1	69.59241916	5.251842E-012	1.745184E-011	1	0.000000E+000
1	69.59248968	1.745184E-011	5.251842E-012	0	0.000000E+000
1	69.59603774	5.251842E-012	1.745184E-011	1	0.000000E+000
1	69.59624461	1.745184E-011	5.251842E-012	0	0.000000E+000
1	69.59743080	5.251842E-012	1.745184E-011	1	0.000000E+000
1	69.59744009	1.745184E-011	5.251842E-012	0	0.000000E+000
1	69.59774814	5.251842E-012	1.745184E-011	1	0.000000E+000
1	69.59794564	1.745184E-011	5.251842E-012	0	0.000000E+000
1	69.60462853	5.251842E-012	1.745184E-011	1	0.000000E+000
1	69.60463757	1.745184E-011	5.251842E-012	0	0.000000E+000
1	69.60501188	5.251842E-012	1.745184E-011	1	0.000000E+000
1	69.60513198	1.745184E-011	5.251842E-012	0	0.000000E+000
1	69.60619384	5.251842E-012	1.745184E-011	1	0.000000E+000
1	69.60627766	1.745184E-011	5.251842E-012	0	0.000000E+000
1	69.60727521	5.251842E-012	1.745184E-011	1	0.000000E+000
1	69.60732213	1.745184E-011	5.251842E-012	0	0.000000E+000
1	69.61044064	5.251842E-012	1.745184E-011	1	0.000000E+000
1	69.61060504	1.745184E-011	5.251842E-012	0	0.000000E+000
1	69.61063317	5.251842E-012	1.745184E-011	1	0.000000E+000
1	69.61078481	1.745184E-011	5.251842E-012	0	0.000000E+000
1	69.61111441	5.251842E-012	1.745184E-011	1	0.000000E+000
1	69.61118879	1.745184E-011	5.251842E-012	0	0.000000E+000
1	69.61138630	5.251842E-012	1.745184E-011	1	0.000000E+000
1	69.61150117	1.745184E-011	5.251842E-012	0	0.000000E+000
1	69.61160410	5.251842E-012	1.745184E-011	1	0.000000E+000
1	69.61161096	1.745184E-011	5.251842E-012	0	0.000000E+000
1	69.61187059	5.251842E-012	1.745184E-011	1	0.000000E+000
1	69.61191018	1.745184E-011	5.251842E-012	0	0.000000E+000
1	69.61266669	5.251842E-012	1.745184E-011	1	0.000000E+000
1	69.61272979	1.745184E-011	5.251842E-012	0	0.000000E+000
1	69.61543181	5.251842E-012	1.745184E-011	1	0.000000E+000
1	69.61551114	1.745184E-011	5.251842E-012	0	0.000000E+000
1	69.61667343	5.251842E-012	1.745184E-011	1	0.000000E+000
1	69.61678198	1.745184E-011	5.251842E-012	0	0.000000E+000
1	69.61686194	5.251842E-012	1.745184E-011	1	0.000000E+000
1	69.61704294	1.745184E-011	5.251842E-012	0	0.000000E+000
1	69.61762913	5.251842E-012	1.745184E-011	1	0.000000E+000
1	69.61778451	1.745184E-011	5.251842E-012	0	0.000000E+000
1	69.62185602	5.251842E-012	1.745184E-011	1	0.000000E+000
1	69.62191095	1.745184E-011	5.251842E-012	0	0.000000E+000
1	69.62193302	5.251842E-012	1.745184E-011	1	0.000000E+000
1	69.62202813	1.745184E-011	5.251842E-012	0	0.000000E+000
1	69.62737467	5.251842E-012	1.745184E-011	1	0.000000E+000
1	69.62749833	1.745184E-011	5.251842E-012	0	0.000000E+000
1	69.62789881	5.251842E-012	1.745184E-011	1	0.000000E+000
1	69.62796509	1.745184E-011	5.251842E-012	0	0.000000E+000
1	69.63122521	5.251842E-012	1.745184E-011	1	0.000000E+000
1	69.63136766	1.745184E-011	5.251842E-012	0	0.000000E+000
1	69.63516027	5.251842E-012	1.745184E-011	1	0.000000E+000
1	69.63527757	1.745184E-011	5.251842E-012	0	0.000000E+000
1	69.63601810	5.251842E-012	1.745184E-011	1	0.000000E+000
1	69.63610923	1.745184E-011	5.251842E-012	0	0.000000E+000
1	69.63726679	5.251842E-012	1.745184E-011	1	0.000000E+000
1	69.63731253	1.745184E-011	5.251842E-012	0	0.000000E+000
1	69.63903592	5.251842E-012	1.745184E-011	1	0.000000E+000
1	69.63908010	1.745184E-011	5.251842E-012	0	0.000000E+000
1	69.63912676	5.251842E-012	1.745184E-011	1	0.000000E+000
1	69.63917148	1.745184E-011	5.251842E-012	0	0.000000E+000
1	69.63944287	5.251842E-012	1.745184E-011	1	0.000000E+000
1	69.63977899	1.745184E-011	5.251842E-012	0	0.000000E+000
1	69.63989235	5.251842E-012	1.745184E-011	1	0.000000E+000
1	69.63997952	1.745184E-011	5.251842E-012	0	0.000000E+000
1	69.64367240	5.251842E-012	1.745184E-011	1	0.000000E+000
1	69.64437153	1.745184E-011	5.251842E-012	0	0.000000E+000
1	69.64484079	5.251842E-012	1.745184E-011	1	0.000000E+000
1	69.64487395	1.745184E-011	5.251842E-012	0	0.000000E+000
1	69.64762910	5.251842E-012	1.745184E-011	1	0.000000E+000
1	69.64763355	1.745184E-011	5.251842E-012	0	0.000000E+000
1	69.64775821	5.251842E-012	1.745184E-011	1	0.000000E+000
1	69.64791983	1.745184E-011	5.251842E-012	0	0.000000E+000
1	69.64973451	5.251842E-012	1.745184E-011	1	0.000000E+000
1	69.64977344	1.745184E-011	5.251842E-012	0	0.000000E+000
1	69.65517798	5.251842E-012	1.745184E-011	1	0.000000E+000
1	69.65527472	1.745184E-011	5.251842E-012	0	0.000000E+000
1	69.65623723	5.251842E-012	1.745184E-011	1	0.000000E+000
1	69.65628502	1.745184E-011	5.251842E-012	0	0.000000E+000
1	69.65759718	5.251842E-012	1.745184E-011	1	0.000000E+000
1	69.65767038	1.745184E-011	5.251842E-012	0	0.000000E+000
1	69.66078138	5.251842E-012	1.745184E-011	1	0.000000E+000
1	69.66102589	1.745184E-011	5.251842E-012	0	0.000000E+000
1	69.66146759	5.251842E-012	1.745184E-011	1	0.000000E+000
1	69.66151217	1.745184E-011	5.251842E-012	0	0.000000E+000
1	69.66381348	5.251842E-012	1.745184E-011	1	0.000000E+000
1	69.66384396	1.745184E-011	5.251842E-012	0	0.000000E+000
1	69.66497746	5.251842E-012	1.745184E-011	1	0.000000E+000
1	69.66514055	1.745184E-011	5.251842E-012	0	0.000000E+000
1	69.66538645	5.251842E-012	1.745184E-011	1	0.000000E+000
1	69.66562881	1.745184E-011	5.251842E-012	0	0.000000E+000
1	69.66866715	5.251842E-012	1.745184E-011	1	0.000000E+000
1	69.66870326	1.745184E-011	5.251842E-012	0	0.000000E+000
1	69.67011242	5.251842E-012	1.745184E-011	1	0.000000E+000
1	69.67015634	1.745184E-011	5.251842E-012	0	0.000000E+000
1	69.67367766	5.251842E-012	1.745184E-011	1	0.000000E+000
1	69.67374404	1.745184E-011	5.251842E-012	0	0.000000E+000
1	69.67552334	5.251842E-012	1.745184E-011	1	0.000000E+000
1	69.67568965	1.745184E-011	5.251842E-012	0	0.000000E+000
1	69.67581684	5.251842E-012	1.745184E-011	1	0.000000E+000
1	69.67585033	1.745184E-011	5.251842E-012	0	0.000000E+000
1	69.67601158	5.251842E-012	1.745184E-011	1	0.000000E+000
1	69.67608129	1.745184E-011	5.251842E-012	0	0.000000E+000
1	69.67615986	5.251842E-012	1.745184E-011	1	0.000000E+000
1	69.67634451	1.745184E-011	5.251842E-012	0	0.000000E+000
1	69.67674287	5.251842E-012	1.745184E-011	1	0.000000E+000
1	69.67676534	1.745184E-011	5.251842E-012	0	0.000000E+000
1	69.67714513	5.251842E-012	1.745184E-011	1	0.000000E+000
1	69.67718613	1.745184E-011	5.251842E-012	0	0.000000E+000
1	69.67733798	5.251842E-012	1.745184E-011	1	0.000000E+000
1	69.67745854	1.745184E-011	5.251842E-012	0	0.000000E+000
1	69.67825122	5.251842E-012	1.745184E-011	1	0.000000E+000
1	69.67840155	1.745184E-011	5.251842E-012	0	0.000000E+000
1	69.67841420	5.251842E-012	1.745184E-011	1	0.000000E+000
1	69.67844092	1.745184E-011	5.251842E-012	0	0.000000E+000
1	69.67859029	5.251842E-012	1.745184E-011	1	0.000000E+000
1	69.67860462	1.745184E-011	5.251842E-012	0	0.000000E+000
1	69.67868983	5.251842E-012	1.745184E-011	1	0.000000E+000
1	69.67890795	1.745184E-011	5.251842E-012	0	0.000000E+000
1	69.68171629	5.251842E-012	1.745184E-011	1	0.000000E+000
1	69.68174461	1.745184E-011	5.251842E-012	0	0.000000E+000
1	69.68177984	5.251842E-012	1.745184E-011	1	0.000000E+000
1	69.68184844	1.745184E-011	5.251842E-012	0	0.000000E+000
1	69.68246200	5.251842E-012	1.745184E-011	1	0.000000E+000
1	69.68246742	1.745184E-011	5.251842E-012	0	0.000000E+000
1	69.68374778	5.251842E-012	1.745184E-011	1	0.000000E+000
1	69.68377750	1.745184E-011	5.251842E-012	0	0.000000E+000
1	69.68517969	5.251842E-012	1.745184E-011	1	0.000000E+000
1	69.68525190	1.745184E-011	5.251842E-012	0	0.000000E+000
1	72.57258141	4.968053E-012	1.716805E-011	1	0.000000E+000
1	72.57269566	1.716805E-011	4.968053E-012	0	0.000000E+000
1	72.57278502	4.968053E-012	1.716805E-011	1	0.000000E+000
1	72.57289677	1.716805E-011	4.968053E-012	0	0.000000E+000
1	72.57305144	4.968053E-012	1.716805E-011	1	0.000000E+000
1	72.57308976	1.716805E-011	4.968053E-012	0	0.000000E+000
1	72.57316332	4.968053E-012	1.716805E-011	1	0.000000E+000
1	72.57319772	1.716805E-011	4.968053E-012	0	0.000000E+000
1	72.57646141	4.968053E-012	1.716805E-011	1	0.000000E+000
1	72.57651597	1.716805E-011	4.968053E-012	0	0.000000E+000
1	72.57716750	4.968053E-012	1.716805E-011	1	0.000000E+000
1	72.57725950	1.716805E-011	4.968053E-012	0	0.000000E+000
1	72.57730037	4.968053E-012	1.716805E-011	1	0.000000E+000
1	72.57741993	1.716805E-011	4.968053E-012	0	0.000000E+000
1	72.57817312	4.968053E-012	1.716805E-011	1	0.000000E+000
1	72.57827864	1.716805E-011	4.968053E-012	0	0.000000E+000
1	72.57885493	4.968053E-012	1.716805E-011	1	0.000000E+000
1	72.57898483	1.716805E-011	4.968053E-012	0	0.000000E+000
1	72.57951770	4.968053E-012	1.716805E-011	1	0.000000E+000
1	72.57954068	1.716805E-011	4.968053E-012	0	0.000000E+000
1	72.58566442	4.968053E-012	1.716805E-011	1	0.000000E+000
1	72.58572644	1.716805E-011	4.968053E-012	0	0.000000E+000
1	72.58585002	4.968053E-012	1.716805E-011	1	0.000000E+000
1	72.58602780	1.716805E-011	4.968053E-012	0	0.000000E+000
1	72.59003409	4.968053E-012	1.716805E-011	1	0.000000E+000
1	72.59006681	1.716805E-011	4.968053E-012	0	0.000000E+000
1	72.59011029	4.968053E-012	1.716805E-011	1	0.000000E+000
1	72.59022634	1.716805E-011	4.968053E-012	0	0.000000E+000
1	72.59035653	4.968053E-012	1.716805E-011	1	0.000000E+000
1	72.59043477	1.716805E-011	4.968053E-012	0	0.000000E+000
1	72.59045967	4.968053E-012	1.716805E-011	1	0.000000E+000
1	72.59049215	1.716805E-011	4.968053E-012	0	0.000000E+000
1	72.59314822	4.968053E-012	1.716805E-011	1	0.000000E+000
1	72.59321898	1.716805E-011	4.968053E-012	0	0.000000E+000
1	72.59480311	4.968053E-012	1.716805E-011	1	0.000000E+000
1	72.59487702	1.716805E-011	4.968053E-012	0	0.000000E+000
1	72.59631843	4.968053E-012	1.716805E-011	1	0.000000E+000
1	72.59643618	1.716805E-011	4.968053E-012	0	0.000000E+000
1	72.59659844	4.968053E-012	1.716805E-011	1	0.000000E+000
1	72.59663195	1.716805E-011	4.968053E-012	0	0.000000E+000
1	72.59702908	4.968053E-012	1.716805E-011	1	0.000000E+000
1	72.59707559	1.716805E-011	4.968053E-012	0	0.000000E+000
1	72.60205290	4.968053E-012	1.716805E-011	1	0.000000E+000
1	72.60230917	1.716805E-011	4.968053E-012	0	0.000000E+000
1	72.60333762	4.968053E-012	1.716805E-011	1	0.000000E+000
1	72.60339241	1.716805E-011	4.968053E-012	0	0.000000E+000
1	72.60368639	4.968053E-012	1.716805E-011	1	0.000000E+000
1	72.60374579	1.716805E-011	4.968053E-012	0	0.000000E+000
1	72.60591457	4.968053E-012	1.716805E-011	1	0.000000E+000
1	72.60632261	1.716805E-011	4.968053E-012	0	0.000000E+000
1	72.60650731	4.968053E-012	1.716805E-011	1	0.000000E+000
1	72.60664428	1.716805E-011	4.968053E-012	0	0.000000E+000
1	72.60740170	4.968053E-012	1.716805E-011	1	0.000000E+000
1	72.60742248	1.716805E-011	4.968053E-012	0	0.000000E+000
1	72.60784792	4.968053E-012	1.716805E-011	1	0.000000E+000
1	72.60787147	1.716805E-011	4.968053E-012	0	0.000000E+000
1	72.60795368	4.968053E-012	1.716805E-011	1	0.000000E+000
1	72.60798033	1.716805E-011	4.968053E-012	0	0.000000E+000
1	72.60887689	4.968053E-012	1.716805E-011	1	0.000000E+000
1	72.60932263	1.716805E-011	4.968053E-012	0	0.000000E+000
1	72.60934791	4.968053E-012	1.716805E-011	1	0.000000E+000
1	72.60945633	1.716805E-011	4.968053E-012	0	0.000000E+000
1	72.60947309	4.968053E-012	1.716805E-011	1	0.000000E+000
1	72.60969919	1.716805E-011	4.968053E-012	0	0.000000E+000
1	72.60999954	4.968053E-012	1.716805E-011	1	0.000000E+000
1	72.61000772	1.716805E-011	4.968053E-012	0	0.000000E+000
1	72.61167561	4.968053E-012	1.716805E-011	1	0.000000E+000
1	72.61169229	1.716805E-011	4.968053E-012	0	0.000000E+000
1	72.61281678	4.968053E-012	1.716805E-011	1	0.000000E+000
1	72.61283036	1.716805E-011	4.968053E-012	0	0.000000E+000
1	72.61381932	4.968053E-012	1.716805E-011	1	0.000000E+000
1	72.61401333	1.716805E-011	4.968053E-012	0	0.000000E+000
1	72.61447807	4.968053E-012	1.716805E-011	1	0.000000E+000
1	72.61459561	1.716805E-011	4.968053E-012	0	0.000000E+000
1	72.61683080	4.968053E-012	1.716805E-011	1	0.000000E+000
1	72.61692066	1.716805E-011	4.968053E-012	0	0.000000E+000
1	72.61779479	4.968053E-012	1.716805E-011	1	0.000000E+000
1	72.61796886	1.716805E-011	4.968053E-012	0	0.000000E+000
1	72.61960656	4.968053E-012	1.716805E-011	1	0.000000E+000
1	72.61963706	1.716805E-011	4.968053E-012	0	0.000000E+000
1	72.62120111	4.968053E-012	1.716805E-011	1	0.000000E+000
1	72.62136701	1.716805E-011	4.968053E-012	0	0.000000E+000
1	72.62512840	4.968053E-012	1.716805E-011	1	0.000000E+000
1	72.62529013	1.716805E-011	4.968053E-012	0	0.000000E+000
1	72.62543399	4.968053E-012	1.716805E-011	1	0.000000E+000
1	72.62551568	1.716805E-011	4.968053E-012	0	0.000000E+000
1	72.62580580	4.968053E-012	1.716805E-011	1	0.000000E+000
1	72.62589236	1.716805E-011	4.968053E-012	0	0.000000E+000
1	72.62645709	4.968053E-012	1.716805E-011	1	0.000000E+000
1	72.62654189	1.716805E-011	4.968053E-012	0	0.000000E+000
1	72.63001991	4.968053E-012	1.716805E-011	1	0.000000E+000
1	72.63027989	1.716805E-011	4.968053E-012	0	0.000000E+000
1	72.63030018	4.968053E-012	1.716805E-011	1	0.000000E+000
1	72.63049477	1.716805E-011	4.968053E-012	0	0.000000E+000
1	72.63052383	4.968053E-012	1.716805E-011	1	0.000000E+000
1	72.63076692	1.716805E-011	4.968053E-012	0	0.000000E+000
1	72.63494753	4.968053E-012	1.716805E-011	1	0.000000E+000
1	72.63510829	1.716805E-011	4.968053E-012	0	0.000000E+000
1	72.63681653	4.968053E-012	1.716805E-011	1	0.000000E+000
1	72.63691316	1.716805E-011	4.968053E-012	0	0.000000E+000
1	72.63961542	4.968053E-012	1.716805E-011	1	0.000000E+000
1	72.63965366	1.716805E-011	4.968053E-012	0	0.000000E+000
1	72.64107929	4.968053E-012	1.716805E-011	1	0.000000E+000
1	72.64110286	1.716805E-011	4.968053E-012	0	0.000000E+000
1	72.64171217	4.968053E-012	1.716805E-011	1	0.000000E+000
1	72.64187873	1.716805E-011	4.968053E-012	0	0.000000E+000
1	72.64189010	4.968053E-012	1.716805E-011	1	0.000000E+000
1	72.64206062	1.716805E-011	4.968053E-012	0	0.000000E+000
1	72.64254086	4.968053E-012	1.716805E-011	1	0.000000E+000
1	72.64257742	1.716805E-011	4.968053E-012	0	0.000000E+000
1	72.64381729	4.968053E-012	1.716805E-011	1	0.000000E+000
1	72.64384361	1.716805E-011	4.968053E-012	0	0.000000E+000
1	72.64485723	4.968053E-012	1.716805E-011	1	0.000000E+000
1	72.64488600	1.716805E-011	4.968053E-012	0	0.000000E+000
1	72.64493761	4.968053E-012	1.716805E-011	1	0.000000E+000
1	72.64494311	1.716805E-011	4.968053E-012	0	0.000000E+000
1	72.64514674	4.968053E-012	1.716805E-011	1	0.000000E+000
1	72.64517680	1.716805E-011	4.968053E-012	0	0.000000E+000
1	72.64582101	4.968053E-012	1.716805E-011	1	0.000000E+000
1	72.64585388	1.716805E-011	4.968053E-012	0	0.000000E+000
1	72.64649177	4.968053E-012	1.716805E-011	1	0.000000E+000
1	72.64655327	1.716805E-011	4.968053E-012	0	0.000000E+000
1	72.64806548	4.968053E-012	1.716805E-011	1	0.000000E+000
1	72.64810793	1.716805E-011	4.968053E-012	0	0.000000E+000
1	72.64849291	4.968053E-012	1.716805E-011	1	0.000000E+000
1	72.64852491	1.716805E-011	4.968053E-012	0	0.000000E+000
1	72.64999118	4.968053E-012	1.716805E-011	1	0.000000E+000
1	72.65012624	1.716805E-011	4.968053E-012	0	0.000000E+000
1	72.65407331	4.968053E-012	1.716805E-011	1	0.000000E+000
1	72.65439629	1.716805E-011	4.968053E-012	0	0.000000E+000
1	72.66000787	4.968053E-012	1.716805E-011	1	0.000000E+000
1	72.66006086	1.716805E-011	4.968053E-012	0	0.000000E+000
1	72.66194319	4.968053E-012	1.716805E-011	1	0.000000E+000
1	72.66211120	1.716805E-011	4.968053E-012	0	0.000000E+000
1	72.66307397	4.968053E-012	1.716805E-011	1	0.000000E+000
1	72.66327604	1.716805E-011	4.968053E-012	0	0.000000E+000
1	72.66481071	4.968053E-012	1.716805E-011	1	0.000000E+000
1	72.66501459	1.716805E-011	4.968053E-012	0	0.000000E+000
1	72.66503128	4.968053E-012	1.716805E-011	1	0.000000E+000
1	72.66505861	1.716805E-011	4.968053E-012	0	0.000000E+000
1	72.66516567	4.968053E-012	1.716805E-011	1	0.000000E+000
1	72.66519115	1.716805E-011	4.968053E-012	0	0.000000E+000
1	72.66577271	4.968053E-012	1.716805E-011	1	0.000000E+000
1	72.66585521	1.716805E-011	4.968053E-012	0	0.000000E+000
1	72.66649569	4.968053E-012	1.716805E-011	1	0.000000E+000
1	72.66661316	1.716805E-011	4.968053E-012	0	0.000000E+000
1	72.66687563	4.968053E-012	1.716805E-011	1	0.000000E+000
1	72.66697478	1.716805E-011	4.968053E-012	0	0.000000E+000
1	72.66717556	4.968053E-012	1.716805E-011	1	0.000000E+000
1	72.66724569	1.716805E-011	4.968053E-012	0	0.000000E+000
1	72.66902520	4.968053E-012	1.716805E-011	1	0.000000E+000
1	72.66913860	1.716805E-011	4.968053E-012	0	0.000000E+000
1	72.67271971	4.968053E-012	1.716805E-011	1	0.000000E+000
1	72.67276742	1.716805E-011	4.968053E-012	0	0.000000E+000
1	72.67522626	4.968053E-012	1.716805E-011	1	0.000000E+000
1	72.67528614	1.716805E-011	4.968053E-012	0	0.000000E+000
1	72.67628883	4.968053E-012	1.716805E-011	1	0.000000E+000
1	72.67635884	1.716805E-011	4.968053E-012	0	0.000000E+000
1	72.67640227	4.968053E-012	1.716805E-011	1	0.000000E+000
1	72.67647873	1.716805E-011	4.968053E-012	0	0.000000E+000
1	72.67808864	4.968053E-012	1.716805E-011	1	0.000000E+000
1	72.67810496	1.716805E-011	4.968053E-012	0	0.000000E+000
1	72.67857095	4.968053E-012	1.716805E-011	1	0.000000E+000
1	72.67863446	1.716805E-011	4.968053E-012	0	0.000000E+000
1	72.67909313	4.968053E-012	1.716805E-011	1	0.000000E+000
1	72.67918275	1.716805E-011	4.968053E-012	0	0.000000E+000
1	72.68052717	4.968053E-012	1.716805E-011	1	0.000000E+000
1	72.68080714	1.716805E-011	4.968053E-012	0	0.000000E+000
1	72.68809655	4.968053E-012	1.716805E-011	1	0.000000E+000
1	72.68810636	1.716805E-011	4.968053E-012	0	0.000000E+000
1	72.68833015	4.968053E-012	1.716805E-011	1	0.000000E+000
1	72.68871385	1.716805E-011	4.968053E-012	0	0.000000E+000
1	72.68871931	4.968053E-012	1.716805E-011	1	0.000000E+000
1	72.68878503	1.716805E-011	4.968053E-012	0	0.000000E+000
1	72.68935347	4.968053E-012	1.716805E-011	1	0.000000E+000
1	72.68942451	1.716805E-011	4.968053E-012	0	0.000000E+000
1	72.68961827	4.968053E-012	1.716805E-011	1	0.000000E+000
1	72.68966905	1.716805E-011	4.968053E-012	0	0.000000E+000
1	72.68976053	4.968053E-012	1.716805E-011	1	0.000000E+000
1	72.68981927	1.716805E-011	4.968053E-012	0	0.000000E+000
1	72.69052084	4.968053E-012	1.716805E-011	1	0.000000E+000
1	72.69055966	1.716805E-011	4.968053E-012	0	0.000000E+000
1	72.69218017	4.968053E-012	1.716805E-011	1	0.000000E+000
1	72.69222849	1.716805E-011	4.968053E-012	0	0.000000E+000
1	72.69466388	4.968053E-012	1.716805E-011	1	0.000000E+000
1	72.69477827	1.716805E-011	4.968053E-012	0	0.000000E+000
1	72.69923755	4.968053E-012	1.716805E-011	1	0.000000E+000
1	72.69939581	1.716805E-011	4.968053E-012	0	0.000000E+000
1	72.70182285	4.968053E-012	1.716805E-011	1	0.000000E+000
1	72.70194858	1.716805E-011	4.968053E-012	0	0.000000E+000
1	72.70282504	4.968053E-012	1.716805E-011	1	0.000000E+000
1	72.70294089	1.716805E-011	4.968053E-012	0	0.000000E+000
1	76.60529374	4.974335E-012	1.717433E-011	1	0.000000E+000
1	76.60556698	1.717433E-011	4.974335E-012	0	0.000000E+000
1	76.60674368	4.974335E-012	1.717433E-011	1	0.000000E+000
1	76.60686766	1.717433E-011	4.974335E-012	0	0.000000E+000
1	76.60750735	4.974335E-012	1.717433E-011	1	0.000000E+000
1	76.60752609	1.717433E-011	4.974335E-012	0	0.000000E+000
1	76.60819478	4.974335E-012	1.717433E-011	1	0.000000E+000
1	76.60827404	1.717433E-011	4.974335E-012	0	0.000000E+000
1	76.61004515	4.974335E-012	1.717433E-011	1	0.000000E+000
1	76.61014312	1.717433E-011	4.974335E-012	0	0.000000E+000
1	76.61182519	4.974335E-012	1.717433E-011	1	0.000000E+000
1	76.61223620	1.717433E-011	4.974335E-012	0	0.000000E+000
1	76.61509618	4.974335E-012	1.717433E-011	1	0.000000E+000
1	76.61515991	1.717433E-011	4.974335E-012	0	0.000000E+000
1	76.61531848	4.974335E-012	1.717433E-011	1	0.000000E+000
1	76.61550416	1.717433E-011	4.974335E-012	0	0.000000E+000
1	76.61893264	4.974335E-012	1.717433E-011	1	0.000000E+000
1	76.61916864	1.717433E-011	4.974335E-012	0	0.000000E+000
1	76.62180503	4.974335E-012	1.717433E-011	1	0.000000E+000
1	76.62206462	1.717433E-011	4.974335E-012	0	0.000000E+000
1	76.62335573	4.974335E-012	1.717433E-011	1	0.000000E+000
1	76.62338152	1.717433E-011	4.974335E-012	0	0.000000E+000
1	76.62395867	4.974335E-012	1.717433E-011	1	0.000000E+000
1	76.62407319	1.717433E-011	4.974335E-012	0	0.000000E+000
1	76.62769225	4.974335E-012	1.717433E-011	1	0.000000E+000
1	76.62773078	1.717433E-011	4.974335E-012	0	0.000000E+000
1	76.62875230	4.974335E-012	1.717433E-011	1	0.000000E+000
1	76.62878979	1.717433E-011	4.974335E-012	0	0.000000E+000
1	76.62905874	4.974335E-012	1.717433E-011	1	0.000000E+000
1	76.62907727	1.717433E-011	4.974335E-012	0	0.000000E+000
1	76.63147249	4.974335E-012	1.717433E-011	1	0.000000E+000
1	76.63153486	1.717433E-011	4.974335E-012	0	0.000000E+000
1	76.63172691	4.974335E-012	1.717433E-011	1	0.000000E+000
1	76.63177422	1.717433E-011	4.974335E-012	0	0.000000E+000
1	76.63570388	4.974335E-012	1.717433E-011	1	0.000000E+000
1	76.63580238	1.717433E-011	4.974335E-012	0	0.000000E+000
1	76.63807921	4.974335E-012	1.717433E-011	1	0.000000E+000
1	76.63848262	1.717433E-011	4.974335E-012	0	0.000000E+000
1	76.63875610	4.974335E-012	1.717433E-011	1	0.000000E+000
1	76.63881176	1.717433E-011	4.974335E-012	0	0.000000E+000
1	76.63986525	4.974335E-012	1.717433E-011	1	0.000000E+000
1	76.63999495	1.717433E-011	4.974335E-012	0	0.000000E+000
1	76.64044476	4.974335E-012	1.717433E-011	1	0.000000E+000
1	76.64062677	1.717433E-011	4.974335E-012	0	0.000000E+000
1	76.64294864	4.974335E-012	1.717433E-011	1	0.000000E+000
1	76.64298922	1.717433E-011	4.974335E-012	0	0.000000E+000
1	76.64354488	4.974335E-012	1.717433E-011	1	0.000000E+000
1	76.64368289	1.717433E-011	4.974335E-012	0	0.000000E+000
1	76.64699207	4.974335E-012	1.717433E-011	1	0.000000E+000
1	76.64713409	1.717433E-011	4.974335E-012	0	0.000000E+000
1	76.65032043	4.974335E-012	1.717433E-011	1	0.000000E+000
1	76.65037182	1.717433E-011	4.974335E-012	0	0.000000E+000
1	76.65145783	4.974335E-012	1.717433E-011	1	0.000000E+000
1	76.65147969	1.717433E-011	4.974335E-012	0	0.000000E+000
1	76.65323264	4.974335E-012	1.717433E-011	1	0.000000E+000
1	76.65327120	1.717433E-011	4.974335E-012	0	0.000000E+000
1	76.65538575	4.974335E-012	1.717433E-011	1	0.000000E+000
1	76.65548244	1.717433E-011	4.974335E-012	0	0.000000E+000
1	76.65646737	4.974335E-012	1.717433E-011	1	0.000000E+000
1	76.65650075	1.717433E-011	4.974335E-012	0	0.000000E+000
1	76.65664553	4.974335E-012	1.717433E-011	1	0.000000E+000
1	76.65677733	1.717433E-011	4.974335E-012	0	0.000000E+000
1	76.65848381	4.974335E-012	1.717433E-011	1	0.000000E+000
1	76.65852779	1.717433E-011	4.974335E-012	0	0.000000E+000
1	76.65856653	4.974335E-012	1.717433E-011	1	0.000000E+000
1	76.65858177	1.717433E-011	4.974335E-012	0	0.000000E+000
1	76.66294003	4.974335E-012	1.717433E-011	1	0.000000E+000
1	76.66305751	1.717433E-011	4.974335E-012	0	0.000000E+000
1	76.66654638	4.974335E-012	1.717433E-011	1	0.000000E+000
1	76.66666211	1.717433E-011	4.974335E-012	0	0.000000E+000
1	76.66782253	4.974335E-012	1.717433E-011	1	0.000000E+000
1	76.66791691	1.717433E-011	4.974335E-012	0	0.000000E+000
1	76.67807301	4.974335E-012	1.717433E-011	1	0.000000E+000
1	76.67809662	1.717433E-011	4.974335E-012	0	0.000000E+000
1	76.67829129	4.974335E-012	1.717433E-011	1	0.000000E+000
1	76.67833227	1.717433E-011	4.974335E-012	0	0.000000E+000
1	76.68022222	4.974335E-012	1.717433E-011	1	0.000000E+000
1	76.68048182	1.717433E-011	4.974335E-012	0	0.000000E+000
1	76.68067171	4.974335E-012	1.717433E-011	1	0.000000E+000
1	76.68099291	1.717433E-011	4.974335E-012	0	0.000000E+000
1	76.68315375	4.974335E-012	1.717433E-011	1	0.000000E+000
1	76.68329012	1.717433E-011	4.974335E-012	0	0.000000E+000
1	76.68518700	4.974335E-012	1.717433E-011	1	0.000000E+000
1	76.68521201	1.717433E-011	4.974335E-012	0	0.000000E+000
1	76.68538452	4.974335E-012	1.717433E-011	1	0.000000E+000
1	76.68543888	1.717433E-011	4.974335E-012	0	0.000000E+000
1	76.68548266	4.974335E-012	1.717433E-011	1	0.000000E+000
1	76.68553480	1.717433E-011	4.974335E-012	0	0.000000E+000
1	76.68843264	4.974335E-012	1.717433E-011	1	0.000000E+000
1	76.68860092	1.717433E-011	4.974335E-012	0	0.000000E+000
1	76.69085272	4.974335E-012	1.717433E-011	1	0.000000E+000
1	76.69096148	1.717433E-011	4.974335E-012	0	0.000000E+000
1	76.69236567	4.974335E-012	1.717433E-011	1	0.000000E+000
1	76.69244377	1.717433E-011	4.974335E-012	0	0.000000E+000
1	76.69277218	4.974335E-012	1.717433E-011	1	0.000000E+000
1	76.69294071	1.717433E-011	4.974335E-012	0	0.000000E+000
1	76.69442994	4.974335E-012	1.717433E-011	1	0.000000E+000
1	76.69500136	1.717433E-011	4.974335E-012	0	0.000000E+000
1	76.69800005	4.974335E-012	1.717433E-011	1	0.000000E+000
1	76.69822325	1.717433E-011	4.974335E-012	0	0.000000E+000
1	76.70236373	4.974335E-012	1.717433E-011	1	0.000000E+000
1	76.70255562	1.717433E-011	4.974335E-012	0	0.000000E+000
1	76.70643712	4.974335E-012	1.717433E-011	1	0.000000E+000
1	76.70661095	1.717433E-011	4.974335E-012	0	0.000000E+000
1	76.70796136	4.974335E-012	1.717433E-011	1	0.000000E+000
1	76.70826605	1.717433E-011	4.974335E-012	0	0.000000E+000
1	76.70908780	4.974335E-012	1.717433E-011	1	0.000000E+000
1	76.70910562	1.717433E-011	4.974335E-012	0	0.000000E+000
1	76.70995425	4.974335E-012	1.717433E-011	1	0.000000E+000
1	76.71030601	1.717433E-011	4.974335E-012	0	0.000000E+000
1	76.71483935	4.974335E-012	1.717433E-011	1	0.000000E+000
1	76.71491693	1.717433E-011	4.974335E-012	0	0.000000E+000
1	76.71658019	4.974335E-012	1.717433E-011	1	0.000000E+000
1	76.71668759	1.717433E-011	4.974335E-012	0	0.000000E+000
1	76.71701197	4.974335E-012	1.717433E-011	1	0.000000E+000
1	76.71710104	1.717433E-011	4.974335E-012	0	0.000000E+000
1	76.71823338	4.974335E-012	1.717433E-011	1	0.000000E+000
1	76.71831069	1.717433E-011	4.974335E-012	0	0.000000E+000
1	76.72111294	4.974335E-012	1.717433E-011	1	0.000000E+000
1	76.72132633	1.717433E-011	4.974335E-012	0	0.000000E+000
1	76.72208876	4.974335E-012	1.717433E-011	1	0.000000E+000
1	76.72232970	1.717433E-011	4.974335E-012	0	0.000000E+000
1	76.72239644	4.974335E-012	1.717433E-011	1	0.000000E+000
1	76.72261325	1.717433E-011	4.974335E-012	0	0.000000E+000
1	76.72444169	4.974335E-012	1.717433E-011	1	0.000000E+000
1	76.72452377	1.717433E-011	4.974335E-012	0	0.000000E+000
1	76.72454968	4.974335E-012	1.717433E-011	1	0.000000E+000
1	76.72459424	1.717433E-011	4.974335E-012	0	0.000000E+000
1	76.72630248	4.974335E-012	1.717433E-011	1	0.000000E+000
1	76.72646323	1.717433E-011	4.974335E-012	0	0.000000E+000
1	76.72729713	4.974335E-012	1.717433E-011	1	0.000000E+000
1	76.72739394	1.717433E-011	4.974335E-012	0	0.000000E+000
1	76.72826920	4.974335E-012	1.717433E-011	1	0.000000E+000
1	76.72836464	1.717433E-011	4.974335E-012	0	0.000000E+000
1	76.73352995	4.974335E-012	1.717433E-011	1	0.000000E+000
1	76.73356013	1.717433E-011	4.974335E-012	0	0.000000E+000
1	76.73448304	4.974335E-012	1.717433E-011	1	0.000000E+000
1	76.73454934	1.717433E-011	4.974335E-012	0	0.000000E+000
1	76.73514957	4.974335E-012	1.717433E-011	1	0.000000E+000
1	76.73522436	1.717433E-011	4.974335E-012	0	0.000000E+000
1	76.73707658	4.974335E-012	1.717433E-011	1	0.000000E+000
1	76.73712658	1.717433E-011	4.974335E-012	0	0.000000E+000
1	76.73913907	4.974335E-012	1.717433E-011	1	0.000000E+000
1	76.73918134	1.717433E-011	4.974335E-012	0	0.000000E+000
1	76.74127406	4.974335E-012	1.717433E-011	1	0.000000E+000
1	76.74131375	1.717433E-011	4.974335E-012	0	0.000000E+000
1	76.74256898	4.974335E-012	1.717433E-011	1	0.000000E+000
1	76.74260039	1.717433E-011	4.974335E-012	0	0.000000E+000
1	76.74431908	4.974335E-012	1.717433E-011	1	0.000000E+000
1	76.74454011	1.717433E-011	4.974335E-012	0	0.000000E+000
1	76.88378637	4.779371E-012	1.697937E-011	1	0.000000E+000
1	76.88381572	1.697937E-011	4.779371E-012	0	0.000000E+000
1	76.88719778	4.779371E-012	1.697937E-011	1	0.000000E+000
1	76.88721879	1.697937E-011	4.779371E-012	0	0.000000E+000
1	76.88821675	4.779371E-012	1.697937E-011	1	0.000000E+000
1	76.88825030	1.697937E-011	4.779371E-012	0	0.000000E+000
1	76.88856639	4.779371E-012	1.697937E-011	1	0.000000E+000
1	76.88875116	1.697937E-011	4.779371E-012	0	0.000000E+000
1	76.89070956	4.779371E-012	1.697937E-011	1	0.000000E+000
1	76.89105190	1.697937E-011	4.779371E-012	0	0.000000E+000
1	76.89377670	4.779371E-012	1.697937E-011	1	0.000000E+000
1	76.89393382	1.697937E-011	4.779371E-012	0	0.000000E+000
1	76.89429295	4.779371E-012	1.697937E-011	1	0.000000E+000
1	76.89431010	1.697937E-011	4.779371E-012	0	0.000000E+000
1	76.89942894	4.779371E-012	1.697937E-011	1	0.000000E+000
1	76.89954609	1.697937E-011	4.779371E-012	0	0.000000E+000
1	76.90118119	4.779371E-012	1.697937E-011	1	0.000000E+000
1	76.90120311	1.697937E-011	4.779371E-012	0	0.000000E+000
1	76.90238680	4.779371E-012	1.697937E-011	1	0.000000E+000
1	76.90247111	1.697937E-011	4.779371E-012	0	0.000000E+000
1	76.90332146	4.779371E-012	1.697937E-011	1	0.000000E+000
1	76.90340525	1.697937E-011	4.779371E-012	0	0.000000E+000
1	76.90382468	4.779371E-012	1.697937E-011	1	0.000000E+000
1	76.90388875	1.697937E-011	4.779371E-012	0	0.000000E+000
1	76.90463165	4.779371E-012	1.697937E-011	1	0.000000E+000
1	76.90487530	1.697937E-011	4.779371E-012	0	0.000000E+000
1	76.90559729	4.779371E-012	1.697937E-011	1	0.000000E+000
1	76.90571672	1.697937E-011	4.779371E-012	0	0.000000E+000
1	76.90674178	4.779371E-012	1.697937E-011	1	0.000000E+000
1	76.90695398	1.697937E-011	4.779371E-012	0	0.000000E+000
1	76.90728710	4.779371E-012	1.697937E-011	1	0.000000E+000
1	76.90743249	1.697937E-011	4.779371E-012	0	0.000000E+000
1	76.90744917	4.779371E-012	1.697937E-011	1	0.000000E+000
1	76.90749295	1.697937E-011	4.779371E-012	0	0.000000E+000
1	76.90753124	4.779371E-012	1.697937E-011	1	0.000000E+000
1	76.90758752	1.697937E-011	4.779371E-012	0	0.000000E+000
1	76.90784144	4.779371E-012	1.697937E-011	1	0.000000E+000
1	76.90788330	1.697937E-011	4.779371E-012	0	0.000000E+000
1	76.90910577	4.779371E-012	1.697937E-011	1	0.000000E+000
1	76.90913459	1.697937E-011	4.779371E-012	0	0.000000E+000
1	76.91252332	4.779371E-012	1.697937E-011	1	0.000000E+000
1	76.91277060	1.697937E-011	4.779371E-012	0	0.000000E+000
1	76.91489878	4.779371E-012	1.697937E-011	1	0.000000E+000
1	76.91492794	1.697937E-011	4.779371E-012	0	0.000000E+000
1	76.91625160	4.779371E-012	1.697937E-011	1	0.000000E+000
1	76.91641407	1.697937E-011	4.779371E-012	0	0.000000E+000
1	76.91698216	4.779371E-012	1.697937E-011	1	0.000000E+000
1	76.91705199	1.697937E-011	4.779371E-012	0	0.000000E+000
1	76.91955164	4.779371E-012	1.697937E-011	1	0.000000E+000
1	76.91960958	1.697937E-011	4.779371E-012	0	0.000000E+000
1	76.91962865	4.779371E-012	1.697937E-011	1	0.000000E+000
1	76.91990643	1.697937E-011	4.779371E-012	0	0.000000E+000
1	76.92230392	4.779371E-012	1.697937E-011	1	0.000000E+000
1	76.92233871	1.697937E-011	4.779371E-012	0	0.000000E+000
1	76.92241721	4.779371E-012	1.697937E-011	1	0.000000E+000
1	76.92245216	1.697937E-011	4.779371E-012	0	0.000000E+000
1	76.92426517	4.779371E-012	1.697937E-011	1	0.000000E+000
1	76.92430257	1.697937E-011	4.779371E-012	0	0.000000E+000
1	76.92451525	4.779371E-012	1.697937E-011	1	0.000000E+000
1	76.92452843	1.697937E-011	4.779371E-012	0	0.000000E+000
1	76.92522360	4.779371E-012	1.697937E-011	1	0.000000E+000
1	76.92523171	1.697937E-011	4.779371E-012	0	0.000000E+000
1	76.92529224	4.779371E-012	1.697937E-011	1	0.000000E+000
1	76.92536468	1.697937E-011	4.779371E-012	0	0.000000E+000
1	76.93106516	4.779371E-012	1.697937E-011	1	0.000000E+000
1	76.93109831	1.697937E-011	4.779371E-012	0	0.000000E+000
1	76.93334392	4.779371E-012	1.697937E-011	1	0.000000E+000
1	76.93340756	1.697937E-011	4.779371E-012	0	0.000000E+000
1	76.93522500	4.779371E-012	1.697937E-011	1	0.000000E+000
1	76.93541435	1.697937E-011	4.779371E-012	0	0.000000E+000
1	76.93549927	4.779371E-012	1.697937E-011	1	0.000000E+000
1	76.93569232	1.697937E-011	4.779371E-012	0	0.000000E+000
1	76.93637409	4.779371E-012	1.697937E-011	1	0.000000E+000
1	76.93662347	1.697937E-011	4.779371E-012	0	0.000000E+000
1	76.94012104	4.779371E-012	1.697937E-011	1	0.000000E+000
1	76.94027095	1.697937E-011	4.779371E-012	0	0.000000E+000
1	76.94097255	4.779371E-012	1.697937E-011	1	0.000000E+000
1	76.94101927	1.697937E-011	4.779371E-012	0	0.000000E+000
1	76.94166325	4.779371E-012	1.697937E-011	1	0.000000E+000
1	76.94167609	1.697937E-011	4.779371E-012	0	0.000000E+000
1	76.94273926	4.779371E-012	1.697937E-011	1	0.000000E+000
1	76.94282169	1.697937E-011	4.779371E-012	0	0.000000E+000
1	76.94536523	4.779371E-012	1.697937E-011	1	0.000000E+000
1	76.94540838	1.697937E-011	4.779371E-012	0	0.000000E+000
1	76.94560300	4.779371E-012	1.697937E-011	1	0.000000E+000
1	76.94584495	1.697937E-011	4.779371E-012	0	0.000000E+000
1	76.94938149	4.779371E-012	1.697937E-011	1	0.000000E+000
1	76.94948090	1.697937E-011	4.779371E-012	0	0.000000E+000
1	76.95048744	4.779371E-012	1.697937E-011	1	0.000000E+000
1	76.95052362	1.697937E-011	4.779371E-012	0	0.000000E+000
1	76.95348466	4.779371E-012	1.697937E-011	1	0.000000E+000
1	76.95363729	1.697937E-011	4.779371E-012	0	0.000000E+000
1	76.95368033	4.779371E-012	1.697937E-011	1	0.000000E+000
1	76.95374270	1.697937E-011	4.779371E-012	0	0.000000E+000
1	76.95390631	4.779371E-012	1.697937E-011	1	0.000000E+000
1	76.95393794	1.697937E-011	4.779371E-012	0	0.000000E+000
1	76.95473030	4.779371E-012	1.697937E-011	1	0.000000E+000
1	76.95494014	1.697937E-011	4.779371E-012	0	0.000000E+000
1	77.14642963	5.100700E-012	1.730070E-011	1	0.000000E+000
1	77.14665373	1.730070E-011	5.100700E-012	0	0.000000E+000
1	77.14817873	5.100700E-012	1.730070E-011	1	0.000000E+000
1	77.14825325	1.730070E-011	5.100700E-012	0	0.000000E+000
1	77.14849591	5.100700E-012	1.730070E-011	1	0.000000E+000
1	77.14851335	1.730070E-011	5.100700E-012	0	0.000000E+000
1	77.14897420	5.100700E-012	1.730070E-011	1	0.000000E+000
1	77.14899480	1.730070E-011	5.100700E-012	0	0.000000E+000
1	77.15102574	5.100700E-012	1.730070E-011	1	0.000000E+000
1	77.15111761	1.730070E-011	5.100700E-012	0	0.000000E+000
1	77.15149995	5.100700E-012	1.730070E-011	1	0.000000E+000
1	77.15157827	1.730070E-011	5.100700E-012	0	0.000000E+000
1	77.15398232	5.100700E-012	1.730070E-011	1	0.000000E+000
1	77.15402816	1.730070E-011	5.100700E-012	0	0.000000E+000
1	77.15549238	5.100700E-012	1.730070E-011	1	0.000000E+000
1	77.15562696	1.730070E-011	5.100700E-012	0	0.000000E+000
1	77.15926632	5.100700E-012	1.730070E-011	1	0.000000E+000
1	77.15934550	1.730070E-011	5.100700E-012	0	0.000000E+000
1	77.16039906	5.100700E-012	1.730070E-011	1	0.000000E+000
1	77.16041846	1.730070E-011	5.100700E-012	0	0.000000E+000
1	77.16044676	5.100700E-012	1.730070E-011	1	0.000000E+000
1	77.16046060	1.730070E-011	5.100700E-012	0	0.000000E+000
1	77.16095179	5.100700E-012	1.730070E-011	1	0.000000E+000
1	77.16103147	1.730070E-011	5.100700E-012	0	0.000000E+000
1	77.16106955	5.100700E-012	1.730070E-011	1	0.000000E+000
1	77.16109327	1.730070E-011	5.100700E-012	0	0.000000E+000
1	77.16399157	5.100700E-012	1.730070E-011	1	0.000000E+000
1	77.16408754	1.730070E-011	5.100700E-012	0	0.000000E+000
1	77.16409842	5.100700E-012	1.730070E-011	1	0.000000E+000
1	77.16426396	1.730070E-011	5.100700E-012	0	0.000000E+000
1	77.16542201	5.100700E-012	1.730070E-011	1	0.000000E+000
1	77.16548396	1.730070E-011	5.100700E-012	0	0.000000E+000
1	77.16645292	5.100700E-012	1.730070E-011	1	0.000000E+000
1	77.16658356	1.730070E-011	5.100700E-012	0	0.000000E+000
1	77.16740007	5.100700E-012	1.730070E-011	1	0.000000E+000
1	77.16760859	1.730070E-011	5.100700E-012	0	0.000000E+000
1	77.16797505	5.100700E-012	1.730070E-011	1	0.000000E+000
1	77.16805157	1.730070E-011	5.100700E-012	0	0.000000E+000
1	77.16866267	5.100700E-012	1.730070E-011	1	0.000000E+000
1	77.16881299	1.730070E-011	5.100700E-012	0	0.000000E+000
1	77.17014675	5.100700E-012	1.730070E-011	1	0.000000E+000
1	77.17028137	1.730070E-011	5.100700E-012	0	0.000000E+000
1	77.17249149	5.100700E-012	1.730070E-011	1	0.000000E+000
1	77.17254709	1.730070E-011	5.100700E-012	0	0.000000E+000
1	77.17306447	5.100700E-012	1.730070E-011	1	0.000000E+000
1	77.17317302	1.730070E-011	5.100700E-012	0	0.000000E+000
1	77.17723390	5.100700E-012	1.730070E-011	1	0.000000E+000
1	77.17740722	1.730070E-011	5.100700E-012	0	0.000000E+000
1	77.17799267	5.100700E-012	1.730070E-011	1	0.000000E+000
1	77.17802341	1.730070E-011	5.100700E-012	0	0.000000E+000
1	77.17899324	5.100700E-012	1.730070E-011	1	0.000000E+000
1	77.17901984	1.730070E-011	5.100700E-012	0	0.000000E+000
1	77.17918923	5.100700E-012	1.730070E-011	1	0.000000E+000
1	77.17927937	1.730070E-011	5.100700E-012	0	0.000000E+000
1	77.18178117	5.100700E-012	1.730070E-011	1	0.000000E+000
1	77.18179573	1.730070E-011	5.100700E-012	0	0.000000E+000
1	77.18279438	5.100700E-012	1.730070E-011	1	0.000000E+000
1	77.18284915	1.730070E-011	5.100700E-012	0	0.000000E+000
1	77.18293841	5.100700E-012	1.730070E-011	1	0.000000E+000
1	77.18313210	1.730070E-011	5.100700E-012	0	0.000000E+000
1	77.18337624	5.100700E-012	1.730070E-011	1	0.000000E+000
1	77.18346603	1.730070E-011	5.100700E-012	0	0.000000E+000
1	77.18350328	5.100700E-012	1.730070E-011	1	0.000000E+000
1	77.18367887	1.730070E-011	5.100700E-012	0	0.000000E+000
1	77.18460602	5.100700E-012	1.730070E-011	1	0.000000E+000
1	77.18465556	1.730070E-011	5.100700E-012	0	0.000000E+000
1	77.18469802	5.100700E-012	1.730070E-011	1	0.000000E+000
1	77.18484759	1.730070E-011	5.100700E-012	0	0.000000E+000
1	77.18723802	5.100700E-012	1.730070E-011	1	0.000000E+000
1	77.18730929	1.730070E-011	5.100700E-012	0	0.000000E+000
1	77.18731411	5.100700E-012	1.730070E-011	1	0.000000E+000
1	77.18752672	1.730070E-011	5.100700E-012	0	0.000000E+000
1	77.18758201	5.100700E-012	1.730070E-011	1	0.000000E+000
1	77.18764403	1.730070E-011	5.100700E-012	0	0.000000E+000
1	77.18814320	5.100700E-012	1.730070E-011	1	0.000000E+000
1	77.18815165	1.730070E-011	5.100700E-012	0	0.000000E+000
1	77.19577472	5.100700E-012	1.730070E-011	1	0.000000E+000
1	77.19581324	1.730070E-011	5.100700E-012	0	0.000000E+000
1	77.19679678	5.100700E-012	1.730070E-011	1	0.000000E+000
1	77.19683762	1.730070E-011	5.100700E-012	0	0.000000E+000
1	77.19728021	5.100700E-012	1.730070E-011	1	0.000000E+000
1	77.19753800	1.730070E-011	5.100700E-012	0	0.000000E+000
1	77.19772189	5.100700E-012	1.730070E-011	1	0.000000E+000
1	77.19790597	1.730070E-011	5.100700E-012	0	0.000000E+000
1	77.20056958	5.100700E-012	1.730070E-011	1	0.000000E+000
1	77.20073559	1.730070E-011	5.100700E-012	0	0.000000E+000
1	77.20562571	5.100700E-012	1.730070E-011	1	0.000000E+000
1	77.20570218	1.730070E-011	5.100700E-012	0	0.000000E+000
1	77.20642267	5.100700E-012	1.730070E-011	1	0.000000E+000
1	77.20647523	1.730070E-011	5.100700E-012	0	0.000000E+000
1	77.20661856	5.100700E-012	1.730070E-011	1	0.000000E+000
1	77.20675782	1.730070E-011	5.100700E-012	0	0.000000E+000
1	77.20680866	5.100700E-012	1.730070E-011	1	0.000000E+000
1	77.20717236	1.730070E-011	5.100700E-012	0	0.000000E+000
1	77.20764783	5.100700E-012	1.730070E-011	1	0.000000E+000
1	77.20765723	1.730070E-011	5.100700E-012	0	0.000000E+000
1	77.20901450	5.100700E-012	1.730070E-011	1	0.000000E+000
1	77.20907054	1.730070E-011	5.100700E-012	0	0.000000E+000
1	77.20969324	5.100700E-012	1.730070E-011	1	0.000000E+000
1	77.20973258	1.730070E-011	5.100700E-012	0	0.000000E+000
1	77.21385059	5.100700E-012	1.730070E-011	1	0.000000E+000
1	77.21392141	1.730070E-011	5.100700E-012	0	0.000000E+000
1	77.21502334	5.100700E-012	1.730070E-011	1	0.000000E+000
1	77.21510764	1.730070E-011	5.100700E-012	0	0.000000E+000
1	77.21644324	5.100700E-012	1.730070E-011	1	0.000000E+000
1	77.21663909	1.730070E-011	5.100700E-012	0	0.000000E+000
1	77.21841920	5.100700E-012	1.730070E-011	1	0.000000E+000
1	77.21859010	1.730070E-011	5.100700E-012	0	0.000000E+000
1	77.21911242	5.100700E-012	1.730070E-011	1	0.000000E+000
1	77.21920697	1.730070E-011	5.100700E-012	0	0.000000E+000
1	77.22125860	5.100700E-012	1.730070E-011	1	0.000000E+000
1	77.22151429	1.730070E-011	5.100700E-012	0	0.000000E+000
1	77.22354791	5.100700E-012	1.730070E-011	1	0.000000E+000
1	77.22360649	1.730070E-011	5.100700E-012	0	0.000000E+000
1	77.22385184	5.100700E-012	1.730070E-011	1	0.000000E+000
1	77.22406337	1.730070E-011	5.100700E-012	0	0.000000E+000
1	77.22417983	5.100700E-012	1.730070E-011	1	0.000000E+000
1	77.22437405	1.730070E-011	5.100700E-012	0	0.000000E+000
1	77.22461245	5.100700E-012	1.730070E-011	1	0.000000E+000
1	77.22478879	1.730070E-011	5.100700E-012	0	0.000000E+000
1	77.22518289	5.100700E-012	1.730070E-011	1	0.000000E+000
1	77.22525650	1.730070E-011	5.100700E-012	0	0.000000E+000
1	77.22565242	5.100700E-012	1.730070E-011	1	0.000000E+000
1	77.22574118	1.730070E-011	5.100700E-012	0	0.000000E+000
1	77.22629557	5.100700E-012	1.730070E-011	1	0.000000E+000
1	77.22644496	1.730070E-011	5.100700E-012	0	0.000000E+000
1	77.23023588	5.100700E-012	1.730070E-011	1	0.000000E+000
1	77.23029019	1.730070E-011	5.100700E-012	0	0.000000E+000
1	77.23103062	5.100700E-012	1.730070E-011	1	0.000000E+000
1	77.23109540	1.730070E-011	5.100700E-012	0	0.000000E+000
1	77.23552341	5.100700E-012	1.730070E-011	1	0.000000E+000
1	77.23555772	1.730070E-011	5.100700E-012	0	0.000000E+000
1	77.23665386	5.100700E-012	1.730070E-011	1	0.000000E+000
1	77.23683606	1.730070E-011	5.100700E-012	0	0.000000E+000
1	77.23785978	5.100700E-012	1.730070E-011	1	0.000000E+000
1	77.23789486	1.730070E-011	5.100700E-012	0	0.000000E+000
1	77.23791249	5.100700E-012	1.730070E-011	1	0.000000E+000
1	77.23795952	1.730070E-011	5.100700E-012	0	0.000000E+000
1	77.23799671	5.100700E-012	1.730070E-011	1	0.000000E+000
1	77.23821405	1.730070E-011	5.100700E-012	0	0.000000E+000
1	77.24158664	5.100700E-012	1.730070E-011	1	0.000000E+000
1	77.24163662	1.730070E-011	5.100700E-012	0	0.000000E+000
1	77.24648301	5.100700E-012	1.730070E-011	1	0.000000E+000
1	77.24649069	1.730070E-011	5.100700E-012	0	0.000000E+000
1	77.24941170	5.100700E-012	1.730070E-011	1	0.000000E+000
1	77.24943909	1.730070E-011	5.100700E-012	0	0.000000E+000
1	77.25003220	5.100700E-012	1.730070E-011	1	0.000000E+000
1	77.25013783	1.730070E-011	5.100700E-012	0	0.000000E+000
1	77.25186308	5.100700E-012	1.730070E-011	1	0.000000E+000
1	77.25190035	1.730070E-011	5.100700E-012	0	0.000000E+000
1	77.26139724	5.100700E-012	1.730070E-011	1	0.000000E+000
1	77.26143271	1.730070E-011	5.100700E-012	0	0.000000E+000
1	77.26281109	5.100700E-012	1.730070E-011	1	0.000000E+000
1	77.26285428	1.730070E-011	5.100700E-012	0	0.000000E+000
1	77.26423730	5.100700E-012	1.730070E-011	1	0.000000E+000
1	77.26434352	1.730070E-011	5.100700E-012	0	0.000000E+000
1	77.26437337	5.100700E-012	1.730070E-011	1	0.000000E+000
1	77.26439892	1.730070E-011	5.100700E-012	0	0.000000E+000
1	77.26900150	5.100700E-012	1.730070E-011	1	0.000000E+000
1	77.26949577	1.730070E-011	5.100700E-012	0	0.000000E+000
1	77.26984505	5.100700E-012	1.730070E-011	1	0.000000E+000
1	77.26985134	1.730070E-011	5.100700E-012	0	0.000000E+000
1	77.27006794	5.100700E-012	1.730070E-011	1	0.000000E+000
1	77.27016550	1.730070E-011	5.100700E-012	0	0.000000E+000
1	77.27394577	5.100700E-012	1.730070E-011	1	0.000000E+000
1	77.27400826	1.730070E-011	5.100700E-012	0	0.000000E+000
1	77.27410962	5.100700E-012	1.730070E-011	1	0.000000E+000
1	77.27421260	1.730070E-011	5.100700E-012	0	0.000000E+000
1	77.27674116	5.100700E-012	1.730070E-011	1	0.000000E+000
1	77.27685737	1.730070E-011	5.100700E-012	0	0.000000E+000
1	77.27766722	5.100700E-012	1.730070E-011	1	0.000000E+000
1	77.27777302	1.730070E-011	5.100700E-012	0	0.000000E+000
1	77.27876978	5.100700E-012	1.730070E-011	1	0.000000E+000
1	77.27887954	1.730070E-011	5.100700E-012	0	0.000000E+000
1	77.28046815	5.100700E-012	1.730070E-011	1	0.000000E+000
1	77.28052503	1.730070E-011	5.100700E-012	0	0.000000E+000
1	77.28138786	5.100700E-012	1.730070E-011	1	0.000000E+000
1	77.28151495	1.730070E-011	5.100700E-012	0	0.000000E+000
1	77.28152464	5.100700E-012	1.730070E-011	1	0.000000E+000
1	77.28154135	1.730070E-011	5.100700E-012	0	0.000000E+000
1	77.28322661	5.100700E-012	1.730070E-011	1	0.000000E+000
1	77.28332316	1.730070E-011	5.100700E-012	0	0.000000E+000
1	77.28374611	5.100700E-012	1.730070E-011	1	0.000000E+000
1	77.28377937	1.730070E-011	5.100700E-012	0	0.000000E+000
1	77.28542945	5.100700E-012	1.730070E-011	1	0.000000E+000
1	77.28546351	1.730070E-011	5.100700E-012	0	0.000000E+000
1	80.11199784	4.751521E-012	1.695152E-011	1	0.000000E+000
1	80.11204842	1.695152E-011	4.751521E-012	0	0.000000E+000
1	80.11409187	4.751521E-012	1.695152E-011	1	0.000000E+000
1	80.11410039	1.695152E-011	4.751521E-012	0	0.000000E+000
1	80.11434811	4.751521E-012	1.695152E-011	1	0.000000E+000
1	80.11439544	1.695152E-011	4.751521E-012	0	0.000000E+000
1	80.11738971	4.751521E-012	1.695152E-011	1	0.000000E+000
1	80.11741874	1.695152E-011	4.751521E-012	0	0.000000E+000
1	80.11782590	4.751521E-012	1.695152E-011	1	0.000000E+000
1	80.11785326	1.695152E-011	4.751521E-012	0	0.000000E+000
1	80.11796721	4.751521E-012	1.695152E-011	1	0.000000E+000
1	80.11811022	1.695152E-011	4.751521E-012	0	0.000000E+000
1	80.11849703	4.751521E-012	1.695152E-011	1	0.000000E+000
1	80.11857435	1.695152E-011	4.751521E-012	0	0.000000E+000
1	80.11858887	4.751521E-012	1.695152E-011	1	0.000000E+000
1	80.11881788	1.695152E-011	4.751521E-012	0	0.000000E+000
1	80.12069688	4.751521E-012	1.695152E-011	1	0.000000E+000
1	80.12079944	1.695152E-011	4.751521E-012	0	0.000000E+000
1	80.12107452	4.751521E-012	1.695152E-011	1	0.000000E+000
1	80.12115093	1.695152E-011	4.751521E-012	0	0.000000E+000
1	80.12520748	4.751521E-012	1.695152E-011	1	0.000000E+000
1	80.12523074	1.695152E-011	4.751521E-012	0	0.000000E+000
1	80.12599377	4.751521E-012	1.695152E-011	1	0.000000E+000
1	80.12605894	1.695152E-011	4.751521E-012	0	0.000000E+000
1	80.12802469	4.751521E-012	1.695152E-011	1	0.000000E+000
1	80.12814849	1.695152E-011	4.751521E-012	0	0.000000E+000
1	80.13082598	4.751521E-012	1.695152E-011	1	0.000000E+000
1	80.13108167	1.695152E-011	4.751521E-012	0	0.000000E+000
1	80.13189794	4.751521E-012	1.695152E-011	1	0.000000E+000
1	80.13196730	1.695152E-011	4.751521E-012	0	0.000000E+000
1	80.13199592	4.751521E-012	1.695152E-011	1	0.000000E+000
1	80.13200766	1.695152E-011	4.751521E-012	0	0.000000E+000
1	80.13259603	4.751521E-012	1.695152E-011	1	0.000000E+000
1	80.13282161	1.695152E-011	4.751521E-012	0	0.000000E+000
1	80.13303031	4.751521E-012	1.695152E-011	1	0.000000E+000
1	80.13307863	1.695152E-011	4.751521E-012	0	0.000000E+000
1	80.13509892	4.751521E-012	1.695152E-011	1	0.000000E+000
1	80.13517120	1.695152E-011	4.751521E-012	0	0.000000E+000
1	80.13578828	4.751521E-012	1.695152E-011	1	0.000000E+000
1	80.13582279	1.695152E-011	4.751521E-012	0	0.000000E+000
1	80.13583057	4.751521E-012	1.695152E-011	1	0.000000E+000
1	80.13628869	1.695152E-011	4.751521E-012	0	0.000000E+000
1	80.13678787	4.751521E-012	1.695152E-011	1	0.000000E+000
1	80.13687668	1.695152E-011	4.751521E-012	0	0.000000E+000
1	80.13703367	4.751521E-012	1.695152E-011	1	0.000000E+000
1	80.13704467	1.695152E-011	4.751521E-012	0	0.000000E+000
1	80.13742140	4.751521E-012	1.695152E-011	1	0.000000E+000
1	80.13745268	1.695152E-011	4.751521E-012	0	0.000000E+000
1	80.13839671	4.751521E-012	1.695152E-011	1	0.000000E+000
1	80.13847864	1.695152E-011	4.751521E-012	0	0.000000E+000
1	80.13883763	4.751521E-012	1.695152E-011	1	0.000000E+000
1	80.13886296	1.695152E-011	4.751521E-012	0	0.000000E+000
1	80.13891885	4.751521E-012	1.695152E-011	1	0.000000E+000
1	80.13896464	1.695152E-011	4.751521E-012	0	0.000000E+000
1	80.14181254	4.751521E-012	1.695152E-011	1	0.000000E+000
1	80.14194425	1.695152E-011	4.751521E-012	0	0.000000E+000
1	80.14224931	4.751521E-012	1.695152E-011	1	0.000000E+000
1	80.14238258	1.695152E-011	4.751521E-012	0	0.000000E+000
1	80.14242335	4.751521E-012	1.695152E-011	1	0.000000E+000
1	80.14250276	1.695152E-011	4.751521E-012	0	0.000000E+000
1	80.14556716	4.751521E-012	1.695152E-011	1	0.000000E+000
1	80.14562045	1.695152E-011	4.751521E-012	0	0.000000E+000
1	80.14592038	4.751521E-012	1.695152E-011	1	0.000000E+000
1	80.14595901	1.695152E-011	4.751521E-012	0	0.000000E+000
1	80.14982357	4.751521E-012	1.695152E-011	1	0.000000E+000
1	80.14995710	1.695152E-011	4.751521E-012	0	0.000000E+000
1	80.15067716	4.751521E-012	1.695152E-011	1	0.000000E+000
1	80.15077903	1.695152E-011	4.751521E-012	0	0.000000E+000
1	80.18335976	4.751521E-012	1.695152E-011	1	0.000000E+000
1	80.18343022	1.695152E-011	4.751521E-012	0	0.000000E+000
1	80.18588126	4.751521E-012	1.695152E-011	1	0.000000E+000
1	80.18611732	1.695152E-011	4.751521E-012	0	0.000000E+000
1	80.18886502	4.751521E-012	1.695152E-011	1	0.000000E+000
1	80.18899468	1.695152E-011	4.751521E-012	0	0.000000E+000
1	80.19194709	4.751521E-012	1.695152E-011	1	0.000000E+000
1	80.19228303	1.695152E-011	4.751521E-012	0	0.000000E+000
1	80.19609087	4.751521E-012	1.695152E-011	1	0.000000E+000
1	80.19609162	1.695152E-011	4.751521E-012	0	0.000000E+000
1	80.19765910	4.751521E-012	1.695152E-011	1	0.000000E+000
1	80.19775663	1.695152E-011	4.751521E-012	0	0.000000E+000
1	80.19818966	4.751521E-012	1.695152E-011	1	0.000000E+000
1	80.19823112	1.695152E-011	4.751521E-012	0	0.000000E+000
1	80.20030198	4.751521E-012	1.695152E-011	1	0.000000E+000
1	80.20037278	1.695152E-011	4.751521E-012	0	0.000000E+000
1	80.20038900	4.751521E-012	1.695152E-011	1	0.000000E+000
1	80.20071290	1.695152E-011	4.751521E-012	0	0.000000E+000
1	80.20083903	4.751521E-012	1.695152E-011	1	0.000000E+000
1	80.20091558	1.695152E-011	4.751521E-012	0	0.000000E+000
1	80.20203391	4.751521E-012	1.695152E-011	1	0.000000E+000
1	80.20204132	1.695152E-011	4.751521E-012	0	0.000000E+000
1	80.20209493	4.751521E-012	1.695152E-011	1	0.000000E+000
1	80.20225976	1.695152E-011	4.751521E-012	0	0.000000E+000
1	80.20481211	4.751521E-012	1.695152E-011	1	0.000000E+000
1	80.20489300	1.695152E-011	4.751521E-012	0	0.000000E+000
1	80.20495514	4.751521E-012	1.695152E-011	1	0.000000E+000
1	80.20514294	1.695152E-011	4.751521E-012	0	0.000000E+000
1	80.20678383	4.751521E-012	1.695152E-011	1	0.000000E+000
1	80.20692977	1.695152E-011	4.751521E-012	0	0.000000E+000
1	80.20727222	4.751521E-012	1.695152E-011	1	0.000000E+000
1	80.20743658	1.695152E-011	4.751521E-012	0	0.000000E+000
1	80.20848673	4.751521E-012	1.695152E-011	1	0.000000E+000
1	80.20853640	1.695152E-011	4.751521E-012	0	0.000000E+000
1	80.20907398	4.751521E-012	1.695152E-011	1	0.000000E+000
1	80.20920271	1.695152E-011	4.751521E-012	0	0.000000E+000
1	80.20924056	4.751521E-012	1.695152E-011	1	0.000000E+000
1	80.20932313	1.695152E-011	4.751521E-012	0	0.000000E+000
1	80.20935829	4.751521E-012	1.695152E-011	1	0.000000E+000
1	80.20939296	1.695152E-011	4.751521E-012	0	0.000000E+000
1	80.21030302	4.751521E-012	1.695152E-011	1	0.000000E+000
1	80.21057359	1.695152E-011	4.751521E-012	0	0.000000E+000
1	80.21059714	4.751521E-012	1.695152E-011	1	0.000000E+000
1	80.21067664	1.695152E-011	4.751521E-012	0	0.000000E+000
1	80.21126751	4.751521E-012	1.695152E-011	1	0.000000E+000
1	80.21140363	1.695152E-011	4.751521E-012	0	0.000000E+000
1	80.21365892	4.751521E-012	1.695152E-011	1	0.000000E+000
1	80.21389782	1.695152E-011	4.751521E-012	0	0.000000E+000
1	80.22166036	4.751521E-012	1.695152E-011	1	0.000000E+000
1	80.22175874	1.695152E-011	4.751521E-012	0	0.000000E+000
1	80.22222872	4.751521E-012	1.695152E-011	1	0.000000E+000
1	80.22233734	1.695152E-011	4.751521E-012	0	0.000000E+000
1	80.22238443	4.751521E-012	1.695152E-011	1	0.000000E+000
1	80.22240086	1.695152E-011	4.751521E-012	0	0.000000E+000
1	80.22411404	4.751521E-012	1.695152E-011	1	0.000000E+000
1	80.22433941	1.695152E-011	4.751521E-012	0	0.000000E+000
1	80.22532688	4.751521E-012	1.695152E-011	1	0.000000E+000
1	80.22542013	1.695152E-011	4.751521E-012	0	0.000000E+000
1	80.22622774	4.751521E-012	1.695152E-011	1	0.000000E+000
1	80.22626833	1.695152E-011	4.751521E-012	0	0.000000E+000
1	80.23610356	4.751521E-012	1.695152E-011	1	0.000000E+000
1	80.23636291	1.695152E-011	4.751521E-012	0	0.000000E+000
1	80.23671530	4.751521E-012	1.695152E-011	1	0.000000E+000
1	80.23673761	1.695152E-011	4.751521E-012	0	0.000000E+000
1	80.23696808	4.751521E-012	1.695152E-011	1	0.000000E+000
1	80.23706022	1.695152E-011	4.751521E-012	0	0.000000E+000
1	80.24255016	4.751521E-012	1.695152E-011	1	0.000000E+000
1	80.24266512	1.695152E-011	4.751521E-012	0	0.000000E+000
1	80.24345626	4.751521E-012	1.695152E-011	1	0.000000E+000
1	80.24353269	1.695152E-011	4.751521E-012	0	0.000000E+000
1	80.24359811	4.751521E-012	1.695152E-011	1	0.000000E+000
1	80.24361543	1.695152E-011	4.751521E-012	0	0.000000E+000
1	80.24420377	4.751521E-012	1.695152E-011	1	0.000000E+000
1	80.24424723	1.695152E-011	4.751521E-012	0	0.000000E+000
1	80.24479460	4.751521E-012	1.695152E-011	1	0.000000E+000
1	80.24486838	1.695152E-011	4.751521E-012	0	0.000000E+000
1	80.24689646	4.751521E-012	1.695152E-011	1	0.000000E+000
1	80.24693103	1.695152E-011	4.751521E-012	0	0.000000E+000
1	80.24866993	4.751521E-012	1.695152E-011	1	0.000000E+000
1	80.24880166	1.695152E-011	4.751521E-012	0	0.000000E+000
1	80.24924545	4.751521E-012	1.695152E-011	1	0.000000E+000
1	80.24944728	1.695152E-011	4.751521E-012	0	0.000000E+000
1	80.25168662	4.751521E-012	1.695152E-011	1	0.000000E+000
1	80.25170525	1.695152E-011	4.751521E-012	0	0.000000E+000
1	80.25244545	4.751521E-012	1.695152E-011	1	0.000000E+000
1	80.25251025	1.695152E-011	4.751521E-012	0	0.000000E+000
1	80.25417551	4.751521E-012	1.695152E-011	1	0.000000E+000
1	80.25421323	1.695152E-011	4.751521E-012	0	0.000000E+000
1	80.25426907	4.751521E-012	1.695152E-011	1	0.000000E+000
1	80.25446041	1.695152E-011	4.751521E-012	0	0.000000E+000
1	80.25466449	4.751521E-012	1.695152E-011	1	0.000000E+000
1	80.25489969	1.695152E-011	4.751521E-012	0	0.000000E+000
1	80.25665423	4.751521E-012	1.695152E-011	1	0.000000E+000
1	80.25666437	1.695152E-011	4.751521E-012	0	0.000000E+000
1	80.25849344	4.751521E-012	1.695152E-011	1	0.000000E+000
1	80.25871717	1.695152E-011	4.751521E-012	0	0.000000E+000
1	80.26041226	4.751521E-012	1.695152E-011	1	0.000000E+000
1	80.26064116	1.695152E-011	4.751521E-012	0	0.000000E+000
1	80.26080816	4.751521E-012	1.695152E-011	1	0.000000E+000
1	80.26083053	1.695152E-011	4.751521E-012	0	0.000000E+000
1	80.26283364	4.751521E-012	1.695152E-011	1	0.000000E+000
1	80.26285911	1.695152E-011	4.751521E-012	0	0.000000E+000
1	80.26379717	4.751521E-012	1.695152E-011	1	0.000000E+000
1	80.26383394	1.695152E-011	4.751521E-012	0	0.000000E+000
1	80.26384864	4.751521E-012	1.695152E-011	1	0.000000E+000
1	80.26390588	1.695152E-011	4.751521E-012	0	0.000000E+000
1	80.26503992	4.751521E-012	1.695152E-011	1	0.000000E+000
1	80.26507583	1.695152E-011	4.751521E-012	0	0.000000E+000
1	80.26580905	4.751521E-012	1.695152E-011	1	0.000000E+000
1	80.26598446	1.695152E-011	4.751521E-012	0	0.000000E+000
1	80.26779855	4.751521E-012	1.695152E-011	1	0.000000E+000
1	80.26789657	1.695152E-011	4.751521E-012	0	0.000000E+000
1	80.26916781	4.751521E-012	1.695152E-011	1	0.000000E+000
1	80.26932925	1.695152E-011	4.751521E-012	0	0.000000E+000
1	80.26937671	4.751521E-012	1.695152E-011	1	0.000000E+000
1	80.26941150	1.695152E-011	4.751521E-012	0	0.000000E+000
1	80.27152993	4.751521E-012	1.695152E-011	1	0.000000E+000
1	80.27173126	1.695152E-011	4.751521E-012	0	0.000000E+000
1	80.27370623	4.751521E-012	1.695152E-011	1	0.000000E+000
1	80.27390729	1.695152E-011	4.751521E-012	0	0.000000E+000
1	80.27443306	4.751521E-012	1.695152E-011	1	0.000000E+000
1	80.27448991	1.695152E-011	4.751521E-012	0	0.000000E+000
1	80.27551155	4.751521E-012	1.695152E-011	1	0.000000E+000
1	80.27562549	1.695152E-011	4.751521E-012	0	0.000000E+000
1	80.27686568	4.751521E-012	1.695152E-011	1	0.000000E+000
1	80.27692308	1.695152E-011	4.751521E-012	0	0.000000E+000
1	80.27705403	4.751521E-012	1.695152E-011	1	0.000000E+000
1	80.27712330	1.695152E-011	4.751521E-012	0	0.000000E+000
1	80.27725075	4.751521E-012	1.695152E-011	1	0.000000E+000
1	80.27744589	1.695152E-011	4.751521E-012	0	0.000000E+000
1	80.28276202	4.751521E-012	1.695152E-011	1	0.000000E+000
1	80.28283177	1.695152E-011	4.751521E-012	0	0.000000E+000
1	80.28417377	4.751521E-012	1.695152E-011	1	0.000000E+000
1	80.28421665	1.695152E-011	4.751521E-012	0	0.000000E+000
1	80.28433780	4.751521E-012	1.695152E-011	1	0.000000E+000
1	80.28445701	1.695152E-011	4.751521E-012	0	0.000000E+000
1	80.29170579	4.751521E-012	1.695152E-011	1	0.000000E+000
1	80.29173498	1.695152E-011	4.751521E-012	0	0.000000E+000
1	80.29465558	4.751521E-012	1.695152E-011	1	0.000000E+000
1	80.29467219	1.695152E-011	4.751521E-012	0	0.000000E+000
1	80.29498532	4.751521E-012	1.695152E-011	1	0.000000E+000
1	80.29500202	1.695152E-011	4.751521E-012	0	0.000000E+000
1	80.29553321	4.751521E-012	1.695152E-011	1	0.000000E+000
1	80.29562563	1.695152E-011	4.751521E-012	0	0.000000E+000
1	80.29571223	4.751521E-012	1.695152E-011	1	0.000000E+000
1	80.29582200	1.695152E-011	4.751521E-012	0	0.000000E+000
1	80.88791809	5.118485E-012	1.731849E-011	1	0.000000E+000
1	80.88798026	1.731849E-011	5.118485E-012	0	0.000000E+000
1	80.89369169	5.118485E-012	1.731849E-011	1	0.000000E+000
1	80.89375754	1.731849E-011	5.118485E-012	0	0.000000E+000
1	80.89413061	5.118485E-012	1.731849E-011	1	0.000000E+000
1	80.89414971	1.731849E-011	5.118485E-012	0	0.000000E+000
1	80.89550584	5.118485E-012	1.731849E-011	1	0.000000E+000
1	80.89563186	1.731849E-011	5.118485E-012	0	0.000000E+000
1	80.89693481	5.118485E-012	1.731849E-011	1	0.000000E+000
1	80.89699186	1.731849E-011	5.118485E-012	0	0.000000E+000
1	80.89854961	5.118485E-012	1.731849E-011	1	0.000000E+000
1	80.89885596	1.731849E-011	5.118485E-012	0	0.000000E+000
1	80.89887492	5.118485E-012	1.731849E-011	1	0.000000E+000
1	80.89903600	1.731849E-011	5.118485E-012	0	0.000000E+000
1	80.90250411	5.118485E-012	1.731849E-011	1	0.000000E+000
1	80.90254757	1.731849E-011	5.118485E-012	0	0.000000E+000
1	80.90491706	5.118485E-012	1.731849E-011	1	0.000000E+000
1	80.90497193	1.731849E-011	5.118485E-012	0	0.000000E+000
1	80.90537868	5.118485E-012	1.731849E-011	1	0.000000E+000
1	80.90552251	1.731849E-011	5.118485E-012	0	0.000000E+000
1	80.90630193	5.118485E-012	1.731849E-011	1	0.000000E+000
1	80.90636115	1.731849E-011	5.118485E-012	0	0.000000E+000
1	80.90711704	5.118485E-012	1.731849E-011	1	0.000000E+000
1	80.90724489	1.731849E-011	5.118485E-012	0	0.000000E+000
1	80.90861491	5.118485E-012	1.731849E-011	1	0.000000E+000
1	80.90863996	1.731849E-011	5.118485E-012	0	0.000000E+000
1	80.90973829	5.118485E-012	1.731849E-011	1	0.000000E+000
1	80.90979254	1.731849E-011	5.118485E-012	0	0.000000E+000
1	80.91014102	5.118485E-012	1.731849E-011	1	0.000000E+000
1	80.91016324	1.731849E-011	5.118485E-012	0	0.000000E+000
1	80.91042728	5.118485E-012	1.731849E-011	1	0.000000E+000
1	80.91050631	1.731849E-011	5.118485E-012	0	0.000000E+000
1	80.91058414	5.118485E-012	1.731849E-011	1	0.000000E+000
1	80.91068110	1.731849E-011	5.118485E-012	0	0.000000E+000
1	80.91263708	5.118485E-012	1.731849E-011	1	0.000000E+000
1	80.91272457	1.731849E-011	5.118485E-012	0	0.000000E+000
1	80.91598983	5.118485E-012	1.731849E-011	1	0.000000E+000
1	80.91601286	1.731849E-011	5.118485E-012	0	0.000000E+000
1	80.91684566	5.118485E-012	1.731849E-011	1	0.000000E+000
1	80.91687770	1.731849E-011	5.118485E-012	0	0.000000E+000
1	80.91695114	5.118485E-012	1.731849E-011	1	0.000000E+000
1	80.91698128	1.731849E-011	5.118485E-012	0	0.000000E+000
1	80.91742383	5.118485E-012	1.731849E-011	1	0.000000E+000
1	80.91753824	1.731849E-011	5.118485E-012	0	0.000000E+000
1	80.92298319	5.118485E-012	1.731849E-011	1	0.000000E+000
1	80.92308037	1.731849E-011	5.118485E-012	0	0.000000E+000
1	80.92315480	5.118485E-012	1.731849E-011	1	0.000000E+000
1	80.92324030	1.731849E-011	5.118485E-012	0	0.000000E+000
1	80.92434690	5.118485E-012	1.731849E-011	1	0.000000E+000
1	80.92456758	1.731849E-011	5.118485E-012	0	0.000000E+000
1	80.92617128	5.118485E-012	1.731849E-011	1	0.000000E+000
1	80.92619129	1.731849E-011	5.118485E-012	0	0.000000E+000
1	80.92817499	5.118485E-012	1.731849E-011	1	0.000000E+000
1	80.92830621	1.731849E-011	5.118485E-012	0	0.000000E+000
1	80.92955669	5.118485E-012	1.731849E-011	1	0.000000E+000
1	80.92961457	1.731849E-011	5.118485E-012	0	0.000000E+000
1	80.93117370	5.118485E-012	1.731849E-011	1	0.000000E+000
1	80.93129545	1.731849E-011	5.118485E-012	0	0.000000E+000
1	80.93229692	5.118485E-012	1.731849E-011	1	0.000000E+000
1	80.93242172	1.731849E-011	5.118485E-012	0	0.000000E+000
1	80.93449442	5.118485E-012	1.731849E-011	1	0.000000E+000
1	80.93470514	1.731849E-011	5.118485E-012	0	0.000000E+000
1	80.93472220	5.118485E-012	1.731849E-011	1	0.000000E+000
1	80.93484460	1.731849E-011	5.118485E-012	0	0.000000E+000
1	80.93486347	5.118485E-012	1.731849E-011	1	0.000000E+000
1	80.93508302	1.731849E-011	5.118485E-012	0	0.000000E+000
1	80.93510366	5.118485E-012	1.731849E-011	1	0.000000E+000
1	80.93511191	1.731849E-011	5.118485E-012	0	0.000000E+000
1	80.93697383	5.118485E-012	1.731849E-011	1	0.000000E+000
1	80.93702344	1.731849E-011	5.118485E-012	0	0.000000E+000
1	80.93919070	5.118485E-012	1.731849E-011	1	0.000000E+000
1	80.93924937	1.731849E-011	5.118485E-012	0	0.000000E+000
1	80.93968570	5.118485E-012	1.731849E-011	1	0.000000E+000
1	80.93970473	1.731849E-011	5.118485E-012	0	0.000000E+000
1	80.94012545	5.118485E-012	1.731849E-011	1	0.000000E+000
1	80.94040698	1.731849E-011	5.118485E-012	0	0.000000E+000
1	80.94146381	5.118485E-012	1.731849E-011	1	0.000000E+000
1	80.94156747	1.731849E-011	5.118485E-012	0	0.000000E+000
1	80.94204833	5.118485E-012	1.731849E-011	1	0.000000E+000
1	80.94245343	1.731849E-011	5.118485E-012	0	0.000000E+000
1	80.94271119	5.118485E-012	1.731849E-011	1	0.000000E+000
1	80.94291586	1.731849E-011	5.118485E-012	0	0.000000E+000
1	80.94755529	5.118485E-012	1.731849E-011	1	0.000000E+000
1	80.94757188	1.731849E-011	5.118485E-012	0	0.000000E+000
1	80.95069937	5.118485E-012	1.731849E-011	1	0.000000E+000
1	80.95088536	1.731849E-011	5.118485E-012	0	0.000000E+000
1	80.95315992	5.118485E-012	1.731849E-011	1	0.000000E+000
1	80.95318105	1.731849E-011	5.118485E-012	0	0.000000E+000
1	80.95440004	5.118485E-012	1.731849E-011	1	0.000000E+000
1	80.95442042	1.731849E-011	5.118485E-012	0	0.000000E+000
1	80.95475206	5.118485E-012	1.731849E-011	1	0.000000E+000
1	80.95511290	1.731849E-011	5.118485E-012	0	0.000000E+000
1	80.95766654	5.118485E-012	1.731849E-011	1	0.000000E+000
1	80.95778909	1.731849E-011	5.118485E-012	0	0.000000E+000
1	80.95799590	5.118485E-012	1.731849E-011	1	0.000000E+000
1	80.95801730	1.731849E-011	5.118485E-012	0	0.000000E+000
1	80.95911620	5.118485E-012	1.731849E-011	1	0.000000E+000
1	80.95919720	1.731849E-011	5.118485E-012	0	0.000000E+000
1	80.96538444	5.118485E-012	1.731849E-011	1	0.000000E+000
1	80.96553279	1.731849E-011	5.118485E-012	0	0.000000E+000
1	80.96563456	5.118485E-012	1.731849E-011	1	0.000000E+000
1	80.96577668	1.731849E-011	5.118485E-012	0	0.000000E+000
1	80.96624403	5.118485E-012	1.731849E-011	1	0.000000E+000
1	80.96626212	1.731849E-011	5.118485E-012	0	0.000000E+000
1	80.97218910	5.118485E-012	1.731849E-011	1	0.000000E+000
1	80.97231734	1.731849E-011	5.118485E-012	0	0.000000E+000
1	80.97304716	5.118485E-012	1.731849E-011	1	0.000000E+000
1	80.97310651	1.731849E-011	5.118485E-012	0	0.000000E+000
1	80.97539496	5.118485E-012	1.731849E-011	1	0.000000E+000
1	80.97544819	1.731849E-011	5.118485E-012	0	0.000000E+000
1	80.97577757	5.118485E-012	1.731849E-011	1	0.000000E+000
1	80.97594706	1.731849E-011	5.118485E-012	0	0.000000E+000
1	80.97597582	5.118485E-012	1.731849E-011	1	0.000000E+000
1	80.97634501	1.731849E-011	5.118485E-012	0	0.000000E+000
1	80.97718350	5.118485E-012	1.731849E-011	1	0.000000E+000
1	80.97723080	1.731849E-011	5.118485E-012	0	0.000000E+000
1	80.97834328	5.118485E-012	1.731849E-011	1	0.000000E+000
1	80.97855338	1.731849E-011	5.118485E-012	0	0.000000E+000
1	80.97871398	5.118485E-012	1.731849E-011	1	0.000000E+000
1	80.97877164	1.731849E-011	5.118485E-012	0	0.000000E+000
1	80.98217920	5.118485E-012	1.731849E-011	1	0.000000E+000
1	80.98238635	1.731849E-011	5.118485E-012	0	0.000000E+000
1	80.98239499	5.118485E-012	1.731849E-011	1	0.000000E+000
1	80.98246249	1.731849E-011	5.118485E-012	0	0.000000E+000
1	80.98675364	5.118485E-012	1.731849E-011	1	0.000000E+000
1	80.98678520	1.731849E-011	5.118485E-012	0	0.000000E+000
1	80.98834458	5.118485E-012	1.731849E-011	1	0.000000E+000
1	80.98844501	1.731849E-011	5.118485E-012	0	0.000000E+000
1	80.99165090	5.118485E-012	1.731849E-011	1	0.000000E+000
1	80.99167963	1.731849E-011	5.118485E-012	0	0.000000E+000
1	80.99270100	5.118485E-012	1.731849E-011	1	0.000000E+000
1	80.99277961	1.731849E-011	5.118485E-012	0	0.000000E+000
1	80.99324548	5.118485E-012	1.731849E-011	1	0.000000E+000
1	80.99326034	1.731849E-011	5.118485E-012	0	0.000000E+000
1	80.99357932	5.118485E-012	1.731849E-011	1	0.000000E+000
1	80.99362814	1.731849E-011	5.118485E-012	0	0.000000E+000
1	80.99463985	5.118485E-012	1.731849E-011	1	0.000000E+000
1	80.99467822	1.731849E-011	5.118485E-012	0	0.000000E+000
1	80.99589803	5.118485E-012	1.731849E-011	1	0.000000E+000
1	80.99621661	1.731849E-011	5.118485E-012	0	0.000000E+000
1	80.99843336	5.118485E-012	1.731849E-011	1	0.000000E+000
1	80.99865800	1.731849E-011	5.118485E-012	0	0.000000E+000
1	81.00745509	5.118485E-012	1.731849E-011	1	0.000000E+000
1	81.00753836	1.731849E-011	5.118485E-012	0	0.000000E+000
1	86.86812198	5.060298E-012	1.726030E-011	1	0.000000E+000
1	86.86836366	1.726030E-011	5.060298E-012	0	0.000000E+000
1	86.87374151	5.060298E-012	1.726030E-011	1	0.000000E+000
1	86.87397797	1.726030E-011	5.060298E-012	0	0.000000E+000
1	86.87403542	5.060298E-012	1.726030E-011	1	0.000000E+000
1	86.87420543	1.726030E-011	5.060298E-012	0	0.000000E+000
1	86.87497250	5.060298E-012	1.726030E-011	1	0.000000E+000
1	86.87501394	1.726030E-011	5.060298E-012	0	0.000000E+000
1	86.87570013	5.060298E-012	1.726030E-011	1	0.000000E+000
1	86.87573175	1.726030E-011	5.060298E-012	0	0.000000E+000
1	86.87583377	5.060298E-012	1.726030E-011	1	0.000000E+000
1	86.87594280	1.726030E-011	5.060298E-012	0	0.000000E+000
1	86.87853024	5.060298E-012	1.726030E-011	1	0.000000E+000
1	86.87856154	1.726030E-011	5.060298E-012	0	0.000000E+000
1	86.87979535	5.060298E-012	1.726030E-011	1	0.000000E+000
1	86.88000570	1.726030E-011	5.060298E-012	0	0.000000E+000
1	86.88468756	5.060298E-012	1.726030E-011	1	0.000000E+000
1	86.88477177	1.726030E-011	5.060298E-012	0	0.000000E+000
1	86.89074463	5.060298E-012	1.726030E-011	1	0.000000E+000
1	86.89077386	1.726030E-011	5.060298E-012	0	0.000000E+000
1	86.89117873	5.060298E-012	1.726030E-011	1	0.000000E+000
1	86.89122268	1.726030E-011	5.060298E-012	0	0.000000E+000
1	86.89185788	5.060298E-012	1.726030E-011	1	0.000000E+000
1	86.89188015	1.726030E-011	5.060298E-012	0	0.000000E+000
1	86.89591655	5.060298E-012	1.726030E-011	1	0.000000E+000
1	86.89595041	1.726030E-011	5.060298E-012	0	0.000000E+000
1	86.89810480	5.060298E-012	1.726030E-011	1	0.000000E+000
1	86.89812745	1.726030E-011	5.060298E-012	0	0.000000E+000
1	86.90407951	5.060298E-012	1.726030E-011	1	0.000000E+000
1	86.90417317	1.726030E-011	5.060298E-012	0	0.000000E+000
1	86.90453131	5.060298E-012	1.726030E-011	1	0.000000E+000
1	86.90461852	1.726030E-011	5.060298E-012	0	0.000000E+000
1	86.90524129	5.060298E-012	1.726030E-011	1	0.000000E+000
1	86.90531068	1.726030E-011	5.060298E-012	0	0.000000E+000
1	86.90892578	5.060298E-012	1.726030E-011	1	0.000000E+000
1	86.90907648	1.726030E-011	5.060298E-012	0	0.000000E+000
1	86.91097622	5.060298E-012	1.726030E-011	1	0.000000E+000
1	86.91098031	1.726030E-011	5.060298E-012	0	0.000000E+000
1	86.91106328	5.060298E-012	1.726030E-011	1	0.000000E+000
1	86.91110449	1.726030E-011	5.060298E-012	0	0.000000E+000
1	86.91192575	5.060298E-012	1.726030E-011	1	0.000000E+000
1	86.91204216	1.726030E-011	5.060298E-012	0	0.000000E+000
1	86.91491858	5.060298E-012	1.726030E-011	1	0.000000E+000
1	86.91495347	1.726030E-011	5.060298E-012	0	0.000000E+000
1	86.91539113	5.060298E-012	1.726030E-011	1	0.000000E+000
1	86.91543612	1.726030E-011	5.060298E-012	0	0.000000E+000
1	86.91579010	5.060298E-012	1.726030E-011	1	0.000000E+000
1	86.91582156	1.726030E-011	5.060298E-012	0	0.000000E+000
1	86.91857313	5.060298E-012	1.726030E-011	1	0.000000E+000
1	86.91866834	1.726030E-011	5.060298E-012	0	0.000000E+000
1	86.91961027	5.060298E-012	1.726030E-011	1	0.000000E+000
1	86.91991142	1.726030E-011	5.060298E-012	0	0.000000E+000
1	86.92188543	5.060298E-012	1.726030E-011	1	0.000000E+000
1	86.92198990	1.726030E-011	5.060298E-012	0	0.000000E+000
1	86.92264658	5.060298E-012	1.726030E-011	1	0.000000E+000
1	86.92294736	1.726030E-011	5.060298E-012	0	0.000000E+000
1	86.92332866	5.060298E-012	1.726030E-011	1	0.000000E+000
1	86.92353694	1.726030E-011	5.060298E-012	0	0.000000E+000
1	86.92810546	5.060298E-012	1.726030E-011	1	0.000000E+000
1	86.92821173	1.726030E-011	5.060298E-012	0	0.000000E+000
1	86.92823441	5.060298E-012	1.726030E-011	1	0.000000E+000
1	86.92825144	1.726030E-011	5.060298E-012	0	0.000000E+000
1	86.92951009	5.060298E-012	1.726030E-011	1	0.000000E+000
1	86.92959354	1.726030E-011	5.060298E-012	0	0.000000E+000
1	86.93004101	5.060298E-012	1.726030E-011	1	0.000000E+000
1	86.93009156	1.726030E-011	5.060298E-012	0	0.000000E+000
1	86.93009344	5.060298E-012	1.726030E-011	1	0.000000E+000
1	86.93014608	1.726030E-011	5.060298E-012	0	0.000000E+000
1	86.93158837	5.060298E-012	1.726030E-011	1	0.000000E+000
1	86.93172515	1.726030E-011	5.060298E-012	0	0.000000E+000
1	86.93213819	5.060298E-012	1.726030E-011	1	0.000000E+000
1	86.93218509	1.726030E-011	5.060298E-012	0	0.000000E+000
1	86.93221996	5.060298E-012	1.726030E-011	1	0.000000E+000
1	86.93229848	1.726030E-011	5.060298E-012	0	0.000000E+000
1	86.93376965	5.060298E-012	1.726030E-011	1	0.000000E+000
1	86.93385648	1.726030E-011	5.060298E-012	0	0.000000E+000
1	86.94432955	5.060298E-012	1.726030E-011	1	0.000000E+000
1	86.94442587	1.726030E-011	5.060298E-012	0	0.000000E+000
1	86.94456507	5.060298E-012	1.726030E-011	1	0.000000E+000
1	86.94460387	1.726030E-011	5.060298E-012	0	0.000000E+000
1	86.94535160	5.060298E-012	1.726030E-011	1	0.000000E+000
1	86.94542473	1.726030E-011	5.060298E-012	0	0.000000E+000
1	86.94965520	5.060298E-012	1.726030E-011	1	0.000000E+000
1	86.94978216	1.726030E-011	5.060298E-012	0	0.000000E+000
1	86.95010431	5.060298E-012	1.726030E-011	1	0.000000E+000
1	86.95027852	1.726030E-011	5.060298E-012	0	0.000000E+000
1	86.95673636	5.060298E-012	1.726030E-011	1	0.000000E+000
1	86.95678673	1.726030E-011	5.060298E-012	0	0.000000E+000
1	86.95942314	5.060298E-012	1.726030E-011	1	0.000000E+000
1	86.95947781	1.726030E-011	5.060298E-012	0	0.000000E+000
1	86.95991027	5.060298E-012	1.726030E-011	1	0.000000E+000
1	86.96008361	1.726030E-011	5.060298E-012	0	0.000000E+000
1	86.96014517	5.060298E-012	1.726030E-011	1	0.000000E+000
1	86.96019341	1.726030E-011	5.060298E-012	0	0.000000E+000
1	86.96035665	5.060298E-012	1.726030E-011	1	0.000000E+000
1	86.96041831	1.726030E-011	5.060298E-012	0	0.000000E+000
1	86.96095638	5.060298E-012	1.726030E-011	1	0.000000E+000
1	86.96099800	1.726030E-011	5.060298E-012	0	0.000000E+000
1	86.96105399	5.060298E-012	1.726030E-011	1	0.000000E+000
1	86.96106169	1.726030E-011	5.060298E-012	0	0.000000E+000
1	86.96319928	5.060298E-012	1.726030E-011	1	0.000000E+000
1	86.96326278	1.726030E-011	5.060298E-012	0	0.000000E+000
1	86.96564288	5.060298E-012	1.726030E-011	1	0.000000E+000
1	86.96569259	1.726030E-011	5.060298E-012	0	0.000000E+000
1	86.96915605	5.060298E-012	1.726030E-011	1	0.000000E+000
1	86.96922767	1.726030E-011	5.060298E-012	0	0.000000E+000
1	86.96926111	5.060298E-012	1.726030E-011	1	0.000000E+000
1	86.96935412	1.726030E-011	5.060298E-012	0	0.000000E+000
1	86.97129159	5.060298E-012	1.726030E-011	1	0.000000E+000
1	86.97166268	1.726030E-011	5.060298E-012	0	0.000000E+000
1	87.03192796	5.041946E-012	1.724195E-011	1	0.000000E+000
1	87.03209886	1.724195E-011	5.041946E-012	0	0.000000E+000
1	87.03451230	5.041946E-012	1.724195E-011	1	0.000000E+000
1	87.03481945	1.724195E-011	5.041946E-012	0	0.000000E+000
1	87.03523936	5.041946E-012	1.724195E-011	1	0.000000E+000
1	87.03534349	1.724195E-011	5.041946E-012	0	0.000000E+000
1	87.03536000	5.041946E-012	1.724195E-011	1	0.000000E+000
1	87.03546824	1.724195E-011	5.041946E-012	0	0.000000E+000
1	87.03568109	5.041946E-012	1.724195E-011	1	0.000000E+000
1	87.03577980	1.724195E-011	5.041946E-012	0	0.000000E+000
1	87.03920236	5.041946E-012	1.724195E-011	1	0.000000E+000
1	87.03944584	1.724195E-011	5.041946E-012	0	0.000000E+000
1	87.04356684	5.041946E-012	1.724195E-011	1	0.000000E+000
1	87.04380169	1.724195E-011	5.041946E-012	0	0.000000E+000
1	87.04393293	5.041946E-012	1.724195E-011	1	0.000000E+000
1	87.04396767	1.724195E-011	5.041946E-012	0	0.000000E+000
1	87.04917033	5.041946E-012	1.724195E-011	1	0.000000E+000
1	87.04920355	1.724195E-011	5.041946E-012	0	0.000000E+000
1	87.04954721	5.041946E-012	1.724195E-011	1	0.000000E+000
1	87.04956618	1.724195E-011	5.041946E-012	0	0.000000E+000
1	87.04970573	5.041946E-012	1.724195E-011	1	0.000000E+000
1	87.04976266	1.724195E-011	5.041946E-012	0	0.000000E+000
1	87.05045377	5.041946E-012	1.724195E-011	1	0.000000E+000
1	87.05052474	1.724195E-011	5.041946E-012	0	0.000000E+000
1	87.05054836	5.041946E-012	1.724195E-011	1	0.000000E+000
1	87.05073777	1.724195E-011	5.041946E-012	0	0.000000E+000
1	87.05372874	5.041946E-012	1.724195E-011	1	0.000000E+000
1	87.05375936	1.724195E-011	5.041946E-012	0	0.000000E+000
1	87.05423717	5.041946E-012	1.724195E-011	1	0.000000E+000
1	87.05428003	1.724195E-011	5.041946E-012	0	0.000000E+000
1	87.05846603	5.041946E-012	1.724195E-011	1	0.000000E+000
1	87.05863860	1.724195E-011	5.041946E-012	0	0.000000E+000
1	87.05882931	5.041946E-012	1.724195E-011	1	0.000000E+000
1	87.05886107	1.724195E-011	5.041946E-012	0	0.000000E+000
1	87.06058327	5.041946E-012	1.724195E-011	1	0.000000E+000
1	87.06062045	1.724195E-011	5.041946E-012	0	0.000000E+000
1	87.06093732	5.041946E-012	1.724195E-011	1	0.000000E+000
1	87.06104203	1.724195E-011	5.041946E-012	0	0.000000E+000
1	87.06244894	5.041946E-012	1.724195E-011	1	0.000000E+000
1	87.06247279	1.724195E-011	5.041946E-012	0	0.000000E+000
1	87.06523873	5.041946E-012	1.724195E-011	1	0.000000E+000
1	87.06534805	1.724195E-011	5.041946E-012	0	0.000000E+000
1	87.06587075	5.041946E-012	1.724195E-011	1	0.000000E+000
1	87.06593857	1.724195E-011	5.041946E-012	0	0.000000E+000
1	87.06606819	5.041946E-012	1.724195E-011	1	0.000000E+000
1	87.06610770	1.724195E-011	5.041946E-012	0	0.000000E+000
1	87.06730188	5.041946E-012	1.724195E-011	1	0.000000E+000
1	87.06736148	1.724195E-011	5.041946E-012	0	0.000000E+000
1	87.06739552	5.041946E-012	1.724195E-011	1	0.000000E+000
1	87.06743043	1.724195E-011	5.041946E-012	0	0.000000E+000
1	87.06763225	5.041946E-012	1.724195E-011	1	0.000000E+000
1	87.06765896	1.724195E-011	5.041946E-012	0	0.000000E+000
1	87.06786778	5.041946E-012	1.724195E-011	1	0.000000E+000
1	87.06808657	1.724195E-011	5.041946E-012	0	0.000000E+000
1	87.07051250	5.041946E-012	1.724195E-011	1	0.000000E+000
1	87.07061677	1.724195E-011	5.041946E-012	0	0.000000E+000
1	87.07099639	5.041946E-012	1.724195E-011	1	0.000000E+000
1	87.07102067	1.724195E-011	5.041946E-012	0	0.000000E+000
1	87.07141153	5.041946E-012	1.724195E-011	1	0.000000E+000
1	87.07148596	1.724195E-011	5.041946E-012	0	0.000000E+000
1	87.07235935	5.041946E-012	1.724195E-011	1	0.000000E+000
1	87.07251297	1.724195E-011	5.041946E-012	0	0.000000E+000
1	87.07253073	5.041946E-012	1.724195E-011	1	0.000000E+000
1	87.07263398	1.724195E-011	5.041946E-012	0	0.000000E+000
1	88.02655515	4.890882E-012	1.709088E-011	1	0.000000E+000
1	88.02667060	1.709088E-011	4.890882E-012	0	0.000000E+000
1	88.02721742	4.890882E-012	1.709088E-011	1	0.000000E+000
1	88.02734636	1.709088E-011	4.890882E-012	0	0.000000E+000
1	88.02804610	4.890882E-012	1.709088E-011	1	0.000000E+000
1	88.02807415	1.709088E-011	4.890882E-012	0	0.000000E+000
1	88.03016883	4.890882E-012	1.709088E-011	1	0.000000E+000
1	88.03035756	1.709088E-011	4.890882E-012	0	0.000000E+000
1	88.03304168	4.890882E-012	1.709088E-011	1	0.000000E+000
1	88.03318829	1.709088E-011	4.890882E-012	0	0.000000E+000
1	88.03367023	4.890882E-012	1.709088E-011	1	0.000000E+000
1	88.03375700	1.709088E-011	4.890882E-012	0	0.000000E+000
1	88.03443113	4.890882E-012	1.709088E-011	1	0.000000E+000
1	88.03462687	1.709088E-011	4.890882E-012	0	0.000000E+000
1	88.04095353	4.890882E-012	1.709088E-011	1	0.000000E+000
1	88.04105741	1.709088E-011	4.890882E-012	0	0.000000E+000
1	88.04925536	4.890882E-012	1.709088E-011	1	0.000000E+000
1	88.04933672	1.709088E-011	4.890882E-012	0	0.000000E+000
1	88.05116351	4.890882E-012	1.709088E-011	1	0.000000E+000
1	88.05144464	1.709088E-011	4.890882E-012	0	0.000000E+000
1	88.05233287	4.890882E-012	1.709088E-011	1	0.000000E+000
1	88.05243030	1.709088E-011	4.890882E-012	0	0.000000E+000
1	88.05246251	4.890882E-012	1.709088E-011	1	0.000000E+000
1	88.05265426	1.709088E-011	4.890882E-012	0	0.000000E+000
1	88.05289451	4.890882E-012	1.709088E-011	1	0.000000E+000
1	88.05292885	1.709088E-011	4.890882E-012	0	0.000000E+000
1	88.05310274	4.890882E-012	1.709088E-011	1	0.000000E+000
1	88.05313065	1.709088E-011	4.890882E-012	0	0.000000E+000
1	88.05441735	4.890882E-012	1.709088E-011	1	0.000000E+000
1	88.05443325	1.709088E-011	4.890882E-012	0	0.000000E+000
1	88.05620745	4.890882E-012	1.709088E-011	1	0.000000E+000
1	88.05628675	1.709088E-011	4.890882E-012	0	0.000000E+000
1	88.05956605	4.890882E-012	1.709088E-011	1	0.000000E+000
1	88.05971075	1.709088E-011	4.890882E-012	0	0.000000E+000
1	88.06229430	4.890882E-012	1.709088E-011	1	0.000000E+000
1	88.06243971	1.709088E-011	4.890882E-012	0	0.000000E+000
1	88.06278572	4.890882E-012	1.709088E-011	1	0.000000E+000
1	88.06287687	1.709088E-011	4.890882E-012	0	0.000000E+000
1	88.06454579	4.890882E-012	1.709088E-011	1	0.000000E+000
1	88.06455250	1.709088E-011	4.890882E-012	0	0.000000E+000
1	88.06519503	4.890882E-012	1.709088E-011	1	0.000000E+000
1	88.06522468	1.709088E-011	4.890882E-012	0	0.000000E+000
1	88.06613561	4.890882E-012	1.709088E-011	1	0.000000E+000
1	88.06618486	1.709088E-011	4.890882E-012	0	0.000000E+000
1	88.06837256	4.890882E-012	1.709088E-011	1	0.000000E+000
1	88.06850231	1.709088E-011	4.890882E-012	0	0.000000E+000
1	88.07067759	4.890882E-012	1.709088E-011	1	0.000000E+000
1	88.07087868	1.709088E-011	4.890882E-012	0	0.000000E+000
1	88.07195082	4.890882E-012	1.709088E-011	1	0.000000E+000
1	88.07230383	1.709088E-011	4.890882E-012	0	0.000000E+000
1	88.07242375	4.890882E-012	1.709088E-011	1	0.000000E+000
1	88.07247712	1.709088E-011	4.890882E-012	0	0.000000E+000
1	88.07290580	4.890882E-012	1.709088E-011	1	0.000000E+000
1	88.07296213	1.709088E-011	4.890882E-012	0	0.000000E+000
1	88.07307098	4.890882E-012	1.709088E-011	1	0.000000E+000
1	88.07316558	1.709088E-011	4.890882E-012	0	0.000000E+000
1	88.07663396	4.890882E-012	1.709088E-011	1	0.000000E+000
1	88.07675390	1.709088E-011	4.890882E-012	0	0.000000E+000
1	90.83502184	5.227274E-012	1.742727E-011	1	0.000000E+000
1	90.83508402	1.742727E-011	5.227274E-012	0	0.000000E+000
1	90.83517561	5.227274E-012	1.742727E-011	1	0.000000E+000
1	90.83548504	1.742727E-011	5.227274E-012	0	0.000000E+000
1	90.83696373	5.227274E-012	1.742727E-011	1	0.000000E+000
1	90.83700135	1.742727E-011	5.227274E-012	0	0.000000E+000
1	90.84274243	5.227274E-012	1.742727E-011	1	0.000000E+000
1	90.84326843	1.742727E-011	5.227274E-012	0	0.000000E+000
1	90.84376017	5.227274E-012	1.742727E-011	1	0.000000E+000
1	90.84387602	1.742727E-011	5.227274E-012	0	0.000000E+000
1	90.84918572	5.227274E-012	1.742727E-011	1	0.000000E+000
1	90.84923072	1.742727E-011	5.227274E-012	0	0.000000E+000
1	90.84940293	5.227274E-012	1.742727E-011	1	0.000000E+000
1	90.84949039	1.742727E-011	5.227274E-012	0	0.000000E+000
1	90.85040285	5.227274E-012	1.742727E-011	1	0.000000E+000
1	90.85042474	1.742727E-011	5.227274E-012	0	0.000000E+000
1	90.85145779	5.227274E-012	1.742727E-011	1	0.000000E+000
1	90.85149586	1.742727E-011	5.227274E-012	0	0.000000E+000
1	90.85599437	5.227274E-012	1.742727E-011	1	0.000000E+000
1	90.85614549	1.742727E-011	5.227274E-012	0	0.000000E+000
1	90.85906920	5.227274E-012	1.742727E-011	1	0.000000E+000
1	90.85910970	1.742727E-011	5.227274E-012	0	0.000000E+000
1	90.85931970	5.227274E-012	1.742727E-011	1	0.000000E+000
1	90.85943607	1.742727E-011	5.227274E-012	0	0.000000E+000
1	90.85953998	5.227274E-012	1.742727E-011	1	0.000000E+000
1	90.85959089	1.742727E-011	5.227274E-012	0	0.000000E+000
1	90.86172681	5.227274E-012	1.742727E-011	1	0.000000E+000
1	90.86209105	1.742727E-011	5.227274E-012	0	0.000000E+000
1	90.86246961	5.227274E-012	1.742727E-011	1	0.000000E+000
1	90.86274854	1.742727E-011	5.227274E-012	0	0.000000E+000
1	90.86283542	5.227274E-012	1.742727E-011	1	0.000000E+000
1	90.86288151	1.742727E-011	5.227274E-012	0	0.000000E+000
1	90.86339045	5.227274E-012	1.742727E-011	1	0.000000E+000
1	90.86342348	1.742727E-011	5.227274E-012	0	0.000000E+000
1	90.86346722	5.227274E-012	1.742727E-011	1	0.000000E+000
1	90.86350907	1.742727E-011	5.227274E-012	0	0.000000E+000
1	90.86402671	5.227274E-012	1.742727E-011	1	0.000000E+000
1	90.86407890	1.742727E-011	5.227274E-012	0	0.000000E+000
1	90.86425781	5.227274E-012	1.742727E-011	1	0.000000E+000
1	90.86430925	1.742727E-011	5.227274E-012	0	0.000000E+000
1	90.86451686	5.227274E-012	1.742727E-011	1	0.000000E+000
1	90.86464737	1.742727E-011	5.227274E-012	0	0.000000E+000
1	90.86498874	5.227274E-012	1.742727E-011	1	0.000000E+000
1	90.86504246	1.742727E-011	5.227274E-012	0	0.000000E+000
1	90.86831981	5.227274E-012	1.742727E-011	1	0.000000E+000
1	90.86842140	1.742727E-011	5.227274E-012	0	0.000000E+000
1	90.87481992	5.227274E-012	1.742727E-011	1	0.000000E+000
1	90.87486696	1.742727E-011	5.227274E-012	0	0.000000E+000
1	90.87600527	5.227274E-012	1.742727E-011	1	0.000000E+000
1	90.87613737	1.742727E-011	5.227274E-012	0	0.000000E+000
1	90.87800052	5.227274E-012	1.742727E-011	1	0.000000E+000
1	90.87804707	1.742727E-011	5.227274E-012	0	0.000000E+000
1	90.87859025	5.227274E-012	1.742727E-011	1	0.000000E+000
[truncated: 206,621 more chars]
