# Supplementary material for: Ancestral acetylcholine receptor β-subunit forms homopentamers that prime before opening spontaneously
Source: eLife. 2022 Jul 4;11:e76504. doi: 10.7554/eLife.76504 (PMC9365395; doi:10.7554/eLife.76504)
Supplement: Figure 4—figure supplement 2—source data 1. — Detected single-channel event durations for 2-[(2,6-dimethylphenyl)amino]-N,N,N-trimethyl-2-oxoethaniminium chloride (QX-222) block of the human adult muscle-type acetylcholine receptor. Recordings were in the presence of either 10 µM or 30 µM acetylcholine, and increasing concentrations of QX-222 (QX222; 10 µM, 30 µM, 60 µM, and 100 µM). Compressed file includes 30 TAC 4.3.3 event files (*.evt format) of the single-channel detections for three recordings for each condition (fileA, fileB, and fileC in each case) included in the kinetic analysis, as well as the associated R scripts (*.txt format) for defining and sorting bursts. [file elife-76504-fig4-figsupp2-data1.zip › F4S1-SD2/Source Data - Figure 4-figure supplement 2/Figure 4-figure supplement 2_WTMuscle30uMACh_100uMQX222_fileB.evt]

5
File
Acquire	C:\Users\daCostaLab\Desktop\WT-QX222 Dose Response\30A100Q\20-07-13-WTMuscle-BRBS-PA30Q100OOPS-120mV-22.acquire	0	
Sweeps
1	155.840643	0.000000	0.132474	0.0000000E+000	0.0000000E+000	
Segments
1	319	0.000000	0.132474	0.943207	1.198837	1.445915	1.566459	1.664352	1.805775	1.919098	2.152065	2.158723	2.293961	2.355331	3.367041	3.403907	4.676105	4.959918	5.286205	5.550571	6.142786	6.156419	6.617052	6.764681	6.912071	7.813201	8.230130	8.283488	8.402592	9.039748	9.191674	9.236611	9.362186	9.517316	10.811244	10.875011	11.066393	11.146267	11.287322	11.333763	12.088262	12.208274	12.685341	12.910529	13.128241	13.560665	14.191755	14.479758	14.584202	14.613234	14.734876	14.741635	14.924723	14.938243	15.101938	16.054268	16.270639	16.546672	17.072800	17.103949	17.716242	17.756291	17.985003	18.018435	18.184807	18.283000	19.248590	19.370344	19.583367	19.591299	20.178672	20.222000	20.444027	20.634914	20.896905	20.902019	21.050317	21.768987	22.050845	22.655641	22.840052	23.747160	24.374593	24.375427	24.627499	24.637571	24.898249	24.968219	25.319997	25.396131	25.691510	25.751683	25.806654	25.817219	26.061956	26.079363	26.295915	26.341507	26.448206	26.510142	26.698961	26.870371	27.036047	27.079373	27.649446	27.652227	28.115528	28.530909	28.746514	28.968342	29.221459	29.225091	29.749172	29.758870	30.082181	30.142595	30.415489	30.470275	30.577532	30.763881	30.977676	31.288956	31.389132	31.571578	31.752479	31.780995	31.942943	33.415164	33.955226	34.202492	34.404042	34.809058	35.094562	35.140701	35.241430	35.254403	35.507464	38.077983	38.319522	38.334595	38.393789	38.544223	39.049223	39.055491	39.598823	40.149215	40.285343	40.300675	40.499784	40.856693	41.083836	41.143408	41.341712	41.349251	41.478548	41.494196	41.595316	41.611395	41.734814	42.421132	42.557957	42.928700	43.833792	43.839619	43.970176	43.973699	44.134771	44.167299	44.732617	44.778344	45.010057	45.019267	45.171890	45.215875	45.456187	45.481521	46.090361	46.133379	46.233974	46.264451	46.408172	46.523861	46.863820	47.081886	47.192500	47.292879	47.414904	48.341111	48.521867	48.558211	48.798948	48.842668	49.337771	49.344643	49.610087	49.672323	49.850256	49.868931	49.956808	50.078717	50.189916	51.720866	51.825504	51.835011	51.939535	51.983176	52.301278	52.430274	52.580388	53.111926	53.368378	53.513558	53.734237	54.108579	54.369518	54.492706	54.593258	55.087610	55.338253	55.802650	56.222286	57.160111	57.260898	57.760588	58.371590	58.388611	58.477876	58.664118	58.764715	59.721486	59.821793	60.164005	60.302944	60.370846	60.626927	60.631553	60.732245	60.767958	61.381458	61.427128	61.552651	61.599875	61.948432	61.993091	62.091225	62.149870	62.252317	62.255235	62.507616	64.151167	64.251872	64.425232	64.609747	64.614531	64.746302	64.751237	65.021452	65.728559	65.866482	66.248845	66.443840	66.610111	66.710558	68.125372	68.517162	68.550623	68.651272	68.856461	68.957299	69.007482	69.108658	69.187987	69.288109	69.776939	70.018947	70.054019	70.305000	70.316163	70.506625	70.584034	71.207834	71.277485	71.420245	71.453178	71.626082	71.626883	71.740225	71.757955	71.855689	71.956911	72.139361	72.404838	72.575022	72.609923	72.786153	73.327623	73.580402	73.661678	73.807703	73.991123	74.124921	74.285460	74.527825	74.749847	75.107413	75.165827	75.491563	75.737809	76.038206	76.083331	76.169337	76.422795	76.523458	77.019790	77.261242	77.594814	77.734209	77.869765	77.970441	78.011459	78.145914	80.605925	80.837970	81.819579	82.007125	84.186636	84.287591	84.340867	84.620531	84.750972	85.045969	85.119647	85.620502	85.712216	85.820021	85.872621	85.973037	85.979267	86.161251	86.175875	87.018154	87.276601	87.640324	87.721710	87.964526	88.013682	88.410594	88.513465	88.638206	88.666243	89.199652	89.256067	89.364835	89.486631	90.145514	90.173571	90.989318	91.025539	91.257616	91.741650	92.112886	92.231997	92.336378	92.421274	92.676742	92.796609	93.376556	93.455362	93.571911	93.610377	94.587289	94.736173	94.862780	94.892163	95.066489	95.153530	95.280601	95.285379	95.436837	95.713180	95.863498	95.949818	96.061953	96.071811	96.208927	96.215671	96.316108	96.333955	96.820395	96.858243	97.169929	97.185923	97.368081	97.382531	97.772715	97.775747	98.552153	99.871663	99.972534	100.758056	100.915062	100.930408	101.159205	101.223854	101.394537	101.445763	102.137756	102.255676	102.916092	102.953091	103.085081	103.149699	103.205170	103.297110	104.001014	104.001667	104.097180	104.201966	104.315951	104.329347	104.407147	104.460419	104.845137	104.913412	105.030986	105.193203	105.366637	105.378937	105.648346	105.706382	105.816813	105.836675	105.982695	106.033283	106.414225	106.437113	106.875071	106.885251	107.000628	107.016323	107.105899	107.219901	107.696789	108.327510	108.480297	108.523651	108.658831	109.364763	109.650516	109.703299	110.279884	110.368851	110.471179	110.489731	110.544891	110.555267	110.641609	110.761559	110.913256	110.969952	111.101845	111.309568	111.521348	111.576833	111.677381	112.143601	112.280804	112.363463	112.624344	112.864988	113.106807	114.222062	114.351460	114.879645	115.008482	115.103789	115.203947	116.444532	116.544884	116.584579	116.731037	117.097622	117.205743	117.279824	117.541604	117.585270	117.712326	117.969689	119.009930	119.481985	119.582981	119.599235	119.680989	119.736176	119.897254	120.378007	120.478693	120.825217	121.004621	122.281193	122.402255	122.417999	122.518587	123.187314	123.434464	123.465859	123.590593	123.596931	123.681742	123.728003	123.835890	124.098115	124.351553	124.602517	124.824271	124.889975	125.084844	125.104259	125.404678	125.431939	125.643616	125.982580	126.258258	126.283907	126.486841	126.691014	127.630708	127.660163	128.530459	128.577667	129.597776	129.838784	130.138887	130.150531	130.273198	130.541135	130.963704	131.002499	131.519818	131.526787	131.605195	131.789277	131.889849	132.067175	132.292531	132.852578	132.979872	133.090105	133.568040	135.133883	135.285163	135.683765	135.784341	135.912608	136.013455	136.273681	136.373895	136.376451	136.506803	136.514628	136.633934	136.686976	136.807619	136.856543	136.956629	137.336659	137.744847	138.032770	138.133280	138.145923	138.225229	138.482339	139.174865	139.662534	139.983111	139.983896	140.124717	140.357143	140.539986	140.577399	140.696988	141.407172	141.507395	141.599536	142.115931	142.230226	142.355582	142.405763	142.505789	142.560024	142.660436	144.167690	145.172448	145.344319	145.466667	145.603988	146.337789	146.337923	146.406003	146.468995	146.664884	146.700279	147.102048	149.060392	149.160738	149.221507	149.288186	149.589742	149.708418	150.050123	150.150524	150.753341	150.878678	150.925443	151.149553	151.187587	151.305482	151.537637	151.925027	152.564264	152.689760	152.694915	152.943594	153.030420	153.426888	154.105129	154.205296	154.267779	154.390686	154.398851	154.480763	154.533099	154.692577	154.726531	155.025395	155.054211	155.701115	155.720406	155.840643	
Events
1	0.98662579	2.172009E-012	1.440201E-011	1	0.000000E+000
1	0.98670905	1.440201E-011	2.172009E-012	0	0.000000E+000
1	0.98742374	2.172009E-012	1.440201E-011	1	0.000000E+000
1	0.98752672	1.440201E-011	2.172009E-012	0	0.000000E+000
1	0.98885069	2.172009E-012	1.440201E-011	1	0.000000E+000
1	0.98899443	1.440201E-011	2.172009E-012	0	0.000000E+000
1	0.99055575	2.172009E-012	1.440201E-011	1	0.000000E+000
1	0.99077694	1.440201E-011	2.172009E-012	0	0.000000E+000
1	0.99143349	2.172009E-012	1.440201E-011	1	0.000000E+000
1	0.99148239	1.440201E-011	2.172009E-012	0	0.000000E+000
1	0.99340098	2.172009E-012	1.440201E-011	1	0.000000E+000
1	0.99371747	1.440201E-011	2.172009E-012	0	0.000000E+000
1	1.01124767	2.172009E-012	1.440201E-011	1	0.000000E+000
1	1.01133275	1.440201E-011	2.172009E-012	0	0.000000E+000
1	1.01284463	2.172009E-012	1.440201E-011	1	0.000000E+000
1	1.01292688	1.440201E-011	2.172009E-012	0	0.000000E+000
1	1.01319218	2.172009E-012	1.440201E-011	1	0.000000E+000
1	1.01323929	1.440201E-011	2.172009E-012	0	0.000000E+000
1	1.01484517	2.172009E-012	1.440201E-011	1	0.000000E+000
1	1.01496840	1.440201E-011	2.172009E-012	0	0.000000E+000
1	1.01526169	2.172009E-012	1.440201E-011	1	0.000000E+000
1	1.01533630	1.440201E-011	2.172009E-012	0	0.000000E+000
1	1.02086923	2.172009E-012	1.440201E-011	1	0.000000E+000
1	1.02089184	1.440201E-011	2.172009E-012	0	0.000000E+000
1	1.02130241	2.172009E-012	1.440201E-011	1	0.000000E+000
1	1.02138724	1.440201E-011	2.172009E-012	0	0.000000E+000
1	1.02195258	2.172009E-012	1.440201E-011	1	0.000000E+000
1	1.02197890	1.440201E-011	2.172009E-012	0	0.000000E+000
1	1.02201634	2.172009E-012	1.440201E-011	1	0.000000E+000
1	1.02203969	1.440201E-011	2.172009E-012	0	0.000000E+000
1	1.02655338	2.172009E-012	1.440201E-011	1	0.000000E+000
1	1.02656918	1.440201E-011	2.172009E-012	0	0.000000E+000
1	1.03015310	2.172009E-012	1.440201E-011	1	0.000000E+000
1	1.03019350	1.440201E-011	2.172009E-012	0	0.000000E+000
1	1.03094073	2.172009E-012	1.440201E-011	1	0.000000E+000
1	1.03101468	1.440201E-011	2.172009E-012	0	0.000000E+000
1	1.03392187	2.172009E-012	1.440201E-011	1	0.000000E+000
1	1.03393646	1.440201E-011	2.172009E-012	0	0.000000E+000
1	1.03478330	2.172009E-012	1.440201E-011	1	0.000000E+000
1	1.03492829	1.440201E-011	2.172009E-012	0	0.000000E+000
1	1.03572158	2.172009E-012	1.440201E-011	1	0.000000E+000
1	1.03589536	1.440201E-011	2.172009E-012	0	0.000000E+000
1	1.03596117	2.172009E-012	1.440201E-011	1	0.000000E+000
1	1.03627104	1.440201E-011	2.172009E-012	0	0.000000E+000
1	1.03963643	2.172009E-012	1.440201E-011	1	0.000000E+000
1	1.03968628	1.440201E-011	2.172009E-012	0	0.000000E+000
1	1.04100131	2.172009E-012	1.440201E-011	1	0.000000E+000
1	1.04115085	1.440201E-011	2.172009E-012	0	0.000000E+000
1	1.04118913	2.172009E-012	1.440201E-011	1	0.000000E+000
1	1.04124446	1.440201E-011	2.172009E-012	0	0.000000E+000
1	1.04295322	2.172009E-012	1.440201E-011	1	0.000000E+000
1	1.04300220	1.440201E-011	2.172009E-012	0	0.000000E+000
1	1.04646811	2.172009E-012	1.440201E-011	1	0.000000E+000
1	1.04661414	1.440201E-011	2.172009E-012	0	0.000000E+000
1	1.04682440	2.172009E-012	1.440201E-011	1	0.000000E+000
1	1.04687608	1.440201E-011	2.172009E-012	0	0.000000E+000
1	1.04930736	2.172009E-012	1.440201E-011	1	0.000000E+000
1	1.04943372	1.440201E-011	2.172009E-012	0	0.000000E+000
1	1.05017160	2.172009E-012	1.440201E-011	1	0.000000E+000
1	1.05031048	1.440201E-011	2.172009E-012	0	0.000000E+000
1	1.05033526	2.172009E-012	1.440201E-011	1	0.000000E+000
1	1.05035050	1.440201E-011	2.172009E-012	0	0.000000E+000
1	1.05355229	2.172009E-012	1.440201E-011	1	0.000000E+000
1	1.05378526	1.440201E-011	2.172009E-012	0	0.000000E+000
1	1.05530715	2.172009E-012	1.440201E-011	1	0.000000E+000
1	1.05542719	1.440201E-011	2.172009E-012	0	0.000000E+000
1	1.05675290	2.172009E-012	1.440201E-011	1	0.000000E+000
1	1.05701885	1.440201E-011	2.172009E-012	0	0.000000E+000
1	1.06029273	2.172009E-012	1.440201E-011	1	0.000000E+000
1	1.06032137	1.440201E-011	2.172009E-012	0	0.000000E+000
1	1.06059730	2.172009E-012	1.440201E-011	1	0.000000E+000
1	1.06071668	1.440201E-011	2.172009E-012	0	0.000000E+000
1	1.06103557	2.172009E-012	1.440201E-011	1	0.000000E+000
1	1.06109398	1.440201E-011	2.172009E-012	0	0.000000E+000
1	1.06225742	2.172009E-012	1.440201E-011	1	0.000000E+000
1	1.06282893	1.440201E-011	2.172009E-012	0	0.000000E+000
1	1.06580304	2.172009E-012	1.440201E-011	1	0.000000E+000
1	1.06592725	1.440201E-011	2.172009E-012	0	0.000000E+000
1	1.06637202	2.172009E-012	1.440201E-011	1	0.000000E+000
1	1.06643966	1.440201E-011	2.172009E-012	0	0.000000E+000
1	1.06666270	2.172009E-012	1.440201E-011	1	0.000000E+000
1	1.06673564	1.440201E-011	2.172009E-012	0	0.000000E+000
1	1.07072340	2.172009E-012	1.440201E-011	1	0.000000E+000
1	1.07085082	1.440201E-011	2.172009E-012	0	0.000000E+000
1	1.07335505	2.172009E-012	1.440201E-011	1	0.000000E+000
1	1.07338444	1.440201E-011	2.172009E-012	0	0.000000E+000
1	1.07787929	2.172009E-012	1.440201E-011	1	0.000000E+000
1	1.07814277	1.440201E-011	2.172009E-012	0	0.000000E+000
1	1.08031938	2.172009E-012	1.440201E-011	1	0.000000E+000
1	1.08036283	1.440201E-011	2.172009E-012	0	0.000000E+000
1	1.08282749	2.172009E-012	1.440201E-011	1	0.000000E+000
1	1.08285838	1.440201E-011	2.172009E-012	0	0.000000E+000
1	1.08402921	2.172009E-012	1.440201E-011	1	0.000000E+000
1	1.08410926	1.440201E-011	2.172009E-012	0	0.000000E+000
1	1.08425080	2.172009E-012	1.440201E-011	1	0.000000E+000
1	1.08444635	1.440201E-011	2.172009E-012	0	0.000000E+000
1	1.08532528	2.172009E-012	1.440201E-011	1	0.000000E+000
1	1.08542982	1.440201E-011	2.172009E-012	0	0.000000E+000
1	1.08598091	2.172009E-012	1.440201E-011	1	0.000000E+000
1	1.08616988	1.440201E-011	2.172009E-012	0	0.000000E+000
1	1.08714346	2.172009E-012	1.440201E-011	1	0.000000E+000
1	1.08717019	1.440201E-011	2.172009E-012	0	0.000000E+000
1	1.08750286	2.172009E-012	1.440201E-011	1	0.000000E+000
1	1.08776238	1.440201E-011	2.172009E-012	0	0.000000E+000
1	1.09068609	2.172009E-012	1.440201E-011	1	0.000000E+000
1	1.09081049	1.440201E-011	2.172009E-012	0	0.000000E+000
1	1.09284044	2.172009E-012	1.440201E-011	1	0.000000E+000
1	1.09288303	1.440201E-011	2.172009E-012	0	0.000000E+000
1	1.09510742	2.172009E-012	1.440201E-011	1	0.000000E+000
1	1.09537043	1.440201E-011	2.172009E-012	0	0.000000E+000
1	1.09620148	2.172009E-012	1.440201E-011	1	0.000000E+000
1	1.09622607	1.440201E-011	2.172009E-012	0	0.000000E+000
1	1.09763713	2.172009E-012	1.440201E-011	1	0.000000E+000
1	1.09769966	1.440201E-011	2.172009E-012	0	0.000000E+000
1	1.10046893	2.172009E-012	1.440201E-011	1	0.000000E+000
1	1.10068353	1.440201E-011	2.172009E-012	0	0.000000E+000
1	1.10374503	2.172009E-012	1.440201E-011	1	0.000000E+000
1	1.10383124	1.440201E-011	2.172009E-012	0	0.000000E+000
1	1.10802783	2.172009E-012	1.440201E-011	1	0.000000E+000
1	1.10804824	1.440201E-011	2.172009E-012	0	0.000000E+000
1	1.10881452	2.172009E-012	1.440201E-011	1	0.000000E+000
1	1.10889620	1.440201E-011	2.172009E-012	0	0.000000E+000
1	1.11178234	2.172009E-012	1.440201E-011	1	0.000000E+000
1	1.11193469	1.440201E-011	2.172009E-012	0	0.000000E+000
1	1.11364615	2.172009E-012	1.440201E-011	1	0.000000E+000
1	1.11370116	1.440201E-011	2.172009E-012	0	0.000000E+000
1	1.11592085	2.172009E-012	1.440201E-011	1	0.000000E+000
1	1.11595876	1.440201E-011	2.172009E-012	0	0.000000E+000
1	1.11629315	2.172009E-012	1.440201E-011	1	0.000000E+000
1	1.11635443	1.440201E-011	2.172009E-012	0	0.000000E+000
1	1.11666244	2.172009E-012	1.440201E-011	1	0.000000E+000
1	1.11675324	1.440201E-011	2.172009E-012	0	0.000000E+000
1	1.11787655	2.172009E-012	1.440201E-011	1	0.000000E+000
1	1.11805553	1.440201E-011	2.172009E-012	0	0.000000E+000
1	1.11806360	2.172009E-012	1.440201E-011	1	0.000000E+000
1	1.11818453	1.440201E-011	2.172009E-012	0	0.000000E+000
1	1.12003299	2.172009E-012	1.440201E-011	1	0.000000E+000
1	1.12013206	1.440201E-011	2.172009E-012	0	0.000000E+000
1	1.12029393	2.172009E-012	1.440201E-011	1	0.000000E+000
1	1.12032656	1.440201E-011	2.172009E-012	0	0.000000E+000
1	1.12051562	2.172009E-012	1.440201E-011	1	0.000000E+000
1	1.12060397	1.440201E-011	2.172009E-012	0	0.000000E+000
1	1.12273787	2.172009E-012	1.440201E-011	1	0.000000E+000
1	1.12286074	1.440201E-011	2.172009E-012	0	0.000000E+000
1	1.12288587	2.172009E-012	1.440201E-011	1	0.000000E+000
1	1.12298882	1.440201E-011	2.172009E-012	0	0.000000E+000
1	1.12493452	2.172009E-012	1.440201E-011	1	0.000000E+000
1	1.12501933	1.440201E-011	2.172009E-012	0	0.000000E+000
1	1.12640522	2.172009E-012	1.440201E-011	1	0.000000E+000
1	1.12642562	1.440201E-011	2.172009E-012	0	0.000000E+000
1	1.12920731	2.172009E-012	1.440201E-011	1	0.000000E+000
1	1.12922546	1.440201E-011	2.172009E-012	0	0.000000E+000
1	1.13005208	2.172009E-012	1.440201E-011	1	0.000000E+000
1	1.13010788	1.440201E-011	2.172009E-012	0	0.000000E+000
1	1.13814797	2.172009E-012	1.440201E-011	1	0.000000E+000
1	1.13820118	1.440201E-011	2.172009E-012	0	0.000000E+000
1	1.14104451	2.172009E-012	1.440201E-011	1	0.000000E+000
1	1.14105555	1.440201E-011	2.172009E-012	0	0.000000E+000
1	1.14138539	2.172009E-012	1.440201E-011	1	0.000000E+000
1	1.14142073	1.440201E-011	2.172009E-012	0	0.000000E+000
1	1.14196555	2.172009E-012	1.440201E-011	1	0.000000E+000
1	1.14201918	1.440201E-011	2.172009E-012	0	0.000000E+000
1	1.14331117	2.172009E-012	1.440201E-011	1	0.000000E+000
1	1.14332511	1.440201E-011	2.172009E-012	0	0.000000E+000
1	1.14785654	2.172009E-012	1.440201E-011	1	0.000000E+000
1	1.14790513	1.440201E-011	2.172009E-012	0	0.000000E+000
1	1.14832346	2.172009E-012	1.440201E-011	1	0.000000E+000
1	1.14836161	1.440201E-011	2.172009E-012	0	0.000000E+000
1	1.14884880	2.172009E-012	1.440201E-011	1	0.000000E+000
1	1.14907801	1.440201E-011	2.172009E-012	0	0.000000E+000
1	1.15013947	2.172009E-012	1.440201E-011	1	0.000000E+000
1	1.15020149	1.440201E-011	2.172009E-012	0	0.000000E+000
1	1.15028756	2.172009E-012	1.440201E-011	1	0.000000E+000
1	1.15030316	1.440201E-011	2.172009E-012	0	0.000000E+000
1	1.15255378	2.172009E-012	1.440201E-011	1	0.000000E+000
1	1.15280879	1.440201E-011	2.172009E-012	0	0.000000E+000
1	1.15777189	2.172009E-012	1.440201E-011	1	0.000000E+000
1	1.15784724	1.440201E-011	2.172009E-012	0	0.000000E+000
1	1.15928117	2.172009E-012	1.440201E-011	1	0.000000E+000
1	1.15936486	1.440201E-011	2.172009E-012	0	0.000000E+000
1	1.16129759	2.172009E-012	1.440201E-011	1	0.000000E+000
1	1.16135582	1.440201E-011	2.172009E-012	0	0.000000E+000
1	1.16145186	2.172009E-012	1.440201E-011	1	0.000000E+000
1	1.16154317	1.440201E-011	2.172009E-012	0	0.000000E+000
1	1.16245573	2.172009E-012	1.440201E-011	1	0.000000E+000
1	1.16253571	1.440201E-011	2.172009E-012	0	0.000000E+000
1	1.16509414	2.172009E-012	1.440201E-011	1	0.000000E+000
1	1.16518502	1.440201E-011	2.172009E-012	0	0.000000E+000
1	1.16672396	2.172009E-012	1.440201E-011	1	0.000000E+000
1	1.16694473	1.440201E-011	2.172009E-012	0	0.000000E+000
1	1.16869560	2.172009E-012	1.440201E-011	1	0.000000E+000
1	1.16875561	1.440201E-011	2.172009E-012	0	0.000000E+000
1	1.16878212	2.172009E-012	1.440201E-011	1	0.000000E+000
1	1.16889907	1.440201E-011	2.172009E-012	0	0.000000E+000
1	1.16896357	2.172009E-012	1.440201E-011	1	0.000000E+000
1	1.16900562	1.440201E-011	2.172009E-012	0	0.000000E+000
1	1.17067801	2.172009E-012	1.440201E-011	1	0.000000E+000
1	1.17084796	1.440201E-011	2.172009E-012	0	0.000000E+000
1	1.17086585	2.172009E-012	1.440201E-011	1	0.000000E+000
1	1.17092274	1.440201E-011	2.172009E-012	0	0.000000E+000
1	1.17212700	2.172009E-012	1.440201E-011	1	0.000000E+000
1	1.17216541	1.440201E-011	2.172009E-012	0	0.000000E+000
1	1.17224264	2.172009E-012	1.440201E-011	1	0.000000E+000
1	1.17226434	1.440201E-011	2.172009E-012	0	0.000000E+000
1	1.17292264	2.172009E-012	1.440201E-011	1	0.000000E+000
1	1.17296286	1.440201E-011	2.172009E-012	0	0.000000E+000
1	1.17357928	2.172009E-012	1.440201E-011	1	0.000000E+000
1	1.17364762	1.440201E-011	2.172009E-012	0	0.000000E+000
1	1.17482182	2.172009E-012	1.440201E-011	1	0.000000E+000
1	1.17489596	1.440201E-011	2.172009E-012	0	0.000000E+000
1	1.17530609	2.172009E-012	1.440201E-011	1	0.000000E+000
1	1.17535414	1.440201E-011	2.172009E-012	0	0.000000E+000
1	1.17552861	2.172009E-012	1.440201E-011	1	0.000000E+000
1	1.17561141	1.440201E-011	2.172009E-012	0	0.000000E+000
1	1.17688550	2.172009E-012	1.440201E-011	1	0.000000E+000
1	1.17697417	1.440201E-011	2.172009E-012	0	0.000000E+000
1	1.17960870	2.172009E-012	1.440201E-011	1	0.000000E+000
1	1.17974719	1.440201E-011	2.172009E-012	0	0.000000E+000
1	1.49087444	2.215244E-012	1.444524E-011	1	0.000000E+000
1	1.49090304	1.444524E-011	2.215244E-012	0	0.000000E+000
1	1.49106623	2.215244E-012	1.444524E-011	1	0.000000E+000
1	1.49127483	1.444524E-011	2.215244E-012	0	0.000000E+000
1	1.49602273	2.215244E-012	1.444524E-011	1	0.000000E+000
1	1.49606370	1.444524E-011	2.215244E-012	0	0.000000E+000
1	1.49613349	2.215244E-012	1.444524E-011	1	0.000000E+000
1	1.49634816	1.444524E-011	2.215244E-012	0	0.000000E+000
1	1.49637460	2.215244E-012	1.444524E-011	1	0.000000E+000
1	1.49649618	1.444524E-011	2.215244E-012	0	0.000000E+000
1	1.49736415	2.215244E-012	1.444524E-011	1	0.000000E+000
1	1.49738230	1.444524E-011	2.215244E-012	0	0.000000E+000
1	1.49753184	2.215244E-012	1.444524E-011	1	0.000000E+000
1	1.49776032	1.444524E-011	2.215244E-012	0	0.000000E+000
1	1.49847435	2.215244E-012	1.444524E-011	1	0.000000E+000
1	1.49850407	1.444524E-011	2.215244E-012	0	0.000000E+000
1	1.50172004	2.215244E-012	1.444524E-011	1	0.000000E+000
1	1.50206588	1.444524E-011	2.215244E-012	0	0.000000E+000
1	1.50334060	2.215244E-012	1.444524E-011	1	0.000000E+000
1	1.50350947	1.444524E-011	2.215244E-012	0	0.000000E+000
1	1.50623537	2.215244E-012	1.444524E-011	1	0.000000E+000
1	1.50627576	1.444524E-011	2.215244E-012	0	0.000000E+000
1	1.50667465	2.215244E-012	1.444524E-011	1	0.000000E+000
1	1.50678080	1.444524E-011	2.215244E-012	0	0.000000E+000
1	1.50909778	2.215244E-012	1.444524E-011	1	0.000000E+000
1	1.50914538	1.444524E-011	2.215244E-012	0	0.000000E+000
1	1.51529969	2.215244E-012	1.444524E-011	1	0.000000E+000
1	1.51544496	1.444524E-011	2.215244E-012	0	0.000000E+000
1	1.51586582	2.215244E-012	1.444524E-011	1	0.000000E+000
1	1.51611372	1.444524E-011	2.215244E-012	0	0.000000E+000
1	1.51671608	2.215244E-012	1.444524E-011	1	0.000000E+000
1	1.51687388	1.444524E-011	2.215244E-012	0	0.000000E+000
1	1.51745579	2.215244E-012	1.444524E-011	1	0.000000E+000
1	1.51750452	1.444524E-011	2.215244E-012	0	0.000000E+000
1	1.51906329	2.215244E-012	1.444524E-011	1	0.000000E+000
1	1.51909871	1.444524E-011	2.215244E-012	0	0.000000E+000
1	1.52395257	2.215244E-012	1.444524E-011	1	0.000000E+000
1	1.52405239	1.444524E-011	2.215244E-012	0	0.000000E+000
1	1.52687451	2.215244E-012	1.444524E-011	1	0.000000E+000
1	1.52694649	1.444524E-011	2.215244E-012	0	0.000000E+000
1	1.52859491	2.215244E-012	1.444524E-011	1	0.000000E+000
1	1.52869943	1.444524E-011	2.215244E-012	0	0.000000E+000
1	1.52970191	2.215244E-012	1.444524E-011	1	0.000000E+000
1	1.52989246	1.444524E-011	2.215244E-012	0	0.000000E+000
1	1.53001523	2.215244E-012	1.444524E-011	1	0.000000E+000
1	1.53005596	1.444524E-011	2.215244E-012	0	0.000000E+000
1	1.53288881	2.215244E-012	1.444524E-011	1	0.000000E+000
1	1.53293380	1.444524E-011	2.215244E-012	0	0.000000E+000
1	1.53319972	2.215244E-012	1.444524E-011	1	0.000000E+000
1	1.53332175	1.444524E-011	2.215244E-012	0	0.000000E+000
1	1.53880149	2.215244E-012	1.444524E-011	1	0.000000E+000
1	1.53884129	1.444524E-011	2.215244E-012	0	0.000000E+000
1	1.53991761	2.215244E-012	1.444524E-011	1	0.000000E+000
1	1.54007399	1.444524E-011	2.215244E-012	0	0.000000E+000
1	1.54295161	2.215244E-012	1.444524E-011	1	0.000000E+000
1	1.54305059	1.444524E-011	2.215244E-012	0	0.000000E+000
1	1.54648937	2.215244E-012	1.444524E-011	1	0.000000E+000
1	1.54665851	1.444524E-011	2.215244E-012	0	0.000000E+000
1	1.54854272	2.215244E-012	1.444524E-011	1	0.000000E+000
1	1.54864039	1.444524E-011	2.215244E-012	0	0.000000E+000
1	1.54986172	2.215244E-012	1.444524E-011	1	0.000000E+000
1	1.54991674	1.444524E-011	2.215244E-012	0	0.000000E+000
1	1.71451701	2.676710E-012	1.490671E-011	1	0.000000E+000
1	1.71471840	1.490671E-011	2.676710E-012	0	0.000000E+000
1	1.71474435	2.676710E-012	1.490671E-011	1	0.000000E+000
1	1.71507122	1.490671E-011	2.676710E-012	0	0.000000E+000
1	1.71692699	2.676710E-012	1.490671E-011	1	0.000000E+000
1	1.71695095	1.490671E-011	2.676710E-012	0	0.000000E+000
1	1.71730033	2.676710E-012	1.490671E-011	1	0.000000E+000
1	1.71733093	1.490671E-011	2.676710E-012	0	0.000000E+000
1	1.71930997	2.676710E-012	1.490671E-011	1	0.000000E+000
1	1.71933277	1.490671E-011	2.676710E-012	0	0.000000E+000
1	1.72180513	2.676710E-012	1.490671E-011	1	0.000000E+000
1	1.72189071	1.490671E-011	2.676710E-012	0	0.000000E+000
1	1.72327599	2.676710E-012	1.490671E-011	1	0.000000E+000
1	1.72337388	1.490671E-011	2.676710E-012	0	0.000000E+000
1	1.72659775	2.676710E-012	1.490671E-011	1	0.000000E+000
1	1.72679361	1.490671E-011	2.676710E-012	0	0.000000E+000
1	1.72743034	2.676710E-012	1.490671E-011	1	0.000000E+000
1	1.72754224	1.490671E-011	2.676710E-012	0	0.000000E+000
1	1.72796881	2.676710E-012	1.490671E-011	1	0.000000E+000
1	1.72845768	1.490671E-011	2.676710E-012	0	0.000000E+000
1	1.72953974	2.676710E-012	1.490671E-011	1	0.000000E+000
1	1.72965606	1.490671E-011	2.676710E-012	0	0.000000E+000
1	1.73367908	2.676710E-012	1.490671E-011	1	0.000000E+000
1	1.73373506	1.490671E-011	2.676710E-012	0	0.000000E+000
1	1.73511798	2.676710E-012	1.490671E-011	1	0.000000E+000
1	1.73533076	1.490671E-011	2.676710E-012	0	0.000000E+000
1	1.73560584	2.676710E-012	1.490671E-011	1	0.000000E+000
1	1.73567532	1.490671E-011	2.676710E-012	0	0.000000E+000
1	1.73730895	2.676710E-012	1.490671E-011	1	0.000000E+000
1	1.73748794	1.490671E-011	2.676710E-012	0	0.000000E+000
1	1.73762007	2.676710E-012	1.490671E-011	1	0.000000E+000
1	1.73763843	1.490671E-011	2.676710E-012	0	0.000000E+000
1	1.73885037	2.676710E-012	1.490671E-011	1	0.000000E+000
1	1.73894877	1.490671E-011	2.676710E-012	0	0.000000E+000
1	1.73897724	2.676710E-012	1.490671E-011	1	0.000000E+000
1	1.73901353	1.490671E-011	2.676710E-012	0	0.000000E+000
1	1.74050685	2.676710E-012	1.490671E-011	1	0.000000E+000
1	1.74054998	1.490671E-011	2.676710E-012	0	0.000000E+000
1	1.74150820	2.676710E-012	1.490671E-011	1	0.000000E+000
1	1.74160431	1.490671E-011	2.676710E-012	0	0.000000E+000
1	1.74172256	2.676710E-012	1.490671E-011	1	0.000000E+000
1	1.74180027	1.490671E-011	2.676710E-012	0	0.000000E+000
1	1.74227445	2.676710E-012	1.490671E-011	1	0.000000E+000
1	1.74236841	1.490671E-011	2.676710E-012	0	0.000000E+000
1	1.74551633	2.676710E-012	1.490671E-011	1	0.000000E+000
1	1.74564693	1.490671E-011	2.676710E-012	0	0.000000E+000
1	1.74869612	2.676710E-012	1.490671E-011	1	0.000000E+000
1	1.74872192	1.490671E-011	2.676710E-012	0	0.000000E+000
1	1.75057339	2.676710E-012	1.490671E-011	1	0.000000E+000
1	1.75073334	1.490671E-011	2.676710E-012	0	0.000000E+000
1	1.75251783	2.676710E-012	1.490671E-011	1	0.000000E+000
1	1.75257415	1.490671E-011	2.676710E-012	0	0.000000E+000
1	1.75376892	2.676710E-012	1.490671E-011	1	0.000000E+000
1	1.75381445	1.490671E-011	2.676710E-012	0	0.000000E+000
1	1.75526976	2.676710E-012	1.490671E-011	1	0.000000E+000
1	1.75535458	1.490671E-011	2.676710E-012	0	0.000000E+000
1	1.75555035	2.676710E-012	1.490671E-011	1	0.000000E+000
1	1.75567532	1.490671E-011	2.676710E-012	0	0.000000E+000
1	1.75571784	2.676710E-012	1.490671E-011	1	0.000000E+000
1	1.75578382	1.490671E-011	2.676710E-012	0	0.000000E+000
1	1.75687355	2.676710E-012	1.490671E-011	1	0.000000E+000
1	1.75690221	1.490671E-011	2.676710E-012	0	0.000000E+000
1	1.75843692	2.676710E-012	1.490671E-011	1	0.000000E+000
1	1.75850536	1.490671E-011	2.676710E-012	0	0.000000E+000
1	1.75851686	2.676710E-012	1.490671E-011	1	0.000000E+000
1	1.75858339	1.490671E-011	2.676710E-012	0	0.000000E+000
1	1.76015898	2.676710E-012	1.490671E-011	1	0.000000E+000
1	1.76031332	1.490671E-011	2.676710E-012	0	0.000000E+000
1	1.76297196	2.676710E-012	1.490671E-011	1	0.000000E+000
1	1.76298221	1.490671E-011	2.676710E-012	0	0.000000E+000
1	1.96930443	2.454731E-012	1.468473E-011	1	0.000000E+000
1	1.96961501	1.468473E-011	2.454731E-012	0	0.000000E+000
1	1.96973030	2.454731E-012	1.468473E-011	1	0.000000E+000
1	1.96979451	1.468473E-011	2.454731E-012	0	0.000000E+000
1	1.97468706	2.454731E-012	1.468473E-011	1	0.000000E+000
1	1.97470066	1.468473E-011	2.454731E-012	0	0.000000E+000
1	1.97542624	2.454731E-012	1.468473E-011	1	0.000000E+000
1	1.97546126	1.468473E-011	2.454731E-012	0	0.000000E+000
1	1.98128514	2.454731E-012	1.468473E-011	1	0.000000E+000
1	1.98138533	1.468473E-011	2.454731E-012	0	0.000000E+000
1	1.98205668	2.454731E-012	1.468473E-011	1	0.000000E+000
1	1.98217571	1.468473E-011	2.454731E-012	0	0.000000E+000
1	1.98226308	2.454731E-012	1.468473E-011	1	0.000000E+000
1	1.98236679	1.468473E-011	2.454731E-012	0	0.000000E+000
1	1.98312119	2.454731E-012	1.468473E-011	1	0.000000E+000
1	1.98319745	1.468473E-011	2.454731E-012	0	0.000000E+000
1	1.98436504	2.454731E-012	1.468473E-011	1	0.000000E+000
1	1.98475864	1.468473E-011	2.454731E-012	0	0.000000E+000
1	1.98510702	2.454731E-012	1.468473E-011	1	0.000000E+000
1	1.98521455	1.468473E-011	2.454731E-012	0	0.000000E+000
1	1.98553422	2.454731E-012	1.468473E-011	1	0.000000E+000
1	1.98559204	1.468473E-011	2.454731E-012	0	0.000000E+000
1	1.98634708	2.454731E-012	1.468473E-011	1	0.000000E+000
1	1.98643623	1.468473E-011	2.454731E-012	0	0.000000E+000
1	1.98685474	2.454731E-012	1.468473E-011	1	0.000000E+000
1	1.98691994	1.468473E-011	2.454731E-012	0	0.000000E+000
1	1.99575269	2.454731E-012	1.468473E-011	1	0.000000E+000
1	1.99593692	1.468473E-011	2.454731E-012	0	0.000000E+000
1	1.99651515	2.454731E-012	1.468473E-011	1	0.000000E+000
1	1.99654453	1.468473E-011	2.454731E-012	0	0.000000E+000
1	1.99751262	2.454731E-012	1.468473E-011	1	0.000000E+000
1	1.99773958	1.468473E-011	2.454731E-012	0	0.000000E+000
1	2.00095296	2.454731E-012	1.468473E-011	1	0.000000E+000
1	2.00118885	1.468473E-011	2.454731E-012	0	0.000000E+000
1	2.00124832	2.454731E-012	1.468473E-011	1	0.000000E+000
1	2.00142888	1.468473E-011	2.454731E-012	0	0.000000E+000
1	2.00231420	2.454731E-012	1.468473E-011	1	0.000000E+000
1	2.00235327	1.468473E-011	2.454731E-012	0	0.000000E+000
1	2.00543794	2.454731E-012	1.468473E-011	1	0.000000E+000
1	2.00546488	1.468473E-011	2.454731E-012	0	0.000000E+000
1	2.00549947	2.454731E-012	1.468473E-011	1	0.000000E+000
1	2.00555736	1.468473E-011	2.454731E-012	0	0.000000E+000
1	2.00725835	2.454731E-012	1.468473E-011	1	0.000000E+000
1	2.00727999	1.468473E-011	2.454731E-012	0	0.000000E+000
1	2.00782794	2.454731E-012	1.468473E-011	1	0.000000E+000
1	2.00808155	1.468473E-011	2.454731E-012	0	0.000000E+000
1	2.00899168	2.454731E-012	1.468473E-011	1	0.000000E+000
1	2.00901141	1.468473E-011	2.454731E-012	0	0.000000E+000
1	2.00925359	2.454731E-012	1.468473E-011	1	0.000000E+000
1	2.00939806	1.468473E-011	2.454731E-012	0	0.000000E+000
1	2.01239199	2.454731E-012	1.468473E-011	1	0.000000E+000
1	2.01242876	1.468473E-011	2.454731E-012	0	0.000000E+000
1	2.01266397	2.454731E-012	1.468473E-011	1	0.000000E+000
1	2.01276635	1.468473E-011	2.454731E-012	0	0.000000E+000
1	2.01364801	2.454731E-012	1.468473E-011	1	0.000000E+000
1	2.01369185	1.468473E-011	2.454731E-012	0	0.000000E+000
1	2.01373882	2.454731E-012	1.468473E-011	1	0.000000E+000
1	2.01395601	1.468473E-011	2.454731E-012	0	0.000000E+000
1	2.01418555	2.454731E-012	1.468473E-011	1	0.000000E+000
1	2.01437046	1.468473E-011	2.454731E-012	0	0.000000E+000
1	2.01548703	2.454731E-012	1.468473E-011	1	0.000000E+000
1	2.01568053	1.468473E-011	2.454731E-012	0	0.000000E+000
1	2.01624494	2.454731E-012	1.468473E-011	1	0.000000E+000
1	2.01637108	1.468473E-011	2.454731E-012	0	0.000000E+000
1	2.01699816	2.454731E-012	1.468473E-011	1	0.000000E+000
1	2.01721496	1.468473E-011	2.454731E-012	0	0.000000E+000
1	2.01943266	2.454731E-012	1.468473E-011	1	0.000000E+000
1	2.01949921	1.468473E-011	2.454731E-012	0	0.000000E+000
1	2.02134920	2.454731E-012	1.468473E-011	1	0.000000E+000
1	2.02154268	1.468473E-011	2.454731E-012	0	0.000000E+000
1	2.02769241	2.454731E-012	1.468473E-011	1	0.000000E+000
1	2.02778984	1.468473E-011	2.454731E-012	0	0.000000E+000
1	2.02842023	2.454731E-012	1.468473E-011	1	0.000000E+000
1	2.02844929	1.468473E-011	2.454731E-012	0	0.000000E+000
1	2.02906141	2.454731E-012	1.468473E-011	1	0.000000E+000
1	2.02912426	1.468473E-011	2.454731E-012	0	0.000000E+000
1	2.03265183	2.454731E-012	1.468473E-011	1	0.000000E+000
1	2.03284536	1.468473E-011	2.454731E-012	0	0.000000E+000
1	2.03348636	2.454731E-012	1.468473E-011	1	0.000000E+000
1	2.03368256	1.468473E-011	2.454731E-012	0	0.000000E+000
1	2.03374032	2.454731E-012	1.468473E-011	1	0.000000E+000
1	2.03383554	1.468473E-011	2.454731E-012	0	0.000000E+000
1	2.03865701	2.454731E-012	1.468473E-011	1	0.000000E+000
1	2.03877284	1.468473E-011	2.454731E-012	0	0.000000E+000
1	2.04299223	2.454731E-012	1.468473E-011	1	0.000000E+000
1	2.04303121	1.468473E-011	2.454731E-012	0	0.000000E+000
1	2.05079241	2.454731E-012	1.468473E-011	1	0.000000E+000
1	2.05084768	1.468473E-011	2.454731E-012	0	0.000000E+000
1	2.05705002	2.454731E-012	1.468473E-011	1	0.000000E+000
1	2.05715670	1.468473E-011	2.454731E-012	0	0.000000E+000
1	2.05724923	2.454731E-012	1.468473E-011	1	0.000000E+000
1	2.05732302	1.468473E-011	2.454731E-012	0	0.000000E+000
1	2.05744030	2.454731E-012	1.468473E-011	1	0.000000E+000
1	2.05749651	1.468473E-011	2.454731E-012	0	0.000000E+000
1	2.05998502	2.454731E-012	1.468473E-011	1	0.000000E+000
1	2.06001849	1.468473E-011	2.454731E-012	0	0.000000E+000
1	2.06086006	2.454731E-012	1.468473E-011	1	0.000000E+000
1	2.06093539	1.468473E-011	2.454731E-012	0	0.000000E+000
1	2.06097861	2.454731E-012	1.468473E-011	1	0.000000E+000
1	2.06101890	1.468473E-011	2.454731E-012	0	0.000000E+000
1	2.06598405	2.454731E-012	1.468473E-011	1	0.000000E+000
1	2.06610360	1.468473E-011	2.454731E-012	0	0.000000E+000
1	2.06693627	2.454731E-012	1.468473E-011	1	0.000000E+000
1	2.06719498	1.468473E-011	2.454731E-012	0	0.000000E+000
1	2.06859384	2.454731E-012	1.468473E-011	1	0.000000E+000
1	2.06872588	1.468473E-011	2.454731E-012	0	0.000000E+000
1	2.06939386	2.454731E-012	1.468473E-011	1	0.000000E+000
1	2.06949929	1.468473E-011	2.454731E-012	0	0.000000E+000
1	2.06953629	2.454731E-012	1.468473E-011	1	0.000000E+000
1	2.06962929	1.468473E-011	2.454731E-012	0	0.000000E+000
1	2.06968708	2.454731E-012	1.468473E-011	1	0.000000E+000
1	2.06988129	1.468473E-011	2.454731E-012	0	0.000000E+000
1	2.07023333	2.454731E-012	1.468473E-011	1	0.000000E+000
1	2.07038605	1.468473E-011	2.454731E-012	0	0.000000E+000
1	2.07204653	2.454731E-012	1.468473E-011	1	0.000000E+000
1	2.07211140	1.468473E-011	2.454731E-012	0	0.000000E+000
1	2.07375151	2.454731E-012	1.468473E-011	1	0.000000E+000
1	2.07377197	1.468473E-011	2.454731E-012	0	0.000000E+000
1	2.07431925	2.454731E-012	1.468473E-011	1	0.000000E+000
1	2.07446037	1.468473E-011	2.454731E-012	0	0.000000E+000
1	2.07449680	2.454731E-012	1.468473E-011	1	0.000000E+000
1	2.07460783	1.468473E-011	2.454731E-012	0	0.000000E+000
1	2.07566443	2.454731E-012	1.468473E-011	1	0.000000E+000
1	2.07569177	1.468473E-011	2.454731E-012	0	0.000000E+000
1	2.07620515	2.454731E-012	1.468473E-011	1	0.000000E+000
1	2.07634143	1.468473E-011	2.454731E-012	0	0.000000E+000
1	2.07681038	2.454731E-012	1.468473E-011	1	0.000000E+000
1	2.07681943	1.468473E-011	2.454731E-012	0	0.000000E+000
1	2.07713729	2.454731E-012	1.468473E-011	1	0.000000E+000
1	2.07722885	1.468473E-011	2.454731E-012	0	0.000000E+000
1	2.08504701	2.454731E-012	1.468473E-011	1	0.000000E+000
1	2.08506865	1.468473E-011	2.454731E-012	0	0.000000E+000
1	2.08647188	2.454731E-012	1.468473E-011	1	0.000000E+000
1	2.08668131	1.468473E-011	2.454731E-012	0	0.000000E+000
1	2.08688534	2.454731E-012	1.468473E-011	1	0.000000E+000
1	2.08702457	1.468473E-011	2.454731E-012	0	0.000000E+000
1	2.08875019	2.454731E-012	1.468473E-011	1	0.000000E+000
1	2.08879312	1.468473E-011	2.454731E-012	0	0.000000E+000
1	2.08897057	2.454731E-012	1.468473E-011	1	0.000000E+000
1	2.08903974	1.468473E-011	2.454731E-012	0	0.000000E+000
1	2.09401634	2.454731E-012	1.468473E-011	1	0.000000E+000
1	2.09423696	1.468473E-011	2.454731E-012	0	0.000000E+000
1	2.09432674	2.454731E-012	1.468473E-011	1	0.000000E+000
1	2.09450674	1.468473E-011	2.454731E-012	0	0.000000E+000
1	2.09570293	2.454731E-012	1.468473E-011	1	0.000000E+000
1	2.09582944	1.468473E-011	2.454731E-012	0	0.000000E+000
1	2.09779672	2.454731E-012	1.468473E-011	1	0.000000E+000
1	2.09792502	1.468473E-011	2.454731E-012	0	0.000000E+000
1	2.10004549	2.454731E-012	1.468473E-011	1	0.000000E+000
1	2.10006641	1.468473E-011	2.454731E-012	0	0.000000E+000
1	2.10085304	2.454731E-012	1.468473E-011	1	0.000000E+000
1	2.10096250	1.468473E-011	2.454731E-012	0	0.000000E+000
1	2.10100591	2.454731E-012	1.468473E-011	1	0.000000E+000
1	2.10124666	1.468473E-011	2.454731E-012	0	0.000000E+000
1	2.10127417	2.454731E-012	1.468473E-011	1	0.000000E+000
1	2.10130766	1.468473E-011	2.454731E-012	0	0.000000E+000
1	2.10154588	2.454731E-012	1.468473E-011	1	0.000000E+000
1	2.10168873	1.468473E-011	2.454731E-012	0	0.000000E+000
1	2.10211520	2.454731E-012	1.468473E-011	1	0.000000E+000
1	2.10227539	1.468473E-011	2.454731E-012	0	0.000000E+000
1	2.12396652	2.454731E-012	1.468473E-011	1	0.000000E+000
1	2.12403738	1.468473E-011	2.454731E-012	0	0.000000E+000
1	2.12435502	2.454731E-012	1.468473E-011	1	0.000000E+000
1	2.12443904	1.468473E-011	2.454731E-012	0	0.000000E+000
1	2.12604202	2.454731E-012	1.468473E-011	1	0.000000E+000
1	2.12613378	1.468473E-011	2.454731E-012	0	0.000000E+000
1	2.12833996	2.454731E-012	1.468473E-011	1	0.000000E+000
1	2.12848074	1.468473E-011	2.454731E-012	0	0.000000E+000
1	2.12849459	2.454731E-012	1.468473E-011	1	0.000000E+000
1	2.12856236	1.468473E-011	2.454731E-012	0	0.000000E+000
1	2.13235530	2.454731E-012	1.468473E-011	1	0.000000E+000
1	2.13239568	1.468473E-011	2.454731E-012	0	0.000000E+000
1	2.13260963	2.454731E-012	1.468473E-011	1	0.000000E+000
1	2.13271931	1.468473E-011	2.454731E-012	0	0.000000E+000
1	2.13433666	2.454731E-012	1.468473E-011	1	0.000000E+000
1	2.13437025	1.468473E-011	2.454731E-012	0	0.000000E+000
1	2.13685663	2.454731E-012	1.468473E-011	1	0.000000E+000
1	2.13689863	1.468473E-011	2.454731E-012	0	0.000000E+000
1	2.13716025	2.454731E-012	1.468473E-011	1	0.000000E+000
1	2.13722293	1.468473E-011	2.454731E-012	0	0.000000E+000
1	2.14104292	2.454731E-012	1.468473E-011	1	0.000000E+000
1	2.14106779	1.468473E-011	2.454731E-012	0	0.000000E+000
1	2.14160073	2.454731E-012	1.468473E-011	1	0.000000E+000
1	2.14167080	1.468473E-011	2.454731E-012	0	0.000000E+000
1	2.14629667	2.454731E-012	1.468473E-011	1	0.000000E+000
1	2.14633487	1.468473E-011	2.454731E-012	0	0.000000E+000
1	2.15035406	2.454731E-012	1.468473E-011	1	0.000000E+000
1	2.15054805	1.468473E-011	2.454731E-012	0	0.000000E+000
1	7.85652675	2.420207E-012	1.465021E-011	1	0.000000E+000
1	7.85663004	1.465021E-011	2.420207E-012	0	0.000000E+000
1	7.85744558	2.420207E-012	1.465021E-011	1	0.000000E+000
1	7.85761066	1.465021E-011	2.420207E-012	0	0.000000E+000
1	7.85764138	2.420207E-012	1.465021E-011	1	0.000000E+000
1	7.85772096	1.465021E-011	2.420207E-012	0	0.000000E+000
1	7.85774717	2.420207E-012	1.465021E-011	1	0.000000E+000
1	7.85800598	1.465021E-011	2.420207E-012	0	0.000000E+000
1	7.85996751	2.420207E-012	1.465021E-011	1	0.000000E+000
1	7.86008614	1.465021E-011	2.420207E-012	0	0.000000E+000
1	7.86841791	2.420207E-012	1.465021E-011	1	0.000000E+000
1	7.86852384	1.465021E-011	2.420207E-012	0	0.000000E+000
1	7.87147498	2.420207E-012	1.465021E-011	1	0.000000E+000
1	7.87159064	1.465021E-011	2.420207E-012	0	0.000000E+000
1	7.87292862	2.420207E-012	1.465021E-011	1	0.000000E+000
1	7.87301865	1.465021E-011	2.420207E-012	0	0.000000E+000
1	7.87426246	2.420207E-012	1.465021E-011	1	0.000000E+000
1	7.87438960	1.465021E-011	2.420207E-012	0	0.000000E+000
1	7.87538293	2.420207E-012	1.465021E-011	1	0.000000E+000
1	7.87550013	1.465021E-011	2.420207E-012	0	0.000000E+000
1	7.87594780	2.420207E-012	1.465021E-011	1	0.000000E+000
1	7.87597750	1.465021E-011	2.420207E-012	0	0.000000E+000
1	7.87894987	2.420207E-012	1.465021E-011	1	0.000000E+000
1	7.87904221	1.465021E-011	2.420207E-012	0	0.000000E+000
1	7.87936386	2.420207E-012	1.465021E-011	1	0.000000E+000
1	7.87941549	1.465021E-011	2.420207E-012	0	0.000000E+000
1	7.87959564	2.420207E-012	1.465021E-011	1	0.000000E+000
1	7.87968267	1.465021E-011	2.420207E-012	0	0.000000E+000
1	7.88354102	2.420207E-012	1.465021E-011	1	0.000000E+000
1	7.88356356	1.465021E-011	2.420207E-012	0	0.000000E+000
1	7.88416920	2.420207E-012	1.465021E-011	1	0.000000E+000
1	7.88439075	1.465021E-011	2.420207E-012	0	0.000000E+000
1	7.88543395	2.420207E-012	1.465021E-011	1	0.000000E+000
1	7.88544419	1.465021E-011	2.420207E-012	0	0.000000E+000
1	7.88632776	2.420207E-012	1.465021E-011	1	0.000000E+000
1	7.88635665	1.465021E-011	2.420207E-012	0	0.000000E+000
1	7.88678761	2.420207E-012	1.465021E-011	1	0.000000E+000
1	7.88681791	1.465021E-011	2.420207E-012	0	0.000000E+000
1	7.88880602	2.420207E-012	1.465021E-011	1	0.000000E+000
1	7.88885124	1.465021E-011	2.420207E-012	0	0.000000E+000
1	7.88934373	2.420207E-012	1.465021E-011	1	0.000000E+000
1	7.88935839	1.465021E-011	2.420207E-012	0	0.000000E+000
1	7.88986858	2.420207E-012	1.465021E-011	1	0.000000E+000
1	7.88989452	1.465021E-011	2.420207E-012	0	0.000000E+000
1	7.89032391	2.420207E-012	1.465021E-011	1	0.000000E+000
1	7.89035470	1.465021E-011	2.420207E-012	0	0.000000E+000
1	7.89041569	2.420207E-012	1.465021E-011	1	0.000000E+000
1	7.89050992	1.465021E-011	2.420207E-012	0	0.000000E+000
1	7.89352205	2.420207E-012	1.465021E-011	1	0.000000E+000
1	7.89362028	1.465021E-011	2.420207E-012	0	0.000000E+000
1	7.89364129	2.420207E-012	1.465021E-011	1	0.000000E+000
1	7.89366342	1.465021E-011	2.420207E-012	0	0.000000E+000
1	7.89703799	2.420207E-012	1.465021E-011	1	0.000000E+000
1	7.89714954	1.465021E-011	2.420207E-012	0	0.000000E+000
1	7.89778197	2.420207E-012	1.465021E-011	1	0.000000E+000
1	7.89779485	1.465021E-011	2.420207E-012	0	0.000000E+000
1	7.89803341	2.420207E-012	1.465021E-011	1	0.000000E+000
1	7.89806937	1.465021E-011	2.420207E-012	0	0.000000E+000
1	7.89948150	2.420207E-012	1.465021E-011	1	0.000000E+000
1	7.89953601	1.465021E-011	2.420207E-012	0	0.000000E+000
1	7.89954657	2.420207E-012	1.465021E-011	1	0.000000E+000
1	7.89989893	1.465021E-011	2.420207E-012	0	0.000000E+000
1	7.89992612	2.420207E-012	1.465021E-011	1	0.000000E+000
1	7.89998683	1.465021E-011	2.420207E-012	0	0.000000E+000
1	7.90006046	2.420207E-012	1.465021E-011	1	0.000000E+000
1	7.90017807	1.465021E-011	2.420207E-012	0	0.000000E+000
1	7.90075157	2.420207E-012	1.465021E-011	1	0.000000E+000
1	7.90078427	1.465021E-011	2.420207E-012	0	0.000000E+000
1	7.90092808	2.420207E-012	1.465021E-011	1	0.000000E+000
1	7.90095976	1.465021E-011	2.420207E-012	0	0.000000E+000
1	7.90707683	2.420207E-012	1.465021E-011	1	0.000000E+000
1	7.90710129	1.465021E-011	2.420207E-012	0	0.000000E+000
1	7.90720239	2.420207E-012	1.465021E-011	1	0.000000E+000
1	7.90729711	1.465021E-011	2.420207E-012	0	0.000000E+000
1	7.91123917	2.420207E-012	1.465021E-011	1	0.000000E+000
1	7.91131640	1.465021E-011	2.420207E-012	0	0.000000E+000
1	7.91188951	2.420207E-012	1.465021E-011	1	0.000000E+000
1	7.91195389	1.465021E-011	2.420207E-012	0	0.000000E+000
1	7.92430907	2.420207E-012	1.465021E-011	1	0.000000E+000
1	7.92435778	1.465021E-011	2.420207E-012	0	0.000000E+000
1	7.92496570	2.420207E-012	1.465021E-011	1	0.000000E+000
1	7.92504074	1.465021E-011	2.420207E-012	0	0.000000E+000
1	7.92706614	2.420207E-012	1.465021E-011	1	0.000000E+000
1	7.92729214	1.465021E-011	2.420207E-012	0	0.000000E+000
1	7.92840617	2.420207E-012	1.465021E-011	1	0.000000E+000
1	7.92847552	1.465021E-011	2.420207E-012	0	0.000000E+000
1	7.93065435	2.420207E-012	1.465021E-011	1	0.000000E+000
1	7.93071620	1.465021E-011	2.420207E-012	0	0.000000E+000
1	7.93150468	2.420207E-012	1.465021E-011	1	0.000000E+000
1	7.93168949	1.465021E-011	2.420207E-012	0	0.000000E+000
1	7.93233777	2.420207E-012	1.465021E-011	1	0.000000E+000
1	7.93234451	1.465021E-011	2.420207E-012	0	0.000000E+000
1	7.93672418	2.420207E-012	1.465021E-011	1	0.000000E+000
1	7.93676208	1.465021E-011	2.420207E-012	0	0.000000E+000
1	7.93681400	2.420207E-012	1.465021E-011	1	0.000000E+000
1	7.93704918	1.465021E-011	2.420207E-012	0	0.000000E+000
1	7.93708915	2.420207E-012	1.465021E-011	1	0.000000E+000
1	7.93713610	1.465021E-011	2.420207E-012	0	0.000000E+000
1	7.93753833	2.420207E-012	1.465021E-011	1	0.000000E+000
1	7.93776480	1.465021E-011	2.420207E-012	0	0.000000E+000
1	7.93830029	2.420207E-012	1.465021E-011	1	0.000000E+000
1	7.93833079	1.465021E-011	2.420207E-012	0	0.000000E+000
1	7.93975342	2.420207E-012	1.465021E-011	1	0.000000E+000
1	7.94004143	1.465021E-011	2.420207E-012	0	0.000000E+000
1	7.94055599	2.420207E-012	1.465021E-011	1	0.000000E+000
1	7.94057578	1.465021E-011	2.420207E-012	0	0.000000E+000
1	7.94059825	2.420207E-012	1.465021E-011	1	0.000000E+000
1	7.94062218	1.465021E-011	2.420207E-012	0	0.000000E+000
1	7.94185457	2.420207E-012	1.465021E-011	1	0.000000E+000
1	7.94191441	1.465021E-011	2.420207E-012	0	0.000000E+000
1	7.94249283	2.420207E-012	1.465021E-011	1	0.000000E+000
1	7.94263208	1.465021E-011	2.420207E-012	0	0.000000E+000
1	7.94369308	2.420207E-012	1.465021E-011	1	0.000000E+000
1	7.94382586	1.465021E-011	2.420207E-012	0	0.000000E+000
1	7.94462074	2.420207E-012	1.465021E-011	1	0.000000E+000
1	7.94484088	1.465021E-011	2.420207E-012	0	0.000000E+000
1	7.94620383	2.420207E-012	1.465021E-011	1	0.000000E+000
1	7.94641299	1.465021E-011	2.420207E-012	0	0.000000E+000
1	7.94705567	2.420207E-012	1.465021E-011	1	0.000000E+000
1	7.94711332	1.465021E-011	2.420207E-012	0	0.000000E+000
1	7.95045341	2.420207E-012	1.465021E-011	1	0.000000E+000
1	7.95050545	1.465021E-011	2.420207E-012	0	0.000000E+000
1	7.95385500	2.420207E-012	1.465021E-011	1	0.000000E+000
1	7.95389035	1.465021E-011	2.420207E-012	0	0.000000E+000
1	7.95638255	2.420207E-012	1.465021E-011	1	0.000000E+000
1	7.95638855	1.465021E-011	2.420207E-012	0	0.000000E+000
1	7.95684202	2.420207E-012	1.465021E-011	1	0.000000E+000
1	7.95687182	1.465021E-011	2.420207E-012	0	0.000000E+000
1	7.96104493	2.420207E-012	1.465021E-011	1	0.000000E+000
1	7.96131969	1.465021E-011	2.420207E-012	0	0.000000E+000
1	7.96155088	2.420207E-012	1.465021E-011	1	0.000000E+000
1	7.96174744	1.465021E-011	2.420207E-012	0	0.000000E+000
1	7.96325322	2.420207E-012	1.465021E-011	1	0.000000E+000
1	7.96327302	1.465021E-011	2.420207E-012	0	0.000000E+000
1	7.96487348	2.420207E-012	1.465021E-011	1	0.000000E+000
1	7.96498647	1.465021E-011	2.420207E-012	0	0.000000E+000
1	7.96574176	2.420207E-012	1.465021E-011	1	0.000000E+000
1	7.96610408	1.465021E-011	2.420207E-012	0	0.000000E+000
1	7.96632967	2.420207E-012	1.465021E-011	1	0.000000E+000
1	7.96638272	1.465021E-011	2.420207E-012	0	0.000000E+000
1	7.97018551	2.420207E-012	1.465021E-011	1	0.000000E+000
1	7.97022605	1.465021E-011	2.420207E-012	0	0.000000E+000
1	7.97141114	2.420207E-012	1.465021E-011	1	0.000000E+000
1	7.97144824	1.465021E-011	2.420207E-012	0	0.000000E+000
1	7.97149774	2.420207E-012	1.465021E-011	1	0.000000E+000
1	7.97168341	1.465021E-011	2.420207E-012	0	0.000000E+000
1	7.97780338	2.420207E-012	1.465021E-011	1	0.000000E+000
1	7.97784072	1.465021E-011	2.420207E-012	0	0.000000E+000
1	7.98093281	2.420207E-012	1.465021E-011	1	0.000000E+000
1	7.98100228	1.465021E-011	2.420207E-012	0	0.000000E+000
1	7.98340251	2.420207E-012	1.465021E-011	1	0.000000E+000
1	7.98348167	1.465021E-011	2.420207E-012	0	0.000000E+000
1	7.98926846	2.420207E-012	1.465021E-011	1	0.000000E+000
1	7.98946236	1.465021E-011	2.420207E-012	0	0.000000E+000
1	7.99138832	2.420207E-012	1.465021E-011	1	0.000000E+000
1	7.99142464	1.465021E-011	2.420207E-012	0	0.000000E+000
1	7.99231563	2.420207E-012	1.465021E-011	1	0.000000E+000
1	7.99236671	1.465021E-011	2.420207E-012	0	0.000000E+000
1	7.99886514	2.420207E-012	1.465021E-011	1	0.000000E+000
1	7.99899626	1.465021E-011	2.420207E-012	0	0.000000E+000
1	7.99907449	2.420207E-012	1.465021E-011	1	0.000000E+000
1	7.99917780	1.465021E-011	2.420207E-012	0	0.000000E+000
1	8.00153973	2.420207E-012	1.465021E-011	1	0.000000E+000
1	8.00158221	1.465021E-011	2.420207E-012	0	0.000000E+000
1	8.00356512	2.420207E-012	1.465021E-011	1	0.000000E+000
1	8.00357772	1.465021E-011	2.420207E-012	0	0.000000E+000
1	8.00362718	2.420207E-012	1.465021E-011	1	0.000000E+000
1	8.00367061	1.465021E-011	2.420207E-012	0	0.000000E+000
1	8.00370283	2.420207E-012	1.465021E-011	1	0.000000E+000
1	8.00375224	1.465021E-011	2.420207E-012	0	0.000000E+000
1	8.00586722	2.420207E-012	1.465021E-011	1	0.000000E+000
1	8.00589036	1.465021E-011	2.420207E-012	0	0.000000E+000
1	8.01263803	2.420207E-012	1.465021E-011	1	0.000000E+000
1	8.01265927	1.465021E-011	2.420207E-012	0	0.000000E+000
1	8.01463128	2.420207E-012	1.465021E-011	1	0.000000E+000
1	8.01465213	1.465021E-011	2.420207E-012	0	0.000000E+000
1	8.01507388	2.420207E-012	1.465021E-011	1	0.000000E+000
1	8.01513695	1.465021E-011	2.420207E-012	0	0.000000E+000
1	8.01656075	2.420207E-012	1.465021E-011	1	0.000000E+000
1	8.01659673	1.465021E-011	2.420207E-012	0	0.000000E+000
1	8.01842909	2.420207E-012	1.465021E-011	1	0.000000E+000
1	8.01854991	1.465021E-011	2.420207E-012	0	0.000000E+000
1	8.02343394	2.420207E-012	1.465021E-011	1	0.000000E+000
1	8.02361428	1.465021E-011	2.420207E-012	0	0.000000E+000
1	8.02629891	2.420207E-012	1.465021E-011	1	0.000000E+000
1	8.02634014	1.465021E-011	2.420207E-012	0	0.000000E+000
1	8.03050246	2.420207E-012	1.465021E-011	1	0.000000E+000
1	8.03057048	1.465021E-011	2.420207E-012	0	0.000000E+000
1	8.03115125	2.420207E-012	1.465021E-011	1	0.000000E+000
1	8.03117550	1.465021E-011	2.420207E-012	0	0.000000E+000
1	8.03190101	2.420207E-012	1.465021E-011	1	0.000000E+000
1	8.03192093	1.465021E-011	2.420207E-012	0	0.000000E+000
1	8.03304617	2.420207E-012	1.465021E-011	1	0.000000E+000
1	8.03312405	1.465021E-011	2.420207E-012	0	0.000000E+000
1	8.03385860	2.420207E-012	1.465021E-011	1	0.000000E+000
1	8.03394414	1.465021E-011	2.420207E-012	0	0.000000E+000
1	8.03404096	2.420207E-012	1.465021E-011	1	0.000000E+000
1	8.03436173	1.465021E-011	2.420207E-012	0	0.000000E+000
1	8.03474078	2.420207E-012	1.465021E-011	1	0.000000E+000
1	8.03486493	1.465021E-011	2.420207E-012	0	0.000000E+000
1	8.03753846	2.420207E-012	1.465021E-011	1	0.000000E+000
1	8.03758372	1.465021E-011	2.420207E-012	0	0.000000E+000
1	8.04007503	2.420207E-012	1.465021E-011	1	0.000000E+000
1	8.04012163	1.465021E-011	2.420207E-012	0	0.000000E+000
1	8.04013749	2.420207E-012	1.465021E-011	1	0.000000E+000
1	8.04020250	1.465021E-011	2.420207E-012	0	0.000000E+000
1	8.04043885	2.420207E-012	1.465021E-011	1	0.000000E+000
1	8.04061293	1.465021E-011	2.420207E-012	0	0.000000E+000
1	8.04265222	2.420207E-012	1.465021E-011	1	0.000000E+000
1	8.04291965	1.465021E-011	2.420207E-012	0	0.000000E+000
1	8.04396248	2.420207E-012	1.465021E-011	1	0.000000E+000
1	8.04401564	1.465021E-011	2.420207E-012	0	0.000000E+000
1	8.04439279	2.420207E-012	1.465021E-011	1	0.000000E+000
1	8.04445758	1.465021E-011	2.420207E-012	0	0.000000E+000
1	8.04625497	2.420207E-012	1.465021E-011	1	0.000000E+000
1	8.04667941	1.465021E-011	2.420207E-012	0	0.000000E+000
1	8.04853640	2.420207E-012	1.465021E-011	1	0.000000E+000
1	8.04854352	1.465021E-011	2.420207E-012	0	0.000000E+000
1	8.04883645	2.420207E-012	1.465021E-011	1	0.000000E+000
1	8.04885212	1.465021E-011	2.420207E-012	0	0.000000E+000
1	8.04955618	2.420207E-012	1.465021E-011	1	0.000000E+000
1	8.04960763	1.465021E-011	2.420207E-012	0	0.000000E+000
1	8.05188961	2.420207E-012	1.465021E-011	1	0.000000E+000
1	8.05202007	1.465021E-011	2.420207E-012	0	0.000000E+000
1	8.05210039	2.420207E-012	1.465021E-011	1	0.000000E+000
1	8.05229579	1.465021E-011	2.420207E-012	0	0.000000E+000
1	8.05324144	2.420207E-012	1.465021E-011	1	0.000000E+000
1	8.05329515	1.465021E-011	2.420207E-012	0	0.000000E+000
1	8.05428597	2.420207E-012	1.465021E-011	1	0.000000E+000
1	8.05450378	1.465021E-011	2.420207E-012	0	0.000000E+000
1	8.05649709	2.420207E-012	1.465021E-011	1	0.000000E+000
1	8.05664720	1.465021E-011	2.420207E-012	0	0.000000E+000
1	8.05665567	2.420207E-012	1.465021E-011	1	0.000000E+000
1	8.05699755	1.465021E-011	2.420207E-012	0	0.000000E+000
1	8.05705958	2.420207E-012	1.465021E-011	1	0.000000E+000
1	8.05719217	1.465021E-011	2.420207E-012	0	0.000000E+000
1	8.05772719	2.420207E-012	1.465021E-011	1	0.000000E+000
1	8.05782322	1.465021E-011	2.420207E-012	0	0.000000E+000
1	8.05793751	2.420207E-012	1.465021E-011	1	0.000000E+000
1	8.05796777	1.465021E-011	2.420207E-012	0	0.000000E+000
1	8.05892351	2.420207E-012	1.465021E-011	1	0.000000E+000
1	8.05902725	1.465021E-011	2.420207E-012	0	0.000000E+000
1	8.05908378	2.420207E-012	1.465021E-011	1	0.000000E+000
1	8.05915220	1.465021E-011	2.420207E-012	0	0.000000E+000
1	8.05919852	2.420207E-012	1.465021E-011	1	0.000000E+000
1	8.05923610	1.465021E-011	2.420207E-012	0	0.000000E+000
1	8.05927464	2.420207E-012	1.465021E-011	1	0.000000E+000
1	8.05936443	1.465021E-011	2.420207E-012	0	0.000000E+000
1	8.06028077	2.420207E-012	1.465021E-011	1	0.000000E+000
1	8.06037192	1.465021E-011	2.420207E-012	0	0.000000E+000
1	8.06195858	2.420207E-012	1.465021E-011	1	0.000000E+000
1	8.06209489	1.465021E-011	2.420207E-012	0	0.000000E+000
1	8.06294324	2.420207E-012	1.465021E-011	1	0.000000E+000
1	8.06326386	1.465021E-011	2.420207E-012	0	0.000000E+000
1	8.06446994	2.420207E-012	1.465021E-011	1	0.000000E+000
1	8.06449998	1.465021E-011	2.420207E-012	0	0.000000E+000
1	8.06548119	2.420207E-012	1.465021E-011	1	0.000000E+000
1	8.06551554	1.465021E-011	2.420207E-012	0	0.000000E+000
1	8.06757189	2.420207E-012	1.465021E-011	1	0.000000E+000
1	8.06765307	1.465021E-011	2.420207E-012	0	0.000000E+000
1	8.06847394	2.420207E-012	1.465021E-011	1	0.000000E+000
1	8.06857261	1.465021E-011	2.420207E-012	0	0.000000E+000
1	8.07041376	2.420207E-012	1.465021E-011	1	0.000000E+000
1	8.07043898	1.465021E-011	2.420207E-012	0	0.000000E+000
1	8.07073714	2.420207E-012	1.465021E-011	1	0.000000E+000
1	8.07080563	1.465021E-011	2.420207E-012	0	0.000000E+000
1	8.07523643	2.420207E-012	1.465021E-011	1	0.000000E+000
1	8.07531046	1.465021E-011	2.420207E-012	0	0.000000E+000
1	8.07568203	2.420207E-012	1.465021E-011	1	0.000000E+000
1	8.07576419	1.465021E-011	2.420207E-012	0	0.000000E+000
1	8.07691294	2.420207E-012	1.465021E-011	1	0.000000E+000
1	8.07704278	1.465021E-011	2.420207E-012	0	0.000000E+000
1	8.07734445	2.420207E-012	1.465021E-011	1	0.000000E+000
1	8.07743080	1.465021E-011	2.420207E-012	0	0.000000E+000
1	8.07782888	2.420207E-012	1.465021E-011	1	0.000000E+000
1	8.07792407	1.465021E-011	2.420207E-012	0	0.000000E+000
1	8.08199451	2.420207E-012	1.465021E-011	1	0.000000E+000
1	8.08202216	1.465021E-011	2.420207E-012	0	0.000000E+000
1	8.08463956	2.420207E-012	1.465021E-011	1	0.000000E+000
1	8.08481018	1.465021E-011	2.420207E-012	0	0.000000E+000
1	8.08718078	2.420207E-012	1.465021E-011	1	0.000000E+000
1	8.08760748	1.465021E-011	2.420207E-012	0	0.000000E+000
1	8.09387143	2.420207E-012	1.465021E-011	1	0.000000E+000
1	8.09387949	1.465021E-011	2.420207E-012	0	0.000000E+000
1	8.09637162	2.420207E-012	1.465021E-011	1	0.000000E+000
1	8.09639068	1.465021E-011	2.420207E-012	0	0.000000E+000
1	8.09681166	2.420207E-012	1.465021E-011	1	0.000000E+000
1	8.09685394	1.465021E-011	2.420207E-012	0	0.000000E+000
1	8.09884037	2.420207E-012	1.465021E-011	1	0.000000E+000
1	8.09889327	1.465021E-011	2.420207E-012	0	0.000000E+000
1	8.09924133	2.420207E-012	1.465021E-011	1	0.000000E+000
1	8.09927798	1.465021E-011	2.420207E-012	0	0.000000E+000
1	8.09936989	2.420207E-012	1.465021E-011	1	0.000000E+000
1	8.09952781	1.465021E-011	2.420207E-012	0	0.000000E+000
1	8.10246057	2.420207E-012	1.465021E-011	1	0.000000E+000
1	8.10247354	1.465021E-011	2.420207E-012	0	0.000000E+000
1	8.10485154	2.420207E-012	1.465021E-011	1	0.000000E+000
1	8.10488413	1.465021E-011	2.420207E-012	0	0.000000E+000
1	8.10556214	2.420207E-012	1.465021E-011	1	0.000000E+000
1	8.10566252	1.465021E-011	2.420207E-012	0	0.000000E+000
1	8.10568633	2.420207E-012	1.465021E-011	1	0.000000E+000
1	8.10569986	1.465021E-011	2.420207E-012	0	0.000000E+000
1	8.13605520	2.420207E-012	1.465021E-011	1	0.000000E+000
1	8.13615338	1.465021E-011	2.420207E-012	0	0.000000E+000
1	8.13730906	2.420207E-012	1.465021E-011	1	0.000000E+000
1	8.13746778	1.465021E-011	2.420207E-012	0	0.000000E+000
1	8.14026448	2.420207E-012	1.465021E-011	1	0.000000E+000
1	8.14032866	1.465021E-011	2.420207E-012	0	0.000000E+000
1	8.14060360	2.420207E-012	1.465021E-011	1	0.000000E+000
1	8.14061773	1.465021E-011	2.420207E-012	0	0.000000E+000
1	8.14114101	2.420207E-012	1.465021E-011	1	0.000000E+000
1	8.14140179	1.465021E-011	2.420207E-012	0	0.000000E+000
1	8.14835063	2.420207E-012	1.465021E-011	1	0.000000E+000
1	8.14837736	1.465021E-011	2.420207E-012	0	0.000000E+000
1	8.15131408	2.420207E-012	1.465021E-011	1	0.000000E+000
1	8.15137824	1.465021E-011	2.420207E-012	0	0.000000E+000
1	8.15602358	2.420207E-012	1.465021E-011	1	0.000000E+000
1	8.15609088	1.465021E-011	2.420207E-012	0	0.000000E+000
1	8.15659633	2.420207E-012	1.465021E-011	1	0.000000E+000
1	8.15672908	1.465021E-011	2.420207E-012	0	0.000000E+000
1	8.15696666	2.420207E-012	1.465021E-011	1	0.000000E+000
1	8.15711542	1.465021E-011	2.420207E-012	0	0.000000E+000
1	8.15721346	2.420207E-012	1.465021E-011	1	0.000000E+000
1	8.15746751	1.465021E-011	2.420207E-012	0	0.000000E+000
1	8.15807665	2.420207E-012	1.465021E-011	1	0.000000E+000
1	8.15824359	1.465021E-011	2.420207E-012	0	0.000000E+000
1	8.15911520	2.420207E-012	1.465021E-011	1	0.000000E+000
1	8.15914076	1.465021E-011	2.420207E-012	0	0.000000E+000
1	8.16288167	2.420207E-012	1.465021E-011	1	0.000000E+000
1	8.16296807	1.465021E-011	2.420207E-012	0	0.000000E+000
1	8.16416377	2.420207E-012	1.465021E-011	1	0.000000E+000
1	8.16418686	1.465021E-011	2.420207E-012	0	0.000000E+000
1	8.16459937	2.420207E-012	1.465021E-011	1	0.000000E+000
1	8.16464527	1.465021E-011	2.420207E-012	0	0.000000E+000
1	8.17361919	2.420207E-012	1.465021E-011	1	0.000000E+000
1	8.17366378	1.465021E-011	2.420207E-012	0	0.000000E+000
1	8.17540128	2.420207E-012	1.465021E-011	1	0.000000E+000
1	8.17557587	1.465021E-011	2.420207E-012	0	0.000000E+000
1	8.17560367	2.420207E-012	1.465021E-011	1	0.000000E+000
1	8.17567350	1.465021E-011	2.420207E-012	0	0.000000E+000
1	8.17607090	2.420207E-012	1.465021E-011	1	0.000000E+000
1	8.17622164	1.465021E-011	2.420207E-012	0	0.000000E+000
1	8.17717378	2.420207E-012	1.465021E-011	1	0.000000E+000
1	8.17730866	1.465021E-011	2.420207E-012	0	0.000000E+000
1	8.17962883	2.420207E-012	1.465021E-011	1	0.000000E+000
1	8.17975773	1.465021E-011	2.420207E-012	0	0.000000E+000
1	8.17983332	2.420207E-012	1.465021E-011	1	0.000000E+000
1	8.18001195	1.465021E-011	2.420207E-012	0	0.000000E+000
1	8.18066579	2.420207E-012	1.465021E-011	1	0.000000E+000
1	8.18068578	1.465021E-011	2.420207E-012	0	0.000000E+000
1	9.27540579	2.133074E-012	1.436307E-011	1	0.000000E+000
1	9.27558214	1.436307E-011	2.133074E-012	0	0.000000E+000
1	9.27885892	2.133074E-012	1.436307E-011	1	0.000000E+000
1	9.27914873	1.436307E-011	2.133074E-012	0	0.000000E+000
1	9.27972656	2.133074E-012	1.436307E-011	1	0.000000E+000
1	9.27977117	1.436307E-011	2.133074E-012	0	0.000000E+000
1	9.27992530	2.133074E-012	1.436307E-011	1	0.000000E+000
1	9.27993320	1.436307E-011	2.133074E-012	0	0.000000E+000
1	9.28156167	2.133074E-012	1.436307E-011	1	0.000000E+000
1	9.28169875	1.436307E-011	2.133074E-012	0	0.000000E+000
1	9.28286566	2.133074E-012	1.436307E-011	1	0.000000E+000
1	9.28294477	1.436307E-011	2.133074E-012	0	0.000000E+000
1	9.28562305	2.133074E-012	1.436307E-011	1	0.000000E+000
1	9.28580215	1.436307E-011	2.133074E-012	0	0.000000E+000
1	9.29292403	2.133074E-012	1.436307E-011	1	0.000000E+000
1	9.29294387	1.436307E-011	2.133074E-012	0	0.000000E+000
1	9.29358580	2.133074E-012	1.436307E-011	1	0.000000E+000
1	9.29362712	1.436307E-011	2.133074E-012	0	0.000000E+000
1	9.29405022	2.133074E-012	1.436307E-011	1	0.000000E+000
1	9.29424719	1.436307E-011	2.133074E-012	0	0.000000E+000
1	9.29545031	2.133074E-012	1.436307E-011	1	0.000000E+000
1	9.29552210	1.436307E-011	2.133074E-012	0	0.000000E+000
1	9.29634068	2.133074E-012	1.436307E-011	1	0.000000E+000
1	9.29636630	1.436307E-011	2.133074E-012	0	0.000000E+000
1	9.29638617	2.133074E-012	1.436307E-011	1	0.000000E+000
1	9.29675198	1.436307E-011	2.133074E-012	0	0.000000E+000
1	9.29720624	2.133074E-012	1.436307E-011	1	0.000000E+000
1	9.29732131	1.436307E-011	2.133074E-012	0	0.000000E+000
1	9.29867576	2.133074E-012	1.436307E-011	1	0.000000E+000
1	9.29871845	1.436307E-011	2.133074E-012	0	0.000000E+000
1	9.30427832	2.133074E-012	1.436307E-011	1	0.000000E+000
1	9.30435619	1.436307E-011	2.133074E-012	0	0.000000E+000
1	9.30503660	2.133074E-012	1.436307E-011	1	0.000000E+000
1	9.30508041	1.436307E-011	2.133074E-012	0	0.000000E+000
1	9.30522220	2.133074E-012	1.436307E-011	1	0.000000E+000
1	9.30524449	1.436307E-011	2.133074E-012	0	0.000000E+000
1	9.30632520	2.133074E-012	1.436307E-011	1	0.000000E+000
1	9.30647520	1.436307E-011	2.133074E-012	0	0.000000E+000
1	9.30661177	2.133074E-012	1.436307E-011	1	0.000000E+000
1	9.30674111	1.436307E-011	2.133074E-012	0	0.000000E+000
1	9.31092561	2.133074E-012	1.436307E-011	1	0.000000E+000
1	9.31104188	1.436307E-011	2.133074E-012	0	0.000000E+000
1	9.31170619	2.133074E-012	1.436307E-011	1	0.000000E+000
1	9.31188267	1.436307E-011	2.133074E-012	0	0.000000E+000
1	9.31196344	2.133074E-012	1.436307E-011	1	0.000000E+000
1	9.31208472	1.436307E-011	2.133074E-012	0	0.000000E+000
1	9.31356991	2.133074E-012	1.436307E-011	1	0.000000E+000
1	9.31365369	1.436307E-011	2.133074E-012	0	0.000000E+000
1	9.31679105	2.133074E-012	1.436307E-011	1	0.000000E+000
1	9.31694134	1.436307E-011	2.133074E-012	0	0.000000E+000
1	9.31710064	2.133074E-012	1.436307E-011	1	0.000000E+000
1	9.31715153	1.436307E-011	2.133074E-012	0	0.000000E+000
1	9.31717007	2.133074E-012	1.436307E-011	1	0.000000E+000
1	9.31721990	1.436307E-011	2.133074E-012	0	0.000000E+000
1	9.31725589	2.133074E-012	1.436307E-011	1	0.000000E+000
1	9.31726145	1.436307E-011	2.133074E-012	0	0.000000E+000
1	9.32009640	2.133074E-012	1.436307E-011	1	0.000000E+000
1	9.32016581	1.436307E-011	2.133074E-012	0	0.000000E+000
1	9.32020436	2.133074E-012	1.436307E-011	1	0.000000E+000
1	9.32037143	1.436307E-011	2.133074E-012	0	0.000000E+000
1	9.32105909	2.133074E-012	1.436307E-011	1	0.000000E+000
1	9.32108951	1.436307E-011	2.133074E-012	0	0.000000E+000
1	9.32511710	2.133074E-012	1.436307E-011	1	0.000000E+000
1	9.32516283	1.436307E-011	2.133074E-012	0	0.000000E+000
1	9.32580604	2.133074E-012	1.436307E-011	1	0.000000E+000
1	9.32594091	1.436307E-011	2.133074E-012	0	0.000000E+000
1	9.32595034	2.133074E-012	1.436307E-011	1	0.000000E+000
1	9.32607269	1.436307E-011	2.133074E-012	0	0.000000E+000
1	12.21801811	2.254702E-012	1.448470E-011	1	0.000000E+000
1	12.21805932	1.448470E-011	2.254702E-012	0	0.000000E+000
1	12.21810766	2.254702E-012	1.448470E-011	1	0.000000E+000
1	12.21834360	1.448470E-011	2.254702E-012	0	0.000000E+000
1	12.22035538	2.254702E-012	1.448470E-011	1	0.000000E+000
1	12.22048067	1.448470E-011	2.254702E-012	0	0.000000E+000
1	12.22350986	2.254702E-012	1.448470E-011	1	0.000000E+000
1	12.22365983	1.448470E-011	2.254702E-012	0	0.000000E+000
1	12.22426087	2.254702E-012	1.448470E-011	1	0.000000E+000
1	12.22431897	1.448470E-011	2.254702E-012	0	0.000000E+000
1	12.22535469	2.254702E-012	1.448470E-011	1	0.000000E+000
1	12.22537516	1.448470E-011	2.254702E-012	0	0.000000E+000
1	12.23046352	2.254702E-012	1.448470E-011	1	0.000000E+000
1	12.23048441	1.448470E-011	2.254702E-012	0	0.000000E+000
1	12.23528058	2.254702E-012	1.448470E-011	1	0.000000E+000
1	12.23529593	1.448470E-011	2.254702E-012	0	0.000000E+000
1	12.23532991	2.254702E-012	1.448470E-011	1	0.000000E+000
1	12.23543746	1.448470E-011	2.254702E-012	0	0.000000E+000
1	12.23679267	2.254702E-012	1.448470E-011	1	0.000000E+000
1	12.23684680	1.448470E-011	2.254702E-012	0	0.000000E+000
1	12.23814324	2.254702E-012	1.448470E-011	1	0.000000E+000
1	12.23826942	1.448470E-011	2.254702E-012	0	0.000000E+000
1	12.23935624	2.254702E-012	1.448470E-011	1	0.000000E+000
1	12.23937698	1.448470E-011	2.254702E-012	0	0.000000E+000
1	12.23988411	2.254702E-012	1.448470E-011	1	0.000000E+000
1	12.23996815	1.448470E-011	2.254702E-012	0	0.000000E+000
1	12.23998341	2.254702E-012	1.448470E-011	1	0.000000E+000
1	12.24000091	1.448470E-011	2.254702E-012	0	0.000000E+000
1	12.24282212	2.254702E-012	1.448470E-011	1	0.000000E+000
1	12.24295374	1.448470E-011	2.254702E-012	0	0.000000E+000
1	12.24360334	2.254702E-012	1.448470E-011	1	0.000000E+000
1	12.24372032	1.448470E-011	2.254702E-012	0	0.000000E+000
1	12.24686872	2.254702E-012	1.448470E-011	1	0.000000E+000
1	12.24690329	1.448470E-011	2.254702E-012	0	0.000000E+000
1	12.24766120	2.254702E-012	1.448470E-011	1	0.000000E+000
1	12.24771234	1.448470E-011	2.254702E-012	0	0.000000E+000
1	12.24777461	2.254702E-012	1.448470E-011	1	0.000000E+000
1	12.24782338	1.448470E-011	2.254702E-012	0	0.000000E+000
1	12.24890531	2.254702E-012	1.448470E-011	1	0.000000E+000
1	12.24896618	1.448470E-011	2.254702E-012	0	0.000000E+000
1	12.24898451	2.254702E-012	1.448470E-011	1	0.000000E+000
1	12.24902114	1.448470E-011	2.254702E-012	0	0.000000E+000
1	12.24937263	2.254702E-012	1.448470E-011	1	0.000000E+000
1	12.24941133	1.448470E-011	2.254702E-012	0	0.000000E+000
1	12.24955700	2.254702E-012	1.448470E-011	1	0.000000E+000
1	12.24961333	1.448470E-011	2.254702E-012	0	0.000000E+000
1	12.24999661	2.254702E-012	1.448470E-011	1	0.000000E+000
1	12.25011718	1.448470E-011	2.254702E-012	0	0.000000E+000
1	12.25186361	2.254702E-012	1.448470E-011	1	0.000000E+000
1	12.25199996	1.448470E-011	2.254702E-012	0	0.000000E+000
1	12.25371151	2.254702E-012	1.448470E-011	1	0.000000E+000
1	12.25379000	1.448470E-011	2.254702E-012	0	0.000000E+000
1	12.25565605	2.254702E-012	1.448470E-011	1	0.000000E+000
1	12.25572034	1.448470E-011	2.254702E-012	0	0.000000E+000
1	12.25730619	2.254702E-012	1.448470E-011	1	0.000000E+000
1	12.25732394	1.448470E-011	2.254702E-012	0	0.000000E+000
1	12.25803314	2.254702E-012	1.448470E-011	1	0.000000E+000
1	12.25804380	1.448470E-011	2.254702E-012	0	0.000000E+000
1	12.25848677	2.254702E-012	1.448470E-011	1	0.000000E+000
1	12.25890876	1.448470E-011	2.254702E-012	0	0.000000E+000
1	12.25988228	2.254702E-012	1.448470E-011	1	0.000000E+000
1	12.25998378	1.448470E-011	2.254702E-012	0	0.000000E+000
1	12.26069295	2.254702E-012	1.448470E-011	1	0.000000E+000
1	12.26081817	1.448470E-011	2.254702E-012	0	0.000000E+000
1	12.26154270	2.254702E-012	1.448470E-011	1	0.000000E+000
1	12.26158704	1.448470E-011	2.254702E-012	0	0.000000E+000
1	12.26259552	2.254702E-012	1.448470E-011	1	0.000000E+000
1	12.26260639	1.448470E-011	2.254702E-012	0	0.000000E+000
1	12.26306564	2.254702E-012	1.448470E-011	1	0.000000E+000
1	12.26331409	1.448470E-011	2.254702E-012	0	0.000000E+000
1	12.26379222	2.254702E-012	1.448470E-011	1	0.000000E+000
1	12.26388861	1.448470E-011	2.254702E-012	0	0.000000E+000
1	12.26743205	2.254702E-012	1.448470E-011	1	0.000000E+000
1	12.26748742	1.448470E-011	2.254702E-012	0	0.000000E+000
1	12.26760215	2.254702E-012	1.448470E-011	1	0.000000E+000
1	12.26787250	1.448470E-011	2.254702E-012	0	0.000000E+000
1	12.26929539	2.254702E-012	1.448470E-011	1	0.000000E+000
1	12.26933488	1.448470E-011	2.254702E-012	0	0.000000E+000
1	12.27051334	2.254702E-012	1.448470E-011	1	0.000000E+000
1	12.27058934	1.448470E-011	2.254702E-012	0	0.000000E+000
1	12.27302126	2.254702E-012	1.448470E-011	1	0.000000E+000
1	12.27306884	1.448470E-011	2.254702E-012	0	0.000000E+000
1	12.27363897	2.254702E-012	1.448470E-011	1	0.000000E+000
1	12.27375541	1.448470E-011	2.254702E-012	0	0.000000E+000
1	12.27421271	2.254702E-012	1.448470E-011	1	0.000000E+000
1	12.27427858	1.448470E-011	2.254702E-012	0	0.000000E+000
1	12.27456247	2.254702E-012	1.448470E-011	1	0.000000E+000
1	12.27466411	1.448470E-011	2.254702E-012	0	0.000000E+000
1	12.27735750	2.254702E-012	1.448470E-011	1	0.000000E+000
1	12.27742301	1.448470E-011	2.254702E-012	0	0.000000E+000
1	12.27867446	2.254702E-012	1.448470E-011	1	0.000000E+000
1	12.27872470	1.448470E-011	2.254702E-012	0	0.000000E+000
1	12.27973167	2.254702E-012	1.448470E-011	1	0.000000E+000
1	12.28003880	1.448470E-011	2.254702E-012	0	0.000000E+000
1	12.28074777	2.254702E-012	1.448470E-011	1	0.000000E+000
1	12.28089691	1.448470E-011	2.254702E-012	0	0.000000E+000
1	12.28219282	2.254702E-012	1.448470E-011	1	0.000000E+000
1	12.28233337	1.448470E-011	2.254702E-012	0	0.000000E+000
1	12.28309612	2.254702E-012	1.448470E-011	1	0.000000E+000
1	12.28316811	1.448470E-011	2.254702E-012	0	0.000000E+000
1	12.28550041	2.254702E-012	1.448470E-011	1	0.000000E+000
1	12.28556057	1.448470E-011	2.254702E-012	0	0.000000E+000
1	12.28653306	2.254702E-012	1.448470E-011	1	0.000000E+000
1	12.28666363	1.448470E-011	2.254702E-012	0	0.000000E+000
1	12.28764071	2.254702E-012	1.448470E-011	1	0.000000E+000
1	12.28775142	1.448470E-011	2.254702E-012	0	0.000000E+000
1	12.28777929	2.254702E-012	1.448470E-011	1	0.000000E+000
1	12.28781626	1.448470E-011	2.254702E-012	0	0.000000E+000
1	12.28813971	2.254702E-012	1.448470E-011	1	0.000000E+000
1	12.28821574	1.448470E-011	2.254702E-012	0	0.000000E+000
1	12.28831074	2.254702E-012	1.448470E-011	1	0.000000E+000
1	12.28842381	1.448470E-011	2.254702E-012	0	0.000000E+000
1	12.29139921	2.254702E-012	1.448470E-011	1	0.000000E+000
1	12.29166489	1.448470E-011	2.254702E-012	0	0.000000E+000
1	12.30331504	2.254702E-012	1.448470E-011	1	0.000000E+000
1	12.30345003	1.448470E-011	2.254702E-012	0	0.000000E+000
1	12.30544759	2.254702E-012	1.448470E-011	1	0.000000E+000
1	12.30547734	1.448470E-011	2.254702E-012	0	0.000000E+000
1	12.30733802	2.254702E-012	1.448470E-011	1	0.000000E+000
1	12.30756806	1.448470E-011	2.254702E-012	0	0.000000E+000
1	12.30794897	2.254702E-012	1.448470E-011	1	0.000000E+000
1	12.30801049	1.448470E-011	2.254702E-012	0	0.000000E+000
1	12.30838883	2.254702E-012	1.448470E-011	1	0.000000E+000
1	12.30841688	1.448470E-011	2.254702E-012	0	0.000000E+000
1	12.30943306	2.254702E-012	1.448470E-011	1	0.000000E+000
1	12.30958066	1.448470E-011	2.254702E-012	0	0.000000E+000
1	12.30963542	2.254702E-012	1.448470E-011	1	0.000000E+000
1	12.31003229	1.448470E-011	2.254702E-012	0	0.000000E+000
1	12.31005162	2.254702E-012	1.448470E-011	1	0.000000E+000
1	12.31006363	1.448470E-011	2.254702E-012	0	0.000000E+000
1	12.31075351	2.254702E-012	1.448470E-011	1	0.000000E+000
1	12.31085342	1.448470E-011	2.254702E-012	0	0.000000E+000
1	12.31159476	2.254702E-012	1.448470E-011	1	0.000000E+000
1	12.31171045	1.448470E-011	2.254702E-012	0	0.000000E+000
1	12.31259206	2.254702E-012	1.448470E-011	1	0.000000E+000
1	12.31265166	1.448470E-011	2.254702E-012	0	0.000000E+000
1	12.31433957	2.254702E-012	1.448470E-011	1	0.000000E+000
1	12.31436735	1.448470E-011	2.254702E-012	0	0.000000E+000
1	12.31440056	2.254702E-012	1.448470E-011	1	0.000000E+000
1	12.31450964	1.448470E-011	2.254702E-012	0	0.000000E+000
1	12.31578474	2.254702E-012	1.448470E-011	1	0.000000E+000
1	12.31586503	1.448470E-011	2.254702E-012	0	0.000000E+000
1	12.31703374	2.254702E-012	1.448470E-011	1	0.000000E+000
1	12.31707893	1.448470E-011	2.254702E-012	0	0.000000E+000
1	12.31725791	2.254702E-012	1.448470E-011	1	0.000000E+000
1	12.31735488	1.448470E-011	2.254702E-012	0	0.000000E+000
1	12.31747723	2.254702E-012	1.448470E-011	1	0.000000E+000
1	12.31758721	1.448470E-011	2.254702E-012	0	0.000000E+000
1	12.31801400	2.254702E-012	1.448470E-011	1	0.000000E+000
1	12.31804300	1.448470E-011	2.254702E-012	0	0.000000E+000
1	12.31877298	2.254702E-012	1.448470E-011	1	0.000000E+000
1	12.31883116	1.448470E-011	2.254702E-012	0	0.000000E+000
1	12.32520749	2.254702E-012	1.448470E-011	1	0.000000E+000
1	12.32531907	1.448470E-011	2.254702E-012	0	0.000000E+000
1	12.32844754	2.254702E-012	1.448470E-011	1	0.000000E+000
1	12.32848442	1.448470E-011	2.254702E-012	0	0.000000E+000
1	12.32917084	2.254702E-012	1.448470E-011	1	0.000000E+000
1	12.32954567	1.448470E-011	2.254702E-012	0	0.000000E+000
1	12.33012233	2.254702E-012	1.448470E-011	1	0.000000E+000
1	12.33020907	1.448470E-011	2.254702E-012	0	0.000000E+000
1	12.33816615	2.254702E-012	1.448470E-011	1	0.000000E+000
1	12.33823010	1.448470E-011	2.254702E-012	0	0.000000E+000
1	12.33903856	2.254702E-012	1.448470E-011	1	0.000000E+000
1	12.33925161	1.448470E-011	2.254702E-012	0	0.000000E+000
1	12.34313905	2.254702E-012	1.448470E-011	1	0.000000E+000
1	12.34320090	1.448470E-011	2.254702E-012	0	0.000000E+000
1	12.34434599	2.254702E-012	1.448470E-011	1	0.000000E+000
1	12.34452106	1.448470E-011	2.254702E-012	0	0.000000E+000
1	12.34486177	2.254702E-012	1.448470E-011	1	0.000000E+000
1	12.34491577	1.448470E-011	2.254702E-012	0	0.000000E+000
1	12.34792622	2.254702E-012	1.448470E-011	1	0.000000E+000
1	12.34805175	1.448470E-011	2.254702E-012	0	0.000000E+000
1	12.34809530	2.254702E-012	1.448470E-011	1	0.000000E+000
1	12.34814435	1.448470E-011	2.254702E-012	0	0.000000E+000
1	12.35300434	2.254702E-012	1.448470E-011	1	0.000000E+000
1	12.35302420	1.448470E-011	2.254702E-012	0	0.000000E+000
1	12.35511423	2.254702E-012	1.448470E-011	1	0.000000E+000
1	12.35515846	1.448470E-011	2.254702E-012	0	0.000000E+000
1	12.35519942	2.254702E-012	1.448470E-011	1	0.000000E+000
1	12.35523862	1.448470E-011	2.254702E-012	0	0.000000E+000
1	12.35711438	2.254702E-012	1.448470E-011	1	0.000000E+000
1	12.35723758	1.448470E-011	2.254702E-012	0	0.000000E+000
1	12.35924218	2.254702E-012	1.448470E-011	1	0.000000E+000
1	12.35937562	1.448470E-011	2.254702E-012	0	0.000000E+000
1	12.36042242	2.254702E-012	1.448470E-011	1	0.000000E+000
1	12.36061210	1.448470E-011	2.254702E-012	0	0.000000E+000
1	12.36077433	2.254702E-012	1.448470E-011	1	0.000000E+000
1	12.36082492	1.448470E-011	2.254702E-012	0	0.000000E+000
1	12.36108784	2.254702E-012	1.448470E-011	1	0.000000E+000
1	12.36134206	1.448470E-011	2.254702E-012	0	0.000000E+000
1	12.36434406	2.254702E-012	1.448470E-011	1	0.000000E+000
1	12.36448107	1.448470E-011	2.254702E-012	0	0.000000E+000
1	12.36594025	2.254702E-012	1.448470E-011	1	0.000000E+000
1	12.36604568	1.448470E-011	2.254702E-012	0	0.000000E+000
1	12.36621653	2.254702E-012	1.448470E-011	1	0.000000E+000
1	12.36626728	1.448470E-011	2.254702E-012	0	0.000000E+000
1	12.36869106	2.254702E-012	1.448470E-011	1	0.000000E+000
1	12.36876858	1.448470E-011	2.254702E-012	0	0.000000E+000
1	12.36918187	2.254702E-012	1.448470E-011	1	0.000000E+000
1	12.36924260	1.448470E-011	2.254702E-012	0	0.000000E+000
1	12.37144706	2.254702E-012	1.448470E-011	1	0.000000E+000
1	12.37158689	1.448470E-011	2.254702E-012	0	0.000000E+000
1	12.37211788	2.254702E-012	1.448470E-011	1	0.000000E+000
1	12.37216968	1.448470E-011	2.254702E-012	0	0.000000E+000
1	12.37232345	2.254702E-012	1.448470E-011	1	0.000000E+000
1	12.37271935	1.448470E-011	2.254702E-012	0	0.000000E+000
1	12.37273478	2.254702E-012	1.448470E-011	1	0.000000E+000
1	12.37284074	1.448470E-011	2.254702E-012	0	0.000000E+000
1	12.37285789	2.254702E-012	1.448470E-011	1	0.000000E+000
1	12.37293976	1.448470E-011	2.254702E-012	0	0.000000E+000
1	12.37306657	2.254702E-012	1.448470E-011	1	0.000000E+000
1	12.37311646	1.448470E-011	2.254702E-012	0	0.000000E+000
1	12.37333136	2.254702E-012	1.448470E-011	1	0.000000E+000
1	12.37336976	1.448470E-011	2.254702E-012	0	0.000000E+000
1	12.37339478	2.254702E-012	1.448470E-011	1	0.000000E+000
1	12.37340671	1.448470E-011	2.254702E-012	0	0.000000E+000
1	12.37462645	2.254702E-012	1.448470E-011	1	0.000000E+000
1	12.37464644	1.448470E-011	2.254702E-012	0	0.000000E+000
1	12.37469562	2.254702E-012	1.448470E-011	1	0.000000E+000
1	12.37472166	1.448470E-011	2.254702E-012	0	0.000000E+000
1	12.37741017	2.254702E-012	1.448470E-011	1	0.000000E+000
1	12.37749700	1.448470E-011	2.254702E-012	0	0.000000E+000
1	12.38109389	2.254702E-012	1.448470E-011	1	0.000000E+000
1	12.38122677	1.448470E-011	2.254702E-012	0	0.000000E+000
1	12.38209862	2.254702E-012	1.448470E-011	1	0.000000E+000
1	12.38245016	1.448470E-011	2.254702E-012	0	0.000000E+000
1	12.38282595	2.254702E-012	1.448470E-011	1	0.000000E+000
1	12.38286409	1.448470E-011	2.254702E-012	0	0.000000E+000
1	12.38759254	2.254702E-012	1.448470E-011	1	0.000000E+000
1	12.38762720	1.448470E-011	2.254702E-012	0	0.000000E+000
1	12.38837627	2.254702E-012	1.448470E-011	1	0.000000E+000
1	12.38845290	1.448470E-011	2.254702E-012	0	0.000000E+000
1	12.38872878	2.254702E-012	1.448470E-011	1	0.000000E+000
1	12.38876618	1.448470E-011	2.254702E-012	0	0.000000E+000
1	12.39176400	2.254702E-012	1.448470E-011	1	0.000000E+000
1	12.39187383	1.448470E-011	2.254702E-012	0	0.000000E+000
1	12.39643274	2.254702E-012	1.448470E-011	1	0.000000E+000
1	12.39646566	1.448470E-011	2.254702E-012	0	0.000000E+000
1	12.39779290	2.254702E-012	1.448470E-011	1	0.000000E+000
1	12.39786871	1.448470E-011	2.254702E-012	0	0.000000E+000
1	12.39960357	2.254702E-012	1.448470E-011	1	0.000000E+000
1	12.39966390	1.448470E-011	2.254702E-012	0	0.000000E+000
1	12.40800768	2.254702E-012	1.448470E-011	1	0.000000E+000
1	12.40813761	1.448470E-011	2.254702E-012	0	0.000000E+000
1	12.42662621	2.254702E-012	1.448470E-011	1	0.000000E+000
1	12.42669020	1.448470E-011	2.254702E-012	0	0.000000E+000
1	12.42759023	2.254702E-012	1.448470E-011	1	0.000000E+000
1	12.42763213	1.448470E-011	2.254702E-012	0	0.000000E+000
1	12.43395096	2.254702E-012	1.448470E-011	1	0.000000E+000
1	12.43401759	1.448470E-011	2.254702E-012	0	0.000000E+000
1	12.43501891	2.254702E-012	1.448470E-011	1	0.000000E+000
1	12.43508313	1.448470E-011	2.254702E-012	0	0.000000E+000
1	12.43613466	2.254702E-012	1.448470E-011	1	0.000000E+000
1	12.43615662	1.448470E-011	2.254702E-012	0	0.000000E+000
1	12.43785979	2.254702E-012	1.448470E-011	1	0.000000E+000
1	12.43794564	1.448470E-011	2.254702E-012	0	0.000000E+000
1	12.43795823	2.254702E-012	1.448470E-011	1	0.000000E+000
1	12.43829949	1.448470E-011	2.254702E-012	0	0.000000E+000
1	12.43942306	2.254702E-012	1.448470E-011	1	0.000000E+000
1	12.43953203	1.448470E-011	2.254702E-012	0	0.000000E+000
1	12.44256709	2.254702E-012	1.448470E-011	1	0.000000E+000
1	12.44262911	1.448470E-011	2.254702E-012	0	0.000000E+000
1	12.44264997	2.254702E-012	1.448470E-011	1	0.000000E+000
1	12.44282347	1.448470E-011	2.254702E-012	0	0.000000E+000
1	12.44553783	2.254702E-012	1.448470E-011	1	0.000000E+000
1	12.44583362	1.448470E-011	2.254702E-012	0	0.000000E+000
1	12.44826452	2.254702E-012	1.448470E-011	1	0.000000E+000
1	12.44846173	1.448470E-011	2.254702E-012	0	0.000000E+000
1	12.45246622	2.254702E-012	1.448470E-011	1	0.000000E+000
1	12.45249191	1.448470E-011	2.254702E-012	0	0.000000E+000
1	12.45429524	2.254702E-012	1.448470E-011	1	0.000000E+000
1	12.45440991	1.448470E-011	2.254702E-012	0	0.000000E+000
1	12.45514723	2.254702E-012	1.448470E-011	1	0.000000E+000
1	12.45522409	1.448470E-011	2.254702E-012	0	0.000000E+000
1	12.45578007	2.254702E-012	1.448470E-011	1	0.000000E+000
1	12.45584309	1.448470E-011	2.254702E-012	0	0.000000E+000
1	12.45870501	2.254702E-012	1.448470E-011	1	0.000000E+000
1	12.45883936	1.448470E-011	2.254702E-012	0	0.000000E+000
1	12.45884731	2.254702E-012	1.448470E-011	1	0.000000E+000
1	12.45901856	1.448470E-011	2.254702E-012	0	0.000000E+000
1	12.45921175	2.254702E-012	1.448470E-011	1	0.000000E+000
1	12.45926171	1.448470E-011	2.254702E-012	0	0.000000E+000
1	12.45945727	2.254702E-012	1.448470E-011	1	0.000000E+000
1	12.45947411	1.448470E-011	2.254702E-012	0	0.000000E+000
1	12.46094377	2.254702E-012	1.448470E-011	1	0.000000E+000
1	12.46105997	1.448470E-011	2.254702E-012	0	0.000000E+000
1	12.46141101	2.254702E-012	1.448470E-011	1	0.000000E+000
1	12.46155465	1.448470E-011	2.254702E-012	0	0.000000E+000
1	12.48746718	2.254702E-012	1.448470E-011	1	0.000000E+000
1	12.48755097	1.448470E-011	2.254702E-012	0	0.000000E+000
1	12.49007728	2.254702E-012	1.448470E-011	1	0.000000E+000
1	12.49042095	1.448470E-011	2.254702E-012	0	0.000000E+000
1	12.49060298	2.254702E-012	1.448470E-011	1	0.000000E+000
1	12.49092840	1.448470E-011	2.254702E-012	0	0.000000E+000
1	12.49335034	2.254702E-012	1.448470E-011	1	0.000000E+000
1	12.49339065	1.448470E-011	2.254702E-012	0	0.000000E+000
1	12.49660182	2.254702E-012	1.448470E-011	1	0.000000E+000
1	12.49675887	1.448470E-011	2.254702E-012	0	0.000000E+000
1	12.49880123	2.254702E-012	1.448470E-011	1	0.000000E+000
1	12.49887638	1.448470E-011	2.254702E-012	0	0.000000E+000
1	12.49936306	2.254702E-012	1.448470E-011	1	0.000000E+000
1	12.49943699	1.448470E-011	2.254702E-012	0	0.000000E+000
1	12.49959573	2.254702E-012	1.448470E-011	1	0.000000E+000
1	12.49967838	1.448470E-011	2.254702E-012	0	0.000000E+000
1	12.50337187	2.254702E-012	1.448470E-011	1	0.000000E+000
1	12.50338954	1.448470E-011	2.254702E-012	0	0.000000E+000
1	12.50429488	2.254702E-012	1.448470E-011	1	0.000000E+000
1	12.50432336	1.448470E-011	2.254702E-012	0	0.000000E+000
1	12.50438746	2.254702E-012	1.448470E-011	1	0.000000E+000
1	12.50441977	1.448470E-011	2.254702E-012	0	0.000000E+000
1	12.50494991	2.254702E-012	1.448470E-011	1	0.000000E+000
1	12.50499475	1.448470E-011	2.254702E-012	0	0.000000E+000
1	12.50746679	2.254702E-012	1.448470E-011	1	0.000000E+000
1	12.50750153	1.448470E-011	2.254702E-012	0	0.000000E+000
1	12.51195818	2.254702E-012	1.448470E-011	1	0.000000E+000
1	12.51198527	1.448470E-011	2.254702E-012	0	0.000000E+000
1	12.51306178	2.254702E-012	1.448470E-011	1	0.000000E+000
1	12.51308809	1.448470E-011	2.254702E-012	0	0.000000E+000
1	12.51402015	2.254702E-012	1.448470E-011	1	0.000000E+000
1	12.51408478	1.448470E-011	2.254702E-012	0	0.000000E+000
1	12.51667256	2.254702E-012	1.448470E-011	1	0.000000E+000
1	12.51680325	1.448470E-011	2.254702E-012	0	0.000000E+000
1	12.51827550	2.254702E-012	1.448470E-011	1	0.000000E+000
1	12.51833870	1.448470E-011	2.254702E-012	0	0.000000E+000
1	12.53534717	2.254702E-012	1.448470E-011	1	0.000000E+000
1	12.53541140	1.448470E-011	2.254702E-012	0	0.000000E+000
1	12.53551709	2.254702E-012	1.448470E-011	1	0.000000E+000
1	12.53557232	1.448470E-011	2.254702E-012	0	0.000000E+000
1	12.53879500	2.254702E-012	1.448470E-011	1	0.000000E+000
1	12.53894628	1.448470E-011	2.254702E-012	0	0.000000E+000
1	12.53985837	2.254702E-012	1.448470E-011	1	0.000000E+000
1	12.53992384	1.448470E-011	2.254702E-012	0	0.000000E+000
1	12.54403466	2.254702E-012	1.448470E-011	1	0.000000E+000
1	12.54406545	1.448470E-011	2.254702E-012	0	0.000000E+000
1	12.54409955	2.254702E-012	1.448470E-011	1	0.000000E+000
1	12.54422691	1.448470E-011	2.254702E-012	0	0.000000E+000
1	12.54574318	2.254702E-012	1.448470E-011	1	0.000000E+000
1	12.54583750	1.448470E-011	2.254702E-012	0	0.000000E+000
1	12.55502975	2.254702E-012	1.448470E-011	1	0.000000E+000
1	12.55510060	1.448470E-011	2.254702E-012	0	0.000000E+000
1	12.55574180	2.254702E-012	1.448470E-011	1	0.000000E+000
1	12.55575963	1.448470E-011	2.254702E-012	0	0.000000E+000
1	12.55858119	2.254702E-012	1.448470E-011	1	0.000000E+000
1	12.55866727	1.448470E-011	2.254702E-012	0	0.000000E+000
1	12.56153559	2.254702E-012	1.448470E-011	1	0.000000E+000
1	12.56171493	1.448470E-011	2.254702E-012	0	0.000000E+000
1	12.56229969	2.254702E-012	1.448470E-011	1	0.000000E+000
1	12.56231432	1.448470E-011	2.254702E-012	0	0.000000E+000
1	12.56320101	2.254702E-012	1.448470E-011	1	0.000000E+000
1	12.56324549	1.448470E-011	2.254702E-012	0	0.000000E+000
1	12.56384488	2.254702E-012	1.448470E-011	1	0.000000E+000
1	12.56387144	1.448470E-011	2.254702E-012	0	0.000000E+000
1	12.56646046	2.254702E-012	1.448470E-011	1	0.000000E+000
1	12.56648532	1.448470E-011	2.254702E-012	0	0.000000E+000
1	12.56746558	2.254702E-012	1.448470E-011	1	0.000000E+000
1	12.56760643	1.448470E-011	2.254702E-012	0	0.000000E+000
1	12.56933901	2.254702E-012	1.448470E-011	1	0.000000E+000
1	12.56944579	1.448470E-011	2.254702E-012	0	0.000000E+000
1	12.57273015	2.254702E-012	1.448470E-011	1	0.000000E+000
1	12.57276554	1.448470E-011	2.254702E-012	0	0.000000E+000
1	12.57391336	2.254702E-012	1.448470E-011	1	0.000000E+000
1	12.57420783	1.448470E-011	2.254702E-012	0	0.000000E+000
1	12.57560239	2.254702E-012	1.448470E-011	1	0.000000E+000
1	12.57562415	1.448470E-011	2.254702E-012	0	0.000000E+000
1	12.57955635	2.254702E-012	1.448470E-011	1	0.000000E+000
1	12.57978765	1.448470E-011	2.254702E-012	0	0.000000E+000
1	12.58197940	2.254702E-012	1.448470E-011	1	0.000000E+000
1	12.58207485	1.448470E-011	2.254702E-012	0	0.000000E+000
1	12.58360654	2.254702E-012	1.448470E-011	1	0.000000E+000
1	12.58362401	1.448470E-011	2.254702E-012	0	0.000000E+000
1	12.58399389	2.254702E-012	1.448470E-011	1	0.000000E+000
1	12.58408689	1.448470E-011	2.254702E-012	0	0.000000E+000
1	12.58440447	2.254702E-012	1.448470E-011	1	0.000000E+000
1	12.58449772	1.448470E-011	2.254702E-012	0	0.000000E+000
1	12.58477455	2.254702E-012	1.448470E-011	1	0.000000E+000
1	12.58482295	1.448470E-011	2.254702E-012	0	0.000000E+000
1	12.58625302	2.254702E-012	1.448470E-011	1	0.000000E+000
1	12.58635143	1.448470E-011	2.254702E-012	0	0.000000E+000
1	12.58746678	2.254702E-012	1.448470E-011	1	0.000000E+000
1	12.58768981	1.448470E-011	2.254702E-012	0	0.000000E+000
1	12.58797201	2.254702E-012	1.448470E-011	1	0.000000E+000
1	12.58803068	1.448470E-011	2.254702E-012	0	0.000000E+000
1	12.58912247	2.254702E-012	1.448470E-011	1	0.000000E+000
1	12.58920013	1.448470E-011	2.254702E-012	0	0.000000E+000
1	12.59176564	2.254702E-012	1.448470E-011	1	0.000000E+000
1	12.59184230	1.448470E-011	2.254702E-012	0	0.000000E+000
1	12.59188023	2.254702E-012	1.448470E-011	1	0.000000E+000
1	12.59191039	1.448470E-011	2.254702E-012	0	0.000000E+000
1	12.59214631	2.254702E-012	1.448470E-011	1	0.000000E+000
1	12.59218129	1.448470E-011	2.254702E-012	0	0.000000E+000
1	12.59230277	2.254702E-012	1.448470E-011	1	0.000000E+000
1	12.59237565	1.448470E-011	2.254702E-012	0	0.000000E+000
1	12.59269744	2.254702E-012	1.448470E-011	1	0.000000E+000
1	12.59281335	1.448470E-011	2.254702E-012	0	0.000000E+000
1	12.59514268	2.254702E-012	1.448470E-011	1	0.000000E+000
1	12.59525362	1.448470E-011	2.254702E-012	0	0.000000E+000
1	12.59687771	2.254702E-012	1.448470E-011	1	0.000000E+000
1	12.59688997	1.448470E-011	2.254702E-012	0	0.000000E+000
1	12.59791203	2.254702E-012	1.448470E-011	1	0.000000E+000
1	12.59807331	1.448470E-011	2.254702E-012	0	0.000000E+000
1	12.59945894	2.254702E-012	1.448470E-011	1	0.000000E+000
1	12.59947720	1.448470E-011	2.254702E-012	0	0.000000E+000
1	12.60238401	2.254702E-012	1.448470E-011	1	0.000000E+000
1	12.60249237	1.448470E-011	2.254702E-012	0	0.000000E+000
1	12.60259170	2.254702E-012	1.448470E-011	1	0.000000E+000
1	12.60268730	1.448470E-011	2.254702E-012	0	0.000000E+000
1	12.60271659	2.254702E-012	1.448470E-011	1	0.000000E+000
1	12.60277127	1.448470E-011	2.254702E-012	0	0.000000E+000
1	12.60302105	2.254702E-012	1.448470E-011	1	0.000000E+000
1	12.60308935	1.448470E-011	2.254702E-012	0	0.000000E+000
1	12.60337257	2.254702E-012	1.448470E-011	1	0.000000E+000
1	12.60344117	1.448470E-011	2.254702E-012	0	0.000000E+000
1	12.60815966	2.254702E-012	1.448470E-011	1	0.000000E+000
1	12.60817134	1.448470E-011	2.254702E-012	0	0.000000E+000
1	12.60900634	2.254702E-012	1.448470E-011	1	0.000000E+000
1	12.60908179	1.448470E-011	2.254702E-012	0	0.000000E+000
1	12.60910656	2.254702E-012	1.448470E-011	1	0.000000E+000
1	12.60920285	1.448470E-011	2.254702E-012	0	0.000000E+000
1	12.61176854	2.254702E-012	1.448470E-011	1	0.000000E+000
1	12.61192311	1.448470E-011	2.254702E-012	0	0.000000E+000
1	12.61222850	2.254702E-012	1.448470E-011	1	0.000000E+000
1	12.61223335	1.448470E-011	2.254702E-012	0	0.000000E+000
1	12.61333744	2.254702E-012	1.448470E-011	1	0.000000E+000
1	12.61337015	1.448470E-011	2.254702E-012	0	0.000000E+000
1	12.61403639	2.254702E-012	1.448470E-011	1	0.000000E+000
1	12.61430031	1.448470E-011	2.254702E-012	0	0.000000E+000
1	12.61597317	2.254702E-012	1.448470E-011	1	0.000000E+000
1	12.61612362	1.448470E-011	2.254702E-012	0	0.000000E+000
1	12.61620549	2.254702E-012	1.448470E-011	1	0.000000E+000
1	12.61633359	1.448470E-011	2.254702E-012	0	0.000000E+000
1	12.62161383	2.254702E-012	1.448470E-011	1	0.000000E+000
1	12.62174961	1.448470E-011	2.254702E-012	0	0.000000E+000
1	12.62178366	2.254702E-012	1.448470E-011	1	0.000000E+000
1	12.62185002	1.448470E-011	2.254702E-012	0	0.000000E+000
1	12.62822276	2.254702E-012	1.448470E-011	1	0.000000E+000
1	12.62834265	1.448470E-011	2.254702E-012	0	0.000000E+000
1	12.63014650	2.254702E-012	1.448470E-011	1	0.000000E+000
1	12.63030692	1.448470E-011	2.254702E-012	0	0.000000E+000
1	12.63191191	2.254702E-012	1.448470E-011	1	0.000000E+000
1	12.63211350	1.448470E-011	2.254702E-012	0	0.000000E+000
1	12.63472356	2.254702E-012	1.448470E-011	1	0.000000E+000
1	12.63488003	1.448470E-011	2.254702E-012	0	0.000000E+000
1	12.63502698	2.254702E-012	1.448470E-011	1	0.000000E+000
1	12.63533161	1.448470E-011	2.254702E-012	0	0.000000E+000
1	12.63664123	2.254702E-012	1.448470E-011	1	0.000000E+000
1	12.63664973	1.448470E-011	2.254702E-012	0	0.000000E+000
1	12.63668210	2.254702E-012	1.448470E-011	1	0.000000E+000
1	12.63674792	1.448470E-011	2.254702E-012	0	0.000000E+000
1	12.63700484	2.254702E-012	1.448470E-011	1	0.000000E+000
1	12.63702821	1.448470E-011	2.254702E-012	0	0.000000E+000
1	20.27226679	2.449864E-012	1.467986E-011	1	0.000000E+000
1	20.27254877	1.467986E-011	2.449864E-012	0	0.000000E+000
1	20.27524584	2.449864E-012	1.467986E-011	1	0.000000E+000
1	20.27531363	1.467986E-011	2.449864E-012	0	0.000000E+000
1	20.28110164	2.449864E-012	1.467986E-011	1	0.000000E+000
1	20.28112273	1.467986E-011	2.449864E-012	0	0.000000E+000
1	20.28351923	2.449864E-012	1.467986E-011	1	0.000000E+000
1	20.28353873	1.467986E-011	2.449864E-012	0	0.000000E+000
1	20.28540478	2.449864E-012	1.467986E-011	1	0.000000E+000
1	20.28557898	1.467986E-011	2.449864E-012	0	0.000000E+000
1	20.28637427	2.449864E-012	1.467986E-011	1	0.000000E+000
1	20.28663950	1.467986E-011	2.449864E-012	0	0.000000E+000
1	20.28665779	2.449864E-012	1.467986E-011	1	0.000000E+000
1	20.28670389	1.467986E-011	2.449864E-012	0	0.000000E+000
1	20.28683386	2.449864E-012	1.467986E-011	1	0.000000E+000
1	20.28686498	1.467986E-011	2.449864E-012	0	0.000000E+000
1	20.28861907	2.449864E-012	1.467986E-011	1	0.000000E+000
1	20.28872583	1.467986E-011	2.449864E-012	0	0.000000E+000
1	20.28996634	2.449864E-012	1.467986E-011	1	0.000000E+000
1	20.28999433	1.467986E-011	2.449864E-012	0	0.000000E+000
1	20.29000403	2.449864E-012	1.467986E-011	1	0.000000E+000
1	20.29012173	1.467986E-011	2.449864E-012	0	0.000000E+000
1	20.29053599	2.449864E-012	1.467986E-011	1	0.000000E+000
1	20.29060009	1.467986E-011	2.449864E-012	0	0.000000E+000
1	20.29170878	2.449864E-012	1.467986E-011	1	0.000000E+000
1	20.29178978	1.467986E-011	2.449864E-012	0	0.000000E+000
1	20.29181124	2.449864E-012	1.467986E-011	1	0.000000E+000
1	20.29209588	1.467986E-011	2.449864E-012	0	0.000000E+000
1	20.29234088	2.449864E-012	1.467986E-011	1	0.000000E+000
1	20.29245601	1.467986E-011	2.449864E-012	0	0.000000E+000
1	20.29408742	2.449864E-012	1.467986E-011	1	0.000000E+000
1	20.29417349	1.467986E-011	2.449864E-012	0	0.000000E+000
1	20.29417923	2.449864E-012	1.467986E-011	1	0.000000E+000
1	20.29428219	1.467986E-011	2.449864E-012	0	0.000000E+000
1	20.30112223	2.449864E-012	1.467986E-011	1	0.000000E+000
1	20.30113475	1.467986E-011	2.449864E-012	0	0.000000E+000
1	20.30580492	2.449864E-012	1.467986E-011	1	0.000000E+000
1	20.30588376	1.467986E-011	2.449864E-012	0	0.000000E+000
1	20.30648853	2.449864E-012	1.467986E-011	1	0.000000E+000
1	20.30651315	1.467986E-011	2.449864E-012	0	0.000000E+000
1	20.30653762	2.449864E-012	1.467986E-011	1	0.000000E+000
1	20.30664835	1.467986E-011	2.449864E-012	0	0.000000E+000
1	20.31143367	2.449864E-012	1.467986E-011	1	0.000000E+000
1	20.31147903	1.467986E-011	2.449864E-012	0	0.000000E+000
1	20.31158179	2.449864E-012	1.467986E-011	1	0.000000E+000
1	20.31160221	1.467986E-011	2.449864E-012	0	0.000000E+000
1	20.31342875	2.449864E-012	1.467986E-011	1	0.000000E+000
1	20.31345546	1.467986E-011	2.449864E-012	0	0.000000E+000
1	20.31634732	2.449864E-012	1.467986E-011	1	0.000000E+000
1	20.31636150	1.467986E-011	2.449864E-012	0	0.000000E+000
1	20.31636715	2.449864E-012	1.467986E-011	1	0.000000E+000
1	20.31640270	1.467986E-011	2.449864E-012	0	0.000000E+000
1	20.31959070	2.449864E-012	1.467986E-011	1	0.000000E+000
1	20.31972277	1.467986E-011	2.449864E-012	0	0.000000E+000
1	20.32130669	2.449864E-012	1.467986E-011	1	0.000000E+000
1	20.32137697	1.467986E-011	2.449864E-012	0	0.000000E+000
1	20.32184005	2.449864E-012	1.467986E-011	1	0.000000E+000
1	20.32193649	1.467986E-011	2.449864E-012	0	0.000000E+000
1	20.32345107	2.449864E-012	1.467986E-011	1	0.000000E+000
1	20.32347571	1.467986E-011	2.449864E-012	0	0.000000E+000
1	20.32364193	2.449864E-012	1.467986E-011	1	0.000000E+000
1	20.32374999	1.467986E-011	2.449864E-012	0	0.000000E+000
1	20.32641591	2.449864E-012	1.467986E-011	1	0.000000E+000
1	20.32661836	1.467986E-011	2.449864E-012	0	0.000000E+000
1	20.33048187	2.449864E-012	1.467986E-011	1	0.000000E+000
1	20.33054895	1.467986E-011	2.449864E-012	0	0.000000E+000
1	20.33072985	2.449864E-012	1.467986E-011	1	0.000000E+000
1	20.33093238	1.467986E-011	2.449864E-012	0	0.000000E+000
1	20.35086050	2.449864E-012	1.467986E-011	1	0.000000E+000
1	20.35091523	1.467986E-011	2.449864E-012	0	0.000000E+000
1	20.35276628	2.449864E-012	1.467986E-011	1	0.000000E+000
1	20.35279524	1.467986E-011	2.449864E-012	0	0.000000E+000
1	20.35333634	2.449864E-012	1.467986E-011	1	0.000000E+000
1	20.35338918	1.467986E-011	2.449864E-012	0	0.000000E+000
1	20.35508399	2.449864E-012	1.467986E-011	1	0.000000E+000
1	20.35509379	1.467986E-011	2.449864E-012	0	0.000000E+000
1	20.35520161	2.449864E-012	1.467986E-011	1	0.000000E+000
1	20.35547948	1.467986E-011	2.449864E-012	0	0.000000E+000
1	20.35578092	2.449864E-012	1.467986E-011	1	0.000000E+000
1	20.35606455	1.467986E-011	2.449864E-012	0	0.000000E+000
1	20.35607461	2.449864E-012	1.467986E-011	1	0.000000E+000
1	20.35613036	1.467986E-011	2.449864E-012	0	0.000000E+000
1	20.35614574	2.449864E-012	1.467986E-011	1	0.000000E+000
1	20.35620384	1.467986E-011	2.449864E-012	0	0.000000E+000
1	20.35769272	2.449864E-012	1.467986E-011	1	0.000000E+000
1	20.35773892	1.467986E-011	2.449864E-012	0	0.000000E+000
1	20.35837115	2.449864E-012	1.467986E-011	1	0.000000E+000
1	20.35849263	1.467986E-011	2.449864E-012	0	0.000000E+000
1	20.36008479	2.449864E-012	1.467986E-011	1	0.000000E+000
1	20.36035538	1.467986E-011	2.449864E-012	0	0.000000E+000
1	20.36072586	2.449864E-012	1.467986E-011	1	0.000000E+000
1	20.36078767	1.467986E-011	2.449864E-012	0	0.000000E+000
1	20.36424816	2.449864E-012	1.467986E-011	1	0.000000E+000
1	20.36450288	1.467986E-011	2.449864E-012	0	0.000000E+000
1	20.36611410	2.449864E-012	1.467986E-011	1	0.000000E+000
1	20.36629613	1.467986E-011	2.449864E-012	0	0.000000E+000
1	20.36753251	2.449864E-012	1.467986E-011	1	0.000000E+000
1	20.36766436	1.467986E-011	2.449864E-012	0	0.000000E+000
1	20.36768997	2.449864E-012	1.467986E-011	1	0.000000E+000
1	20.36776004	1.467986E-011	2.449864E-012	0	0.000000E+000
1	20.36806166	2.449864E-012	1.467986E-011	1	0.000000E+000
1	20.36816317	1.467986E-011	2.449864E-012	0	0.000000E+000
1	20.37246471	2.449864E-012	1.467986E-011	1	0.000000E+000
1	20.37253821	1.467986E-011	2.449864E-012	0	0.000000E+000
1	20.37290344	2.449864E-012	1.467986E-011	1	0.000000E+000
1	20.37306546	1.467986E-011	2.449864E-012	0	0.000000E+000
1	20.37418782	2.449864E-012	1.467986E-011	1	0.000000E+000
1	20.37435332	1.467986E-011	2.449864E-012	0	0.000000E+000
1	20.37643901	2.449864E-012	1.467986E-011	1	0.000000E+000
1	20.37670624	1.467986E-011	2.449864E-012	0	0.000000E+000
1	20.37718204	2.449864E-012	1.467986E-011	1	0.000000E+000
1	20.37723486	1.467986E-011	2.449864E-012	0	0.000000E+000
1	20.37930113	2.449864E-012	1.467986E-011	1	0.000000E+000
1	20.37933994	1.467986E-011	2.449864E-012	0	0.000000E+000
1	20.38152161	2.449864E-012	1.467986E-011	1	0.000000E+000
1	20.38155156	1.467986E-011	2.449864E-012	0	0.000000E+000
1	20.38353144	2.449864E-012	1.467986E-011	1	0.000000E+000
1	20.38366888	1.467986E-011	2.449864E-012	0	0.000000E+000
1	20.38371574	2.449864E-012	1.467986E-011	1	0.000000E+000
1	20.38377925	1.467986E-011	2.449864E-012	0	0.000000E+000
1	20.38648748	2.449864E-012	1.467986E-011	1	0.000000E+000
1	20.38659422	1.467986E-011	2.449864E-012	0	0.000000E+000
1	20.38746694	2.449864E-012	1.467986E-011	1	0.000000E+000
1	20.38754249	1.467986E-011	2.449864E-012	0	0.000000E+000
1	20.38845978	2.449864E-012	1.467986E-011	1	0.000000E+000
1	20.38868571	1.467986E-011	2.449864E-012	0	0.000000E+000
1	20.38903091	2.449864E-012	1.467986E-011	1	0.000000E+000
1	20.38912764	1.467986E-011	2.449864E-012	0	0.000000E+000
1	20.39013229	2.449864E-012	1.467986E-011	1	0.000000E+000
1	20.39015422	1.467986E-011	2.449864E-012	0	0.000000E+000
1	20.39109737	2.449864E-012	1.467986E-011	1	0.000000E+000
1	20.39113694	1.467986E-011	2.449864E-012	0	0.000000E+000
1	20.39327558	2.449864E-012	1.467986E-011	1	0.000000E+000
1	20.39348745	1.467986E-011	2.449864E-012	0	0.000000E+000
1	20.39352236	2.449864E-012	1.467986E-011	1	0.000000E+000
1	20.39381800	1.467986E-011	2.449864E-012	0	0.000000E+000
1	20.39955166	2.449864E-012	1.467986E-011	1	0.000000E+000
1	20.39957837	1.467986E-011	2.449864E-012	0	0.000000E+000
1	20.39993302	2.449864E-012	1.467986E-011	1	0.000000E+000
1	20.39998415	1.467986E-011	2.449864E-012	0	0.000000E+000
1	20.40047163	2.449864E-012	1.467986E-011	1	0.000000E+000
1	20.40050684	1.467986E-011	2.449864E-012	0	0.000000E+000
1	20.43045949	2.449864E-012	1.467986E-011	1	0.000000E+000
1	20.43046954	1.467986E-011	2.449864E-012	0	0.000000E+000
1	20.43092726	2.449864E-012	1.467986E-011	1	0.000000E+000
1	20.43096114	1.467986E-011	2.449864E-012	0	0.000000E+000
1	20.43098417	2.449864E-012	1.467986E-011	1	0.000000E+000
1	20.43108112	1.467986E-011	2.449864E-012	0	0.000000E+000
1	20.43176238	2.449864E-012	1.467986E-011	1	0.000000E+000
1	20.43182467	1.467986E-011	2.449864E-012	0	0.000000E+000
1	20.43299779	2.449864E-012	1.467986E-011	1	0.000000E+000
1	20.43306300	1.467986E-011	2.449864E-012	0	0.000000E+000
1	21.81872492	2.299332E-012	1.452933E-011	1	0.000000E+000
1	21.81880979	1.452933E-011	2.299332E-012	0	0.000000E+000
1	21.81893030	2.299332E-012	1.452933E-011	1	0.000000E+000
1	21.81905896	1.452933E-011	2.299332E-012	0	0.000000E+000
1	21.81907560	2.299332E-012	1.452933E-011	1	0.000000E+000
1	21.81915953	1.452933E-011	2.299332E-012	0	0.000000E+000
1	21.82182443	2.299332E-012	1.452933E-011	1	0.000000E+000
1	21.82186502	1.452933E-011	2.299332E-012	0	0.000000E+000
1	21.82566269	2.299332E-012	1.452933E-011	1	0.000000E+000
1	21.82572162	1.452933E-011	2.299332E-012	0	0.000000E+000
1	21.82622500	2.299332E-012	1.452933E-011	1	0.000000E+000
1	21.82635420	1.452933E-011	2.299332E-012	0	0.000000E+000
1	21.82777540	2.299332E-012	1.452933E-011	1	0.000000E+000
1	21.82797650	1.452933E-011	2.299332E-012	0	0.000000E+000
1	21.83091213	2.299332E-012	1.452933E-011	1	0.000000E+000
1	21.83100762	1.452933E-011	2.299332E-012	0	0.000000E+000
1	21.83171803	2.299332E-012	1.452933E-011	1	0.000000E+000
1	21.83173144	1.452933E-011	2.299332E-012	0	0.000000E+000
1	21.83241680	2.299332E-012	1.452933E-011	1	0.000000E+000
1	21.83261380	1.452933E-011	2.299332E-012	0	0.000000E+000
1	21.83287338	2.299332E-012	1.452933E-011	1	0.000000E+000
1	21.83294854	1.452933E-011	2.299332E-012	0	0.000000E+000
1	21.83494139	2.299332E-012	1.452933E-011	1	0.000000E+000
1	21.83496715	1.452933E-011	2.299332E-012	0	0.000000E+000
1	21.83501548	2.299332E-012	1.452933E-011	1	0.000000E+000
1	21.83503783	1.452933E-011	2.299332E-012	0	0.000000E+000
1	21.83624861	2.299332E-012	1.452933E-011	1	0.000000E+000
1	21.83628113	1.452933E-011	2.299332E-012	0	0.000000E+000
1	21.83641513	2.299332E-012	1.452933E-011	1	0.000000E+000
1	21.83647545	1.452933E-011	2.299332E-012	0	0.000000E+000
1	21.83912729	2.299332E-012	1.452933E-011	1	0.000000E+000
1	21.83915786	1.452933E-011	2.299332E-012	0	0.000000E+000
1	21.83921030	2.299332E-012	1.452933E-011	1	0.000000E+000
1	21.83932079	1.452933E-011	2.299332E-012	0	0.000000E+000
1	21.83934296	2.299332E-012	1.452933E-011	1	0.000000E+000
1	21.83936225	1.452933E-011	2.299332E-012	0	0.000000E+000
1	21.84166060	2.299332E-012	1.452933E-011	1	0.000000E+000
1	21.84167019	1.452933E-011	2.299332E-012	0	0.000000E+000
1	21.84188797	2.299332E-012	1.452933E-011	1	0.000000E+000
1	21.84190320	1.452933E-011	2.299332E-012	0	0.000000E+000
1	21.84224752	2.299332E-012	1.452933E-011	1	0.000000E+000
1	21.84229769	1.452933E-011	2.299332E-012	0	0.000000E+000
1	21.84800600	2.299332E-012	1.452933E-011	1	0.000000E+000
1	21.84802612	1.452933E-011	2.299332E-012	0	0.000000E+000
1	21.85179645	2.299332E-012	1.452933E-011	1	0.000000E+000
1	21.85220621	1.452933E-011	2.299332E-012	0	0.000000E+000
1	21.85339460	2.299332E-012	1.452933E-011	1	0.000000E+000
1	21.85345163	1.452933E-011	2.299332E-012	0	0.000000E+000
1	21.85686893	2.299332E-012	1.452933E-011	1	0.000000E+000
1	21.85694177	1.452933E-011	2.299332E-012	0	0.000000E+000
1	21.85900888	2.299332E-012	1.452933E-011	1	0.000000E+000
1	21.85906824	1.452933E-011	2.299332E-012	0	0.000000E+000
1	21.86065596	2.299332E-012	1.452933E-011	1	0.000000E+000
1	21.86085853	1.452933E-011	2.299332E-012	0	0.000000E+000
1	21.86208426	2.299332E-012	1.452933E-011	1	0.000000E+000
1	21.86225292	1.452933E-011	2.299332E-012	0	0.000000E+000
1	21.86365755	2.299332E-012	1.452933E-011	1	0.000000E+000
1	21.86368766	1.452933E-011	2.299332E-012	0	0.000000E+000
1	21.86476573	2.299332E-012	1.452933E-011	1	0.000000E+000
1	21.86490643	1.452933E-011	2.299332E-012	0	0.000000E+000
1	21.86590332	2.299332E-012	1.452933E-011	1	0.000000E+000
1	21.86598847	1.452933E-011	2.299332E-012	0	0.000000E+000
1	21.86757560	2.299332E-012	1.452933E-011	1	0.000000E+000
1	21.86768053	1.452933E-011	2.299332E-012	0	0.000000E+000
1	21.86914615	2.299332E-012	1.452933E-011	1	0.000000E+000
1	21.86918808	1.452933E-011	2.299332E-012	0	0.000000E+000
1	21.86992788	2.299332E-012	1.452933E-011	1	0.000000E+000
1	21.86994570	1.452933E-011	2.299332E-012	0	0.000000E+000
1	21.87192315	2.299332E-012	1.452933E-011	1	0.000000E+000
1	21.87193257	1.452933E-011	2.299332E-012	0	0.000000E+000
1	21.87387669	2.299332E-012	1.452933E-011	1	0.000000E+000
1	21.87391175	1.452933E-011	2.299332E-012	0	0.000000E+000
1	21.87459607	2.299332E-012	1.452933E-011	1	0.000000E+000
1	21.87465978	1.452933E-011	2.299332E-012	0	0.000000E+000
1	21.87632911	2.299332E-012	1.452933E-011	1	0.000000E+000
1	21.87658652	1.452933E-011	2.299332E-012	0	0.000000E+000
1	21.88205886	2.299332E-012	1.452933E-011	1	0.000000E+000
1	21.88218547	1.452933E-011	2.299332E-012	0	0.000000E+000
1	21.88959482	2.299332E-012	1.452933E-011	1	0.000000E+000
1	21.88968042	1.452933E-011	2.299332E-012	0	0.000000E+000
1	21.88971491	2.299332E-012	1.452933E-011	1	0.000000E+000
1	21.88981585	1.452933E-011	2.299332E-012	0	0.000000E+000
1	21.89128606	2.299332E-012	1.452933E-011	1	0.000000E+000
1	21.89134040	1.452933E-011	2.299332E-012	0	0.000000E+000
1	21.89247087	2.299332E-012	1.452933E-011	1	0.000000E+000
1	21.89255831	1.452933E-011	2.299332E-012	0	0.000000E+000
1	21.89637738	2.299332E-012	1.452933E-011	1	0.000000E+000
1	21.89640181	1.452933E-011	2.299332E-012	0	0.000000E+000
1	21.89924092	2.299332E-012	1.452933E-011	1	0.000000E+000
1	21.89944842	1.452933E-011	2.299332E-012	0	0.000000E+000
1	21.89980169	2.299332E-012	1.452933E-011	1	0.000000E+000
1	21.89997554	1.452933E-011	2.299332E-012	0	0.000000E+000
1	21.90131768	2.299332E-012	1.452933E-011	1	0.000000E+000
1	21.90132554	1.452933E-011	2.299332E-012	0	0.000000E+000
1	21.90150595	2.299332E-012	1.452933E-011	1	0.000000E+000
1	21.90160155	1.452933E-011	2.299332E-012	0	0.000000E+000
1	21.90282300	2.299332E-012	1.452933E-011	1	0.000000E+000
1	21.90287911	1.452933E-011	2.299332E-012	0	0.000000E+000
1	21.90376788	2.299332E-012	1.452933E-011	1	0.000000E+000
1	21.90437430	1.452933E-011	2.299332E-012	0	0.000000E+000
1	21.90513736	2.299332E-012	1.452933E-011	1	0.000000E+000
1	21.90520306	1.452933E-011	2.299332E-012	0	0.000000E+000
1	21.91389898	2.299332E-012	1.452933E-011	1	0.000000E+000
1	21.91396082	1.452933E-011	2.299332E-012	0	0.000000E+000
1	21.91757123	2.299332E-012	1.452933E-011	1	0.000000E+000
1	21.91760131	1.452933E-011	2.299332E-012	0	0.000000E+000
1	21.91942262	2.299332E-012	1.452933E-011	1	0.000000E+000
1	21.91958795	1.452933E-011	2.299332E-012	0	0.000000E+000
1	21.92007259	2.299332E-012	1.452933E-011	1	0.000000E+000
1	21.92010931	1.452933E-011	2.299332E-012	0	0.000000E+000
1	21.92267653	2.299332E-012	1.452933E-011	1	0.000000E+000
1	21.92272486	1.452933E-011	2.299332E-012	0	0.000000E+000
1	21.92367264	2.299332E-012	1.452933E-011	1	0.000000E+000
1	21.92370786	1.452933E-011	2.299332E-012	0	0.000000E+000
1	21.92556854	2.299332E-012	1.452933E-011	1	0.000000E+000
1	21.92579040	1.452933E-011	2.299332E-012	0	0.000000E+000
1	21.92937343	2.299332E-012	1.452933E-011	1	0.000000E+000
1	21.92945270	1.452933E-011	2.299332E-012	0	0.000000E+000
1	21.93059383	2.299332E-012	1.452933E-011	1	0.000000E+000
1	21.93061731	1.452933E-011	2.299332E-012	0	0.000000E+000
1	21.93064225	2.299332E-012	1.452933E-011	1	0.000000E+000
1	21.93068673	1.452933E-011	2.299332E-012	0	0.000000E+000
1	21.93396577	2.299332E-012	1.452933E-011	1	0.000000E+000
1	21.93399185	1.452933E-011	2.299332E-012	0	0.000000E+000
1	21.93444831	2.299332E-012	1.452933E-011	1	0.000000E+000
1	21.93448550	1.452933E-011	2.299332E-012	0	0.000000E+000
1	21.93453355	2.299332E-012	1.452933E-011	1	0.000000E+000
1	21.93456090	1.452933E-011	2.299332E-012	0	0.000000E+000
1	21.93843158	2.299332E-012	1.452933E-011	1	0.000000E+000
1	21.93849102	1.452933E-011	2.299332E-012	0	0.000000E+000
1	21.93887003	2.299332E-012	1.452933E-011	1	0.000000E+000
1	21.93900070	1.452933E-011	2.299332E-012	0	0.000000E+000
1	21.94534189	2.299332E-012	1.452933E-011	1	0.000000E+000
1	21.94537019	1.452933E-011	2.299332E-012	0	0.000000E+000
1	21.94610656	2.299332E-012	1.452933E-011	1	0.000000E+000
1	21.94614591	1.452933E-011	2.299332E-012	0	0.000000E+000
1	21.94668073	2.299332E-012	1.452933E-011	1	0.000000E+000
1	21.94668934	1.452933E-011	2.299332E-012	0	0.000000E+000
1	21.94911525	2.299332E-012	1.452933E-011	1	0.000000E+000
1	21.94918399	1.452933E-011	2.299332E-012	0	0.000000E+000
1	21.94923188	2.299332E-012	1.452933E-011	1	0.000000E+000
1	21.94925473	1.452933E-011	2.299332E-012	0	0.000000E+000
1	21.95110280	2.299332E-012	1.452933E-011	1	0.000000E+000
1	21.95128653	1.452933E-011	2.299332E-012	0	0.000000E+000
1	21.95428098	2.299332E-012	1.452933E-011	1	0.000000E+000
1	21.95435082	1.452933E-011	2.299332E-012	0	0.000000E+000
1	21.95828093	2.299332E-012	1.452933E-011	1	0.000000E+000
1	21.95858401	1.452933E-011	2.299332E-012	0	0.000000E+000
1	21.95859043	2.299332E-012	1.452933E-011	1	0.000000E+000
1	21.95889506	1.452933E-011	2.299332E-012	0	0.000000E+000
1	21.95893179	2.299332E-012	1.452933E-011	1	0.000000E+000
1	21.95899165	1.452933E-011	2.299332E-012	0	0.000000E+000
1	21.96172681	2.299332E-012	1.452933E-011	1	0.000000E+000
1	21.96180965	1.452933E-011	2.299332E-012	0	0.000000E+000
1	21.96183294	2.299332E-012	1.452933E-011	1	0.000000E+000
1	21.96188404	1.452933E-011	2.299332E-012	0	0.000000E+000
1	21.96311960	2.299332E-012	1.452933E-011	1	0.000000E+000
1	21.96318551	1.452933E-011	2.299332E-012	0	0.000000E+000
1	21.96580681	2.299332E-012	1.452933E-011	1	0.000000E+000
1	21.96592101	1.452933E-011	2.299332E-012	0	0.000000E+000
1	21.96656271	2.299332E-012	1.452933E-011	1	0.000000E+000
1	21.96681838	1.452933E-011	2.299332E-012	0	0.000000E+000
1	21.96770777	2.299332E-012	1.452933E-011	1	0.000000E+000
1	21.96782895	1.452933E-011	2.299332E-012	0	0.000000E+000
1	21.96806396	2.299332E-012	1.452933E-011	1	0.000000E+000
1	21.96809910	1.452933E-011	2.299332E-012	0	0.000000E+000
1	21.96926997	2.299332E-012	1.452933E-011	1	0.000000E+000
1	21.96946805	1.452933E-011	2.299332E-012	0	0.000000E+000
1	21.97000173	2.299332E-012	1.452933E-011	1	0.000000E+000
1	21.97015356	1.452933E-011	2.299332E-012	0	0.000000E+000
1	21.97028700	2.299332E-012	1.452933E-011	1	0.000000E+000
1	21.97051075	1.452933E-011	2.299332E-012	0	0.000000E+000
1	21.97252794	2.299332E-012	1.452933E-011	1	0.000000E+000
1	21.97257572	1.452933E-011	2.299332E-012	0	0.000000E+000
1	21.97405302	2.299332E-012	1.452933E-011	1	0.000000E+000
1	21.97411119	1.452933E-011	2.299332E-012	0	0.000000E+000
1	21.97434814	2.299332E-012	1.452933E-011	1	0.000000E+000
1	21.97448472	1.452933E-011	2.299332E-012	0	0.000000E+000
1	21.97542612	2.299332E-012	1.452933E-011	1	0.000000E+000
1	21.97549787	1.452933E-011	2.299332E-012	0	0.000000E+000
1	21.97665319	2.299332E-012	1.452933E-011	1	0.000000E+000
1	21.97679632	1.452933E-011	2.299332E-012	0	0.000000E+000
1	21.97823541	2.299332E-012	1.452933E-011	1	0.000000E+000
1	21.97827657	1.452933E-011	2.299332E-012	0	0.000000E+000
1	21.97941746	2.299332E-012	1.452933E-011	1	0.000000E+000
1	21.97944632	1.452933E-011	2.299332E-012	0	0.000000E+000
1	21.97968235	2.299332E-012	1.452933E-011	1	0.000000E+000
1	21.97975218	1.452933E-011	2.299332E-012	0	0.000000E+000
1	21.98266118	2.299332E-012	1.452933E-011	1	0.000000E+000
1	21.98285352	1.452933E-011	2.299332E-012	0	0.000000E+000
1	21.98653053	2.299332E-012	1.452933E-011	1	0.000000E+000
1	21.98656279	1.452933E-011	2.299332E-012	0	0.000000E+000
1	21.98661645	2.299332E-012	1.452933E-011	1	0.000000E+000
1	21.98667719	1.452933E-011	2.299332E-012	0	0.000000E+000
1	21.98726351	2.299332E-012	1.452933E-011	1	0.000000E+000
1	21.98737138	1.452933E-011	2.299332E-012	0	0.000000E+000
1	21.98908320	2.299332E-012	1.452933E-011	1	0.000000E+000
1	21.98912102	1.452933E-011	2.299332E-012	0	0.000000E+000
1	21.98914898	2.299332E-012	1.452933E-011	1	0.000000E+000
1	21.98922088	1.452933E-011	2.299332E-012	0	0.000000E+000
1	21.98925406	2.299332E-012	1.452933E-011	1	0.000000E+000
1	21.98932298	1.452933E-011	2.299332E-012	0	0.000000E+000
1	21.98970997	2.299332E-012	1.452933E-011	1	0.000000E+000
1	21.98975384	1.452933E-011	2.299332E-012	0	0.000000E+000
1	21.99107945	2.299332E-012	1.452933E-011	1	0.000000E+000
1	21.99113856	1.452933E-011	2.299332E-012	0	0.000000E+000
1	21.99474148	2.299332E-012	1.452933E-011	1	0.000000E+000
1	21.99478893	1.452933E-011	2.299332E-012	0	0.000000E+000
1	21.99484814	2.299332E-012	1.452933E-011	1	0.000000E+000
1	21.99486867	1.452933E-011	2.299332E-012	0	0.000000E+000
1	21.99585539	2.299332E-012	1.452933E-011	1	0.000000E+000
1	21.99587863	1.452933E-011	2.299332E-012	0	0.000000E+000
1	21.99594016	2.299332E-012	1.452933E-011	1	0.000000E+000
1	21.99595722	1.452933E-011	2.299332E-012	0	0.000000E+000
1	21.99673657	2.299332E-012	1.452933E-011	1	0.000000E+000
1	21.99683204	1.452933E-011	2.299332E-012	0	0.000000E+000
1	21.99877857	2.299332E-012	1.452933E-011	1	0.000000E+000
1	21.99879072	1.452933E-011	2.299332E-012	0	0.000000E+000
1	22.00037707	2.299332E-012	1.452933E-011	1	0.000000E+000
1	22.00042526	1.452933E-011	2.299332E-012	0	0.000000E+000
1	22.00047438	2.299332E-012	1.452933E-011	1	0.000000E+000
1	22.00049999	1.452933E-011	2.299332E-012	0	0.000000E+000
1	22.00098462	2.299332E-012	1.452933E-011	1	0.000000E+000
1	22.00121391	1.452933E-011	2.299332E-012	0	0.000000E+000
1	22.00221174	2.299332E-012	1.452933E-011	1	0.000000E+000
1	22.00226858	1.452933E-011	2.299332E-012	0	0.000000E+000
1	22.01369678	2.299332E-012	1.452933E-011	1	0.000000E+000
1	22.01389350	1.452933E-011	2.299332E-012	0	0.000000E+000
1	22.01430998	2.299332E-012	1.452933E-011	1	0.000000E+000
1	22.01435021	1.452933E-011	2.299332E-012	0	0.000000E+000
1	22.01472216	2.299332E-012	1.452933E-011	1	0.000000E+000
1	22.01479645	1.452933E-011	2.299332E-012	0	0.000000E+000
1	22.01601491	2.299332E-012	1.452933E-011	1	0.000000E+000
1	22.01603435	1.452933E-011	2.299332E-012	0	0.000000E+000
1	22.01767466	2.299332E-012	1.452933E-011	1	0.000000E+000
1	22.01776098	1.452933E-011	2.299332E-012	0	0.000000E+000
1	22.01935531	2.299332E-012	1.452933E-011	1	0.000000E+000
1	22.01939437	1.452933E-011	2.299332E-012	0	0.000000E+000
1	22.01984245	2.299332E-012	1.452933E-011	1	0.000000E+000
1	22.01989742	1.452933E-011	2.299332E-012	0	0.000000E+000
1	22.02731719	2.299332E-012	1.452933E-011	1	0.000000E+000
1	22.02738336	1.452933E-011	2.299332E-012	0	0.000000E+000
1	22.02972420	2.299332E-012	1.452933E-011	1	0.000000E+000
1	22.02982906	1.452933E-011	2.299332E-012	0	0.000000E+000
1	22.02991634	2.299332E-012	1.452933E-011	1	0.000000E+000
1	22.03004981	1.452933E-011	2.299332E-012	0	0.000000E+000
1	22.03026342	2.299332E-012	1.452933E-011	1	0.000000E+000
1	22.03029371	1.452933E-011	2.299332E-012	0	0.000000E+000
1	22.03096901	2.299332E-012	1.452933E-011	1	0.000000E+000
1	22.03106570	1.452933E-011	2.299332E-012	0	0.000000E+000
1	22.67422927	2.177828E-012	1.440783E-011	1	0.000000E+000
1	22.67427740	1.440783E-011	2.177828E-012	0	0.000000E+000
1	22.67432878	2.177828E-012	1.440783E-011	1	0.000000E+000
1	22.67437452	1.440783E-011	2.177828E-012	0	0.000000E+000
1	22.67564265	2.177828E-012	1.440783E-011	1	0.000000E+000
1	22.67580507	1.440783E-011	2.177828E-012	0	0.000000E+000
1	22.67716203	2.177828E-012	1.440783E-011	1	0.000000E+000
1	22.67718970	1.440783E-011	2.177828E-012	0	0.000000E+000
1	22.67882441	2.177828E-012	1.440783E-011	1	0.000000E+000
1	22.67883982	1.440783E-011	2.177828E-012	0	0.000000E+000
1	22.68071308	2.177828E-012	1.440783E-011	1	0.000000E+000
1	22.68074213	1.440783E-011	2.177828E-012	0	0.000000E+000
1	22.68138315	2.177828E-012	1.440783E-011	1	0.000000E+000
1	22.68150226	1.440783E-011	2.177828E-012	0	0.000000E+000
1	22.68267914	2.177828E-012	1.440783E-011	1	0.000000E+000
1	22.68288496	1.440783E-011	2.177828E-012	0	0.000000E+000
1	22.68406621	2.177828E-012	1.440783E-011	1	0.000000E+000
1	22.68412664	1.440783E-011	2.177828E-012	0	0.000000E+000
1	22.68412968	2.177828E-012	1.440783E-011	1	0.000000E+000
1	22.68427418	1.440783E-011	2.177828E-012	0	0.000000E+000
1	22.68539788	2.177828E-012	1.440783E-011	1	0.000000E+000
1	22.68548193	1.440783E-011	2.177828E-012	0	0.000000E+000
1	22.68612929	2.177828E-012	1.440783E-011	1	0.000000E+000
1	22.68620300	1.440783E-011	2.177828E-012	0	0.000000E+000
1	22.68726070	2.177828E-012	1.440783E-011	1	0.000000E+000
1	22.68729622	1.440783E-011	2.177828E-012	0	0.000000E+000
1	22.68854721	2.177828E-012	1.440783E-011	1	0.000000E+000
1	22.68864821	1.440783E-011	2.177828E-012	0	0.000000E+000
1	22.68869717	2.177828E-012	1.440783E-011	1	0.000000E+000
1	22.68870911	1.440783E-011	2.177828E-012	0	0.000000E+000
1	22.69088039	2.177828E-012	1.440783E-011	1	0.000000E+000
1	22.69101516	1.440783E-011	2.177828E-012	0	0.000000E+000
1	22.69186655	2.177828E-012	1.440783E-011	1	0.000000E+000
1	22.69190237	1.440783E-011	2.177828E-012	0	0.000000E+000
1	22.69192108	2.177828E-012	1.440783E-011	1	0.000000E+000
1	22.69198131	1.440783E-011	2.177828E-012	0	0.000000E+000
1	22.69483736	2.177828E-012	1.440783E-011	1	0.000000E+000
1	22.69493982	1.440783E-011	2.177828E-012	0	0.000000E+000
1	22.69588640	2.177828E-012	1.440783E-011	1	0.000000E+000
1	22.69597686	1.440783E-011	2.177828E-012	0	0.000000E+000
1	22.69938354	2.177828E-012	1.440783E-011	1	0.000000E+000
1	22.69940936	1.440783E-011	2.177828E-012	0	0.000000E+000
1	22.69954675	2.177828E-012	1.440783E-011	1	0.000000E+000
1	22.69960530	1.440783E-011	2.177828E-012	0	0.000000E+000
1	22.69962421	2.177828E-012	1.440783E-011	1	0.000000E+000
1	22.69967575	1.440783E-011	2.177828E-012	0	0.000000E+000
1	22.70170866	2.177828E-012	1.440783E-011	1	0.000000E+000
1	22.70173098	1.440783E-011	2.177828E-012	0	0.000000E+000
1	22.70530457	2.177828E-012	1.440783E-011	1	0.000000E+000
1	22.70545693	1.440783E-011	2.177828E-012	0	0.000000E+000
1	22.70578945	2.177828E-012	1.440783E-011	1	0.000000E+000
1	22.70589742	1.440783E-011	2.177828E-012	0	0.000000E+000
1	22.70604646	2.177828E-012	1.440783E-011	1	0.000000E+000
1	22.70609395	1.440783E-011	2.177828E-012	0	0.000000E+000
1	22.70613201	2.177828E-012	1.440783E-011	1	0.000000E+000
1	22.70615929	1.440783E-011	2.177828E-012	0	0.000000E+000
1	22.70649742	2.177828E-012	1.440783E-011	1	0.000000E+000
1	22.70653328	1.440783E-011	2.177828E-012	0	0.000000E+000
1	22.70695812	2.177828E-012	1.440783E-011	1	0.000000E+000
1	22.70704811	1.440783E-011	2.177828E-012	0	0.000000E+000
1	22.70823254	2.177828E-012	1.440783E-011	1	0.000000E+000
1	22.70825981	1.440783E-011	2.177828E-012	0	0.000000E+000
1	22.71009373	2.177828E-012	1.440783E-011	1	0.000000E+000
1	22.71013537	1.440783E-011	2.177828E-012	0	0.000000E+000
1	22.71141502	2.177828E-012	1.440783E-011	1	0.000000E+000
1	22.71144223	1.440783E-011	2.177828E-012	0	0.000000E+000
1	22.71429129	2.177828E-012	1.440783E-011	1	0.000000E+000
1	22.71445600	1.440783E-011	2.177828E-012	0	0.000000E+000
1	22.71494688	2.177828E-012	1.440783E-011	1	0.000000E+000
1	22.71499311	1.440783E-011	2.177828E-012	0	0.000000E+000
1	22.71507654	2.177828E-012	1.440783E-011	1	0.000000E+000
1	22.71532330	1.440783E-011	2.177828E-012	0	0.000000E+000
1	22.71942910	2.177828E-012	1.440783E-011	1	0.000000E+000
1	22.71948193	1.440783E-011	2.177828E-012	0	0.000000E+000
1	22.72507888	2.177828E-012	1.440783E-011	1	0.000000E+000
1	22.72532978	1.440783E-011	2.177828E-012	0	0.000000E+000
1	22.72573106	2.177828E-012	1.440783E-011	1	0.000000E+000
1	22.72575628	1.440783E-011	2.177828E-012	0	0.000000E+000
1	22.72616874	2.177828E-012	1.440783E-011	1	0.000000E+000
1	22.72622755	1.440783E-011	2.177828E-012	0	0.000000E+000
1	22.73068956	2.177828E-012	1.440783E-011	1	0.000000E+000
1	22.73073941	1.440783E-011	2.177828E-012	0	0.000000E+000
1	22.73234611	2.177828E-012	1.440783E-011	1	0.000000E+000
1	22.73267355	1.440783E-011	2.177828E-012	0	0.000000E+000
1	22.74101947	2.177828E-012	1.440783E-011	1	0.000000E+000
1	22.74123904	1.440783E-011	2.177828E-012	0	0.000000E+000
1	22.74322971	2.177828E-012	1.440783E-011	1	0.000000E+000
1	22.74331755	1.440783E-011	2.177828E-012	0	0.000000E+000
1	22.74417694	2.177828E-012	1.440783E-011	1	0.000000E+000
1	22.74425380	1.440783E-011	2.177828E-012	0	0.000000E+000
1	22.75065797	2.177828E-012	1.440783E-011	1	0.000000E+000
1	22.75076073	1.440783E-011	2.177828E-012	0	0.000000E+000
1	22.75156448	2.177828E-012	1.440783E-011	1	0.000000E+000
1	22.75162692	1.440783E-011	2.177828E-012	0	0.000000E+000
1	22.75210172	2.177828E-012	1.440783E-011	1	0.000000E+000
1	22.75211758	1.440783E-011	2.177828E-012	0	0.000000E+000
1	22.75227830	2.177828E-012	1.440783E-011	1	0.000000E+000
1	22.75233977	1.440783E-011	2.177828E-012	0	0.000000E+000
1	22.75236306	2.177828E-012	1.440783E-011	1	0.000000E+000
1	22.75247119	1.440783E-011	2.177828E-012	0	0.000000E+000
1	22.75465920	2.177828E-012	1.440783E-011	1	0.000000E+000
1	22.75470545	1.440783E-011	2.177828E-012	0	0.000000E+000
1	22.75556107	2.177828E-012	1.440783E-011	1	0.000000E+000
1	22.75564787	1.440783E-011	2.177828E-012	0	0.000000E+000
1	22.76279710	2.177828E-012	1.440783E-011	1	0.000000E+000
1	22.76284553	1.440783E-011	2.177828E-012	0	0.000000E+000
1	22.76285068	2.177828E-012	1.440783E-011	1	0.000000E+000
1	22.76288057	1.440783E-011	2.177828E-012	0	0.000000E+000
1	22.76766176	2.177828E-012	1.440783E-011	1	0.000000E+000
1	22.76769915	1.440783E-011	2.177828E-012	0	0.000000E+000
1	22.76791693	2.177828E-012	1.440783E-011	1	0.000000E+000
1	22.76822541	1.440783E-011	2.177828E-012	0	0.000000E+000
1	22.76926749	2.177828E-012	1.440783E-011	1	0.000000E+000
1	22.76961500	1.440783E-011	2.177828E-012	0	0.000000E+000
1	22.76970415	2.177828E-012	1.440783E-011	1	0.000000E+000
1	22.77032652	1.440783E-011	2.177828E-012	0	0.000000E+000
1	22.77234356	2.177828E-012	1.440783E-011	1	0.000000E+000
1	22.77253822	1.440783E-011	2.177828E-012	0	0.000000E+000
1	22.77268808	2.177828E-012	1.440783E-011	1	0.000000E+000
1	22.77278202	1.440783E-011	2.177828E-012	0	0.000000E+000
1	22.77428108	2.177828E-012	1.440783E-011	1	0.000000E+000
1	22.77455616	1.440783E-011	2.177828E-012	0	0.000000E+000
1	22.77553725	2.177828E-012	1.440783E-011	1	0.000000E+000
1	22.77563204	1.440783E-011	2.177828E-012	0	0.000000E+000
1	22.77805090	2.177828E-012	1.440783E-011	1	0.000000E+000
1	22.77812096	1.440783E-011	2.177828E-012	0	0.000000E+000
1	22.77816830	2.177828E-012	1.440783E-011	1	0.000000E+000
1	22.77839384	1.440783E-011	2.177828E-012	0	0.000000E+000
1	22.78068434	2.177828E-012	1.440783E-011	1	0.000000E+000
1	22.78072113	1.440783E-011	2.177828E-012	0	0.000000E+000
1	22.78154543	2.177828E-012	1.440783E-011	1	0.000000E+000
1	22.78176069	1.440783E-011	2.177828E-012	0	0.000000E+000
1	22.78239780	2.177828E-012	1.440783E-011	1	0.000000E+000
1	22.78244462	1.440783E-011	2.177828E-012	0	0.000000E+000
1	22.78245478	2.177828E-012	1.440783E-011	1	0.000000E+000
1	22.78272068	1.440783E-011	2.177828E-012	0	0.000000E+000
1	22.78461111	2.177828E-012	1.440783E-011	1	0.000000E+000
1	22.78465853	1.440783E-011	2.177828E-012	0	0.000000E+000
1	22.78542664	2.177828E-012	1.440783E-011	1	0.000000E+000
1	22.78555255	1.440783E-011	2.177828E-012	0	0.000000E+000
1	22.78711482	2.177828E-012	1.440783E-011	1	0.000000E+000
1	22.78730668	1.440783E-011	2.177828E-012	0	0.000000E+000
1	22.78964000	2.177828E-012	1.440783E-011	1	0.000000E+000
1	22.78977490	1.440783E-011	2.177828E-012	0	0.000000E+000
1	22.79003655	2.177828E-012	1.440783E-011	1	0.000000E+000
1	22.79020880	1.440783E-011	2.177828E-012	0	0.000000E+000
1	22.79193776	2.177828E-012	1.440783E-011	1	0.000000E+000
1	22.79197031	1.440783E-011	2.177828E-012	0	0.000000E+000
1	22.79198929	2.177828E-012	1.440783E-011	1	0.000000E+000
1	22.79210092	1.440783E-011	2.177828E-012	0	0.000000E+000
1	22.79277852	2.177828E-012	1.440783E-011	1	0.000000E+000
1	22.79281882	1.440783E-011	2.177828E-012	0	0.000000E+000
1	22.79336341	2.177828E-012	1.440783E-011	1	0.000000E+000
1	22.79360330	1.440783E-011	2.177828E-012	0	0.000000E+000
1	22.79427420	2.177828E-012	1.440783E-011	1	0.000000E+000
1	22.79433519	1.440783E-011	2.177828E-012	0	0.000000E+000
1	22.79513851	2.177828E-012	1.440783E-011	1	0.000000E+000
1	22.79521673	1.440783E-011	2.177828E-012	0	0.000000E+000
1	22.79530738	2.177828E-012	1.440783E-011	1	0.000000E+000
1	22.79534357	1.440783E-011	2.177828E-012	0	0.000000E+000
1	22.79848520	2.177828E-012	1.440783E-011	1	0.000000E+000
1	22.79858179	1.440783E-011	2.177828E-012	0	0.000000E+000
1	22.80365150	2.177828E-012	1.440783E-011	1	0.000000E+000
1	22.80372346	1.440783E-011	2.177828E-012	0	0.000000E+000
1	22.80445711	2.177828E-012	1.440783E-011	1	0.000000E+000
1	22.80456842	1.440783E-011	2.177828E-012	0	0.000000E+000
1	22.80602114	2.177828E-012	1.440783E-011	1	0.000000E+000
1	22.80605644	1.440783E-011	2.177828E-012	0	0.000000E+000
1	22.80813859	2.177828E-012	1.440783E-011	1	0.000000E+000
1	22.80828554	1.440783E-011	2.177828E-012	0	0.000000E+000
1	22.80916778	2.177828E-012	1.440783E-011	1	0.000000E+000
1	22.80919417	1.440783E-011	2.177828E-012	0	0.000000E+000
1	22.80922332	2.177828E-012	1.440783E-011	1	0.000000E+000
1	22.80930655	1.440783E-011	2.177828E-012	0	0.000000E+000
1	22.81105834	2.177828E-012	1.440783E-011	1	0.000000E+000
1	22.81111274	1.440783E-011	2.177828E-012	0	0.000000E+000
1	22.81166422	2.177828E-012	1.440783E-011	1	0.000000E+000
1	22.81168446	1.440783E-011	2.177828E-012	0	0.000000E+000
1	22.81528186	2.177828E-012	1.440783E-011	1	0.000000E+000
1	22.81529338	1.440783E-011	2.177828E-012	0	0.000000E+000
1	22.83356172	2.177828E-012	1.440783E-011	1	0.000000E+000
1	22.83357100	1.440783E-011	2.177828E-012	0	0.000000E+000
1	26.10915742	2.017235E-012	1.424724E-011	1	0.000000E+000
1	26.10917904	1.424724E-011	2.017235E-012	0	0.000000E+000
1	26.11020556	2.017235E-012	1.424724E-011	1	0.000000E+000
1	26.11023624	1.424724E-011	2.017235E-012	0	0.000000E+000
1	26.11051118	2.017235E-012	1.424724E-011	1	0.000000E+000
1	26.11061637	1.424724E-011	2.017235E-012	0	0.000000E+000
1	26.11241429	2.017235E-012	1.424724E-011	1	0.000000E+000
1	26.11251223	1.424724E-011	2.017235E-012	0	0.000000E+000
1	26.11329499	2.017235E-012	1.424724E-011	1	0.000000E+000
1	26.11356160	1.424724E-011	2.017235E-012	0	0.000000E+000
1	26.11371209	2.017235E-012	1.424724E-011	1	0.000000E+000
1	26.11397844	1.424724E-011	2.017235E-012	0	0.000000E+000
1	26.11543131	2.017235E-012	1.424724E-011	1	0.000000E+000
1	26.11553030	1.424724E-011	2.017235E-012	0	0.000000E+000
1	26.11752616	2.017235E-012	1.424724E-011	1	0.000000E+000
1	26.11753425	1.424724E-011	2.017235E-012	0	0.000000E+000
1	26.11837467	2.017235E-012	1.424724E-011	1	0.000000E+000
1	26.11839866	1.424724E-011	2.017235E-012	0	0.000000E+000
1	26.11863751	2.017235E-012	1.424724E-011	1	0.000000E+000
1	26.11876658	1.424724E-011	2.017235E-012	0	0.000000E+000
1	26.11886750	2.017235E-012	1.424724E-011	1	0.000000E+000
1	26.11904152	1.424724E-011	2.017235E-012	0	0.000000E+000
1	26.11983908	2.017235E-012	1.424724E-011	1	0.000000E+000
1	26.11991536	1.424724E-011	2.017235E-012	0	0.000000E+000
1	26.12334226	2.017235E-012	1.424724E-011	1	0.000000E+000
1	26.12344924	1.424724E-011	2.017235E-012	0	0.000000E+000
1	26.12355709	2.017235E-012	1.424724E-011	1	0.000000E+000
1	26.12357536	1.424724E-011	2.017235E-012	0	0.000000E+000
1	26.12529848	2.017235E-012	1.424724E-011	1	0.000000E+000
1	26.12536900	1.424724E-011	2.017235E-012	0	0.000000E+000
1	26.12541022	2.017235E-012	1.424724E-011	1	0.000000E+000
1	26.12545761	1.424724E-011	2.017235E-012	0	0.000000E+000
1	26.12823694	2.017235E-012	1.424724E-011	1	0.000000E+000
1	26.12826768	1.424724E-011	2.017235E-012	0	0.000000E+000
1	26.12899501	2.017235E-012	1.424724E-011	1	0.000000E+000
1	26.12915441	1.424724E-011	2.017235E-012	0	0.000000E+000
1	26.12976678	2.017235E-012	1.424724E-011	1	0.000000E+000
1	26.12982071	1.424724E-011	2.017235E-012	0	0.000000E+000
1	26.13277395	2.017235E-012	1.424724E-011	1	0.000000E+000
1	26.13279640	1.424724E-011	2.017235E-012	0	0.000000E+000
1	26.13311066	2.017235E-012	1.424724E-011	1	0.000000E+000
1	26.13323876	1.424724E-011	2.017235E-012	0	0.000000E+000
1	26.13417532	2.017235E-012	1.424724E-011	1	0.000000E+000
1	26.13440024	1.424724E-011	2.017235E-012	0	0.000000E+000
1	26.13504176	2.017235E-012	1.424724E-011	1	0.000000E+000
1	26.13534052	1.424724E-011	2.017235E-012	0	0.000000E+000
1	26.13545083	2.017235E-012	1.424724E-011	1	0.000000E+000
1	26.13554831	1.424724E-011	2.017235E-012	0	0.000000E+000
1	26.13558518	2.017235E-012	1.424724E-011	1	0.000000E+000
1	26.13565130	1.424724E-011	2.017235E-012	0	0.000000E+000
1	26.13607954	2.017235E-012	1.424724E-011	1	0.000000E+000
1	26.13628566	1.424724E-011	2.017235E-012	0	0.000000E+000
1	26.13670328	2.017235E-012	1.424724E-011	1	0.000000E+000
1	26.13674200	1.424724E-011	2.017235E-012	0	0.000000E+000
1	26.13701174	2.017235E-012	1.424724E-011	1	0.000000E+000
1	26.13714706	1.424724E-011	2.017235E-012	0	0.000000E+000
1	26.18065758	2.017235E-012	1.424724E-011	1	0.000000E+000
1	26.18103627	1.424724E-011	2.017235E-012	0	0.000000E+000
1	26.18213205	2.017235E-012	1.424724E-011	1	0.000000E+000
1	26.18228308	1.424724E-011	2.017235E-012	0	0.000000E+000
1	26.18252997	2.017235E-012	1.424724E-011	1	0.000000E+000
1	26.18277894	1.424724E-011	2.017235E-012	0	0.000000E+000
1	26.18283611	2.017235E-012	1.424724E-011	1	0.000000E+000
1	26.18287658	1.424724E-011	2.017235E-012	0	0.000000E+000
1	26.18297826	2.017235E-012	1.424724E-011	1	0.000000E+000
1	26.18300551	1.424724E-011	2.017235E-012	0	0.000000E+000
1	26.18432666	2.017235E-012	1.424724E-011	1	0.000000E+000
1	26.18436583	1.424724E-011	2.017235E-012	0	0.000000E+000
1	26.18550790	2.017235E-012	1.424724E-011	1	0.000000E+000
1	26.18560109	1.424724E-011	2.017235E-012	0	0.000000E+000
1	26.18816635	2.017235E-012	1.424724E-011	1	0.000000E+000
1	26.18820958	1.424724E-011	2.017235E-012	0	0.000000E+000
1	26.18822748	2.017235E-012	1.424724E-011	1	0.000000E+000
1	26.18827858	1.424724E-011	2.017235E-012	0	0.000000E+000
1	26.18864998	2.017235E-012	1.424724E-011	1	0.000000E+000
1	26.18895413	1.424724E-011	2.017235E-012	0	0.000000E+000
1	26.19052620	2.017235E-012	1.424724E-011	1	0.000000E+000
1	26.19059439	1.424724E-011	2.017235E-012	0	0.000000E+000
1	26.19166694	2.017235E-012	1.424724E-011	1	0.000000E+000
1	26.19167432	1.424724E-011	2.017235E-012	0	0.000000E+000
1	26.19576867	2.017235E-012	1.424724E-011	1	0.000000E+000
1	26.19581613	1.424724E-011	2.017235E-012	0	0.000000E+000
1	26.19833315	2.017235E-012	1.424724E-011	1	0.000000E+000
1	26.19855164	1.424724E-011	2.017235E-012	0	0.000000E+000
1	26.19867100	2.017235E-012	1.424724E-011	1	0.000000E+000
1	26.19883959	1.424724E-011	2.017235E-012	0	0.000000E+000
1	26.20182679	2.017235E-012	1.424724E-011	1	0.000000E+000
1	26.20214231	1.424724E-011	2.017235E-012	0	0.000000E+000
1	26.20469799	2.017235E-012	1.424724E-011	1	0.000000E+000
1	26.20485172	1.424724E-011	2.017235E-012	0	0.000000E+000
1	26.20616170	2.017235E-012	1.424724E-011	1	0.000000E+000
1	26.20626911	1.424724E-011	2.017235E-012	0	0.000000E+000
1	26.20794509	2.017235E-012	1.424724E-011	1	0.000000E+000
1	26.20804775	1.424724E-011	2.017235E-012	0	0.000000E+000
1	26.20870691	2.017235E-012	1.424724E-011	1	0.000000E+000
1	26.20876627	1.424724E-011	2.017235E-012	0	0.000000E+000
1	26.21125599	2.017235E-012	1.424724E-011	1	0.000000E+000
1	26.21131669	1.424724E-011	2.017235E-012	0	0.000000E+000
1	26.21307785	2.017235E-012	1.424724E-011	1	0.000000E+000
1	26.21348354	1.424724E-011	2.017235E-012	0	0.000000E+000
1	26.21377806	2.017235E-012	1.424724E-011	1	0.000000E+000
1	26.21381604	1.424724E-011	2.017235E-012	0	0.000000E+000
1	26.22173122	2.017235E-012	1.424724E-011	1	0.000000E+000
1	26.22203609	1.424724E-011	2.017235E-012	0	0.000000E+000
1	26.22323485	2.017235E-012	1.424724E-011	1	0.000000E+000
1	26.22330320	1.424724E-011	2.017235E-012	0	0.000000E+000
1	26.22748093	2.017235E-012	1.424724E-011	1	0.000000E+000
1	26.22748621	1.424724E-011	2.017235E-012	0	0.000000E+000
1	26.22809959	2.017235E-012	1.424724E-011	1	0.000000E+000
1	26.22828084	1.424724E-011	2.017235E-012	0	0.000000E+000
1	26.23100399	2.017235E-012	1.424724E-011	1	0.000000E+000
1	26.23106379	1.424724E-011	2.017235E-012	0	0.000000E+000
1	26.23119707	2.017235E-012	1.424724E-011	1	0.000000E+000
1	26.23123305	1.424724E-011	2.017235E-012	0	0.000000E+000
1	26.23126031	2.017235E-012	1.424724E-011	1	0.000000E+000
1	26.23131387	1.424724E-011	2.017235E-012	0	0.000000E+000
1	26.23370485	2.017235E-012	1.424724E-011	1	0.000000E+000
1	26.23373406	1.424724E-011	2.017235E-012	0	0.000000E+000
1	26.23436459	2.017235E-012	1.424724E-011	1	0.000000E+000
1	26.23448382	1.424724E-011	2.017235E-012	0	0.000000E+000
1	26.23458628	2.017235E-012	1.424724E-011	1	0.000000E+000
1	26.23473747	1.424724E-011	2.017235E-012	0	0.000000E+000
1	26.23646259	2.017235E-012	1.424724E-011	1	0.000000E+000
1	26.23649431	1.424724E-011	2.017235E-012	0	0.000000E+000
1	26.23851213	2.017235E-012	1.424724E-011	1	0.000000E+000
1	26.23855428	1.424724E-011	2.017235E-012	0	0.000000E+000
1	26.24369524	2.017235E-012	1.424724E-011	1	0.000000E+000
1	26.24371751	1.424724E-011	2.017235E-012	0	0.000000E+000
1	26.24443292	2.017235E-012	1.424724E-011	1	0.000000E+000
1	26.24446435	1.424724E-011	2.017235E-012	0	0.000000E+000
1	26.24490047	2.017235E-012	1.424724E-011	1	0.000000E+000
1	26.24500746	1.424724E-011	2.017235E-012	0	0.000000E+000
1	26.24533437	2.017235E-012	1.424724E-011	1	0.000000E+000
1	26.24564269	1.424724E-011	2.017235E-012	0	0.000000E+000
1	26.24570981	2.017235E-012	1.424724E-011	1	0.000000E+000
1	26.24581179	1.424724E-011	2.017235E-012	0	0.000000E+000
1	26.24784176	2.017235E-012	1.424724E-011	1	0.000000E+000
1	26.24787977	1.424724E-011	2.017235E-012	0	0.000000E+000
1	26.24890364	2.017235E-012	1.424724E-011	1	0.000000E+000
1	26.24904921	1.424724E-011	2.017235E-012	0	0.000000E+000
1	26.25089344	2.017235E-012	1.424724E-011	1	0.000000E+000
1	26.25106867	1.424724E-011	2.017235E-012	0	0.000000E+000
1	26.25167597	2.017235E-012	1.424724E-011	1	0.000000E+000
1	26.25178388	1.424724E-011	2.017235E-012	0	0.000000E+000
1	26.25316609	2.017235E-012	1.424724E-011	1	0.000000E+000
1	26.25326143	1.424724E-011	2.017235E-012	0	0.000000E+000
1	26.25387730	2.017235E-012	1.424724E-011	1	0.000000E+000
1	26.25392645	1.424724E-011	2.017235E-012	0	0.000000E+000
1	26.25431084	2.017235E-012	1.424724E-011	1	0.000000E+000
1	26.25442817	1.424724E-011	2.017235E-012	0	0.000000E+000
1	26.25545005	2.017235E-012	1.424724E-011	1	0.000000E+000
1	26.25565599	1.424724E-011	2.017235E-012	0	0.000000E+000
1	26.91293264	1.752252E-012	1.398225E-011	1	0.000000E+000
1	26.91302367	1.398225E-011	1.752252E-012	0	0.000000E+000
1	26.91461126	1.752252E-012	1.398225E-011	1	0.000000E+000
1	26.91463310	1.398225E-011	1.752252E-012	0	0.000000E+000
1	26.91556392	1.752252E-012	1.398225E-011	1	0.000000E+000
1	26.91559505	1.398225E-011	1.752252E-012	0	0.000000E+000
1	26.91612216	1.752252E-012	1.398225E-011	1	0.000000E+000
1	26.91613231	1.398225E-011	1.752252E-012	0	0.000000E+000
1	26.91676158	1.752252E-012	1.398225E-011	1	0.000000E+000
1	26.91695243	1.398225E-011	1.752252E-012	0	0.000000E+000
1	26.91796300	1.752252E-012	1.398225E-011	1	0.000000E+000
1	26.91811806	1.398225E-011	1.752252E-012	0	0.000000E+000
1	26.91861230	1.752252E-012	1.398225E-011	1	0.000000E+000
1	26.91865592	1.398225E-011	1.752252E-012	0	0.000000E+000
1	26.91970819	1.752252E-012	1.398225E-011	1	0.000000E+000
1	26.91971672	1.398225E-011	1.752252E-012	0	0.000000E+000
1	26.92056540	1.752252E-012	1.398225E-011	1	0.000000E+000
1	26.92112038	1.398225E-011	1.752252E-012	0	0.000000E+000
1	26.92144148	1.752252E-012	1.398225E-011	1	0.000000E+000
1	26.92149481	1.398225E-011	1.752252E-012	0	0.000000E+000
1	26.92165417	1.752252E-012	1.398225E-011	1	0.000000E+000
1	26.92174518	1.398225E-011	1.752252E-012	0	0.000000E+000
1	26.92352597	1.752252E-012	1.398225E-011	1	0.000000E+000
1	26.92356864	1.398225E-011	1.752252E-012	0	0.000000E+000
1	26.92466526	1.752252E-012	1.398225E-011	1	0.000000E+000
1	26.92505161	1.398225E-011	1.752252E-012	0	0.000000E+000
1	26.92719842	1.752252E-012	1.398225E-011	1	0.000000E+000
1	26.92725777	1.398225E-011	1.752252E-012	0	0.000000E+000
1	26.93303073	1.752252E-012	1.398225E-011	1	0.000000E+000
1	26.93307160	1.398225E-011	1.752252E-012	0	0.000000E+000
1	26.93532338	1.752252E-012	1.398225E-011	1	0.000000E+000
1	26.93543175	1.398225E-011	1.752252E-012	0	0.000000E+000
1	26.93683167	1.752252E-012	1.398225E-011	1	0.000000E+000
1	26.93692075	1.398225E-011	1.752252E-012	0	0.000000E+000
1	26.93790665	1.752252E-012	1.398225E-011	1	0.000000E+000
1	26.93795064	1.398225E-011	1.752252E-012	0	0.000000E+000
1	26.94235088	1.752252E-012	1.398225E-011	1	0.000000E+000
1	26.94246486	1.398225E-011	1.752252E-012	0	0.000000E+000
1	26.94344682	1.752252E-012	1.398225E-011	1	0.000000E+000
1	26.94350056	1.398225E-011	1.752252E-012	0	0.000000E+000
1	26.94417666	1.752252E-012	1.398225E-011	1	0.000000E+000
1	26.94420295	1.398225E-011	1.752252E-012	0	0.000000E+000
1	26.94456769	1.752252E-012	1.398225E-011	1	0.000000E+000
1	26.94486300	1.398225E-011	1.752252E-012	0	0.000000E+000
1	26.94649517	1.752252E-012	1.398225E-011	1	0.000000E+000
1	26.94654338	1.398225E-011	1.752252E-012	0	0.000000E+000
1	26.94895899	1.752252E-012	1.398225E-011	1	0.000000E+000
1	26.94901894	1.398225E-011	1.752252E-012	0	0.000000E+000
1	26.94940217	1.752252E-012	1.398225E-011	1	0.000000E+000
1	26.94949458	1.398225E-011	1.752252E-012	0	0.000000E+000
1	26.95035902	1.752252E-012	1.398225E-011	1	0.000000E+000
1	26.95041365	1.398225E-011	1.752252E-012	0	0.000000E+000
1	26.95109464	1.752252E-012	1.398225E-011	1	0.000000E+000
1	26.95120440	1.398225E-011	1.752252E-012	0	0.000000E+000
1	26.95123693	1.752252E-012	1.398225E-011	1	0.000000E+000
1	26.95129596	1.398225E-011	1.752252E-012	0	0.000000E+000
1	26.95455979	1.752252E-012	1.398225E-011	1	0.000000E+000
1	26.95469842	1.398225E-011	1.752252E-012	0	0.000000E+000
1	26.95480752	1.752252E-012	1.398225E-011	1	0.000000E+000
1	26.95493656	1.398225E-011	1.752252E-012	0	0.000000E+000
1	26.95604002	1.752252E-012	1.398225E-011	1	0.000000E+000
1	26.95616112	1.398225E-011	1.752252E-012	0	0.000000E+000
1	26.95699124	1.752252E-012	1.398225E-011	1	0.000000E+000
1	26.95702849	1.398225E-011	1.752252E-012	0	0.000000E+000
1	26.95806598	1.752252E-012	1.398225E-011	1	0.000000E+000
1	26.95815889	1.398225E-011	1.752252E-012	0	0.000000E+000
1	26.95928572	1.752252E-012	1.398225E-011	1	0.000000E+000
1	26.95932245	1.398225E-011	1.752252E-012	0	0.000000E+000
1	26.96022375	1.752252E-012	1.398225E-011	1	0.000000E+000
1	26.96024050	1.398225E-011	1.752252E-012	0	0.000000E+000
1	26.96601549	1.752252E-012	1.398225E-011	1	0.000000E+000
1	26.96616795	1.398225E-011	1.752252E-012	0	0.000000E+000
1	26.96813516	1.752252E-012	1.398225E-011	1	0.000000E+000
1	26.96823970	1.398225E-011	1.752252E-012	0	0.000000E+000
1	26.97301475	1.752252E-012	1.398225E-011	1	0.000000E+000
1	26.97336659	1.398225E-011	1.752252E-012	0	0.000000E+000
1	26.97340053	1.752252E-012	1.398225E-011	1	0.000000E+000
1	26.97340907	1.398225E-011	1.752252E-012	0	0.000000E+000
1	26.97818713	1.752252E-012	1.398225E-011	1	0.000000E+000
1	26.97825621	1.398225E-011	1.752252E-012	0	0.000000E+000
1	26.97984335	1.752252E-012	1.398225E-011	1	0.000000E+000
1	26.97995688	1.398225E-011	1.752252E-012	0	0.000000E+000
1	26.98131038	1.752252E-012	1.398225E-011	1	0.000000E+000
1	26.98132401	1.398225E-011	1.752252E-012	0	0.000000E+000
1	26.98247303	1.752252E-012	1.398225E-011	1	0.000000E+000
1	26.98252516	1.398225E-011	1.752252E-012	0	0.000000E+000
1	26.98374569	1.752252E-012	1.398225E-011	1	0.000000E+000
1	26.98412250	1.398225E-011	1.752252E-012	0	0.000000E+000
1	26.98548342	1.752252E-012	1.398225E-011	1	0.000000E+000
1	26.98588878	1.398225E-011	1.752252E-012	0	0.000000E+000
1	26.98660360	1.752252E-012	1.398225E-011	1	0.000000E+000
1	26.98667715	1.398225E-011	1.752252E-012	0	0.000000E+000
1	26.98893919	1.752252E-012	1.398225E-011	1	0.000000E+000
1	26.98901191	1.398225E-011	1.752252E-012	0	0.000000E+000
1	26.98935932	1.752252E-012	1.398225E-011	1	0.000000E+000
1	26.98943421	1.398225E-011	1.752252E-012	0	0.000000E+000
1	26.98974476	1.752252E-012	1.398225E-011	1	0.000000E+000
1	26.98974975	1.398225E-011	1.752252E-012	0	0.000000E+000
1	26.99147323	1.752252E-012	1.398225E-011	1	0.000000E+000
1	26.99159590	1.398225E-011	1.752252E-012	0	0.000000E+000
1	26.99223439	1.752252E-012	1.398225E-011	1	0.000000E+000
1	26.99232686	1.398225E-011	1.752252E-012	0	0.000000E+000
1	26.99249523	1.752252E-012	1.398225E-011	1	0.000000E+000
1	26.99255089	1.398225E-011	1.752252E-012	0	0.000000E+000
1	26.99799582	1.752252E-012	1.398225E-011	1	0.000000E+000
1	26.99802318	1.398225E-011	1.752252E-012	0	0.000000E+000
1	26.99942626	1.752252E-012	1.398225E-011	1	0.000000E+000
1	26.99946085	1.398225E-011	1.752252E-012	0	0.000000E+000
1	26.99976495	1.752252E-012	1.398225E-011	1	0.000000E+000
1	26.99980819	1.398225E-011	1.752252E-012	0	0.000000E+000
1	27.00061768	1.752252E-012	1.398225E-011	1	0.000000E+000
1	27.00067118	1.398225E-011	1.752252E-012	0	0.000000E+000
1	27.00119908	1.752252E-012	1.398225E-011	1	0.000000E+000
1	27.00138351	1.398225E-011	1.752252E-012	0	0.000000E+000
1	27.00208247	1.752252E-012	1.398225E-011	1	0.000000E+000
1	27.00212496	1.398225E-011	1.752252E-012	0	0.000000E+000
1	27.00214327	1.752252E-012	1.398225E-011	1	0.000000E+000
1	27.00218658	1.398225E-011	1.752252E-012	0	0.000000E+000
1	30.81343639	2.216216E-012	1.444622E-011	1	0.000000E+000
1	30.81348108	1.444622E-011	2.216216E-012	0	0.000000E+000
1	30.81403851	2.216216E-012	1.444622E-011	1	0.000000E+000
1	30.81424072	1.444622E-011	2.216216E-012	0	0.000000E+000
1	30.81428762	2.216216E-012	1.444622E-011	1	0.000000E+000
1	30.81443405	1.444622E-011	2.216216E-012	0	0.000000E+000
1	30.81593399	2.216216E-012	1.444622E-011	1	0.000000E+000
1	30.81607332	1.444622E-011	2.216216E-012	0	0.000000E+000
1	30.81683016	2.216216E-012	1.444622E-011	1	0.000000E+000
1	30.81695698	1.444622E-011	2.216216E-012	0	0.000000E+000
1	30.81700158	2.216216E-012	1.444622E-011	1	0.000000E+000
1	30.81702312	1.444622E-011	2.216216E-012	0	0.000000E+000
1	30.81832195	2.216216E-012	1.444622E-011	1	0.000000E+000
1	30.81857183	1.444622E-011	2.216216E-012	0	0.000000E+000
1	30.81857826	2.216216E-012	1.444622E-011	1	0.000000E+000
1	30.81861642	1.444622E-011	2.216216E-012	0	0.000000E+000
1	30.81934371	2.216216E-012	1.444622E-011	1	0.000000E+000
1	30.81964517	1.444622E-011	2.216216E-012	0	0.000000E+000
1	30.82026760	2.216216E-012	1.444622E-011	1	0.000000E+000
1	30.82034701	1.444622E-011	2.216216E-012	0	0.000000E+000
1	30.82492995	2.216216E-012	1.444622E-011	1	0.000000E+000
1	30.82515250	1.444622E-011	2.216216E-012	0	0.000000E+000
1	30.82648811	2.216216E-012	1.444622E-011	1	0.000000E+000
1	30.82653352	1.444622E-011	2.216216E-012	0	0.000000E+000
1	30.82704879	2.216216E-012	1.444622E-011	1	0.000000E+000
1	30.82707647	1.444622E-011	2.216216E-012	0	0.000000E+000
1	30.82803084	2.216216E-012	1.444622E-011	1	0.000000E+000
1	30.82814422	1.444622E-011	2.216216E-012	0	0.000000E+000
1	30.82881650	2.216216E-012	1.444622E-011	1	0.000000E+000
1	30.82925479	1.444622E-011	2.216216E-012	0	0.000000E+000
1	30.83101776	2.216216E-012	1.444622E-011	1	0.000000E+000
1	30.83105087	1.444622E-011	2.216216E-012	0	0.000000E+000
1	30.83199349	2.216216E-012	1.444622E-011	1	0.000000E+000
1	30.83205102	1.444622E-011	2.216216E-012	0	0.000000E+000
1	30.83210661	2.216216E-012	1.444622E-011	1	0.000000E+000
1	30.83221877	1.444622E-011	2.216216E-012	0	0.000000E+000
1	30.83515873	2.216216E-012	1.444622E-011	1	0.000000E+000
1	30.83518723	1.444622E-011	2.216216E-012	0	0.000000E+000
1	30.83542430	2.216216E-012	1.444622E-011	1	0.000000E+000
1	30.83551375	1.444622E-011	2.216216E-012	0	0.000000E+000
1	30.83698679	2.216216E-012	1.444622E-011	1	0.000000E+000
1	30.83702513	1.444622E-011	2.216216E-012	0	0.000000E+000
1	30.83768895	2.216216E-012	1.444622E-011	1	0.000000E+000
1	30.83772336	1.444622E-011	2.216216E-012	0	0.000000E+000
1	30.83776815	2.216216E-012	1.444622E-011	1	0.000000E+000
1	30.83784169	1.444622E-011	2.216216E-012	0	0.000000E+000
1	30.83852714	2.216216E-012	1.444622E-011	1	0.000000E+000
1	30.83858014	1.444622E-011	2.216216E-012	0	0.000000E+000
1	30.84083681	2.216216E-012	1.444622E-011	1	0.000000E+000
1	30.84087320	1.444622E-011	2.216216E-012	0	0.000000E+000
1	30.84090233	2.216216E-012	1.444622E-011	1	0.000000E+000
1	30.84098142	1.444622E-011	2.216216E-012	0	0.000000E+000
1	30.84135787	2.216216E-012	1.444622E-011	1	0.000000E+000
1	30.84137283	1.444622E-011	2.216216E-012	0	0.000000E+000
1	30.84142210	2.216216E-012	1.444622E-011	1	0.000000E+000
1	30.84153392	1.444622E-011	2.216216E-012	0	0.000000E+000
1	30.84252251	2.216216E-012	1.444622E-011	1	0.000000E+000
1	30.84257404	1.444622E-011	2.216216E-012	0	0.000000E+000
1	30.84311251	2.216216E-012	1.444622E-011	1	0.000000E+000
1	30.84315762	1.444622E-011	2.216216E-012	0	0.000000E+000
1	30.84408881	2.216216E-012	1.444622E-011	1	0.000000E+000
1	30.84428075	1.444622E-011	2.216216E-012	0	0.000000E+000
1	30.84458177	2.216216E-012	1.444622E-011	1	0.000000E+000
1	30.84471364	1.444622E-011	2.216216E-012	0	0.000000E+000
1	30.85014089	2.216216E-012	1.444622E-011	1	0.000000E+000
1	30.85014594	1.444622E-011	2.216216E-012	0	0.000000E+000
1	30.85070783	2.216216E-012	1.444622E-011	1	0.000000E+000
1	30.85089771	1.444622E-011	2.216216E-012	0	0.000000E+000
1	30.85372169	2.216216E-012	1.444622E-011	1	0.000000E+000
1	30.85385848	1.444622E-011	2.216216E-012	0	0.000000E+000
1	30.85416968	2.216216E-012	1.444622E-011	1	0.000000E+000
1	30.85425759	1.444622E-011	2.216216E-012	0	0.000000E+000
1	30.85429593	2.216216E-012	1.444622E-011	1	0.000000E+000
1	30.85430359	1.444622E-011	2.216216E-012	0	0.000000E+000
1	30.85552858	2.216216E-012	1.444622E-011	1	0.000000E+000
1	30.85565637	1.444622E-011	2.216216E-012	0	0.000000E+000
1	30.85857846	2.216216E-012	1.444622E-011	1	0.000000E+000
1	30.85872776	1.444622E-011	2.216216E-012	0	0.000000E+000
1	30.86122561	2.216216E-012	1.444622E-011	1	0.000000E+000
1	30.86135045	1.444622E-011	2.216216E-012	0	0.000000E+000
1	30.86400471	2.216216E-012	1.444622E-011	1	0.000000E+000
1	30.86401648	1.444622E-011	2.216216E-012	0	0.000000E+000
1	30.86500083	2.216216E-012	1.444622E-011	1	0.000000E+000
1	30.86503140	1.444622E-011	2.216216E-012	0	0.000000E+000
1	30.86523530	2.216216E-012	1.444622E-011	1	0.000000E+000
1	30.86548767	1.444622E-011	2.216216E-012	0	0.000000E+000
1	30.86711125	2.216216E-012	1.444622E-011	1	0.000000E+000
1	30.86735122	1.444622E-011	2.216216E-012	0	0.000000E+000
1	30.86903167	2.216216E-012	1.444622E-011	1	0.000000E+000
1	30.86909437	1.444622E-011	2.216216E-012	0	0.000000E+000
1	30.87505067	2.216216E-012	1.444622E-011	1	0.000000E+000
1	30.87513852	1.444622E-011	2.216216E-012	0	0.000000E+000
1	30.87518637	2.216216E-012	1.444622E-011	1	0.000000E+000
1	30.87521892	1.444622E-011	2.216216E-012	0	0.000000E+000
1	30.87644033	2.216216E-012	1.444622E-011	1	0.000000E+000
1	30.87666126	1.444622E-011	2.216216E-012	0	0.000000E+000
1	30.87875139	2.216216E-012	1.444622E-011	1	0.000000E+000
1	30.87894067	1.444622E-011	2.216216E-012	0	0.000000E+000
1	30.88083412	2.216216E-012	1.444622E-011	1	0.000000E+000
1	30.88105343	1.444622E-011	2.216216E-012	0	0.000000E+000
1	30.88121924	2.216216E-012	1.444622E-011	1	0.000000E+000
1	30.88131662	1.444622E-011	2.216216E-012	0	0.000000E+000
1	30.88138916	2.216216E-012	1.444622E-011	1	0.000000E+000
1	30.88144685	1.444622E-011	2.216216E-012	0	0.000000E+000
1	30.88607467	2.216216E-012	1.444622E-011	1	0.000000E+000
1	30.88617517	1.444622E-011	2.216216E-012	0	0.000000E+000
1	30.88621243	2.216216E-012	1.444622E-011	1	0.000000E+000
1	30.88643663	1.444622E-011	2.216216E-012	0	0.000000E+000
1	30.88762579	2.216216E-012	1.444622E-011	1	0.000000E+000
1	30.88781885	1.444622E-011	2.216216E-012	0	0.000000E+000
1	30.88785042	2.216216E-012	1.444622E-011	1	0.000000E+000
1	30.88794153	1.444622E-011	2.216216E-012	0	0.000000E+000
1	30.89084190	2.216216E-012	1.444622E-011	1	0.000000E+000
1	30.89103107	1.444622E-011	2.216216E-012	0	0.000000E+000
1	30.89158920	2.216216E-012	1.444622E-011	1	0.000000E+000
1	30.89168563	1.444622E-011	2.216216E-012	0	0.000000E+000
1	30.89287959	2.216216E-012	1.444622E-011	1	0.000000E+000
1	30.89294353	1.444622E-011	2.216216E-012	0	0.000000E+000
1	30.89325934	2.216216E-012	1.444622E-011	1	0.000000E+000
1	30.89333719	1.444622E-011	2.216216E-012	0	0.000000E+000
1	30.90724432	2.216216E-012	1.444622E-011	1	0.000000E+000
1	30.90728153	1.444622E-011	2.216216E-012	0	0.000000E+000
1	30.90889997	2.216216E-012	1.444622E-011	1	0.000000E+000
1	30.90895365	1.444622E-011	2.216216E-012	0	0.000000E+000
1	30.90999723	2.216216E-012	1.444622E-011	1	0.000000E+000
1	30.91001704	1.444622E-011	2.216216E-012	0	0.000000E+000
1	30.91071305	2.216216E-012	1.444622E-011	1	0.000000E+000
1	30.91074019	1.444622E-011	2.216216E-012	0	0.000000E+000
1	30.91139067	2.216216E-012	1.444622E-011	1	0.000000E+000
1	30.91145130	1.444622E-011	2.216216E-012	0	0.000000E+000
1	30.91234165	2.216216E-012	1.444622E-011	1	0.000000E+000
1	30.91241574	1.444622E-011	2.216216E-012	0	0.000000E+000
1	30.91323896	2.216216E-012	1.444622E-011	1	0.000000E+000
1	30.91338206	1.444622E-011	2.216216E-012	0	0.000000E+000
1	30.91340968	2.216216E-012	1.444622E-011	1	0.000000E+000
1	30.91354432	1.444622E-011	2.216216E-012	0	0.000000E+000
1	30.91419916	2.216216E-012	1.444622E-011	1	0.000000E+000
1	30.91427703	1.444622E-011	2.216216E-012	0	0.000000E+000
1	30.91504102	2.216216E-012	1.444622E-011	1	0.000000E+000
1	30.91522196	1.444622E-011	2.216216E-012	0	0.000000E+000
1	30.91547743	2.216216E-012	1.444622E-011	1	0.000000E+000
1	30.91552166	1.444622E-011	2.216216E-012	0	0.000000E+000
1	30.91635776	2.216216E-012	1.444622E-011	1	0.000000E+000
1	30.91643885	1.444622E-011	2.216216E-012	0	0.000000E+000
1	30.91656457	2.216216E-012	1.444622E-011	1	0.000000E+000
1	30.91660635	1.444622E-011	2.216216E-012	0	0.000000E+000
1	30.91668458	2.216216E-012	1.444622E-011	1	0.000000E+000
1	30.91672090	1.444622E-011	2.216216E-012	0	0.000000E+000
1	30.91682287	2.216216E-012	1.444622E-011	1	0.000000E+000
1	30.91702010	1.444622E-011	2.216216E-012	0	0.000000E+000
1	30.91706997	2.216216E-012	1.444622E-011	1	0.000000E+000
1	30.91713800	1.444622E-011	2.216216E-012	0	0.000000E+000
1	30.91815036	2.216216E-012	1.444622E-011	1	0.000000E+000
1	30.91821131	1.444622E-011	2.216216E-012	0	0.000000E+000
1	30.91921399	2.216216E-012	1.444622E-011	1	0.000000E+000
1	30.91924066	1.444622E-011	2.216216E-012	0	0.000000E+000
1	30.92061053	2.216216E-012	1.444622E-011	1	0.000000E+000
1	30.92066980	1.444622E-011	2.216216E-012	0	0.000000E+000
1	30.92184976	2.216216E-012	1.444622E-011	1	0.000000E+000
1	30.92190717	1.444622E-011	2.216216E-012	0	0.000000E+000
1	30.92479554	2.216216E-012	1.444622E-011	1	0.000000E+000
1	30.92482847	1.444622E-011	2.216216E-012	0	0.000000E+000
1	30.92544584	2.216216E-012	1.444622E-011	1	0.000000E+000
1	30.92553324	1.444622E-011	2.216216E-012	0	0.000000E+000
1	30.92696926	2.216216E-012	1.444622E-011	1	0.000000E+000
1	30.92704250	1.444622E-011	2.216216E-012	0	0.000000E+000
1	30.92712347	2.216216E-012	1.444622E-011	1	0.000000E+000
1	30.92750728	1.444622E-011	2.216216E-012	0	0.000000E+000
1	30.93156416	2.216216E-012	1.444622E-011	1	0.000000E+000
1	30.93161427	1.444622E-011	2.216216E-012	0	0.000000E+000
1	30.93272456	2.216216E-012	1.444622E-011	1	0.000000E+000
1	30.93289477	1.444622E-011	2.216216E-012	0	0.000000E+000
1	30.93324388	2.216216E-012	1.444622E-011	1	0.000000E+000
1	30.93329933	1.444622E-011	2.216216E-012	0	0.000000E+000
1	30.94069554	2.216216E-012	1.444622E-011	1	0.000000E+000
1	30.94073631	1.444622E-011	2.216216E-012	0	0.000000E+000
1	30.94219227	2.216216E-012	1.444622E-011	1	0.000000E+000
1	30.94230450	1.444622E-011	2.216216E-012	0	0.000000E+000
1	30.94411834	2.216216E-012	1.444622E-011	1	0.000000E+000
1	30.94415177	1.444622E-011	2.216216E-012	0	0.000000E+000
1	30.94427426	2.216216E-012	1.444622E-011	1	0.000000E+000
1	30.94429994	1.444622E-011	2.216216E-012	0	0.000000E+000
1	30.94584732	2.216216E-012	1.444622E-011	1	0.000000E+000
1	30.94590739	1.444622E-011	2.216216E-012	0	0.000000E+000
1	30.95180328	2.216216E-012	1.444622E-011	1	0.000000E+000
1	30.95184902	1.444622E-011	2.216216E-012	0	0.000000E+000
1	30.95223210	2.216216E-012	1.444622E-011	1	0.000000E+000
1	30.95226028	1.444622E-011	2.216216E-012	0	0.000000E+000
1	30.95479007	2.216216E-012	1.444622E-011	1	0.000000E+000
1	30.95485108	1.444622E-011	2.216216E-012	0	0.000000E+000
1	30.95571046	2.216216E-012	1.444622E-011	1	0.000000E+000
1	30.95572895	1.444622E-011	2.216216E-012	0	0.000000E+000
1	30.95923488	2.216216E-012	1.444622E-011	1	0.000000E+000
1	30.95927443	1.444622E-011	2.216216E-012	0	0.000000E+000
1	30.96352125	2.216216E-012	1.444622E-011	1	0.000000E+000
1	30.96372699	1.444622E-011	2.216216E-012	0	0.000000E+000
1	30.96461440	2.216216E-012	1.444622E-011	1	0.000000E+000
1	30.96485194	1.444622E-011	2.216216E-012	0	0.000000E+000
1	30.96911061	2.216216E-012	1.444622E-011	1	0.000000E+000
1	30.96913435	1.444622E-011	2.216216E-012	0	0.000000E+000
1	30.96931325	2.216216E-012	1.444622E-011	1	0.000000E+000
1	30.96934542	1.444622E-011	2.216216E-012	0	0.000000E+000
1	30.97053430	2.216216E-012	1.444622E-011	1	0.000000E+000
1	30.97056988	1.444622E-011	2.216216E-012	0	0.000000E+000
1	34.24114826	2.023187E-012	1.425319E-011	1	0.000000E+000
1	34.24127965	1.425319E-011	2.023187E-012	0	0.000000E+000
1	34.24226533	2.023187E-012	1.425319E-011	1	0.000000E+000
1	34.24228844	1.425319E-011	2.023187E-012	0	0.000000E+000
1	34.24501237	2.023187E-012	1.425319E-011	1	0.000000E+000
1	34.24504514	1.425319E-011	2.023187E-012	0	0.000000E+000
1	34.24971820	2.023187E-012	1.425319E-011	1	0.000000E+000
1	34.24977664	1.425319E-011	2.023187E-012	0	0.000000E+000
1	34.24983165	2.023187E-012	1.425319E-011	1	0.000000E+000
1	34.24996900	1.425319E-011	2.023187E-012	0	0.000000E+000
1	34.25076614	2.023187E-012	1.425319E-011	1	0.000000E+000
1	34.25096931	1.425319E-011	2.023187E-012	0	0.000000E+000
1	34.25127224	2.023187E-012	1.425319E-011	1	0.000000E+000
1	34.25130375	1.425319E-011	2.023187E-012	0	0.000000E+000
1	34.25234943	2.023187E-012	1.425319E-011	1	0.000000E+000
1	34.25240918	1.425319E-011	2.023187E-012	0	0.000000E+000
1	34.25272166	2.023187E-012	1.425319E-011	1	0.000000E+000
1	34.25300426	1.425319E-011	2.023187E-012	0	0.000000E+000
1	34.25555779	2.023187E-012	1.425319E-011	1	0.000000E+000
1	34.25576343	1.425319E-011	2.023187E-012	0	0.000000E+000
1	34.25953198	2.023187E-012	1.425319E-011	1	0.000000E+000
1	34.25955215	1.425319E-011	2.023187E-012	0	0.000000E+000
1	34.26350859	2.023187E-012	1.425319E-011	1	0.000000E+000
1	34.26363279	1.425319E-011	2.023187E-012	0	0.000000E+000
1	34.26364724	2.023187E-012	1.425319E-011	1	0.000000E+000
1	34.26383647	1.425319E-011	2.023187E-012	0	0.000000E+000
1	34.26390503	2.023187E-012	1.425319E-011	1	0.000000E+000
1	34.26413819	1.425319E-011	2.023187E-012	0	0.000000E+000
1	34.26956321	2.023187E-012	1.425319E-011	1	0.000000E+000
1	34.26961375	1.425319E-011	2.023187E-012	0	0.000000E+000
1	34.27027599	2.023187E-012	1.425319E-011	1	0.000000E+000
1	34.27033250	1.425319E-011	2.023187E-012	0	0.000000E+000
1	34.27034890	2.023187E-012	1.425319E-011	1	0.000000E+000
1	34.27038982	1.425319E-011	2.023187E-012	0	0.000000E+000
1	34.27154788	2.023187E-012	1.425319E-011	1	0.000000E+000
1	34.27157765	1.425319E-011	2.023187E-012	0	0.000000E+000
1	34.27186544	2.023187E-012	1.425319E-011	1	0.000000E+000
1	34.27197647	1.425319E-011	2.023187E-012	0	0.000000E+000
1	34.27377002	2.023187E-012	1.425319E-011	1	0.000000E+000
1	34.27388682	1.425319E-011	2.023187E-012	0	0.000000E+000
1	34.27477768	2.023187E-012	1.425319E-011	1	0.000000E+000
1	34.27504339	1.425319E-011	2.023187E-012	0	0.000000E+000
1	34.27646751	2.023187E-012	1.425319E-011	1	0.000000E+000
1	34.27654662	1.425319E-011	2.023187E-012	0	0.000000E+000
1	34.27818883	2.023187E-012	1.425319E-011	1	0.000000E+000
1	34.27826283	1.425319E-011	2.023187E-012	0	0.000000E+000
1	34.27878413	2.023187E-012	1.425319E-011	1	0.000000E+000
1	34.27885077	1.425319E-011	2.023187E-012	0	0.000000E+000
1	34.28087250	2.023187E-012	1.425319E-011	1	0.000000E+000
1	34.28121436	1.425319E-011	2.023187E-012	0	0.000000E+000
1	34.28218765	2.023187E-012	1.425319E-011	1	0.000000E+000
1	34.28228287	1.425319E-011	2.023187E-012	0	0.000000E+000
1	34.28838843	2.023187E-012	1.425319E-011	1	0.000000E+000
1	34.28839258	1.425319E-011	2.023187E-012	0	0.000000E+000
1	34.29131077	2.023187E-012	1.425319E-011	1	0.000000E+000
1	34.29137719	1.425319E-011	2.023187E-012	0	0.000000E+000
1	34.29146333	2.023187E-012	1.425319E-011	1	0.000000E+000
1	34.29150142	1.425319E-011	2.023187E-012	0	0.000000E+000
1	34.29162578	2.023187E-012	1.425319E-011	1	0.000000E+000
1	34.29171029	1.425319E-011	2.023187E-012	0	0.000000E+000
1	34.29174261	2.023187E-012	1.425319E-011	1	0.000000E+000
1	34.29192459	1.425319E-011	2.023187E-012	0	0.000000E+000
1	34.29245533	2.023187E-012	1.425319E-011	1	0.000000E+000
1	34.29264502	1.425319E-011	2.023187E-012	0	0.000000E+000
1	34.29319401	2.023187E-012	1.425319E-011	1	0.000000E+000
1	34.29351435	1.425319E-011	2.023187E-012	0	0.000000E+000
1	34.29394865	2.023187E-012	1.425319E-011	1	0.000000E+000
1	34.29402675	1.425319E-011	2.023187E-012	0	0.000000E+000
1	34.29527943	2.023187E-012	1.425319E-011	1	0.000000E+000
1	34.29537079	1.425319E-011	2.023187E-012	0	0.000000E+000
1	34.29550985	2.023187E-012	1.425319E-011	1	0.000000E+000
1	34.29596522	1.425319E-011	2.023187E-012	0	0.000000E+000
1	34.29597904	2.023187E-012	1.425319E-011	1	0.000000E+000
1	34.29604396	1.425319E-011	2.023187E-012	0	0.000000E+000
1	34.29702879	2.023187E-012	1.425319E-011	1	0.000000E+000
1	34.29708719	1.425319E-011	2.023187E-012	0	0.000000E+000
1	34.30061769	2.023187E-012	1.425319E-011	1	0.000000E+000
1	34.30077190	1.425319E-011	2.023187E-012	0	0.000000E+000
1	34.30129314	2.023187E-012	1.425319E-011	1	0.000000E+000
1	34.30133082	1.425319E-011	2.023187E-012	0	0.000000E+000
1	34.30304522	2.023187E-012	1.425319E-011	1	0.000000E+000
1	34.30319489	1.425319E-011	2.023187E-012	0	0.000000E+000
1	34.30518971	2.023187E-012	1.425319E-011	1	0.000000E+000
1	34.30534439	1.425319E-011	2.023187E-012	0	0.000000E+000
1	34.30629101	2.023187E-012	1.425319E-011	1	0.000000E+000
1	34.30637046	1.425319E-011	2.023187E-012	0	0.000000E+000
1	34.30646888	2.023187E-012	1.425319E-011	1	0.000000E+000
1	34.30671306	1.425319E-011	2.023187E-012	0	0.000000E+000
1	34.30720604	2.023187E-012	1.425319E-011	1	0.000000E+000
1	34.30726268	1.425319E-011	2.023187E-012	0	0.000000E+000
1	34.30779986	2.023187E-012	1.425319E-011	1	0.000000E+000
1	34.30787324	1.425319E-011	2.023187E-012	0	0.000000E+000
1	34.30833357	2.023187E-012	1.425319E-011	1	0.000000E+000
1	34.30866866	1.425319E-011	2.023187E-012	0	0.000000E+000
1	34.30905788	2.023187E-012	1.425319E-011	1	0.000000E+000
1	34.30909701	1.425319E-011	2.023187E-012	0	0.000000E+000
1	34.31024811	2.023187E-012	1.425319E-011	1	0.000000E+000
1	34.31028533	1.425319E-011	2.023187E-012	0	0.000000E+000
1	34.31111616	2.023187E-012	1.425319E-011	1	0.000000E+000
1	34.31132035	1.425319E-011	2.023187E-012	0	0.000000E+000
1	34.31302340	2.023187E-012	1.425319E-011	1	0.000000E+000
1	34.31310906	1.425319E-011	2.023187E-012	0	0.000000E+000
1	34.32117112	2.023187E-012	1.425319E-011	1	0.000000E+000
1	34.32125962	1.425319E-011	2.023187E-012	0	0.000000E+000
1	34.32128545	2.023187E-012	1.425319E-011	1	0.000000E+000
1	34.32135624	1.425319E-011	2.023187E-012	0	0.000000E+000
1	34.32242913	2.023187E-012	1.425319E-011	1	0.000000E+000
1	34.32247402	1.425319E-011	2.023187E-012	0	0.000000E+000
1	34.32393238	2.023187E-012	1.425319E-011	1	0.000000E+000
1	34.32407369	1.425319E-011	2.023187E-012	0	0.000000E+000
1	34.32726722	2.023187E-012	1.425319E-011	1	0.000000E+000
1	34.32736733	1.425319E-011	2.023187E-012	0	0.000000E+000
1	34.32808856	2.023187E-012	1.425319E-011	1	0.000000E+000
1	34.32812014	1.425319E-011	2.023187E-012	0	0.000000E+000
1	34.32950638	2.023187E-012	1.425319E-011	1	0.000000E+000
1	34.32961439	1.425319E-011	2.023187E-012	0	0.000000E+000
1	34.33047852	2.023187E-012	1.425319E-011	1	0.000000E+000
1	34.33051240	1.425319E-011	2.023187E-012	0	0.000000E+000
1	34.33375236	2.023187E-012	1.425319E-011	1	0.000000E+000
1	34.33382200	1.425319E-011	2.023187E-012	0	0.000000E+000
1	34.33406385	2.023187E-012	1.425319E-011	1	0.000000E+000
1	34.33415133	1.425319E-011	2.023187E-012	0	0.000000E+000
1	34.33455404	2.023187E-012	1.425319E-011	1	0.000000E+000
1	34.33457584	1.425319E-011	2.023187E-012	0	0.000000E+000
1	34.33588928	2.023187E-012	1.425319E-011	1	0.000000E+000
1	34.33617360	1.425319E-011	2.023187E-012	0	0.000000E+000
1	34.33666810	2.023187E-012	1.425319E-011	1	0.000000E+000
1	34.33671808	1.425319E-011	2.023187E-012	0	0.000000E+000
1	34.33728186	2.023187E-012	1.425319E-011	1	0.000000E+000
1	34.33730180	1.425319E-011	2.023187E-012	0	0.000000E+000
1	34.33765242	2.023187E-012	1.425319E-011	1	0.000000E+000
1	34.33768970	1.425319E-011	2.023187E-012	0	0.000000E+000
1	34.33863667	2.023187E-012	1.425319E-011	1	0.000000E+000
1	34.33870632	1.425319E-011	2.023187E-012	0	0.000000E+000
1	34.33922647	2.023187E-012	1.425319E-011	1	0.000000E+000
1	34.33927059	1.425319E-011	2.023187E-012	0	0.000000E+000
1	34.34058220	2.023187E-012	1.425319E-011	1	0.000000E+000
1	34.34064452	1.425319E-011	2.023187E-012	0	0.000000E+000
1	34.34198604	2.023187E-012	1.425319E-011	1	0.000000E+000
1	34.34212697	1.425319E-011	2.023187E-012	0	0.000000E+000
1	34.34375264	2.023187E-012	1.425319E-011	1	0.000000E+000
1	34.34396632	1.425319E-011	2.023187E-012	0	0.000000E+000
1	34.34418194	2.023187E-012	1.425319E-011	1	0.000000E+000
1	34.34421746	1.425319E-011	2.023187E-012	0	0.000000E+000
1	34.34948628	2.023187E-012	1.425319E-011	1	0.000000E+000
1	34.34952808	1.425319E-011	2.023187E-012	0	0.000000E+000
1	34.35046622	2.023187E-012	1.425319E-011	1	0.000000E+000
1	34.35048672	1.425319E-011	2.023187E-012	0	0.000000E+000
1	34.35221460	2.023187E-012	1.425319E-011	1	0.000000E+000
1	34.35225486	1.425319E-011	2.023187E-012	0	0.000000E+000
1	34.35330916	2.023187E-012	1.425319E-011	1	0.000000E+000
1	34.35334294	1.425319E-011	2.023187E-012	0	0.000000E+000
1	34.35353986	2.023187E-012	1.425319E-011	1	0.000000E+000
1	34.35360795	1.425319E-011	2.023187E-012	0	0.000000E+000
1	34.35397381	2.023187E-012	1.425319E-011	1	0.000000E+000
1	34.35419725	1.425319E-011	2.023187E-012	0	0.000000E+000
1	34.35487482	2.023187E-012	1.425319E-011	1	0.000000E+000
1	34.35489029	1.425319E-011	2.023187E-012	0	0.000000E+000
1	34.35620317	2.023187E-012	1.425319E-011	1	0.000000E+000
1	34.35627742	1.425319E-011	2.023187E-012	0	0.000000E+000
1	34.35831182	2.023187E-012	1.425319E-011	1	0.000000E+000
1	34.35844369	1.425319E-011	2.023187E-012	0	0.000000E+000
1	34.35994146	2.023187E-012	1.425319E-011	1	0.000000E+000
1	34.36027314	1.425319E-011	2.023187E-012	0	0.000000E+000
1	34.36417927	2.023187E-012	1.425319E-011	1	0.000000E+000
1	34.36427678	1.425319E-011	2.023187E-012	0	0.000000E+000
1	34.36560978	2.023187E-012	1.425319E-011	1	0.000000E+000
1	34.36562235	1.425319E-011	2.023187E-012	0	0.000000E+000
1	34.36566703	2.023187E-012	1.425319E-011	1	0.000000E+000
1	34.36586752	1.425319E-011	2.023187E-012	0	0.000000E+000
1	34.36752171	2.023187E-012	1.425319E-011	1	0.000000E+000
1	34.36766973	1.425319E-011	2.023187E-012	0	0.000000E+000
1	34.36780663	2.023187E-012	1.425319E-011	1	0.000000E+000
1	34.36794768	1.425319E-011	2.023187E-012	0	0.000000E+000
1	34.84473849	1.839410E-012	1.406941E-011	1	0.000000E+000
1	34.84490232	1.406941E-011	1.839410E-012	0	0.000000E+000
1	34.84492783	1.839410E-012	1.406941E-011	1	0.000000E+000
1	34.84497772	1.406941E-011	1.839410E-012	0	0.000000E+000
1	34.84672314	1.839410E-012	1.406941E-011	1	0.000000E+000
1	34.84691084	1.406941E-011	1.839410E-012	0	0.000000E+000
1	34.84752443	1.839410E-012	1.406941E-011	1	0.000000E+000
1	34.84765594	1.406941E-011	1.839410E-012	0	0.000000E+000
1	34.84774851	1.839410E-012	1.406941E-011	1	0.000000E+000
1	34.84780646	1.406941E-011	1.839410E-012	0	0.000000E+000
1	34.84892116	1.839410E-012	1.406941E-011	1	0.000000E+000
1	34.84900005	1.406941E-011	1.839410E-012	0	0.000000E+000
1	34.85501581	1.839410E-012	1.406941E-011	1	0.000000E+000
1	34.85509645	1.406941E-011	1.839410E-012	0	0.000000E+000
1	34.85536323	1.839410E-012	1.406941E-011	1	0.000000E+000
1	34.85538863	1.406941E-011	1.839410E-012	0	0.000000E+000
1	34.85589376	1.839410E-012	1.406941E-011	1	0.000000E+000
1	34.85610732	1.406941E-011	1.839410E-012	0	0.000000E+000
1	34.85749604	1.839410E-012	1.406941E-011	1	0.000000E+000
1	34.85756152	1.406941E-011	1.839410E-012	0	0.000000E+000
1	34.85888464	1.839410E-012	1.406941E-011	1	0.000000E+000
1	34.85893346	1.406941E-011	1.839410E-012	0	0.000000E+000
1	34.85899588	1.839410E-012	1.406941E-011	1	0.000000E+000
1	34.85900324	1.406941E-011	1.839410E-012	0	0.000000E+000
1	34.85930143	1.839410E-012	1.406941E-011	1	0.000000E+000
1	34.85957987	1.406941E-011	1.839410E-012	0	0.000000E+000
1	34.86334213	1.839410E-012	1.406941E-011	1	0.000000E+000
1	34.86345373	1.406941E-011	1.839410E-012	0	0.000000E+000
1	34.86533218	1.839410E-012	1.406941E-011	1	0.000000E+000
1	34.86538728	1.406941E-011	1.839410E-012	0	0.000000E+000
1	34.86588398	1.839410E-012	1.406941E-011	1	0.000000E+000
1	34.86591529	1.406941E-011	1.839410E-012	0	0.000000E+000
1	34.86703820	1.839410E-012	1.406941E-011	1	0.000000E+000
1	34.86709586	1.406941E-011	1.839410E-012	0	0.000000E+000
1	34.86841064	1.839410E-012	1.406941E-011	1	0.000000E+000
1	34.86849578	1.406941E-011	1.839410E-012	0	0.000000E+000
1	34.86863769	1.839410E-012	1.406941E-011	1	0.000000E+000
1	34.86883381	1.406941E-011	1.839410E-012	0	0.000000E+000
1	34.87014649	1.839410E-012	1.406941E-011	1	0.000000E+000
1	34.87034850	1.406941E-011	1.839410E-012	0	0.000000E+000
1	34.87225503	1.839410E-012	1.406941E-011	1	0.000000E+000
1	34.87231805	1.406941E-011	1.839410E-012	0	0.000000E+000
1	34.87324870	1.839410E-012	1.406941E-011	1	0.000000E+000
1	34.87333494	1.406941E-011	1.839410E-012	0	0.000000E+000
1	34.87335130	1.839410E-012	1.406941E-011	1	0.000000E+000
1	34.87337233	1.406941E-011	1.839410E-012	0	0.000000E+000
1	34.87525293	1.839410E-012	1.406941E-011	1	0.000000E+000
1	34.87532986	1.406941E-011	1.839410E-012	0	0.000000E+000
1	34.87577558	1.839410E-012	1.406941E-011	1	0.000000E+000
1	34.87583308	1.406941E-011	1.839410E-012	0	0.000000E+000
1	34.87931677	1.839410E-012	1.406941E-011	1	0.000000E+000
1	34.87944961	1.406941E-011	1.839410E-012	0	0.000000E+000
1	34.88149834	1.839410E-012	1.406941E-011	1	0.000000E+000
1	34.88155079	1.406941E-011	1.839410E-012	0	0.000000E+000
1	34.88331411	1.839410E-012	1.406941E-011	1	0.000000E+000
1	34.88340191	1.406941E-011	1.839410E-012	0	0.000000E+000
1	34.88365907	1.839410E-012	1.406941E-011	1	0.000000E+000
1	34.88395711	1.406941E-011	1.839410E-012	0	0.000000E+000
1	34.88549792	1.839410E-012	1.406941E-011	1	0.000000E+000
1	34.88556142	1.406941E-011	1.839410E-012	0	0.000000E+000
1	34.88620693	1.839410E-012	1.406941E-011	1	0.000000E+000
1	34.88624123	1.406941E-011	1.839410E-012	0	0.000000E+000
1	34.88800782	1.839410E-012	1.406941E-011	1	0.000000E+000
1	34.88809929	1.406941E-011	1.839410E-012	0	0.000000E+000
1	34.89134032	1.839410E-012	1.406941E-011	1	0.000000E+000
1	34.89140106	1.406941E-011	1.839410E-012	0	0.000000E+000
1	34.89227443	1.839410E-012	1.406941E-011	1	0.000000E+000
1	34.89227701	1.406941E-011	1.839410E-012	0	0.000000E+000
1	34.89376955	1.839410E-012	1.406941E-011	1	0.000000E+000
1	34.89433456	1.406941E-011	1.839410E-012	0	0.000000E+000
1	34.89661353	1.839410E-012	1.406941E-011	1	0.000000E+000
1	34.89670107	1.406941E-011	1.839410E-012	0	0.000000E+000
1	34.89679299	1.839410E-012	1.406941E-011	1	0.000000E+000
1	34.89681503	1.406941E-011	1.839410E-012	0	0.000000E+000
1	34.89972700	1.839410E-012	1.406941E-011	1	0.000000E+000
1	34.89986720	1.406941E-011	1.839410E-012	0	0.000000E+000
1	34.90110354	1.839410E-012	1.406941E-011	1	0.000000E+000
1	34.90111451	1.406941E-011	1.839410E-012	0	0.000000E+000
1	34.90544263	1.839410E-012	1.406941E-011	1	0.000000E+000
1	34.90558232	1.406941E-011	1.839410E-012	0	0.000000E+000
1	34.90757921	1.839410E-012	1.406941E-011	1	0.000000E+000
1	34.90777298	1.406941E-011	1.839410E-012	0	0.000000E+000
1	34.90923738	1.839410E-012	1.406941E-011	1	0.000000E+000
1	34.90925237	1.406941E-011	1.839410E-012	0	0.000000E+000
1	34.91497575	1.839410E-012	1.406941E-011	1	0.000000E+000
1	34.91499457	1.406941E-011	1.839410E-012	0	0.000000E+000
1	34.91539377	1.839410E-012	1.406941E-011	1	0.000000E+000
1	34.91544219	1.406941E-011	1.839410E-012	0	0.000000E+000
1	34.92024161	1.839410E-012	1.406941E-011	1	0.000000E+000
1	34.92026580	1.406941E-011	1.839410E-012	0	0.000000E+000
1	34.92268563	1.839410E-012	1.406941E-011	1	0.000000E+000
1	34.92273183	1.406941E-011	1.839410E-012	0	0.000000E+000
1	34.92389389	1.839410E-012	1.406941E-011	1	0.000000E+000
1	34.92416132	1.406941E-011	1.839410E-012	0	0.000000E+000
1	34.92443093	1.839410E-012	1.406941E-011	1	0.000000E+000
1	34.92459163	1.406941E-011	1.839410E-012	0	0.000000E+000
1	34.92570558	1.839410E-012	1.406941E-011	1	0.000000E+000
1	34.92576362	1.406941E-011	1.839410E-012	0	0.000000E+000
1	34.92628483	1.839410E-012	1.406941E-011	1	0.000000E+000
1	34.92634497	1.406941E-011	1.839410E-012	0	0.000000E+000
1	34.92637785	1.839410E-012	1.406941E-011	1	0.000000E+000
1	34.92647582	1.406941E-011	1.839410E-012	0	0.000000E+000
1	34.92730254	1.839410E-012	1.406941E-011	1	0.000000E+000
1	34.92732328	1.406941E-011	1.839410E-012	0	0.000000E+000
1	34.92853248	1.839410E-012	1.406941E-011	1	0.000000E+000
1	34.92855318	1.406941E-011	1.839410E-012	0	0.000000E+000
1	34.92872283	1.839410E-012	1.406941E-011	1	0.000000E+000
1	34.92892299	1.406941E-011	1.839410E-012	0	0.000000E+000
1	34.93039888	1.839410E-012	1.406941E-011	1	0.000000E+000
1	34.93049687	1.406941E-011	1.839410E-012	0	0.000000E+000
1	34.93063874	1.839410E-012	1.406941E-011	1	0.000000E+000
1	34.93068329	1.406941E-011	1.839410E-012	0	0.000000E+000
1	34.93086307	1.839410E-012	1.406941E-011	1	0.000000E+000
1	34.93090733	1.406941E-011	1.839410E-012	0	0.000000E+000
1	34.93136432	1.839410E-012	1.406941E-011	1	0.000000E+000
1	34.93141963	1.406941E-011	1.839410E-012	0	0.000000E+000
1	34.93171765	1.839410E-012	1.406941E-011	1	0.000000E+000
1	34.93175504	1.406941E-011	1.839410E-012	0	0.000000E+000
1	34.93177659	1.839410E-012	1.406941E-011	1	0.000000E+000
1	34.93191705	1.406941E-011	1.839410E-012	0	0.000000E+000
1	34.93194713	1.839410E-012	1.406941E-011	1	0.000000E+000
1	34.93202620	1.406941E-011	1.839410E-012	0	0.000000E+000
1	34.93225214	1.839410E-012	1.406941E-011	1	0.000000E+000
1	34.93241355	1.406941E-011	1.839410E-012	0	0.000000E+000
1	34.93476483	1.839410E-012	1.406941E-011	1	0.000000E+000
1	34.93479614	1.406941E-011	1.839410E-012	0	0.000000E+000
1	34.93513238	1.839410E-012	1.406941E-011	1	0.000000E+000
1	34.93521102	1.406941E-011	1.839410E-012	0	0.000000E+000
1	34.93779796	1.839410E-012	1.406941E-011	1	0.000000E+000
1	34.93783181	1.406941E-011	1.839410E-012	0	0.000000E+000
1	34.94061445	1.839410E-012	1.406941E-011	1	0.000000E+000
1	34.94081189	1.406941E-011	1.839410E-012	0	0.000000E+000
1	34.95034385	1.839410E-012	1.406941E-011	1	0.000000E+000
1	34.95037636	1.406941E-011	1.839410E-012	0	0.000000E+000
1	34.95387786	1.839410E-012	1.406941E-011	1	0.000000E+000
1	34.95420815	1.406941E-011	1.839410E-012	0	0.000000E+000
1	34.95425078	1.839410E-012	1.406941E-011	1	0.000000E+000
1	34.95429464	1.406941E-011	1.839410E-012	0	0.000000E+000
1	34.95457959	1.839410E-012	1.406941E-011	1	0.000000E+000
1	34.95462142	1.406941E-011	1.839410E-012	0	0.000000E+000
1	34.95537835	1.839410E-012	1.406941E-011	1	0.000000E+000
1	34.95543416	1.406941E-011	1.839410E-012	0	0.000000E+000
1	34.95758338	1.839410E-012	1.406941E-011	1	0.000000E+000
1	34.95760553	1.406941E-011	1.839410E-012	0	0.000000E+000
1	34.95879240	1.839410E-012	1.406941E-011	1	0.000000E+000
1	34.95882020	1.406941E-011	1.839410E-012	0	0.000000E+000
1	34.96036070	1.839410E-012	1.406941E-011	1	0.000000E+000
1	34.96045030	1.406941E-011	1.839410E-012	0	0.000000E+000
1	34.98221813	1.839410E-012	1.406941E-011	1	0.000000E+000
1	34.98242298	1.406941E-011	1.839410E-012	0	0.000000E+000
1	34.98329720	1.839410E-012	1.406941E-011	1	0.000000E+000
1	34.98350507	1.406941E-011	1.839410E-012	0	0.000000E+000
1	34.98355425	1.839410E-012	1.406941E-011	1	0.000000E+000
1	34.98358251	1.406941E-011	1.839410E-012	0	0.000000E+000
1	34.98665103	1.839410E-012	1.406941E-011	1	0.000000E+000
1	34.98667724	1.406941E-011	1.839410E-012	0	0.000000E+000
1	34.98786777	1.839410E-012	1.406941E-011	1	0.000000E+000
1	34.98801150	1.406941E-011	1.839410E-012	0	0.000000E+000
1	34.98843598	1.839410E-012	1.406941E-011	1	0.000000E+000
1	34.98853756	1.406941E-011	1.839410E-012	0	0.000000E+000
1	34.98863896	1.839410E-012	1.406941E-011	1	0.000000E+000
1	34.98866546	1.406941E-011	1.839410E-012	0	0.000000E+000
1	34.99097284	1.839410E-012	1.406941E-011	1	0.000000E+000
1	34.99098738	1.406941E-011	1.839410E-012	0	0.000000E+000
1	34.99142753	1.839410E-012	1.406941E-011	1	0.000000E+000
1	34.99147814	1.406941E-011	1.839410E-012	0	0.000000E+000
1	34.99255958	1.839410E-012	1.406941E-011	1	0.000000E+000
1	34.99271326	1.406941E-011	1.839410E-012	0	0.000000E+000
1	34.99996180	1.839410E-012	1.406941E-011	1	0.000000E+000
1	34.99999663	1.406941E-011	1.839410E-012	0	0.000000E+000
1	35.00185716	1.839410E-012	1.406941E-011	1	0.000000E+000
1	35.00187929	1.406941E-011	1.839410E-012	0	0.000000E+000
1	35.00297785	1.839410E-012	1.406941E-011	1	0.000000E+000
1	35.00310257	1.406941E-011	1.839410E-012	0	0.000000E+000
1	35.00414928	1.839410E-012	1.406941E-011	1	0.000000E+000
1	35.00419587	1.406941E-011	1.839410E-012	0	0.000000E+000
1	35.01989397	1.839410E-012	1.406941E-011	1	0.000000E+000
1	35.01997472	1.406941E-011	1.839410E-012	0	0.000000E+000
1	35.02463289	1.839410E-012	1.406941E-011	1	0.000000E+000
1	35.02470744	1.406941E-011	1.839410E-012	0	0.000000E+000
1	35.02799394	1.839410E-012	1.406941E-011	1	0.000000E+000
1	35.02812124	1.406941E-011	1.839410E-012	0	0.000000E+000
1	35.03770840	1.839410E-012	1.406941E-011	1	0.000000E+000
1	35.03775799	1.406941E-011	1.839410E-012	0	0.000000E+000
1	35.04058614	1.839410E-012	1.406941E-011	1	0.000000E+000
1	35.04081443	1.406941E-011	1.839410E-012	0	0.000000E+000
1	35.04400912	1.839410E-012	1.406941E-011	1	0.000000E+000
1	35.04415323	1.406941E-011	1.839410E-012	0	0.000000E+000
1	35.04452948	1.839410E-012	1.406941E-011	1	0.000000E+000
1	35.04475577	1.406941E-011	1.839410E-012	0	0.000000E+000
1	35.04687363	1.839410E-012	1.406941E-011	1	0.000000E+000
1	35.04692988	1.406941E-011	1.839410E-012	0	0.000000E+000
1	42.47026856	2.105610E-012	1.433561E-011	1	0.000000E+000
1	42.47029413	1.433561E-011	2.105610E-012	0	0.000000E+000
1	42.47130100	2.105610E-012	1.433561E-011	1	0.000000E+000
1	42.47168836	1.433561E-011	2.105610E-012	0	0.000000E+000
1	42.47317797	2.105610E-012	1.433561E-011	1	0.000000E+000
1	42.47318871	1.433561E-011	2.105610E-012	0	0.000000E+000
1	42.47478245	2.105610E-012	1.433561E-011	1	0.000000E+000
1	42.47482340	1.433561E-011	2.105610E-012	0	0.000000E+000
1	42.47497114	2.105610E-012	1.433561E-011	1	0.000000E+000
1	42.47502808	1.433561E-011	2.105610E-012	0	0.000000E+000
1	42.47847418	2.105610E-012	1.433561E-011	1	0.000000E+000
1	42.47849429	1.433561E-011	2.105610E-012	0	0.000000E+000
1	42.48222839	2.105610E-012	1.433561E-011	1	0.000000E+000
1	42.48232686	1.433561E-011	2.105610E-012	0	0.000000E+000
1	42.48241006	2.105610E-012	1.433561E-011	1	0.000000E+000
1	42.48244540	1.433561E-011	2.105610E-012	0	0.000000E+000
1	42.48273686	2.105610E-012	1.433561E-011	1	0.000000E+000
1	42.48279482	1.433561E-011	2.105610E-012	0	0.000000E+000
1	42.48302183	2.105610E-012	1.433561E-011	1	0.000000E+000
1	42.48319586	1.433561E-011	2.105610E-012	0	0.000000E+000
1	42.48731993	2.105610E-012	1.433561E-011	1	0.000000E+000
1	42.48741017	1.433561E-011	2.105610E-012	0	0.000000E+000
1	42.49114839	2.105610E-012	1.433561E-011	1	0.000000E+000
1	42.49120030	1.433561E-011	2.105610E-012	0	0.000000E+000
1	42.49207994	2.105610E-012	1.433561E-011	1	0.000000E+000
1	42.49226475	1.433561E-011	2.105610E-012	0	0.000000E+000
1	42.49820031	2.105610E-012	1.433561E-011	1	0.000000E+000
1	42.49825347	1.433561E-011	2.105610E-012	0	0.000000E+000
1	42.49834936	2.105610E-012	1.433561E-011	1	0.000000E+000
1	42.49843572	1.433561E-011	2.105610E-012	0	0.000000E+000
1	42.49937105	2.105610E-012	1.433561E-011	1	0.000000E+000
1	42.49942394	1.433561E-011	2.105610E-012	0	0.000000E+000
1	42.49943140	2.105610E-012	1.433561E-011	1	0.000000E+000
1	42.49947606	1.433561E-011	2.105610E-012	0	0.000000E+000
1	42.50083044	2.105610E-012	1.433561E-011	1	0.000000E+000
1	42.50084466	1.433561E-011	2.105610E-012	0	0.000000E+000
1	42.50145758	2.105610E-012	1.433561E-011	1	0.000000E+000
1	42.50152736	1.433561E-011	2.105610E-012	0	0.000000E+000
1	42.50451796	2.105610E-012	1.433561E-011	1	0.000000E+000
1	42.50470053	1.433561E-011	2.105610E-012	0	0.000000E+000
1	42.50746186	2.105610E-012	1.433561E-011	1	0.000000E+000
1	42.50764492	1.433561E-011	2.105610E-012	0	0.000000E+000
1	42.50772007	2.105610E-012	1.433561E-011	1	0.000000E+000
1	42.50785349	1.433561E-011	2.105610E-012	0	0.000000E+000
1	42.50986322	2.105610E-012	1.433561E-011	1	0.000000E+000
1	42.50991934	1.433561E-011	2.105610E-012	0	0.000000E+000
1	42.51258601	2.105610E-012	1.433561E-011	1	0.000000E+000
1	42.51286228	1.433561E-011	2.105610E-012	0	0.000000E+000
1	42.51580710	2.105610E-012	1.433561E-011	1	0.000000E+000
1	42.51597742	1.433561E-011	2.105610E-012	0	0.000000E+000
1	42.51818888	2.105610E-012	1.433561E-011	1	0.000000E+000
1	42.51822857	1.433561E-011	2.105610E-012	0	0.000000E+000
1	42.52108314	2.105610E-012	1.433561E-011	1	0.000000E+000
1	42.52112103	1.433561E-011	2.105610E-012	0	0.000000E+000
1	42.52184036	2.105610E-012	1.433561E-011	1	0.000000E+000
1	42.52185246	1.433561E-011	2.105610E-012	0	0.000000E+000
1	42.52219440	2.105610E-012	1.433561E-011	1	0.000000E+000
1	42.52234448	1.433561E-011	2.105610E-012	0	0.000000E+000
1	42.52417186	2.105610E-012	1.433561E-011	1	0.000000E+000
1	42.52419737	1.433561E-011	2.105610E-012	0	0.000000E+000
1	42.52422201	2.105610E-012	1.433561E-011	1	0.000000E+000
1	42.52426650	1.433561E-011	2.105610E-012	0	0.000000E+000
1	42.52640421	2.105610E-012	1.433561E-011	1	0.000000E+000
1	42.52661834	1.433561E-011	2.105610E-012	0	0.000000E+000
1	42.52683181	2.105610E-012	1.433561E-011	1	0.000000E+000
1	42.52686037	1.433561E-011	2.105610E-012	0	0.000000E+000
1	47.10838816	1.804150E-012	1.403415E-011	1	0.000000E+000
1	47.10841273	1.403415E-011	1.804150E-012	0	0.000000E+000
1	47.10886195	1.804150E-012	1.403415E-011	1	0.000000E+000
1	47.10889366	1.403415E-011	1.804150E-012	0	0.000000E+000
1	47.10967211	1.804150E-012	1.403415E-011	1	0.000000E+000
1	47.10977667	1.403415E-011	1.804150E-012	0	0.000000E+000
1	47.10981125	1.804150E-012	1.403415E-011	1	0.000000E+000
1	47.10989671	1.403415E-011	1.804150E-012	0	0.000000E+000
1	47.11198484	1.804150E-012	1.403415E-011	1	0.000000E+000
1	47.11204235	1.403415E-011	1.804150E-012	0	0.000000E+000
1	47.11244174	1.804150E-012	1.403415E-011	1	0.000000E+000
1	47.11253955	1.403415E-011	1.804150E-012	0	0.000000E+000
1	47.11276827	1.804150E-012	1.403415E-011	1	0.000000E+000
1	47.11280958	1.403415E-011	1.804150E-012	0	0.000000E+000
1	47.11749022	1.804150E-012	1.403415E-011	1	0.000000E+000
1	47.11773984	1.403415E-011	1.804150E-012	0	0.000000E+000
1	47.11920606	1.804150E-012	1.403415E-011	1	0.000000E+000
1	47.11924242	1.403415E-011	1.804150E-012	0	0.000000E+000
1	47.11979853	1.804150E-012	1.403415E-011	1	0.000000E+000
1	47.11985959	1.403415E-011	1.804150E-012	0	0.000000E+000
1	47.12390520	1.804150E-012	1.403415E-011	1	0.000000E+000
1	47.12395780	1.403415E-011	1.804150E-012	0	0.000000E+000
1	47.12488212	1.804150E-012	1.403415E-011	1	0.000000E+000
1	47.12495689	1.403415E-011	1.804150E-012	0	0.000000E+000
1	47.12523993	1.804150E-012	1.403415E-011	1	0.000000E+000
1	47.12530833	1.403415E-011	1.804150E-012	0	0.000000E+000
1	47.12828831	1.804150E-012	1.403415E-011	1	0.000000E+000
1	47.12833145	1.403415E-011	1.804150E-012	0	0.000000E+000
1	47.12852240	1.804150E-012	1.403415E-011	1	0.000000E+000
1	47.12856462	1.403415E-011	1.804150E-012	0	0.000000E+000
1	47.12857941	1.804150E-012	1.403415E-011	1	0.000000E+000
1	47.12860986	1.403415E-011	1.804150E-012	0	0.000000E+000
1	47.13028424	1.804150E-012	1.403415E-011	1	0.000000E+000
1	47.13030331	1.403415E-011	1.804150E-012	0	0.000000E+000
1	47.13103475	1.804150E-012	1.403415E-011	1	0.000000E+000
1	47.13111285	1.403415E-011	1.804150E-012	0	0.000000E+000
1	47.13196202	1.804150E-012	1.403415E-011	1	0.000000E+000
1	47.13229597	1.403415E-011	1.804150E-012	0	0.000000E+000
1	47.13237097	1.804150E-012	1.403415E-011	1	0.000000E+000
1	47.13246196	1.403415E-011	1.804150E-012	0	0.000000E+000
1	47.13291746	1.804150E-012	1.403415E-011	1	0.000000E+000
1	47.13299593	1.403415E-011	1.804150E-012	0	0.000000E+000
1	47.13707830	1.804150E-012	1.403415E-011	1	0.000000E+000
1	47.13712404	1.403415E-011	1.804150E-012	0	0.000000E+000
1	47.13794417	1.804150E-012	1.403415E-011	1	0.000000E+000
1	47.13798961	1.403415E-011	1.804150E-012	0	0.000000E+000
1	47.13966742	1.804150E-012	1.403415E-011	1	0.000000E+000
1	47.13980518	1.403415E-011	1.804150E-012	0	0.000000E+000
1	47.13986073	1.804150E-012	1.403415E-011	1	0.000000E+000
1	47.13994827	1.403415E-011	1.804150E-012	0	0.000000E+000
1	47.14171832	1.804150E-012	1.403415E-011	1	0.000000E+000
1	47.14187772	1.403415E-011	1.804150E-012	0	0.000000E+000
1	47.14190744	1.804150E-012	1.403415E-011	1	0.000000E+000
1	47.14233306	1.403415E-011	1.804150E-012	0	0.000000E+000
1	47.14395866	1.804150E-012	1.403415E-011	1	0.000000E+000
1	47.14397421	1.403415E-011	1.804150E-012	0	0.000000E+000
1	47.14460783	1.804150E-012	1.403415E-011	1	0.000000E+000
1	47.14473516	1.403415E-011	1.804150E-012	0	0.000000E+000
1	47.14543109	1.804150E-012	1.403415E-011	1	0.000000E+000
1	47.14546592	1.403415E-011	1.804150E-012	0	0.000000E+000
1	47.14869420	1.804150E-012	1.403415E-011	1	0.000000E+000
1	47.14872872	1.403415E-011	1.804150E-012	0	0.000000E+000
1	47.14915914	1.804150E-012	1.403415E-011	1	0.000000E+000
1	47.14921872	1.403415E-011	1.804150E-012	0	0.000000E+000
1	47.15239475	1.804150E-012	1.403415E-011	1	0.000000E+000
1	47.15247817	1.403415E-011	1.804150E-012	0	0.000000E+000
1	47.15384182	1.804150E-012	1.403415E-011	1	0.000000E+000
1	47.15391792	1.403415E-011	1.804150E-012	0	0.000000E+000
1	47.15938682	1.804150E-012	1.403415E-011	1	0.000000E+000
1	47.15943937	1.403415E-011	1.804150E-012	0	0.000000E+000
1	47.15950766	1.804150E-012	1.403415E-011	1	0.000000E+000
1	47.15961799	1.403415E-011	1.804150E-012	0	0.000000E+000
1	47.16091492	1.804150E-012	1.403415E-011	1	0.000000E+000
1	47.16091707	1.403415E-011	1.804150E-012	0	0.000000E+000
1	48.56280942	1.949753E-012	1.417975E-011	1	0.000000E+000
1	48.56287141	1.417975E-011	1.949753E-012	0	0.000000E+000
1	48.56385360	1.949753E-012	1.417975E-011	1	0.000000E+000
1	48.56394715	1.417975E-011	1.949753E-012	0	0.000000E+000
1	48.56430856	1.949753E-012	1.417975E-011	1	0.000000E+000
1	48.56435824	1.417975E-011	1.949753E-012	0	0.000000E+000
1	48.57192565	1.949753E-012	1.417975E-011	1	0.000000E+000
1	48.57199291	1.417975E-011	1.949753E-012	0	0.000000E+000
1	48.57209007	1.949753E-012	1.417975E-011	1	0.000000E+000
1	48.57211086	1.417975E-011	1.949753E-012	0	0.000000E+000
1	48.57216847	1.949753E-012	1.417975E-011	1	0.000000E+000
1	48.57247154	1.417975E-011	1.949753E-012	0	0.000000E+000
1	48.57306982	1.949753E-012	1.417975E-011	1	0.000000E+000
1	48.57312177	1.417975E-011	1.949753E-012	0	0.000000E+000
1	48.57388788	1.949753E-012	1.417975E-011	1	0.000000E+000
1	48.57403447	1.417975E-011	1.949753E-012	0	0.000000E+000
1	48.57553469	1.949753E-012	1.417975E-011	1	0.000000E+000
1	48.57571286	1.417975E-011	1.949753E-012	0	0.000000E+000
1	48.57737655	1.949753E-012	1.417975E-011	1	0.000000E+000
1	48.57749924	1.417975E-011	1.949753E-012	0	0.000000E+000
1	48.57770571	1.949753E-012	1.417975E-011	1	0.000000E+000
1	48.57784671	1.417975E-011	1.949753E-012	0	0.000000E+000
1	48.57788595	1.949753E-012	1.417975E-011	1	0.000000E+000
1	48.57795381	1.417975E-011	1.949753E-012	0	0.000000E+000
1	48.57938113	1.949753E-012	1.417975E-011	1	0.000000E+000
1	48.57946643	1.417975E-011	1.949753E-012	0	0.000000E+000
1	48.58074419	1.949753E-012	1.417975E-011	1	0.000000E+000
1	48.58092751	1.417975E-011	1.949753E-012	0	0.000000E+000
1	48.58286779	1.949753E-012	1.417975E-011	1	0.000000E+000
1	48.58289267	1.417975E-011	1.949753E-012	0	0.000000E+000
1	48.58445498	1.949753E-012	1.417975E-011	1	0.000000E+000
1	48.58446636	1.417975E-011	1.949753E-012	0	0.000000E+000
1	48.58534196	1.949753E-012	1.417975E-011	1	0.000000E+000
1	48.58539479	1.417975E-011	1.949753E-012	0	0.000000E+000
1	48.58543460	1.949753E-012	1.417975E-011	1	0.000000E+000
1	48.58544039	1.417975E-011	1.949753E-012	0	0.000000E+000
1	48.58590159	1.949753E-012	1.417975E-011	1	0.000000E+000
1	48.58597384	1.417975E-011	1.949753E-012	0	0.000000E+000
1	48.58852773	1.949753E-012	1.417975E-011	1	0.000000E+000
1	48.58860658	1.417975E-011	1.949753E-012	0	0.000000E+000
1	48.59038208	1.949753E-012	1.417975E-011	1	0.000000E+000
1	48.59053212	1.417975E-011	1.949753E-012	0	0.000000E+000
1	48.59099255	1.949753E-012	1.417975E-011	1	0.000000E+000
1	48.59104037	1.417975E-011	1.949753E-012	0	0.000000E+000
1	48.59129667	1.949753E-012	1.417975E-011	1	0.000000E+000
1	48.59144429	1.417975E-011	1.949753E-012	0	0.000000E+000
1	48.59647500	1.949753E-012	1.417975E-011	1	0.000000E+000
1	48.59675562	1.417975E-011	1.949753E-012	0	0.000000E+000
1	48.59802375	1.949753E-012	1.417975E-011	1	0.000000E+000
1	48.59805555	1.417975E-011	1.949753E-012	0	0.000000E+000
1	48.59986313	1.949753E-012	1.417975E-011	1	0.000000E+000
1	48.60001765	1.417975E-011	1.949753E-012	0	0.000000E+000
1	48.60217951	1.949753E-012	1.417975E-011	1	0.000000E+000
1	48.60227662	1.417975E-011	1.949753E-012	0	0.000000E+000
1	48.60812695	1.949753E-012	1.417975E-011	1	0.000000E+000
1	48.60846610	1.417975E-011	1.949753E-012	0	0.000000E+000
1	48.61037970	1.949753E-012	1.417975E-011	1	0.000000E+000
1	48.61052211	1.417975E-011	1.949753E-012	0	0.000000E+000
1	48.61236593	1.949753E-012	1.417975E-011	1	0.000000E+000
1	48.61241803	1.417975E-011	1.949753E-012	0	0.000000E+000
1	48.62660472	1.949753E-012	1.417975E-011	1	0.000000E+000
1	48.62665320	1.417975E-011	1.949753E-012	0	0.000000E+000
1	48.62703955	1.949753E-012	1.417975E-011	1	0.000000E+000
1	48.62735543	1.417975E-011	1.949753E-012	0	0.000000E+000
1	48.63104617	1.949753E-012	1.417975E-011	1	0.000000E+000
1	48.63125103	1.417975E-011	1.949753E-012	0	0.000000E+000
1	48.63137195	1.949753E-012	1.417975E-011	1	0.000000E+000
1	48.63139169	1.417975E-011	1.949753E-012	0	0.000000E+000
1	48.63282914	1.949753E-012	1.417975E-011	1	0.000000E+000
1	48.63299727	1.417975E-011	1.949753E-012	0	0.000000E+000
1	48.63525243	1.949753E-012	1.417975E-011	1	0.000000E+000
1	48.63529677	1.417975E-011	1.949753E-012	0	0.000000E+000
1	48.63826404	1.949753E-012	1.417975E-011	1	0.000000E+000
1	48.63832851	1.417975E-011	1.949753E-012	0	0.000000E+000
1	48.64170270	1.949753E-012	1.417975E-011	1	0.000000E+000
1	48.64173090	1.417975E-011	1.949753E-012	0	0.000000E+000
1	48.64204698	1.949753E-012	1.417975E-011	1	0.000000E+000
1	48.64214986	1.417975E-011	1.949753E-012	0	0.000000E+000
1	48.64271341	1.949753E-012	1.417975E-011	1	0.000000E+000
1	48.64274679	1.417975E-011	1.949753E-012	0	0.000000E+000
1	48.64407576	1.949753E-012	1.417975E-011	1	0.000000E+000
1	48.64416610	1.417975E-011	1.949753E-012	0	0.000000E+000
1	48.64451528	1.949753E-012	1.417975E-011	1	0.000000E+000
1	48.64460346	1.417975E-011	1.949753E-012	0	0.000000E+000
1	48.64461106	1.949753E-012	1.417975E-011	1	0.000000E+000
1	48.64487821	1.417975E-011	1.949753E-012	0	0.000000E+000
1	48.64528828	1.949753E-012	1.417975E-011	1	0.000000E+000
1	48.64531640	1.417975E-011	1.949753E-012	0	0.000000E+000
1	48.64798885	1.949753E-012	1.417975E-011	1	0.000000E+000
1	48.64801637	1.417975E-011	1.949753E-012	0	0.000000E+000
1	48.65077823	1.949753E-012	1.417975E-011	1	0.000000E+000
1	48.65080637	1.417975E-011	1.949753E-012	0	0.000000E+000
1	48.65177901	1.949753E-012	1.417975E-011	1	0.000000E+000
1	48.65181498	1.417975E-011	1.949753E-012	0	0.000000E+000
1	48.65301593	1.949753E-012	1.417975E-011	1	0.000000E+000
1	48.65315644	1.417975E-011	1.949753E-012	0	0.000000E+000
1	48.65459345	1.949753E-012	1.417975E-011	1	0.000000E+000
1	48.65462920	1.417975E-011	1.949753E-012	0	0.000000E+000
1	48.65604545	1.949753E-012	1.417975E-011	1	0.000000E+000
1	48.65609542	1.417975E-011	1.949753E-012	0	0.000000E+000
1	48.65747341	1.949753E-012	1.417975E-011	1	0.000000E+000
1	48.65749692	1.417975E-011	1.949753E-012	0	0.000000E+000
1	48.66011843	1.949753E-012	1.417975E-011	1	0.000000E+000
1	48.66024799	1.417975E-011	1.949753E-012	0	0.000000E+000
1	48.66178755	1.949753E-012	1.417975E-011	1	0.000000E+000
1	48.66188573	1.417975E-011	1.949753E-012	0	0.000000E+000
1	48.66386894	1.949753E-012	1.417975E-011	1	0.000000E+000
1	48.66389723	1.417975E-011	1.949753E-012	0	0.000000E+000
1	48.66479354	1.949753E-012	1.417975E-011	1	0.000000E+000
1	48.66481841	1.417975E-011	1.949753E-012	0	0.000000E+000
1	48.66841966	1.949753E-012	1.417975E-011	1	0.000000E+000
1	48.66855691	1.417975E-011	1.949753E-012	0	0.000000E+000
1	48.66858218	1.949753E-012	1.417975E-011	1	0.000000E+000
1	48.66869052	1.417975E-011	1.949753E-012	0	0.000000E+000
1	48.66883568	1.949753E-012	1.417975E-011	1	0.000000E+000
1	48.66889656	1.417975E-011	1.949753E-012	0	0.000000E+000
1	48.66964039	1.949753E-012	1.417975E-011	1	0.000000E+000
1	48.66967607	1.417975E-011	1.949753E-012	0	0.000000E+000
1	48.67322225	1.949753E-012	1.417975E-011	1	0.000000E+000
1	48.67327474	1.417975E-011	1.949753E-012	0	0.000000E+000
1	48.67331246	1.949753E-012	1.417975E-011	1	0.000000E+000
1	48.67339740	1.417975E-011	1.949753E-012	0	0.000000E+000
1	48.67386804	1.949753E-012	1.417975E-011	1	0.000000E+000
1	48.67395554	1.417975E-011	1.949753E-012	0	0.000000E+000
1	48.67960489	1.949753E-012	1.417975E-011	1	0.000000E+000
1	48.67964579	1.417975E-011	1.949753E-012	0	0.000000E+000
1	48.68138743	1.949753E-012	1.417975E-011	1	0.000000E+000
1	48.68151692	1.417975E-011	1.949753E-012	0	0.000000E+000
1	48.68422700	1.949753E-012	1.417975E-011	1	0.000000E+000
1	48.68428276	1.417975E-011	1.949753E-012	0	0.000000E+000
1	48.68439465	1.949753E-012	1.417975E-011	1	0.000000E+000
1	48.68447666	1.417975E-011	1.949753E-012	0	0.000000E+000
1	48.68566209	1.949753E-012	1.417975E-011	1	0.000000E+000
1	48.68576202	1.417975E-011	1.949753E-012	0	0.000000E+000
1	48.68695482	1.949753E-012	1.417975E-011	1	0.000000E+000
1	48.68698732	1.417975E-011	1.949753E-012	0	0.000000E+000
1	48.69072070	1.949753E-012	1.417975E-011	1	0.000000E+000
1	48.69075176	1.417975E-011	1.949753E-012	0	0.000000E+000
1	48.69114231	1.949753E-012	1.417975E-011	1	0.000000E+000
1	48.69117750	1.417975E-011	1.949753E-012	0	0.000000E+000
1	48.69290736	1.949753E-012	1.417975E-011	1	0.000000E+000
1	48.69293706	1.417975E-011	1.949753E-012	0	0.000000E+000
1	48.69619200	1.949753E-012	1.417975E-011	1	0.000000E+000
1	48.69633670	1.417975E-011	1.949753E-012	0	0.000000E+000
1	48.69958216	1.949753E-012	1.417975E-011	1	0.000000E+000
1	48.69963496	1.417975E-011	1.949753E-012	0	0.000000E+000
1	48.69963826	1.949753E-012	1.417975E-011	1	0.000000E+000
1	48.69991458	1.417975E-011	1.949753E-012	0	0.000000E+000
1	48.69995573	1.949753E-012	1.417975E-011	1	0.000000E+000
1	48.69998540	1.417975E-011	1.949753E-012	0	0.000000E+000
1	48.70084143	1.949753E-012	1.417975E-011	1	0.000000E+000
1	48.70104269	1.417975E-011	1.949753E-012	0	0.000000E+000
1	48.70117565	1.949753E-012	1.417975E-011	1	0.000000E+000
1	48.70139489	1.417975E-011	1.949753E-012	0	0.000000E+000
1	48.70346334	1.949753E-012	1.417975E-011	1	0.000000E+000
1	48.70350191	1.417975E-011	1.949753E-012	0	0.000000E+000
1	48.70373644	1.949753E-012	1.417975E-011	1	0.000000E+000
1	48.70401409	1.417975E-011	1.949753E-012	0	0.000000E+000
1	48.70415991	1.949753E-012	1.417975E-011	1	0.000000E+000
1	48.70420292	1.417975E-011	1.949753E-012	0	0.000000E+000
1	48.70506990	1.949753E-012	1.417975E-011	1	0.000000E+000
1	48.70514505	1.417975E-011	1.949753E-012	0	0.000000E+000
1	48.70716841	1.949753E-012	1.417975E-011	1	0.000000E+000
1	48.70722406	1.417975E-011	1.949753E-012	0	0.000000E+000
1	48.70735893	1.949753E-012	1.417975E-011	1	0.000000E+000
1	48.70752864	1.417975E-011	1.949753E-012	0	0.000000E+000
1	48.70955825	1.949753E-012	1.417975E-011	1	0.000000E+000
1	48.70967388	1.417975E-011	1.949753E-012	0	0.000000E+000
1	48.70991652	1.949753E-012	1.417975E-011	1	0.000000E+000
1	48.70994873	1.417975E-011	1.949753E-012	0	0.000000E+000
1	48.71232355	1.949753E-012	1.417975E-011	1	0.000000E+000
1	48.71254719	1.417975E-011	1.949753E-012	0	0.000000E+000
1	48.71546374	1.949753E-012	1.417975E-011	1	0.000000E+000
1	48.71557551	1.417975E-011	1.949753E-012	0	0.000000E+000
1	48.71951387	1.949753E-012	1.417975E-011	1	0.000000E+000
1	48.71954692	1.417975E-011	1.949753E-012	0	0.000000E+000
1	48.71987314	1.949753E-012	1.417975E-011	1	0.000000E+000
1	48.71990457	1.417975E-011	1.949753E-012	0	0.000000E+000
1	48.71990903	1.949753E-012	1.417975E-011	1	0.000000E+000
1	48.72001141	1.417975E-011	1.949753E-012	0	0.000000E+000
1	48.72205444	1.949753E-012	1.417975E-011	1	0.000000E+000
1	48.72212933	1.417975E-011	1.949753E-012	0	0.000000E+000
1	48.72331832	1.949753E-012	1.417975E-011	1	0.000000E+000
1	48.72334866	1.417975E-011	1.949753E-012	0	0.000000E+000
1	48.72472237	1.949753E-012	1.417975E-011	1	0.000000E+000
1	48.72473860	1.417975E-011	1.949753E-012	0	0.000000E+000
1	48.72656034	1.949753E-012	1.417975E-011	1	0.000000E+000
1	48.72660786	1.417975E-011	1.949753E-012	0	0.000000E+000
1	48.72687805	1.949753E-012	1.417975E-011	1	0.000000E+000
1	48.72692230	1.417975E-011	1.949753E-012	0	0.000000E+000
1	48.72742281	1.949753E-012	1.417975E-011	1	0.000000E+000
1	48.72757518	1.417975E-011	1.949753E-012	0	0.000000E+000
1	48.72861919	1.949753E-012	1.417975E-011	1	0.000000E+000
1	48.72871889	1.417975E-011	1.949753E-012	0	0.000000E+000
1	48.72924995	1.949753E-012	1.417975E-011	1	0.000000E+000
1	48.72930037	1.417975E-011	1.949753E-012	0	0.000000E+000
1	48.73053961	1.949753E-012	1.417975E-011	1	0.000000E+000
1	48.73058272	1.417975E-011	1.949753E-012	0	0.000000E+000
1	48.73084988	1.949753E-012	1.417975E-011	1	0.000000E+000
1	48.73090017	1.417975E-011	1.949753E-012	0	0.000000E+000
1	48.73098864	1.949753E-012	1.417975E-011	1	0.000000E+000
1	48.73105917	1.417975E-011	1.949753E-012	0	0.000000E+000
1	48.73188789	1.949753E-012	1.417975E-011	1	0.000000E+000
1	48.73192966	1.417975E-011	1.949753E-012	0	0.000000E+000
1	48.73269946	1.949753E-012	1.417975E-011	1	0.000000E+000
1	48.73290239	1.417975E-011	1.949753E-012	0	0.000000E+000
1	48.73378777	1.949753E-012	1.417975E-011	1	0.000000E+000
1	48.73379955	1.417975E-011	1.949753E-012	0	0.000000E+000
1	48.73758752	1.949753E-012	1.417975E-011	1	0.000000E+000
1	48.73762256	1.417975E-011	1.949753E-012	0	0.000000E+000
1	48.73970909	1.949753E-012	1.417975E-011	1	0.000000E+000
1	48.73975554	1.417975E-011	1.949753E-012	0	0.000000E+000
1	48.74158880	1.949753E-012	1.417975E-011	1	0.000000E+000
1	48.74165403	1.417975E-011	1.949753E-012	0	0.000000E+000
1	48.74238660	1.949753E-012	1.417975E-011	1	0.000000E+000
1	48.74255337	1.417975E-011	1.949753E-012	0	0.000000E+000
1	48.74461897	1.949753E-012	1.417975E-011	1	0.000000E+000
1	48.74481757	1.417975E-011	1.949753E-012	0	0.000000E+000
1	48.74571976	1.949753E-012	1.417975E-011	1	0.000000E+000
1	48.74603583	1.417975E-011	1.949753E-012	0	0.000000E+000
1	48.74826592	1.949753E-012	1.417975E-011	1	0.000000E+000
1	48.74830470	1.417975E-011	1.949753E-012	0	0.000000E+000
1	48.74832394	1.949753E-012	1.417975E-011	1	0.000000E+000
1	48.74846769	1.417975E-011	1.949753E-012	0	0.000000E+000
1	48.74898219	1.949753E-012	1.417975E-011	1	0.000000E+000
1	48.74927978	1.417975E-011	1.949753E-012	0	0.000000E+000
1	48.75172422	1.949753E-012	1.417975E-011	1	0.000000E+000
1	48.75178207	1.417975E-011	1.949753E-012	0	0.000000E+000
1	48.75263517	1.949753E-012	1.417975E-011	1	0.000000E+000
1	48.75271532	1.417975E-011	1.949753E-012	0	0.000000E+000
1	48.75926678	1.949753E-012	1.417975E-011	1	0.000000E+000
1	48.75936512	1.417975E-011	1.949753E-012	0	0.000000E+000
1	48.76014719	1.949753E-012	1.417975E-011	1	0.000000E+000
1	48.76021093	1.417975E-011	1.949753E-012	0	0.000000E+000
1	48.76087014	1.949753E-012	1.417975E-011	1	0.000000E+000
1	48.76099366	1.417975E-011	1.949753E-012	0	0.000000E+000
1	48.76302257	1.949753E-012	1.417975E-011	1	0.000000E+000
1	48.76306464	1.417975E-011	1.949753E-012	0	0.000000E+000
1	48.77269718	1.949753E-012	1.417975E-011	1	0.000000E+000
1	48.77273386	1.417975E-011	1.949753E-012	0	0.000000E+000
1	48.77404072	1.949753E-012	1.417975E-011	1	0.000000E+000
1	48.77411628	1.417975E-011	1.949753E-012	0	0.000000E+000
1	48.77463491	1.949753E-012	1.417975E-011	1	0.000000E+000
1	48.77478155	1.417975E-011	1.949753E-012	0	0.000000E+000
1	48.77486548	1.949753E-012	1.417975E-011	1	0.000000E+000
1	48.77491376	1.417975E-011	1.949753E-012	0	0.000000E+000
1	48.77618706	1.949753E-012	1.417975E-011	1	0.000000E+000
1	48.77620043	1.417975E-011	1.949753E-012	0	0.000000E+000
1	48.77860255	1.949753E-012	1.417975E-011	1	0.000000E+000
1	48.77866302	1.417975E-011	1.949753E-012	0	0.000000E+000
1	48.77974760	1.949753E-012	1.417975E-011	1	0.000000E+000
1	48.77983438	1.417975E-011	1.949753E-012	0	0.000000E+000
1	49.88319738	1.844640E-012	1.407464E-011	1	0.000000E+000
1	49.88326948	1.407464E-011	1.844640E-012	0	0.000000E+000
1	49.88412762	1.844640E-012	1.407464E-011	1	0.000000E+000
1	49.88440238	1.407464E-011	1.844640E-012	0	0.000000E+000
1	49.88491544	1.844640E-012	1.407464E-011	1	0.000000E+000
1	49.88517277	1.407464E-011	1.844640E-012	0	0.000000E+000
1	49.88730535	1.844640E-012	1.407464E-011	1	0.000000E+000
1	49.88746202	1.407464E-011	1.844640E-012	0	0.000000E+000
1	49.88860413	1.844640E-012	1.407464E-011	1	0.000000E+000
1	49.88862305	1.407464E-011	1.844640E-012	0	0.000000E+000
1	49.89364161	1.844640E-012	1.407464E-011	1	0.000000E+000
1	49.89367052	1.407464E-011	1.844640E-012	0	0.000000E+000
1	49.89403676	1.844640E-012	1.407464E-011	1	0.000000E+000
1	49.89405249	1.407464E-011	1.844640E-012	0	0.000000E+000
1	49.89436510	1.844640E-012	1.407464E-011	1	0.000000E+000
1	49.89441586	1.407464E-011	1.844640E-012	0	0.000000E+000
1	49.89695933	1.844640E-012	1.407464E-011	1	0.000000E+000
1	49.89701389	1.407464E-011	1.844640E-012	0	0.000000E+000
1	49.89800404	1.844640E-012	1.407464E-011	1	0.000000E+000
1	49.89814597	1.407464E-011	1.844640E-012	0	0.000000E+000
1	49.89858656	1.844640E-012	1.407464E-011	1	0.000000E+000
1	49.89865074	1.407464E-011	1.844640E-012	0	0.000000E+000
1	49.90186170	1.844640E-012	1.407464E-011	1	0.000000E+000
1	49.90192412	1.407464E-011	1.844640E-012	0	0.000000E+000
1	49.90630685	1.844640E-012	1.407464E-011	1	0.000000E+000
1	49.90651215	1.407464E-011	1.844640E-012	0	0.000000E+000
1	49.90698088	1.844640E-012	1.407464E-011	1	0.000000E+000
1	49.90704270	1.407464E-011	1.844640E-012	0	0.000000E+000
1	49.90706578	1.844640E-012	1.407464E-011	1	0.000000E+000
1	49.90711710	1.407464E-011	1.844640E-012	0	0.000000E+000
1	49.91044610	1.844640E-012	1.407464E-011	1	0.000000E+000
1	49.91061695	1.407464E-011	1.844640E-012	0	0.000000E+000
1	49.91427413	1.844640E-012	1.407464E-011	1	0.000000E+000
1	49.91430932	1.407464E-011	1.844640E-012	0	0.000000E+000
1	49.91643793	1.844640E-012	1.407464E-011	1	0.000000E+000
1	49.91653039	1.407464E-011	1.844640E-012	0	0.000000E+000
1	49.91927232	1.844640E-012	1.407464E-011	1	0.000000E+000
1	49.91936423	1.407464E-011	1.844640E-012	0	0.000000E+000
1	49.92008043	1.844640E-012	1.407464E-011	1	0.000000E+000
1	49.92012586	1.407464E-011	1.844640E-012	0	0.000000E+000
1	49.92079993	1.844640E-012	1.407464E-011	1	0.000000E+000
1	49.92087137	1.407464E-011	1.844640E-012	0	0.000000E+000
1	49.92357941	1.844640E-012	1.407464E-011	1	0.000000E+000
1	49.92381595	1.407464E-011	1.844640E-012	0	0.000000E+000
1	49.92496810	1.844640E-012	1.407464E-011	1	0.000000E+000
1	49.92500034	1.407464E-011	1.844640E-012	0	0.000000E+000
1	53.15893461	1.756655E-012	1.398666E-011	1	0.000000E+000
1	53.15907939	1.398666E-011	1.756655E-012	0	0.000000E+000
1	53.15978223	1.756655E-012	1.398666E-011	1	0.000000E+000
1	53.15980544	1.398666E-011	1.756655E-012	0	0.000000E+000
1	53.16061316	1.756655E-012	1.398666E-011	1	0.000000E+000
1	53.16066520	1.398666E-011	1.756655E-012	0	0.000000E+000
1	53.16149468	1.756655E-012	1.398666E-011	1	0.000000E+000
1	53.16181045	1.398666E-011	1.756655E-012	0	0.000000E+000
1	53.16240077	1.756655E-012	1.398666E-011	1	0.000000E+000
1	53.16246204	1.398666E-011	1.756655E-012	0	0.000000E+000
1	53.16252496	1.756655E-012	1.398666E-011	1	0.000000E+000
1	53.16262977	1.398666E-011	1.756655E-012	0	0.000000E+000
1	53.16279707	1.756655E-012	1.398666E-011	1	0.000000E+000
1	53.16284909	1.398666E-011	1.756655E-012	0	0.000000E+000
1	53.16291544	1.756655E-012	1.398666E-011	1	0.000000E+000
1	53.16295017	1.398666E-011	1.756655E-012	0	0.000000E+000
1	53.16322290	1.756655E-012	1.398666E-011	1	0.000000E+000
1	53.16335626	1.398666E-011	1.756655E-012	0	0.000000E+000
1	53.16414324	1.756655E-012	1.398666E-011	1	0.000000E+000
1	53.16424769	1.398666E-011	1.756655E-012	0	0.000000E+000
1	53.16610095	1.756655E-012	1.398666E-011	1	0.000000E+000
1	53.16622599	1.398666E-011	1.756655E-012	0	0.000000E+000
1	53.16801557	1.756655E-012	1.398666E-011	1	0.000000E+000
1	53.16846781	1.398666E-011	1.756655E-012	0	0.000000E+000
1	53.17075976	1.756655E-012	1.398666E-011	1	0.000000E+000
1	53.17095290	1.398666E-011	1.756655E-012	0	0.000000E+000
1	53.17163379	1.756655E-012	1.398666E-011	1	0.000000E+000
1	53.17182750	1.398666E-011	1.756655E-012	0	0.000000E+000
1	53.17193119	1.756655E-012	1.398666E-011	1	0.000000E+000
1	53.17205914	1.398666E-011	1.756655E-012	0	0.000000E+000
1	53.17440857	1.756655E-012	1.398666E-011	1	0.000000E+000
1	53.17446083	1.398666E-011	1.756655E-012	0	0.000000E+000
1	53.18247623	1.756655E-012	1.398666E-011	1	0.000000E+000
1	53.18270865	1.398666E-011	1.756655E-012	0	0.000000E+000
1	53.18387075	1.756655E-012	1.398666E-011	1	0.000000E+000
1	53.18436944	1.398666E-011	1.756655E-012	0	0.000000E+000
1	53.18455460	1.756655E-012	1.398666E-011	1	0.000000E+000
1	53.18466109	1.398666E-011	1.756655E-012	0	0.000000E+000
1	53.18573923	1.756655E-012	1.398666E-011	1	0.000000E+000
1	53.18593457	1.398666E-011	1.756655E-012	0	0.000000E+000
1	53.19601107	1.756655E-012	1.398666E-011	1	0.000000E+000
1	53.19607314	1.398666E-011	1.756655E-012	0	0.000000E+000
1	53.19811187	1.756655E-012	1.398666E-011	1	0.000000E+000
1	53.19830686	1.398666E-011	1.756655E-012	0	0.000000E+000
1	53.19849081	1.756655E-012	1.398666E-011	1	0.000000E+000
1	53.19849883	1.398666E-011	1.756655E-012	0	0.000000E+000
1	53.19853562	1.756655E-012	1.398666E-011	1	0.000000E+000
1	53.19871848	1.398666E-011	1.756655E-012	0	0.000000E+000
1	53.20003785	1.756655E-012	1.398666E-011	1	0.000000E+000
1	53.20009454	1.398666E-011	1.756655E-012	0	0.000000E+000
1	53.20119821	1.756655E-012	1.398666E-011	1	0.000000E+000
1	53.20120324	1.398666E-011	1.756655E-012	0	0.000000E+000
1	53.20244782	1.756655E-012	1.398666E-011	1	0.000000E+000
1	53.20261682	1.398666E-011	1.756655E-012	0	0.000000E+000
1	53.20309424	1.756655E-012	1.398666E-011	1	0.000000E+000
1	53.20316416	1.398666E-011	1.756655E-012	0	0.000000E+000
1	53.20409132	1.756655E-012	1.398666E-011	1	0.000000E+000
1	53.20417571	1.398666E-011	1.756655E-012	0	0.000000E+000
1	53.20634435	1.756655E-012	1.398666E-011	1	0.000000E+000
1	53.20646876	1.398666E-011	1.756655E-012	0	0.000000E+000
1	53.20773942	1.756655E-012	1.398666E-011	1	0.000000E+000
1	53.20776892	1.398666E-011	1.756655E-012	0	0.000000E+000
1	53.20779830	1.756655E-012	1.398666E-011	1	0.000000E+000
1	53.20799180	1.398666E-011	1.756655E-012	0	0.000000E+000
1	53.20863544	1.756655E-012	1.398666E-011	1	0.000000E+000
1	53.20866885	1.398666E-011	1.756655E-012	0	0.000000E+000
1	53.21057715	1.756655E-012	1.398666E-011	1	0.000000E+000
1	53.21062267	1.398666E-011	1.756655E-012	0	0.000000E+000
1	53.21233257	1.756655E-012	1.398666E-011	1	0.000000E+000
1	53.21241012	1.398666E-011	1.756655E-012	0	0.000000E+000
1	53.21317996	1.756655E-012	1.398666E-011	1	0.000000E+000
1	53.21328360	1.398666E-011	1.756655E-012	0	0.000000E+000
1	53.21501859	1.756655E-012	1.398666E-011	1	0.000000E+000
1	53.21508104	1.398666E-011	1.756655E-012	0	0.000000E+000
1	53.21573853	1.756655E-012	1.398666E-011	1	0.000000E+000
1	53.21598034	1.398666E-011	1.756655E-012	0	0.000000E+000
1	53.21871899	1.756655E-012	1.398666E-011	1	0.000000E+000
1	53.21874298	1.398666E-011	1.756655E-012	0	0.000000E+000
1	53.22973398	1.756655E-012	1.398666E-011	1	0.000000E+000
1	53.22980113	1.398666E-011	1.756655E-012	0	0.000000E+000
1	53.23034659	1.756655E-012	1.398666E-011	1	0.000000E+000
1	53.23040960	1.398666E-011	1.756655E-012	0	0.000000E+000
1	53.23210329	1.756655E-012	1.398666E-011	1	0.000000E+000
1	53.23233669	1.398666E-011	1.756655E-012	0	0.000000E+000
1	53.23552778	1.756655E-012	1.398666E-011	1	0.000000E+000
1	53.23556520	1.398666E-011	1.756655E-012	0	0.000000E+000
1	53.23579442	1.756655E-012	1.398666E-011	1	0.000000E+000
1	53.23612391	1.398666E-011	1.756655E-012	0	0.000000E+000
1	53.23718356	1.756655E-012	1.398666E-011	1	0.000000E+000
1	53.23719399	1.398666E-011	1.756655E-012	0	0.000000E+000
1	53.23802589	1.756655E-012	1.398666E-011	1	0.000000E+000
1	53.23832953	1.398666E-011	1.756655E-012	0	0.000000E+000
1	53.23886851	1.756655E-012	1.398666E-011	1	0.000000E+000
1	53.23891959	1.398666E-011	1.756655E-012	0	0.000000E+000
1	53.23907673	1.756655E-012	1.398666E-011	1	0.000000E+000
1	53.23909887	1.398666E-011	1.756655E-012	0	0.000000E+000
1	53.24058349	1.756655E-012	1.398666E-011	1	0.000000E+000
1	53.24067179	1.398666E-011	1.756655E-012	0	0.000000E+000
1	53.24111611	1.756655E-012	1.398666E-011	1	0.000000E+000
1	53.24115869	1.398666E-011	1.756655E-012	0	0.000000E+000
1	53.24120266	1.756655E-012	1.398666E-011	1	0.000000E+000
1	53.24138017	1.398666E-011	1.756655E-012	0	0.000000E+000
1	53.24325292	1.756655E-012	1.398666E-011	1	0.000000E+000
1	53.24343007	1.398666E-011	1.756655E-012	0	0.000000E+000
1	53.24412258	1.756655E-012	1.398666E-011	1	0.000000E+000
1	53.24418534	1.398666E-011	1.756655E-012	0	0.000000E+000
1	53.24520473	1.756655E-012	1.398666E-011	1	0.000000E+000
1	53.24540324	1.398666E-011	1.756655E-012	0	0.000000E+000
1	53.24574675	1.756655E-012	1.398666E-011	1	0.000000E+000
1	53.24582610	1.398666E-011	1.756655E-012	0	0.000000E+000
1	53.24808852	1.756655E-012	1.398666E-011	1	0.000000E+000
1	53.24810987	1.398666E-011	1.756655E-012	0	0.000000E+000
1	53.25211789	1.756655E-012	1.398666E-011	1	0.000000E+000
1	53.25218164	1.398666E-011	1.756655E-012	0	0.000000E+000
1	53.25413844	1.756655E-012	1.398666E-011	1	0.000000E+000
1	53.25460317	1.398666E-011	1.756655E-012	0	0.000000E+000
1	53.25495786	1.756655E-012	1.398666E-011	1	0.000000E+000
1	53.25505955	1.398666E-011	1.756655E-012	0	0.000000E+000
1	53.25511000	1.756655E-012	1.398666E-011	1	0.000000E+000
1	53.25518253	1.398666E-011	1.756655E-012	0	0.000000E+000
1	53.25521409	1.756655E-012	1.398666E-011	1	0.000000E+000
1	53.25559689	1.398666E-011	1.756655E-012	0	0.000000E+000
1	53.25935091	1.756655E-012	1.398666E-011	1	0.000000E+000
1	53.25938839	1.398666E-011	1.756655E-012	0	0.000000E+000
1	53.26086743	1.756655E-012	1.398666E-011	1	0.000000E+000
1	53.26100408	1.398666E-011	1.756655E-012	0	0.000000E+000
1	53.26103237	1.756655E-012	1.398666E-011	1	0.000000E+000
1	53.26107389	1.398666E-011	1.756655E-012	0	0.000000E+000
1	53.26113640	1.756655E-012	1.398666E-011	1	0.000000E+000
1	53.26124229	1.398666E-011	1.756655E-012	0	0.000000E+000
1	53.26299907	1.756655E-012	1.398666E-011	1	0.000000E+000
1	53.26316950	1.398666E-011	1.756655E-012	0	0.000000E+000
1	53.26349219	1.756655E-012	1.398666E-011	1	0.000000E+000
1	53.26370746	1.398666E-011	1.756655E-012	0	0.000000E+000
1	53.26453154	1.756655E-012	1.398666E-011	1	0.000000E+000
1	53.26455067	1.398666E-011	1.756655E-012	0	0.000000E+000
1	53.26581477	1.756655E-012	1.398666E-011	1	0.000000E+000
1	53.26596658	1.398666E-011	1.756655E-012	0	0.000000E+000
1	53.26607004	1.756655E-012	1.398666E-011	1	0.000000E+000
1	53.26613230	1.398666E-011	1.756655E-012	0	0.000000E+000
1	53.26705953	1.756655E-012	1.398666E-011	1	0.000000E+000
1	53.26715034	1.398666E-011	1.756655E-012	0	0.000000E+000
1	53.26892336	1.756655E-012	1.398666E-011	1	0.000000E+000
1	53.26895930	1.398666E-011	1.756655E-012	0	0.000000E+000
1	53.27004303	1.756655E-012	1.398666E-011	1	0.000000E+000
1	53.27008334	1.398666E-011	1.756655E-012	0	0.000000E+000
1	53.27027565	1.756655E-012	1.398666E-011	1	0.000000E+000
1	53.27042598	1.398666E-011	1.756655E-012	0	0.000000E+000
1	53.27184569	1.756655E-012	1.398666E-011	1	0.000000E+000
1	53.27194067	1.398666E-011	1.756655E-012	0	0.000000E+000
1	53.27233896	1.756655E-012	1.398666E-011	1	0.000000E+000
1	53.27236235	1.398666E-011	1.756655E-012	0	0.000000E+000
1	53.27370248	1.756655E-012	1.398666E-011	1	0.000000E+000
1	53.27386176	1.398666E-011	1.756655E-012	0	0.000000E+000
1	53.27736417	1.756655E-012	1.398666E-011	1	0.000000E+000
1	53.27741917	1.398666E-011	1.756655E-012	0	0.000000E+000
1	53.28224956	1.756655E-012	1.398666E-011	1	0.000000E+000
1	53.28236439	1.398666E-011	1.756655E-012	0	0.000000E+000
1	53.28237962	1.756655E-012	1.398666E-011	1	0.000000E+000
1	53.28246884	1.398666E-011	1.756655E-012	0	0.000000E+000
1	53.28418382	1.756655E-012	1.398666E-011	1	0.000000E+000
1	53.28439555	1.398666E-011	1.756655E-012	0	0.000000E+000
1	53.28522611	1.756655E-012	1.398666E-011	1	0.000000E+000
1	53.28552987	1.398666E-011	1.756655E-012	0	0.000000E+000
1	53.28721219	1.756655E-012	1.398666E-011	1	0.000000E+000
1	53.28743434	1.398666E-011	1.756655E-012	0	0.000000E+000
1	53.28924411	1.756655E-012	1.398666E-011	1	0.000000E+000
1	53.28942330	1.398666E-011	1.756655E-012	0	0.000000E+000
1	53.29097738	1.756655E-012	1.398666E-011	1	0.000000E+000
1	53.29101379	1.398666E-011	1.756655E-012	0	0.000000E+000
1	53.29138857	1.756655E-012	1.398666E-011	1	0.000000E+000
1	53.29141879	1.398666E-011	1.756655E-012	0	0.000000E+000
1	53.29159491	1.756655E-012	1.398666E-011	1	0.000000E+000
1	53.29164654	1.398666E-011	1.756655E-012	0	0.000000E+000
1	53.29282656	1.756655E-012	1.398666E-011	1	0.000000E+000
1	53.29284207	1.398666E-011	1.756655E-012	0	0.000000E+000
1	53.29295028	1.756655E-012	1.398666E-011	1	0.000000E+000
1	53.29303935	1.398666E-011	1.756655E-012	0	0.000000E+000
1	53.29425968	1.756655E-012	1.398666E-011	1	0.000000E+000
1	53.29454060	1.398666E-011	1.756655E-012	0	0.000000E+000
1	53.29490466	1.756655E-012	1.398666E-011	1	0.000000E+000
1	53.29505795	1.398666E-011	1.756655E-012	0	0.000000E+000
1	53.29644993	1.756655E-012	1.398666E-011	1	0.000000E+000
1	53.29667944	1.398666E-011	1.756655E-012	0	0.000000E+000
1	53.30378119	1.756655E-012	1.398666E-011	1	0.000000E+000
1	53.30381788	1.398666E-011	1.756655E-012	0	0.000000E+000
1	53.30431494	1.756655E-012	1.398666E-011	1	0.000000E+000
1	53.30436878	1.398666E-011	1.756655E-012	0	0.000000E+000
1	53.30768663	1.756655E-012	1.398666E-011	1	0.000000E+000
1	53.30772195	1.398666E-011	1.756655E-012	0	0.000000E+000
1	53.30777425	1.756655E-012	1.398666E-011	1	0.000000E+000
1	53.30780227	1.398666E-011	1.756655E-012	0	0.000000E+000
1	53.30780957	1.756655E-012	1.398666E-011	1	0.000000E+000
1	53.30803022	1.398666E-011	1.756655E-012	0	0.000000E+000
1	53.30825137	1.756655E-012	1.398666E-011	1	0.000000E+000
1	53.30837841	1.398666E-011	1.756655E-012	0	0.000000E+000
1	53.30843160	1.756655E-012	1.398666E-011	1	0.000000E+000
1	53.30863308	1.398666E-011	1.756655E-012	0	0.000000E+000
1	53.31043957	1.756655E-012	1.398666E-011	1	0.000000E+000
1	53.31053652	1.398666E-011	1.756655E-012	0	0.000000E+000
1	53.31073126	1.756655E-012	1.398666E-011	1	0.000000E+000
1	53.31075141	1.398666E-011	1.756655E-012	0	0.000000E+000
1	53.31218809	1.756655E-012	1.398666E-011	1	0.000000E+000
1	53.31222883	1.398666E-011	1.756655E-012	0	0.000000E+000
1	53.31426932	1.756655E-012	1.398666E-011	1	0.000000E+000
1	53.31452138	1.398666E-011	1.756655E-012	0	0.000000E+000
1	53.31471787	1.756655E-012	1.398666E-011	1	0.000000E+000
1	53.31485724	1.398666E-011	1.756655E-012	0	0.000000E+000
1	53.31532931	1.756655E-012	1.398666E-011	1	0.000000E+000
1	53.31540589	1.398666E-011	1.756655E-012	0	0.000000E+000
1	53.31543049	1.756655E-012	1.398666E-011	1	0.000000E+000
1	53.31566784	1.398666E-011	1.756655E-012	0	0.000000E+000
1	53.31570878	1.756655E-012	1.398666E-011	1	0.000000E+000
1	53.31573950	1.398666E-011	1.756655E-012	0	0.000000E+000
1	53.31757701	1.756655E-012	1.398666E-011	1	0.000000E+000
1	53.31764286	1.398666E-011	1.756655E-012	0	0.000000E+000
1	53.31786447	1.756655E-012	1.398666E-011	1	0.000000E+000
1	53.31797042	1.398666E-011	1.756655E-012	0	0.000000E+000
1	53.31811291	1.756655E-012	1.398666E-011	1	0.000000E+000
1	53.31835574	1.398666E-011	1.756655E-012	0	0.000000E+000
1	53.31998556	1.756655E-012	1.398666E-011	1	0.000000E+000
1	53.32005972	1.398666E-011	1.756655E-012	0	0.000000E+000
1	53.32686362	1.756655E-012	1.398666E-011	1	0.000000E+000
1	53.32705134	1.398666E-011	1.756655E-012	0	0.000000E+000
1	53.32752964	1.756655E-012	1.398666E-011	1	0.000000E+000
1	53.32758620	1.398666E-011	1.756655E-012	0	0.000000E+000
1	53.32779825	1.756655E-012	1.398666E-011	1	0.000000E+000
1	53.32789866	1.398666E-011	1.756655E-012	0	0.000000E+000
1	53.32906581	1.756655E-012	1.398666E-011	1	0.000000E+000
1	53.32929422	1.398666E-011	1.756655E-012	0	0.000000E+000
1	53.32935342	1.756655E-012	1.398666E-011	1	0.000000E+000
1	53.32936576	1.398666E-011	1.756655E-012	0	0.000000E+000
1	53.33137149	1.756655E-012	1.398666E-011	1	0.000000E+000
1	53.33144992	1.398666E-011	1.756655E-012	0	0.000000E+000
1	53.33178251	1.756655E-012	1.398666E-011	1	0.000000E+000
1	53.33180992	1.398666E-011	1.756655E-012	0	0.000000E+000
1	53.33311048	1.756655E-012	1.398666E-011	1	0.000000E+000
1	53.33312655	1.398666E-011	1.756655E-012	0	0.000000E+000
1	53.33822141	1.756655E-012	1.398666E-011	1	0.000000E+000
1	53.33835936	1.398666E-011	1.756655E-012	0	0.000000E+000
1	53.33840979	1.756655E-012	1.398666E-011	1	0.000000E+000
1	53.33850177	1.398666E-011	1.756655E-012	0	0.000000E+000
1	53.34060072	1.756655E-012	1.398666E-011	1	0.000000E+000
1	53.34063694	1.398666E-011	1.756655E-012	0	0.000000E+000
1	53.34145934	1.756655E-012	1.398666E-011	1	0.000000E+000
1	53.34159625	1.398666E-011	1.756655E-012	0	0.000000E+000
1	53.34243410	1.756655E-012	1.398666E-011	1	0.000000E+000
1	53.34250157	1.398666E-011	1.756655E-012	0	0.000000E+000
1	54.13361823	1.833833E-012	1.406383E-011	1	0.000000E+000
1	54.13369048	1.406383E-011	1.833833E-012	0	0.000000E+000
1	54.13684254	1.833833E-012	1.406383E-011	1	0.000000E+000
1	54.13690729	1.406383E-011	1.833833E-012	0	0.000000E+000
1	54.13726983	1.833833E-012	1.406383E-011	1	0.000000E+000
1	54.13747629	1.406383E-011	1.833833E-012	0	0.000000E+000
1	54.13802617	1.833833E-012	1.406383E-011	1	0.000000E+000
1	54.13807001	1.406383E-011	1.833833E-012	0	0.000000E+000
1	54.13833032	1.833833E-012	1.406383E-011	1	0.000000E+000
1	54.13837444	1.406383E-011	1.833833E-012	0	0.000000E+000
1	54.13843643	1.833833E-012	1.406383E-011	1	0.000000E+000
1	54.13847980	1.406383E-011	1.833833E-012	0	0.000000E+000
1	54.13852449	1.833833E-012	1.406383E-011	1	0.000000E+000
1	54.13859854	1.406383E-011	1.833833E-012	0	0.000000E+000
1	54.13864688	1.833833E-012	1.406383E-011	1	0.000000E+000
1	54.13869160	1.406383E-011	1.833833E-012	0	0.000000E+000
1	54.13898795	1.833833E-012	1.406383E-011	1	0.000000E+000
1	54.13903760	1.406383E-011	1.833833E-012	0	0.000000E+000
1	54.14084718	1.833833E-012	1.406383E-011	1	0.000000E+000
1	54.14089830	1.406383E-011	1.833833E-012	0	0.000000E+000
1	54.14176360	1.833833E-012	1.406383E-011	1	0.000000E+000
1	54.14179429	1.406383E-011	1.833833E-012	0	0.000000E+000
1	54.14239970	1.833833E-012	1.406383E-011	1	0.000000E+000
1	54.14248856	1.406383E-011	1.833833E-012	0	0.000000E+000
1	54.14312933	1.833833E-012	1.406383E-011	1	0.000000E+000
1	54.14317393	1.406383E-011	1.833833E-012	0	0.000000E+000
1	54.14320249	1.833833E-012	1.406383E-011	1	0.000000E+000
1	54.14327107	1.406383E-011	1.833833E-012	0	0.000000E+000
1	54.14429025	1.833833E-012	1.406383E-011	1	0.000000E+000
1	54.14437589	1.406383E-011	1.833833E-012	0	0.000000E+000
1	54.14743555	1.833833E-012	1.406383E-011	1	0.000000E+000
1	54.14765609	1.406383E-011	1.833833E-012	0	0.000000E+000
1	54.14886064	1.833833E-012	1.406383E-011	1	0.000000E+000
1	54.14892115	1.406383E-011	1.833833E-012	0	0.000000E+000
1	54.14953295	1.833833E-012	1.406383E-011	1	0.000000E+000
1	54.14978012	1.406383E-011	1.833833E-012	0	0.000000E+000
1	54.15180628	1.833833E-012	1.406383E-011	1	0.000000E+000
1	54.15192061	1.406383E-011	1.833833E-012	0	0.000000E+000
1	54.15483783	1.833833E-012	1.406383E-011	1	0.000000E+000
1	54.15498062	1.406383E-011	1.833833E-012	0	0.000000E+000
1	54.15546303	1.833833E-012	1.406383E-011	1	0.000000E+000
1	54.15549624	1.406383E-011	1.833833E-012	0	0.000000E+000
1	54.15601028	1.833833E-012	1.406383E-011	1	0.000000E+000
1	54.15602189	1.406383E-011	1.833833E-012	0	0.000000E+000
1	54.15825142	1.833833E-012	1.406383E-011	1	0.000000E+000
1	54.15830893	1.406383E-011	1.833833E-012	0	0.000000E+000
1	54.15880812	1.833833E-012	1.406383E-011	1	0.000000E+000
1	54.15910883	1.406383E-011	1.833833E-012	0	0.000000E+000
1	54.16419610	1.833833E-012	1.406383E-011	1	0.000000E+000
1	54.16438052	1.406383E-011	1.833833E-012	0	0.000000E+000
1	54.16582560	1.833833E-012	1.406383E-011	1	0.000000E+000
1	54.16585069	1.406383E-011	1.833833E-012	0	0.000000E+000
1	54.16591180	1.833833E-012	1.406383E-011	1	0.000000E+000
1	54.16603046	1.406383E-011	1.833833E-012	0	0.000000E+000
1	54.16997521	1.833833E-012	1.406383E-011	1	0.000000E+000
1	54.17012332	1.406383E-011	1.833833E-012	0	0.000000E+000
1	54.17444032	1.833833E-012	1.406383E-011	1	0.000000E+000
1	54.17449752	1.406383E-011	1.833833E-012	0	0.000000E+000
1	54.18023635	1.833833E-012	1.406383E-011	1	0.000000E+000
1	54.18028958	1.406383E-011	1.833833E-012	0	0.000000E+000
1	54.18034521	1.833833E-012	1.406383E-011	1	0.000000E+000
1	54.18040381	1.406383E-011	1.833833E-012	0	0.000000E+000
1	54.18081196	1.833833E-012	1.406383E-011	1	0.000000E+000
1	54.18093083	1.406383E-011	1.833833E-012	0	0.000000E+000
1	54.18523266	1.833833E-012	1.406383E-011	1	0.000000E+000
1	54.18529746	1.406383E-011	1.833833E-012	0	0.000000E+000
1	54.18574509	1.833833E-012	1.406383E-011	1	0.000000E+000
1	54.18585891	1.406383E-011	1.833833E-012	0	0.000000E+000
1	54.18637357	1.833833E-012	1.406383E-011	1	0.000000E+000
1	54.18647920	1.406383E-011	1.833833E-012	0	0.000000E+000
1	54.18651226	1.833833E-012	1.406383E-011	1	0.000000E+000
1	54.18659900	1.406383E-011	1.833833E-012	0	0.000000E+000
1	54.18661303	1.833833E-012	1.406383E-011	1	0.000000E+000
1	54.18676773	1.406383E-011	1.833833E-012	0	0.000000E+000
1	54.18712619	1.833833E-012	1.406383E-011	1	0.000000E+000
1	54.18717112	1.406383E-011	1.833833E-012	0	0.000000E+000
1	54.19013991	1.833833E-012	1.406383E-011	1	0.000000E+000
1	54.19020614	1.406383E-011	1.833833E-012	0	0.000000E+000
1	54.19248330	1.833833E-012	1.406383E-011	1	0.000000E+000
1	54.19254494	1.406383E-011	1.833833E-012	0	0.000000E+000
1	54.19349755	1.833833E-012	1.406383E-011	1	0.000000E+000
1	54.19356494	1.406383E-011	1.833833E-012	0	0.000000E+000
1	54.19433646	1.833833E-012	1.406383E-011	1	0.000000E+000
1	54.19447556	1.406383E-011	1.833833E-012	0	0.000000E+000
1	54.19551852	1.833833E-012	1.406383E-011	1	0.000000E+000
1	54.19557476	1.406383E-011	1.833833E-012	0	0.000000E+000
1	54.19795615	1.833833E-012	1.406383E-011	1	0.000000E+000
1	54.19811858	1.406383E-011	1.833833E-012	0	0.000000E+000
1	54.19863492	1.833833E-012	1.406383E-011	1	0.000000E+000
1	54.19865448	1.406383E-011	1.833833E-012	0	0.000000E+000
1	54.19913051	1.833833E-012	1.406383E-011	1	0.000000E+000
1	54.19917745	1.406383E-011	1.833833E-012	0	0.000000E+000
1	54.20144269	1.833833E-012	1.406383E-011	1	0.000000E+000
1	54.20173112	1.406383E-011	1.833833E-012	0	0.000000E+000
1	54.20233981	1.833833E-012	1.406383E-011	1	0.000000E+000
1	54.20243743	1.406383E-011	1.833833E-012	0	0.000000E+000
1	54.20334539	1.833833E-012	1.406383E-011	1	0.000000E+000
1	54.20392887	1.406383E-011	1.833833E-012	0	0.000000E+000
1	54.20636482	1.833833E-012	1.406383E-011	1	0.000000E+000
1	54.20640690	1.406383E-011	1.833833E-012	0	0.000000E+000
1	54.20800537	1.833833E-012	1.406383E-011	1	0.000000E+000
1	54.20818673	1.406383E-011	1.833833E-012	0	0.000000E+000
1	54.21316074	1.833833E-012	1.406383E-011	1	0.000000E+000
1	54.21331635	1.406383E-011	1.833833E-012	0	0.000000E+000
1	54.21367685	1.833833E-012	1.406383E-011	1	0.000000E+000
1	54.21369471	1.406383E-011	1.833833E-012	0	0.000000E+000
1	54.21384264	1.833833E-012	1.406383E-011	1	0.000000E+000
1	54.21395585	1.406383E-011	1.833833E-012	0	0.000000E+000
1	54.21507416	1.833833E-012	1.406383E-011	1	0.000000E+000
1	54.21515037	1.406383E-011	1.833833E-012	0	0.000000E+000
1	54.21569665	1.833833E-012	1.406383E-011	1	0.000000E+000
1	54.21583784	1.406383E-011	1.833833E-012	0	0.000000E+000
1	54.21655975	1.833833E-012	1.406383E-011	1	0.000000E+000
1	54.21657318	1.406383E-011	1.833833E-012	0	0.000000E+000
1	54.21667419	1.833833E-012	1.406383E-011	1	0.000000E+000
1	54.21676653	1.406383E-011	1.833833E-012	0	0.000000E+000
1	54.22011809	1.833833E-012	1.406383E-011	1	0.000000E+000
1	54.22026002	1.406383E-011	1.833833E-012	0	0.000000E+000
1	54.22405749	1.833833E-012	1.406383E-011	1	0.000000E+000
1	54.22429435	1.406383E-011	1.833833E-012	0	0.000000E+000
1	54.22466365	1.833833E-012	1.406383E-011	1	0.000000E+000
1	54.22477156	1.406383E-011	1.833833E-012	0	0.000000E+000
1	54.22841184	1.833833E-012	1.406383E-011	1	0.000000E+000
1	54.22859144	1.406383E-011	1.833833E-012	0	0.000000E+000
1	54.22878190	1.833833E-012	1.406383E-011	1	0.000000E+000
1	54.22887376	1.406383E-011	1.833833E-012	0	0.000000E+000
1	54.23336683	1.833833E-012	1.406383E-011	1	0.000000E+000
1	54.23346817	1.406383E-011	1.833833E-012	0	0.000000E+000
1	54.23377276	1.833833E-012	1.406383E-011	1	0.000000E+000
1	54.23422069	1.406383E-011	1.833833E-012	0	0.000000E+000
1	54.23554261	1.833833E-012	1.406383E-011	1	0.000000E+000
1	54.23559436	1.406383E-011	1.833833E-012	0	0.000000E+000
1	54.23687672	1.833833E-012	1.406383E-011	1	0.000000E+000
1	54.23691515	1.406383E-011	1.833833E-012	0	0.000000E+000
1	54.24057373	1.833833E-012	1.406383E-011	1	0.000000E+000
1	54.24075232	1.406383E-011	1.833833E-012	0	0.000000E+000
1	54.24540514	1.833833E-012	1.406383E-011	1	0.000000E+000
1	54.24565172	1.406383E-011	1.833833E-012	0	0.000000E+000
1	54.24802043	1.833833E-012	1.406383E-011	1	0.000000E+000
1	54.24835726	1.406383E-011	1.833833E-012	0	0.000000E+000
1	54.24907652	1.833833E-012	1.406383E-011	1	0.000000E+000
1	54.24911324	1.406383E-011	1.833833E-012	0	0.000000E+000
1	54.24970222	1.833833E-012	1.406383E-011	1	0.000000E+000
1	54.24974487	1.406383E-011	1.833833E-012	0	0.000000E+000
1	54.24975381	1.833833E-012	1.406383E-011	1	0.000000E+000
1	54.24978247	1.406383E-011	1.833833E-012	0	0.000000E+000
1	54.25548083	1.833833E-012	1.406383E-011	1	0.000000E+000
1	54.25549929	1.406383E-011	1.833833E-012	0	0.000000E+000
1	54.25570379	1.833833E-012	1.406383E-011	1	0.000000E+000
1	54.25590326	1.406383E-011	1.833833E-012	0	0.000000E+000
1	54.25592152	1.833833E-012	1.406383E-011	1	0.000000E+000
1	54.25604011	1.406383E-011	1.833833E-012	0	0.000000E+000
1	54.25699754	1.833833E-012	1.406383E-011	1	0.000000E+000
1	54.25702090	1.406383E-011	1.833833E-012	0	0.000000E+000
1	54.25825365	1.833833E-012	1.406383E-011	1	0.000000E+000
1	54.25828488	1.406383E-011	1.833833E-012	0	0.000000E+000
1	54.25852578	1.833833E-012	1.406383E-011	1	0.000000E+000
1	54.25854307	1.406383E-011	1.833833E-012	0	0.000000E+000
1	54.26119003	1.833833E-012	1.406383E-011	1	0.000000E+000
1	54.26121812	1.406383E-011	1.833833E-012	0	0.000000E+000
1	54.26154557	1.833833E-012	1.406383E-011	1	0.000000E+000
1	54.26161592	1.406383E-011	1.833833E-012	0	0.000000E+000
1	54.26294768	1.833833E-012	1.406383E-011	1	0.000000E+000
1	54.26300427	1.406383E-011	1.833833E-012	0	0.000000E+000
1	54.26300963	1.833833E-012	1.406383E-011	1	0.000000E+000
1	54.26318180	1.406383E-011	1.833833E-012	0	0.000000E+000
1	54.26627296	1.833833E-012	1.406383E-011	1	0.000000E+000
1	54.26631730	1.406383E-011	1.833833E-012	0	0.000000E+000
1	54.26746274	1.833833E-012	1.406383E-011	1	0.000000E+000
1	54.26755010	1.406383E-011	1.833833E-012	0	0.000000E+000
1	54.26839121	1.833833E-012	1.406383E-011	1	0.000000E+000
1	54.26842717	1.406383E-011	1.833833E-012	0	0.000000E+000
1	54.26925209	1.833833E-012	1.406383E-011	1	0.000000E+000
1	54.26929440	1.406383E-011	1.833833E-012	0	0.000000E+000
1	54.27205741	1.833833E-012	1.406383E-011	1	0.000000E+000
1	54.27217673	1.406383E-011	1.833833E-012	0	0.000000E+000
1	54.27553033	1.833833E-012	1.406383E-011	1	0.000000E+000
1	54.27568936	1.406383E-011	1.833833E-012	0	0.000000E+000
1	54.27918416	1.833833E-012	1.406383E-011	1	0.000000E+000
1	54.27933839	1.406383E-011	1.833833E-012	0	0.000000E+000
1	54.28209984	1.833833E-012	1.406383E-011	1	0.000000E+000
1	54.28217314	1.406383E-011	1.833833E-012	0	0.000000E+000
1	54.28350655	1.833833E-012	1.406383E-011	1	0.000000E+000
1	54.28374958	1.406383E-011	1.833833E-012	0	0.000000E+000
1	54.28652848	1.833833E-012	1.406383E-011	1	0.000000E+000
1	54.28654838	1.406383E-011	1.833833E-012	0	0.000000E+000
1	54.28821571	1.833833E-012	1.406383E-011	1	0.000000E+000
1	54.28831448	1.406383E-011	1.833833E-012	0	0.000000E+000
1	54.28858041	1.833833E-012	1.406383E-011	1	0.000000E+000
1	54.28864508	1.406383E-011	1.833833E-012	0	0.000000E+000
1	54.29022564	1.833833E-012	1.406383E-011	1	0.000000E+000
1	54.29057719	1.406383E-011	1.833833E-012	0	0.000000E+000
1	54.29238841	1.833833E-012	1.406383E-011	1	0.000000E+000
1	54.29247361	1.406383E-011	1.833833E-012	0	0.000000E+000
1	54.29256531	1.833833E-012	1.406383E-011	1	0.000000E+000
1	54.29280215	1.406383E-011	1.833833E-012	0	0.000000E+000
1	54.29420464	1.833833E-012	1.406383E-011	1	0.000000E+000
1	54.29426260	1.406383E-011	1.833833E-012	0	0.000000E+000
1	54.29706218	1.833833E-012	1.406383E-011	1	0.000000E+000
1	54.29716776	1.406383E-011	1.833833E-012	0	0.000000E+000
1	54.29725477	1.833833E-012	1.406383E-011	1	0.000000E+000
1	54.29734698	1.406383E-011	1.833833E-012	0	0.000000E+000
1	54.29794022	1.833833E-012	1.406383E-011	1	0.000000E+000
1	54.29804604	1.406383E-011	1.833833E-012	0	0.000000E+000
1	54.29832997	1.833833E-012	1.406383E-011	1	0.000000E+000
1	54.29842331	1.406383E-011	1.833833E-012	0	0.000000E+000
1	54.29852810	1.833833E-012	1.406383E-011	1	0.000000E+000
1	54.29859320	1.406383E-011	1.833833E-012	0	0.000000E+000
1	54.29895017	1.833833E-012	1.406383E-011	1	0.000000E+000
1	54.29898778	1.406383E-011	1.833833E-012	0	0.000000E+000
1	54.29928957	1.833833E-012	1.406383E-011	1	0.000000E+000
1	54.29934899	1.406383E-011	1.833833E-012	0	0.000000E+000
1	54.30031848	1.833833E-012	1.406383E-011	1	0.000000E+000
1	54.30038844	1.406383E-011	1.833833E-012	0	0.000000E+000
1	54.30199221	1.833833E-012	1.406383E-011	1	0.000000E+000
1	54.30204147	1.406383E-011	1.833833E-012	0	0.000000E+000
1	54.30552853	1.833833E-012	1.406383E-011	1	0.000000E+000
1	54.30560041	1.406383E-011	1.833833E-012	0	0.000000E+000
1	54.30614901	1.833833E-012	1.406383E-011	1	0.000000E+000
1	54.30623367	1.406383E-011	1.833833E-012	0	0.000000E+000
1	54.30987665	1.833833E-012	1.406383E-011	1	0.000000E+000
1	54.31004154	1.406383E-011	1.833833E-012	0	0.000000E+000
1	54.31051000	1.833833E-012	1.406383E-011	1	0.000000E+000
1	54.31056974	1.406383E-011	1.833833E-012	0	0.000000E+000
1	54.31063029	1.833833E-012	1.406383E-011	1	0.000000E+000
1	54.31068365	1.406383E-011	1.833833E-012	0	0.000000E+000
1	54.31619117	1.833833E-012	1.406383E-011	1	0.000000E+000
1	54.31637516	1.406383E-011	1.833833E-012	0	0.000000E+000
1	54.31763684	1.833833E-012	1.406383E-011	1	0.000000E+000
1	54.31765113	1.406383E-011	1.833833E-012	0	0.000000E+000
1	54.31775757	1.833833E-012	1.406383E-011	1	0.000000E+000
1	54.31792262	1.406383E-011	1.833833E-012	0	0.000000E+000
1	54.31827580	1.833833E-012	1.406383E-011	1	0.000000E+000
1	54.31835416	1.406383E-011	1.833833E-012	0	0.000000E+000
1	54.31931380	1.833833E-012	1.406383E-011	1	0.000000E+000
1	54.31938451	1.406383E-011	1.833833E-012	0	0.000000E+000
1	54.32431946	1.833833E-012	1.406383E-011	1	0.000000E+000
1	54.32465242	1.406383E-011	1.833833E-012	0	0.000000E+000
1	54.32466812	1.833833E-012	1.406383E-011	1	0.000000E+000
1	54.32468605	1.406383E-011	1.833833E-012	0	0.000000E+000
1	54.32505701	1.833833E-012	1.406383E-011	1	0.000000E+000
1	54.32540196	1.406383E-011	1.833833E-012	0	0.000000E+000
1	54.32590221	1.833833E-012	1.406383E-011	1	0.000000E+000
1	54.32594624	1.406383E-011	1.833833E-012	0	0.000000E+000
1	54.32634301	1.833833E-012	1.406383E-011	1	0.000000E+000
1	54.32649435	1.406383E-011	1.833833E-012	0	0.000000E+000
1	54.32651904	1.833833E-012	1.406383E-011	1	0.000000E+000
1	54.32658637	1.406383E-011	1.833833E-012	0	0.000000E+000
1	54.32747794	1.833833E-012	1.406383E-011	1	0.000000E+000
1	54.32755216	1.406383E-011	1.833833E-012	0	0.000000E+000
1	54.32820144	1.833833E-012	1.406383E-011	1	0.000000E+000
1	54.32826760	1.406383E-011	1.833833E-012	0	0.000000E+000
1	54.33252945	1.833833E-012	1.406383E-011	1	0.000000E+000
1	54.33256364	1.406383E-011	1.833833E-012	0	0.000000E+000
1	54.33274405	1.833833E-012	1.406383E-011	1	0.000000E+000
1	54.33288879	1.406383E-011	1.833833E-012	0	0.000000E+000
1	54.33290745	1.833833E-012	1.406383E-011	1	0.000000E+000
1	54.33295263	1.406383E-011	1.833833E-012	0	0.000000E+000
1	54.33560613	1.833833E-012	1.406383E-011	1	0.000000E+000
1	54.33582538	1.406383E-011	1.833833E-012	0	0.000000E+000
1	54.33684195	1.833833E-012	1.406383E-011	1	0.000000E+000
1	54.33686660	1.406383E-011	1.833833E-012	0	0.000000E+000
1	55.11413710	1.958337E-012	1.418834E-011	1	0.000000E+000
1	55.11417346	1.418834E-011	1.958337E-012	0	0.000000E+000
1	55.12376877	1.958337E-012	1.418834E-011	1	0.000000E+000
1	55.12392320	1.418834E-011	1.958337E-012	0	0.000000E+000
1	55.12642270	1.958337E-012	1.418834E-011	1	0.000000E+000
1	55.12652039	1.418834E-011	1.958337E-012	0	0.000000E+000
1	55.12826359	1.958337E-012	1.418834E-011	1	0.000000E+000
1	55.12829776	1.418834E-011	1.958337E-012	0	0.000000E+000
1	55.12836604	1.958337E-012	1.418834E-011	1	0.000000E+000
1	55.12853135	1.418834E-011	1.958337E-012	0	0.000000E+000
1	55.13051718	1.958337E-012	1.418834E-011	1	0.000000E+000
1	55.13060290	1.418834E-011	1.958337E-012	0	0.000000E+000
1	55.13420944	1.958337E-012	1.418834E-011	1	0.000000E+000
1	55.13440280	1.418834E-011	1.958337E-012	0	0.000000E+000
1	55.13450566	1.958337E-012	1.418834E-011	1	0.000000E+000
1	55.13457125	1.418834E-011	1.958337E-012	0	0.000000E+000
1	55.13763619	1.958337E-012	1.418834E-011	1	0.000000E+000
1	55.13776975	1.418834E-011	1.958337E-012	0	0.000000E+000
1	55.13791329	1.958337E-012	1.418834E-011	1	0.000000E+000
1	55.13812971	1.418834E-011	1.958337E-012	0	0.000000E+000
1	55.14060766	1.958337E-012	1.418834E-011	1	0.000000E+000
1	55.14070718	1.418834E-011	1.958337E-012	0	0.000000E+000
1	55.14809888	1.958337E-012	1.418834E-011	1	0.000000E+000
1	55.14813808	1.418834E-011	1.958337E-012	0	0.000000E+000
1	55.14852968	1.958337E-012	1.418834E-011	1	0.000000E+000
1	55.14895931	1.418834E-011	1.958337E-012	0	0.000000E+000
1	55.15281180	1.958337E-012	1.418834E-011	1	0.000000E+000
1	55.15293584	1.418834E-011	1.958337E-012	0	0.000000E+000
1	55.15397148	1.958337E-012	1.418834E-011	1	0.000000E+000
1	55.15402622	1.418834E-011	1.958337E-012	0	0.000000E+000
1	55.15761448	1.958337E-012	1.418834E-011	1	0.000000E+000
1	55.15768282	1.418834E-011	1.958337E-012	0	0.000000E+000
1	55.15922767	1.958337E-012	1.418834E-011	1	0.000000E+000
1	55.15927977	1.418834E-011	1.958337E-012	0	0.000000E+000
1	55.16265059	1.958337E-012	1.418834E-011	1	0.000000E+000
1	55.16276773	1.418834E-011	1.958337E-012	0	0.000000E+000
1	55.18350856	1.958337E-012	1.418834E-011	1	0.000000E+000
1	55.18357113	1.418834E-011	1.958337E-012	0	0.000000E+000
1	55.18365531	1.958337E-012	1.418834E-011	1	0.000000E+000
1	55.18367296	1.418834E-011	1.958337E-012	0	0.000000E+000
1	55.18508495	1.958337E-012	1.418834E-011	1	0.000000E+000
1	55.18513936	1.418834E-011	1.958337E-012	0	0.000000E+000
1	55.18872953	1.958337E-012	1.418834E-011	1	0.000000E+000
1	55.18880994	1.418834E-011	1.958337E-012	0	0.000000E+000
1	55.18983890	1.958337E-012	1.418834E-011	1	0.000000E+000
1	55.18991465	1.418834E-011	1.958337E-012	0	0.000000E+000
1	55.19121490	1.958337E-012	1.418834E-011	1	0.000000E+000
1	55.19129421	1.418834E-011	1.958337E-012	0	0.000000E+000
1	55.19380754	1.958337E-012	1.418834E-011	1	0.000000E+000
1	55.19382655	1.418834E-011	1.958337E-012	0	0.000000E+000
1	55.20199672	1.958337E-012	1.418834E-011	1	0.000000E+000
1	55.20202375	1.418834E-011	1.958337E-012	0	0.000000E+000
1	55.20237061	1.958337E-012	1.418834E-011	1	0.000000E+000
1	55.20246019	1.418834E-011	1.958337E-012	0	0.000000E+000
1	55.20292948	1.958337E-012	1.418834E-011	1	0.000000E+000
1	55.20294139	1.418834E-011	1.958337E-012	0	0.000000E+000
1	55.20311186	1.958337E-012	1.418834E-011	1	0.000000E+000
1	55.20330544	1.418834E-011	1.958337E-012	0	0.000000E+000
1	55.20830493	1.958337E-012	1.418834E-011	1	0.000000E+000
1	55.20835744	1.418834E-011	1.958337E-012	0	0.000000E+000
1	55.20928521	1.958337E-012	1.418834E-011	1	0.000000E+000
1	55.20931928	1.418834E-011	1.958337E-012	0	0.000000E+000
1	55.21294399	1.958337E-012	1.418834E-011	1	0.000000E+000
1	55.21305644	1.418834E-011	1.958337E-012	0	0.000000E+000
1	55.21336801	1.958337E-012	1.418834E-011	1	0.000000E+000
1	55.21343986	1.418834E-011	1.958337E-012	0	0.000000E+000
1	55.21368004	1.958337E-012	1.418834E-011	1	0.000000E+000
1	55.21371200	1.418834E-011	1.958337E-012	0	0.000000E+000
1	55.21559268	1.958337E-012	1.418834E-011	1	0.000000E+000
1	55.21568773	1.418834E-011	1.958337E-012	0	0.000000E+000
1	55.21904710	1.958337E-012	1.418834E-011	1	0.000000E+000
1	55.21919969	1.418834E-011	1.958337E-012	0	0.000000E+000
1	55.21990904	1.958337E-012	1.418834E-011	1	0.000000E+000
1	55.21993723	1.418834E-011	1.958337E-012	0	0.000000E+000
1	55.22208755	1.958337E-012	1.418834E-011	1	0.000000E+000
1	55.22220421	1.418834E-011	1.958337E-012	0	0.000000E+000
1	55.22291182	1.958337E-012	1.418834E-011	1	0.000000E+000
1	55.22292484	1.418834E-011	1.958337E-012	0	0.000000E+000
1	55.23034124	1.958337E-012	1.418834E-011	1	0.000000E+000
1	55.23039929	1.418834E-011	1.958337E-012	0	0.000000E+000
1	55.23112401	1.958337E-012	1.418834E-011	1	0.000000E+000
1	55.23116548	1.418834E-011	1.958337E-012	0	0.000000E+000
1	55.23120689	1.958337E-012	1.418834E-011	1	0.000000E+000
1	55.23142988	1.418834E-011	1.958337E-012	0	0.000000E+000
1	55.23281079	1.958337E-012	1.418834E-011	1	0.000000E+000
1	55.23289443	1.418834E-011	1.958337E-012	0	0.000000E+000
1	55.23374765	1.958337E-012	1.418834E-011	1	0.000000E+000
1	55.23380099	1.418834E-011	1.958337E-012	0	0.000000E+000
1	55.23401541	1.958337E-012	1.418834E-011	1	0.000000E+000
1	55.23406128	1.418834E-011	1.958337E-012	0	0.000000E+000
1	55.23410927	1.958337E-012	1.418834E-011	1	0.000000E+000
1	55.23439845	1.418834E-011	1.958337E-012	0	0.000000E+000
1	55.23688882	1.958337E-012	1.418834E-011	1	0.000000E+000
1	55.23702531	1.418834E-011	1.958337E-012	0	0.000000E+000
1	55.24431302	1.958337E-012	1.418834E-011	1	0.000000E+000
1	55.24436747	1.418834E-011	1.958337E-012	0	0.000000E+000
1	55.25110530	1.958337E-012	1.418834E-011	1	0.000000E+000
1	55.25131491	1.418834E-011	1.958337E-012	0	0.000000E+000
1	55.25163935	1.958337E-012	1.418834E-011	1	0.000000E+000
1	55.25179561	1.418834E-011	1.958337E-012	0	0.000000E+000
1	55.25195855	1.958337E-012	1.418834E-011	1	0.000000E+000
1	55.25224911	1.418834E-011	1.958337E-012	0	0.000000E+000
1	55.25225885	1.958337E-012	1.418834E-011	1	0.000000E+000
1	55.25245014	1.418834E-011	1.958337E-012	0	0.000000E+000
1	55.25281579	1.958337E-012	1.418834E-011	1	0.000000E+000
1	55.25296795	1.418834E-011	1.958337E-012	0	0.000000E+000
1	55.25608558	1.958337E-012	1.418834E-011	1	0.000000E+000
1	55.25650568	1.418834E-011	1.958337E-012	0	0.000000E+000
1	55.25654738	1.958337E-012	1.418834E-011	1	0.000000E+000
1	55.25656711	1.418834E-011	1.958337E-012	0	0.000000E+000
1	55.25675487	1.958337E-012	1.418834E-011	1	0.000000E+000
1	55.25678591	1.418834E-011	1.958337E-012	0	0.000000E+000
1	55.28727826	1.958337E-012	1.418834E-011	1	0.000000E+000
1	55.28811750	1.418834E-011	1.958337E-012	0	0.000000E+000
1	55.28944829	1.958337E-012	1.418834E-011	1	0.000000E+000
1	55.28947200	1.418834E-011	1.958337E-012	0	0.000000E+000
1	55.29173215	1.958337E-012	1.418834E-011	1	0.000000E+000
1	55.29178643	1.418834E-011	1.958337E-012	0	0.000000E+000
1	55.29860505	1.958337E-012	1.418834E-011	1	0.000000E+000
1	55.29871817	1.418834E-011	1.958337E-012	0	0.000000E+000
1	55.81389673	1.770485E-012	1.400048E-011	1	0.000000E+000
1	55.81397196	1.400048E-011	1.770485E-012	0	0.000000E+000
1	55.81562358	1.770485E-012	1.400048E-011	1	0.000000E+000
1	55.81565898	1.400048E-011	1.770485E-012	0	0.000000E+000
1	55.81597604	1.770485E-012	1.400048E-011	1	0.000000E+000
1	55.81605466	1.400048E-011	1.770485E-012	0	0.000000E+000
1	55.82075818	1.770485E-012	1.400048E-011	1	0.000000E+000
1	55.82080956	1.400048E-011	1.770485E-012	0	0.000000E+000
1	55.82158511	1.770485E-012	1.400048E-011	1	0.000000E+000
1	55.82160893	1.400048E-011	1.770485E-012	0	0.000000E+000
1	55.82224117	1.770485E-012	1.400048E-011	1	0.000000E+000
1	55.82232374	1.400048E-011	1.770485E-012	0	0.000000E+000
1	55.83166702	1.770485E-012	1.400048E-011	1	0.000000E+000
1	55.83178112	1.400048E-011	1.770485E-012	0	0.000000E+000
1	55.83327463	1.770485E-012	1.400048E-011	1	0.000000E+000
1	55.83329894	1.400048E-011	1.770485E-012	0	0.000000E+000
1	55.83415943	1.770485E-012	1.400048E-011	1	0.000000E+000
1	55.83431930	1.400048E-011	1.770485E-012	0	0.000000E+000
1	55.83574495	1.770485E-012	1.400048E-011	1	0.000000E+000
1	55.83581090	1.400048E-011	1.770485E-012	0	0.000000E+000
1	55.83741504	1.770485E-012	1.400048E-011	1	0.000000E+000
1	55.83747245	1.400048E-011	1.770485E-012	0	0.000000E+000
1	55.83808834	1.770485E-012	1.400048E-011	1	0.000000E+000
1	55.83810054	1.400048E-011	1.770485E-012	0	0.000000E+000
1	55.83863928	1.770485E-012	1.400048E-011	1	0.000000E+000
1	55.83882531	1.400048E-011	1.770485E-012	0	0.000000E+000
1	55.84122872	1.770485E-012	1.400048E-011	1	0.000000E+000
1	55.84135273	1.400048E-011	1.770485E-012	0	0.000000E+000
1	55.84606714	1.770485E-012	1.400048E-011	1	0.000000E+000
1	55.84617569	1.400048E-011	1.770485E-012	0	0.000000E+000
1	55.85276642	1.770485E-012	1.400048E-011	1	0.000000E+000
1	55.85289184	1.400048E-011	1.770485E-012	0	0.000000E+000
1	55.85292443	1.770485E-012	1.400048E-011	1	0.000000E+000
1	55.85318528	1.400048E-011	1.770485E-012	0	0.000000E+000
1	55.85406458	1.770485E-012	1.400048E-011	1	0.000000E+000
1	55.85413758	1.400048E-011	1.770485E-012	0	0.000000E+000
1	55.85447921	1.770485E-012	1.400048E-011	1	0.000000E+000
1	55.85458920	1.400048E-011	1.770485E-012	0	0.000000E+000
1	55.85468064	1.770485E-012	1.400048E-011	1	0.000000E+000
1	55.85487988	1.400048E-011	1.770485E-012	0	0.000000E+000
1	55.85676128	1.770485E-012	1.400048E-011	1	0.000000E+000
1	55.85702649	1.400048E-011	1.770485E-012	0	0.000000E+000
1	55.85724627	1.770485E-012	1.400048E-011	1	0.000000E+000
1	55.85741732	1.400048E-011	1.770485E-012	0	0.000000E+000
1	55.85831499	1.770485E-012	1.400048E-011	1	0.000000E+000
1	55.85839761	1.400048E-011	1.770485E-012	0	0.000000E+000
1	55.85857149	1.770485E-012	1.400048E-011	1	0.000000E+000
1	55.85859443	1.400048E-011	1.770485E-012	0	0.000000E+000
1	55.86092054	1.770485E-012	1.400048E-011	1	0.000000E+000
1	55.86104608	1.400048E-011	1.770485E-012	0	0.000000E+000
1	55.86557770	1.770485E-012	1.400048E-011	1	0.000000E+000
1	55.86566446	1.400048E-011	1.770485E-012	0	0.000000E+000
1	55.86754679	1.770485E-012	1.400048E-011	1	0.000000E+000
1	55.86758402	1.400048E-011	1.770485E-012	0	0.000000E+000
1	55.86877753	1.770485E-012	1.400048E-011	1	0.000000E+000
1	55.86884900	1.400048E-011	1.770485E-012	0	0.000000E+000
1	55.86890775	1.770485E-012	1.400048E-011	1	0.000000E+000
1	55.86891462	1.400048E-011	1.770485E-012	0	0.000000E+000
1	55.87204963	1.770485E-012	1.400048E-011	1	0.000000E+000
1	55.87211403	1.400048E-011	1.770485E-012	0	0.000000E+000
1	55.87473996	1.770485E-012	1.400048E-011	1	0.000000E+000
1	55.87482149	1.400048E-011	1.770485E-012	0	0.000000E+000
1	55.87495738	1.770485E-012	1.400048E-011	1	0.000000E+000
1	55.87503381	1.400048E-011	1.770485E-012	0	0.000000E+000
1	55.87607263	1.770485E-012	1.400048E-011	1	0.000000E+000
1	55.87609939	1.400048E-011	1.770485E-012	0	0.000000E+000
1	55.87618970	1.770485E-012	1.400048E-011	1	0.000000E+000
1	55.87622677	1.400048E-011	1.770485E-012	0	0.000000E+000
1	55.87735690	1.770485E-012	1.400048E-011	1	0.000000E+000
1	55.87738264	1.400048E-011	1.770485E-012	0	0.000000E+000
1	55.88027095	1.770485E-012	1.400048E-011	1	0.000000E+000
1	55.88033160	1.400048E-011	1.770485E-012	0	0.000000E+000
1	55.88074002	1.770485E-012	1.400048E-011	1	0.000000E+000
1	55.88082846	1.400048E-011	1.770485E-012	0	0.000000E+000
1	55.88159272	1.770485E-012	1.400048E-011	1	0.000000E+000
1	55.88170791	1.400048E-011	1.770485E-012	0	0.000000E+000
1	55.88458357	1.770485E-012	1.400048E-011	1	0.000000E+000
1	55.88472879	1.400048E-011	1.770485E-012	0	0.000000E+000
1	55.88474803	1.770485E-012	1.400048E-011	1	0.000000E+000
1	55.88482870	1.400048E-011	1.770485E-012	0	0.000000E+000
1	55.88580292	1.770485E-012	1.400048E-011	1	0.000000E+000
1	55.88588123	1.400048E-011	1.770485E-012	0	0.000000E+000
1	55.88650512	1.770485E-012	1.400048E-011	1	0.000000E+000
1	55.88661199	1.400048E-011	1.770485E-012	0	0.000000E+000
1	55.88817571	1.770485E-012	1.400048E-011	1	0.000000E+000
1	55.88819679	1.400048E-011	1.770485E-012	0	0.000000E+000
1	55.88834890	1.770485E-012	1.400048E-011	1	0.000000E+000
1	55.88839342	1.400048E-011	1.770485E-012	0	0.000000E+000
1	55.89349359	1.770485E-012	1.400048E-011	1	0.000000E+000
1	55.89361135	1.400048E-011	1.770485E-012	0	0.000000E+000
1	55.89403128	1.770485E-012	1.400048E-011	1	0.000000E+000
1	55.89405389	1.400048E-011	1.770485E-012	0	0.000000E+000
1	55.89423995	1.770485E-012	1.400048E-011	1	0.000000E+000
1	55.89433484	1.400048E-011	1.770485E-012	0	0.000000E+000
1	55.89606537	1.770485E-012	1.400048E-011	1	0.000000E+000
1	55.89614107	1.400048E-011	1.770485E-012	0	0.000000E+000
1	55.89650150	1.770485E-012	1.400048E-011	1	0.000000E+000
1	55.89654792	1.400048E-011	1.770485E-012	0	0.000000E+000
1	55.89703838	1.770485E-012	1.400048E-011	1	0.000000E+000
1	55.89716838	1.400048E-011	1.770485E-012	0	0.000000E+000
1	55.89720574	1.770485E-012	1.400048E-011	1	0.000000E+000
1	55.89736920	1.400048E-011	1.770485E-012	0	0.000000E+000
1	55.89740427	1.770485E-012	1.400048E-011	1	0.000000E+000
1	55.89745970	1.400048E-011	1.770485E-012	0	0.000000E+000
1	55.89747642	1.770485E-012	1.400048E-011	1	0.000000E+000
1	55.89766930	1.400048E-011	1.770485E-012	0	0.000000E+000
1	55.89806335	1.770485E-012	1.400048E-011	1	0.000000E+000
1	55.89823199	1.400048E-011	1.770485E-012	0	0.000000E+000
1	55.89886465	1.770485E-012	1.400048E-011	1	0.000000E+000
1	55.89890781	1.400048E-011	1.770485E-012	0	0.000000E+000
1	55.90097197	1.770485E-012	1.400048E-011	1	0.000000E+000
1	55.90101841	1.400048E-011	1.770485E-012	0	0.000000E+000
1	55.90203959	1.770485E-012	1.400048E-011	1	0.000000E+000
1	55.90205506	1.400048E-011	1.770485E-012	0	0.000000E+000
1	55.90210498	1.770485E-012	1.400048E-011	1	0.000000E+000
1	55.90250199	1.400048E-011	1.770485E-012	0	0.000000E+000
1	55.90299186	1.770485E-012	1.400048E-011	1	0.000000E+000
1	55.90305096	1.400048E-011	1.770485E-012	0	0.000000E+000
1	55.94716757	1.770485E-012	1.400048E-011	1	0.000000E+000
1	55.94718453	1.400048E-011	1.770485E-012	0	0.000000E+000
1	55.94750552	1.770485E-012	1.400048E-011	1	0.000000E+000
1	55.94758615	1.400048E-011	1.770485E-012	0	0.000000E+000
1	55.94766540	1.770485E-012	1.400048E-011	1	0.000000E+000
1	55.94792554	1.400048E-011	1.770485E-012	0	0.000000E+000
1	55.94858206	1.770485E-012	1.400048E-011	1	0.000000E+000
1	55.94875031	1.400048E-011	1.770485E-012	0	0.000000E+000
1	55.94953227	1.770485E-012	1.400048E-011	1	0.000000E+000
1	55.94957079	1.400048E-011	1.770485E-012	0	0.000000E+000
1	55.95008240	1.770485E-012	1.400048E-011	1	0.000000E+000
1	55.95016707	1.400048E-011	1.770485E-012	0	0.000000E+000
1	55.95236226	1.770485E-012	1.400048E-011	1	0.000000E+000
1	55.95243946	1.400048E-011	1.770485E-012	0	0.000000E+000
1	55.95255621	1.770485E-012	1.400048E-011	1	0.000000E+000
1	55.95263201	1.400048E-011	1.770485E-012	0	0.000000E+000
1	55.95342891	1.770485E-012	1.400048E-011	1	0.000000E+000
1	55.95352799	1.400048E-011	1.770485E-012	0	0.000000E+000
1	55.95412896	1.770485E-012	1.400048E-011	1	0.000000E+000
1	55.95431915	1.400048E-011	1.770485E-012	0	0.000000E+000
1	55.95773085	1.770485E-012	1.400048E-011	1	0.000000E+000
1	55.95827812	1.400048E-011	1.770485E-012	0	0.000000E+000
1	55.95843136	1.770485E-012	1.400048E-011	1	0.000000E+000
1	55.95845646	1.400048E-011	1.770485E-012	0	0.000000E+000
1	55.96279056	1.770485E-012	1.400048E-011	1	0.000000E+000
1	55.96284206	1.400048E-011	1.770485E-012	0	0.000000E+000
1	55.96387892	1.770485E-012	1.400048E-011	1	0.000000E+000
1	55.96390817	1.400048E-011	1.770485E-012	0	0.000000E+000
1	55.96481688	1.770485E-012	1.400048E-011	1	0.000000E+000
1	55.96486111	1.400048E-011	1.770485E-012	0	0.000000E+000
1	55.96553295	1.770485E-012	1.400048E-011	1	0.000000E+000
1	55.96559052	1.400048E-011	1.770485E-012	0	0.000000E+000
1	55.96975324	1.770485E-012	1.400048E-011	1	0.000000E+000
1	55.96987505	1.400048E-011	1.770485E-012	0	0.000000E+000
1	55.96992555	1.770485E-012	1.400048E-011	1	0.000000E+000
1	55.96993423	1.400048E-011	1.770485E-012	0	0.000000E+000
1	55.97015303	1.770485E-012	1.400048E-011	1	0.000000E+000
1	55.97051273	1.400048E-011	1.770485E-012	0	0.000000E+000
1	55.97310472	1.770485E-012	1.400048E-011	1	0.000000E+000
1	55.97327427	1.400048E-011	1.770485E-012	0	0.000000E+000
1	55.97402222	1.770485E-012	1.400048E-011	1	0.000000E+000
1	55.97427783	1.400048E-011	1.770485E-012	0	0.000000E+000
1	55.97431197	1.770485E-012	1.400048E-011	1	0.000000E+000
1	55.97472278	1.400048E-011	1.770485E-012	0	0.000000E+000
1	55.97541371	1.770485E-012	1.400048E-011	1	0.000000E+000
1	55.97543911	1.400048E-011	1.770485E-012	0	0.000000E+000
1	55.97761287	1.770485E-012	1.400048E-011	1	0.000000E+000
1	55.97775317	1.400048E-011	1.770485E-012	0	0.000000E+000
1	55.97797313	1.770485E-012	1.400048E-011	1	0.000000E+000
1	55.97802534	1.400048E-011	1.770485E-012	0	0.000000E+000
1	55.97997980	1.770485E-012	1.400048E-011	1	0.000000E+000
1	55.98000931	1.400048E-011	1.770485E-012	0	0.000000E+000
1	55.98053481	1.770485E-012	1.400048E-011	1	0.000000E+000
1	55.98058965	1.400048E-011	1.770485E-012	0	0.000000E+000
1	55.98120549	1.770485E-012	1.400048E-011	1	0.000000E+000
1	55.98123104	1.400048E-011	1.770485E-012	0	0.000000E+000
1	55.98126182	1.770485E-012	1.400048E-011	1	0.000000E+000
1	55.98132349	1.400048E-011	1.770485E-012	0	0.000000E+000
1	55.98223881	1.770485E-012	1.400048E-011	1	0.000000E+000
1	55.98232292	1.400048E-011	1.770485E-012	0	0.000000E+000
1	55.98384791	1.770485E-012	1.400048E-011	1	0.000000E+000
1	55.98397676	1.400048E-011	1.770485E-012	0	0.000000E+000
1	55.98616792	1.770485E-012	1.400048E-011	1	0.000000E+000
1	55.98620190	1.400048E-011	1.770485E-012	0	0.000000E+000
1	55.98891920	1.770485E-012	1.400048E-011	1	0.000000E+000
1	55.98901228	1.400048E-011	1.770485E-012	0	0.000000E+000
1	55.98903327	1.770485E-012	1.400048E-011	1	0.000000E+000
1	55.98907065	1.400048E-011	1.770485E-012	0	0.000000E+000
1	55.98941912	1.770485E-012	1.400048E-011	1	0.000000E+000
1	55.98948540	1.400048E-011	1.770485E-012	0	0.000000E+000
1	55.99100078	1.770485E-012	1.400048E-011	1	0.000000E+000
1	55.99142528	1.400048E-011	1.770485E-012	0	0.000000E+000
1	55.99454177	1.770485E-012	1.400048E-011	1	0.000000E+000
1	55.99462307	1.400048E-011	1.770485E-012	0	0.000000E+000
1	55.99548881	1.770485E-012	1.400048E-011	1	0.000000E+000
1	55.99551440	1.400048E-011	1.770485E-012	0	0.000000E+000
1	55.99799447	1.770485E-012	1.400048E-011	1	0.000000E+000
1	55.99805395	1.400048E-011	1.770485E-012	0	0.000000E+000
1	55.99996754	1.770485E-012	1.400048E-011	1	0.000000E+000
1	55.99999481	1.400048E-011	1.770485E-012	0	0.000000E+000
1	56.00135252	1.770485E-012	1.400048E-011	1	0.000000E+000
1	56.00146150	1.400048E-011	1.770485E-012	0	0.000000E+000
1	56.03545939	1.770485E-012	1.400048E-011	1	0.000000E+000
1	56.03550522	1.400048E-011	1.770485E-012	0	0.000000E+000
1	56.03627803	1.770485E-012	1.400048E-011	1	0.000000E+000
1	56.03640152	1.400048E-011	1.770485E-012	0	0.000000E+000
1	56.04124059	1.770485E-012	1.400048E-011	1	0.000000E+000
1	56.04133654	1.400048E-011	1.770485E-012	0	0.000000E+000
1	56.04188317	1.770485E-012	1.400048E-011	1	0.000000E+000
1	56.04213997	1.400048E-011	1.770485E-012	0	0.000000E+000
1	56.04249010	1.770485E-012	1.400048E-011	1	0.000000E+000
1	56.04254356	1.400048E-011	1.770485E-012	0	0.000000E+000
1	56.04264301	1.770485E-012	1.400048E-011	1	0.000000E+000
1	56.04268941	1.400048E-011	1.770485E-012	0	0.000000E+000
1	56.04441007	1.770485E-012	1.400048E-011	1	0.000000E+000
1	56.04470035	1.400048E-011	1.770485E-012	0	0.000000E+000
1	56.04485492	1.770485E-012	1.400048E-011	1	0.000000E+000
1	56.04491908	1.400048E-011	1.770485E-012	0	0.000000E+000
1	56.04536827	1.770485E-012	1.400048E-011	1	0.000000E+000
1	56.04554691	1.400048E-011	1.770485E-012	0	0.000000E+000
1	56.04741473	1.770485E-012	1.400048E-011	1	0.000000E+000
1	56.04762427	1.400048E-011	1.770485E-012	0	0.000000E+000
1	56.04990220	1.770485E-012	1.400048E-011	1	0.000000E+000
1	56.05012769	1.400048E-011	1.770485E-012	0	0.000000E+000
1	56.05158135	1.770485E-012	1.400048E-011	1	0.000000E+000
1	56.05163640	1.400048E-011	1.770485E-012	0	0.000000E+000
1	56.05228755	1.770485E-012	1.400048E-011	1	0.000000E+000
1	56.05230078	1.400048E-011	1.770485E-012	0	0.000000E+000
1	56.05235435	1.770485E-012	1.400048E-011	1	0.000000E+000
1	56.05246931	1.400048E-011	1.770485E-012	0	0.000000E+000
1	56.05444997	1.770485E-012	1.400048E-011	1	0.000000E+000
1	56.05454738	1.400048E-011	1.770485E-012	0	0.000000E+000
1	56.05660517	1.770485E-012	1.400048E-011	1	0.000000E+000
1	56.05681271	1.400048E-011	1.770485E-012	0	0.000000E+000
1	56.05714017	1.770485E-012	1.400048E-011	1	0.000000E+000
1	56.05720340	1.400048E-011	1.770485E-012	0	0.000000E+000
1	56.05751753	1.770485E-012	1.400048E-011	1	0.000000E+000
1	56.05759892	1.400048E-011	1.770485E-012	0	0.000000E+000
1	56.06001208	1.770485E-012	1.400048E-011	1	0.000000E+000
1	56.06014935	1.400048E-011	1.770485E-012	0	0.000000E+000
1	56.06108369	1.770485E-012	1.400048E-011	1	0.000000E+000
1	56.06116441	1.400048E-011	1.770485E-012	0	0.000000E+000
1	56.06172099	1.770485E-012	1.400048E-011	1	0.000000E+000
1	56.06185097	1.400048E-011	1.770485E-012	0	0.000000E+000
1	56.06389270	1.770485E-012	1.400048E-011	1	0.000000E+000
1	56.06416637	1.400048E-011	1.770485E-012	0	0.000000E+000
1	56.06419441	1.770485E-012	1.400048E-011	1	0.000000E+000
1	56.06421016	1.400048E-011	1.770485E-012	0	0.000000E+000
1	56.06483015	1.770485E-012	1.400048E-011	1	0.000000E+000
1	56.06487078	1.400048E-011	1.770485E-012	0	0.000000E+000
1	56.06613023	1.770485E-012	1.400048E-011	1	0.000000E+000
1	56.06614869	1.400048E-011	1.770485E-012	0	0.000000E+000
1	56.06615213	1.770485E-012	1.400048E-011	1	0.000000E+000
1	56.06618838	1.400048E-011	1.770485E-012	0	0.000000E+000
1	56.06728729	1.770485E-012	1.400048E-011	1	0.000000E+000
1	56.06731556	1.400048E-011	1.770485E-012	0	0.000000E+000
1	56.06856356	1.770485E-012	1.400048E-011	1	0.000000E+000
1	56.06862293	1.400048E-011	1.770485E-012	0	0.000000E+000
1	56.07096092	1.770485E-012	1.400048E-011	1	0.000000E+000
1	56.07105536	1.400048E-011	1.770485E-012	0	0.000000E+000
1	56.07359885	1.770485E-012	1.400048E-011	1	0.000000E+000
1	56.07366916	1.400048E-011	1.770485E-012	0	0.000000E+000
1	56.07370521	1.770485E-012	1.400048E-011	1	0.000000E+000
1	56.07374510	1.400048E-011	1.770485E-012	0	0.000000E+000
1	56.07463220	1.770485E-012	1.400048E-011	1	0.000000E+000
1	56.07483866	1.400048E-011	1.770485E-012	0	0.000000E+000
1	56.07521215	1.770485E-012	1.400048E-011	1	0.000000E+000
1	56.07547596	1.400048E-011	1.770485E-012	0	0.000000E+000
1	56.07614047	1.770485E-012	1.400048E-011	1	0.000000E+000
1	56.07625433	1.400048E-011	1.770485E-012	0	0.000000E+000
1	56.07681200	1.770485E-012	1.400048E-011	1	0.000000E+000
1	56.07689539	1.400048E-011	1.770485E-012	0	0.000000E+000
1	56.07835521	1.770485E-012	1.400048E-011	1	0.000000E+000
1	56.07841119	1.400048E-011	1.770485E-012	0	0.000000E+000
1	56.08246318	1.770485E-012	1.400048E-011	1	0.000000E+000
1	56.08260005	1.400048E-011	1.770485E-012	0	0.000000E+000
1	56.09064442	1.770485E-012	1.400048E-011	1	0.000000E+000
1	56.09082386	1.400048E-011	1.770485E-012	0	0.000000E+000
1	56.09193360	1.770485E-012	1.400048E-011	1	0.000000E+000
1	56.09195294	1.400048E-011	1.770485E-012	0	0.000000E+000
1	56.09605578	1.770485E-012	1.400048E-011	1	0.000000E+000
1	56.09606741	1.400048E-011	1.770485E-012	0	0.000000E+000
1	56.09641160	1.770485E-012	1.400048E-011	1	0.000000E+000
1	56.09662948	1.400048E-011	1.770485E-012	0	0.000000E+000
1	56.10665748	1.770485E-012	1.400048E-011	1	0.000000E+000
1	56.10693245	1.400048E-011	1.770485E-012	0	0.000000E+000
1	56.10784838	1.770485E-012	1.400048E-011	1	0.000000E+000
1	56.10786876	1.400048E-011	1.770485E-012	0	0.000000E+000
1	56.10848734	1.770485E-012	1.400048E-011	1	0.000000E+000
1	56.10855740	1.400048E-011	1.770485E-012	0	0.000000E+000
1	56.11112337	1.770485E-012	1.400048E-011	1	0.000000E+000
1	56.11115638	1.400048E-011	1.770485E-012	0	0.000000E+000
1	56.11125991	1.770485E-012	1.400048E-011	1	0.000000E+000
1	56.11133095	1.400048E-011	1.770485E-012	0	0.000000E+000
1	56.11667511	1.770485E-012	1.400048E-011	1	0.000000E+000
1	56.11679511	1.400048E-011	1.770485E-012	0	0.000000E+000
1	56.11824124	1.770485E-012	1.400048E-011	1	0.000000E+000
1	56.11827344	1.400048E-011	1.770485E-012	0	0.000000E+000
1	56.11840722	1.770485E-012	1.400048E-011	1	0.000000E+000
1	56.11852292	1.400048E-011	1.770485E-012	0	0.000000E+000
1	56.12091230	1.770485E-012	1.400048E-011	1	0.000000E+000
1	56.12097525	1.400048E-011	1.770485E-012	0	0.000000E+000
1	56.12234185	1.770485E-012	1.400048E-011	1	0.000000E+000
1	56.12238923	1.400048E-011	1.770485E-012	0	0.000000E+000
1	56.12243933	1.770485E-012	1.400048E-011	1	0.000000E+000
1	56.12251482	1.400048E-011	1.770485E-012	0	0.000000E+000
1	56.12649319	1.770485E-012	1.400048E-011	1	0.000000E+000
1	56.12671192	1.400048E-011	1.770485E-012	0	0.000000E+000
1	56.13631886	1.770485E-012	1.400048E-011	1	0.000000E+000
1	56.13643235	1.400048E-011	1.770485E-012	0	0.000000E+000
1	56.13751053	1.770485E-012	1.400048E-011	1	0.000000E+000
1	56.13762839	1.400048E-011	1.770485E-012	0	0.000000E+000
1	56.14134161	1.770485E-012	1.400048E-011	1	0.000000E+000
1	56.14153940	1.400048E-011	1.770485E-012	0	0.000000E+000
1	56.14398192	1.770485E-012	1.400048E-011	1	0.000000E+000
1	56.14402603	1.400048E-011	1.770485E-012	0	0.000000E+000
1	56.14601060	1.770485E-012	1.400048E-011	1	0.000000E+000
1	56.14609882	1.400048E-011	1.770485E-012	0	0.000000E+000
1	56.15136716	1.770485E-012	1.400048E-011	1	0.000000E+000
1	56.15148222	1.400048E-011	1.770485E-012	0	0.000000E+000
1	56.15548145	1.770485E-012	1.400048E-011	1	0.000000E+000
1	56.15561409	1.400048E-011	1.770485E-012	0	0.000000E+000
1	56.15870585	1.770485E-012	1.400048E-011	1	0.000000E+000
1	56.15884040	1.400048E-011	1.770485E-012	0	0.000000E+000
1	56.15914634	1.770485E-012	1.400048E-011	1	0.000000E+000
1	56.15937631	1.400048E-011	1.770485E-012	0	0.000000E+000
1	56.16068229	1.770485E-012	1.400048E-011	1	0.000000E+000
1	56.16075902	1.400048E-011	1.770485E-012	0	0.000000E+000
1	56.16186455	1.770485E-012	1.400048E-011	1	0.000000E+000
1	56.16193552	1.400048E-011	1.770485E-012	0	0.000000E+000
1	56.16213586	1.770485E-012	1.400048E-011	1	0.000000E+000
1	56.16244243	1.400048E-011	1.770485E-012	0	0.000000E+000
1	56.16376775	1.770485E-012	1.400048E-011	1	0.000000E+000
1	56.16387950	1.400048E-011	1.770485E-012	0	0.000000E+000
1	56.16616002	1.770485E-012	1.400048E-011	1	0.000000E+000
1	56.16635312	1.400048E-011	1.770485E-012	0	0.000000E+000
1	56.16741041	1.770485E-012	1.400048E-011	1	0.000000E+000
1	56.16745196	1.400048E-011	1.770485E-012	0	0.000000E+000
1	56.16749910	1.770485E-012	1.400048E-011	1	0.000000E+000
1	56.16760509	1.400048E-011	1.770485E-012	0	0.000000E+000
1	56.16769451	1.770485E-012	1.400048E-011	1	0.000000E+000
1	56.16772833	1.400048E-011	1.770485E-012	0	0.000000E+000
1	56.16774242	1.770485E-012	1.400048E-011	1	0.000000E+000
1	56.16792617	1.400048E-011	1.770485E-012	0	0.000000E+000
1	56.16807618	1.770485E-012	1.400048E-011	1	0.000000E+000
1	56.16809223	1.400048E-011	1.770485E-012	0	0.000000E+000
1	56.16867000	1.770485E-012	1.400048E-011	1	0.000000E+000
1	56.16908756	1.400048E-011	1.770485E-012	0	0.000000E+000
1	56.16977200	1.770485E-012	1.400048E-011	1	0.000000E+000
1	56.17001619	1.400048E-011	1.770485E-012	0	0.000000E+000
1	56.17036103	1.770485E-012	1.400048E-011	1	0.000000E+000
1	56.17052247	1.400048E-011	1.770485E-012	0	0.000000E+000
1	56.17057612	1.770485E-012	1.400048E-011	1	0.000000E+000
1	56.17065371	1.400048E-011	1.770485E-012	0	0.000000E+000
1	56.17173353	1.770485E-012	1.400048E-011	1	0.000000E+000
1	56.17186512	1.400048E-011	1.770485E-012	0	0.000000E+000
1	56.17235690	1.770485E-012	1.400048E-011	1	0.000000E+000
1	56.17262265	1.400048E-011	1.770485E-012	0	0.000000E+000
1	56.17336040	1.770485E-012	1.400048E-011	1	0.000000E+000
1	56.17338891	1.400048E-011	1.770485E-012	0	0.000000E+000
1	56.17725433	1.770485E-012	1.400048E-011	1	0.000000E+000
1	56.17742536	1.400048E-011	1.770485E-012	0	0.000000E+000
1	56.17892222	1.770485E-012	1.400048E-011	1	0.000000E+000
1	56.17895150	1.400048E-011	1.770485E-012	0	0.000000E+000
1	56.17950796	1.770485E-012	1.400048E-011	1	0.000000E+000
1	56.17962830	1.400048E-011	1.770485E-012	0	0.000000E+000
1	56.18105416	1.770485E-012	1.400048E-011	1	0.000000E+000
1	56.18108510	1.400048E-011	1.770485E-012	0	0.000000E+000
1	56.18110497	1.770485E-012	1.400048E-011	1	0.000000E+000
1	56.18120533	1.400048E-011	1.770485E-012	0	0.000000E+000
1	56.18169874	1.770485E-012	1.400048E-011	1	0.000000E+000
1	56.18172396	1.400048E-011	1.770485E-012	0	0.000000E+000
1	56.18204777	1.770485E-012	1.400048E-011	1	0.000000E+000
1	56.18208192	1.400048E-011	1.770485E-012	0	0.000000E+000
1	56.18252160	1.770485E-012	1.400048E-011	1	0.000000E+000
1	56.18257052	1.400048E-011	1.770485E-012	0	0.000000E+000
1	56.18348307	1.770485E-012	1.400048E-011	1	0.000000E+000
1	56.18353402	1.400048E-011	1.770485E-012	0	0.000000E+000
1	56.18549678	1.770485E-012	1.400048E-011	1	0.000000E+000
1	56.18555849	1.400048E-011	1.770485E-012	0	0.000000E+000
1	56.18592796	1.770485E-012	1.400048E-011	1	0.000000E+000
1	56.18616614	1.400048E-011	1.770485E-012	0	0.000000E+000
1	56.18658910	1.770485E-012	1.400048E-011	1	0.000000E+000
1	56.18666102	1.400048E-011	1.770485E-012	0	0.000000E+000
1	56.18811080	1.770485E-012	1.400048E-011	1	0.000000E+000
1	56.18819938	1.400048E-011	1.770485E-012	0	0.000000E+000
1	56.19343416	1.770485E-012	1.400048E-011	1	0.000000E+000
1	56.19361650	1.400048E-011	1.770485E-012	0	0.000000E+000
1	56.20137923	1.770485E-012	1.400048E-011	1	0.000000E+000
1	56.20169073	1.400048E-011	1.770485E-012	0	0.000000E+000
1	56.20652605	1.770485E-012	1.400048E-011	1	0.000000E+000
1	56.20659955	1.400048E-011	1.770485E-012	0	0.000000E+000
1	56.20695569	1.770485E-012	1.400048E-011	1	0.000000E+000
1	56.20699691	1.400048E-011	1.770485E-012	0	0.000000E+000
1	56.21732780	1.770485E-012	1.400048E-011	1	0.000000E+000
1	56.21741464	1.400048E-011	1.770485E-012	0	0.000000E+000
1	65.77665900	1.905998E-012	1.413600E-011	1	0.000000E+000
1	65.77667863	1.413600E-011	1.905998E-012	0	0.000000E+000
1	65.77836458	1.905998E-012	1.413600E-011	1	0.000000E+000
1	65.77848796	1.413600E-011	1.905998E-012	0	0.000000E+000
1	65.77851057	1.905998E-012	1.413600E-011	1	0.000000E+000
1	65.77856697	1.413600E-011	1.905998E-012	0	0.000000E+000
1	65.77873036	1.905998E-012	1.413600E-011	1	0.000000E+000
1	65.77877944	1.413600E-011	1.905998E-012	0	0.000000E+000
1	65.77881523	1.905998E-012	1.413600E-011	1	0.000000E+000
1	65.77893051	1.413600E-011	1.905998E-012	0	0.000000E+000
1	65.77920223	1.905998E-012	1.413600E-011	1	0.000000E+000
1	65.77924346	1.413600E-011	1.905998E-012	0	0.000000E+000
1	65.78417485	1.905998E-012	1.413600E-011	1	0.000000E+000
1	65.78428773	1.413600E-011	1.905998E-012	0	0.000000E+000
1	65.78430426	1.905998E-012	1.413600E-011	1	0.000000E+000
1	65.78439144	1.413600E-011	1.905998E-012	0	0.000000E+000
1	65.78505333	1.905998E-012	1.413600E-011	1	0.000000E+000
1	65.78509859	1.413600E-011	1.905998E-012	0	0.000000E+000
1	65.78534199	1.905998E-012	1.413600E-011	1	0.000000E+000
1	65.78544737	1.413600E-011	1.905998E-012	0	0.000000E+000
1	65.78648776	1.905998E-012	1.413600E-011	1	0.000000E+000
1	65.78656490	1.413600E-011	1.905998E-012	0	0.000000E+000
1	65.78790393	1.905998E-012	1.413600E-011	1	0.000000E+000
1	65.78791477	1.413600E-011	1.905998E-012	0	0.000000E+000
1	65.78895050	1.905998E-012	1.413600E-011	1	0.000000E+000
1	65.78898208	1.413600E-011	1.905998E-012	0	0.000000E+000
1	65.79228811	1.905998E-012	1.413600E-011	1	0.000000E+000
1	65.79231823	1.413600E-011	1.905998E-012	0	0.000000E+000
1	65.79400122	1.905998E-012	1.413600E-011	1	0.000000E+000
1	65.79405884	1.413600E-011	1.905998E-012	0	0.000000E+000
1	65.79604893	1.905998E-012	1.413600E-011	1	0.000000E+000
1	65.79612040	1.413600E-011	1.905998E-012	0	0.000000E+000
1	65.79690194	1.905998E-012	1.413600E-011	1	0.000000E+000
1	65.79701813	1.413600E-011	1.905998E-012	0	0.000000E+000
1	65.79779856	1.905998E-012	1.413600E-011	1	0.000000E+000
1	65.79784202	1.413600E-011	1.905998E-012	0	0.000000E+000
1	65.79902809	1.905998E-012	1.413600E-011	1	0.000000E+000
1	65.79911434	1.413600E-011	1.905998E-012	0	0.000000E+000
1	65.80201799	1.905998E-012	1.413600E-011	1	0.000000E+000
1	65.80207101	1.413600E-011	1.905998E-012	0	0.000000E+000
1	65.80451873	1.905998E-012	1.413600E-011	1	0.000000E+000
1	65.80456423	1.413600E-011	1.905998E-012	0	0.000000E+000
1	65.80780571	1.905998E-012	1.413600E-011	1	0.000000E+000
1	65.80800528	1.413600E-011	1.905998E-012	0	0.000000E+000
1	65.80801148	1.905998E-012	1.413600E-011	1	0.000000E+000
1	65.80816423	1.413600E-011	1.905998E-012	0	0.000000E+000
1	65.80828900	1.905998E-012	1.413600E-011	1	0.000000E+000
1	65.80835403	1.413600E-011	1.905998E-012	0	0.000000E+000
1	65.81126911	1.905998E-012	1.413600E-011	1	0.000000E+000
1	65.81136338	1.413600E-011	1.905998E-012	0	0.000000E+000
1	65.81149356	1.905998E-012	1.413600E-011	1	0.000000E+000
1	65.81154212	1.413600E-011	1.905998E-012	0	0.000000E+000
1	65.81162996	1.905998E-012	1.413600E-011	1	0.000000E+000
1	65.81168289	1.413600E-011	1.905998E-012	0	0.000000E+000
1	65.81575864	1.905998E-012	1.413600E-011	1	0.000000E+000
1	65.81605095	1.413600E-011	1.905998E-012	0	0.000000E+000
1	65.81605115	1.905998E-012	1.413600E-011	1	0.000000E+000
1	65.81617325	1.413600E-011	1.905998E-012	0	0.000000E+000
1	65.81664980	1.905998E-012	1.413600E-011	1	0.000000E+000
1	65.81682103	1.413600E-011	1.905998E-012	0	0.000000E+000
1	65.81729923	1.905998E-012	1.413600E-011	1	0.000000E+000
1	65.81741237	1.413600E-011	1.905998E-012	0	0.000000E+000
1	65.81834759	1.905998E-012	1.413600E-011	1	0.000000E+000
1	65.81847160	1.413600E-011	1.905998E-012	0	0.000000E+000
1	65.82064283	1.905998E-012	1.413600E-011	1	0.000000E+000
1	65.82068135	1.413600E-011	1.905998E-012	0	0.000000E+000
1	65.82414982	1.905998E-012	1.413600E-011	1	0.000000E+000
1	65.82428451	1.413600E-011	1.905998E-012	0	0.000000E+000
1	66.28079016	1.913870E-012	1.414387E-011	1	0.000000E+000
1	66.28103413	1.414387E-011	1.913870E-012	0	0.000000E+000
1	66.28341316	1.913870E-012	1.414387E-011	1	0.000000E+000
1	66.28347381	1.414387E-011	1.913870E-012	0	0.000000E+000
1	66.28454090	1.913870E-012	1.414387E-011	1	0.000000E+000
1	66.28462102	1.414387E-011	1.913870E-012	0	0.000000E+000
1	66.28544148	1.913870E-012	1.414387E-011	1	0.000000E+000
1	66.28555598	1.414387E-011	1.913870E-012	0	0.000000E+000
1	66.28970425	1.913870E-012	1.414387E-011	1	0.000000E+000
1	66.28982361	1.414387E-011	1.913870E-012	0	0.000000E+000
1	66.29070443	1.913870E-012	1.414387E-011	1	0.000000E+000
1	66.29075303	1.414387E-011	1.913870E-012	0	0.000000E+000
1	66.29341384	1.913870E-012	1.414387E-011	1	0.000000E+000
1	66.29372428	1.414387E-011	1.913870E-012	0	0.000000E+000
1	66.29389160	1.913870E-012	1.414387E-011	1	0.000000E+000
1	66.29390308	1.414387E-011	1.913870E-012	0	0.000000E+000
1	66.29902215	1.913870E-012	1.414387E-011	1	0.000000E+000
1	66.29936019	1.414387E-011	1.913870E-012	0	0.000000E+000
1	66.29973338	1.913870E-012	1.414387E-011	1	0.000000E+000
1	66.29987750	1.414387E-011	1.913870E-012	0	0.000000E+000
1	66.30107096	1.913870E-012	1.414387E-011	1	0.000000E+000
1	66.30137746	1.414387E-011	1.913870E-012	0	0.000000E+000
1	66.30158721	1.913870E-012	1.414387E-011	1	0.000000E+000
1	66.30171484	1.414387E-011	1.913870E-012	0	0.000000E+000
1	66.30511379	1.913870E-012	1.414387E-011	1	0.000000E+000
1	66.30512849	1.414387E-011	1.913870E-012	0	0.000000E+000
1	66.30553752	1.913870E-012	1.414387E-011	1	0.000000E+000
1	66.30566734	1.414387E-011	1.913870E-012	0	0.000000E+000
1	66.30568921	1.913870E-012	1.414387E-011	1	0.000000E+000
1	66.30583666	1.414387E-011	1.913870E-012	0	0.000000E+000
1	66.30729716	1.913870E-012	1.414387E-011	1	0.000000E+000
1	66.30732264	1.414387E-011	1.913870E-012	0	0.000000E+000
1	66.30741911	1.913870E-012	1.414387E-011	1	0.000000E+000
1	66.30769881	1.414387E-011	1.913870E-012	0	0.000000E+000
1	66.31405080	1.913870E-012	1.414387E-011	1	0.000000E+000
1	66.31411135	1.414387E-011	1.913870E-012	0	0.000000E+000
1	66.31509962	1.913870E-012	1.414387E-011	1	0.000000E+000
1	66.31513432	1.414387E-011	1.913870E-012	0	0.000000E+000
1	66.31545471	1.913870E-012	1.414387E-011	1	0.000000E+000
1	66.31560825	1.414387E-011	1.913870E-012	0	0.000000E+000
1	66.31681274	1.913870E-012	1.414387E-011	1	0.000000E+000
1	66.31706797	1.414387E-011	1.913870E-012	0	0.000000E+000
1	66.31712314	1.913870E-012	1.414387E-011	1	0.000000E+000
1	66.31715964	1.414387E-011	1.913870E-012	0	0.000000E+000
1	66.31750707	1.913870E-012	1.414387E-011	1	0.000000E+000
1	66.31756597	1.414387E-011	1.913870E-012	0	0.000000E+000
1	66.31959374	1.913870E-012	1.414387E-011	1	0.000000E+000
1	66.31986610	1.414387E-011	1.913870E-012	0	0.000000E+000
1	66.32029315	1.913870E-012	1.414387E-011	1	0.000000E+000
1	66.32046541	1.414387E-011	1.913870E-012	0	0.000000E+000
1	66.32090684	1.913870E-012	1.414387E-011	1	0.000000E+000
1	66.32106519	1.414387E-011	1.913870E-012	0	0.000000E+000
1	66.32219067	1.913870E-012	1.414387E-011	1	0.000000E+000
1	66.32228221	1.414387E-011	1.913870E-012	0	0.000000E+000
1	66.32454508	1.913870E-012	1.414387E-011	1	0.000000E+000
1	66.32463836	1.414387E-011	1.913870E-012	0	0.000000E+000
1	66.32618794	1.913870E-012	1.414387E-011	1	0.000000E+000
1	66.32624426	1.414387E-011	1.913870E-012	0	0.000000E+000
1	66.32635985	1.913870E-012	1.414387E-011	1	0.000000E+000
1	66.32667244	1.414387E-011	1.913870E-012	0	0.000000E+000
1	66.32718452	1.913870E-012	1.414387E-011	1	0.000000E+000
1	66.32721983	1.414387E-011	1.913870E-012	0	0.000000E+000
1	66.32726069	1.913870E-012	1.414387E-011	1	0.000000E+000
1	66.32735394	1.414387E-011	1.913870E-012	0	0.000000E+000
1	66.32789782	1.913870E-012	1.414387E-011	1	0.000000E+000
1	66.32795301	1.414387E-011	1.913870E-012	0	0.000000E+000
1	66.32822884	1.913870E-012	1.414387E-011	1	0.000000E+000
1	66.32845180	1.414387E-011	1.913870E-012	0	0.000000E+000
1	66.32848241	1.913870E-012	1.414387E-011	1	0.000000E+000
1	66.32855142	1.414387E-011	1.913870E-012	0	0.000000E+000
1	66.32930195	1.913870E-012	1.414387E-011	1	0.000000E+000
1	66.32977188	1.414387E-011	1.913870E-012	0	0.000000E+000
1	66.32985773	1.913870E-012	1.414387E-011	1	0.000000E+000
1	66.32988132	1.414387E-011	1.913870E-012	0	0.000000E+000
1	66.33065994	1.913870E-012	1.414387E-011	1	0.000000E+000
1	66.33078100	1.414387E-011	1.913870E-012	0	0.000000E+000
1	66.33157169	1.913870E-012	1.414387E-011	1	0.000000E+000
1	66.33164248	1.414387E-011	1.913870E-012	0	0.000000E+000
1	66.33274148	1.913870E-012	1.414387E-011	1	0.000000E+000
1	66.33279517	1.414387E-011	1.913870E-012	0	0.000000E+000
1	66.33290506	1.913870E-012	1.414387E-011	1	0.000000E+000
1	66.33305200	1.414387E-011	1.913870E-012	0	0.000000E+000
1	66.33477456	1.913870E-012	1.414387E-011	1	0.000000E+000
1	66.33488982	1.414387E-011	1.913870E-012	0	0.000000E+000
1	66.33587879	1.913870E-012	1.414387E-011	1	0.000000E+000
1	66.33606201	1.414387E-011	1.913870E-012	0	0.000000E+000
1	66.33933764	1.913870E-012	1.414387E-011	1	0.000000E+000
1	66.33940375	1.414387E-011	1.913870E-012	0	0.000000E+000
1	66.34320847	1.913870E-012	1.414387E-011	1	0.000000E+000
1	66.34322553	1.414387E-011	1.913870E-012	0	0.000000E+000
1	66.34535185	1.913870E-012	1.414387E-011	1	0.000000E+000
1	66.34550913	1.414387E-011	1.913870E-012	0	0.000000E+000
1	66.34681879	1.913870E-012	1.414387E-011	1	0.000000E+000
1	66.34691289	1.414387E-011	1.913870E-012	0	0.000000E+000
1	66.35172766	1.913870E-012	1.414387E-011	1	0.000000E+000
1	66.35175177	1.414387E-011	1.913870E-012	0	0.000000E+000
1	66.35178605	1.913870E-012	1.414387E-011	1	0.000000E+000
1	66.35195460	1.414387E-011	1.913870E-012	0	0.000000E+000
1	66.35344446	1.913870E-012	1.414387E-011	1	0.000000E+000
1	66.35370037	1.414387E-011	1.913870E-012	0	0.000000E+000
1	66.35435253	1.913870E-012	1.414387E-011	1	0.000000E+000
1	66.35439942	1.414387E-011	1.913870E-012	0	0.000000E+000
1	66.35443968	1.913870E-012	1.414387E-011	1	0.000000E+000
1	66.35456591	1.414387E-011	1.913870E-012	0	0.000000E+000
1	66.35617398	1.913870E-012	1.414387E-011	1	0.000000E+000
1	66.35624409	1.414387E-011	1.913870E-012	0	0.000000E+000
1	66.35627322	1.913870E-012	1.414387E-011	1	0.000000E+000
1	66.35664698	1.414387E-011	1.913870E-012	0	0.000000E+000
1	66.35665783	1.913870E-012	1.414387E-011	1	0.000000E+000
1	66.35673961	1.414387E-011	1.913870E-012	0	0.000000E+000
1	66.35992752	1.913870E-012	1.414387E-011	1	0.000000E+000
1	66.35994076	1.414387E-011	1.913870E-012	0	0.000000E+000
1	66.36099199	1.913870E-012	1.414387E-011	1	0.000000E+000
1	66.36101679	1.414387E-011	1.913870E-012	0	0.000000E+000
1	66.36107126	1.913870E-012	1.414387E-011	1	0.000000E+000
1	66.36124720	1.414387E-011	1.913870E-012	0	0.000000E+000
1	66.36185961	1.913870E-012	1.414387E-011	1	0.000000E+000
1	66.36192867	1.414387E-011	1.913870E-012	0	0.000000E+000
1	66.36213252	1.913870E-012	1.414387E-011	1	0.000000E+000
1	66.36217361	1.414387E-011	1.913870E-012	0	0.000000E+000
1	66.36356073	1.913870E-012	1.414387E-011	1	0.000000E+000
1	66.36370405	1.414387E-011	1.913870E-012	0	0.000000E+000
1	66.36595458	1.913870E-012	1.414387E-011	1	0.000000E+000
1	66.36597962	1.414387E-011	1.913870E-012	0	0.000000E+000
1	66.36811893	1.913870E-012	1.414387E-011	1	0.000000E+000
1	66.36813960	1.414387E-011	1.913870E-012	0	0.000000E+000
1	66.37141197	1.913870E-012	1.414387E-011	1	0.000000E+000
1	66.37144319	1.414387E-011	1.913870E-012	0	0.000000E+000
1	66.37333448	1.913870E-012	1.414387E-011	1	0.000000E+000
1	66.37336351	1.414387E-011	1.913870E-012	0	0.000000E+000
1	66.37398471	1.913870E-012	1.414387E-011	1	0.000000E+000
1	66.37402245	1.414387E-011	1.913870E-012	0	0.000000E+000
1	66.37405603	1.913870E-012	1.414387E-011	1	0.000000E+000
1	66.37429537	1.414387E-011	1.913870E-012	0	0.000000E+000
1	66.37434985	1.913870E-012	1.414387E-011	1	0.000000E+000
1	66.37440212	1.414387E-011	1.913870E-012	0	0.000000E+000
1	66.37642593	1.913870E-012	1.414387E-011	1	0.000000E+000
1	66.37657239	1.414387E-011	1.913870E-012	0	0.000000E+000
1	66.37662791	1.913870E-012	1.414387E-011	1	0.000000E+000
1	66.37690276	1.414387E-011	1.913870E-012	0	0.000000E+000
1	66.37808671	1.913870E-012	1.414387E-011	1	0.000000E+000
1	66.37814062	1.414387E-011	1.913870E-012	0	0.000000E+000
1	66.38196490	1.913870E-012	1.414387E-011	1	0.000000E+000
1	66.38203495	1.414387E-011	1.913870E-012	0	0.000000E+000
1	66.38205917	1.913870E-012	1.414387E-011	1	0.000000E+000
1	66.38217950	1.414387E-011	1.913870E-012	0	0.000000E+000
1	66.39201241	1.913870E-012	1.414387E-011	1	0.000000E+000
1	66.39215887	1.414387E-011	1.913870E-012	0	0.000000E+000
1	66.39316140	1.913870E-012	1.414387E-011	1	0.000000E+000
1	66.39353037	1.414387E-011	1.913870E-012	0	0.000000E+000
1	66.39401508	1.913870E-012	1.414387E-011	1	0.000000E+000
1	66.39418766	1.414387E-011	1.913870E-012	0	0.000000E+000
1	71.78159278	1.880210E-012	1.411021E-011	1	0.000000E+000
1	71.78160046	1.411021E-011	1.880210E-012	0	0.000000E+000
1	71.78243341	1.880210E-012	1.411021E-011	1	0.000000E+000
1	71.78245898	1.411021E-011	1.880210E-012	0	0.000000E+000
1	71.78295233	1.880210E-012	1.411021E-011	1	0.000000E+000
1	71.78297386	1.411021E-011	1.880210E-012	0	0.000000E+000
1	71.78406962	1.880210E-012	1.411021E-011	1	0.000000E+000
1	71.78421932	1.411021E-011	1.880210E-012	0	0.000000E+000
1	71.78427667	1.880210E-012	1.411021E-011	1	0.000000E+000
1	71.78432109	1.411021E-011	1.880210E-012	0	0.000000E+000
1	71.78573978	1.880210E-012	1.411021E-011	1	0.000000E+000
1	71.78575923	1.411021E-011	1.880210E-012	0	0.000000E+000
1	71.78754412	1.880210E-012	1.411021E-011	1	0.000000E+000
1	71.78762398	1.411021E-011	1.880210E-012	0	0.000000E+000
1	71.79095923	1.880210E-012	1.411021E-011	1	0.000000E+000
1	71.79105974	1.411021E-011	1.880210E-012	0	0.000000E+000
1	71.79156755	1.880210E-012	1.411021E-011	1	0.000000E+000
1	71.79165437	1.411021E-011	1.880210E-012	0	0.000000E+000
1	71.79266438	1.880210E-012	1.411021E-011	1	0.000000E+000
1	71.79273193	1.411021E-011	1.880210E-012	0	0.000000E+000
1	71.79300733	1.880210E-012	1.411021E-011	1	0.000000E+000
1	71.79303512	1.411021E-011	1.880210E-012	0	0.000000E+000
1	71.79448412	1.880210E-012	1.411021E-011	1	0.000000E+000
1	71.79463362	1.411021E-011	1.880210E-012	0	0.000000E+000
1	71.79974451	1.880210E-012	1.411021E-011	1	0.000000E+000
1	71.79992782	1.411021E-011	1.880210E-012	0	0.000000E+000
1	71.79996443	1.880210E-012	1.411021E-011	1	0.000000E+000
1	71.79999691	1.411021E-011	1.880210E-012	0	0.000000E+000
1	71.80002752	1.880210E-012	1.411021E-011	1	0.000000E+000
1	71.80008466	1.411021E-011	1.880210E-012	0	0.000000E+000
1	71.80178759	1.880210E-012	1.411021E-011	1	0.000000E+000
1	71.80192465	1.411021E-011	1.880210E-012	0	0.000000E+000
1	71.80204205	1.880210E-012	1.411021E-011	1	0.000000E+000
1	71.80205849	1.411021E-011	1.880210E-012	0	0.000000E+000
1	71.80344041	1.880210E-012	1.411021E-011	1	0.000000E+000
1	71.80348078	1.411021E-011	1.880210E-012	0	0.000000E+000
1	71.80378464	1.880210E-012	1.411021E-011	1	0.000000E+000
1	71.80395211	1.411021E-011	1.880210E-012	0	0.000000E+000
1	71.80402704	1.880210E-012	1.411021E-011	1	0.000000E+000
1	71.80410526	1.411021E-011	1.880210E-012	0	0.000000E+000
1	71.80412670	1.880210E-012	1.411021E-011	1	0.000000E+000
1	71.80420284	1.411021E-011	1.880210E-012	0	0.000000E+000
1	71.80489322	1.880210E-012	1.411021E-011	1	0.000000E+000
1	71.80529918	1.411021E-011	1.880210E-012	0	0.000000E+000
1	71.80592189	1.880210E-012	1.411021E-011	1	0.000000E+000
1	71.80617419	1.411021E-011	1.880210E-012	0	0.000000E+000
1	71.80717039	1.880210E-012	1.411021E-011	1	0.000000E+000
1	71.80720927	1.411021E-011	1.880210E-012	0	0.000000E+000
1	71.81563076	1.880210E-012	1.411021E-011	1	0.000000E+000
1	71.81580615	1.411021E-011	1.880210E-012	0	0.000000E+000
1	71.81698053	1.880210E-012	1.411021E-011	1	0.000000E+000
1	71.81709719	1.411021E-011	1.880210E-012	0	0.000000E+000
1	71.82097854	1.880210E-012	1.411021E-011	1	0.000000E+000
1	71.82103303	1.411021E-011	1.880210E-012	0	0.000000E+000
1	71.82373734	1.880210E-012	1.411021E-011	1	0.000000E+000
1	71.82385494	1.411021E-011	1.880210E-012	0	0.000000E+000
1	71.82403314	1.880210E-012	1.411021E-011	1	0.000000E+000
1	71.82417029	1.411021E-011	1.880210E-012	0	0.000000E+000
1	71.82476320	1.880210E-012	1.411021E-011	1	0.000000E+000
1	71.82478478	1.411021E-011	1.880210E-012	0	0.000000E+000
1	71.82563720	1.880210E-012	1.411021E-011	1	0.000000E+000
1	71.82570855	1.411021E-011	1.880210E-012	0	0.000000E+000
1	71.82687989	1.880210E-012	1.411021E-011	1	0.000000E+000
1	71.82692015	1.411021E-011	1.880210E-012	0	0.000000E+000
1	71.82797932	1.880210E-012	1.411021E-011	1	0.000000E+000
1	71.82798859	1.411021E-011	1.880210E-012	0	0.000000E+000
1	71.82822543	1.880210E-012	1.411021E-011	1	0.000000E+000
1	71.82830975	1.411021E-011	1.880210E-012	0	0.000000E+000
1	71.99477740	1.636134E-012	1.386613E-011	1	0.000000E+000
1	71.99479770	1.386613E-011	1.636134E-012	0	0.000000E+000
1	71.99615299	1.636134E-012	1.386613E-011	1	0.000000E+000
1	71.99621916	1.386613E-011	1.636134E-012	0	0.000000E+000
1	71.99830290	1.636134E-012	1.386613E-011	1	0.000000E+000
1	71.99832134	1.386613E-011	1.636134E-012	0	0.000000E+000
1	72.00092474	1.636134E-012	1.386613E-011	1	0.000000E+000
1	72.00099104	1.386613E-011	1.636134E-012	0	0.000000E+000
1	72.00248770	1.636134E-012	1.386613E-011	1	0.000000E+000
1	72.00258644	1.386613E-011	1.636134E-012	0	0.000000E+000
1	72.00313201	1.636134E-012	1.386613E-011	1	0.000000E+000
1	72.00322154	1.386613E-011	1.636134E-012	0	0.000000E+000
1	72.00539465	1.636134E-012	1.386613E-011	1	0.000000E+000
1	72.00546555	1.386613E-011	1.636134E-012	0	0.000000E+000
1	72.00642392	1.636134E-012	1.386613E-011	1	0.000000E+000
1	72.00650741	1.386613E-011	1.636134E-012	0	0.000000E+000
1	72.00654886	1.636134E-012	1.386613E-011	1	0.000000E+000
1	72.00672755	1.386613E-011	1.636134E-012	0	0.000000E+000
1	72.00735114	1.636134E-012	1.386613E-011	1	0.000000E+000
1	72.00749589	1.386613E-011	1.636134E-012	0	0.000000E+000
1	72.01271096	1.636134E-012	1.386613E-011	1	0.000000E+000
1	72.01273975	1.386613E-011	1.636134E-012	0	0.000000E+000
1	72.01281533	1.636134E-012	1.386613E-011	1	0.000000E+000
1	72.01293721	1.386613E-011	1.636134E-012	0	0.000000E+000
1	72.01345666	1.636134E-012	1.386613E-011	1	0.000000E+000
1	72.01349833	1.386613E-011	1.636134E-012	0	0.000000E+000
1	72.02013157	1.636134E-012	1.386613E-011	1	0.000000E+000
1	72.02019302	1.386613E-011	1.636134E-012	0	0.000000E+000
1	72.02549802	1.636134E-012	1.386613E-011	1	0.000000E+000
1	72.02553120	1.386613E-011	1.636134E-012	0	0.000000E+000
1	72.02709369	1.636134E-012	1.386613E-011	1	0.000000E+000
1	72.02732032	1.386613E-011	1.636134E-012	0	0.000000E+000
1	72.02890857	1.636134E-012	1.386613E-011	1	0.000000E+000
1	72.02901399	1.386613E-011	1.636134E-012	0	0.000000E+000
1	72.03019466	1.636134E-012	1.386613E-011	1	0.000000E+000
1	72.03022542	1.386613E-011	1.636134E-012	0	0.000000E+000
1	72.03096620	1.636134E-012	1.386613E-011	1	0.000000E+000
1	72.03104822	1.386613E-011	1.636134E-012	0	0.000000E+000
1	72.03130559	1.636134E-012	1.386613E-011	1	0.000000E+000
1	72.03133134	1.386613E-011	1.636134E-012	0	0.000000E+000
1	72.03962901	1.636134E-012	1.386613E-011	1	0.000000E+000
1	72.03964874	1.386613E-011	1.636134E-012	0	0.000000E+000
1	72.04108037	1.636134E-012	1.386613E-011	1	0.000000E+000
1	72.04125555	1.386613E-011	1.636134E-012	0	0.000000E+000
1	72.04240432	1.636134E-012	1.386613E-011	1	0.000000E+000
1	72.04244993	1.386613E-011	1.636134E-012	0	0.000000E+000
1	72.04250266	1.636134E-012	1.386613E-011	1	0.000000E+000
1	72.04260691	1.386613E-011	1.636134E-012	0	0.000000E+000
1	72.04366484	1.636134E-012	1.386613E-011	1	0.000000E+000
1	72.04369064	1.386613E-011	1.636134E-012	0	0.000000E+000
1	72.04431595	1.636134E-012	1.386613E-011	1	0.000000E+000
1	72.04435045	1.386613E-011	1.636134E-012	0	0.000000E+000
1	72.04634905	1.636134E-012	1.386613E-011	1	0.000000E+000
1	72.04638791	1.386613E-011	1.636134E-012	0	0.000000E+000
1	72.04812609	1.636134E-012	1.386613E-011	1	0.000000E+000
1	72.04816990	1.386613E-011	1.636134E-012	0	0.000000E+000
1	72.05614221	1.636134E-012	1.386613E-011	1	0.000000E+000
1	72.05629598	1.386613E-011	1.636134E-012	0	0.000000E+000
1	72.05817001	1.636134E-012	1.386613E-011	1	0.000000E+000
1	72.05826371	1.386613E-011	1.636134E-012	0	0.000000E+000
1	72.06000367	1.636134E-012	1.386613E-011	1	0.000000E+000
1	72.06006010	1.386613E-011	1.636134E-012	0	0.000000E+000
1	72.06007406	1.636134E-012	1.386613E-011	1	0.000000E+000
1	72.06010944	1.386613E-011	1.636134E-012	0	0.000000E+000
1	72.06073120	1.636134E-012	1.386613E-011	1	0.000000E+000
1	72.06087596	1.386613E-011	1.636134E-012	0	0.000000E+000
1	72.06240305	1.636134E-012	1.386613E-011	1	0.000000E+000
1	72.06258473	1.386613E-011	1.636134E-012	0	0.000000E+000
1	72.06292810	1.636134E-012	1.386613E-011	1	0.000000E+000
1	72.06296887	1.386613E-011	1.636134E-012	0	0.000000E+000
1	72.06300074	1.636134E-012	1.386613E-011	1	0.000000E+000
1	72.06337414	1.386613E-011	1.636134E-012	0	0.000000E+000
1	72.06358468	1.636134E-012	1.386613E-011	1	0.000000E+000
1	72.06372951	1.386613E-011	1.636134E-012	0	0.000000E+000
1	72.06405879	1.636134E-012	1.386613E-011	1	0.000000E+000
1	72.06416054	1.386613E-011	1.636134E-012	0	0.000000E+000
1	72.06795884	1.636134E-012	1.386613E-011	1	0.000000E+000
1	72.06797685	1.386613E-011	1.636134E-012	0	0.000000E+000
1	72.06876128	1.636134E-012	1.386613E-011	1	0.000000E+000
1	72.06889259	1.386613E-011	1.636134E-012	0	0.000000E+000
1	72.06950076	1.636134E-012	1.386613E-011	1	0.000000E+000
1	72.06963006	1.386613E-011	1.636134E-012	0	0.000000E+000
1	72.06990494	1.636134E-012	1.386613E-011	1	0.000000E+000
1	72.06996995	1.386613E-011	1.636134E-012	0	0.000000E+000
1	72.07027063	1.636134E-012	1.386613E-011	1	0.000000E+000
1	72.07031639	1.386613E-011	1.636134E-012	0	0.000000E+000
1	72.07037746	1.636134E-012	1.386613E-011	1	0.000000E+000
1	72.07042590	1.386613E-011	1.636134E-012	0	0.000000E+000
1	72.07220078	1.636134E-012	1.386613E-011	1	0.000000E+000
1	72.07223623	1.386613E-011	1.636134E-012	0	0.000000E+000
1	72.07244039	1.636134E-012	1.386613E-011	1	0.000000E+000
1	72.07252748	1.386613E-011	1.636134E-012	0	0.000000E+000
1	72.07561071	1.636134E-012	1.386613E-011	1	0.000000E+000
1	72.07563640	1.386613E-011	1.636134E-012	0	0.000000E+000
1	72.07720221	1.636134E-012	1.386613E-011	1	0.000000E+000
1	72.07746473	1.386613E-011	1.636134E-012	0	0.000000E+000
1	72.07920336	1.636134E-012	1.386613E-011	1	0.000000E+000
1	72.07925365	1.386613E-011	1.636134E-012	0	0.000000E+000
1	72.08249891	1.636134E-012	1.386613E-011	1	0.000000E+000
1	72.08265400	1.386613E-011	1.636134E-012	0	0.000000E+000
1	72.08274043	1.636134E-012	1.386613E-011	1	0.000000E+000
1	72.08281059	1.386613E-011	1.636134E-012	0	0.000000E+000
1	72.08358617	1.636134E-012	1.386613E-011	1	0.000000E+000
1	72.08363861	1.386613E-011	1.636134E-012	0	0.000000E+000
1	72.08499512	1.636134E-012	1.386613E-011	1	0.000000E+000
1	72.08514315	1.386613E-011	1.636134E-012	0	0.000000E+000
1	72.08521824	1.636134E-012	1.386613E-011	1	0.000000E+000
1	72.08524866	1.386613E-011	1.636134E-012	0	0.000000E+000
1	72.08586239	1.636134E-012	1.386613E-011	1	0.000000E+000
1	72.08596180	1.386613E-011	1.636134E-012	0	0.000000E+000
1	72.08743388	1.636134E-012	1.386613E-011	1	0.000000E+000
1	72.08750427	1.386613E-011	1.636134E-012	0	0.000000E+000
1	72.08866984	1.636134E-012	1.386613E-011	1	0.000000E+000
1	72.08876102	1.386613E-011	1.636134E-012	0	0.000000E+000
1	72.08881578	1.636134E-012	1.386613E-011	1	0.000000E+000
1	72.08896109	1.386613E-011	1.636134E-012	0	0.000000E+000
1	72.08901658	1.636134E-012	1.386613E-011	1	0.000000E+000
1	72.08926673	1.386613E-011	1.636134E-012	0	0.000000E+000
1	72.09068175	1.636134E-012	1.386613E-011	1	0.000000E+000
1	72.09089020	1.386613E-011	1.636134E-012	0	0.000000E+000
1	72.09319685	1.636134E-012	1.386613E-011	1	0.000000E+000
1	72.09331513	1.386613E-011	1.636134E-012	0	0.000000E+000
1	72.09343749	1.636134E-012	1.386613E-011	1	0.000000E+000
1	72.09348279	1.386613E-011	1.636134E-012	0	0.000000E+000
1	73.37417694	2.611558E-012	1.484156E-011	1	0.000000E+000
1	73.37432341	1.484156E-011	2.611558E-012	0	0.000000E+000
1	73.37483391	2.611558E-012	1.484156E-011	1	0.000000E+000
1	73.37489235	1.484156E-011	2.611558E-012	0	0.000000E+000
1	73.37491554	2.611558E-012	1.484156E-011	1	0.000000E+000
1	73.37493097	1.484156E-011	2.611558E-012	0	0.000000E+000
1	73.37500207	2.611558E-012	1.484156E-011	1	0.000000E+000
1	73.37500964	1.484156E-011	2.611558E-012	0	0.000000E+000
1	73.37730584	2.611558E-012	1.484156E-011	1	0.000000E+000
1	73.37732729	1.484156E-011	2.611558E-012	0	0.000000E+000
1	73.37786259	2.611558E-012	1.484156E-011	1	0.000000E+000
1	73.37814770	1.484156E-011	2.611558E-012	0	0.000000E+000
1	73.37852507	2.611558E-012	1.484156E-011	1	0.000000E+000
1	73.37860522	1.484156E-011	2.611558E-012	0	0.000000E+000
1	73.37866663	2.611558E-012	1.484156E-011	1	0.000000E+000
1	73.37881912	1.484156E-011	2.611558E-012	0	0.000000E+000
1	73.38049998	2.611558E-012	1.484156E-011	1	0.000000E+000
1	73.38058675	1.484156E-011	2.611558E-012	0	0.000000E+000
1	73.38102258	2.611558E-012	1.484156E-011	1	0.000000E+000
1	73.38111556	1.484156E-011	2.611558E-012	0	0.000000E+000
1	73.38150848	2.611558E-012	1.484156E-011	1	0.000000E+000
1	73.38154029	1.484156E-011	2.611558E-012	0	0.000000E+000
1	73.38157638	2.611558E-012	1.484156E-011	1	0.000000E+000
1	73.38160885	1.484156E-011	2.611558E-012	0	0.000000E+000
1	73.38163611	2.611558E-012	1.484156E-011	1	0.000000E+000
1	73.38195033	1.484156E-011	2.611558E-012	0	0.000000E+000
1	73.38435494	2.611558E-012	1.484156E-011	1	0.000000E+000
1	73.38449569	1.484156E-011	2.611558E-012	0	0.000000E+000
1	73.38459285	2.611558E-012	1.484156E-011	1	0.000000E+000
1	73.38466035	1.484156E-011	2.611558E-012	0	0.000000E+000
1	73.38654291	2.611558E-012	1.484156E-011	1	0.000000E+000
1	73.38658109	1.484156E-011	2.611558E-012	0	0.000000E+000
1	73.38675718	2.611558E-012	1.484156E-011	1	0.000000E+000
1	73.38684968	1.484156E-011	2.611558E-012	0	0.000000E+000
1	73.38703032	2.611558E-012	1.484156E-011	1	0.000000E+000
1	73.38714501	1.484156E-011	2.611558E-012	0	0.000000E+000
1	73.38757430	2.611558E-012	1.484156E-011	1	0.000000E+000
1	73.38767112	1.484156E-011	2.611558E-012	0	0.000000E+000
1	73.38962827	2.611558E-012	1.484156E-011	1	0.000000E+000
1	73.38975225	1.484156E-011	2.611558E-012	0	0.000000E+000
1	73.39085345	2.611558E-012	1.484156E-011	1	0.000000E+000
1	73.39090235	1.484156E-011	2.611558E-012	0	0.000000E+000
1	73.39098921	2.611558E-012	1.484156E-011	1	0.000000E+000
1	73.39107325	1.484156E-011	2.611558E-012	0	0.000000E+000
1	73.39263785	2.611558E-012	1.484156E-011	1	0.000000E+000
1	73.39281701	1.484156E-011	2.611558E-012	0	0.000000E+000
1	73.39369365	2.611558E-012	1.484156E-011	1	0.000000E+000
1	73.39379265	1.484156E-011	2.611558E-012	0	0.000000E+000
1	73.39420801	2.611558E-012	1.484156E-011	1	0.000000E+000
1	73.39428641	1.484156E-011	2.611558E-012	0	0.000000E+000
1	73.39658086	2.611558E-012	1.484156E-011	1	0.000000E+000
1	73.39668820	1.484156E-011	2.611558E-012	0	0.000000E+000
1	73.39880931	2.611558E-012	1.484156E-011	1	0.000000E+000
1	73.39890438	1.484156E-011	2.611558E-012	0	0.000000E+000
1	73.40335905	2.611558E-012	1.484156E-011	1	0.000000E+000
1	73.40341932	1.484156E-011	2.611558E-012	0	0.000000E+000
1	73.40700121	2.611558E-012	1.484156E-011	1	0.000000E+000
1	73.40706285	1.484156E-011	2.611558E-012	0	0.000000E+000
1	73.40784684	2.611558E-012	1.484156E-011	1	0.000000E+000
1	73.40792280	1.484156E-011	2.611558E-012	0	0.000000E+000
1	73.42272003	2.611558E-012	1.484156E-011	1	0.000000E+000
1	73.42277198	1.484156E-011	2.611558E-012	0	0.000000E+000
1	73.42423789	2.611558E-012	1.484156E-011	1	0.000000E+000
1	73.42431548	1.484156E-011	2.611558E-012	0	0.000000E+000
1	73.42523537	2.611558E-012	1.484156E-011	1	0.000000E+000
1	73.42527996	1.484156E-011	2.611558E-012	0	0.000000E+000
1	73.42658134	2.611558E-012	1.484156E-011	1	0.000000E+000
1	73.42659019	1.484156E-011	2.611558E-012	0	0.000000E+000
1	73.42769386	2.611558E-012	1.484156E-011	1	0.000000E+000
1	73.42776785	1.484156E-011	2.611558E-012	0	0.000000E+000
1	73.42856514	2.611558E-012	1.484156E-011	1	0.000000E+000
1	73.42866605	1.484156E-011	2.611558E-012	0	0.000000E+000
1	73.42867841	2.611558E-012	1.484156E-011	1	0.000000E+000
1	73.42893075	1.484156E-011	2.611558E-012	0	0.000000E+000
1	73.43086011	2.611558E-012	1.484156E-011	1	0.000000E+000
1	73.43091572	1.484156E-011	2.611558E-012	0	0.000000E+000
1	73.44232135	2.611558E-012	1.484156E-011	1	0.000000E+000
1	73.44235460	1.484156E-011	2.611558E-012	0	0.000000E+000
1	73.44601688	2.611558E-012	1.484156E-011	1	0.000000E+000
1	73.44613164	1.484156E-011	2.611558E-012	0	0.000000E+000
1	73.44613664	2.611558E-012	1.484156E-011	1	0.000000E+000
1	73.44618236	1.484156E-011	2.611558E-012	0	0.000000E+000
1	73.44646747	2.611558E-012	1.484156E-011	1	0.000000E+000
1	73.44650686	1.484156E-011	2.611558E-012	0	0.000000E+000
1	73.44934836	2.611558E-012	1.484156E-011	1	0.000000E+000
1	73.44938243	1.484156E-011	2.611558E-012	0	0.000000E+000
1	73.45189668	2.611558E-012	1.484156E-011	1	0.000000E+000
1	73.45224630	1.484156E-011	2.611558E-012	0	0.000000E+000
1	73.45334430	2.611558E-012	1.484156E-011	1	0.000000E+000
1	73.45343862	1.484156E-011	2.611558E-012	0	0.000000E+000
1	73.45516888	2.611558E-012	1.484156E-011	1	0.000000E+000
1	73.45547467	1.484156E-011	2.611558E-012	0	0.000000E+000
1	73.45564050	2.611558E-012	1.484156E-011	1	0.000000E+000
1	73.45573509	1.484156E-011	2.611558E-012	0	0.000000E+000
1	73.45603271	2.611558E-012	1.484156E-011	1	0.000000E+000
1	73.45613361	1.484156E-011	2.611558E-012	0	0.000000E+000
1	73.45906281	2.611558E-012	1.484156E-011	1	0.000000E+000
1	73.45910226	1.484156E-011	2.611558E-012	0	0.000000E+000
1	73.46408652	2.611558E-012	1.484156E-011	1	0.000000E+000
1	73.46417449	1.484156E-011	2.611558E-012	0	0.000000E+000
1	73.46419831	2.611558E-012	1.484156E-011	1	0.000000E+000
1	73.46422049	1.484156E-011	2.611558E-012	0	0.000000E+000
1	73.46432323	2.611558E-012	1.484156E-011	1	0.000000E+000
1	73.46439719	1.484156E-011	2.611558E-012	0	0.000000E+000
1	73.46441616	2.611558E-012	1.484156E-011	1	0.000000E+000
1	73.46447405	1.484156E-011	2.611558E-012	0	0.000000E+000
1	73.46811355	2.611558E-012	1.484156E-011	1	0.000000E+000
1	73.46817813	1.484156E-011	2.611558E-012	0	0.000000E+000
1	73.47029222	2.611558E-012	1.484156E-011	1	0.000000E+000
1	73.47053258	1.484156E-011	2.611558E-012	0	0.000000E+000
1	73.47363883	2.611558E-012	1.484156E-011	1	0.000000E+000
1	73.47370936	1.484156E-011	2.611558E-012	0	0.000000E+000
1	73.47392050	2.611558E-012	1.484156E-011	1	0.000000E+000
1	73.47420871	1.484156E-011	2.611558E-012	0	0.000000E+000
1	73.47504723	2.611558E-012	1.484156E-011	1	0.000000E+000
1	73.47535427	1.484156E-011	2.611558E-012	0	0.000000E+000
1	73.47822685	2.611558E-012	1.484156E-011	1	0.000000E+000
1	73.47834166	1.484156E-011	2.611558E-012	0	0.000000E+000
1	73.47876762	2.611558E-012	1.484156E-011	1	0.000000E+000
1	73.47885473	1.484156E-011	2.611558E-012	0	0.000000E+000
1	73.47886468	2.611558E-012	1.484156E-011	1	0.000000E+000
1	73.47905900	1.484156E-011	2.611558E-012	0	0.000000E+000
1	73.48402721	2.611558E-012	1.484156E-011	1	0.000000E+000
1	73.48405976	1.484156E-011	2.611558E-012	0	0.000000E+000
1	73.48525894	2.611558E-012	1.484156E-011	1	0.000000E+000
1	73.48529365	1.484156E-011	2.611558E-012	0	0.000000E+000
1	73.48651429	2.611558E-012	1.484156E-011	1	0.000000E+000
1	73.48659483	1.484156E-011	2.611558E-012	0	0.000000E+000
1	73.48725751	2.611558E-012	1.484156E-011	1	0.000000E+000
1	73.48732379	1.484156E-011	2.611558E-012	0	0.000000E+000
1	73.49037628	2.611558E-012	1.484156E-011	1	0.000000E+000
1	73.49040633	1.484156E-011	2.611558E-012	0	0.000000E+000
1	73.49582163	2.611558E-012	1.484156E-011	1	0.000000E+000
1	73.49590031	1.484156E-011	2.611558E-012	0	0.000000E+000
1	73.49669222	2.611558E-012	1.484156E-011	1	0.000000E+000
1	73.49678955	1.484156E-011	2.611558E-012	0	0.000000E+000
1	73.49883161	2.611558E-012	1.484156E-011	1	0.000000E+000
1	73.49888656	1.484156E-011	2.611558E-012	0	0.000000E+000
1	73.50294492	2.611558E-012	1.484156E-011	1	0.000000E+000
1	73.50298678	1.484156E-011	2.611558E-012	0	0.000000E+000
1	73.50350986	2.611558E-012	1.484156E-011	1	0.000000E+000
1	73.50363264	1.484156E-011	2.611558E-012	0	0.000000E+000
1	73.50368495	2.611558E-012	1.484156E-011	1	0.000000E+000
1	73.50376686	1.484156E-011	2.611558E-012	0	0.000000E+000
1	73.50379432	2.611558E-012	1.484156E-011	1	0.000000E+000
1	73.50408266	1.484156E-011	2.611558E-012	0	0.000000E+000
1	73.50409326	2.611558E-012	1.484156E-011	1	0.000000E+000
1	73.50412708	1.484156E-011	2.611558E-012	0	0.000000E+000
1	73.50557481	2.611558E-012	1.484156E-011	1	0.000000E+000
1	73.50562855	1.484156E-011	2.611558E-012	0	0.000000E+000
1	73.50680195	2.611558E-012	1.484156E-011	1	0.000000E+000
1	73.50683319	1.484156E-011	2.611558E-012	0	0.000000E+000
1	73.51708136	2.611558E-012	1.484156E-011	1	0.000000E+000
1	73.51713787	1.484156E-011	2.611558E-012	0	0.000000E+000
1	73.51941472	2.611558E-012	1.484156E-011	1	0.000000E+000
1	73.51948032	1.484156E-011	2.611558E-012	0	0.000000E+000
1	73.52088002	2.611558E-012	1.484156E-011	1	0.000000E+000
1	73.52098841	1.484156E-011	2.611558E-012	0	0.000000E+000
1	73.52360574	2.611558E-012	1.484156E-011	1	0.000000E+000
1	73.52387658	1.484156E-011	2.611558E-012	0	0.000000E+000
1	73.52389932	2.611558E-012	1.484156E-011	1	0.000000E+000
1	73.52391779	1.484156E-011	2.611558E-012	0	0.000000E+000
1	73.52424027	2.611558E-012	1.484156E-011	1	0.000000E+000
1	73.52434654	1.484156E-011	2.611558E-012	0	0.000000E+000
1	73.52474912	2.611558E-012	1.484156E-011	1	0.000000E+000
1	73.52492789	1.484156E-011	2.611558E-012	0	0.000000E+000
1	73.52502395	2.611558E-012	1.484156E-011	1	0.000000E+000
1	73.52505067	1.484156E-011	2.611558E-012	0	0.000000E+000
1	73.52511558	2.611558E-012	1.484156E-011	1	0.000000E+000
1	73.52521201	1.484156E-011	2.611558E-012	0	0.000000E+000
1	73.52577534	2.611558E-012	1.484156E-011	1	0.000000E+000
1	73.52580560	1.484156E-011	2.611558E-012	0	0.000000E+000
1	73.52618130	2.611558E-012	1.484156E-011	1	0.000000E+000
1	73.52620348	1.484156E-011	2.611558E-012	0	0.000000E+000
1	73.52909585	2.611558E-012	1.484156E-011	1	0.000000E+000
1	73.52929910	1.484156E-011	2.611558E-012	0	0.000000E+000
1	73.52977746	2.611558E-012	1.484156E-011	1	0.000000E+000
1	73.52985607	1.484156E-011	2.611558E-012	0	0.000000E+000
1	73.52987198	2.611558E-012	1.484156E-011	1	0.000000E+000
1	73.53018560	1.484156E-011	2.611558E-012	0	0.000000E+000
1	73.53185487	2.611558E-012	1.484156E-011	1	0.000000E+000
1	73.53198292	1.484156E-011	2.611558E-012	0	0.000000E+000
1	73.53290780	2.611558E-012	1.484156E-011	1	0.000000E+000
1	73.53292077	1.484156E-011	2.611558E-012	0	0.000000E+000
1	73.53339513	2.611558E-012	1.484156E-011	1	0.000000E+000
1	73.53342176	1.484156E-011	2.611558E-012	0	0.000000E+000
1	73.53515614	2.611558E-012	1.484156E-011	1	0.000000E+000
1	73.53525837	1.484156E-011	2.611558E-012	0	0.000000E+000
1	73.53673058	2.611558E-012	1.484156E-011	1	0.000000E+000
1	73.53676894	1.484156E-011	2.611558E-012	0	0.000000E+000
1	73.53679532	2.611558E-012	1.484156E-011	1	0.000000E+000
1	73.53685724	1.484156E-011	2.611558E-012	0	0.000000E+000
1	73.70928793	2.237669E-012	1.446767E-011	1	0.000000E+000
1	73.70942831	1.446767E-011	2.237669E-012	0	0.000000E+000
1	73.71051567	2.237669E-012	1.446767E-011	1	0.000000E+000
1	73.71075224	1.446767E-011	2.237669E-012	0	0.000000E+000
1	73.71173592	2.237669E-012	1.446767E-011	1	0.000000E+000
1	73.71180456	1.446767E-011	2.237669E-012	0	0.000000E+000
1	73.71182400	2.237669E-012	1.446767E-011	1	0.000000E+000
1	73.71196078	1.446767E-011	2.237669E-012	0	0.000000E+000
1	73.71201419	2.237669E-012	1.446767E-011	1	0.000000E+000
1	73.71208939	1.446767E-011	2.237669E-012	0	0.000000E+000
1	73.71211376	2.237669E-012	1.446767E-011	1	0.000000E+000
1	73.71247278	1.446767E-011	2.237669E-012	0	0.000000E+000
1	73.71415287	2.237669E-012	1.446767E-011	1	0.000000E+000
1	73.71417442	1.446767E-011	2.237669E-012	0	0.000000E+000
1	73.71707396	2.237669E-012	1.446767E-011	1	0.000000E+000
1	73.71720173	1.446767E-011	2.237669E-012	0	0.000000E+000
1	73.71923356	2.237669E-012	1.446767E-011	1	0.000000E+000
1	73.71925933	1.446767E-011	2.237669E-012	0	0.000000E+000
1	73.72041190	2.237669E-012	1.446767E-011	1	0.000000E+000
1	73.72053421	1.446767E-011	2.237669E-012	0	0.000000E+000
1	73.72059929	2.237669E-012	1.446767E-011	1	0.000000E+000
1	73.72061894	1.446767E-011	2.237669E-012	0	0.000000E+000
1	73.72106155	2.237669E-012	1.446767E-011	1	0.000000E+000
1	73.72114346	1.446767E-011	2.237669E-012	0	0.000000E+000
1	73.72473373	2.237669E-012	1.446767E-011	1	0.000000E+000
1	73.72475841	1.446767E-011	2.237669E-012	0	0.000000E+000
1	73.72587649	2.237669E-012	1.446767E-011	1	0.000000E+000
1	73.72601251	1.446767E-011	2.237669E-012	0	0.000000E+000
1	73.72628696	2.237669E-012	1.446767E-011	1	0.000000E+000
1	73.72667573	1.446767E-011	2.237669E-012	0	0.000000E+000
1	73.72688771	2.237669E-012	1.446767E-011	1	0.000000E+000
1	73.72721579	1.446767E-011	2.237669E-012	0	0.000000E+000
1	73.73003205	2.237669E-012	1.446767E-011	1	0.000000E+000
1	73.73005125	1.446767E-011	2.237669E-012	0	0.000000E+000
1	73.73012927	2.237669E-012	1.446767E-011	1	0.000000E+000
1	73.73018194	1.446767E-011	2.237669E-012	0	0.000000E+000
1	73.73033324	2.237669E-012	1.446767E-011	1	0.000000E+000
1	73.73035379	1.446767E-011	2.237669E-012	0	0.000000E+000
1	73.73039343	2.237669E-012	1.446767E-011	1	0.000000E+000
1	73.73043417	1.446767E-011	2.237669E-012	0	0.000000E+000
1	73.73228217	2.237669E-012	1.446767E-011	1	0.000000E+000
1	73.73232507	1.446767E-011	2.237669E-012	0	0.000000E+000
1	73.73245121	2.237669E-012	1.446767E-011	1	0.000000E+000
1	73.73253396	1.446767E-011	2.237669E-012	0	0.000000E+000
1	73.73347351	2.237669E-012	1.446767E-011	1	0.000000E+000
1	73.73364119	1.446767E-011	2.237669E-012	0	0.000000E+000
1	73.73468840	2.237669E-012	1.446767E-011	1	0.000000E+000
1	73.73474293	1.446767E-011	2.237669E-012	0	0.000000E+000
1	73.73782035	2.237669E-012	1.446767E-011	1	0.000000E+000
1	73.73784944	1.446767E-011	2.237669E-012	0	0.000000E+000
1	73.73927677	2.237669E-012	1.446767E-011	1	0.000000E+000
1	73.73934483	1.446767E-011	2.237669E-012	0	0.000000E+000
1	73.74255824	2.237669E-012	1.446767E-011	1	0.000000E+000
1	73.74256403	1.446767E-011	2.237669E-012	0	0.000000E+000
1	73.74293571	2.237669E-012	1.446767E-011	1	0.000000E+000
1	73.74310556	1.446767E-011	2.237669E-012	0	0.000000E+000
1	73.74326850	2.237669E-012	1.446767E-011	1	0.000000E+000
1	73.74332706	1.446767E-011	2.237669E-012	0	0.000000E+000
1	73.74553178	2.237669E-012	1.446767E-011	1	0.000000E+000
1	73.74556604	1.446767E-011	2.237669E-012	0	0.000000E+000
1	73.75030505	2.237669E-012	1.446767E-011	1	0.000000E+000
1	73.75041661	1.446767E-011	2.237669E-012	0	0.000000E+000
1	73.75143206	2.237669E-012	1.446767E-011	1	0.000000E+000
1	73.75166011	1.446767E-011	2.237669E-012	0	0.000000E+000
1	73.75309490	2.237669E-012	1.446767E-011	1	0.000000E+000
1	73.75313400	1.446767E-011	2.237669E-012	0	0.000000E+000
1	73.75329634	2.237669E-012	1.446767E-011	1	0.000000E+000
1	73.75340787	1.446767E-011	2.237669E-012	0	0.000000E+000
1	73.75471535	2.237669E-012	1.446767E-011	1	0.000000E+000
1	73.75490295	1.446767E-011	2.237669E-012	0	0.000000E+000
1	73.75717256	2.237669E-012	1.446767E-011	1	0.000000E+000
1	73.75724270	1.446767E-011	2.237669E-012	0	0.000000E+000
1	73.75730813	2.237669E-012	1.446767E-011	1	0.000000E+000
1	73.75736549	1.446767E-011	2.237669E-012	0	0.000000E+000
1	73.75767971	2.237669E-012	1.446767E-011	1	0.000000E+000
1	73.75789687	1.446767E-011	2.237669E-012	0	0.000000E+000
1	73.75858515	2.237669E-012	1.446767E-011	1	0.000000E+000
1	73.75873781	1.446767E-011	2.237669E-012	0	0.000000E+000
1	73.76018174	2.237669E-012	1.446767E-011	1	0.000000E+000
1	73.76021587	1.446767E-011	2.237669E-012	0	0.000000E+000
1	73.76038220	2.237669E-012	1.446767E-011	1	0.000000E+000
1	73.76040947	1.446767E-011	2.237669E-012	0	0.000000E+000
1	73.76212512	2.237669E-012	1.446767E-011	1	0.000000E+000
1	73.76213950	1.446767E-011	2.237669E-012	0	0.000000E+000
1	73.76453754	2.237669E-012	1.446767E-011	1	0.000000E+000
1	73.76459756	1.446767E-011	2.237669E-012	0	0.000000E+000
1	73.76499036	2.237669E-012	1.446767E-011	1	0.000000E+000
1	73.76501389	1.446767E-011	2.237669E-012	0	0.000000E+000
1	73.76606617	2.237669E-012	1.446767E-011	1	0.000000E+000
1	73.76611121	1.446767E-011	2.237669E-012	0	0.000000E+000
1	73.77010748	2.237669E-012	1.446767E-011	1	0.000000E+000
1	73.77017307	1.446767E-011	2.237669E-012	0	0.000000E+000
1	73.77107966	2.237669E-012	1.446767E-011	1	0.000000E+000
1	73.77109345	1.446767E-011	2.237669E-012	0	0.000000E+000
1	73.77409815	2.237669E-012	1.446767E-011	1	0.000000E+000
1	73.77414443	1.446767E-011	2.237669E-012	0	0.000000E+000
1	73.77438268	2.237669E-012	1.446767E-011	1	0.000000E+000
1	73.77439822	1.446767E-011	2.237669E-012	0	0.000000E+000
1	73.77534594	2.237669E-012	1.446767E-011	1	0.000000E+000
1	73.77541264	1.446767E-011	2.237669E-012	0	0.000000E+000
1	74.29060945	1.885864E-012	1.411586E-011	1	0.000000E+000
1	74.29062674	1.411586E-011	1.885864E-012	0	0.000000E+000
1	74.29202621	1.885864E-012	1.411586E-011	1	0.000000E+000
1	74.29209141	1.411586E-011	1.885864E-012	0	0.000000E+000
1	74.29212259	1.885864E-012	1.411586E-011	1	0.000000E+000
1	74.29216176	1.411586E-011	1.885864E-012	0	0.000000E+000
1	74.29275443	1.885864E-012	1.411586E-011	1	0.000000E+000
1	74.29280086	1.411586E-011	1.885864E-012	0	0.000000E+000
1	74.29400074	1.885864E-012	1.411586E-011	1	0.000000E+000
1	74.29402606	1.411586E-011	1.885864E-012	0	0.000000E+000
1	74.29934340	1.885864E-012	1.411586E-011	1	0.000000E+000
1	74.29943686	1.411586E-011	1.885864E-012	0	0.000000E+000
1	74.30192003	1.885864E-012	1.411586E-011	1	0.000000E+000
1	74.30206734	1.411586E-011	1.885864E-012	0	0.000000E+000
1	74.30760851	1.885864E-012	1.411586E-011	1	0.000000E+000
1	74.30771851	1.411586E-011	1.885864E-012	0	0.000000E+000
1	74.30792824	1.885864E-012	1.411586E-011	1	0.000000E+000
1	74.30796460	1.411586E-011	1.885864E-012	0	0.000000E+000
1	74.30827843	1.885864E-012	1.411586E-011	1	0.000000E+000
1	74.30831686	1.411586E-011	1.885864E-012	0	0.000000E+000
1	74.30977694	1.885864E-012	1.411586E-011	1	0.000000E+000
1	74.30979902	1.411586E-011	1.885864E-012	0	0.000000E+000
1	74.31068789	1.885864E-012	1.411586E-011	1	0.000000E+000
1	74.31071733	1.411586E-011	1.885864E-012	0	0.000000E+000
1	74.31161855	1.885864E-012	1.411586E-011	1	0.000000E+000
1	74.31166792	1.411586E-011	1.885864E-012	0	0.000000E+000
1	74.31260379	1.885864E-012	1.411586E-011	1	0.000000E+000
1	74.31268499	1.411586E-011	1.885864E-012	0	0.000000E+000
1	74.31477093	1.885864E-012	1.411586E-011	1	0.000000E+000
1	74.31478914	1.411586E-011	1.885864E-012	0	0.000000E+000
1	74.31796361	1.885864E-012	1.411586E-011	1	0.000000E+000
1	74.31801290	1.411586E-011	1.885864E-012	0	0.000000E+000
1	74.32093911	1.885864E-012	1.411586E-011	1	0.000000E+000
1	74.32101655	1.411586E-011	1.885864E-012	0	0.000000E+000
1	74.32104017	1.885864E-012	1.411586E-011	1	0.000000E+000
1	74.32114147	1.411586E-011	1.885864E-012	0	0.000000E+000
1	74.32194665	1.885864E-012	1.411586E-011	1	0.000000E+000
1	74.32207437	1.411586E-011	1.885864E-012	0	0.000000E+000
1	74.32922674	1.885864E-012	1.411586E-011	1	0.000000E+000
1	74.32937897	1.411586E-011	1.885864E-012	0	0.000000E+000
1	74.33520371	1.885864E-012	1.411586E-011	1	0.000000E+000
1	74.33545185	1.411586E-011	1.885864E-012	0	0.000000E+000
1	74.33585187	1.885864E-012	1.411586E-011	1	0.000000E+000
1	74.33597071	1.411586E-011	1.885864E-012	0	0.000000E+000
1	74.33739432	1.885864E-012	1.411586E-011	1	0.000000E+000
1	74.33744893	1.411586E-011	1.885864E-012	0	0.000000E+000
1	74.33773863	1.885864E-012	1.411586E-011	1	0.000000E+000
1	74.33778374	1.411586E-011	1.885864E-012	0	0.000000E+000
1	74.33779739	1.885864E-012	1.411586E-011	1	0.000000E+000
1	74.33783918	1.411586E-011	1.885864E-012	0	0.000000E+000
1	74.33999842	1.885864E-012	1.411586E-011	1	0.000000E+000
1	74.34003042	1.411586E-011	1.885864E-012	0	0.000000E+000
1	74.34344958	1.885864E-012	1.411586E-011	1	0.000000E+000
1	74.34349841	1.411586E-011	1.885864E-012	0	0.000000E+000
1	74.34664186	1.885864E-012	1.411586E-011	1	0.000000E+000
1	74.34666943	1.411586E-011	1.885864E-012	0	0.000000E+000
1	74.35159531	1.885864E-012	1.411586E-011	1	0.000000E+000
1	74.35162040	1.411586E-011	1.885864E-012	0	0.000000E+000
1	74.35257456	1.885864E-012	1.411586E-011	1	0.000000E+000
1	74.35265883	1.411586E-011	1.885864E-012	0	0.000000E+000
1	74.35267828	1.885864E-012	1.411586E-011	1	0.000000E+000
1	74.35283695	1.411586E-011	1.885864E-012	0	0.000000E+000
1	74.35804036	1.885864E-012	1.411586E-011	1	0.000000E+000
1	74.35815060	1.411586E-011	1.885864E-012	0	0.000000E+000
1	74.36033069	1.885864E-012	1.411586E-011	1	0.000000E+000
1	74.36034092	1.411586E-011	1.885864E-012	0	0.000000E+000
1	74.36085725	1.885864E-012	1.411586E-011	1	0.000000E+000
1	74.36094351	1.411586E-011	1.885864E-012	0	0.000000E+000
1	74.36341743	1.885864E-012	1.411586E-011	1	0.000000E+000
1	74.36346714	1.411586E-011	1.885864E-012	0	0.000000E+000
1	74.36349864	1.885864E-012	1.411586E-011	1	0.000000E+000
1	74.36351015	1.411586E-011	1.885864E-012	0	0.000000E+000
1	74.36443204	1.885864E-012	1.411586E-011	1	0.000000E+000
1	74.36445034	1.411586E-011	1.885864E-012	0	0.000000E+000
1	74.36446474	1.885864E-012	1.411586E-011	1	0.000000E+000
1	74.36458668	1.411586E-011	1.885864E-012	0	0.000000E+000
1	74.36474549	1.885864E-012	1.411586E-011	1	0.000000E+000
1	74.36495217	1.411586E-011	1.885864E-012	0	0.000000E+000
1	74.36598436	1.885864E-012	1.411586E-011	1	0.000000E+000
1	74.36618887	1.411586E-011	1.885864E-012	0	0.000000E+000
1	74.36619568	1.885864E-012	1.411586E-011	1	0.000000E+000
1	74.36634266	1.411586E-011	1.885864E-012	0	0.000000E+000
1	74.37007352	1.885864E-012	1.411586E-011	1	0.000000E+000
1	74.37012206	1.411586E-011	1.885864E-012	0	0.000000E+000
1	74.37350310	1.885864E-012	1.411586E-011	1	0.000000E+000
1	74.37376669	1.411586E-011	1.885864E-012	0	0.000000E+000
1	74.37465387	1.885864E-012	1.411586E-011	1	0.000000E+000
1	74.37469760	1.411586E-011	1.885864E-012	0	0.000000E+000
1	74.37580429	1.885864E-012	1.411586E-011	1	0.000000E+000
1	74.37586976	1.411586E-011	1.885864E-012	0	0.000000E+000
1	74.37758651	1.885864E-012	1.411586E-011	1	0.000000E+000
1	74.37760651	1.411586E-011	1.885864E-012	0	0.000000E+000
1	74.37998960	1.885864E-012	1.411586E-011	1	0.000000E+000
1	74.38006699	1.411586E-011	1.885864E-012	0	0.000000E+000
1	74.38227162	1.885864E-012	1.411586E-011	1	0.000000E+000
1	74.38240062	1.411586E-011	1.885864E-012	0	0.000000E+000
1	74.38593581	1.885864E-012	1.411586E-011	1	0.000000E+000
1	74.38594968	1.411586E-011	1.885864E-012	0	0.000000E+000
1	74.38611585	1.885864E-012	1.411586E-011	1	0.000000E+000
1	74.38617361	1.411586E-011	1.885864E-012	0	0.000000E+000
1	74.38750113	1.885864E-012	1.411586E-011	1	0.000000E+000
1	74.38756742	1.411586E-011	1.885864E-012	0	0.000000E+000
1	74.38799525	1.885864E-012	1.411586E-011	1	0.000000E+000
1	74.38847077	1.411586E-011	1.885864E-012	0	0.000000E+000
1	74.39097094	1.885864E-012	1.411586E-011	1	0.000000E+000
1	74.39099199	1.411586E-011	1.885864E-012	0	0.000000E+000
1	74.39103545	1.885864E-012	1.411586E-011	1	0.000000E+000
1	74.39115435	1.411586E-011	1.885864E-012	0	0.000000E+000
1	74.39219846	1.885864E-012	1.411586E-011	1	0.000000E+000
1	74.39240220	1.411586E-011	1.885864E-012	0	0.000000E+000
1	74.39532347	1.885864E-012	1.411586E-011	1	0.000000E+000
1	74.39540154	1.411586E-011	1.885864E-012	0	0.000000E+000
1	74.39778651	1.885864E-012	1.411586E-011	1	0.000000E+000
1	74.39782086	1.411586E-011	1.885864E-012	0	0.000000E+000
1	74.39822162	1.885864E-012	1.411586E-011	1	0.000000E+000
1	74.39847817	1.411586E-011	1.885864E-012	0	0.000000E+000
1	74.39994781	1.885864E-012	1.411586E-011	1	0.000000E+000
1	74.40011975	1.411586E-011	1.885864E-012	0	0.000000E+000
1	74.40014337	1.885864E-012	1.411586E-011	1	0.000000E+000
1	74.40032590	1.411586E-011	1.885864E-012	0	0.000000E+000
1	74.40078036	1.885864E-012	1.411586E-011	1	0.000000E+000
1	74.40086420	1.411586E-011	1.885864E-012	0	0.000000E+000
1	74.40162717	1.885864E-012	1.411586E-011	1	0.000000E+000
1	74.40166750	1.411586E-011	1.885864E-012	0	0.000000E+000
1	74.40366137	1.885864E-012	1.411586E-011	1	0.000000E+000
1	74.40376124	1.411586E-011	1.885864E-012	0	0.000000E+000
1	74.40441929	1.885864E-012	1.411586E-011	1	0.000000E+000
1	74.40448589	1.411586E-011	1.885864E-012	0	0.000000E+000
1	74.40476279	1.885864E-012	1.411586E-011	1	0.000000E+000
1	74.40480052	1.411586E-011	1.885864E-012	0	0.000000E+000
1	74.40664277	1.885864E-012	1.411586E-011	1	0.000000E+000
1	74.40664840	1.411586E-011	1.885864E-012	0	0.000000E+000
1	74.40674383	1.885864E-012	1.411586E-011	1	0.000000E+000
1	74.40683283	1.411586E-011	1.885864E-012	0	0.000000E+000
1	74.40718059	1.885864E-012	1.411586E-011	1	0.000000E+000
1	74.40745831	1.411586E-011	1.885864E-012	0	0.000000E+000
1	74.40767232	1.885864E-012	1.411586E-011	1	0.000000E+000
1	74.40796373	1.411586E-011	1.885864E-012	0	0.000000E+000
1	74.40847221	1.885864E-012	1.411586E-011	1	0.000000E+000
1	74.40855814	1.411586E-011	1.885864E-012	0	0.000000E+000
1	74.40868720	1.885864E-012	1.411586E-011	1	0.000000E+000
1	74.40869947	1.411586E-011	1.885864E-012	0	0.000000E+000
1	74.41056182	1.885864E-012	1.411586E-011	1	0.000000E+000
1	74.41068025	1.411586E-011	1.885864E-012	0	0.000000E+000
1	74.41098799	1.885864E-012	1.411586E-011	1	0.000000E+000
1	74.41122096	1.411586E-011	1.885864E-012	0	0.000000E+000
1	74.41168130	1.885864E-012	1.411586E-011	1	0.000000E+000
1	74.41169868	1.411586E-011	1.885864E-012	0	0.000000E+000
1	74.41356577	1.885864E-012	1.411586E-011	1	0.000000E+000
1	74.41359371	1.411586E-011	1.885864E-012	0	0.000000E+000
1	74.41365917	1.885864E-012	1.411586E-011	1	0.000000E+000
1	74.41387104	1.411586E-011	1.885864E-012	0	0.000000E+000
1	74.41469104	1.885864E-012	1.411586E-011	1	0.000000E+000
1	74.41473862	1.411586E-011	1.885864E-012	0	0.000000E+000
1	74.41687396	1.885864E-012	1.411586E-011	1	0.000000E+000
1	74.41691859	1.411586E-011	1.885864E-012	0	0.000000E+000
1	74.41700625	1.885864E-012	1.411586E-011	1	0.000000E+000
1	74.41705993	1.411586E-011	1.885864E-012	0	0.000000E+000
1	74.41714169	1.885864E-012	1.411586E-011	1	0.000000E+000
1	74.41738404	1.411586E-011	1.885864E-012	0	0.000000E+000
1	74.41801982	1.885864E-012	1.411586E-011	1	0.000000E+000
1	74.41804835	1.411586E-011	1.885864E-012	0	0.000000E+000
1	74.41854031	1.885864E-012	1.411586E-011	1	0.000000E+000
1	74.41858949	1.411586E-011	1.885864E-012	0	0.000000E+000
1	74.42478352	1.885864E-012	1.411586E-011	1	0.000000E+000
1	74.42499277	1.411586E-011	1.885864E-012	0	0.000000E+000
1	74.42629629	1.885864E-012	1.411586E-011	1	0.000000E+000
1	74.42649309	1.411586E-011	1.885864E-012	0	0.000000E+000
1	74.42714774	1.885864E-012	1.411586E-011	1	0.000000E+000
1	74.42738416	1.411586E-011	1.885864E-012	0	0.000000E+000
1	74.42846900	1.885864E-012	1.411586E-011	1	0.000000E+000
1	74.42861235	1.411586E-011	1.885864E-012	0	0.000000E+000
1	74.43030075	1.885864E-012	1.411586E-011	1	0.000000E+000
1	74.43042827	1.411586E-011	1.885864E-012	0	0.000000E+000
1	74.43054293	1.885864E-012	1.411586E-011	1	0.000000E+000
1	74.43063360	1.411586E-011	1.885864E-012	0	0.000000E+000
1	74.43332074	1.885864E-012	1.411586E-011	1	0.000000E+000
1	74.43333805	1.411586E-011	1.885864E-012	0	0.000000E+000
1	74.43560509	1.885864E-012	1.411586E-011	1	0.000000E+000
1	74.43562190	1.411586E-011	1.885864E-012	0	0.000000E+000
1	74.43830899	1.885864E-012	1.411586E-011	1	0.000000E+000
1	74.43841625	1.411586E-011	1.885864E-012	0	0.000000E+000
1	74.44169164	1.885864E-012	1.411586E-011	1	0.000000E+000
1	74.44183667	1.411586E-011	1.885864E-012	0	0.000000E+000
1	74.44802000	1.885864E-012	1.411586E-011	1	0.000000E+000
1	74.44810608	1.411586E-011	1.885864E-012	0	0.000000E+000
1	74.45090726	1.885864E-012	1.411586E-011	1	0.000000E+000
1	74.45093711	1.411586E-011	1.885864E-012	0	0.000000E+000
1	74.45164354	1.885864E-012	1.411586E-011	1	0.000000E+000
1	74.45179065	1.411586E-011	1.885864E-012	0	0.000000E+000
1	74.45184175	1.885864E-012	1.411586E-011	1	0.000000E+000
1	74.45188250	1.411586E-011	1.885864E-012	0	0.000000E+000
1	74.45262045	1.885864E-012	1.411586E-011	1	0.000000E+000
1	74.45283728	1.411586E-011	1.885864E-012	0	0.000000E+000
1	74.45326925	1.885864E-012	1.411586E-011	1	0.000000E+000
1	74.45339747	1.411586E-011	1.885864E-012	0	0.000000E+000
1	74.45400377	1.885864E-012	1.411586E-011	1	0.000000E+000
1	74.45405249	1.411586E-011	1.885864E-012	0	0.000000E+000
1	74.46332214	1.885864E-012	1.411586E-011	1	0.000000E+000
1	74.46334702	1.411586E-011	1.885864E-012	0	0.000000E+000
1	74.46433997	1.885864E-012	1.411586E-011	1	0.000000E+000
1	74.46436127	1.411586E-011	1.885864E-012	0	0.000000E+000
1	74.46453177	1.885864E-012	1.411586E-011	1	0.000000E+000
1	74.46463343	1.411586E-011	1.885864E-012	0	0.000000E+000
1	74.46530485	1.885864E-012	1.411586E-011	1	0.000000E+000
1	74.46549079	1.411586E-011	1.885864E-012	0	0.000000E+000
1	74.46627326	1.885864E-012	1.411586E-011	1	0.000000E+000
1	74.46644545	1.411586E-011	1.885864E-012	0	0.000000E+000
1	74.46660308	1.885864E-012	1.411586E-011	1	0.000000E+000
1	74.46674860	1.411586E-011	1.885864E-012	0	0.000000E+000
1	74.46703803	1.885864E-012	1.411586E-011	1	0.000000E+000
1	74.46728104	1.411586E-011	1.885864E-012	0	0.000000E+000
1	74.46734304	1.885864E-012	1.411586E-011	1	0.000000E+000
1	74.46740324	1.411586E-011	1.885864E-012	0	0.000000E+000
1	74.46784801	1.885864E-012	1.411586E-011	1	0.000000E+000
1	74.46788624	1.411586E-011	1.885864E-012	0	0.000000E+000
1	74.46795678	1.885864E-012	1.411586E-011	1	0.000000E+000
1	74.46798861	1.411586E-011	1.885864E-012	0	0.000000E+000
1	74.46800650	1.885864E-012	1.411586E-011	1	0.000000E+000
1	74.46824176	1.411586E-011	1.885864E-012	0	0.000000E+000
1	74.46870639	1.885864E-012	1.411586E-011	1	0.000000E+000
1	74.46882645	1.411586E-011	1.885864E-012	0	0.000000E+000
1	74.46917809	1.885864E-012	1.411586E-011	1	0.000000E+000
1	74.46930059	1.411586E-011	1.885864E-012	0	0.000000E+000
1	74.46932562	1.885864E-012	1.411586E-011	1	0.000000E+000
1	74.46934390	1.411586E-011	1.885864E-012	0	0.000000E+000
1	74.46984591	1.885864E-012	1.411586E-011	1	0.000000E+000
1	74.46990374	1.411586E-011	1.885864E-012	0	0.000000E+000
1	74.47055511	1.885864E-012	1.411586E-011	1	0.000000E+000
1	74.47065893	1.411586E-011	1.885864E-012	0	0.000000E+000
1	74.47122543	1.885864E-012	1.411586E-011	1	0.000000E+000
1	74.47128887	1.411586E-011	1.885864E-012	0	0.000000E+000
1	74.47247256	1.885864E-012	1.411586E-011	1	0.000000E+000
1	74.47250926	1.411586E-011	1.885864E-012	0	0.000000E+000
1	74.47493072	1.885864E-012	1.411586E-011	1	0.000000E+000
1	74.47497202	1.411586E-011	1.885864E-012	0	0.000000E+000
1	74.47535984	1.885864E-012	1.411586E-011	1	0.000000E+000
1	74.47539844	1.411586E-011	1.885864E-012	0	0.000000E+000
1	74.47549257	1.885864E-012	1.411586E-011	1	0.000000E+000
1	74.47561915	1.411586E-011	1.885864E-012	0	0.000000E+000
1	74.47599214	1.885864E-012	1.411586E-011	1	0.000000E+000
1	74.47615459	1.411586E-011	1.885864E-012	0	0.000000E+000
1	74.47632709	1.885864E-012	1.411586E-011	1	0.000000E+000
1	74.47666899	1.411586E-011	1.885864E-012	0	0.000000E+000
1	74.47676215	1.885864E-012	1.411586E-011	1	0.000000E+000
1	74.47692371	1.411586E-011	1.885864E-012	0	0.000000E+000
1	74.47713420	1.885864E-012	1.411586E-011	1	0.000000E+000
1	74.47750640	1.411586E-011	1.885864E-012	0	0.000000E+000
1	74.47775656	1.885864E-012	1.411586E-011	1	0.000000E+000
1	74.47781895	1.411586E-011	1.885864E-012	0	0.000000E+000
1	74.47787812	1.885864E-012	1.411586E-011	1	0.000000E+000
1	74.47799147	1.411586E-011	1.885864E-012	0	0.000000E+000
1	74.48062482	1.885864E-012	1.411586E-011	1	0.000000E+000
1	74.48067059	1.411586E-011	1.885864E-012	0	0.000000E+000
1	75.16632985	1.783055E-012	1.401306E-011	1	0.000000E+000
1	75.16636641	1.401306E-011	1.783055E-012	0	0.000000E+000
1	75.17259686	1.783055E-012	1.401306E-011	1	0.000000E+000
1	75.17261462	1.401306E-011	1.783055E-012	0	0.000000E+000
1	75.17575910	1.783055E-012	1.401306E-011	1	0.000000E+000
1	75.17578523	1.401306E-011	1.783055E-012	0	0.000000E+000
1	75.17654768	1.783055E-012	1.401306E-011	1	0.000000E+000
1	75.17657774	1.401306E-011	1.783055E-012	0	0.000000E+000
1	75.18106112	1.783055E-012	1.401306E-011	1	0.000000E+000
1	75.18114277	1.401306E-011	1.783055E-012	0	0.000000E+000
1	75.18117234	1.783055E-012	1.401306E-011	1	0.000000E+000
1	75.18138373	1.401306E-011	1.783055E-012	0	0.000000E+000
1	75.18295848	1.783055E-012	1.401306E-011	1	0.000000E+000
1	75.18298297	1.401306E-011	1.783055E-012	0	0.000000E+000
1	75.18616774	1.783055E-012	1.401306E-011	1	0.000000E+000
1	75.18626719	1.401306E-011	1.783055E-012	0	0.000000E+000
1	75.19045883	1.783055E-012	1.401306E-011	1	0.000000E+000
1	75.19050278	1.401306E-011	1.783055E-012	0	0.000000E+000
1	75.19062128	1.783055E-012	1.401306E-011	1	0.000000E+000
1	75.19066729	1.401306E-011	1.783055E-012	0	0.000000E+000
1	75.19207272	1.783055E-012	1.401306E-011	1	0.000000E+000
1	75.19224316	1.401306E-011	1.783055E-012	0	0.000000E+000
1	75.19681055	1.783055E-012	1.401306E-011	1	0.000000E+000
1	75.19694453	1.401306E-011	1.783055E-012	0	0.000000E+000
1	75.19965013	1.783055E-012	1.401306E-011	1	0.000000E+000
1	75.19977912	1.401306E-011	1.783055E-012	0	0.000000E+000
1	75.20061531	1.783055E-012	1.401306E-011	1	0.000000E+000
1	75.20070357	1.401306E-011	1.783055E-012	0	0.000000E+000
1	75.20077953	1.783055E-012	1.401306E-011	1	0.000000E+000
1	75.20084524	1.401306E-011	1.783055E-012	0	0.000000E+000
1	75.20085776	1.783055E-012	1.401306E-011	1	0.000000E+000
1	75.20093065	1.401306E-011	1.783055E-012	0	0.000000E+000
1	75.20210775	1.783055E-012	1.401306E-011	1	0.000000E+000
1	75.20227968	1.401306E-011	1.783055E-012	0	0.000000E+000
1	75.20279090	1.783055E-012	1.401306E-011	1	0.000000E+000
1	75.20299549	1.401306E-011	1.783055E-012	0	0.000000E+000
1	75.20613861	1.783055E-012	1.401306E-011	1	0.000000E+000
1	75.20617369	1.401306E-011	1.783055E-012	0	0.000000E+000
1	75.20733138	1.783055E-012	1.401306E-011	1	0.000000E+000
1	75.20739384	1.401306E-011	1.783055E-012	0	0.000000E+000
1	75.21384378	1.783055E-012	1.401306E-011	1	0.000000E+000
1	75.21393506	1.401306E-011	1.783055E-012	0	0.000000E+000
1	75.21434002	1.783055E-012	1.401306E-011	1	0.000000E+000
1	75.21437395	1.401306E-011	1.783055E-012	0	0.000000E+000
1	75.21440749	1.783055E-012	1.401306E-011	1	0.000000E+000
1	75.21446640	1.401306E-011	1.783055E-012	0	0.000000E+000
1	75.21881884	1.783055E-012	1.401306E-011	1	0.000000E+000
1	75.21891065	1.401306E-011	1.783055E-012	0	0.000000E+000
1	75.22106723	1.783055E-012	1.401306E-011	1	0.000000E+000
1	75.22127423	1.401306E-011	1.783055E-012	0	0.000000E+000
1	75.22205126	1.783055E-012	1.401306E-011	1	0.000000E+000
1	75.22207129	1.401306E-011	1.783055E-012	0	0.000000E+000
1	75.22399650	1.783055E-012	1.401306E-011	1	0.000000E+000
1	75.22411707	1.401306E-011	1.783055E-012	0	0.000000E+000
1	75.22455264	1.783055E-012	1.401306E-011	1	0.000000E+000
1	75.22464565	1.401306E-011	1.783055E-012	0	0.000000E+000
1	75.22518291	1.783055E-012	1.401306E-011	1	0.000000E+000
1	75.22520951	1.401306E-011	1.783055E-012	0	0.000000E+000
1	75.22522055	1.783055E-012	1.401306E-011	1	0.000000E+000
1	75.22529387	1.401306E-011	1.783055E-012	0	0.000000E+000
1	75.22577360	1.783055E-012	1.401306E-011	1	0.000000E+000
1	75.22595545	1.401306E-011	1.783055E-012	0	0.000000E+000
1	75.22838158	1.783055E-012	1.401306E-011	1	0.000000E+000
1	75.22843521	1.401306E-011	1.783055E-012	0	0.000000E+000
1	75.22902734	1.783055E-012	1.401306E-011	1	0.000000E+000
1	75.22910894	1.401306E-011	1.783055E-012	0	0.000000E+000
1	75.23111579	1.783055E-012	1.401306E-011	1	0.000000E+000
1	75.23114675	1.401306E-011	1.783055E-012	0	0.000000E+000
1	75.25960857	1.783055E-012	1.401306E-011	1	0.000000E+000
1	75.25963400	1.401306E-011	1.783055E-012	0	0.000000E+000
1	75.26239174	1.783055E-012	1.401306E-011	1	0.000000E+000
1	75.26248934	1.401306E-011	1.783055E-012	0	0.000000E+000
1	75.26266876	1.783055E-012	1.401306E-011	1	0.000000E+000
1	75.26276475	1.401306E-011	1.783055E-012	0	0.000000E+000
1	75.26319014	1.783055E-012	1.401306E-011	1	0.000000E+000
1	75.26333309	1.401306E-011	1.783055E-012	0	0.000000E+000
1	75.26354327	1.783055E-012	1.401306E-011	1	0.000000E+000
1	75.26358036	1.401306E-011	1.783055E-012	0	0.000000E+000
1	75.26466217	1.783055E-012	1.401306E-011	1	0.000000E+000
1	75.26475881	1.401306E-011	1.783055E-012	0	0.000000E+000
1	75.26601535	1.783055E-012	1.401306E-011	1	0.000000E+000
1	75.26603818	1.401306E-011	1.783055E-012	0	0.000000E+000
1	75.26620377	1.783055E-012	1.401306E-011	1	0.000000E+000
1	75.26623459	1.401306E-011	1.783055E-012	0	0.000000E+000
1	75.26868826	1.783055E-012	1.401306E-011	1	0.000000E+000
1	75.26871418	1.401306E-011	1.783055E-012	0	0.000000E+000
1	75.27012197	1.783055E-012	1.401306E-011	1	0.000000E+000
1	75.27015819	1.401306E-011	1.783055E-012	0	0.000000E+000
1	75.27225339	1.783055E-012	1.401306E-011	1	0.000000E+000
1	75.27227821	1.401306E-011	1.783055E-012	0	0.000000E+000
1	75.27500762	1.783055E-012	1.401306E-011	1	0.000000E+000
1	75.27535604	1.401306E-011	1.783055E-012	0	0.000000E+000
1	75.27652983	1.783055E-012	1.401306E-011	1	0.000000E+000
1	75.27661749	1.401306E-011	1.783055E-012	0	0.000000E+000
1	75.27961368	1.783055E-012	1.401306E-011	1	0.000000E+000
1	75.27971560	1.401306E-011	1.783055E-012	0	0.000000E+000
1	75.28783404	1.783055E-012	1.401306E-011	1	0.000000E+000
1	75.28804983	1.401306E-011	1.783055E-012	0	0.000000E+000
1	75.29358513	1.783055E-012	1.401306E-011	1	0.000000E+000
1	75.29372988	1.401306E-011	1.783055E-012	0	0.000000E+000
1	75.29401925	1.783055E-012	1.401306E-011	1	0.000000E+000
1	75.29411073	1.401306E-011	1.783055E-012	0	0.000000E+000
1	75.29507620	1.783055E-012	1.401306E-011	1	0.000000E+000
1	75.29535856	1.401306E-011	1.783055E-012	0	0.000000E+000
1	75.29579717	1.783055E-012	1.401306E-011	1	0.000000E+000
1	75.29588090	1.401306E-011	1.783055E-012	0	0.000000E+000
1	75.29684320	1.783055E-012	1.401306E-011	1	0.000000E+000
1	75.29692031	1.401306E-011	1.783055E-012	0	0.000000E+000
1	75.29886693	1.783055E-012	1.401306E-011	1	0.000000E+000
1	75.29894565	1.401306E-011	1.783055E-012	0	0.000000E+000
1	75.29906200	1.783055E-012	1.401306E-011	1	0.000000E+000
1	75.29941546	1.401306E-011	1.783055E-012	0	0.000000E+000
1	75.29985636	1.783055E-012	1.401306E-011	1	0.000000E+000
1	75.29991472	1.401306E-011	1.783055E-012	0	0.000000E+000
1	75.30035062	1.783055E-012	1.401306E-011	1	0.000000E+000
1	75.30037656	1.401306E-011	1.783055E-012	0	0.000000E+000
1	75.30646519	1.783055E-012	1.401306E-011	1	0.000000E+000
1	75.30655591	1.401306E-011	1.783055E-012	0	0.000000E+000
1	75.30725599	1.783055E-012	1.401306E-011	1	0.000000E+000
1	75.30728386	1.401306E-011	1.783055E-012	0	0.000000E+000
1	75.30806219	1.783055E-012	1.401306E-011	1	0.000000E+000
1	75.30844402	1.401306E-011	1.783055E-012	0	0.000000E+000
1	75.30850092	1.783055E-012	1.401306E-011	1	0.000000E+000
1	75.30855004	1.401306E-011	1.783055E-012	0	0.000000E+000
1	75.30857866	1.783055E-012	1.401306E-011	1	0.000000E+000
1	75.30858959	1.401306E-011	1.783055E-012	0	0.000000E+000
1	75.31009328	1.783055E-012	1.401306E-011	1	0.000000E+000
1	75.31012503	1.401306E-011	1.783055E-012	0	0.000000E+000
1	75.31070407	1.783055E-012	1.401306E-011	1	0.000000E+000
1	75.31078668	1.401306E-011	1.783055E-012	0	0.000000E+000
1	75.31088504	1.783055E-012	1.401306E-011	1	0.000000E+000
1	75.31093158	1.401306E-011	1.783055E-012	0	0.000000E+000
1	75.31150908	1.783055E-012	1.401306E-011	1	0.000000E+000
1	75.31161544	1.401306E-011	1.783055E-012	0	0.000000E+000
1	75.31267174	1.783055E-012	1.401306E-011	1	0.000000E+000
1	75.31283071	1.401306E-011	1.783055E-012	0	0.000000E+000
1	75.31308075	1.783055E-012	1.401306E-011	1	0.000000E+000
1	75.31322269	1.401306E-011	1.783055E-012	0	0.000000E+000
1	75.31409948	1.783055E-012	1.401306E-011	1	0.000000E+000
1	75.31413875	1.401306E-011	1.783055E-012	0	0.000000E+000
1	75.31640635	1.783055E-012	1.401306E-011	1	0.000000E+000
1	75.31654567	1.401306E-011	1.783055E-012	0	0.000000E+000
1	75.31658346	1.783055E-012	1.401306E-011	1	0.000000E+000
1	75.31674814	1.401306E-011	1.783055E-012	0	0.000000E+000
1	75.31691270	1.783055E-012	1.401306E-011	1	0.000000E+000
1	75.31700073	1.401306E-011	1.783055E-012	0	0.000000E+000
1	75.31858496	1.783055E-012	1.401306E-011	1	0.000000E+000
1	75.31861446	1.401306E-011	1.783055E-012	0	0.000000E+000
1	75.32334181	1.783055E-012	1.401306E-011	1	0.000000E+000
1	75.32340623	1.401306E-011	1.783055E-012	0	0.000000E+000
1	75.32368631	1.783055E-012	1.401306E-011	1	0.000000E+000
1	75.32385335	1.401306E-011	1.783055E-012	0	0.000000E+000
1	75.32405993	1.783055E-012	1.401306E-011	1	0.000000E+000
1	75.32410557	1.401306E-011	1.783055E-012	0	0.000000E+000
1	75.32492547	1.783055E-012	1.401306E-011	1	0.000000E+000
1	75.32505858	1.401306E-011	1.783055E-012	0	0.000000E+000
1	75.32752403	1.783055E-012	1.401306E-011	1	0.000000E+000
1	75.32755743	1.401306E-011	1.783055E-012	0	0.000000E+000
1	75.32759526	1.783055E-012	1.401306E-011	1	0.000000E+000
1	75.32766250	1.401306E-011	1.783055E-012	0	0.000000E+000
1	75.33189131	1.783055E-012	1.401306E-011	1	0.000000E+000
1	75.33197701	1.401306E-011	1.783055E-012	0	0.000000E+000
1	75.33224196	1.783055E-012	1.401306E-011	1	0.000000E+000
1	75.33225450	1.401306E-011	1.783055E-012	0	0.000000E+000
1	75.33246345	1.783055E-012	1.401306E-011	1	0.000000E+000
1	75.33288037	1.401306E-011	1.783055E-012	0	0.000000E+000
1	75.33346758	1.783055E-012	1.401306E-011	1	0.000000E+000
1	75.33358551	1.401306E-011	1.783055E-012	0	0.000000E+000
1	75.33394571	1.783055E-012	1.401306E-011	1	0.000000E+000
1	75.33400462	1.401306E-011	1.783055E-012	0	0.000000E+000
1	75.33481714	1.783055E-012	1.401306E-011	1	0.000000E+000
1	75.33542410	1.401306E-011	1.783055E-012	0	0.000000E+000
1	75.34071855	1.783055E-012	1.401306E-011	1	0.000000E+000
1	75.34087675	1.401306E-011	1.783055E-012	0	0.000000E+000
1	75.34169812	1.783055E-012	1.401306E-011	1	0.000000E+000
1	75.34170839	1.401306E-011	1.783055E-012	0	0.000000E+000
1	75.34432183	1.783055E-012	1.401306E-011	1	0.000000E+000
1	75.34443924	1.401306E-011	1.783055E-012	0	0.000000E+000
1	75.34472519	1.783055E-012	1.401306E-011	1	0.000000E+000
1	75.34476032	1.401306E-011	1.783055E-012	0	0.000000E+000
1	75.34688300	1.783055E-012	1.401306E-011	1	0.000000E+000
1	75.34697507	1.401306E-011	1.783055E-012	0	0.000000E+000
1	75.34769739	1.783055E-012	1.401306E-011	1	0.000000E+000
1	75.34777437	1.401306E-011	1.783055E-012	0	0.000000E+000
1	75.34782889	1.783055E-012	1.401306E-011	1	0.000000E+000
1	75.34792509	1.401306E-011	1.783055E-012	0	0.000000E+000
1	75.34899498	1.783055E-012	1.401306E-011	1	0.000000E+000
1	75.34918166	1.401306E-011	1.783055E-012	0	0.000000E+000
1	75.35118778	1.783055E-012	1.401306E-011	1	0.000000E+000
1	75.35132945	1.401306E-011	1.783055E-012	0	0.000000E+000
1	75.35191793	1.783055E-012	1.401306E-011	1	0.000000E+000
1	75.35198438	1.401306E-011	1.783055E-012	0	0.000000E+000
1	75.35384646	1.783055E-012	1.401306E-011	1	0.000000E+000
1	75.35392344	1.401306E-011	1.783055E-012	0	0.000000E+000
1	75.35396774	1.783055E-012	1.401306E-011	1	0.000000E+000
1	75.35401991	1.401306E-011	1.783055E-012	0	0.000000E+000
1	75.35441447	1.783055E-012	1.401306E-011	1	0.000000E+000
1	75.35444936	1.401306E-011	1.783055E-012	0	0.000000E+000
1	75.35480736	1.783055E-012	1.401306E-011	1	0.000000E+000
1	75.35492591	1.401306E-011	1.783055E-012	0	0.000000E+000
1	75.35594672	1.783055E-012	1.401306E-011	1	0.000000E+000
1	75.35597268	1.401306E-011	1.783055E-012	0	0.000000E+000
1	75.35616378	1.783055E-012	1.401306E-011	1	0.000000E+000
1	75.35619055	1.401306E-011	1.783055E-012	0	0.000000E+000
1	75.35818973	1.783055E-012	1.401306E-011	1	0.000000E+000
1	75.35837711	1.401306E-011	1.783055E-012	0	0.000000E+000
1	75.36020827	1.783055E-012	1.401306E-011	1	0.000000E+000
1	75.36026168	1.401306E-011	1.783055E-012	0	0.000000E+000
1	75.36288346	1.783055E-012	1.401306E-011	1	0.000000E+000
1	75.36291429	1.401306E-011	1.783055E-012	0	0.000000E+000
1	75.36335626	1.783055E-012	1.401306E-011	1	0.000000E+000
1	75.36343372	1.401306E-011	1.783055E-012	0	0.000000E+000
1	75.36353656	1.783055E-012	1.401306E-011	1	0.000000E+000
1	75.36362983	1.401306E-011	1.783055E-012	0	0.000000E+000
1	75.36431250	1.783055E-012	1.401306E-011	1	0.000000E+000
1	75.36436352	1.401306E-011	1.783055E-012	0	0.000000E+000
1	75.36441995	1.783055E-012	1.401306E-011	1	0.000000E+000
1	75.36444807	1.401306E-011	1.783055E-012	0	0.000000E+000
1	75.36460866	1.783055E-012	1.401306E-011	1	0.000000E+000
1	75.36475933	1.401306E-011	1.783055E-012	0	0.000000E+000
1	75.36507451	1.783055E-012	1.401306E-011	1	0.000000E+000
1	75.36517005	1.401306E-011	1.783055E-012	0	0.000000E+000
1	75.36656481	1.783055E-012	1.401306E-011	1	0.000000E+000
1	75.36660810	1.401306E-011	1.783055E-012	0	0.000000E+000
1	75.36710995	1.783055E-012	1.401306E-011	1	0.000000E+000
1	75.36715906	1.401306E-011	1.783055E-012	0	0.000000E+000
1	75.36804933	1.783055E-012	1.401306E-011	1	0.000000E+000
1	75.36809749	1.401306E-011	1.783055E-012	0	0.000000E+000
1	75.37460152	1.783055E-012	1.401306E-011	1	0.000000E+000
1	75.37483094	1.401306E-011	1.783055E-012	0	0.000000E+000
1	75.37502088	1.783055E-012	1.401306E-011	1	0.000000E+000
1	75.37502920	1.401306E-011	1.783055E-012	0	0.000000E+000
1	75.37761116	1.783055E-012	1.401306E-011	1	0.000000E+000
1	75.37776809	1.401306E-011	1.783055E-012	0	0.000000E+000
1	75.38364099	1.783055E-012	1.401306E-011	1	0.000000E+000
1	75.38365729	1.401306E-011	1.783055E-012	0	0.000000E+000
1	75.38397861	1.783055E-012	1.401306E-011	1	0.000000E+000
1	75.38418247	1.401306E-011	1.783055E-012	0	0.000000E+000
1	75.38619309	1.783055E-012	1.401306E-011	1	0.000000E+000
1	75.38621068	1.401306E-011	1.783055E-012	0	0.000000E+000
1	75.38631721	1.783055E-012	1.401306E-011	1	0.000000E+000
1	75.38642708	1.401306E-011	1.783055E-012	0	0.000000E+000
1	75.38806948	1.783055E-012	1.401306E-011	1	0.000000E+000
1	75.38824586	1.401306E-011	1.783055E-012	0	0.000000E+000
1	75.38968389	1.783055E-012	1.401306E-011	1	0.000000E+000
1	75.38970764	1.401306E-011	1.783055E-012	0	0.000000E+000
1	75.39104661	1.783055E-012	1.401306E-011	1	0.000000E+000
1	75.39115979	1.401306E-011	1.783055E-012	0	0.000000E+000
1	75.39888846	1.783055E-012	1.401306E-011	1	0.000000E+000
1	75.39893314	1.401306E-011	1.783055E-012	0	0.000000E+000
1	75.39975209	1.783055E-012	1.401306E-011	1	0.000000E+000
1	75.39976336	1.401306E-011	1.783055E-012	0	0.000000E+000
1	75.40564184	1.783055E-012	1.401306E-011	1	0.000000E+000
1	75.40575712	1.401306E-011	1.783055E-012	0	0.000000E+000
1	75.40605506	1.783055E-012	1.401306E-011	1	0.000000E+000
1	75.40628090	1.401306E-011	1.783055E-012	0	0.000000E+000
1	75.40631425	1.783055E-012	1.401306E-011	1	0.000000E+000
1	75.40632799	1.401306E-011	1.783055E-012	0	0.000000E+000
1	75.40637776	1.783055E-012	1.401306E-011	1	0.000000E+000
1	75.40644283	1.401306E-011	1.783055E-012	0	0.000000E+000
1	75.40773187	1.783055E-012	1.401306E-011	1	0.000000E+000
1	75.40778719	1.401306E-011	1.783055E-012	0	0.000000E+000
1	75.40780618	1.783055E-012	1.401306E-011	1	0.000000E+000
1	75.40800702	1.401306E-011	1.783055E-012	0	0.000000E+000
1	75.40860312	1.783055E-012	1.401306E-011	1	0.000000E+000
1	75.40876528	1.401306E-011	1.783055E-012	0	0.000000E+000
1	75.41010959	1.783055E-012	1.401306E-011	1	0.000000E+000
1	75.41031731	1.401306E-011	1.783055E-012	0	0.000000E+000
1	75.41220429	1.783055E-012	1.401306E-011	1	0.000000E+000
1	75.41232680	1.401306E-011	1.783055E-012	0	0.000000E+000
1	75.41303424	1.783055E-012	1.401306E-011	1	0.000000E+000
1	75.41310597	1.401306E-011	1.783055E-012	0	0.000000E+000
1	75.41407141	1.783055E-012	1.401306E-011	1	0.000000E+000
1	75.41417143	1.401306E-011	1.783055E-012	0	0.000000E+000
1	75.41422813	1.783055E-012	1.401306E-011	1	0.000000E+000
1	75.41442582	1.401306E-011	1.783055E-012	0	0.000000E+000
1	75.41481849	1.783055E-012	1.401306E-011	1	0.000000E+000
1	75.41483949	1.401306E-011	1.783055E-012	0	0.000000E+000
1	75.41491325	1.783055E-012	1.401306E-011	1	0.000000E+000
1	75.41496639	1.401306E-011	1.783055E-012	0	0.000000E+000
1	75.41798211	1.783055E-012	1.401306E-011	1	0.000000E+000
1	75.41800153	1.401306E-011	1.783055E-012	0	0.000000E+000
1	75.41924258	1.783055E-012	1.401306E-011	1	0.000000E+000
1	75.41928734	1.401306E-011	1.783055E-012	0	0.000000E+000
1	75.41940091	1.783055E-012	1.401306E-011	1	0.000000E+000
1	75.41951552	1.401306E-011	1.783055E-012	0	0.000000E+000
1	75.42768189	1.783055E-012	1.401306E-011	1	0.000000E+000
1	75.42769482	1.401306E-011	1.783055E-012	0	0.000000E+000
1	75.42773169	1.783055E-012	1.401306E-011	1	0.000000E+000
1	75.42776507	1.401306E-011	1.783055E-012	0	0.000000E+000
1	75.43147972	1.783055E-012	1.401306E-011	1	0.000000E+000
1	75.43152238	1.401306E-011	1.783055E-012	0	0.000000E+000
1	75.43381334	1.783055E-012	1.401306E-011	1	0.000000E+000
1	75.43387687	1.401306E-011	1.783055E-012	0	0.000000E+000
1	75.43391531	1.783055E-012	1.401306E-011	1	0.000000E+000
1	75.43400309	1.401306E-011	1.783055E-012	0	0.000000E+000
1	75.43434073	1.783055E-012	1.401306E-011	1	0.000000E+000
1	75.43442971	1.401306E-011	1.783055E-012	0	0.000000E+000
1	75.43495240	1.783055E-012	1.401306E-011	1	0.000000E+000
1	75.43509482	1.401306E-011	1.783055E-012	0	0.000000E+000
1	75.43547086	1.783055E-012	1.401306E-011	1	0.000000E+000
1	75.43549484	1.401306E-011	1.783055E-012	0	0.000000E+000
1	75.43681868	1.783055E-012	1.401306E-011	1	0.000000E+000
1	75.43704017	1.401306E-011	1.783055E-012	0	0.000000E+000
1	75.43782251	1.783055E-012	1.401306E-011	1	0.000000E+000
1	75.43789972	1.401306E-011	1.783055E-012	0	0.000000E+000
1	75.43807088	1.783055E-012	1.401306E-011	1	0.000000E+000
1	75.43819144	1.401306E-011	1.783055E-012	0	0.000000E+000
1	75.43904101	1.783055E-012	1.401306E-011	1	0.000000E+000
1	75.43906298	1.401306E-011	1.783055E-012	0	0.000000E+000
1	75.43999223	1.783055E-012	1.401306E-011	1	0.000000E+000
1	75.44003346	1.401306E-011	1.783055E-012	0	0.000000E+000
1	75.44090825	1.783055E-012	1.401306E-011	1	0.000000E+000
1	75.44140353	1.401306E-011	1.783055E-012	0	0.000000E+000
1	75.44426554	1.783055E-012	1.401306E-011	1	0.000000E+000
1	75.44430865	1.401306E-011	1.783055E-012	0	0.000000E+000
1	75.44515868	1.783055E-012	1.401306E-011	1	0.000000E+000
1	75.44527670	1.401306E-011	1.783055E-012	0	0.000000E+000
1	75.44582194	1.783055E-012	1.401306E-011	1	0.000000E+000
1	75.44584082	1.401306E-011	1.783055E-012	0	0.000000E+000
1	75.44651067	1.783055E-012	1.401306E-011	1	0.000000E+000
1	75.44660357	1.401306E-011	1.783055E-012	0	0.000000E+000
1	75.45325221	1.783055E-012	1.401306E-011	1	0.000000E+000
1	75.45340904	1.401306E-011	1.783055E-012	0	0.000000E+000
1	75.45397092	1.783055E-012	1.401306E-011	1	0.000000E+000
1	75.45399307	1.401306E-011	1.783055E-012	0	0.000000E+000
1	75.45506451	1.783055E-012	1.401306E-011	1	0.000000E+000
1	75.45519546	1.401306E-011	1.783055E-012	0	0.000000E+000
1	75.45763790	1.783055E-012	1.401306E-011	1	0.000000E+000
1	75.45780090	1.401306E-011	1.783055E-012	0	0.000000E+000
1	75.46007284	1.783055E-012	1.401306E-011	1	0.000000E+000
1	75.46020551	1.401306E-011	1.783055E-012	0	0.000000E+000
1	75.46310806	1.783055E-012	1.401306E-011	1	0.000000E+000
1	75.46321422	1.401306E-011	1.783055E-012	0	0.000000E+000
1	75.46829844	1.783055E-012	1.401306E-011	1	0.000000E+000
1	75.46834823	1.401306E-011	1.783055E-012	0	0.000000E+000
1	75.46837841	1.783055E-012	1.401306E-011	1	0.000000E+000
1	75.46850824	1.401306E-011	1.783055E-012	0	0.000000E+000
1	75.46877057	1.783055E-012	1.401306E-011	1	0.000000E+000
1	75.46878900	1.401306E-011	1.783055E-012	0	0.000000E+000
1	76.09016550	1.754064E-012	1.398406E-011	1	0.000000E+000
1	76.09026650	1.398406E-011	1.754064E-012	0	0.000000E+000
1	76.09233438	1.754064E-012	1.398406E-011	1	0.000000E+000
1	76.09243324	1.398406E-011	1.754064E-012	0	0.000000E+000
1	76.09376604	1.754064E-012	1.398406E-011	1	0.000000E+000
1	76.09382468	1.398406E-011	1.754064E-012	0	0.000000E+000
1	76.09516058	1.754064E-012	1.398406E-011	1	0.000000E+000
1	76.09519368	1.398406E-011	1.754064E-012	0	0.000000E+000
1	76.09757149	1.754064E-012	1.398406E-011	1	0.000000E+000
1	76.09765739	1.398406E-011	1.754064E-012	0	0.000000E+000
1	76.09905566	1.754064E-012	1.398406E-011	1	0.000000E+000
1	76.09917974	1.398406E-011	1.754064E-012	0	0.000000E+000
1	76.10298730	1.754064E-012	1.398406E-011	1	0.000000E+000
1	76.10307789	1.398406E-011	1.754064E-012	0	0.000000E+000
1	76.10415757	1.754064E-012	1.398406E-011	1	0.000000E+000
1	76.10420746	1.398406E-011	1.754064E-012	0	0.000000E+000
1	76.10768799	1.754064E-012	1.398406E-011	1	0.000000E+000
1	76.10771479	1.398406E-011	1.754064E-012	0	0.000000E+000
1	76.11030064	1.754064E-012	1.398406E-011	1	0.000000E+000
1	76.11038331	1.398406E-011	1.754064E-012	0	0.000000E+000
1	76.11072273	1.754064E-012	1.398406E-011	1	0.000000E+000
1	76.11084962	1.398406E-011	1.754064E-012	0	0.000000E+000
1	76.11220725	1.754064E-012	1.398406E-011	1	0.000000E+000
1	76.11252307	1.398406E-011	1.754064E-012	0	0.000000E+000
1	76.11447726	1.754064E-012	1.398406E-011	1	0.000000E+000
1	76.11447920	1.398406E-011	1.754064E-012	0	0.000000E+000
1	76.11470542	1.754064E-012	1.398406E-011	1	0.000000E+000
1	76.11474899	1.398406E-011	1.754064E-012	0	0.000000E+000
1	76.11748959	1.754064E-012	1.398406E-011	1	0.000000E+000
1	76.11757027	1.398406E-011	1.754064E-012	0	0.000000E+000
1	76.11873964	1.754064E-012	1.398406E-011	1	0.000000E+000
1	76.11919302	1.398406E-011	1.754064E-012	0	0.000000E+000
1	76.12370559	1.754064E-012	1.398406E-011	1	0.000000E+000
1	76.12379964	1.398406E-011	1.754064E-012	0	0.000000E+000
1	76.13055266	1.754064E-012	1.398406E-011	1	0.000000E+000
1	76.13071312	1.398406E-011	1.754064E-012	0	0.000000E+000
1	76.13118120	1.754064E-012	1.398406E-011	1	0.000000E+000
1	76.13124366	1.398406E-011	1.754064E-012	0	0.000000E+000
1	76.13287778	1.754064E-012	1.398406E-011	1	0.000000E+000
1	76.13299146	1.398406E-011	1.754064E-012	0	0.000000E+000
1	76.13350315	1.754064E-012	1.398406E-011	1	0.000000E+000
1	76.13359374	1.398406E-011	1.754064E-012	0	0.000000E+000
1	76.13361400	1.754064E-012	1.398406E-011	1	0.000000E+000
1	76.13363488	1.398406E-011	1.754064E-012	0	0.000000E+000
1	76.13694168	1.754064E-012	1.398406E-011	1	0.000000E+000
1	76.13703163	1.398406E-011	1.754064E-012	0	0.000000E+000
1	76.14209834	1.754064E-012	1.398406E-011	1	0.000000E+000
1	76.14217295	1.398406E-011	1.754064E-012	0	0.000000E+000
1	76.14706543	1.754064E-012	1.398406E-011	1	0.000000E+000
1	76.14714839	1.398406E-011	1.754064E-012	0	0.000000E+000
1	76.14954262	1.754064E-012	1.398406E-011	1	0.000000E+000
1	76.14956960	1.398406E-011	1.754064E-012	0	0.000000E+000
1	76.15076835	1.754064E-012	1.398406E-011	1	0.000000E+000
1	76.15093968	1.398406E-011	1.754064E-012	0	0.000000E+000
1	76.15504666	1.754064E-012	1.398406E-011	1	0.000000E+000
1	76.15510987	1.398406E-011	1.754064E-012	0	0.000000E+000
1	76.15538470	1.754064E-012	1.398406E-011	1	0.000000E+000
1	76.15545603	1.398406E-011	1.754064E-012	0	0.000000E+000
1	76.15594789	1.754064E-012	1.398406E-011	1	0.000000E+000
1	76.15602350	1.398406E-011	1.754064E-012	0	0.000000E+000
1	76.45415610	1.668492E-012	1.389849E-011	1	0.000000E+000
1	76.45424905	1.389849E-011	1.668492E-012	0	0.000000E+000
1	76.45671752	1.668492E-012	1.389849E-011	1	0.000000E+000
1	76.45677817	1.389849E-011	1.668492E-012	0	0.000000E+000
1	76.45787227	1.668492E-012	1.389849E-011	1	0.000000E+000
1	76.45807982	1.389849E-011	1.668492E-012	0	0.000000E+000
1	76.45930667	1.668492E-012	1.389849E-011	1	0.000000E+000
1	76.45939255	1.389849E-011	1.668492E-012	0	0.000000E+000
1	76.46047892	1.668492E-012	1.389849E-011	1	0.000000E+000
1	76.46063287	1.389849E-011	1.668492E-012	0	0.000000E+000
1	76.46175456	1.668492E-012	1.389849E-011	1	0.000000E+000
1	76.46180911	1.389849E-011	1.668492E-012	0	0.000000E+000
1	76.46184085	1.668492E-012	1.389849E-011	1	0.000000E+000
1	76.46188141	1.389849E-011	1.668492E-012	0	0.000000E+000
1	76.46447105	1.668492E-012	1.389849E-011	1	0.000000E+000
1	76.46451344	1.389849E-011	1.668492E-012	0	0.000000E+000
1	76.46751953	1.668492E-012	1.389849E-011	1	0.000000E+000
1	76.46763017	1.389849E-011	1.668492E-012	0	0.000000E+000
1	76.46769094	1.668492E-012	1.389849E-011	1	0.000000E+000
1	76.46771261	1.389849E-011	1.668492E-012	0	0.000000E+000
1	76.46793652	1.668492E-012	1.389849E-011	1	0.000000E+000
1	76.46796996	1.389849E-011	1.668492E-012	0	0.000000E+000
1	76.46861220	1.668492E-012	1.389849E-011	1	0.000000E+000
1	76.46881085	1.389849E-011	1.668492E-012	0	0.000000E+000
1	76.47294821	1.668492E-012	1.389849E-011	1	0.000000E+000
1	76.47329718	1.389849E-011	1.668492E-012	0	0.000000E+000
1	76.47441340	1.668492E-012	1.389849E-011	1	0.000000E+000
1	76.47444098	1.389849E-011	1.668492E-012	0	0.000000E+000
1	76.47469499	1.668492E-012	1.389849E-011	1	0.000000E+000
1	76.47478585	1.389849E-011	1.668492E-012	0	0.000000E+000
1	76.47568512	1.668492E-012	1.389849E-011	1	0.000000E+000
1	76.47576030	1.389849E-011	1.668492E-012	0	0.000000E+000
1	76.47576498	1.668492E-012	1.389849E-011	1	0.000000E+000
1	76.47585502	1.389849E-011	1.668492E-012	0	0.000000E+000
1	76.47696618	1.668492E-012	1.389849E-011	1	0.000000E+000
1	76.47698448	1.389849E-011	1.668492E-012	0	0.000000E+000
1	77.87347327	1.672789E-012	1.390279E-011	1	0.000000E+000
1	77.87352119	1.390279E-011	1.672789E-012	0	0.000000E+000
1	77.87365506	1.672789E-012	1.390279E-011	1	0.000000E+000
1	77.87367968	1.390279E-011	1.672789E-012	0	0.000000E+000
1	77.87392313	1.672789E-012	1.390279E-011	1	0.000000E+000
1	77.87402248	1.390279E-011	1.672789E-012	0	0.000000E+000
1	77.87483365	1.672789E-012	1.390279E-011	1	0.000000E+000
1	77.87486038	1.390279E-011	1.672789E-012	0	0.000000E+000
1	77.87526437	1.672789E-012	1.390279E-011	1	0.000000E+000
1	77.87536788	1.390279E-011	1.672789E-012	0	0.000000E+000
1	77.87561195	1.672789E-012	1.390279E-011	1	0.000000E+000
1	77.87563882	1.390279E-011	1.672789E-012	0	0.000000E+000
1	77.87570473	1.672789E-012	1.390279E-011	1	0.000000E+000
1	77.87571129	1.390279E-011	1.672789E-012	0	0.000000E+000
1	77.87670440	1.672789E-012	1.390279E-011	1	0.000000E+000
1	77.87685719	1.390279E-011	1.672789E-012	0	0.000000E+000
1	77.87907347	1.672789E-012	1.390279E-011	1	0.000000E+000
1	77.87911576	1.390279E-011	1.672789E-012	0	0.000000E+000
1	77.87942161	1.672789E-012	1.390279E-011	1	0.000000E+000
1	77.87946174	1.390279E-011	1.672789E-012	0	0.000000E+000
1	77.87991187	1.672789E-012	1.390279E-011	1	0.000000E+000
1	77.87994676	1.390279E-011	1.672789E-012	0	0.000000E+000
1	77.88006904	1.672789E-012	1.390279E-011	1	0.000000E+000
1	77.88019202	1.390279E-011	1.672789E-012	0	0.000000E+000
1	77.88212820	1.672789E-012	1.390279E-011	1	0.000000E+000
1	77.88216123	1.390279E-011	1.672789E-012	0	0.000000E+000
1	77.88490272	1.672789E-012	1.390279E-011	1	0.000000E+000
1	77.88500440	1.390279E-011	1.672789E-012	0	0.000000E+000
1	77.88648117	1.672789E-012	1.390279E-011	1	0.000000E+000
1	77.88665131	1.390279E-011	1.672789E-012	0	0.000000E+000
1	77.88772767	1.672789E-012	1.390279E-011	1	0.000000E+000
1	77.88778633	1.390279E-011	1.672789E-012	0	0.000000E+000
1	77.89084874	1.672789E-012	1.390279E-011	1	0.000000E+000
1	77.89093491	1.390279E-011	1.672789E-012	0	0.000000E+000
1	77.89302923	1.672789E-012	1.390279E-011	1	0.000000E+000
1	77.89312945	1.390279E-011	1.672789E-012	0	0.000000E+000
1	77.89372523	1.672789E-012	1.390279E-011	1	0.000000E+000
1	77.89381081	1.390279E-011	1.672789E-012	0	0.000000E+000
1	77.89545223	1.672789E-012	1.390279E-011	1	0.000000E+000
1	77.89556772	1.390279E-011	1.672789E-012	0	0.000000E+000
1	77.89908044	1.672789E-012	1.390279E-011	1	0.000000E+000
1	77.89921695	1.390279E-011	1.672789E-012	0	0.000000E+000
1	77.90274520	1.672789E-012	1.390279E-011	1	0.000000E+000
1	77.90280951	1.390279E-011	1.672789E-012	0	0.000000E+000
1	77.90281681	1.672789E-012	1.390279E-011	1	0.000000E+000
1	77.90290992	1.390279E-011	1.672789E-012	0	0.000000E+000
1	77.90309710	1.672789E-012	1.390279E-011	1	0.000000E+000
1	77.90317055	1.390279E-011	1.672789E-012	0	0.000000E+000
1	77.90318274	1.672789E-012	1.390279E-011	1	0.000000E+000
1	77.90318874	1.390279E-011	1.672789E-012	0	0.000000E+000
1	77.90780616	1.672789E-012	1.390279E-011	1	0.000000E+000
1	77.90781082	1.390279E-011	1.672789E-012	0	0.000000E+000
1	77.90934126	1.672789E-012	1.390279E-011	1	0.000000E+000
1	77.90950053	1.390279E-011	1.672789E-012	0	0.000000E+000
1	77.90952961	1.672789E-012	1.390279E-011	1	0.000000E+000
1	77.90963045	1.390279E-011	1.672789E-012	0	0.000000E+000
1	77.91390263	1.672789E-012	1.390279E-011	1	0.000000E+000
1	77.91398221	1.390279E-011	1.672789E-012	0	0.000000E+000
1	77.91680813	1.672789E-012	1.390279E-011	1	0.000000E+000
1	77.91686912	1.390279E-011	1.672789E-012	0	0.000000E+000
1	77.91692080	1.672789E-012	1.390279E-011	1	0.000000E+000
1	77.91693672	1.390279E-011	1.672789E-012	0	0.000000E+000
1	77.91772971	1.672789E-012	1.390279E-011	1	0.000000E+000
1	77.91778422	1.390279E-011	1.672789E-012	0	0.000000E+000
1	77.91977929	1.672789E-012	1.390279E-011	1	0.000000E+000
1	77.92010069	1.390279E-011	1.672789E-012	0	0.000000E+000
1	77.92023196	1.672789E-012	1.390279E-011	1	0.000000E+000
1	77.92036690	1.390279E-011	1.672789E-012	0	0.000000E+000
1	77.92086541	1.672789E-012	1.390279E-011	1	0.000000E+000
1	77.92091675	1.390279E-011	1.672789E-012	0	0.000000E+000
1	77.92107985	1.672789E-012	1.390279E-011	1	0.000000E+000
1	77.92121936	1.390279E-011	1.672789E-012	0	0.000000E+000
1	78.05775210	1.588389E-012	1.381839E-011	1	0.000000E+000
1	78.05778275	1.381839E-011	1.588389E-012	0	0.000000E+000
1	78.05956063	1.588389E-012	1.381839E-011	1	0.000000E+000
1	78.05957946	1.381839E-011	1.588389E-012	0	0.000000E+000
1	78.06026208	1.588389E-012	1.381839E-011	1	0.000000E+000
1	78.06034836	1.381839E-011	1.588389E-012	0	0.000000E+000
1	78.06101021	1.588389E-012	1.381839E-011	1	0.000000E+000
1	78.06119847	1.381839E-011	1.588389E-012	0	0.000000E+000
1	78.06180237	1.588389E-012	1.381839E-011	1	0.000000E+000
1	78.06205065	1.381839E-011	1.588389E-012	0	0.000000E+000
1	78.06384512	1.588389E-012	1.381839E-011	1	0.000000E+000
1	78.06388879	1.381839E-011	1.588389E-012	0	0.000000E+000
1	78.06564482	1.588389E-012	1.381839E-011	1	0.000000E+000
1	78.06568514	1.381839E-011	1.588389E-012	0	0.000000E+000
1	78.06808013	1.588389E-012	1.381839E-011	1	0.000000E+000
1	78.06811206	1.381839E-011	1.588389E-012	0	0.000000E+000
1	78.06926488	1.588389E-012	1.381839E-011	1	0.000000E+000
1	78.06930750	1.381839E-011	1.588389E-012	0	0.000000E+000
1	78.07188861	1.588389E-012	1.381839E-011	1	0.000000E+000
1	78.07200392	1.381839E-011	1.588389E-012	0	0.000000E+000
1	78.07204028	1.588389E-012	1.381839E-011	1	0.000000E+000
1	78.07214623	1.381839E-011	1.588389E-012	0	0.000000E+000
1	78.07437318	1.588389E-012	1.381839E-011	1	0.000000E+000
1	78.07456305	1.381839E-011	1.588389E-012	0	0.000000E+000
1	78.07582311	1.588389E-012	1.381839E-011	1	0.000000E+000
1	78.07592302	1.381839E-011	1.588389E-012	0	0.000000E+000
1	78.07683678	1.588389E-012	1.381839E-011	1	0.000000E+000
1	78.07696025	1.381839E-011	1.588389E-012	0	0.000000E+000
1	78.07823203	1.588389E-012	1.381839E-011	1	0.000000E+000
1	78.07832342	1.381839E-011	1.588389E-012	0	0.000000E+000
1	78.07960265	1.588389E-012	1.381839E-011	1	0.000000E+000
1	78.07981846	1.381839E-011	1.588389E-012	0	0.000000E+000
1	78.07998498	1.588389E-012	1.381839E-011	1	0.000000E+000
1	78.07999605	1.381839E-011	1.588389E-012	0	0.000000E+000
1	78.08049219	1.588389E-012	1.381839E-011	1	0.000000E+000
1	78.08051454	1.381839E-011	1.588389E-012	0	0.000000E+000
1	78.08220013	1.588389E-012	1.381839E-011	1	0.000000E+000
1	78.08234678	1.381839E-011	1.588389E-012	0	0.000000E+000
1	78.08269942	1.588389E-012	1.381839E-011	1	0.000000E+000
1	78.08278177	1.381839E-011	1.588389E-012	0	0.000000E+000
1	78.08435801	1.588389E-012	1.381839E-011	1	0.000000E+000
1	78.08438042	1.381839E-011	1.588389E-012	0	0.000000E+000
1	78.09035239	1.588389E-012	1.381839E-011	1	0.000000E+000
1	78.09036233	1.381839E-011	1.588389E-012	0	0.000000E+000
1	78.09486735	1.588389E-012	1.381839E-011	1	0.000000E+000
1	78.09493449	1.381839E-011	1.588389E-012	0	0.000000E+000
1	78.09537609	1.588389E-012	1.381839E-011	1	0.000000E+000
1	78.09555678	1.381839E-011	1.588389E-012	0	0.000000E+000
1	78.09585539	1.588389E-012	1.381839E-011	1	0.000000E+000
1	78.09607951	1.381839E-011	1.588389E-012	0	0.000000E+000
1	78.09944134	1.588389E-012	1.381839E-011	1	0.000000E+000
1	78.09950623	1.381839E-011	1.588389E-012	0	0.000000E+000
1	78.09984203	1.588389E-012	1.381839E-011	1	0.000000E+000
1	78.09989309	1.381839E-011	1.588389E-012	0	0.000000E+000
1	78.10021809	1.588389E-012	1.381839E-011	1	0.000000E+000
1	78.10024550	1.381839E-011	1.588389E-012	0	0.000000E+000
1	78.10094509	1.588389E-012	1.381839E-011	1	0.000000E+000
1	78.10107568	1.381839E-011	1.588389E-012	0	0.000000E+000
1	78.10363900	1.588389E-012	1.381839E-011	1	0.000000E+000
1	78.10378472	1.381839E-011	1.588389E-012	0	0.000000E+000
1	78.10400316	1.588389E-012	1.381839E-011	1	0.000000E+000
1	78.10417814	1.381839E-011	1.588389E-012	0	0.000000E+000
1	78.10569604	1.588389E-012	1.381839E-011	1	0.000000E+000
1	78.10577568	1.381839E-011	1.588389E-012	0	0.000000E+000
1	78.10604609	1.588389E-012	1.381839E-011	1	0.000000E+000
1	78.10607795	1.381839E-011	1.588389E-012	0	0.000000E+000
1	78.10860821	1.588389E-012	1.381839E-011	1	0.000000E+000
1	78.10863902	1.381839E-011	1.588389E-012	0	0.000000E+000
1	88.54650174	1.671180E-012	1.390118E-011	1	0.000000E+000
1	88.54657961	1.390118E-011	1.671180E-012	0	0.000000E+000
1	88.54899944	1.671180E-012	1.390118E-011	1	0.000000E+000
1	88.54917607	1.390118E-011	1.671180E-012	0	0.000000E+000
1	88.55022153	1.671180E-012	1.390118E-011	1	0.000000E+000
1	88.55029900	1.390118E-011	1.671180E-012	0	0.000000E+000
1	88.55119278	1.671180E-012	1.390118E-011	1	0.000000E+000
1	88.55124193	1.390118E-011	1.671180E-012	0	0.000000E+000
1	88.55132054	1.671180E-012	1.390118E-011	1	0.000000E+000
1	88.55133443	1.390118E-011	1.671180E-012	0	0.000000E+000
1	88.55362821	1.671180E-012	1.390118E-011	1	0.000000E+000
1	88.55370817	1.390118E-011	1.671180E-012	0	0.000000E+000
1	88.55536203	1.671180E-012	1.390118E-011	1	0.000000E+000
1	88.55560451	1.390118E-011	1.671180E-012	0	0.000000E+000
1	88.56362179	1.671180E-012	1.390118E-011	1	0.000000E+000
1	88.56403570	1.390118E-011	1.671180E-012	0	0.000000E+000
1	88.56413879	1.671180E-012	1.390118E-011	1	0.000000E+000
1	88.56416670	1.390118E-011	1.671180E-012	0	0.000000E+000
1	88.56456147	1.671180E-012	1.390118E-011	1	0.000000E+000
1	88.56480829	1.390118E-011	1.671180E-012	0	0.000000E+000
1	88.56552410	1.671180E-012	1.390118E-011	1	0.000000E+000
1	88.56555140	1.390118E-011	1.671180E-012	0	0.000000E+000
1	88.56928293	1.671180E-012	1.390118E-011	1	0.000000E+000
1	88.56929308	1.390118E-011	1.671180E-012	0	0.000000E+000
1	88.57165315	1.671180E-012	1.390118E-011	1	0.000000E+000
1	88.57174997	1.390118E-011	1.671180E-012	0	0.000000E+000
1	88.57249417	1.671180E-012	1.390118E-011	1	0.000000E+000
1	88.57268520	1.390118E-011	1.671180E-012	0	0.000000E+000
1	88.57371978	1.671180E-012	1.390118E-011	1	0.000000E+000
1	88.57390717	1.390118E-011	1.671180E-012	0	0.000000E+000
1	88.57980531	1.671180E-012	1.390118E-011	1	0.000000E+000
1	88.57984639	1.390118E-011	1.671180E-012	0	0.000000E+000
1	88.58101274	1.671180E-012	1.390118E-011	1	0.000000E+000
1	88.58109491	1.390118E-011	1.671180E-012	0	0.000000E+000
1	88.58174324	1.671180E-012	1.390118E-011	1	0.000000E+000
1	88.58174909	1.390118E-011	1.671180E-012	0	0.000000E+000
1	88.58179288	1.671180E-012	1.390118E-011	1	0.000000E+000
1	88.58196817	1.390118E-011	1.671180E-012	0	0.000000E+000
1	88.58291565	1.671180E-012	1.390118E-011	1	0.000000E+000
1	88.58300260	1.390118E-011	1.671180E-012	0	0.000000E+000
1	88.58338335	1.671180E-012	1.390118E-011	1	0.000000E+000
1	88.58347038	1.390118E-011	1.671180E-012	0	0.000000E+000
1	88.58382616	1.671180E-012	1.390118E-011	1	0.000000E+000
1	88.58389008	1.390118E-011	1.671180E-012	0	0.000000E+000
1	88.58546058	1.671180E-012	1.390118E-011	1	0.000000E+000
1	88.58549180	1.390118E-011	1.671180E-012	0	0.000000E+000
1	88.58617265	1.671180E-012	1.390118E-011	1	0.000000E+000
1	88.58640734	1.390118E-011	1.671180E-012	0	0.000000E+000
1	88.58761389	1.671180E-012	1.390118E-011	1	0.000000E+000
1	88.58781228	1.390118E-011	1.671180E-012	0	0.000000E+000
1	88.58797799	1.671180E-012	1.390118E-011	1	0.000000E+000
1	88.58823466	1.390118E-011	1.671180E-012	0	0.000000E+000
1	88.60674317	1.671180E-012	1.390118E-011	1	0.000000E+000
1	88.60686660	1.390118E-011	1.671180E-012	0	0.000000E+000
1	88.60770887	1.671180E-012	1.390118E-011	1	0.000000E+000
1	88.60787427	1.390118E-011	1.671180E-012	0	0.000000E+000
1	88.60793033	1.671180E-012	1.390118E-011	1	0.000000E+000
1	88.60810822	1.390118E-011	1.671180E-012	0	0.000000E+000
1	88.60944848	1.671180E-012	1.390118E-011	1	0.000000E+000
1	88.60948418	1.390118E-011	1.671180E-012	0	0.000000E+000
1	88.61025271	1.671180E-012	1.390118E-011	1	0.000000E+000
1	88.61031466	1.390118E-011	1.671180E-012	0	0.000000E+000
1	88.61142761	1.671180E-012	1.390118E-011	1	0.000000E+000
1	88.61151343	1.390118E-011	1.671180E-012	0	0.000000E+000
1	88.61181016	1.671180E-012	1.390118E-011	1	0.000000E+000
1	88.61187378	1.390118E-011	1.671180E-012	0	0.000000E+000
1	88.61514738	1.671180E-012	1.390118E-011	1	0.000000E+000
1	88.61522583	1.390118E-011	1.671180E-012	0	0.000000E+000
1	88.61656829	1.671180E-012	1.390118E-011	1	0.000000E+000
1	88.61678978	1.390118E-011	1.671180E-012	0	0.000000E+000
1	88.61792136	1.671180E-012	1.390118E-011	1	0.000000E+000
1	88.61800963	1.390118E-011	1.671180E-012	0	0.000000E+000
1	88.61898177	1.671180E-012	1.390118E-011	1	0.000000E+000
1	88.61918922	1.390118E-011	1.671180E-012	0	0.000000E+000
1	88.61920795	1.671180E-012	1.390118E-011	1	0.000000E+000
1	88.61925317	1.390118E-011	1.671180E-012	0	0.000000E+000
1	88.61943927	1.671180E-012	1.390118E-011	1	0.000000E+000
1	88.61947738	1.390118E-011	1.671180E-012	0	0.000000E+000
1	88.61950086	1.671180E-012	1.390118E-011	1	0.000000E+000
1	88.61956027	1.390118E-011	1.671180E-012	0	0.000000E+000
1	88.62067331	1.671180E-012	1.390118E-011	1	0.000000E+000
1	88.62084455	1.390118E-011	1.671180E-012	0	0.000000E+000
1	88.62201828	1.671180E-012	1.390118E-011	1	0.000000E+000
1	88.62221105	1.390118E-011	1.671180E-012	0	0.000000E+000
1	88.62349636	1.671180E-012	1.390118E-011	1	0.000000E+000
1	88.62351268	1.390118E-011	1.671180E-012	0	0.000000E+000
1	88.62352819	1.671180E-012	1.390118E-011	1	0.000000E+000
1	88.62374616	1.390118E-011	1.671180E-012	0	0.000000E+000
1	88.62450062	1.671180E-012	1.390118E-011	1	0.000000E+000
1	88.62455406	1.390118E-011	1.671180E-012	0	0.000000E+000
1	88.62514905	1.671180E-012	1.390118E-011	1	0.000000E+000
1	88.62516171	1.390118E-011	1.671180E-012	0	0.000000E+000
1	88.63065623	1.671180E-012	1.390118E-011	1	0.000000E+000
1	88.63069750	1.390118E-011	1.671180E-012	0	0.000000E+000
1	88.63097825	1.671180E-012	1.390118E-011	1	0.000000E+000
1	88.63100043	1.390118E-011	1.671180E-012	0	0.000000E+000
1	88.68089551	1.547300E-012	1.377730E-011	1	0.000000E+000
1	88.68091863	1.377730E-011	1.547300E-012	0	0.000000E+000
1	88.68403995	1.547300E-012	1.377730E-011	1	0.000000E+000
1	88.68404152	1.377730E-011	1.547300E-012	0	0.000000E+000
1	88.68860036	1.547300E-012	1.377730E-011	1	0.000000E+000
1	88.68866159	1.377730E-011	1.547300E-012	0	0.000000E+000
1	88.69035747	1.547300E-012	1.377730E-011	1	0.000000E+000
1	88.69048050	1.377730E-011	1.547300E-012	0	0.000000E+000
1	88.69070557	1.547300E-012	1.377730E-011	1	0.000000E+000
1	88.69073521	1.377730E-011	1.547300E-012	0	0.000000E+000
1	88.69197855	1.547300E-012	1.377730E-011	1	0.000000E+000
1	88.69207920	1.377730E-011	1.547300E-012	0	0.000000E+000
1	88.69297036	1.547300E-012	1.377730E-011	1	0.000000E+000
1	88.69302474	1.377730E-011	1.547300E-012	0	0.000000E+000
1	88.69854187	1.547300E-012	1.377730E-011	1	0.000000E+000
1	88.69858005	1.377730E-011	1.547300E-012	0	0.000000E+000
1	88.69954520	1.547300E-012	1.377730E-011	1	0.000000E+000
1	88.69966209	1.377730E-011	1.547300E-012	0	0.000000E+000
1	88.70226191	1.547300E-012	1.377730E-011	1	0.000000E+000
1	88.70235187	1.377730E-011	1.547300E-012	0	0.000000E+000
1	88.70331221	1.547300E-012	1.377730E-011	1	0.000000E+000
1	88.70338047	1.377730E-011	1.547300E-012	0	0.000000E+000
1	88.70604613	1.547300E-012	1.377730E-011	1	0.000000E+000
1	88.70613560	1.377730E-011	1.547300E-012	0	0.000000E+000
1	88.70643470	1.547300E-012	1.377730E-011	1	0.000000E+000
1	88.70644302	1.377730E-011	1.547300E-012	0	0.000000E+000
1	88.70973494	1.547300E-012	1.377730E-011	1	0.000000E+000
1	88.70977259	1.377730E-011	1.547300E-012	0	0.000000E+000
1	88.71137458	1.547300E-012	1.377730E-011	1	0.000000E+000
1	88.71160920	1.377730E-011	1.547300E-012	0	0.000000E+000
1	88.71164019	1.547300E-012	1.377730E-011	1	0.000000E+000
1	88.71166677	1.377730E-011	1.547300E-012	0	0.000000E+000
1	88.71192964	1.547300E-012	1.377730E-011	1	0.000000E+000
1	88.71204483	1.377730E-011	1.547300E-012	0	0.000000E+000
1	88.71257609	1.547300E-012	1.377730E-011	1	0.000000E+000
1	88.71303083	1.377730E-011	1.547300E-012	0	0.000000E+000
1	88.71502769	1.547300E-012	1.377730E-011	1	0.000000E+000
1	88.71519552	1.377730E-011	1.547300E-012	0	0.000000E+000
1	88.72257141	1.547300E-012	1.377730E-011	1	0.000000E+000
1	88.72259829	1.377730E-011	1.547300E-012	0	0.000000E+000
1	88.72296742	1.547300E-012	1.377730E-011	1	0.000000E+000
1	88.72299316	1.377730E-011	1.547300E-012	0	0.000000E+000
1	88.72648730	1.547300E-012	1.377730E-011	1	0.000000E+000
1	88.72657521	1.377730E-011	1.547300E-012	0	0.000000E+000
1	88.72830766	1.547300E-012	1.377730E-011	1	0.000000E+000
1	88.72839644	1.377730E-011	1.547300E-012	0	0.000000E+000
1	88.73151869	1.547300E-012	1.377730E-011	1	0.000000E+000
1	88.73157219	1.377730E-011	1.547300E-012	0	0.000000E+000
1	88.73233774	1.547300E-012	1.377730E-011	1	0.000000E+000
1	88.73241859	1.377730E-011	1.547300E-012	0	0.000000E+000
1	88.73352953	1.547300E-012	1.377730E-011	1	0.000000E+000
1	88.73381480	1.377730E-011	1.547300E-012	0	0.000000E+000
1	88.73432712	1.547300E-012	1.377730E-011	1	0.000000E+000
1	88.73433641	1.377730E-011	1.547300E-012	0	0.000000E+000
1	88.73915903	1.547300E-012	1.377730E-011	1	0.000000E+000
1	88.73929668	1.377730E-011	1.547300E-012	0	0.000000E+000
1	88.74037918	1.547300E-012	1.377730E-011	1	0.000000E+000
1	88.74042627	1.377730E-011	1.547300E-012	0	0.000000E+000
1	88.74460291	1.547300E-012	1.377730E-011	1	0.000000E+000
1	88.74464886	1.377730E-011	1.547300E-012	0	0.000000E+000
1	88.74662334	1.547300E-012	1.377730E-011	1	0.000000E+000
1	88.74672807	1.377730E-011	1.547300E-012	0	0.000000E+000
1	88.74759072	1.547300E-012	1.377730E-011	1	0.000000E+000
1	88.74766595	1.377730E-011	1.547300E-012	0	0.000000E+000
1	88.74780127	1.547300E-012	1.377730E-011	1	0.000000E+000
1	88.74788153	1.377730E-011	1.547300E-012	0	0.000000E+000
1	88.74851348	1.547300E-012	1.377730E-011	1	0.000000E+000
1	88.74859763	1.377730E-011	1.547300E-012	0	0.000000E+000
1	88.75104508	1.547300E-012	1.377730E-011	1	0.000000E+000
1	88.75115953	1.377730E-011	1.547300E-012	0	0.000000E+000
1	88.75457648	1.547300E-012	1.377730E-011	1	0.000000E+000
1	88.75465109	1.377730E-011	1.547300E-012	0	0.000000E+000
1	88.75615917	1.547300E-012	1.377730E-011	1	0.000000E+000
1	88.75618986	1.377730E-011	1.547300E-012	0	0.000000E+000
1	88.75687276	1.547300E-012	1.377730E-011	1	0.000000E+000
1	88.75692004	1.377730E-011	1.547300E-012	0	0.000000E+000
1	88.76029850	1.547300E-012	1.377730E-011	1	0.000000E+000
1	88.76030947	1.377730E-011	1.547300E-012	0	0.000000E+000
1	88.76057652	1.547300E-012	1.377730E-011	1	0.000000E+000
1	88.76089909	1.377730E-011	1.547300E-012	0	0.000000E+000
1	88.76136366	1.547300E-012	1.377730E-011	1	0.000000E+000
1	88.76161916	1.377730E-011	1.547300E-012	0	0.000000E+000
1	88.76236071	1.547300E-012	1.377730E-011	1	0.000000E+000
1	88.76243226	1.377730E-011	1.547300E-012	0	0.000000E+000
1	88.76290827	1.547300E-012	1.377730E-011	1	0.000000E+000
1	88.76296955	1.377730E-011	1.547300E-012	0	0.000000E+000
1	88.76375623	1.547300E-012	1.377730E-011	1	0.000000E+000
1	88.76381219	1.377730E-011	1.547300E-012	0	0.000000E+000
1	88.76720914	1.547300E-012	1.377730E-011	1	0.000000E+000
1	88.76728464	1.377730E-011	1.547300E-012	0	0.000000E+000
1	88.76885277	1.547300E-012	1.377730E-011	1	0.000000E+000
1	88.76888663	1.377730E-011	1.547300E-012	0	0.000000E+000
1	88.76920395	1.547300E-012	1.377730E-011	1	0.000000E+000
1	88.76936399	1.377730E-011	1.547300E-012	0	0.000000E+000
1	88.77003781	1.547300E-012	1.377730E-011	1	0.000000E+000
1	88.77013495	1.377730E-011	1.547300E-012	0	0.000000E+000
1	88.77842745	1.547300E-012	1.377730E-011	1	0.000000E+000
1	88.77847838	1.377730E-011	1.547300E-012	0	0.000000E+000
1	88.77850358	1.547300E-012	1.377730E-011	1	0.000000E+000
1	88.77858306	1.377730E-011	1.547300E-012	0	0.000000E+000
1	88.78211989	1.547300E-012	1.377730E-011	1	0.000000E+000
1	88.78216872	1.377730E-011	1.547300E-012	0	0.000000E+000
1	88.78288007	1.547300E-012	1.377730E-011	1	0.000000E+000
1	88.78300193	1.377730E-011	1.547300E-012	0	0.000000E+000
1	88.78397311	1.547300E-012	1.377730E-011	1	0.000000E+000
1	88.78407134	1.377730E-011	1.547300E-012	0	0.000000E+000
1	88.78680049	1.547300E-012	1.377730E-011	1	0.000000E+000
1	88.78683680	1.377730E-011	1.547300E-012	0	0.000000E+000
1	88.78739556	1.547300E-012	1.377730E-011	1	0.000000E+000
1	88.78742894	1.377730E-011	1.547300E-012	0	0.000000E+000
1	88.78885081	1.547300E-012	1.377730E-011	1	0.000000E+000
1	88.78904679	1.377730E-011	1.547300E-012	0	0.000000E+000
1	88.78945150	1.547300E-012	1.377730E-011	1	0.000000E+000
1	88.78947935	1.377730E-011	1.547300E-012	0	0.000000E+000
1	88.79243012	1.547300E-012	1.377730E-011	1	0.000000E+000
1	88.79246494	1.377730E-011	1.547300E-012	0	0.000000E+000
1	88.79732111	1.547300E-012	1.377730E-011	1	0.000000E+000
1	88.79734209	1.377730E-011	1.547300E-012	0	0.000000E+000
1	88.79956156	1.547300E-012	1.377730E-011	1	0.000000E+000
1	88.79957301	1.377730E-011	1.547300E-012	0	0.000000E+000
1	88.80026197	1.547300E-012	1.377730E-011	1	0.000000E+000
1	88.80032658	1.377730E-011	1.547300E-012	0	0.000000E+000
1	88.80088141	1.547300E-012	1.377730E-011	1	0.000000E+000
1	88.80101649	1.377730E-011	1.547300E-012	0	0.000000E+000
1	88.80243058	1.547300E-012	1.377730E-011	1	0.000000E+000
1	88.80243496	1.377730E-011	1.547300E-012	0	0.000000E+000
1	88.80567691	1.547300E-012	1.377730E-011	1	0.000000E+000
1	88.80570240	1.377730E-011	1.547300E-012	0	0.000000E+000
1	88.80746670	1.547300E-012	1.377730E-011	1	0.000000E+000
1	88.80760813	1.377730E-011	1.547300E-012	0	0.000000E+000
1	88.80870154	1.547300E-012	1.377730E-011	1	0.000000E+000
1	88.80872795	1.377730E-011	1.547300E-012	0	0.000000E+000
1	88.81262892	1.547300E-012	1.377730E-011	1	0.000000E+000
1	88.81264603	1.377730E-011	1.547300E-012	0	0.000000E+000
1	88.81388342	1.547300E-012	1.377730E-011	1	0.000000E+000
1	88.81394597	1.377730E-011	1.547300E-012	0	0.000000E+000
1	88.81633710	1.547300E-012	1.377730E-011	1	0.000000E+000
1	88.81639702	1.377730E-011	1.547300E-012	0	0.000000E+000
1	88.82495902	1.547300E-012	1.377730E-011	1	0.000000E+000
1	88.82501328	1.377730E-011	1.547300E-012	0	0.000000E+000
1	88.82732153	1.547300E-012	1.377730E-011	1	0.000000E+000
1	88.82748033	1.377730E-011	1.547300E-012	0	0.000000E+000
1	88.82752813	1.547300E-012	1.377730E-011	1	0.000000E+000
1	88.82766110	1.377730E-011	1.547300E-012	0	0.000000E+000
1	88.82772278	1.547300E-012	1.377730E-011	1	0.000000E+000
1	88.82783100	1.377730E-011	1.547300E-012	0	0.000000E+000
1	88.82867671	1.547300E-012	1.377730E-011	1	0.000000E+000
1	88.82869180	1.377730E-011	1.547300E-012	0	0.000000E+000
1	88.82913297	1.547300E-012	1.377730E-011	1	0.000000E+000
1	88.82915878	1.377730E-011	1.547300E-012	0	0.000000E+000
1	88.83532123	1.547300E-012	1.377730E-011	1	0.000000E+000
1	88.83557626	1.377730E-011	1.547300E-012	0	0.000000E+000
1	88.83581703	1.547300E-012	1.377730E-011	1	0.000000E+000
1	88.83583654	1.377730E-011	1.547300E-012	0	0.000000E+000
1	88.84146451	1.547300E-012	1.377730E-011	1	0.000000E+000
1	88.84150799	1.377730E-011	1.547300E-012	0	0.000000E+000
1	88.84159017	1.547300E-012	1.377730E-011	1	0.000000E+000
1	88.84164990	1.377730E-011	1.547300E-012	0	0.000000E+000
1	88.84340702	1.547300E-012	1.377730E-011	1	0.000000E+000
1	88.84344168	1.377730E-011	1.547300E-012	0	0.000000E+000
1	88.84547968	1.547300E-012	1.377730E-011	1	0.000000E+000
1	88.84550434	1.377730E-011	1.547300E-012	0	0.000000E+000
1	88.84752504	1.547300E-012	1.377730E-011	1	0.000000E+000
1	88.84757034	1.377730E-011	1.547300E-012	0	0.000000E+000
1	88.84760494	1.547300E-012	1.377730E-011	1	0.000000E+000
1	88.84763920	1.377730E-011	1.547300E-012	0	0.000000E+000
1	88.84973214	1.547300E-012	1.377730E-011	1	0.000000E+000
1	88.84997964	1.377730E-011	1.547300E-012	0	0.000000E+000
1	88.85043018	1.547300E-012	1.377730E-011	1	0.000000E+000
1	88.85054384	1.377730E-011	1.547300E-012	0	0.000000E+000
1	88.85060203	1.547300E-012	1.377730E-011	1	0.000000E+000
1	88.85088854	1.377730E-011	1.547300E-012	0	0.000000E+000
1	88.85096283	1.547300E-012	1.377730E-011	1	0.000000E+000
1	88.85138531	1.377730E-011	1.547300E-012	0	0.000000E+000
1	88.85267221	1.547300E-012	1.377730E-011	1	0.000000E+000
1	88.85275994	1.377730E-011	1.547300E-012	0	0.000000E+000
1	88.85357352	1.547300E-012	1.377730E-011	1	0.000000E+000
1	88.85363724	1.377730E-011	1.547300E-012	0	0.000000E+000
1	88.85573389	1.547300E-012	1.377730E-011	1	0.000000E+000
1	88.85578801	1.377730E-011	1.547300E-012	0	0.000000E+000
1	88.85671517	1.547300E-012	1.377730E-011	1	0.000000E+000
1	88.85680930	1.377730E-011	1.547300E-012	0	0.000000E+000
1	88.85710886	1.547300E-012	1.377730E-011	1	0.000000E+000
1	88.85722162	1.377730E-011	1.547300E-012	0	0.000000E+000
1	88.85864024	1.547300E-012	1.377730E-011	1	0.000000E+000
1	88.85870687	1.377730E-011	1.547300E-012	0	0.000000E+000
1	88.86013280	1.547300E-012	1.377730E-011	1	0.000000E+000
1	88.86017649	1.377730E-011	1.547300E-012	0	0.000000E+000
1	88.86022524	1.547300E-012	1.377730E-011	1	0.000000E+000
1	88.86037435	1.377730E-011	1.547300E-012	0	0.000000E+000
1	88.86145974	1.547300E-012	1.377730E-011	1	0.000000E+000
1	88.86147853	1.377730E-011	1.547300E-012	0	0.000000E+000
1	88.86173106	1.547300E-012	1.377730E-011	1	0.000000E+000
1	88.86179795	1.377730E-011	1.547300E-012	0	0.000000E+000
1	88.86182459	1.547300E-012	1.377730E-011	1	0.000000E+000
1	88.86189462	1.377730E-011	1.547300E-012	0	0.000000E+000
1	88.86491223	1.547300E-012	1.377730E-011	1	0.000000E+000
1	88.86496049	1.377730E-011	1.547300E-012	0	0.000000E+000
1	88.86531761	1.547300E-012	1.377730E-011	1	0.000000E+000
1	88.86536907	1.377730E-011	1.547300E-012	0	0.000000E+000
1	88.86711708	1.547300E-012	1.377730E-011	1	0.000000E+000
1	88.86713808	1.377730E-011	1.547300E-012	0	0.000000E+000
1	88.86914972	1.547300E-012	1.377730E-011	1	0.000000E+000
1	88.86917881	1.377730E-011	1.547300E-012	0	0.000000E+000
1	88.87260822	1.547300E-012	1.377730E-011	1	0.000000E+000
1	88.87269533	1.377730E-011	1.547300E-012	0	0.000000E+000
1	88.87358751	1.547300E-012	1.377730E-011	1	0.000000E+000
1	88.87365116	1.377730E-011	1.547300E-012	0	0.000000E+000
1	88.88401876	1.547300E-012	1.377730E-011	1	0.000000E+000
1	88.88407196	1.377730E-011	1.547300E-012	0	0.000000E+000
1	88.88422713	1.547300E-012	1.377730E-011	1	0.000000E+000
1	88.88428853	1.377730E-011	1.547300E-012	0	0.000000E+000
1	88.88441669	1.547300E-012	1.377730E-011	1	0.000000E+000
1	88.88451679	1.377730E-011	1.547300E-012	0	0.000000E+000
1	88.88454460	1.547300E-012	1.377730E-011	1	0.000000E+000
1	88.88491330	1.377730E-011	1.547300E-012	0	0.000000E+000
1	88.88546357	1.547300E-012	1.377730E-011	1	0.000000E+000
1	88.88547753	1.377730E-011	1.547300E-012	0	0.000000E+000
1	88.88575649	1.547300E-012	1.377730E-011	1	0.000000E+000
1	88.88579812	1.377730E-011	1.547300E-012	0	0.000000E+000
1	88.88753843	1.547300E-012	1.377730E-011	1	0.000000E+000
1	88.88755788	1.377730E-011	1.547300E-012	0	0.000000E+000
1	88.88813870	1.547300E-012	1.377730E-011	1	0.000000E+000
1	88.88815706	1.377730E-011	1.547300E-012	0	0.000000E+000
1	88.89069536	1.547300E-012	1.377730E-011	1	0.000000E+000
1	88.89083189	1.377730E-011	1.547300E-012	0	0.000000E+000
1	88.89205169	1.547300E-012	1.377730E-011	1	0.000000E+000
1	88.89206338	1.377730E-011	1.547300E-012	0	0.000000E+000
1	88.89211874	1.547300E-012	1.377730E-011	1	0.000000E+000
1	88.89214009	1.377730E-011	1.547300E-012	0	0.000000E+000
1	88.89275240	1.547300E-012	1.377730E-011	1	0.000000E+000
1	88.89277406	1.377730E-011	1.547300E-012	0	0.000000E+000
1	88.89375875	1.547300E-012	1.377730E-011	1	0.000000E+000
1	88.89379804	1.377730E-011	1.547300E-012	0	0.000000E+000
1	88.89438018	1.547300E-012	1.377730E-011	1	0.000000E+000
1	88.89442904	1.377730E-011	1.547300E-012	0	0.000000E+000
1	88.89443869	1.547300E-012	1.377730E-011	1	0.000000E+000
1	88.89447934	1.377730E-011	1.547300E-012	0	0.000000E+000
1	88.89689682	1.547300E-012	1.377730E-011	1	0.000000E+000
1	88.89699570	1.377730E-011	1.547300E-012	0	0.000000E+000
1	88.89744660	1.547300E-012	1.377730E-011	1	0.000000E+000
1	88.89745634	1.377730E-011	1.547300E-012	0	0.000000E+000
1	88.89830974	1.547300E-012	1.377730E-011	1	0.000000E+000
1	88.89852529	1.377730E-011	1.547300E-012	0	0.000000E+000
1	88.89893802	1.547300E-012	1.377730E-011	1	0.000000E+000
1	88.89911010	1.377730E-011	1.547300E-012	0	0.000000E+000
1	88.90183245	1.547300E-012	1.377730E-011	1	0.000000E+000
1	88.90198240	1.377730E-011	1.547300E-012	0	0.000000E+000
1	88.90328501	1.547300E-012	1.377730E-011	1	0.000000E+000
1	88.90352887	1.377730E-011	1.547300E-012	0	0.000000E+000
1	88.90654858	1.547300E-012	1.377730E-011	1	0.000000E+000
1	88.90670668	1.377730E-011	1.547300E-012	0	0.000000E+000
1	88.90932983	1.547300E-012	1.377730E-011	1	0.000000E+000
1	88.90950547	1.377730E-011	1.547300E-012	0	0.000000E+000
1	88.90965126	1.547300E-012	1.377730E-011	1	0.000000E+000
1	88.90969102	1.377730E-011	1.547300E-012	0	0.000000E+000
1	88.90972538	1.547300E-012	1.377730E-011	1	0.000000E+000
1	88.90977760	1.377730E-011	1.547300E-012	0	0.000000E+000
1	88.90977853	1.547300E-012	1.377730E-011	1	0.000000E+000
1	88.90984081	1.377730E-011	1.547300E-012	0	0.000000E+000
1	88.91064595	1.547300E-012	1.377730E-011	1	0.000000E+000
1	88.91077950	1.377730E-011	1.547300E-012	0	0.000000E+000
1	88.91407227	1.547300E-012	1.377730E-011	1	0.000000E+000
1	88.91424830	1.377730E-011	1.547300E-012	0	0.000000E+000
1	88.91459269	1.547300E-012	1.377730E-011	1	0.000000E+000
1	88.91468369	1.377730E-011	1.547300E-012	0	0.000000E+000
1	88.91628364	1.547300E-012	1.377730E-011	1	0.000000E+000
1	88.91635190	1.377730E-011	1.547300E-012	0	0.000000E+000
1	88.91758565	1.547300E-012	1.377730E-011	1	0.000000E+000
1	88.91793058	1.377730E-011	1.547300E-012	0	0.000000E+000
1	88.92060727	1.547300E-012	1.377730E-011	1	0.000000E+000
1	88.92061865	1.377730E-011	1.547300E-012	0	0.000000E+000
1	88.92229366	1.547300E-012	1.377730E-011	1	0.000000E+000
1	88.92235893	1.377730E-011	1.547300E-012	0	0.000000E+000
1	88.92496963	1.547300E-012	1.377730E-011	1	0.000000E+000
1	88.92521315	1.377730E-011	1.547300E-012	0	0.000000E+000
1	88.92690105	1.547300E-012	1.377730E-011	1	0.000000E+000
1	88.92691780	1.377730E-011	1.547300E-012	0	0.000000E+000
1	88.92806731	1.547300E-012	1.377730E-011	1	0.000000E+000
1	88.92817560	1.377730E-011	1.547300E-012	0	0.000000E+000
1	88.92887863	1.547300E-012	1.377730E-011	1	0.000000E+000
1	88.92894031	1.377730E-011	1.547300E-012	0	0.000000E+000
1	88.93138514	1.547300E-012	1.377730E-011	1	0.000000E+000
1	88.93142244	1.377730E-011	1.547300E-012	0	0.000000E+000
1	88.93299460	1.547300E-012	1.377730E-011	1	0.000000E+000
1	88.93302973	1.377730E-011	1.547300E-012	0	0.000000E+000
1	88.93502308	1.547300E-012	1.377730E-011	1	0.000000E+000
1	88.93520610	1.377730E-011	1.547300E-012	0	0.000000E+000
1	88.93706140	1.547300E-012	1.377730E-011	1	0.000000E+000
1	88.93716929	1.377730E-011	1.547300E-012	0	0.000000E+000
1	88.93976048	1.547300E-012	1.377730E-011	1	0.000000E+000
1	88.93984044	1.377730E-011	1.547300E-012	0	0.000000E+000
1	88.94277051	1.547300E-012	1.377730E-011	1	0.000000E+000
1	88.94291498	1.377730E-011	1.547300E-012	0	0.000000E+000
1	88.94520030	1.547300E-012	1.377730E-011	1	0.000000E+000
1	88.94532934	1.377730E-011	1.547300E-012	0	0.000000E+000
1	88.94738217	1.547300E-012	1.377730E-011	1	0.000000E+000
1	88.94742366	1.377730E-011	1.547300E-012	0	0.000000E+000
1	88.94866142	1.547300E-012	1.377730E-011	1	0.000000E+000
1	88.94868202	1.377730E-011	1.547300E-012	0	0.000000E+000
1	88.94941888	1.547300E-012	1.377730E-011	1	0.000000E+000
1	88.94944795	1.377730E-011	1.547300E-012	0	0.000000E+000
1	88.95094008	1.547300E-012	1.377730E-011	1	0.000000E+000
1	88.95100667	1.377730E-011	1.547300E-012	0	0.000000E+000
1	88.95146910	1.547300E-012	1.377730E-011	1	0.000000E+000
1	88.95174888	1.377730E-011	1.547300E-012	0	0.000000E+000
1	88.95176839	1.547300E-012	1.377730E-011	1	0.000000E+000
1	88.95181588	1.377730E-011	1.547300E-012	0	0.000000E+000
1	88.95496495	1.547300E-012	1.377730E-011	1	0.000000E+000
1	88.95502638	1.377730E-011	1.547300E-012	0	0.000000E+000
1	88.95661786	1.547300E-012	1.377730E-011	1	0.000000E+000
1	88.95664518	1.377730E-011	1.547300E-012	0	0.000000E+000
1	88.95833747	1.547300E-012	1.377730E-011	1	0.000000E+000
1	88.95844063	1.377730E-011	1.547300E-012	0	0.000000E+000
1	88.95867254	1.547300E-012	1.377730E-011	1	0.000000E+000
1	88.95883176	1.377730E-011	1.547300E-012	0	0.000000E+000
1	88.96043294	1.547300E-012	1.377730E-011	1	0.000000E+000
1	88.96052574	1.377730E-011	1.547300E-012	0	0.000000E+000
1	88.96097284	1.547300E-012	1.377730E-011	1	0.000000E+000
1	88.96098569	1.377730E-011	1.547300E-012	0	0.000000E+000
1	88.96133578	1.547300E-012	1.377730E-011	1	0.000000E+000
1	88.96135576	1.377730E-011	1.547300E-012	0	0.000000E+000
1	88.96378905	1.547300E-012	1.377730E-011	1	0.000000E+000
1	88.96384678	1.377730E-011	1.547300E-012	0	0.000000E+000
1	88.96549744	1.547300E-012	1.377730E-011	1	0.000000E+000
1	88.96561673	1.377730E-011	1.547300E-012	0	0.000000E+000
1	88.96584574	1.547300E-012	1.377730E-011	1	0.000000E+000
1	88.96594644	1.377730E-011	1.547300E-012	0	0.000000E+000
1	88.97562622	1.547300E-012	1.377730E-011	1	0.000000E+000
1	88.97566822	1.377730E-011	1.547300E-012	0	0.000000E+000
1	88.97617541	1.547300E-012	1.377730E-011	1	0.000000E+000
1	88.97626665	1.377730E-011	1.547300E-012	0	0.000000E+000
1	88.97655080	1.547300E-012	1.377730E-011	1	0.000000E+000
1	88.97685313	1.377730E-011	1.547300E-012	0	0.000000E+000
1	88.97710627	1.547300E-012	1.377730E-011	1	0.000000E+000
1	88.97718246	1.377730E-011	1.547300E-012	0	0.000000E+000
1	88.97791101	1.547300E-012	1.377730E-011	1	0.000000E+000
1	88.97800681	1.377730E-011	1.547300E-012	0	0.000000E+000
1	88.98115464	1.547300E-012	1.377730E-011	1	0.000000E+000
1	88.98126019	1.377730E-011	1.547300E-012	0	0.000000E+000
1	88.98285068	1.547300E-012	1.377730E-011	1	0.000000E+000
1	88.98292666	1.377730E-011	1.547300E-012	0	0.000000E+000
1	88.98567356	1.547300E-012	1.377730E-011	1	0.000000E+000
1	88.98572297	1.377730E-011	1.547300E-012	0	0.000000E+000
1	88.98682566	1.547300E-012	1.377730E-011	1	0.000000E+000
1	88.98693643	1.377730E-011	1.547300E-012	0	0.000000E+000
1	88.98814981	1.547300E-012	1.377730E-011	1	0.000000E+000
1	88.98819804	1.377730E-011	1.547300E-012	0	0.000000E+000
1	88.98895071	1.547300E-012	1.377730E-011	1	0.000000E+000
1	88.98897965	1.377730E-011	1.547300E-012	0	0.000000E+000
1	88.99146177	1.547300E-012	1.377730E-011	1	0.000000E+000
1	88.99150127	1.377730E-011	1.547300E-012	0	0.000000E+000
1	88.99183221	1.547300E-012	1.377730E-011	1	0.000000E+000
1	88.99192277	1.377730E-011	1.547300E-012	0	0.000000E+000
1	88.99210346	1.547300E-012	1.377730E-011	1	0.000000E+000
1	88.99213370	1.377730E-011	1.547300E-012	0	0.000000E+000
1	88.99275744	1.547300E-012	1.377730E-011	1	0.000000E+000
1	88.99290234	1.377730E-011	1.547300E-012	0	0.000000E+000
1	88.99554844	1.547300E-012	1.377730E-011	1	0.000000E+000
1	88.99591234	1.377730E-011	1.547300E-012	0	0.000000E+000
1	88.99764940	1.547300E-012	1.377730E-011	1	0.000000E+000
1	88.99768990	1.377730E-011	1.547300E-012	0	0.000000E+000
1	88.99780240	1.547300E-012	1.377730E-011	1	0.000000E+000
1	88.99795626	1.377730E-011	1.547300E-012	0	0.000000E+000
1	88.99810427	1.547300E-012	1.377730E-011	1	0.000000E+000
1	88.99811818	1.377730E-011	1.547300E-012	0	0.000000E+000
1	89.00058096	1.547300E-012	1.377730E-011	1	0.000000E+000
1	89.00063261	1.377730E-011	1.547300E-012	0	0.000000E+000
1	89.00214593	1.547300E-012	1.377730E-011	1	0.000000E+000
1	89.00223628	1.377730E-011	1.547300E-012	0	0.000000E+000
1	89.00830355	1.547300E-012	1.377730E-011	1	0.000000E+000
1	89.00849481	1.377730E-011	1.547300E-012	0	0.000000E+000
1	89.00915373	1.547300E-012	1.377730E-011	1	0.000000E+000
1	89.00936003	1.377730E-011	1.547300E-012	0	0.000000E+000
1	89.01028462	1.547300E-012	1.377730E-011	1	0.000000E+000
1	89.01032720	1.377730E-011	1.547300E-012	0	0.000000E+000
1	89.01040869	1.547300E-012	1.377730E-011	1	0.000000E+000
1	89.01042405	1.377730E-011	1.547300E-012	0	0.000000E+000
1	89.01160531	1.547300E-012	1.377730E-011	1	0.000000E+000
1	89.01176627	1.377730E-011	1.547300E-012	0	0.000000E+000
1	89.01286806	1.547300E-012	1.377730E-011	1	0.000000E+000
1	89.01296321	1.377730E-011	1.547300E-012	0	0.000000E+000
1	89.01350553	1.547300E-012	1.377730E-011	1	0.000000E+000
1	89.01360824	1.377730E-011	1.547300E-012	0	0.000000E+000
1	89.01427359	1.547300E-012	1.377730E-011	1	0.000000E+000
1	89.01429733	1.377730E-011	1.547300E-012	0	0.000000E+000
1	89.01472104	1.547300E-012	1.377730E-011	1	0.000000E+000
1	89.01488239	1.377730E-011	1.547300E-012	0	0.000000E+000
1	89.01639330	1.547300E-012	1.377730E-011	1	0.000000E+000
1	89.01643774	1.377730E-011	1.547300E-012	0	0.000000E+000
1	89.02030936	1.547300E-012	1.377730E-011	1	0.000000E+000
1	89.02034525	1.377730E-011	1.547300E-012	0	0.000000E+000
1	89.02094441	1.547300E-012	1.377730E-011	1	0.000000E+000
1	89.02101922	1.377730E-011	1.547300E-012	0	0.000000E+000
1	89.02164115	1.547300E-012	1.377730E-011	1	0.000000E+000
1	89.02179768	1.377730E-011	1.547300E-012	0	0.000000E+000
1	89.02590147	1.547300E-012	1.377730E-011	1	0.000000E+000
1	89.02597655	1.377730E-011	1.547300E-012	0	0.000000E+000
1	89.02618203	1.547300E-012	1.377730E-011	1	0.000000E+000
1	89.02631641	1.377730E-011	1.547300E-012	0	0.000000E+000
1	89.02955088	1.547300E-012	1.377730E-011	1	0.000000E+000
1	89.02957778	1.377730E-011	1.547300E-012	0	0.000000E+000
1	89.03051339	1.547300E-012	1.377730E-011	1	0.000000E+000
1	89.03064484	1.377730E-011	1.547300E-012	0	0.000000E+000
1	89.03094510	1.547300E-012	1.377730E-011	1	0.000000E+000
1	89.03123829	1.377730E-011	1.547300E-012	0	0.000000E+000
1	89.03292852	1.547300E-012	1.377730E-011	1	0.000000E+000
1	89.03294940	1.377730E-011	1.547300E-012	0	0.000000E+000
1	89.03772385	1.547300E-012	1.377730E-011	1	0.000000E+000
1	89.03775821	1.377730E-011	1.547300E-012	0	0.000000E+000
1	89.03792373	1.547300E-012	1.377730E-011	1	0.000000E+000
1	89.03821054	1.377730E-011	1.547300E-012	0	0.000000E+000
1	89.03828322	1.547300E-012	1.377730E-011	1	0.000000E+000
1	89.03834115	1.377730E-011	1.547300E-012	0	0.000000E+000
1	89.04146330	1.547300E-012	1.377730E-011	1	0.000000E+000
1	89.04146724	1.377730E-011	1.547300E-012	0	0.000000E+000
1	89.04179193	1.547300E-012	1.377730E-011	1	0.000000E+000
1	89.04218546	1.377730E-011	1.547300E-012	0	0.000000E+000
1	89.04261618	1.547300E-012	1.377730E-011	1	0.000000E+000
1	89.04270219	1.377730E-011	1.547300E-012	0	0.000000E+000
1	89.04352773	1.547300E-012	1.377730E-011	1	0.000000E+000
1	89.04380991	1.377730E-011	1.547300E-012	0	0.000000E+000
1	89.04564435	1.547300E-012	1.377730E-011	1	0.000000E+000
1	89.04568148	1.377730E-011	1.547300E-012	0	0.000000E+000
1	89.04569086	1.547300E-012	1.377730E-011	1	0.000000E+000
1	89.04589706	1.377730E-011	1.547300E-012	0	0.000000E+000
1	89.05087763	1.547300E-012	1.377730E-011	1	0.000000E+000
1	89.05098001	1.377730E-011	1.547300E-012	0	0.000000E+000
1	89.05150424	1.547300E-012	1.377730E-011	1	0.000000E+000
1	89.05179842	1.377730E-011	1.547300E-012	0	0.000000E+000
1	89.05246798	1.547300E-012	1.377730E-011	1	0.000000E+000
1	89.05254094	1.377730E-011	1.547300E-012	0	0.000000E+000
1	89.05301378	1.547300E-012	1.377730E-011	1	0.000000E+000
1	89.05302050	1.377730E-011	1.547300E-012	0	0.000000E+000
1	89.05366579	1.547300E-012	1.377730E-011	1	0.000000E+000
1	89.05368621	1.377730E-011	1.547300E-012	0	0.000000E+000
1	89.05592164	1.547300E-012	1.377730E-011	1	0.000000E+000
1	89.05604467	1.377730E-011	1.547300E-012	0	0.000000E+000
1	89.05605824	1.547300E-012	1.377730E-011	1	0.000000E+000
1	89.05616906	1.377730E-011	1.547300E-012	0	0.000000E+000
1	89.05852561	1.547300E-012	1.377730E-011	1	0.000000E+000
1	89.05865710	1.377730E-011	1.547300E-012	0	0.000000E+000
1	89.06621000	1.547300E-012	1.377730E-011	1	0.000000E+000
1	89.06631178	1.377730E-011	1.547300E-012	0	0.000000E+000
1	89.06765547	1.547300E-012	1.377730E-011	1	0.000000E+000
1	89.06773080	1.377730E-011	1.547300E-012	0	0.000000E+000
1	89.06820922	1.547300E-012	1.377730E-011	1	0.000000E+000
1	89.06827343	1.377730E-011	1.547300E-012	0	0.000000E+000
1	89.06830508	1.547300E-012	1.377730E-011	1	0.000000E+000
1	89.06839338	1.377730E-011	1.547300E-012	0	0.000000E+000
1	89.06889587	1.547300E-012	1.377730E-011	1	0.000000E+000
1	89.06892952	1.377730E-011	1.547300E-012	0	0.000000E+000
1	89.07189800	1.547300E-012	1.377730E-011	1	0.000000E+000
1	89.07210314	1.377730E-011	1.547300E-012	0	0.000000E+000
1	89.07311471	1.547300E-012	1.377730E-011	1	0.000000E+000
1	89.07321956	1.377730E-011	1.547300E-012	0	0.000000E+000
1	89.07533907	1.547300E-012	1.377730E-011	1	0.000000E+000
1	89.07537101	1.377730E-011	1.547300E-012	0	0.000000E+000
1	89.07582441	1.547300E-012	1.377730E-011	1	0.000000E+000
1	89.07595706	1.377730E-011	1.547300E-012	0	0.000000E+000
1	89.07614061	1.547300E-012	1.377730E-011	1	0.000000E+000
1	89.07625215	1.377730E-011	1.547300E-012	0	0.000000E+000
1	89.07818897	1.547300E-012	1.377730E-011	1	0.000000E+000
1	89.07822229	1.377730E-011	1.547300E-012	0	0.000000E+000
1	89.07924257	1.547300E-012	1.377730E-011	1	0.000000E+000
1	89.07929260	1.377730E-011	1.547300E-012	0	0.000000E+000
1	89.07975153	1.547300E-012	1.377730E-011	1	0.000000E+000
1	89.07976288	1.377730E-011	1.547300E-012	0	0.000000E+000
1	89.09025169	1.547300E-012	1.377730E-011	1	0.000000E+000
1	89.09035048	1.377730E-011	1.547300E-012	0	0.000000E+000
1	89.11360807	1.547300E-012	1.377730E-011	1	0.000000E+000
1	89.11381452	1.377730E-011	1.547300E-012	0	0.000000E+000
1	89.11542083	1.547300E-012	1.377730E-011	1	0.000000E+000
1	89.11558367	1.377730E-011	1.547300E-012	0	0.000000E+000
1	89.11783881	1.547300E-012	1.377730E-011	1	0.000000E+000
1	89.11796434	1.377730E-011	1.547300E-012	0	0.000000E+000
1	89.11819128	1.547300E-012	1.377730E-011	1	0.000000E+000
1	89.11853407	1.377730E-011	1.547300E-012	0	0.000000E+000
1	89.11903242	1.547300E-012	1.377730E-011	1	0.000000E+000
1	89.11905787	1.377730E-011	1.547300E-012	0	0.000000E+000
1	89.12080639	1.547300E-012	1.377730E-011	1	0.000000E+000
1	89.12104671	1.377730E-011	1.547300E-012	0	0.000000E+000
1	89.12318788	1.547300E-012	1.377730E-011	1	0.000000E+000
1	89.12342548	1.377730E-011	1.547300E-012	0	0.000000E+000
1	89.12349200	1.547300E-012	1.377730E-011	1	0.000000E+000
1	89.12362468	1.377730E-011	1.547300E-012	0	0.000000E+000
1	89.12388390	1.547300E-012	1.377730E-011	1	0.000000E+000
1	89.12398852	1.377730E-011	1.547300E-012	0	0.000000E+000
1	89.12438271	1.547300E-012	1.377730E-011	1	0.000000E+000
1	89.12450465	1.377730E-011	1.547300E-012	0	0.000000E+000
1	89.12717882	1.547300E-012	1.377730E-011	1	0.000000E+000
1	89.12724447	1.377730E-011	1.547300E-012	0	0.000000E+000
1	89.12727046	1.547300E-012	1.377730E-011	1	0.000000E+000
1	89.12731365	1.377730E-011	1.547300E-012	0	0.000000E+000
1	89.13426098	1.547300E-012	1.377730E-011	1	0.000000E+000
1	89.13427469	1.377730E-011	1.547300E-012	0	0.000000E+000
1	89.13668862	1.547300E-012	1.377730E-011	1	0.000000E+000
1	89.13671737	1.377730E-011	1.547300E-012	0	0.000000E+000
1	89.13926850	1.547300E-012	1.377730E-011	1	0.000000E+000
1	89.13939636	1.377730E-011	1.547300E-012	0	0.000000E+000
1	89.14260768	1.547300E-012	1.377730E-011	1	0.000000E+000
1	89.14270733	1.377730E-011	1.547300E-012	0	0.000000E+000
1	89.14414771	1.547300E-012	1.377730E-011	1	0.000000E+000
1	89.14422604	1.377730E-011	1.547300E-012	0	0.000000E+000
1	89.14906191	1.547300E-012	1.377730E-011	1	0.000000E+000
1	89.14920215	1.377730E-011	1.547300E-012	0	0.000000E+000
1	89.14944521	1.547300E-012	1.377730E-011	1	0.000000E+000
1	89.14978121	1.377730E-011	1.547300E-012	0	0.000000E+000
1	89.15039582	1.547300E-012	1.377730E-011	1	0.000000E+000
1	89.15051198	1.377730E-011	1.547300E-012	0	0.000000E+000
1	89.15278170	1.547300E-012	1.377730E-011	1	0.000000E+000
1	89.15284521	1.377730E-011	1.547300E-012	0	0.000000E+000
1	89.15752191	1.547300E-012	1.377730E-011	1	0.000000E+000
1	89.15763143	1.377730E-011	1.547300E-012	0	0.000000E+000
1	89.15798298	1.547300E-012	1.377730E-011	1	0.000000E+000
1	89.15799301	1.377730E-011	1.547300E-012	0	0.000000E+000
1	89.16206086	1.547300E-012	1.377730E-011	1	0.000000E+000
1	89.16208076	1.377730E-011	1.547300E-012	0	0.000000E+000
1	89.19089500	1.547300E-012	1.377730E-011	1	0.000000E+000
1	89.19111544	1.377730E-011	1.547300E-012	0	0.000000E+000
1	89.19134686	1.547300E-012	1.377730E-011	1	0.000000E+000
1	89.19142142	1.377730E-011	1.547300E-012	0	0.000000E+000
1	89.25619477	1.839708E-012	1.406971E-011	1	0.000000E+000
1	89.25622136	1.406971E-011	1.839708E-012	0	0.000000E+000
1	89.25625716	1.839708E-012	1.406971E-011	1	0.000000E+000
1	89.25631432	1.406971E-011	1.839708E-012	0	0.000000E+000
1	89.25896795	1.839708E-012	1.406971E-011	1	0.000000E+000
1	89.25907795	1.406971E-011	1.839708E-012	0	0.000000E+000
1	89.26612513	1.839708E-012	1.406971E-011	1	0.000000E+000
1	89.26637701	1.406971E-011	1.839708E-012	0	0.000000E+000
1	89.26723933	1.839708E-012	1.406971E-011	1	0.000000E+000
1	89.26765480	1.406971E-011	1.839708E-012	0	0.000000E+000
1	89.27035331	1.839708E-012	1.406971E-011	1	0.000000E+000
1	89.27051199	1.406971E-011	1.839708E-012	0	0.000000E+000
1	89.27131511	1.839708E-012	1.406971E-011	1	0.000000E+000
1	89.27137179	1.406971E-011	1.839708E-012	0	0.000000E+000
1	89.27185793	1.839708E-012	1.406971E-011	1	0.000000E+000
1	89.27188662	1.406971E-011	1.839708E-012	0	0.000000E+000
1	89.27627009	1.839708E-012	1.406971E-011	1	0.000000E+000
1	89.27628053	1.406971E-011	1.839708E-012	0	0.000000E+000
1	89.27934085	1.839708E-012	1.406971E-011	1	0.000000E+000
1	89.27941030	1.406971E-011	1.839708E-012	0	0.000000E+000
1	89.28085190	1.839708E-012	1.406971E-011	1	0.000000E+000
1	89.28089132	1.406971E-011	1.839708E-012	0	0.000000E+000
1	89.28246490	1.839708E-012	1.406971E-011	1	0.000000E+000
1	89.28287210	1.406971E-011	1.839708E-012	0	0.000000E+000
1	89.28296908	1.839708E-012	1.406971E-011	1	0.000000E+000
1	89.28301976	1.406971E-011	1.839708E-012	0	0.000000E+000
1	89.28799279	1.839708E-012	1.406971E-011	1	0.000000E+000
1	89.28811227	1.406971E-011	1.839708E-012	0	0.000000E+000
1	89.29072149	1.839708E-012	1.406971E-011	1	0.000000E+000
1	89.29074039	1.406971E-011	1.839708E-012	0	0.000000E+000
1	89.29226729	1.839708E-012	1.406971E-011	1	0.000000E+000
1	89.29241953	1.406971E-011	1.839708E-012	0	0.000000E+000
1	89.29392110	1.839708E-012	1.406971E-011	1	0.000000E+000
1	89.29409080	1.406971E-011	1.839708E-012	0	0.000000E+000
1	89.29427778	1.839708E-012	1.406971E-011	1	0.000000E+000
1	89.29442576	1.406971E-011	1.839708E-012	0	0.000000E+000
1	89.29637760	1.839708E-012	1.406971E-011	1	0.000000E+000
1	89.29639352	1.406971E-011	1.839708E-012	0	0.000000E+000
1	89.29671942	1.839708E-012	1.406971E-011	1	0.000000E+000
1	89.29672932	1.406971E-011	1.839708E-012	0	0.000000E+000
1	89.29989942	1.839708E-012	1.406971E-011	1	0.000000E+000
1	89.29995441	1.406971E-011	1.839708E-012	0	0.000000E+000
1	89.30141506	1.839708E-012	1.406971E-011	1	0.000000E+000
1	89.30143946	1.406971E-011	1.839708E-012	0	0.000000E+000
1	89.30179345	1.839708E-012	1.406971E-011	1	0.000000E+000
1	89.30190525	1.406971E-011	1.839708E-012	0	0.000000E+000
1	89.30254960	1.839708E-012	1.406971E-011	1	0.000000E+000
1	89.30271994	1.406971E-011	1.839708E-012	0	0.000000E+000
1	89.30407503	1.839708E-012	1.406971E-011	1	0.000000E+000
1	89.30426749	1.406971E-011	1.839708E-012	0	0.000000E+000
1	89.30696369	1.839708E-012	1.406971E-011	1	0.000000E+000
1	89.30704494	1.406971E-011	1.839708E-012	0	0.000000E+000
1	89.30715045	1.839708E-012	1.406971E-011	1	0.000000E+000
1	89.30717254	1.406971E-011	1.839708E-012	0	0.000000E+000
1	89.30771999	1.839708E-012	1.406971E-011	1	0.000000E+000
1	89.30786400	1.406971E-011	1.839708E-012	0	0.000000E+000
1	89.30835410	1.839708E-012	1.406971E-011	1	0.000000E+000
1	89.30865489	1.406971E-011	1.839708E-012	0	0.000000E+000
1	89.31007566	1.839708E-012	1.406971E-011	1	0.000000E+000
1	89.31018379	1.406971E-011	1.839708E-012	0	0.000000E+000
1	89.31020974	1.839708E-012	1.406971E-011	1	0.000000E+000
1	89.31025242	1.406971E-011	1.839708E-012	0	0.000000E+000
1	89.31060334	1.839708E-012	1.406971E-011	1	0.000000E+000
1	89.31071003	1.406971E-011	1.839708E-012	0	0.000000E+000
1	89.31073318	1.839708E-012	1.406971E-011	1	0.000000E+000
1	89.31085192	1.406971E-011	1.839708E-012	0	0.000000E+000
1	89.31327703	1.839708E-012	1.406971E-011	1	0.000000E+000
1	89.31336480	1.406971E-011	1.839708E-012	0	0.000000E+000
1	89.31373833	1.839708E-012	1.406971E-011	1	0.000000E+000
1	89.31375490	1.406971E-011	1.839708E-012	0	0.000000E+000
1	89.31430564	1.839708E-012	1.406971E-011	1	0.000000E+000
1	89.31459205	1.406971E-011	1.839708E-012	0	0.000000E+000
1	89.31479526	1.839708E-012	1.406971E-011	1	0.000000E+000
1	89.31482034	1.406971E-011	1.839708E-012	0	0.000000E+000
1	89.31486767	1.839708E-012	1.406971E-011	1	0.000000E+000
1	89.31494390	1.406971E-011	1.839708E-012	0	0.000000E+000
1	89.31628165	1.839708E-012	1.406971E-011	1	0.000000E+000
1	89.31631003	1.406971E-011	1.839708E-012	0	0.000000E+000
1	89.31779509	1.839708E-012	1.406971E-011	1	0.000000E+000
1	89.31784863	1.406971E-011	1.839708E-012	0	0.000000E+000
1	89.31788602	1.839708E-012	1.406971E-011	1	0.000000E+000
1	89.31794832	1.406971E-011	1.839708E-012	0	0.000000E+000
1	89.32100785	1.839708E-012	1.406971E-011	1	0.000000E+000
1	89.32109821	1.406971E-011	1.839708E-012	0	0.000000E+000
1	89.32120671	1.839708E-012	1.406971E-011	1	0.000000E+000
1	89.32123430	1.406971E-011	1.839708E-012	0	0.000000E+000
1	89.32145045	1.839708E-012	1.406971E-011	1	0.000000E+000
1	89.32166074	1.406971E-011	1.839708E-012	0	0.000000E+000
1	89.32399224	1.839708E-012	1.406971E-011	1	0.000000E+000
1	89.32401051	1.406971E-011	1.839708E-012	0	0.000000E+000
1	89.32484540	1.839708E-012	1.406971E-011	1	0.000000E+000
1	89.32500617	1.406971E-011	1.839708E-012	0	0.000000E+000
1	89.32532487	1.839708E-012	1.406971E-011	1	0.000000E+000
1	89.32536319	1.406971E-011	1.839708E-012	0	0.000000E+000
1	89.32869531	1.839708E-012	1.406971E-011	1	0.000000E+000
1	89.32874027	1.406971E-011	1.839708E-012	0	0.000000E+000
1	89.32956018	1.839708E-012	1.406971E-011	1	0.000000E+000
1	89.32959575	1.406971E-011	1.839708E-012	0	0.000000E+000
1	89.33231625	1.839708E-012	1.406971E-011	1	0.000000E+000
1	89.33249624	1.406971E-011	1.839708E-012	0	0.000000E+000
1	89.33251829	1.839708E-012	1.406971E-011	1	0.000000E+000
1	89.33259053	1.406971E-011	1.839708E-012	0	0.000000E+000
1	89.33448832	1.839708E-012	1.406971E-011	1	0.000000E+000
1	89.33457944	1.406971E-011	1.839708E-012	0	0.000000E+000
1	89.33655335	1.839708E-012	1.406971E-011	1	0.000000E+000
1	89.33676291	1.406971E-011	1.839708E-012	0	0.000000E+000
1	89.34034264	1.839708E-012	1.406971E-011	1	0.000000E+000
1	89.34042036	1.406971E-011	1.839708E-012	0	0.000000E+000
1	89.34512922	1.839708E-012	1.406971E-011	1	0.000000E+000
1	89.34518740	1.406971E-011	1.839708E-012	0	0.000000E+000
1	89.34577522	1.839708E-012	1.406971E-011	1	0.000000E+000
1	89.34587719	1.406971E-011	1.839708E-012	0	0.000000E+000
1	89.34591135	1.839708E-012	1.406971E-011	1	0.000000E+000
1	89.34597573	1.406971E-011	1.839708E-012	0	0.000000E+000
1	89.34688475	1.839708E-012	1.406971E-011	1	0.000000E+000
1	89.34691802	1.406971E-011	1.839708E-012	0	0.000000E+000
1	89.34713366	1.839708E-012	1.406971E-011	1	0.000000E+000
1	89.34717763	1.406971E-011	1.839708E-012	0	0.000000E+000
1	89.34764387	1.839708E-012	1.406971E-011	1	0.000000E+000
1	89.34775751	1.406971E-011	1.839708E-012	0	0.000000E+000
1	89.34923293	1.839708E-012	1.406971E-011	1	0.000000E+000
1	89.34930995	1.406971E-011	1.839708E-012	0	0.000000E+000
1	89.35043139	1.839708E-012	1.406971E-011	1	0.000000E+000
1	89.35050817	1.406971E-011	1.839708E-012	0	0.000000E+000
1	89.35053914	1.839708E-012	1.406971E-011	1	0.000000E+000
1	89.35060228	1.406971E-011	1.839708E-012	0	0.000000E+000
1	89.35152099	1.839708E-012	1.406971E-011	1	0.000000E+000
1	89.35155362	1.406971E-011	1.839708E-012	0	0.000000E+000
1	89.35368960	1.839708E-012	1.406971E-011	1	0.000000E+000
1	89.35373464	1.406971E-011	1.839708E-012	0	0.000000E+000
1	89.35385287	1.839708E-012	1.406971E-011	1	0.000000E+000
1	89.35388740	1.406971E-011	1.839708E-012	0	0.000000E+000
1	89.35537952	1.839708E-012	1.406971E-011	1	0.000000E+000
1	89.35545318	1.406971E-011	1.839708E-012	0	0.000000E+000
1	89.35559960	1.839708E-012	1.406971E-011	1	0.000000E+000
1	89.35564736	1.406971E-011	1.839708E-012	0	0.000000E+000
1	89.35890737	1.839708E-012	1.406971E-011	1	0.000000E+000
1	89.35891971	1.406971E-011	1.839708E-012	0	0.000000E+000
1	92.26521349	1.750328E-012	1.398033E-011	1	0.000000E+000
1	92.26525384	1.398033E-011	1.750328E-012	0	0.000000E+000
1	92.26647399	1.750328E-012	1.398033E-011	1	0.000000E+000
1	92.26667923	1.398033E-011	1.750328E-012	0	0.000000E+000
1	92.27240915	1.750328E-012	1.398033E-011	1	0.000000E+000
1	92.27256114	1.398033E-011	1.750328E-012	0	0.000000E+000
1	92.27262339	1.750328E-012	1.398033E-011	1	0.000000E+000
1	92.27271722	1.398033E-011	1.750328E-012	0	0.000000E+000
1	92.27280953	1.750328E-012	1.398033E-011	1	0.000000E+000
1	92.27283329	1.398033E-011	1.750328E-012	0	0.000000E+000
1	92.27327713	1.750328E-012	1.398033E-011	1	0.000000E+000
1	92.27330343	1.398033E-011	1.750328E-012	0	0.000000E+000
1	92.27333209	1.750328E-012	1.398033E-011	1	0.000000E+000
1	92.27341536	1.398033E-011	1.750328E-012	0	0.000000E+000
1	92.27408975	1.750328E-012	1.398033E-011	1	0.000000E+000
1	92.27434406	1.398033E-011	1.750328E-012	0	0.000000E+000
1	92.27860517	1.750328E-012	1.398033E-011	1	0.000000E+000
1	92.27866205	1.398033E-011	1.750328E-012	0	0.000000E+000
1	92.27921451	1.750328E-012	1.398033E-011	1	0.000000E+000
1	92.27936173	1.398033E-011	1.750328E-012	0	0.000000E+000
1	92.27961493	1.750328E-012	1.398033E-011	1	0.000000E+000
1	92.27966719	1.398033E-011	1.750328E-012	0	0.000000E+000
1	92.28046918	1.750328E-012	1.398033E-011	1	0.000000E+000
1	92.28056004	1.398033E-011	1.750328E-012	0	0.000000E+000
1	92.28173771	1.750328E-012	1.398033E-011	1	0.000000E+000
1	92.28177485	1.398033E-011	1.750328E-012	0	0.000000E+000
1	92.28178316	1.750328E-012	1.398033E-011	1	0.000000E+000
1	92.28180052	1.398033E-011	1.750328E-012	0	0.000000E+000
1	92.28181207	1.750328E-012	1.398033E-011	1	0.000000E+000
1	92.28210583	1.398033E-011	1.750328E-012	0	0.000000E+000
1	92.28247085	1.750328E-012	1.398033E-011	1	0.000000E+000
1	92.28268555	1.398033E-011	1.750328E-012	0	0.000000E+000
1	92.28280563	1.750328E-012	1.398033E-011	1	0.000000E+000
1	92.28298227	1.398033E-011	1.750328E-012	0	0.000000E+000
1	92.28550745	1.750328E-012	1.398033E-011	1	0.000000E+000
1	92.28560445	1.398033E-011	1.750328E-012	0	0.000000E+000
1	92.28630482	1.750328E-012	1.398033E-011	1	0.000000E+000
1	92.28634835	1.398033E-011	1.750328E-012	0	0.000000E+000
1	92.28640865	1.750328E-012	1.398033E-011	1	0.000000E+000
1	92.28652401	1.398033E-011	1.750328E-012	0	0.000000E+000
1	92.28656922	1.750328E-012	1.398033E-011	1	0.000000E+000
1	92.28676114	1.398033E-011	1.750328E-012	0	0.000000E+000
1	92.28741456	1.750328E-012	1.398033E-011	1	0.000000E+000
1	92.28746911	1.398033E-011	1.750328E-012	0	0.000000E+000
1	92.28827082	1.750328E-012	1.398033E-011	1	0.000000E+000
1	92.28844814	1.398033E-011	1.750328E-012	0	0.000000E+000
1	92.28929612	1.750328E-012	1.398033E-011	1	0.000000E+000
1	92.28936287	1.398033E-011	1.750328E-012	0	0.000000E+000
1	92.28970376	1.750328E-012	1.398033E-011	1	0.000000E+000
1	92.28971292	1.398033E-011	1.750328E-012	0	0.000000E+000
1	92.29161785	1.750328E-012	1.398033E-011	1	0.000000E+000
1	92.29169886	1.398033E-011	1.750328E-012	0	0.000000E+000
1	92.29174099	1.750328E-012	1.398033E-011	1	0.000000E+000
1	92.29179544	1.398033E-011	1.750328E-012	0	0.000000E+000
1	92.29184581	1.750328E-012	1.398033E-011	1	0.000000E+000
1	92.29192759	1.398033E-011	1.750328E-012	0	0.000000E+000
1	92.29248434	1.750328E-012	1.398033E-011	1	0.000000E+000
1	92.29253690	1.398033E-011	1.750328E-012	0	0.000000E+000
1	92.29328450	1.750328E-012	1.398033E-011	1	0.000000E+000
1	92.29330689	1.398033E-011	1.750328E-012	0	0.000000E+000
1	92.29342973	1.750328E-012	1.398033E-011	1	0.000000E+000
1	92.29351004	1.398033E-011	1.750328E-012	0	0.000000E+000
1	92.29374286	1.750328E-012	1.398033E-011	1	0.000000E+000
1	92.29379431	1.398033E-011	1.750328E-012	0	0.000000E+000
1	92.29427974	1.750328E-012	1.398033E-011	1	0.000000E+000
1	92.29448809	1.398033E-011	1.750328E-012	0	0.000000E+000
1	92.29874825	1.750328E-012	1.398033E-011	1	0.000000E+000
1	92.29878790	1.398033E-011	1.750328E-012	0	0.000000E+000
1	92.29883930	1.750328E-012	1.398033E-011	1	0.000000E+000
1	92.29890676	1.398033E-011	1.750328E-012	0	0.000000E+000
1	92.29934207	1.750328E-012	1.398033E-011	1	0.000000E+000
1	92.29941391	1.398033E-011	1.750328E-012	0	0.000000E+000
1	92.30005718	1.750328E-012	1.398033E-011	1	0.000000E+000
1	92.30010405	1.398033E-011	1.750328E-012	0	0.000000E+000
1	92.30078839	1.750328E-012	1.398033E-011	1	0.000000E+000
1	92.30095660	1.398033E-011	1.750328E-012	0	0.000000E+000
1	92.30170172	1.750328E-012	1.398033E-011	1	0.000000E+000
1	92.30175829	1.398033E-011	1.750328E-012	0	0.000000E+000
1	92.30320578	1.750328E-012	1.398033E-011	1	0.000000E+000
1	92.30330078	1.398033E-011	1.750328E-012	0	0.000000E+000
1	92.30386425	1.750328E-012	1.398033E-011	1	0.000000E+000
1	92.30407191	1.398033E-011	1.750328E-012	0	0.000000E+000
1	92.30434565	1.750328E-012	1.398033E-011	1	0.000000E+000
1	92.30437000	1.398033E-011	1.750328E-012	0	0.000000E+000
1	92.30534581	1.750328E-012	1.398033E-011	1	0.000000E+000
1	92.30549625	1.398033E-011	1.750328E-012	0	0.000000E+000
1	92.30617180	1.750328E-012	1.398033E-011	1	0.000000E+000
1	92.30632100	1.398033E-011	1.750328E-012	0	0.000000E+000
1	94.90024891	1.818344E-012	1.404834E-011	1	0.000000E+000
1	94.90036281	1.404834E-011	1.818344E-012	0	0.000000E+000
1	94.90233228	1.818344E-012	1.404834E-011	1	0.000000E+000
1	94.90247040	1.404834E-011	1.818344E-012	0	0.000000E+000
1	94.90359656	1.818344E-012	1.404834E-011	1	0.000000E+000
1	94.90376543	1.404834E-011	1.818344E-012	0	0.000000E+000
1	94.90511861	1.818344E-012	1.404834E-011	1	0.000000E+000
1	94.90518957	1.404834E-011	1.818344E-012	0	0.000000E+000
1	94.90532673	1.818344E-012	1.404834E-011	1	0.000000E+000
1	94.90544342	1.404834E-011	1.818344E-012	0	0.000000E+000
1	94.91119528	1.818344E-012	1.404834E-011	1	0.000000E+000
1	94.91136692	1.404834E-011	1.818344E-012	0	0.000000E+000
1	94.91177291	1.818344E-012	1.404834E-011	1	0.000000E+000
1	94.91195463	1.404834E-011	1.818344E-012	0	0.000000E+000
1	94.91330239	1.818344E-012	1.404834E-011	1	0.000000E+000
1	94.91334050	1.404834E-011	1.818344E-012	0	0.000000E+000
1	94.91336060	1.818344E-012	1.404834E-011	1	0.000000E+000
1	94.91345361	1.404834E-011	1.818344E-012	0	0.000000E+000
1	94.91360431	1.818344E-012	1.404834E-011	1	0.000000E+000
1	94.91381139	1.404834E-011	1.818344E-012	0	0.000000E+000
1	94.91608297	1.818344E-012	1.404834E-011	1	0.000000E+000
1	94.91611034	1.404834E-011	1.818344E-012	0	0.000000E+000
1	94.91695870	1.818344E-012	1.404834E-011	1	0.000000E+000
1	94.91713384	1.404834E-011	1.818344E-012	0	0.000000E+000
1	94.91977110	1.818344E-012	1.404834E-011	1	0.000000E+000
1	94.91994853	1.404834E-011	1.818344E-012	0	0.000000E+000
1	94.92156293	1.818344E-012	1.404834E-011	1	0.000000E+000
1	94.92160477	1.404834E-011	1.818344E-012	0	0.000000E+000
1	94.92340266	1.818344E-012	1.404834E-011	1	0.000000E+000
1	94.92365255	1.404834E-011	1.818344E-012	0	0.000000E+000
1	94.92632149	1.818344E-012	1.404834E-011	1	0.000000E+000
1	94.92638461	1.404834E-011	1.818344E-012	0	0.000000E+000
1	94.92655562	1.818344E-012	1.404834E-011	1	0.000000E+000
1	94.92657311	1.404834E-011	1.818344E-012	0	0.000000E+000
1	94.92756222	1.818344E-012	1.404834E-011	1	0.000000E+000
1	94.92770934	1.404834E-011	1.818344E-012	0	0.000000E+000
1	94.92836605	1.818344E-012	1.404834E-011	1	0.000000E+000
1	94.92842678	1.404834E-011	1.818344E-012	0	0.000000E+000
1	94.93416241	1.818344E-012	1.404834E-011	1	0.000000E+000
1	94.93445418	1.404834E-011	1.818344E-012	0	0.000000E+000
1	94.93504935	1.818344E-012	1.404834E-011	1	0.000000E+000
1	94.93513764	1.404834E-011	1.818344E-012	0	0.000000E+000
1	94.93602820	1.818344E-012	1.404834E-011	1	0.000000E+000
1	94.93605775	1.404834E-011	1.818344E-012	0	0.000000E+000
1	94.93737645	1.818344E-012	1.404834E-011	1	0.000000E+000
1	94.93744901	1.404834E-011	1.818344E-012	0	0.000000E+000
1	94.93762124	1.818344E-012	1.404834E-011	1	0.000000E+000
1	94.93769188	1.404834E-011	1.818344E-012	0	0.000000E+000
1	94.94678220	1.818344E-012	1.404834E-011	1	0.000000E+000
1	94.94686204	1.404834E-011	1.818344E-012	0	0.000000E+000
1	94.94736820	1.818344E-012	1.404834E-011	1	0.000000E+000
1	94.94741984	1.404834E-011	1.818344E-012	0	0.000000E+000
1	94.95041738	1.818344E-012	1.404834E-011	1	0.000000E+000
1	94.95055238	1.404834E-011	1.818344E-012	0	0.000000E+000
1	94.95092406	1.818344E-012	1.404834E-011	1	0.000000E+000
1	94.95094898	1.404834E-011	1.818344E-012	0	0.000000E+000
1	94.95271564	1.818344E-012	1.404834E-011	1	0.000000E+000
1	94.95279093	1.404834E-011	1.818344E-012	0	0.000000E+000
1	94.95470448	1.818344E-012	1.404834E-011	1	0.000000E+000
1	94.95483443	1.404834E-011	1.818344E-012	0	0.000000E+000
1	94.95608300	1.818344E-012	1.404834E-011	1	0.000000E+000
1	94.95649505	1.404834E-011	1.818344E-012	0	0.000000E+000
1	94.95686961	1.818344E-012	1.404834E-011	1	0.000000E+000
1	94.95703531	1.404834E-011	1.818344E-012	0	0.000000E+000
1	94.96127093	1.818344E-012	1.404834E-011	1	0.000000E+000
1	94.96139275	1.404834E-011	1.818344E-012	0	0.000000E+000
1	94.96140701	1.818344E-012	1.404834E-011	1	0.000000E+000
1	94.96156337	1.404834E-011	1.818344E-012	0	0.000000E+000
1	94.96386143	1.818344E-012	1.404834E-011	1	0.000000E+000
1	94.96390121	1.404834E-011	1.818344E-012	0	0.000000E+000
1	94.96392684	1.818344E-012	1.404834E-011	1	0.000000E+000
1	94.96396258	1.404834E-011	1.818344E-012	0	0.000000E+000
1	94.96661965	1.818344E-012	1.404834E-011	1	0.000000E+000
1	94.96700037	1.404834E-011	1.818344E-012	0	0.000000E+000
1	94.96762373	1.818344E-012	1.404834E-011	1	0.000000E+000
1	94.96767835	1.404834E-011	1.818344E-012	0	0.000000E+000
1	94.96775959	1.818344E-012	1.404834E-011	1	0.000000E+000
1	94.96791683	1.404834E-011	1.818344E-012	0	0.000000E+000
1	94.96826979	1.818344E-012	1.404834E-011	1	0.000000E+000
1	94.96855334	1.404834E-011	1.818344E-012	0	0.000000E+000
1	94.97016330	1.818344E-012	1.404834E-011	1	0.000000E+000
1	94.97018649	1.404834E-011	1.818344E-012	0	0.000000E+000
1	94.97054203	1.818344E-012	1.404834E-011	1	0.000000E+000
1	94.97070803	1.404834E-011	1.818344E-012	0	0.000000E+000
1	94.97073531	1.818344E-012	1.404834E-011	1	0.000000E+000
1	94.97079036	1.404834E-011	1.818344E-012	0	0.000000E+000
1	94.97108947	1.818344E-012	1.404834E-011	1	0.000000E+000
1	94.97111121	1.404834E-011	1.818344E-012	0	0.000000E+000
1	94.97158195	1.818344E-012	1.404834E-011	1	0.000000E+000
1	94.97168875	1.404834E-011	1.818344E-012	0	0.000000E+000
1	94.97770359	1.818344E-012	1.404834E-011	1	0.000000E+000
1	94.97772405	1.404834E-011	1.818344E-012	0	0.000000E+000
1	94.97874016	1.818344E-012	1.404834E-011	1	0.000000E+000
1	94.97880914	1.404834E-011	1.818344E-012	0	0.000000E+000
1	94.97932694	1.818344E-012	1.404834E-011	1	0.000000E+000
1	94.97945350	1.404834E-011	1.818344E-012	0	0.000000E+000
1	94.98187900	1.818344E-012	1.404834E-011	1	0.000000E+000
1	94.98190999	1.404834E-011	1.818344E-012	0	0.000000E+000
1	94.98194353	1.818344E-012	1.404834E-011	1	0.000000E+000
1	94.98209584	1.404834E-011	1.818344E-012	0	0.000000E+000
1	94.98273637	1.818344E-012	1.404834E-011	1	0.000000E+000
1	94.98283076	1.404834E-011	1.818344E-012	0	0.000000E+000
1	94.98423391	1.818344E-012	1.404834E-011	1	0.000000E+000
1	94.98444162	1.404834E-011	1.818344E-012	0	0.000000E+000
1	94.98630615	1.818344E-012	1.404834E-011	1	0.000000E+000
1	94.98653542	1.404834E-011	1.818344E-012	0	0.000000E+000
1	94.98900019	1.818344E-012	1.404834E-011	1	0.000000E+000
1	94.98909795	1.404834E-011	1.818344E-012	0	0.000000E+000
1	94.98917140	1.818344E-012	1.404834E-011	1	0.000000E+000
1	94.98918199	1.404834E-011	1.818344E-012	0	0.000000E+000
1	94.99066767	1.818344E-012	1.404834E-011	1	0.000000E+000
1	94.99074088	1.404834E-011	1.818344E-012	0	0.000000E+000
1	94.99769340	1.818344E-012	1.404834E-011	1	0.000000E+000
1	94.99774024	1.404834E-011	1.818344E-012	0	0.000000E+000
1	94.99777149	1.818344E-012	1.404834E-011	1	0.000000E+000
1	94.99806312	1.404834E-011	1.818344E-012	0	0.000000E+000
1	94.99834889	1.818344E-012	1.404834E-011	1	0.000000E+000
1	94.99845291	1.404834E-011	1.818344E-012	0	0.000000E+000
1	95.00235461	1.818344E-012	1.404834E-011	1	0.000000E+000
1	95.00249465	1.404834E-011	1.818344E-012	0	0.000000E+000
1	95.00250277	1.818344E-012	1.404834E-011	1	0.000000E+000
1	95.00263181	1.404834E-011	1.818344E-012	0	0.000000E+000
1	95.00264821	1.818344E-012	1.404834E-011	1	0.000000E+000
1	95.00268922	1.404834E-011	1.818344E-012	0	0.000000E+000
1	95.00527680	1.818344E-012	1.404834E-011	1	0.000000E+000
[truncated: 219,883 more chars]
