# Supplementary material for: Ancestral acetylcholine receptor β-subunit forms homopentamers that prime before opening spontaneously
Source: eLife. 2022 Jul 4;11:e76504. doi: 10.7554/eLife.76504 (PMC9365395; doi:10.7554/eLife.76504)
Supplement: Figure 4—figure supplement 2—source data 1. — Detected single-channel event durations for 2-[(2,6-dimethylphenyl)amino]-N,N,N-trimethyl-2-oxoethaniminium chloride (QX-222) block of the human adult muscle-type acetylcholine receptor. Recordings were in the presence of either 10 µM or 30 µM acetylcholine, and increasing concentrations of QX-222 (QX222; 10 µM, 30 µM, 60 µM, and 100 µM). Compressed file includes 30 TAC 4.3.3 event files (*.evt format) of the single-channel detections for three recordings for each condition (fileA, fileB, and fileC in each case) included in the kinetic analysis, as well as the associated R scripts (*.txt format) for defining and sorting bursts. [file elife-76504-fig4-figsupp2-data1.zip › F4S1-SD2/Source Data - Figure 4-figure supplement 2/Figure 4-figure supplement 2_WTMuscle30uMACh_100uMQX222_fileC.evt]

5
File
Acquire	C:\Users\daCostaLab\Desktop\WT-QX222 Dose Response\30A100Q\a3-20-07-14-WTMuscle-BRBS-PA30Q100OOPS-120mV-16.acquire	0	
Sweeps
1	265.877414	0.000000	0.100582	0.0000000E+000	0.0000000E+000	
Segments
1	150	0.000000	0.100582	2.129208	2.237304	5.177420	5.288576	6.421187	6.599476	6.781345	6.966914	8.343145	8.496823	9.376716	9.563900	9.572305	9.657688	9.780538	9.881385	10.348707	10.490581	11.032783	11.191630	13.679598	13.885769	13.897681	13.973317	14.028753	14.092881	14.747199	14.910102	15.224995	15.423676	16.525888	16.627010	17.097206	17.251568	21.555587	21.656294	22.863309	22.963665	25.188637	25.288944	31.683367	31.784642	33.337403	33.647111	33.689553	33.787948	33.868557	34.009356	34.017233	34.089867	34.189063	34.289449	37.191618	37.332367	38.498090	38.911472	39.230543	39.331204	40.377623	40.647259	40.649303	40.945043	41.060225	41.177116	41.226193	41.282420	41.448230	41.548719	41.553873	41.625967	42.352644	42.466568	42.471377	42.857270	43.787489	43.917578	44.219224	44.370046	44.377172	44.527051	45.274560	45.395051	45.466805	45.567609	47.630842	47.781347	47.845329	47.931923	48.810337	48.950721	48.959441	49.137762	49.488073	49.598126	50.366012	50.472011	51.141584	51.242396	51.813778	51.924177	51.997975	52.098439	52.303728	52.427867	52.565489	52.714308	55.745620	55.868342	56.316943	56.514405	56.561617	56.629432	57.758980	57.914376	58.111354	58.211651	59.170493	59.300383	59.331235	59.481528	59.536506	59.720478	59.787474	59.887475	59.903953	59.985253	60.038772	60.155244	60.286003	60.519085	60.762018	60.978278	61.382834	61.483816	64.630097	64.730277	67.535075	67.635839	67.863849	67.992826	70.156668	70.257212	70.258641	70.323447	70.384370	70.552877	70.586321	70.660605	72.393876	72.547313	73.513704	73.614684	80.683789	80.806749	84.758949	84.859449	87.890340	88.055515	89.537087	89.643356	90.537055	90.637872	90.812117	90.912891	92.112389	92.212554	92.383482	92.483661	92.711739	92.843303	101.430751	101.610676	104.617183	104.800609	109.346462	109.446690	110.724187	110.857935	112.743616	112.943178	118.623578	118.723751	119.768391	119.868584	119.869393	119.946913	125.516162	125.630442	126.042890	126.143328	138.211318	138.311918	140.749829	140.863836	143.788881	143.889765	143.957374	144.058097	144.117713	144.188516	182.829967	182.930001	182.980561	183.124457	183.426740	183.564708	183.982926	184.083263	184.174998	184.288865	185.022872	185.123507	186.566765	186.685400	189.479868	189.549295	190.429097	190.529532	190.742228	190.843712	191.854566	191.954685	191.958993	192.019990	192.031986	192.132498	194.321424	194.433717	194.699395	194.799921	203.592371	203.719922	207.700135	207.800366	209.946432	210.085742	210.112465	210.170838	211.492186	211.647547	213.292857	213.393564	213.491075	213.655097	213.655277	213.755755	213.782481	213.999192	214.166276	214.360229	214.372305	214.457038	219.270799	219.371658	224.826786	224.987020	225.610946	225.711388	225.722007	225.822701	226.127860	226.228340	226.234321	226.329247	226.367884	226.468197	226.561795	226.662054	226.693073	226.744206	229.636120	229.736891	231.118214	231.329272	233.643624	233.746361	236.046404	236.146672	242.354050	242.454052	242.487249	242.569733	243.262539	243.418803	249.094295	249.194767	257.330291	257.448115	260.413422	260.534213	260.575185	260.682872	260.769183	260.893832	263.593870	263.694444	265.777205	265.877414	
Events
1	2.14714665	5.151653E-012	1.774165E-011	1	0.000000E+000
1	2.14716868	1.774165E-011	5.151653E-012	0	0.000000E+000
1	2.15252400	5.151653E-012	1.774165E-011	1	0.000000E+000
1	2.15273061	1.774165E-011	5.151653E-012	0	0.000000E+000
1	2.15457967	5.151653E-012	1.774165E-011	1	0.000000E+000
1	2.15459084	1.774165E-011	5.151653E-012	0	0.000000E+000
1	2.15569993	5.151653E-012	1.774165E-011	1	0.000000E+000
1	2.15573179	1.774165E-011	5.151653E-012	0	0.000000E+000
1	2.15576770	5.151653E-012	1.774165E-011	1	0.000000E+000
1	2.15580009	1.774165E-011	5.151653E-012	0	0.000000E+000
1	2.15701014	5.151653E-012	1.774165E-011	1	0.000000E+000
1	2.15703468	1.774165E-011	5.151653E-012	0	0.000000E+000
1	2.16389553	5.151653E-012	1.774165E-011	1	0.000000E+000
1	2.16403000	1.774165E-011	5.151653E-012	0	0.000000E+000
1	2.16693582	5.151653E-012	1.774165E-011	1	0.000000E+000
1	2.16701958	1.774165E-011	5.151653E-012	0	0.000000E+000
1	2.16995456	5.151653E-012	1.774165E-011	1	0.000000E+000
1	2.17001448	1.774165E-011	5.151653E-012	0	0.000000E+000
1	2.17102614	5.151653E-012	1.774165E-011	1	0.000000E+000
1	2.17106495	1.774165E-011	5.151653E-012	0	0.000000E+000
1	2.17292202	5.151653E-012	1.774165E-011	1	0.000000E+000
1	2.17298450	1.774165E-011	5.151653E-012	0	0.000000E+000
1	2.17304095	5.151653E-012	1.774165E-011	1	0.000000E+000
1	2.17310227	1.774165E-011	5.151653E-012	0	0.000000E+000
1	2.17451595	5.151653E-012	1.774165E-011	1	0.000000E+000
1	2.17458021	1.774165E-011	5.151653E-012	0	0.000000E+000
1	2.17945242	5.151653E-012	1.774165E-011	1	0.000000E+000
1	2.17961956	1.774165E-011	5.151653E-012	0	0.000000E+000
1	2.17964324	5.151653E-012	1.774165E-011	1	0.000000E+000
1	2.17974142	1.774165E-011	5.151653E-012	0	0.000000E+000
1	2.18013177	5.151653E-012	1.774165E-011	1	0.000000E+000
1	2.18020575	1.774165E-011	5.151653E-012	0	0.000000E+000
1	2.18131335	5.151653E-012	1.774165E-011	1	0.000000E+000
1	2.18134795	1.774165E-011	5.151653E-012	0	0.000000E+000
1	2.18253882	5.151653E-012	1.774165E-011	1	0.000000E+000
1	2.18257691	1.774165E-011	5.151653E-012	0	0.000000E+000
1	2.18651614	5.151653E-012	1.774165E-011	1	0.000000E+000
1	2.18661004	1.774165E-011	5.151653E-012	0	0.000000E+000
1	2.18677520	5.151653E-012	1.774165E-011	1	0.000000E+000
1	2.18705207	1.774165E-011	5.151653E-012	0	0.000000E+000
1	5.21840705	4.914150E-012	1.750415E-011	1	0.000000E+000
1	5.21850740	1.750415E-011	4.914150E-012	0	0.000000E+000
1	5.22064369	4.914150E-012	1.750415E-011	1	0.000000E+000
1	5.22068857	1.750415E-011	4.914150E-012	0	0.000000E+000
1	5.22543349	4.914150E-012	1.750415E-011	1	0.000000E+000
1	5.22557248	1.750415E-011	4.914150E-012	0	0.000000E+000
1	5.22750367	4.914150E-012	1.750415E-011	1	0.000000E+000
1	5.22774678	1.750415E-011	4.914150E-012	0	0.000000E+000
1	5.22790642	4.914150E-012	1.750415E-011	1	0.000000E+000
1	5.22796887	1.750415E-011	4.914150E-012	0	0.000000E+000
1	5.22987465	4.914150E-012	1.750415E-011	1	0.000000E+000
1	5.23021494	1.750415E-011	4.914150E-012	0	0.000000E+000
1	5.23035144	4.914150E-012	1.750415E-011	1	0.000000E+000
1	5.23035428	1.750415E-011	4.914150E-012	0	0.000000E+000
1	5.23356136	4.914150E-012	1.750415E-011	1	0.000000E+000
1	5.23362943	1.750415E-011	4.914150E-012	0	0.000000E+000
1	5.23792871	4.914150E-012	1.750415E-011	1	0.000000E+000
1	5.23801793	1.750415E-011	4.914150E-012	0	0.000000E+000
1	5.23917352	4.914150E-012	1.750415E-011	1	0.000000E+000
1	5.23922358	1.750415E-011	4.914150E-012	0	0.000000E+000
1	5.23931181	4.914150E-012	1.750415E-011	1	0.000000E+000
1	5.23936810	1.750415E-011	4.914150E-012	0	0.000000E+000
1	5.24598349	4.914150E-012	1.750415E-011	1	0.000000E+000
1	5.24617953	1.750415E-011	4.914150E-012	0	0.000000E+000
1	5.24737955	4.914150E-012	1.750415E-011	1	0.000000E+000
1	5.24744797	1.750415E-011	4.914150E-012	0	0.000000E+000
1	5.24767310	4.914150E-012	1.750415E-011	1	0.000000E+000
1	5.24771090	1.750415E-011	4.914150E-012	0	0.000000E+000
1	5.24896895	4.914150E-012	1.750415E-011	1	0.000000E+000
1	5.24901975	1.750415E-011	4.914150E-012	0	0.000000E+000
1	5.25205684	4.914150E-012	1.750415E-011	1	0.000000E+000
1	5.25215050	1.750415E-011	4.914150E-012	0	0.000000E+000
1	5.25652692	4.914150E-012	1.750415E-011	1	0.000000E+000
1	5.25659303	1.750415E-011	4.914150E-012	0	0.000000E+000
1	5.25660306	4.914150E-012	1.750415E-011	1	0.000000E+000
1	5.25673676	1.750415E-011	4.914150E-012	0	0.000000E+000
1	5.25818632	4.914150E-012	1.750415E-011	1	0.000000E+000
1	5.25819623	1.750415E-011	4.914150E-012	0	0.000000E+000
1	5.25834539	4.914150E-012	1.750415E-011	1	0.000000E+000
1	5.25840185	1.750415E-011	4.914150E-012	0	0.000000E+000
1	5.25877815	4.914150E-012	1.750415E-011	1	0.000000E+000
1	5.25887971	1.750415E-011	4.914150E-012	0	0.000000E+000
1	5.26020311	4.914150E-012	1.750415E-011	1	0.000000E+000
1	5.26021830	1.750415E-011	4.914150E-012	0	0.000000E+000
1	5.26218385	4.914150E-012	1.750415E-011	1	0.000000E+000
1	5.26220989	1.750415E-011	4.914150E-012	0	0.000000E+000
1	5.26505416	4.914150E-012	1.750415E-011	1	0.000000E+000
1	5.26509068	1.750415E-011	4.914150E-012	0	0.000000E+000
1	5.26525328	4.914150E-012	1.750415E-011	1	0.000000E+000
1	5.26537461	1.750415E-011	4.914150E-012	0	0.000000E+000
1	5.26597747	4.914150E-012	1.750415E-011	1	0.000000E+000
1	5.26612026	1.750415E-011	4.914150E-012	0	0.000000E+000
1	5.26976314	4.914150E-012	1.750415E-011	1	0.000000E+000
1	5.26984873	1.750415E-011	4.914150E-012	0	0.000000E+000
1	5.27158095	4.914150E-012	1.750415E-011	1	0.000000E+000
1	5.27161082	1.750415E-011	4.914150E-012	0	0.000000E+000
1	5.27216116	4.914150E-012	1.750415E-011	1	0.000000E+000
1	5.27228814	1.750415E-011	4.914150E-012	0	0.000000E+000
1	5.27256254	4.914150E-012	1.750415E-011	1	0.000000E+000
1	5.27259934	1.750415E-011	4.914150E-012	0	0.000000E+000
1	5.27341574	4.914150E-012	1.750415E-011	1	0.000000E+000
1	5.27345894	1.750415E-011	4.914150E-012	0	0.000000E+000
1	5.27466672	4.914150E-012	1.750415E-011	1	0.000000E+000
1	5.27471935	1.750415E-011	4.914150E-012	0	0.000000E+000
1	5.27472431	4.914150E-012	1.750415E-011	1	0.000000E+000
1	5.27474982	1.750415E-011	4.914150E-012	0	0.000000E+000
1	5.27736315	4.914150E-012	1.750415E-011	1	0.000000E+000
1	5.27747732	1.750415E-011	4.914150E-012	0	0.000000E+000
1	5.27997599	4.914150E-012	1.750415E-011	1	0.000000E+000
1	5.28028012	1.750415E-011	4.914150E-012	0	0.000000E+000
1	6.42826245	4.722058E-012	1.731206E-011	1	0.000000E+000
1	6.42836808	1.731206E-011	4.722058E-012	0	0.000000E+000
1	6.43130216	4.722058E-012	1.731206E-011	1	0.000000E+000
1	6.43139978	1.731206E-011	4.722058E-012	0	0.000000E+000
1	6.43449780	4.722058E-012	1.731206E-011	1	0.000000E+000
1	6.43451754	1.731206E-011	4.722058E-012	0	0.000000E+000
1	6.43823395	4.722058E-012	1.731206E-011	1	0.000000E+000
1	6.43828964	1.731206E-011	4.722058E-012	0	0.000000E+000
1	6.43893729	4.722058E-012	1.731206E-011	1	0.000000E+000
1	6.43897426	1.731206E-011	4.722058E-012	0	0.000000E+000
1	6.44132914	4.722058E-012	1.731206E-011	1	0.000000E+000
1	6.44133904	1.731206E-011	4.722058E-012	0	0.000000E+000
1	6.44308468	4.722058E-012	1.731206E-011	1	0.000000E+000
1	6.44312885	1.731206E-011	4.722058E-012	0	0.000000E+000
1	6.44400098	4.722058E-012	1.731206E-011	1	0.000000E+000
1	6.44403480	1.731206E-011	4.722058E-012	0	0.000000E+000
1	6.44467087	4.722058E-012	1.731206E-011	1	0.000000E+000
1	6.44471957	1.731206E-011	4.722058E-012	0	0.000000E+000
1	6.44941907	4.722058E-012	1.731206E-011	1	0.000000E+000
1	6.44958673	1.731206E-011	4.722058E-012	0	0.000000E+000
1	6.45073539	4.722058E-012	1.731206E-011	1	0.000000E+000
1	6.45077892	1.731206E-011	4.722058E-012	0	0.000000E+000
1	6.45079847	4.722058E-012	1.731206E-011	1	0.000000E+000
1	6.45095568	1.731206E-011	4.722058E-012	0	0.000000E+000
1	6.45309156	4.722058E-012	1.731206E-011	1	0.000000E+000
1	6.45329143	1.731206E-011	4.722058E-012	0	0.000000E+000
1	6.45474002	4.722058E-012	1.731206E-011	1	0.000000E+000
1	6.45476141	1.731206E-011	4.722058E-012	0	0.000000E+000
1	6.45579834	4.722058E-012	1.731206E-011	1	0.000000E+000
1	6.45600497	1.731206E-011	4.722058E-012	0	0.000000E+000
1	6.45793707	4.722058E-012	1.731206E-011	1	0.000000E+000
1	6.45799139	1.731206E-011	4.722058E-012	0	0.000000E+000
1	6.46677126	4.722058E-012	1.731206E-011	1	0.000000E+000
1	6.46679558	1.731206E-011	4.722058E-012	0	0.000000E+000
1	6.46953961	4.722058E-012	1.731206E-011	1	0.000000E+000
1	6.46958688	1.731206E-011	4.722058E-012	0	0.000000E+000
1	6.47090084	4.722058E-012	1.731206E-011	1	0.000000E+000
1	6.47100747	1.731206E-011	4.722058E-012	0	0.000000E+000
1	6.47130213	4.722058E-012	1.731206E-011	1	0.000000E+000
1	6.47134862	1.731206E-011	4.722058E-012	0	0.000000E+000
1	6.47158167	4.722058E-012	1.731206E-011	1	0.000000E+000
1	6.47174380	1.731206E-011	4.722058E-012	0	0.000000E+000
1	6.47227162	4.722058E-012	1.731206E-011	1	0.000000E+000
1	6.47232277	1.731206E-011	4.722058E-012	0	0.000000E+000
1	6.47388094	4.722058E-012	1.731206E-011	1	0.000000E+000
1	6.47416827	1.731206E-011	4.722058E-012	0	0.000000E+000
1	6.47608596	4.722058E-012	1.731206E-011	1	0.000000E+000
1	6.47621547	1.731206E-011	4.722058E-012	0	0.000000E+000
1	6.47671754	4.722058E-012	1.731206E-011	1	0.000000E+000
1	6.47681636	1.731206E-011	4.722058E-012	0	0.000000E+000
1	6.47771774	4.722058E-012	1.731206E-011	1	0.000000E+000
1	6.47782537	1.731206E-011	4.722058E-012	0	0.000000E+000
1	6.47996592	4.722058E-012	1.731206E-011	1	0.000000E+000
1	6.47997434	1.731206E-011	4.722058E-012	0	0.000000E+000
1	6.48039883	4.722058E-012	1.731206E-011	1	0.000000E+000
1	6.48043418	1.731206E-011	4.722058E-012	0	0.000000E+000
1	6.48053992	4.722058E-012	1.731206E-011	1	0.000000E+000
1	6.48063876	1.731206E-011	4.722058E-012	0	0.000000E+000
1	6.48253254	4.722058E-012	1.731206E-011	1	0.000000E+000
1	6.48258009	1.731206E-011	4.722058E-012	0	0.000000E+000
1	6.48328987	4.722058E-012	1.731206E-011	1	0.000000E+000
1	6.48338649	1.731206E-011	4.722058E-012	0	0.000000E+000
1	6.48470156	4.722058E-012	1.731206E-011	1	0.000000E+000
1	6.48476824	1.731206E-011	4.722058E-012	0	0.000000E+000
1	6.48501325	4.722058E-012	1.731206E-011	1	0.000000E+000
1	6.48506781	1.731206E-011	4.722058E-012	0	0.000000E+000
1	6.48754125	4.722058E-012	1.731206E-011	1	0.000000E+000
1	6.48756116	1.731206E-011	4.722058E-012	0	0.000000E+000
1	6.48787173	4.722058E-012	1.731206E-011	1	0.000000E+000
1	6.48790623	1.731206E-011	4.722058E-012	0	0.000000E+000
1	6.49078516	4.722058E-012	1.731206E-011	1	0.000000E+000
1	6.49086379	1.731206E-011	4.722058E-012	0	0.000000E+000
1	6.49430423	4.722058E-012	1.731206E-011	1	0.000000E+000
1	6.49441793	1.731206E-011	4.722058E-012	0	0.000000E+000
1	6.49444667	4.722058E-012	1.731206E-011	1	0.000000E+000
1	6.49450572	1.731206E-011	4.722058E-012	0	0.000000E+000
1	6.49558005	4.722058E-012	1.731206E-011	1	0.000000E+000
1	6.49571648	1.731206E-011	4.722058E-012	0	0.000000E+000
1	6.49609975	4.722058E-012	1.731206E-011	1	0.000000E+000
1	6.49617083	1.731206E-011	4.722058E-012	0	0.000000E+000
1	6.50033221	4.722058E-012	1.731206E-011	1	0.000000E+000
1	6.50041224	1.731206E-011	4.722058E-012	0	0.000000E+000
1	6.50098218	4.722058E-012	1.731206E-011	1	0.000000E+000
1	6.50106806	1.731206E-011	4.722058E-012	0	0.000000E+000
1	6.50109530	4.722058E-012	1.731206E-011	1	0.000000E+000
1	6.50124617	1.731206E-011	4.722058E-012	0	0.000000E+000
1	6.50368595	4.722058E-012	1.731206E-011	1	0.000000E+000
1	6.50379068	1.731206E-011	4.722058E-012	0	0.000000E+000
1	6.50408722	4.722058E-012	1.731206E-011	1	0.000000E+000
1	6.50430993	1.731206E-011	4.722058E-012	0	0.000000E+000
1	6.50632125	4.722058E-012	1.731206E-011	1	0.000000E+000
1	6.50633715	1.731206E-011	4.722058E-012	0	0.000000E+000
1	6.51022369	4.722058E-012	1.731206E-011	1	0.000000E+000
1	6.51028356	1.731206E-011	4.722058E-012	0	0.000000E+000
1	6.51035344	4.722058E-012	1.731206E-011	1	0.000000E+000
1	6.51039574	1.731206E-011	4.722058E-012	0	0.000000E+000
1	6.51058367	4.722058E-012	1.731206E-011	1	0.000000E+000
1	6.51069663	1.731206E-011	4.722058E-012	0	0.000000E+000
1	6.51075861	4.722058E-012	1.731206E-011	1	0.000000E+000
1	6.51117398	1.731206E-011	4.722058E-012	0	0.000000E+000
1	6.51426165	4.722058E-012	1.731206E-011	1	0.000000E+000
1	6.51453800	1.731206E-011	4.722058E-012	0	0.000000E+000
1	6.51569606	4.722058E-012	1.731206E-011	1	0.000000E+000
1	6.51572961	1.731206E-011	4.722058E-012	0	0.000000E+000
1	6.51573938	4.722058E-012	1.731206E-011	1	0.000000E+000
1	6.51583953	1.731206E-011	4.722058E-012	0	0.000000E+000
1	6.51873914	4.722058E-012	1.731206E-011	1	0.000000E+000
1	6.51877442	1.731206E-011	4.722058E-012	0	0.000000E+000
1	6.51881587	4.722058E-012	1.731206E-011	1	0.000000E+000
1	6.51891465	1.731206E-011	4.722058E-012	0	0.000000E+000
1	6.52022222	4.722058E-012	1.731206E-011	1	0.000000E+000
1	6.52028414	1.731206E-011	4.722058E-012	0	0.000000E+000
1	6.52235109	4.722058E-012	1.731206E-011	1	0.000000E+000
1	6.52239489	1.731206E-011	4.722058E-012	0	0.000000E+000
1	6.52429703	4.722058E-012	1.731206E-011	1	0.000000E+000
1	6.52451785	1.731206E-011	4.722058E-012	0	0.000000E+000
1	6.52547523	4.722058E-012	1.731206E-011	1	0.000000E+000
1	6.52552444	1.731206E-011	4.722058E-012	0	0.000000E+000
1	6.52960571	4.722058E-012	1.731206E-011	1	0.000000E+000
1	6.52971027	1.731206E-011	4.722058E-012	0	0.000000E+000
1	6.53142071	4.722058E-012	1.731206E-011	1	0.000000E+000
1	6.53146162	1.731206E-011	4.722058E-012	0	0.000000E+000
1	6.53251104	4.722058E-012	1.731206E-011	1	0.000000E+000
1	6.53261614	1.731206E-011	4.722058E-012	0	0.000000E+000
1	6.53341427	4.722058E-012	1.731206E-011	1	0.000000E+000
1	6.53346070	1.731206E-011	4.722058E-012	0	0.000000E+000
1	6.53461534	4.722058E-012	1.731206E-011	1	0.000000E+000
1	6.53474301	1.731206E-011	4.722058E-012	0	0.000000E+000
1	6.53475365	4.722058E-012	1.731206E-011	1	0.000000E+000
1	6.53478863	1.731206E-011	4.722058E-012	0	0.000000E+000
1	6.53481692	4.722058E-012	1.731206E-011	1	0.000000E+000
1	6.53488993	1.731206E-011	4.722058E-012	0	0.000000E+000
1	6.54439010	4.722058E-012	1.731206E-011	1	0.000000E+000
1	6.54445199	1.731206E-011	4.722058E-012	0	0.000000E+000
1	6.54481051	4.722058E-012	1.731206E-011	1	0.000000E+000
1	6.54488395	1.731206E-011	4.722058E-012	0	0.000000E+000
1	6.54897689	4.722058E-012	1.731206E-011	1	0.000000E+000
1	6.54913119	1.731206E-011	4.722058E-012	0	0.000000E+000
1	6.54925948	4.722058E-012	1.731206E-011	1	0.000000E+000
1	6.54933527	1.731206E-011	4.722058E-012	0	0.000000E+000
1	6.55047311	4.722058E-012	1.731206E-011	1	0.000000E+000
1	6.55048673	1.731206E-011	4.722058E-012	0	0.000000E+000
1	6.55240793	4.722058E-012	1.731206E-011	1	0.000000E+000
1	6.55241315	1.731206E-011	4.722058E-012	0	0.000000E+000
1	6.55332957	4.722058E-012	1.731206E-011	1	0.000000E+000
1	6.55340384	1.731206E-011	4.722058E-012	0	0.000000E+000
1	6.55723288	4.722058E-012	1.731206E-011	1	0.000000E+000
1	6.55731946	1.731206E-011	4.722058E-012	0	0.000000E+000
1	6.56004005	4.722058E-012	1.731206E-011	1	0.000000E+000
1	6.56007323	1.731206E-011	4.722058E-012	0	0.000000E+000
1	6.56011829	4.722058E-012	1.731206E-011	1	0.000000E+000
1	6.56014380	1.731206E-011	4.722058E-012	0	0.000000E+000
1	6.56094690	4.722058E-012	1.731206E-011	1	0.000000E+000
1	6.56102510	1.731206E-011	4.722058E-012	0	0.000000E+000
1	6.81187121	4.833007E-012	1.742301E-011	1	0.000000E+000
1	6.81194696	1.742301E-011	4.833007E-012	0	0.000000E+000
1	6.81219033	4.833007E-012	1.742301E-011	1	0.000000E+000
1	6.81222119	1.742301E-011	4.833007E-012	0	0.000000E+000
1	6.81239157	4.833007E-012	1.742301E-011	1	0.000000E+000
1	6.81249531	1.742301E-011	4.833007E-012	0	0.000000E+000
1	6.81519541	4.833007E-012	1.742301E-011	1	0.000000E+000
1	6.81524106	1.742301E-011	4.833007E-012	0	0.000000E+000
1	6.81652940	4.833007E-012	1.742301E-011	1	0.000000E+000
1	6.81665546	1.742301E-011	4.833007E-012	0	0.000000E+000
1	6.81836171	4.833007E-012	1.742301E-011	1	0.000000E+000
1	6.81842390	1.742301E-011	4.833007E-012	0	0.000000E+000
1	6.81871484	4.833007E-012	1.742301E-011	1	0.000000E+000
1	6.81884556	1.742301E-011	4.833007E-012	0	0.000000E+000
1	6.82091214	4.833007E-012	1.742301E-011	1	0.000000E+000
1	6.82103263	1.742301E-011	4.833007E-012	0	0.000000E+000
1	6.82822909	4.833007E-012	1.742301E-011	1	0.000000E+000
1	6.82830913	1.742301E-011	4.833007E-012	0	0.000000E+000
1	6.82903363	4.833007E-012	1.742301E-011	1	0.000000E+000
1	6.82908021	1.742301E-011	4.833007E-012	0	0.000000E+000
1	6.83004310	4.833007E-012	1.742301E-011	1	0.000000E+000
1	6.83010195	1.742301E-011	4.833007E-012	0	0.000000E+000
1	6.83117723	4.833007E-012	1.742301E-011	1	0.000000E+000
1	6.83124234	1.742301E-011	4.833007E-012	0	0.000000E+000
1	6.83166111	4.833007E-012	1.742301E-011	1	0.000000E+000
1	6.83197959	1.742301E-011	4.833007E-012	0	0.000000E+000
1	6.83441194	4.833007E-012	1.742301E-011	1	0.000000E+000
1	6.83445221	1.742301E-011	4.833007E-012	0	0.000000E+000
1	6.83541864	4.833007E-012	1.742301E-011	1	0.000000E+000
1	6.83546322	1.742301E-011	4.833007E-012	0	0.000000E+000
1	6.83686352	4.833007E-012	1.742301E-011	1	0.000000E+000
1	6.83688910	1.742301E-011	4.833007E-012	0	0.000000E+000
1	6.83942987	4.833007E-012	1.742301E-011	1	0.000000E+000
1	6.83962352	1.742301E-011	4.833007E-012	0	0.000000E+000
1	6.84032090	4.833007E-012	1.742301E-011	1	0.000000E+000
1	6.84036219	1.742301E-011	4.833007E-012	0	0.000000E+000
1	6.84364276	4.833007E-012	1.742301E-011	1	0.000000E+000
1	6.84374726	1.742301E-011	4.833007E-012	0	0.000000E+000
1	6.84698283	4.833007E-012	1.742301E-011	1	0.000000E+000
1	6.84724825	1.742301E-011	4.833007E-012	0	0.000000E+000
1	6.84856280	4.833007E-012	1.742301E-011	1	0.000000E+000
1	6.84870427	1.742301E-011	4.833007E-012	0	0.000000E+000
1	6.85256944	4.833007E-012	1.742301E-011	1	0.000000E+000
1	6.85262524	1.742301E-011	4.833007E-012	0	0.000000E+000
1	6.85468752	4.833007E-012	1.742301E-011	1	0.000000E+000
1	6.85481167	1.742301E-011	4.833007E-012	0	0.000000E+000
1	6.85771529	4.833007E-012	1.742301E-011	1	0.000000E+000
1	6.85784048	1.742301E-011	4.833007E-012	0	0.000000E+000
1	6.85934980	4.833007E-012	1.742301E-011	1	0.000000E+000
1	6.85942398	1.742301E-011	4.833007E-012	0	0.000000E+000
1	6.86303472	4.833007E-012	1.742301E-011	1	0.000000E+000
1	6.86307894	1.742301E-011	4.833007E-012	0	0.000000E+000
1	6.86502743	4.833007E-012	1.742301E-011	1	0.000000E+000
1	6.86511805	1.742301E-011	4.833007E-012	0	0.000000E+000
1	6.86694598	4.833007E-012	1.742301E-011	1	0.000000E+000
1	6.86698180	1.742301E-011	4.833007E-012	0	0.000000E+000
1	6.86724927	4.833007E-012	1.742301E-011	1	0.000000E+000
1	6.86733527	1.742301E-011	4.833007E-012	0	0.000000E+000
1	6.87010611	4.833007E-012	1.742301E-011	1	0.000000E+000
1	6.87021581	1.742301E-011	4.833007E-012	0	0.000000E+000
1	6.87058926	4.833007E-012	1.742301E-011	1	0.000000E+000
1	6.87072963	1.742301E-011	4.833007E-012	0	0.000000E+000
1	6.87201401	4.833007E-012	1.742301E-011	1	0.000000E+000
1	6.87203024	1.742301E-011	4.833007E-012	0	0.000000E+000
1	6.91517577	4.833007E-012	1.742301E-011	1	0.000000E+000
1	6.91523658	1.742301E-011	4.833007E-012	0	0.000000E+000
1	6.91535364	4.833007E-012	1.742301E-011	1	0.000000E+000
1	6.91537882	1.742301E-011	4.833007E-012	0	0.000000E+000
1	6.91565239	4.833007E-012	1.742301E-011	1	0.000000E+000
1	6.91574771	1.742301E-011	4.833007E-012	0	0.000000E+000
1	6.91640871	4.833007E-012	1.742301E-011	1	0.000000E+000
1	6.91643168	1.742301E-011	4.833007E-012	0	0.000000E+000
1	6.91699998	4.833007E-012	1.742301E-011	1	0.000000E+000
1	6.91710960	1.742301E-011	4.833007E-012	0	0.000000E+000
1	6.91724522	4.833007E-012	1.742301E-011	1	0.000000E+000
1	6.91735223	1.742301E-011	4.833007E-012	0	0.000000E+000
1	6.91966683	4.833007E-012	1.742301E-011	1	0.000000E+000
1	6.91975773	1.742301E-011	4.833007E-012	0	0.000000E+000
1	6.92237097	4.833007E-012	1.742301E-011	1	0.000000E+000
1	6.92253251	1.742301E-011	4.833007E-012	0	0.000000E+000
1	6.92352262	4.833007E-012	1.742301E-011	1	0.000000E+000
1	6.92353316	1.742301E-011	4.833007E-012	0	0.000000E+000
1	6.92389012	4.833007E-012	1.742301E-011	1	0.000000E+000
1	6.92401427	1.742301E-011	4.833007E-012	0	0.000000E+000
1	6.92788226	4.833007E-012	1.742301E-011	1	0.000000E+000
1	6.92793523	1.742301E-011	4.833007E-012	0	0.000000E+000
1	6.92795709	4.833007E-012	1.742301E-011	1	0.000000E+000
1	6.92802008	1.742301E-011	4.833007E-012	0	0.000000E+000
1	6.92886753	4.833007E-012	1.742301E-011	1	0.000000E+000
1	6.92911864	1.742301E-011	4.833007E-012	0	0.000000E+000
1	6.93161556	4.833007E-012	1.742301E-011	1	0.000000E+000
1	6.93166073	1.742301E-011	4.833007E-012	0	0.000000E+000
1	6.93263622	4.833007E-012	1.742301E-011	1	0.000000E+000
1	6.93267098	1.742301E-011	4.833007E-012	0	0.000000E+000
1	8.39320323	4.783195E-012	1.737319E-011	1	0.000000E+000
1	8.39325871	1.737319E-011	4.783195E-012	0	0.000000E+000
1	8.39344488	4.783195E-012	1.737319E-011	1	0.000000E+000
1	8.39383064	1.737319E-011	4.783195E-012	0	0.000000E+000
1	8.39425645	4.783195E-012	1.737319E-011	1	0.000000E+000
1	8.39431654	1.737319E-011	4.783195E-012	0	0.000000E+000
1	8.39556845	4.783195E-012	1.737319E-011	1	0.000000E+000
1	8.39559085	1.737319E-011	4.783195E-012	0	0.000000E+000
1	8.39591531	4.783195E-012	1.737319E-011	1	0.000000E+000
1	8.39602242	1.737319E-011	4.783195E-012	0	0.000000E+000
1	8.39721240	4.783195E-012	1.737319E-011	1	0.000000E+000
1	8.39729075	1.737319E-011	4.783195E-012	0	0.000000E+000
1	8.40146800	4.783195E-012	1.737319E-011	1	0.000000E+000
1	8.40148968	1.737319E-011	4.783195E-012	0	0.000000E+000
1	8.40898262	4.783195E-012	1.737319E-011	1	0.000000E+000
1	8.40900369	1.737319E-011	4.783195E-012	0	0.000000E+000
1	8.41079186	4.783195E-012	1.737319E-011	1	0.000000E+000
1	8.41115552	1.737319E-011	4.783195E-012	0	0.000000E+000
1	8.41358344	4.783195E-012	1.737319E-011	1	0.000000E+000
1	8.41361353	1.737319E-011	4.783195E-012	0	0.000000E+000
1	8.41469630	4.783195E-012	1.737319E-011	1	0.000000E+000
1	8.41483566	1.737319E-011	4.783195E-012	0	0.000000E+000
1	8.41534978	4.783195E-012	1.737319E-011	1	0.000000E+000
1	8.41537147	1.737319E-011	4.783195E-012	0	0.000000E+000
1	8.41595303	4.783195E-012	1.737319E-011	1	0.000000E+000
1	8.41599824	1.737319E-011	4.783195E-012	0	0.000000E+000
1	8.41981835	4.783195E-012	1.737319E-011	1	0.000000E+000
1	8.42000095	1.737319E-011	4.783195E-012	0	0.000000E+000
1	8.42077774	4.783195E-012	1.737319E-011	1	0.000000E+000
1	8.42084716	1.737319E-011	4.783195E-012	0	0.000000E+000
1	8.42106314	4.783195E-012	1.737319E-011	1	0.000000E+000
1	8.42113651	1.737319E-011	4.783195E-012	0	0.000000E+000
1	8.42415873	4.783195E-012	1.737319E-011	1	0.000000E+000
1	8.42429549	1.737319E-011	4.783195E-012	0	0.000000E+000
1	8.42463914	4.783195E-012	1.737319E-011	1	0.000000E+000
1	8.42495002	1.737319E-011	4.783195E-012	0	0.000000E+000
1	8.42511965	4.783195E-012	1.737319E-011	1	0.000000E+000
1	8.42533172	1.737319E-011	4.783195E-012	0	0.000000E+000
1	8.42580040	4.783195E-012	1.737319E-011	1	0.000000E+000
1	8.42598750	1.737319E-011	4.783195E-012	0	0.000000E+000
1	8.42602244	4.783195E-012	1.737319E-011	1	0.000000E+000
1	8.42611402	1.737319E-011	4.783195E-012	0	0.000000E+000
1	8.42683332	4.783195E-012	1.737319E-011	1	0.000000E+000
1	8.42683851	1.737319E-011	4.783195E-012	0	0.000000E+000
1	8.42752257	4.783195E-012	1.737319E-011	1	0.000000E+000
1	8.42759292	1.737319E-011	4.783195E-012	0	0.000000E+000
1	8.42966703	4.783195E-012	1.737319E-011	1	0.000000E+000
1	8.42978168	1.737319E-011	4.783195E-012	0	0.000000E+000
1	8.43012757	4.783195E-012	1.737319E-011	1	0.000000E+000
1	8.43014808	1.737319E-011	4.783195E-012	0	0.000000E+000
1	8.43135650	4.783195E-012	1.737319E-011	1	0.000000E+000
1	8.43148846	1.737319E-011	4.783195E-012	0	0.000000E+000
1	8.43188330	4.783195E-012	1.737319E-011	1	0.000000E+000
1	8.43191595	1.737319E-011	4.783195E-012	0	0.000000E+000
1	8.43457075	4.783195E-012	1.737319E-011	1	0.000000E+000
1	8.43491169	1.737319E-011	4.783195E-012	0	0.000000E+000
1	8.43646628	4.783195E-012	1.737319E-011	1	0.000000E+000
1	8.43663372	1.737319E-011	4.783195E-012	0	0.000000E+000
1	8.43822019	4.783195E-012	1.737319E-011	1	0.000000E+000
1	8.43824554	1.737319E-011	4.783195E-012	0	0.000000E+000
1	8.43872703	4.783195E-012	1.737319E-011	1	0.000000E+000
1	8.43875187	1.737319E-011	4.783195E-012	0	0.000000E+000
1	8.44046440	4.783195E-012	1.737319E-011	1	0.000000E+000
1	8.44053001	1.737319E-011	4.783195E-012	0	0.000000E+000
1	8.44435696	4.783195E-012	1.737319E-011	1	0.000000E+000
1	8.44453025	1.737319E-011	4.783195E-012	0	0.000000E+000
1	8.44483614	4.783195E-012	1.737319E-011	1	0.000000E+000
1	8.44491062	1.737319E-011	4.783195E-012	0	0.000000E+000
1	8.44629556	4.783195E-012	1.737319E-011	1	0.000000E+000
1	8.44657282	1.737319E-011	4.783195E-012	0	0.000000E+000
1	8.45823619	4.783195E-012	1.737319E-011	1	0.000000E+000
1	8.45835719	1.737319E-011	4.783195E-012	0	0.000000E+000
1	8.45946760	4.783195E-012	1.737319E-011	1	0.000000E+000
1	8.45965768	1.737319E-011	4.783195E-012	0	0.000000E+000
1	8.46278148	4.783195E-012	1.737319E-011	1	0.000000E+000
1	8.46281626	1.737319E-011	4.783195E-012	0	0.000000E+000
1	8.46381909	4.783195E-012	1.737319E-011	1	0.000000E+000
1	8.46397897	1.737319E-011	4.783195E-012	0	0.000000E+000
1	8.46484295	4.783195E-012	1.737319E-011	1	0.000000E+000
1	8.46491184	1.737319E-011	4.783195E-012	0	0.000000E+000
1	8.46549045	4.783195E-012	1.737319E-011	1	0.000000E+000
1	8.46551251	1.737319E-011	4.783195E-012	0	0.000000E+000
1	8.46669095	4.783195E-012	1.737319E-011	1	0.000000E+000
1	8.46678675	1.737319E-011	4.783195E-012	0	0.000000E+000
1	8.46759607	4.783195E-012	1.737319E-011	1	0.000000E+000
1	8.46763497	1.737319E-011	4.783195E-012	0	0.000000E+000
1	8.47625380	4.783195E-012	1.737319E-011	1	0.000000E+000
1	8.47643649	1.737319E-011	4.783195E-012	0	0.000000E+000
1	8.47675611	4.783195E-012	1.737319E-011	1	0.000000E+000
1	8.47680742	1.737319E-011	4.783195E-012	0	0.000000E+000
1	9.42691017	4.967775E-012	1.755777E-011	1	0.000000E+000
1	9.42708570	1.755777E-011	4.967775E-012	0	0.000000E+000
1	9.42715225	4.967775E-012	1.755777E-011	1	0.000000E+000
1	9.42722592	1.755777E-011	4.967775E-012	0	0.000000E+000
1	9.42723981	4.967775E-012	1.755777E-011	1	0.000000E+000
1	9.42735671	1.755777E-011	4.967775E-012	0	0.000000E+000
1	9.43181217	4.967775E-012	1.755777E-011	1	0.000000E+000
1	9.43188086	1.755777E-011	4.967775E-012	0	0.000000E+000
1	9.43425757	4.967775E-012	1.755777E-011	1	0.000000E+000
1	9.43430795	1.755777E-011	4.967775E-012	0	0.000000E+000
1	9.43551999	4.967775E-012	1.755777E-011	1	0.000000E+000
1	9.43571944	1.755777E-011	4.967775E-012	0	0.000000E+000
1	9.44372616	4.967775E-012	1.755777E-011	1	0.000000E+000
1	9.44376587	1.755777E-011	4.967775E-012	0	0.000000E+000
1	9.45737062	4.967775E-012	1.755777E-011	1	0.000000E+000
1	9.45746948	1.755777E-011	4.967775E-012	0	0.000000E+000
1	9.45772143	4.967775E-012	1.755777E-011	1	0.000000E+000
1	9.45780169	1.755777E-011	4.967775E-012	0	0.000000E+000
1	9.46065439	4.967775E-012	1.755777E-011	1	0.000000E+000
1	9.46072631	1.755777E-011	4.967775E-012	0	0.000000E+000
1	9.46182094	4.967775E-012	1.755777E-011	1	0.000000E+000
1	9.46195722	1.755777E-011	4.967775E-012	0	0.000000E+000
1	9.46303071	4.967775E-012	1.755777E-011	1	0.000000E+000
1	9.46312835	1.755777E-011	4.967775E-012	0	0.000000E+000
1	9.46463125	4.967775E-012	1.755777E-011	1	0.000000E+000
1	9.46472330	1.755777E-011	4.967775E-012	0	0.000000E+000
1	9.46515899	4.967775E-012	1.755777E-011	1	0.000000E+000
1	9.46532154	1.755777E-011	4.967775E-012	0	0.000000E+000
1	9.46783883	4.967775E-012	1.755777E-011	1	0.000000E+000
1	9.46787666	1.755777E-011	4.967775E-012	0	0.000000E+000
1	9.47211508	4.967775E-012	1.755777E-011	1	0.000000E+000
1	9.47237943	1.755777E-011	4.967775E-012	0	0.000000E+000
1	9.47309115	4.967775E-012	1.755777E-011	1	0.000000E+000
1	9.47312345	1.755777E-011	4.967775E-012	0	0.000000E+000
1	9.47371103	4.967775E-012	1.755777E-011	1	0.000000E+000
1	9.47388666	1.755777E-011	4.967775E-012	0	0.000000E+000
1	9.47555407	4.967775E-012	1.755777E-011	1	0.000000E+000
1	9.47556984	1.755777E-011	4.967775E-012	0	0.000000E+000
1	9.48548958	4.967775E-012	1.755777E-011	1	0.000000E+000
1	9.48550762	1.755777E-011	4.967775E-012	0	0.000000E+000
1	9.51033695	4.967775E-012	1.755777E-011	1	0.000000E+000
1	9.51047242	1.755777E-011	4.967775E-012	0	0.000000E+000
1	9.51086409	4.967775E-012	1.755777E-011	1	0.000000E+000
1	9.51101135	1.755777E-011	4.967775E-012	0	0.000000E+000
1	9.51104579	4.967775E-012	1.755777E-011	1	0.000000E+000
1	9.51156080	1.755777E-011	4.967775E-012	0	0.000000E+000
1	9.51291234	4.967775E-012	1.755777E-011	1	0.000000E+000
1	9.51297436	1.755777E-011	4.967775E-012	0	0.000000E+000
1	9.51334624	4.967775E-012	1.755777E-011	1	0.000000E+000
1	9.51364168	1.755777E-011	4.967775E-012	0	0.000000E+000
1	9.54062825	4.967775E-012	1.755777E-011	1	0.000000E+000
1	9.54076694	1.755777E-011	4.967775E-012	0	0.000000E+000
1	9.54315080	4.967775E-012	1.755777E-011	1	0.000000E+000
1	9.54318748	1.755777E-011	4.967775E-012	0	0.000000E+000
1	9.54337743	4.967775E-012	1.755777E-011	1	0.000000E+000
1	9.54342301	1.755777E-011	4.967775E-012	0	0.000000E+000
1	9.57974562	4.570822E-012	1.716082E-011	1	0.000000E+000
1	9.57982527	1.716082E-011	4.570822E-012	0	0.000000E+000
1	9.58073906	4.570822E-012	1.716082E-011	1	0.000000E+000
1	9.58077933	1.716082E-011	4.570822E-012	0	0.000000E+000
1	9.58143383	4.570822E-012	1.716082E-011	1	0.000000E+000
1	9.58148886	1.716082E-011	4.570822E-012	0	0.000000E+000
1	9.58190395	4.570822E-012	1.716082E-011	1	0.000000E+000
1	9.58205435	1.716082E-011	4.570822E-012	0	0.000000E+000
1	9.58434381	4.570822E-012	1.716082E-011	1	0.000000E+000
1	9.58437317	1.716082E-011	4.570822E-012	0	0.000000E+000
1	9.58795661	4.570822E-012	1.716082E-011	1	0.000000E+000
1	9.58809280	1.716082E-011	4.570822E-012	0	0.000000E+000
1	9.58812272	4.570822E-012	1.716082E-011	1	0.000000E+000
1	9.58817684	1.716082E-011	4.570822E-012	0	0.000000E+000
1	9.58835118	4.570822E-012	1.716082E-011	1	0.000000E+000
1	9.58851881	1.716082E-011	4.570822E-012	0	0.000000E+000
1	9.58879306	4.570822E-012	1.716082E-011	1	0.000000E+000
1	9.58888194	1.716082E-011	4.570822E-012	0	0.000000E+000
1	9.60399110	4.570822E-012	1.716082E-011	1	0.000000E+000
1	9.60401244	1.716082E-011	4.570822E-012	0	0.000000E+000
1	9.60657866	4.570822E-012	1.716082E-011	1	0.000000E+000
1	9.60670263	1.716082E-011	4.570822E-012	0	0.000000E+000
1	9.60698983	4.570822E-012	1.716082E-011	1	0.000000E+000
1	9.60711814	1.716082E-011	4.570822E-012	0	0.000000E+000
1	9.60715674	4.570822E-012	1.716082E-011	1	0.000000E+000
1	9.60744810	1.716082E-011	4.570822E-012	0	0.000000E+000
1	9.81555757	4.933288E-012	1.752329E-011	1	0.000000E+000
1	9.81558341	1.752329E-011	4.933288E-012	0	0.000000E+000
1	9.81752137	4.933288E-012	1.752329E-011	1	0.000000E+000
1	9.81755315	1.752329E-011	4.933288E-012	0	0.000000E+000
1	9.82206186	4.933288E-012	1.752329E-011	1	0.000000E+000
1	9.82211494	1.752329E-011	4.933288E-012	0	0.000000E+000
1	9.82331317	4.933288E-012	1.752329E-011	1	0.000000E+000
1	9.82337350	1.752329E-011	4.933288E-012	0	0.000000E+000
1	9.82371264	4.933288E-012	1.752329E-011	1	0.000000E+000
1	9.82383082	1.752329E-011	4.933288E-012	0	0.000000E+000
1	9.82616219	4.933288E-012	1.752329E-011	1	0.000000E+000
1	9.82627688	1.752329E-011	4.933288E-012	0	0.000000E+000
1	9.82993420	4.933288E-012	1.752329E-011	1	0.000000E+000
1	9.83001104	1.752329E-011	4.933288E-012	0	0.000000E+000
1	9.83042471	4.933288E-012	1.752329E-011	1	0.000000E+000
1	9.83047656	1.752329E-011	4.933288E-012	0	0.000000E+000
1	9.83084340	4.933288E-012	1.752329E-011	1	0.000000E+000
1	9.83112908	1.752329E-011	4.933288E-012	0	0.000000E+000
1	9.83194573	4.933288E-012	1.752329E-011	1	0.000000E+000
1	9.83197704	1.752329E-011	4.933288E-012	0	0.000000E+000
1	9.83382994	4.933288E-012	1.752329E-011	1	0.000000E+000
1	9.83385570	1.752329E-011	4.933288E-012	0	0.000000E+000
1	9.83753377	4.933288E-012	1.752329E-011	1	0.000000E+000
1	9.83761981	1.752329E-011	4.933288E-012	0	0.000000E+000
1	9.83765852	4.933288E-012	1.752329E-011	1	0.000000E+000
1	9.83771704	1.752329E-011	4.933288E-012	0	0.000000E+000
1	10.39768497	4.973971E-012	1.756397E-011	1	0.000000E+000
1	10.39786137	1.756397E-011	4.973971E-012	0	0.000000E+000
1	10.39894423	4.973971E-012	1.756397E-011	1	0.000000E+000
1	10.39923599	1.756397E-011	4.973971E-012	0	0.000000E+000
1	10.40176411	4.973971E-012	1.756397E-011	1	0.000000E+000
1	10.40186563	1.756397E-011	4.973971E-012	0	0.000000E+000
1	10.40275950	4.973971E-012	1.756397E-011	1	0.000000E+000
1	10.40278587	1.756397E-011	4.973971E-012	0	0.000000E+000
1	10.40510848	4.973971E-012	1.756397E-011	1	0.000000E+000
1	10.40520309	1.756397E-011	4.973971E-012	0	0.000000E+000
1	10.40579203	4.973971E-012	1.756397E-011	1	0.000000E+000
1	10.40581920	1.756397E-011	4.973971E-012	0	0.000000E+000
1	10.40713343	4.973971E-012	1.756397E-011	1	0.000000E+000
1	10.40728977	1.756397E-011	4.973971E-012	0	0.000000E+000
1	10.40737314	4.973971E-012	1.756397E-011	1	0.000000E+000
1	10.40750658	1.756397E-011	4.973971E-012	0	0.000000E+000
1	10.40894683	4.973971E-012	1.756397E-011	1	0.000000E+000
1	10.40903312	1.756397E-011	4.973971E-012	0	0.000000E+000
1	10.41583418	4.973971E-012	1.756397E-011	1	0.000000E+000
1	10.41611542	1.756397E-011	4.973971E-012	0	0.000000E+000
1	10.41620207	4.973971E-012	1.756397E-011	1	0.000000E+000
1	10.41626699	1.756397E-011	4.973971E-012	0	0.000000E+000
1	10.41690951	4.973971E-012	1.756397E-011	1	0.000000E+000
1	10.41713233	1.756397E-011	4.973971E-012	0	0.000000E+000
1	10.42135984	4.973971E-012	1.756397E-011	1	0.000000E+000
1	10.42150133	1.756397E-011	4.973971E-012	0	0.000000E+000
1	10.42151146	4.973971E-012	1.756397E-011	1	0.000000E+000
1	10.42165703	1.756397E-011	4.973971E-012	0	0.000000E+000
1	10.42183408	4.973971E-012	1.756397E-011	1	0.000000E+000
1	10.42184875	1.756397E-011	4.973971E-012	0	0.000000E+000
1	10.42386498	4.973971E-012	1.756397E-011	1	0.000000E+000
1	10.42399790	1.756397E-011	4.973971E-012	0	0.000000E+000
1	10.42629025	4.973971E-012	1.756397E-011	1	0.000000E+000
1	10.42644820	1.756397E-011	4.973971E-012	0	0.000000E+000
1	10.42722997	4.973971E-012	1.756397E-011	1	0.000000E+000
1	10.42728122	1.756397E-011	4.973971E-012	0	0.000000E+000
1	10.43308228	4.973971E-012	1.756397E-011	1	0.000000E+000
1	10.43317360	1.756397E-011	4.973971E-012	0	0.000000E+000
1	10.43489907	4.973971E-012	1.756397E-011	1	0.000000E+000
1	10.43497420	1.756397E-011	4.973971E-012	0	0.000000E+000
1	10.43526925	4.973971E-012	1.756397E-011	1	0.000000E+000
1	10.43533190	1.756397E-011	4.973971E-012	0	0.000000E+000
1	10.43995307	4.973971E-012	1.756397E-011	1	0.000000E+000
1	10.44032403	1.756397E-011	4.973971E-012	0	0.000000E+000
1	10.44374901	4.973971E-012	1.756397E-011	1	0.000000E+000
1	10.44377054	1.756397E-011	4.973971E-012	0	0.000000E+000
1	10.44568824	4.973971E-012	1.756397E-011	1	0.000000E+000
1	10.44587146	1.756397E-011	4.973971E-012	0	0.000000E+000
1	10.47405922	4.973971E-012	1.756397E-011	1	0.000000E+000
1	10.47412295	1.756397E-011	4.973971E-012	0	0.000000E+000
1	11.07431396	4.853736E-012	1.744374E-011	1	0.000000E+000
1	11.07434355	1.744374E-011	4.853736E-012	0	0.000000E+000
1	11.07499438	4.853736E-012	1.744374E-011	1	0.000000E+000
1	11.07503116	1.744374E-011	4.853736E-012	0	0.000000E+000
1	11.07580973	4.853736E-012	1.744374E-011	1	0.000000E+000
1	11.07582574	1.744374E-011	4.853736E-012	0	0.000000E+000
1	11.07615573	4.853736E-012	1.744374E-011	1	0.000000E+000
1	11.07619152	1.744374E-011	4.853736E-012	0	0.000000E+000
1	11.07663723	4.853736E-012	1.744374E-011	1	0.000000E+000
1	11.07667700	1.744374E-011	4.853736E-012	0	0.000000E+000
1	11.08010147	4.853736E-012	1.744374E-011	1	0.000000E+000
1	11.08015111	1.744374E-011	4.853736E-012	0	0.000000E+000
1	11.08217396	4.853736E-012	1.744374E-011	1	0.000000E+000
1	11.08221497	1.744374E-011	4.853736E-012	0	0.000000E+000
1	11.08303268	4.853736E-012	1.744374E-011	1	0.000000E+000
1	11.08335941	1.744374E-011	4.853736E-012	0	0.000000E+000
1	11.08383210	4.853736E-012	1.744374E-011	1	0.000000E+000
1	11.08408575	1.744374E-011	4.853736E-012	0	0.000000E+000
1	11.08715660	4.853736E-012	1.744374E-011	1	0.000000E+000
1	11.08717700	1.744374E-011	4.853736E-012	0	0.000000E+000
1	11.08727335	4.853736E-012	1.744374E-011	1	0.000000E+000
1	11.08733877	1.744374E-011	4.853736E-012	0	0.000000E+000
1	11.08824751	4.853736E-012	1.744374E-011	1	0.000000E+000
1	11.08849068	1.744374E-011	4.853736E-012	0	0.000000E+000
1	11.09247041	4.853736E-012	1.744374E-011	1	0.000000E+000
1	11.09248183	1.744374E-011	4.853736E-012	0	0.000000E+000
1	11.09710421	4.853736E-012	1.744374E-011	1	0.000000E+000
1	11.09712196	1.744374E-011	4.853736E-012	0	0.000000E+000
1	11.09714680	4.853736E-012	1.744374E-011	1	0.000000E+000
1	11.09727942	1.744374E-011	4.853736E-012	0	0.000000E+000
1	11.09961048	4.853736E-012	1.744374E-011	1	0.000000E+000
1	11.09962628	1.744374E-011	4.853736E-012	0	0.000000E+000
1	11.10521046	4.853736E-012	1.744374E-011	1	0.000000E+000
1	11.10539458	1.744374E-011	4.853736E-012	0	0.000000E+000
1	11.11213759	4.853736E-012	1.744374E-011	1	0.000000E+000
1	11.11214985	1.744374E-011	4.853736E-012	0	0.000000E+000
1	11.11657870	4.853736E-012	1.744374E-011	1	0.000000E+000
1	11.11670430	1.744374E-011	4.853736E-012	0	0.000000E+000
1	11.11841349	4.853736E-012	1.744374E-011	1	0.000000E+000
1	11.11853204	1.744374E-011	4.853736E-012	0	0.000000E+000
1	11.11933773	4.853736E-012	1.744374E-011	1	0.000000E+000
1	11.11935448	1.744374E-011	4.853736E-012	0	0.000000E+000
1	11.12104306	4.853736E-012	1.744374E-011	1	0.000000E+000
1	11.12107963	1.744374E-011	4.853736E-012	0	0.000000E+000
1	11.12262312	4.853736E-012	1.744374E-011	1	0.000000E+000
1	11.12273035	1.744374E-011	4.853736E-012	0	0.000000E+000
1	11.12322491	4.853736E-012	1.744374E-011	1	0.000000E+000
1	11.12327565	1.744374E-011	4.853736E-012	0	0.000000E+000
1	11.12342482	4.853736E-012	1.744374E-011	1	0.000000E+000
1	11.12349772	1.744374E-011	4.853736E-012	0	0.000000E+000
1	11.12500548	4.853736E-012	1.744374E-011	1	0.000000E+000
1	11.12502350	1.744374E-011	4.853736E-012	0	0.000000E+000
1	11.12767788	4.853736E-012	1.744374E-011	1	0.000000E+000
1	11.12783456	1.744374E-011	4.853736E-012	0	0.000000E+000
1	11.12809823	4.853736E-012	1.744374E-011	1	0.000000E+000
1	11.12815474	1.744374E-011	4.853736E-012	0	0.000000E+000
1	11.12851108	4.853736E-012	1.744374E-011	1	0.000000E+000
1	11.12865613	1.744374E-011	4.853736E-012	0	0.000000E+000
1	11.12896979	4.853736E-012	1.744374E-011	1	0.000000E+000
1	11.12909558	1.744374E-011	4.853736E-012	0	0.000000E+000
1	11.13180726	4.853736E-012	1.744374E-011	1	0.000000E+000
1	11.13183383	1.744374E-011	4.853736E-012	0	0.000000E+000
1	11.13410081	4.853736E-012	1.744374E-011	1	0.000000E+000
1	11.13424850	1.744374E-011	4.853736E-012	0	0.000000E+000
1	11.13737526	4.853736E-012	1.744374E-011	1	0.000000E+000
1	11.13741180	1.744374E-011	4.853736E-012	0	0.000000E+000
1	11.13910295	4.853736E-012	1.744374E-011	1	0.000000E+000
1	11.13913023	1.744374E-011	4.853736E-012	0	0.000000E+000
1	11.13927639	4.853736E-012	1.744374E-011	1	0.000000E+000
1	11.13929750	1.744374E-011	4.853736E-012	0	0.000000E+000
1	11.14110417	4.853736E-012	1.744374E-011	1	0.000000E+000
1	11.14119546	1.744374E-011	4.853736E-012	0	0.000000E+000
1	11.14135859	4.853736E-012	1.744374E-011	1	0.000000E+000
1	11.14148132	1.744374E-011	4.853736E-012	0	0.000000E+000
1	11.14192231	4.853736E-012	1.744374E-011	1	0.000000E+000
1	11.14198242	1.744374E-011	4.853736E-012	0	0.000000E+000
1	13.71727297	4.744334E-012	1.733433E-011	1	0.000000E+000
1	13.71734413	1.733433E-011	4.744334E-012	0	0.000000E+000
1	13.71870466	4.744334E-012	1.733433E-011	1	0.000000E+000
1	13.71873938	1.733433E-011	4.744334E-012	0	0.000000E+000
1	13.72084909	4.744334E-012	1.733433E-011	1	0.000000E+000
1	13.72102367	1.733433E-011	4.744334E-012	0	0.000000E+000
1	13.72110742	4.744334E-012	1.733433E-011	1	0.000000E+000
1	13.72113684	1.733433E-011	4.744334E-012	0	0.000000E+000
1	13.72308372	4.744334E-012	1.733433E-011	1	0.000000E+000
1	13.72313149	1.733433E-011	4.744334E-012	0	0.000000E+000
1	13.72980967	4.744334E-012	1.733433E-011	1	0.000000E+000
1	13.72994553	1.733433E-011	4.744334E-012	0	0.000000E+000
1	13.72998984	4.744334E-012	1.733433E-011	1	0.000000E+000
1	13.73011795	1.733433E-011	4.744334E-012	0	0.000000E+000
1	13.73068192	4.744334E-012	1.733433E-011	1	0.000000E+000
1	13.73071306	1.733433E-011	4.744334E-012	0	0.000000E+000
1	13.73158389	4.744334E-012	1.733433E-011	1	0.000000E+000
1	13.73163442	1.733433E-011	4.744334E-012	0	0.000000E+000
1	13.73163861	4.744334E-012	1.733433E-011	1	0.000000E+000
1	13.73174280	1.733433E-011	4.744334E-012	0	0.000000E+000
1	13.73294034	4.744334E-012	1.733433E-011	1	0.000000E+000
1	13.73297104	1.733433E-011	4.744334E-012	0	0.000000E+000
1	13.73300285	4.744334E-012	1.733433E-011	1	0.000000E+000
1	13.73310296	1.733433E-011	4.744334E-012	0	0.000000E+000
1	13.73354788	4.744334E-012	1.733433E-011	1	0.000000E+000
1	13.73356493	1.733433E-011	4.744334E-012	0	0.000000E+000
1	13.73428735	4.744334E-012	1.733433E-011	1	0.000000E+000
1	13.73438723	1.733433E-011	4.744334E-012	0	0.000000E+000
1	13.73450566	4.744334E-012	1.733433E-011	1	0.000000E+000
1	13.73453588	1.733433E-011	4.744334E-012	0	0.000000E+000
1	13.73619365	4.744334E-012	1.733433E-011	1	0.000000E+000
1	13.73625793	1.733433E-011	4.744334E-012	0	0.000000E+000
1	13.73656471	4.744334E-012	1.733433E-011	1	0.000000E+000
1	13.73658437	1.733433E-011	4.744334E-012	0	0.000000E+000
1	13.73924745	4.744334E-012	1.733433E-011	1	0.000000E+000
1	13.73926675	1.733433E-011	4.744334E-012	0	0.000000E+000
1	13.74140251	4.744334E-012	1.733433E-011	1	0.000000E+000
1	13.74142447	1.733433E-011	4.744334E-012	0	0.000000E+000
1	13.74448035	4.744334E-012	1.733433E-011	1	0.000000E+000
1	13.74463476	1.733433E-011	4.744334E-012	0	0.000000E+000
1	13.74481049	4.744334E-012	1.733433E-011	1	0.000000E+000
1	13.74484207	1.733433E-011	4.744334E-012	0	0.000000E+000
1	13.74487432	4.744334E-012	1.733433E-011	1	0.000000E+000
1	13.74490142	1.733433E-011	4.744334E-012	0	0.000000E+000
1	13.74683470	4.744334E-012	1.733433E-011	1	0.000000E+000
1	13.74694443	1.733433E-011	4.744334E-012	0	0.000000E+000
1	13.74899176	4.744334E-012	1.733433E-011	1	0.000000E+000
1	13.74900025	1.733433E-011	4.744334E-012	0	0.000000E+000
1	13.74915392	4.744334E-012	1.733433E-011	1	0.000000E+000
1	13.74927783	1.733433E-011	4.744334E-012	0	0.000000E+000
1	13.74952857	4.744334E-012	1.733433E-011	1	0.000000E+000
1	13.74967691	1.733433E-011	4.744334E-012	0	0.000000E+000
1	13.75047332	4.744334E-012	1.733433E-011	1	0.000000E+000
1	13.75055699	1.733433E-011	4.744334E-012	0	0.000000E+000
1	13.75065241	4.744334E-012	1.733433E-011	1	0.000000E+000
1	13.75090127	1.733433E-011	4.744334E-012	0	0.000000E+000
1	13.75347092	4.744334E-012	1.733433E-011	1	0.000000E+000
1	13.75349356	1.733433E-011	4.744334E-012	0	0.000000E+000
1	13.75466022	4.744334E-012	1.733433E-011	1	0.000000E+000
1	13.75470759	1.733433E-011	4.744334E-012	0	0.000000E+000
1	13.75621849	4.744334E-012	1.733433E-011	1	0.000000E+000
1	13.75633122	1.733433E-011	4.744334E-012	0	0.000000E+000
1	13.75635889	4.744334E-012	1.733433E-011	1	0.000000E+000
1	13.75637762	1.733433E-011	4.744334E-012	0	0.000000E+000
1	13.75723490	4.744334E-012	1.733433E-011	1	0.000000E+000
1	13.75757281	1.733433E-011	4.744334E-012	0	0.000000E+000
1	13.75955117	4.744334E-012	1.733433E-011	1	0.000000E+000
1	13.75964551	1.733433E-011	4.744334E-012	0	0.000000E+000
1	13.76118642	4.744334E-012	1.733433E-011	1	0.000000E+000
1	13.76143022	1.733433E-011	4.744334E-012	0	0.000000E+000
1	13.76336811	4.744334E-012	1.733433E-011	1	0.000000E+000
1	13.76351371	1.733433E-011	4.744334E-012	0	0.000000E+000
1	13.76374613	4.744334E-012	1.733433E-011	1	0.000000E+000
1	13.76380611	1.733433E-011	4.744334E-012	0	0.000000E+000
1	13.76560732	4.744334E-012	1.733433E-011	1	0.000000E+000
1	13.76563510	1.733433E-011	4.744334E-012	0	0.000000E+000
1	13.76727401	4.744334E-012	1.733433E-011	1	0.000000E+000
1	13.76735916	1.733433E-011	4.744334E-012	0	0.000000E+000
1	13.76877823	4.744334E-012	1.733433E-011	1	0.000000E+000
1	13.76889563	1.733433E-011	4.744334E-012	0	0.000000E+000
1	13.76900092	4.744334E-012	1.733433E-011	1	0.000000E+000
1	13.76902774	1.733433E-011	4.744334E-012	0	0.000000E+000
1	13.76939190	4.744334E-012	1.733433E-011	1	0.000000E+000
1	13.76967144	1.733433E-011	4.744334E-012	0	0.000000E+000
1	13.77001068	4.744334E-012	1.733433E-011	1	0.000000E+000
1	13.77004084	1.733433E-011	4.744334E-012	0	0.000000E+000
1	13.77007463	4.744334E-012	1.733433E-011	1	0.000000E+000
1	13.77012664	1.733433E-011	4.744334E-012	0	0.000000E+000
1	13.77221053	4.744334E-012	1.733433E-011	1	0.000000E+000
1	13.77229815	1.733433E-011	4.744334E-012	0	0.000000E+000
1	13.77353916	4.744334E-012	1.733433E-011	1	0.000000E+000
1	13.77371438	1.733433E-011	4.744334E-012	0	0.000000E+000
1	13.77452062	4.744334E-012	1.733433E-011	1	0.000000E+000
1	13.77454286	1.733433E-011	4.744334E-012	0	0.000000E+000
1	13.77606509	4.744334E-012	1.733433E-011	1	0.000000E+000
1	13.77609827	1.733433E-011	4.744334E-012	0	0.000000E+000
1	13.77909195	4.744334E-012	1.733433E-011	1	0.000000E+000
1	13.77913690	1.733433E-011	4.744334E-012	0	0.000000E+000
1	13.78208621	4.744334E-012	1.733433E-011	1	0.000000E+000
1	13.78212069	1.733433E-011	4.744334E-012	0	0.000000E+000
1	13.78215245	4.744334E-012	1.733433E-011	1	0.000000E+000
1	13.78219968	1.733433E-011	4.744334E-012	0	0.000000E+000
1	13.78238028	4.744334E-012	1.733433E-011	1	0.000000E+000
1	13.78262529	1.733433E-011	4.744334E-012	0	0.000000E+000
1	13.78623581	4.744334E-012	1.733433E-011	1	0.000000E+000
1	13.78655548	1.733433E-011	4.744334E-012	0	0.000000E+000
1	13.78731125	4.744334E-012	1.733433E-011	1	0.000000E+000
1	13.78735327	1.733433E-011	4.744334E-012	0	0.000000E+000
1	13.78766572	4.744334E-012	1.733433E-011	1	0.000000E+000
1	13.78789922	1.733433E-011	4.744334E-012	0	0.000000E+000
1	13.78895204	4.744334E-012	1.733433E-011	1	0.000000E+000
1	13.78897904	1.733433E-011	4.744334E-012	0	0.000000E+000
1	13.78962605	4.744334E-012	1.733433E-011	1	0.000000E+000
1	13.78983948	1.733433E-011	4.744334E-012	0	0.000000E+000
1	13.79183873	4.744334E-012	1.733433E-011	1	0.000000E+000
1	13.79198987	1.733433E-011	4.744334E-012	0	0.000000E+000
1	13.79371557	4.744334E-012	1.733433E-011	1	0.000000E+000
1	13.79390422	1.733433E-011	4.744334E-012	0	0.000000E+000
1	13.79524201	4.744334E-012	1.733433E-011	1	0.000000E+000
1	13.79529052	1.733433E-011	4.744334E-012	0	0.000000E+000
1	13.79532247	4.744334E-012	1.733433E-011	1	0.000000E+000
1	13.79545116	1.733433E-011	4.744334E-012	0	0.000000E+000
1	13.79832267	4.744334E-012	1.733433E-011	1	0.000000E+000
1	13.79838434	1.733433E-011	4.744334E-012	0	0.000000E+000
1	13.79844400	4.744334E-012	1.733433E-011	1	0.000000E+000
1	13.79853482	1.733433E-011	4.744334E-012	0	0.000000E+000
1	13.79855886	4.744334E-012	1.733433E-011	1	0.000000E+000
1	13.79858655	1.733433E-011	4.744334E-012	0	0.000000E+000
1	13.80005536	4.744334E-012	1.733433E-011	1	0.000000E+000
1	13.80008973	1.733433E-011	4.744334E-012	0	0.000000E+000
1	13.80627493	4.744334E-012	1.733433E-011	1	0.000000E+000
1	13.80630507	1.733433E-011	4.744334E-012	0	0.000000E+000
1	13.80642144	4.744334E-012	1.733433E-011	1	0.000000E+000
1	13.80644919	1.733433E-011	4.744334E-012	0	0.000000E+000
1	13.80758935	4.744334E-012	1.733433E-011	1	0.000000E+000
1	13.80762141	1.733433E-011	4.744334E-012	0	0.000000E+000
1	13.82917919	4.744334E-012	1.733433E-011	1	0.000000E+000
1	13.82929474	1.733433E-011	4.744334E-012	0	0.000000E+000
1	13.83458149	4.744334E-012	1.733433E-011	1	0.000000E+000
1	13.83462420	1.733433E-011	4.744334E-012	0	0.000000E+000
1	13.83513555	4.744334E-012	1.733433E-011	1	0.000000E+000
1	13.83514499	1.733433E-011	4.744334E-012	0	0.000000E+000
1	13.83517690	4.744334E-012	1.733433E-011	1	0.000000E+000
1	13.83545222	1.733433E-011	4.744334E-012	0	0.000000E+000
1	13.83557369	4.744334E-012	1.733433E-011	1	0.000000E+000
1	13.83566869	1.733433E-011	4.744334E-012	0	0.000000E+000
1	13.91187949	4.657599E-012	1.724760E-011	1	0.000000E+000
1	13.91201710	1.724760E-011	4.657599E-012	0	0.000000E+000
1	13.91823808	4.657599E-012	1.724760E-011	1	0.000000E+000
1	13.91845746	1.724760E-011	4.657599E-012	0	0.000000E+000
1	13.92280310	4.657599E-012	1.724760E-011	1	0.000000E+000
1	13.92296929	1.724760E-011	4.657599E-012	0	0.000000E+000
1	13.92363692	4.657599E-012	1.724760E-011	1	0.000000E+000
1	13.92367783	1.724760E-011	4.657599E-012	0	0.000000E+000
1	13.92372284	4.657599E-012	1.724760E-011	1	0.000000E+000
1	13.92379483	1.724760E-011	4.657599E-012	0	0.000000E+000
1	13.92658602	4.657599E-012	1.724760E-011	1	0.000000E+000
1	13.92662319	1.724760E-011	4.657599E-012	0	0.000000E+000
1	13.92697047	4.657599E-012	1.724760E-011	1	0.000000E+000
1	13.92705223	1.724760E-011	4.657599E-012	0	0.000000E+000
1	13.92961081	4.657599E-012	1.724760E-011	1	0.000000E+000
1	13.92965850	1.724760E-011	4.657599E-012	0	0.000000E+000
1	13.92970053	4.657599E-012	1.724760E-011	1	0.000000E+000
1	13.92978110	1.724760E-011	4.657599E-012	0	0.000000E+000
1	13.93095818	4.657599E-012	1.724760E-011	1	0.000000E+000
1	13.93103168	1.724760E-011	4.657599E-012	0	0.000000E+000
1	13.93750891	4.657599E-012	1.724760E-011	1	0.000000E+000
1	13.93758047	1.724760E-011	4.657599E-012	0	0.000000E+000
1	13.94493240	4.657599E-012	1.724760E-011	1	0.000000E+000
1	13.94505174	1.724760E-011	4.657599E-012	0	0.000000E+000
1	13.94530968	4.657599E-012	1.724760E-011	1	0.000000E+000
1	13.94534593	1.724760E-011	4.657599E-012	0	0.000000E+000
1	13.94620735	4.657599E-012	1.724760E-011	1	0.000000E+000
1	13.94636617	1.724760E-011	4.657599E-012	0	0.000000E+000
1	13.95073556	4.657599E-012	1.724760E-011	1	0.000000E+000
1	13.95075923	1.724760E-011	4.657599E-012	0	0.000000E+000
1	13.95150349	4.657599E-012	1.724760E-011	1	0.000000E+000
1	13.95163173	1.724760E-011	4.657599E-012	0	0.000000E+000
1	13.95173489	4.657599E-012	1.724760E-011	1	0.000000E+000
1	13.95180353	1.724760E-011	4.657599E-012	0	0.000000E+000
1	13.96342143	4.657599E-012	1.724760E-011	1	0.000000E+000
1	13.96344876	1.724760E-011	4.657599E-012	0	0.000000E+000
1	13.96453519	4.657599E-012	1.724760E-011	1	0.000000E+000
1	13.96463243	1.724760E-011	4.657599E-012	0	0.000000E+000
1	13.96497140	4.657599E-012	1.724760E-011	1	0.000000E+000
1	13.96498753	1.724760E-011	4.657599E-012	0	0.000000E+000
1	13.96770100	4.657599E-012	1.724760E-011	1	0.000000E+000
1	13.96785265	1.724760E-011	4.657599E-012	0	0.000000E+000
1	13.96852275	4.657599E-012	1.724760E-011	1	0.000000E+000
1	13.96856867	1.724760E-011	4.657599E-012	0	0.000000E+000
1	13.97235998	4.657599E-012	1.724760E-011	1	0.000000E+000
1	13.97237746	1.724760E-011	4.657599E-012	0	0.000000E+000
1	14.03685352	4.886357E-012	1.747636E-011	1	0.000000E+000
1	14.03700834	1.747636E-011	4.886357E-012	0	0.000000E+000
1	14.03870041	4.886357E-012	1.747636E-011	1	0.000000E+000
1	14.03877959	1.747636E-011	4.886357E-012	0	0.000000E+000
1	14.04180194	4.886357E-012	1.747636E-011	1	0.000000E+000
1	14.04193094	1.747636E-011	4.886357E-012	0	0.000000E+000
1	14.04214372	4.886357E-012	1.747636E-011	1	0.000000E+000
1	14.04259901	1.747636E-011	4.886357E-012	0	0.000000E+000
1	14.04371949	4.886357E-012	1.747636E-011	1	0.000000E+000
1	14.04378403	1.747636E-011	4.886357E-012	0	0.000000E+000
1	14.04659299	4.886357E-012	1.747636E-011	1	0.000000E+000
1	14.04663101	1.747636E-011	4.886357E-012	0	0.000000E+000
1	14.04814620	4.886357E-012	1.747636E-011	1	0.000000E+000
1	14.04822222	1.747636E-011	4.886357E-012	0	0.000000E+000
1	14.79501167	4.858553E-012	1.744855E-011	1	0.000000E+000
1	14.79505735	1.744855E-011	4.858553E-012	0	0.000000E+000
1	14.79691378	4.858553E-012	1.744855E-011	1	0.000000E+000
1	14.79706321	1.744855E-011	4.858553E-012	0	0.000000E+000
1	14.79751211	4.858553E-012	1.744855E-011	1	0.000000E+000
1	14.79754811	1.744855E-011	4.858553E-012	0	0.000000E+000
1	14.79760045	4.858553E-012	1.744855E-011	1	0.000000E+000
1	14.79764061	1.744855E-011	4.858553E-012	0	0.000000E+000
1	14.79766932	4.858553E-012	1.744855E-011	1	0.000000E+000
1	14.79788249	1.744855E-011	4.858553E-012	0	0.000000E+000
1	14.79956941	4.858553E-012	1.744855E-011	1	0.000000E+000
1	14.79960848	1.744855E-011	4.858553E-012	0	0.000000E+000
1	14.80070566	4.858553E-012	1.744855E-011	1	0.000000E+000
1	14.80073504	1.744855E-011	4.858553E-012	0	0.000000E+000
1	14.80256372	4.858553E-012	1.744855E-011	1	0.000000E+000
1	14.80259546	1.744855E-011	4.858553E-012	0	0.000000E+000
1	14.80468941	4.858553E-012	1.744855E-011	1	0.000000E+000
1	14.80470514	1.744855E-011	4.858553E-012	0	0.000000E+000
1	14.80504224	4.858553E-012	1.744855E-011	1	0.000000E+000
1	14.80512794	1.744855E-011	4.858553E-012	0	0.000000E+000
1	14.80527625	4.858553E-012	1.744855E-011	1	0.000000E+000
1	14.80531959	1.744855E-011	4.858553E-012	0	0.000000E+000
1	14.80823278	4.858553E-012	1.744855E-011	1	0.000000E+000
1	14.80837964	1.744855E-011	4.858553E-012	0	0.000000E+000
1	14.81043161	4.858553E-012	1.744855E-011	1	0.000000E+000
1	14.81060911	1.744855E-011	4.858553E-012	0	0.000000E+000
1	14.81140685	4.858553E-012	1.744855E-011	1	0.000000E+000
1	14.81149402	1.744855E-011	4.858553E-012	0	0.000000E+000
1	14.81163893	4.858553E-012	1.744855E-011	1	0.000000E+000
1	14.81165512	1.744855E-011	4.858553E-012	0	0.000000E+000
1	14.81608094	4.858553E-012	1.744855E-011	1	0.000000E+000
1	14.81615803	1.744855E-011	4.858553E-012	0	0.000000E+000
1	14.81825499	4.858553E-012	1.744855E-011	1	0.000000E+000
1	14.81833615	1.744855E-011	4.858553E-012	0	0.000000E+000
1	14.82016669	4.858553E-012	1.744855E-011	1	0.000000E+000
1	14.82066284	1.744855E-011	4.858553E-012	0	0.000000E+000
1	14.82302828	4.858553E-012	1.744855E-011	1	0.000000E+000
1	14.82316141	1.744855E-011	4.858553E-012	0	0.000000E+000
1	14.82339524	4.858553E-012	1.744855E-011	1	0.000000E+000
1	14.82342862	1.744855E-011	4.858553E-012	0	0.000000E+000
1	14.82360662	4.858553E-012	1.744855E-011	1	0.000000E+000
1	14.82386780	1.744855E-011	4.858553E-012	0	0.000000E+000
1	14.82840612	4.858553E-012	1.744855E-011	1	0.000000E+000
1	14.82844998	1.744855E-011	4.858553E-012	0	0.000000E+000
1	14.82957824	4.858553E-012	1.744855E-011	1	0.000000E+000
1	14.82963690	1.744855E-011	4.858553E-012	0	0.000000E+000
1	14.83223827	4.858553E-012	1.744855E-011	1	0.000000E+000
1	14.83252719	1.744855E-011	4.858553E-012	0	0.000000E+000
1	14.83255993	4.858553E-012	1.744855E-011	1	0.000000E+000
1	14.83256998	1.744855E-011	4.858553E-012	0	0.000000E+000
1	14.83334815	4.858553E-012	1.744855E-011	1	0.000000E+000
1	14.83345599	1.744855E-011	4.858553E-012	0	0.000000E+000
1	14.83454787	4.858553E-012	1.744855E-011	1	0.000000E+000
1	14.83458719	1.744855E-011	4.858553E-012	0	0.000000E+000
1	14.83529091	4.858553E-012	1.744855E-011	1	0.000000E+000
1	14.83540186	1.744855E-011	4.858553E-012	0	0.000000E+000
1	14.83669095	4.858553E-012	1.744855E-011	1	0.000000E+000
1	14.83687402	1.744855E-011	4.858553E-012	0	0.000000E+000
1	14.83713836	4.858553E-012	1.744855E-011	1	0.000000E+000
1	14.83716864	1.744855E-011	4.858553E-012	0	0.000000E+000
1	14.83757738	4.858553E-012	1.744855E-011	1	0.000000E+000
1	14.83761017	1.744855E-011	4.858553E-012	0	0.000000E+000
1	14.83762212	4.858553E-012	1.744855E-011	1	0.000000E+000
1	14.83767650	1.744855E-011	4.858553E-012	0	0.000000E+000
1	14.84169877	4.858553E-012	1.744855E-011	1	0.000000E+000
1	14.84176550	1.744855E-011	4.858553E-012	0	0.000000E+000
1	14.84246363	4.858553E-012	1.744855E-011	1	0.000000E+000
1	14.84249098	1.744855E-011	4.858553E-012	0	0.000000E+000
1	14.84435547	4.858553E-012	1.744855E-011	1	0.000000E+000
1	14.84447543	1.744855E-011	4.858553E-012	0	0.000000E+000
1	14.84449794	4.858553E-012	1.744855E-011	1	0.000000E+000
1	14.84471753	1.744855E-011	4.858553E-012	0	0.000000E+000
1	14.84474358	4.858553E-012	1.744855E-011	1	0.000000E+000
1	14.84481529	1.744855E-011	4.858553E-012	0	0.000000E+000
1	14.84507078	4.858553E-012	1.744855E-011	1	0.000000E+000
1	14.84514614	1.744855E-011	4.858553E-012	0	0.000000E+000
1	14.84702326	4.858553E-012	1.744855E-011	1	0.000000E+000
1	14.84705532	1.744855E-011	4.858553E-012	0	0.000000E+000
1	14.84894464	4.858553E-012	1.744855E-011	1	0.000000E+000
1	14.84898099	1.744855E-011	4.858553E-012	0	0.000000E+000
1	14.85150460	4.858553E-012	1.744855E-011	1	0.000000E+000
1	14.85152544	1.744855E-011	4.858553E-012	0	0.000000E+000
1	14.85297721	4.858553E-012	1.744855E-011	1	0.000000E+000
1	14.85322329	1.744855E-011	4.858553E-012	0	0.000000E+000
1	14.85444351	4.858553E-012	1.744855E-011	1	0.000000E+000
1	14.85446233	1.744855E-011	4.858553E-012	0	0.000000E+000
1	14.85640883	4.858553E-012	1.744855E-011	1	0.000000E+000
1	14.85650526	1.744855E-011	4.858553E-012	0	0.000000E+000
1	14.85757783	4.858553E-012	1.744855E-011	1	0.000000E+000
1	14.85774119	1.744855E-011	4.858553E-012	0	0.000000E+000
1	14.85778068	4.858553E-012	1.744855E-011	1	0.000000E+000
1	14.85781354	1.744855E-011	4.858553E-012	0	0.000000E+000
1	14.85818661	4.858553E-012	1.744855E-011	1	0.000000E+000
1	14.85846484	1.744855E-011	4.858553E-012	0	0.000000E+000
1	14.85884293	4.858553E-012	1.744855E-011	1	0.000000E+000
1	14.85910732	1.744855E-011	4.858553E-012	0	0.000000E+000
1	14.85912562	4.858553E-012	1.744855E-011	1	0.000000E+000
1	14.85916770	1.744855E-011	4.858553E-012	0	0.000000E+000
1	14.85994287	4.858553E-012	1.744855E-011	1	0.000000E+000
1	14.86021380	1.744855E-011	4.858553E-012	0	0.000000E+000
1	14.86232345	4.858553E-012	1.744855E-011	1	0.000000E+000
1	14.86240379	1.744855E-011	4.858553E-012	0	0.000000E+000
1	14.86457087	4.858553E-012	1.744855E-011	1	0.000000E+000
1	14.86464051	1.744855E-011	4.858553E-012	0	0.000000E+000
1	31.72470082	4.325349E-012	1.691535E-011	1	0.000000E+000
1	31.72483455	1.691535E-011	4.325349E-012	0	0.000000E+000
1	31.72811636	4.325349E-012	1.691535E-011	1	0.000000E+000
1	31.72816020	1.691535E-011	4.325349E-012	0	0.000000E+000
1	31.72861193	4.325349E-012	1.691535E-011	1	0.000000E+000
1	31.72866903	1.691535E-011	4.325349E-012	0	0.000000E+000
1	31.73356222	4.325349E-012	1.691535E-011	1	0.000000E+000
1	31.73393978	1.691535E-011	4.325349E-012	0	0.000000E+000
1	31.73411702	4.325349E-012	1.691535E-011	1	0.000000E+000
1	31.73432926	1.691535E-011	4.325349E-012	0	0.000000E+000
1	31.73484243	4.325349E-012	1.691535E-011	1	0.000000E+000
1	31.73494807	1.691535E-011	4.325349E-012	0	0.000000E+000
1	31.73885116	4.325349E-012	1.691535E-011	1	0.000000E+000
1	31.73892044	1.691535E-011	4.325349E-012	0	0.000000E+000
1	31.73990255	4.325349E-012	1.691535E-011	1	0.000000E+000
1	31.73996137	1.691535E-011	4.325349E-012	0	0.000000E+000
1	31.74002583	4.325349E-012	1.691535E-011	1	0.000000E+000
1	31.74007819	1.691535E-011	4.325349E-012	0	0.000000E+000
1	31.74603347	4.325349E-012	1.691535E-011	1	0.000000E+000
1	31.74606754	1.691535E-011	4.325349E-012	0	0.000000E+000
1	31.74693320	4.325349E-012	1.691535E-011	1	0.000000E+000
1	31.74698018	1.691535E-011	4.325349E-012	0	0.000000E+000
1	31.74838235	4.325349E-012	1.691535E-011	1	0.000000E+000
1	31.74842995	1.691535E-011	4.325349E-012	0	0.000000E+000
1	31.74852752	4.325349E-012	1.691535E-011	1	0.000000E+000
1	31.74854565	1.691535E-011	4.325349E-012	0	0.000000E+000
1	31.74937613	4.325349E-012	1.691535E-011	1	0.000000E+000
1	31.74938728	1.691535E-011	4.325349E-012	0	0.000000E+000
1	31.75025611	4.325349E-012	1.691535E-011	1	0.000000E+000
1	31.75030286	1.691535E-011	4.325349E-012	0	0.000000E+000
1	31.75033378	4.325349E-012	1.691535E-011	1	0.000000E+000
1	31.75045081	1.691535E-011	4.325349E-012	0	0.000000E+000
1	31.75047589	4.325349E-012	1.691535E-011	1	0.000000E+000
1	31.75053468	1.691535E-011	4.325349E-012	0	0.000000E+000
1	31.75126181	4.325349E-012	1.691535E-011	1	0.000000E+000
1	31.75132037	1.691535E-011	4.325349E-012	0	0.000000E+000
1	31.75223034	4.325349E-012	1.691535E-011	1	0.000000E+000
1	31.75226501	1.691535E-011	4.325349E-012	0	0.000000E+000
1	31.75323632	4.325349E-012	1.691535E-011	1	0.000000E+000
1	31.75339018	1.691535E-011	4.325349E-012	0	0.000000E+000
1	38.54012734	4.312878E-012	1.690288E-011	1	0.000000E+000
1	38.54020331	1.690288E-011	4.312878E-012	0	0.000000E+000
1	38.54179006	4.312878E-012	1.690288E-011	1	0.000000E+000
1	38.54181438	1.690288E-011	4.312878E-012	0	0.000000E+000
1	38.54467036	4.312878E-012	1.690288E-011	1	0.000000E+000
1	38.54473800	1.690288E-011	4.312878E-012	0	0.000000E+000
1	38.54826618	4.312878E-012	1.690288E-011	1	0.000000E+000
1	38.54867375	1.690288E-011	4.312878E-012	0	0.000000E+000
1	38.55296841	4.312878E-012	1.690288E-011	1	0.000000E+000
1	38.55305935	1.690288E-011	4.312878E-012	0	0.000000E+000
1	38.55695690	4.312878E-012	1.690288E-011	1	0.000000E+000
1	38.55698424	1.690288E-011	4.312878E-012	0	0.000000E+000
1	38.55701372	4.312878E-012	1.690288E-011	1	0.000000E+000
1	38.55705004	1.690288E-011	4.312878E-012	0	0.000000E+000
1	38.55764360	4.312878E-012	1.690288E-011	1	0.000000E+000
1	38.55767762	1.690288E-011	4.312878E-012	0	0.000000E+000
1	38.55892637	4.312878E-012	1.690288E-011	1	0.000000E+000
1	38.55897745	1.690288E-011	4.312878E-012	0	0.000000E+000
1	38.55937595	4.312878E-012	1.690288E-011	1	0.000000E+000
1	38.55940561	1.690288E-011	4.312878E-012	0	0.000000E+000
1	38.55992765	4.312878E-012	1.690288E-011	1	0.000000E+000
1	38.56007788	1.690288E-011	4.312878E-012	0	0.000000E+000
1	38.56705791	4.312878E-012	1.690288E-011	1	0.000000E+000
1	38.56715058	1.690288E-011	4.312878E-012	0	0.000000E+000
1	38.56802306	4.312878E-012	1.690288E-011	1	0.000000E+000
1	38.56804661	1.690288E-011	4.312878E-012	0	0.000000E+000
1	38.57140566	4.312878E-012	1.690288E-011	1	0.000000E+000
1	38.57147422	1.690288E-011	4.312878E-012	0	0.000000E+000
1	38.57214223	4.312878E-012	1.690288E-011	1	0.000000E+000
1	38.57227391	1.690288E-011	4.312878E-012	0	0.000000E+000
1	38.57235077	4.312878E-012	1.690288E-011	1	0.000000E+000
1	38.57238619	1.690288E-011	4.312878E-012	0	0.000000E+000
1	38.57421625	4.312878E-012	1.690288E-011	1	0.000000E+000
1	38.57429862	1.690288E-011	4.312878E-012	0	0.000000E+000
1	38.57463052	4.312878E-012	1.690288E-011	1	0.000000E+000
1	38.57479657	1.690288E-011	4.312878E-012	0	0.000000E+000
1	38.57503140	4.312878E-012	1.690288E-011	1	0.000000E+000
1	38.57519023	1.690288E-011	4.312878E-012	0	0.000000E+000
1	38.57672665	4.312878E-012	1.690288E-011	1	0.000000E+000
1	38.57675653	1.690288E-011	4.312878E-012	0	0.000000E+000
1	38.57686110	4.312878E-012	1.690288E-011	1	0.000000E+000
1	38.57722266	1.690288E-011	4.312878E-012	0	0.000000E+000
1	38.57801171	4.312878E-012	1.690288E-011	1	0.000000E+000
1	38.57807736	1.690288E-011	4.312878E-012	0	0.000000E+000
1	38.58240914	4.312878E-012	1.690288E-011	1	0.000000E+000
1	38.58243534	1.690288E-011	4.312878E-012	0	0.000000E+000
1	38.58324836	4.312878E-012	1.690288E-011	1	0.000000E+000
1	38.58338349	1.690288E-011	4.312878E-012	0	0.000000E+000
1	38.58469002	4.312878E-012	1.690288E-011	1	0.000000E+000
1	38.58469368	1.690288E-011	4.312878E-012	0	0.000000E+000
1	38.58688687	4.312878E-012	1.690288E-011	1	0.000000E+000
1	38.58698894	1.690288E-011	4.312878E-012	0	0.000000E+000
1	38.59018145	4.312878E-012	1.690288E-011	1	0.000000E+000
1	38.59022105	1.690288E-011	4.312878E-012	0	0.000000E+000
1	38.59042849	4.312878E-012	1.690288E-011	1	0.000000E+000
1	38.59054794	1.690288E-011	4.312878E-012	0	0.000000E+000
1	38.59449874	4.312878E-012	1.690288E-011	1	0.000000E+000
1	38.59464973	1.690288E-011	4.312878E-012	0	0.000000E+000
1	38.59561713	4.312878E-012	1.690288E-011	1	0.000000E+000
1	38.59565233	1.690288E-011	4.312878E-012	0	0.000000E+000
1	38.59689997	4.312878E-012	1.690288E-011	1	0.000000E+000
1	38.59696872	1.690288E-011	4.312878E-012	0	0.000000E+000
1	38.59782257	4.312878E-012	1.690288E-011	1	0.000000E+000
1	38.59784323	1.690288E-011	4.312878E-012	0	0.000000E+000
1	38.59922050	4.312878E-012	1.690288E-011	1	0.000000E+000
1	38.59930369	1.690288E-011	4.312878E-012	0	0.000000E+000
1	38.60029543	4.312878E-012	1.690288E-011	1	0.000000E+000
1	38.60032794	1.690288E-011	4.312878E-012	0	0.000000E+000
1	38.60138061	4.312878E-012	1.690288E-011	1	0.000000E+000
1	38.60144386	1.690288E-011	4.312878E-012	0	0.000000E+000
1	38.60638854	4.312878E-012	1.690288E-011	1	0.000000E+000
1	38.60649072	1.690288E-011	4.312878E-012	0	0.000000E+000
1	38.60649867	4.312878E-012	1.690288E-011	1	0.000000E+000
1	38.60679149	1.690288E-011	4.312878E-012	0	0.000000E+000
1	38.60943036	4.312878E-012	1.690288E-011	1	0.000000E+000
1	38.60953551	1.690288E-011	4.312878E-012	0	0.000000E+000
1	38.61103714	4.312878E-012	1.690288E-011	1	0.000000E+000
1	38.61105573	1.690288E-011	4.312878E-012	0	0.000000E+000
1	38.61248231	4.312878E-012	1.690288E-011	1	0.000000E+000
1	38.61248715	1.690288E-011	4.312878E-012	0	0.000000E+000
1	38.61367851	4.312878E-012	1.690288E-011	1	0.000000E+000
1	38.61386623	1.690288E-011	4.312878E-012	0	0.000000E+000
1	38.61619711	4.312878E-012	1.690288E-011	1	0.000000E+000
1	38.61630302	1.690288E-011	4.312878E-012	0	0.000000E+000
1	38.61893817	4.312878E-012	1.690288E-011	1	0.000000E+000
1	38.61900451	1.690288E-011	4.312878E-012	0	0.000000E+000
1	38.61933398	4.312878E-012	1.690288E-011	1	0.000000E+000
1	38.61939011	1.690288E-011	4.312878E-012	0	0.000000E+000
1	38.62148454	4.312878E-012	1.690288E-011	1	0.000000E+000
1	38.62196307	1.690288E-011	4.312878E-012	0	0.000000E+000
1	38.62334362	4.312878E-012	1.690288E-011	1	0.000000E+000
1	38.62354858	1.690288E-011	4.312878E-012	0	0.000000E+000
1	38.70274553	4.312878E-012	1.690288E-011	1	0.000000E+000
1	38.70289988	1.690288E-011	4.312878E-012	0	0.000000E+000
1	38.70494412	4.312878E-012	1.690288E-011	1	0.000000E+000
1	38.70496550	1.690288E-011	4.312878E-012	0	0.000000E+000
1	38.70507418	4.312878E-012	1.690288E-011	1	0.000000E+000
1	38.70516554	1.690288E-011	4.312878E-012	0	0.000000E+000
1	38.70882301	4.312878E-012	1.690288E-011	1	0.000000E+000
1	38.70887782	1.690288E-011	4.312878E-012	0	0.000000E+000
1	38.70906453	4.312878E-012	1.690288E-011	1	0.000000E+000
1	38.70933198	1.690288E-011	4.312878E-012	0	0.000000E+000
1	38.71067893	4.312878E-012	1.690288E-011	1	0.000000E+000
1	38.71080041	1.690288E-011	4.312878E-012	0	0.000000E+000
1	38.71250149	4.312878E-012	1.690288E-011	1	0.000000E+000
1	38.71260071	1.690288E-011	4.312878E-012	0	0.000000E+000
1	38.71457555	4.312878E-012	1.690288E-011	1	0.000000E+000
1	38.71473004	1.690288E-011	4.312878E-012	0	0.000000E+000
1	38.71497462	4.312878E-012	1.690288E-011	1	0.000000E+000
1	38.71505602	1.690288E-011	4.312878E-012	0	0.000000E+000
1	38.71752314	4.312878E-012	1.690288E-011	1	0.000000E+000
1	38.71766041	1.690288E-011	4.312878E-012	0	0.000000E+000
1	38.72122330	4.312878E-012	1.690288E-011	1	0.000000E+000
1	38.72140006	1.690288E-011	4.312878E-012	0	0.000000E+000
1	38.72220632	4.312878E-012	1.690288E-011	1	0.000000E+000
1	38.72237046	1.690288E-011	4.312878E-012	0	0.000000E+000
1	38.72289053	4.312878E-012	1.690288E-011	1	0.000000E+000
1	38.72325581	1.690288E-011	4.312878E-012	0	0.000000E+000
1	38.72527296	4.312878E-012	1.690288E-011	1	0.000000E+000
1	38.72531917	1.690288E-011	4.312878E-012	0	0.000000E+000
1	38.72539125	4.312878E-012	1.690288E-011	1	0.000000E+000
1	38.72547588	1.690288E-011	4.312878E-012	0	0.000000E+000
1	38.72681562	4.312878E-012	1.690288E-011	1	0.000000E+000
1	38.72697307	1.690288E-011	4.312878E-012	0	0.000000E+000
1	38.72761431	4.312878E-012	1.690288E-011	1	0.000000E+000
1	38.72765157	1.690288E-011	4.312878E-012	0	0.000000E+000
1	38.72765924	4.312878E-012	1.690288E-011	1	0.000000E+000
1	38.72770961	1.690288E-011	4.312878E-012	0	0.000000E+000
1	38.72895362	4.312878E-012	1.690288E-011	1	0.000000E+000
1	38.72905648	1.690288E-011	4.312878E-012	0	0.000000E+000
1	38.73164776	4.312878E-012	1.690288E-011	1	0.000000E+000
1	38.73166932	1.690288E-011	4.312878E-012	0	0.000000E+000
1	38.73304171	4.312878E-012	1.690288E-011	1	0.000000E+000
1	38.73314948	1.690288E-011	4.312878E-012	0	0.000000E+000
1	38.73567446	4.312878E-012	1.690288E-011	1	0.000000E+000
1	38.73578487	1.690288E-011	4.312878E-012	0	0.000000E+000
1	38.73822595	4.312878E-012	1.690288E-011	1	0.000000E+000
1	38.73847437	1.690288E-011	4.312878E-012	0	0.000000E+000
1	38.74066128	4.312878E-012	1.690288E-011	1	0.000000E+000
1	38.74067365	1.690288E-011	4.312878E-012	0	0.000000E+000
1	38.74100866	4.312878E-012	1.690288E-011	1	0.000000E+000
1	38.74110630	1.690288E-011	4.312878E-012	0	0.000000E+000
1	38.74371835	4.312878E-012	1.690288E-011	1	0.000000E+000
1	38.74375118	1.690288E-011	4.312878E-012	0	0.000000E+000
1	38.74422953	4.312878E-012	1.690288E-011	1	0.000000E+000
1	38.74448929	1.690288E-011	4.312878E-012	0	0.000000E+000
1	38.74543349	4.312878E-012	1.690288E-011	1	0.000000E+000
1	38.74553960	1.690288E-011	4.312878E-012	0	0.000000E+000
1	38.74759242	4.312878E-012	1.690288E-011	1	0.000000E+000
1	38.74764659	1.690288E-011	4.312878E-012	0	0.000000E+000
1	38.75064606	4.312878E-012	1.690288E-011	1	0.000000E+000
1	38.75077313	1.690288E-011	4.312878E-012	0	0.000000E+000
1	38.75186379	4.312878E-012	1.690288E-011	1	0.000000E+000
1	38.75195015	1.690288E-011	4.312878E-012	0	0.000000E+000
1	38.75256615	4.312878E-012	1.690288E-011	1	0.000000E+000
1	38.75259629	1.690288E-011	4.312878E-012	0	0.000000E+000
1	38.75402756	4.312878E-012	1.690288E-011	1	0.000000E+000
1	38.75409065	1.690288E-011	4.312878E-012	0	0.000000E+000
1	38.75413930	4.312878E-012	1.690288E-011	1	0.000000E+000
1	38.75421946	1.690288E-011	4.312878E-012	0	0.000000E+000
1	38.75463727	4.312878E-012	1.690288E-011	1	0.000000E+000
1	38.75467927	1.690288E-011	4.312878E-012	0	0.000000E+000
1	38.75739581	4.312878E-012	1.690288E-011	1	0.000000E+000
1	38.75752584	1.690288E-011	4.312878E-012	0	0.000000E+000
1	38.75774306	4.312878E-012	1.690288E-011	1	0.000000E+000
1	38.75782636	1.690288E-011	4.312878E-012	0	0.000000E+000
1	38.75788853	4.312878E-012	1.690288E-011	1	0.000000E+000
1	38.75791581	1.690288E-011	4.312878E-012	0	0.000000E+000
1	38.75904395	4.312878E-012	1.690288E-011	1	0.000000E+000
1	38.75915361	1.690288E-011	4.312878E-012	0	0.000000E+000
1	38.75990103	4.312878E-012	1.690288E-011	1	0.000000E+000
1	38.75993436	1.690288E-011	4.312878E-012	0	0.000000E+000
1	38.76651315	4.312878E-012	1.690288E-011	1	0.000000E+000
1	38.76652942	1.690288E-011	4.312878E-012	0	0.000000E+000
1	38.76713703	4.312878E-012	1.690288E-011	1	0.000000E+000
1	38.76716349	1.690288E-011	4.312878E-012	0	0.000000E+000
1	38.76807309	4.312878E-012	1.690288E-011	1	0.000000E+000
1	38.76811084	1.690288E-011	4.312878E-012	0	0.000000E+000
1	38.76811435	4.312878E-012	1.690288E-011	1	0.000000E+000
1	38.76842280	1.690288E-011	4.312878E-012	0	0.000000E+000
1	38.78199352	4.312878E-012	1.690288E-011	1	0.000000E+000
1	38.78205366	1.690288E-011	4.312878E-012	0	0.000000E+000
1	38.78785826	4.312878E-012	1.690288E-011	1	0.000000E+000
1	38.78788664	1.690288E-011	4.312878E-012	0	0.000000E+000
1	38.79056482	4.312878E-012	1.690288E-011	1	0.000000E+000
1	38.79112410	1.690288E-011	4.312878E-012	0	0.000000E+000
1	38.79804753	4.312878E-012	1.690288E-011	1	0.000000E+000
1	38.79815862	1.690288E-011	4.312878E-012	0	0.000000E+000
1	38.80022832	4.312878E-012	1.690288E-011	1	0.000000E+000
1	38.80045155	1.690288E-011	4.312878E-012	0	0.000000E+000
1	38.81279007	4.312878E-012	1.690288E-011	1	0.000000E+000
1	38.81282743	1.690288E-011	4.312878E-012	0	0.000000E+000
1	38.81283668	4.312878E-012	1.690288E-011	1	0.000000E+000
1	38.81304982	1.690288E-011	4.312878E-012	0	0.000000E+000
1	38.81610573	4.312878E-012	1.690288E-011	1	0.000000E+000
1	38.81612276	1.690288E-011	4.312878E-012	0	0.000000E+000
1	38.81734008	4.312878E-012	1.690288E-011	1	0.000000E+000
1	38.81764591	1.690288E-011	4.312878E-012	0	0.000000E+000
1	38.81821178	4.312878E-012	1.690288E-011	1	0.000000E+000
1	38.81829358	1.690288E-011	4.312878E-012	0	0.000000E+000
1	38.81908128	4.312878E-012	1.690288E-011	1	0.000000E+000
1	38.81915105	1.690288E-011	4.312878E-012	0	0.000000E+000
1	38.82256707	4.312878E-012	1.690288E-011	1	0.000000E+000
1	38.82262318	1.690288E-011	4.312878E-012	0	0.000000E+000
1	38.82556822	4.312878E-012	1.690288E-011	1	0.000000E+000
1	38.82560737	1.690288E-011	4.312878E-012	0	0.000000E+000
1	38.82884629	4.312878E-012	1.690288E-011	1	0.000000E+000
1	38.82911925	1.690288E-011	4.312878E-012	0	0.000000E+000
1	38.83334331	4.312878E-012	1.690288E-011	1	0.000000E+000
1	38.83341177	1.690288E-011	4.312878E-012	0	0.000000E+000
1	38.83486754	4.312878E-012	1.690288E-011	1	0.000000E+000
1	38.83499488	1.690288E-011	4.312878E-012	0	0.000000E+000
1	38.83507547	4.312878E-012	1.690288E-011	1	0.000000E+000
1	38.83517197	1.690288E-011	4.312878E-012	0	0.000000E+000
1	38.84072794	4.312878E-012	1.690288E-011	1	0.000000E+000
1	38.84076190	1.690288E-011	4.312878E-012	0	0.000000E+000
1	38.84099240	4.312878E-012	1.690288E-011	1	0.000000E+000
1	38.84101137	1.690288E-011	4.312878E-012	0	0.000000E+000
1	38.84751188	4.312878E-012	1.690288E-011	1	0.000000E+000
1	38.84766859	1.690288E-011	4.312878E-012	0	0.000000E+000
1	38.85028185	4.312878E-012	1.690288E-011	1	0.000000E+000
1	38.85039130	1.690288E-011	4.312878E-012	0	0.000000E+000
1	38.85082328	4.312878E-012	1.690288E-011	1	0.000000E+000
1	38.85095440	1.690288E-011	4.312878E-012	0	0.000000E+000
1	38.85129060	4.312878E-012	1.690288E-011	1	0.000000E+000
1	38.85134776	1.690288E-011	4.312878E-012	0	0.000000E+000
1	38.85182115	4.312878E-012	1.690288E-011	1	0.000000E+000
1	38.85185716	1.690288E-011	4.312878E-012	0	0.000000E+000
1	38.85187424	4.312878E-012	1.690288E-011	1	0.000000E+000
1	38.85203115	1.690288E-011	4.312878E-012	0	0.000000E+000
1	38.85312296	4.312878E-012	1.690288E-011	1	0.000000E+000
1	38.85314884	1.690288E-011	4.312878E-012	0	0.000000E+000
1	38.85735103	4.312878E-012	1.690288E-011	1	0.000000E+000
1	38.85742685	1.690288E-011	4.312878E-012	0	0.000000E+000
1	38.86068443	4.312878E-012	1.690288E-011	1	0.000000E+000
1	38.86080560	1.690288E-011	4.312878E-012	0	0.000000E+000
1	38.86091207	4.312878E-012	1.690288E-011	1	0.000000E+000
1	38.86118829	1.690288E-011	4.312878E-012	0	0.000000E+000
1	38.86122399	4.312878E-012	1.690288E-011	1	0.000000E+000
1	38.86132750	1.690288E-011	4.312878E-012	0	0.000000E+000
1	40.38618780	4.322220E-012	1.691222E-011	1	0.000000E+000
1	40.38629455	1.691222E-011	4.322220E-012	0	0.000000E+000
1	40.38682872	4.322220E-012	1.691222E-011	1	0.000000E+000
1	40.38700993	1.691222E-011	4.322220E-012	0	0.000000E+000
1	40.38794165	4.322220E-012	1.691222E-011	1	0.000000E+000
1	40.38798409	1.691222E-011	4.322220E-012	0	0.000000E+000
1	40.38823156	4.322220E-012	1.691222E-011	1	0.000000E+000
1	40.38826684	1.691222E-011	4.322220E-012	0	0.000000E+000
1	40.39150030	4.322220E-012	1.691222E-011	1	0.000000E+000
1	40.39158730	1.691222E-011	4.322220E-012	0	0.000000E+000
1	40.39219189	4.322220E-012	1.691222E-011	1	0.000000E+000
1	40.39224163	1.691222E-011	4.322220E-012	0	0.000000E+000
1	40.39376072	4.322220E-012	1.691222E-011	1	0.000000E+000
1	40.39376586	1.691222E-011	4.322220E-012	0	0.000000E+000
1	40.39380852	4.322220E-012	1.691222E-011	1	0.000000E+000
1	40.39403034	1.691222E-011	4.322220E-012	0	0.000000E+000
1	40.39527004	4.322220E-012	1.691222E-011	1	0.000000E+000
1	40.39533198	1.691222E-011	4.322220E-012	0	0.000000E+000
1	40.39632961	4.322220E-012	1.691222E-011	1	0.000000E+000
1	40.39644612	1.691222E-011	4.322220E-012	0	0.000000E+000
1	40.39848722	4.322220E-012	1.691222E-011	1	0.000000E+000
1	40.39849657	1.691222E-011	4.322220E-012	0	0.000000E+000
1	40.40138965	4.322220E-012	1.691222E-011	1	0.000000E+000
1	40.40140415	1.691222E-011	4.322220E-012	0	0.000000E+000
1	40.40215993	4.322220E-012	1.691222E-011	1	0.000000E+000
1	40.40222466	1.691222E-011	4.322220E-012	0	0.000000E+000
1	40.41327523	4.322220E-012	1.691222E-011	1	0.000000E+000
1	40.41330302	1.691222E-011	4.322220E-012	0	0.000000E+000
1	40.41601746	4.322220E-012	1.691222E-011	1	0.000000E+000
1	40.41629395	1.691222E-011	4.322220E-012	0	0.000000E+000
1	40.41712732	4.322220E-012	1.691222E-011	1	0.000000E+000
1	40.41729281	1.691222E-011	4.322220E-012	0	0.000000E+000
1	40.42058389	4.322220E-012	1.691222E-011	1	0.000000E+000
1	40.42058984	1.691222E-011	4.322220E-012	0	0.000000E+000
1	40.42321954	4.322220E-012	1.691222E-011	1	0.000000E+000
1	40.42325715	1.691222E-011	4.322220E-012	0	0.000000E+000
1	40.42575451	4.322220E-012	1.691222E-011	1	0.000000E+000
1	40.42576550	1.691222E-011	4.322220E-012	0	0.000000E+000
1	40.42765559	4.322220E-012	1.691222E-011	1	0.000000E+000
1	40.42766410	1.691222E-011	4.322220E-012	0	0.000000E+000
1	40.42782201	4.322220E-012	1.691222E-011	1	0.000000E+000
1	40.42815398	1.691222E-011	4.322220E-012	0	0.000000E+000
1	40.43088747	4.322220E-012	1.691222E-011	1	0.000000E+000
1	40.43093844	1.691222E-011	4.322220E-012	0	0.000000E+000
1	40.43169919	4.322220E-012	1.691222E-011	1	0.000000E+000
1	40.43175234	1.691222E-011	4.322220E-012	0	0.000000E+000
1	40.43656021	4.322220E-012	1.691222E-011	1	0.000000E+000
1	40.43657228	1.691222E-011	4.322220E-012	0	0.000000E+000
1	40.43667044	4.322220E-012	1.691222E-011	1	0.000000E+000
1	40.43669474	1.691222E-011	4.322220E-012	0	0.000000E+000
1	40.44022729	4.322220E-012	1.691222E-011	1	0.000000E+000
1	40.44025631	1.691222E-011	4.322220E-012	0	0.000000E+000
1	40.44045597	4.322220E-012	1.691222E-011	1	0.000000E+000
1	40.44057005	1.691222E-011	4.322220E-012	0	0.000000E+000
1	40.44077715	4.322220E-012	1.691222E-011	1	0.000000E+000
1	40.44085513	1.691222E-011	4.322220E-012	0	0.000000E+000
1	40.44300785	4.322220E-012	1.691222E-011	1	0.000000E+000
1	40.44312569	1.691222E-011	4.322220E-012	0	0.000000E+000
1	40.44527790	4.322220E-012	1.691222E-011	1	0.000000E+000
1	40.44544655	1.691222E-011	4.322220E-012	0	0.000000E+000
1	40.44803113	4.322220E-012	1.691222E-011	1	0.000000E+000
1	40.44812486	1.691222E-011	4.322220E-012	0	0.000000E+000
1	40.44819134	4.322220E-012	1.691222E-011	1	0.000000E+000
1	40.44822898	1.691222E-011	4.322220E-012	0	0.000000E+000
1	40.44878959	4.322220E-012	1.691222E-011	1	0.000000E+000
1	40.44888955	1.691222E-011	4.322220E-012	0	0.000000E+000
1	40.45182173	4.322220E-012	1.691222E-011	1	0.000000E+000
1	40.45190484	1.691222E-011	4.322220E-012	0	0.000000E+000
1	40.45219253	4.322220E-012	1.691222E-011	1	0.000000E+000
1	40.45221916	1.691222E-011	4.322220E-012	0	0.000000E+000
1	40.45289717	4.322220E-012	1.691222E-011	1	0.000000E+000
1	40.45292121	1.691222E-011	4.322220E-012	0	0.000000E+000
1	40.45292878	4.322220E-012	1.691222E-011	1	0.000000E+000
1	40.45320487	1.691222E-011	4.322220E-012	0	0.000000E+000
1	40.45459686	4.322220E-012	1.691222E-011	1	0.000000E+000
1	40.45479007	1.691222E-011	4.322220E-012	0	0.000000E+000
1	40.45792480	4.322220E-012	1.691222E-011	1	0.000000E+000
1	40.45799297	1.691222E-011	4.322220E-012	0	0.000000E+000
1	40.45859196	4.322220E-012	1.691222E-011	1	0.000000E+000
1	40.45867976	1.691222E-011	4.322220E-012	0	0.000000E+000
1	40.46257606	4.322220E-012	1.691222E-011	1	0.000000E+000
1	40.46259221	1.691222E-011	4.322220E-012	0	0.000000E+000
1	40.46283722	4.322220E-012	1.691222E-011	1	0.000000E+000
1	40.46292347	1.691222E-011	4.322220E-012	0	0.000000E+000
1	40.46410313	4.322220E-012	1.691222E-011	1	0.000000E+000
1	40.46435462	1.691222E-011	4.322220E-012	0	0.000000E+000
1	40.46734042	4.322220E-012	1.691222E-011	1	0.000000E+000
1	40.46741433	1.691222E-011	4.322220E-012	0	0.000000E+000
1	40.46810188	4.322220E-012	1.691222E-011	1	0.000000E+000
1	40.46828679	1.691222E-011	4.322220E-012	0	0.000000E+000
1	40.46832024	4.322220E-012	1.691222E-011	1	0.000000E+000
1	40.46837099	1.691222E-011	4.322220E-012	0	0.000000E+000
1	40.47139494	4.322220E-012	1.691222E-011	1	0.000000E+000
1	40.47145429	1.691222E-011	4.322220E-012	0	0.000000E+000
1	40.47270163	4.322220E-012	1.691222E-011	1	0.000000E+000
1	40.47277946	1.691222E-011	4.322220E-012	0	0.000000E+000
1	40.47346621	4.322220E-012	1.691222E-011	1	0.000000E+000
1	40.47352527	1.691222E-011	4.322220E-012	0	0.000000E+000
1	40.47354272	4.322220E-012	1.691222E-011	1	0.000000E+000
1	40.47363000	1.691222E-011	4.322220E-012	0	0.000000E+000
1	40.48744983	4.322220E-012	1.691222E-011	1	0.000000E+000
1	40.48770508	1.691222E-011	4.322220E-012	0	0.000000E+000
1	40.48833184	4.322220E-012	1.691222E-011	1	0.000000E+000
1	40.48836952	1.691222E-011	4.322220E-012	0	0.000000E+000
1	40.48953336	4.322220E-012	1.691222E-011	1	0.000000E+000
1	40.48979095	1.691222E-011	4.322220E-012	0	0.000000E+000
1	40.49143800	4.322220E-012	1.691222E-011	1	0.000000E+000
1	40.49154249	1.691222E-011	4.322220E-012	0	0.000000E+000
1	40.49434541	4.322220E-012	1.691222E-011	1	0.000000E+000
1	40.49467674	1.691222E-011	4.322220E-012	0	0.000000E+000
1	40.49800664	4.322220E-012	1.691222E-011	1	0.000000E+000
1	40.49804079	1.691222E-011	4.322220E-012	0	0.000000E+000
1	40.50323571	4.322220E-012	1.691222E-011	1	0.000000E+000
1	40.50330157	1.691222E-011	4.322220E-012	0	0.000000E+000
1	40.50363245	4.322220E-012	1.691222E-011	1	0.000000E+000
1	40.50365455	1.691222E-011	4.322220E-012	0	0.000000E+000
1	40.50581762	4.322220E-012	1.691222E-011	1	0.000000E+000
1	40.50592597	1.691222E-011	4.322220E-012	0	0.000000E+000
1	40.50617933	4.322220E-012	1.691222E-011	1	0.000000E+000
1	40.50624884	1.691222E-011	4.322220E-012	0	0.000000E+000
1	40.50953093	4.322220E-012	1.691222E-011	1	0.000000E+000
1	40.50958582	1.691222E-011	4.322220E-012	0	0.000000E+000
1	40.51104136	4.322220E-012	1.691222E-011	1	0.000000E+000
1	40.51114454	1.691222E-011	4.322220E-012	0	0.000000E+000
1	40.51189081	4.322220E-012	1.691222E-011	1	0.000000E+000
1	40.51195888	1.691222E-011	4.322220E-012	0	0.000000E+000
1	40.51675099	4.322220E-012	1.691222E-011	1	0.000000E+000
1	40.51683259	1.691222E-011	4.322220E-012	0	0.000000E+000
1	40.51741750	4.322220E-012	1.691222E-011	1	0.000000E+000
1	40.51748502	1.691222E-011	4.322220E-012	0	0.000000E+000
1	40.51898032	4.322220E-012	1.691222E-011	1	0.000000E+000
1	40.51902346	1.691222E-011	4.322220E-012	0	0.000000E+000
1	40.52040071	4.322220E-012	1.691222E-011	1	0.000000E+000
1	40.52042939	1.691222E-011	4.322220E-012	0	0.000000E+000
1	40.52572500	4.322220E-012	1.691222E-011	1	0.000000E+000
1	40.52588007	1.691222E-011	4.322220E-012	0	0.000000E+000
1	40.53449702	4.322220E-012	1.691222E-011	1	0.000000E+000
1	40.53490929	1.691222E-011	4.322220E-012	0	0.000000E+000
1	40.53522114	4.322220E-012	1.691222E-011	1	0.000000E+000
1	40.53525140	1.691222E-011	4.322220E-012	0	0.000000E+000
1	40.53772727	4.322220E-012	1.691222E-011	1	0.000000E+000
1	40.53776695	1.691222E-011	4.322220E-012	0	0.000000E+000
1	40.53924264	4.322220E-012	1.691222E-011	1	0.000000E+000
1	40.53926482	1.691222E-011	4.322220E-012	0	0.000000E+000
1	40.54099630	4.322220E-012	1.691222E-011	1	0.000000E+000
1	40.54101552	1.691222E-011	4.322220E-012	0	0.000000E+000
1	40.54567900	4.322220E-012	1.691222E-011	1	0.000000E+000
1	40.54573330	1.691222E-011	4.322220E-012	0	0.000000E+000
1	40.54825627	4.322220E-012	1.691222E-011	1	0.000000E+000
1	40.54828532	1.691222E-011	4.322220E-012	0	0.000000E+000
1	40.55075943	4.322220E-012	1.691222E-011	1	0.000000E+000
1	40.55082300	1.691222E-011	4.322220E-012	0	0.000000E+000
1	40.55096156	4.322220E-012	1.691222E-011	1	0.000000E+000
1	40.55124585	1.691222E-011	4.322220E-012	0	0.000000E+000
1	40.55126616	4.322220E-012	1.691222E-011	1	0.000000E+000
1	40.55145730	1.691222E-011	4.322220E-012	0	0.000000E+000
1	40.55168359	4.322220E-012	1.691222E-011	1	0.000000E+000
1	40.55174830	1.691222E-011	4.322220E-012	0	0.000000E+000
1	40.55524196	4.322220E-012	1.691222E-011	1	0.000000E+000
1	40.55530239	1.691222E-011	4.322220E-012	0	0.000000E+000
1	40.55626348	4.322220E-012	1.691222E-011	1	0.000000E+000
1	40.55635734	1.691222E-011	4.322220E-012	0	0.000000E+000
1	40.55873235	4.322220E-012	1.691222E-011	1	0.000000E+000
1	40.55877295	1.691222E-011	4.322220E-012	0	0.000000E+000
1	40.55941598	4.322220E-012	1.691222E-011	1	0.000000E+000
1	40.55948347	1.691222E-011	4.322220E-012	0	0.000000E+000
1	40.56045702	4.322220E-012	1.691222E-011	1	0.000000E+000
1	40.56057572	1.691222E-011	4.322220E-012	0	0.000000E+000
1	40.56570652	4.322220E-012	1.691222E-011	1	0.000000E+000
1	40.56588384	1.691222E-011	4.322220E-012	0	0.000000E+000
1	40.56806578	4.322220E-012	1.691222E-011	1	0.000000E+000
1	40.56811161	1.691222E-011	4.322220E-012	0	0.000000E+000
1	40.56896004	4.322220E-012	1.691222E-011	1	0.000000E+000
1	40.56903397	1.691222E-011	4.322220E-012	0	0.000000E+000
1	40.57022782	4.322220E-012	1.691222E-011	1	0.000000E+000
1	40.57028515	1.691222E-011	4.322220E-012	0	0.000000E+000
1	40.57087839	4.322220E-012	1.691222E-011	1	0.000000E+000
1	40.57089632	1.691222E-011	4.322220E-012	0	0.000000E+000
1	40.57117966	4.322220E-012	1.691222E-011	1	0.000000E+000
1	40.57124963	1.691222E-011	4.322220E-012	0	0.000000E+000
1	40.57467103	4.322220E-012	1.691222E-011	1	0.000000E+000
1	40.57471901	1.691222E-011	4.322220E-012	0	0.000000E+000
1	40.59662793	4.322220E-012	1.691222E-011	1	0.000000E+000
1	40.59692877	1.691222E-011	4.322220E-012	0	0.000000E+000
1	40.59731224	4.322220E-012	1.691222E-011	1	0.000000E+000
1	40.59742934	1.691222E-011	4.322220E-012	0	0.000000E+000
1	40.60171929	4.322220E-012	1.691222E-011	1	0.000000E+000
1	40.60172831	1.691222E-011	4.322220E-012	0	0.000000E+000
1	40.60336470	4.322220E-012	1.691222E-011	1	0.000000E+000
1	40.60337235	1.691222E-011	4.322220E-012	0	0.000000E+000
1	40.60380608	4.322220E-012	1.691222E-011	1	0.000000E+000
1	40.60381470	1.691222E-011	4.322220E-012	0	0.000000E+000
1	40.60393400	4.322220E-012	1.691222E-011	1	0.000000E+000
1	40.60398164	1.691222E-011	4.322220E-012	0	0.000000E+000
1	40.60527317	4.322220E-012	1.691222E-011	1	0.000000E+000
1	40.60535988	1.691222E-011	4.322220E-012	0	0.000000E+000
1	40.60704142	4.322220E-012	1.691222E-011	1	0.000000E+000
1	40.60709829	1.691222E-011	4.322220E-012	0	0.000000E+000
1	40.60748688	4.322220E-012	1.691222E-011	1	0.000000E+000
1	40.60754614	1.691222E-011	4.322220E-012	0	0.000000E+000
1	40.60758255	4.322220E-012	1.691222E-011	1	0.000000E+000
1	40.60769705	1.691222E-011	4.322220E-012	0	0.000000E+000
1	40.60945975	4.322220E-012	1.691222E-011	1	0.000000E+000
1	40.60959949	1.691222E-011	4.322220E-012	0	0.000000E+000
1	40.67223468	4.230539E-012	1.682054E-011	1	0.000000E+000
1	40.67232280	1.682054E-011	4.230539E-012	0	0.000000E+000
1	40.67347565	4.230539E-012	1.682054E-011	1	0.000000E+000
1	40.67356809	1.682054E-011	4.230539E-012	0	0.000000E+000
1	40.67471510	4.230539E-012	1.682054E-011	1	0.000000E+000
1	40.67475483	1.682054E-011	4.230539E-012	0	0.000000E+000
1	40.67628212	4.230539E-012	1.682054E-011	1	0.000000E+000
1	40.67634879	1.682054E-011	4.230539E-012	0	0.000000E+000
1	40.67718280	4.230539E-012	1.682054E-011	1	0.000000E+000
1	40.67726376	1.682054E-011	4.230539E-012	0	0.000000E+000
1	40.67750082	4.230539E-012	1.682054E-011	1	0.000000E+000
1	40.67753873	1.682054E-011	4.230539E-012	0	0.000000E+000
1	40.67772910	4.230539E-012	1.682054E-011	1	0.000000E+000
1	40.67783223	1.682054E-011	4.230539E-012	0	0.000000E+000
1	40.68102517	4.230539E-012	1.682054E-011	1	0.000000E+000
1	40.68105518	1.682054E-011	4.230539E-012	0	0.000000E+000
1	40.68365430	4.230539E-012	1.682054E-011	1	0.000000E+000
1	40.68378359	1.682054E-011	4.230539E-012	0	0.000000E+000
1	40.68404029	4.230539E-012	1.682054E-011	1	0.000000E+000
1	40.68417382	1.682054E-011	4.230539E-012	0	0.000000E+000
1	40.68556316	4.230539E-012	1.682054E-011	1	0.000000E+000
1	40.68563803	1.682054E-011	4.230539E-012	0	0.000000E+000
1	40.68595015	4.230539E-012	1.682054E-011	1	0.000000E+000
1	40.68603787	1.682054E-011	4.230539E-012	0	0.000000E+000
1	40.68719265	4.230539E-012	1.682054E-011	1	0.000000E+000
1	40.68739123	1.682054E-011	4.230539E-012	0	0.000000E+000
1	40.69300943	4.230539E-012	1.682054E-011	1	0.000000E+000
1	40.69308841	1.682054E-011	4.230539E-012	0	0.000000E+000
1	40.69562979	4.230539E-012	1.682054E-011	1	0.000000E+000
1	40.69570731	1.682054E-011	4.230539E-012	0	0.000000E+000
1	40.69589557	4.230539E-012	1.682054E-011	1	0.000000E+000
1	40.69594622	1.682054E-011	4.230539E-012	0	0.000000E+000
1	40.69662423	4.230539E-012	1.682054E-011	1	0.000000E+000
1	40.69680512	1.682054E-011	4.230539E-012	0	0.000000E+000
1	40.69817113	4.230539E-012	1.682054E-011	1	0.000000E+000
1	40.69819661	1.682054E-011	4.230539E-012	0	0.000000E+000
1	40.69888358	4.230539E-012	1.682054E-011	1	0.000000E+000
1	40.69899622	1.682054E-011	4.230539E-012	0	0.000000E+000
1	40.69939289	4.230539E-012	1.682054E-011	1	0.000000E+000
1	40.69958031	1.682054E-011	4.230539E-012	0	0.000000E+000
1	40.70296538	4.230539E-012	1.682054E-011	1	0.000000E+000
1	40.70303799	1.682054E-011	4.230539E-012	0	0.000000E+000
1	40.70471764	4.230539E-012	1.682054E-011	1	0.000000E+000
1	40.70484171	1.682054E-011	4.230539E-012	0	0.000000E+000
1	40.70548870	4.230539E-012	1.682054E-011	1	0.000000E+000
1	40.70557815	1.682054E-011	4.230539E-012	0	0.000000E+000
1	40.70829884	4.230539E-012	1.682054E-011	1	0.000000E+000
1	40.70834502	1.682054E-011	4.230539E-012	0	0.000000E+000
1	40.70885849	4.230539E-012	1.682054E-011	1	0.000000E+000
1	40.70892556	1.682054E-011	4.230539E-012	0	0.000000E+000
1	40.70895806	4.230539E-012	1.682054E-011	1	0.000000E+000
1	40.70902787	1.682054E-011	4.230539E-012	0	0.000000E+000
1	40.70905348	4.230539E-012	1.682054E-011	1	0.000000E+000
1	40.70919132	1.682054E-011	4.230539E-012	0	0.000000E+000
1	40.71050898	4.230539E-012	1.682054E-011	1	0.000000E+000
1	40.71060641	1.682054E-011	4.230539E-012	0	0.000000E+000
1	40.71181285	4.230539E-012	1.682054E-011	1	0.000000E+000
1	40.71192959	1.682054E-011	4.230539E-012	0	0.000000E+000
1	40.71515102	4.230539E-012	1.682054E-011	1	0.000000E+000
1	40.71520892	1.682054E-011	4.230539E-012	0	0.000000E+000
1	40.71567563	4.230539E-012	1.682054E-011	1	0.000000E+000
1	40.71572012	1.682054E-011	4.230539E-012	0	0.000000E+000
1	40.71586424	4.230539E-012	1.682054E-011	1	0.000000E+000
1	40.71589964	1.682054E-011	4.230539E-012	0	0.000000E+000
1	40.71752514	4.230539E-012	1.682054E-011	1	0.000000E+000
1	40.71758124	1.682054E-011	4.230539E-012	0	0.000000E+000
1	40.72113065	4.230539E-012	1.682054E-011	1	0.000000E+000
1	40.72128221	1.682054E-011	4.230539E-012	0	0.000000E+000
1	40.72130091	4.230539E-012	1.682054E-011	1	0.000000E+000
1	40.72144332	1.682054E-011	4.230539E-012	0	0.000000E+000
1	40.72910035	4.230539E-012	1.682054E-011	1	0.000000E+000
1	40.72913247	1.682054E-011	4.230539E-012	0	0.000000E+000
1	40.73408269	4.230539E-012	1.682054E-011	1	0.000000E+000
1	40.73411030	1.682054E-011	4.230539E-012	0	0.000000E+000
1	40.73737856	4.230539E-012	1.682054E-011	1	0.000000E+000
1	40.73749862	1.682054E-011	4.230539E-012	0	0.000000E+000
1	40.73771066	4.230539E-012	1.682054E-011	1	0.000000E+000
1	40.73777913	1.682054E-011	4.230539E-012	0	0.000000E+000
1	40.74129692	4.230539E-012	1.682054E-011	1	0.000000E+000
1	40.74143097	1.682054E-011	4.230539E-012	0	0.000000E+000
1	40.74168157	4.230539E-012	1.682054E-011	1	0.000000E+000
1	40.74175335	1.682054E-011	4.230539E-012	0	0.000000E+000
1	40.74269935	4.230539E-012	1.682054E-011	1	0.000000E+000
1	40.74280170	1.682054E-011	4.230539E-012	0	0.000000E+000
1	40.74325445	4.230539E-012	1.682054E-011	1	0.000000E+000
1	40.74332070	1.682054E-011	4.230539E-012	0	0.000000E+000
1	40.74482624	4.230539E-012	1.682054E-011	1	0.000000E+000
1	40.74491524	1.682054E-011	4.230539E-012	0	0.000000E+000
1	40.74595008	4.230539E-012	1.682054E-011	1	0.000000E+000
1	40.74599556	1.682054E-011	4.230539E-012	0	0.000000E+000
1	40.74748415	4.230539E-012	1.682054E-011	1	0.000000E+000
1	40.74751338	1.682054E-011	4.230539E-012	0	0.000000E+000
1	40.74836475	4.230539E-012	1.682054E-011	1	0.000000E+000
1	40.74844051	1.682054E-011	4.230539E-012	0	0.000000E+000
1	40.75143817	4.230539E-012	1.682054E-011	1	0.000000E+000
1	40.75147073	1.682054E-011	4.230539E-012	0	0.000000E+000
1	40.75149782	4.230539E-012	1.682054E-011	1	0.000000E+000
1	40.75150596	1.682054E-011	4.230539E-012	0	0.000000E+000
1	40.75817263	4.230539E-012	1.682054E-011	1	0.000000E+000
1	40.75818924	1.682054E-011	4.230539E-012	0	0.000000E+000
1	40.75847614	4.230539E-012	1.682054E-011	1	0.000000E+000
1	40.75878680	1.682054E-011	4.230539E-012	0	0.000000E+000
1	40.76015856	4.230539E-012	1.682054E-011	1	0.000000E+000
1	40.76025961	1.682054E-011	4.230539E-012	0	0.000000E+000
1	40.76057480	4.230539E-012	1.682054E-011	1	0.000000E+000
1	40.76062074	1.682054E-011	4.230539E-012	0	0.000000E+000
1	40.76063877	4.230539E-012	1.682054E-011	1	0.000000E+000
1	40.76083893	1.682054E-011	4.230539E-012	0	0.000000E+000
1	40.76259387	4.230539E-012	1.682054E-011	1	0.000000E+000
1	40.76264600	1.682054E-011	4.230539E-012	0	0.000000E+000
1	40.76492631	4.230539E-012	1.682054E-011	1	0.000000E+000
1	40.76502252	1.682054E-011	4.230539E-012	0	0.000000E+000
1	40.76886903	4.230539E-012	1.682054E-011	1	0.000000E+000
1	40.76918672	1.682054E-011	4.230539E-012	0	0.000000E+000
1	40.76991041	4.230539E-012	1.682054E-011	1	0.000000E+000
1	40.77004255	1.682054E-011	4.230539E-012	0	0.000000E+000
1	40.77072833	4.230539E-012	1.682054E-011	1	0.000000E+000
1	40.77087768	1.682054E-011	4.230539E-012	0	0.000000E+000
1	40.77188709	4.230539E-012	1.682054E-011	1	0.000000E+000
1	40.77201810	1.682054E-011	4.230539E-012	0	0.000000E+000
1	40.77207071	4.230539E-012	1.682054E-011	1	0.000000E+000
1	40.77210355	1.682054E-011	4.230539E-012	0	0.000000E+000
1	40.77310877	4.230539E-012	1.682054E-011	1	0.000000E+000
1	40.77314818	1.682054E-011	4.230539E-012	0	0.000000E+000
1	40.77479595	4.230539E-012	1.682054E-011	1	0.000000E+000
1	40.77483254	1.682054E-011	4.230539E-012	0	0.000000E+000
1	40.77516241	4.230539E-012	1.682054E-011	1	0.000000E+000
1	40.77521062	1.682054E-011	4.230539E-012	0	0.000000E+000
1	40.77678552	4.230539E-012	1.682054E-011	1	0.000000E+000
1	40.77681336	1.682054E-011	4.230539E-012	0	0.000000E+000
1	40.77964655	4.230539E-012	1.682054E-011	1	0.000000E+000
1	40.77974692	1.682054E-011	4.230539E-012	0	0.000000E+000
1	40.78006657	4.230539E-012	1.682054E-011	1	0.000000E+000
1	40.78011503	1.682054E-011	4.230539E-012	0	0.000000E+000
1	40.78024663	4.230539E-012	1.682054E-011	1	0.000000E+000
1	40.78026055	1.682054E-011	4.230539E-012	0	0.000000E+000
1	40.78387120	4.230539E-012	1.682054E-011	1	0.000000E+000
1	40.78396144	1.682054E-011	4.230539E-012	0	0.000000E+000
1	40.78517720	4.230539E-012	1.682054E-011	1	0.000000E+000
1	40.78518257	1.682054E-011	4.230539E-012	0	0.000000E+000
1	40.78610163	4.230539E-012	1.682054E-011	1	0.000000E+000
1	40.78613276	1.682054E-011	4.230539E-012	0	0.000000E+000
1	40.78688854	4.230539E-012	1.682054E-011	1	0.000000E+000
1	40.78689027	1.682054E-011	4.230539E-012	0	0.000000E+000
1	40.78782186	4.230539E-012	1.682054E-011	1	0.000000E+000
1	40.78788773	1.682054E-011	4.230539E-012	0	0.000000E+000
1	40.78796430	4.230539E-012	1.682054E-011	1	0.000000E+000
1	40.78806223	1.682054E-011	4.230539E-012	0	0.000000E+000
1	40.79062238	4.230539E-012	1.682054E-011	1	0.000000E+000
1	40.79078741	1.682054E-011	4.230539E-012	0	0.000000E+000
1	40.79357955	4.230539E-012	1.682054E-011	1	0.000000E+000
1	40.79363606	1.682054E-011	4.230539E-012	0	0.000000E+000
1	40.79833156	4.230539E-012	1.682054E-011	1	0.000000E+000
1	40.79840929	1.682054E-011	4.230539E-012	0	0.000000E+000
1	40.80091256	4.230539E-012	1.682054E-011	1	0.000000E+000
1	40.80096562	1.682054E-011	4.230539E-012	0	0.000000E+000
1	40.80104877	4.230539E-012	1.682054E-011	1	0.000000E+000
1	40.80111057	1.682054E-011	4.230539E-012	0	0.000000E+000
1	40.80146003	4.230539E-012	1.682054E-011	1	0.000000E+000
1	40.80149951	1.682054E-011	4.230539E-012	0	0.000000E+000
1	40.80256977	4.230539E-012	1.682054E-011	1	0.000000E+000
1	40.80260983	1.682054E-011	4.230539E-012	0	0.000000E+000
1	40.80296792	4.230539E-012	1.682054E-011	1	0.000000E+000
1	40.80304770	1.682054E-011	4.230539E-012	0	0.000000E+000
1	40.80384184	4.230539E-012	1.682054E-011	1	0.000000E+000
1	40.80410948	1.682054E-011	4.230539E-012	0	0.000000E+000
1	40.80446914	4.230539E-012	1.682054E-011	1	0.000000E+000
1	40.80467559	1.682054E-011	4.230539E-012	0	0.000000E+000
1	40.80587754	4.230539E-012	1.682054E-011	1	0.000000E+000
1	40.80609548	1.682054E-011	4.230539E-012	0	0.000000E+000
1	40.80613283	4.230539E-012	1.682054E-011	1	0.000000E+000
1	40.80624811	1.682054E-011	4.230539E-012	0	0.000000E+000
1	40.80626909	4.230539E-012	1.682054E-011	1	0.000000E+000
1	40.80630897	1.682054E-011	4.230539E-012	0	0.000000E+000
1	40.80632362	4.230539E-012	1.682054E-011	1	0.000000E+000
1	40.80636429	1.682054E-011	4.230539E-012	0	0.000000E+000
1	40.80696718	4.230539E-012	1.682054E-011	1	0.000000E+000
1	40.80701234	1.682054E-011	4.230539E-012	0	0.000000E+000
1	40.81238055	4.230539E-012	1.682054E-011	1	0.000000E+000
1	40.81240128	1.682054E-011	4.230539E-012	0	0.000000E+000
1	40.81240575	4.230539E-012	1.682054E-011	1	0.000000E+000
1	40.81245296	1.682054E-011	4.230539E-012	0	0.000000E+000
1	40.81504073	4.230539E-012	1.682054E-011	1	0.000000E+000
1	40.81511057	1.682054E-011	4.230539E-012	0	0.000000E+000
1	40.81651149	4.230539E-012	1.682054E-011	1	0.000000E+000
1	40.81655153	1.682054E-011	4.230539E-012	0	0.000000E+000
1	40.81749962	4.230539E-012	1.682054E-011	1	0.000000E+000
1	40.81752909	1.682054E-011	4.230539E-012	0	0.000000E+000
1	40.81910854	4.230539E-012	1.682054E-011	1	0.000000E+000
1	40.81912630	1.682054E-011	4.230539E-012	0	0.000000E+000
1	40.82207246	4.230539E-012	1.682054E-011	1	0.000000E+000
1	40.82209821	1.682054E-011	4.230539E-012	0	0.000000E+000
1	40.82267909	4.230539E-012	1.682054E-011	1	0.000000E+000
1	40.82270040	1.682054E-011	4.230539E-012	0	0.000000E+000
1	40.82432918	4.230539E-012	1.682054E-011	1	0.000000E+000
1	40.82443366	1.682054E-011	4.230539E-012	0	0.000000E+000
1	40.83033882	4.230539E-012	1.682054E-011	1	0.000000E+000
1	40.83046805	1.682054E-011	4.230539E-012	0	0.000000E+000
1	40.83079846	4.230539E-012	1.682054E-011	1	0.000000E+000
1	40.83092571	1.682054E-011	4.230539E-012	0	0.000000E+000
1	40.83198676	4.230539E-012	1.682054E-011	1	0.000000E+000
1	40.83209071	1.682054E-011	4.230539E-012	0	0.000000E+000
1	40.83318548	4.230539E-012	1.682054E-011	1	0.000000E+000
1	40.83327840	1.682054E-011	4.230539E-012	0	0.000000E+000
1	40.83407350	4.230539E-012	1.682054E-011	1	0.000000E+000
1	40.83418369	1.682054E-011	4.230539E-012	0	0.000000E+000
1	40.83572717	4.230539E-012	1.682054E-011	1	0.000000E+000
1	40.83581941	1.682054E-011	4.230539E-012	0	0.000000E+000
1	40.83596683	4.230539E-012	1.682054E-011	1	0.000000E+000
1	40.83602408	1.682054E-011	4.230539E-012	0	0.000000E+000
1	40.83785411	4.230539E-012	1.682054E-011	1	0.000000E+000
1	40.83790210	1.682054E-011	4.230539E-012	0	0.000000E+000
1	40.84096529	4.230539E-012	1.682054E-011	1	0.000000E+000
1	40.84098978	1.682054E-011	4.230539E-012	0	0.000000E+000
1	40.84127664	4.230539E-012	1.682054E-011	1	0.000000E+000
1	40.84134426	1.682054E-011	4.230539E-012	0	0.000000E+000
1	40.84398726	4.230539E-012	1.682054E-011	1	0.000000E+000
1	40.84412293	1.682054E-011	4.230539E-012	0	0.000000E+000
1	40.84467406	4.230539E-012	1.682054E-011	1	0.000000E+000
1	40.84472944	1.682054E-011	4.230539E-012	0	0.000000E+000
1	40.84644322	4.230539E-012	1.682054E-011	1	0.000000E+000
1	40.84657871	1.682054E-011	4.230539E-012	0	0.000000E+000
1	40.84761470	4.230539E-012	1.682054E-011	1	0.000000E+000
1	40.84776869	1.682054E-011	4.230539E-012	0	0.000000E+000
1	40.84822283	4.230539E-012	1.682054E-011	1	0.000000E+000
1	40.84827660	1.682054E-011	4.230539E-012	0	0.000000E+000
1	40.84910586	4.230539E-012	1.682054E-011	1	0.000000E+000
1	40.84918440	1.682054E-011	4.230539E-012	0	0.000000E+000
1	40.84999041	4.230539E-012	1.682054E-011	1	0.000000E+000
1	40.85016565	1.682054E-011	4.230539E-012	0	0.000000E+000
1	40.85297292	4.230539E-012	1.682054E-011	1	0.000000E+000
1	40.85329432	1.682054E-011	4.230539E-012	0	0.000000E+000
1	40.85807038	4.230539E-012	1.682054E-011	1	0.000000E+000
1	40.85813061	1.682054E-011	4.230539E-012	0	0.000000E+000
1	40.85857775	4.230539E-012	1.682054E-011	1	0.000000E+000
1	40.85860934	1.682054E-011	4.230539E-012	0	0.000000E+000
1	40.85995256	4.230539E-012	1.682054E-011	1	0.000000E+000
1	40.85995924	1.682054E-011	4.230539E-012	0	0.000000E+000
1	40.86082081	4.230539E-012	1.682054E-011	1	0.000000E+000
1	40.86098960	1.682054E-011	4.230539E-012	0	0.000000E+000
1	40.86423046	4.230539E-012	1.682054E-011	1	0.000000E+000
1	40.86429327	1.682054E-011	4.230539E-012	0	0.000000E+000
1	40.86529247	4.230539E-012	1.682054E-011	1	0.000000E+000
1	40.86531199	1.682054E-011	4.230539E-012	0	0.000000E+000
1	40.86615796	4.230539E-012	1.682054E-011	1	0.000000E+000
1	40.86622025	1.682054E-011	4.230539E-012	0	0.000000E+000
1	40.86701530	4.230539E-012	1.682054E-011	1	0.000000E+000
1	40.86736083	1.682054E-011	4.230539E-012	0	0.000000E+000
1	40.86852672	4.230539E-012	1.682054E-011	1	0.000000E+000
1	40.86866683	1.682054E-011	4.230539E-012	0	0.000000E+000
1	40.86914305	4.230539E-012	1.682054E-011	1	0.000000E+000
1	40.86927506	1.682054E-011	4.230539E-012	0	0.000000E+000
1	40.87184480	4.230539E-012	1.682054E-011	1	0.000000E+000
1	40.87201943	1.682054E-011	4.230539E-012	0	0.000000E+000
1	40.87232424	4.230539E-012	1.682054E-011	1	0.000000E+000
1	40.87236465	1.682054E-011	4.230539E-012	0	0.000000E+000
1	40.87299964	4.230539E-012	1.682054E-011	1	0.000000E+000
1	40.87300822	1.682054E-011	4.230539E-012	0	0.000000E+000
1	40.87413356	4.230539E-012	1.682054E-011	1	0.000000E+000
1	40.87438207	1.682054E-011	4.230539E-012	0	0.000000E+000
1	40.87512752	4.230539E-012	1.682054E-011	1	0.000000E+000
1	40.87522101	1.682054E-011	4.230539E-012	0	0.000000E+000
1	40.87581503	4.230539E-012	1.682054E-011	1	0.000000E+000
1	40.87593483	1.682054E-011	4.230539E-012	0	0.000000E+000
1	40.87611011	4.230539E-012	1.682054E-011	1	0.000000E+000
1	40.87649489	1.682054E-011	4.230539E-012	0	0.000000E+000
1	40.87870169	4.230539E-012	1.682054E-011	1	0.000000E+000
1	40.87874365	1.682054E-011	4.230539E-012	0	0.000000E+000
1	40.87897401	4.230539E-012	1.682054E-011	1	0.000000E+000
1	40.87898933	1.682054E-011	4.230539E-012	0	0.000000E+000
1	40.88298960	4.230539E-012	1.682054E-011	1	0.000000E+000
1	40.88313361	1.682054E-011	4.230539E-012	0	0.000000E+000
1	40.88422292	4.230539E-012	1.682054E-011	1	0.000000E+000
1	40.88429763	1.682054E-011	4.230539E-012	0	0.000000E+000
1	40.88508796	4.230539E-012	1.682054E-011	1	0.000000E+000
1	40.88524384	1.682054E-011	4.230539E-012	0	0.000000E+000
1	40.88880822	4.230539E-012	1.682054E-011	1	0.000000E+000
1	40.88884038	1.682054E-011	4.230539E-012	0	0.000000E+000
1	40.89448298	4.230539E-012	1.682054E-011	1	0.000000E+000
1	40.89465265	1.682054E-011	4.230539E-012	0	0.000000E+000
1	40.89483404	4.230539E-012	1.682054E-011	1	0.000000E+000
1	40.89502669	1.682054E-011	4.230539E-012	0	0.000000E+000
1	45.32307627	4.104034E-012	1.669403E-011	1	0.000000E+000
1	45.32314857	1.669403E-011	4.104034E-012	0	0.000000E+000
1	45.32469740	4.104034E-012	1.669403E-011	1	0.000000E+000
1	45.32491903	1.669403E-011	4.104034E-012	0	0.000000E+000
1	45.32493205	4.104034E-012	1.669403E-011	1	0.000000E+000
1	45.32514224	1.669403E-011	4.104034E-012	0	0.000000E+000
1	45.32584855	4.104034E-012	1.669403E-011	1	0.000000E+000
1	45.32587610	1.669403E-011	4.104034E-012	0	0.000000E+000
1	45.32591318	4.104034E-012	1.669403E-011	1	0.000000E+000
1	45.32601815	1.669403E-011	4.104034E-012	0	0.000000E+000
1	45.32619340	4.104034E-012	1.669403E-011	1	0.000000E+000
1	45.32623305	1.669403E-011	4.104034E-012	0	0.000000E+000
1	45.32631245	4.104034E-012	1.669403E-011	1	0.000000E+000
1	45.32635709	1.669403E-011	4.104034E-012	0	0.000000E+000
1	45.33305551	4.104034E-012	1.669403E-011	1	0.000000E+000
1	45.33319508	1.669403E-011	4.104034E-012	0	0.000000E+000
1	45.33708082	4.104034E-012	1.669403E-011	1	0.000000E+000
1	45.33717737	1.669403E-011	4.104034E-012	0	0.000000E+000
1	45.33981300	4.104034E-012	1.669403E-011	1	0.000000E+000
1	45.34007994	1.669403E-011	4.104034E-012	0	0.000000E+000
1	45.34010888	4.104034E-012	1.669403E-011	1	0.000000E+000
1	45.34013576	1.669403E-011	4.104034E-012	0	0.000000E+000
1	45.34112984	4.104034E-012	1.669403E-011	1	0.000000E+000
1	45.34115051	1.669403E-011	4.104034E-012	0	0.000000E+000
1	45.34216891	4.104034E-012	1.669403E-011	1	0.000000E+000
1	45.34252711	1.669403E-011	4.104034E-012	0	0.000000E+000
1	45.34278837	4.104034E-012	1.669403E-011	1	0.000000E+000
1	45.34283723	1.669403E-011	4.104034E-012	0	0.000000E+000
1	45.34391077	4.104034E-012	1.669403E-011	1	0.000000E+000
1	45.34405405	1.669403E-011	4.104034E-012	0	0.000000E+000
1	45.34437022	4.104034E-012	1.669403E-011	1	0.000000E+000
1	45.34450068	1.669403E-011	4.104034E-012	0	0.000000E+000
1	45.34451677	4.104034E-012	1.669403E-011	1	0.000000E+000
1	45.34486782	1.669403E-011	4.104034E-012	0	0.000000E+000
1	45.34626605	4.104034E-012	1.669403E-011	1	0.000000E+000
1	45.34646983	1.669403E-011	4.104034E-012	0	0.000000E+000
1	45.35123061	4.104034E-012	1.669403E-011	1	0.000000E+000
1	45.35146191	1.669403E-011	4.104034E-012	0	0.000000E+000
1	45.35673889	4.104034E-012	1.669403E-011	1	0.000000E+000
1	45.35693548	1.669403E-011	4.104034E-012	0	0.000000E+000
1	45.36125334	4.104034E-012	1.669403E-011	1	0.000000E+000
1	45.36142528	1.669403E-011	4.104034E-012	0	0.000000E+000
1	45.36251404	4.104034E-012	1.669403E-011	1	0.000000E+000
1	45.36269028	1.669403E-011	4.104034E-012	0	0.000000E+000
1	45.36513322	4.104034E-012	1.669403E-011	1	0.000000E+000
1	45.36519797	1.669403E-011	4.104034E-012	0	0.000000E+000
1	45.36709640	4.104034E-012	1.669403E-011	1	0.000000E+000
1	45.36724990	1.669403E-011	4.104034E-012	0	0.000000E+000
1	45.37130775	4.104034E-012	1.669403E-011	1	0.000000E+000
1	45.37137068	1.669403E-011	4.104034E-012	0	0.000000E+000
1	45.37138620	4.104034E-012	1.669403E-011	1	0.000000E+000
1	45.37141041	1.669403E-011	4.104034E-012	0	0.000000E+000
1	45.37282047	4.104034E-012	1.669403E-011	1	0.000000E+000
1	45.37287140	1.669403E-011	4.104034E-012	0	0.000000E+000
1	45.37518165	4.104034E-012	1.669403E-011	1	0.000000E+000
1	45.37526818	1.669403E-011	4.104034E-012	0	0.000000E+000
1	45.37609265	4.104034E-012	1.669403E-011	1	0.000000E+000
1	45.37638751	1.669403E-011	4.104034E-012	0	0.000000E+000
1	45.37801328	4.104034E-012	1.669403E-011	1	0.000000E+000
1	45.37821362	1.669403E-011	4.104034E-012	0	0.000000E+000
1	45.37895225	4.104034E-012	1.669403E-011	1	0.000000E+000
1	45.37896720	1.669403E-011	4.104034E-012	0	0.000000E+000
1	45.37965143	4.104034E-012	1.669403E-011	1	0.000000E+000
1	45.37967526	1.669403E-011	4.104034E-012	0	0.000000E+000
1	45.37978546	4.104034E-012	1.669403E-011	1	0.000000E+000
1	45.37988710	1.669403E-011	4.104034E-012	0	0.000000E+000
1	45.38076861	4.104034E-012	1.669403E-011	1	0.000000E+000
1	45.38082369	1.669403E-011	4.104034E-012	0	0.000000E+000
1	45.38313558	4.104034E-012	1.669403E-011	1	0.000000E+000
1	45.38334201	1.669403E-011	4.104034E-012	0	0.000000E+000
1	45.38340186	4.104034E-012	1.669403E-011	1	0.000000E+000
1	45.38345438	1.669403E-011	4.104034E-012	0	0.000000E+000
1	45.38754656	4.104034E-012	1.669403E-011	1	0.000000E+000
1	45.38767546	1.669403E-011	4.104034E-012	0	0.000000E+000
1	45.39104261	4.104034E-012	1.669403E-011	1	0.000000E+000
1	45.39115046	1.669403E-011	4.104034E-012	0	0.000000E+000
1	45.39132797	4.104034E-012	1.669403E-011	1	0.000000E+000
1	45.39145936	1.669403E-011	4.104034E-012	0	0.000000E+000
1	45.39269470	4.104034E-012	1.669403E-011	1	0.000000E+000
1	45.39273418	1.669403E-011	4.104034E-012	0	0.000000E+000
1	45.39382523	4.104034E-012	1.669403E-011	1	0.000000E+000
1	45.39397497	1.669403E-011	4.104034E-012	0	0.000000E+000
1	45.39423219	4.104034E-012	1.669403E-011	1	0.000000E+000
1	45.39430448	1.669403E-011	4.104034E-012	0	0.000000E+000
1	45.47676427	3.980757E-012	1.657076E-011	1	0.000000E+000
1	45.47680120	1.657076E-011	3.980757E-012	0	0.000000E+000
1	45.47700378	3.980757E-012	1.657076E-011	1	0.000000E+000
1	45.47701998	1.657076E-011	3.980757E-012	0	0.000000E+000
1	45.47724453	3.980757E-012	1.657076E-011	1	0.000000E+000
1	45.47731171	1.657076E-011	3.980757E-012	0	0.000000E+000
1	45.47807592	3.980757E-012	1.657076E-011	1	0.000000E+000
1	45.47835698	1.657076E-011	3.980757E-012	0	0.000000E+000
1	45.48010568	3.980757E-012	1.657076E-011	1	0.000000E+000
1	45.48010999	1.657076E-011	3.980757E-012	0	0.000000E+000
1	45.48063566	3.980757E-012	1.657076E-011	1	0.000000E+000
1	45.48080686	1.657076E-011	3.980757E-012	0	0.000000E+000
1	45.48108918	3.980757E-012	1.657076E-011	1	0.000000E+000
1	45.48113755	1.657076E-011	3.980757E-012	0	0.000000E+000
1	45.48447875	3.980757E-012	1.657076E-011	1	0.000000E+000
1	45.48470187	1.657076E-011	3.980757E-012	0	0.000000E+000
1	45.48820010	3.980757E-012	1.657076E-011	1	0.000000E+000
1	45.48822804	1.657076E-011	3.980757E-012	0	0.000000E+000
1	45.48907241	3.980757E-012	1.657076E-011	1	0.000000E+000
1	45.48909000	1.657076E-011	3.980757E-012	0	0.000000E+000
1	45.49065812	3.980757E-012	1.657076E-011	1	0.000000E+000
1	45.49074365	1.657076E-011	3.980757E-012	0	0.000000E+000
1	45.49347773	3.980757E-012	1.657076E-011	1	0.000000E+000
1	45.49368523	1.657076E-011	3.980757E-012	0	0.000000E+000
1	45.49654085	3.980757E-012	1.657076E-011	1	0.000000E+000
1	45.49660176	1.657076E-011	3.980757E-012	0	0.000000E+000
1	45.49716615	3.980757E-012	1.657076E-011	1	0.000000E+000
1	45.49728234	1.657076E-011	3.980757E-012	0	0.000000E+000
1	45.49892668	3.980757E-012	1.657076E-011	1	0.000000E+000
1	45.49905707	1.657076E-011	3.980757E-012	0	0.000000E+000
1	45.49981942	3.980757E-012	1.657076E-011	1	0.000000E+000
1	45.49991652	1.657076E-011	3.980757E-012	0	0.000000E+000
1	45.50044918	3.980757E-012	1.657076E-011	1	0.000000E+000
1	45.50048992	1.657076E-011	3.980757E-012	0	0.000000E+000
1	45.50172309	3.980757E-012	1.657076E-011	1	0.000000E+000
1	45.50177963	1.657076E-011	3.980757E-012	0	0.000000E+000
1	45.50286869	3.980757E-012	1.657076E-011	1	0.000000E+000
1	45.50292950	1.657076E-011	3.980757E-012	0	0.000000E+000
1	45.50469538	3.980757E-012	1.657076E-011	1	0.000000E+000
1	45.50489437	1.657076E-011	3.980757E-012	0	0.000000E+000
1	45.50575971	3.980757E-012	1.657076E-011	1	0.000000E+000
1	45.50587921	1.657076E-011	3.980757E-012	0	0.000000E+000
1	45.50961983	3.980757E-012	1.657076E-011	1	0.000000E+000
1	45.50975720	1.657076E-011	3.980757E-012	0	0.000000E+000
1	45.51129966	3.980757E-012	1.657076E-011	1	0.000000E+000
1	45.51140164	1.657076E-011	3.980757E-012	0	0.000000E+000
1	45.51416931	3.980757E-012	1.657076E-011	1	0.000000E+000
1	45.51422523	1.657076E-011	3.980757E-012	0	0.000000E+000
1	45.51423344	3.980757E-012	1.657076E-011	1	0.000000E+000
1	45.51427660	1.657076E-011	3.980757E-012	0	0.000000E+000
1	45.51461799	3.980757E-012	1.657076E-011	1	0.000000E+000
1	45.51465214	1.657076E-011	3.980757E-012	0	0.000000E+000
1	45.51688770	3.980757E-012	1.657076E-011	1	0.000000E+000
1	45.51701741	1.657076E-011	3.980757E-012	0	0.000000E+000
1	45.51711805	3.980757E-012	1.657076E-011	1	0.000000E+000
1	45.51743415	1.657076E-011	3.980757E-012	0	0.000000E+000
1	45.51896810	3.980757E-012	1.657076E-011	1	0.000000E+000
1	45.51910261	1.657076E-011	3.980757E-012	0	0.000000E+000
1	45.52147781	3.980757E-012	1.657076E-011	1	0.000000E+000
1	45.52158679	1.657076E-011	3.980757E-012	0	0.000000E+000
1	45.52283665	3.980757E-012	1.657076E-011	1	0.000000E+000
1	45.52289091	1.657076E-011	3.980757E-012	0	0.000000E+000
1	45.52330218	3.980757E-012	1.657076E-011	1	0.000000E+000
1	45.52336531	1.657076E-011	3.980757E-012	0	0.000000E+000
1	45.52461215	3.980757E-012	1.657076E-011	1	0.000000E+000
1	45.52470157	1.657076E-011	3.980757E-012	0	0.000000E+000
1	45.52546473	3.980757E-012	1.657076E-011	1	0.000000E+000
1	45.52553215	1.657076E-011	3.980757E-012	0	0.000000E+000
1	45.52577419	3.980757E-012	1.657076E-011	1	0.000000E+000
1	45.52592855	1.657076E-011	3.980757E-012	0	0.000000E+000
1	45.52883177	3.980757E-012	1.657076E-011	1	0.000000E+000
1	45.52890604	1.657076E-011	3.980757E-012	0	0.000000E+000
1	47.67139637	4.167603E-012	1.675760E-011	1	0.000000E+000
1	47.67145427	1.675760E-011	4.167603E-012	0	0.000000E+000
1	47.67345122	4.167603E-012	1.675760E-011	1	0.000000E+000
1	47.67362194	1.675760E-011	4.167603E-012	0	0.000000E+000
1	47.67436693	4.167603E-012	1.675760E-011	1	0.000000E+000
1	47.67440840	1.675760E-011	4.167603E-012	0	0.000000E+000
1	47.67836404	4.167603E-012	1.675760E-011	1	0.000000E+000
1	47.67857077	1.675760E-011	4.167603E-012	0	0.000000E+000
1	47.68096901	4.167603E-012	1.675760E-011	1	0.000000E+000
1	47.68125324	1.675760E-011	4.167603E-012	0	0.000000E+000
1	47.68131723	4.167603E-012	1.675760E-011	1	0.000000E+000
1	47.68141766	1.675760E-011	4.167603E-012	0	0.000000E+000
1	47.68314326	4.167603E-012	1.675760E-011	1	0.000000E+000
1	47.68323793	1.675760E-011	4.167603E-012	0	0.000000E+000
1	47.68729721	4.167603E-012	1.675760E-011	1	0.000000E+000
1	47.68732267	1.675760E-011	4.167603E-012	0	0.000000E+000
1	47.69481430	4.167603E-012	1.675760E-011	1	0.000000E+000
1	47.69502940	1.675760E-011	4.167603E-012	0	0.000000E+000
1	47.69833419	4.167603E-012	1.675760E-011	1	0.000000E+000
1	47.69844430	1.675760E-011	4.167603E-012	0	0.000000E+000
1	47.70452344	4.167603E-012	1.675760E-011	1	0.000000E+000
1	47.70470956	1.675760E-011	4.167603E-012	0	0.000000E+000
1	47.70971054	4.167603E-012	1.675760E-011	1	0.000000E+000
1	47.70983509	1.675760E-011	4.167603E-012	0	0.000000E+000
1	47.71008494	4.167603E-012	1.675760E-011	1	0.000000E+000
1	47.71016500	1.675760E-011	4.167603E-012	0	0.000000E+000
1	47.71058943	4.167603E-012	1.675760E-011	1	0.000000E+000
1	47.71073211	1.675760E-011	4.167603E-012	0	0.000000E+000
1	47.72251797	4.167603E-012	1.675760E-011	1	0.000000E+000
1	47.72268888	1.675760E-011	4.167603E-012	0	0.000000E+000
1	47.72510321	4.167603E-012	1.675760E-011	1	0.000000E+000
1	47.72535893	1.675760E-011	4.167603E-012	0	0.000000E+000
1	47.72707770	4.167603E-012	1.675760E-011	1	0.000000E+000
1	47.72718566	1.675760E-011	4.167603E-012	0	0.000000E+000
1	47.72732735	4.167603E-012	1.675760E-011	1	0.000000E+000
1	47.72744841	1.675760E-011	4.167603E-012	0	0.000000E+000
1	47.73081787	4.167603E-012	1.675760E-011	1	0.000000E+000
1	47.73104438	1.675760E-011	4.167603E-012	0	0.000000E+000
1	47.73140476	4.167603E-012	1.675760E-011	1	0.000000E+000
1	47.73151975	1.675760E-011	4.167603E-012	0	0.000000E+000
1	47.73577598	4.167603E-012	1.675760E-011	1	0.000000E+000
1	47.73583591	1.675760E-011	4.167603E-012	0	0.000000E+000
1	51.81533589	4.172088E-012	1.676209E-011	1	0.000000E+000
1	51.81546387	1.676209E-011	4.172088E-012	0	0.000000E+000
1	51.81660352	4.172088E-012	1.676209E-011	1	0.000000E+000
1	51.81668463	1.676209E-011	4.172088E-012	0	0.000000E+000
1	51.81721937	4.172088E-012	1.676209E-011	1	0.000000E+000
1	51.81729990	1.676209E-011	4.172088E-012	0	0.000000E+000
1	51.81852020	4.172088E-012	1.676209E-011	1	0.000000E+000
1	51.81858917	1.676209E-011	4.172088E-012	0	0.000000E+000
1	51.81937484	4.172088E-012	1.676209E-011	1	0.000000E+000
1	51.81951763	1.676209E-011	4.172088E-012	0	0.000000E+000
1	51.81958740	4.172088E-012	1.676209E-011	1	0.000000E+000
1	51.81963889	1.676209E-011	4.172088E-012	0	0.000000E+000
1	51.81982202	4.172088E-012	1.676209E-011	1	0.000000E+000
1	51.81984937	1.676209E-011	4.172088E-012	0	0.000000E+000
1	51.82523426	4.172088E-012	1.676209E-011	1	0.000000E+000
1	51.82530537	1.676209E-011	4.172088E-012	0	0.000000E+000
1	51.83200589	4.172088E-012	1.676209E-011	1	0.000000E+000
1	51.83210677	1.676209E-011	4.172088E-012	0	0.000000E+000
1	51.83319065	4.172088E-012	1.676209E-011	1	0.000000E+000
1	51.83322740	1.676209E-011	4.172088E-012	0	0.000000E+000
1	51.83780697	4.172088E-012	1.676209E-011	1	0.000000E+000
1	51.83784277	1.676209E-011	4.172088E-012	0	0.000000E+000
1	51.84005893	4.172088E-012	1.676209E-011	1	0.000000E+000
1	51.84009335	1.676209E-011	4.172088E-012	0	0.000000E+000
1	51.84177309	4.172088E-012	1.676209E-011	1	0.000000E+000
1	51.84187389	1.676209E-011	4.172088E-012	0	0.000000E+000
1	51.84246869	4.172088E-012	1.676209E-011	1	0.000000E+000
1	51.84248442	1.676209E-011	4.172088E-012	0	0.000000E+000
1	51.84457404	4.172088E-012	1.676209E-011	1	0.000000E+000
1	51.84461901	1.676209E-011	4.172088E-012	0	0.000000E+000
1	51.84465238	4.172088E-012	1.676209E-011	1	0.000000E+000
1	51.84469245	1.676209E-011	4.172088E-012	0	0.000000E+000
1	51.84510534	4.172088E-012	1.676209E-011	1	0.000000E+000
1	51.84518964	1.676209E-011	4.172088E-012	0	0.000000E+000
1	51.84662072	4.172088E-012	1.676209E-011	1	0.000000E+000
1	51.84668115	1.676209E-011	4.172088E-012	0	0.000000E+000
1	51.84904678	4.172088E-012	1.676209E-011	1	0.000000E+000
1	51.84909616	1.676209E-011	4.172088E-012	0	0.000000E+000
1	51.85150183	4.172088E-012	1.676209E-011	1	0.000000E+000
1	51.85152318	1.676209E-011	4.172088E-012	0	0.000000E+000
1	51.85164680	4.172088E-012	1.676209E-011	1	0.000000E+000
1	51.85183172	1.676209E-011	4.172088E-012	0	0.000000E+000
1	51.85239257	4.172088E-012	1.676209E-011	1	0.000000E+000
1	51.85246619	1.676209E-011	4.172088E-012	0	0.000000E+000
1	51.85912804	4.172088E-012	1.676209E-011	1	0.000000E+000
1	51.85928232	1.676209E-011	4.172088E-012	0	0.000000E+000
1	51.86006442	4.172088E-012	1.676209E-011	1	0.000000E+000
1	51.86020322	1.676209E-011	4.172088E-012	0	0.000000E+000
1	51.86201784	4.172088E-012	1.676209E-011	1	0.000000E+000
1	51.86206898	1.676209E-011	4.172088E-012	0	0.000000E+000
1	51.86379627	4.172088E-012	1.676209E-011	1	0.000000E+000
1	51.86389704	1.676209E-011	4.172088E-012	0	0.000000E+000
1	51.86393538	4.172088E-012	1.676209E-011	1	0.000000E+000
1	51.86396716	1.676209E-011	4.172088E-012	0	0.000000E+000
1	51.86409736	4.172088E-012	1.676209E-011	1	0.000000E+000
1	51.86430674	1.676209E-011	4.172088E-012	0	0.000000E+000
1	51.86443534	4.172088E-012	1.676209E-011	1	0.000000E+000
1	51.86456661	1.676209E-011	4.172088E-012	0	0.000000E+000
1	51.86813226	4.172088E-012	1.676209E-011	1	0.000000E+000
1	51.86831763	1.676209E-011	4.172088E-012	0	0.000000E+000
1	51.86848923	4.172088E-012	1.676209E-011	1	0.000000E+000
1	51.86851284	1.676209E-011	4.172088E-012	0	0.000000E+000
1	51.86905128	4.172088E-012	1.676209E-011	1	0.000000E+000
1	51.86906084	1.676209E-011	4.172088E-012	0	0.000000E+000
1	51.87013631	4.172088E-012	1.676209E-011	1	0.000000E+000
1	51.87022911	1.676209E-011	4.172088E-012	0	0.000000E+000
1	51.87351626	4.172088E-012	1.676209E-011	1	0.000000E+000
1	51.87365754	1.676209E-011	4.172088E-012	0	0.000000E+000
1	51.87366707	4.172088E-012	1.676209E-011	1	0.000000E+000
1	51.87401365	1.676209E-011	4.172088E-012	0	0.000000E+000
1	51.87657212	4.172088E-012	1.676209E-011	1	0.000000E+000
1	51.87663683	1.676209E-011	4.172088E-012	0	0.000000E+000
1	51.87670527	4.172088E-012	1.676209E-011	1	0.000000E+000
1	51.87673449	1.676209E-011	4.172088E-012	0	0.000000E+000
1	51.88398171	4.172088E-012	1.676209E-011	1	0.000000E+000
1	51.88403320	1.676209E-011	4.172088E-012	0	0.000000E+000
1	51.88550979	4.172088E-012	1.676209E-011	1	0.000000E+000
1	51.88561955	1.676209E-011	4.172088E-012	0	0.000000E+000
1	51.88838076	4.172088E-012	1.676209E-011	1	0.000000E+000
1	51.88847612	1.676209E-011	4.172088E-012	0	0.000000E+000
1	51.88972233	4.172088E-012	1.676209E-011	1	0.000000E+000
1	51.88980026	1.676209E-011	4.172088E-012	0	0.000000E+000
1	51.89056545	4.172088E-012	1.676209E-011	1	0.000000E+000
1	51.89069010	1.676209E-011	4.172088E-012	0	0.000000E+000
1	51.89145798	4.172088E-012	1.676209E-011	1	0.000000E+000
1	51.89176731	1.676209E-011	4.172088E-012	0	0.000000E+000
1	51.89247993	4.172088E-012	1.676209E-011	1	0.000000E+000
1	51.89253248	1.676209E-011	4.172088E-012	0	0.000000E+000
1	51.89263182	4.172088E-012	1.676209E-011	1	0.000000E+000
1	51.89273758	1.676209E-011	4.172088E-012	0	0.000000E+000
1	51.89340753	4.172088E-012	1.676209E-011	1	0.000000E+000
1	51.89345150	1.676209E-011	4.172088E-012	0	0.000000E+000
1	51.89539279	4.172088E-012	1.676209E-011	1	0.000000E+000
1	51.89545254	1.676209E-011	4.172088E-012	0	0.000000E+000
1	51.90334849	4.172088E-012	1.676209E-011	1	0.000000E+000
1	51.90342866	1.676209E-011	4.172088E-012	0	0.000000E+000
1	51.90571489	4.172088E-012	1.676209E-011	1	0.000000E+000
1	51.90574564	1.676209E-011	4.172088E-012	0	0.000000E+000
1	51.90602444	4.172088E-012	1.676209E-011	1	0.000000E+000
1	51.90609798	1.676209E-011	4.172088E-012	0	0.000000E+000
1	51.90613172	4.172088E-012	1.676209E-011	1	0.000000E+000
1	51.90620143	1.676209E-011	4.172088E-012	0	0.000000E+000
1	55.78422272	3.716530E-012	1.630653E-011	1	0.000000E+000
1	55.78432671	1.630653E-011	3.716530E-012	0	0.000000E+000
1	55.78514695	3.716530E-012	1.630653E-011	1	0.000000E+000
1	55.78528839	1.630653E-011	3.716530E-012	0	0.000000E+000
1	55.78563223	3.716530E-012	1.630653E-011	1	0.000000E+000
1	55.78567037	1.630653E-011	3.716530E-012	0	0.000000E+000
1	55.78585549	3.716530E-012	1.630653E-011	1	0.000000E+000
1	55.78589259	1.630653E-011	3.716530E-012	0	0.000000E+000
1	55.78757546	3.716530E-012	1.630653E-011	1	0.000000E+000
1	55.78762377	1.630653E-011	3.716530E-012	0	0.000000E+000
1	55.78796435	3.716530E-012	1.630653E-011	1	0.000000E+000
1	55.78805496	1.630653E-011	3.716530E-012	0	0.000000E+000
1	55.79399098	3.716530E-012	1.630653E-011	1	0.000000E+000
1	55.79403925	1.630653E-011	3.716530E-012	0	0.000000E+000
1	55.79424184	3.716530E-012	1.630653E-011	1	0.000000E+000
1	55.79433788	1.630653E-011	3.716530E-012	0	0.000000E+000
1	55.79575232	3.716530E-012	1.630653E-011	1	0.000000E+000
1	55.79594513	1.630653E-011	3.716530E-012	0	0.000000E+000
1	55.79597628	3.716530E-012	1.630653E-011	1	0.000000E+000
1	55.79623596	1.630653E-011	3.716530E-012	0	0.000000E+000
1	55.79702083	3.716530E-012	1.630653E-011	1	0.000000E+000
1	55.79704730	1.630653E-011	3.716530E-012	0	0.000000E+000
1	55.79737771	3.716530E-012	1.630653E-011	1	0.000000E+000
1	55.79746500	1.630653E-011	3.716530E-012	0	0.000000E+000
1	55.79862633	3.716530E-012	1.630653E-011	1	0.000000E+000
1	55.79874917	1.630653E-011	3.716530E-012	0	0.000000E+000
1	55.80151571	3.716530E-012	1.630653E-011	1	0.000000E+000
1	55.80160113	1.630653E-011	3.716530E-012	0	0.000000E+000
1	55.80298852	3.716530E-012	1.630653E-011	1	0.000000E+000
1	55.80311696	1.630653E-011	3.716530E-012	0	0.000000E+000
1	55.80321270	3.716530E-012	1.630653E-011	1	0.000000E+000
1	55.80334321	1.630653E-011	3.716530E-012	0	0.000000E+000
1	55.80414242	3.716530E-012	1.630653E-011	1	0.000000E+000
1	55.80435362	1.630653E-011	3.716530E-012	0	0.000000E+000
1	55.80561849	3.716530E-012	1.630653E-011	1	0.000000E+000
1	55.80566074	1.630653E-011	3.716530E-012	0	0.000000E+000
1	55.80593599	3.716530E-012	1.630653E-011	1	0.000000E+000
1	55.80613357	1.630653E-011	3.716530E-012	0	0.000000E+000
1	55.80707806	3.716530E-012	1.630653E-011	1	0.000000E+000
1	55.80716115	1.630653E-011	3.716530E-012	0	0.000000E+000
1	55.80770229	3.716530E-012	1.630653E-011	1	0.000000E+000
1	55.80773532	1.630653E-011	3.716530E-012	0	0.000000E+000
1	55.80820072	3.716530E-012	1.630653E-011	1	0.000000E+000
1	55.80838252	1.630653E-011	3.716530E-012	0	0.000000E+000
1	55.80930980	3.716530E-012	1.630653E-011	1	0.000000E+000
1	55.80940621	1.630653E-011	3.716530E-012	0	0.000000E+000
1	55.81009347	3.716530E-012	1.630653E-011	1	0.000000E+000
1	55.81015448	1.630653E-011	3.716530E-012	0	0.000000E+000
1	55.81057048	3.716530E-012	1.630653E-011	1	0.000000E+000
1	55.81064590	1.630653E-011	3.716530E-012	0	0.000000E+000
1	55.81096154	3.716530E-012	1.630653E-011	1	0.000000E+000
1	55.81112014	1.630653E-011	3.716530E-012	0	0.000000E+000
1	55.81118494	3.716530E-012	1.630653E-011	1	0.000000E+000
1	55.81124944	1.630653E-011	3.716530E-012	0	0.000000E+000
1	55.81281575	3.716530E-012	1.630653E-011	1	0.000000E+000
1	55.81299750	1.630653E-011	3.716530E-012	0	0.000000E+000
1	55.81313378	3.716530E-012	1.630653E-011	1	0.000000E+000
1	55.81330592	1.630653E-011	3.716530E-012	0	0.000000E+000
1	55.81528092	3.716530E-012	1.630653E-011	1	0.000000E+000
1	55.81538807	1.630653E-011	3.716530E-012	0	0.000000E+000
1	55.81676136	3.716530E-012	1.630653E-011	1	0.000000E+000
1	55.81680226	1.630653E-011	3.716530E-012	0	0.000000E+000
1	55.81791049	3.716530E-012	1.630653E-011	1	0.000000E+000
1	55.81806823	1.630653E-011	3.716530E-012	0	0.000000E+000
1	55.81809915	3.716530E-012	1.630653E-011	1	0.000000E+000
1	55.81828460	1.630653E-011	3.716530E-012	0	0.000000E+000
1	55.82023486	3.716530E-012	1.630653E-011	1	0.000000E+000
1	55.82055645	1.630653E-011	3.716530E-012	0	0.000000E+000
1	55.82224185	3.716530E-012	1.630653E-011	1	0.000000E+000
1	55.82226248	1.630653E-011	3.716530E-012	0	0.000000E+000
1	55.83182081	3.716530E-012	1.630653E-011	1	0.000000E+000
1	55.83186425	1.630653E-011	3.716530E-012	0	0.000000E+000
1	55.83314955	3.716530E-012	1.630653E-011	1	0.000000E+000
1	55.83333475	1.630653E-011	3.716530E-012	0	0.000000E+000
1	55.83429673	3.716530E-012	1.630653E-011	1	0.000000E+000
1	55.83434336	1.630653E-011	3.716530E-012	0	0.000000E+000
1	55.83659592	3.716530E-012	1.630653E-011	1	0.000000E+000
1	55.83669176	1.630653E-011	3.716530E-012	0	0.000000E+000
1	55.83758879	3.716530E-012	1.630653E-011	1	0.000000E+000
1	55.83769349	1.630653E-011	3.716530E-012	0	0.000000E+000
1	55.83894435	3.716530E-012	1.630653E-011	1	0.000000E+000
1	55.83905933	1.630653E-011	3.716530E-012	0	0.000000E+000
1	55.84054706	3.716530E-012	1.630653E-011	1	0.000000E+000
1	55.84062775	1.630653E-011	3.716530E-012	0	0.000000E+000
1	55.84126972	3.716530E-012	1.630653E-011	1	0.000000E+000
1	55.84128369	1.630653E-011	3.716530E-012	0	0.000000E+000
1	55.84485889	3.716530E-012	1.630653E-011	1	0.000000E+000
1	55.84488253	1.630653E-011	3.716530E-012	0	0.000000E+000
1	55.84613826	3.716530E-012	1.630653E-011	1	0.000000E+000
1	55.84619836	1.630653E-011	3.716530E-012	0	0.000000E+000
1	55.84639429	3.716530E-012	1.630653E-011	1	0.000000E+000
1	55.84654018	1.630653E-011	3.716530E-012	0	0.000000E+000
1	55.85054010	3.716530E-012	1.630653E-011	1	0.000000E+000
1	55.85054840	1.630653E-011	3.716530E-012	0	0.000000E+000
1	55.85108236	3.716530E-012	1.630653E-011	1	0.000000E+000
1	55.85115186	1.630653E-011	3.716530E-012	0	0.000000E+000
1	55.85648558	3.716530E-012	1.630653E-011	1	0.000000E+000
1	55.85653295	1.630653E-011	3.716530E-012	0	0.000000E+000
1	55.85657223	3.716530E-012	1.630653E-011	1	0.000000E+000
1	55.85662094	1.630653E-011	3.716530E-012	0	0.000000E+000
1	55.85745506	3.716530E-012	1.630653E-011	1	0.000000E+000
1	55.85760211	1.630653E-011	3.716530E-012	0	0.000000E+000
1	55.85790058	3.716530E-012	1.630653E-011	1	0.000000E+000
1	55.85796134	1.630653E-011	3.716530E-012	0	0.000000E+000
1	55.85853173	3.716530E-012	1.630653E-011	1	0.000000E+000
1	55.85857079	1.630653E-011	3.716530E-012	0	0.000000E+000
1	55.85920130	3.716530E-012	1.630653E-011	1	0.000000E+000
1	55.85925363	1.630653E-011	3.716530E-012	0	0.000000E+000
1	55.86136731	3.716530E-012	1.630653E-011	1	0.000000E+000
1	55.86139562	1.630653E-011	3.716530E-012	0	0.000000E+000
1	55.86153752	3.716530E-012	1.630653E-011	1	0.000000E+000
1	55.86159305	1.630653E-011	3.716530E-012	0	0.000000E+000
1	55.86368564	3.716530E-012	1.630653E-011	1	0.000000E+000
1	55.86370911	1.630653E-011	3.716530E-012	0	0.000000E+000
1	55.86629161	3.716530E-012	1.630653E-011	1	0.000000E+000
1	55.86636381	1.630653E-011	3.716530E-012	0	0.000000E+000
1	55.86695600	3.716530E-012	1.630653E-011	1	0.000000E+000
1	55.86698275	1.630653E-011	3.716530E-012	0	0.000000E+000
1	56.33574886	3.734193E-012	1.632419E-011	1	0.000000E+000
1	56.33583958	1.632419E-011	3.734193E-012	0	0.000000E+000
1	56.33920777	3.734193E-012	1.632419E-011	1	0.000000E+000
1	56.33924512	1.632419E-011	3.734193E-012	0	0.000000E+000
1	56.34002342	3.734193E-012	1.632419E-011	1	0.000000E+000
1	56.34005094	1.632419E-011	3.734193E-012	0	0.000000E+000
1	56.34509140	3.734193E-012	1.632419E-011	1	0.000000E+000
1	56.34518406	1.632419E-011	3.734193E-012	0	0.000000E+000
1	56.34673390	3.734193E-012	1.632419E-011	1	0.000000E+000
1	56.34689332	1.632419E-011	3.734193E-012	0	0.000000E+000
1	56.34993500	3.734193E-012	1.632419E-011	1	0.000000E+000
1	56.34994278	1.632419E-011	3.734193E-012	0	0.000000E+000
1	56.35157212	3.734193E-012	1.632419E-011	1	0.000000E+000
1	56.35164378	1.632419E-011	3.734193E-012	0	0.000000E+000
1	56.35171899	3.734193E-012	1.632419E-011	1	0.000000E+000
1	56.35177068	1.632419E-011	3.734193E-012	0	0.000000E+000
1	56.35236312	3.734193E-012	1.632419E-011	1	0.000000E+000
1	56.35239703	1.632419E-011	3.734193E-012	0	0.000000E+000
1	56.35299388	3.734193E-012	1.632419E-011	1	0.000000E+000
1	56.35302113	1.632419E-011	3.734193E-012	0	0.000000E+000
1	56.35415691	3.734193E-012	1.632419E-011	1	0.000000E+000
1	56.35427634	1.632419E-011	3.734193E-012	0	0.000000E+000
1	56.35530343	3.734193E-012	1.632419E-011	1	0.000000E+000
1	56.35539701	1.632419E-011	3.734193E-012	0	0.000000E+000
1	56.35610054	3.734193E-012	1.632419E-011	1	0.000000E+000
1	56.35614460	1.632419E-011	3.734193E-012	0	0.000000E+000
1	56.35643549	3.734193E-012	1.632419E-011	1	0.000000E+000
1	56.35656817	1.632419E-011	3.734193E-012	0	0.000000E+000
1	56.35918026	3.734193E-012	1.632419E-011	1	0.000000E+000
1	56.35923287	1.632419E-011	3.734193E-012	0	0.000000E+000
1	56.36690127	3.734193E-012	1.632419E-011	1	0.000000E+000
1	56.36710051	1.632419E-011	3.734193E-012	0	0.000000E+000
1	56.36728275	3.734193E-012	1.632419E-011	1	0.000000E+000
1	56.36747748	1.632419E-011	3.734193E-012	0	0.000000E+000
1	56.36752856	3.734193E-012	1.632419E-011	1	0.000000E+000
1	56.36761245	1.632419E-011	3.734193E-012	0	0.000000E+000
1	56.36852266	3.734193E-012	1.632419E-011	1	0.000000E+000
1	56.36865828	1.632419E-011	3.734193E-012	0	0.000000E+000
1	56.36875882	3.734193E-012	1.632419E-011	1	0.000000E+000
1	56.36886659	1.632419E-011	3.734193E-012	0	0.000000E+000
1	56.36969397	3.734193E-012	1.632419E-011	1	0.000000E+000
1	56.36973446	1.632419E-011	3.734193E-012	0	0.000000E+000
1	56.37313881	3.734193E-012	1.632419E-011	1	0.000000E+000
1	56.37317341	1.632419E-011	3.734193E-012	0	0.000000E+000
1	56.37320146	3.734193E-012	1.632419E-011	1	0.000000E+000
1	56.37329340	1.632419E-011	3.734193E-012	0	0.000000E+000
1	56.37367904	3.734193E-012	1.632419E-011	1	0.000000E+000
1	56.37369917	1.632419E-011	3.734193E-012	0	0.000000E+000
1	56.37637622	3.734193E-012	1.632419E-011	1	0.000000E+000
1	56.37641695	1.632419E-011	3.734193E-012	0	0.000000E+000
1	56.38142807	3.734193E-012	1.632419E-011	1	0.000000E+000
1	56.38147383	1.632419E-011	3.734193E-012	0	0.000000E+000
1	56.38148583	3.734193E-012	1.632419E-011	1	0.000000E+000
1	56.38158319	1.632419E-011	3.734193E-012	0	0.000000E+000
1	56.38288748	3.734193E-012	1.632419E-011	1	0.000000E+000
1	56.38300351	1.632419E-011	3.734193E-012	0	0.000000E+000
1	56.38326500	3.734193E-012	1.632419E-011	1	0.000000E+000
1	56.38328987	1.632419E-011	3.734193E-012	0	0.000000E+000
1	56.38505428	3.734193E-012	1.632419E-011	1	0.000000E+000
1	56.38517727	1.632419E-011	3.734193E-012	0	0.000000E+000
1	56.38630071	3.734193E-012	1.632419E-011	1	0.000000E+000
1	56.38646118	1.632419E-011	3.734193E-012	0	0.000000E+000
1	56.38654356	3.734193E-012	1.632419E-011	1	0.000000E+000
1	56.38656465	1.632419E-011	3.734193E-012	0	0.000000E+000
1	56.38972642	3.734193E-012	1.632419E-011	1	0.000000E+000
1	56.38979698	1.632419E-011	3.734193E-012	0	0.000000E+000
1	56.38992397	3.734193E-012	1.632419E-011	1	0.000000E+000
1	56.38993495	1.632419E-011	3.734193E-012	0	0.000000E+000
1	56.39229668	3.734193E-012	1.632419E-011	1	0.000000E+000
1	56.39232788	1.632419E-011	3.734193E-012	0	0.000000E+000
1	56.39242587	3.734193E-012	1.632419E-011	1	0.000000E+000
1	56.39244143	1.632419E-011	3.734193E-012	0	0.000000E+000
1	56.39346401	3.734193E-012	1.632419E-011	1	0.000000E+000
1	56.39355767	1.632419E-011	3.734193E-012	0	0.000000E+000
1	56.39449582	3.734193E-012	1.632419E-011	1	0.000000E+000
1	56.39454137	1.632419E-011	3.734193E-012	0	0.000000E+000
1	56.39457111	3.734193E-012	1.632419E-011	1	0.000000E+000
1	56.39468111	1.632419E-011	3.734193E-012	0	0.000000E+000
1	56.39499677	3.734193E-012	1.632419E-011	1	0.000000E+000
1	56.39500427	1.632419E-011	3.734193E-012	0	0.000000E+000
1	56.39954824	3.734193E-012	1.632419E-011	1	0.000000E+000
1	56.39959191	1.632419E-011	3.734193E-012	0	0.000000E+000
1	56.39970052	3.734193E-012	1.632419E-011	1	0.000000E+000
1	56.39975536	1.632419E-011	3.734193E-012	0	0.000000E+000
1	56.40401233	3.734193E-012	1.632419E-011	1	0.000000E+000
1	56.40406679	1.632419E-011	3.734193E-012	0	0.000000E+000
1	56.40613331	3.734193E-012	1.632419E-011	1	0.000000E+000
1	56.40643806	1.632419E-011	3.734193E-012	0	0.000000E+000
1	56.41216376	3.734193E-012	1.632419E-011	1	0.000000E+000
1	56.41227976	1.632419E-011	3.734193E-012	0	0.000000E+000
1	56.41303125	3.734193E-012	1.632419E-011	1	0.000000E+000
1	56.41307059	1.632419E-011	3.734193E-012	0	0.000000E+000
1	56.41335627	3.734193E-012	1.632419E-011	1	0.000000E+000
1	56.41340213	1.632419E-011	3.734193E-012	0	0.000000E+000
1	56.41372221	3.734193E-012	1.632419E-011	1	0.000000E+000
1	56.41384134	1.632419E-011	3.734193E-012	0	0.000000E+000
1	56.41481401	3.734193E-012	1.632419E-011	1	0.000000E+000
1	56.41482942	1.632419E-011	3.734193E-012	0	0.000000E+000
1	56.41516875	3.734193E-012	1.632419E-011	1	0.000000E+000
1	56.41526052	1.632419E-011	3.734193E-012	0	0.000000E+000
1	56.41562332	3.734193E-012	1.632419E-011	1	0.000000E+000
1	56.41567539	1.632419E-011	3.734193E-012	0	0.000000E+000
1	56.41754193	3.734193E-012	1.632419E-011	1	0.000000E+000
1	56.41777785	1.632419E-011	3.734193E-012	0	0.000000E+000
1	56.41948285	3.734193E-012	1.632419E-011	1	0.000000E+000
1	56.41978921	1.632419E-011	3.734193E-012	0	0.000000E+000
1	56.41986400	3.734193E-012	1.632419E-011	1	0.000000E+000
1	56.42002874	1.632419E-011	3.734193E-012	0	0.000000E+000
1	56.42089376	3.734193E-012	1.632419E-011	1	0.000000E+000
1	56.42092464	1.632419E-011	3.734193E-012	0	0.000000E+000
1	56.42141594	3.734193E-012	1.632419E-011	1	0.000000E+000
1	56.42146940	1.632419E-011	3.734193E-012	0	0.000000E+000
1	56.42596854	3.734193E-012	1.632419E-011	1	0.000000E+000
1	56.42606090	1.632419E-011	3.734193E-012	0	0.000000E+000
1	56.42609491	3.734193E-012	1.632419E-011	1	0.000000E+000
1	56.42614639	1.632419E-011	3.734193E-012	0	0.000000E+000
1	56.43093693	3.734193E-012	1.632419E-011	1	0.000000E+000
1	56.43126635	1.632419E-011	3.734193E-012	0	0.000000E+000
1	56.43462510	3.734193E-012	1.632419E-011	1	0.000000E+000
1	56.43485872	1.632419E-011	3.734193E-012	0	0.000000E+000
1	56.43552948	3.734193E-012	1.632419E-011	1	0.000000E+000
1	56.43559873	1.632419E-011	3.734193E-012	0	0.000000E+000
1	56.43716886	3.734193E-012	1.632419E-011	1	0.000000E+000
1	56.43724693	1.632419E-011	3.734193E-012	0	0.000000E+000
1	56.43759459	3.734193E-012	1.632419E-011	1	0.000000E+000
1	56.43766401	1.632419E-011	3.734193E-012	0	0.000000E+000
1	56.44550191	3.734193E-012	1.632419E-011	1	0.000000E+000
1	56.44550737	1.632419E-011	3.734193E-012	0	0.000000E+000
1	56.44677363	3.734193E-012	1.632419E-011	1	0.000000E+000
1	56.44685911	1.632419E-011	3.734193E-012	0	0.000000E+000
1	56.44705483	3.734193E-012	1.632419E-011	1	0.000000E+000
1	56.44721716	1.632419E-011	3.734193E-012	0	0.000000E+000
1	56.44767006	3.734193E-012	1.632419E-011	1	0.000000E+000
1	56.44783200	1.632419E-011	3.734193E-012	0	0.000000E+000
1	56.45089123	3.734193E-012	1.632419E-011	1	0.000000E+000
1	56.45093632	1.632419E-011	3.734193E-012	0	0.000000E+000
1	56.45095550	3.734193E-012	1.632419E-011	1	0.000000E+000
1	56.45102122	1.632419E-011	3.734193E-012	0	0.000000E+000
1	56.45117400	3.734193E-012	1.632419E-011	1	0.000000E+000
1	56.45131537	1.632419E-011	3.734193E-012	0	0.000000E+000
1	56.45145719	3.734193E-012	1.632419E-011	1	0.000000E+000
1	56.45153490	1.632419E-011	3.734193E-012	0	0.000000E+000
1	56.45160441	3.734193E-012	1.632419E-011	1	0.000000E+000
1	56.45166026	1.632419E-011	3.734193E-012	0	0.000000E+000
1	56.45305866	3.734193E-012	1.632419E-011	1	0.000000E+000
1	56.45310589	1.632419E-011	3.734193E-012	0	0.000000E+000
1	56.45313514	3.734193E-012	1.632419E-011	1	0.000000E+000
1	56.45314866	1.632419E-011	3.734193E-012	0	0.000000E+000
1	56.45488417	3.734193E-012	1.632419E-011	1	0.000000E+000
1	56.45496962	1.632419E-011	3.734193E-012	0	0.000000E+000
1	56.45786153	3.734193E-012	1.632419E-011	1	0.000000E+000
1	56.45788135	1.632419E-011	3.734193E-012	0	0.000000E+000
1	56.45938174	3.734193E-012	1.632419E-011	1	0.000000E+000
1	56.45959134	1.632419E-011	3.734193E-012	0	0.000000E+000
1	56.46071597	3.734193E-012	1.632419E-011	1	0.000000E+000
1	56.46076647	1.632419E-011	3.734193E-012	0	0.000000E+000
1	56.46122916	3.734193E-012	1.632419E-011	1	0.000000E+000
1	56.46128378	1.632419E-011	3.734193E-012	0	0.000000E+000
1	56.46282457	3.734193E-012	1.632419E-011	1	0.000000E+000
1	56.46309104	1.632419E-011	3.734193E-012	0	0.000000E+000
1	56.46387624	3.734193E-012	1.632419E-011	1	0.000000E+000
1	56.46400443	1.632419E-011	3.734193E-012	0	0.000000E+000
1	56.46435015	3.734193E-012	1.632419E-011	1	0.000000E+000
1	56.46446853	1.632419E-011	3.734193E-012	0	0.000000E+000
1	56.46447996	3.734193E-012	1.632419E-011	1	0.000000E+000
1	56.46462626	1.632419E-011	3.734193E-012	0	0.000000E+000
1	56.46567922	3.734193E-012	1.632419E-011	1	0.000000E+000
1	56.46577527	1.632419E-011	3.734193E-012	0	0.000000E+000
1	56.46593973	3.734193E-012	1.632419E-011	1	0.000000E+000
1	56.46596626	1.632419E-011	3.734193E-012	0	0.000000E+000
1	56.47131042	3.734193E-012	1.632419E-011	1	0.000000E+000
1	56.47146254	1.632419E-011	3.734193E-012	0	0.000000E+000
1	56.47695271	3.734193E-012	1.632419E-011	1	0.000000E+000
1	56.47704345	1.632419E-011	3.734193E-012	0	0.000000E+000
1	56.47825800	3.734193E-012	1.632419E-011	1	0.000000E+000
1	56.47829614	1.632419E-011	3.734193E-012	0	0.000000E+000
1	56.47838120	3.734193E-012	1.632419E-011	1	0.000000E+000
1	56.47843340	1.632419E-011	3.734193E-012	0	0.000000E+000
1	56.48306698	3.734193E-012	1.632419E-011	1	0.000000E+000
1	56.48320604	1.632419E-011	3.734193E-012	0	0.000000E+000
1	56.48336770	3.734193E-012	1.632419E-011	1	0.000000E+000
1	56.48340411	1.632419E-011	3.734193E-012	0	0.000000E+000
1	56.48526886	3.734193E-012	1.632419E-011	1	0.000000E+000
1	56.48531127	1.632419E-011	3.734193E-012	0	0.000000E+000
1	56.48604612	3.734193E-012	1.632419E-011	1	0.000000E+000
1	56.48617714	1.632419E-011	3.734193E-012	0	0.000000E+000
1	56.48947935	3.734193E-012	1.632419E-011	1	0.000000E+000
1	56.48958564	1.632419E-011	3.734193E-012	0	0.000000E+000
1	56.49083917	3.734193E-012	1.632419E-011	1	0.000000E+000
1	56.49112991	1.632419E-011	3.734193E-012	0	0.000000E+000
1	56.49348107	3.734193E-012	1.632419E-011	1	0.000000E+000
1	56.49358470	1.632419E-011	3.734193E-012	0	0.000000E+000
1	56.49361265	3.734193E-012	1.632419E-011	1	0.000000E+000
1	56.49370696	1.632419E-011	3.734193E-012	0	0.000000E+000
1	56.49412469	3.734193E-012	1.632419E-011	1	0.000000E+000
1	56.49419558	1.632419E-011	3.734193E-012	0	0.000000E+000
1	56.49695454	3.734193E-012	1.632419E-011	1	0.000000E+000
1	56.49706568	1.632419E-011	3.734193E-012	0	0.000000E+000
1	56.49882618	3.734193E-012	1.632419E-011	1	0.000000E+000
1	56.49888260	1.632419E-011	3.734193E-012	0	0.000000E+000
1	56.49937765	3.734193E-012	1.632419E-011	1	0.000000E+000
1	56.49949194	1.632419E-011	3.734193E-012	0	0.000000E+000
1	56.50049274	3.734193E-012	1.632419E-011	1	0.000000E+000
1	56.50073870	1.632419E-011	3.734193E-012	0	0.000000E+000
1	56.50321533	3.734193E-012	1.632419E-011	1	0.000000E+000
1	56.50338379	1.632419E-011	3.734193E-012	0	0.000000E+000
1	56.50548020	3.734193E-012	1.632419E-011	1	0.000000E+000
1	56.50553315	1.632419E-011	3.734193E-012	0	0.000000E+000
1	56.50556117	3.734193E-012	1.632419E-011	1	0.000000E+000
1	56.50557140	1.632419E-011	3.734193E-012	0	0.000000E+000
1	56.50591354	3.734193E-012	1.632419E-011	1	0.000000E+000
1	56.50600769	1.632419E-011	3.734193E-012	0	0.000000E+000
1	56.50666314	3.734193E-012	1.632419E-011	1	0.000000E+000
1	56.50679845	1.632419E-011	3.734193E-012	0	0.000000E+000
1	56.51014969	3.734193E-012	1.632419E-011	1	0.000000E+000
1	56.51020524	1.632419E-011	3.734193E-012	0	0.000000E+000
1	56.57555151	3.561822E-012	1.615182E-011	1	0.000000E+000
1	56.57558177	1.615182E-011	3.561822E-012	0	0.000000E+000
1	56.57570226	3.561822E-012	1.615182E-011	1	0.000000E+000
1	56.57576033	1.615182E-011	3.561822E-012	0	0.000000E+000
1	56.57814638	3.561822E-012	1.615182E-011	1	0.000000E+000
1	56.57820459	1.615182E-011	3.561822E-012	0	0.000000E+000
1	56.57885134	3.561822E-012	1.615182E-011	1	0.000000E+000
1	56.57929997	1.615182E-011	3.561822E-012	0	0.000000E+000
1	56.58145560	3.561822E-012	1.615182E-011	1	0.000000E+000
1	56.58148837	1.615182E-011	3.561822E-012	0	0.000000E+000
1	56.58268336	3.561822E-012	1.615182E-011	1	0.000000E+000
1	56.58277967	1.615182E-011	3.561822E-012	0	0.000000E+000
1	56.58285237	3.561822E-012	1.615182E-011	1	0.000000E+000
1	56.58286476	1.615182E-011	3.561822E-012	0	0.000000E+000
1	56.58354263	3.561822E-012	1.615182E-011	1	0.000000E+000
1	56.58359711	1.615182E-011	3.561822E-012	0	0.000000E+000
1	56.58534145	3.561822E-012	1.615182E-011	1	0.000000E+000
1	56.58539949	1.615182E-011	3.561822E-012	0	0.000000E+000
1	57.79215732	3.435159E-012	1.602516E-011	1	0.000000E+000
1	57.79228220	1.602516E-011	3.435159E-012	0	0.000000E+000
1	57.79342928	3.435159E-012	1.602516E-011	1	0.000000E+000
1	57.79344452	1.602516E-011	3.435159E-012	0	0.000000E+000
1	57.79451338	3.435159E-012	1.602516E-011	1	0.000000E+000
1	57.79453675	1.602516E-011	3.435159E-012	0	0.000000E+000
1	57.80209599	3.435159E-012	1.602516E-011	1	0.000000E+000
1	57.80210697	1.602516E-011	3.435159E-012	0	0.000000E+000
1	57.80772581	3.435159E-012	1.602516E-011	1	0.000000E+000
1	57.80778779	1.602516E-011	3.435159E-012	0	0.000000E+000
1	57.80891946	3.435159E-012	1.602516E-011	1	0.000000E+000
1	57.80914404	1.602516E-011	3.435159E-012	0	0.000000E+000
1	57.80935987	3.435159E-012	1.602516E-011	1	0.000000E+000
1	57.80950352	1.602516E-011	3.435159E-012	0	0.000000E+000
1	57.80985985	3.435159E-012	1.602516E-011	1	0.000000E+000
1	57.80993078	1.602516E-011	3.435159E-012	0	0.000000E+000
1	57.80997694	3.435159E-012	1.602516E-011	1	0.000000E+000
1	57.81020531	1.602516E-011	3.435159E-012	0	0.000000E+000
1	57.81307507	3.435159E-012	1.602516E-011	1	0.000000E+000
1	57.81321422	1.602516E-011	3.435159E-012	0	0.000000E+000
1	57.81480518	3.435159E-012	1.602516E-011	1	0.000000E+000
1	57.81484153	1.602516E-011	3.435159E-012	0	0.000000E+000
1	57.81571490	3.435159E-012	1.602516E-011	1	0.000000E+000
1	57.81574409	1.602516E-011	3.435159E-012	0	0.000000E+000
1	57.82613550	3.435159E-012	1.602516E-011	1	0.000000E+000
1	57.82616273	1.602516E-011	3.435159E-012	0	0.000000E+000
1	57.82625435	3.435159E-012	1.602516E-011	1	0.000000E+000
1	57.82626951	1.602516E-011	3.435159E-012	0	0.000000E+000
1	57.82801066	3.435159E-012	1.602516E-011	1	0.000000E+000
1	57.82804807	1.602516E-011	3.435159E-012	0	0.000000E+000
1	57.82921139	3.435159E-012	1.602516E-011	1	0.000000E+000
1	57.82924685	1.602516E-011	3.435159E-012	0	0.000000E+000
1	57.83074995	3.435159E-012	1.602516E-011	1	0.000000E+000
1	57.83083621	1.602516E-011	3.435159E-012	0	0.000000E+000
1	57.83161994	3.435159E-012	1.602516E-011	1	0.000000E+000
1	57.83163714	1.602516E-011	3.435159E-012	0	0.000000E+000
1	57.83165724	3.435159E-012	1.602516E-011	1	0.000000E+000
1	57.83180377	1.602516E-011	3.435159E-012	0	0.000000E+000
1	57.83332044	3.435159E-012	1.602516E-011	1	0.000000E+000
1	57.83355353	1.602516E-011	3.435159E-012	0	0.000000E+000
1	57.83480932	3.435159E-012	1.602516E-011	1	0.000000E+000
1	57.83491389	1.602516E-011	3.435159E-012	0	0.000000E+000
1	57.83739107	3.435159E-012	1.602516E-011	1	0.000000E+000
1	57.83749220	1.602516E-011	3.435159E-012	0	0.000000E+000
1	57.83773062	3.435159E-012	1.602516E-011	1	0.000000E+000
1	57.83787280	1.602516E-011	3.435159E-012	0	0.000000E+000
1	57.84002566	3.435159E-012	1.602516E-011	1	0.000000E+000
1	57.84013334	1.602516E-011	3.435159E-012	0	0.000000E+000
1	57.84068119	3.435159E-012	1.602516E-011	1	0.000000E+000
1	57.84070882	1.602516E-011	3.435159E-012	0	0.000000E+000
1	57.84418116	3.435159E-012	1.602516E-011	1	0.000000E+000
1	57.84425892	1.602516E-011	3.435159E-012	0	0.000000E+000
1	57.86195256	3.435159E-012	1.602516E-011	1	0.000000E+000
1	57.86198441	1.602516E-011	3.435159E-012	0	0.000000E+000
1	57.86384462	3.435159E-012	1.602516E-011	1	0.000000E+000
1	57.86413509	1.602516E-011	3.435159E-012	0	0.000000E+000
1	57.86415031	3.435159E-012	1.602516E-011	1	0.000000E+000
1	57.86424573	1.602516E-011	3.435159E-012	0	0.000000E+000
1	57.86857595	3.435159E-012	1.602516E-011	1	0.000000E+000
1	57.86861524	1.602516E-011	3.435159E-012	0	0.000000E+000
1	57.86999335	3.435159E-012	1.602516E-011	1	0.000000E+000
1	57.87013133	1.602516E-011	3.435159E-012	0	0.000000E+000
1	57.87756188	3.435159E-012	1.602516E-011	1	0.000000E+000
1	57.87769730	1.602516E-011	3.435159E-012	0	0.000000E+000
1	57.87860163	3.435159E-012	1.602516E-011	1	0.000000E+000
1	57.87865627	1.602516E-011	3.435159E-012	0	0.000000E+000
1	57.87912531	3.435159E-012	1.602516E-011	1	0.000000E+000
1	57.87922326	1.602516E-011	3.435159E-012	0	0.000000E+000
1	57.88068293	3.435159E-012	1.602516E-011	1	0.000000E+000
1	57.88073253	1.602516E-011	3.435159E-012	0	0.000000E+000
1	57.88176625	3.435159E-012	1.602516E-011	1	0.000000E+000
1	57.88190034	1.602516E-011	3.435159E-012	0	0.000000E+000
1	59.18728462	3.638986E-012	1.622899E-011	1	0.000000E+000
1	59.18734804	1.622899E-011	3.638986E-012	0	0.000000E+000
1	59.18972458	3.638986E-012	1.622899E-011	1	0.000000E+000
1	59.18976831	1.622899E-011	3.638986E-012	0	0.000000E+000
1	59.19048983	3.638986E-012	1.622899E-011	1	0.000000E+000
1	59.19052858	1.622899E-011	3.638986E-012	0	0.000000E+000
1	59.19128802	3.638986E-012	1.622899E-011	1	0.000000E+000
1	59.19138141	1.622899E-011	3.638986E-012	0	0.000000E+000
1	59.19248732	3.638986E-012	1.622899E-011	1	0.000000E+000
1	59.19256436	1.622899E-011	3.638986E-012	0	0.000000E+000
1	59.19467651	3.638986E-012	1.622899E-011	1	0.000000E+000
1	59.19473704	1.622899E-011	3.638986E-012	0	0.000000E+000
1	59.19718952	3.638986E-012	1.622899E-011	1	0.000000E+000
1	59.19722771	1.622899E-011	3.638986E-012	0	0.000000E+000
1	59.19810050	3.638986E-012	1.622899E-011	1	0.000000E+000
1	59.19814159	1.622899E-011	3.638986E-012	0	0.000000E+000
1	59.19945418	3.638986E-012	1.622899E-011	1	0.000000E+000
1	59.19946445	1.622899E-011	3.638986E-012	0	0.000000E+000
1	59.20115782	3.638986E-012	1.622899E-011	1	0.000000E+000
1	59.20125814	1.622899E-011	3.638986E-012	0	0.000000E+000
1	59.20263337	3.638986E-012	1.622899E-011	1	0.000000E+000
1	59.20263510	1.622899E-011	3.638986E-012	0	0.000000E+000
1	59.20588084	3.638986E-012	1.622899E-011	1	0.000000E+000
1	59.20591270	1.622899E-011	3.638986E-012	0	0.000000E+000
1	59.20871809	3.638986E-012	1.622899E-011	1	0.000000E+000
1	59.20894504	1.622899E-011	3.638986E-012	0	0.000000E+000
1	59.20986984	3.638986E-012	1.622899E-011	1	0.000000E+000
1	59.21004480	1.622899E-011	3.638986E-012	0	0.000000E+000
1	59.21067556	3.638986E-012	1.622899E-011	1	0.000000E+000
1	59.21072155	1.622899E-011	3.638986E-012	0	0.000000E+000
1	59.21280370	3.638986E-012	1.622899E-011	1	0.000000E+000
1	59.21285662	1.622899E-011	3.638986E-012	0	0.000000E+000
1	59.21372419	3.638986E-012	1.622899E-011	1	0.000000E+000
1	59.21375806	1.622899E-011	3.638986E-012	0	0.000000E+000
1	59.21543331	3.638986E-012	1.622899E-011	1	0.000000E+000
1	59.21551983	1.622899E-011	3.638986E-012	0	0.000000E+000
1	59.21552464	3.638986E-012	1.622899E-011	1	0.000000E+000
1	59.21562155	1.622899E-011	3.638986E-012	0	0.000000E+000
1	59.21647163	3.638986E-012	1.622899E-011	1	0.000000E+000
1	59.21656829	1.622899E-011	3.638986E-012	0	0.000000E+000
1	59.21836326	3.638986E-012	1.622899E-011	1	0.000000E+000
1	59.21838640	1.622899E-011	3.638986E-012	0	0.000000E+000
1	59.21845799	3.638986E-012	1.622899E-011	1	0.000000E+000
1	59.21849395	1.622899E-011	3.638986E-012	0	0.000000E+000
1	59.21874649	3.638986E-012	1.622899E-011	1	0.000000E+000
1	59.21877951	1.622899E-011	3.638986E-012	0	0.000000E+000
1	59.21945504	3.638986E-012	1.622899E-011	1	0.000000E+000
1	59.21946300	1.622899E-011	3.638986E-012	0	0.000000E+000
1	59.21987706	3.638986E-012	1.622899E-011	1	0.000000E+000
1	59.21993929	1.622899E-011	3.638986E-012	0	0.000000E+000
1	59.22044851	3.638986E-012	1.622899E-011	1	0.000000E+000
1	59.22051783	1.622899E-011	3.638986E-012	0	0.000000E+000
1	59.22068927	3.638986E-012	1.622899E-011	1	0.000000E+000
1	59.22114027	1.622899E-011	3.638986E-012	0	0.000000E+000
1	59.22321402	3.638986E-012	1.622899E-011	1	0.000000E+000
1	59.22333112	1.622899E-011	3.638986E-012	0	0.000000E+000
1	59.22348712	3.638986E-012	1.622899E-011	1	0.000000E+000
1	59.22352152	1.622899E-011	3.638986E-012	0	0.000000E+000
1	59.22367919	3.638986E-012	1.622899E-011	1	0.000000E+000
1	59.22379756	1.622899E-011	3.638986E-012	0	0.000000E+000
1	59.22382999	3.638986E-012	1.622899E-011	1	0.000000E+000
1	59.22402642	1.622899E-011	3.638986E-012	0	0.000000E+000
1	59.22413352	3.638986E-012	1.622899E-011	1	0.000000E+000
1	59.22423470	1.622899E-011	3.638986E-012	0	0.000000E+000
1	59.22624832	3.638986E-012	1.622899E-011	1	0.000000E+000
1	59.22642169	1.622899E-011	3.638986E-012	0	0.000000E+000
1	59.22647608	3.638986E-012	1.622899E-011	1	0.000000E+000
1	59.22650188	1.622899E-011	3.638986E-012	0	0.000000E+000
1	59.22817226	3.638986E-012	1.622899E-011	1	0.000000E+000
1	59.22820085	1.622899E-011	3.638986E-012	0	0.000000E+000
1	59.23292304	3.638986E-012	1.622899E-011	1	0.000000E+000
1	59.23315009	1.622899E-011	3.638986E-012	0	0.000000E+000
1	59.23533779	3.638986E-012	1.622899E-011	1	0.000000E+000
1	59.23537988	1.622899E-011	3.638986E-012	0	0.000000E+000
1	59.23764148	3.638986E-012	1.622899E-011	1	0.000000E+000
1	59.23776214	1.622899E-011	3.638986E-012	0	0.000000E+000
1	59.23781554	3.638986E-012	1.622899E-011	1	0.000000E+000
1	59.23792027	1.622899E-011	3.638986E-012	0	0.000000E+000
1	59.23852756	3.638986E-012	1.622899E-011	1	0.000000E+000
1	59.23859500	1.622899E-011	3.638986E-012	0	0.000000E+000
1	59.23862781	3.638986E-012	1.622899E-011	1	0.000000E+000
1	59.23870860	1.622899E-011	3.638986E-012	0	0.000000E+000
1	59.24237714	3.638986E-012	1.622899E-011	1	0.000000E+000
1	59.24239203	1.622899E-011	3.638986E-012	0	0.000000E+000
1	59.24282145	3.638986E-012	1.622899E-011	1	0.000000E+000
1	59.24291279	1.622899E-011	3.638986E-012	0	0.000000E+000
1	59.24292129	3.638986E-012	1.622899E-011	1	0.000000E+000
1	59.24307405	1.622899E-011	3.638986E-012	0	0.000000E+000
1	59.24315127	3.638986E-012	1.622899E-011	1	0.000000E+000
1	59.24323926	1.622899E-011	3.638986E-012	0	0.000000E+000
1	59.24581002	3.638986E-012	1.622899E-011	1	0.000000E+000
1	59.24588295	1.622899E-011	3.638986E-012	0	0.000000E+000
1	59.24641103	3.638986E-012	1.622899E-011	1	0.000000E+000
1	59.24652333	1.622899E-011	3.638986E-012	0	0.000000E+000
1	59.24980859	3.638986E-012	1.622899E-011	1	0.000000E+000
1	59.24994065	1.622899E-011	3.638986E-012	0	0.000000E+000
1	59.25000527	3.638986E-012	1.622899E-011	1	0.000000E+000
1	59.25007207	1.622899E-011	3.638986E-012	0	0.000000E+000
1	59.25039842	3.638986E-012	1.622899E-011	1	0.000000E+000
1	59.25056908	1.622899E-011	3.638986E-012	0	0.000000E+000
1	59.25063387	3.638986E-012	1.622899E-011	1	0.000000E+000
1	59.25066243	1.622899E-011	3.638986E-012	0	0.000000E+000
1	59.25268349	3.638986E-012	1.622899E-011	1	0.000000E+000
1	59.25274667	1.622899E-011	3.638986E-012	0	0.000000E+000
1	59.25296436	3.638986E-012	1.622899E-011	1	0.000000E+000
1	59.25308434	1.622899E-011	3.638986E-012	0	0.000000E+000
1	59.37695821	3.552786E-012	1.614279E-011	1	0.000000E+000
1	59.37702945	1.614279E-011	3.552786E-012	0	0.000000E+000
1	59.38058734	3.552786E-012	1.614279E-011	1	0.000000E+000
1	59.38071161	1.614279E-011	3.552786E-012	0	0.000000E+000
1	59.38137843	3.552786E-012	1.614279E-011	1	0.000000E+000
1	59.38175571	1.614279E-011	3.552786E-012	0	0.000000E+000
1	59.38411909	3.552786E-012	1.614279E-011	1	0.000000E+000
1	59.38418960	1.614279E-011	3.552786E-012	0	0.000000E+000
1	59.38445246	3.552786E-012	1.614279E-011	1	0.000000E+000
1	59.38451425	1.614279E-011	3.552786E-012	0	0.000000E+000
1	59.38506281	3.552786E-012	1.614279E-011	1	0.000000E+000
1	59.38517030	1.614279E-011	3.552786E-012	0	0.000000E+000
1	59.38679305	3.552786E-012	1.614279E-011	1	0.000000E+000
1	59.38689927	1.614279E-011	3.552786E-012	0	0.000000E+000
1	59.38701683	3.552786E-012	1.614279E-011	1	0.000000E+000
1	59.38733879	1.614279E-011	3.552786E-012	0	0.000000E+000
1	59.38759154	3.552786E-012	1.614279E-011	1	0.000000E+000
1	59.38779171	1.614279E-011	3.552786E-012	0	0.000000E+000
1	59.38810111	3.552786E-012	1.614279E-011	1	0.000000E+000
1	59.38823122	1.614279E-011	3.552786E-012	0	0.000000E+000
1	59.38943648	3.552786E-012	1.614279E-011	1	0.000000E+000
1	59.38948342	1.614279E-011	3.552786E-012	0	0.000000E+000
1	59.38950184	3.552786E-012	1.614279E-011	1	0.000000E+000
1	59.38957166	1.614279E-011	3.552786E-012	0	0.000000E+000
1	59.39493400	3.552786E-012	1.614279E-011	1	0.000000E+000
1	59.39500095	1.614279E-011	3.552786E-012	0	0.000000E+000
1	59.39676056	3.552786E-012	1.614279E-011	1	0.000000E+000
1	59.39682164	1.614279E-011	3.552786E-012	0	0.000000E+000
1	59.39819093	3.552786E-012	1.614279E-011	1	0.000000E+000
1	59.39821697	1.614279E-011	3.552786E-012	0	0.000000E+000
1	59.39920811	3.552786E-012	1.614279E-011	1	0.000000E+000
1	59.39922945	1.614279E-011	3.552786E-012	0	0.000000E+000
1	59.39995279	3.552786E-012	1.614279E-011	1	0.000000E+000
1	59.39999475	1.614279E-011	3.552786E-012	0	0.000000E+000
1	59.40536685	3.552786E-012	1.614279E-011	1	0.000000E+000
1	59.40539898	1.614279E-011	3.552786E-012	0	0.000000E+000
1	59.40555538	3.552786E-012	1.614279E-011	1	0.000000E+000
1	59.40559674	1.614279E-011	3.552786E-012	0	0.000000E+000
1	59.40638328	3.552786E-012	1.614279E-011	1	0.000000E+000
1	59.40641652	1.614279E-011	3.552786E-012	0	0.000000E+000
1	59.40784234	3.552786E-012	1.614279E-011	1	0.000000E+000
1	59.40787748	1.614279E-011	3.552786E-012	0	0.000000E+000
1	59.41222602	3.552786E-012	1.614279E-011	1	0.000000E+000
1	59.41227843	1.614279E-011	3.552786E-012	0	0.000000E+000
1	59.41534704	3.552786E-012	1.614279E-011	1	0.000000E+000
1	59.41540963	1.614279E-011	3.552786E-012	0	0.000000E+000
1	59.41590391	3.552786E-012	1.614279E-011	1	0.000000E+000
1	59.41593859	1.614279E-011	3.552786E-012	0	0.000000E+000
1	59.42212029	3.552786E-012	1.614279E-011	1	0.000000E+000
1	59.42228394	1.614279E-011	3.552786E-012	0	0.000000E+000
1	59.42333685	3.552786E-012	1.614279E-011	1	0.000000E+000
1	59.42335798	1.614279E-011	3.552786E-012	0	0.000000E+000
1	59.42387937	3.552786E-012	1.614279E-011	1	0.000000E+000
1	59.42396010	1.614279E-011	3.552786E-012	0	0.000000E+000
1	59.42573030	3.552786E-012	1.614279E-011	1	0.000000E+000
1	59.42611063	1.614279E-011	3.552786E-012	0	0.000000E+000
1	59.42612880	3.552786E-012	1.614279E-011	1	0.000000E+000
1	59.42633323	1.614279E-011	3.552786E-012	0	0.000000E+000
1	59.42736278	3.552786E-012	1.614279E-011	1	0.000000E+000
1	59.42754604	1.614279E-011	3.552786E-012	0	0.000000E+000
1	59.42876425	3.552786E-012	1.614279E-011	1	0.000000E+000
1	59.42885551	1.614279E-011	3.552786E-012	0	0.000000E+000
1	59.43100344	3.552786E-012	1.614279E-011	1	0.000000E+000
1	59.43116437	1.614279E-011	3.552786E-012	0	0.000000E+000
1	59.43155095	3.552786E-012	1.614279E-011	1	0.000000E+000
1	59.43176024	1.614279E-011	3.552786E-012	0	0.000000E+000
1	59.43307291	3.552786E-012	1.614279E-011	1	0.000000E+000
1	59.43328783	1.614279E-011	3.552786E-012	0	0.000000E+000
1	59.43384349	3.552786E-012	1.614279E-011	1	0.000000E+000
1	59.43393383	1.614279E-011	3.552786E-012	0	0.000000E+000
1	59.43531413	3.552786E-012	1.614279E-011	1	0.000000E+000
1	59.43537413	1.614279E-011	3.552786E-012	0	0.000000E+000
1	59.43540308	3.552786E-012	1.614279E-011	1	0.000000E+000
1	59.43560598	1.614279E-011	3.552786E-012	0	0.000000E+000
1	59.43654140	3.552786E-012	1.614279E-011	1	0.000000E+000
1	59.43658425	1.614279E-011	3.552786E-012	0	0.000000E+000
1	59.44319207	3.552786E-012	1.614279E-011	1	0.000000E+000
1	59.44324882	1.614279E-011	3.552786E-012	0	0.000000E+000
1	59.44552571	3.552786E-012	1.614279E-011	1	0.000000E+000
1	59.44558003	1.614279E-011	3.552786E-012	0	0.000000E+000
1	59.44587860	3.552786E-012	1.614279E-011	1	0.000000E+000
1	59.44592884	1.614279E-011	3.552786E-012	0	0.000000E+000
1	59.44639703	3.552786E-012	1.614279E-011	1	0.000000E+000
1	59.44643296	1.614279E-011	3.552786E-012	0	0.000000E+000
1	59.44685169	3.552786E-012	1.614279E-011	1	0.000000E+000
1	59.44688002	1.614279E-011	3.552786E-012	0	0.000000E+000
1	59.44695972	3.552786E-012	1.614279E-011	1	0.000000E+000
1	59.44701222	1.614279E-011	3.552786E-012	0	0.000000E+000
1	59.44722917	3.552786E-012	1.614279E-011	1	0.000000E+000
1	59.44724846	1.614279E-011	3.552786E-012	0	0.000000E+000
1	59.44837741	3.552786E-012	1.614279E-011	1	0.000000E+000
1	59.44845062	1.614279E-011	3.552786E-012	0	0.000000E+000
1	59.44851416	3.552786E-012	1.614279E-011	1	0.000000E+000
1	59.44859125	1.614279E-011	3.552786E-012	0	0.000000E+000
1	59.45213702	3.552786E-012	1.614279E-011	1	0.000000E+000
1	59.45218775	1.614279E-011	3.552786E-012	0	0.000000E+000
1	59.45242891	3.552786E-012	1.614279E-011	1	0.000000E+000
1	59.45250532	1.614279E-011	3.552786E-012	0	0.000000E+000
1	59.45748938	3.552786E-012	1.614279E-011	1	0.000000E+000
1	59.45753362	1.614279E-011	3.552786E-012	0	0.000000E+000
1	59.45923420	3.552786E-012	1.614279E-011	1	0.000000E+000
1	59.45924093	1.614279E-011	3.552786E-012	0	0.000000E+000
1	59.46259833	3.552786E-012	1.614279E-011	1	0.000000E+000
1	59.46263374	1.614279E-011	3.552786E-012	0	0.000000E+000
1	59.46402239	3.552786E-012	1.614279E-011	1	0.000000E+000
1	59.46406501	1.614279E-011	3.552786E-012	0	0.000000E+000
1	59.46526318	3.552786E-012	1.614279E-011	1	0.000000E+000
1	59.46530620	1.614279E-011	3.552786E-012	0	0.000000E+000
1	59.46646945	3.552786E-012	1.614279E-011	1	0.000000E+000
1	59.46653871	1.614279E-011	3.552786E-012	0	0.000000E+000
1	59.46915898	3.552786E-012	1.614279E-011	1	0.000000E+000
1	59.46919535	1.614279E-011	3.552786E-012	0	0.000000E+000
1	59.46977562	3.552786E-012	1.614279E-011	1	0.000000E+000
1	59.46983429	1.614279E-011	3.552786E-012	0	0.000000E+000
1	59.47020422	3.552786E-012	1.614279E-011	1	0.000000E+000
1	59.47035214	1.614279E-011	3.552786E-012	0	0.000000E+000
1	59.47070988	3.552786E-012	1.614279E-011	1	0.000000E+000
1	59.47086527	1.614279E-011	3.552786E-012	0	0.000000E+000
1	59.47125389	3.552786E-012	1.614279E-011	1	0.000000E+000
1	59.47128964	1.614279E-011	3.552786E-012	0	0.000000E+000
1	59.47160962	3.552786E-012	1.614279E-011	1	0.000000E+000
1	59.47169674	1.614279E-011	3.552786E-012	0	0.000000E+000
1	59.47223597	3.552786E-012	1.614279E-011	1	0.000000E+000
1	59.47240808	1.614279E-011	3.552786E-012	0	0.000000E+000
1	59.47340717	3.552786E-012	1.614279E-011	1	0.000000E+000
1	59.47348175	1.614279E-011	3.552786E-012	0	0.000000E+000
1	59.47418860	3.552786E-012	1.614279E-011	1	0.000000E+000
1	59.47421846	1.614279E-011	3.552786E-012	0	0.000000E+000
1	59.47573959	3.552786E-012	1.614279E-011	1	0.000000E+000
1	59.47581589	1.614279E-011	3.552786E-012	0	0.000000E+000
1	59.47678066	3.552786E-012	1.614279E-011	1	0.000000E+000
1	59.47685224	1.614279E-011	3.552786E-012	0	0.000000E+000
1	59.47741219	3.552786E-012	1.614279E-011	1	0.000000E+000
1	59.47744398	1.614279E-011	3.552786E-012	0	0.000000E+000
1	59.47814918	3.552786E-012	1.614279E-011	1	0.000000E+000
1	59.47819717	1.614279E-011	3.552786E-012	0	0.000000E+000
1	59.47987418	3.552786E-012	1.614279E-011	1	0.000000E+000
1	59.47988309	1.614279E-011	3.552786E-012	0	0.000000E+000
1	59.53697147	3.688879E-012	1.627888E-011	1	0.000000E+000
1	59.53707938	1.627888E-011	3.688879E-012	0	0.000000E+000
1	59.54023113	3.688879E-012	1.627888E-011	1	0.000000E+000
1	59.54042368	1.627888E-011	3.688879E-012	0	0.000000E+000
1	59.54110637	3.688879E-012	1.627888E-011	1	0.000000E+000
1	59.54116899	1.627888E-011	3.688879E-012	0	0.000000E+000
1	59.54144951	3.688879E-012	1.627888E-011	1	0.000000E+000
1	59.54152767	1.627888E-011	3.688879E-012	0	0.000000E+000
1	59.54266493	3.688879E-012	1.627888E-011	1	0.000000E+000
1	59.54286024	1.627888E-011	3.688879E-012	0	0.000000E+000
1	59.54309707	3.688879E-012	1.627888E-011	1	0.000000E+000
1	59.54317060	1.627888E-011	3.688879E-012	0	0.000000E+000
1	59.54517288	3.688879E-012	1.627888E-011	1	0.000000E+000
1	59.54523689	1.627888E-011	3.688879E-012	0	0.000000E+000
1	59.54788554	3.688879E-012	1.627888E-011	1	0.000000E+000
1	59.54798406	1.627888E-011	3.688879E-012	0	0.000000E+000
1	59.54834353	3.688879E-012	1.627888E-011	1	0.000000E+000
1	59.54838431	1.627888E-011	3.688879E-012	0	0.000000E+000
1	59.55255961	3.688879E-012	1.627888E-011	1	0.000000E+000
1	59.55257866	1.627888E-011	3.688879E-012	0	0.000000E+000
1	59.55649574	3.688879E-012	1.627888E-011	1	0.000000E+000
1	59.55650976	1.627888E-011	3.688879E-012	0	0.000000E+000
1	59.55848067	3.688879E-012	1.627888E-011	1	0.000000E+000
1	59.55854033	1.627888E-011	3.688879E-012	0	0.000000E+000
1	59.56280294	3.688879E-012	1.627888E-011	1	0.000000E+000
1	59.56282452	1.627888E-011	3.688879E-012	0	0.000000E+000
1	59.56571281	3.688879E-012	1.627888E-011	1	0.000000E+000
1	59.56576046	1.627888E-011	3.688879E-012	0	0.000000E+000
1	59.56828853	3.688879E-012	1.627888E-011	1	0.000000E+000
1	59.56843710	1.627888E-011	3.688879E-012	0	0.000000E+000
1	59.57259995	3.688879E-012	1.627888E-011	1	0.000000E+000
1	59.57264950	1.627888E-011	3.688879E-012	0	0.000000E+000
1	59.57968014	3.688879E-012	1.627888E-011	1	0.000000E+000
1	59.57971988	1.627888E-011	3.688879E-012	0	0.000000E+000
1	59.57993727	3.688879E-012	1.627888E-011	1	0.000000E+000
1	59.58006844	1.627888E-011	3.688879E-012	0	0.000000E+000
1	59.58389609	3.688879E-012	1.627888E-011	1	0.000000E+000
1	59.58400742	1.627888E-011	3.688879E-012	0	0.000000E+000
1	59.58663246	3.688879E-012	1.627888E-011	1	0.000000E+000
1	59.58672455	1.627888E-011	3.688879E-012	0	0.000000E+000
1	59.58676444	3.688879E-012	1.627888E-011	1	0.000000E+000
1	59.58704052	1.627888E-011	3.688879E-012	0	0.000000E+000
1	59.58803054	3.688879E-012	1.627888E-011	1	0.000000E+000
1	59.58807878	1.627888E-011	3.688879E-012	0	0.000000E+000
1	59.59094264	3.688879E-012	1.627888E-011	1	0.000000E+000
1	59.59112490	1.627888E-011	3.688879E-012	0	0.000000E+000
1	59.59302856	3.688879E-012	1.627888E-011	1	0.000000E+000
1	59.59309287	1.627888E-011	3.688879E-012	0	0.000000E+000
1	59.59574838	3.688879E-012	1.627888E-011	1	0.000000E+000
1	59.59585002	1.627888E-011	3.688879E-012	0	0.000000E+000
1	59.59821849	3.688879E-012	1.627888E-011	1	0.000000E+000
1	59.59824517	1.627888E-011	3.688879E-012	0	0.000000E+000
1	59.60000808	3.688879E-012	1.627888E-011	1	0.000000E+000
1	59.60028216	1.627888E-011	3.688879E-012	0	0.000000E+000
1	59.60173786	3.688879E-012	1.627888E-011	1	0.000000E+000
1	59.60178216	1.627888E-011	3.688879E-012	0	0.000000E+000
1	59.60427545	3.688879E-012	1.627888E-011	1	0.000000E+000
1	59.60437446	1.627888E-011	3.688879E-012	0	0.000000E+000
1	59.60455815	3.688879E-012	1.627888E-011	1	0.000000E+000
1	59.60458644	1.627888E-011	3.688879E-012	0	0.000000E+000
1	59.60460143	3.688879E-012	1.627888E-011	1	0.000000E+000
1	59.60500154	1.627888E-011	3.688879E-012	0	0.000000E+000
1	59.60692991	3.688879E-012	1.627888E-011	1	0.000000E+000
1	59.60697071	1.627888E-011	3.688879E-012	0	0.000000E+000
1	59.60808224	3.688879E-012	1.627888E-011	1	0.000000E+000
1	59.60833514	1.627888E-011	3.688879E-012	0	0.000000E+000
1	59.61005417	3.688879E-012	1.627888E-011	1	0.000000E+000
1	59.61012726	1.627888E-011	3.688879E-012	0	0.000000E+000
1	59.61395801	3.688879E-012	1.627888E-011	1	0.000000E+000
1	59.61401876	1.627888E-011	3.688879E-012	0	0.000000E+000
1	59.61637887	3.688879E-012	1.627888E-011	1	0.000000E+000
1	59.61640733	1.627888E-011	3.688879E-012	0	0.000000E+000
1	59.61665913	3.688879E-012	1.627888E-011	1	0.000000E+000
1	59.61678007	1.627888E-011	3.688879E-012	0	0.000000E+000
1	59.61804634	3.688879E-012	1.627888E-011	1	0.000000E+000
1	59.61810646	1.627888E-011	3.688879E-012	0	0.000000E+000
1	59.61923942	3.688879E-012	1.627888E-011	1	0.000000E+000
1	59.61938188	1.627888E-011	3.688879E-012	0	0.000000E+000
1	59.62079855	3.688879E-012	1.627888E-011	1	0.000000E+000
1	59.62085356	1.627888E-011	3.688879E-012	0	0.000000E+000
1	59.62423133	3.688879E-012	1.627888E-011	1	0.000000E+000
1	59.62425749	1.627888E-011	3.688879E-012	0	0.000000E+000
1	59.62601259	3.688879E-012	1.627888E-011	1	0.000000E+000
1	59.62624027	1.627888E-011	3.688879E-012	0	0.000000E+000
1	59.62679067	3.688879E-012	1.627888E-011	1	0.000000E+000
1	59.62680059	1.627888E-011	3.688879E-012	0	0.000000E+000
1	59.63034217	3.688879E-012	1.627888E-011	1	0.000000E+000
1	59.63039400	1.627888E-011	3.688879E-012	0	0.000000E+000
1	59.63219074	3.688879E-012	1.627888E-011	1	0.000000E+000
1	59.63240032	1.627888E-011	3.688879E-012	0	0.000000E+000
1	59.63469896	3.688879E-012	1.627888E-011	1	0.000000E+000
1	59.63474344	1.627888E-011	3.688879E-012	0	0.000000E+000
1	59.63503853	3.688879E-012	1.627888E-011	1	0.000000E+000
1	59.63507589	1.627888E-011	3.688879E-012	0	0.000000E+000
1	59.63509922	3.688879E-012	1.627888E-011	1	0.000000E+000
1	59.63521940	1.627888E-011	3.688879E-012	0	0.000000E+000
1	59.63649419	3.688879E-012	1.627888E-011	1	0.000000E+000
1	59.63660952	1.627888E-011	3.688879E-012	0	0.000000E+000
1	59.63707769	3.688879E-012	1.627888E-011	1	0.000000E+000
1	59.63713440	1.627888E-011	3.688879E-012	0	0.000000E+000
1	59.64003759	3.688879E-012	1.627888E-011	1	0.000000E+000
1	59.64006790	1.627888E-011	3.688879E-012	0	0.000000E+000
1	59.64222145	3.688879E-012	1.627888E-011	1	0.000000E+000
1	59.64224104	1.627888E-011	3.688879E-012	0	0.000000E+000
1	59.64360319	3.688879E-012	1.627888E-011	1	0.000000E+000
1	59.64367306	1.627888E-011	3.688879E-012	0	0.000000E+000
1	59.64458409	3.688879E-012	1.627888E-011	1	0.000000E+000
1	59.64478679	1.627888E-011	3.688879E-012	0	0.000000E+000
1	59.64609920	3.688879E-012	1.627888E-011	1	0.000000E+000
1	59.64619668	1.627888E-011	3.688879E-012	0	0.000000E+000
1	59.64945488	3.688879E-012	1.627888E-011	1	0.000000E+000
1	59.64959622	1.627888E-011	3.688879E-012	0	0.000000E+000
1	59.65079449	3.688879E-012	1.627888E-011	1	0.000000E+000
1	59.65082916	1.627888E-011	3.688879E-012	0	0.000000E+000
1	59.66984871	3.688879E-012	1.627888E-011	1	0.000000E+000
1	59.66987713	1.627888E-011	3.688879E-012	0	0.000000E+000
1	59.66991241	3.688879E-012	1.627888E-011	1	0.000000E+000
1	59.67032371	1.627888E-011	3.688879E-012	0	0.000000E+000
1	59.80820659	3.476002E-012	1.606600E-011	1	0.000000E+000
1	59.80828391	1.606600E-011	3.476002E-012	0	0.000000E+000
1	59.80862573	3.476002E-012	1.606600E-011	1	0.000000E+000
1	59.80864500	1.606600E-011	3.476002E-012	0	0.000000E+000
1	59.81010939	3.476002E-012	1.606600E-011	1	0.000000E+000
1	59.81022586	1.606600E-011	3.476002E-012	0	0.000000E+000
1	59.81095611	3.476002E-012	1.606600E-011	1	0.000000E+000
1	59.81109551	1.606600E-011	3.476002E-012	0	0.000000E+000
1	59.81133320	3.476002E-012	1.606600E-011	1	0.000000E+000
1	59.81142058	1.606600E-011	3.476002E-012	0	0.000000E+000
1	59.81428506	3.476002E-012	1.606600E-011	1	0.000000E+000
1	59.81431730	1.606600E-011	3.476002E-012	0	0.000000E+000
1	59.82261205	3.476002E-012	1.606600E-011	1	0.000000E+000
1	59.82264100	1.606600E-011	3.476002E-012	0	0.000000E+000
1	59.82265878	3.476002E-012	1.606600E-011	1	0.000000E+000
1	59.82267846	1.606600E-011	3.476002E-012	0	0.000000E+000
1	59.82350158	3.476002E-012	1.606600E-011	1	0.000000E+000
1	59.82356780	1.606600E-011	3.476002E-012	0	0.000000E+000
1	59.82729188	3.476002E-012	1.606600E-011	1	0.000000E+000
1	59.82732264	1.606600E-011	3.476002E-012	0	0.000000E+000
1	59.82783033	3.476002E-012	1.606600E-011	1	0.000000E+000
1	59.82792582	1.606600E-011	3.476002E-012	0	0.000000E+000
1	59.83370330	3.476002E-012	1.606600E-011	1	0.000000E+000
1	59.83390830	1.606600E-011	3.476002E-012	0	0.000000E+000
1	59.83756358	3.476002E-012	1.606600E-011	1	0.000000E+000
1	59.83789704	1.606600E-011	3.476002E-012	0	0.000000E+000
1	59.83870915	3.476002E-012	1.606600E-011	1	0.000000E+000
1	59.83872529	1.606600E-011	3.476002E-012	0	0.000000E+000
1	59.84003580	3.476002E-012	1.606600E-011	1	0.000000E+000
1	59.84007999	1.606600E-011	3.476002E-012	0	0.000000E+000
1	59.84010440	3.476002E-012	1.606600E-011	1	0.000000E+000
1	59.84016366	1.606600E-011	3.476002E-012	0	0.000000E+000
1	59.84504938	3.476002E-012	1.606600E-011	1	0.000000E+000
1	59.84531649	1.606600E-011	3.476002E-012	0	0.000000E+000
1	59.84855798	3.476002E-012	1.606600E-011	1	0.000000E+000
1	59.84868667	1.606600E-011	3.476002E-012	0	0.000000E+000
1	59.84925169	3.476002E-012	1.606600E-011	1	0.000000E+000
1	59.84931340	1.606600E-011	3.476002E-012	0	0.000000E+000
1	59.84939362	3.476002E-012	1.606600E-011	1	0.000000E+000
1	59.84944577	1.606600E-011	3.476002E-012	0	0.000000E+000
1	59.85177005	3.476002E-012	1.606600E-011	1	0.000000E+000
1	59.85184811	1.606600E-011	3.476002E-012	0	0.000000E+000
1	59.90731625	3.714583E-012	1.630458E-011	1	0.000000E+000
1	59.90733013	1.630458E-011	3.714583E-012	0	0.000000E+000
1	59.91239685	3.714583E-012	1.630458E-011	1	0.000000E+000
1	59.91246042	1.630458E-011	3.714583E-012	0	0.000000E+000
1	59.91266792	3.714583E-012	1.630458E-011	1	0.000000E+000
1	59.91271070	1.630458E-011	3.714583E-012	0	0.000000E+000
1	59.91388788	3.714583E-012	1.630458E-011	1	0.000000E+000
1	59.91402762	1.630458E-011	3.714583E-012	0	0.000000E+000
1	59.91588424	3.714583E-012	1.630458E-011	1	0.000000E+000
1	59.91602846	1.630458E-011	3.714583E-012	0	0.000000E+000
1	59.91651318	3.714583E-012	1.630458E-011	1	0.000000E+000
1	59.91654803	1.630458E-011	3.714583E-012	0	0.000000E+000
1	59.91657751	3.714583E-012	1.630458E-011	1	0.000000E+000
1	59.91677760	1.630458E-011	3.714583E-012	0	0.000000E+000
1	59.91683581	3.714583E-012	1.630458E-011	1	0.000000E+000
1	59.91691136	1.630458E-011	3.714583E-012	0	0.000000E+000
1	59.91709676	3.714583E-012	1.630458E-011	1	0.000000E+000
1	59.91733084	1.630458E-011	3.714583E-012	0	0.000000E+000
1	59.91789540	3.714583E-012	1.630458E-011	1	0.000000E+000
1	59.91815381	1.630458E-011	3.714583E-012	0	0.000000E+000
1	59.92033508	3.714583E-012	1.630458E-011	1	0.000000E+000
1	59.92034210	1.630458E-011	3.714583E-012	0	0.000000E+000
1	59.92063428	3.714583E-012	1.630458E-011	1	0.000000E+000
1	59.92067676	1.630458E-011	3.714583E-012	0	0.000000E+000
1	59.92369413	3.714583E-012	1.630458E-011	1	0.000000E+000
1	59.92375015	1.630458E-011	3.714583E-012	0	0.000000E+000
1	59.92379273	3.714583E-012	1.630458E-011	1	0.000000E+000
1	59.92386235	1.630458E-011	3.714583E-012	0	0.000000E+000
1	59.92412153	3.714583E-012	1.630458E-011	1	0.000000E+000
1	59.92427209	1.630458E-011	3.714583E-012	0	0.000000E+000
1	59.92639075	3.714583E-012	1.630458E-011	1	0.000000E+000
1	59.92643013	1.630458E-011	3.714583E-012	0	0.000000E+000
1	59.92767413	3.714583E-012	1.630458E-011	1	0.000000E+000
1	59.92774868	1.630458E-011	3.714583E-012	0	0.000000E+000
1	59.92777390	3.714583E-012	1.630458E-011	1	0.000000E+000
1	59.92792230	1.630458E-011	3.714583E-012	0	0.000000E+000
1	59.93152585	3.714583E-012	1.630458E-011	1	0.000000E+000
1	59.93155959	1.630458E-011	3.714583E-012	0	0.000000E+000
1	59.93277928	3.714583E-012	1.630458E-011	1	0.000000E+000
1	59.93291081	1.630458E-011	3.714583E-012	0	0.000000E+000
1	59.93473694	3.714583E-012	1.630458E-011	1	0.000000E+000
1	59.93508334	1.630458E-011	3.714583E-012	0	0.000000E+000
1	59.93668299	3.714583E-012	1.630458E-011	1	0.000000E+000
1	59.93671834	1.630458E-011	3.714583E-012	0	0.000000E+000
1	59.93811550	3.714583E-012	1.630458E-011	1	0.000000E+000
1	59.93812678	1.630458E-011	3.714583E-012	0	0.000000E+000
1	59.93843242	3.714583E-012	1.630458E-011	1	0.000000E+000
1	59.93853340	1.630458E-011	3.714583E-012	0	0.000000E+000
1	59.93978341	3.714583E-012	1.630458E-011	1	0.000000E+000
1	59.93989389	1.630458E-011	3.714583E-012	0	0.000000E+000
1	59.94188687	3.714583E-012	1.630458E-011	1	0.000000E+000
1	59.94191402	1.630458E-011	3.714583E-012	0	0.000000E+000
1	59.94405109	3.714583E-012	1.630458E-011	1	0.000000E+000
1	59.94408262	1.630458E-011	3.714583E-012	0	0.000000E+000
1	59.94705708	3.714583E-012	1.630458E-011	1	0.000000E+000
1	59.94708221	1.630458E-011	3.714583E-012	0	0.000000E+000
1	59.94828071	3.714583E-012	1.630458E-011	1	0.000000E+000
1	59.94834886	1.630458E-011	3.714583E-012	0	0.000000E+000
1	59.94965714	3.714583E-012	1.630458E-011	1	0.000000E+000
1	59.94977625	1.630458E-011	3.714583E-012	0	0.000000E+000
1	59.95107101	3.714583E-012	1.630458E-011	1	0.000000E+000
1	59.95121175	1.630458E-011	3.714583E-012	0	0.000000E+000
1	59.95826269	3.714583E-012	1.630458E-011	1	0.000000E+000
1	59.95831515	1.630458E-011	3.714583E-012	0	0.000000E+000
1	59.97041670	3.714583E-012	1.630458E-011	1	0.000000E+000
1	59.97052735	1.630458E-011	3.714583E-012	0	0.000000E+000
1	59.97061701	3.714583E-012	1.630458E-011	1	0.000000E+000
1	59.97072062	1.630458E-011	3.714583E-012	0	0.000000E+000
1	59.97640146	3.714583E-012	1.630458E-011	1	0.000000E+000
1	59.97658820	1.630458E-011	3.714583E-012	0	0.000000E+000
1	60.04215733	3.453972E-012	1.604397E-011	1	0.000000E+000
1	60.04231959	1.604397E-011	3.453972E-012	0	0.000000E+000
1	60.04412991	3.453972E-012	1.604397E-011	1	0.000000E+000
1	60.04417123	1.604397E-011	3.453972E-012	0	0.000000E+000
1	60.04770466	3.453972E-012	1.604397E-011	1	0.000000E+000
1	60.04789493	1.604397E-011	3.453972E-012	0	0.000000E+000
1	60.04842659	3.453972E-012	1.604397E-011	1	0.000000E+000
1	60.04850446	1.604397E-011	3.453972E-012	0	0.000000E+000
1	60.04901271	3.453972E-012	1.604397E-011	1	0.000000E+000
1	60.04905715	1.604397E-011	3.453972E-012	0	0.000000E+000
1	60.05155768	3.453972E-012	1.604397E-011	1	0.000000E+000
1	60.05156425	1.604397E-011	3.453972E-012	0	0.000000E+000
1	60.05169309	3.453972E-012	1.604397E-011	1	0.000000E+000
1	60.05178265	1.604397E-011	3.453972E-012	0	0.000000E+000
1	60.05676306	3.453972E-012	1.604397E-011	1	0.000000E+000
1	60.05677894	1.604397E-011	3.453972E-012	0	0.000000E+000
1	60.05929127	3.453972E-012	1.604397E-011	1	0.000000E+000
1	60.05939612	1.604397E-011	3.453972E-012	0	0.000000E+000
1	60.05953954	3.453972E-012	1.604397E-011	1	0.000000E+000
1	60.05963211	1.604397E-011	3.453972E-012	0	0.000000E+000
1	60.06076931	3.453972E-012	1.604397E-011	1	0.000000E+000
1	60.06087746	1.604397E-011	3.453972E-012	0	0.000000E+000
1	60.06390979	3.453972E-012	1.604397E-011	1	0.000000E+000
1	60.06418508	1.604397E-011	3.453972E-012	0	0.000000E+000
1	60.06892723	3.453972E-012	1.604397E-011	1	0.000000E+000
1	60.06897052	1.604397E-011	3.453972E-012	0	0.000000E+000
1	60.07285725	3.453972E-012	1.604397E-011	1	0.000000E+000
1	60.07297034	1.604397E-011	3.453972E-012	0	0.000000E+000
1	60.07501194	3.453972E-012	1.604397E-011	1	0.000000E+000
1	60.07515934	1.604397E-011	3.453972E-012	0	0.000000E+000
1	60.07702669	3.453972E-012	1.604397E-011	1	0.000000E+000
1	60.07707484	1.604397E-011	3.453972E-012	0	0.000000E+000
1	60.07746643	3.453972E-012	1.604397E-011	1	0.000000E+000
1	60.07749119	1.604397E-011	3.453972E-012	0	0.000000E+000
1	60.07900587	3.453972E-012	1.604397E-011	1	0.000000E+000
1	60.07903807	1.604397E-011	3.453972E-012	0	0.000000E+000
1	60.08091992	3.453972E-012	1.604397E-011	1	0.000000E+000
1	60.08096458	1.604397E-011	3.453972E-012	0	0.000000E+000
1	60.08225434	3.453972E-012	1.604397E-011	1	0.000000E+000
1	60.08239317	1.604397E-011	3.453972E-012	0	0.000000E+000
1	60.08680023	3.453972E-012	1.604397E-011	1	0.000000E+000
1	60.08686141	1.604397E-011	3.453972E-012	0	0.000000E+000
1	60.08842461	3.453972E-012	1.604397E-011	1	0.000000E+000
1	60.08861829	1.604397E-011	3.453972E-012	0	0.000000E+000
1	60.08892376	3.453972E-012	1.604397E-011	1	0.000000E+000
1	60.08904168	1.604397E-011	3.453972E-012	0	0.000000E+000
1	60.08923128	3.453972E-012	1.604397E-011	1	0.000000E+000
1	60.08944434	1.604397E-011	3.453972E-012	0	0.000000E+000
1	60.08957229	3.453972E-012	1.604397E-011	1	0.000000E+000
1	60.08958516	1.604397E-011	3.453972E-012	0	0.000000E+000
1	60.08991995	3.453972E-012	1.604397E-011	1	0.000000E+000
1	60.08995658	1.604397E-011	3.453972E-012	0	0.000000E+000
1	60.09168256	3.453972E-012	1.604397E-011	1	0.000000E+000
1	60.09170502	1.604397E-011	3.453972E-012	0	0.000000E+000
1	60.09177050	3.453972E-012	1.604397E-011	1	0.000000E+000
1	60.09187261	1.604397E-011	3.453972E-012	0	0.000000E+000
1	60.09287145	3.453972E-012	1.604397E-011	1	0.000000E+000
1	60.09301702	1.604397E-011	3.453972E-012	0	0.000000E+000
1	60.09302653	3.453972E-012	1.604397E-011	1	0.000000E+000
1	60.09327763	1.604397E-011	3.453972E-012	0	0.000000E+000
1	60.09448047	3.453972E-012	1.604397E-011	1	0.000000E+000
1	60.09451848	1.604397E-011	3.453972E-012	0	0.000000E+000
1	60.09538165	3.453972E-012	1.604397E-011	1	0.000000E+000
1	60.09541689	1.604397E-011	3.453972E-012	0	0.000000E+000
1	60.09718203	3.453972E-012	1.604397E-011	1	0.000000E+000
1	60.09724913	1.604397E-011	3.453972E-012	0	0.000000E+000
1	60.09977585	3.453972E-012	1.604397E-011	1	0.000000E+000
1	60.09978549	1.604397E-011	3.453972E-012	0	0.000000E+000
1	60.10260882	3.453972E-012	1.604397E-011	1	0.000000E+000
1	60.10271792	1.604397E-011	3.453972E-012	0	0.000000E+000
1	60.10277703	3.453972E-012	1.604397E-011	1	0.000000E+000
1	60.10287303	1.604397E-011	3.453972E-012	0	0.000000E+000
1	60.10290232	3.453972E-012	1.604397E-011	1	0.000000E+000
1	60.10309072	1.604397E-011	3.453972E-012	0	0.000000E+000
1	60.10382661	3.453972E-012	1.604397E-011	1	0.000000E+000
1	60.10394113	1.604397E-011	3.453972E-012	0	0.000000E+000
1	60.10463232	3.453972E-012	1.604397E-011	1	0.000000E+000
1	60.10509609	1.604397E-011	3.453972E-012	0	0.000000E+000
1	60.10586705	3.453972E-012	1.604397E-011	1	0.000000E+000
1	60.10589812	1.604397E-011	3.453972E-012	0	0.000000E+000
1	60.30416759	3.783352E-012	1.637335E-011	1	0.000000E+000
1	60.30430508	1.637335E-011	3.783352E-012	0	0.000000E+000
1	60.30455377	3.783352E-012	1.637335E-011	1	0.000000E+000
1	60.30458618	1.637335E-011	3.783352E-012	0	0.000000E+000
1	60.30814040	3.783352E-012	1.637335E-011	1	0.000000E+000
1	60.30818540	1.637335E-011	3.783352E-012	0	0.000000E+000
1	60.30823537	3.783352E-012	1.637335E-011	1	0.000000E+000
1	60.30827888	1.637335E-011	3.783352E-012	0	0.000000E+000
1	60.30963463	3.783352E-012	1.637335E-011	1	0.000000E+000
1	60.30974312	1.637335E-011	3.783352E-012	0	0.000000E+000
1	60.31064318	3.783352E-012	1.637335E-011	1	0.000000E+000
1	60.31079500	1.637335E-011	3.783352E-012	0	0.000000E+000
1	60.31296714	3.783352E-012	1.637335E-011	1	0.000000E+000
1	60.31317035	1.637335E-011	3.783352E-012	0	0.000000E+000
1	60.31416481	3.783352E-012	1.637335E-011	1	0.000000E+000
1	60.31417349	1.637335E-011	3.783352E-012	0	0.000000E+000
1	60.31419160	3.783352E-012	1.637335E-011	1	0.000000E+000
1	60.31422047	1.637335E-011	3.783352E-012	0	0.000000E+000
1	60.31495896	3.783352E-012	1.637335E-011	1	0.000000E+000
1	60.31508016	1.637335E-011	3.783352E-012	0	0.000000E+000
1	60.31551294	3.783352E-012	1.637335E-011	1	0.000000E+000
1	60.31562835	1.637335E-011	3.783352E-012	0	0.000000E+000
1	60.31676403	3.783352E-012	1.637335E-011	1	0.000000E+000
1	60.31685042	1.637335E-011	3.783352E-012	0	0.000000E+000
1	60.31685707	3.783352E-012	1.637335E-011	1	0.000000E+000
1	60.31694869	1.637335E-011	3.783352E-012	0	0.000000E+000
1	60.31747574	3.783352E-012	1.637335E-011	1	0.000000E+000
1	60.31755200	1.637335E-011	3.783352E-012	0	0.000000E+000
1	60.31879340	3.783352E-012	1.637335E-011	1	0.000000E+000
1	60.31882822	1.637335E-011	3.783352E-012	0	0.000000E+000
1	60.31999886	3.783352E-012	1.637335E-011	1	0.000000E+000
1	60.32010771	1.637335E-011	3.783352E-012	0	0.000000E+000
1	60.32498794	3.783352E-012	1.637335E-011	1	0.000000E+000
1	60.32510142	1.637335E-011	3.783352E-012	0	0.000000E+000
1	60.32696872	3.783352E-012	1.637335E-011	1	0.000000E+000
1	60.32725489	1.637335E-011	3.783352E-012	0	0.000000E+000
1	60.33205860	3.783352E-012	1.637335E-011	1	0.000000E+000
1	60.33210955	1.637335E-011	3.783352E-012	0	0.000000E+000
1	60.33289134	3.783352E-012	1.637335E-011	1	0.000000E+000
1	60.33296455	1.637335E-011	3.783352E-012	0	0.000000E+000
1	60.33372544	3.783352E-012	1.637335E-011	1	0.000000E+000
1	60.33377113	1.637335E-011	3.783352E-012	0	0.000000E+000
1	60.33593579	3.783352E-012	1.637335E-011	1	0.000000E+000
1	60.33610130	1.637335E-011	3.783352E-012	0	0.000000E+000
1	60.33631455	3.783352E-012	1.637335E-011	1	0.000000E+000
1	60.33649933	1.637335E-011	3.783352E-012	0	0.000000E+000
1	60.33765836	3.783352E-012	1.637335E-011	1	0.000000E+000
1	60.33767330	1.637335E-011	3.783352E-012	0	0.000000E+000
1	60.33771476	3.783352E-012	1.637335E-011	1	0.000000E+000
1	60.33772177	1.637335E-011	3.783352E-012	0	0.000000E+000
1	60.33777410	3.783352E-012	1.637335E-011	1	0.000000E+000
1	60.33794829	1.637335E-011	3.783352E-012	0	0.000000E+000
1	60.33965038	3.783352E-012	1.637335E-011	1	0.000000E+000
1	60.33969100	1.637335E-011	3.783352E-012	0	0.000000E+000
1	60.33973838	3.783352E-012	1.637335E-011	1	0.000000E+000
1	60.33976706	1.637335E-011	3.783352E-012	0	0.000000E+000
1	60.34415392	3.783352E-012	1.637335E-011	1	0.000000E+000
1	60.34434730	1.637335E-011	3.783352E-012	0	0.000000E+000
1	60.34622511	3.783352E-012	1.637335E-011	1	0.000000E+000
1	60.34636030	1.637335E-011	3.783352E-012	0	0.000000E+000
1	60.34761731	3.783352E-012	1.637335E-011	1	0.000000E+000
1	60.34762849	1.637335E-011	3.783352E-012	0	0.000000E+000
1	60.35273088	3.783352E-012	1.637335E-011	1	0.000000E+000
1	60.35286068	1.637335E-011	3.783352E-012	0	0.000000E+000
1	60.35516860	3.783352E-012	1.637335E-011	1	0.000000E+000
1	60.35533938	1.637335E-011	3.783352E-012	0	0.000000E+000
1	60.35776228	3.783352E-012	1.637335E-011	1	0.000000E+000
1	60.35779220	1.637335E-011	3.783352E-012	0	0.000000E+000
1	60.35928426	3.783352E-012	1.637335E-011	1	0.000000E+000
1	60.35929541	1.637335E-011	3.783352E-012	0	0.000000E+000
1	60.36197622	3.783352E-012	1.637335E-011	1	0.000000E+000
1	60.36201350	1.637335E-011	3.783352E-012	0	0.000000E+000
1	60.36327144	3.783352E-012	1.637335E-011	1	0.000000E+000
1	60.36336753	1.637335E-011	3.783352E-012	0	0.000000E+000
1	60.36479004	3.783352E-012	1.637335E-011	1	0.000000E+000
1	60.36480132	1.637335E-011	3.783352E-012	0	0.000000E+000
1	60.36553978	3.783352E-012	1.637335E-011	1	0.000000E+000
1	60.36563347	1.637335E-011	3.783352E-012	0	0.000000E+000
1	60.36886963	3.783352E-012	1.637335E-011	1	0.000000E+000
1	60.36923162	1.637335E-011	3.783352E-012	0	0.000000E+000
1	60.37013223	3.783352E-012	1.637335E-011	1	0.000000E+000
1	60.37018257	1.637335E-011	3.783352E-012	0	0.000000E+000
1	60.37354622	3.783352E-012	1.637335E-011	1	0.000000E+000
1	60.37373029	1.637335E-011	3.783352E-012	0	0.000000E+000
1	60.37425861	3.783352E-012	1.637335E-011	1	0.000000E+000
1	60.37429208	1.637335E-011	3.783352E-012	0	0.000000E+000
1	60.37461891	3.783352E-012	1.637335E-011	1	0.000000E+000
1	60.37467722	1.637335E-011	3.783352E-012	0	0.000000E+000
1	60.37541619	3.783352E-012	1.637335E-011	1	0.000000E+000
1	60.37545985	1.637335E-011	3.783352E-012	0	0.000000E+000
1	60.37636677	3.783352E-012	1.637335E-011	1	0.000000E+000
1	60.37661323	1.637335E-011	3.783352E-012	0	0.000000E+000
1	60.37708232	3.783352E-012	1.637335E-011	1	0.000000E+000
1	60.37710790	1.637335E-011	3.783352E-012	0	0.000000E+000
1	60.37789362	3.783352E-012	1.637335E-011	1	0.000000E+000
1	60.37795612	1.637335E-011	3.783352E-012	0	0.000000E+000
1	60.37910312	3.783352E-012	1.637335E-011	1	0.000000E+000
1	60.37927816	1.637335E-011	3.783352E-012	0	0.000000E+000
1	60.38069099	3.783352E-012	1.637335E-011	1	0.000000E+000
1	60.38074222	1.637335E-011	3.783352E-012	0	0.000000E+000
1	60.38190644	3.783352E-012	1.637335E-011	1	0.000000E+000
1	60.38193362	1.637335E-011	3.783352E-012	0	0.000000E+000
1	60.38229771	3.783352E-012	1.637335E-011	1	0.000000E+000
1	60.38238777	1.637335E-011	3.783352E-012	0	0.000000E+000
1	60.38365177	3.783352E-012	1.637335E-011	1	0.000000E+000
1	60.38366297	1.637335E-011	3.783352E-012	0	0.000000E+000
1	60.38760223	3.783352E-012	1.637335E-011	1	0.000000E+000
1	60.38773342	1.637335E-011	3.783352E-012	0	0.000000E+000
1	60.38811669	3.783352E-012	1.637335E-011	1	0.000000E+000
1	60.38813990	1.637335E-011	3.783352E-012	0	0.000000E+000
1	60.38847716	3.783352E-012	1.637335E-011	1	0.000000E+000
1	60.38849434	1.637335E-011	3.783352E-012	0	0.000000E+000
1	60.38994303	3.783352E-012	1.637335E-011	1	0.000000E+000
1	60.38999605	1.637335E-011	3.783352E-012	0	0.000000E+000
1	60.39030681	3.783352E-012	1.637335E-011	1	0.000000E+000
1	60.39053196	1.637335E-011	3.783352E-012	0	0.000000E+000
1	60.39068026	3.783352E-012	1.637335E-011	1	0.000000E+000
1	60.39075084	1.637335E-011	3.783352E-012	0	0.000000E+000
1	60.39075558	3.783352E-012	1.637335E-011	1	0.000000E+000
1	60.39080327	1.637335E-011	3.783352E-012	0	0.000000E+000
1	60.39116898	3.783352E-012	1.637335E-011	1	0.000000E+000
1	60.39120535	1.637335E-011	3.783352E-012	0	0.000000E+000
1	60.39137668	3.783352E-012	1.637335E-011	1	0.000000E+000
1	60.39139433	1.637335E-011	3.783352E-012	0	0.000000E+000
1	60.39219177	3.783352E-012	1.637335E-011	1	0.000000E+000
1	60.39221489	1.637335E-011	3.783352E-012	0	0.000000E+000
1	60.39339189	3.783352E-012	1.637335E-011	1	0.000000E+000
1	60.39359069	1.637335E-011	3.783352E-012	0	0.000000E+000
1	60.39432477	3.783352E-012	1.637335E-011	1	0.000000E+000
1	60.39439196	1.637335E-011	3.783352E-012	0	0.000000E+000
1	60.39526230	3.783352E-012	1.637335E-011	1	0.000000E+000
1	60.39530027	1.637335E-011	3.783352E-012	0	0.000000E+000
1	60.39651086	3.783352E-012	1.637335E-011	1	0.000000E+000
1	60.39691484	1.637335E-011	3.783352E-012	0	0.000000E+000
1	60.39875887	3.783352E-012	1.637335E-011	1	0.000000E+000
1	60.39884164	1.637335E-011	3.783352E-012	0	0.000000E+000
1	60.39917475	3.783352E-012	1.637335E-011	1	0.000000E+000
1	60.39921757	1.637335E-011	3.783352E-012	0	0.000000E+000
1	60.39937609	3.783352E-012	1.637335E-011	1	0.000000E+000
1	60.39952567	1.637335E-011	3.783352E-012	0	0.000000E+000
1	60.40108319	3.783352E-012	1.637335E-011	1	0.000000E+000
1	60.40122464	1.637335E-011	3.783352E-012	0	0.000000E+000
1	60.40267137	3.783352E-012	1.637335E-011	1	0.000000E+000
1	60.40271002	1.637335E-011	3.783352E-012	0	0.000000E+000
1	60.40287582	3.783352E-012	1.637335E-011	1	0.000000E+000
1	60.40296292	1.637335E-011	3.783352E-012	0	0.000000E+000
1	60.40545441	3.783352E-012	1.637335E-011	1	0.000000E+000
1	60.40549877	1.637335E-011	3.783352E-012	0	0.000000E+000
1	60.40672601	3.783352E-012	1.637335E-011	1	0.000000E+000
1	60.40680051	1.637335E-011	3.783352E-012	0	0.000000E+000
1	60.41205489	3.783352E-012	1.637335E-011	1	0.000000E+000
1	60.41209051	1.637335E-011	3.783352E-012	0	0.000000E+000
1	60.41262796	3.783352E-012	1.637335E-011	1	0.000000E+000
1	60.41266060	1.637335E-011	3.783352E-012	0	0.000000E+000
1	60.41328781	3.783352E-012	1.637335E-011	1	0.000000E+000
1	60.41331925	1.637335E-011	3.783352E-012	0	0.000000E+000
1	60.41416258	3.783352E-012	1.637335E-011	1	0.000000E+000
1	60.41418152	1.637335E-011	3.783352E-012	0	0.000000E+000
1	60.41670438	3.783352E-012	1.637335E-011	1	0.000000E+000
1	60.41710824	1.637335E-011	3.783352E-012	0	0.000000E+000
1	60.41722786	3.783352E-012	1.637335E-011	1	0.000000E+000
1	60.41733107	1.637335E-011	3.783352E-012	0	0.000000E+000
1	60.41838690	3.783352E-012	1.637335E-011	1	0.000000E+000
1	60.41841972	1.637335E-011	3.783352E-012	0	0.000000E+000
1	60.42469330	3.783352E-012	1.637335E-011	1	0.000000E+000
1	60.42477004	1.637335E-011	3.783352E-012	0	0.000000E+000
1	60.42844053	3.783352E-012	1.637335E-011	1	0.000000E+000
1	60.42870306	1.637335E-011	3.783352E-012	0	0.000000E+000
1	60.42909121	3.783352E-012	1.637335E-011	1	0.000000E+000
1	60.42954366	1.637335E-011	3.783352E-012	0	0.000000E+000
1	60.43085118	3.783352E-012	1.637335E-011	1	0.000000E+000
1	60.43090594	1.637335E-011	3.783352E-012	0	0.000000E+000
1	60.43275708	3.783352E-012	1.637335E-011	1	0.000000E+000
1	60.43281340	1.637335E-011	3.783352E-012	0	0.000000E+000
1	60.43284023	3.783352E-012	1.637335E-011	1	0.000000E+000
1	60.43287183	1.637335E-011	3.783352E-012	0	0.000000E+000
1	60.43311696	3.783352E-012	1.637335E-011	1	0.000000E+000
1	60.43315311	1.637335E-011	3.783352E-012	0	0.000000E+000
1	60.43497858	3.783352E-012	1.637335E-011	1	0.000000E+000
1	60.43501700	1.637335E-011	3.783352E-012	0	0.000000E+000
1	60.43553470	3.783352E-012	1.637335E-011	1	0.000000E+000
1	60.43569119	1.637335E-011	3.783352E-012	0	0.000000E+000
1	60.43600175	3.783352E-012	1.637335E-011	1	0.000000E+000
1	60.43611126	1.637335E-011	3.783352E-012	0	0.000000E+000
1	60.43621276	3.783352E-012	1.637335E-011	1	0.000000E+000
1	60.43627688	1.637335E-011	3.783352E-012	0	0.000000E+000
1	60.43630694	3.783352E-012	1.637335E-011	1	0.000000E+000
1	60.43638322	1.637335E-011	3.783352E-012	0	0.000000E+000
1	60.43773607	3.783352E-012	1.637335E-011	1	0.000000E+000
1	60.43775584	1.637335E-011	3.783352E-012	0	0.000000E+000
1	60.43788246	3.783352E-012	1.637335E-011	1	0.000000E+000
1	60.43792708	1.637335E-011	3.783352E-012	0	0.000000E+000
1	60.43837527	3.783352E-012	1.637335E-011	1	0.000000E+000
1	60.43851525	1.637335E-011	3.783352E-012	0	0.000000E+000
1	60.43917524	3.783352E-012	1.637335E-011	1	0.000000E+000
1	60.43934525	1.637335E-011	3.783352E-012	0	0.000000E+000
1	60.44018943	3.783352E-012	1.637335E-011	1	0.000000E+000
1	60.44033707	1.637335E-011	3.783352E-012	0	0.000000E+000
1	60.44039115	3.783352E-012	1.637335E-011	1	0.000000E+000
1	60.44043740	1.637335E-011	3.783352E-012	0	0.000000E+000
1	60.44074595	3.783352E-012	1.637335E-011	1	0.000000E+000
1	60.44077916	1.637335E-011	3.783352E-012	0	0.000000E+000
1	60.44139895	3.783352E-012	1.637335E-011	1	0.000000E+000
1	60.44142840	1.637335E-011	3.783352E-012	0	0.000000E+000
1	60.45123991	3.783352E-012	1.637335E-011	1	0.000000E+000
1	60.45131893	1.637335E-011	3.783352E-012	0	0.000000E+000
1	60.45161043	3.783352E-012	1.637335E-011	1	0.000000E+000
1	60.45164385	1.637335E-011	3.783352E-012	0	0.000000E+000
1	60.45171576	3.783352E-012	1.637335E-011	1	0.000000E+000
1	60.45181039	1.637335E-011	3.783352E-012	0	0.000000E+000
1	60.45194458	3.783352E-012	1.637335E-011	1	0.000000E+000
1	60.45197861	1.637335E-011	3.783352E-012	0	0.000000E+000
1	60.45201481	3.783352E-012	1.637335E-011	1	0.000000E+000
1	60.45218359	1.637335E-011	3.783352E-012	0	0.000000E+000
1	60.45316130	3.783352E-012	1.637335E-011	1	0.000000E+000
1	60.45339786	1.637335E-011	3.783352E-012	0	0.000000E+000
1	60.45379153	3.783352E-012	1.637335E-011	1	0.000000E+000
1	60.45395498	1.637335E-011	3.783352E-012	0	0.000000E+000
1	60.45670469	3.783352E-012	1.637335E-011	1	0.000000E+000
1	60.45685067	1.637335E-011	3.783352E-012	0	0.000000E+000
1	60.45824322	3.783352E-012	1.637335E-011	1	0.000000E+000
1	60.45825704	1.637335E-011	3.783352E-012	0	0.000000E+000
1	60.45872326	3.783352E-012	1.637335E-011	1	0.000000E+000
1	60.45873911	1.637335E-011	3.783352E-012	0	0.000000E+000
1	60.46125960	3.783352E-012	1.637335E-011	1	0.000000E+000
1	60.46135213	1.637335E-011	3.783352E-012	0	0.000000E+000
1	60.46369920	3.783352E-012	1.637335E-011	1	0.000000E+000
1	60.46371960	1.637335E-011	3.783352E-012	0	0.000000E+000
1	60.46598724	3.783352E-012	1.637335E-011	1	0.000000E+000
1	60.46602776	1.637335E-011	3.783352E-012	0	0.000000E+000
1	60.46611555	3.783352E-012	1.637335E-011	1	0.000000E+000
1	60.46615815	1.637335E-011	3.783352E-012	0	0.000000E+000
1	60.46751915	3.783352E-012	1.637335E-011	1	0.000000E+000
1	60.46758835	1.637335E-011	3.783352E-012	0	0.000000E+000
1	60.46801993	3.783352E-012	1.637335E-011	1	0.000000E+000
1	60.46825572	1.637335E-011	3.783352E-012	0	0.000000E+000
1	60.46856095	3.783352E-012	1.637335E-011	1	0.000000E+000
1	60.46875990	1.637335E-011	3.783352E-012	0	0.000000E+000
1	60.46884141	3.783352E-012	1.637335E-011	1	0.000000E+000
1	60.46884897	1.637335E-011	3.783352E-012	0	0.000000E+000
1	60.46911257	3.783352E-012	1.637335E-011	1	0.000000E+000
1	60.46927144	1.637335E-011	3.783352E-012	0	0.000000E+000
1	60.79829891	3.549766E-012	1.613977E-011	1	0.000000E+000
1	60.79834837	1.613977E-011	3.549766E-012	0	0.000000E+000
1	60.79846296	3.549766E-012	1.613977E-011	1	0.000000E+000
1	60.79847681	1.613977E-011	3.549766E-012	0	0.000000E+000
1	60.79969012	3.549766E-012	1.613977E-011	1	0.000000E+000
1	60.79970975	1.613977E-011	3.549766E-012	0	0.000000E+000
1	60.80017245	3.549766E-012	1.613977E-011	1	0.000000E+000
1	60.80026720	1.613977E-011	3.549766E-012	0	0.000000E+000
1	60.80063093	3.549766E-012	1.613977E-011	1	0.000000E+000
1	60.80070715	1.613977E-011	3.549766E-012	0	0.000000E+000
1	60.80193106	3.549766E-012	1.613977E-011	1	0.000000E+000
1	60.80210403	1.613977E-011	3.549766E-012	0	0.000000E+000
1	60.80229318	3.549766E-012	1.613977E-011	1	0.000000E+000
1	60.80234238	1.613977E-011	3.549766E-012	0	0.000000E+000
1	60.80334195	3.549766E-012	1.613977E-011	1	0.000000E+000
1	60.80357579	1.613977E-011	3.549766E-012	0	0.000000E+000
1	60.81050585	3.549766E-012	1.613977E-011	1	0.000000E+000
1	60.81072929	1.613977E-011	3.549766E-012	0	0.000000E+000
1	60.81218276	3.549766E-012	1.613977E-011	1	0.000000E+000
1	60.81261497	1.613977E-011	3.549766E-012	0	0.000000E+000
1	60.81376124	3.549766E-012	1.613977E-011	1	0.000000E+000
1	60.81384326	1.613977E-011	3.549766E-012	0	0.000000E+000
1	60.81578268	3.549766E-012	1.613977E-011	1	0.000000E+000
1	60.81599489	1.613977E-011	3.549766E-012	0	0.000000E+000
1	60.81737992	3.549766E-012	1.613977E-011	1	0.000000E+000
1	60.81758529	1.613977E-011	3.549766E-012	0	0.000000E+000
1	60.82249273	3.549766E-012	1.613977E-011	1	0.000000E+000
1	60.82251531	1.613977E-011	3.549766E-012	0	0.000000E+000
1	60.82387588	3.549766E-012	1.613977E-011	1	0.000000E+000
1	60.82390830	1.613977E-011	3.549766E-012	0	0.000000E+000
1	60.82746150	3.549766E-012	1.613977E-011	1	0.000000E+000
1	60.82764863	1.613977E-011	3.549766E-012	0	0.000000E+000
1	60.82871133	3.549766E-012	1.613977E-011	1	0.000000E+000
1	60.82886350	1.613977E-011	3.549766E-012	0	0.000000E+000
1	60.83057638	3.549766E-012	1.613977E-011	1	0.000000E+000
1	60.83072837	1.613977E-011	3.549766E-012	0	0.000000E+000
1	60.83075015	3.549766E-012	1.613977E-011	1	0.000000E+000
1	60.83091521	1.613977E-011	3.549766E-012	0	0.000000E+000
1	60.83219338	3.549766E-012	1.613977E-011	1	0.000000E+000
1	60.83221331	1.613977E-011	3.549766E-012	0	0.000000E+000
1	60.83248301	3.549766E-012	1.613977E-011	1	0.000000E+000
1	60.83249865	1.613977E-011	3.549766E-012	0	0.000000E+000
1	60.83397724	3.549766E-012	1.613977E-011	1	0.000000E+000
1	60.83401855	1.613977E-011	3.549766E-012	0	0.000000E+000
1	60.83681149	3.549766E-012	1.613977E-011	1	0.000000E+000
1	60.83684906	1.613977E-011	3.549766E-012	0	0.000000E+000
1	60.84205380	3.549766E-012	1.613977E-011	1	0.000000E+000
1	60.84212810	1.613977E-011	3.549766E-012	0	0.000000E+000
1	60.84221514	3.549766E-012	1.613977E-011	1	0.000000E+000
1	60.84224939	1.613977E-011	3.549766E-012	0	0.000000E+000
1	60.84235815	3.549766E-012	1.613977E-011	1	0.000000E+000
1	60.84237804	1.613977E-011	3.549766E-012	0	0.000000E+000
1	60.84548110	3.549766E-012	1.613977E-011	1	0.000000E+000
1	60.84550078	1.613977E-011	3.549766E-012	0	0.000000E+000
1	60.84553776	3.549766E-012	1.613977E-011	1	0.000000E+000
1	60.84591353	1.613977E-011	3.549766E-012	0	0.000000E+000
1	60.84633904	3.549766E-012	1.613977E-011	1	0.000000E+000
1	60.84640455	1.613977E-011	3.549766E-012	0	0.000000E+000
1	60.84646489	3.549766E-012	1.613977E-011	1	0.000000E+000
1	60.84660374	1.613977E-011	3.549766E-012	0	0.000000E+000
1	60.84831711	3.549766E-012	1.613977E-011	1	0.000000E+000
1	60.84835764	1.613977E-011	3.549766E-012	0	0.000000E+000
1	60.84843362	3.549766E-012	1.613977E-011	1	0.000000E+000
1	60.84845260	1.613977E-011	3.549766E-012	0	0.000000E+000
1	60.84922643	3.549766E-012	1.613977E-011	1	0.000000E+000
1	60.84936866	1.613977E-011	3.549766E-012	0	0.000000E+000
1	60.85598453	3.549766E-012	1.613977E-011	1	0.000000E+000
1	60.85610794	1.613977E-011	3.549766E-012	0	0.000000E+000
1	60.85630674	3.549766E-012	1.613977E-011	1	0.000000E+000
1	60.85648448	1.613977E-011	3.549766E-012	0	0.000000E+000
1	60.85711490	3.549766E-012	1.613977E-011	1	0.000000E+000
1	60.85717334	1.613977E-011	3.549766E-012	0	0.000000E+000
1	60.86011438	3.549766E-012	1.613977E-011	1	0.000000E+000
1	60.86014801	1.613977E-011	3.549766E-012	0	0.000000E+000
1	60.86091814	3.549766E-012	1.613977E-011	1	0.000000E+000
1	60.86108127	1.613977E-011	3.549766E-012	0	0.000000E+000
1	60.86295585	3.549766E-012	1.613977E-011	1	0.000000E+000
1	60.86304290	1.613977E-011	3.549766E-012	0	0.000000E+000
1	60.86523623	3.549766E-012	1.613977E-011	1	0.000000E+000
1	60.86530339	1.613977E-011	3.549766E-012	0	0.000000E+000
1	60.86930636	3.549766E-012	1.613977E-011	1	0.000000E+000
1	60.86938082	1.613977E-011	3.549766E-012	0	0.000000E+000
1	60.87530263	3.549766E-012	1.613977E-011	1	0.000000E+000
1	60.87544370	1.613977E-011	3.549766E-012	0	0.000000E+000
1	60.88235479	3.549766E-012	1.613977E-011	1	0.000000E+000
1	60.88238730	1.613977E-011	3.549766E-012	0	0.000000E+000
1	60.88472883	3.549766E-012	1.613977E-011	1	0.000000E+000
1	60.88476265	1.613977E-011	3.549766E-012	0	0.000000E+000
1	60.88874730	3.549766E-012	1.613977E-011	1	0.000000E+000
1	60.88878643	1.613977E-011	3.549766E-012	0	0.000000E+000
1	60.89277391	3.549766E-012	1.613977E-011	1	0.000000E+000
1	60.89280330	1.613977E-011	3.549766E-012	0	0.000000E+000
1	60.89420124	3.549766E-012	1.613977E-011	1	0.000000E+000
1	60.89424349	1.613977E-011	3.549766E-012	0	0.000000E+000
1	60.90256380	3.549766E-012	1.613977E-011	1	0.000000E+000
1	60.90258130	1.613977E-011	3.549766E-012	0	0.000000E+000
1	60.90326812	3.549766E-012	1.613977E-011	1	0.000000E+000
1	60.90330220	1.613977E-011	3.549766E-012	0	0.000000E+000
1	60.90336669	3.549766E-012	1.613977E-011	1	0.000000E+000
1	60.90343466	1.613977E-011	3.549766E-012	0	0.000000E+000
1	60.90456939	3.549766E-012	1.613977E-011	1	0.000000E+000
1	60.90475271	1.613977E-011	3.549766E-012	0	0.000000E+000
1	60.91072331	3.549766E-012	1.613977E-011	1	0.000000E+000
1	60.91078660	1.613977E-011	3.549766E-012	0	0.000000E+000
1	60.91194464	3.549766E-012	1.613977E-011	1	0.000000E+000
1	60.91197463	1.613977E-011	3.549766E-012	0	0.000000E+000
1	60.91198435	3.549766E-012	1.613977E-011	1	0.000000E+000
1	60.91212991	1.613977E-011	3.549766E-012	0	0.000000E+000
1	60.91408680	3.549766E-012	1.613977E-011	1	0.000000E+000
1	60.91410592	1.613977E-011	3.549766E-012	0	0.000000E+000
1	60.91475399	3.549766E-012	1.613977E-011	1	0.000000E+000
1	60.91476040	1.613977E-011	3.549766E-012	0	0.000000E+000
1	60.91495258	3.549766E-012	1.613977E-011	1	0.000000E+000
1	60.91520734	1.613977E-011	3.549766E-012	0	0.000000E+000
1	60.91624645	3.549766E-012	1.613977E-011	1	0.000000E+000
1	60.91628710	1.613977E-011	3.549766E-012	0	0.000000E+000
1	60.91791557	3.549766E-012	1.613977E-011	1	0.000000E+000
1	60.91802446	1.613977E-011	3.549766E-012	0	0.000000E+000
1	60.91803085	3.549766E-012	1.613977E-011	1	0.000000E+000
1	60.91810053	1.613977E-011	3.549766E-012	0	0.000000E+000
1	60.91974046	3.549766E-012	1.613977E-011	1	0.000000E+000
1	60.91980890	1.613977E-011	3.549766E-012	0	0.000000E+000
1	60.92032615	3.549766E-012	1.613977E-011	1	0.000000E+000
1	60.92035579	1.613977E-011	3.549766E-012	0	0.000000E+000
1	60.92049911	3.549766E-012	1.613977E-011	1	0.000000E+000
1	60.92054695	1.613977E-011	3.549766E-012	0	0.000000E+000
1	60.92176991	3.549766E-012	1.613977E-011	1	0.000000E+000
1	60.92187724	1.613977E-011	3.549766E-012	0	0.000000E+000
1	60.92317002	3.549766E-012	1.613977E-011	1	0.000000E+000
1	60.92321981	1.613977E-011	3.549766E-012	0	0.000000E+000
1	60.92434013	3.549766E-012	1.613977E-011	1	0.000000E+000
1	60.92456395	1.613977E-011	3.549766E-012	0	0.000000E+000
1	60.92540435	3.549766E-012	1.613977E-011	1	0.000000E+000
1	60.92549363	1.613977E-011	3.549766E-012	0	0.000000E+000
1	60.92771972	3.549766E-012	1.613977E-011	1	0.000000E+000
1	60.92788536	1.613977E-011	3.549766E-012	0	0.000000E+000
1	60.92853365	3.549766E-012	1.613977E-011	1	0.000000E+000
1	60.92876553	1.613977E-011	3.549766E-012	0	0.000000E+000
1	60.93159138	3.549766E-012	1.613977E-011	1	0.000000E+000
1	60.93166695	1.613977E-011	3.549766E-012	0	0.000000E+000
1	61.43281468	3.563221E-012	1.615322E-011	1	0.000000E+000
1	61.43301828	1.615322E-011	3.563221E-012	0	0.000000E+000
1	61.43318091	3.563221E-012	1.615322E-011	1	0.000000E+000
1	61.43346150	1.615322E-011	3.563221E-012	0	0.000000E+000
1	61.43399909	3.563221E-012	1.615322E-011	1	0.000000E+000
1	61.43419995	1.615322E-011	3.563221E-012	0	0.000000E+000
1	61.43512627	3.563221E-012	1.615322E-011	1	0.000000E+000
1	61.43522184	1.615322E-011	3.563221E-012	0	0.000000E+000
1	61.43625571	3.563221E-012	1.615322E-011	1	0.000000E+000
1	61.43633334	1.615322E-011	3.563221E-012	0	0.000000E+000
1	61.43662585	3.563221E-012	1.615322E-011	1	0.000000E+000
1	61.43668107	1.615322E-011	3.563221E-012	0	0.000000E+000
1	61.43706405	3.563221E-012	1.615322E-011	1	0.000000E+000
1	61.43719643	1.615322E-011	3.563221E-012	0	0.000000E+000
1	61.43721971	3.563221E-012	1.615322E-011	1	0.000000E+000
1	61.43726125	1.615322E-011	3.563221E-012	0	0.000000E+000
1	61.43989895	3.563221E-012	1.615322E-011	1	0.000000E+000
1	61.43991220	1.615322E-011	3.563221E-012	0	0.000000E+000
1	61.44010258	3.563221E-012	1.615322E-011	1	0.000000E+000
1	61.44019927	1.615322E-011	3.563221E-012	0	0.000000E+000
1	61.44160119	3.563221E-012	1.615322E-011	1	0.000000E+000
1	61.44168429	1.615322E-011	3.563221E-012	0	0.000000E+000
1	61.44296475	3.563221E-012	1.615322E-011	1	0.000000E+000
1	61.44302453	1.615322E-011	3.563221E-012	0	0.000000E+000
1	61.44411068	3.563221E-012	1.615322E-011	1	0.000000E+000
1	61.44425643	1.615322E-011	3.563221E-012	0	0.000000E+000
1	61.44672656	3.563221E-012	1.615322E-011	1	0.000000E+000
1	61.44675485	1.615322E-011	3.563221E-012	0	0.000000E+000
1	61.44694539	3.563221E-012	1.615322E-011	1	0.000000E+000
1	61.44701561	1.615322E-011	3.563221E-012	0	0.000000E+000
1	61.44885372	3.563221E-012	1.615322E-011	1	0.000000E+000
1	61.44889254	1.615322E-011	3.563221E-012	0	0.000000E+000
1	61.45327800	3.563221E-012	1.615322E-011	1	0.000000E+000
1	61.45335777	1.615322E-011	3.563221E-012	0	0.000000E+000
1	61.45355900	3.563221E-012	1.615322E-011	1	0.000000E+000
1	61.45358515	1.615322E-011	3.563221E-012	0	0.000000E+000
1	61.45530742	3.563221E-012	1.615322E-011	1	0.000000E+000
1	61.45543160	1.615322E-011	3.563221E-012	0	0.000000E+000
1	61.45703065	3.563221E-012	1.615322E-011	1	0.000000E+000
1	61.45708347	1.615322E-011	3.563221E-012	0	0.000000E+000
1	61.45902931	3.563221E-012	1.615322E-011	1	0.000000E+000
1	61.45918322	1.615322E-011	3.563221E-012	0	0.000000E+000
1	61.46062701	3.563221E-012	1.615322E-011	1	0.000000E+000
1	61.46063259	1.615322E-011	3.563221E-012	0	0.000000E+000
1	61.46631527	3.563221E-012	1.615322E-011	1	0.000000E+000
1	61.46634901	1.615322E-011	3.563221E-012	0	0.000000E+000
1	61.46711977	3.563221E-012	1.615322E-011	1	0.000000E+000
1	61.46725552	1.615322E-011	3.563221E-012	0	0.000000E+000
1	61.46730617	3.563221E-012	1.615322E-011	1	0.000000E+000
1	61.46741258	1.615322E-011	3.563221E-012	0	0.000000E+000
1	61.46972676	3.563221E-012	1.615322E-011	1	0.000000E+000
1	61.46975092	1.615322E-011	3.563221E-012	0	0.000000E+000
1	61.47180115	3.563221E-012	1.615322E-011	1	0.000000E+000
1	61.47184520	1.615322E-011	3.563221E-012	0	0.000000E+000
1	61.47539487	3.563221E-012	1.615322E-011	1	0.000000E+000
1	61.47541642	1.615322E-011	3.563221E-012	0	0.000000E+000
1	61.47549063	3.563221E-012	1.615322E-011	1	0.000000E+000
1	61.47572440	1.615322E-011	3.563221E-012	0	0.000000E+000
1	61.47658832	3.563221E-012	1.615322E-011	1	0.000000E+000
1	61.47665588	1.615322E-011	3.563221E-012	0	0.000000E+000
1	61.47696580	3.563221E-012	1.615322E-011	1	0.000000E+000
1	61.47706288	1.615322E-011	3.563221E-012	0	0.000000E+000
1	61.47707941	3.563221E-012	1.615322E-011	1	0.000000E+000
1	61.47720961	1.615322E-011	3.563221E-012	0	0.000000E+000
1	61.47943125	3.563221E-012	1.615322E-011	1	0.000000E+000
1	61.47948348	1.615322E-011	3.563221E-012	0	0.000000E+000
1	61.48011112	3.563221E-012	1.615322E-011	1	0.000000E+000
1	61.48031913	1.615322E-011	3.563221E-012	0	0.000000E+000
1	61.48319745	3.563221E-012	1.615322E-011	1	0.000000E+000
1	61.48323756	1.615322E-011	3.563221E-012	0	0.000000E+000
1	61.48365486	3.563221E-012	1.615322E-011	1	0.000000E+000
1	61.48368347	1.615322E-011	3.563221E-012	0	0.000000E+000
1	64.67551715	3.528502E-012	1.611850E-011	1	0.000000E+000
1	64.67556393	1.611850E-011	3.528502E-012	0	0.000000E+000
1	64.67709641	3.528502E-012	1.611850E-011	1	0.000000E+000
1	64.67720417	1.611850E-011	3.528502E-012	0	0.000000E+000
1	64.67974391	3.528502E-012	1.611850E-011	1	0.000000E+000
1	64.67979862	1.611850E-011	3.528502E-012	0	0.000000E+000
1	64.68031204	3.528502E-012	1.611850E-011	1	0.000000E+000
1	64.68063007	1.611850E-011	3.528502E-012	0	0.000000E+000
1	64.68210418	3.528502E-012	1.611850E-011	1	0.000000E+000
1	64.68211624	1.611850E-011	3.528502E-012	0	0.000000E+000
1	64.68216444	3.528502E-012	1.611850E-011	1	0.000000E+000
1	64.68219564	1.611850E-011	3.528502E-012	0	0.000000E+000
1	64.68623501	3.528502E-012	1.611850E-011	1	0.000000E+000
1	64.68636331	1.611850E-011	3.528502E-012	0	0.000000E+000
1	64.68668508	3.528502E-012	1.611850E-011	1	0.000000E+000
1	64.68670893	1.611850E-011	3.528502E-012	0	0.000000E+000
1	64.68729933	3.528502E-012	1.611850E-011	1	0.000000E+000
1	64.68733623	1.611850E-011	3.528502E-012	0	0.000000E+000
1	64.68853938	3.528502E-012	1.611850E-011	1	0.000000E+000
1	64.68857639	1.611850E-011	3.528502E-012	0	0.000000E+000
1	64.68923513	3.528502E-012	1.611850E-011	1	0.000000E+000
1	64.68945772	1.611850E-011	3.528502E-012	0	0.000000E+000
1	64.69014490	3.528502E-012	1.611850E-011	1	0.000000E+000
1	64.69027141	1.611850E-011	3.528502E-012	0	0.000000E+000
1	64.69028268	3.528502E-012	1.611850E-011	1	0.000000E+000
1	64.69035056	1.611850E-011	3.528502E-012	0	0.000000E+000
1	64.69408183	3.528502E-012	1.611850E-011	1	0.000000E+000
1	64.69424739	1.611850E-011	3.528502E-012	0	0.000000E+000
1	64.69425216	3.528502E-012	1.611850E-011	1	0.000000E+000
1	64.69429287	1.611850E-011	3.528502E-012	0	0.000000E+000
1	64.69676934	3.528502E-012	1.611850E-011	1	0.000000E+000
1	64.69682973	1.611850E-011	3.528502E-012	0	0.000000E+000
1	64.69689731	3.528502E-012	1.611850E-011	1	0.000000E+000
1	64.69692898	1.611850E-011	3.528502E-012	0	0.000000E+000
1	64.69819586	3.528502E-012	1.611850E-011	1	0.000000E+000
1	64.69831418	1.611850E-011	3.528502E-012	0	0.000000E+000
1	64.69940214	3.528502E-012	1.611850E-011	1	0.000000E+000
1	64.69950466	1.611850E-011	3.528502E-012	0	0.000000E+000
1	64.70140808	3.528502E-012	1.611850E-011	1	0.000000E+000
1	64.70147278	1.611850E-011	3.528502E-012	0	0.000000E+000
1	64.70148600	3.528502E-012	1.611850E-011	1	0.000000E+000
1	64.70163129	1.611850E-011	3.528502E-012	0	0.000000E+000
1	67.53621257	3.648772E-012	1.623877E-011	1	0.000000E+000
1	67.53628946	1.623877E-011	3.648772E-012	0	0.000000E+000
1	67.53678529	3.648772E-012	1.623877E-011	1	0.000000E+000
1	67.53687477	1.623877E-011	3.648772E-012	0	0.000000E+000
1	67.53758903	3.648772E-012	1.623877E-011	1	0.000000E+000
1	67.53763400	1.623877E-011	3.648772E-012	0	0.000000E+000
1	67.53934765	3.648772E-012	1.623877E-011	1	0.000000E+000
1	67.53936980	1.623877E-011	3.648772E-012	0	0.000000E+000
1	67.53942728	3.648772E-012	1.623877E-011	1	0.000000E+000
1	67.53949244	1.623877E-011	3.648772E-012	0	0.000000E+000
1	67.53956981	3.648772E-012	1.623877E-011	1	0.000000E+000
1	67.53959789	1.623877E-011	3.648772E-012	0	0.000000E+000
1	67.54129976	3.648772E-012	1.623877E-011	1	0.000000E+000
1	67.54132707	1.623877E-011	3.648772E-012	0	0.000000E+000
1	67.54765103	3.648772E-012	1.623877E-011	1	0.000000E+000
1	67.54777636	1.623877E-011	3.648772E-012	0	0.000000E+000
1	67.54839904	3.648772E-012	1.623877E-011	1	0.000000E+000
1	67.54845716	1.623877E-011	3.648772E-012	0	0.000000E+000
1	67.54898590	3.648772E-012	1.623877E-011	1	0.000000E+000
1	67.54901809	1.623877E-011	3.648772E-012	0	0.000000E+000
1	67.54909919	3.648772E-012	1.623877E-011	1	0.000000E+000
1	67.54930702	1.623877E-011	3.648772E-012	0	0.000000E+000
1	67.54942882	3.648772E-012	1.623877E-011	1	0.000000E+000
1	67.54948790	1.623877E-011	3.648772E-012	0	0.000000E+000
1	67.55184136	3.648772E-012	1.623877E-011	1	0.000000E+000
1	67.55185246	1.623877E-011	3.648772E-012	0	0.000000E+000
1	67.55203439	3.648772E-012	1.623877E-011	1	0.000000E+000
1	67.55206539	1.623877E-011	3.648772E-012	0	0.000000E+000
1	67.55217447	3.648772E-012	1.623877E-011	1	0.000000E+000
1	67.55221227	1.623877E-011	3.648772E-012	0	0.000000E+000
1	67.55225917	3.648772E-012	1.623877E-011	1	0.000000E+000
1	67.55228083	1.623877E-011	3.648772E-012	0	0.000000E+000
1	67.55424139	3.648772E-012	1.623877E-011	1	0.000000E+000
1	67.55427323	1.623877E-011	3.648772E-012	0	0.000000E+000
1	67.55590104	3.648772E-012	1.623877E-011	1	0.000000E+000
1	67.55605234	1.623877E-011	3.648772E-012	0	0.000000E+000
1	67.55716683	3.648772E-012	1.623877E-011	1	0.000000E+000
1	67.55733989	1.623877E-011	3.648772E-012	0	0.000000E+000
1	67.55964087	3.648772E-012	1.623877E-011	1	0.000000E+000
1	67.55984210	1.623877E-011	3.648772E-012	0	0.000000E+000
1	67.56095739	3.648772E-012	1.623877E-011	1	0.000000E+000
1	67.56114335	1.623877E-011	3.648772E-012	0	0.000000E+000
1	67.56117005	3.648772E-012	1.623877E-011	1	0.000000E+000
1	67.56121449	1.623877E-011	3.648772E-012	0	0.000000E+000
1	67.56246647	3.648772E-012	1.623877E-011	1	0.000000E+000
1	67.56254369	1.623877E-011	3.648772E-012	0	0.000000E+000
1	67.56340893	3.648772E-012	1.623877E-011	1	0.000000E+000
1	67.56346591	1.623877E-011	3.648772E-012	0	0.000000E+000
1	67.56369087	3.648772E-012	1.623877E-011	1	0.000000E+000
1	67.56373845	1.623877E-011	3.648772E-012	0	0.000000E+000
1	67.56978029	3.648772E-012	1.623877E-011	1	0.000000E+000
1	67.56981080	1.623877E-011	3.648772E-012	0	0.000000E+000
1	67.57090857	3.648772E-012	1.623877E-011	1	0.000000E+000
1	67.57100948	1.623877E-011	3.648772E-012	0	0.000000E+000
1	67.57104463	3.648772E-012	1.623877E-011	1	0.000000E+000
1	67.57114954	1.623877E-011	3.648772E-012	0	0.000000E+000
1	67.57225122	3.648772E-012	1.623877E-011	1	0.000000E+000
1	67.57246915	1.623877E-011	3.648772E-012	0	0.000000E+000
1	67.57412266	3.648772E-012	1.623877E-011	1	0.000000E+000
1	67.57420203	1.623877E-011	3.648772E-012	0	0.000000E+000
1	67.57582763	3.648772E-012	1.623877E-011	1	0.000000E+000
1	67.57595901	1.623877E-011	3.648772E-012	0	0.000000E+000
1	67.57600488	3.648772E-012	1.623877E-011	1	0.000000E+000
1	67.57609479	1.623877E-011	3.648772E-012	0	0.000000E+000
1	67.57991353	3.648772E-012	1.623877E-011	1	0.000000E+000
1	67.58002149	1.623877E-011	3.648772E-012	0	0.000000E+000
1	67.58233226	3.648772E-012	1.623877E-011	1	0.000000E+000
1	67.58236114	1.623877E-011	3.648772E-012	0	0.000000E+000
1	67.58519855	3.648772E-012	1.623877E-011	1	0.000000E+000
1	67.58547908	1.623877E-011	3.648772E-012	0	0.000000E+000
1	67.58549868	3.648772E-012	1.623877E-011	1	0.000000E+000
1	67.58572268	1.623877E-011	3.648772E-012	0	0.000000E+000
1	67.58678887	3.648772E-012	1.623877E-011	1	0.000000E+000
1	67.58688017	1.623877E-011	3.648772E-012	0	0.000000E+000
1	67.58730758	3.648772E-012	1.623877E-011	1	0.000000E+000
1	67.58734454	1.623877E-011	3.648772E-012	0	0.000000E+000
1	67.59074572	3.648772E-012	1.623877E-011	1	0.000000E+000
1	67.59080810	1.623877E-011	3.648772E-012	0	0.000000E+000
1	67.59088610	3.648772E-012	1.623877E-011	1	0.000000E+000
1	67.59098015	1.623877E-011	3.648772E-012	0	0.000000E+000
1	67.59132698	3.648772E-012	1.623877E-011	1	0.000000E+000
1	67.59140659	1.623877E-011	3.648772E-012	0	0.000000E+000
1	67.59216929	3.648772E-012	1.623877E-011	1	0.000000E+000
1	67.59232080	1.623877E-011	3.648772E-012	0	0.000000E+000
1	67.59529140	3.648772E-012	1.623877E-011	1	0.000000E+000
1	67.59534623	1.623877E-011	3.648772E-012	0	0.000000E+000
1	67.59665225	3.648772E-012	1.623877E-011	1	0.000000E+000
1	67.59671121	1.623877E-011	3.648772E-012	0	0.000000E+000
1	67.59690105	3.648772E-012	1.623877E-011	1	0.000000E+000
1	67.59695361	1.623877E-011	3.648772E-012	0	0.000000E+000
1	67.59745049	3.648772E-012	1.623877E-011	1	0.000000E+000
1	67.59760712	1.623877E-011	3.648772E-012	0	0.000000E+000
1	67.59856726	3.648772E-012	1.623877E-011	1	0.000000E+000
1	67.59865598	1.623877E-011	3.648772E-012	0	0.000000E+000
1	67.59878084	3.648772E-012	1.623877E-011	1	0.000000E+000
1	67.59881274	1.623877E-011	3.648772E-012	0	0.000000E+000
1	67.59919478	3.648772E-012	1.623877E-011	1	0.000000E+000
1	67.59923856	1.623877E-011	3.648772E-012	0	0.000000E+000
1	67.60176064	3.648772E-012	1.623877E-011	1	0.000000E+000
1	67.60179257	1.623877E-011	3.648772E-012	0	0.000000E+000
1	67.60212317	3.648772E-012	1.623877E-011	1	0.000000E+000
1	67.60218163	1.623877E-011	3.648772E-012	0	0.000000E+000
1	67.60537613	3.648772E-012	1.623877E-011	1	0.000000E+000
1	67.60539989	1.623877E-011	3.648772E-012	0	0.000000E+000
1	67.90896685	3.638436E-012	1.622844E-011	1	0.000000E+000
1	67.90919386	1.622844E-011	3.638436E-012	0	0.000000E+000
1	67.91376187	3.638436E-012	1.622844E-011	1	0.000000E+000
1	67.91390721	1.622844E-011	3.638436E-012	0	0.000000E+000
1	67.91415796	3.638436E-012	1.622844E-011	1	0.000000E+000
1	67.91445190	1.622844E-011	3.638436E-012	0	0.000000E+000
1	67.91446878	3.638436E-012	1.622844E-011	1	0.000000E+000
1	67.91456131	1.622844E-011	3.638436E-012	0	0.000000E+000
1	67.91551197	3.638436E-012	1.622844E-011	1	0.000000E+000
1	67.91559005	1.622844E-011	3.638436E-012	0	0.000000E+000
1	67.91751651	3.638436E-012	1.622844E-011	1	0.000000E+000
1	67.91782740	1.622844E-011	3.638436E-012	0	0.000000E+000
1	67.92525385	3.638436E-012	1.622844E-011	1	0.000000E+000
1	67.92539157	1.622844E-011	3.638436E-012	0	0.000000E+000
1	67.92540510	3.638436E-012	1.622844E-011	1	0.000000E+000
1	67.92546804	1.622844E-011	3.638436E-012	0	0.000000E+000
1	67.92547083	3.638436E-012	1.622844E-011	1	0.000000E+000
1	67.92550190	1.622844E-011	3.638436E-012	0	0.000000E+000
1	67.92696257	3.638436E-012	1.622844E-011	1	0.000000E+000
1	67.92702510	1.622844E-011	3.638436E-012	0	0.000000E+000
1	67.92798170	3.638436E-012	1.622844E-011	1	0.000000E+000
1	67.92807957	1.622844E-011	3.638436E-012	0	0.000000E+000
1	67.92913746	3.638436E-012	1.622844E-011	1	0.000000E+000
1	67.92922312	1.622844E-011	3.638436E-012	0	0.000000E+000
1	67.93081440	3.638436E-012	1.622844E-011	1	0.000000E+000
1	67.93087367	1.622844E-011	3.638436E-012	0	0.000000E+000
1	67.93152608	3.638436E-012	1.622844E-011	1	0.000000E+000
1	67.93158316	1.622844E-011	3.638436E-012	0	0.000000E+000
1	67.93278177	3.638436E-012	1.622844E-011	1	0.000000E+000
1	67.93284450	1.622844E-011	3.638436E-012	0	0.000000E+000
1	67.93327456	3.638436E-012	1.622844E-011	1	0.000000E+000
1	67.93353734	1.622844E-011	3.638436E-012	0	0.000000E+000
1	67.93493252	3.638436E-012	1.622844E-011	1	0.000000E+000
1	67.93511796	1.622844E-011	3.638436E-012	0	0.000000E+000
1	67.93562009	3.638436E-012	1.622844E-011	1	0.000000E+000
1	67.93594143	1.622844E-011	3.638436E-012	0	0.000000E+000
1	67.93643042	3.638436E-012	1.622844E-011	1	0.000000E+000
1	67.93670443	1.622844E-011	3.638436E-012	0	0.000000E+000
1	67.93693930	3.638436E-012	1.622844E-011	1	0.000000E+000
1	67.93697861	1.622844E-011	3.638436E-012	0	0.000000E+000
1	67.93793690	3.638436E-012	1.622844E-011	1	0.000000E+000
1	67.93797641	1.622844E-011	3.638436E-012	0	0.000000E+000
1	67.93799254	3.638436E-012	1.622844E-011	1	0.000000E+000
1	67.93805334	1.622844E-011	3.638436E-012	0	0.000000E+000
1	67.94034998	3.638436E-012	1.622844E-011	1	0.000000E+000
1	67.94042597	1.622844E-011	3.638436E-012	0	0.000000E+000
1	67.94223780	3.638436E-012	1.622844E-011	1	0.000000E+000
1	67.94267652	1.622844E-011	3.638436E-012	0	0.000000E+000
1	67.94440251	3.638436E-012	1.622844E-011	1	0.000000E+000
1	67.94441506	1.622844E-011	3.638436E-012	0	0.000000E+000
1	67.94617216	3.638436E-012	1.622844E-011	1	0.000000E+000
1	67.94628779	1.622844E-011	3.638436E-012	0	0.000000E+000
1	67.94659366	3.638436E-012	1.622844E-011	1	0.000000E+000
1	67.94661888	1.622844E-011	3.638436E-012	0	0.000000E+000
1	67.94668015	3.638436E-012	1.622844E-011	1	0.000000E+000
1	67.94674163	1.622844E-011	3.638436E-012	0	0.000000E+000
1	67.94715381	3.638436E-012	1.622844E-011	1	0.000000E+000
1	67.94720371	1.622844E-011	3.638436E-012	0	0.000000E+000
1	67.94733424	3.638436E-012	1.622844E-011	1	0.000000E+000
1	67.94744154	1.622844E-011	3.638436E-012	0	0.000000E+000
1	67.94749670	3.638436E-012	1.622844E-011	1	0.000000E+000
1	67.94756399	1.622844E-011	3.638436E-012	0	0.000000E+000
1	67.94926021	3.638436E-012	1.622844E-011	1	0.000000E+000
1	67.94940153	1.622844E-011	3.638436E-012	0	0.000000E+000
1	67.95002254	3.638436E-012	1.622844E-011	1	0.000000E+000
1	67.95007322	1.622844E-011	3.638436E-012	0	0.000000E+000
1	67.95049572	3.638436E-012	1.622844E-011	1	0.000000E+000
1	67.95052941	1.622844E-011	3.638436E-012	0	0.000000E+000
1	67.95081039	3.638436E-012	1.622844E-011	1	0.000000E+000
1	67.95085003	1.622844E-011	3.638436E-012	0	0.000000E+000
1	67.95115544	3.638436E-012	1.622844E-011	1	0.000000E+000
1	67.95126635	1.622844E-011	3.638436E-012	0	0.000000E+000
1	67.95281118	3.638436E-012	1.622844E-011	1	0.000000E+000
1	67.95289057	1.622844E-011	3.638436E-012	0	0.000000E+000
1	67.95464860	3.638436E-012	1.622844E-011	1	0.000000E+000
1	67.95478714	1.622844E-011	3.638436E-012	0	0.000000E+000
1	67.95492198	3.638436E-012	1.622844E-011	1	0.000000E+000
1	67.95493618	1.622844E-011	3.638436E-012	0	0.000000E+000
1	67.95611182	3.638436E-012	1.622844E-011	1	0.000000E+000
1	67.95633065	1.622844E-011	3.638436E-012	0	0.000000E+000
1	67.95742131	3.638436E-012	1.622844E-011	1	0.000000E+000
1	67.95747162	1.622844E-011	3.638436E-012	0	0.000000E+000
1	67.95748370	3.638436E-012	1.622844E-011	1	0.000000E+000
1	67.95752032	1.622844E-011	3.638436E-012	0	0.000000E+000
1	67.95900416	3.638436E-012	1.622844E-011	1	0.000000E+000
1	67.95916405	1.622844E-011	3.638436E-012	0	0.000000E+000
1	67.95962070	3.638436E-012	1.622844E-011	1	0.000000E+000
1	67.95975682	1.622844E-011	3.638436E-012	0	0.000000E+000
1	67.96269043	3.638436E-012	1.622844E-011	1	0.000000E+000
1	67.96271979	1.622844E-011	3.638436E-012	0	0.000000E+000
1	70.16698041	3.380179E-012	1.597018E-011	1	0.000000E+000
1	70.16709787	1.597018E-011	3.380179E-012	0	0.000000E+000
1	70.16789124	3.380179E-012	1.597018E-011	1	0.000000E+000
1	70.16794320	1.597018E-011	3.380179E-012	0	0.000000E+000
1	70.17456065	3.380179E-012	1.597018E-011	1	0.000000E+000
1	70.17469136	1.597018E-011	3.380179E-012	0	0.000000E+000
1	70.17546090	3.380179E-012	1.597018E-011	1	0.000000E+000
1	70.17548428	1.597018E-011	3.380179E-012	0	0.000000E+000
1	70.17742468	3.380179E-012	1.597018E-011	1	0.000000E+000
1	70.17748589	1.597018E-011	3.380179E-012	0	0.000000E+000
1	70.18231452	3.380179E-012	1.597018E-011	1	0.000000E+000
1	70.18236370	1.597018E-011	3.380179E-012	0	0.000000E+000
1	70.18467521	3.380179E-012	1.597018E-011	1	0.000000E+000
1	70.18470477	1.597018E-011	3.380179E-012	0	0.000000E+000
1	70.18601710	3.380179E-012	1.597018E-011	1	0.000000E+000
1	70.18611948	1.597018E-011	3.380179E-012	0	0.000000E+000
1	70.18726565	3.380179E-012	1.597018E-011	1	0.000000E+000
1	70.18738453	1.597018E-011	3.380179E-012	0	0.000000E+000
1	70.18918644	3.380179E-012	1.597018E-011	1	0.000000E+000
1	70.18920857	1.597018E-011	3.380179E-012	0	0.000000E+000
1	70.18944942	3.380179E-012	1.597018E-011	1	0.000000E+000
1	70.18948576	1.597018E-011	3.380179E-012	0	0.000000E+000
1	70.19005644	3.380179E-012	1.597018E-011	1	0.000000E+000
1	70.19006680	1.597018E-011	3.380179E-012	0	0.000000E+000
1	70.19270361	3.380179E-012	1.597018E-011	1	0.000000E+000
1	70.19284124	1.597018E-011	3.380179E-012	0	0.000000E+000
1	70.19337376	3.380179E-012	1.597018E-011	1	0.000000E+000
1	70.19342726	1.597018E-011	3.380179E-012	0	0.000000E+000
1	70.20287457	3.380179E-012	1.597018E-011	1	0.000000E+000
1	70.20296470	1.597018E-011	3.380179E-012	0	0.000000E+000
1	70.20664356	3.380179E-012	1.597018E-011	1	0.000000E+000
1	70.20677357	1.597018E-011	3.380179E-012	0	0.000000E+000
1	70.20693323	3.380179E-012	1.597018E-011	1	0.000000E+000
1	70.20717162	1.597018E-011	3.380179E-012	0	0.000000E+000
1	70.20757420	3.380179E-012	1.597018E-011	1	0.000000E+000
1	70.20762433	1.597018E-011	3.380179E-012	0	0.000000E+000
1	70.20823983	3.380179E-012	1.597018E-011	1	0.000000E+000
1	70.20827993	1.597018E-011	3.380179E-012	0	0.000000E+000
1	70.21277649	3.380179E-012	1.597018E-011	1	0.000000E+000
1	70.21278286	1.597018E-011	3.380179E-012	0	0.000000E+000
1	70.21304239	3.380179E-012	1.597018E-011	1	0.000000E+000
1	70.21312162	1.597018E-011	3.380179E-012	0	0.000000E+000
1	70.21350793	3.380179E-012	1.597018E-011	1	0.000000E+000
1	70.21355566	1.597018E-011	3.380179E-012	0	0.000000E+000
1	70.21384972	3.380179E-012	1.597018E-011	1	0.000000E+000
1	70.21395216	1.597018E-011	3.380179E-012	0	0.000000E+000
1	70.21591835	3.380179E-012	1.597018E-011	1	0.000000E+000
1	70.21602075	1.597018E-011	3.380179E-012	0	0.000000E+000
1	70.21963342	3.380179E-012	1.597018E-011	1	0.000000E+000
1	70.21965821	1.597018E-011	3.380179E-012	0	0.000000E+000
1	70.22246032	3.380179E-012	1.597018E-011	1	0.000000E+000
1	70.22249277	1.597018E-011	3.380179E-012	0	0.000000E+000
1	70.22374974	3.380179E-012	1.597018E-011	1	0.000000E+000
1	70.22383058	1.597018E-011	3.380179E-012	0	0.000000E+000
1	70.22512753	3.380179E-012	1.597018E-011	1	0.000000E+000
1	70.22516746	1.597018E-011	3.380179E-012	0	0.000000E+000
1	70.22970692	3.380179E-012	1.597018E-011	1	0.000000E+000
1	70.22980971	1.597018E-011	3.380179E-012	0	0.000000E+000
1	70.23128310	3.380179E-012	1.597018E-011	1	0.000000E+000
1	70.23133898	1.597018E-011	3.380179E-012	0	0.000000E+000
1	70.23157349	3.380179E-012	1.597018E-011	1	0.000000E+000
1	70.23177514	1.597018E-011	3.380179E-012	0	0.000000E+000
1	70.23180208	3.380179E-012	1.597018E-011	1	0.000000E+000
1	70.23192290	1.597018E-011	3.380179E-012	0	0.000000E+000
1	70.23264336	3.380179E-012	1.597018E-011	1	0.000000E+000
1	70.23280676	1.597018E-011	3.380179E-012	0	0.000000E+000
1	70.23414254	3.380179E-012	1.597018E-011	1	0.000000E+000
1	70.23419076	1.597018E-011	3.380179E-012	0	0.000000E+000
1	70.23429535	3.380179E-012	1.597018E-011	1	0.000000E+000
1	70.23441286	1.597018E-011	3.380179E-012	0	0.000000E+000
1	70.23690771	3.380179E-012	1.597018E-011	1	0.000000E+000
1	70.23693957	1.597018E-011	3.380179E-012	0	0.000000E+000
1	70.23967971	3.380179E-012	1.597018E-011	1	0.000000E+000
1	70.23975556	1.597018E-011	3.380179E-012	0	0.000000E+000
1	70.24043015	3.380179E-012	1.597018E-011	1	0.000000E+000
1	70.24056132	1.597018E-011	3.380179E-012	0	0.000000E+000
1	70.24119961	3.380179E-012	1.597018E-011	1	0.000000E+000
1	70.24136297	1.597018E-011	3.380179E-012	0	0.000000E+000
1	70.24140676	3.380179E-012	1.597018E-011	1	0.000000E+000
1	70.24143043	1.597018E-011	3.380179E-012	0	0.000000E+000
1	70.24451786	3.380179E-012	1.597018E-011	1	0.000000E+000
1	70.24455316	1.597018E-011	3.380179E-012	0	0.000000E+000
1	70.24459671	3.380179E-012	1.597018E-011	1	0.000000E+000
1	70.24462628	1.597018E-011	3.380179E-012	0	0.000000E+000
1	70.26999975	3.601019E-012	1.619102E-011	1	0.000000E+000
1	70.27035858	1.619102E-011	3.601019E-012	0	0.000000E+000
1	70.27038695	3.601019E-012	1.619102E-011	1	0.000000E+000
1	70.27061268	1.619102E-011	3.601019E-012	0	0.000000E+000
1	70.27064195	3.601019E-012	1.619102E-011	1	0.000000E+000
1	70.27070298	1.619102E-011	3.601019E-012	0	0.000000E+000
1	70.27295593	3.601019E-012	1.619102E-011	1	0.000000E+000
1	70.27329734	1.619102E-011	3.601019E-012	0	0.000000E+000
1	70.27386216	3.601019E-012	1.619102E-011	1	0.000000E+000
1	70.27386689	1.619102E-011	3.601019E-012	0	0.000000E+000
1	70.27546173	3.601019E-012	1.619102E-011	1	0.000000E+000
1	70.27556961	1.619102E-011	3.601019E-012	0	0.000000E+000
1	70.60869197	3.642503E-012	1.623250E-011	1	0.000000E+000
1	70.60880291	1.623250E-011	3.642503E-012	0	0.000000E+000
1	70.60881165	3.642503E-012	1.623250E-011	1	0.000000E+000
1	70.60914533	1.623250E-011	3.642503E-012	0	0.000000E+000
1	70.61009697	3.642503E-012	1.623250E-011	1	0.000000E+000
1	70.61028408	1.623250E-011	3.642503E-012	0	0.000000E+000
1	70.61033869	3.642503E-012	1.623250E-011	1	0.000000E+000
1	70.61044796	1.623250E-011	3.642503E-012	0	0.000000E+000
1	70.61060883	3.642503E-012	1.623250E-011	1	0.000000E+000
1	70.61064244	1.623250E-011	3.642503E-012	0	0.000000E+000
1	70.61130024	3.642503E-012	1.623250E-011	1	0.000000E+000
1	70.61149368	1.623250E-011	3.642503E-012	0	0.000000E+000
1	73.53305227	3.178823E-012	1.576882E-011	1	0.000000E+000
1	73.53311053	1.576882E-011	3.178823E-012	0	0.000000E+000
1	73.53434326	3.178823E-012	1.576882E-011	1	0.000000E+000
1	73.53439371	1.576882E-011	3.178823E-012	0	0.000000E+000
1	73.53933766	3.178823E-012	1.576882E-011	1	0.000000E+000
1	73.53940196	1.576882E-011	3.178823E-012	0	0.000000E+000
1	73.53982182	3.178823E-012	1.576882E-011	1	0.000000E+000
1	73.53985800	1.576882E-011	3.178823E-012	0	0.000000E+000
1	73.53997334	3.178823E-012	1.576882E-011	1	0.000000E+000
1	73.54019948	1.576882E-011	3.178823E-012	0	0.000000E+000
1	73.54158480	3.178823E-012	1.576882E-011	1	0.000000E+000
1	73.54161178	1.576882E-011	3.178823E-012	0	0.000000E+000
1	73.54877098	3.178823E-012	1.576882E-011	1	0.000000E+000
1	73.54889452	1.576882E-011	3.178823E-012	0	0.000000E+000
1	73.55145724	3.178823E-012	1.576882E-011	1	0.000000E+000
1	73.55156683	1.576882E-011	3.178823E-012	0	0.000000E+000
1	73.55665965	3.178823E-012	1.576882E-011	1	0.000000E+000
1	73.55676705	1.576882E-011	3.178823E-012	0	0.000000E+000
1	73.56048243	3.178823E-012	1.576882E-011	1	0.000000E+000
1	73.56049958	1.576882E-011	3.178823E-012	0	0.000000E+000
1	73.56062841	3.178823E-012	1.576882E-011	1	0.000000E+000
1	73.56084198	1.576882E-011	3.178823E-012	0	0.000000E+000
1	73.56175804	3.178823E-012	1.576882E-011	1	0.000000E+000
1	73.56184317	1.576882E-011	3.178823E-012	0	0.000000E+000
1	73.56333411	3.178823E-012	1.576882E-011	1	0.000000E+000
1	73.56337979	1.576882E-011	3.178823E-012	0	0.000000E+000
1	73.56390363	3.178823E-012	1.576882E-011	1	0.000000E+000
1	73.56422221	1.576882E-011	3.178823E-012	0	0.000000E+000
1	73.56429965	3.178823E-012	1.576882E-011	1	0.000000E+000
1	73.56448222	1.576882E-011	3.178823E-012	0	0.000000E+000
1	73.56462182	3.178823E-012	1.576882E-011	1	0.000000E+000
1	73.56478640	1.576882E-011	3.178823E-012	0	0.000000E+000
1	73.56979715	3.178823E-012	1.576882E-011	1	0.000000E+000
1	73.56981702	1.576882E-011	3.178823E-012	0	0.000000E+000
1	73.57056502	3.178823E-012	1.576882E-011	1	0.000000E+000
1	73.57062208	1.576882E-011	3.178823E-012	0	0.000000E+000
1	73.57150212	3.178823E-012	1.576882E-011	1	0.000000E+000
1	73.57154379	1.576882E-011	3.178823E-012	0	0.000000E+000
1	80.73043355	3.183175E-012	1.577317E-011	1	0.000000E+000
1	80.73062547	1.577317E-011	3.183175E-012	0	0.000000E+000
1	80.73132091	3.183175E-012	1.577317E-011	1	0.000000E+000
1	80.73149246	1.577317E-011	3.183175E-012	0	0.000000E+000
1	80.73361168	3.183175E-012	1.577317E-011	1	0.000000E+000
1	80.73386371	1.577317E-011	3.183175E-012	0	0.000000E+000
1	80.73400424	3.183175E-012	1.577317E-011	1	0.000000E+000
1	80.73415078	1.577317E-011	3.183175E-012	0	0.000000E+000
1	80.73435597	3.183175E-012	1.577317E-011	1	0.000000E+000
1	80.73446208	1.577317E-011	3.183175E-012	0	0.000000E+000
1	80.73523300	3.183175E-012	1.577317E-011	1	0.000000E+000
1	80.73530514	1.577317E-011	3.183175E-012	0	0.000000E+000
1	80.73830733	3.183175E-012	1.577317E-011	1	0.000000E+000
1	80.73837526	1.577317E-011	3.183175E-012	0	0.000000E+000
1	80.73903771	3.183175E-012	1.577317E-011	1	0.000000E+000
1	80.73909252	1.577317E-011	3.183175E-012	0	0.000000E+000
1	80.74030799	3.183175E-012	1.577317E-011	1	0.000000E+000
1	80.74036426	1.577317E-011	3.183175E-012	0	0.000000E+000
1	80.74049752	3.183175E-012	1.577317E-011	1	0.000000E+000
1	80.74052127	1.577317E-011	3.183175E-012	0	0.000000E+000
1	80.74083968	3.183175E-012	1.577317E-011	1	0.000000E+000
1	80.74102153	1.577317E-011	3.183175E-012	0	0.000000E+000
1	80.74462702	3.183175E-012	1.577317E-011	1	0.000000E+000
1	80.74471240	1.577317E-011	3.183175E-012	0	0.000000E+000
1	80.74523256	3.183175E-012	1.577317E-011	1	0.000000E+000
1	80.74525809	1.577317E-011	3.183175E-012	0	0.000000E+000
1	80.74654532	3.183175E-012	1.577317E-011	1	0.000000E+000
1	80.74673645	1.577317E-011	3.183175E-012	0	0.000000E+000
1	80.74691853	3.183175E-012	1.577317E-011	1	0.000000E+000
1	80.74703740	1.577317E-011	3.183175E-012	0	0.000000E+000
1	80.74749994	3.183175E-012	1.577317E-011	1	0.000000E+000
1	80.74751799	1.577317E-011	3.183175E-012	0	0.000000E+000
1	80.74883251	3.183175E-012	1.577317E-011	1	0.000000E+000
1	80.74891753	1.577317E-011	3.183175E-012	0	0.000000E+000
1	80.75297660	3.183175E-012	1.577317E-011	1	0.000000E+000
1	80.75300909	1.577317E-011	3.183175E-012	0	0.000000E+000
1	80.75316834	3.183175E-012	1.577317E-011	1	0.000000E+000
1	80.75323535	1.577317E-011	3.183175E-012	0	0.000000E+000
1	80.75343485	3.183175E-012	1.577317E-011	1	0.000000E+000
1	80.75347618	1.577317E-011	3.183175E-012	0	0.000000E+000
1	80.75500225	3.183175E-012	1.577317E-011	1	0.000000E+000
1	80.75507811	1.577317E-011	3.183175E-012	0	0.000000E+000
1	80.75579212	3.183175E-012	1.577317E-011	1	0.000000E+000
1	80.75594396	1.577317E-011	3.183175E-012	0	0.000000E+000
1	80.75624752	3.183175E-012	1.577317E-011	1	0.000000E+000
1	80.75625884	1.577317E-011	3.183175E-012	0	0.000000E+000
1	80.75689697	3.183175E-012	1.577317E-011	1	0.000000E+000
1	80.75724256	1.577317E-011	3.183175E-012	0	0.000000E+000
1	80.75825462	3.183175E-012	1.577317E-011	1	0.000000E+000
1	80.75831367	1.577317E-011	3.183175E-012	0	0.000000E+000
1	84.79753153	3.331510E-012	1.592151E-011	1	0.000000E+000
1	84.79776658	1.592151E-011	3.331510E-012	0	0.000000E+000
1	84.79986801	3.331510E-012	1.592151E-011	1	0.000000E+000
1	84.79992611	1.592151E-011	3.331510E-012	0	0.000000E+000
1	84.80093351	3.331510E-012	1.592151E-011	1	0.000000E+000
1	84.80111569	1.592151E-011	3.331510E-012	0	0.000000E+000
1	84.80365454	3.331510E-012	1.592151E-011	1	0.000000E+000
1	84.80385783	1.592151E-011	3.331510E-012	0	0.000000E+000
1	84.80449257	3.331510E-012	1.592151E-011	1	0.000000E+000
1	84.80455366	1.592151E-011	3.331510E-012	0	0.000000E+000
1	84.80742953	3.331510E-012	1.592151E-011	1	0.000000E+000
1	84.80748725	1.592151E-011	3.331510E-012	0	0.000000E+000
1	84.80892585	3.331510E-012	1.592151E-011	1	0.000000E+000
1	84.80929337	1.592151E-011	3.331510E-012	0	0.000000E+000
1	84.80979683	3.331510E-012	1.592151E-011	1	0.000000E+000
1	84.80982382	1.592151E-011	3.331510E-012	0	0.000000E+000
1	87.92723325	3.421727E-012	1.601173E-011	1	0.000000E+000
1	87.92755261	1.601173E-011	3.421727E-012	0	0.000000E+000
1	87.92761644	3.421727E-012	1.601173E-011	1	0.000000E+000
1	87.92762811	1.601173E-011	3.421727E-012	0	0.000000E+000
1	87.92929151	3.421727E-012	1.601173E-011	1	0.000000E+000
1	87.92949440	1.601173E-011	3.421727E-012	0	0.000000E+000
1	87.93109582	3.421727E-012	1.601173E-011	1	0.000000E+000
1	87.93126776	1.601173E-011	3.421727E-012	0	0.000000E+000
1	87.93137847	3.421727E-012	1.601173E-011	1	0.000000E+000
1	87.93140643	1.601173E-011	3.421727E-012	0	0.000000E+000
1	87.93714074	3.421727E-012	1.601173E-011	1	0.000000E+000
1	87.93718709	1.601173E-011	3.421727E-012	0	0.000000E+000
1	87.93985173	3.421727E-012	1.601173E-011	1	0.000000E+000
1	87.94003218	1.601173E-011	3.421727E-012	0	0.000000E+000
1	87.94058123	3.421727E-012	1.601173E-011	1	0.000000E+000
1	87.94076345	1.601173E-011	3.421727E-012	0	0.000000E+000
1	87.94317642	3.421727E-012	1.601173E-011	1	0.000000E+000
1	87.94353641	1.601173E-011	3.421727E-012	0	0.000000E+000
1	87.94706701	3.421727E-012	1.601173E-011	1	0.000000E+000
1	87.94717706	1.601173E-011	3.421727E-012	0	0.000000E+000
1	87.94721091	3.421727E-012	1.601173E-011	1	0.000000E+000
1	87.94729708	1.601173E-011	3.421727E-012	0	0.000000E+000
1	87.94749075	3.421727E-012	1.601173E-011	1	0.000000E+000
1	87.94752452	1.601173E-011	3.421727E-012	0	0.000000E+000
1	87.94759576	3.421727E-012	1.601173E-011	1	0.000000E+000
1	87.94767482	1.601173E-011	3.421727E-012	0	0.000000E+000
1	87.94777315	3.421727E-012	1.601173E-011	1	0.000000E+000
1	87.94790094	1.601173E-011	3.421727E-012	0	0.000000E+000
1	87.94978729	3.421727E-012	1.601173E-011	1	0.000000E+000
1	87.94988505	1.601173E-011	3.421727E-012	0	0.000000E+000
1	87.95380612	3.421727E-012	1.601173E-011	1	0.000000E+000
1	87.95407792	1.601173E-011	3.421727E-012	0	0.000000E+000
1	87.95410031	3.421727E-012	1.601173E-011	1	0.000000E+000
1	87.95413972	1.601173E-011	3.421727E-012	0	0.000000E+000
1	87.95837967	3.421727E-012	1.601173E-011	1	0.000000E+000
1	87.95847408	1.601173E-011	3.421727E-012	0	0.000000E+000
1	87.95913171	3.421727E-012	1.601173E-011	1	0.000000E+000
1	87.95920613	1.601173E-011	3.421727E-012	0	0.000000E+000
1	87.95925675	3.421727E-012	1.601173E-011	1	0.000000E+000
1	87.95934213	1.601173E-011	3.421727E-012	0	0.000000E+000
1	87.95952274	3.421727E-012	1.601173E-011	1	0.000000E+000
1	87.95961697	1.601173E-011	3.421727E-012	0	0.000000E+000
1	87.95987877	3.421727E-012	1.601173E-011	1	0.000000E+000
1	87.95993268	1.601173E-011	3.421727E-012	0	0.000000E+000
1	87.98391544	3.421727E-012	1.601173E-011	1	0.000000E+000
1	87.98399199	1.601173E-011	3.421727E-012	0	0.000000E+000
1	87.98445692	3.421727E-012	1.601173E-011	1	0.000000E+000
1	87.98456072	1.601173E-011	3.421727E-012	0	0.000000E+000
1	87.98591252	3.421727E-012	1.601173E-011	1	0.000000E+000
1	87.98601930	1.601173E-011	3.421727E-012	0	0.000000E+000
1	87.98618712	3.421727E-012	1.601173E-011	1	0.000000E+000
1	87.98623103	1.601173E-011	3.421727E-012	0	0.000000E+000
1	87.98870928	3.421727E-012	1.601173E-011	1	0.000000E+000
1	87.98874161	1.601173E-011	3.421727E-012	0	0.000000E+000
1	87.98960569	3.421727E-012	1.601173E-011	1	0.000000E+000
1	87.98964814	1.601173E-011	3.421727E-012	0	0.000000E+000
1	87.99126372	3.421727E-012	1.601173E-011	1	0.000000E+000
1	87.99132280	1.601173E-011	3.421727E-012	0	0.000000E+000
1	87.99164615	3.421727E-012	1.601173E-011	1	0.000000E+000
1	87.99173340	1.601173E-011	3.421727E-012	0	0.000000E+000
1	87.99188207	3.421727E-012	1.601173E-011	1	0.000000E+000
1	87.99203149	1.601173E-011	3.421727E-012	0	0.000000E+000
1	87.99317438	3.421727E-012	1.601173E-011	1	0.000000E+000
1	87.99320495	1.601173E-011	3.421727E-012	0	0.000000E+000
1	87.99322417	3.421727E-012	1.601173E-011	1	0.000000E+000
1	87.99325389	1.601173E-011	3.421727E-012	0	0.000000E+000
1	87.99626101	3.421727E-012	1.601173E-011	1	0.000000E+000
1	87.99629222	1.601173E-011	3.421727E-012	0	0.000000E+000
1	87.99643067	3.421727E-012	1.601173E-011	1	0.000000E+000
1	87.99659659	1.601173E-011	3.421727E-012	0	0.000000E+000
1	87.99660640	3.421727E-012	1.601173E-011	1	0.000000E+000
1	87.99678231	1.601173E-011	3.421727E-012	0	0.000000E+000
1	87.99752344	3.421727E-012	1.601173E-011	1	0.000000E+000
1	87.99764694	1.601173E-011	3.421727E-012	0	0.000000E+000
1	87.99920155	3.421727E-012	1.601173E-011	1	0.000000E+000
1	87.99930869	1.601173E-011	3.421727E-012	0	0.000000E+000
1	87.99936458	3.421727E-012	1.601173E-011	1	0.000000E+000
1	87.99942696	1.601173E-011	3.421727E-012	0	0.000000E+000
1	87.99945212	3.421727E-012	1.601173E-011	1	0.000000E+000
1	87.99955809	1.601173E-011	3.421727E-012	0	0.000000E+000
1	88.00171256	3.421727E-012	1.601173E-011	1	0.000000E+000
1	88.00172632	1.601173E-011	3.421727E-012	0	0.000000E+000
1	88.00180196	3.421727E-012	1.601173E-011	1	0.000000E+000
1	88.00186834	1.601173E-011	3.421727E-012	0	0.000000E+000
1	88.00212949	3.421727E-012	1.601173E-011	1	0.000000E+000
1	88.00217530	1.601173E-011	3.421727E-012	0	0.000000E+000
1	88.00343778	3.421727E-012	1.601173E-011	1	0.000000E+000
1	88.00356393	1.601173E-011	3.421727E-012	0	0.000000E+000
1	88.00488611	3.421727E-012	1.601173E-011	1	0.000000E+000
1	88.00515432	1.601173E-011	3.421727E-012	0	0.000000E+000
1	88.00559024	3.421727E-012	1.601173E-011	1	0.000000E+000
1	88.00581770	1.601173E-011	3.421727E-012	0	0.000000E+000
1	89.53908957	3.423898E-012	1.601390E-011	1	0.000000E+000
1	89.53922212	1.601390E-011	3.423898E-012	0	0.000000E+000
1	89.54036138	3.423898E-012	1.601390E-011	1	0.000000E+000
1	89.54038973	1.601390E-011	3.423898E-012	0	0.000000E+000
1	89.54046319	3.423898E-012	1.601390E-011	1	0.000000E+000
1	89.54048466	1.601390E-011	3.423898E-012	0	0.000000E+000
1	89.54297176	3.423898E-012	1.601390E-011	1	0.000000E+000
1	89.54312555	1.601390E-011	3.423898E-012	0	0.000000E+000
1	89.54484649	3.423898E-012	1.601390E-011	1	0.000000E+000
1	89.54486969	1.601390E-011	3.423898E-012	0	0.000000E+000
1	89.54832798	3.423898E-012	1.601390E-011	1	0.000000E+000
1	89.54836296	1.601390E-011	3.423898E-012	0	0.000000E+000
1	89.54866088	3.423898E-012	1.601390E-011	1	0.000000E+000
1	89.54891067	1.601390E-011	3.423898E-012	0	0.000000E+000
1	89.54956555	3.423898E-012	1.601390E-011	1	0.000000E+000
1	89.54961594	1.601390E-011	3.423898E-012	0	0.000000E+000
1	89.55125452	3.423898E-012	1.601390E-011	1	0.000000E+000
1	89.55135018	1.601390E-011	3.423898E-012	0	0.000000E+000
1	89.55160523	3.423898E-012	1.601390E-011	1	0.000000E+000
1	89.55162631	1.601390E-011	3.423898E-012	0	0.000000E+000
1	89.55397070	3.423898E-012	1.601390E-011	1	0.000000E+000
1	89.55398204	1.601390E-011	3.423898E-012	0	0.000000E+000
1	89.55699233	3.423898E-012	1.601390E-011	1	0.000000E+000
1	89.55711466	1.601390E-011	3.423898E-012	0	0.000000E+000
1	89.55736294	3.423898E-012	1.601390E-011	1	0.000000E+000
1	89.55744970	1.601390E-011	3.423898E-012	0	0.000000E+000
1	89.55959516	3.423898E-012	1.601390E-011	1	0.000000E+000
1	89.55970839	1.601390E-011	3.423898E-012	0	0.000000E+000
1	89.56217131	3.423898E-012	1.601390E-011	1	0.000000E+000
1	89.56227200	1.601390E-011	3.423898E-012	0	0.000000E+000
1	89.56434283	3.423898E-012	1.601390E-011	1	0.000000E+000
1	89.56435703	1.601390E-011	3.423898E-012	0	0.000000E+000
1	89.56628013	3.423898E-012	1.601390E-011	1	0.000000E+000
1	89.56631609	1.601390E-011	3.423898E-012	0	0.000000E+000
1	89.57927762	3.423898E-012	1.601390E-011	1	0.000000E+000
1	89.57935472	1.601390E-011	3.423898E-012	0	0.000000E+000
1	89.57940144	3.423898E-012	1.601390E-011	1	0.000000E+000
1	89.57943602	1.601390E-011	3.423898E-012	0	0.000000E+000
1	89.58010482	3.423898E-012	1.601390E-011	1	0.000000E+000
1	89.58015341	1.601390E-011	3.423898E-012	0	0.000000E+000
1	89.58161286	3.423898E-012	1.601390E-011	1	0.000000E+000
1	89.58164077	1.601390E-011	3.423898E-012	0	0.000000E+000
1	89.58371421	3.423898E-012	1.601390E-011	1	0.000000E+000
1	89.58377962	1.601390E-011	3.423898E-012	0	0.000000E+000
1	89.58527680	3.423898E-012	1.601390E-011	1	0.000000E+000
1	89.58536125	1.601390E-011	3.423898E-012	0	0.000000E+000
1	89.58685149	3.423898E-012	1.601390E-011	1	0.000000E+000
1	89.58694158	1.601390E-011	3.423898E-012	0	0.000000E+000
1	89.58732137	3.423898E-012	1.601390E-011	1	0.000000E+000
1	89.58784477	1.601390E-011	3.423898E-012	0	0.000000E+000
1	89.58963087	3.423898E-012	1.601390E-011	1	0.000000E+000
1	89.58966826	1.601390E-011	3.423898E-012	0	0.000000E+000
1	89.59264947	3.423898E-012	1.601390E-011	1	0.000000E+000
1	89.59295037	1.601390E-011	3.423898E-012	0	0.000000E+000
1	89.59312013	3.423898E-012	1.601390E-011	1	0.000000E+000
1	89.59330527	1.601390E-011	3.423898E-012	0	0.000000E+000
1	89.59368934	3.423898E-012	1.601390E-011	1	0.000000E+000
1	89.59378941	1.601390E-011	3.423898E-012	0	0.000000E+000
1	89.59633338	3.423898E-012	1.601390E-011	1	0.000000E+000
1	89.59635660	1.601390E-011	3.423898E-012	0	0.000000E+000
1	89.59890555	3.423898E-012	1.601390E-011	1	0.000000E+000
1	89.59893319	1.601390E-011	3.423898E-012	0	0.000000E+000
1	89.60447481	3.423898E-012	1.601390E-011	1	0.000000E+000
1	89.60459184	1.601390E-011	3.423898E-012	0	0.000000E+000
1	90.57996626	3.273315E-012	1.586332E-011	1	0.000000E+000
1	90.57997530	1.586332E-011	3.273315E-012	0	0.000000E+000
1	90.58266910	3.273315E-012	1.586332E-011	1	0.000000E+000
1	90.58280734	1.586332E-011	3.273315E-012	0	0.000000E+000
1	90.58477630	3.273315E-012	1.586332E-011	1	0.000000E+000
1	90.58486149	1.586332E-011	3.273315E-012	0	0.000000E+000
1	90.58540102	3.273315E-012	1.586332E-011	1	0.000000E+000
1	90.58551459	1.586332E-011	3.273315E-012	0	0.000000E+000
1	90.58718527	3.273315E-012	1.586332E-011	1	0.000000E+000
1	90.58774113	1.586332E-011	3.273315E-012	0	0.000000E+000
1	90.58895579	3.273315E-012	1.586332E-011	1	0.000000E+000
1	90.58900732	1.586332E-011	3.273315E-012	0	0.000000E+000
1	90.59163904	3.273315E-012	1.586332E-011	1	0.000000E+000
1	90.59171986	1.586332E-011	3.273315E-012	0	0.000000E+000
1	90.81246080	3.202127E-012	1.579213E-011	1	0.000000E+000
1	90.81250376	1.579213E-011	3.202127E-012	0	0.000000E+000
1	90.81399935	3.202127E-012	1.579213E-011	1	0.000000E+000
1	90.81401794	1.579213E-011	3.202127E-012	0	0.000000E+000
1	90.81544691	3.202127E-012	1.579213E-011	1	0.000000E+000
1	90.81561597	1.579213E-011	3.202127E-012	0	0.000000E+000
1	90.81832777	3.202127E-012	1.579213E-011	1	0.000000E+000
1	90.81834859	1.579213E-011	3.202127E-012	0	0.000000E+000
1	90.82018486	3.202127E-012	1.579213E-011	1	0.000000E+000
1	90.82026800	1.579213E-011	3.202127E-012	0	0.000000E+000
1	90.82046946	3.202127E-012	1.579213E-011	1	0.000000E+000
1	90.82054437	1.579213E-011	3.202127E-012	0	0.000000E+000
1	90.82095082	3.202127E-012	1.579213E-011	1	0.000000E+000
1	90.82099711	1.579213E-011	3.202127E-012	0	0.000000E+000
1	90.82870791	3.202127E-012	1.579213E-011	1	0.000000E+000
1	90.82883232	1.579213E-011	3.202127E-012	0	0.000000E+000
1	90.83094064	3.202127E-012	1.579213E-011	1	0.000000E+000
1	90.83096977	1.579213E-011	3.202127E-012	0	0.000000E+000
1	90.83275856	3.202127E-012	1.579213E-011	1	0.000000E+000
1	90.83285114	1.579213E-011	3.202127E-012	0	0.000000E+000
1	90.83419767	3.202127E-012	1.579213E-011	1	0.000000E+000
1	90.83421253	1.579213E-011	3.202127E-012	0	0.000000E+000
1	90.83639161	3.202127E-012	1.579213E-011	1	0.000000E+000
1	90.83640986	1.579213E-011	3.202127E-012	0	0.000000E+000
1	90.83740821	3.202127E-012	1.579213E-011	1	0.000000E+000
1	90.83745647	1.579213E-011	3.202127E-012	0	0.000000E+000
1	90.84135451	3.202127E-012	1.579213E-011	1	0.000000E+000
1	90.84147650	1.579213E-011	3.202127E-012	0	0.000000E+000
1	90.84287653	3.202127E-012	1.579213E-011	1	0.000000E+000
1	90.84288915	1.579213E-011	3.202127E-012	0	0.000000E+000
1	90.84639878	3.202127E-012	1.579213E-011	1	0.000000E+000
1	90.84646547	1.579213E-011	3.202127E-012	0	0.000000E+000
1	90.85095967	3.202127E-012	1.579213E-011	1	0.000000E+000
1	90.85097523	1.579213E-011	3.202127E-012	0	0.000000E+000
1	90.85443251	3.202127E-012	1.579213E-011	1	0.000000E+000
1	90.85446490	1.579213E-011	3.202127E-012	0	0.000000E+000
1	90.85618683	3.202127E-012	1.579213E-011	1	0.000000E+000
1	90.85627788	1.579213E-011	3.202127E-012	0	0.000000E+000
1	90.85716292	3.202127E-012	1.579213E-011	1	0.000000E+000
1	90.85727883	1.579213E-011	3.202127E-012	0	0.000000E+000
1	90.85872663	3.202127E-012	1.579213E-011	1	0.000000E+000
1	90.85883984	1.579213E-011	3.202127E-012	0	0.000000E+000
1	90.85925880	3.202127E-012	1.579213E-011	1	0.000000E+000
1	90.85928748	1.579213E-011	3.202127E-012	0	0.000000E+000
1	90.85930656	3.202127E-012	1.579213E-011	1	0.000000E+000
1	90.85936364	1.579213E-011	3.202127E-012	0	0.000000E+000
1	90.86194378	3.202127E-012	1.579213E-011	1	0.000000E+000
1	90.86196978	1.579213E-011	3.202127E-012	0	0.000000E+000
1	90.86226214	3.202127E-012	1.579213E-011	1	0.000000E+000
1	90.86276301	1.579213E-011	3.202127E-012	0	0.000000E+000
1	92.14299867	3.244411E-012	1.583441E-011	1	0.000000E+000
1	92.14310019	1.583441E-011	3.244411E-012	0	0.000000E+000
1	92.14440423	3.244411E-012	1.583441E-011	1	0.000000E+000
1	92.14471198	1.583441E-011	3.244411E-012	0	0.000000E+000
1	92.14783459	3.244411E-012	1.583441E-011	1	0.000000E+000
1	92.14792252	1.583441E-011	3.244411E-012	0	0.000000E+000
1	92.14815421	3.244411E-012	1.583441E-011	1	0.000000E+000
1	92.14817754	1.583441E-011	3.244411E-012	0	0.000000E+000
1	92.14864370	3.244411E-012	1.583441E-011	1	0.000000E+000
1	92.14872601	1.583441E-011	3.244411E-012	0	0.000000E+000
1	92.15117642	3.244411E-012	1.583441E-011	1	0.000000E+000
1	92.15126215	1.583441E-011	3.244411E-012	0	0.000000E+000
1	92.15127224	3.244411E-012	1.583441E-011	1	0.000000E+000
1	92.15134330	1.583441E-011	3.244411E-012	0	0.000000E+000
1	92.15318641	3.244411E-012	1.583441E-011	1	0.000000E+000
1	92.15328362	1.583441E-011	3.244411E-012	0	0.000000E+000
1	92.15547360	3.244411E-012	1.583441E-011	1	0.000000E+000
1	92.15552205	1.583441E-011	3.244411E-012	0	0.000000E+000
1	92.15572398	3.244411E-012	1.583441E-011	1	0.000000E+000
1	92.15573238	1.583441E-011	3.244411E-012	0	0.000000E+000
1	92.15716796	3.244411E-012	1.583441E-011	1	0.000000E+000
1	92.15726689	1.583441E-011	3.244411E-012	0	0.000000E+000
1	92.15883080	3.244411E-012	1.583441E-011	1	0.000000E+000
1	92.15909310	1.583441E-011	3.244411E-012	0	0.000000E+000
1	92.16002190	3.244411E-012	1.583441E-011	1	0.000000E+000
1	92.16004975	1.583441E-011	3.244411E-012	0	0.000000E+000
1	92.16200002	3.244411E-012	1.583441E-011	1	0.000000E+000
1	92.16231913	1.583441E-011	3.244411E-012	0	0.000000E+000
1	92.16233687	3.244411E-012	1.583441E-011	1	0.000000E+000
1	92.16236916	1.583441E-011	3.244411E-012	0	0.000000E+000
1	92.16285291	3.244411E-012	1.583441E-011	1	0.000000E+000
1	92.16294336	1.583441E-011	3.244411E-012	0	0.000000E+000
1	92.16682842	3.244411E-012	1.583441E-011	1	0.000000E+000
1	92.16690673	1.583441E-011	3.244411E-012	0	0.000000E+000
1	92.16704551	3.244411E-012	1.583441E-011	1	0.000000E+000
1	92.16709265	1.583441E-011	3.244411E-012	0	0.000000E+000
1	92.16712840	3.244411E-012	1.583441E-011	1	0.000000E+000
1	92.16719151	1.583441E-011	3.244411E-012	0	0.000000E+000
1	92.42881290	3.531690E-012	1.612169E-011	1	0.000000E+000
1	92.42884594	1.612169E-011	3.531690E-012	0	0.000000E+000
1	92.43245723	3.531690E-012	1.612169E-011	1	0.000000E+000
1	92.43257530	1.612169E-011	3.531690E-012	0	0.000000E+000
1	92.43315266	3.531690E-012	1.612169E-011	1	0.000000E+000
1	92.43333523	1.612169E-011	3.531690E-012	0	0.000000E+000
1	92.43379233	3.531690E-012	1.612169E-011	1	0.000000E+000
1	92.43398908	1.612169E-011	3.531690E-012	0	0.000000E+000
1	92.43434945	3.531690E-012	1.612169E-011	1	0.000000E+000
1	92.43451307	1.612169E-011	3.531690E-012	0	0.000000E+000
1	92.43511484	3.531690E-012	1.612169E-011	1	0.000000E+000
1	92.43542035	1.612169E-011	3.531690E-012	0	0.000000E+000
1	92.43667282	3.531690E-012	1.612169E-011	1	0.000000E+000
1	92.43681084	1.612169E-011	3.531690E-012	0	0.000000E+000
1	92.44004030	3.531690E-012	1.612169E-011	1	0.000000E+000
1	92.44019060	1.612169E-011	3.531690E-012	0	0.000000E+000
1	92.44199293	3.531690E-012	1.612169E-011	1	0.000000E+000
1	92.44208824	1.612169E-011	3.531690E-012	0	0.000000E+000
1	92.75866121	3.358018E-012	1.594802E-011	1	0.000000E+000
1	92.75879917	1.594802E-011	3.358018E-012	0	0.000000E+000
1	92.75921941	3.358018E-012	1.594802E-011	1	0.000000E+000
1	92.75926348	1.594802E-011	3.358018E-012	0	0.000000E+000
1	92.76076664	3.358018E-012	1.594802E-011	1	0.000000E+000
1	92.76080811	1.594802E-011	3.358018E-012	0	0.000000E+000
1	92.76187114	3.358018E-012	1.594802E-011	1	0.000000E+000
1	92.76228286	1.594802E-011	3.358018E-012	0	0.000000E+000
1	92.76350564	3.358018E-012	1.594802E-011	1	0.000000E+000
1	92.76363908	1.594802E-011	3.358018E-012	0	0.000000E+000
1	92.76479009	3.358018E-012	1.594802E-011	1	0.000000E+000
1	92.76482964	1.594802E-011	3.358018E-012	0	0.000000E+000
1	92.76557280	3.358018E-012	1.594802E-011	1	0.000000E+000
1	92.76564482	1.594802E-011	3.358018E-012	0	0.000000E+000
1	92.76611469	3.358018E-012	1.594802E-011	1	0.000000E+000
1	92.76629258	1.594802E-011	3.358018E-012	0	0.000000E+000
1	92.76682097	3.358018E-012	1.594802E-011	1	0.000000E+000
1	92.76683209	1.594802E-011	3.358018E-012	0	0.000000E+000
1	92.77647139	3.358018E-012	1.594802E-011	1	0.000000E+000
1	92.77652042	1.594802E-011	3.358018E-012	0	0.000000E+000
1	92.77997403	3.358018E-012	1.594802E-011	1	0.000000E+000
1	92.78007502	1.594802E-011	3.358018E-012	0	0.000000E+000
1	92.78106013	3.358018E-012	1.594802E-011	1	0.000000E+000
1	92.78109093	1.594802E-011	3.358018E-012	0	0.000000E+000
1	92.78517080	3.358018E-012	1.594802E-011	1	0.000000E+000
1	92.78520183	1.594802E-011	3.358018E-012	0	0.000000E+000
1	92.78733398	3.358018E-012	1.594802E-011	1	0.000000E+000
1	92.78740357	1.594802E-011	3.358018E-012	0	0.000000E+000
1	92.78752576	3.358018E-012	1.594802E-011	1	0.000000E+000
1	92.78773441	1.594802E-011	3.358018E-012	0	0.000000E+000
1	92.79109277	3.358018E-012	1.594802E-011	1	0.000000E+000
1	92.79133419	1.594802E-011	3.358018E-012	0	0.000000E+000
1	92.79328365	3.358018E-012	1.594802E-011	1	0.000000E+000
1	92.79366722	1.594802E-011	3.358018E-012	0	0.000000E+000
1	92.79429236	3.358018E-012	1.594802E-011	1	0.000000E+000
1	92.79436610	1.594802E-011	3.358018E-012	0	0.000000E+000
1	92.79569807	3.358018E-012	1.594802E-011	1	0.000000E+000
1	92.79584758	1.594802E-011	3.358018E-012	0	0.000000E+000
1	92.79755075	3.358018E-012	1.594802E-011	1	0.000000E+000
1	92.79761652	1.594802E-011	3.358018E-012	0	0.000000E+000
1	92.79827033	3.358018E-012	1.594802E-011	1	0.000000E+000
1	92.79827715	1.594802E-011	3.358018E-012	0	0.000000E+000
1	92.79908202	3.358018E-012	1.594802E-011	1	0.000000E+000
1	92.79913561	1.594802E-011	3.358018E-012	0	0.000000E+000
1	92.80684446	3.358018E-012	1.594802E-011	1	0.000000E+000
1	92.80706574	1.594802E-011	3.358018E-012	0	0.000000E+000
1	92.80711030	3.358018E-012	1.594802E-011	1	0.000000E+000
1	92.80717068	1.594802E-011	3.358018E-012	0	0.000000E+000
1	92.80903604	3.358018E-012	1.594802E-011	1	0.000000E+000
1	92.80907001	1.594802E-011	3.358018E-012	0	0.000000E+000
1	92.81127408	3.358018E-012	1.594802E-011	1	0.000000E+000
1	92.81133943	1.594802E-011	3.358018E-012	0	0.000000E+000
1	92.81222902	3.358018E-012	1.594802E-011	1	0.000000E+000
1	92.81225283	1.594802E-011	3.358018E-012	0	0.000000E+000
1	92.81274838	3.358018E-012	1.594802E-011	1	0.000000E+000
1	92.81280345	1.594802E-011	3.358018E-012	0	0.000000E+000
1	92.81351627	3.358018E-012	1.594802E-011	1	0.000000E+000
1	92.81358570	1.594802E-011	3.358018E-012	0	0.000000E+000
1	92.81413221	3.358018E-012	1.594802E-011	1	0.000000E+000
1	92.81422053	1.594802E-011	3.358018E-012	0	0.000000E+000
1	92.81690474	3.358018E-012	1.594802E-011	1	0.000000E+000
1	92.81691432	1.594802E-011	3.358018E-012	0	0.000000E+000
1	92.81695401	3.358018E-012	1.594802E-011	1	0.000000E+000
1	92.81698205	1.594802E-011	3.358018E-012	0	0.000000E+000
1	92.82060233	3.358018E-012	1.594802E-011	1	0.000000E+000
1	92.82067725	1.594802E-011	3.358018E-012	0	0.000000E+000
1	92.82070077	3.358018E-012	1.594802E-011	1	0.000000E+000
1	92.82087460	1.594802E-011	3.358018E-012	0	0.000000E+000
1	92.82118882	3.358018E-012	1.594802E-011	1	0.000000E+000
1	92.82124009	1.594802E-011	3.358018E-012	0	0.000000E+000
1	101.44336676	3.223587E-012	1.581359E-011	1	0.000000E+000
1	101.44341279	1.581359E-011	3.223587E-012	0	0.000000E+000
1	101.44345085	3.223587E-012	1.581359E-011	1	0.000000E+000
1	101.44348836	1.581359E-011	3.223587E-012	0	0.000000E+000
1	101.44548403	3.223587E-012	1.581359E-011	1	0.000000E+000
1	101.44551678	1.581359E-011	3.223587E-012	0	0.000000E+000
1	101.44705036	3.223587E-012	1.581359E-011	1	0.000000E+000
1	101.44712733	1.581359E-011	3.223587E-012	0	0.000000E+000
1	101.44747589	3.223587E-012	1.581359E-011	1	0.000000E+000
1	101.44751925	1.581359E-011	3.223587E-012	0	0.000000E+000
1	101.44850486	3.223587E-012	1.581359E-011	1	0.000000E+000
1	101.44854025	1.581359E-011	3.223587E-012	0	0.000000E+000
1	101.45013862	3.223587E-012	1.581359E-011	1	0.000000E+000
1	101.45020711	1.581359E-011	3.223587E-012	0	0.000000E+000
1	101.45120656	3.223587E-012	1.581359E-011	1	0.000000E+000
1	101.45130626	1.581359E-011	3.223587E-012	0	0.000000E+000
1	101.45235048	3.223587E-012	1.581359E-011	1	0.000000E+000
1	101.45248244	1.581359E-011	3.223587E-012	0	0.000000E+000
1	101.45438359	3.223587E-012	1.581359E-011	1	0.000000E+000
1	101.45462098	1.581359E-011	3.223587E-012	0	0.000000E+000
1	101.45732273	3.223587E-012	1.581359E-011	1	0.000000E+000
1	101.45756798	1.581359E-011	3.223587E-012	0	0.000000E+000
1	101.45893965	3.223587E-012	1.581359E-011	1	0.000000E+000
1	101.45911079	1.581359E-011	3.223587E-012	0	0.000000E+000
1	101.46262853	3.223587E-012	1.581359E-011	1	0.000000E+000
1	101.46267718	1.581359E-011	3.223587E-012	0	0.000000E+000
1	101.46490615	3.223587E-012	1.581359E-011	1	0.000000E+000
1	101.46518960	1.581359E-011	3.223587E-012	0	0.000000E+000
1	101.46520272	3.223587E-012	1.581359E-011	1	0.000000E+000
1	101.46526221	1.581359E-011	3.223587E-012	0	0.000000E+000
1	101.46737828	3.223587E-012	1.581359E-011	1	0.000000E+000
1	101.46740065	1.581359E-011	3.223587E-012	0	0.000000E+000
1	101.46856098	3.223587E-012	1.581359E-011	1	0.000000E+000
1	101.46859218	1.581359E-011	3.223587E-012	0	0.000000E+000
1	101.46862398	3.223587E-012	1.581359E-011	1	0.000000E+000
1	101.46878274	1.581359E-011	3.223587E-012	0	0.000000E+000
1	101.47191845	3.223587E-012	1.581359E-011	1	0.000000E+000
1	101.47215725	1.581359E-011	3.223587E-012	0	0.000000E+000
1	101.47581752	3.223587E-012	1.581359E-011	1	0.000000E+000
1	101.47604410	1.581359E-011	3.223587E-012	0	0.000000E+000
1	101.47697010	3.223587E-012	1.581359E-011	1	0.000000E+000
1	101.47698553	1.581359E-011	3.223587E-012	0	0.000000E+000
1	101.47862953	3.223587E-012	1.581359E-011	1	0.000000E+000
1	101.47866055	1.581359E-011	3.223587E-012	0	0.000000E+000
1	101.48086361	3.223587E-012	1.581359E-011	1	0.000000E+000
1	101.48113619	1.581359E-011	3.223587E-012	0	0.000000E+000
1	101.48117134	3.223587E-012	1.581359E-011	1	0.000000E+000
1	101.48134614	1.581359E-011	3.223587E-012	0	0.000000E+000
1	101.48250545	3.223587E-012	1.581359E-011	1	0.000000E+000
1	101.48258198	1.581359E-011	3.223587E-012	0	0.000000E+000
1	101.49068076	3.223587E-012	1.581359E-011	1	0.000000E+000
1	101.49071661	1.581359E-011	3.223587E-012	0	0.000000E+000
1	101.49245181	3.223587E-012	1.581359E-011	1	0.000000E+000
1	101.49250701	1.581359E-011	3.223587E-012	0	0.000000E+000
1	101.49298634	3.223587E-012	1.581359E-011	1	0.000000E+000
1	101.49314215	1.581359E-011	3.223587E-012	0	0.000000E+000
1	101.49611860	3.223587E-012	1.581359E-011	1	0.000000E+000
1	101.49617939	1.581359E-011	3.223587E-012	0	0.000000E+000
1	101.49629563	3.223587E-012	1.581359E-011	1	0.000000E+000
1	101.49632106	1.581359E-011	3.223587E-012	0	0.000000E+000
1	101.49979992	3.223587E-012	1.581359E-011	1	0.000000E+000
1	101.50000853	1.581359E-011	3.223587E-012	0	0.000000E+000
1	101.50596198	3.223587E-012	1.581359E-011	1	0.000000E+000
1	101.50607462	1.581359E-011	3.223587E-012	0	0.000000E+000
1	101.50884817	3.223587E-012	1.581359E-011	1	0.000000E+000
1	101.50890665	1.581359E-011	3.223587E-012	0	0.000000E+000
1	101.50924599	3.223587E-012	1.581359E-011	1	0.000000E+000
1	101.50940159	1.581359E-011	3.223587E-012	0	0.000000E+000
1	101.51481647	3.223587E-012	1.581359E-011	1	0.000000E+000
1	101.51484455	1.581359E-011	3.223587E-012	0	0.000000E+000
1	101.51530984	3.223587E-012	1.581359E-011	1	0.000000E+000
1	101.51534260	1.581359E-011	3.223587E-012	0	0.000000E+000
1	101.51558312	3.223587E-012	1.581359E-011	1	0.000000E+000
1	101.51580300	1.581359E-011	3.223587E-012	0	0.000000E+000
1	101.51705391	3.223587E-012	1.581359E-011	1	0.000000E+000
1	101.51722669	1.581359E-011	3.223587E-012	0	0.000000E+000
1	101.51810372	3.223587E-012	1.581359E-011	1	0.000000E+000
1	101.51823664	1.581359E-011	3.223587E-012	0	0.000000E+000
1	101.51869797	3.223587E-012	1.581359E-011	1	0.000000E+000
1	101.51873385	1.581359E-011	3.223587E-012	0	0.000000E+000
1	101.51958923	3.223587E-012	1.581359E-011	1	0.000000E+000
1	101.51961898	1.581359E-011	3.223587E-012	0	0.000000E+000
1	101.52117510	3.223587E-012	1.581359E-011	1	0.000000E+000
1	101.52131917	1.581359E-011	3.223587E-012	0	0.000000E+000
1	101.52213144	3.223587E-012	1.581359E-011	1	0.000000E+000
1	101.52226345	1.581359E-011	3.223587E-012	0	0.000000E+000
1	101.52241301	3.223587E-012	1.581359E-011	1	0.000000E+000
1	101.52257215	1.581359E-011	3.223587E-012	0	0.000000E+000
1	101.52316357	3.223587E-012	1.581359E-011	1	0.000000E+000
1	101.52322953	1.581359E-011	3.223587E-012	0	0.000000E+000
1	101.52335748	3.223587E-012	1.581359E-011	1	0.000000E+000
1	101.52337072	1.581359E-011	3.223587E-012	0	0.000000E+000
1	101.52343680	3.223587E-012	1.581359E-011	1	0.000000E+000
1	101.52347760	1.581359E-011	3.223587E-012	0	0.000000E+000
1	101.52429945	3.223587E-012	1.581359E-011	1	0.000000E+000
1	101.52432319	1.581359E-011	3.223587E-012	0	0.000000E+000
1	101.52434304	3.223587E-012	1.581359E-011	1	0.000000E+000
1	101.52448484	1.581359E-011	3.223587E-012	0	0.000000E+000
1	101.52498159	3.223587E-012	1.581359E-011	1	0.000000E+000
1	101.52504119	1.581359E-011	3.223587E-012	0	0.000000E+000
1	101.52897535	3.223587E-012	1.581359E-011	1	0.000000E+000
1	101.52904057	1.581359E-011	3.223587E-012	0	0.000000E+000
1	101.53094057	3.223587E-012	1.581359E-011	1	0.000000E+000
1	101.53103841	1.581359E-011	3.223587E-012	0	0.000000E+000
1	101.53252913	3.223587E-012	1.581359E-011	1	0.000000E+000
1	101.53271137	1.581359E-011	3.223587E-012	0	0.000000E+000
1	101.53330757	3.223587E-012	1.581359E-011	1	0.000000E+000
1	101.53339554	1.581359E-011	3.223587E-012	0	0.000000E+000
1	101.53434424	3.223587E-012	1.581359E-011	1	0.000000E+000
1	101.53444692	1.581359E-011	3.223587E-012	0	0.000000E+000
1	101.53447834	3.223587E-012	1.581359E-011	1	0.000000E+000
1	101.53452595	1.581359E-011	3.223587E-012	0	0.000000E+000
1	101.53655027	3.223587E-012	1.581359E-011	1	0.000000E+000
1	101.53660942	1.581359E-011	3.223587E-012	0	0.000000E+000
1	101.53831445	3.223587E-012	1.581359E-011	1	0.000000E+000
1	101.53835524	1.581359E-011	3.223587E-012	0	0.000000E+000
1	101.54464239	3.223587E-012	1.581359E-011	1	0.000000E+000
1	101.54471318	1.581359E-011	3.223587E-012	0	0.000000E+000
1	101.54828377	3.223587E-012	1.581359E-011	1	0.000000E+000
1	101.54836576	1.581359E-011	3.223587E-012	0	0.000000E+000
1	101.55001477	3.223587E-012	1.581359E-011	1	0.000000E+000
1	101.55009134	1.581359E-011	3.223587E-012	0	0.000000E+000
1	101.55014539	3.223587E-012	1.581359E-011	1	0.000000E+000
1	101.55018345	1.581359E-011	3.223587E-012	0	0.000000E+000
1	101.55083366	3.223587E-012	1.581359E-011	1	0.000000E+000
1	101.55085536	1.581359E-011	3.223587E-012	0	0.000000E+000
1	101.55656474	3.223587E-012	1.581359E-011	1	0.000000E+000
1	101.55658500	1.581359E-011	3.223587E-012	0	0.000000E+000
1	101.55660792	3.223587E-012	1.581359E-011	1	0.000000E+000
1	101.55667655	1.581359E-011	3.223587E-012	0	0.000000E+000
1	101.55773968	3.223587E-012	1.581359E-011	1	0.000000E+000
1	101.55781769	1.581359E-011	3.223587E-012	0	0.000000E+000
1	101.55887371	3.223587E-012	1.581359E-011	1	0.000000E+000
1	101.55897791	1.581359E-011	3.223587E-012	0	0.000000E+000
1	101.56015659	3.223587E-012	1.581359E-011	1	0.000000E+000
1	101.56033473	1.581359E-011	3.223587E-012	0	0.000000E+000
1	101.56039272	3.223587E-012	1.581359E-011	1	0.000000E+000
1	101.56048610	1.581359E-011	3.223587E-012	0	0.000000E+000
1	101.56079246	3.223587E-012	1.581359E-011	1	0.000000E+000
1	101.56089422	1.581359E-011	3.223587E-012	0	0.000000E+000
1	101.56191312	3.223587E-012	1.581359E-011	1	0.000000E+000
1	101.56198129	1.581359E-011	3.223587E-012	0	0.000000E+000
1	101.56292632	3.223587E-012	1.581359E-011	1	0.000000E+000
1	101.56301008	1.581359E-011	3.223587E-012	0	0.000000E+000
1	101.56306758	3.223587E-012	1.581359E-011	1	0.000000E+000
1	101.56322798	1.581359E-011	3.223587E-012	0	0.000000E+000
1	101.56692177	3.223587E-012	1.581359E-011	1	0.000000E+000
1	101.56694999	1.581359E-011	3.223587E-012	0	0.000000E+000
1	101.57038991	3.223587E-012	1.581359E-011	1	0.000000E+000
1	101.57056787	1.581359E-011	3.223587E-012	0	0.000000E+000
1	101.57153969	3.223587E-012	1.581359E-011	1	0.000000E+000
1	101.57160365	1.581359E-011	3.223587E-012	0	0.000000E+000
1	101.57166369	3.223587E-012	1.581359E-011	1	0.000000E+000
1	101.57187994	1.581359E-011	3.223587E-012	0	0.000000E+000
1	101.57360426	3.223587E-012	1.581359E-011	1	0.000000E+000
1	101.57361043	1.581359E-011	3.223587E-012	0	0.000000E+000
1	101.57780377	3.223587E-012	1.581359E-011	1	0.000000E+000
1	101.57788120	1.581359E-011	3.223587E-012	0	0.000000E+000
1	101.58133594	3.223587E-012	1.581359E-011	1	0.000000E+000
1	101.58143197	1.581359E-011	3.223587E-012	0	0.000000E+000
1	101.58155460	3.223587E-012	1.581359E-011	1	0.000000E+000
1	101.58157102	1.581359E-011	3.223587E-012	0	0.000000E+000
1	101.58223275	3.223587E-012	1.581359E-011	1	0.000000E+000
1	101.58226134	1.581359E-011	3.223587E-012	0	0.000000E+000
1	101.58346460	3.223587E-012	1.581359E-011	1	0.000000E+000
1	101.58362913	1.581359E-011	3.223587E-012	0	0.000000E+000
1	101.58372984	3.223587E-012	1.581359E-011	1	0.000000E+000
1	101.58374805	1.581359E-011	3.223587E-012	0	0.000000E+000
1	104.64969575	3.219276E-012	1.580928E-011	1	0.000000E+000
1	104.64977923	1.580928E-011	3.219276E-012	0	0.000000E+000
1	104.65145919	3.219276E-012	1.580928E-011	1	0.000000E+000
1	104.65169712	1.580928E-011	3.219276E-012	0	0.000000E+000
1	104.65261262	3.219276E-012	1.580928E-011	1	0.000000E+000
1	104.65269231	1.580928E-011	3.219276E-012	0	0.000000E+000
1	104.65579095	3.219276E-012	1.580928E-011	1	0.000000E+000
1	104.65581227	1.580928E-011	3.219276E-012	0	0.000000E+000
1	104.65596089	3.219276E-012	1.580928E-011	1	0.000000E+000
1	104.65599504	1.580928E-011	3.219276E-012	0	0.000000E+000
1	104.65740127	3.219276E-012	1.580928E-011	1	0.000000E+000
1	104.65745843	1.580928E-011	3.219276E-012	0	0.000000E+000
1	104.65975330	3.219276E-012	1.580928E-011	1	0.000000E+000
1	104.65983029	1.580928E-011	3.219276E-012	0	0.000000E+000
1	104.66105911	3.219276E-012	1.580928E-011	1	0.000000E+000
1	104.66135642	1.580928E-011	3.219276E-012	0	0.000000E+000
1	104.66179824	3.219276E-012	1.580928E-011	1	0.000000E+000
1	104.66191892	1.580928E-011	3.219276E-012	0	0.000000E+000
1	104.66285260	3.219276E-012	1.580928E-011	1	0.000000E+000
1	104.66287442	1.580928E-011	3.219276E-012	0	0.000000E+000
1	104.66353830	3.219276E-012	1.580928E-011	1	0.000000E+000
1	104.66366065	1.580928E-011	3.219276E-012	0	0.000000E+000
1	104.66429031	3.219276E-012	1.580928E-011	1	0.000000E+000
1	104.66431534	1.580928E-011	3.219276E-012	0	0.000000E+000
1	104.66569036	3.219276E-012	1.580928E-011	1	0.000000E+000
1	104.66572867	1.580928E-011	3.219276E-012	0	0.000000E+000
1	104.66578594	3.219276E-012	1.580928E-011	1	0.000000E+000
1	104.66604106	1.580928E-011	3.219276E-012	0	0.000000E+000
1	104.66607179	3.219276E-012	1.580928E-011	1	0.000000E+000
1	104.66613265	1.580928E-011	3.219276E-012	0	0.000000E+000
1	104.66714545	3.219276E-012	1.580928E-011	1	0.000000E+000
1	104.66718860	1.580928E-011	3.219276E-012	0	0.000000E+000
1	104.66731933	3.219276E-012	1.580928E-011	1	0.000000E+000
1	104.66811404	1.580928E-011	3.219276E-012	0	0.000000E+000
1	104.67052375	3.219276E-012	1.580928E-011	1	0.000000E+000
1	104.67055542	1.580928E-011	3.219276E-012	0	0.000000E+000
1	104.67592824	3.219276E-012	1.580928E-011	1	0.000000E+000
1	104.67604787	1.580928E-011	3.219276E-012	0	0.000000E+000
1	104.68030045	3.219276E-012	1.580928E-011	1	0.000000E+000
1	104.68034951	1.580928E-011	3.219276E-012	0	0.000000E+000
1	104.68376763	3.219276E-012	1.580928E-011	1	0.000000E+000
1	104.68386187	1.580928E-011	3.219276E-012	0	0.000000E+000
1	104.68442357	3.219276E-012	1.580928E-011	1	0.000000E+000
1	104.68444997	1.580928E-011	3.219276E-012	0	0.000000E+000
1	104.68736027	3.219276E-012	1.580928E-011	1	0.000000E+000
1	104.68753424	1.580928E-011	3.219276E-012	0	0.000000E+000
1	104.69233359	3.219276E-012	1.580928E-011	1	0.000000E+000
1	104.69243627	1.580928E-011	3.219276E-012	0	0.000000E+000
1	104.69303962	3.219276E-012	1.580928E-011	1	0.000000E+000
1	104.69313465	1.580928E-011	3.219276E-012	0	0.000000E+000
1	104.69323002	3.219276E-012	1.580928E-011	1	0.000000E+000
1	104.69343173	1.580928E-011	3.219276E-012	0	0.000000E+000
1	104.69502887	3.219276E-012	1.580928E-011	1	0.000000E+000
1	104.69515332	1.580928E-011	3.219276E-012	0	0.000000E+000
1	104.69520959	3.219276E-012	1.580928E-011	1	0.000000E+000
1	104.69529682	1.580928E-011	3.219276E-012	0	0.000000E+000
1	104.69529874	3.219276E-012	1.580928E-011	1	0.000000E+000
1	104.69559975	1.580928E-011	3.219276E-012	0	0.000000E+000
1	104.70092975	3.219276E-012	1.580928E-011	1	0.000000E+000
1	104.70102499	1.580928E-011	3.219276E-012	0	0.000000E+000
1	104.70129034	3.219276E-012	1.580928E-011	1	0.000000E+000
1	104.70138175	1.580928E-011	3.219276E-012	0	0.000000E+000
1	104.70550263	3.219276E-012	1.580928E-011	1	0.000000E+000
1	104.70555860	1.580928E-011	3.219276E-012	0	0.000000E+000
1	104.70570785	3.219276E-012	1.580928E-011	1	0.000000E+000
1	104.70577297	1.580928E-011	3.219276E-012	0	0.000000E+000
1	104.70631044	3.219276E-012	1.580928E-011	1	0.000000E+000
1	104.70633748	1.580928E-011	3.219276E-012	0	0.000000E+000
1	104.71567671	3.219276E-012	1.580928E-011	1	0.000000E+000
1	104.71572802	1.580928E-011	3.219276E-012	0	0.000000E+000
1	104.71610542	3.219276E-012	1.580928E-011	1	0.000000E+000
1	104.71619427	1.580928E-011	3.219276E-012	0	0.000000E+000
1	104.71678415	3.219276E-012	1.580928E-011	1	0.000000E+000
1	104.71681170	1.580928E-011	3.219276E-012	0	0.000000E+000
1	104.72378986	3.219276E-012	1.580928E-011	1	0.000000E+000
1	104.72380278	1.580928E-011	3.219276E-012	0	0.000000E+000
1	104.72447280	3.219276E-012	1.580928E-011	1	0.000000E+000
1	104.72477557	1.580928E-011	3.219276E-012	0	0.000000E+000
1	104.72613830	3.219276E-012	1.580928E-011	1	0.000000E+000
1	104.72630512	1.580928E-011	3.219276E-012	0	0.000000E+000
1	104.72853589	3.219276E-012	1.580928E-011	1	0.000000E+000
1	104.72866365	1.580928E-011	3.219276E-012	0	0.000000E+000
1	104.72962169	3.219276E-012	1.580928E-011	1	0.000000E+000
1	104.72985989	1.580928E-011	3.219276E-012	0	0.000000E+000
1	104.73055351	3.219276E-012	1.580928E-011	1	0.000000E+000
1	104.73064408	1.580928E-011	3.219276E-012	0	0.000000E+000
1	104.73249049	3.219276E-012	1.580928E-011	1	0.000000E+000
1	104.73259759	1.580928E-011	3.219276E-012	0	0.000000E+000
1	104.73347271	3.219276E-012	1.580928E-011	1	0.000000E+000
1	104.73355322	1.580928E-011	3.219276E-012	0	0.000000E+000
1	104.73597376	3.219276E-012	1.580928E-011	1	0.000000E+000
1	104.73606630	1.580928E-011	3.219276E-012	0	0.000000E+000
1	104.73631712	3.219276E-012	1.580928E-011	1	0.000000E+000
1	104.73636783	1.580928E-011	3.219276E-012	0	0.000000E+000
1	104.73693647	3.219276E-012	1.580928E-011	1	0.000000E+000
1	104.73697943	1.580928E-011	3.219276E-012	0	0.000000E+000
1	104.73853557	3.219276E-012	1.580928E-011	1	0.000000E+000
1	104.73859627	1.580928E-011	3.219276E-012	0	0.000000E+000
1	104.74153560	3.219276E-012	1.580928E-011	1	0.000000E+000
1	104.74176159	1.580928E-011	3.219276E-012	0	0.000000E+000
1	104.74719717	3.219276E-012	1.580928E-011	1	0.000000E+000
1	104.74726070	1.580928E-011	3.219276E-012	0	0.000000E+000
1	104.74751575	3.219276E-012	1.580928E-011	1	0.000000E+000
1	104.74756842	1.580928E-011	3.219276E-012	0	0.000000E+000
1	104.74876391	3.219276E-012	1.580928E-011	1	0.000000E+000
1	104.74880638	1.580928E-011	3.219276E-012	0	0.000000E+000
1	104.75007400	3.219276E-012	1.580928E-011	1	0.000000E+000
1	104.75022558	1.580928E-011	3.219276E-012	0	0.000000E+000
1	104.75054517	3.219276E-012	1.580928E-011	1	0.000000E+000
1	104.75082999	1.580928E-011	3.219276E-012	0	0.000000E+000
1	104.75180147	3.219276E-012	1.580928E-011	1	0.000000E+000
1	104.75204293	1.580928E-011	3.219276E-012	0	0.000000E+000
1	104.75281600	3.219276E-012	1.580928E-011	1	0.000000E+000
1	104.75294329	1.580928E-011	3.219276E-012	0	0.000000E+000
1	104.75361606	3.219276E-012	1.580928E-011	1	0.000000E+000
1	104.75364467	1.580928E-011	3.219276E-012	0	0.000000E+000
1	104.75406479	3.219276E-012	1.580928E-011	1	0.000000E+000
1	104.75410563	1.580928E-011	3.219276E-012	0	0.000000E+000
1	104.75441902	3.219276E-012	1.580928E-011	1	0.000000E+000
1	104.75442841	1.580928E-011	3.219276E-012	0	0.000000E+000
1	104.75543740	3.219276E-012	1.580928E-011	1	0.000000E+000
1	104.75560136	1.580928E-011	3.219276E-012	0	0.000000E+000
1	104.75589755	3.219276E-012	1.580928E-011	1	0.000000E+000
1	104.75596950	1.580928E-011	3.219276E-012	0	0.000000E+000
1	109.37765490	2.980783E-012	1.557078E-011	1	0.000000E+000
1	109.37786400	1.557078E-011	2.980783E-012	0	0.000000E+000
1	109.38168594	2.980783E-012	1.557078E-011	1	0.000000E+000
1	109.38194851	1.557078E-011	2.980783E-012	0	0.000000E+000
1	109.38332441	2.980783E-012	1.557078E-011	1	0.000000E+000
1	109.38338826	1.557078E-011	2.980783E-012	0	0.000000E+000
1	109.38479176	2.980783E-012	1.557078E-011	1	0.000000E+000
1	109.38493326	1.557078E-011	2.980783E-012	0	0.000000E+000
1	109.38524779	2.980783E-012	1.557078E-011	1	0.000000E+000
1	109.38540607	1.557078E-011	2.980783E-012	0	0.000000E+000
1	109.38821510	2.980783E-012	1.557078E-011	1	0.000000E+000
1	109.38826241	1.557078E-011	2.980783E-012	0	0.000000E+000
1	109.38889998	2.980783E-012	1.557078E-011	1	0.000000E+000
1	109.38894465	1.557078E-011	2.980783E-012	0	0.000000E+000
1	109.39044434	2.980783E-012	1.557078E-011	1	0.000000E+000
1	109.39048165	1.557078E-011	2.980783E-012	0	0.000000E+000
1	109.39324856	2.980783E-012	1.557078E-011	1	0.000000E+000
1	109.39329434	1.557078E-011	2.980783E-012	0	0.000000E+000
1	109.39392478	2.980783E-012	1.557078E-011	1	0.000000E+000
1	109.39397234	1.557078E-011	2.980783E-012	0	0.000000E+000
1	109.39503200	2.980783E-012	1.557078E-011	1	0.000000E+000
1	109.39506354	1.557078E-011	2.980783E-012	0	0.000000E+000
1	109.39617737	2.980783E-012	1.557078E-011	1	0.000000E+000
1	109.39639726	1.557078E-011	2.980783E-012	0	0.000000E+000
1	109.39676955	2.980783E-012	1.557078E-011	1	0.000000E+000
1	109.39697566	1.557078E-011	2.980783E-012	0	0.000000E+000
1	109.39808827	2.980783E-012	1.557078E-011	1	0.000000E+000
1	109.39813329	1.557078E-011	2.980783E-012	0	0.000000E+000
1	109.39915881	2.980783E-012	1.557078E-011	1	0.000000E+000
1	109.39923518	1.557078E-011	2.980783E-012	0	0.000000E+000
1	109.40385408	2.980783E-012	1.557078E-011	1	0.000000E+000
1	109.40393808	1.557078E-011	2.980783E-012	0	0.000000E+000
1	109.41081064	2.980783E-012	1.557078E-011	1	0.000000E+000
1	109.41089680	1.557078E-011	2.980783E-012	0	0.000000E+000
1	109.41164145	2.980783E-012	1.557078E-011	1	0.000000E+000
1	109.41168189	1.557078E-011	2.980783E-012	0	0.000000E+000
1	109.41341760	2.980783E-012	1.557078E-011	1	0.000000E+000
1	109.41355107	1.557078E-011	2.980783E-012	0	0.000000E+000
1	109.41426487	2.980783E-012	1.557078E-011	1	0.000000E+000
1	109.41429975	1.557078E-011	2.980783E-012	0	0.000000E+000
1	109.41446850	2.980783E-012	1.557078E-011	1	0.000000E+000
1	109.41459804	1.557078E-011	2.980783E-012	0	0.000000E+000
1	109.41533249	2.980783E-012	1.557078E-011	1	0.000000E+000
1	109.41547553	1.557078E-011	2.980783E-012	0	0.000000E+000
1	109.41690854	2.980783E-012	1.557078E-011	1	0.000000E+000
1	109.41693304	1.557078E-011	2.980783E-012	0	0.000000E+000
1	109.41784949	2.980783E-012	1.557078E-011	1	0.000000E+000
1	109.41788244	1.557078E-011	2.980783E-012	0	0.000000E+000
1	109.41853356	2.980783E-012	1.557078E-011	1	0.000000E+000
1	109.41855365	1.557078E-011	2.980783E-012	0	0.000000E+000
1	109.42026085	2.980783E-012	1.557078E-011	1	0.000000E+000
1	109.42049610	1.557078E-011	2.980783E-012	0	0.000000E+000
1	109.42204306	2.980783E-012	1.557078E-011	1	0.000000E+000
1	109.42219040	1.557078E-011	2.980783E-012	0	0.000000E+000
1	109.42238599	2.980783E-012	1.557078E-011	1	0.000000E+000
1	109.42244935	1.557078E-011	2.980783E-012	0	0.000000E+000
1	109.42315239	2.980783E-012	1.557078E-011	1	0.000000E+000
1	109.42323638	1.557078E-011	2.980783E-012	0	0.000000E+000
1	109.42446538	2.980783E-012	1.557078E-011	1	0.000000E+000
1	109.42458408	1.557078E-011	2.980783E-012	0	0.000000E+000
1	109.43186539	2.980783E-012	1.557078E-011	1	0.000000E+000
1	109.43190815	1.557078E-011	2.980783E-012	0	0.000000E+000
1	109.43223993	2.980783E-012	1.557078E-011	1	0.000000E+000
1	109.43229632	1.557078E-011	2.980783E-012	0	0.000000E+000
1	109.43230688	2.980783E-012	1.557078E-011	1	0.000000E+000
1	109.43242181	1.557078E-011	2.980783E-012	0	0.000000E+000
1	109.43318957	2.980783E-012	1.557078E-011	1	0.000000E+000
1	109.43321397	1.557078E-011	2.980783E-012	0	0.000000E+000
1	109.43609783	2.980783E-012	1.557078E-011	1	0.000000E+000
1	109.43617567	1.557078E-011	2.980783E-012	0	0.000000E+000
1	109.43651830	2.980783E-012	1.557078E-011	1	0.000000E+000
1	109.43656048	1.557078E-011	2.980783E-012	0	0.000000E+000
1	109.43954680	2.980783E-012	1.557078E-011	1	0.000000E+000
1	109.43961922	1.557078E-011	2.980783E-012	0	0.000000E+000
1	109.43997154	2.980783E-012	1.557078E-011	1	0.000000E+000
1	109.44002783	1.557078E-011	2.980783E-012	0	0.000000E+000
1	109.44327997	2.980783E-012	1.557078E-011	1	0.000000E+000
1	109.44334529	1.557078E-011	2.980783E-012	0	0.000000E+000
1	109.44385317	2.980783E-012	1.557078E-011	1	0.000000E+000
1	109.44395542	1.557078E-011	2.980783E-012	0	0.000000E+000
1	109.44558765	2.980783E-012	1.557078E-011	1	0.000000E+000
1	109.44564657	1.557078E-011	2.980783E-012	0	0.000000E+000
1	109.44605587	2.980783E-012	1.557078E-011	1	0.000000E+000
1	109.44612242	1.557078E-011	2.980783E-012	0	0.000000E+000
1	110.75689657	3.046827E-012	1.563683E-011	1	0.000000E+000
1	110.75702297	1.563683E-011	3.046827E-012	0	0.000000E+000
1	110.75741541	3.046827E-012	1.563683E-011	1	0.000000E+000
1	110.75745440	1.563683E-011	3.046827E-012	0	0.000000E+000
1	110.75746630	3.046827E-012	1.563683E-011	1	0.000000E+000
1	110.75749466	1.563683E-011	3.046827E-012	0	0.000000E+000
1	110.75798125	3.046827E-012	1.563683E-011	1	0.000000E+000
1	110.75819004	1.563683E-011	3.046827E-012	0	0.000000E+000
1	110.76824503	3.046827E-012	1.563683E-011	1	0.000000E+000
1	110.76826314	1.563683E-011	3.046827E-012	0	0.000000E+000
1	110.76934600	3.046827E-012	1.563683E-011	1	0.000000E+000
1	110.76941326	1.563683E-011	3.046827E-012	0	0.000000E+000
1	110.77172333	3.046827E-012	1.563683E-011	1	0.000000E+000
1	110.77176736	1.563683E-011	3.046827E-012	0	0.000000E+000
1	110.77394819	3.046827E-012	1.563683E-011	1	0.000000E+000
1	110.77407081	1.563683E-011	3.046827E-012	0	0.000000E+000
1	110.77441836	3.046827E-012	1.563683E-011	1	0.000000E+000
1	110.77471193	1.563683E-011	3.046827E-012	0	0.000000E+000
1	110.77583393	3.046827E-012	1.563683E-011	1	0.000000E+000
1	110.77589068	1.563683E-011	3.046827E-012	0	0.000000E+000
1	110.77969942	3.046827E-012	1.563683E-011	1	0.000000E+000
1	110.77978959	1.563683E-011	3.046827E-012	0	0.000000E+000
1	110.78063056	3.046827E-012	1.563683E-011	1	0.000000E+000
1	110.78071002	1.563683E-011	3.046827E-012	0	0.000000E+000
1	110.78371780	3.046827E-012	1.563683E-011	1	0.000000E+000
1	110.78391308	1.563683E-011	3.046827E-012	0	0.000000E+000
1	110.78902861	3.046827E-012	1.563683E-011	1	0.000000E+000
1	110.78905667	1.563683E-011	3.046827E-012	0	0.000000E+000
1	110.78934578	3.046827E-012	1.563683E-011	1	0.000000E+000
1	110.78951472	1.563683E-011	3.046827E-012	0	0.000000E+000
1	110.79157030	3.046827E-012	1.563683E-011	1	0.000000E+000
1	110.79160687	1.563683E-011	3.046827E-012	0	0.000000E+000
1	110.79322930	3.046827E-012	1.563683E-011	1	0.000000E+000
1	110.79330512	1.563683E-011	3.046827E-012	0	0.000000E+000
1	110.79439249	3.046827E-012	1.563683E-011	1	0.000000E+000
1	110.79454883	1.563683E-011	3.046827E-012	0	0.000000E+000
1	110.79550311	3.046827E-012	1.563683E-011	1	0.000000E+000
1	110.79568758	1.563683E-011	3.046827E-012	0	0.000000E+000
1	110.79591305	3.046827E-012	1.563683E-011	1	0.000000E+000
1	110.79602248	1.563683E-011	3.046827E-012	0	0.000000E+000
1	110.79631050	3.046827E-012	1.563683E-011	1	0.000000E+000
1	110.79645780	1.563683E-011	3.046827E-012	0	0.000000E+000
1	110.79783901	3.046827E-012	1.563683E-011	1	0.000000E+000
1	110.79795332	1.563683E-011	3.046827E-012	0	0.000000E+000
1	110.80234280	3.046827E-012	1.563683E-011	1	0.000000E+000
1	110.80242280	1.563683E-011	3.046827E-012	0	0.000000E+000
1	110.80411637	3.046827E-012	1.563683E-011	1	0.000000E+000
1	110.80419297	1.563683E-011	3.046827E-012	0	0.000000E+000
1	110.80434093	3.046827E-012	1.563683E-011	1	0.000000E+000
1	110.80451785	1.563683E-011	3.046827E-012	0	0.000000E+000
1	110.80467047	3.046827E-012	1.563683E-011	1	0.000000E+000
1	110.80486038	1.563683E-011	3.046827E-012	0	0.000000E+000
1	110.80576501	3.046827E-012	1.563683E-011	1	0.000000E+000
1	110.80580477	1.563683E-011	3.046827E-012	0	0.000000E+000
1	110.80654510	3.046827E-012	1.563683E-011	1	0.000000E+000
1	110.80658941	1.563683E-011	3.046827E-012	0	0.000000E+000
1	110.80708539	3.046827E-012	1.563683E-011	1	0.000000E+000
1	110.80716989	1.563683E-011	3.046827E-012	0	0.000000E+000
1	110.80743561	3.046827E-012	1.563683E-011	1	0.000000E+000
1	110.80768942	1.563683E-011	3.046827E-012	0	0.000000E+000
1	110.80819397	3.046827E-012	1.563683E-011	1	0.000000E+000
1	110.80831828	1.563683E-011	3.046827E-012	0	0.000000E+000
1	110.81071637	3.046827E-012	1.563683E-011	1	0.000000E+000
1	110.81095211	1.563683E-011	3.046827E-012	0	0.000000E+000
1	110.81112095	3.046827E-012	1.563683E-011	1	0.000000E+000
1	110.81119587	1.563683E-011	3.046827E-012	0	0.000000E+000
1	110.81175715	3.046827E-012	1.563683E-011	1	0.000000E+000
1	110.81180971	1.563683E-011	3.046827E-012	0	0.000000E+000
1	110.81216637	3.046827E-012	1.563683E-011	1	0.000000E+000
1	110.81229642	1.563683E-011	3.046827E-012	0	0.000000E+000
1	110.81363026	3.046827E-012	1.563683E-011	1	0.000000E+000
1	110.81365935	1.563683E-011	3.046827E-012	0	0.000000E+000
1	112.74920657	2.974293E-012	1.556429E-011	1	0.000000E+000
1	112.74936192	1.556429E-011	2.974293E-012	0	0.000000E+000
1	112.74996084	2.974293E-012	1.556429E-011	1	0.000000E+000
1	112.75005285	1.556429E-011	2.974293E-012	0	0.000000E+000
1	112.75274939	2.974293E-012	1.556429E-011	1	0.000000E+000
1	112.75284680	1.556429E-011	2.974293E-012	0	0.000000E+000
1	112.75335877	2.974293E-012	1.556429E-011	1	0.000000E+000
1	112.75350616	1.556429E-011	2.974293E-012	0	0.000000E+000
1	112.75481446	2.974293E-012	1.556429E-011	1	0.000000E+000
1	112.75483034	1.556429E-011	2.974293E-012	0	0.000000E+000
1	112.75566461	2.974293E-012	1.556429E-011	1	0.000000E+000
1	112.75571195	1.556429E-011	2.974293E-012	0	0.000000E+000
1	112.75861774	2.974293E-012	1.556429E-011	1	0.000000E+000
1	112.75881932	1.556429E-011	2.974293E-012	0	0.000000E+000
1	112.76020846	2.974293E-012	1.556429E-011	1	0.000000E+000
1	112.76029251	1.556429E-011	2.974293E-012	0	0.000000E+000
1	112.76147725	2.974293E-012	1.556429E-011	1	0.000000E+000
1	112.76150149	1.556429E-011	2.974293E-012	0	0.000000E+000
1	112.76302986	2.974293E-012	1.556429E-011	1	0.000000E+000
1	112.76315921	1.556429E-011	2.974293E-012	0	0.000000E+000
1	112.76333109	2.974293E-012	1.556429E-011	1	0.000000E+000
1	112.76343343	1.556429E-011	2.974293E-012	0	0.000000E+000
1	112.76366873	2.974293E-012	1.556429E-011	1	0.000000E+000
1	112.76376943	1.556429E-011	2.974293E-012	0	0.000000E+000
1	112.76525790	2.974293E-012	1.556429E-011	1	0.000000E+000
1	112.76533373	1.556429E-011	2.974293E-012	0	0.000000E+000
1	112.76637053	2.974293E-012	1.556429E-011	1	0.000000E+000
1	112.76639505	1.556429E-011	2.974293E-012	0	0.000000E+000
1	112.76697643	2.974293E-012	1.556429E-011	1	0.000000E+000
1	112.76705523	1.556429E-011	2.974293E-012	0	0.000000E+000
1	112.76726340	2.974293E-012	1.556429E-011	1	0.000000E+000
1	112.76745171	1.556429E-011	2.974293E-012	0	0.000000E+000
1	112.76756106	2.974293E-012	1.556429E-011	1	0.000000E+000
1	112.76762171	1.556429E-011	2.974293E-012	0	0.000000E+000
1	112.77832880	2.974293E-012	1.556429E-011	1	0.000000E+000
1	112.77841442	1.556429E-011	2.974293E-012	0	0.000000E+000
1	112.77860219	2.974293E-012	1.556429E-011	1	0.000000E+000
1	112.77863407	1.556429E-011	2.974293E-012	0	0.000000E+000
1	112.78074113	2.974293E-012	1.556429E-011	1	0.000000E+000
1	112.78078554	1.556429E-011	2.974293E-012	0	0.000000E+000
1	112.78258051	2.974293E-012	1.556429E-011	1	0.000000E+000
1	112.78274938	1.556429E-011	2.974293E-012	0	0.000000E+000
1	112.78504079	2.974293E-012	1.556429E-011	1	0.000000E+000
1	112.78506337	1.556429E-011	2.974293E-012	0	0.000000E+000
1	112.78764342	2.974293E-012	1.556429E-011	1	0.000000E+000
1	112.78772230	1.556429E-011	2.974293E-012	0	0.000000E+000
1	112.78861229	2.974293E-012	1.556429E-011	1	0.000000E+000
1	112.78867608	1.556429E-011	2.974293E-012	0	0.000000E+000
1	112.79372828	2.974293E-012	1.556429E-011	1	0.000000E+000
1	112.79418900	1.556429E-011	2.974293E-012	0	0.000000E+000
1	112.79462607	2.974293E-012	1.556429E-011	1	0.000000E+000
1	112.79465513	1.556429E-011	2.974293E-012	0	0.000000E+000
1	112.79503044	2.974293E-012	1.556429E-011	1	0.000000E+000
1	112.79512374	1.556429E-011	2.974293E-012	0	0.000000E+000
1	112.79691118	2.974293E-012	1.556429E-011	1	0.000000E+000
1	112.79702740	1.556429E-011	2.974293E-012	0	0.000000E+000
1	112.79822893	2.974293E-012	1.556429E-011	1	0.000000E+000
1	112.79842444	1.556429E-011	2.974293E-012	0	0.000000E+000
1	112.79917988	2.974293E-012	1.556429E-011	1	0.000000E+000
1	112.79929068	1.556429E-011	2.974293E-012	0	0.000000E+000
1	112.79968112	2.974293E-012	1.556429E-011	1	0.000000E+000
1	112.79985574	1.556429E-011	2.974293E-012	0	0.000000E+000
1	112.80014877	2.974293E-012	1.556429E-011	1	0.000000E+000
1	112.80019224	1.556429E-011	2.974293E-012	0	0.000000E+000
1	112.80043763	2.974293E-012	1.556429E-011	1	0.000000E+000
1	112.80050552	1.556429E-011	2.974293E-012	0	0.000000E+000
1	112.80432657	2.974293E-012	1.556429E-011	1	0.000000E+000
1	112.80437484	1.556429E-011	2.974293E-012	0	0.000000E+000
1	112.80483768	2.974293E-012	1.556429E-011	1	0.000000E+000
1	112.80486490	1.556429E-011	2.974293E-012	0	0.000000E+000
1	112.80622689	2.974293E-012	1.556429E-011	1	0.000000E+000
1	112.80631309	1.556429E-011	2.974293E-012	0	0.000000E+000
1	112.80637711	2.974293E-012	1.556429E-011	1	0.000000E+000
1	112.80654938	1.556429E-011	2.974293E-012	0	0.000000E+000
1	112.80667082	2.974293E-012	1.556429E-011	1	0.000000E+000
1	112.80673500	1.556429E-011	2.974293E-012	0	0.000000E+000
1	112.80679007	2.974293E-012	1.556429E-011	1	0.000000E+000
1	112.80684370	1.556429E-011	2.974293E-012	0	0.000000E+000
1	112.81014441	2.974293E-012	1.556429E-011	1	0.000000E+000
1	112.81059985	1.556429E-011	2.974293E-012	0	0.000000E+000
1	112.81113021	2.974293E-012	1.556429E-011	1	0.000000E+000
1	112.81118497	1.556429E-011	2.974293E-012	0	0.000000E+000
1	112.81492729	2.974293E-012	1.556429E-011	1	0.000000E+000
1	112.81505296	1.556429E-011	2.974293E-012	0	0.000000E+000
1	112.81508995	2.974293E-012	1.556429E-011	1	0.000000E+000
1	112.81512992	1.556429E-011	2.974293E-012	0	0.000000E+000
1	112.81870405	2.974293E-012	1.556429E-011	1	0.000000E+000
1	112.81871685	1.556429E-011	2.974293E-012	0	0.000000E+000
1	112.82292966	2.974293E-012	1.556429E-011	1	0.000000E+000
1	112.82302106	1.556429E-011	2.974293E-012	0	0.000000E+000
1	112.82320287	2.974293E-012	1.556429E-011	1	0.000000E+000
1	112.82331829	1.556429E-011	2.974293E-012	0	0.000000E+000
1	112.82495419	2.974293E-012	1.556429E-011	1	0.000000E+000
1	112.82499884	1.556429E-011	2.974293E-012	0	0.000000E+000
1	112.82680445	2.974293E-012	1.556429E-011	1	0.000000E+000
1	112.82705124	1.556429E-011	2.974293E-012	0	0.000000E+000
1	112.82754177	2.974293E-012	1.556429E-011	1	0.000000E+000
1	112.82756612	1.556429E-011	2.974293E-012	0	0.000000E+000
1	112.87068510	2.974293E-012	1.556429E-011	1	0.000000E+000
1	112.87073750	1.556429E-011	2.974293E-012	0	0.000000E+000
1	112.87168013	2.974293E-012	1.556429E-011	1	0.000000E+000
1	112.87171812	1.556429E-011	2.974293E-012	0	0.000000E+000
1	112.87409666	2.974293E-012	1.556429E-011	1	0.000000E+000
1	112.87415121	1.556429E-011	2.974293E-012	0	0.000000E+000
1	112.88404007	2.974293E-012	1.556429E-011	1	0.000000E+000
1	112.88418604	1.556429E-011	2.974293E-012	0	0.000000E+000
1	112.88429270	2.974293E-012	1.556429E-011	1	0.000000E+000
1	112.88445404	1.556429E-011	2.974293E-012	0	0.000000E+000
1	112.88448509	2.974293E-012	1.556429E-011	1	0.000000E+000
1	112.88467939	1.556429E-011	2.974293E-012	0	0.000000E+000
1	112.88719623	2.974293E-012	1.556429E-011	1	0.000000E+000
1	112.88730278	1.556429E-011	2.974293E-012	0	0.000000E+000
1	112.88926391	2.974293E-012	1.556429E-011	1	0.000000E+000
1	112.88930924	1.556429E-011	2.974293E-012	0	0.000000E+000
1	112.89108145	2.974293E-012	1.556429E-011	1	0.000000E+000
1	112.89112390	1.556429E-011	2.974293E-012	0	0.000000E+000
1	112.89151127	2.974293E-012	1.556429E-011	1	0.000000E+000
1	112.89152634	1.556429E-011	2.974293E-012	0	0.000000E+000
1	112.89207701	2.974293E-012	1.556429E-011	1	0.000000E+000
1	112.89220943	1.556429E-011	2.974293E-012	0	0.000000E+000
1	112.89259534	2.974293E-012	1.556429E-011	1	0.000000E+000
1	112.89306430	1.556429E-011	2.974293E-012	0	0.000000E+000
1	112.89334586	2.974293E-012	1.556429E-011	1	0.000000E+000
1	112.89336452	1.556429E-011	2.974293E-012	0	0.000000E+000
1	112.89626533	2.974293E-012	1.556429E-011	1	0.000000E+000
1	112.89643370	1.556429E-011	2.974293E-012	0	0.000000E+000
1	112.89770247	2.974293E-012	1.556429E-011	1	0.000000E+000
1	112.89791407	1.556429E-011	2.974293E-012	0	0.000000E+000
1	112.89893649	2.974293E-012	1.556429E-011	1	0.000000E+000
1	112.89896779	1.556429E-011	2.974293E-012	0	0.000000E+000
1	112.89916653	2.974293E-012	1.556429E-011	1	0.000000E+000
1	112.89930351	1.556429E-011	2.974293E-012	0	0.000000E+000
1	112.90097623	2.974293E-012	1.556429E-011	1	0.000000E+000
1	112.90104143	1.556429E-011	2.974293E-012	0	0.000000E+000
1	112.90606460	2.974293E-012	1.556429E-011	1	0.000000E+000
1	112.90609755	1.556429E-011	2.974293E-012	0	0.000000E+000
1	112.90643223	2.974293E-012	1.556429E-011	1	0.000000E+000
1	112.90647389	1.556429E-011	2.974293E-012	0	0.000000E+000
1	112.90830010	2.974293E-012	1.556429E-011	1	0.000000E+000
1	112.90832773	1.556429E-011	2.974293E-012	0	0.000000E+000
1	112.91066668	2.974293E-012	1.556429E-011	1	0.000000E+000
1	112.91100734	1.556429E-011	2.974293E-012	0	0.000000E+000
1	119.86981696	2.861919E-012	1.545192E-011	1	0.000000E+000
1	119.87002882	1.545192E-011	2.861919E-012	0	0.000000E+000
1	119.87777200	2.861919E-012	1.545192E-011	1	0.000000E+000
1	119.87796992	1.545192E-011	2.861919E-012	0	0.000000E+000
1	119.87818776	2.861919E-012	1.545192E-011	1	0.000000E+000
1	119.87827729	1.545192E-011	2.861919E-012	0	0.000000E+000
1	119.87895997	2.861919E-012	1.545192E-011	1	0.000000E+000
1	119.87897050	1.545192E-011	2.861919E-012	0	0.000000E+000
1	119.88047068	2.861919E-012	1.545192E-011	1	0.000000E+000
1	119.88049533	1.545192E-011	2.861919E-012	0	0.000000E+000
1	119.88199301	2.861919E-012	1.545192E-011	1	0.000000E+000
1	119.88206586	1.545192E-011	2.861919E-012	0	0.000000E+000
1	119.88538846	2.861919E-012	1.545192E-011	1	0.000000E+000
1	119.88542772	1.545192E-011	2.861919E-012	0	0.000000E+000
1	119.88582939	2.861919E-012	1.545192E-011	1	0.000000E+000
1	119.88590997	1.545192E-011	2.861919E-012	0	0.000000E+000
1	119.88601574	2.861919E-012	1.545192E-011	1	0.000000E+000
1	119.88603457	1.545192E-011	2.861919E-012	0	0.000000E+000
1	119.88927168	2.861919E-012	1.545192E-011	1	0.000000E+000
1	119.88933843	1.545192E-011	2.861919E-012	0	0.000000E+000
1	119.89627170	2.861919E-012	1.545192E-011	1	0.000000E+000
1	119.89652199	1.545192E-011	2.861919E-012	0	0.000000E+000
1	119.89657797	2.861919E-012	1.545192E-011	1	0.000000E+000
1	119.89680500	1.545192E-011	2.861919E-012	0	0.000000E+000
1	119.89701321	2.861919E-012	1.545192E-011	1	0.000000E+000
1	119.89707296	1.545192E-011	2.861919E-012	0	0.000000E+000
1	119.89968785	2.861919E-012	1.545192E-011	1	0.000000E+000
1	119.89971346	1.545192E-011	2.861919E-012	0	0.000000E+000
1	119.90083863	2.861919E-012	1.545192E-011	1	0.000000E+000
1	119.90089096	1.545192E-011	2.861919E-012	0	0.000000E+000
1	119.90207731	2.861919E-012	1.545192E-011	1	0.000000E+000
1	119.90235739	1.545192E-011	2.861919E-012	0	0.000000E+000
1	119.90319055	2.861919E-012	1.545192E-011	1	0.000000E+000
1	119.90323816	1.545192E-011	2.861919E-012	0	0.000000E+000
1	119.90539314	2.861919E-012	1.545192E-011	1	0.000000E+000
1	119.90547974	1.545192E-011	2.861919E-012	0	0.000000E+000
1	119.90747292	2.861919E-012	1.545192E-011	1	0.000000E+000
1	119.90750776	1.545192E-011	2.861919E-012	0	0.000000E+000
1	119.90887027	2.861919E-012	1.545192E-011	1	0.000000E+000
1	119.90893132	1.545192E-011	2.861919E-012	0	0.000000E+000
1	119.90916369	2.861919E-012	1.545192E-011	1	0.000000E+000
1	119.90924128	1.545192E-011	2.861919E-012	0	0.000000E+000
1	119.91013545	2.861919E-012	1.545192E-011	1	0.000000E+000
1	119.91013842	1.545192E-011	2.861919E-012	0	0.000000E+000
1	119.91587275	2.861919E-012	1.545192E-011	1	0.000000E+000
1	119.91590115	1.545192E-011	2.861919E-012	0	0.000000E+000
1	119.91902001	2.861919E-012	1.545192E-011	1	0.000000E+000
1	119.91907334	1.545192E-011	2.861919E-012	0	0.000000E+000
1	119.92126686	2.861919E-012	1.545192E-011	1	0.000000E+000
1	119.92133631	1.545192E-011	2.861919E-012	0	0.000000E+000
1	119.92327339	2.861919E-012	1.545192E-011	1	0.000000E+000
1	119.92335478	1.545192E-011	2.861919E-012	0	0.000000E+000
1	119.92478488	2.861919E-012	1.545192E-011	1	0.000000E+000
1	119.92495027	1.545192E-011	2.861919E-012	0	0.000000E+000
1	119.92734769	2.861919E-012	1.545192E-011	1	0.000000E+000
1	119.92741553	1.545192E-011	2.861919E-012	0	0.000000E+000
1	119.92828955	2.861919E-012	1.545192E-011	1	0.000000E+000
1	119.92832162	1.545192E-011	2.861919E-012	0	0.000000E+000
1	119.92900151	2.861919E-012	1.545192E-011	1	0.000000E+000
1	119.92902859	1.545192E-011	2.861919E-012	0	0.000000E+000
1	119.92928713	2.861919E-012	1.545192E-011	1	0.000000E+000
1	119.92933224	1.545192E-011	2.861919E-012	0	0.000000E+000
1	119.93064633	2.861919E-012	1.545192E-011	1	0.000000E+000
1	119.93066124	1.545192E-011	2.861919E-012	0	0.000000E+000
1	119.93178667	2.861919E-012	1.545192E-011	1	0.000000E+000
1	119.93180880	1.545192E-011	2.861919E-012	0	0.000000E+000
1	125.55270053	2.982250E-012	1.557225E-011	1	0.000000E+000
1	125.55279397	1.557225E-011	2.982250E-012	0	0.000000E+000
1	125.55281451	2.982250E-012	1.557225E-011	1	0.000000E+000
1	125.55290416	1.557225E-011	2.982250E-012	0	0.000000E+000
1	125.55363469	2.982250E-012	1.557225E-011	1	0.000000E+000
1	125.55370419	1.557225E-011	2.982250E-012	0	0.000000E+000
1	125.55373456	2.982250E-012	1.557225E-011	1	0.000000E+000
1	125.55378494	1.557225E-011	2.982250E-012	0	0.000000E+000
1	125.55871957	2.982250E-012	1.557225E-011	1	0.000000E+000
1	125.55879036	1.557225E-011	2.982250E-012	0	0.000000E+000
1	125.56078756	2.982250E-012	1.557225E-011	1	0.000000E+000
1	125.56079945	1.557225E-011	2.982250E-012	0	0.000000E+000
1	125.56154072	2.982250E-012	1.557225E-011	1	0.000000E+000
1	125.56157656	1.557225E-011	2.982250E-012	0	0.000000E+000
1	125.56410194	2.982250E-012	1.557225E-011	1	0.000000E+000
1	125.56430571	1.557225E-011	2.982250E-012	0	0.000000E+000
1	125.56471229	2.982250E-012	1.557225E-011	1	0.000000E+000
1	125.56476224	1.557225E-011	2.982250E-012	0	0.000000E+000
1	125.56613219	2.982250E-012	1.557225E-011	1	0.000000E+000
1	125.56619080	1.557225E-011	2.982250E-012	0	0.000000E+000
1	125.56619784	2.982250E-012	1.557225E-011	1	0.000000E+000
1	125.56627572	1.557225E-011	2.982250E-012	0	0.000000E+000
1	125.56636213	2.982250E-012	1.557225E-011	1	0.000000E+000
1	125.56679322	1.557225E-011	2.982250E-012	0	0.000000E+000
1	125.56760799	2.982250E-012	1.557225E-011	1	0.000000E+000
1	125.56764781	1.557225E-011	2.982250E-012	0	0.000000E+000
1	125.56790072	2.982250E-012	1.557225E-011	1	0.000000E+000
1	125.56797891	1.557225E-011	2.982250E-012	0	0.000000E+000
1	125.57317056	2.982250E-012	1.557225E-011	1	0.000000E+000
1	125.57323729	1.557225E-011	2.982250E-012	0	0.000000E+000
1	125.57442846	2.982250E-012	1.557225E-011	1	0.000000E+000
1	125.57451158	1.557225E-011	2.982250E-012	0	0.000000E+000
1	125.57484478	2.982250E-012	1.557225E-011	1	0.000000E+000
1	125.57501266	1.557225E-011	2.982250E-012	0	0.000000E+000
1	125.57925756	2.982250E-012	1.557225E-011	1	0.000000E+000
1	125.57928220	1.557225E-011	2.982250E-012	0	0.000000E+000
1	125.57991256	2.982250E-012	1.557225E-011	1	0.000000E+000
1	125.58000854	1.557225E-011	2.982250E-012	0	0.000000E+000
1	125.58000991	2.982250E-012	1.557225E-011	1	0.000000E+000
1	125.58033986	1.557225E-011	2.982250E-012	0	0.000000E+000
1	125.58085040	2.982250E-012	1.557225E-011	1	0.000000E+000
1	125.58087440	1.557225E-011	2.982250E-012	0	0.000000E+000
1	125.58134419	2.982250E-012	1.557225E-011	1	0.000000E+000
1	125.58138406	1.557225E-011	2.982250E-012	0	0.000000E+000
1	125.58404070	2.982250E-012	1.557225E-011	1	0.000000E+000
1	125.58408779	1.557225E-011	2.982250E-012	0	0.000000E+000
1	125.58497082	2.982250E-012	1.557225E-011	1	0.000000E+000
1	125.58500604	1.557225E-011	2.982250E-012	0	0.000000E+000
1	125.58535442	2.982250E-012	1.557225E-011	1	0.000000E+000
1	125.58543568	1.557225E-011	2.982250E-012	0	0.000000E+000
1	125.58804251	2.982250E-012	1.557225E-011	1	0.000000E+000
1	125.58816978	1.557225E-011	2.982250E-012	0	0.000000E+000
1	125.58929627	2.982250E-012	1.557225E-011	1	0.000000E+000
1	125.58942716	1.557225E-011	2.982250E-012	0	0.000000E+000
1	125.58947725	2.982250E-012	1.557225E-011	1	0.000000E+000
1	125.58960563	1.557225E-011	2.982250E-012	0	0.000000E+000
1	125.58966624	2.982250E-012	1.557225E-011	1	0.000000E+000
1	125.58967825	1.557225E-011	2.982250E-012	0	0.000000E+000
1	125.59186986	2.982250E-012	1.557225E-011	1	0.000000E+000
1	125.59191437	1.557225E-011	2.982250E-012	0	0.000000E+000
1	125.59237042	2.982250E-012	1.557225E-011	1	0.000000E+000
1	125.59238865	1.557225E-011	2.982250E-012	0	0.000000E+000
1	125.59521418	2.982250E-012	1.557225E-011	1	0.000000E+000
1	125.59530425	1.557225E-011	2.982250E-012	0	0.000000E+000
1	125.59675126	2.982250E-012	1.557225E-011	1	0.000000E+000
1	125.59678234	1.557225E-011	2.982250E-012	0	0.000000E+000
1	125.59777833	2.982250E-012	1.557225E-011	1	0.000000E+000
1	125.59792740	1.557225E-011	2.982250E-012	0	0.000000E+000
1	125.59804090	2.982250E-012	1.557225E-011	1	0.000000E+000
1	125.59811008	1.557225E-011	2.982250E-012	0	0.000000E+000
1	125.59850475	2.982250E-012	1.557225E-011	1	0.000000E+000
1	125.59861580	1.557225E-011	2.982250E-012	0	0.000000E+000
1	125.59897505	2.982250E-012	1.557225E-011	1	0.000000E+000
1	125.59906753	1.557225E-011	2.982250E-012	0	0.000000E+000
1	125.59997407	2.982250E-012	1.557225E-011	1	0.000000E+000
1	125.60002727	1.557225E-011	2.982250E-012	0	0.000000E+000
1	125.60398031	2.982250E-012	1.557225E-011	1	0.000000E+000
1	125.60402612	1.557225E-011	2.982250E-012	0	0.000000E+000
1	125.60498332	2.982250E-012	1.557225E-011	1	0.000000E+000
1	125.60502712	1.557225E-011	2.982250E-012	0	0.000000E+000
1	125.60566945	2.982250E-012	1.557225E-011	1	0.000000E+000
1	125.60569485	1.557225E-011	2.982250E-012	0	0.000000E+000
1	126.08248612	2.983619E-012	1.557362E-011	1	0.000000E+000
1	126.08254323	1.557362E-011	2.983619E-012	0	0.000000E+000
1	126.08343301	2.983619E-012	1.557362E-011	1	0.000000E+000
1	126.08358074	1.557362E-011	2.983619E-012	0	0.000000E+000
1	126.08758919	2.983619E-012	1.557362E-011	1	0.000000E+000
1	126.08770954	1.557362E-011	2.983619E-012	0	0.000000E+000
1	126.08775422	2.983619E-012	1.557362E-011	1	0.000000E+000
1	126.08784907	1.557362E-011	2.983619E-012	0	0.000000E+000
1	126.08815714	2.983619E-012	1.557362E-011	1	0.000000E+000
1	126.08816637	1.557362E-011	2.983619E-012	0	0.000000E+000
1	126.09297332	2.983619E-012	1.557362E-011	1	0.000000E+000
1	126.09336136	1.557362E-011	2.983619E-012	0	0.000000E+000
1	126.09512213	2.983619E-012	1.557362E-011	1	0.000000E+000
1	126.09517190	1.557362E-011	2.983619E-012	0	0.000000E+000
1	126.09521071	2.983619E-012	1.557362E-011	1	0.000000E+000
1	126.09523505	1.557362E-011	2.983619E-012	0	0.000000E+000
1	126.09700249	2.983619E-012	1.557362E-011	1	0.000000E+000
1	126.09710306	1.557362E-011	2.983619E-012	0	0.000000E+000
1	126.09729849	2.983619E-012	1.557362E-011	1	0.000000E+000
1	126.09736451	1.557362E-011	2.983619E-012	0	0.000000E+000
1	126.09828031	2.983619E-012	1.557362E-011	1	0.000000E+000
1	126.09846530	1.557362E-011	2.983619E-012	0	0.000000E+000
1	126.10106600	2.983619E-012	1.557362E-011	1	0.000000E+000
1	126.10139642	1.557362E-011	2.983619E-012	0	0.000000E+000
1	126.10242733	2.983619E-012	1.557362E-011	1	0.000000E+000
1	126.10250328	1.557362E-011	2.983619E-012	0	0.000000E+000
1	126.10575444	2.983619E-012	1.557362E-011	1	0.000000E+000
1	126.10581504	1.557362E-011	2.983619E-012	0	0.000000E+000
1	126.10760564	2.983619E-012	1.557362E-011	1	0.000000E+000
1	126.10774859	1.557362E-011	2.983619E-012	0	0.000000E+000
1	126.10958121	2.983619E-012	1.557362E-011	1	0.000000E+000
1	126.10979059	1.557362E-011	2.983619E-012	0	0.000000E+000
1	126.11024919	2.983619E-012	1.557362E-011	1	0.000000E+000
1	126.11026850	1.557362E-011	2.983619E-012	0	0.000000E+000
1	126.11176362	2.983619E-012	1.557362E-011	1	0.000000E+000
1	126.11200236	1.557362E-011	2.983619E-012	0	0.000000E+000
1	126.11218998	2.983619E-012	1.557362E-011	1	0.000000E+000
1	126.11226172	1.557362E-011	2.983619E-012	0	0.000000E+000
1	126.11247738	2.983619E-012	1.557362E-011	1	0.000000E+000
1	126.11253824	1.557362E-011	2.983619E-012	0	0.000000E+000
1	126.11279568	2.983619E-012	1.557362E-011	1	0.000000E+000
1	126.11287274	1.557362E-011	2.983619E-012	0	0.000000E+000
1	126.11293452	2.983619E-012	1.557362E-011	1	0.000000E+000
1	126.11301895	1.557362E-011	2.983619E-012	0	0.000000E+000
1	126.11393717	2.983619E-012	1.557362E-011	1	0.000000E+000
1	126.11397922	1.557362E-011	2.983619E-012	0	0.000000E+000
1	126.11400767	2.983619E-012	1.557362E-011	1	0.000000E+000
1	126.11401263	1.557362E-011	2.983619E-012	0	0.000000E+000
1	126.11619007	2.983619E-012	1.557362E-011	1	0.000000E+000
1	126.11621494	1.557362E-011	2.983619E-012	0	0.000000E+000
1	126.11747855	2.983619E-012	1.557362E-011	1	0.000000E+000
1	126.11754501	1.557362E-011	2.983619E-012	0	0.000000E+000
1	126.11805580	2.983619E-012	1.557362E-011	1	0.000000E+000
1	126.11813693	1.557362E-011	2.983619E-012	0	0.000000E+000
1	126.11846501	2.983619E-012	1.557362E-011	1	0.000000E+000
1	126.11849249	1.557362E-011	2.983619E-012	0	0.000000E+000
1	138.25250591	3.127304E-012	1.571730E-011	1	0.000000E+000
1	138.25255565	1.571730E-011	3.127304E-012	0	0.000000E+000
1	138.25266951	3.127304E-012	1.571730E-011	1	0.000000E+000
1	138.25271833	1.571730E-011	3.127304E-012	0	0.000000E+000
1	138.25536576	3.127304E-012	1.571730E-011	1	0.000000E+000
1	138.25558400	1.571730E-011	3.127304E-012	0	0.000000E+000
1	138.25682504	3.127304E-012	1.571730E-011	1	0.000000E+000
1	138.25688198	1.571730E-011	3.127304E-012	0	0.000000E+000
1	138.25874444	3.127304E-012	1.571730E-011	1	0.000000E+000
1	138.25877801	1.571730E-011	3.127304E-012	0	0.000000E+000
1	138.25944712	3.127304E-012	1.571730E-011	1	0.000000E+000
1	138.25949225	1.571730E-011	3.127304E-012	0	0.000000E+000
1	138.26103357	3.127304E-012	1.571730E-011	1	0.000000E+000
1	138.26106439	1.571730E-011	3.127304E-012	0	0.000000E+000
1	138.26140780	3.127304E-012	1.571730E-011	1	0.000000E+000
1	138.26174200	1.571730E-011	3.127304E-012	0	0.000000E+000
1	138.26175560	3.127304E-012	1.571730E-011	1	0.000000E+000
1	138.26185380	1.571730E-011	3.127304E-012	0	0.000000E+000
1	138.26348532	3.127304E-012	1.571730E-011	1	0.000000E+000
1	138.26350742	1.571730E-011	3.127304E-012	0	0.000000E+000
1	138.26432329	3.127304E-012	1.571730E-011	1	0.000000E+000
1	138.26437702	1.571730E-011	3.127304E-012	0	0.000000E+000
1	138.26439858	3.127304E-012	1.571730E-011	1	0.000000E+000
1	138.26466731	1.571730E-011	3.127304E-012	0	0.000000E+000
1	138.26551792	3.127304E-012	1.571730E-011	1	0.000000E+000
1	138.26564241	1.571730E-011	3.127304E-012	0	0.000000E+000
1	138.26573860	3.127304E-012	1.571730E-011	1	0.000000E+000
1	138.26584645	1.571730E-011	3.127304E-012	0	0.000000E+000
1	138.26606409	3.127304E-012	1.571730E-011	1	0.000000E+000
1	138.26608788	1.571730E-011	3.127304E-012	0	0.000000E+000
1	138.26745281	3.127304E-012	1.571730E-011	1	0.000000E+000
1	138.26754610	1.571730E-011	3.127304E-012	0	0.000000E+000
1	138.26769270	3.127304E-012	1.571730E-011	1	0.000000E+000
1	138.26776414	1.571730E-011	3.127304E-012	0	0.000000E+000
1	138.27002608	3.127304E-012	1.571730E-011	1	0.000000E+000
1	138.27010854	1.571730E-011	3.127304E-012	0	0.000000E+000
1	140.75505659	2.722548E-012	1.531255E-011	1	0.000000E+000
1	140.75508584	1.531255E-011	2.722548E-012	0	0.000000E+000
1	140.75580893	2.722548E-012	1.531255E-011	1	0.000000E+000
1	140.75583094	1.531255E-011	2.722548E-012	0	0.000000E+000
1	140.75682060	2.722548E-012	1.531255E-011	1	0.000000E+000
1	140.75683442	1.531255E-011	2.722548E-012	0	0.000000E+000
1	140.75796916	2.722548E-012	1.531255E-011	1	0.000000E+000
1	140.75802577	1.531255E-011	2.722548E-012	0	0.000000E+000
1	140.75939146	2.722548E-012	1.531255E-011	1	0.000000E+000
1	140.75942222	1.531255E-011	2.722548E-012	0	0.000000E+000
1	140.76136319	2.722548E-012	1.531255E-011	1	0.000000E+000
1	140.76146995	1.531255E-011	2.722548E-012	0	0.000000E+000
1	140.76330425	2.722548E-012	1.531255E-011	1	0.000000E+000
1	140.76347415	1.531255E-011	2.722548E-012	0	0.000000E+000
1	140.76499188	2.722548E-012	1.531255E-011	1	0.000000E+000
1	140.76510096	1.531255E-011	2.722548E-012	0	0.000000E+000
1	140.76775164	2.722548E-012	1.531255E-011	1	0.000000E+000
1	140.76775876	1.531255E-011	2.722548E-012	0	0.000000E+000
1	140.77313982	2.722548E-012	1.531255E-011	1	0.000000E+000
1	140.77343139	1.531255E-011	2.722548E-012	0	0.000000E+000
1	140.77825810	2.722548E-012	1.531255E-011	1	0.000000E+000
1	140.77846368	1.531255E-011	2.722548E-012	0	0.000000E+000
1	140.77852576	2.722548E-012	1.531255E-011	1	0.000000E+000
1	140.77861805	1.531255E-011	2.722548E-012	0	0.000000E+000
1	140.78015292	2.722548E-012	1.531255E-011	1	0.000000E+000
1	140.78017021	1.531255E-011	2.722548E-012	0	0.000000E+000
1	140.78135527	2.722548E-012	1.531255E-011	1	0.000000E+000
1	140.78149420	1.531255E-011	2.722548E-012	0	0.000000E+000
1	140.78151750	2.722548E-012	1.531255E-011	1	0.000000E+000
1	140.78171957	1.531255E-011	2.722548E-012	0	0.000000E+000
1	140.78710139	2.722548E-012	1.531255E-011	1	0.000000E+000
1	140.78713824	1.531255E-011	2.722548E-012	0	0.000000E+000
1	140.78727743	2.722548E-012	1.531255E-011	1	0.000000E+000
1	140.78730036	1.531255E-011	2.722548E-012	0	0.000000E+000
1	140.78779989	2.722548E-012	1.531255E-011	1	0.000000E+000
1	140.78784021	1.531255E-011	2.722548E-012	0	0.000000E+000
1	140.79012333	2.722548E-012	1.531255E-011	1	0.000000E+000
1	140.79021164	1.531255E-011	2.722548E-012	0	0.000000E+000
1	140.79363919	2.722548E-012	1.531255E-011	1	0.000000E+000
1	140.79365504	1.531255E-011	2.722548E-012	0	0.000000E+000
1	140.79780447	2.722548E-012	1.531255E-011	1	0.000000E+000
1	140.79796406	1.531255E-011	2.722548E-012	0	0.000000E+000
1	140.79915891	2.722548E-012	1.531255E-011	1	0.000000E+000
1	140.79925512	1.531255E-011	2.722548E-012	0	0.000000E+000
1	140.79989371	2.722548E-012	1.531255E-011	1	0.000000E+000
1	140.80028511	1.531255E-011	2.722548E-012	0	0.000000E+000
1	140.80030601	2.722548E-012	1.531255E-011	1	0.000000E+000
1	140.80051611	1.531255E-011	2.722548E-012	0	0.000000E+000
1	140.80109611	2.722548E-012	1.531255E-011	1	0.000000E+000
1	140.80134016	1.531255E-011	2.722548E-012	0	0.000000E+000
1	140.80235640	2.722548E-012	1.531255E-011	1	0.000000E+000
1	140.80241882	1.531255E-011	2.722548E-012	0	0.000000E+000
1	140.80243475	2.722548E-012	1.531255E-011	1	0.000000E+000
1	140.80247511	1.531255E-011	2.722548E-012	0	0.000000E+000
1	140.80249592	2.722548E-012	1.531255E-011	1	0.000000E+000
1	140.80266479	1.531255E-011	2.722548E-012	0	0.000000E+000
1	140.80856899	2.722548E-012	1.531255E-011	1	0.000000E+000
1	140.80865071	1.531255E-011	2.722548E-012	0	0.000000E+000
1	140.80897357	2.722548E-012	1.531255E-011	1	0.000000E+000
1	140.80904861	1.531255E-011	2.722548E-012	0	0.000000E+000
1	140.81071810	2.722548E-012	1.531255E-011	1	0.000000E+000
1	140.81081499	1.531255E-011	2.722548E-012	0	0.000000E+000
1	140.81329545	2.722548E-012	1.531255E-011	1	0.000000E+000
1	140.81371580	1.531255E-011	2.722548E-012	0	0.000000E+000
1	140.81392335	2.722548E-012	1.531255E-011	1	0.000000E+000
1	140.81394788	1.531255E-011	2.722548E-012	0	0.000000E+000
1	140.81640867	2.722548E-012	1.531255E-011	1	0.000000E+000
1	140.81645263	1.531255E-011	2.722548E-012	0	0.000000E+000
1	140.81648698	2.722548E-012	1.531255E-011	1	0.000000E+000
1	140.81652023	1.531255E-011	2.722548E-012	0	0.000000E+000
1	140.81761653	2.722548E-012	1.531255E-011	1	0.000000E+000
1	140.81764995	1.531255E-011	2.722548E-012	0	0.000000E+000
1	140.82183907	2.722548E-012	1.531255E-011	1	0.000000E+000
1	140.82185500	1.531255E-011	2.722548E-012	0	0.000000E+000
1	140.82338134	2.722548E-012	1.531255E-011	1	0.000000E+000
1	140.82359570	1.531255E-011	2.722548E-012	0	0.000000E+000
1	140.82525658	2.722548E-012	1.531255E-011	1	0.000000E+000
1	140.82528921	1.531255E-011	2.722548E-012	0	0.000000E+000
1	140.82532129	2.722548E-012	1.531255E-011	1	0.000000E+000
1	140.82533824	1.531255E-011	2.722548E-012	0	0.000000E+000
1	140.82671335	2.722548E-012	1.531255E-011	1	0.000000E+000
1	140.82676946	1.531255E-011	2.722548E-012	0	0.000000E+000
1	140.82715275	2.722548E-012	1.531255E-011	1	0.000000E+000
1	140.82717333	1.531255E-011	2.722548E-012	0	0.000000E+000
1	140.82994164	2.722548E-012	1.531255E-011	1	0.000000E+000
1	140.83013728	1.531255E-011	2.722548E-012	0	0.000000E+000
1	140.83161426	2.722548E-012	1.531255E-011	1	0.000000E+000
1	140.83174969	1.531255E-011	2.722548E-012	0	0.000000E+000
1	140.83479924	2.722548E-012	1.531255E-011	1	0.000000E+000
1	140.83484971	1.531255E-011	2.722548E-012	0	0.000000E+000
1	140.83736685	2.722548E-012	1.531255E-011	1	0.000000E+000
1	140.83741445	1.531255E-011	2.722548E-012	0	0.000000E+000
1	140.83752819	2.722548E-012	1.531255E-011	1	0.000000E+000
1	140.83755497	1.531255E-011	2.722548E-012	0	0.000000E+000
1	140.83965497	2.722548E-012	1.531255E-011	1	0.000000E+000
1	140.83969472	1.531255E-011	2.722548E-012	0	0.000000E+000
1	140.83978929	2.722548E-012	1.531255E-011	1	0.000000E+000
1	140.84000756	1.531255E-011	2.722548E-012	0	0.000000E+000
1	140.84014552	2.722548E-012	1.531255E-011	1	0.000000E+000
1	140.84025350	1.531255E-011	2.722548E-012	0	0.000000E+000
1	140.84323112	2.722548E-012	1.531255E-011	1	0.000000E+000
1	140.84325161	1.531255E-011	2.722548E-012	0	0.000000E+000
1	140.84401591	2.722548E-012	1.531255E-011	1	0.000000E+000
1	140.84408534	1.531255E-011	2.722548E-012	0	0.000000E+000
1	140.84608598	2.722548E-012	1.531255E-011	1	0.000000E+000
1	140.84612297	1.531255E-011	2.722548E-012	0	0.000000E+000
1	140.84726915	2.722548E-012	1.531255E-011	1	0.000000E+000
1	140.84731329	1.531255E-011	2.722548E-012	0	0.000000E+000
1	140.84899630	2.722548E-012	1.531255E-011	1	0.000000E+000
1	140.84900596	1.531255E-011	2.722548E-012	0	0.000000E+000
1	140.85057343	2.722548E-012	1.531255E-011	1	0.000000E+000
1	140.85086627	1.531255E-011	2.722548E-012	0	0.000000E+000
1	140.85239361	2.722548E-012	1.531255E-011	1	0.000000E+000
1	140.85242560	1.531255E-011	2.722548E-012	0	0.000000E+000
1	140.85299470	2.722548E-012	1.531255E-011	1	0.000000E+000
1	140.85300945	1.531255E-011	2.722548E-012	0	0.000000E+000
1	140.85375407	2.722548E-012	1.531255E-011	1	0.000000E+000
1	140.85387497	1.531255E-011	2.722548E-012	0	0.000000E+000
1	140.85544767	2.722548E-012	1.531255E-011	1	0.000000E+000
1	140.85551306	1.531255E-011	2.722548E-012	0	0.000000E+000
1	140.85594713	2.722548E-012	1.531255E-011	1	0.000000E+000
1	140.85604884	1.531255E-011	2.722548E-012	0	0.000000E+000
1	140.85651991	2.722548E-012	1.531255E-011	1	0.000000E+000
1	140.85654155	1.531255E-011	2.722548E-012	0	0.000000E+000
1	140.85710006	2.722548E-012	1.531255E-011	1	0.000000E+000
1	140.85715552	1.531255E-011	2.722548E-012	0	0.000000E+000
1	140.85732332	2.722548E-012	1.531255E-011	1	0.000000E+000
1	140.85749842	1.531255E-011	2.722548E-012	0	0.000000E+000
1	140.85889807	2.722548E-012	1.531255E-011	1	0.000000E+000
1	140.85904341	1.531255E-011	2.722548E-012	0	0.000000E+000
1	140.86026377	2.722548E-012	1.531255E-011	1	0.000000E+000
1	140.86034919	1.531255E-011	2.722548E-012	0	0.000000E+000
1	140.86086509	2.722548E-012	1.531255E-011	1	0.000000E+000
1	140.86093242	1.531255E-011	2.722548E-012	0	0.000000E+000
1	143.83333722	2.851759E-012	1.544176E-011	1	0.000000E+000
1	143.83347662	1.544176E-011	2.851759E-012	0	0.000000E+000
1	143.83414223	2.851759E-012	1.544176E-011	1	0.000000E+000
1	143.83431646	1.544176E-011	2.851759E-012	0	0.000000E+000
1	143.83466032	2.851759E-012	1.544176E-011	1	0.000000E+000
1	143.83469043	1.544176E-011	2.851759E-012	0	0.000000E+000
1	143.83758829	2.851759E-012	1.544176E-011	1	0.000000E+000
1	143.83764917	1.544176E-011	2.851759E-012	0	0.000000E+000
1	143.83843791	2.851759E-012	1.544176E-011	1	0.000000E+000
1	143.83848885	1.544176E-011	2.851759E-012	0	0.000000E+000
1	143.83903862	2.851759E-012	1.544176E-011	1	0.000000E+000
1	143.83948914	1.544176E-011	2.851759E-012	0	0.000000E+000
1	143.83968093	2.851759E-012	1.544176E-011	1	0.000000E+000
1	143.83984176	1.544176E-011	2.851759E-012	0	0.000000E+000
1	143.84064793	2.851759E-012	1.544176E-011	1	0.000000E+000
1	143.84074265	1.544176E-011	2.851759E-012	0	0.000000E+000
1	143.84328814	2.851759E-012	1.544176E-011	1	0.000000E+000
1	143.84329956	1.544176E-011	2.851759E-012	0	0.000000E+000
1	143.84469293	2.851759E-012	1.544176E-011	1	0.000000E+000
1	143.84477485	1.544176E-011	2.851759E-012	0	0.000000E+000
1	143.84822852	2.851759E-012	1.544176E-011	1	0.000000E+000
1	143.84824086	1.544176E-011	2.851759E-012	0	0.000000E+000
1	143.84837185	2.851759E-012	1.544176E-011	1	0.000000E+000
1	143.84837968	1.544176E-011	2.851759E-012	0	0.000000E+000
1	143.85006169	2.851759E-012	1.544176E-011	1	0.000000E+000
1	143.85023224	1.544176E-011	2.851759E-012	0	0.000000E+000
1	143.85029430	2.851759E-012	1.544176E-011	1	0.000000E+000
1	143.85042767	1.544176E-011	2.851759E-012	0	0.000000E+000
1	143.85164842	2.851759E-012	1.544176E-011	1	0.000000E+000
1	143.85171973	1.544176E-011	2.851759E-012	0	0.000000E+000
1	143.85217384	2.851759E-012	1.544176E-011	1	0.000000E+000
1	143.85223335	1.544176E-011	2.851759E-012	0	0.000000E+000
1	143.85570573	2.851759E-012	1.544176E-011	1	0.000000E+000
1	143.85578898	1.544176E-011	2.851759E-012	0	0.000000E+000
1	143.85629045	2.851759E-012	1.544176E-011	1	0.000000E+000
1	143.85629926	1.544176E-011	2.851759E-012	0	0.000000E+000
1	143.85980882	2.851759E-012	1.544176E-011	1	0.000000E+000
1	143.85985289	1.544176E-011	2.851759E-012	0	0.000000E+000
1	143.86143251	2.851759E-012	1.544176E-011	1	0.000000E+000
1	143.86169982	1.544176E-011	2.851759E-012	0	0.000000E+000
1	143.86352252	2.851759E-012	1.544176E-011	1	0.000000E+000
1	143.86356498	1.544176E-011	2.851759E-012	0	0.000000E+000
1	143.86442584	2.851759E-012	1.544176E-011	1	0.000000E+000
1	143.86445322	1.544176E-011	2.851759E-012	0	0.000000E+000
1	143.87956313	2.851759E-012	1.544176E-011	1	0.000000E+000
1	143.87959664	1.544176E-011	2.851759E-012	0	0.000000E+000
1	143.88386164	2.851759E-012	1.544176E-011	1	0.000000E+000
1	143.88388730	1.544176E-011	2.851759E-012	0	0.000000E+000
1	143.88690242	2.851759E-012	1.544176E-011	1	0.000000E+000
1	143.88716495	1.544176E-011	2.851759E-012	0	0.000000E+000
1	143.88727443	2.851759E-012	1.544176E-011	1	0.000000E+000
1	143.88730686	1.544176E-011	2.851759E-012	0	0.000000E+000
1	143.95788187	2.760191E-012	1.535019E-011	1	0.000000E+000
1	143.95791027	1.535019E-011	2.760191E-012	0	0.000000E+000
1	143.96043642	2.760191E-012	1.535019E-011	1	0.000000E+000
1	143.96063195	1.535019E-011	2.760191E-012	0	0.000000E+000
1	143.96302773	2.760191E-012	1.535019E-011	1	0.000000E+000
1	143.96309857	1.535019E-011	2.760191E-012	0	0.000000E+000
1	143.96520055	2.760191E-012	1.535019E-011	1	0.000000E+000
1	143.96528244	1.535019E-011	2.760191E-012	0	0.000000E+000
1	143.96946805	2.760191E-012	1.535019E-011	1	0.000000E+000
1	143.96954168	1.535019E-011	2.760191E-012	0	0.000000E+000
1	143.97029956	2.760191E-012	1.535019E-011	1	0.000000E+000
1	143.97039773	1.535019E-011	2.760191E-012	0	0.000000E+000
1	143.97180711	2.760191E-012	1.535019E-011	1	0.000000E+000
1	143.97188869	1.535019E-011	2.760191E-012	0	0.000000E+000
1	143.97254485	2.760191E-012	1.535019E-011	1	0.000000E+000
1	143.97257711	1.535019E-011	2.760191E-012	0	0.000000E+000
1	143.97260683	2.760191E-012	1.535019E-011	1	0.000000E+000
1	143.97264363	1.535019E-011	2.760191E-012	0	0.000000E+000
1	143.97415214	2.760191E-012	1.535019E-011	1	0.000000E+000
1	143.97427339	1.535019E-011	2.760191E-012	0	0.000000E+000
1	143.97514072	2.760191E-012	1.535019E-011	1	0.000000E+000
1	143.97530340	1.535019E-011	2.760191E-012	0	0.000000E+000
1	143.97718086	2.760191E-012	1.535019E-011	1	0.000000E+000
1	143.97728241	1.535019E-011	2.760191E-012	0	0.000000E+000
1	143.97799092	2.760191E-012	1.535019E-011	1	0.000000E+000
1	143.97799893	1.535019E-011	2.760191E-012	0	0.000000E+000
1	143.98067973	2.760191E-012	1.535019E-011	1	0.000000E+000
1	143.98085323	1.535019E-011	2.760191E-012	0	0.000000E+000
1	143.98238698	2.760191E-012	1.535019E-011	1	0.000000E+000
1	143.98243127	1.535019E-011	2.760191E-012	0	0.000000E+000
1	143.98397982	2.760191E-012	1.535019E-011	1	0.000000E+000
1	143.98417775	1.535019E-011	2.760191E-012	0	0.000000E+000
1	143.98538439	2.760191E-012	1.535019E-011	1	0.000000E+000
1	143.98539968	1.535019E-011	2.760191E-012	0	0.000000E+000
1	143.98744265	2.760191E-012	1.535019E-011	1	0.000000E+000
1	143.98747512	1.535019E-011	2.760191E-012	0	0.000000E+000
1	143.98959174	2.760191E-012	1.535019E-011	1	0.000000E+000
1	143.98962075	1.535019E-011	2.760191E-012	0	0.000000E+000
1	143.99059504	2.760191E-012	1.535019E-011	1	0.000000E+000
1	143.99072884	1.535019E-011	2.760191E-012	0	0.000000E+000
1	143.99177862	2.760191E-012	1.535019E-011	1	0.000000E+000
1	143.99185222	1.535019E-011	2.760191E-012	0	0.000000E+000
1	143.99618819	2.760191E-012	1.535019E-011	1	0.000000E+000
1	143.99638149	1.535019E-011	2.760191E-012	0	0.000000E+000
1	143.99759383	2.760191E-012	1.535019E-011	1	0.000000E+000
1	143.99768625	1.535019E-011	2.760191E-012	0	0.000000E+000
1	144.00023035	2.760191E-012	1.535019E-011	1	0.000000E+000
1	144.00025024	1.535019E-011	2.760191E-012	0	0.000000E+000
1	144.00494517	2.760191E-012	1.535019E-011	1	0.000000E+000
1	144.00500953	1.535019E-011	2.760191E-012	0	0.000000E+000
1	144.00509375	2.760191E-012	1.535019E-011	1	0.000000E+000
1	144.00518614	1.535019E-011	2.760191E-012	0	0.000000E+000
1	144.00693443	2.760191E-012	1.535019E-011	1	0.000000E+000
1	144.00699420	1.535019E-011	2.760191E-012	0	0.000000E+000
1	144.00703073	2.760191E-012	1.535019E-011	1	0.000000E+000
1	144.00709823	1.535019E-011	2.760191E-012	0	0.000000E+000
1	144.00759440	2.760191E-012	1.535019E-011	1	0.000000E+000
1	144.00794937	1.535019E-011	2.760191E-012	0	0.000000E+000
1	144.00805102	2.760191E-012	1.535019E-011	1	0.000000E+000
1	144.00808853	1.535019E-011	2.760191E-012	0	0.000000E+000
1	144.00970940	2.760191E-012	1.535019E-011	1	0.000000E+000
1	144.00974084	1.535019E-011	2.760191E-012	0	0.000000E+000
1	144.01058584	2.760191E-012	1.535019E-011	1	0.000000E+000
1	144.01069718	1.535019E-011	2.760191E-012	0	0.000000E+000
1	144.01132852	2.760191E-012	1.535019E-011	1	0.000000E+000
1	144.01134652	1.535019E-011	2.760191E-012	0	0.000000E+000
1	144.11961518	2.610058E-012	1.520006E-011	1	0.000000E+000
1	144.11972690	1.520006E-011	2.610058E-012	0	0.000000E+000
1	144.12095176	2.610058E-012	1.520006E-011	1	0.000000E+000
1	144.12097590	1.520006E-011	2.610058E-012	0	0.000000E+000
1	144.12172589	2.610058E-012	1.520006E-011	1	0.000000E+000
1	144.12184012	1.520006E-011	2.610058E-012	0	0.000000E+000
1	144.12212589	2.610058E-012	1.520006E-011	1	0.000000E+000
1	144.12216314	1.520006E-011	2.610058E-012	0	0.000000E+000
1	144.12390659	2.610058E-012	1.520006E-011	1	0.000000E+000
1	144.12395298	1.520006E-011	2.610058E-012	0	0.000000E+000
1	144.12452525	2.610058E-012	1.520006E-011	1	0.000000E+000
1	144.12459532	1.520006E-011	2.610058E-012	0	0.000000E+000
1	144.13177582	2.610058E-012	1.520006E-011	1	0.000000E+000
1	144.13194890	1.520006E-011	2.610058E-012	0	0.000000E+000
1	144.13321766	2.610058E-012	1.520006E-011	1	0.000000E+000
1	144.13329145	1.520006E-011	2.610058E-012	0	0.000000E+000
1	144.13418378	2.610058E-012	1.520006E-011	1	0.000000E+000
1	144.13422048	1.520006E-011	2.610058E-012	0	0.000000E+000
1	144.13545502	2.610058E-012	1.520006E-011	1	0.000000E+000
1	144.13551552	1.520006E-011	2.610058E-012	0	0.000000E+000
1	144.13794764	2.610058E-012	1.520006E-011	1	0.000000E+000
1	144.13824815	1.520006E-011	2.610058E-012	0	0.000000E+000
1	144.13862252	2.610058E-012	1.520006E-011	1	0.000000E+000
1	144.13865160	1.520006E-011	2.610058E-012	0	0.000000E+000
1	144.13870539	2.610058E-012	1.520006E-011	1	0.000000E+000
1	144.13886726	1.520006E-011	2.610058E-012	0	0.000000E+000
1	144.13999123	2.610058E-012	1.520006E-011	1	0.000000E+000
1	144.14001508	1.520006E-011	2.610058E-012	0	0.000000E+000
1	144.14005547	2.610058E-012	1.520006E-011	1	0.000000E+000
1	144.14023967	1.520006E-011	2.610058E-012	0	0.000000E+000
1	144.14369919	2.610058E-012	1.520006E-011	1	0.000000E+000
1	144.14380663	1.520006E-011	2.610058E-012	0	0.000000E+000
1	144.14516146	2.610058E-012	1.520006E-011	1	0.000000E+000
1	144.14517658	1.520006E-011	2.610058E-012	0	0.000000E+000
1	144.14542487	2.610058E-012	1.520006E-011	1	0.000000E+000
1	144.14554216	1.520006E-011	2.610058E-012	0	0.000000E+000
1	144.14918633	2.610058E-012	1.520006E-011	1	0.000000E+000
1	144.14936209	1.520006E-011	2.610058E-012	0	0.000000E+000
1	144.15669082	2.610058E-012	1.520006E-011	1	0.000000E+000
1	144.15683524	1.520006E-011	2.610058E-012	0	0.000000E+000
1	144.15837827	2.610058E-012	1.520006E-011	1	0.000000E+000
1	144.15848286	1.520006E-011	2.610058E-012	0	0.000000E+000
1	144.15869544	2.610058E-012	1.520006E-011	1	0.000000E+000
1	144.15876548	1.520006E-011	2.610058E-012	0	0.000000E+000
1	144.15879411	2.610058E-012	1.520006E-011	1	0.000000E+000
1	144.15893113	1.520006E-011	2.610058E-012	0	0.000000E+000
1	144.16033615	2.610058E-012	1.520006E-011	1	0.000000E+000
1	144.16045257	1.520006E-011	2.610058E-012	0	0.000000E+000
1	144.16048959	2.610058E-012	1.520006E-011	1	0.000000E+000
1	144.16062401	1.520006E-011	2.610058E-012	0	0.000000E+000
1	144.16138595	2.610058E-012	1.520006E-011	1	0.000000E+000
1	144.16140910	1.520006E-011	2.610058E-012	0	0.000000E+000
1	144.16967931	2.610058E-012	1.520006E-011	1	0.000000E+000
1	144.16975879	1.520006E-011	2.610058E-012	0	0.000000E+000
1	144.16980888	2.610058E-012	1.520006E-011	1	0.000000E+000
1	144.16992611	1.520006E-011	2.610058E-012	0	0.000000E+000
1	144.17543854	2.610058E-012	1.520006E-011	1	0.000000E+000
1	144.17569273	1.520006E-011	2.610058E-012	0	0.000000E+000
1	144.17618365	2.610058E-012	1.520006E-011	1	0.000000E+000
1	144.17619784	1.520006E-011	2.610058E-012	0	0.000000E+000
1	144.17781172	2.610058E-012	1.520006E-011	1	0.000000E+000
1	144.17786771	1.520006E-011	2.610058E-012	0	0.000000E+000
1	144.17843890	2.610058E-012	1.520006E-011	1	0.000000E+000
1	144.17847762	1.520006E-011	2.610058E-012	0	0.000000E+000
1	144.17850255	2.610058E-012	1.520006E-011	1	0.000000E+000
1	144.17876007	1.520006E-011	2.610058E-012	0	0.000000E+000
1	144.17963685	2.610058E-012	1.520006E-011	1	0.000000E+000
1	144.17965372	1.520006E-011	2.610058E-012	0	0.000000E+000
1	144.18225202	2.610058E-012	1.520006E-011	1	0.000000E+000
1	144.18240466	1.520006E-011	2.610058E-012	0	0.000000E+000
1	144.18745037	2.610058E-012	1.520006E-011	1	0.000000E+000
1	144.18748080	1.520006E-011	2.610058E-012	0	0.000000E+000
1	144.18814064	2.610058E-012	1.520006E-011	1	0.000000E+000
1	144.18817220	1.520006E-011	2.610058E-012	0	0.000000E+000
1	182.86269515	2.705561E-012	1.529556E-011	1	0.000000E+000
1	182.86279735	1.529556E-011	2.705561E-012	0	0.000000E+000
1	182.86327690	2.705561E-012	1.529556E-011	1	0.000000E+000
1	182.86333663	1.529556E-011	2.705561E-012	0	0.000000E+000
1	182.86336100	2.705561E-012	1.529556E-011	1	0.000000E+000
1	182.86363155	1.529556E-011	2.705561E-012	0	0.000000E+000
1	182.86533684	2.705561E-012	1.529556E-011	1	0.000000E+000
1	182.86534992	1.529556E-011	2.705561E-012	0	0.000000E+000
1	182.86796825	2.705561E-012	1.529556E-011	1	0.000000E+000
1	182.86805282	1.529556E-011	2.705561E-012	0	0.000000E+000
1	182.86927306	2.705561E-012	1.529556E-011	1	0.000000E+000
1	182.86931449	1.529556E-011	2.705561E-012	0	0.000000E+000
1	182.86951391	2.705561E-012	1.529556E-011	1	0.000000E+000
1	182.86962933	1.529556E-011	2.705561E-012	0	0.000000E+000
1	182.86964640	2.705561E-012	1.529556E-011	1	0.000000E+000
1	182.86968028	1.529556E-011	2.705561E-012	0	0.000000E+000
1	182.87187243	2.705561E-012	1.529556E-011	1	0.000000E+000
1	182.87194977	1.529556E-011	2.705561E-012	0	0.000000E+000
1	182.87216422	2.705561E-012	1.529556E-011	1	0.000000E+000
1	182.87228235	1.529556E-011	2.705561E-012	0	0.000000E+000
1	182.87347959	2.705561E-012	1.529556E-011	1	0.000000E+000
1	182.87353332	1.529556E-011	2.705561E-012	0	0.000000E+000
1	182.87530323	2.705561E-012	1.529556E-011	1	0.000000E+000
1	182.87532625	1.529556E-011	2.705561E-012	0	0.000000E+000
1	182.87545255	2.705561E-012	1.529556E-011	1	0.000000E+000
1	182.87548547	1.529556E-011	2.705561E-012	0	0.000000E+000
1	182.87608118	2.705561E-012	1.529556E-011	1	0.000000E+000
1	182.87613474	1.529556E-011	2.705561E-012	0	0.000000E+000
1	182.87692246	2.705561E-012	1.529556E-011	1	0.000000E+000
1	182.87697233	1.529556E-011	2.705561E-012	0	0.000000E+000
1	182.87700437	2.705561E-012	1.529556E-011	1	0.000000E+000
1	182.87709585	1.529556E-011	2.705561E-012	0	0.000000E+000
1	182.87727847	2.705561E-012	1.529556E-011	1	0.000000E+000
1	182.87734524	1.529556E-011	2.705561E-012	0	0.000000E+000
1	182.87946904	2.705561E-012	1.529556E-011	1	0.000000E+000
1	182.87961388	1.529556E-011	2.705561E-012	0	0.000000E+000
1	182.87962227	2.705561E-012	1.529556E-011	1	0.000000E+000
1	182.87968796	1.529556E-011	2.705561E-012	0	0.000000E+000
1	182.87972372	2.705561E-012	1.529556E-011	1	0.000000E+000
1	182.87981849	1.529556E-011	2.705561E-012	0	0.000000E+000
1	182.88009075	2.705561E-012	1.529556E-011	1	0.000000E+000
1	182.88013754	1.529556E-011	2.705561E-012	0	0.000000E+000
1	182.88036658	2.705561E-012	1.529556E-011	1	0.000000E+000
1	182.88049586	1.529556E-011	2.705561E-012	0	0.000000E+000
1	182.88705791	2.705561E-012	1.529556E-011	1	0.000000E+000
1	182.88714729	1.529556E-011	2.705561E-012	0	0.000000E+000
1	182.88808344	2.705561E-012	1.529556E-011	1	0.000000E+000
1	182.88813993	1.529556E-011	2.705561E-012	0	0.000000E+000
1	182.88938628	2.705561E-012	1.529556E-011	1	0.000000E+000
1	182.88957976	1.529556E-011	2.705561E-012	0	0.000000E+000
1	182.88967421	2.705561E-012	1.529556E-011	1	0.000000E+000
1	182.88971563	1.529556E-011	2.705561E-012	0	0.000000E+000
1	182.89088026	2.705561E-012	1.529556E-011	1	0.000000E+000
1	182.89094993	1.529556E-011	2.705561E-012	0	0.000000E+000
1	182.89104315	2.705561E-012	1.529556E-011	1	0.000000E+000
1	182.89108193	1.529556E-011	2.705561E-012	0	0.000000E+000
1	182.89178055	2.705561E-012	1.529556E-011	1	0.000000E+000
1	182.89181164	1.529556E-011	2.705561E-012	0	0.000000E+000
1	182.90252043	2.705561E-012	1.529556E-011	1	0.000000E+000
1	182.90268273	1.529556E-011	2.705561E-012	0	0.000000E+000
1	182.90401707	2.705561E-012	1.529556E-011	1	0.000000E+000
1	182.90414028	1.529556E-011	2.705561E-012	0	0.000000E+000
1	182.90445465	2.705561E-012	1.529556E-011	1	0.000000E+000
1	182.90454161	1.529556E-011	2.705561E-012	0	0.000000E+000
1	182.90530231	2.705561E-012	1.529556E-011	1	0.000000E+000
1	182.90543054	1.529556E-011	2.705561E-012	0	0.000000E+000
1	182.90796357	2.705561E-012	1.529556E-011	1	0.000000E+000
1	182.90814149	1.529556E-011	2.705561E-012	0	0.000000E+000
1	182.90814903	2.705561E-012	1.529556E-011	1	0.000000E+000
1	182.90827191	1.529556E-011	2.705561E-012	0	0.000000E+000
1	182.90853335	2.705561E-012	1.529556E-011	1	0.000000E+000
1	182.90856396	1.529556E-011	2.705561E-012	0	0.000000E+000
1	182.90933403	2.705561E-012	1.529556E-011	1	0.000000E+000
1	182.90943963	1.529556E-011	2.705561E-012	0	0.000000E+000
1	182.90990197	2.705561E-012	1.529556E-011	1	0.000000E+000
1	182.91005038	1.529556E-011	2.705561E-012	0	0.000000E+000
1	182.91628746	2.705561E-012	1.529556E-011	1	0.000000E+000
1	182.91640017	1.529556E-011	2.705561E-012	0	0.000000E+000
1	182.91805144	2.705561E-012	1.529556E-011	1	0.000000E+000
1	182.91810263	1.529556E-011	2.705561E-012	0	0.000000E+000
1	182.91989203	2.705561E-012	1.529556E-011	1	0.000000E+000
1	182.92000482	1.529556E-011	2.705561E-012	0	0.000000E+000
1	182.92014461	2.705561E-012	1.529556E-011	1	0.000000E+000
1	182.92031031	1.529556E-011	2.705561E-012	0	0.000000E+000
1	182.92744494	2.705561E-012	1.529556E-011	1	0.000000E+000
1	182.92745974	1.529556E-011	2.705561E-012	0	0.000000E+000
1	184.02816771	2.485939E-012	1.507594E-011	1	0.000000E+000
1	184.02822644	1.507594E-011	2.485939E-012	0	0.000000E+000
1	184.02842972	2.485939E-012	1.507594E-011	1	0.000000E+000
1	184.02846273	1.507594E-011	2.485939E-012	0	0.000000E+000
1	184.02849159	2.485939E-012	1.507594E-011	1	0.000000E+000
1	184.02852613	1.507594E-011	2.485939E-012	0	0.000000E+000
1	184.02890975	2.485939E-012	1.507594E-011	1	0.000000E+000
1	184.02915614	1.507594E-011	2.485939E-012	0	0.000000E+000
1	184.02952911	2.485939E-012	1.507594E-011	1	0.000000E+000
1	184.02954459	1.507594E-011	2.485939E-012	0	0.000000E+000
1	184.03261413	2.485939E-012	1.507594E-011	1	0.000000E+000
1	184.03306064	1.507594E-011	2.485939E-012	0	0.000000E+000
1	184.03340291	2.485939E-012	1.507594E-011	1	0.000000E+000
1	184.03355962	1.507594E-011	2.485939E-012	0	0.000000E+000
1	184.03400180	2.485939E-012	1.507594E-011	1	0.000000E+000
1	184.03407008	1.507594E-011	2.485939E-012	0	0.000000E+000
1	184.03626075	2.485939E-012	1.507594E-011	1	0.000000E+000
1	184.03631241	1.507594E-011	2.485939E-012	0	0.000000E+000
1	184.03796993	2.485939E-012	1.507594E-011	1	0.000000E+000
1	184.03798747	1.507594E-011	2.485939E-012	0	0.000000E+000
1	184.04100715	2.485939E-012	1.507594E-011	1	0.000000E+000
1	184.04105459	1.507594E-011	2.485939E-012	0	0.000000E+000
1	184.04324545	2.485939E-012	1.507594E-011	1	0.000000E+000
1	184.04326999	1.507594E-011	2.485939E-012	0	0.000000E+000
1	184.04356375	2.485939E-012	1.507594E-011	1	0.000000E+000
1	184.04363557	1.507594E-011	2.485939E-012	0	0.000000E+000
1	184.04396146	2.485939E-012	1.507594E-011	1	0.000000E+000
1	184.04407630	1.507594E-011	2.485939E-012	0	0.000000E+000
1	184.04454039	2.485939E-012	1.507594E-011	1	0.000000E+000
1	184.04456019	1.507594E-011	2.485939E-012	0	0.000000E+000
1	184.04473439	2.485939E-012	1.507594E-011	1	0.000000E+000
1	184.04484315	1.507594E-011	2.485939E-012	0	0.000000E+000
1	184.04661084	2.485939E-012	1.507594E-011	1	0.000000E+000
1	184.04665045	1.507594E-011	2.485939E-012	0	0.000000E+000
1	184.04709597	2.485939E-012	1.507594E-011	1	0.000000E+000
1	184.04712396	1.507594E-011	2.485939E-012	0	0.000000E+000
1	184.04789170	2.485939E-012	1.507594E-011	1	0.000000E+000
1	184.04795341	1.507594E-011	2.485939E-012	0	0.000000E+000
1	184.04801268	2.485939E-012	1.507594E-011	1	0.000000E+000
1	184.04815033	1.507594E-011	2.485939E-012	0	0.000000E+000
1	184.04885972	2.485939E-012	1.507594E-011	1	0.000000E+000
1	184.04892993	1.507594E-011	2.485939E-012	0	0.000000E+000
1	184.05154994	2.485939E-012	1.507594E-011	1	0.000000E+000
1	184.05169008	1.507594E-011	2.485939E-012	0	0.000000E+000
1	184.05242691	2.485939E-012	1.507594E-011	1	0.000000E+000
1	184.05245674	1.507594E-011	2.485939E-012	0	0.000000E+000
1	184.05462901	2.485939E-012	1.507594E-011	1	0.000000E+000
1	184.05476811	1.507594E-011	2.485939E-012	0	0.000000E+000
1	184.05715716	2.485939E-012	1.507594E-011	1	0.000000E+000
1	184.05718497	1.507594E-011	2.485939E-012	0	0.000000E+000
1	184.05872182	2.485939E-012	1.507594E-011	1	0.000000E+000
1	184.05875160	1.507594E-011	2.485939E-012	0	0.000000E+000
1	184.06266490	2.485939E-012	1.507594E-011	1	0.000000E+000
1	184.06270981	1.507594E-011	2.485939E-012	0	0.000000E+000
1	184.06441337	2.485939E-012	1.507594E-011	1	0.000000E+000
1	184.06444377	1.507594E-011	2.485939E-012	0	0.000000E+000
1	184.06448638	2.485939E-012	1.507594E-011	1	0.000000E+000
1	184.06463292	1.507594E-011	2.485939E-012	0	0.000000E+000
1	184.06738477	2.485939E-012	1.507594E-011	1	0.000000E+000
1	184.06740695	1.507594E-011	2.485939E-012	0	0.000000E+000
1	184.07071712	2.485939E-012	1.507594E-011	1	0.000000E+000
1	184.07083201	1.507594E-011	2.485939E-012	0	0.000000E+000
1	184.07105016	2.485939E-012	1.507594E-011	1	0.000000E+000
1	184.07109089	1.507594E-011	2.485939E-012	0	0.000000E+000
1	184.07207997	2.485939E-012	1.507594E-011	1	0.000000E+000
1	184.07212154	1.507594E-011	2.485939E-012	0	0.000000E+000
1	184.07687982	2.485939E-012	1.507594E-011	1	0.000000E+000
1	184.07703576	1.507594E-011	2.485939E-012	0	0.000000E+000
1	184.07716159	2.485939E-012	1.507594E-011	1	0.000000E+000
1	184.07722414	1.507594E-011	2.485939E-012	0	0.000000E+000
1	184.07891385	2.485939E-012	1.507594E-011	1	0.000000E+000
1	184.07899102	1.507594E-011	2.485939E-012	0	0.000000E+000
1	184.07900002	2.485939E-012	1.507594E-011	1	0.000000E+000
1	184.07903749	1.507594E-011	2.485939E-012	0	0.000000E+000
1	184.08207629	2.485939E-012	1.507594E-011	1	0.000000E+000
1	184.08219502	1.507594E-011	2.485939E-012	0	0.000000E+000
1	185.05530139	2.325414E-012	1.491541E-011	1	0.000000E+000
1	185.05540194	1.491541E-011	2.325414E-012	0	0.000000E+000
1	185.05663413	2.325414E-012	1.491541E-011	1	0.000000E+000
1	185.05684852	1.491541E-011	2.325414E-012	0	0.000000E+000
1	185.05686413	2.325414E-012	1.491541E-011	1	0.000000E+000
1	185.05690411	1.491541E-011	2.325414E-012	0	0.000000E+000
1	185.05744967	2.325414E-012	1.491541E-011	1	0.000000E+000
1	185.05751012	1.491541E-011	2.325414E-012	0	0.000000E+000
1	185.05866443	2.325414E-012	1.491541E-011	1	0.000000E+000
1	185.05871408	1.491541E-011	2.325414E-012	0	0.000000E+000
1	185.06055900	2.325414E-012	1.491541E-011	1	0.000000E+000
1	185.06066579	1.491541E-011	2.325414E-012	0	0.000000E+000
1	185.06251836	2.325414E-012	1.491541E-011	1	0.000000E+000
1	185.06264451	1.491541E-011	2.325414E-012	0	0.000000E+000
1	185.06606824	2.325414E-012	1.491541E-011	1	0.000000E+000
1	185.06611095	1.491541E-011	2.325414E-012	0	0.000000E+000
1	185.06725001	2.325414E-012	1.491541E-011	1	0.000000E+000
1	185.06757054	1.491541E-011	2.325414E-012	0	0.000000E+000
1	185.07275901	2.325414E-012	1.491541E-011	1	0.000000E+000
1	185.07298234	1.491541E-011	2.325414E-012	0	0.000000E+000
1	185.07299428	2.325414E-012	1.491541E-011	1	0.000000E+000
1	185.07308624	1.491541E-011	2.325414E-012	0	0.000000E+000
1	185.07325323	2.325414E-012	1.491541E-011	1	0.000000E+000
1	185.07360234	1.491541E-011	2.325414E-012	0	0.000000E+000
1	185.07742507	2.325414E-012	1.491541E-011	1	0.000000E+000
1	185.07753377	1.491541E-011	2.325414E-012	0	0.000000E+000
1	185.07856351	2.325414E-012	1.491541E-011	1	0.000000E+000
1	185.07859131	1.491541E-011	2.325414E-012	0	0.000000E+000
1	185.08263677	2.325414E-012	1.491541E-011	1	0.000000E+000
1	185.08284107	1.491541E-011	2.325414E-012	0	0.000000E+000
1	185.08370493	2.325414E-012	1.491541E-011	1	0.000000E+000
1	185.08386758	1.491541E-011	2.325414E-012	0	0.000000E+000
1	185.08770686	2.325414E-012	1.491541E-011	1	0.000000E+000
1	185.08789202	1.491541E-011	2.325414E-012	0	0.000000E+000
1	185.09077165	2.325414E-012	1.491541E-011	1	0.000000E+000
1	185.09080139	1.491541E-011	2.325414E-012	0	0.000000E+000
1	185.09205367	2.325414E-012	1.491541E-011	1	0.000000E+000
1	185.09213349	1.491541E-011	2.325414E-012	0	0.000000E+000
1	185.09269289	2.325414E-012	1.491541E-011	1	0.000000E+000
1	185.09289867	1.491541E-011	2.325414E-012	0	0.000000E+000
1	186.58772151	2.831512E-012	1.542151E-011	1	0.000000E+000
1	186.58775260	1.542151E-011	2.831512E-012	0	0.000000E+000
1	186.59012614	2.831512E-012	1.542151E-011	1	0.000000E+000
1	186.59025087	1.542151E-011	2.831512E-012	0	0.000000E+000
1	186.59073147	2.831512E-012	1.542151E-011	1	0.000000E+000
1	186.59075784	1.542151E-011	2.831512E-012	0	0.000000E+000
1	186.59272794	2.831512E-012	1.542151E-011	1	0.000000E+000
1	186.59289399	1.542151E-011	2.831512E-012	0	0.000000E+000
1	186.59385574	2.831512E-012	1.542151E-011	1	0.000000E+000
1	186.59402022	1.542151E-011	2.831512E-012	0	0.000000E+000
1	186.59415386	2.831512E-012	1.542151E-011	1	0.000000E+000
1	186.59420373	1.542151E-011	2.831512E-012	0	0.000000E+000
1	186.59711994	2.831512E-012	1.542151E-011	1	0.000000E+000
1	186.59715940	1.542151E-011	2.831512E-012	0	0.000000E+000
1	186.59742296	2.831512E-012	1.542151E-011	1	0.000000E+000
1	186.59749778	1.542151E-011	2.831512E-012	0	0.000000E+000
1	186.60316716	2.831512E-012	1.542151E-011	1	0.000000E+000
1	186.60327031	1.542151E-011	2.831512E-012	0	0.000000E+000
1	186.60473160	2.831512E-012	1.542151E-011	1	0.000000E+000
1	186.60489982	1.542151E-011	2.831512E-012	0	0.000000E+000
1	186.60607737	2.831512E-012	1.542151E-011	1	0.000000E+000
1	186.60614534	1.542151E-011	2.831512E-012	0	0.000000E+000
1	186.60736512	2.831512E-012	1.542151E-011	1	0.000000E+000
1	186.60755892	1.542151E-011	2.831512E-012	0	0.000000E+000
1	186.60962007	2.831512E-012	1.542151E-011	1	0.000000E+000
1	186.60971546	1.542151E-011	2.831512E-012	0	0.000000E+000
1	186.61120489	2.831512E-012	1.542151E-011	1	0.000000E+000
1	186.61125783	1.542151E-011	2.831512E-012	0	0.000000E+000
1	186.61237965	2.831512E-012	1.542151E-011	1	0.000000E+000
1	186.61242493	1.542151E-011	2.831512E-012	0	0.000000E+000
1	186.61437193	2.831512E-012	1.542151E-011	1	0.000000E+000
1	186.61446968	1.542151E-011	2.831512E-012	0	0.000000E+000
1	186.61634909	2.831512E-012	1.542151E-011	1	0.000000E+000
1	186.61651187	1.542151E-011	2.831512E-012	0	0.000000E+000
1	186.61702582	2.831512E-012	1.542151E-011	1	0.000000E+000
1	186.61732880	1.542151E-011	2.831512E-012	0	0.000000E+000
1	186.61798201	2.831512E-012	1.542151E-011	1	0.000000E+000
1	186.61802196	1.542151E-011	2.831512E-012	0	0.000000E+000
1	186.62084468	2.831512E-012	1.542151E-011	1	0.000000E+000
1	186.62090566	1.542151E-011	2.831512E-012	0	0.000000E+000
1	186.62474999	2.831512E-012	1.542151E-011	1	0.000000E+000
1	186.62499906	1.542151E-011	2.831512E-012	0	0.000000E+000
1	186.62542253	2.831512E-012	1.542151E-011	1	0.000000E+000
1	186.62563753	1.542151E-011	2.831512E-012	0	0.000000E+000
1	186.62569395	2.831512E-012	1.542151E-011	1	0.000000E+000
1	186.62572080	1.542151E-011	2.831512E-012	0	0.000000E+000
1	186.62625844	2.831512E-012	1.542151E-011	1	0.000000E+000
1	186.62633659	1.542151E-011	2.831512E-012	0	0.000000E+000
1	186.62794258	2.831512E-012	1.542151E-011	1	0.000000E+000
1	186.62800276	1.542151E-011	2.831512E-012	0	0.000000E+000
1	186.63493503	2.831512E-012	1.542151E-011	1	0.000000E+000
1	186.63503369	1.542151E-011	2.831512E-012	0	0.000000E+000
1	186.63520918	2.831512E-012	1.542151E-011	1	0.000000E+000
1	186.63552330	1.542151E-011	2.831512E-012	0	0.000000E+000
1	186.64113924	2.831512E-012	1.542151E-011	1	0.000000E+000
1	186.64119378	1.542151E-011	2.831512E-012	0	0.000000E+000
1	186.64140617	2.831512E-012	1.542151E-011	1	0.000000E+000
1	186.64145106	1.542151E-011	2.831512E-012	0	0.000000E+000
1	186.64245791	2.831512E-012	1.542151E-011	1	0.000000E+000
1	186.64256186	1.542151E-011	2.831512E-012	0	0.000000E+000
1	186.64538950	2.831512E-012	1.542151E-011	1	0.000000E+000
1	186.64548479	1.542151E-011	2.831512E-012	0	0.000000E+000
1	186.64706840	2.831512E-012	1.542151E-011	1	0.000000E+000
1	186.64712799	1.542151E-011	2.831512E-012	0	0.000000E+000
1	186.64722576	2.831512E-012	1.542151E-011	1	0.000000E+000
1	186.64725559	1.542151E-011	2.831512E-012	0	0.000000E+000
1	186.64761553	2.831512E-012	1.542151E-011	1	0.000000E+000
1	186.64765901	1.542151E-011	2.831512E-012	0	0.000000E+000
1	186.64877335	2.831512E-012	1.542151E-011	1	0.000000E+000
1	186.64880800	1.542151E-011	2.831512E-012	0	0.000000E+000
1	186.66917531	2.831512E-012	1.542151E-011	1	0.000000E+000
1	186.66922291	1.542151E-011	2.831512E-012	0	0.000000E+000
1	186.67346691	2.831512E-012	1.542151E-011	1	0.000000E+000
1	186.67354934	1.542151E-011	2.831512E-012	0	0.000000E+000
1	186.67546646	2.831512E-012	1.542151E-011	1	0.000000E+000
1	186.67564664	1.542151E-011	2.831512E-012	0	0.000000E+000
1	186.68302777	2.831512E-012	1.542151E-011	1	0.000000E+000
1	186.68309073	1.542151E-011	2.831512E-012	0	0.000000E+000
1	189.49652961	2.504814E-012	1.509481E-011	1	0.000000E+000
1	189.49661077	1.509481E-011	2.504814E-012	0	0.000000E+000
1	189.49748010	2.504814E-012	1.509481E-011	1	0.000000E+000
1	189.49750269	1.509481E-011	2.504814E-012	0	0.000000E+000
1	189.49761190	2.504814E-012	1.509481E-011	1	0.000000E+000
1	189.49783107	1.509481E-011	2.504814E-012	0	0.000000E+000
1	189.49874668	2.504814E-012	1.509481E-011	1	0.000000E+000
1	189.49920560	1.509481E-011	2.504814E-012	0	0.000000E+000
1	189.50283990	2.504814E-012	1.509481E-011	1	0.000000E+000
1	189.50287273	1.509481E-011	2.504814E-012	0	0.000000E+000
1	189.50468017	2.504814E-012	1.509481E-011	1	0.000000E+000
1	189.50492418	1.509481E-011	2.504814E-012	0	0.000000E+000
1	189.50642303	2.504814E-012	1.509481E-011	1	0.000000E+000
1	189.50676976	1.509481E-011	2.504814E-012	0	0.000000E+000
1	189.50765021	2.504814E-012	1.509481E-011	1	0.000000E+000
1	189.50772283	1.509481E-011	2.504814E-012	0	0.000000E+000
1	189.50985004	2.504814E-012	1.509481E-011	1	0.000000E+000
1	189.51007000	1.509481E-011	2.504814E-012	0	0.000000E+000
1	189.51238956	2.504814E-012	1.509481E-011	1	0.000000E+000
1	189.51241961	1.509481E-011	2.504814E-012	0	0.000000E+000
1	189.51306873	2.504814E-012	1.509481E-011	1	0.000000E+000
1	189.51315123	1.509481E-011	2.504814E-012	0	0.000000E+000
1	189.51339576	2.504814E-012	1.509481E-011	1	0.000000E+000
1	189.51356494	1.509481E-011	2.504814E-012	0	0.000000E+000
1	189.51461753	2.504814E-012	1.509481E-011	1	0.000000E+000
1	189.51466672	1.509481E-011	2.504814E-012	0	0.000000E+000
1	189.51564239	2.504814E-012	1.509481E-011	1	0.000000E+000
1	189.51573247	1.509481E-011	2.504814E-012	0	0.000000E+000
1	189.51720051	2.504814E-012	1.509481E-011	1	0.000000E+000
1	189.51737057	1.509481E-011	2.504814E-012	0	0.000000E+000
1	189.51863688	2.504814E-012	1.509481E-011	1	0.000000E+000
1	189.51871195	1.509481E-011	2.504814E-012	0	0.000000E+000
1	189.52382049	2.504814E-012	1.509481E-011	1	0.000000E+000
1	189.52386884	1.509481E-011	2.504814E-012	0	0.000000E+000
1	189.52595938	2.504814E-012	1.509481E-011	1	0.000000E+000
1	189.52601424	1.509481E-011	2.504814E-012	0	0.000000E+000
1	189.52605722	2.504814E-012	1.509481E-011	1	0.000000E+000
1	189.52609184	1.509481E-011	2.504814E-012	0	0.000000E+000
1	189.52690178	2.504814E-012	1.509481E-011	1	0.000000E+000
1	189.52693392	1.509481E-011	2.504814E-012	0	0.000000E+000
1	189.52947270	2.504814E-012	1.509481E-011	1	0.000000E+000
1	189.52965877	1.509481E-011	2.504814E-012	0	0.000000E+000
1	189.52994304	2.504814E-012	1.509481E-011	1	0.000000E+000
1	189.52999218	1.509481E-011	2.504814E-012	0	0.000000E+000
1	189.53064442	2.504814E-012	1.509481E-011	1	0.000000E+000
1	189.53071011	1.509481E-011	2.504814E-012	0	0.000000E+000
1	189.53410722	2.504814E-012	1.509481E-011	1	0.000000E+000
1	189.53418145	1.509481E-011	2.504814E-012	0	0.000000E+000
1	189.53437819	2.504814E-012	1.509481E-011	1	0.000000E+000
1	189.53443344	1.509481E-011	2.504814E-012	0	0.000000E+000
1	189.53618065	2.504814E-012	1.509481E-011	1	0.000000E+000
1	189.53627565	1.509481E-011	2.504814E-012	0	0.000000E+000
1	189.53853370	2.504814E-012	1.509481E-011	1	0.000000E+000
1	189.53857069	1.509481E-011	2.504814E-012	0	0.000000E+000
1	189.53859098	2.504814E-012	1.509481E-011	1	0.000000E+000
1	189.53870447	1.509481E-011	2.504814E-012	0	0.000000E+000
1	189.53873035	2.504814E-012	1.509481E-011	1	0.000000E+000
1	189.53876189	1.509481E-011	2.504814E-012	0	0.000000E+000
1	190.43847733	2.929602E-012	1.551960E-011	1	0.000000E+000
1	190.43863163	1.551960E-011	2.929602E-012	0	0.000000E+000
1	190.44156105	2.929602E-012	1.551960E-011	1	0.000000E+000
1	190.44158248	1.551960E-011	2.929602E-012	0	0.000000E+000
1	190.44371833	2.929602E-012	1.551960E-011	1	0.000000E+000
1	190.44379522	1.551960E-011	2.929602E-012	0	0.000000E+000
1	190.44788081	2.929602E-012	1.551960E-011	1	0.000000E+000
1	190.44801233	1.551960E-011	2.929602E-012	0	0.000000E+000
1	190.44820898	2.929602E-012	1.551960E-011	1	0.000000E+000
1	190.44824146	1.551960E-011	2.929602E-012	0	0.000000E+000
1	190.45617813	2.929602E-012	1.551960E-011	1	0.000000E+000
1	190.45618862	1.551960E-011	2.929602E-012	0	0.000000E+000
1	190.45654182	2.929602E-012	1.551960E-011	1	0.000000E+000
1	190.45663936	1.551960E-011	2.929602E-012	0	0.000000E+000
1	190.45772457	2.929602E-012	1.551960E-011	1	0.000000E+000
1	190.45775063	1.551960E-011	2.929602E-012	0	0.000000E+000
1	190.46016736	2.929602E-012	1.551960E-011	1	0.000000E+000
1	190.46020083	1.551960E-011	2.929602E-012	0	0.000000E+000
1	190.46094119	2.929602E-012	1.551960E-011	1	0.000000E+000
1	190.46097751	1.551960E-011	2.929602E-012	0	0.000000E+000
1	190.46490473	2.929602E-012	1.551960E-011	1	0.000000E+000
1	190.46494405	1.551960E-011	2.929602E-012	0	0.000000E+000
1	190.46574009	2.929602E-012	1.551960E-011	1	0.000000E+000
1	190.46587132	1.551960E-011	2.929602E-012	0	0.000000E+000
1	190.46641209	2.929602E-012	1.551960E-011	1	0.000000E+000
1	190.46657581	1.551960E-011	2.929602E-012	0	0.000000E+000
1	190.46667118	2.929602E-012	1.551960E-011	1	0.000000E+000
1	190.46669614	1.551960E-011	2.929602E-012	0	0.000000E+000
1	190.47034352	2.929602E-012	1.551960E-011	1	0.000000E+000
1	190.47038223	1.551960E-011	2.929602E-012	0	0.000000E+000
1	190.47492895	2.929602E-012	1.551960E-011	1	0.000000E+000
1	190.47495291	1.551960E-011	2.929602E-012	0	0.000000E+000
1	190.47515791	2.929602E-012	1.551960E-011	1	0.000000E+000
1	190.47532839	1.551960E-011	2.929602E-012	0	0.000000E+000
1	190.47535532	2.929602E-012	1.551960E-011	1	0.000000E+000
1	190.47540553	1.551960E-011	2.929602E-012	0	0.000000E+000
1	190.47673735	2.929602E-012	1.551960E-011	1	0.000000E+000
1	190.47698551	1.551960E-011	2.929602E-012	0	0.000000E+000
1	190.47895107	2.929602E-012	1.551960E-011	1	0.000000E+000
1	190.47901003	1.551960E-011	2.929602E-012	0	0.000000E+000
1	190.47906667	2.929602E-012	1.551960E-011	1	0.000000E+000
1	190.47932715	1.551960E-011	2.929602E-012	0	0.000000E+000
1	190.47948242	2.929602E-012	1.551960E-011	1	0.000000E+000
1	190.47965176	1.551960E-011	2.929602E-012	0	0.000000E+000
1	190.48125977	2.929602E-012	1.551960E-011	1	0.000000E+000
1	190.48136074	1.551960E-011	2.929602E-012	0	0.000000E+000
1	190.48270611	2.929602E-012	1.551960E-011	1	0.000000E+000
1	190.48287031	1.551960E-011	2.929602E-012	0	0.000000E+000
1	190.48314164	2.929602E-012	1.551960E-011	1	0.000000E+000
1	190.48325284	1.551960E-011	2.929602E-012	0	0.000000E+000
1	190.48461741	2.929602E-012	1.551960E-011	1	0.000000E+000
1	190.48495304	1.551960E-011	2.929602E-012	0	0.000000E+000
1	190.48636963	2.929602E-012	1.551960E-011	1	0.000000E+000
1	190.48639502	1.551960E-011	2.929602E-012	0	0.000000E+000
1	190.48876587	2.929602E-012	1.551960E-011	1	0.000000E+000
1	190.48911209	1.551960E-011	2.929602E-012	0	0.000000E+000
1	190.49034840	2.929602E-012	1.551960E-011	1	0.000000E+000
1	190.49045202	1.551960E-011	2.929602E-012	0	0.000000E+000
1	190.49081073	2.929602E-012	1.551960E-011	1	0.000000E+000
1	190.49091082	1.551960E-011	2.929602E-012	0	0.000000E+000
1	190.49118536	2.929602E-012	1.551960E-011	1	0.000000E+000
1	190.49123692	1.551960E-011	2.929602E-012	0	0.000000E+000
1	190.49301951	2.929602E-012	1.551960E-011	1	0.000000E+000
1	190.49330895	1.551960E-011	2.929602E-012	0	0.000000E+000
1	190.49661845	2.929602E-012	1.551960E-011	1	0.000000E+000
1	190.49667086	1.551960E-011	2.929602E-012	0	0.000000E+000
1	190.49672062	2.929602E-012	1.551960E-011	1	0.000000E+000
1	190.49682983	1.551960E-011	2.929602E-012	0	0.000000E+000
1	190.74360832	2.495853E-012	1.508585E-011	1	0.000000E+000
1	190.74371351	1.508585E-011	2.495853E-012	0	0.000000E+000
1	190.74469797	2.495853E-012	1.508585E-011	1	0.000000E+000
1	190.74478959	1.508585E-011	2.495853E-012	0	0.000000E+000
1	190.74685447	2.495853E-012	1.508585E-011	1	0.000000E+000
1	190.74690017	1.508585E-011	2.495853E-012	0	0.000000E+000
1	190.74781792	2.495853E-012	1.508585E-011	1	0.000000E+000
1	190.74799763	1.508585E-011	2.495853E-012	0	0.000000E+000
1	190.75001846	2.495853E-012	1.508585E-011	1	0.000000E+000
1	190.75020079	1.508585E-011	2.495853E-012	0	0.000000E+000
1	190.75202223	2.495853E-012	1.508585E-011	1	0.000000E+000
1	190.75210063	1.508585E-011	2.495853E-012	0	0.000000E+000
1	190.75386247	2.495853E-012	1.508585E-011	1	0.000000E+000
1	190.75392330	1.508585E-011	2.495853E-012	0	0.000000E+000
1	190.75427009	2.495853E-012	1.508585E-011	1	0.000000E+000
1	190.75437395	1.508585E-011	2.495853E-012	0	0.000000E+000
1	190.75488941	2.495853E-012	1.508585E-011	1	0.000000E+000
1	190.75490626	1.508585E-011	2.495853E-012	0	0.000000E+000
1	190.75712224	2.495853E-012	1.508585E-011	1	0.000000E+000
1	190.75714186	1.508585E-011	2.495853E-012	0	0.000000E+000
1	190.75718953	2.495853E-012	1.508585E-011	1	0.000000E+000
1	190.75725971	1.508585E-011	2.495853E-012	0	0.000000E+000
1	190.75921767	2.495853E-012	1.508585E-011	1	0.000000E+000
1	190.75925419	1.508585E-011	2.495853E-012	0	0.000000E+000
1	190.76013355	2.495853E-012	1.508585E-011	1	0.000000E+000
1	190.76021378	1.508585E-011	2.495853E-012	0	0.000000E+000
1	190.76257151	2.495853E-012	1.508585E-011	1	0.000000E+000
1	190.76264790	1.508585E-011	2.495853E-012	0	0.000000E+000
1	190.76472586	2.495853E-012	1.508585E-011	1	0.000000E+000
1	190.76480813	1.508585E-011	2.495853E-012	0	0.000000E+000
1	190.76541504	2.495853E-012	1.508585E-011	1	0.000000E+000
1	190.76544519	1.508585E-011	2.495853E-012	0	0.000000E+000
1	190.76803185	2.495853E-012	1.508585E-011	1	0.000000E+000
1	190.76807972	1.508585E-011	2.495853E-012	0	0.000000E+000
1	190.76834997	2.495853E-012	1.508585E-011	1	0.000000E+000
1	190.76837606	1.508585E-011	2.495853E-012	0	0.000000E+000
1	190.77351392	2.495853E-012	1.508585E-011	1	0.000000E+000
1	190.77362472	1.508585E-011	2.495853E-012	0	0.000000E+000
1	190.77799405	2.495853E-012	1.508585E-011	1	0.000000E+000
1	190.77804238	1.508585E-011	2.495853E-012	0	0.000000E+000
1	190.77961100	2.495853E-012	1.508585E-011	1	0.000000E+000
1	190.77975791	1.508585E-011	2.495853E-012	0	0.000000E+000
1	190.78013606	2.495853E-012	1.508585E-011	1	0.000000E+000
1	190.78035784	1.508585E-011	2.495853E-012	0	0.000000E+000
1	190.78229768	2.495853E-012	1.508585E-011	1	0.000000E+000
1	190.78240611	1.508585E-011	2.495853E-012	0	0.000000E+000
1	190.78293319	2.495853E-012	1.508585E-011	1	0.000000E+000
1	190.78304358	1.508585E-011	2.495853E-012	0	0.000000E+000
1	190.78309154	2.495853E-012	1.508585E-011	1	0.000000E+000
1	190.78312063	1.508585E-011	2.495853E-012	0	0.000000E+000
1	190.78322871	2.495853E-012	1.508585E-011	1	0.000000E+000
1	190.78328500	1.508585E-011	2.495853E-012	0	0.000000E+000
1	190.78515522	2.495853E-012	1.508585E-011	1	0.000000E+000
1	190.78525385	1.508585E-011	2.495853E-012	0	0.000000E+000
1	190.78652838	2.495853E-012	1.508585E-011	1	0.000000E+000
1	190.78663410	1.508585E-011	2.495853E-012	0	0.000000E+000
1	190.79200176	2.495853E-012	1.508585E-011	1	0.000000E+000
1	190.79206768	1.508585E-011	2.495853E-012	0	0.000000E+000
1	190.79237297	2.495853E-012	1.508585E-011	1	0.000000E+000
1	190.79276035	1.508585E-011	2.495853E-012	0	0.000000E+000
1	190.79316642	2.495853E-012	1.508585E-011	1	0.000000E+000
1	190.79329446	1.508585E-011	2.495853E-012	0	0.000000E+000
1	190.79373954	2.495853E-012	1.508585E-011	1	0.000000E+000
1	190.79407530	1.508585E-011	2.495853E-012	0	0.000000E+000
1	190.79785536	2.495853E-012	1.508585E-011	1	0.000000E+000
1	190.79789312	1.508585E-011	2.495853E-012	0	0.000000E+000
1	190.80113199	2.495853E-012	1.508585E-011	1	0.000000E+000
1	190.80121253	1.508585E-011	2.495853E-012	0	0.000000E+000
1	190.80611644	2.495853E-012	1.508585E-011	1	0.000000E+000
1	190.80628029	1.508585E-011	2.495853E-012	0	0.000000E+000
1	190.80991235	2.495853E-012	1.508585E-011	1	0.000000E+000
1	190.80994454	1.508585E-011	2.495853E-012	0	0.000000E+000
1	190.81159805	2.495853E-012	1.508585E-011	1	0.000000E+000
1	190.81163372	1.508585E-011	2.495853E-012	0	0.000000E+000
1	190.81766019	2.495853E-012	1.508585E-011	1	0.000000E+000
1	190.81778653	1.508585E-011	2.495853E-012	0	0.000000E+000
1	190.81914092	2.495853E-012	1.508585E-011	1	0.000000E+000
1	190.81924971	1.508585E-011	2.495853E-012	0	0.000000E+000
1	190.82037209	2.495853E-012	1.508585E-011	1	0.000000E+000
1	190.82038554	1.508585E-011	2.495853E-012	0	0.000000E+000
1	190.82049691	2.495853E-012	1.508585E-011	1	0.000000E+000
1	190.82055529	1.508585E-011	2.495853E-012	0	0.000000E+000
1	190.82250285	2.495853E-012	1.508585E-011	1	0.000000E+000
1	190.82251997	1.508585E-011	2.495853E-012	0	0.000000E+000
1	190.82254851	2.495853E-012	1.508585E-011	1	0.000000E+000
1	190.82265124	1.508585E-011	2.495853E-012	0	0.000000E+000
1	190.82722081	2.495853E-012	1.508585E-011	1	0.000000E+000
1	190.82725378	1.508585E-011	2.495853E-012	0	0.000000E+000
1	190.82952011	2.495853E-012	1.508585E-011	1	0.000000E+000
1	190.82954508	1.508585E-011	2.495853E-012	0	0.000000E+000
1	190.83105035	2.495853E-012	1.508585E-011	1	0.000000E+000
1	190.83109605	1.508585E-011	2.495853E-012	0	0.000000E+000
1	190.83133605	2.495853E-012	1.508585E-011	1	0.000000E+000
1	190.83142292	1.508585E-011	2.495853E-012	0	0.000000E+000
1	190.83156677	2.495853E-012	1.508585E-011	1	0.000000E+000
1	190.83162943	1.508585E-011	2.495853E-012	0	0.000000E+000
1	190.83537622	2.495853E-012	1.508585E-011	1	0.000000E+000
1	190.83564126	1.508585E-011	2.495853E-012	0	0.000000E+000
1	190.83786374	2.495853E-012	1.508585E-011	1	0.000000E+000
1	190.83787256	1.508585E-011	2.495853E-012	0	0.000000E+000
1	190.83846983	2.495853E-012	1.508585E-011	1	0.000000E+000
1	190.83851618	1.508585E-011	2.495853E-012	0	0.000000E+000
1	191.87979402	2.757268E-012	1.534727E-011	1	0.000000E+000
1	191.87994867	1.534727E-011	2.757268E-012	0	0.000000E+000
1	191.88033896	2.757268E-012	1.534727E-011	1	0.000000E+000
1	191.88040219	1.534727E-011	2.757268E-012	0	0.000000E+000
1	191.88223216	2.757268E-012	1.534727E-011	1	0.000000E+000
1	191.88229935	1.534727E-011	2.757268E-012	0	0.000000E+000
1	191.88862403	2.757268E-012	1.534727E-011	1	0.000000E+000
1	191.88868774	1.534727E-011	2.757268E-012	0	0.000000E+000
1	191.89013152	2.757268E-012	1.534727E-011	1	0.000000E+000
1	191.89016097	1.534727E-011	2.757268E-012	0	0.000000E+000
1	191.89586909	2.757268E-012	1.534727E-011	1	0.000000E+000
1	191.89595467	1.534727E-011	2.757268E-012	0	0.000000E+000
1	191.89681776	2.757268E-012	1.534727E-011	1	0.000000E+000
1	191.89693820	1.534727E-011	2.757268E-012	0	0.000000E+000
1	191.89926011	2.757268E-012	1.534727E-011	1	0.000000E+000
1	191.89930604	1.534727E-011	2.757268E-012	0	0.000000E+000
1	191.89949368	2.757268E-012	1.534727E-011	1	0.000000E+000
1	191.89951600	1.534727E-011	2.757268E-012	0	0.000000E+000
1	191.89993307	2.757268E-012	1.534727E-011	1	0.000000E+000
1	191.89997885	1.534727E-011	2.757268E-012	0	0.000000E+000
1	191.90020183	2.757268E-012	1.534727E-011	1	0.000000E+000
1	191.90020690	1.534727E-011	2.757268E-012	0	0.000000E+000
1	191.90407238	2.757268E-012	1.534727E-011	1	0.000000E+000
1	191.90432445	1.534727E-011	2.757268E-012	0	0.000000E+000
1	191.90449829	2.757268E-012	1.534727E-011	1	0.000000E+000
1	191.90456332	1.534727E-011	2.757268E-012	0	0.000000E+000
1	191.90494598	2.757268E-012	1.534727E-011	1	0.000000E+000
1	191.90516635	1.534727E-011	2.757268E-012	0	0.000000E+000
1	191.90783076	2.757268E-012	1.534727E-011	1	0.000000E+000
1	191.90789641	1.534727E-011	2.757268E-012	0	0.000000E+000
1	191.91037879	2.757268E-012	1.534727E-011	1	0.000000E+000
1	191.91049152	1.534727E-011	2.757268E-012	0	0.000000E+000
1	191.91056472	2.757268E-012	1.534727E-011	1	0.000000E+000
1	191.91060104	1.534727E-011	2.757268E-012	0	0.000000E+000
1	191.91150776	2.757268E-012	1.534727E-011	1	0.000000E+000
1	191.91174144	1.534727E-011	2.757268E-012	0	0.000000E+000
1	191.91192743	2.757268E-012	1.534727E-011	1	0.000000E+000
1	191.91196599	1.534727E-011	2.757268E-012	0	0.000000E+000
1	191.91531516	2.757268E-012	1.534727E-011	1	0.000000E+000
1	191.91538145	1.534727E-011	2.757268E-012	0	0.000000E+000
1	191.91882413	2.757268E-012	1.534727E-011	1	0.000000E+000
1	191.91892478	1.534727E-011	2.757268E-012	0	0.000000E+000
1	191.91951064	2.757268E-012	1.534727E-011	1	0.000000E+000
1	191.91964996	1.534727E-011	2.757268E-012	0	0.000000E+000
1	191.92116811	2.757268E-012	1.534727E-011	1	0.000000E+000
1	191.92119705	1.534727E-011	2.757268E-012	0	0.000000E+000
1	191.92143223	2.757268E-012	1.534727E-011	1	0.000000E+000
1	191.92150945	1.534727E-011	2.757268E-012	0	0.000000E+000
1	191.92195645	2.757268E-012	1.534727E-011	1	0.000000E+000
1	191.92203309	1.534727E-011	2.757268E-012	0	0.000000E+000
1	191.92216789	2.757268E-012	1.534727E-011	1	0.000000E+000
1	191.92217359	1.534727E-011	2.757268E-012	0	0.000000E+000
1	191.92707721	2.757268E-012	1.534727E-011	1	0.000000E+000
1	191.92722044	1.534727E-011	2.757268E-012	0	0.000000E+000
1	191.94338639	2.757268E-012	1.534727E-011	1	0.000000E+000
1	191.94341265	1.534727E-011	2.757268E-012	0	0.000000E+000
1	191.94343948	2.757268E-012	1.534727E-011	1	0.000000E+000
1	191.94366993	1.534727E-011	2.757268E-012	0	0.000000E+000
1	191.94479128	2.757268E-012	1.534727E-011	1	0.000000E+000
1	191.94481209	1.534727E-011	2.757268E-012	0	0.000000E+000
1	191.94736662	2.757268E-012	1.534727E-011	1	0.000000E+000
1	191.94748496	1.534727E-011	2.757268E-012	0	0.000000E+000
1	191.94949559	2.757268E-012	1.534727E-011	1	0.000000E+000
1	191.94967837	1.534727E-011	2.757268E-012	0	0.000000E+000
1	191.95160294	2.757268E-012	1.534727E-011	1	0.000000E+000
1	191.95170216	1.534727E-011	2.757268E-012	0	0.000000E+000
1	191.95172189	2.757268E-012	1.534727E-011	1	0.000000E+000
1	191.95178699	1.534727E-011	2.757268E-012	0	0.000000E+000
1	191.95925669	2.828622E-012	1.541862E-011	1	0.000000E+000
1	191.95932073	1.541862E-011	2.828622E-012	0	0.000000E+000
1	191.96253413	2.828622E-012	1.541862E-011	1	0.000000E+000
1	191.96263817	1.541862E-011	2.828622E-012	0	0.000000E+000
1	191.96386063	2.828622E-012	1.541862E-011	1	0.000000E+000
1	191.96391607	1.541862E-011	2.828622E-012	0	0.000000E+000
1	191.96402067	2.828622E-012	1.541862E-011	1	0.000000E+000
1	191.96406979	1.541862E-011	2.828622E-012	0	0.000000E+000
1	191.96573980	2.828622E-012	1.541862E-011	1	0.000000E+000
1	191.96589167	1.541862E-011	2.828622E-012	0	0.000000E+000
1	191.96648918	2.828622E-012	1.541862E-011	1	0.000000E+000
1	191.96656272	1.541862E-011	2.828622E-012	0	0.000000E+000
1	191.96716447	2.828622E-012	1.541862E-011	1	0.000000E+000
1	191.96722178	1.541862E-011	2.828622E-012	0	0.000000E+000
1	191.96801179	2.828622E-012	1.541862E-011	1	0.000000E+000
1	191.96804445	1.541862E-011	2.828622E-012	0	0.000000E+000
1	191.96937715	2.828622E-012	1.541862E-011	1	0.000000E+000
1	191.96952813	1.541862E-011	2.828622E-012	0	0.000000E+000
1	191.96969578	2.828622E-012	1.541862E-011	1	0.000000E+000
1	191.96975951	1.541862E-011	2.828622E-012	0	0.000000E+000
1	191.96995495	2.828622E-012	1.541862E-011	1	0.000000E+000
1	191.97025802	1.541862E-011	2.828622E-012	0	0.000000E+000
1	191.97220926	2.828622E-012	1.541862E-011	1	0.000000E+000
1	191.97224661	1.541862E-011	2.828622E-012	0	0.000000E+000
1	191.97324415	2.828622E-012	1.541862E-011	1	0.000000E+000
1	191.97333385	1.541862E-011	2.828622E-012	0	0.000000E+000
1	191.97391084	2.828622E-012	1.541862E-011	1	0.000000E+000
1	191.97405488	1.541862E-011	2.828622E-012	0	0.000000E+000
1	191.97561778	2.828622E-012	1.541862E-011	1	0.000000E+000
1	191.97570786	1.541862E-011	2.828622E-012	0	0.000000E+000
1	191.97682400	2.828622E-012	1.541862E-011	1	0.000000E+000
1	191.97689822	1.541862E-011	2.828622E-012	0	0.000000E+000
1	191.97759937	2.828622E-012	1.541862E-011	1	0.000000E+000
1	191.97774887	1.541862E-011	2.828622E-012	0	0.000000E+000
1	191.98175578	2.828622E-012	1.541862E-011	1	0.000000E+000
1	191.98180640	1.541862E-011	2.828622E-012	0	0.000000E+000
1	191.98204865	2.828622E-012	1.541862E-011	1	0.000000E+000
1	191.98209636	1.541862E-011	2.828622E-012	0	0.000000E+000
1	191.98214551	2.828622E-012	1.541862E-011	1	0.000000E+000
1	191.98217834	1.541862E-011	2.828622E-012	0	0.000000E+000
1	191.98561024	2.828622E-012	1.541862E-011	1	0.000000E+000
1	191.98573366	1.541862E-011	2.828622E-012	0	0.000000E+000
1	191.98625725	2.828622E-012	1.541862E-011	1	0.000000E+000
1	191.98630289	1.541862E-011	2.828622E-012	0	0.000000E+000
1	191.98664295	2.828622E-012	1.541862E-011	1	0.000000E+000
1	191.98668312	1.541862E-011	2.828622E-012	0	0.000000E+000
1	191.99075676	2.828622E-012	1.541862E-011	1	0.000000E+000
1	191.99078918	1.541862E-011	2.828622E-012	0	0.000000E+000
1	191.99149091	2.828622E-012	1.541862E-011	1	0.000000E+000
1	191.99159104	1.541862E-011	2.828622E-012	0	0.000000E+000
1	191.99899057	2.828622E-012	1.541862E-011	1	0.000000E+000
1	191.99933976	1.541862E-011	2.828622E-012	0	0.000000E+000
1	191.99958881	2.828622E-012	1.541862E-011	1	0.000000E+000
1	191.99961337	1.541862E-011	2.828622E-012	0	0.000000E+000
1	192.00074987	2.828622E-012	1.541862E-011	1	0.000000E+000
1	192.00079034	1.541862E-011	2.828622E-012	0	0.000000E+000
1	192.00106837	2.828622E-012	1.541862E-011	1	0.000000E+000
1	192.00109431	1.541862E-011	2.828622E-012	0	0.000000E+000
1	192.00401657	2.828622E-012	1.541862E-011	1	0.000000E+000
1	192.00412902	1.541862E-011	2.828622E-012	0	0.000000E+000
1	192.00521285	2.828622E-012	1.541862E-011	1	0.000000E+000
1	192.00526652	1.541862E-011	2.828622E-012	0	0.000000E+000
1	192.00573931	2.828622E-012	1.541862E-011	1	0.000000E+000
1	192.00576304	1.541862E-011	2.828622E-012	0	0.000000E+000
1	192.00636709	2.828622E-012	1.541862E-011	1	0.000000E+000
1	192.00646628	1.541862E-011	2.828622E-012	0	0.000000E+000
1	192.00993997	2.828622E-012	1.541862E-011	1	0.000000E+000
1	192.01001913	1.541862E-011	2.828622E-012	0	0.000000E+000
1	192.01050065	2.828622E-012	1.541862E-011	1	0.000000E+000
1	192.01055306	1.541862E-011	2.828622E-012	0	0.000000E+000
1	192.01156581	2.828622E-012	1.541862E-011	1	0.000000E+000
1	192.01158763	1.541862E-011	2.828622E-012	0	0.000000E+000
1	192.01191129	2.828622E-012	1.541862E-011	1	0.000000E+000
1	192.01195760	1.541862E-011	2.828622E-012	0	0.000000E+000
1	192.01293132	2.828622E-012	1.541862E-011	1	0.000000E+000
1	192.01306942	1.541862E-011	2.828622E-012	0	0.000000E+000
1	192.01383905	2.828622E-012	1.541862E-011	1	0.000000E+000
1	192.01388587	1.541862E-011	2.828622E-012	0	0.000000E+000
1	192.01682170	2.828622E-012	1.541862E-011	1	0.000000E+000
1	192.01688984	1.541862E-011	2.828622E-012	0	0.000000E+000
1	192.01839347	2.828622E-012	1.541862E-011	1	0.000000E+000
1	192.01844801	1.541862E-011	2.828622E-012	0	0.000000E+000
1	192.01923412	2.828622E-012	1.541862E-011	1	0.000000E+000
1	192.01923813	1.541862E-011	2.828622E-012	0	0.000000E+000
1	192.03222694	2.846207E-012	1.543621E-011	1	0.000000E+000
1	192.03233614	1.543621E-011	2.846207E-012	0	0.000000E+000
1	192.03471291	2.846207E-012	1.543621E-011	1	0.000000E+000
1	192.03506914	1.543621E-011	2.846207E-012	0	0.000000E+000
1	192.03642686	2.846207E-012	1.543621E-011	1	0.000000E+000
1	192.03645917	1.543621E-011	2.846207E-012	0	0.000000E+000
1	192.03817424	2.846207E-012	1.543621E-011	1	0.000000E+000
1	192.03829246	1.543621E-011	2.846207E-012	0	0.000000E+000
1	192.04239669	2.846207E-012	1.543621E-011	1	0.000000E+000
1	192.04252257	1.543621E-011	2.846207E-012	0	0.000000E+000
1	192.04337570	2.846207E-012	1.543621E-011	1	0.000000E+000
1	192.04344259	1.543621E-011	2.846207E-012	0	0.000000E+000
1	192.04752983	2.846207E-012	1.543621E-011	1	0.000000E+000
1	192.04770023	1.543621E-011	2.846207E-012	0	0.000000E+000
1	192.04806206	2.846207E-012	1.543621E-011	1	0.000000E+000
1	192.04829123	1.543621E-011	2.846207E-012	0	0.000000E+000
1	192.04863330	2.846207E-012	1.543621E-011	1	0.000000E+000
1	192.04867169	1.543621E-011	2.846207E-012	0	0.000000E+000
1	192.05069876	2.846207E-012	1.543621E-011	1	0.000000E+000
1	192.05075928	1.543621E-011	2.846207E-012	0	0.000000E+000
1	192.05362586	2.846207E-012	1.543621E-011	1	0.000000E+000
1	192.05365202	1.543621E-011	2.846207E-012	0	0.000000E+000
1	192.05373403	2.846207E-012	1.543621E-011	1	0.000000E+000
1	192.05376459	1.543621E-011	2.846207E-012	0	0.000000E+000
1	192.05429909	2.846207E-012	1.543621E-011	1	0.000000E+000
1	192.05458116	1.543621E-011	2.846207E-012	0	0.000000E+000
1	192.05725034	2.846207E-012	1.543621E-011	1	0.000000E+000
1	192.05748208	1.543621E-011	2.846207E-012	0	0.000000E+000
1	192.05934419	2.846207E-012	1.543621E-011	1	0.000000E+000
1	192.05941597	1.543621E-011	2.846207E-012	0	0.000000E+000
1	192.06175258	2.846207E-012	1.543621E-011	1	0.000000E+000
1	192.06179224	1.543621E-011	2.846207E-012	0	0.000000E+000
1	192.06402945	2.846207E-012	1.543621E-011	1	0.000000E+000
1	192.06426199	1.543621E-011	2.846207E-012	0	0.000000E+000
1	192.06462785	2.846207E-012	1.543621E-011	1	0.000000E+000
1	192.06475527	1.543621E-011	2.846207E-012	0	0.000000E+000
1	192.06660580	2.846207E-012	1.543621E-011	1	0.000000E+000
1	192.06662388	1.543621E-011	2.846207E-012	0	0.000000E+000
1	192.06676672	2.846207E-012	1.543621E-011	1	0.000000E+000
1	192.06688368	1.543621E-011	2.846207E-012	0	0.000000E+000
1	192.06744495	2.846207E-012	1.543621E-011	1	0.000000E+000
1	192.06749018	1.543621E-011	2.846207E-012	0	0.000000E+000
1	192.06835175	2.846207E-012	1.543621E-011	1	0.000000E+000
1	192.06838301	1.543621E-011	2.846207E-012	0	0.000000E+000
1	192.06868714	2.846207E-012	1.543621E-011	1	0.000000E+000
1	192.06888053	1.543621E-011	2.846207E-012	0	0.000000E+000
1	192.06937909	2.846207E-012	1.543621E-011	1	0.000000E+000
1	192.06940646	1.543621E-011	2.846207E-012	0	0.000000E+000
1	192.07113758	2.846207E-012	1.543621E-011	1	0.000000E+000
1	192.07129442	1.543621E-011	2.846207E-012	0	0.000000E+000
1	192.07279050	2.846207E-012	1.543621E-011	1	0.000000E+000
1	192.07307701	1.543621E-011	2.846207E-012	0	0.000000E+000
1	192.07452565	2.846207E-012	1.543621E-011	1	0.000000E+000
1	192.07458112	1.543621E-011	2.846207E-012	0	0.000000E+000
1	192.07892786	2.846207E-012	1.543621E-011	1	0.000000E+000
1	192.07902986	1.543621E-011	2.846207E-012	0	0.000000E+000
1	192.07975350	2.846207E-012	1.543621E-011	1	0.000000E+000
1	192.07984853	1.543621E-011	2.846207E-012	0	0.000000E+000
1	192.08194957	2.846207E-012	1.543621E-011	1	0.000000E+000
1	192.08202716	1.543621E-011	2.846207E-012	0	0.000000E+000
1	192.08207200	2.846207E-012	1.543621E-011	1	0.000000E+000
1	192.08210914	1.543621E-011	2.846207E-012	0	0.000000E+000
1	192.08215000	2.846207E-012	1.543621E-011	1	0.000000E+000
1	192.08244697	1.543621E-011	2.846207E-012	0	0.000000E+000
1	192.08247976	2.846207E-012	1.543621E-011	1	0.000000E+000
1	192.08252787	1.543621E-011	2.846207E-012	0	0.000000E+000
1	192.08605699	2.846207E-012	1.543621E-011	1	0.000000E+000
1	192.08609923	1.543621E-011	2.846207E-012	0	0.000000E+000
1	192.08966822	2.846207E-012	1.543621E-011	1	0.000000E+000
1	192.08974573	1.543621E-011	2.846207E-012	0	0.000000E+000
1	192.08977917	2.846207E-012	1.543621E-011	1	0.000000E+000
1	192.08981334	1.543621E-011	2.846207E-012	0	0.000000E+000
1	192.09171447	2.846207E-012	1.543621E-011	1	0.000000E+000
1	192.09181737	1.543621E-011	2.846207E-012	0	0.000000E+000
1	192.09567406	2.846207E-012	1.543621E-011	1	0.000000E+000
1	192.09577556	1.543621E-011	2.846207E-012	0	0.000000E+000
1	192.09831742	2.846207E-012	1.543621E-011	1	0.000000E+000
1	192.09856748	1.543621E-011	2.846207E-012	0	0.000000E+000
1	192.10320668	2.846207E-012	1.543621E-011	1	0.000000E+000
1	192.10333701	1.543621E-011	2.846207E-012	0	0.000000E+000
1	192.10404568	2.846207E-012	1.543621E-011	1	0.000000E+000
1	192.10412319	1.543621E-011	2.846207E-012	0	0.000000E+000
1	192.10470397	2.846207E-012	1.543621E-011	1	0.000000E+000
1	192.10493613	1.543621E-011	2.846207E-012	0	0.000000E+000
1	192.10764481	2.846207E-012	1.543621E-011	1	0.000000E+000
1	192.10772496	1.543621E-011	2.846207E-012	0	0.000000E+000
1	192.10905060	2.846207E-012	1.543621E-011	1	0.000000E+000
1	192.10927668	1.543621E-011	2.846207E-012	0	0.000000E+000
1	192.10928985	2.846207E-012	1.543621E-011	1	0.000000E+000
1	192.10934570	1.543621E-011	2.846207E-012	0	0.000000E+000
1	192.11280350	2.846207E-012	1.543621E-011	1	0.000000E+000
1	192.11305642	1.543621E-011	2.846207E-012	0	0.000000E+000
1	192.11517347	2.846207E-012	1.543621E-011	1	0.000000E+000
1	192.11519297	1.543621E-011	2.846207E-012	0	0.000000E+000
1	194.70065173	2.660583E-012	1.525058E-011	1	0.000000E+000
1	194.70068282	1.525058E-011	2.660583E-012	0	0.000000E+000
1	194.70212656	2.660583E-012	1.525058E-011	1	0.000000E+000
1	194.70227237	1.525058E-011	2.660583E-012	0	0.000000E+000
1	194.70293466	2.660583E-012	1.525058E-011	1	0.000000E+000
1	194.70299645	1.525058E-011	2.660583E-012	0	0.000000E+000
1	194.70308473	2.660583E-012	1.525058E-011	1	0.000000E+000
1	194.70310347	1.525058E-011	2.660583E-012	0	0.000000E+000
1	194.70395160	2.660583E-012	1.525058E-011	1	0.000000E+000
1	194.70400482	1.525058E-011	2.660583E-012	0	0.000000E+000
1	194.70677908	2.660583E-012	1.525058E-011	1	0.000000E+000
1	194.70685230	1.525058E-011	2.660583E-012	0	0.000000E+000
1	194.71084151	2.660583E-012	1.525058E-011	1	0.000000E+000
1	194.71085769	1.525058E-011	2.660583E-012	0	0.000000E+000
1	194.71198110	2.660583E-012	1.525058E-011	1	0.000000E+000
1	194.71235062	1.525058E-011	2.660583E-012	0	0.000000E+000
1	194.71322509	2.660583E-012	1.525058E-011	1	0.000000E+000
1	194.71328976	1.525058E-011	2.660583E-012	0	0.000000E+000
1	194.71661354	2.660583E-012	1.525058E-011	1	0.000000E+000
1	194.71668147	1.525058E-011	2.660583E-012	0	0.000000E+000
1	194.71848172	2.660583E-012	1.525058E-011	1	0.000000E+000
1	194.71851940	1.525058E-011	2.660583E-012	0	0.000000E+000
1	194.71920947	2.660583E-012	1.525058E-011	1	0.000000E+000
1	194.71929451	1.525058E-011	2.660583E-012	0	0.000000E+000
1	194.71934150	2.660583E-012	1.525058E-011	1	0.000000E+000
1	194.71944936	1.525058E-011	2.660583E-012	0	0.000000E+000
1	194.71992598	2.660583E-012	1.525058E-011	1	0.000000E+000
1	194.71995275	1.525058E-011	2.660583E-012	0	0.000000E+000
1	194.72078983	2.660583E-012	1.525058E-011	1	0.000000E+000
1	194.72089113	1.525058E-011	2.660583E-012	0	0.000000E+000
1	194.72095533	2.660583E-012	1.525058E-011	1	0.000000E+000
1	194.72098877	1.525058E-011	2.660583E-012	0	0.000000E+000
1	194.72220990	2.660583E-012	1.525058E-011	1	0.000000E+000
1	194.72223748	1.525058E-011	2.660583E-012	0	0.000000E+000
1	194.72386807	2.660583E-012	1.525058E-011	1	0.000000E+000
1	194.72394664	1.525058E-011	2.660583E-012	0	0.000000E+000
1	194.72852990	2.660583E-012	1.525058E-011	1	0.000000E+000
1	194.72874931	1.525058E-011	2.660583E-012	0	0.000000E+000
1	194.73034713	2.660583E-012	1.525058E-011	1	0.000000E+000
1	194.73039008	1.525058E-011	2.660583E-012	0	0.000000E+000
1	194.73414365	2.660583E-012	1.525058E-011	1	0.000000E+000
1	194.73424977	1.525058E-011	2.660583E-012	0	0.000000E+000
1	194.73581846	2.660583E-012	1.525058E-011	1	0.000000E+000
1	194.73599470	1.525058E-011	2.660583E-012	0	0.000000E+000
1	194.73627463	2.660583E-012	1.525058E-011	1	0.000000E+000
1	194.73635881	1.525058E-011	2.660583E-012	0	0.000000E+000
1	194.74183712	2.660583E-012	1.525058E-011	1	0.000000E+000
1	194.74189126	1.525058E-011	2.660583E-012	0	0.000000E+000
1	194.74592750	2.660583E-012	1.525058E-011	1	0.000000E+000
1	194.74600174	1.525058E-011	2.660583E-012	0	0.000000E+000
1	194.74642409	2.660583E-012	1.525058E-011	1	0.000000E+000
1	194.74648083	1.525058E-011	2.660583E-012	0	0.000000E+000
1	194.74732755	2.660583E-012	1.525058E-011	1	0.000000E+000
1	194.74741674	1.525058E-011	2.660583E-012	0	0.000000E+000
1	194.74769606	2.660583E-012	1.525058E-011	1	0.000000E+000
1	194.74789291	1.525058E-011	2.660583E-012	0	0.000000E+000
1	194.74927682	2.660583E-012	1.525058E-011	1	0.000000E+000
1	194.74947765	1.525058E-011	2.660583E-012	0	0.000000E+000
1	194.74959670	2.660583E-012	1.525058E-011	1	0.000000E+000
1	194.74998028	1.525058E-011	2.660583E-012	0	0.000000E+000
1	194.75001406	2.660583E-012	1.525058E-011	1	0.000000E+000
1	194.75004606	1.525058E-011	2.660583E-012	0	0.000000E+000
1	194.75577641	2.660583E-012	1.525058E-011	1	0.000000E+000
1	194.75592915	1.525058E-011	2.660583E-012	0	0.000000E+000
1	203.63561695	2.570066E-012	1.516007E-011	1	0.000000E+000
1	203.63565322	1.516007E-011	2.570066E-012	0	0.000000E+000
1	203.63638303	2.570066E-012	1.516007E-011	1	0.000000E+000
1	203.63638998	1.516007E-011	2.570066E-012	0	0.000000E+000
1	203.63684720	2.570066E-012	1.516007E-011	1	0.000000E+000
1	203.63689948	1.516007E-011	2.570066E-012	0	0.000000E+000
1	203.63753952	2.570066E-012	1.516007E-011	1	0.000000E+000
1	203.63769722	1.516007E-011	2.570066E-012	0	0.000000E+000
1	203.64103612	2.570066E-012	1.516007E-011	1	0.000000E+000
1	203.64105966	1.516007E-011	2.570066E-012	0	0.000000E+000
1	203.64139310	2.570066E-012	1.516007E-011	1	0.000000E+000
1	203.64142277	1.516007E-011	2.570066E-012	0	0.000000E+000
1	203.64243355	2.570066E-012	1.516007E-011	1	0.000000E+000
1	203.64269026	1.516007E-011	2.570066E-012	0	0.000000E+000
1	203.64269674	2.570066E-012	1.516007E-011	1	0.000000E+000
1	203.64291987	1.516007E-011	2.570066E-012	0	0.000000E+000
1	203.64637740	2.570066E-012	1.516007E-011	1	0.000000E+000
1	203.64653224	1.516007E-011	2.570066E-012	0	0.000000E+000
1	203.64749763	2.570066E-012	1.516007E-011	1	0.000000E+000
1	203.64758225	1.516007E-011	2.570066E-012	0	0.000000E+000
1	203.64959354	2.570066E-012	1.516007E-011	1	0.000000E+000
1	203.64963685	1.516007E-011	2.570066E-012	0	0.000000E+000
1	203.64983712	2.570066E-012	1.516007E-011	1	0.000000E+000
1	203.65014803	1.516007E-011	2.570066E-012	0	0.000000E+000
1	203.65073187	2.570066E-012	1.516007E-011	1	0.000000E+000
1	203.65078095	1.516007E-011	2.570066E-012	0	0.000000E+000
1	203.65311330	2.570066E-012	1.516007E-011	1	0.000000E+000
1	203.65315398	1.516007E-011	2.570066E-012	0	0.000000E+000
1	203.65366830	2.570066E-012	1.516007E-011	1	0.000000E+000
1	203.65384334	1.516007E-011	2.570066E-012	0	0.000000E+000
1	203.65416604	2.570066E-012	1.516007E-011	1	0.000000E+000
1	203.65424606	1.516007E-011	2.570066E-012	0	0.000000E+000
1	203.65455008	2.570066E-012	1.516007E-011	1	0.000000E+000
1	203.65460002	1.516007E-011	2.570066E-012	0	0.000000E+000
1	203.65661868	2.570066E-012	1.516007E-011	1	0.000000E+000
1	203.65667736	1.516007E-011	2.570066E-012	0	0.000000E+000
1	203.66166357	2.570066E-012	1.516007E-011	1	0.000000E+000
1	203.66170790	1.516007E-011	2.570066E-012	0	0.000000E+000
1	203.66402471	2.570066E-012	1.516007E-011	1	0.000000E+000
1	203.66421285	1.516007E-011	2.570066E-012	0	0.000000E+000
1	203.66433856	2.570066E-012	1.516007E-011	1	0.000000E+000
1	203.66453739	1.516007E-011	2.570066E-012	0	0.000000E+000
1	203.66908896	2.570066E-012	1.516007E-011	1	0.000000E+000
1	203.66911427	1.516007E-011	2.570066E-012	0	0.000000E+000
1	203.66918640	2.570066E-012	1.516007E-011	1	0.000000E+000
1	203.66975855	1.516007E-011	2.570066E-012	0	0.000000E+000
1	203.66978006	2.570066E-012	1.516007E-011	1	0.000000E+000
1	203.66981260	1.516007E-011	2.570066E-012	0	0.000000E+000
1	203.67025949	2.570066E-012	1.516007E-011	1	0.000000E+000
1	203.67030379	1.516007E-011	2.570066E-012	0	0.000000E+000
1	203.67348429	2.570066E-012	1.516007E-011	1	0.000000E+000
1	203.67354295	1.516007E-011	2.570066E-012	0	0.000000E+000
1	203.67691406	2.570066E-012	1.516007E-011	1	0.000000E+000
1	203.67710578	1.516007E-011	2.570066E-012	0	0.000000E+000
1	203.67712713	2.570066E-012	1.516007E-011	1	0.000000E+000
1	203.67716351	1.516007E-011	2.570066E-012	0	0.000000E+000
1	203.67753309	2.570066E-012	1.516007E-011	1	0.000000E+000
1	203.67758452	1.516007E-011	2.570066E-012	0	0.000000E+000
1	203.68026416	2.570066E-012	1.516007E-011	1	0.000000E+000
1	203.68030030	1.516007E-011	2.570066E-012	0	0.000000E+000
1	203.68207240	2.570066E-012	1.516007E-011	1	0.000000E+000
1	203.68210221	1.516007E-011	2.570066E-012	0	0.000000E+000
1	207.71876931	2.584781E-012	1.517478E-011	1	0.000000E+000
1	207.71881137	1.517478E-011	2.584781E-012	0	0.000000E+000
1	207.72075300	2.584781E-012	1.517478E-011	1	0.000000E+000
1	207.72087366	1.517478E-011	2.584781E-012	0	0.000000E+000
1	207.72142562	2.584781E-012	1.517478E-011	1	0.000000E+000
1	207.72147818	1.517478E-011	2.584781E-012	0	0.000000E+000
1	207.72157300	2.584781E-012	1.517478E-011	1	0.000000E+000
1	207.72164173	1.517478E-011	2.584781E-012	0	0.000000E+000
1	207.72326185	2.584781E-012	1.517478E-011	1	0.000000E+000
1	207.72329529	1.517478E-011	2.584781E-012	0	0.000000E+000
1	207.72368425	2.584781E-012	1.517478E-011	1	0.000000E+000
1	207.72374869	1.517478E-011	2.584781E-012	0	0.000000E+000
1	207.72404986	2.584781E-012	1.517478E-011	1	0.000000E+000
1	207.72418866	1.517478E-011	2.584781E-012	0	0.000000E+000
1	207.72422664	2.584781E-012	1.517478E-011	1	0.000000E+000
1	207.72429267	1.517478E-011	2.584781E-012	0	0.000000E+000
1	207.72551903	2.584781E-012	1.517478E-011	1	0.000000E+000
1	207.72567580	1.517478E-011	2.584781E-012	0	0.000000E+000
1	207.72728611	2.584781E-012	1.517478E-011	1	0.000000E+000
1	207.72732171	1.517478E-011	2.584781E-012	0	0.000000E+000
1	207.72881958	2.584781E-012	1.517478E-011	1	0.000000E+000
1	207.72894275	1.517478E-011	2.584781E-012	0	0.000000E+000
1	207.72905833	2.584781E-012	1.517478E-011	1	0.000000E+000
1	207.72920230	1.517478E-011	2.584781E-012	0	0.000000E+000
1	207.74982009	2.584781E-012	1.517478E-011	1	0.000000E+000
1	207.74998826	1.517478E-011	2.584781E-012	0	0.000000E+000
1	207.75004597	2.584781E-012	1.517478E-011	1	0.000000E+000
1	207.75009088	1.517478E-011	2.584781E-012	0	0.000000E+000
1	207.75025286	2.584781E-012	1.517478E-011	1	0.000000E+000
1	207.75042282	1.517478E-011	2.584781E-012	0	0.000000E+000
1	207.75060296	2.584781E-012	1.517478E-011	1	0.000000E+000
1	207.75068341	1.517478E-011	2.584781E-012	0	0.000000E+000
1	207.75161292	2.584781E-012	1.517478E-011	1	0.000000E+000
1	207.75173308	1.517478E-011	2.584781E-012	0	0.000000E+000
1	207.75236203	2.584781E-012	1.517478E-011	1	0.000000E+000
1	207.75251562	1.517478E-011	2.584781E-012	0	0.000000E+000
1	207.75363791	2.584781E-012	1.517478E-011	1	0.000000E+000
1	207.75387465	1.517478E-011	2.584781E-012	0	0.000000E+000
1	211.49375310	2.546242E-012	1.513624E-011	1	0.000000E+000
1	211.49391781	1.513624E-011	2.546242E-012	0	0.000000E+000
1	211.49436046	2.546242E-012	1.513624E-011	1	0.000000E+000
1	211.49440033	1.513624E-011	2.546242E-012	0	0.000000E+000
1	211.49478166	2.546242E-012	1.513624E-011	1	0.000000E+000
1	211.49482092	1.513624E-011	2.546242E-012	0	0.000000E+000
1	211.49688163	2.546242E-012	1.513624E-011	1	0.000000E+000
1	211.49693106	1.513624E-011	2.546242E-012	0	0.000000E+000
1	211.49732475	2.546242E-012	1.513624E-011	1	0.000000E+000
1	211.49740940	1.513624E-011	2.546242E-012	0	0.000000E+000
1	211.49779676	2.546242E-012	1.513624E-011	1	0.000000E+000
1	211.49786036	1.513624E-011	2.546242E-012	0	0.000000E+000
1	211.50022197	2.546242E-012	1.513624E-011	1	0.000000E+000
1	211.50026310	1.513624E-011	2.546242E-012	0	0.000000E+000
1	211.50105371	2.546242E-012	1.513624E-011	1	0.000000E+000
1	211.50114028	1.513624E-011	2.546242E-012	0	0.000000E+000
1	211.50316287	2.546242E-012	1.513624E-011	1	0.000000E+000
1	211.50322334	1.513624E-011	2.546242E-012	0	0.000000E+000
1	211.50473323	2.546242E-012	1.513624E-011	1	0.000000E+000
1	211.50488280	1.513624E-011	2.546242E-012	0	0.000000E+000
1	211.51020419	2.546242E-012	1.513624E-011	1	0.000000E+000
1	211.51023602	1.513624E-011	2.546242E-012	0	0.000000E+000
1	211.51206228	2.546242E-012	1.513624E-011	1	0.000000E+000
1	211.51212096	1.513624E-011	2.546242E-012	0	0.000000E+000
1	211.51249879	2.546242E-012	1.513624E-011	1	0.000000E+000
1	211.51263570	1.513624E-011	2.546242E-012	0	0.000000E+000
1	211.52249587	2.546242E-012	1.513624E-011	1	0.000000E+000
1	211.52256279	1.513624E-011	2.546242E-012	0	0.000000E+000
1	211.52362088	2.546242E-012	1.513624E-011	1	0.000000E+000
1	211.52368090	1.513624E-011	2.546242E-012	0	0.000000E+000
1	211.52369033	2.546242E-012	1.513624E-011	1	0.000000E+000
1	211.52375205	1.513624E-011	2.546242E-012	0	0.000000E+000
1	211.52912060	2.546242E-012	1.513624E-011	1	0.000000E+000
1	211.52919117	1.513624E-011	2.546242E-012	0	0.000000E+000
1	211.52921198	2.546242E-012	1.513624E-011	1	0.000000E+000
1	211.52924500	1.513624E-011	2.546242E-012	0	0.000000E+000
1	211.53034136	2.546242E-012	1.513624E-011	1	0.000000E+000
1	211.53065364	1.513624E-011	2.546242E-012	0	0.000000E+000
1	211.53341261	2.546242E-012	1.513624E-011	1	0.000000E+000
1	211.53347164	1.513624E-011	2.546242E-012	0	0.000000E+000
1	211.53863826	2.546242E-012	1.513624E-011	1	0.000000E+000
1	211.53864109	1.513624E-011	2.546242E-012	0	0.000000E+000
1	211.53903618	2.546242E-012	1.513624E-011	1	0.000000E+000
1	211.53909108	1.513624E-011	2.546242E-012	0	0.000000E+000
1	211.53958906	2.546242E-012	1.513624E-011	1	0.000000E+000
1	211.53959687	1.513624E-011	2.546242E-012	0	0.000000E+000
1	211.54070706	2.546242E-012	1.513624E-011	1	0.000000E+000
1	211.54097642	1.513624E-011	2.546242E-012	0	0.000000E+000
1	211.54225128	2.546242E-012	1.513624E-011	1	0.000000E+000
1	211.54278212	1.513624E-011	2.546242E-012	0	0.000000E+000
1	211.54673522	2.546242E-012	1.513624E-011	1	0.000000E+000
1	211.54681676	1.513624E-011	2.546242E-012	0	0.000000E+000
1	211.54794769	2.546242E-012	1.513624E-011	1	0.000000E+000
1	211.54797502	1.513624E-011	2.546242E-012	0	0.000000E+000
1	211.54803747	2.546242E-012	1.513624E-011	1	0.000000E+000
1	211.54823854	1.513624E-011	2.546242E-012	0	0.000000E+000
1	211.54942767	2.546242E-012	1.513624E-011	1	0.000000E+000
1	211.54950334	1.513624E-011	2.546242E-012	0	0.000000E+000
1	211.54978754	2.546242E-012	1.513624E-011	1	0.000000E+000
1	211.54983536	1.513624E-011	2.546242E-012	0	0.000000E+000
1	211.55335705	2.546242E-012	1.513624E-011	1	0.000000E+000
1	211.55339723	1.513624E-011	2.546242E-012	0	0.000000E+000
1	211.55353700	2.546242E-012	1.513624E-011	1	0.000000E+000
1	211.55371617	1.513624E-011	2.546242E-012	0	0.000000E+000
1	211.55378695	2.546242E-012	1.513624E-011	1	0.000000E+000
1	211.55382630	1.513624E-011	2.546242E-012	0	0.000000E+000
1	211.55565867	2.546242E-012	1.513624E-011	1	0.000000E+000
1	211.55574451	1.513624E-011	2.546242E-012	0	0.000000E+000
1	211.55890265	2.546242E-012	1.513624E-011	1	0.000000E+000
1	211.55893779	1.513624E-011	2.546242E-012	0	0.000000E+000
1	211.55942362	2.546242E-012	1.513624E-011	1	0.000000E+000
1	211.55944838	1.513624E-011	2.546242E-012	0	0.000000E+000
1	211.55951571	2.546242E-012	1.513624E-011	1	0.000000E+000
1	211.55961091	1.513624E-011	2.546242E-012	0	0.000000E+000
1	211.56215949	2.546242E-012	1.513624E-011	1	0.000000E+000
1	211.56221194	1.513624E-011	2.546242E-012	0	0.000000E+000
1	211.56363062	2.546242E-012	1.513624E-011	1	0.000000E+000
1	211.56373903	1.513624E-011	2.546242E-012	0	0.000000E+000
1	211.56376592	2.546242E-012	1.513624E-011	1	0.000000E+000
1	211.56381503	1.513624E-011	2.546242E-012	0	0.000000E+000
1	211.56400416	2.546242E-012	1.513624E-011	1	0.000000E+000
1	211.56405759	1.513624E-011	2.546242E-012	0	0.000000E+000
1	211.56500776	2.546242E-012	1.513624E-011	1	0.000000E+000
1	211.56515167	1.513624E-011	2.546242E-012	0	0.000000E+000
1	211.56587865	2.546242E-012	1.513624E-011	1	0.000000E+000
1	211.56597124	1.513624E-011	2.546242E-012	0	0.000000E+000
1	211.56671821	2.546242E-012	1.513624E-011	1	0.000000E+000
1	211.56676287	1.513624E-011	2.546242E-012	0	0.000000E+000
1	211.56696032	2.546242E-012	1.513624E-011	1	0.000000E+000
1	211.56708927	1.513624E-011	2.546242E-012	0	0.000000E+000
1	211.57333919	2.546242E-012	1.513624E-011	1	0.000000E+000
1	211.57338893	1.513624E-011	2.546242E-012	0	0.000000E+000
1	211.57447086	2.546242E-012	1.513624E-011	1	0.000000E+000
1	211.57450545	1.513624E-011	2.546242E-012	0	0.000000E+000
1	211.57502637	2.546242E-012	1.513624E-011	1	0.000000E+000
1	211.57509542	1.513624E-011	2.546242E-012	0	0.000000E+000
1	211.58421573	2.546242E-012	1.513624E-011	1	0.000000E+000
1	211.58437241	1.513624E-011	2.546242E-012	0	0.000000E+000
1	211.58617765	2.546242E-012	1.513624E-011	1	0.000000E+000
1	211.58642334	1.513624E-011	2.546242E-012	0	0.000000E+000
1	211.58697360	2.546242E-012	1.513624E-011	1	0.000000E+000
1	211.58701243	1.513624E-011	2.546242E-012	0	0.000000E+000
1	211.58894726	2.546242E-012	1.513624E-011	1	0.000000E+000
1	211.58922748	1.513624E-011	2.546242E-012	0	0.000000E+000
1	211.59626180	2.546242E-012	1.513624E-011	1	0.000000E+000
1	211.59628707	1.513624E-011	2.546242E-012	0	0.000000E+000
1	211.59686284	2.546242E-012	1.513624E-011	1	0.000000E+000
1	211.59689180	1.513624E-011	2.546242E-012	0	0.000000E+000
1	211.59703335	2.546242E-012	1.513624E-011	1	0.000000E+000
1	211.59733856	1.513624E-011	2.546242E-012	0	0.000000E+000
1	211.59736969	2.546242E-012	1.513624E-011	1	0.000000E+000
1	211.59746526	1.513624E-011	2.546242E-012	0	0.000000E+000
1	211.59750278	2.546242E-012	1.513624E-011	1	0.000000E+000
1	211.59753692	1.513624E-011	2.546242E-012	0	0.000000E+000
1	211.60125732	2.546242E-012	1.513624E-011	1	0.000000E+000
1	211.60134919	1.513624E-011	2.546242E-012	0	0.000000E+000
1	211.60139292	2.546242E-012	1.513624E-011	1	0.000000E+000
1	211.60143887	1.513624E-011	2.546242E-012	0	0.000000E+000
1	211.60159986	2.546242E-012	1.513624E-011	1	0.000000E+000
1	211.60169435	1.513624E-011	2.546242E-012	0	0.000000E+000
1	211.60292976	2.546242E-012	1.513624E-011	1	0.000000E+000
1	211.60309902	1.513624E-011	2.546242E-012	0	0.000000E+000
1	211.60409723	2.546242E-012	1.513624E-011	1	0.000000E+000
1	211.60430566	1.513624E-011	2.546242E-012	0	0.000000E+000
1	211.60581766	2.546242E-012	1.513624E-011	1	0.000000E+000
1	211.60587163	1.513624E-011	2.546242E-012	0	0.000000E+000
1	211.60667736	2.546242E-012	1.513624E-011	1	0.000000E+000
1	211.60675045	1.513624E-011	2.546242E-012	0	0.000000E+000
1	211.60719799	2.546242E-012	1.513624E-011	1	0.000000E+000
1	211.60743777	1.513624E-011	2.546242E-012	0	0.000000E+000
1	211.60757330	2.546242E-012	1.513624E-011	1	0.000000E+000
1	211.60761398	1.513624E-011	2.546242E-012	0	0.000000E+000
1	211.61168112	2.546242E-012	1.513624E-011	1	0.000000E+000
1	211.61177543	1.513624E-011	2.546242E-012	0	0.000000E+000
1	211.61590618	2.546242E-012	1.513624E-011	1	0.000000E+000
1	211.61595636	1.513624E-011	2.546242E-012	0	0.000000E+000
1	211.61736886	2.546242E-012	1.513624E-011	1	0.000000E+000
1	211.61740235	1.513624E-011	2.546242E-012	0	0.000000E+000
1	211.61765391	2.546242E-012	1.513624E-011	1	0.000000E+000
1	211.61769142	1.513624E-011	2.546242E-012	0	0.000000E+000
1	211.62231475	2.546242E-012	1.513624E-011	1	0.000000E+000
1	211.62245536	1.513624E-011	2.546242E-012	0	0.000000E+000
1	211.62330902	2.546242E-012	1.513624E-011	1	0.000000E+000
1	211.62339847	1.513624E-011	2.546242E-012	0	0.000000E+000
1	211.62568429	2.546242E-012	1.513624E-011	1	0.000000E+000
1	211.62570959	1.513624E-011	2.546242E-012	0	0.000000E+000
1	211.62643807	2.546242E-012	1.513624E-011	1	0.000000E+000
1	211.62650294	1.513624E-011	2.546242E-012	0	0.000000E+000
1	211.62738952	2.546242E-012	1.513624E-011	1	0.000000E+000
1	211.62753401	1.513624E-011	2.546242E-012	0	0.000000E+000
1	211.62774680	2.546242E-012	1.513624E-011	1	0.000000E+000
1	211.62792611	1.513624E-011	2.546242E-012	0	0.000000E+000
1	211.63007133	2.546242E-012	1.513624E-011	1	0.000000E+000
1	211.63023143	1.513624E-011	2.546242E-012	0	0.000000E+000
1	213.31969903	2.451816E-012	1.504182E-011	1	0.000000E+000
1	213.31972548	1.504182E-011	2.451816E-012	0	0.000000E+000
1	213.32083320	2.451816E-012	1.504182E-011	1	0.000000E+000
1	213.32087345	1.504182E-011	2.451816E-012	0	0.000000E+000
1	213.32096283	2.451816E-012	1.504182E-011	1	0.000000E+000
1	213.32099844	1.504182E-011	2.451816E-012	0	0.000000E+000
1	213.32151450	2.451816E-012	1.504182E-011	1	0.000000E+000
1	213.32154611	1.504182E-011	2.451816E-012	0	0.000000E+000
1	213.32189935	2.451816E-012	1.504182E-011	1	0.000000E+000
1	213.32192122	1.504182E-011	2.451816E-012	0	0.000000E+000
1	213.32273561	2.451816E-012	1.504182E-011	1	0.000000E+000
1	213.32283793	1.504182E-011	2.451816E-012	0	0.000000E+000
1	213.32559643	2.451816E-012	1.504182E-011	1	0.000000E+000
1	213.32560733	1.504182E-011	2.451816E-012	0	0.000000E+000
1	213.32583880	2.451816E-012	1.504182E-011	1	0.000000E+000
1	213.32590245	1.504182E-011	2.451816E-012	0	0.000000E+000
1	213.32599338	2.451816E-012	1.504182E-011	1	0.000000E+000
1	213.32616544	1.504182E-011	2.451816E-012	0	0.000000E+000
1	213.32618501	2.451816E-012	1.504182E-011	1	0.000000E+000
1	213.32620032	1.504182E-011	2.451816E-012	0	0.000000E+000
1	213.32838938	2.451816E-012	1.504182E-011	1	0.000000E+000
1	213.32843808	1.504182E-011	2.451816E-012	0	0.000000E+000
1	213.32857310	2.451816E-012	1.504182E-011	1	0.000000E+000
1	213.32865880	1.504182E-011	2.451816E-012	0	0.000000E+000
1	213.33021695	2.451816E-012	1.504182E-011	1	0.000000E+000
1	213.33023823	1.504182E-011	2.451816E-012	0	0.000000E+000
1	213.33356860	2.451816E-012	1.504182E-011	1	0.000000E+000
1	213.33372175	1.504182E-011	2.451816E-012	0	0.000000E+000
1	213.33523652	2.451816E-012	1.504182E-011	1	0.000000E+000
1	213.33539663	1.504182E-011	2.451816E-012	0	0.000000E+000
1	213.33621150	2.451816E-012	1.504182E-011	1	0.000000E+000
1	213.33645642	1.504182E-011	2.451816E-012	0	0.000000E+000
1	213.34289718	2.451816E-012	1.504182E-011	1	0.000000E+000
1	213.34302850	1.504182E-011	2.451816E-012	0	0.000000E+000
1	213.34305595	2.451816E-012	1.504182E-011	1	0.000000E+000
1	213.34343866	1.504182E-011	2.451816E-012	0	0.000000E+000
1	213.34370026	2.451816E-012	1.504182E-011	1	0.000000E+000
1	213.34376266	1.504182E-011	2.451816E-012	0	0.000000E+000
1	213.34487405	2.451816E-012	1.504182E-011	1	0.000000E+000
1	213.34491138	1.504182E-011	2.451816E-012	0	0.000000E+000
1	213.34530031	2.451816E-012	1.504182E-011	1	0.000000E+000
1	213.34538120	1.504182E-011	2.451816E-012	0	0.000000E+000
1	213.35087310	2.451816E-012	1.504182E-011	1	0.000000E+000
1	213.35099272	1.504182E-011	2.451816E-012	0	0.000000E+000
1	213.35417535	2.451816E-012	1.504182E-011	1	0.000000E+000
1	213.35420819	1.504182E-011	2.451816E-012	0	0.000000E+000
1	213.35467088	2.451816E-012	1.504182E-011	1	0.000000E+000
1	213.35469575	1.504182E-011	2.451816E-012	0	0.000000E+000
1	213.35823250	2.451816E-012	1.504182E-011	1	0.000000E+000
1	213.35827706	1.504182E-011	2.451816E-012	0	0.000000E+000
1	213.35848607	2.451816E-012	1.504182E-011	1	0.000000E+000
1	213.35855910	1.504182E-011	2.451816E-012	0	0.000000E+000
1	213.36032345	2.451816E-012	1.504182E-011	1	0.000000E+000
1	213.36033952	1.504182E-011	2.451816E-012	0	0.000000E+000
1	213.36121555	2.451816E-012	1.504182E-011	1	0.000000E+000
1	213.36125472	1.504182E-011	2.451816E-012	0	0.000000E+000
1	213.36238141	2.451816E-012	1.504182E-011	1	0.000000E+000
1	213.36249484	1.504182E-011	2.451816E-012	0	0.000000E+000
1	213.36312884	2.451816E-012	1.504182E-011	1	0.000000E+000
1	213.36315184	1.504182E-011	2.451816E-012	0	0.000000E+000
1	213.36693297	2.451816E-012	1.504182E-011	1	0.000000E+000
1	213.36700245	1.504182E-011	2.451816E-012	0	0.000000E+000
1	213.36783254	2.451816E-012	1.504182E-011	1	0.000000E+000
1	213.36791250	1.504182E-011	2.451816E-012	0	0.000000E+000
1	213.36957300	2.451816E-012	1.504182E-011	1	0.000000E+000
1	213.36959392	1.504182E-011	2.451816E-012	0	0.000000E+000
1	213.37194405	2.451816E-012	1.504182E-011	1	0.000000E+000
1	213.37199205	1.504182E-011	2.451816E-012	0	0.000000E+000
1	213.37222209	2.451816E-012	1.504182E-011	1	0.000000E+000
1	213.37235758	1.504182E-011	2.451816E-012	0	0.000000E+000
1	213.37295169	2.451816E-012	1.504182E-011	1	0.000000E+000
1	213.37302886	1.504182E-011	2.451816E-012	0	0.000000E+000
1	213.37307390	2.451816E-012	1.504182E-011	1	0.000000E+000
1	213.37314143	1.504182E-011	2.451816E-012	0	0.000000E+000
1	213.37616007	2.451816E-012	1.504182E-011	1	0.000000E+000
1	213.37626324	1.504182E-011	2.451816E-012	0	0.000000E+000
1	213.37813249	2.451816E-012	1.504182E-011	1	0.000000E+000
1	213.37819828	1.504182E-011	2.451816E-012	0	0.000000E+000
1	213.37822060	2.451816E-012	1.504182E-011	1	0.000000E+000
1	213.37823802	1.504182E-011	2.451816E-012	0	0.000000E+000
1	213.38111768	2.451816E-012	1.504182E-011	1	0.000000E+000
1	213.38124666	1.504182E-011	2.451816E-012	0	0.000000E+000
1	213.38341521	2.451816E-012	1.504182E-011	1	0.000000E+000
1	213.38352955	1.504182E-011	2.451816E-012	0	0.000000E+000
1	213.38576891	2.451816E-012	1.504182E-011	1	0.000000E+000
1	213.38582165	1.504182E-011	2.451816E-012	0	0.000000E+000
1	213.38728061	2.451816E-012	1.504182E-011	1	0.000000E+000
1	213.38734790	1.504182E-011	2.451816E-012	0	0.000000E+000
1	213.38809803	2.451816E-012	1.504182E-011	1	0.000000E+000
1	213.38813834	1.504182E-011	2.451816E-012	0	0.000000E+000
1	213.38924107	2.451816E-012	1.504182E-011	1	0.000000E+000
1	213.38927537	1.504182E-011	2.451816E-012	0	0.000000E+000
1	213.49170333	2.750933E-012	1.534093E-011	1	0.000000E+000
1	213.49175226	1.534093E-011	2.750933E-012	0	0.000000E+000
1	213.49226083	2.750933E-012	1.534093E-011	1	0.000000E+000
1	213.49237960	1.534093E-011	2.750933E-012	0	0.000000E+000
1	213.49408926	2.750933E-012	1.534093E-011	1	0.000000E+000
1	213.49418293	1.534093E-011	2.750933E-012	0	0.000000E+000
1	213.49448760	2.750933E-012	1.534093E-011	1	0.000000E+000
1	213.49452150	1.534093E-011	2.750933E-012	0	0.000000E+000
1	213.49495827	2.750933E-012	1.534093E-011	1	0.000000E+000
1	213.49511484	1.534093E-011	2.750933E-012	0	0.000000E+000
1	213.49512961	2.750933E-012	1.534093E-011	1	0.000000E+000
1	213.49526288	1.534093E-011	2.750933E-012	0	0.000000E+000
1	213.50016501	2.750933E-012	1.534093E-011	1	0.000000E+000
1	213.50020522	1.534093E-011	2.750933E-012	0	0.000000E+000
1	213.50267743	2.750933E-012	1.534093E-011	1	0.000000E+000
1	213.50284314	1.534093E-011	2.750933E-012	0	0.000000E+000
1	213.50492036	2.750933E-012	1.534093E-011	1	0.000000E+000
1	213.50507271	1.534093E-011	2.750933E-012	0	0.000000E+000
1	213.51478833	2.750933E-012	1.534093E-011	1	0.000000E+000
1	213.51488331	1.534093E-011	2.750933E-012	0	0.000000E+000
1	213.51539547	2.750933E-012	1.534093E-011	1	0.000000E+000
1	213.51546084	1.534093E-011	2.750933E-012	0	0.000000E+000
1	213.51655967	2.750933E-012	1.534093E-011	1	0.000000E+000
1	213.51660029	1.534093E-011	2.750933E-012	0	0.000000E+000
1	213.51843708	2.750933E-012	1.534093E-011	1	0.000000E+000
1	213.51854093	1.534093E-011	2.750933E-012	0	0.000000E+000
1	213.51938421	2.750933E-012	1.534093E-011	1	0.000000E+000
1	213.51955278	1.534093E-011	2.750933E-012	0	0.000000E+000
1	213.51989116	2.750933E-012	1.534093E-011	1	0.000000E+000
1	213.51991169	1.534093E-011	2.750933E-012	0	0.000000E+000
1	213.52550664	2.750933E-012	1.534093E-011	1	0.000000E+000
1	213.52563974	1.534093E-011	2.750933E-012	0	0.000000E+000
1	213.52568119	2.750933E-012	1.534093E-011	1	0.000000E+000
1	213.52577678	1.534093E-011	2.750933E-012	0	0.000000E+000
1	213.52661376	2.750933E-012	1.534093E-011	1	0.000000E+000
1	213.52664194	1.534093E-011	2.750933E-012	0	0.000000E+000
1	213.52674541	2.750933E-012	1.534093E-011	1	0.000000E+000
1	213.52676841	1.534093E-011	2.750933E-012	0	0.000000E+000
1	213.52692726	2.750933E-012	1.534093E-011	1	0.000000E+000
1	213.52696977	1.534093E-011	2.750933E-012	0	0.000000E+000
1	213.52729373	2.750933E-012	1.534093E-011	1	0.000000E+000
1	213.52749858	1.534093E-011	2.750933E-012	0	0.000000E+000
1	213.52823031	2.750933E-012	1.534093E-011	1	0.000000E+000
1	213.52845649	1.534093E-011	2.750933E-012	0	0.000000E+000
1	213.53054310	2.750933E-012	1.534093E-011	1	0.000000E+000
1	213.53077701	1.534093E-011	2.750933E-012	0	0.000000E+000
1	213.53175841	2.750933E-012	1.534093E-011	1	0.000000E+000
1	213.53184130	1.534093E-011	2.750933E-012	0	0.000000E+000
1	213.53252369	2.750933E-012	1.534093E-011	1	0.000000E+000
1	213.53272550	1.534093E-011	2.750933E-012	0	0.000000E+000
1	213.53331431	2.750933E-012	1.534093E-011	1	0.000000E+000
1	213.53344422	1.534093E-011	2.750933E-012	0	0.000000E+000
1	213.53380940	2.750933E-012	1.534093E-011	1	0.000000E+000
1	213.53391440	1.534093E-011	2.750933E-012	0	0.000000E+000
1	213.53493361	2.750933E-012	1.534093E-011	1	0.000000E+000
1	213.53497627	1.534093E-011	2.750933E-012	0	0.000000E+000
1	213.53518658	2.750933E-012	1.534093E-011	1	0.000000E+000
1	213.53520840	1.534093E-011	2.750933E-012	0	0.000000E+000
1	213.53603752	2.750933E-012	1.534093E-011	1	0.000000E+000
1	213.53606959	1.534093E-011	2.750933E-012	0	0.000000E+000
1	213.53736593	2.750933E-012	1.534093E-011	1	0.000000E+000
1	213.53741228	1.534093E-011	2.750933E-012	0	0.000000E+000
1	213.53786194	2.750933E-012	1.534093E-011	1	0.000000E+000
1	213.53791318	1.534093E-011	2.750933E-012	0	0.000000E+000
1	213.53947551	2.750933E-012	1.534093E-011	1	0.000000E+000
1	213.53968638	1.534093E-011	2.750933E-012	0	0.000000E+000
1	213.54006184	2.750933E-012	1.534093E-011	1	0.000000E+000
1	213.54030734	1.534093E-011	2.750933E-012	0	0.000000E+000
1	213.54032981	2.750933E-012	1.534093E-011	1	0.000000E+000
1	213.54035560	1.534093E-011	2.750933E-012	0	0.000000E+000
1	213.54081240	2.750933E-012	1.534093E-011	1	0.000000E+000
1	213.54089496	1.534093E-011	2.750933E-012	0	0.000000E+000
1	213.54247922	2.750933E-012	1.534093E-011	1	0.000000E+000
1	213.54255680	1.534093E-011	2.750933E-012	0	0.000000E+000
1	213.54330738	2.750933E-012	1.534093E-011	1	0.000000E+000
1	213.54336098	1.534093E-011	2.750933E-012	0	0.000000E+000
1	213.54831637	2.750933E-012	1.534093E-011	1	0.000000E+000
1	213.54834900	1.534093E-011	2.750933E-012	0	0.000000E+000
1	213.54913663	2.750933E-012	1.534093E-011	1	0.000000E+000
1	213.54917614	1.534093E-011	2.750933E-012	0	0.000000E+000
1	213.54931197	2.750933E-012	1.534093E-011	1	0.000000E+000
1	213.54938399	1.534093E-011	2.750933E-012	0	0.000000E+000
1	213.54941447	2.750933E-012	1.534093E-011	1	0.000000E+000
1	213.54957258	1.534093E-011	2.750933E-012	0	0.000000E+000
1	213.55044769	2.750933E-012	1.534093E-011	1	0.000000E+000
1	213.55056357	1.534093E-011	2.750933E-012	0	0.000000E+000
1	213.55059339	2.750933E-012	1.534093E-011	1	0.000000E+000
1	213.55069700	1.534093E-011	2.750933E-012	0	0.000000E+000
1	213.55569569	2.750933E-012	1.534093E-011	1	0.000000E+000
1	213.55583944	1.534093E-011	2.750933E-012	0	0.000000E+000
1	213.55796776	2.750933E-012	1.534093E-011	1	0.000000E+000
1	213.55800095	1.534093E-011	2.750933E-012	0	0.000000E+000
1	213.55995847	2.750933E-012	1.534093E-011	1	0.000000E+000
1	213.56013037	1.534093E-011	2.750933E-012	0	0.000000E+000
1	213.56165178	2.750933E-012	1.534093E-011	1	0.000000E+000
1	213.56170066	1.534093E-011	2.750933E-012	0	0.000000E+000
1	213.56541859	2.750933E-012	1.534093E-011	1	0.000000E+000
1	213.56550515	1.534093E-011	2.750933E-012	0	0.000000E+000
1	213.56626106	2.750933E-012	1.534093E-011	1	0.000000E+000
1	213.56636599	1.534093E-011	2.750933E-012	0	0.000000E+000
1	213.57016313	2.750933E-012	1.534093E-011	1	0.000000E+000
1	213.57020478	1.534093E-011	2.750933E-012	0	0.000000E+000
1	213.57095047	2.750933E-012	1.534093E-011	1	0.000000E+000
1	213.57096275	1.534093E-011	2.750933E-012	0	0.000000E+000
1	213.57383346	2.750933E-012	1.534093E-011	1	0.000000E+000
1	213.57384681	1.534093E-011	2.750933E-012	0	0.000000E+000
1	213.57535092	2.750933E-012	1.534093E-011	1	0.000000E+000
1	213.57537711	1.534093E-011	2.750933E-012	0	0.000000E+000
1	213.57792181	2.750933E-012	1.534093E-011	1	0.000000E+000
1	213.57802950	1.534093E-011	2.750933E-012	0	0.000000E+000
1	213.57842256	2.750933E-012	1.534093E-011	1	0.000000E+000
1	213.57870994	1.534093E-011	2.750933E-012	0	0.000000E+000
1	213.58064921	2.750933E-012	1.534093E-011	1	0.000000E+000
1	213.58073591	1.534093E-011	2.750933E-012	0	0.000000E+000
1	213.58207809	2.750933E-012	1.534093E-011	1	0.000000E+000
1	213.58220819	1.534093E-011	2.750933E-012	0	0.000000E+000
1	213.58840747	2.750933E-012	1.534093E-011	1	0.000000E+000
1	213.58848241	1.534093E-011	2.750933E-012	0	0.000000E+000
1	213.59110519	2.750933E-012	1.534093E-011	1	0.000000E+000
1	213.59121677	1.534093E-011	2.750933E-012	0	0.000000E+000
1	213.59228225	2.750933E-012	1.534093E-011	1	0.000000E+000
1	213.59231788	1.534093E-011	2.750933E-012	0	0.000000E+000
1	213.59416431	2.750933E-012	1.534093E-011	1	0.000000E+000
1	213.59441998	1.534093E-011	2.750933E-012	0	0.000000E+000
1	213.59825992	2.750933E-012	1.534093E-011	1	0.000000E+000
1	213.59840816	1.534093E-011	2.750933E-012	0	0.000000E+000
1	213.59981270	2.750933E-012	1.534093E-011	1	0.000000E+000
1	213.59986801	1.534093E-011	2.750933E-012	0	0.000000E+000
1	213.60439757	2.750933E-012	1.534093E-011	1	0.000000E+000
1	213.60466030	1.534093E-011	2.750933E-012	0	0.000000E+000
1	213.60474222	2.750933E-012	1.534093E-011	1	0.000000E+000
1	213.60483716	1.534093E-011	2.750933E-012	0	0.000000E+000
1	213.60517210	2.750933E-012	1.534093E-011	1	0.000000E+000
1	213.60540029	1.534093E-011	2.750933E-012	0	0.000000E+000
1	213.60548323	2.750933E-012	1.534093E-011	1	0.000000E+000
1	213.60549178	1.534093E-011	2.750933E-012	0	0.000000E+000
1	213.60751259	2.750933E-012	1.534093E-011	1	0.000000E+000
1	213.60774404	1.534093E-011	2.750933E-012	0	0.000000E+000
1	213.61370480	2.750933E-012	1.534093E-011	1	0.000000E+000
1	213.61376296	1.534093E-011	2.750933E-012	0	0.000000E+000
1	213.61585711	2.750933E-012	1.534093E-011	1	0.000000E+000
1	213.61592271	1.534093E-011	2.750933E-012	0	0.000000E+000
1	213.61930128	2.750933E-012	1.534093E-011	1	0.000000E+000
1	213.61948937	1.534093E-011	2.750933E-012	0	0.000000E+000
1	213.62011862	2.750933E-012	1.534093E-011	1	0.000000E+000
1	213.62014050	1.534093E-011	2.750933E-012	0	0.000000E+000
1	213.62415671	2.750933E-012	1.534093E-011	1	0.000000E+000
1	213.62427477	1.534093E-011	2.750933E-012	0	0.000000E+000
1	213.64035279	2.750933E-012	1.534093E-011	1	0.000000E+000
1	213.64042293	1.534093E-011	2.750933E-012	0	0.000000E+000
1	213.64045288	2.750933E-012	1.534093E-011	1	0.000000E+000
1	213.64055014	1.534093E-011	2.750933E-012	0	0.000000E+000
1	213.64227781	2.750933E-012	1.534093E-011	1	0.000000E+000
1	213.64233614	1.534093E-011	2.750933E-012	0	0.000000E+000
1	213.64315675	2.750933E-012	1.534093E-011	1	0.000000E+000
1	213.64318636	1.534093E-011	2.750933E-012	0	0.000000E+000
1	213.64625843	2.750933E-012	1.534093E-011	1	0.000000E+000
1	213.64627978	1.534093E-011	2.750933E-012	0	0.000000E+000
1	213.64837155	2.750933E-012	1.534093E-011	1	0.000000E+000
1	213.64851149	1.534093E-011	2.750933E-012	0	0.000000E+000
1	213.66076013	2.712238E-012	1.530224E-011	1	0.000000E+000
1	213.66078940	1.530224E-011	2.712238E-012	0	0.000000E+000
1	213.66487041	2.712238E-012	1.530224E-011	1	0.000000E+000
1	213.66498699	1.530224E-011	2.712238E-012	0	0.000000E+000
1	213.66736865	2.712238E-012	1.530224E-011	1	0.000000E+000
1	213.66741847	1.530224E-011	2.712238E-012	0	0.000000E+000
1	213.66747236	2.712238E-012	1.530224E-011	1	0.000000E+000
1	213.66751117	1.530224E-011	2.712238E-012	0	0.000000E+000
1	213.67023225	2.712238E-012	1.530224E-011	1	0.000000E+000
1	213.67044679	1.530224E-011	2.712238E-012	0	0.000000E+000
1	213.67253946	2.712238E-012	1.530224E-011	1	0.000000E+000
1	213.67271080	1.530224E-011	2.712238E-012	0	0.000000E+000
1	213.67515748	2.712238E-012	1.530224E-011	1	0.000000E+000
1	213.67516686	1.530224E-011	2.712238E-012	0	0.000000E+000
1	213.67704920	2.712238E-012	1.530224E-011	1	0.000000E+000
1	213.67715239	1.530224E-011	2.712238E-012	0	0.000000E+000
1	213.67937995	2.712238E-012	1.530224E-011	1	0.000000E+000
1	213.67942837	1.530224E-011	2.712238E-012	0	0.000000E+000
1	213.68756858	2.712238E-012	1.530224E-011	1	0.000000E+000
1	213.68784663	1.530224E-011	2.712238E-012	0	0.000000E+000
1	213.69033174	2.712238E-012	1.530224E-011	1	0.000000E+000
1	213.69043396	1.530224E-011	2.712238E-012	0	0.000000E+000
1	213.69060472	2.712238E-012	1.530224E-011	1	0.000000E+000
1	213.69070955	1.530224E-011	2.712238E-012	0	0.000000E+000
1	213.69486569	2.712238E-012	1.530224E-011	1	0.000000E+000
1	213.69489699	1.530224E-011	2.712238E-012	0	0.000000E+000
1	213.69709353	2.712238E-012	1.530224E-011	1	0.000000E+000
1	213.69713239	1.530224E-011	2.712238E-012	0	0.000000E+000
1	213.69872501	2.712238E-012	1.530224E-011	1	0.000000E+000
1	213.69877241	1.530224E-011	2.712238E-012	0	0.000000E+000
1	213.70051757	2.712238E-012	1.530224E-011	1	0.000000E+000
1	213.70058098	1.530224E-011	2.712238E-012	0	0.000000E+000
1	213.70461755	2.712238E-012	1.530224E-011	1	0.000000E+000
1	213.70467717	1.530224E-011	2.712238E-012	0	0.000000E+000
1	213.70517249	2.712238E-012	1.530224E-011	1	0.000000E+000
1	213.70532791	1.530224E-011	2.712238E-012	0	0.000000E+000
1	213.70551644	2.712238E-012	1.530224E-011	1	0.000000E+000
1	213.70583783	1.530224E-011	2.712238E-012	0	0.000000E+000
1	213.70619551	2.712238E-012	1.530224E-011	1	0.000000E+000
1	213.70619737	1.530224E-011	2.712238E-012	0	0.000000E+000
1	213.70710343	2.712238E-012	1.530224E-011	1	0.000000E+000
[truncated: 118,414 more chars]
