# Supplementary material for: Ancestral acetylcholine receptor β-subunit forms homopentamers that prime before opening spontaneously
Source: eLife. 2022 Jul 4;11:e76504. doi: 10.7554/eLife.76504 (PMC9365395; doi:10.7554/eLife.76504)
Supplement: Figure 4—figure supplement 2—source data 1. — Detected single-channel event durations for 2-[(2,6-dimethylphenyl)amino]-N,N,N-trimethyl-2-oxoethaniminium chloride (QX-222) block of the human adult muscle-type acetylcholine receptor. Recordings were in the presence of either 10 µM or 30 µM acetylcholine, and increasing concentrations of QX-222 (QX222; 10 µM, 30 µM, 60 µM, and 100 µM). Compressed file includes 30 TAC 4.3.3 event files (*.evt format) of the single-channel detections for three recordings for each condition (fileA, fileB, and fileC in each case) included in the kinetic analysis, as well as the associated R scripts (*.txt format) for defining and sorting bursts. [file elife-76504-fig4-figsupp2-data1.zip › F4S1-SD2/Source Data - Figure 4-figure supplement 2/Figure 4-figure supplement 2_WTMuscle30uMACh_10uMQX222_fileA.evt]

5
File
Acquire	C:\Users\daCostaLab\Desktop\WT-QX222 Dose Response\30A10Q\a1-20-07-14-WTMuscle-BRBS-PA30Q10OOPS-120mV-12.acquire	0	
Sweeps
1	357.414488	0.000000	0.195121	0.0000000E+000	0.0000000E+000	
Segments
1	142	0.000000	0.195121	1.160833	1.261651	1.493095	1.721519	4.273270	4.374136	4.878054	5.164691	5.408056	5.508509	7.451035	7.552026	11.488796	11.697060	11.717589	12.591736	14.593668	14.708426	14.774017	15.038770	15.059925	15.280611	15.328772	15.658685	15.715285	15.850432	15.911893	17.025372	17.524437	17.938558	17.943509	18.518424	20.970798	21.459645	21.496778	21.597834	23.078601	23.249074	23.448306	23.648781	23.923053	24.204951	24.433750	24.896662	25.226020	25.579303	25.840981	25.948399	26.013878	26.479792	26.544753	26.741225	26.937664	27.163254	30.594028	31.110004	31.892306	32.028170	32.033749	32.728046	32.755164	32.978907	37.670071	37.771065	39.440274	39.615476	39.638456	39.840449	41.464118	41.579986	43.206215	43.359600	54.496603	54.846604	55.018059	55.137150	55.769131	56.194099	61.022188	61.261573	61.947261	62.159473	73.325578	73.429786	76.720725	77.039981	77.297455	77.502849	106.721556	106.980914	107.006933	108.331971	109.194967	109.338998	110.085745	110.324360	110.389618	110.579539	111.464221	111.587876	111.733606	111.850918	113.075157	113.186875	117.065136	117.328402	118.832792	118.960480	120.362613	120.491163	125.053614	126.873763	126.929877	127.048118	127.060949	127.208854	127.257557	127.348184	127.388629	127.954800	129.624804	130.390086	130.600378	130.734306	131.003947	131.121600	132.196575	132.341539	134.914597	135.171604	136.142966	136.304582	142.232714	142.334921	143.590669	143.812477	148.658586	148.759409	149.401176	149.502103	150.001014	150.102646	151.309476	151.421083	151.529633	151.712453	152.728265	153.187541	153.994889	154.103804	154.364845	154.674777	156.143383	156.244436	157.339148	157.459935	159.353320	159.898330	163.502237	163.607079	163.630037	163.995300	164.690823	164.955785	165.328874	165.444487	167.582031	168.111799	170.652144	170.901791	178.823912	179.035015	186.845798	187.012935	187.091164	187.343610	187.354069	187.932323	187.943893	188.038372	191.802960	191.944131	193.227270	193.388749	193.448917	193.582786	194.155717	194.266088	197.002861	197.112594	197.783633	206.069896	208.100473	208.251049	208.356814	208.968559	209.648017	210.181168	220.929700	221.175030	227.464021	227.680078	231.113434	231.309358	240.156551	240.286136	240.307157	240.403231	241.801793	241.927644	242.035469	242.197300	248.158495	248.351985	250.721749	250.823752	250.994762	251.142760	251.189881	251.295250	264.682722	264.789504	264.979518	265.131781	265.181832	265.394377	265.407445	265.502279	267.160710	267.292926	267.471090	267.713302	270.899601	271.026551	271.046379	271.264976	271.887160	271.987742	272.353566	272.453925	272.529146	272.629147	272.715614	272.815637	272.878549	273.089006	273.149578	273.518621	273.533909	273.596458	274.221795	274.323222	274.385877	274.455589	275.270167	275.370330	275.550505	275.650549	281.236040	281.526043	282.388649	282.530018	290.545312	290.660253	292.762666	292.883663	292.932565	293.075188	293.273707	293.486982	293.552279	294.059612	294.535820	294.660610	304.890074	305.035993	325.641444	325.896723	334.921989	335.200346	357.259963	357.414488	
Events
1	0.05016318	2.317975E-012	1.485798E-011	1	0.000000E+000
1	0.05032363	1.485798E-011	2.317975E-012	0	0.000000E+000
1	0.05046240	2.317975E-012	1.485798E-011	1	0.000000E+000
1	0.05073070	1.485798E-011	2.317975E-012	0	0.000000E+000
1	0.05289262	2.317975E-012	1.485798E-011	1	0.000000E+000
1	0.05328419	1.485798E-011	2.317975E-012	0	0.000000E+000
1	0.05343265	2.317975E-012	1.485798E-011	1	0.000000E+000
1	0.05360441	1.485798E-011	2.317975E-012	0	0.000000E+000
1	0.05369074	2.317975E-012	1.485798E-011	1	0.000000E+000
1	0.05390063	1.485798E-011	2.317975E-012	0	0.000000E+000
1	0.05414079	2.317975E-012	1.485798E-011	1	0.000000E+000
1	0.05428245	1.485798E-011	2.317975E-012	0	0.000000E+000
1	0.05444137	2.317975E-012	1.485798E-011	1	0.000000E+000
1	0.05480122	1.485798E-011	2.317975E-012	0	0.000000E+000
1	0.05594874	2.317975E-012	1.485798E-011	1	0.000000E+000
1	0.05621888	1.485798E-011	2.317975E-012	0	0.000000E+000
1	0.05624808	2.317975E-012	1.485798E-011	1	0.000000E+000
1	0.05628105	1.485798E-011	2.317975E-012	0	0.000000E+000
1	0.05684852	2.317975E-012	1.485798E-011	1	0.000000E+000
1	0.05714015	1.485798E-011	2.317975E-012	0	0.000000E+000
1	0.05723012	2.317975E-012	1.485798E-011	1	0.000000E+000
1	0.05820200	1.485798E-011	2.317975E-012	0	0.000000E+000
1	0.05905547	2.317975E-012	1.485798E-011	1	0.000000E+000
1	0.05956361	1.485798E-011	2.317975E-012	0	0.000000E+000
1	0.05998933	2.317975E-012	1.485798E-011	1	0.000000E+000
1	0.06009199	1.485798E-011	2.317975E-012	0	0.000000E+000
1	0.06172431	2.317975E-012	1.485798E-011	1	0.000000E+000
1	0.06211279	1.485798E-011	2.317975E-012	0	0.000000E+000
1	0.06213943	2.317975E-012	1.485798E-011	1	0.000000E+000
1	0.06239275	1.485798E-011	2.317975E-012	0	0.000000E+000
1	0.06262577	2.317975E-012	1.485798E-011	1	0.000000E+000
1	0.06312723	1.485798E-011	2.317975E-012	0	0.000000E+000
1	0.06514990	2.317975E-012	1.485798E-011	1	0.000000E+000
1	0.06529042	1.485798E-011	2.317975E-012	0	0.000000E+000
1	0.06531309	2.317975E-012	1.485798E-011	1	0.000000E+000
1	0.06556122	1.485798E-011	2.317975E-012	0	0.000000E+000
1	0.06587258	2.317975E-012	1.485798E-011	1	0.000000E+000
1	0.06610487	1.485798E-011	2.317975E-012	0	0.000000E+000
1	0.06617204	2.317975E-012	1.485798E-011	1	0.000000E+000
1	0.06628597	1.485798E-011	2.317975E-012	0	0.000000E+000
1	0.06690318	2.317975E-012	1.485798E-011	1	0.000000E+000
1	0.06693852	1.485798E-011	2.317975E-012	0	0.000000E+000
1	0.06939887	2.317975E-012	1.485798E-011	1	0.000000E+000
1	0.07018791	1.485798E-011	2.317975E-012	0	0.000000E+000
1	0.07160128	2.317975E-012	1.485798E-011	1	0.000000E+000
1	0.07250457	1.485798E-011	2.317975E-012	0	0.000000E+000
1	0.07286664	2.317975E-012	1.485798E-011	1	0.000000E+000
1	0.07332329	1.485798E-011	2.317975E-012	0	0.000000E+000
1	0.07503913	2.317975E-012	1.485798E-011	1	0.000000E+000
1	0.07525046	1.485798E-011	2.317975E-012	0	0.000000E+000
1	0.07577393	2.317975E-012	1.485798E-011	1	0.000000E+000
1	0.07603225	1.485798E-011	2.317975E-012	0	0.000000E+000
1	0.07604185	2.317975E-012	1.485798E-011	1	0.000000E+000
1	0.07641340	1.485798E-011	2.317975E-012	0	0.000000E+000
1	0.07645041	2.317975E-012	1.485798E-011	1	0.000000E+000
1	0.07699807	1.485798E-011	2.317975E-012	0	0.000000E+000
1	0.07700344	2.317975E-012	1.485798E-011	1	0.000000E+000
1	0.07717446	1.485798E-011	2.317975E-012	0	0.000000E+000
1	0.07867809	2.317975E-012	1.485798E-011	1	0.000000E+000
1	0.07872466	1.485798E-011	2.317975E-012	0	0.000000E+000
1	0.07891794	2.317975E-012	1.485798E-011	1	0.000000E+000
1	0.07951923	1.485798E-011	2.317975E-012	0	0.000000E+000
1	0.08501699	2.317975E-012	1.485798E-011	1	0.000000E+000
1	0.08503174	1.485798E-011	2.317975E-012	0	0.000000E+000
1	0.08564521	2.317975E-012	1.485798E-011	1	0.000000E+000
1	0.08566605	1.485798E-011	2.317975E-012	0	0.000000E+000
1	0.08667148	2.317975E-012	1.485798E-011	1	0.000000E+000
1	0.08696324	1.485798E-011	2.317975E-012	0	0.000000E+000
1	0.08698613	2.317975E-012	1.485798E-011	1	0.000000E+000
1	0.08713402	1.485798E-011	2.317975E-012	0	0.000000E+000
1	0.08802986	2.317975E-012	1.485798E-011	1	0.000000E+000
1	0.08825955	1.485798E-011	2.317975E-012	0	0.000000E+000
1	0.08827175	2.317975E-012	1.485798E-011	1	0.000000E+000
1	0.08886259	1.485798E-011	2.317975E-012	0	0.000000E+000
1	0.08962833	2.317975E-012	1.485798E-011	1	0.000000E+000
1	0.09006326	1.485798E-011	2.317975E-012	0	0.000000E+000
1	0.09010392	2.317975E-012	1.485798E-011	1	0.000000E+000
1	0.09099866	1.485798E-011	2.317975E-012	0	0.000000E+000
1	0.09198207	2.317975E-012	1.485798E-011	1	0.000000E+000
1	0.09207072	1.485798E-011	2.317975E-012	0	0.000000E+000
1	0.09208323	2.317975E-012	1.485798E-011	1	0.000000E+000
1	0.09278801	1.485798E-011	2.317975E-012	0	0.000000E+000
1	0.09430441	2.317975E-012	1.485798E-011	1	0.000000E+000
1	0.09497536	1.485798E-011	2.317975E-012	0	0.000000E+000
1	0.09516017	2.317975E-012	1.485798E-011	1	0.000000E+000
1	0.09538073	1.485798E-011	2.317975E-012	0	0.000000E+000
1	0.09602375	2.317975E-012	1.485798E-011	1	0.000000E+000
1	0.09606337	1.485798E-011	2.317975E-012	0	0.000000E+000
1	0.09654555	2.317975E-012	1.485798E-011	1	0.000000E+000
1	0.09663968	1.485798E-011	2.317975E-012	0	0.000000E+000
1	0.09708277	2.317975E-012	1.485798E-011	1	0.000000E+000
1	0.09732722	1.485798E-011	2.317975E-012	0	0.000000E+000
1	0.09741162	2.317975E-012	1.485798E-011	1	0.000000E+000
1	0.09774997	1.485798E-011	2.317975E-012	0	0.000000E+000
1	0.09785333	2.317975E-012	1.485798E-011	1	0.000000E+000
1	0.09818359	1.485798E-011	2.317975E-012	0	0.000000E+000
1	0.09822493	2.317975E-012	1.485798E-011	1	0.000000E+000
1	0.09827911	1.485798E-011	2.317975E-012	0	0.000000E+000
1	0.09860383	2.317975E-012	1.485798E-011	1	0.000000E+000
1	0.09896865	1.485798E-011	2.317975E-012	0	0.000000E+000
1	0.09898263	2.317975E-012	1.485798E-011	1	0.000000E+000
1	0.09902447	1.485798E-011	2.317975E-012	0	0.000000E+000
1	0.10175135	2.317975E-012	1.485798E-011	1	0.000000E+000
1	0.10179990	1.485798E-011	2.317975E-012	0	0.000000E+000
1	0.10184473	2.317975E-012	1.485798E-011	1	0.000000E+000
1	0.10211368	1.485798E-011	2.317975E-012	0	0.000000E+000
1	0.10472532	2.317975E-012	1.485798E-011	1	0.000000E+000
1	0.10485555	1.485798E-011	2.317975E-012	0	0.000000E+000
1	0.10501894	2.317975E-012	1.485798E-011	1	0.000000E+000
1	0.10565491	1.485798E-011	2.317975E-012	0	0.000000E+000
1	0.10567623	2.317975E-012	1.485798E-011	1	0.000000E+000
1	0.10593451	1.485798E-011	2.317975E-012	0	0.000000E+000
1	0.10596320	2.317975E-012	1.485798E-011	1	0.000000E+000
1	0.10613867	1.485798E-011	2.317975E-012	0	0.000000E+000
1	0.10616076	2.317975E-012	1.485798E-011	1	0.000000E+000
1	0.10646052	1.485798E-011	2.317975E-012	0	0.000000E+000
1	0.10807285	2.317975E-012	1.485798E-011	1	0.000000E+000
1	0.10820961	1.485798E-011	2.317975E-012	0	0.000000E+000
1	0.10898563	2.317975E-012	1.485798E-011	1	0.000000E+000
1	0.10901749	1.485798E-011	2.317975E-012	0	0.000000E+000
1	0.10908024	2.317975E-012	1.485798E-011	1	0.000000E+000
1	0.10972106	1.485798E-011	2.317975E-012	0	0.000000E+000
1	0.11016769	2.317975E-012	1.485798E-011	1	0.000000E+000
1	0.11019775	1.485798E-011	2.317975E-012	0	0.000000E+000
1	0.11088228	2.317975E-012	1.485798E-011	1	0.000000E+000
1	0.11250580	1.485798E-011	2.317975E-012	0	0.000000E+000
1	0.11328325	2.317975E-012	1.485798E-011	1	0.000000E+000
1	0.11338551	1.485798E-011	2.317975E-012	0	0.000000E+000
1	0.11388744	2.317975E-012	1.485798E-011	1	0.000000E+000
1	0.11420113	1.485798E-011	2.317975E-012	0	0.000000E+000
1	0.11513240	2.317975E-012	1.485798E-011	1	0.000000E+000
1	0.11535995	1.485798E-011	2.317975E-012	0	0.000000E+000
1	0.11557973	2.317975E-012	1.485798E-011	1	0.000000E+000
1	0.11605720	1.485798E-011	2.317975E-012	0	0.000000E+000
1	0.11608899	2.317975E-012	1.485798E-011	1	0.000000E+000
1	0.11609684	1.485798E-011	2.317975E-012	0	0.000000E+000
1	0.11620022	2.317975E-012	1.485798E-011	1	0.000000E+000
1	0.11638373	1.485798E-011	2.317975E-012	0	0.000000E+000
1	0.11714076	2.317975E-012	1.485798E-011	1	0.000000E+000
1	0.11761041	1.485798E-011	2.317975E-012	0	0.000000E+000
1	0.11763512	2.317975E-012	1.485798E-011	1	0.000000E+000
1	0.11782137	1.485798E-011	2.317975E-012	0	0.000000E+000
1	0.11787100	2.317975E-012	1.485798E-011	1	0.000000E+000
1	0.11858832	1.485798E-011	2.317975E-012	0	0.000000E+000
1	0.11924405	2.317975E-012	1.485798E-011	1	0.000000E+000
1	0.11925664	1.485798E-011	2.317975E-012	0	0.000000E+000
1	0.11954536	2.317975E-012	1.485798E-011	1	0.000000E+000
1	0.11957579	1.485798E-011	2.317975E-012	0	0.000000E+000
1	0.12028633	2.317975E-012	1.485798E-011	1	0.000000E+000
1	0.12034194	1.485798E-011	2.317975E-012	0	0.000000E+000
1	0.12175590	2.317975E-012	1.485798E-011	1	0.000000E+000
1	0.12237950	1.485798E-011	2.317975E-012	0	0.000000E+000
1	0.12372722	2.317975E-012	1.485798E-011	1	0.000000E+000
1	0.12389912	1.485798E-011	2.317975E-012	0	0.000000E+000
1	0.12397403	2.317975E-012	1.485798E-011	1	0.000000E+000
1	0.12474140	1.485798E-011	2.317975E-012	0	0.000000E+000
1	0.12475205	2.317975E-012	1.485798E-011	1	0.000000E+000
1	0.12500543	1.485798E-011	2.317975E-012	0	0.000000E+000
1	0.12501511	2.317975E-012	1.485798E-011	1	0.000000E+000
1	0.12529273	1.485798E-011	2.317975E-012	0	0.000000E+000
1	0.12627467	2.317975E-012	1.485798E-011	1	0.000000E+000
1	0.12650172	1.485798E-011	2.317975E-012	0	0.000000E+000
1	0.12651486	2.317975E-012	1.485798E-011	1	0.000000E+000
1	0.12675210	1.485798E-011	2.317975E-012	0	0.000000E+000
1	0.12882945	2.317975E-012	1.485798E-011	1	0.000000E+000
1	0.13025473	1.485798E-011	2.317975E-012	0	0.000000E+000
1	0.13245056	2.317975E-012	1.485798E-011	1	0.000000E+000
1	0.13259928	1.485798E-011	2.317975E-012	0	0.000000E+000
1	0.13302527	2.317975E-012	1.485798E-011	1	0.000000E+000
1	0.13352702	1.485798E-011	2.317975E-012	0	0.000000E+000
1	0.13599948	2.317975E-012	1.485798E-011	1	0.000000E+000
1	0.13611613	1.485798E-011	2.317975E-012	0	0.000000E+000
1	0.13695212	2.317975E-012	1.485798E-011	1	0.000000E+000
1	0.13724682	1.485798E-011	2.317975E-012	0	0.000000E+000
1	0.13822574	2.317975E-012	1.485798E-011	1	0.000000E+000
1	0.13833050	1.485798E-011	2.317975E-012	0	0.000000E+000
1	0.13872923	2.317975E-012	1.485798E-011	1	0.000000E+000
1	0.13889358	1.485798E-011	2.317975E-012	0	0.000000E+000
1	0.13967800	2.317975E-012	1.485798E-011	1	0.000000E+000
1	0.13977430	1.485798E-011	2.317975E-012	0	0.000000E+000
1	0.14103981	2.317975E-012	1.485798E-011	1	0.000000E+000
1	0.14144681	1.485798E-011	2.317975E-012	0	0.000000E+000
1	0.14220872	2.317975E-012	1.485798E-011	1	0.000000E+000
1	0.14247190	1.485798E-011	2.317975E-012	0	0.000000E+000
1	0.14443485	2.317975E-012	1.485798E-011	1	0.000000E+000
1	0.14481832	1.485798E-011	2.317975E-012	0	0.000000E+000
1	4.92831216	2.535318E-012	1.507532E-011	1	0.000000E+000
1	4.92840150	1.507532E-011	2.535318E-012	0	0.000000E+000
1	4.92844619	2.535318E-012	1.507532E-011	1	0.000000E+000
1	4.92937700	1.507532E-011	2.535318E-012	0	0.000000E+000
1	4.93095531	2.535318E-012	1.507532E-011	1	0.000000E+000
1	4.93201941	1.507532E-011	2.535318E-012	0	0.000000E+000
1	4.93203190	2.535318E-012	1.507532E-011	1	0.000000E+000
1	4.93230819	1.507532E-011	2.535318E-012	0	0.000000E+000
1	4.93320997	2.535318E-012	1.507532E-011	1	0.000000E+000
1	4.93330616	1.507532E-011	2.535318E-012	0	0.000000E+000
1	4.93353271	2.535318E-012	1.507532E-011	1	0.000000E+000
1	4.93369638	1.507532E-011	2.535318E-012	0	0.000000E+000
1	4.93387561	2.535318E-012	1.507532E-011	1	0.000000E+000
1	4.93399661	1.507532E-011	2.535318E-012	0	0.000000E+000
1	4.93462266	2.535318E-012	1.507532E-011	1	0.000000E+000
1	4.93465246	1.507532E-011	2.535318E-012	0	0.000000E+000
1	4.93552639	2.535318E-012	1.507532E-011	1	0.000000E+000
1	4.93702703	1.507532E-011	2.535318E-012	0	0.000000E+000
1	4.93710759	2.535318E-012	1.507532E-011	1	0.000000E+000
1	4.93728918	1.507532E-011	2.535318E-012	0	0.000000E+000
1	4.93731701	2.535318E-012	1.507532E-011	1	0.000000E+000
1	4.93807615	1.507532E-011	2.535318E-012	0	0.000000E+000
1	4.93822475	2.535318E-012	1.507532E-011	1	0.000000E+000
1	4.93841740	1.507532E-011	2.535318E-012	0	0.000000E+000
1	4.93844710	2.535318E-012	1.507532E-011	1	0.000000E+000
1	4.93852484	1.507532E-011	2.535318E-012	0	0.000000E+000
1	4.93965922	2.535318E-012	1.507532E-011	1	0.000000E+000
1	4.94002524	1.507532E-011	2.535318E-012	0	0.000000E+000
1	4.94234585	2.535318E-012	1.507532E-011	1	0.000000E+000
1	4.94333113	1.507532E-011	2.535318E-012	0	0.000000E+000
1	4.94416090	2.535318E-012	1.507532E-011	1	0.000000E+000
1	4.94428338	1.507532E-011	2.535318E-012	0	0.000000E+000
1	4.94429304	2.535318E-012	1.507532E-011	1	0.000000E+000
1	4.94445166	1.507532E-011	2.535318E-012	0	0.000000E+000
1	4.94446616	2.535318E-012	1.507532E-011	1	0.000000E+000
1	4.94518651	1.507532E-011	2.535318E-012	0	0.000000E+000
1	4.94546370	2.535318E-012	1.507532E-011	1	0.000000E+000
1	4.94638385	1.507532E-011	2.535318E-012	0	0.000000E+000
1	4.94643072	2.535318E-012	1.507532E-011	1	0.000000E+000
1	4.94646829	1.507532E-011	2.535318E-012	0	0.000000E+000
1	4.94652160	2.535318E-012	1.507532E-011	1	0.000000E+000
1	4.94673596	1.507532E-011	2.535318E-012	0	0.000000E+000
1	4.94675497	2.535318E-012	1.507532E-011	1	0.000000E+000
1	4.94767965	1.507532E-011	2.535318E-012	0	0.000000E+000
1	4.94772203	2.535318E-012	1.507532E-011	1	0.000000E+000
1	4.94813303	1.507532E-011	2.535318E-012	0	0.000000E+000
1	4.94852394	2.535318E-012	1.507532E-011	1	0.000000E+000
1	4.94879747	1.507532E-011	2.535318E-012	0	0.000000E+000
1	4.95032951	2.535318E-012	1.507532E-011	1	0.000000E+000
1	4.95176870	1.507532E-011	2.535318E-012	0	0.000000E+000
1	4.95179511	2.535318E-012	1.507532E-011	1	0.000000E+000
1	4.95266362	1.507532E-011	2.535318E-012	0	0.000000E+000
1	4.95365511	2.535318E-012	1.507532E-011	1	0.000000E+000
1	4.95366341	1.507532E-011	2.535318E-012	0	0.000000E+000
1	4.95388788	2.535318E-012	1.507532E-011	1	0.000000E+000
1	4.95441644	1.507532E-011	2.535318E-012	0	0.000000E+000
1	4.95443265	2.535318E-012	1.507532E-011	1	0.000000E+000
1	4.95497497	1.507532E-011	2.535318E-012	0	0.000000E+000
1	4.95611753	2.535318E-012	1.507532E-011	1	0.000000E+000
1	4.95612765	1.507532E-011	2.535318E-012	0	0.000000E+000
1	4.95624054	2.535318E-012	1.507532E-011	1	0.000000E+000
1	4.95629671	1.507532E-011	2.535318E-012	0	0.000000E+000
1	4.95630617	2.535318E-012	1.507532E-011	1	0.000000E+000
1	4.95651658	1.507532E-011	2.535318E-012	0	0.000000E+000
1	4.95670998	2.535318E-012	1.507532E-011	1	0.000000E+000
1	4.95719234	1.507532E-011	2.535318E-012	0	0.000000E+000
1	4.95728262	2.535318E-012	1.507532E-011	1	0.000000E+000
1	4.95778184	1.507532E-011	2.535318E-012	0	0.000000E+000
1	4.95782742	2.535318E-012	1.507532E-011	1	0.000000E+000
1	4.95802696	1.507532E-011	2.535318E-012	0	0.000000E+000
1	4.95805744	2.535318E-012	1.507532E-011	1	0.000000E+000
1	4.95811230	1.507532E-011	2.535318E-012	0	0.000000E+000
1	4.95813606	2.535318E-012	1.507532E-011	1	0.000000E+000
1	4.95825876	1.507532E-011	2.535318E-012	0	0.000000E+000
1	4.95827513	2.535318E-012	1.507532E-011	1	0.000000E+000
1	4.95848537	1.507532E-011	2.535318E-012	0	0.000000E+000
1	4.95930573	2.535318E-012	1.507532E-011	1	0.000000E+000
1	4.95952391	1.507532E-011	2.535318E-012	0	0.000000E+000
1	4.95998808	2.535318E-012	1.507532E-011	1	0.000000E+000
1	4.96012584	1.507532E-011	2.535318E-012	0	0.000000E+000
1	4.96074502	2.535318E-012	1.507532E-011	1	0.000000E+000
1	4.96179283	1.507532E-011	2.535318E-012	0	0.000000E+000
1	4.96240520	2.535318E-012	1.507532E-011	1	0.000000E+000
1	4.96244441	1.507532E-011	2.535318E-012	0	0.000000E+000
1	4.96337535	2.535318E-012	1.507532E-011	1	0.000000E+000
1	4.96340695	1.507532E-011	2.535318E-012	0	0.000000E+000
1	4.96447753	2.535318E-012	1.507532E-011	1	0.000000E+000
1	4.96482380	1.507532E-011	2.535318E-012	0	0.000000E+000
1	4.96735277	2.535318E-012	1.507532E-011	1	0.000000E+000
1	4.96780958	1.507532E-011	2.535318E-012	0	0.000000E+000
1	4.96809665	2.535318E-012	1.507532E-011	1	0.000000E+000
1	4.96833578	1.507532E-011	2.535318E-012	0	0.000000E+000
1	4.96834484	2.535318E-012	1.507532E-011	1	0.000000E+000
1	4.96853086	1.507532E-011	2.535318E-012	0	0.000000E+000
1	4.96854658	2.535318E-012	1.507532E-011	1	0.000000E+000
1	4.96916194	1.507532E-011	2.535318E-012	0	0.000000E+000
1	4.96917092	2.535318E-012	1.507532E-011	1	0.000000E+000
1	4.96927283	1.507532E-011	2.535318E-012	0	0.000000E+000
1	4.96930138	2.535318E-012	1.507532E-011	1	0.000000E+000
1	4.96938409	1.507532E-011	2.535318E-012	0	0.000000E+000
1	4.96941404	2.535318E-012	1.507532E-011	1	0.000000E+000
1	4.97004127	1.507532E-011	2.535318E-012	0	0.000000E+000
1	4.97057480	2.535318E-012	1.507532E-011	1	0.000000E+000
1	4.97092636	1.507532E-011	2.535318E-012	0	0.000000E+000
1	4.97112606	2.535318E-012	1.507532E-011	1	0.000000E+000
1	4.97122978	1.507532E-011	2.535318E-012	0	0.000000E+000
1	4.97128671	2.535318E-012	1.507532E-011	1	0.000000E+000
1	4.97303247	1.507532E-011	2.535318E-012	0	0.000000E+000
1	4.97347357	2.535318E-012	1.507532E-011	1	0.000000E+000
1	4.97356895	1.507532E-011	2.535318E-012	0	0.000000E+000
1	4.97511291	2.535318E-012	1.507532E-011	1	0.000000E+000
1	4.97534802	1.507532E-011	2.535318E-012	0	0.000000E+000
1	4.97652336	2.535318E-012	1.507532E-011	1	0.000000E+000
1	4.97685335	1.507532E-011	2.535318E-012	0	0.000000E+000
1	4.97878896	2.535318E-012	1.507532E-011	1	0.000000E+000
1	4.97881785	1.507532E-011	2.535318E-012	0	0.000000E+000
1	4.98135768	2.535318E-012	1.507532E-011	1	0.000000E+000
1	4.98144024	1.507532E-011	2.535318E-012	0	0.000000E+000
1	4.98146600	2.535318E-012	1.507532E-011	1	0.000000E+000
1	4.98157641	1.507532E-011	2.535318E-012	0	0.000000E+000
1	4.98181326	2.535318E-012	1.507532E-011	1	0.000000E+000
1	4.98184652	1.507532E-011	2.535318E-012	0	0.000000E+000
1	4.98216456	2.535318E-012	1.507532E-011	1	0.000000E+000
1	4.98237305	1.507532E-011	2.535318E-012	0	0.000000E+000
1	4.98239484	2.535318E-012	1.507532E-011	1	0.000000E+000
1	4.98261274	1.507532E-011	2.535318E-012	0	0.000000E+000
1	4.98352818	2.535318E-012	1.507532E-011	1	0.000000E+000
1	4.98394466	1.507532E-011	2.535318E-012	0	0.000000E+000
1	4.98461939	2.535318E-012	1.507532E-011	1	0.000000E+000
1	4.98466284	1.507532E-011	2.535318E-012	0	0.000000E+000
1	4.98478340	2.535318E-012	1.507532E-011	1	0.000000E+000
1	4.98507882	1.507532E-011	2.535318E-012	0	0.000000E+000
1	4.98605757	2.535318E-012	1.507532E-011	1	0.000000E+000
1	4.98620006	1.507532E-011	2.535318E-012	0	0.000000E+000
1	4.98666403	2.535318E-012	1.507532E-011	1	0.000000E+000
1	4.98679969	1.507532E-011	2.535318E-012	0	0.000000E+000
1	4.98681115	2.535318E-012	1.507532E-011	1	0.000000E+000
1	4.98692266	1.507532E-011	2.535318E-012	0	0.000000E+000
1	4.98769391	2.535318E-012	1.507532E-011	1	0.000000E+000
1	4.98795553	1.507532E-011	2.535318E-012	0	0.000000E+000
1	4.98798330	2.535318E-012	1.507532E-011	1	0.000000E+000
1	4.98814089	1.507532E-011	2.535318E-012	0	0.000000E+000
1	4.98916264	2.535318E-012	1.507532E-011	1	0.000000E+000
1	4.98951558	1.507532E-011	2.535318E-012	0	0.000000E+000
1	5.00088897	2.535318E-012	1.507532E-011	1	0.000000E+000
1	5.00132496	1.507532E-011	2.535318E-012	0	0.000000E+000
1	5.00138369	2.535318E-012	1.507532E-011	1	0.000000E+000
1	5.00149871	1.507532E-011	2.535318E-012	0	0.000000E+000
1	5.00307973	2.535318E-012	1.507532E-011	1	0.000000E+000
1	5.00343369	1.507532E-011	2.535318E-012	0	0.000000E+000
1	5.00350194	2.535318E-012	1.507532E-011	1	0.000000E+000
1	5.00362976	1.507532E-011	2.535318E-012	0	0.000000E+000
1	5.00364630	2.535318E-012	1.507532E-011	1	0.000000E+000
1	5.00392299	1.507532E-011	2.535318E-012	0	0.000000E+000
1	5.00417752	2.535318E-012	1.507532E-011	1	0.000000E+000
1	5.00522080	1.507532E-011	2.535318E-012	0	0.000000E+000
1	5.00616897	2.535318E-012	1.507532E-011	1	0.000000E+000
1	5.00652647	1.507532E-011	2.535318E-012	0	0.000000E+000
1	5.00663694	2.535318E-012	1.507532E-011	1	0.000000E+000
1	5.00693755	1.507532E-011	2.535318E-012	0	0.000000E+000
1	5.00697041	2.535318E-012	1.507532E-011	1	0.000000E+000
1	5.00720477	1.507532E-011	2.535318E-012	0	0.000000E+000
1	5.00756352	2.535318E-012	1.507532E-011	1	0.000000E+000
1	5.00766327	1.507532E-011	2.535318E-012	0	0.000000E+000
1	5.00971706	2.535318E-012	1.507532E-011	1	0.000000E+000
1	5.00973242	1.507532E-011	2.535318E-012	0	0.000000E+000
1	5.02978701	2.535318E-012	1.507532E-011	1	0.000000E+000
1	5.03002238	1.507532E-011	2.535318E-012	0	0.000000E+000
1	5.03005079	2.535318E-012	1.507532E-011	1	0.000000E+000
1	5.03031180	1.507532E-011	2.535318E-012	0	0.000000E+000
1	5.03033219	2.535318E-012	1.507532E-011	1	0.000000E+000
1	5.03085740	1.507532E-011	2.535318E-012	0	0.000000E+000
1	5.03196397	2.535318E-012	1.507532E-011	1	0.000000E+000
1	5.03251676	1.507532E-011	2.535318E-012	0	0.000000E+000
1	5.03375756	2.535318E-012	1.507532E-011	1	0.000000E+000
1	5.03384840	1.507532E-011	2.535318E-012	0	0.000000E+000
1	5.03673899	2.535318E-012	1.507532E-011	1	0.000000E+000
1	5.03683552	1.507532E-011	2.535318E-012	0	0.000000E+000
1	5.03774791	2.535318E-012	1.507532E-011	1	0.000000E+000
1	5.03802660	1.507532E-011	2.535318E-012	0	0.000000E+000
1	5.03826605	2.535318E-012	1.507532E-011	1	0.000000E+000
1	5.03843514	1.507532E-011	2.535318E-012	0	0.000000E+000
1	5.03845008	2.535318E-012	1.507532E-011	1	0.000000E+000
1	5.03958786	1.507532E-011	2.535318E-012	0	0.000000E+000
1	5.03959255	2.535318E-012	1.507532E-011	1	0.000000E+000
1	5.03966506	1.507532E-011	2.535318E-012	0	0.000000E+000
1	5.03969259	2.535318E-012	1.507532E-011	1	0.000000E+000
1	5.04011675	1.507532E-011	2.535318E-012	0	0.000000E+000
1	5.04076018	2.535318E-012	1.507532E-011	1	0.000000E+000
1	5.04104162	1.507532E-011	2.535318E-012	0	0.000000E+000
1	5.04117548	2.535318E-012	1.507532E-011	1	0.000000E+000
1	5.04125239	1.507532E-011	2.535318E-012	0	0.000000E+000
1	5.04130016	2.535318E-012	1.507532E-011	1	0.000000E+000
1	5.04245315	1.507532E-011	2.535318E-012	0	0.000000E+000
1	5.04281694	2.535318E-012	1.507532E-011	1	0.000000E+000
1	5.04286178	1.507532E-011	2.535318E-012	0	0.000000E+000
1	5.04365296	2.535318E-012	1.507532E-011	1	0.000000E+000
1	5.04386723	1.507532E-011	2.535318E-012	0	0.000000E+000
1	5.04436594	2.535318E-012	1.507532E-011	1	0.000000E+000
1	5.04485491	1.507532E-011	2.535318E-012	0	0.000000E+000
1	5.04653035	2.535318E-012	1.507532E-011	1	0.000000E+000
1	5.04669063	1.507532E-011	2.535318E-012	0	0.000000E+000
1	5.04680238	2.535318E-012	1.507532E-011	1	0.000000E+000
1	5.04718897	1.507532E-011	2.535318E-012	0	0.000000E+000
1	5.04766422	2.535318E-012	1.507532E-011	1	0.000000E+000
1	5.04821557	1.507532E-011	2.535318E-012	0	0.000000E+000
1	5.04823374	2.535318E-012	1.507532E-011	1	0.000000E+000
1	5.04844687	1.507532E-011	2.535318E-012	0	0.000000E+000
1	5.04852258	2.535318E-012	1.507532E-011	1	0.000000E+000
1	5.04860021	1.507532E-011	2.535318E-012	0	0.000000E+000
1	5.04862487	2.535318E-012	1.507532E-011	1	0.000000E+000
1	5.04933598	1.507532E-011	2.535318E-012	0	0.000000E+000
1	5.04938299	2.535318E-012	1.507532E-011	1	0.000000E+000
1	5.05061432	1.507532E-011	2.535318E-012	0	0.000000E+000
1	5.05102516	2.535318E-012	1.507532E-011	1	0.000000E+000
1	5.05146302	1.507532E-011	2.535318E-012	0	0.000000E+000
1	5.05247963	2.535318E-012	1.507532E-011	1	0.000000E+000
1	5.05271107	1.507532E-011	2.535318E-012	0	0.000000E+000
1	5.05354497	2.535318E-012	1.507532E-011	1	0.000000E+000
1	5.05359692	1.507532E-011	2.535318E-012	0	0.000000E+000
1	5.05468598	2.535318E-012	1.507532E-011	1	0.000000E+000
1	5.05476374	1.507532E-011	2.535318E-012	0	0.000000E+000
1	5.05494638	2.535318E-012	1.507532E-011	1	0.000000E+000
1	5.05533105	1.507532E-011	2.535318E-012	0	0.000000E+000
1	5.05535406	2.535318E-012	1.507532E-011	1	0.000000E+000
1	5.05569137	1.507532E-011	2.535318E-012	0	0.000000E+000
1	5.05570400	2.535318E-012	1.507532E-011	1	0.000000E+000
1	5.05669394	1.507532E-011	2.535318E-012	0	0.000000E+000
1	5.05705571	2.535318E-012	1.507532E-011	1	0.000000E+000
1	5.05707789	1.507532E-011	2.535318E-012	0	0.000000E+000
1	5.05710289	2.535318E-012	1.507532E-011	1	0.000000E+000
1	5.05730420	1.507532E-011	2.535318E-012	0	0.000000E+000
1	5.05738943	2.535318E-012	1.507532E-011	1	0.000000E+000
1	5.05743568	1.507532E-011	2.535318E-012	0	0.000000E+000
1	5.05745452	2.535318E-012	1.507532E-011	1	0.000000E+000
1	5.05791959	1.507532E-011	2.535318E-012	0	0.000000E+000
1	5.05839833	2.535318E-012	1.507532E-011	1	0.000000E+000
1	5.05849658	1.507532E-011	2.535318E-012	0	0.000000E+000
1	5.05850533	2.535318E-012	1.507532E-011	1	0.000000E+000
1	5.05879010	1.507532E-011	2.535318E-012	0	0.000000E+000
1	5.06031082	2.535318E-012	1.507532E-011	1	0.000000E+000
1	5.06061757	1.507532E-011	2.535318E-012	0	0.000000E+000
1	5.06066226	2.535318E-012	1.507532E-011	1	0.000000E+000
1	5.06087971	1.507532E-011	2.535318E-012	0	0.000000E+000
1	5.06128630	2.535318E-012	1.507532E-011	1	0.000000E+000
1	5.06161213	1.507532E-011	2.535318E-012	0	0.000000E+000
1	5.06163646	2.535318E-012	1.507532E-011	1	0.000000E+000
1	5.06232650	1.507532E-011	2.535318E-012	0	0.000000E+000
1	5.06236390	2.535318E-012	1.507532E-011	1	0.000000E+000
1	5.06297643	1.507532E-011	2.535318E-012	0	0.000000E+000
1	5.06359776	2.535318E-012	1.507532E-011	1	0.000000E+000
1	5.06371434	1.507532E-011	2.535318E-012	0	0.000000E+000
1	5.06415639	2.535318E-012	1.507532E-011	1	0.000000E+000
1	5.06419813	1.507532E-011	2.535318E-012	0	0.000000E+000
1	5.06431104	2.535318E-012	1.507532E-011	1	0.000000E+000
1	5.06448673	1.507532E-011	2.535318E-012	0	0.000000E+000
1	5.06451527	2.535318E-012	1.507532E-011	1	0.000000E+000
1	5.06495300	1.507532E-011	2.535318E-012	0	0.000000E+000
1	5.06634533	2.535318E-012	1.507532E-011	1	0.000000E+000
1	5.06751326	1.507532E-011	2.535318E-012	0	0.000000E+000
1	5.06809461	2.535318E-012	1.507532E-011	1	0.000000E+000
1	5.06840189	1.507532E-011	2.535318E-012	0	0.000000E+000
1	5.06841570	2.535318E-012	1.507532E-011	1	0.000000E+000
1	5.06845661	1.507532E-011	2.535318E-012	0	0.000000E+000
1	5.07015447	2.535318E-012	1.507532E-011	1	0.000000E+000
1	5.07134914	1.507532E-011	2.535318E-012	0	0.000000E+000
1	5.07137389	2.535318E-012	1.507532E-011	1	0.000000E+000
1	5.07185720	1.507532E-011	2.535318E-012	0	0.000000E+000
1	5.07193643	2.535318E-012	1.507532E-011	1	0.000000E+000
1	5.07255795	1.507532E-011	2.535318E-012	0	0.000000E+000
1	5.07383082	2.535318E-012	1.507532E-011	1	0.000000E+000
1	5.07392257	1.507532E-011	2.535318E-012	0	0.000000E+000
1	5.07395939	2.535318E-012	1.507532E-011	1	0.000000E+000
1	5.07790390	1.507532E-011	2.535318E-012	0	0.000000E+000
1	5.07792394	2.535318E-012	1.507532E-011	1	0.000000E+000
1	5.07851894	1.507532E-011	2.535318E-012	0	0.000000E+000
1	5.07898758	2.535318E-012	1.507532E-011	1	0.000000E+000
1	5.07915800	1.507532E-011	2.535318E-012	0	0.000000E+000
1	5.07917693	2.535318E-012	1.507532E-011	1	0.000000E+000
1	5.07923562	1.507532E-011	2.535318E-012	0	0.000000E+000
1	5.07932429	2.535318E-012	1.507532E-011	1	0.000000E+000
1	5.07941660	1.507532E-011	2.535318E-012	0	0.000000E+000
1	5.08012221	2.535318E-012	1.507532E-011	1	0.000000E+000
1	5.08039039	1.507532E-011	2.535318E-012	0	0.000000E+000
1	5.08388082	2.535318E-012	1.507532E-011	1	0.000000E+000
1	5.08397671	1.507532E-011	2.535318E-012	0	0.000000E+000
1	5.08420473	2.535318E-012	1.507532E-011	1	0.000000E+000
1	5.08440205	1.507532E-011	2.535318E-012	0	0.000000E+000
1	5.08444186	2.535318E-012	1.507532E-011	1	0.000000E+000
1	5.08451928	1.507532E-011	2.535318E-012	0	0.000000E+000
1	5.08455767	2.535318E-012	1.507532E-011	1	0.000000E+000
1	5.08509488	1.507532E-011	2.535318E-012	0	0.000000E+000
1	5.08545847	2.535318E-012	1.507532E-011	1	0.000000E+000
1	5.08564929	1.507532E-011	2.535318E-012	0	0.000000E+000
1	5.08567222	2.535318E-012	1.507532E-011	1	0.000000E+000
1	5.08636812	1.507532E-011	2.535318E-012	0	0.000000E+000
1	5.08688464	2.535318E-012	1.507532E-011	1	0.000000E+000
1	5.08758333	1.507532E-011	2.535318E-012	0	0.000000E+000
1	5.08763790	2.535318E-012	1.507532E-011	1	0.000000E+000
1	5.08775142	1.507532E-011	2.535318E-012	0	0.000000E+000
1	5.08832361	2.535318E-012	1.507532E-011	1	0.000000E+000
1	5.08867068	1.507532E-011	2.535318E-012	0	0.000000E+000
1	5.08869920	2.535318E-012	1.507532E-011	1	0.000000E+000
1	5.08922528	1.507532E-011	2.535318E-012	0	0.000000E+000
1	5.08944704	2.535318E-012	1.507532E-011	1	0.000000E+000
1	5.08956847	1.507532E-011	2.535318E-012	0	0.000000E+000
1	5.09000417	2.535318E-012	1.507532E-011	1	0.000000E+000
1	5.09004713	1.507532E-011	2.535318E-012	0	0.000000E+000
1	5.09196404	2.535318E-012	1.507532E-011	1	0.000000E+000
1	5.09292758	1.507532E-011	2.535318E-012	0	0.000000E+000
1	5.09293894	2.535318E-012	1.507532E-011	1	0.000000E+000
1	5.09404795	1.507532E-011	2.535318E-012	0	0.000000E+000
1	5.09809621	2.535318E-012	1.507532E-011	1	0.000000E+000
1	5.09857625	1.507532E-011	2.535318E-012	0	0.000000E+000
1	5.09907347	2.535318E-012	1.507532E-011	1	0.000000E+000
1	5.09914898	1.507532E-011	2.535318E-012	0	0.000000E+000
1	5.09934827	2.535318E-012	1.507532E-011	1	0.000000E+000
1	5.09936240	1.507532E-011	2.535318E-012	0	0.000000E+000
1	5.09970171	2.535318E-012	1.507532E-011	1	0.000000E+000
1	5.09973145	1.507532E-011	2.535318E-012	0	0.000000E+000
1	5.09976755	2.535318E-012	1.507532E-011	1	0.000000E+000
1	5.10029476	1.507532E-011	2.535318E-012	0	0.000000E+000
1	5.10138143	2.535318E-012	1.507532E-011	1	0.000000E+000
1	5.10140520	1.507532E-011	2.535318E-012	0	0.000000E+000
1	5.10365736	2.535318E-012	1.507532E-011	1	0.000000E+000
1	5.10396406	1.507532E-011	2.535318E-012	0	0.000000E+000
1	5.10397955	2.535318E-012	1.507532E-011	1	0.000000E+000
1	5.10451245	1.507532E-011	2.535318E-012	0	0.000000E+000
1	5.10534026	2.535318E-012	1.507532E-011	1	0.000000E+000
1	5.10601887	1.507532E-011	2.535318E-012	0	0.000000E+000
1	5.10664089	2.535318E-012	1.507532E-011	1	0.000000E+000
1	5.10724729	1.507532E-011	2.535318E-012	0	0.000000E+000
1	5.10725956	2.535318E-012	1.507532E-011	1	0.000000E+000
1	5.10732822	1.507532E-011	2.535318E-012	0	0.000000E+000
1	5.10839795	2.535318E-012	1.507532E-011	1	0.000000E+000
1	5.10845520	1.507532E-011	2.535318E-012	0	0.000000E+000
1	5.10847322	2.535318E-012	1.507532E-011	1	0.000000E+000
1	5.10871056	1.507532E-011	2.535318E-012	0	0.000000E+000
1	5.10924247	2.535318E-012	1.507532E-011	1	0.000000E+000
1	5.10926657	1.507532E-011	2.535318E-012	0	0.000000E+000
1	5.11157823	2.535318E-012	1.507532E-011	1	0.000000E+000
1	5.11167943	1.507532E-011	2.535318E-012	0	0.000000E+000
1	5.11169297	2.535318E-012	1.507532E-011	1	0.000000E+000
1	5.11225473	1.507532E-011	2.535318E-012	0	0.000000E+000
1	5.11254451	2.535318E-012	1.507532E-011	1	0.000000E+000
1	5.11328877	1.507532E-011	2.535318E-012	0	0.000000E+000
1	5.11332973	2.535318E-012	1.507532E-011	1	0.000000E+000
1	5.11372056	1.507532E-011	2.535318E-012	0	0.000000E+000
1	5.11414851	2.535318E-012	1.507532E-011	1	0.000000E+000
1	5.11438140	1.507532E-011	2.535318E-012	0	0.000000E+000
1	11.53907097	2.501020E-012	1.504102E-011	1	0.000000E+000
1	11.53908787	1.504102E-011	2.501020E-012	0	0.000000E+000
1	11.53910945	2.501020E-012	1.504102E-011	1	0.000000E+000
1	11.53970152	1.504102E-011	2.501020E-012	0	0.000000E+000
1	11.54140572	2.501020E-012	1.504102E-011	1	0.000000E+000
1	11.54250119	1.504102E-011	2.501020E-012	0	0.000000E+000
1	11.54333104	2.501020E-012	1.504102E-011	1	0.000000E+000
1	11.54336547	1.504102E-011	2.501020E-012	0	0.000000E+000
1	11.54337824	2.501020E-012	1.504102E-011	1	0.000000E+000
1	11.54348183	1.504102E-011	2.501020E-012	0	0.000000E+000
1	11.54413387	2.501020E-012	1.504102E-011	1	0.000000E+000
1	11.54473935	1.504102E-011	2.501020E-012	0	0.000000E+000
1	11.54552834	2.501020E-012	1.504102E-011	1	0.000000E+000
1	11.54662574	1.504102E-011	2.501020E-012	0	0.000000E+000
1	11.54665728	2.501020E-012	1.504102E-011	1	0.000000E+000
1	11.54811798	1.504102E-011	2.501020E-012	0	0.000000E+000
1	11.54852776	2.501020E-012	1.504102E-011	1	0.000000E+000
1	11.54866084	1.504102E-011	2.501020E-012	0	0.000000E+000
1	11.54867703	2.501020E-012	1.504102E-011	1	0.000000E+000
1	11.54886615	1.504102E-011	2.501020E-012	0	0.000000E+000
1	11.54944778	2.501020E-012	1.504102E-011	1	0.000000E+000
1	11.54981192	1.504102E-011	2.501020E-012	0	0.000000E+000
1	11.54985003	2.501020E-012	1.504102E-011	1	0.000000E+000
1	11.54992736	1.504102E-011	2.501020E-012	0	0.000000E+000
1	11.55009361	2.501020E-012	1.504102E-011	1	0.000000E+000
1	11.55042446	1.504102E-011	2.501020E-012	0	0.000000E+000
1	11.55113552	2.501020E-012	1.504102E-011	1	0.000000E+000
1	11.55231990	1.504102E-011	2.501020E-012	0	0.000000E+000
1	11.55235439	2.501020E-012	1.504102E-011	1	0.000000E+000
1	11.55341391	1.504102E-011	2.501020E-012	0	0.000000E+000
1	11.55344055	2.501020E-012	1.504102E-011	1	0.000000E+000
1	11.55370613	1.504102E-011	2.501020E-012	0	0.000000E+000
1	11.55826801	2.501020E-012	1.504102E-011	1	0.000000E+000
1	11.55836769	1.504102E-011	2.501020E-012	0	0.000000E+000
1	11.55925687	2.501020E-012	1.504102E-011	1	0.000000E+000
1	11.55950835	1.504102E-011	2.501020E-012	0	0.000000E+000
1	11.55962095	2.501020E-012	1.504102E-011	1	0.000000E+000
1	11.55974275	1.504102E-011	2.501020E-012	0	0.000000E+000
1	11.56024268	2.501020E-012	1.504102E-011	1	0.000000E+000
1	11.56084713	1.504102E-011	2.501020E-012	0	0.000000E+000
1	11.56162769	2.501020E-012	1.504102E-011	1	0.000000E+000
1	11.56204416	1.504102E-011	2.501020E-012	0	0.000000E+000
1	11.56206621	2.501020E-012	1.504102E-011	1	0.000000E+000
1	11.56293093	1.504102E-011	2.501020E-012	0	0.000000E+000
1	11.56334500	2.501020E-012	1.504102E-011	1	0.000000E+000
1	11.56348085	1.504102E-011	2.501020E-012	0	0.000000E+000
1	11.56354124	2.501020E-012	1.504102E-011	1	0.000000E+000
1	11.56379895	1.504102E-011	2.501020E-012	0	0.000000E+000
1	11.56427387	2.501020E-012	1.504102E-011	1	0.000000E+000
1	11.56434866	1.504102E-011	2.501020E-012	0	0.000000E+000
1	11.56448190	2.501020E-012	1.504102E-011	1	0.000000E+000
1	11.56469266	1.504102E-011	2.501020E-012	0	0.000000E+000
1	11.56477669	2.501020E-012	1.504102E-011	1	0.000000E+000
1	11.56524490	1.504102E-011	2.501020E-012	0	0.000000E+000
1	11.56703108	2.501020E-012	1.504102E-011	1	0.000000E+000
1	11.56709107	1.504102E-011	2.501020E-012	0	0.000000E+000
1	11.56719548	2.501020E-012	1.504102E-011	1	0.000000E+000
1	11.56738975	1.504102E-011	2.501020E-012	0	0.000000E+000
1	11.56740224	2.501020E-012	1.504102E-011	1	0.000000E+000
1	11.56752496	1.504102E-011	2.501020E-012	0	0.000000E+000
1	11.56895834	2.501020E-012	1.504102E-011	1	0.000000E+000
1	11.56897200	1.504102E-011	2.501020E-012	0	0.000000E+000
1	11.56974947	2.501020E-012	1.504102E-011	1	0.000000E+000
1	11.57055714	1.504102E-011	2.501020E-012	0	0.000000E+000
1	11.57163105	2.501020E-012	1.504102E-011	1	0.000000E+000
1	11.57329524	1.504102E-011	2.501020E-012	0	0.000000E+000
1	11.57366926	2.501020E-012	1.504102E-011	1	0.000000E+000
1	11.57418163	1.504102E-011	2.501020E-012	0	0.000000E+000
1	11.57425985	2.501020E-012	1.504102E-011	1	0.000000E+000
1	11.57433122	1.504102E-011	2.501020E-012	0	0.000000E+000
1	11.57517012	2.501020E-012	1.504102E-011	1	0.000000E+000
1	11.57519098	1.504102E-011	2.501020E-012	0	0.000000E+000
1	11.57768608	2.501020E-012	1.504102E-011	1	0.000000E+000
1	11.57800806	1.504102E-011	2.501020E-012	0	0.000000E+000
1	11.57802541	2.501020E-012	1.504102E-011	1	0.000000E+000
1	11.57844575	1.504102E-011	2.501020E-012	0	0.000000E+000
1	11.57853022	2.501020E-012	1.504102E-011	1	0.000000E+000
1	11.57910573	1.504102E-011	2.501020E-012	0	0.000000E+000
1	11.57911861	2.501020E-012	1.504102E-011	1	0.000000E+000
1	11.57929688	1.504102E-011	2.501020E-012	0	0.000000E+000
1	11.58049184	2.501020E-012	1.504102E-011	1	0.000000E+000
1	11.58104978	1.504102E-011	2.501020E-012	0	0.000000E+000
1	11.58117471	2.501020E-012	1.504102E-011	1	0.000000E+000
1	11.58120277	1.504102E-011	2.501020E-012	0	0.000000E+000
1	11.58234714	2.501020E-012	1.504102E-011	1	0.000000E+000
1	11.58263340	1.504102E-011	2.501020E-012	0	0.000000E+000
1	11.58265646	2.501020E-012	1.504102E-011	1	0.000000E+000
1	11.58317130	1.504102E-011	2.501020E-012	0	0.000000E+000
1	11.58376293	2.501020E-012	1.504102E-011	1	0.000000E+000
1	11.58384175	1.504102E-011	2.501020E-012	0	0.000000E+000
1	11.58523907	2.501020E-012	1.504102E-011	1	0.000000E+000
1	11.58562720	1.504102E-011	2.501020E-012	0	0.000000E+000
1	11.58674458	2.501020E-012	1.504102E-011	1	0.000000E+000
1	11.58708036	1.504102E-011	2.501020E-012	0	0.000000E+000
1	11.58709893	2.501020E-012	1.504102E-011	1	0.000000E+000
1	11.58725163	1.504102E-011	2.501020E-012	0	0.000000E+000
1	11.58753802	2.501020E-012	1.504102E-011	1	0.000000E+000
1	11.58764872	1.504102E-011	2.501020E-012	0	0.000000E+000
1	11.58805683	2.501020E-012	1.504102E-011	1	0.000000E+000
1	11.58863229	1.504102E-011	2.501020E-012	0	0.000000E+000
1	11.58866716	2.501020E-012	1.504102E-011	1	0.000000E+000
1	11.58898308	1.504102E-011	2.501020E-012	0	0.000000E+000
1	11.58900257	2.501020E-012	1.504102E-011	1	0.000000E+000
1	11.58908876	1.504102E-011	2.501020E-012	0	0.000000E+000
1	11.58977934	2.501020E-012	1.504102E-011	1	0.000000E+000
1	11.58990511	1.504102E-011	2.501020E-012	0	0.000000E+000
1	11.59106624	2.501020E-012	1.504102E-011	1	0.000000E+000
1	11.59109780	1.504102E-011	2.501020E-012	0	0.000000E+000
1	11.59182594	2.501020E-012	1.504102E-011	1	0.000000E+000
1	11.59198577	1.504102E-011	2.501020E-012	0	0.000000E+000
1	11.59323511	2.501020E-012	1.504102E-011	1	0.000000E+000
1	11.59333851	1.504102E-011	2.501020E-012	0	0.000000E+000
1	11.59499476	2.501020E-012	1.504102E-011	1	0.000000E+000
1	11.59612966	1.504102E-011	2.501020E-012	0	0.000000E+000
1	11.59614891	2.501020E-012	1.504102E-011	1	0.000000E+000
1	11.59648034	1.504102E-011	2.501020E-012	0	0.000000E+000
1	11.59718011	2.501020E-012	1.504102E-011	1	0.000000E+000
1	11.59793756	1.504102E-011	2.501020E-012	0	0.000000E+000
1	11.59878711	2.501020E-012	1.504102E-011	1	0.000000E+000
1	11.59902076	1.504102E-011	2.501020E-012	0	0.000000E+000
1	11.59976909	2.501020E-012	1.504102E-011	1	0.000000E+000
1	11.59980940	1.504102E-011	2.501020E-012	0	0.000000E+000
1	11.60127127	2.501020E-012	1.504102E-011	1	0.000000E+000
1	11.60187528	1.504102E-011	2.501020E-012	0	0.000000E+000
1	11.60250001	2.501020E-012	1.504102E-011	1	0.000000E+000
1	11.60320440	1.504102E-011	2.501020E-012	0	0.000000E+000
1	11.60322574	2.501020E-012	1.504102E-011	1	0.000000E+000
1	11.60344708	1.504102E-011	2.501020E-012	0	0.000000E+000
1	11.60637405	2.501020E-012	1.504102E-011	1	0.000000E+000
1	11.60644302	1.504102E-011	2.501020E-012	0	0.000000E+000
1	11.60696090	2.501020E-012	1.504102E-011	1	0.000000E+000
1	11.60710173	1.504102E-011	2.501020E-012	0	0.000000E+000
1	11.60732720	2.501020E-012	1.504102E-011	1	0.000000E+000
1	11.60738821	1.504102E-011	2.501020E-012	0	0.000000E+000
1	11.60852144	2.501020E-012	1.504102E-011	1	0.000000E+000
1	11.60909579	1.504102E-011	2.501020E-012	0	0.000000E+000
1	11.60911595	2.501020E-012	1.504102E-011	1	0.000000E+000
1	11.60915707	1.504102E-011	2.501020E-012	0	0.000000E+000
1	11.60941783	2.501020E-012	1.504102E-011	1	0.000000E+000
1	11.60950780	1.504102E-011	2.501020E-012	0	0.000000E+000
1	11.61010079	2.501020E-012	1.504102E-011	1	0.000000E+000
1	11.61017616	1.504102E-011	2.501020E-012	0	0.000000E+000
1	11.61021642	2.501020E-012	1.504102E-011	1	0.000000E+000
1	11.61081008	1.504102E-011	2.501020E-012	0	0.000000E+000
1	11.61143062	2.501020E-012	1.504102E-011	1	0.000000E+000
1	11.61184548	1.504102E-011	2.501020E-012	0	0.000000E+000
1	11.61267530	2.501020E-012	1.504102E-011	1	0.000000E+000
1	11.61289438	1.504102E-011	2.501020E-012	0	0.000000E+000
1	11.61291914	2.501020E-012	1.504102E-011	1	0.000000E+000
1	11.61306781	1.504102E-011	2.501020E-012	0	0.000000E+000
1	11.61323943	2.501020E-012	1.504102E-011	1	0.000000E+000
1	11.61381700	1.504102E-011	2.501020E-012	0	0.000000E+000
1	11.61430657	2.501020E-012	1.504102E-011	1	0.000000E+000
1	11.61444189	1.504102E-011	2.501020E-012	0	0.000000E+000
1	11.61485357	2.501020E-012	1.504102E-011	1	0.000000E+000
1	11.61499805	1.504102E-011	2.501020E-012	0	0.000000E+000
1	11.61501169	2.501020E-012	1.504102E-011	1	0.000000E+000
1	11.61514284	1.504102E-011	2.501020E-012	0	0.000000E+000
1	11.61516627	2.501020E-012	1.504102E-011	1	0.000000E+000
1	11.61574521	1.504102E-011	2.501020E-012	0	0.000000E+000
1	11.61582551	2.501020E-012	1.504102E-011	1	0.000000E+000
1	11.61640394	1.504102E-011	2.501020E-012	0	0.000000E+000
1	11.61658272	2.501020E-012	1.504102E-011	1	0.000000E+000
1	11.61698303	1.504102E-011	2.501020E-012	0	0.000000E+000
1	11.61723548	2.501020E-012	1.504102E-011	1	0.000000E+000
1	11.61759478	1.504102E-011	2.501020E-012	0	0.000000E+000
1	11.61783839	2.501020E-012	1.504102E-011	1	0.000000E+000
1	11.61805730	1.504102E-011	2.501020E-012	0	0.000000E+000
1	11.61811487	2.501020E-012	1.504102E-011	1	0.000000E+000
1	11.61887194	1.504102E-011	2.501020E-012	0	0.000000E+000
1	11.61994104	2.501020E-012	1.504102E-011	1	0.000000E+000
1	11.62035009	1.504102E-011	2.501020E-012	0	0.000000E+000
1	11.62046492	2.501020E-012	1.504102E-011	1	0.000000E+000
1	11.62068722	1.504102E-011	2.501020E-012	0	0.000000E+000
1	11.62094772	2.501020E-012	1.504102E-011	1	0.000000E+000
1	11.62108609	1.504102E-011	2.501020E-012	0	0.000000E+000
1	11.62142204	2.501020E-012	1.504102E-011	1	0.000000E+000
1	11.62170234	1.504102E-011	2.501020E-012	0	0.000000E+000
1	11.62221232	2.501020E-012	1.504102E-011	1	0.000000E+000
1	11.62317519	1.504102E-011	2.501020E-012	0	0.000000E+000
1	11.62690763	2.501020E-012	1.504102E-011	1	0.000000E+000
1	11.62763961	1.504102E-011	2.501020E-012	0	0.000000E+000
1	11.62848936	2.501020E-012	1.504102E-011	1	0.000000E+000
1	11.62850884	1.504102E-011	2.501020E-012	0	0.000000E+000
1	11.62920398	2.501020E-012	1.504102E-011	1	0.000000E+000
1	11.62952704	1.504102E-011	2.501020E-012	0	0.000000E+000
1	11.63286543	2.501020E-012	1.504102E-011	1	0.000000E+000
1	11.63315995	1.504102E-011	2.501020E-012	0	0.000000E+000
1	11.63321906	2.501020E-012	1.504102E-011	1	0.000000E+000
1	11.63351672	1.504102E-011	2.501020E-012	0	0.000000E+000
1	11.63455472	2.501020E-012	1.504102E-011	1	0.000000E+000
1	11.63505426	1.504102E-011	2.501020E-012	0	0.000000E+000
1	11.63506336	2.501020E-012	1.504102E-011	1	0.000000E+000
1	11.63510495	1.504102E-011	2.501020E-012	0	0.000000E+000
1	11.63512113	2.501020E-012	1.504102E-011	1	0.000000E+000
1	11.63644326	1.504102E-011	2.501020E-012	0	0.000000E+000
1	11.63666217	2.501020E-012	1.504102E-011	1	0.000000E+000
1	11.63690929	1.504102E-011	2.501020E-012	0	0.000000E+000
1	11.63784262	2.501020E-012	1.504102E-011	1	0.000000E+000
1	11.63785878	1.504102E-011	2.501020E-012	0	0.000000E+000
1	11.63792023	2.501020E-012	1.504102E-011	1	0.000000E+000
1	11.63827249	1.504102E-011	2.501020E-012	0	0.000000E+000
1	11.63971574	2.501020E-012	1.504102E-011	1	0.000000E+000
1	11.63997213	1.504102E-011	2.501020E-012	0	0.000000E+000
1	11.64053435	2.501020E-012	1.504102E-011	1	0.000000E+000
1	11.64069726	1.504102E-011	2.501020E-012	0	0.000000E+000
1	11.64185477	2.501020E-012	1.504102E-011	1	0.000000E+000
1	11.64210702	1.504102E-011	2.501020E-012	0	0.000000E+000
1	11.64224766	2.501020E-012	1.504102E-011	1	0.000000E+000
1	11.64280469	1.504102E-011	2.501020E-012	0	0.000000E+000
1	11.64281760	2.501020E-012	1.504102E-011	1	0.000000E+000
1	11.64302014	1.504102E-011	2.501020E-012	0	0.000000E+000
1	11.64304589	2.501020E-012	1.504102E-011	1	0.000000E+000
1	11.64329601	1.504102E-011	2.501020E-012	0	0.000000E+000
1	11.64352655	2.501020E-012	1.504102E-011	1	0.000000E+000
1	11.64366224	1.504102E-011	2.501020E-012	0	0.000000E+000
1	11.64401039	2.501020E-012	1.504102E-011	1	0.000000E+000
1	11.64458970	1.504102E-011	2.501020E-012	0	0.000000E+000
1	11.64569354	2.501020E-012	1.504102E-011	1	0.000000E+000
1	11.64597317	1.504102E-011	2.501020E-012	0	0.000000E+000
1	11.64599016	2.501020E-012	1.504102E-011	1	0.000000E+000
1	11.64678300	1.504102E-011	2.501020E-012	0	0.000000E+000
1	11.64768078	2.501020E-012	1.504102E-011	1	0.000000E+000
1	11.64784059	1.504102E-011	2.501020E-012	0	0.000000E+000
1	11.73763738	2.332473E-012	1.487247E-011	1	0.000000E+000
1	11.73765435	1.487247E-011	2.332473E-012	0	0.000000E+000
1	11.73843986	2.332473E-012	1.487247E-011	1	0.000000E+000
1	11.73892744	1.487247E-011	2.332473E-012	0	0.000000E+000
1	11.74028437	2.332473E-012	1.487247E-011	1	0.000000E+000
1	11.74040785	1.487247E-011	2.332473E-012	0	0.000000E+000
1	11.74116083	2.332473E-012	1.487247E-011	1	0.000000E+000
1	11.74155588	1.487247E-011	2.332473E-012	0	0.000000E+000
1	11.74229974	2.332473E-012	1.487247E-011	1	0.000000E+000
1	11.74232453	1.487247E-011	2.332473E-012	0	0.000000E+000
1	11.74471690	2.332473E-012	1.487247E-011	1	0.000000E+000
1	11.74482085	1.487247E-011	2.332473E-012	0	0.000000E+000
1	11.74538009	2.332473E-012	1.487247E-011	1	0.000000E+000
1	11.74546507	1.487247E-011	2.332473E-012	0	0.000000E+000
1	11.74622419	2.332473E-012	1.487247E-011	1	0.000000E+000
1	11.74660753	1.487247E-011	2.332473E-012	0	0.000000E+000
1	11.74672412	2.332473E-012	1.487247E-011	1	0.000000E+000
1	11.74761189	1.487247E-011	2.332473E-012	0	0.000000E+000
1	11.74766457	2.332473E-012	1.487247E-011	1	0.000000E+000
1	11.74824504	1.487247E-011	2.332473E-012	0	0.000000E+000
1	11.74838094	2.332473E-012	1.487247E-011	1	0.000000E+000
1	11.74862594	1.487247E-011	2.332473E-012	0	0.000000E+000
1	11.74866533	2.332473E-012	1.487247E-011	1	0.000000E+000
1	11.74876065	1.487247E-011	2.332473E-012	0	0.000000E+000
1	11.74960993	2.332473E-012	1.487247E-011	1	0.000000E+000
1	11.74978596	1.487247E-011	2.332473E-012	0	0.000000E+000
1	11.75012508	2.332473E-012	1.487247E-011	1	0.000000E+000
1	11.75029102	1.487247E-011	2.332473E-012	0	0.000000E+000
1	11.75029766	2.332473E-012	1.487247E-011	1	0.000000E+000
1	11.75035758	1.487247E-011	2.332473E-012	0	0.000000E+000
1	11.75041801	2.332473E-012	1.487247E-011	1	0.000000E+000
1	11.75066379	1.487247E-011	2.332473E-012	0	0.000000E+000
1	11.75067261	2.332473E-012	1.487247E-011	1	0.000000E+000
1	11.75117633	1.487247E-011	2.332473E-012	0	0.000000E+000
1	11.75361699	2.332473E-012	1.487247E-011	1	0.000000E+000
1	11.75483828	1.487247E-011	2.332473E-012	0	0.000000E+000
1	11.75486349	2.332473E-012	1.487247E-011	1	0.000000E+000
1	11.75540169	1.487247E-011	2.332473E-012	0	0.000000E+000
1	11.75542637	2.332473E-012	1.487247E-011	1	0.000000E+000
1	11.75546781	1.487247E-011	2.332473E-012	0	0.000000E+000
1	11.75550506	2.332473E-012	1.487247E-011	1	0.000000E+000
1	11.75568722	1.487247E-011	2.332473E-012	0	0.000000E+000
1	11.75651737	2.332473E-012	1.487247E-011	1	0.000000E+000
1	11.75695190	1.487247E-011	2.332473E-012	0	0.000000E+000
1	11.75706998	2.332473E-012	1.487247E-011	1	0.000000E+000
1	11.75744239	1.487247E-011	2.332473E-012	0	0.000000E+000
1	11.80331495	2.332473E-012	1.487247E-011	1	0.000000E+000
1	11.80365946	1.487247E-011	2.332473E-012	0	0.000000E+000
1	11.80369393	2.332473E-012	1.487247E-011	1	0.000000E+000
1	11.80376408	1.487247E-011	2.332473E-012	0	0.000000E+000
1	11.80376944	2.332473E-012	1.487247E-011	1	0.000000E+000
1	11.80458160	1.487247E-011	2.332473E-012	0	0.000000E+000
1	11.80574725	2.332473E-012	1.487247E-011	1	0.000000E+000
1	11.80625425	1.487247E-011	2.332473E-012	0	0.000000E+000
1	11.80627120	2.332473E-012	1.487247E-011	1	0.000000E+000
1	11.80631639	1.487247E-011	2.332473E-012	0	0.000000E+000
1	11.80657472	2.332473E-012	1.487247E-011	1	0.000000E+000
1	11.80721975	1.487247E-011	2.332473E-012	0	0.000000E+000
1	11.80778111	2.332473E-012	1.487247E-011	1	0.000000E+000
1	11.80833209	1.487247E-011	2.332473E-012	0	0.000000E+000
1	11.80844464	2.332473E-012	1.487247E-011	1	0.000000E+000
1	11.80929617	1.487247E-011	2.332473E-012	0	0.000000E+000
1	11.81026979	2.332473E-012	1.487247E-011	1	0.000000E+000
1	11.81084758	1.487247E-011	2.332473E-012	0	0.000000E+000
1	11.81184348	2.332473E-012	1.487247E-011	1	0.000000E+000
1	11.81186323	1.487247E-011	2.332473E-012	0	0.000000E+000
1	11.81427041	2.332473E-012	1.487247E-011	1	0.000000E+000
1	11.81553046	1.487247E-011	2.332473E-012	0	0.000000E+000
1	11.81555067	2.332473E-012	1.487247E-011	1	0.000000E+000
1	11.81571047	1.487247E-011	2.332473E-012	0	0.000000E+000
1	11.81595979	2.332473E-012	1.487247E-011	1	0.000000E+000
1	11.81616971	1.487247E-011	2.332473E-012	0	0.000000E+000
1	11.81620192	2.332473E-012	1.487247E-011	1	0.000000E+000
1	11.81694237	1.487247E-011	2.332473E-012	0	0.000000E+000
1	11.81699146	2.332473E-012	1.487247E-011	1	0.000000E+000
1	11.81708388	1.487247E-011	2.332473E-012	0	0.000000E+000
1	11.81803678	2.332473E-012	1.487247E-011	1	0.000000E+000
1	11.81806479	1.487247E-011	2.332473E-012	0	0.000000E+000
1	11.81986581	2.332473E-012	1.487247E-011	1	0.000000E+000
1	11.82048741	1.487247E-011	2.332473E-012	0	0.000000E+000
1	11.82057722	2.332473E-012	1.487247E-011	1	0.000000E+000
1	11.82063099	1.487247E-011	2.332473E-012	0	0.000000E+000
1	11.82107944	2.332473E-012	1.487247E-011	1	0.000000E+000
1	11.82132031	1.487247E-011	2.332473E-012	0	0.000000E+000
1	11.82165270	2.332473E-012	1.487247E-011	1	0.000000E+000
1	11.82194450	1.487247E-011	2.332473E-012	0	0.000000E+000
1	11.82196148	2.332473E-012	1.487247E-011	1	0.000000E+000
1	11.82228456	1.487247E-011	2.332473E-012	0	0.000000E+000
1	11.82232790	2.332473E-012	1.487247E-011	1	0.000000E+000
1	11.82243546	1.487247E-011	2.332473E-012	0	0.000000E+000
1	11.82319229	2.332473E-012	1.487247E-011	1	0.000000E+000
1	11.82335144	1.487247E-011	2.332473E-012	0	0.000000E+000
1	11.82364959	2.332473E-012	1.487247E-011	1	0.000000E+000
1	11.82374320	1.487247E-011	2.332473E-012	0	0.000000E+000
1	11.82425858	2.332473E-012	1.487247E-011	1	0.000000E+000
1	11.82479044	1.487247E-011	2.332473E-012	0	0.000000E+000
1	11.82482149	2.332473E-012	1.487247E-011	1	0.000000E+000
1	11.82588763	1.487247E-011	2.332473E-012	0	0.000000E+000
1	11.82661037	2.332473E-012	1.487247E-011	1	0.000000E+000
1	11.82676432	1.487247E-011	2.332473E-012	0	0.000000E+000
1	11.82679735	2.332473E-012	1.487247E-011	1	0.000000E+000
1	11.82684478	1.487247E-011	2.332473E-012	0	0.000000E+000
1	11.82820299	2.332473E-012	1.487247E-011	1	0.000000E+000
1	11.82823332	1.487247E-011	2.332473E-012	0	0.000000E+000
1	11.82872745	2.332473E-012	1.487247E-011	1	0.000000E+000
1	11.82879625	1.487247E-011	2.332473E-012	0	0.000000E+000
1	11.82880403	2.332473E-012	1.487247E-011	1	0.000000E+000
1	11.82917808	1.487247E-011	2.332473E-012	0	0.000000E+000
1	11.82919592	2.332473E-012	1.487247E-011	1	0.000000E+000
1	11.82977774	1.487247E-011	2.332473E-012	0	0.000000E+000
1	11.82981347	2.332473E-012	1.487247E-011	1	0.000000E+000
1	11.82994718	1.487247E-011	2.332473E-012	0	0.000000E+000
1	11.83011236	2.332473E-012	1.487247E-011	1	0.000000E+000
1	11.83016217	1.487247E-011	2.332473E-012	0	0.000000E+000
1	11.83053212	2.332473E-012	1.487247E-011	1	0.000000E+000
1	11.83074239	1.487247E-011	2.332473E-012	0	0.000000E+000
1	11.83077526	2.332473E-012	1.487247E-011	1	0.000000E+000
1	11.83114946	1.487247E-011	2.332473E-012	0	0.000000E+000
1	11.83297194	2.332473E-012	1.487247E-011	1	0.000000E+000
1	11.83301840	1.487247E-011	2.332473E-012	0	0.000000E+000
1	11.83303565	2.332473E-012	1.487247E-011	1	0.000000E+000
1	11.83327963	1.487247E-011	2.332473E-012	0	0.000000E+000
1	11.83329656	2.332473E-012	1.487247E-011	1	0.000000E+000
1	11.83346123	1.487247E-011	2.332473E-012	0	0.000000E+000
1	11.83348749	2.332473E-012	1.487247E-011	1	0.000000E+000
1	11.83438266	1.487247E-011	2.332473E-012	0	0.000000E+000
1	11.83443202	2.332473E-012	1.487247E-011	1	0.000000E+000
1	11.83509285	1.487247E-011	2.332473E-012	0	0.000000E+000
1	11.83518057	2.332473E-012	1.487247E-011	1	0.000000E+000
1	11.83643836	1.487247E-011	2.332473E-012	0	0.000000E+000
1	11.83646394	2.332473E-012	1.487247E-011	1	0.000000E+000
1	11.83770723	1.487247E-011	2.332473E-012	0	0.000000E+000
1	11.83914797	2.332473E-012	1.487247E-011	1	0.000000E+000
1	11.83972456	1.487247E-011	2.332473E-012	0	0.000000E+000
1	11.84118991	2.332473E-012	1.487247E-011	1	0.000000E+000
1	11.84135268	1.487247E-011	2.332473E-012	0	0.000000E+000
1	11.84138334	2.332473E-012	1.487247E-011	1	0.000000E+000
1	11.84157847	1.487247E-011	2.332473E-012	0	0.000000E+000
1	11.84170837	2.332473E-012	1.487247E-011	1	0.000000E+000
1	11.84253693	1.487247E-011	2.332473E-012	0	0.000000E+000
1	11.84254106	2.332473E-012	1.487247E-011	1	0.000000E+000
1	11.84268465	1.487247E-011	2.332473E-012	0	0.000000E+000
1	11.84479797	2.332473E-012	1.487247E-011	1	0.000000E+000
1	11.84498818	1.487247E-011	2.332473E-012	0	0.000000E+000
1	11.84575363	2.332473E-012	1.487247E-011	1	0.000000E+000
1	11.84599974	1.487247E-011	2.332473E-012	0	0.000000E+000
1	11.84603710	2.332473E-012	1.487247E-011	1	0.000000E+000
1	11.84697615	1.487247E-011	2.332473E-012	0	0.000000E+000
1	11.84699457	2.332473E-012	1.487247E-011	1	0.000000E+000
1	11.84713879	1.487247E-011	2.332473E-012	0	0.000000E+000
1	11.84739848	2.332473E-012	1.487247E-011	1	0.000000E+000
1	11.84852224	1.487247E-011	2.332473E-012	0	0.000000E+000
1	11.84887958	2.332473E-012	1.487247E-011	1	0.000000E+000
1	11.84919552	1.487247E-011	2.332473E-012	0	0.000000E+000
1	11.84920239	2.332473E-012	1.487247E-011	1	0.000000E+000
1	11.84932592	1.487247E-011	2.332473E-012	0	0.000000E+000
1	11.84934790	2.332473E-012	1.487247E-011	1	0.000000E+000
1	11.84945763	1.487247E-011	2.332473E-012	0	0.000000E+000
1	11.84947066	2.332473E-012	1.487247E-011	1	0.000000E+000
1	11.84956134	1.487247E-011	2.332473E-012	0	0.000000E+000
1	11.85021862	2.332473E-012	1.487247E-011	1	0.000000E+000
1	11.85056840	1.487247E-011	2.332473E-012	0	0.000000E+000
1	11.85096249	2.332473E-012	1.487247E-011	1	0.000000E+000
1	11.85169487	1.487247E-011	2.332473E-012	0	0.000000E+000
1	11.85169865	2.332473E-012	1.487247E-011	1	0.000000E+000
1	11.85224554	1.487247E-011	2.332473E-012	0	0.000000E+000
1	11.85285734	2.332473E-012	1.487247E-011	1	0.000000E+000
1	11.85301279	1.487247E-011	2.332473E-012	0	0.000000E+000
1	11.85378132	2.332473E-012	1.487247E-011	1	0.000000E+000
1	11.85470340	1.487247E-011	2.332473E-012	0	0.000000E+000
1	11.85471588	2.332473E-012	1.487247E-011	1	0.000000E+000
1	11.85481799	1.487247E-011	2.332473E-012	0	0.000000E+000
1	11.85483237	2.332473E-012	1.487247E-011	1	0.000000E+000
1	11.85515453	1.487247E-011	2.332473E-012	0	0.000000E+000
1	11.85648037	2.332473E-012	1.487247E-011	1	0.000000E+000
1	11.85666327	1.487247E-011	2.332473E-012	0	0.000000E+000
1	11.85755650	2.332473E-012	1.487247E-011	1	0.000000E+000
1	11.85758654	1.487247E-011	2.332473E-012	0	0.000000E+000
1	11.85759937	2.332473E-012	1.487247E-011	1	0.000000E+000
1	11.85776476	1.487247E-011	2.332473E-012	0	0.000000E+000
1	11.85780640	2.332473E-012	1.487247E-011	1	0.000000E+000
1	11.85796690	1.487247E-011	2.332473E-012	0	0.000000E+000
1	11.85799969	2.332473E-012	1.487247E-011	1	0.000000E+000
1	11.85817879	1.487247E-011	2.332473E-012	0	0.000000E+000
1	11.85855753	2.332473E-012	1.487247E-011	1	0.000000E+000
1	11.85875809	1.487247E-011	2.332473E-012	0	0.000000E+000
1	11.85878713	2.332473E-012	1.487247E-011	1	0.000000E+000
1	11.85918819	1.487247E-011	2.332473E-012	0	0.000000E+000
1	11.86046212	2.332473E-012	1.487247E-011	1	0.000000E+000
1	11.86172119	1.487247E-011	2.332473E-012	0	0.000000E+000
1	11.86190047	2.332473E-012	1.487247E-011	1	0.000000E+000
1	11.86239017	1.487247E-011	2.332473E-012	0	0.000000E+000
1	11.86242975	2.332473E-012	1.487247E-011	1	0.000000E+000
1	11.86252956	1.487247E-011	2.332473E-012	0	0.000000E+000
1	11.86254721	2.332473E-012	1.487247E-011	1	0.000000E+000
1	11.86275864	1.487247E-011	2.332473E-012	0	0.000000E+000
1	11.86407337	2.332473E-012	1.487247E-011	1	0.000000E+000
1	11.86426614	1.487247E-011	2.332473E-012	0	0.000000E+000
1	11.86427066	2.332473E-012	1.487247E-011	1	0.000000E+000
1	11.86459140	1.487247E-011	2.332473E-012	0	0.000000E+000
1	11.86469753	2.332473E-012	1.487247E-011	1	0.000000E+000
1	11.86490694	1.487247E-011	2.332473E-012	0	0.000000E+000
1	11.86494335	2.332473E-012	1.487247E-011	1	0.000000E+000
1	11.86528567	1.487247E-011	2.332473E-012	0	0.000000E+000
1	11.86649717	2.332473E-012	1.487247E-011	1	0.000000E+000
1	11.86690560	1.487247E-011	2.332473E-012	0	0.000000E+000
1	11.86791879	2.332473E-012	1.487247E-011	1	0.000000E+000
1	11.86832389	1.487247E-011	2.332473E-012	0	0.000000E+000
1	11.86938274	2.332473E-012	1.487247E-011	1	0.000000E+000
1	11.87029429	1.487247E-011	2.332473E-012	0	0.000000E+000
1	11.87030548	2.332473E-012	1.487247E-011	1	0.000000E+000
1	11.87065464	1.487247E-011	2.332473E-012	0	0.000000E+000
1	11.87275978	2.332473E-012	1.487247E-011	1	0.000000E+000
1	11.87281952	1.487247E-011	2.332473E-012	0	0.000000E+000
1	11.87304900	2.332473E-012	1.487247E-011	1	0.000000E+000
1	11.87308741	1.487247E-011	2.332473E-012	0	0.000000E+000
1	11.87490512	2.332473E-012	1.487247E-011	1	0.000000E+000
1	11.87508854	1.487247E-011	2.332473E-012	0	0.000000E+000
1	11.87509993	2.332473E-012	1.487247E-011	1	0.000000E+000
1	11.87513685	1.487247E-011	2.332473E-012	0	0.000000E+000
1	11.87651530	2.332473E-012	1.487247E-011	1	0.000000E+000
1	11.87681218	1.487247E-011	2.332473E-012	0	0.000000E+000
1	11.87683397	2.332473E-012	1.487247E-011	1	0.000000E+000
1	11.87701293	1.487247E-011	2.332473E-012	0	0.000000E+000
1	11.87701984	2.332473E-012	1.487247E-011	1	0.000000E+000
1	11.87737303	1.487247E-011	2.332473E-012	0	0.000000E+000
1	11.87946147	2.332473E-012	1.487247E-011	1	0.000000E+000
1	11.88029907	1.487247E-011	2.332473E-012	0	0.000000E+000
1	11.88038365	2.332473E-012	1.487247E-011	1	0.000000E+000
1	11.88052357	1.487247E-011	2.332473E-012	0	0.000000E+000
1	11.88052601	2.332473E-012	1.487247E-011	1	0.000000E+000
1	11.88081474	1.487247E-011	2.332473E-012	0	0.000000E+000
1	11.88154880	2.332473E-012	1.487247E-011	1	0.000000E+000
1	11.88166405	1.487247E-011	2.332473E-012	0	0.000000E+000
1	11.88168846	2.332473E-012	1.487247E-011	1	0.000000E+000
1	11.88188005	1.487247E-011	2.332473E-012	0	0.000000E+000
1	11.88218269	2.332473E-012	1.487247E-011	1	0.000000E+000
1	11.88238588	1.487247E-011	2.332473E-012	0	0.000000E+000
1	11.88291243	2.332473E-012	1.487247E-011	1	0.000000E+000
1	11.88299459	1.487247E-011	2.332473E-012	0	0.000000E+000
1	11.88410806	2.332473E-012	1.487247E-011	1	0.000000E+000
1	11.88481636	1.487247E-011	2.332473E-012	0	0.000000E+000
1	11.88547133	2.332473E-012	1.487247E-011	1	0.000000E+000
1	11.88558327	1.487247E-011	2.332473E-012	0	0.000000E+000
1	11.88718535	2.332473E-012	1.487247E-011	1	0.000000E+000
1	11.88776235	1.487247E-011	2.332473E-012	0	0.000000E+000
1	11.88777862	2.332473E-012	1.487247E-011	1	0.000000E+000
1	11.88899565	1.487247E-011	2.332473E-012	0	0.000000E+000
1	11.89006342	2.332473E-012	1.487247E-011	1	0.000000E+000
1	11.89077739	1.487247E-011	2.332473E-012	0	0.000000E+000
1	11.89213478	2.332473E-012	1.487247E-011	1	0.000000E+000
1	11.89313537	1.487247E-011	2.332473E-012	0	0.000000E+000
1	11.89351855	2.332473E-012	1.487247E-011	1	0.000000E+000
1	11.89353873	1.487247E-011	2.332473E-012	0	0.000000E+000
1	11.89393805	2.332473E-012	1.487247E-011	1	0.000000E+000
1	11.89491842	1.487247E-011	2.332473E-012	0	0.000000E+000
1	11.89493957	2.332473E-012	1.487247E-011	1	0.000000E+000
1	11.89519762	1.487247E-011	2.332473E-012	0	0.000000E+000
1	11.89613892	2.332473E-012	1.487247E-011	1	0.000000E+000
1	11.89657880	1.487247E-011	2.332473E-012	0	0.000000E+000
1	11.89683527	2.332473E-012	1.487247E-011	1	0.000000E+000
1	11.89730365	1.487247E-011	2.332473E-012	0	0.000000E+000
1	11.89757405	2.332473E-012	1.487247E-011	1	0.000000E+000
1	11.89761377	1.487247E-011	2.332473E-012	0	0.000000E+000
1	11.89923138	2.332473E-012	1.487247E-011	1	0.000000E+000
1	11.89933447	1.487247E-011	2.332473E-012	0	0.000000E+000
1	11.89944086	2.332473E-012	1.487247E-011	1	0.000000E+000
1	11.90054525	1.487247E-011	2.332473E-012	0	0.000000E+000
1	11.90055815	2.332473E-012	1.487247E-011	1	0.000000E+000
1	11.90095663	1.487247E-011	2.332473E-012	0	0.000000E+000
1	11.90102135	2.332473E-012	1.487247E-011	1	0.000000E+000
1	11.90113478	1.487247E-011	2.332473E-012	0	0.000000E+000
1	11.90157581	2.332473E-012	1.487247E-011	1	0.000000E+000
1	11.90240282	1.487247E-011	2.332473E-012	0	0.000000E+000
1	11.90326585	2.332473E-012	1.487247E-011	1	0.000000E+000
1	11.90364788	1.487247E-011	2.332473E-012	0	0.000000E+000
1	11.90382653	2.332473E-012	1.487247E-011	1	0.000000E+000
1	11.90451889	1.487247E-011	2.332473E-012	0	0.000000E+000
1	11.90568708	2.332473E-012	1.487247E-011	1	0.000000E+000
1	11.90572763	1.487247E-011	2.332473E-012	0	0.000000E+000
1	11.90647911	2.332473E-012	1.487247E-011	1	0.000000E+000
1	11.90668294	1.487247E-011	2.332473E-012	0	0.000000E+000
1	11.90688362	2.332473E-012	1.487247E-011	1	0.000000E+000
1	11.90848440	1.487247E-011	2.332473E-012	0	0.000000E+000
1	11.90878033	2.332473E-012	1.487247E-011	1	0.000000E+000
1	11.90881120	1.487247E-011	2.332473E-012	0	0.000000E+000
1	11.90934426	2.332473E-012	1.487247E-011	1	0.000000E+000
1	11.90977292	1.487247E-011	2.332473E-012	0	0.000000E+000
1	11.91042810	2.332473E-012	1.487247E-011	1	0.000000E+000
1	11.91054377	1.487247E-011	2.332473E-012	0	0.000000E+000
1	11.91162434	2.332473E-012	1.487247E-011	1	0.000000E+000
1	11.91197955	1.487247E-011	2.332473E-012	0	0.000000E+000
1	11.91214181	2.332473E-012	1.487247E-011	1	0.000000E+000
1	11.91219305	1.487247E-011	2.332473E-012	0	0.000000E+000
1	11.91559764	2.332473E-012	1.487247E-011	1	0.000000E+000
1	11.91624913	1.487247E-011	2.332473E-012	0	0.000000E+000
1	11.91629499	2.332473E-012	1.487247E-011	1	0.000000E+000
1	11.91675380	1.487247E-011	2.332473E-012	0	0.000000E+000
1	11.91676181	2.332473E-012	1.487247E-011	1	0.000000E+000
1	11.91696665	1.487247E-011	2.332473E-012	0	0.000000E+000
1	11.91890811	2.332473E-012	1.487247E-011	1	0.000000E+000
1	11.91946045	1.487247E-011	2.332473E-012	0	0.000000E+000
1	11.91947065	2.332473E-012	1.487247E-011	1	0.000000E+000
1	11.91962111	1.487247E-011	2.332473E-012	0	0.000000E+000
1	11.92050160	2.332473E-012	1.487247E-011	1	0.000000E+000
1	11.92060962	1.487247E-011	2.332473E-012	0	0.000000E+000
1	11.92062611	2.332473E-012	1.487247E-011	1	0.000000E+000
1	11.92067594	1.487247E-011	2.332473E-012	0	0.000000E+000
1	11.92068052	2.332473E-012	1.487247E-011	1	0.000000E+000
1	11.92133833	1.487247E-011	2.332473E-012	0	0.000000E+000
1	11.92153963	2.332473E-012	1.487247E-011	1	0.000000E+000
1	11.92211582	1.487247E-011	2.332473E-012	0	0.000000E+000
1	11.92224636	2.332473E-012	1.487247E-011	1	0.000000E+000
1	11.92282493	1.487247E-011	2.332473E-012	0	0.000000E+000
1	11.92284183	2.332473E-012	1.487247E-011	1	0.000000E+000
1	11.92331292	1.487247E-011	2.332473E-012	0	0.000000E+000
1	11.92506207	2.332473E-012	1.487247E-011	1	0.000000E+000
1	11.92542727	1.487247E-011	2.332473E-012	0	0.000000E+000
1	11.92554667	2.332473E-012	1.487247E-011	1	0.000000E+000
1	11.92611952	1.487247E-011	2.332473E-012	0	0.000000E+000
1	11.92619948	2.332473E-012	1.487247E-011	1	0.000000E+000
1	11.92652636	1.487247E-011	2.332473E-012	0	0.000000E+000
1	11.92868684	2.332473E-012	1.487247E-011	1	0.000000E+000
1	11.92874585	1.487247E-011	2.332473E-012	0	0.000000E+000
1	11.92878601	2.332473E-012	1.487247E-011	1	0.000000E+000
1	11.92923629	1.487247E-011	2.332473E-012	0	0.000000E+000
1	11.92958171	2.332473E-012	1.487247E-011	1	0.000000E+000
1	11.92989456	1.487247E-011	2.332473E-012	0	0.000000E+000
1	11.92993923	2.332473E-012	1.487247E-011	1	0.000000E+000
1	11.92998553	1.487247E-011	2.332473E-012	0	0.000000E+000
1	11.93045456	2.332473E-012	1.487247E-011	1	0.000000E+000
1	11.93066167	1.487247E-011	2.332473E-012	0	0.000000E+000
1	11.93068924	2.332473E-012	1.487247E-011	1	0.000000E+000
1	11.93196901	1.487247E-011	2.332473E-012	0	0.000000E+000
1	11.93203089	2.332473E-012	1.487247E-011	1	0.000000E+000
1	11.93223142	1.487247E-011	2.332473E-012	0	0.000000E+000
1	11.93224710	2.332473E-012	1.487247E-011	1	0.000000E+000
1	11.93259732	1.487247E-011	2.332473E-012	0	0.000000E+000
1	11.93260790	2.332473E-012	1.487247E-011	1	0.000000E+000
1	11.93333752	1.487247E-011	2.332473E-012	0	0.000000E+000
1	11.93443502	2.332473E-012	1.487247E-011	1	0.000000E+000
1	11.93493885	1.487247E-011	2.332473E-012	0	0.000000E+000
1	11.93505854	2.332473E-012	1.487247E-011	1	0.000000E+000
1	11.93515780	1.487247E-011	2.332473E-012	0	0.000000E+000
1	11.93518046	2.332473E-012	1.487247E-011	1	0.000000E+000
1	11.93624599	1.487247E-011	2.332473E-012	0	0.000000E+000
1	11.93643377	2.332473E-012	1.487247E-011	1	0.000000E+000
1	11.93650514	1.487247E-011	2.332473E-012	0	0.000000E+000
1	11.93728730	2.332473E-012	1.487247E-011	1	0.000000E+000
1	11.93735064	1.487247E-011	2.332473E-012	0	0.000000E+000
1	11.93808029	2.332473E-012	1.487247E-011	1	0.000000E+000
1	11.93822988	1.487247E-011	2.332473E-012	0	0.000000E+000
1	11.93965461	2.332473E-012	1.487247E-011	1	0.000000E+000
1	11.93988389	1.487247E-011	2.332473E-012	0	0.000000E+000
1	11.94050246	2.332473E-012	1.487247E-011	1	0.000000E+000
1	11.94120194	1.487247E-011	2.332473E-012	0	0.000000E+000
1	11.94122283	2.332473E-012	1.487247E-011	1	0.000000E+000
1	11.94140334	1.487247E-011	2.332473E-012	0	0.000000E+000
1	11.94369804	2.332473E-012	1.487247E-011	1	0.000000E+000
1	11.94444139	1.487247E-011	2.332473E-012	0	0.000000E+000
1	11.94448790	2.332473E-012	1.487247E-011	1	0.000000E+000
1	11.94476951	1.487247E-011	2.332473E-012	0	0.000000E+000
1	12.00079256	2.332473E-012	1.487247E-011	1	0.000000E+000
1	12.00194051	1.487247E-011	2.332473E-012	0	0.000000E+000
1	12.00271271	2.332473E-012	1.487247E-011	1	0.000000E+000
1	12.00285031	1.487247E-011	2.332473E-012	0	0.000000E+000
1	12.00288520	2.332473E-012	1.487247E-011	1	0.000000E+000
1	12.00333491	1.487247E-011	2.332473E-012	0	0.000000E+000
1	12.00384469	2.332473E-012	1.487247E-011	1	0.000000E+000
1	12.00428406	1.487247E-011	2.332473E-012	0	0.000000E+000
1	12.00432162	2.332473E-012	1.487247E-011	1	0.000000E+000
1	12.00451226	1.487247E-011	2.332473E-012	0	0.000000E+000
1	12.00458125	2.332473E-012	1.487247E-011	1	0.000000E+000
1	12.00468466	1.487247E-011	2.332473E-012	0	0.000000E+000
1	12.00480127	2.332473E-012	1.487247E-011	1	0.000000E+000
1	12.00521809	1.487247E-011	2.332473E-012	0	0.000000E+000
1	12.00523623	2.332473E-012	1.487247E-011	1	0.000000E+000
1	12.00568204	1.487247E-011	2.332473E-012	0	0.000000E+000
1	12.00581275	2.332473E-012	1.487247E-011	1	0.000000E+000
1	12.00644383	1.487247E-011	2.332473E-012	0	0.000000E+000
1	12.00747936	2.332473E-012	1.487247E-011	1	0.000000E+000
1	12.00783648	1.487247E-011	2.332473E-012	0	0.000000E+000
1	12.00896969	2.332473E-012	1.487247E-011	1	0.000000E+000
1	12.00949299	1.487247E-011	2.332473E-012	0	0.000000E+000
1	12.01165033	2.332473E-012	1.487247E-011	1	0.000000E+000
1	12.01226028	1.487247E-011	2.332473E-012	0	0.000000E+000
1	12.01228882	2.332473E-012	1.487247E-011	1	0.000000E+000
1	12.01271517	1.487247E-011	2.332473E-012	0	0.000000E+000
1	12.01299644	2.332473E-012	1.487247E-011	1	0.000000E+000
1	12.01402788	1.487247E-011	2.332473E-012	0	0.000000E+000
1	12.01406546	2.332473E-012	1.487247E-011	1	0.000000E+000
1	12.01417754	1.487247E-011	2.332473E-012	0	0.000000E+000
1	12.01437589	2.332473E-012	1.487247E-011	1	0.000000E+000
1	12.01532169	1.487247E-011	2.332473E-012	0	0.000000E+000
1	12.01534753	2.332473E-012	1.487247E-011	1	0.000000E+000
1	12.01540463	1.487247E-011	2.332473E-012	0	0.000000E+000
1	12.01565861	2.332473E-012	1.487247E-011	1	0.000000E+000
1	12.01572448	1.487247E-011	2.332473E-012	0	0.000000E+000
1	12.01583225	2.332473E-012	1.487247E-011	1	0.000000E+000
1	12.01694811	1.487247E-011	2.332473E-012	0	0.000000E+000
1	12.01715026	2.332473E-012	1.487247E-011	1	0.000000E+000
1	12.01768748	1.487247E-011	2.332473E-012	0	0.000000E+000
1	12.01781611	2.332473E-012	1.487247E-011	1	0.000000E+000
1	12.01786890	1.487247E-011	2.332473E-012	0	0.000000E+000
1	12.01791465	2.332473E-012	1.487247E-011	1	0.000000E+000
1	12.01805679	1.487247E-011	2.332473E-012	0	0.000000E+000
1	12.01821067	2.332473E-012	1.487247E-011	1	0.000000E+000
1	12.01866358	1.487247E-011	2.332473E-012	0	0.000000E+000
1	12.01867822	2.332473E-012	1.487247E-011	1	0.000000E+000
1	12.01872093	1.487247E-011	2.332473E-012	0	0.000000E+000
1	12.01874812	2.332473E-012	1.487247E-011	1	0.000000E+000
1	12.01913604	1.487247E-011	2.332473E-012	0	0.000000E+000
1	12.02031317	2.332473E-012	1.487247E-011	1	0.000000E+000
1	12.02130694	1.487247E-011	2.332473E-012	0	0.000000E+000
1	12.02133880	2.332473E-012	1.487247E-011	1	0.000000E+000
1	12.02140240	1.487247E-011	2.332473E-012	0	0.000000E+000
1	12.02142362	2.332473E-012	1.487247E-011	1	0.000000E+000
1	12.02146505	1.487247E-011	2.332473E-012	0	0.000000E+000
1	12.02223670	2.332473E-012	1.487247E-011	1	0.000000E+000
1	12.02256468	1.487247E-011	2.332473E-012	0	0.000000E+000
1	12.02261406	2.332473E-012	1.487247E-011	1	0.000000E+000
1	12.02263418	1.487247E-011	2.332473E-012	0	0.000000E+000
1	12.02328692	2.332473E-012	1.487247E-011	1	0.000000E+000
1	12.02351901	1.487247E-011	2.332473E-012	0	0.000000E+000
1	12.02493018	2.332473E-012	1.487247E-011	1	0.000000E+000
1	12.02535893	1.487247E-011	2.332473E-012	0	0.000000E+000
1	12.02549240	2.332473E-012	1.487247E-011	1	0.000000E+000
1	12.02555341	1.487247E-011	2.332473E-012	0	0.000000E+000
1	12.02588198	2.332473E-012	1.487247E-011	1	0.000000E+000
1	12.02636363	1.487247E-011	2.332473E-012	0	0.000000E+000
1	12.02705225	2.332473E-012	1.487247E-011	1	0.000000E+000
1	12.02734642	1.487247E-011	2.332473E-012	0	0.000000E+000
1	12.02736039	2.332473E-012	1.487247E-011	1	0.000000E+000
1	12.02779795	1.487247E-011	2.332473E-012	0	0.000000E+000
1	12.02813765	2.332473E-012	1.487247E-011	1	0.000000E+000
1	12.02884177	1.487247E-011	2.332473E-012	0	0.000000E+000
1	12.02914375	2.332473E-012	1.487247E-011	1	0.000000E+000
1	12.03050010	1.487247E-011	2.332473E-012	0	0.000000E+000
1	12.03430495	2.332473E-012	1.487247E-011	1	0.000000E+000
1	12.03495425	1.487247E-011	2.332473E-012	0	0.000000E+000
1	12.03519717	2.332473E-012	1.487247E-011	1	0.000000E+000
1	12.03523340	1.487247E-011	2.332473E-012	0	0.000000E+000
1	12.03610909	2.332473E-012	1.487247E-011	1	0.000000E+000
1	12.03654073	1.487247E-011	2.332473E-012	0	0.000000E+000
1	12.03659696	2.332473E-012	1.487247E-011	1	0.000000E+000
1	12.03671733	1.487247E-011	2.332473E-012	0	0.000000E+000
1	12.03675132	2.332473E-012	1.487247E-011	1	0.000000E+000
1	12.03676764	1.487247E-011	2.332473E-012	0	0.000000E+000
1	12.03706867	2.332473E-012	1.487247E-011	1	0.000000E+000
1	12.03721709	1.487247E-011	2.332473E-012	0	0.000000E+000
1	12.03788242	2.332473E-012	1.487247E-011	1	0.000000E+000
1	12.03846431	1.487247E-011	2.332473E-012	0	0.000000E+000
1	12.03886498	2.332473E-012	1.487247E-011	1	0.000000E+000
1	12.03908527	1.487247E-011	2.332473E-012	0	0.000000E+000
1	12.03954743	2.332473E-012	1.487247E-011	1	0.000000E+000
1	12.03957502	1.487247E-011	2.332473E-012	0	0.000000E+000
1	12.04053223	2.332473E-012	1.487247E-011	1	0.000000E+000
1	12.04069914	1.487247E-011	2.332473E-012	0	0.000000E+000
1	12.04082014	2.332473E-012	1.487247E-011	1	0.000000E+000
1	12.04156891	1.487247E-011	2.332473E-012	0	0.000000E+000
1	12.04162683	2.332473E-012	1.487247E-011	1	0.000000E+000
1	12.04242196	1.487247E-011	2.332473E-012	0	0.000000E+000
1	12.04274780	2.332473E-012	1.487247E-011	1	0.000000E+000
1	12.04298309	1.487247E-011	2.332473E-012	0	0.000000E+000
1	12.04299835	2.332473E-012	1.487247E-011	1	0.000000E+000
1	12.04303737	1.487247E-011	2.332473E-012	0	0.000000E+000
1	12.04325601	2.332473E-012	1.487247E-011	1	0.000000E+000
1	12.04333346	1.487247E-011	2.332473E-012	0	0.000000E+000
1	12.04423009	2.332473E-012	1.487247E-011	1	0.000000E+000
1	12.04447517	1.487247E-011	2.332473E-012	0	0.000000E+000
1	12.04516314	2.332473E-012	1.487247E-011	1	0.000000E+000
1	12.04561889	1.487247E-011	2.332473E-012	0	0.000000E+000
1	12.04568299	2.332473E-012	1.487247E-011	1	0.000000E+000
1	12.04629087	1.487247E-011	2.332473E-012	0	0.000000E+000
1	12.04642926	2.332473E-012	1.487247E-011	1	0.000000E+000
1	12.04684320	1.487247E-011	2.332473E-012	0	0.000000E+000
1	12.04769976	2.332473E-012	1.487247E-011	1	0.000000E+000
1	12.04873224	1.487247E-011	2.332473E-012	0	0.000000E+000
1	12.04912912	2.332473E-012	1.487247E-011	1	0.000000E+000
1	12.04922546	1.487247E-011	2.332473E-012	0	0.000000E+000
1	12.04940858	2.332473E-012	1.487247E-011	1	0.000000E+000
1	12.04952326	1.487247E-011	2.332473E-012	0	0.000000E+000
1	12.05034991	2.332473E-012	1.487247E-011	1	0.000000E+000
1	12.05079879	1.487247E-011	2.332473E-012	0	0.000000E+000
1	12.05191680	2.332473E-012	1.487247E-011	1	0.000000E+000
1	12.05195705	1.487247E-011	2.332473E-012	0	0.000000E+000
1	12.05309617	2.332473E-012	1.487247E-011	1	0.000000E+000
1	12.05331339	1.487247E-011	2.332473E-012	0	0.000000E+000
1	12.05363380	2.332473E-012	1.487247E-011	1	0.000000E+000
1	12.05424192	1.487247E-011	2.332473E-012	0	0.000000E+000
1	12.05457049	2.332473E-012	1.487247E-011	1	0.000000E+000
1	12.05463755	1.487247E-011	2.332473E-012	0	0.000000E+000
1	12.05471073	2.332473E-012	1.487247E-011	1	0.000000E+000
1	12.05620451	1.487247E-011	2.332473E-012	0	0.000000E+000
1	12.05701246	2.332473E-012	1.487247E-011	1	0.000000E+000
1	12.05721696	1.487247E-011	2.332473E-012	0	0.000000E+000
1	12.05737060	2.332473E-012	1.487247E-011	1	0.000000E+000
1	12.05758391	1.487247E-011	2.332473E-012	0	0.000000E+000
1	12.05957701	2.332473E-012	1.487247E-011	1	0.000000E+000
1	12.05978476	1.487247E-011	2.332473E-012	0	0.000000E+000
1	12.05979402	2.332473E-012	1.487247E-011	1	0.000000E+000
1	12.05989814	1.487247E-011	2.332473E-012	0	0.000000E+000
1	12.05990494	2.332473E-012	1.487247E-011	1	0.000000E+000
1	12.06017321	1.487247E-011	2.332473E-012	0	0.000000E+000
1	12.06023198	2.332473E-012	1.487247E-011	1	0.000000E+000
1	12.06061360	1.487247E-011	2.332473E-012	0	0.000000E+000
1	12.06168148	2.332473E-012	1.487247E-011	1	0.000000E+000
1	12.06194015	1.487247E-011	2.332473E-012	0	0.000000E+000
1	12.06197977	2.332473E-012	1.487247E-011	1	0.000000E+000
1	12.06255955	1.487247E-011	2.332473E-012	0	0.000000E+000
1	12.06257999	2.332473E-012	1.487247E-011	1	0.000000E+000
1	12.06321786	1.487247E-011	2.332473E-012	0	0.000000E+000
1	12.06325610	2.332473E-012	1.487247E-011	1	0.000000E+000
1	12.06359208	1.487247E-011	2.332473E-012	0	0.000000E+000
1	12.06408931	2.332473E-012	1.487247E-011	1	0.000000E+000
1	12.06429585	1.487247E-011	2.332473E-012	0	0.000000E+000
1	12.06431513	2.332473E-012	1.487247E-011	1	0.000000E+000
1	12.06453884	1.487247E-011	2.332473E-012	0	0.000000E+000
1	12.06580494	2.332473E-012	1.487247E-011	1	0.000000E+000
1	12.06641841	1.487247E-011	2.332473E-012	0	0.000000E+000
1	12.06738794	2.332473E-012	1.487247E-011	1	0.000000E+000
1	12.06744600	1.487247E-011	2.332473E-012	0	0.000000E+000
1	12.06746046	2.332473E-012	1.487247E-011	1	0.000000E+000
1	12.06750342	1.487247E-011	2.332473E-012	0	0.000000E+000
1	12.06795429	2.332473E-012	1.487247E-011	1	0.000000E+000
1	12.06811509	1.487247E-011	2.332473E-012	0	0.000000E+000
1	12.06812235	2.332473E-012	1.487247E-011	1	0.000000E+000
1	12.06843385	1.487247E-011	2.332473E-012	0	0.000000E+000
1	12.06884017	2.332473E-012	1.487247E-011	1	0.000000E+000
1	12.06888368	1.487247E-011	2.332473E-012	0	0.000000E+000
1	12.07130233	2.332473E-012	1.487247E-011	1	0.000000E+000
1	12.07212542	1.487247E-011	2.332473E-012	0	0.000000E+000
1	12.07215018	2.332473E-012	1.487247E-011	1	0.000000E+000
1	12.07237861	1.487247E-011	2.332473E-012	0	0.000000E+000
1	12.07399345	2.332473E-012	1.487247E-011	1	0.000000E+000
1	12.07422145	1.487247E-011	2.332473E-012	0	0.000000E+000
1	12.07736422	2.332473E-012	1.487247E-011	1	0.000000E+000
1	12.07754537	1.487247E-011	2.332473E-012	0	0.000000E+000
1	12.07758289	2.332473E-012	1.487247E-011	1	0.000000E+000
1	12.07761853	1.487247E-011	2.332473E-012	0	0.000000E+000
1	12.07764233	2.332473E-012	1.487247E-011	1	0.000000E+000
1	12.07815442	1.487247E-011	2.332473E-012	0	0.000000E+000
1	12.07881353	2.332473E-012	1.487247E-011	1	0.000000E+000
1	12.07900159	1.487247E-011	2.332473E-012	0	0.000000E+000
1	12.07912083	2.332473E-012	1.487247E-011	1	0.000000E+000
1	12.07922674	1.487247E-011	2.332473E-012	0	0.000000E+000
1	12.07934653	2.332473E-012	1.487247E-011	1	0.000000E+000
1	12.07944233	1.487247E-011	2.332473E-012	0	0.000000E+000
1	12.07946027	2.332473E-012	1.487247E-011	1	0.000000E+000
1	12.07952511	1.487247E-011	2.332473E-012	0	0.000000E+000
1	12.07954043	2.332473E-012	1.487247E-011	1	0.000000E+000
1	12.07962897	1.487247E-011	2.332473E-012	0	0.000000E+000
1	12.07964257	2.332473E-012	1.487247E-011	1	0.000000E+000
1	12.07972089	1.487247E-011	2.332473E-012	0	0.000000E+000
1	12.08229400	2.332473E-012	1.487247E-011	1	0.000000E+000
1	12.08236113	1.487247E-011	2.332473E-012	0	0.000000E+000
1	12.08239392	2.332473E-012	1.487247E-011	1	0.000000E+000
1	12.08252590	1.487247E-011	2.332473E-012	0	0.000000E+000
1	12.08284815	2.332473E-012	1.487247E-011	1	0.000000E+000
1	12.08292619	1.487247E-011	2.332473E-012	0	0.000000E+000
1	12.08307641	2.332473E-012	1.487247E-011	1	0.000000E+000
1	12.08371024	1.487247E-011	2.332473E-012	0	0.000000E+000
1	12.08412214	2.332473E-012	1.487247E-011	1	0.000000E+000
1	12.08526269	1.487247E-011	2.332473E-012	0	0.000000E+000
1	12.08583978	2.332473E-012	1.487247E-011	1	0.000000E+000
1	12.08590884	1.487247E-011	2.332473E-012	0	0.000000E+000
1	12.08751131	2.332473E-012	1.487247E-011	1	0.000000E+000
1	12.08793559	1.487247E-011	2.332473E-012	0	0.000000E+000
1	12.08795253	2.332473E-012	1.487247E-011	1	0.000000E+000
1	12.08877687	1.487247E-011	2.332473E-012	0	0.000000E+000
1	12.16206179	2.332473E-012	1.487247E-011	1	0.000000E+000
1	12.16237733	1.487247E-011	2.332473E-012	0	0.000000E+000
1	12.16333311	2.332473E-012	1.487247E-011	1	0.000000E+000
1	12.16454541	1.487247E-011	2.332473E-012	0	0.000000E+000
1	12.16455757	2.332473E-012	1.487247E-011	1	0.000000E+000
1	12.16459670	1.487247E-011	2.332473E-012	0	0.000000E+000
1	12.16469883	2.332473E-012	1.487247E-011	1	0.000000E+000
1	12.16596522	1.487247E-011	2.332473E-012	0	0.000000E+000
1	12.16644483	2.332473E-012	1.487247E-011	1	0.000000E+000
1	12.16692489	1.487247E-011	2.332473E-012	0	0.000000E+000
1	12.16698537	2.332473E-012	1.487247E-011	1	0.000000E+000
1	12.16774652	1.487247E-011	2.332473E-012	0	0.000000E+000
1	12.16791390	2.332473E-012	1.487247E-011	1	0.000000E+000
1	12.16799783	1.487247E-011	2.332473E-012	0	0.000000E+000
1	12.16885212	2.332473E-012	1.487247E-011	1	0.000000E+000
1	12.17087831	1.487247E-011	2.332473E-012	0	0.000000E+000
1	12.17136643	2.332473E-012	1.487247E-011	1	0.000000E+000
1	12.17153740	1.487247E-011	2.332473E-012	0	0.000000E+000
1	12.17156809	2.332473E-012	1.487247E-011	1	0.000000E+000
1	12.17205403	1.487247E-011	2.332473E-012	0	0.000000E+000
1	12.17210329	2.332473E-012	1.487247E-011	1	0.000000E+000
1	12.17218932	1.487247E-011	2.332473E-012	0	0.000000E+000
1	12.17261636	2.332473E-012	1.487247E-011	1	0.000000E+000
1	12.17282480	1.487247E-011	2.332473E-012	0	0.000000E+000
1	12.17283219	2.332473E-012	1.487247E-011	1	0.000000E+000
1	12.17295704	1.487247E-011	2.332473E-012	0	0.000000E+000
1	12.17301985	2.332473E-012	1.487247E-011	1	0.000000E+000
1	12.17380388	1.487247E-011	2.332473E-012	0	0.000000E+000
1	12.17389100	2.332473E-012	1.487247E-011	1	0.000000E+000
1	12.17439393	1.487247E-011	2.332473E-012	0	0.000000E+000
1	12.17456851	2.332473E-012	1.487247E-011	1	0.000000E+000
1	12.17503663	1.487247E-011	2.332473E-012	0	0.000000E+000
1	12.17683685	2.332473E-012	1.487247E-011	1	0.000000E+000
1	12.17706921	1.487247E-011	2.332473E-012	0	0.000000E+000
1	12.17740214	2.332473E-012	1.487247E-011	1	0.000000E+000
1	12.17887629	1.487247E-011	2.332473E-012	0	0.000000E+000
1	12.17895570	2.332473E-012	1.487247E-011	1	0.000000E+000
1	12.17929551	1.487247E-011	2.332473E-012	0	0.000000E+000
1	12.17932636	2.332473E-012	1.487247E-011	1	0.000000E+000
1	12.17941550	1.487247E-011	2.332473E-012	0	0.000000E+000
1	12.17959326	2.332473E-012	1.487247E-011	1	0.000000E+000
1	12.17977886	1.487247E-011	2.332473E-012	0	0.000000E+000
1	12.18008842	2.332473E-012	1.487247E-011	1	0.000000E+000
1	12.18024960	1.487247E-011	2.332473E-012	0	0.000000E+000
1	12.18026188	2.332473E-012	1.487247E-011	1	0.000000E+000
1	12.18073663	1.487247E-011	2.332473E-012	0	0.000000E+000
1	12.18076376	2.332473E-012	1.487247E-011	1	0.000000E+000
1	12.18085463	1.487247E-011	2.332473E-012	0	0.000000E+000
1	12.18088459	2.332473E-012	1.487247E-011	1	0.000000E+000
1	12.18111657	1.487247E-011	2.332473E-012	0	0.000000E+000
1	12.18116948	2.332473E-012	1.487247E-011	1	0.000000E+000
1	12.18143314	1.487247E-011	2.332473E-012	0	0.000000E+000
1	12.18145979	2.332473E-012	1.487247E-011	1	0.000000E+000
1	12.18150763	1.487247E-011	2.332473E-012	0	0.000000E+000
1	12.18155262	2.332473E-012	1.487247E-011	1	0.000000E+000
1	12.18174409	1.487247E-011	2.332473E-012	0	0.000000E+000
1	12.18178977	2.332473E-012	1.487247E-011	1	0.000000E+000
1	12.18194883	1.487247E-011	2.332473E-012	0	0.000000E+000
1	12.18197774	2.332473E-012	1.487247E-011	1	0.000000E+000
1	12.18201447	1.487247E-011	2.332473E-012	0	0.000000E+000
1	12.18230329	2.332473E-012	1.487247E-011	1	0.000000E+000
1	12.18245241	1.487247E-011	2.332473E-012	0	0.000000E+000
1	12.18345116	2.332473E-012	1.487247E-011	1	0.000000E+000
1	12.18348447	1.487247E-011	2.332473E-012	0	0.000000E+000
1	12.18351557	2.332473E-012	1.487247E-011	1	0.000000E+000
1	12.18355730	1.487247E-011	2.332473E-012	0	0.000000E+000
1	12.18386928	2.332473E-012	1.487247E-011	1	0.000000E+000
1	12.18448362	1.487247E-011	2.332473E-012	0	0.000000E+000
1	12.18492526	2.332473E-012	1.487247E-011	1	0.000000E+000
1	12.18504412	1.487247E-011	2.332473E-012	0	0.000000E+000
1	12.18576001	2.332473E-012	1.487247E-011	1	0.000000E+000
1	12.18582973	1.487247E-011	2.332473E-012	0	0.000000E+000
1	12.18585693	2.332473E-012	1.487247E-011	1	0.000000E+000
1	12.18592099	1.487247E-011	2.332473E-012	0	0.000000E+000
1	12.18677563	2.332473E-012	1.487247E-011	1	0.000000E+000
1	12.18804910	1.487247E-011	2.332473E-012	0	0.000000E+000
1	12.18809630	2.332473E-012	1.487247E-011	1	0.000000E+000
1	12.18814132	1.487247E-011	2.332473E-012	0	0.000000E+000
1	12.18820178	2.332473E-012	1.487247E-011	1	0.000000E+000
1	12.18850103	1.487247E-011	2.332473E-012	0	0.000000E+000
1	12.18950720	2.332473E-012	1.487247E-011	1	0.000000E+000
1	12.18970942	1.487247E-011	2.332473E-012	0	0.000000E+000
1	12.19044420	2.332473E-012	1.487247E-011	1	0.000000E+000
1	12.19089871	1.487247E-011	2.332473E-012	0	0.000000E+000
1	12.19160269	2.332473E-012	1.487247E-011	1	0.000000E+000
1	12.19199677	1.487247E-011	2.332473E-012	0	0.000000E+000
1	12.19258720	2.332473E-012	1.487247E-011	1	0.000000E+000
1	12.19300353	1.487247E-011	2.332473E-012	0	0.000000E+000
1	12.19392487	2.332473E-012	1.487247E-011	1	0.000000E+000
1	12.19395422	1.487247E-011	2.332473E-012	0	0.000000E+000
1	12.19539941	2.332473E-012	1.487247E-011	1	0.000000E+000
1	12.19546576	1.487247E-011	2.332473E-012	0	0.000000E+000
1	12.19548489	2.332473E-012	1.487247E-011	1	0.000000E+000
1	12.19582496	1.487247E-011	2.332473E-012	0	0.000000E+000
1	12.19598692	2.332473E-012	1.487247E-011	1	0.000000E+000
1	12.19606101	1.487247E-011	2.332473E-012	0	0.000000E+000
1	12.19702541	2.332473E-012	1.487247E-011	1	0.000000E+000
1	12.19728049	1.487247E-011	2.332473E-012	0	0.000000E+000
1	12.19733228	2.332473E-012	1.487247E-011	1	0.000000E+000
1	12.19751482	1.487247E-011	2.332473E-012	0	0.000000E+000
1	12.19778174	2.332473E-012	1.487247E-011	1	0.000000E+000
1	12.19788405	1.487247E-011	2.332473E-012	0	0.000000E+000
1	12.19849192	2.332473E-012	1.487247E-011	1	0.000000E+000
1	12.19856768	1.487247E-011	2.332473E-012	0	0.000000E+000
1	12.19915315	2.332473E-012	1.487247E-011	1	0.000000E+000
1	12.19956630	1.487247E-011	2.332473E-012	0	0.000000E+000
1	12.19957606	2.332473E-012	1.487247E-011	1	0.000000E+000
1	12.19972996	1.487247E-011	2.332473E-012	0	0.000000E+000
1	12.20024072	2.332473E-012	1.487247E-011	1	0.000000E+000
1	12.20055428	1.487247E-011	2.332473E-012	0	0.000000E+000
1	12.20056265	2.332473E-012	1.487247E-011	1	0.000000E+000
1	12.20120533	1.487247E-011	2.332473E-012	0	0.000000E+000
1	12.20123928	2.332473E-012	1.487247E-011	1	0.000000E+000
1	12.20190231	1.487247E-011	2.332473E-012	0	0.000000E+000
1	12.20221190	2.332473E-012	1.487247E-011	1	0.000000E+000
1	12.20276338	1.487247E-011	2.332473E-012	0	0.000000E+000
1	12.20341664	2.332473E-012	1.487247E-011	1	0.000000E+000
1	12.20378708	1.487247E-011	2.332473E-012	0	0.000000E+000
1	12.20398919	2.332473E-012	1.487247E-011	1	0.000000E+000
1	12.20413568	1.487247E-011	2.332473E-012	0	0.000000E+000
1	12.20779613	2.332473E-012	1.487247E-011	1	0.000000E+000
1	12.20813122	1.487247E-011	2.332473E-012	0	0.000000E+000
1	12.20818154	2.332473E-012	1.487247E-011	1	0.000000E+000
1	12.20841217	1.487247E-011	2.332473E-012	0	0.000000E+000
1	12.20888935	2.332473E-012	1.487247E-011	1	0.000000E+000
1	12.20895717	1.487247E-011	2.332473E-012	0	0.000000E+000
1	12.20941049	2.332473E-012	1.487247E-011	1	0.000000E+000
1	12.20995815	1.487247E-011	2.332473E-012	0	0.000000E+000
1	12.21018709	2.332473E-012	1.487247E-011	1	0.000000E+000
1	12.21031580	1.487247E-011	2.332473E-012	0	0.000000E+000
1	12.21098174	2.332473E-012	1.487247E-011	1	0.000000E+000
1	12.21171242	1.487247E-011	2.332473E-012	0	0.000000E+000
1	12.21174068	2.332473E-012	1.487247E-011	1	0.000000E+000
1	12.21177231	1.487247E-011	2.332473E-012	0	0.000000E+000
1	12.21271891	2.332473E-012	1.487247E-011	1	0.000000E+000
1	12.21290798	1.487247E-011	2.332473E-012	0	0.000000E+000
1	12.21320415	2.332473E-012	1.487247E-011	1	0.000000E+000
1	12.21323234	1.487247E-011	2.332473E-012	0	0.000000E+000
1	12.21330601	2.332473E-012	1.487247E-011	1	0.000000E+000
1	12.21368621	1.487247E-011	2.332473E-012	0	0.000000E+000
1	12.21375053	2.332473E-012	1.487247E-011	1	0.000000E+000
1	12.21512090	1.487247E-011	2.332473E-012	0	0.000000E+000
1	12.21512747	2.332473E-012	1.487247E-011	1	0.000000E+000
1	12.21522076	1.487247E-011	2.332473E-012	0	0.000000E+000
1	12.21527860	2.332473E-012	1.487247E-011	1	0.000000E+000
1	12.21581051	1.487247E-011	2.332473E-012	0	0.000000E+000
1	12.21583761	2.332473E-012	1.487247E-011	1	0.000000E+000
1	12.21600930	1.487247E-011	2.332473E-012	0	0.000000E+000
1	12.21632610	2.332473E-012	1.487247E-011	1	0.000000E+000
1	12.21648031	1.487247E-011	2.332473E-012	0	0.000000E+000
1	12.21653624	2.332473E-012	1.487247E-011	1	0.000000E+000
1	12.21669737	1.487247E-011	2.332473E-012	0	0.000000E+000
1	12.21740340	2.332473E-012	1.487247E-011	1	0.000000E+000
1	12.21780282	1.487247E-011	2.332473E-012	0	0.000000E+000
1	12.21781504	2.332473E-012	1.487247E-011	1	0.000000E+000
1	12.21796636	1.487247E-011	2.332473E-012	0	0.000000E+000
1	12.21798481	2.332473E-012	1.487247E-011	1	0.000000E+000
1	12.21836221	1.487247E-011	2.332473E-012	0	0.000000E+000
1	12.21838862	2.332473E-012	1.487247E-011	1	0.000000E+000
1	12.21928489	1.487247E-011	2.332473E-012	0	0.000000E+000
1	12.21978579	2.332473E-012	1.487247E-011	1	0.000000E+000
1	12.22006288	1.487247E-011	2.332473E-012	0	0.000000E+000
1	12.22009256	2.332473E-012	1.487247E-011	1	0.000000E+000
1	12.22023089	1.487247E-011	2.332473E-012	0	0.000000E+000
1	12.22025141	2.332473E-012	1.487247E-011	1	0.000000E+000
1	12.22065068	1.487247E-011	2.332473E-012	0	0.000000E+000
1	12.22066120	2.332473E-012	1.487247E-011	1	0.000000E+000
1	12.22078991	1.487247E-011	2.332473E-012	0	0.000000E+000
1	12.22080306	2.332473E-012	1.487247E-011	1	0.000000E+000
1	12.22159952	1.487247E-011	2.332473E-012	0	0.000000E+000
1	12.22284583	2.332473E-012	1.487247E-011	1	0.000000E+000
1	12.22334839	1.487247E-011	2.332473E-012	0	0.000000E+000
1	12.22345577	2.332473E-012	1.487247E-011	1	0.000000E+000
1	12.22384444	1.487247E-011	2.332473E-012	0	0.000000E+000
1	12.22389229	2.332473E-012	1.487247E-011	1	0.000000E+000
1	12.22504755	1.487247E-011	2.332473E-012	0	0.000000E+000
1	12.22506432	2.332473E-012	1.487247E-011	1	0.000000E+000
1	12.22541215	1.487247E-011	2.332473E-012	0	0.000000E+000
1	12.22570309	2.332473E-012	1.487247E-011	1	0.000000E+000
1	12.22574100	1.487247E-011	2.332473E-012	0	0.000000E+000
1	12.22591641	2.332473E-012	1.487247E-011	1	0.000000E+000
1	12.22652048	1.487247E-011	2.332473E-012	0	0.000000E+000
1	12.22658761	2.332473E-012	1.487247E-011	1	0.000000E+000
1	12.22665151	1.487247E-011	2.332473E-012	0	0.000000E+000
1	12.22949380	2.332473E-012	1.487247E-011	1	0.000000E+000
1	12.22980774	1.487247E-011	2.332473E-012	0	0.000000E+000
1	12.22993557	2.332473E-012	1.487247E-011	1	0.000000E+000
1	12.23064339	1.487247E-011	2.332473E-012	0	0.000000E+000
1	12.23066283	2.332473E-012	1.487247E-011	1	0.000000E+000
1	12.23072875	1.487247E-011	2.332473E-012	0	0.000000E+000
1	12.23075415	2.332473E-012	1.487247E-011	1	0.000000E+000
1	12.23130118	1.487247E-011	2.332473E-012	0	0.000000E+000
1	12.23131807	2.332473E-012	1.487247E-011	1	0.000000E+000
1	12.23137596	1.487247E-011	2.332473E-012	0	0.000000E+000
1	12.23165008	2.332473E-012	1.487247E-011	1	0.000000E+000
1	12.23173063	1.487247E-011	2.332473E-012	0	0.000000E+000
1	12.23517890	2.332473E-012	1.487247E-011	1	0.000000E+000
1	12.23581454	1.487247E-011	2.332473E-012	0	0.000000E+000
1	12.23651458	2.332473E-012	1.487247E-011	1	0.000000E+000
1	12.23656767	1.487247E-011	2.332473E-012	0	0.000000E+000
1	12.23663084	2.332473E-012	1.487247E-011	1	0.000000E+000
1	12.23729826	1.487247E-011	2.332473E-012	0	0.000000E+000
1	12.23896892	2.332473E-012	1.487247E-011	1	0.000000E+000
1	12.23953731	1.487247E-011	2.332473E-012	0	0.000000E+000
1	12.23956096	2.332473E-012	1.487247E-011	1	0.000000E+000
1	12.24102266	1.487247E-011	2.332473E-012	0	0.000000E+000
1	12.24105439	2.332473E-012	1.487247E-011	1	0.000000E+000
1	12.24179638	1.487247E-011	2.332473E-012	0	0.000000E+000
1	12.24232969	2.332473E-012	1.487247E-011	1	0.000000E+000
1	12.24242152	1.487247E-011	2.332473E-012	0	0.000000E+000
1	12.24320092	2.332473E-012	1.487247E-011	1	0.000000E+000
1	12.24335944	1.487247E-011	2.332473E-012	0	0.000000E+000
1	12.24413398	2.332473E-012	1.487247E-011	1	0.000000E+000
1	12.24416102	1.487247E-011	2.332473E-012	0	0.000000E+000
1	12.24419136	2.332473E-012	1.487247E-011	1	0.000000E+000
1	12.24423735	1.487247E-011	2.332473E-012	0	0.000000E+000
1	12.24449443	2.332473E-012	1.487247E-011	1	0.000000E+000
1	12.24490417	1.487247E-011	2.332473E-012	0	0.000000E+000
1	12.24492638	2.332473E-012	1.487247E-011	1	0.000000E+000
1	12.24524949	1.487247E-011	2.332473E-012	0	0.000000E+000
1	12.24614584	2.332473E-012	1.487247E-011	1	0.000000E+000
1	12.24655978	1.487247E-011	2.332473E-012	0	0.000000E+000
1	12.24661262	2.332473E-012	1.487247E-011	1	0.000000E+000
1	12.24744704	1.487247E-011	2.332473E-012	0	0.000000E+000
1	12.24777871	2.332473E-012	1.487247E-011	1	0.000000E+000
1	12.24797419	1.487247E-011	2.332473E-012	0	0.000000E+000
1	12.24800740	2.332473E-012	1.487247E-011	1	0.000000E+000
1	12.24819988	1.487247E-011	2.332473E-012	0	0.000000E+000
1	12.24825750	2.332473E-012	1.487247E-011	1	0.000000E+000
1	12.24847697	1.487247E-011	2.332473E-012	0	0.000000E+000
1	12.24914838	2.332473E-012	1.487247E-011	1	0.000000E+000
1	12.24982526	1.487247E-011	2.332473E-012	0	0.000000E+000
1	12.24988635	2.332473E-012	1.487247E-011	1	0.000000E+000
1	12.24995217	1.487247E-011	2.332473E-012	0	0.000000E+000
1	12.25124108	2.332473E-012	1.487247E-011	1	0.000000E+000
1	12.25209540	1.487247E-011	2.332473E-012	0	0.000000E+000
1	12.25212048	2.332473E-012	1.487247E-011	1	0.000000E+000
1	12.25246540	1.487247E-011	2.332473E-012	0	0.000000E+000
1	12.25249278	2.332473E-012	1.487247E-011	1	0.000000E+000
1	12.25287827	1.487247E-011	2.332473E-012	0	0.000000E+000
1	12.25292158	2.332473E-012	1.487247E-011	1	0.000000E+000
1	12.25322784	1.487247E-011	2.332473E-012	0	0.000000E+000
1	12.25323591	2.332473E-012	1.487247E-011	1	0.000000E+000
1	12.25340365	1.487247E-011	2.332473E-012	0	0.000000E+000
1	12.25494078	2.332473E-012	1.487247E-011	1	0.000000E+000
1	12.25509816	1.487247E-011	2.332473E-012	0	0.000000E+000
1	12.25511042	2.332473E-012	1.487247E-011	1	0.000000E+000
1	12.25540244	1.487247E-011	2.332473E-012	0	0.000000E+000
1	12.25567739	2.332473E-012	1.487247E-011	1	0.000000E+000
1	12.25713754	1.487247E-011	2.332473E-012	0	0.000000E+000
1	12.25718029	2.332473E-012	1.487247E-011	1	0.000000E+000
1	12.25760042	1.487247E-011	2.332473E-012	0	0.000000E+000
1	12.25844134	2.332473E-012	1.487247E-011	1	0.000000E+000
1	12.25909532	1.487247E-011	2.332473E-012	0	0.000000E+000
1	12.25981280	2.332473E-012	1.487247E-011	1	0.000000E+000
1	12.25984135	1.487247E-011	2.332473E-012	0	0.000000E+000
1	12.26100235	2.332473E-012	1.487247E-011	1	0.000000E+000
1	12.26115275	1.487247E-011	2.332473E-012	0	0.000000E+000
1	12.26220386	2.332473E-012	1.487247E-011	1	0.000000E+000
1	12.26228709	1.487247E-011	2.332473E-012	0	0.000000E+000
1	12.26302710	2.332473E-012	1.487247E-011	1	0.000000E+000
1	12.26321283	1.487247E-011	2.332473E-012	0	0.000000E+000
1	12.26362734	2.332473E-012	1.487247E-011	1	0.000000E+000
1	12.26366851	1.487247E-011	2.332473E-012	0	0.000000E+000
1	12.26394548	2.332473E-012	1.487247E-011	1	0.000000E+000
1	12.26490187	1.487247E-011	2.332473E-012	0	0.000000E+000
1	12.26504264	2.332473E-012	1.487247E-011	1	0.000000E+000
1	12.26554009	1.487247E-011	2.332473E-012	0	0.000000E+000
1	12.26638539	2.332473E-012	1.487247E-011	1	0.000000E+000
1	12.26672654	1.487247E-011	2.332473E-012	0	0.000000E+000
1	12.26683933	2.332473E-012	1.487247E-011	1	0.000000E+000
1	12.26701694	1.487247E-011	2.332473E-012	0	0.000000E+000
1	12.26815075	2.332473E-012	1.487247E-011	1	0.000000E+000
1	12.26834909	1.487247E-011	2.332473E-012	0	0.000000E+000
1	12.26888586	2.332473E-012	1.487247E-011	1	0.000000E+000
1	12.26964199	1.487247E-011	2.332473E-012	0	0.000000E+000
1	12.26966280	2.332473E-012	1.487247E-011	1	0.000000E+000
1	12.27050549	1.487247E-011	2.332473E-012	0	0.000000E+000
1	12.27061354	2.332473E-012	1.487247E-011	1	0.000000E+000
1	12.27137913	1.487247E-011	2.332473E-012	0	0.000000E+000
1	12.27159522	2.332473E-012	1.487247E-011	1	0.000000E+000
1	12.27164773	1.487247E-011	2.332473E-012	0	0.000000E+000
1	12.27172865	2.332473E-012	1.487247E-011	1	0.000000E+000
1	12.27312126	1.487247E-011	2.332473E-012	0	0.000000E+000
1	12.27317937	2.332473E-012	1.487247E-011	1	0.000000E+000
1	12.27325960	1.487247E-011	2.332473E-012	0	0.000000E+000
1	12.27472582	2.332473E-012	1.487247E-011	1	0.000000E+000
1	12.27529421	1.487247E-011	2.332473E-012	0	0.000000E+000
1	12.27625137	2.332473E-012	1.487247E-011	1	0.000000E+000
1	12.27655762	1.487247E-011	2.332473E-012	0	0.000000E+000
1	12.27726535	2.332473E-012	1.487247E-011	1	0.000000E+000
1	12.27736145	1.487247E-011	2.332473E-012	0	0.000000E+000
1	12.27758684	2.332473E-012	1.487247E-011	1	0.000000E+000
1	12.27819418	1.487247E-011	2.332473E-012	0	0.000000E+000
1	12.27822565	2.332473E-012	1.487247E-011	1	0.000000E+000
1	12.27874844	1.487247E-011	2.332473E-012	0	0.000000E+000
1	12.27875775	2.332473E-012	1.487247E-011	1	0.000000E+000
1	12.27914833	1.487247E-011	2.332473E-012	0	0.000000E+000
1	12.27916876	2.332473E-012	1.487247E-011	1	0.000000E+000
1	12.27937105	1.487247E-011	2.332473E-012	0	0.000000E+000
1	12.28200943	2.332473E-012	1.487247E-011	1	0.000000E+000
1	12.28289162	1.487247E-011	2.332473E-012	0	0.000000E+000
1	12.28308631	2.332473E-012	1.487247E-011	1	0.000000E+000
1	12.28325848	1.487247E-011	2.332473E-012	0	0.000000E+000
1	12.28329915	2.332473E-012	1.487247E-011	1	0.000000E+000
1	12.28358086	1.487247E-011	2.332473E-012	0	0.000000E+000
1	12.28359751	2.332473E-012	1.487247E-011	1	0.000000E+000
1	12.28410352	1.487247E-011	2.332473E-012	0	0.000000E+000
1	12.28412896	2.332473E-012	1.487247E-011	1	0.000000E+000
1	12.28465933	1.487247E-011	2.332473E-012	0	0.000000E+000
1	12.28494530	2.332473E-012	1.487247E-011	1	0.000000E+000
1	12.28514912	1.487247E-011	2.332473E-012	0	0.000000E+000
1	12.28585260	2.332473E-012	1.487247E-011	1	0.000000E+000
1	12.28608099	1.487247E-011	2.332473E-012	0	0.000000E+000
1	12.28612025	2.332473E-012	1.487247E-011	1	0.000000E+000
1	12.28632408	1.487247E-011	2.332473E-012	0	0.000000E+000
1	12.28655593	2.332473E-012	1.487247E-011	1	0.000000E+000
1	12.28657020	1.487247E-011	2.332473E-012	0	0.000000E+000
1	12.28725032	2.332473E-012	1.487247E-011	1	0.000000E+000
1	12.28737856	1.487247E-011	2.332473E-012	0	0.000000E+000
1	12.28739508	2.332473E-012	1.487247E-011	1	0.000000E+000
1	12.28936454	1.487247E-011	2.332473E-012	0	0.000000E+000
1	12.28937703	2.332473E-012	1.487247E-011	1	0.000000E+000
1	12.28942396	1.487247E-011	2.332473E-012	0	0.000000E+000
1	12.28944000	2.332473E-012	1.487247E-011	1	0.000000E+000
1	12.28963795	1.487247E-011	2.332473E-012	0	0.000000E+000
1	12.29008805	2.332473E-012	1.487247E-011	1	0.000000E+000
1	12.29021804	1.487247E-011	2.332473E-012	0	0.000000E+000
1	12.29081516	2.332473E-012	1.487247E-011	1	0.000000E+000
1	12.29088704	1.487247E-011	2.332473E-012	0	0.000000E+000
1	12.29089673	2.332473E-012	1.487247E-011	1	0.000000E+000
1	12.29109289	1.487247E-011	2.332473E-012	0	0.000000E+000
1	12.29126073	2.332473E-012	1.487247E-011	1	0.000000E+000
1	12.29143634	1.487247E-011	2.332473E-012	0	0.000000E+000
1	12.29146422	2.332473E-012	1.487247E-011	1	0.000000E+000
1	12.29160648	1.487247E-011	2.332473E-012	0	0.000000E+000
1	12.29241050	2.332473E-012	1.487247E-011	1	0.000000E+000
1	12.29328494	1.487247E-011	2.332473E-012	0	0.000000E+000
1	12.29331883	2.332473E-012	1.487247E-011	1	0.000000E+000
1	12.29368693	1.487247E-011	2.332473E-012	0	0.000000E+000
1	12.29477110	2.332473E-012	1.487247E-011	1	0.000000E+000
1	12.29534927	1.487247E-011	2.332473E-012	0	0.000000E+000
1	12.29686583	2.332473E-012	1.487247E-011	1	0.000000E+000
1	12.29794430	1.487247E-011	2.332473E-012	0	0.000000E+000
1	12.29829367	2.332473E-012	1.487247E-011	1	0.000000E+000
1	12.29846354	1.487247E-011	2.332473E-012	0	0.000000E+000
1	12.29870404	2.332473E-012	1.487247E-011	1	0.000000E+000
1	12.29884615	1.487247E-011	2.332473E-012	0	0.000000E+000
1	12.29947727	2.332473E-012	1.487247E-011	1	0.000000E+000
1	12.29988083	1.487247E-011	2.332473E-012	0	0.000000E+000
1	12.30013617	2.332473E-012	1.487247E-011	1	0.000000E+000
1	12.30095053	1.487247E-011	2.332473E-012	0	0.000000E+000
1	12.30110593	2.332473E-012	1.487247E-011	1	0.000000E+000
1	12.30180619	1.487247E-011	2.332473E-012	0	0.000000E+000
1	12.30309811	2.332473E-012	1.487247E-011	1	0.000000E+000
1	12.30341737	1.487247E-011	2.332473E-012	0	0.000000E+000
1	12.30342213	2.332473E-012	1.487247E-011	1	0.000000E+000
1	12.30352148	1.487247E-011	2.332473E-012	0	0.000000E+000
1	12.30355661	2.332473E-012	1.487247E-011	1	0.000000E+000
1	12.30368051	1.487247E-011	2.332473E-012	0	0.000000E+000
1	12.30418893	2.332473E-012	1.487247E-011	1	0.000000E+000
1	12.30435881	1.487247E-011	2.332473E-012	0	0.000000E+000
1	12.30498911	2.332473E-012	1.487247E-011	1	0.000000E+000
1	12.30631509	1.487247E-011	2.332473E-012	0	0.000000E+000
1	12.30634396	2.332473E-012	1.487247E-011	1	0.000000E+000
1	12.30649992	1.487247E-011	2.332473E-012	0	0.000000E+000
1	12.30655415	2.332473E-012	1.487247E-011	1	0.000000E+000
1	12.30707561	1.487247E-011	2.332473E-012	0	0.000000E+000
1	12.30708903	2.332473E-012	1.487247E-011	1	0.000000E+000
1	12.30730740	1.487247E-011	2.332473E-012	0	0.000000E+000
1	12.30793946	2.332473E-012	1.487247E-011	1	0.000000E+000
1	12.30799268	1.487247E-011	2.332473E-012	0	0.000000E+000
1	12.30808587	2.332473E-012	1.487247E-011	1	0.000000E+000
1	12.30819226	1.487247E-011	2.332473E-012	0	0.000000E+000
1	12.30821479	2.332473E-012	1.487247E-011	1	0.000000E+000
1	12.30960734	1.487247E-011	2.332473E-012	0	0.000000E+000
1	12.30973969	2.332473E-012	1.487247E-011	1	0.000000E+000
1	12.30976472	1.487247E-011	2.332473E-012	0	0.000000E+000
1	12.31197444	2.332473E-012	1.487247E-011	1	0.000000E+000
1	12.31293432	1.487247E-011	2.332473E-012	0	0.000000E+000
1	12.31301015	2.332473E-012	1.487247E-011	1	0.000000E+000
1	12.31343389	1.487247E-011	2.332473E-012	0	0.000000E+000
1	12.31395409	2.332473E-012	1.487247E-011	1	0.000000E+000
1	12.31420800	1.487247E-011	2.332473E-012	0	0.000000E+000
1	12.31465682	2.332473E-012	1.487247E-011	1	0.000000E+000
1	12.31543286	1.487247E-011	2.332473E-012	0	0.000000E+000
1	12.31555042	2.332473E-012	1.487247E-011	1	0.000000E+000
1	12.31586873	1.487247E-011	2.332473E-012	0	0.000000E+000
1	12.31650358	2.332473E-012	1.487247E-011	1	0.000000E+000
1	12.31687484	1.487247E-011	2.332473E-012	0	0.000000E+000
1	12.31767824	2.332473E-012	1.487247E-011	1	0.000000E+000
1	12.31815236	1.487247E-011	2.332473E-012	0	0.000000E+000
1	12.31838412	2.332473E-012	1.487247E-011	1	0.000000E+000
1	12.31853644	1.487247E-011	2.332473E-012	0	0.000000E+000
1	12.31856744	2.332473E-012	1.487247E-011	1	0.000000E+000
1	12.31999005	1.487247E-011	2.332473E-012	0	0.000000E+000
1	12.32008953	2.332473E-012	1.487247E-011	1	0.000000E+000
1	12.32125376	1.487247E-011	2.332473E-012	0	0.000000E+000
1	12.32128154	2.332473E-012	1.487247E-011	1	0.000000E+000
1	12.32136298	1.487247E-011	2.332473E-012	0	0.000000E+000
1	12.32138477	2.332473E-012	1.487247E-011	1	0.000000E+000
1	12.32147154	1.487247E-011	2.332473E-012	0	0.000000E+000
1	12.32148445	2.332473E-012	1.487247E-011	1	0.000000E+000
1	12.32243011	1.487247E-011	2.332473E-012	0	0.000000E+000
1	12.32244731	2.332473E-012	1.487247E-011	1	0.000000E+000
1	12.32313696	1.487247E-011	2.332473E-012	0	0.000000E+000
1	12.32370279	2.332473E-012	1.487247E-011	1	0.000000E+000
1	12.32428347	1.487247E-011	2.332473E-012	0	0.000000E+000
1	12.32502897	2.332473E-012	1.487247E-011	1	0.000000E+000
1	12.32520102	1.487247E-011	2.332473E-012	0	0.000000E+000
1	12.32551278	2.332473E-012	1.487247E-011	1	0.000000E+000
1	12.32664447	1.487247E-011	2.332473E-012	0	0.000000E+000
1	12.32739077	2.332473E-012	1.487247E-011	1	0.000000E+000
1	12.32787624	1.487247E-011	2.332473E-012	0	0.000000E+000
1	12.32798671	2.332473E-012	1.487247E-011	1	0.000000E+000
1	12.32828196	1.487247E-011	2.332473E-012	0	0.000000E+000
1	12.32830116	2.332473E-012	1.487247E-011	1	0.000000E+000
1	12.32884428	1.487247E-011	2.332473E-012	0	0.000000E+000
1	12.32920655	2.332473E-012	1.487247E-011	1	0.000000E+000
1	12.32927788	1.487247E-011	2.332473E-012	0	0.000000E+000
1	12.33151039	2.332473E-012	1.487247E-011	1	0.000000E+000
1	12.33160609	1.487247E-011	2.332473E-012	0	0.000000E+000
1	12.33177018	2.332473E-012	1.487247E-011	1	0.000000E+000
1	12.33250732	1.487247E-011	2.332473E-012	0	0.000000E+000
1	12.33255589	2.332473E-012	1.487247E-011	1	0.000000E+000
1	12.33312849	1.487247E-011	2.332473E-012	0	0.000000E+000
1	12.33363779	2.332473E-012	1.487247E-011	1	0.000000E+000
1	12.33376502	1.487247E-011	2.332473E-012	0	0.000000E+000
1	12.33400179	2.332473E-012	1.487247E-011	1	0.000000E+000
1	12.33432212	1.487247E-011	2.332473E-012	0	0.000000E+000
1	12.33447129	2.332473E-012	1.487247E-011	1	0.000000E+000
1	12.33464154	1.487247E-011	2.332473E-012	0	0.000000E+000
1	12.33466294	2.332473E-012	1.487247E-011	1	0.000000E+000
1	12.33512154	1.487247E-011	2.332473E-012	0	0.000000E+000
1	12.33570340	2.332473E-012	1.487247E-011	1	0.000000E+000
1	12.33576143	1.487247E-011	2.332473E-012	0	0.000000E+000
1	12.33696080	2.332473E-012	1.487247E-011	1	0.000000E+000
1	12.33718961	1.487247E-011	2.332473E-012	0	0.000000E+000
1	12.34056961	2.332473E-012	1.487247E-011	1	0.000000E+000
1	12.34076236	1.487247E-011	2.332473E-012	0	0.000000E+000
1	12.34078677	2.332473E-012	1.487247E-011	1	0.000000E+000
1	12.34084895	1.487247E-011	2.332473E-012	0	0.000000E+000
1	12.34090934	2.332473E-012	1.487247E-011	1	0.000000E+000
1	12.34098694	1.487247E-011	2.332473E-012	0	0.000000E+000
1	12.34100701	2.332473E-012	1.487247E-011	1	0.000000E+000
1	12.34178213	1.487247E-011	2.332473E-012	0	0.000000E+000
1	12.34226115	2.332473E-012	1.487247E-011	1	0.000000E+000
1	12.34276389	1.487247E-011	2.332473E-012	0	0.000000E+000
1	12.34285364	2.332473E-012	1.487247E-011	1	0.000000E+000
1	12.34294923	1.487247E-011	2.332473E-012	0	0.000000E+000
1	12.34299366	2.332473E-012	1.487247E-011	1	0.000000E+000
1	12.34318613	1.487247E-011	2.332473E-012	0	0.000000E+000
1	12.34320933	2.332473E-012	1.487247E-011	1	0.000000E+000
1	12.34470381	1.487247E-011	2.332473E-012	0	0.000000E+000
1	12.34785371	2.332473E-012	1.487247E-011	1	0.000000E+000
1	12.34950485	1.487247E-011	2.332473E-012	0	0.000000E+000
1	12.35196720	2.332473E-012	1.487247E-011	1	0.000000E+000
1	12.35206424	1.487247E-011	2.332473E-012	0	0.000000E+000
1	12.35299240	2.332473E-012	1.487247E-011	1	0.000000E+000
1	12.35345699	1.487247E-011	2.332473E-012	0	0.000000E+000
1	12.35898462	2.332473E-012	1.487247E-011	1	0.000000E+000
1	12.35934180	1.487247E-011	2.332473E-012	0	0.000000E+000
1	12.36008789	2.332473E-012	1.487247E-011	1	0.000000E+000
1	12.36043119	1.487247E-011	2.332473E-012	0	0.000000E+000
1	12.36143928	2.332473E-012	1.487247E-011	1	0.000000E+000
1	12.36208514	1.487247E-011	2.332473E-012	0	0.000000E+000
1	12.36238052	2.332473E-012	1.487247E-011	1	0.000000E+000
1	12.36285865	1.487247E-011	2.332473E-012	0	0.000000E+000
1	12.36314227	2.332473E-012	1.487247E-011	1	0.000000E+000
1	12.36341273	1.487247E-011	2.332473E-012	0	0.000000E+000
1	12.36343639	2.332473E-012	1.487247E-011	1	0.000000E+000
1	12.36416651	1.487247E-011	2.332473E-012	0	0.000000E+000
1	12.36488199	2.332473E-012	1.487247E-011	1	0.000000E+000
1	12.36618664	1.487247E-011	2.332473E-012	0	0.000000E+000
1	12.36622254	2.332473E-012	1.487247E-011	1	0.000000E+000
1	12.36631375	1.487247E-011	2.332473E-012	0	0.000000E+000
1	12.36665222	2.332473E-012	1.487247E-011	1	0.000000E+000
1	12.36680384	1.487247E-011	2.332473E-012	0	0.000000E+000
1	12.36703706	2.332473E-012	1.487247E-011	1	0.000000E+000
1	12.36763213	1.487247E-011	2.332473E-012	0	0.000000E+000
1	12.36841745	2.332473E-012	1.487247E-011	1	0.000000E+000
1	12.36843170	1.487247E-011	2.332473E-012	0	0.000000E+000
1	12.36847410	2.332473E-012	1.487247E-011	1	0.000000E+000
1	12.36957056	1.487247E-011	2.332473E-012	0	0.000000E+000
1	12.36984165	2.332473E-012	1.487247E-011	1	0.000000E+000
1	12.37115683	1.487247E-011	2.332473E-012	0	0.000000E+000
1	12.37139580	2.332473E-012	1.487247E-011	1	0.000000E+000
1	12.37195648	1.487247E-011	2.332473E-012	0	0.000000E+000
1	12.37331441	2.332473E-012	1.487247E-011	1	0.000000E+000
1	12.37375858	1.487247E-011	2.332473E-012	0	0.000000E+000
1	12.37388521	2.332473E-012	1.487247E-011	1	0.000000E+000
1	12.37392214	1.487247E-011	2.332473E-012	0	0.000000E+000
1	12.37643896	2.332473E-012	1.487247E-011	1	0.000000E+000
1	12.37696283	1.487247E-011	2.332473E-012	0	0.000000E+000
1	12.37703149	2.332473E-012	1.487247E-011	1	0.000000E+000
1	12.37715021	1.487247E-011	2.332473E-012	0	0.000000E+000
1	12.37726097	2.332473E-012	1.487247E-011	1	0.000000E+000
1	12.37749016	1.487247E-011	2.332473E-012	0	0.000000E+000
1	12.37754406	2.332473E-012	1.487247E-011	1	0.000000E+000
1	12.37756622	1.487247E-011	2.332473E-012	0	0.000000E+000
1	12.37948570	2.332473E-012	1.487247E-011	1	0.000000E+000
1	12.38029259	1.487247E-011	2.332473E-012	0	0.000000E+000
1	12.38088854	2.332473E-012	1.487247E-011	1	0.000000E+000
1	12.38101830	1.487247E-011	2.332473E-012	0	0.000000E+000
1	12.38249687	2.332473E-012	1.487247E-011	1	0.000000E+000
1	12.38322971	1.487247E-011	2.332473E-012	0	0.000000E+000
1	12.38455700	2.332473E-012	1.487247E-011	1	0.000000E+000
1	12.38460879	1.487247E-011	2.332473E-012	0	0.000000E+000
1	12.38463960	2.332473E-012	1.487247E-011	1	0.000000E+000
1	12.38512451	1.487247E-011	2.332473E-012	0	0.000000E+000
1	12.38515478	2.332473E-012	1.487247E-011	1	0.000000E+000
1	12.38571208	1.487247E-011	2.332473E-012	0	0.000000E+000
1	12.38740073	2.332473E-012	1.487247E-011	1	0.000000E+000
1	12.38778770	1.487247E-011	2.332473E-012	0	0.000000E+000
1	12.38784560	2.332473E-012	1.487247E-011	1	0.000000E+000
1	12.38802097	1.487247E-011	2.332473E-012	0	0.000000E+000
1	12.38803339	2.332473E-012	1.487247E-011	1	0.000000E+000
1	12.38817257	1.487247E-011	2.332473E-012	0	0.000000E+000
1	12.38898329	2.332473E-012	1.487247E-011	1	0.000000E+000
1	12.38950568	1.487247E-011	2.332473E-012	0	0.000000E+000
1	12.39075684	2.332473E-012	1.487247E-011	1	0.000000E+000
1	12.39115673	1.487247E-011	2.332473E-012	0	0.000000E+000
1	12.39175135	2.332473E-012	1.487247E-011	1	0.000000E+000
1	12.39185916	1.487247E-011	2.332473E-012	0	0.000000E+000
1	12.39189217	2.332473E-012	1.487247E-011	1	0.000000E+000
1	12.39222756	1.487247E-011	2.332473E-012	0	0.000000E+000
1	12.39322717	2.332473E-012	1.487247E-011	1	0.000000E+000
1	12.39398549	1.487247E-011	2.332473E-012	0	0.000000E+000
1	12.39402420	2.332473E-012	1.487247E-011	1	0.000000E+000
1	12.39411215	1.487247E-011	2.332473E-012	0	0.000000E+000
1	12.39416121	2.332473E-012	1.487247E-011	1	0.000000E+000
1	12.39433127	1.487247E-011	2.332473E-012	0	0.000000E+000
1	12.39436022	2.332473E-012	1.487247E-011	1	0.000000E+000
1	12.39514161	1.487247E-011	2.332473E-012	0	0.000000E+000
1	12.39514624	2.332473E-012	1.487247E-011	1	0.000000E+000
1	12.39568461	1.487247E-011	2.332473E-012	0	0.000000E+000
1	12.39603407	2.332473E-012	1.487247E-011	1	0.000000E+000
1	12.39616842	1.487247E-011	2.332473E-012	0	0.000000E+000
1	12.39663445	2.332473E-012	1.487247E-011	1	0.000000E+000
1	12.39682056	1.487247E-011	2.332473E-012	0	0.000000E+000
1	12.39682947	2.332473E-012	1.487247E-011	1	0.000000E+000
1	12.39701254	1.487247E-011	2.332473E-012	0	0.000000E+000
1	12.39709083	2.332473E-012	1.487247E-011	1	0.000000E+000
1	12.39726806	1.487247E-011	2.332473E-012	0	0.000000E+000
1	12.39778769	2.332473E-012	1.487247E-011	1	0.000000E+000
1	12.39787255	1.487247E-011	2.332473E-012	0	0.000000E+000
1	12.39788748	2.332473E-012	1.487247E-011	1	0.000000E+000
1	12.39806085	1.487247E-011	2.332473E-012	0	0.000000E+000
1	12.39806940	2.332473E-012	1.487247E-011	1	0.000000E+000
1	12.39897722	1.487247E-011	2.332473E-012	0	0.000000E+000
1	12.39899506	2.332473E-012	1.487247E-011	1	0.000000E+000
1	12.39915484	1.487247E-011	2.332473E-012	0	0.000000E+000
1	12.39927071	2.332473E-012	1.487247E-011	1	0.000000E+000
1	12.39947026	1.487247E-011	2.332473E-012	0	0.000000E+000
1	12.40018495	2.332473E-012	1.487247E-011	1	0.000000E+000
1	12.40079833	1.487247E-011	2.332473E-012	0	0.000000E+000
1	12.40082169	2.332473E-012	1.487247E-011	1	0.000000E+000
1	12.40184430	1.487247E-011	2.332473E-012	0	0.000000E+000
1	12.40188853	2.332473E-012	1.487247E-011	1	0.000000E+000
1	12.40196411	1.487247E-011	2.332473E-012	0	0.000000E+000
1	12.40197515	2.332473E-012	1.487247E-011	1	0.000000E+000
1	12.40299686	1.487247E-011	2.332473E-012	0	0.000000E+000
1	12.40301957	2.332473E-012	1.487247E-011	1	0.000000E+000
1	12.40340421	1.487247E-011	2.332473E-012	0	0.000000E+000
1	12.40355474	2.332473E-012	1.487247E-011	1	0.000000E+000
1	12.40375488	1.487247E-011	2.332473E-012	0	0.000000E+000
1	12.40421795	2.332473E-012	1.487247E-011	1	0.000000E+000
1	12.40422915	1.487247E-011	2.332473E-012	0	0.000000E+000
1	12.40547474	2.332473E-012	1.487247E-011	1	0.000000E+000
1	12.40591180	1.487247E-011	2.332473E-012	0	0.000000E+000
1	12.40644985	2.332473E-012	1.487247E-011	1	0.000000E+000
1	12.40689802	1.487247E-011	2.332473E-012	0	0.000000E+000
1	12.40777482	2.332473E-012	1.487247E-011	1	0.000000E+000
1	12.40851613	1.487247E-011	2.332473E-012	0	0.000000E+000
1	12.40947498	2.332473E-012	1.487247E-011	1	0.000000E+000
1	12.40951843	1.487247E-011	2.332473E-012	0	0.000000E+000
1	12.40962331	2.332473E-012	1.487247E-011	1	0.000000E+000
1	12.40980938	1.487247E-011	2.332473E-012	0	0.000000E+000
1	12.40998400	2.332473E-012	1.487247E-011	1	0.000000E+000
1	12.41207746	1.487247E-011	2.332473E-012	0	0.000000E+000
1	12.41222433	2.332473E-012	1.487247E-011	1	0.000000E+000
1	12.41255160	1.487247E-011	2.332473E-012	0	0.000000E+000
1	12.41545795	2.332473E-012	1.487247E-011	1	0.000000E+000
1	12.41596233	1.487247E-011	2.332473E-012	0	0.000000E+000
1	12.41780868	2.332473E-012	1.487247E-011	1	0.000000E+000
1	12.41839212	1.487247E-011	2.332473E-012	0	0.000000E+000
1	12.41847594	2.332473E-012	1.487247E-011	1	0.000000E+000
1	12.41857688	1.487247E-011	2.332473E-012	0	0.000000E+000
1	12.41912858	2.332473E-012	1.487247E-011	1	0.000000E+000
1	12.41954234	1.487247E-011	2.332473E-012	0	0.000000E+000
1	12.42038498	2.332473E-012	1.487247E-011	1	0.000000E+000
1	12.42084023	1.487247E-011	2.332473E-012	0	0.000000E+000
1	12.42258201	2.332473E-012	1.487247E-011	1	0.000000E+000
1	12.42260276	1.487247E-011	2.332473E-012	0	0.000000E+000
1	12.42400326	2.332473E-012	1.487247E-011	1	0.000000E+000
1	12.42441059	1.487247E-011	2.332473E-012	0	0.000000E+000
1	12.42470327	2.332473E-012	1.487247E-011	1	0.000000E+000
1	12.42473378	1.487247E-011	2.332473E-012	0	0.000000E+000
1	12.42488638	2.332473E-012	1.487247E-011	1	0.000000E+000
1	12.42513214	1.487247E-011	2.332473E-012	0	0.000000E+000
1	12.42515455	2.332473E-012	1.487247E-011	1	0.000000E+000
1	12.42556171	1.487247E-011	2.332473E-012	0	0.000000E+000
1	12.42559257	2.332473E-012	1.487247E-011	1	0.000000E+000
1	12.42570218	1.487247E-011	2.332473E-012	0	0.000000E+000
1	12.42631081	2.332473E-012	1.487247E-011	1	0.000000E+000
1	12.42702334	1.487247E-011	2.332473E-012	0	0.000000E+000
1	12.42759164	2.332473E-012	1.487247E-011	1	0.000000E+000
1	12.42779484	1.487247E-011	2.332473E-012	0	0.000000E+000
1	12.42784545	2.332473E-012	1.487247E-011	1	0.000000E+000
1	12.42788786	1.487247E-011	2.332473E-012	0	0.000000E+000
1	12.43028505	2.332473E-012	1.487247E-011	1	0.000000E+000
1	12.43037878	1.487247E-011	2.332473E-012	0	0.000000E+000
1	12.43071652	2.332473E-012	1.487247E-011	1	0.000000E+000
1	12.43121457	1.487247E-011	2.332473E-012	0	0.000000E+000
1	12.43122755	2.332473E-012	1.487247E-011	1	0.000000E+000
1	12.43140178	1.487247E-011	2.332473E-012	0	0.000000E+000
1	12.43144751	2.332473E-012	1.487247E-011	1	0.000000E+000
1	12.43165159	1.487247E-011	2.332473E-012	0	0.000000E+000
1	12.43475217	2.332473E-012	1.487247E-011	1	0.000000E+000
1	12.43527196	1.487247E-011	2.332473E-012	0	0.000000E+000
1	12.43724503	2.332473E-012	1.487247E-011	1	0.000000E+000
1	12.43735401	1.487247E-011	2.332473E-012	0	0.000000E+000
1	12.43743551	2.332473E-012	1.487247E-011	1	0.000000E+000
1	12.43752231	1.487247E-011	2.332473E-012	0	0.000000E+000
1	12.43870648	2.332473E-012	1.487247E-011	1	0.000000E+000
1	12.43898295	1.487247E-011	2.332473E-012	0	0.000000E+000
1	12.43946020	2.332473E-012	1.487247E-011	1	0.000000E+000
1	12.43956420	1.487247E-011	2.332473E-012	0	0.000000E+000
1	12.44000849	2.332473E-012	1.487247E-011	1	0.000000E+000
1	12.44023758	1.487247E-011	2.332473E-012	0	0.000000E+000
1	12.44099198	2.332473E-012	1.487247E-011	1	0.000000E+000
1	12.44149438	1.487247E-011	2.332473E-012	0	0.000000E+000
1	12.44186197	2.332473E-012	1.487247E-011	1	0.000000E+000
1	12.44305520	1.487247E-011	2.332473E-012	0	0.000000E+000
1	12.44442572	2.332473E-012	1.487247E-011	1	0.000000E+000
1	12.44458297	1.487247E-011	2.332473E-012	0	0.000000E+000
1	12.44524817	2.332473E-012	1.487247E-011	1	0.000000E+000
1	12.44589634	1.487247E-011	2.332473E-012	0	0.000000E+000
1	12.44823260	2.332473E-012	1.487247E-011	1	0.000000E+000
1	12.44912039	1.487247E-011	2.332473E-012	0	0.000000E+000
1	12.44929723	2.332473E-012	1.487247E-011	1	0.000000E+000
1	12.44956455	1.487247E-011	2.332473E-012	0	0.000000E+000
1	12.44970051	2.332473E-012	1.487247E-011	1	0.000000E+000
1	12.45011438	1.487247E-011	2.332473E-012	0	0.000000E+000
1	12.45016663	2.332473E-012	1.487247E-011	1	0.000000E+000
1	12.45081231	1.487247E-011	2.332473E-012	0	0.000000E+000
1	12.45137475	2.332473E-012	1.487247E-011	1	0.000000E+000
1	12.45140317	1.487247E-011	2.332473E-012	0	0.000000E+000
1	12.45240414	2.332473E-012	1.487247E-011	1	0.000000E+000
1	12.45290608	1.487247E-011	2.332473E-012	0	0.000000E+000
1	12.45307039	2.332473E-012	1.487247E-011	1	0.000000E+000
1	12.45381031	1.487247E-011	2.332473E-012	0	0.000000E+000
1	12.45381933	2.332473E-012	1.487247E-011	1	0.000000E+000
1	12.45404926	1.487247E-011	2.332473E-012	0	0.000000E+000
1	12.45578166	2.332473E-012	1.487247E-011	1	0.000000E+000
1	12.45624147	1.487247E-011	2.332473E-012	0	0.000000E+000
1	12.45796361	2.332473E-012	1.487247E-011	1	0.000000E+000
1	12.45870182	1.487247E-011	2.332473E-012	0	0.000000E+000
1	12.45872491	2.332473E-012	1.487247E-011	1	0.000000E+000
1	12.45904003	1.487247E-011	2.332473E-012	0	0.000000E+000
1	12.46088647	2.332473E-012	1.487247E-011	1	0.000000E+000
1	12.46125906	1.487247E-011	2.332473E-012	0	0.000000E+000
1	12.46189083	2.332473E-012	1.487247E-011	1	0.000000E+000
1	12.46250519	1.487247E-011	2.332473E-012	0	0.000000E+000
1	12.46282513	2.332473E-012	1.487247E-011	1	0.000000E+000
1	12.46462375	1.487247E-011	2.332473E-012	0	0.000000E+000
1	12.46495687	2.332473E-012	1.487247E-011	1	0.000000E+000
1	12.46519124	1.487247E-011	2.332473E-012	0	0.000000E+000
1	12.46521269	2.332473E-012	1.487247E-011	1	0.000000E+000
1	12.46575639	1.487247E-011	2.332473E-012	0	0.000000E+000
1	12.46595889	2.332473E-012	1.487247E-011	1	0.000000E+000
1	12.46609612	1.487247E-011	2.332473E-012	0	0.000000E+000
1	12.46623399	2.332473E-012	1.487247E-011	1	0.000000E+000
1	12.46624733	1.487247E-011	2.332473E-012	0	0.000000E+000
1	12.46648643	2.332473E-012	1.487247E-011	1	0.000000E+000
1	12.46650691	1.487247E-011	2.332473E-012	0	0.000000E+000
1	12.46720734	2.332473E-012	1.487247E-011	1	0.000000E+000
1	12.46727782	1.487247E-011	2.332473E-012	0	0.000000E+000
1	12.46732007	2.332473E-012	1.487247E-011	1	0.000000E+000
1	12.46737487	1.487247E-011	2.332473E-012	0	0.000000E+000
1	12.46760005	2.332473E-012	1.487247E-011	1	0.000000E+000
1	12.46782800	1.487247E-011	2.332473E-012	0	0.000000E+000
1	12.46784518	2.332473E-012	1.487247E-011	1	0.000000E+000
1	12.46827722	1.487247E-011	2.332473E-012	0	0.000000E+000
1	12.46834749	2.332473E-012	1.487247E-011	1	0.000000E+000
1	12.46840294	1.487247E-011	2.332473E-012	0	0.000000E+000
1	12.46949019	2.332473E-012	1.487247E-011	1	0.000000E+000
1	12.46953089	1.487247E-011	2.332473E-012	0	0.000000E+000
1	12.46953801	2.332473E-012	1.487247E-011	1	0.000000E+000
1	12.47014706	1.487247E-011	2.332473E-012	0	0.000000E+000
1	12.47178465	2.332473E-012	1.487247E-011	1	0.000000E+000
1	12.47183965	1.487247E-011	2.332473E-012	0	0.000000E+000
1	12.47242578	2.332473E-012	1.487247E-011	1	0.000000E+000
1	12.47274216	1.487247E-011	2.332473E-012	0	0.000000E+000
1	12.47275751	2.332473E-012	1.487247E-011	1	0.000000E+000
1	12.47285810	1.487247E-011	2.332473E-012	0	0.000000E+000
1	12.47288826	2.332473E-012	1.487247E-011	1	0.000000E+000
1	12.47306548	1.487247E-011	2.332473E-012	0	0.000000E+000
1	12.47336297	2.332473E-012	1.487247E-011	1	0.000000E+000
1	12.47393534	1.487247E-011	2.332473E-012	0	0.000000E+000
1	12.47396274	2.332473E-012	1.487247E-011	1	0.000000E+000
1	12.47420274	1.487247E-011	2.332473E-012	0	0.000000E+000
1	12.47428474	2.332473E-012	1.487247E-011	1	0.000000E+000
1	12.47434867	1.487247E-011	2.332473E-012	0	0.000000E+000
1	12.47476505	2.332473E-012	1.487247E-011	1	0.000000E+000
1	12.47522475	1.487247E-011	2.332473E-012	0	0.000000E+000
1	12.47530106	2.332473E-012	1.487247E-011	1	0.000000E+000
1	12.47593782	1.487247E-011	2.332473E-012	0	0.000000E+000
1	12.47595727	2.332473E-012	1.487247E-011	1	0.000000E+000
1	12.47666582	1.487247E-011	2.332473E-012	0	0.000000E+000
1	12.47669173	2.332473E-012	1.487247E-011	1	0.000000E+000
1	12.47678053	1.487247E-011	2.332473E-012	0	0.000000E+000
1	12.47699943	2.332473E-012	1.487247E-011	1	0.000000E+000
1	12.47788389	1.487247E-011	2.332473E-012	0	0.000000E+000
1	12.48127611	2.332473E-012	1.487247E-011	1	0.000000E+000
1	12.48218976	1.487247E-011	2.332473E-012	0	0.000000E+000
1	12.48222192	2.332473E-012	1.487247E-011	1	0.000000E+000
1	12.48252939	1.487247E-011	2.332473E-012	0	0.000000E+000
1	12.48287826	2.332473E-012	1.487247E-011	1	0.000000E+000
1	12.48321766	1.487247E-011	2.332473E-012	0	0.000000E+000
1	12.48429867	2.332473E-012	1.487247E-011	1	0.000000E+000
1	12.48477854	1.487247E-011	2.332473E-012	0	0.000000E+000
1	12.48504083	2.332473E-012	1.487247E-011	1	0.000000E+000
1	12.48505584	1.487247E-011	2.332473E-012	0	0.000000E+000
1	12.48656968	2.332473E-012	1.487247E-011	1	0.000000E+000
1	12.48750034	1.487247E-011	2.332473E-012	0	0.000000E+000
1	12.48773427	2.332473E-012	1.487247E-011	1	0.000000E+000
1	12.48795835	1.487247E-011	2.332473E-012	0	0.000000E+000
1	12.48848662	2.332473E-012	1.487247E-011	1	0.000000E+000
1	12.48868902	1.487247E-011	2.332473E-012	0	0.000000E+000
1	12.48870320	2.332473E-012	1.487247E-011	1	0.000000E+000
1	12.48888768	1.487247E-011	2.332473E-012	0	0.000000E+000
1	12.48919966	2.332473E-012	1.487247E-011	1	0.000000E+000
1	12.48940812	1.487247E-011	2.332473E-012	0	0.000000E+000
1	12.48943383	2.332473E-012	1.487247E-011	1	0.000000E+000
1	12.48976649	1.487247E-011	2.332473E-012	0	0.000000E+000
1	12.49114705	2.332473E-012	1.487247E-011	1	0.000000E+000
1	12.49290312	1.487247E-011	2.332473E-012	0	0.000000E+000
1	12.49296923	2.332473E-012	1.487247E-011	1	0.000000E+000
1	12.49302412	1.487247E-011	2.332473E-012	0	0.000000E+000
1	12.49372545	2.332473E-012	1.487247E-011	1	0.000000E+000
1	12.49377686	1.487247E-011	2.332473E-012	0	0.000000E+000
1	12.49542911	2.332473E-012	1.487247E-011	1	0.000000E+000
1	12.49558267	1.487247E-011	2.332473E-012	0	0.000000E+000
1	12.49559807	2.332473E-012	1.487247E-011	1	0.000000E+000
1	12.49790879	1.487247E-011	2.332473E-012	0	0.000000E+000
1	12.49796554	2.332473E-012	1.487247E-011	1	0.000000E+000
1	12.49798531	1.487247E-011	2.332473E-012	0	0.000000E+000
1	12.49802390	2.332473E-012	1.487247E-011	1	0.000000E+000
1	12.49837196	1.487247E-011	2.332473E-012	0	0.000000E+000
1	12.49854715	2.332473E-012	1.487247E-011	1	0.000000E+000
1	12.49886920	1.487247E-011	2.332473E-012	0	0.000000E+000
1	12.49959662	2.332473E-012	1.487247E-011	1	0.000000E+000
1	12.49962392	1.487247E-011	2.332473E-012	0	0.000000E+000
1	12.50052897	2.332473E-012	1.487247E-011	1	0.000000E+000
1	12.50067129	1.487247E-011	2.332473E-012	0	0.000000E+000
1	12.50337533	2.332473E-012	1.487247E-011	1	0.000000E+000
1	12.50601324	1.487247E-011	2.332473E-012	0	0.000000E+000
1	12.50610672	2.332473E-012	1.487247E-011	1	0.000000E+000
1	12.50622119	1.487247E-011	2.332473E-012	0	0.000000E+000
1	12.50914140	2.332473E-012	1.487247E-011	1	0.000000E+000
1	12.50939342	1.487247E-011	2.332473E-012	0	0.000000E+000
1	12.50942773	2.332473E-012	1.487247E-011	1	0.000000E+000
1	12.50973550	1.487247E-011	2.332473E-012	0	0.000000E+000
1	12.51108304	2.332473E-012	1.487247E-011	1	0.000000E+000
1	12.51162211	1.487247E-011	2.332473E-012	0	0.000000E+000
1	12.51210889	2.332473E-012	1.487247E-011	1	0.000000E+000
1	12.51346387	1.487247E-011	2.332473E-012	0	0.000000E+000
1	12.51357333	2.332473E-012	1.487247E-011	1	0.000000E+000
1	12.51381551	1.487247E-011	2.332473E-012	0	0.000000E+000
1	12.51384810	2.332473E-012	1.487247E-011	1	0.000000E+000
1	12.51388955	1.487247E-011	2.332473E-012	0	0.000000E+000
1	12.51390452	2.332473E-012	1.487247E-011	1	0.000000E+000
1	12.51443392	1.487247E-011	2.332473E-012	0	0.000000E+000
1	12.51559030	2.332473E-012	1.487247E-011	1	0.000000E+000
1	12.51580397	1.487247E-011	2.332473E-012	0	0.000000E+000
1	12.52051868	2.332473E-012	1.487247E-011	1	0.000000E+000
1	12.52113236	1.487247E-011	2.332473E-012	0	0.000000E+000
1	12.52145971	2.332473E-012	1.487247E-011	1	0.000000E+000
1	12.52202893	1.487247E-011	2.332473E-012	0	0.000000E+000
1	12.52336132	2.332473E-012	1.487247E-011	1	0.000000E+000
1	12.52349958	1.487247E-011	2.332473E-012	0	0.000000E+000
1	12.52360159	2.332473E-012	1.487247E-011	1	0.000000E+000
1	12.52392816	1.487247E-011	2.332473E-012	0	0.000000E+000
1	12.52414555	2.332473E-012	1.487247E-011	1	0.000000E+000
1	12.52437242	1.487247E-011	2.332473E-012	0	0.000000E+000
1	12.52440563	2.332473E-012	1.487247E-011	1	0.000000E+000
1	12.52496226	1.487247E-011	2.332473E-012	0	0.000000E+000
1	12.52524769	2.332473E-012	1.487247E-011	1	0.000000E+000
1	12.52573799	1.487247E-011	2.332473E-012	0	0.000000E+000
1	12.52618524	2.332473E-012	1.487247E-011	1	0.000000E+000
1	12.52651407	1.487247E-011	2.332473E-012	0	0.000000E+000
1	12.52780151	2.332473E-012	1.487247E-011	1	0.000000E+000
1	12.52835498	1.487247E-011	2.332473E-012	0	0.000000E+000
1	12.52875962	2.332473E-012	1.487247E-011	1	0.000000E+000
1	12.52887684	1.487247E-011	2.332473E-012	0	0.000000E+000
1	12.52890903	2.332473E-012	1.487247E-011	1	0.000000E+000
1	12.52909112	1.487247E-011	2.332473E-012	0	0.000000E+000
1	12.52911948	2.332473E-012	1.487247E-011	1	0.000000E+000
1	12.52925948	1.487247E-011	2.332473E-012	0	0.000000E+000
1	12.52932564	2.332473E-012	1.487247E-011	1	0.000000E+000
1	12.52937754	1.487247E-011	2.332473E-012	0	0.000000E+000
1	12.52972211	2.332473E-012	1.487247E-011	1	0.000000E+000
1	12.52987367	1.487247E-011	2.332473E-012	0	0.000000E+000
1	12.52988518	2.332473E-012	1.487247E-011	1	0.000000E+000
1	12.53043533	1.487247E-011	2.332473E-012	0	0.000000E+000
1	12.53242942	2.332473E-012	1.487247E-011	1	0.000000E+000
1	12.53247770	1.487247E-011	2.332473E-012	0	0.000000E+000
1	12.53264576	2.332473E-012	1.487247E-011	1	0.000000E+000
1	12.53272662	1.487247E-011	2.332473E-012	0	0.000000E+000
1	12.53279554	2.332473E-012	1.487247E-011	1	0.000000E+000
1	12.53326699	1.487247E-011	2.332473E-012	0	0.000000E+000
1	12.53328142	2.332473E-012	1.487247E-011	1	0.000000E+000
1	12.53344387	1.487247E-011	2.332473E-012	0	0.000000E+000
1	12.53421800	2.332473E-012	1.487247E-011	1	0.000000E+000
1	12.53465223	1.487247E-011	2.332473E-012	0	0.000000E+000
1	12.53469954	2.332473E-012	1.487247E-011	1	0.000000E+000
1	12.53565731	1.487247E-011	2.332473E-012	0	0.000000E+000
1	12.53648776	2.332473E-012	1.487247E-011	1	0.000000E+000
1	12.53686669	1.487247E-011	2.332473E-012	0	0.000000E+000
1	12.53701026	2.332473E-012	1.487247E-011	1	0.000000E+000
1	12.53711553	1.487247E-011	2.332473E-012	0	0.000000E+000
1	12.53715045	2.332473E-012	1.487247E-011	1	0.000000E+000
1	12.53731640	1.487247E-011	2.332473E-012	0	0.000000E+000
1	12.53734084	2.332473E-012	1.487247E-011	1	0.000000E+000
1	12.53748403	1.487247E-011	2.332473E-012	0	0.000000E+000
1	12.53750417	2.332473E-012	1.487247E-011	1	0.000000E+000
1	12.53792095	1.487247E-011	2.332473E-012	0	0.000000E+000
1	12.53859236	2.332473E-012	1.487247E-011	1	0.000000E+000
1	12.54046384	1.487247E-011	2.332473E-012	0	0.000000E+000
1	12.54049967	2.332473E-012	1.487247E-011	1	0.000000E+000
1	12.54119324	1.487247E-011	2.332473E-012	0	0.000000E+000
1	12.54121547	2.332473E-012	1.487247E-011	1	0.000000E+000
1	12.54139903	1.487247E-011	2.332473E-012	0	0.000000E+000
1	12.54202175	2.332473E-012	1.487247E-011	1	0.000000E+000
1	12.54205018	1.487247E-011	2.332473E-012	0	0.000000E+000
1	14.64397066	2.439572E-012	1.497957E-011	1	0.000000E+000
1	14.64444375	1.497957E-011	2.439572E-012	0	0.000000E+000
1	14.64538428	2.439572E-012	1.497957E-011	1	0.000000E+000
1	14.64590369	1.497957E-011	2.439572E-012	0	0.000000E+000
1	14.64617985	2.439572E-012	1.497957E-011	1	0.000000E+000
1	14.64644415	1.497957E-011	2.439572E-012	0	0.000000E+000
1	14.64668034	2.439572E-012	1.497957E-011	1	0.000000E+000
1	14.64675437	1.497957E-011	2.439572E-012	0	0.000000E+000
1	14.64811322	2.439572E-012	1.497957E-011	1	0.000000E+000
1	14.64829849	1.497957E-011	2.439572E-012	0	0.000000E+000
1	14.64995160	2.439572E-012	1.497957E-011	1	0.000000E+000
1	14.65014100	1.497957E-011	2.439572E-012	0	0.000000E+000
1	14.65102468	2.439572E-012	1.497957E-011	1	0.000000E+000
1	14.65152216	1.497957E-011	2.439572E-012	0	0.000000E+000
1	14.65448112	2.439572E-012	1.497957E-011	1	0.000000E+000
1	14.65451091	1.497957E-011	2.439572E-012	0	0.000000E+000
1	14.65480706	2.439572E-012	1.497957E-011	1	0.000000E+000
1	14.65493192	1.497957E-011	2.439572E-012	0	0.000000E+000
1	14.65495582	2.439572E-012	1.497957E-011	1	0.000000E+000
1	14.65509074	1.497957E-011	2.439572E-012	0	0.000000E+000
1	14.65605337	2.439572E-012	1.497957E-011	1	0.000000E+000
1	14.65634435	1.497957E-011	2.439572E-012	0	0.000000E+000
1	14.65638799	2.439572E-012	1.497957E-011	1	0.000000E+000
1	14.65642733	1.497957E-011	2.439572E-012	0	0.000000E+000
1	14.65651094	2.439572E-012	1.497957E-011	1	0.000000E+000
1	14.65690519	1.497957E-011	2.439572E-012	0	0.000000E+000
1	14.65700352	2.439572E-012	1.497957E-011	1	0.000000E+000
1	14.65721507	1.497957E-011	2.439572E-012	0	0.000000E+000
1	14.65734183	2.439572E-012	1.497957E-011	1	0.000000E+000
1	14.65757617	1.497957E-011	2.439572E-012	0	0.000000E+000
1	14.65776737	2.439572E-012	1.497957E-011	1	0.000000E+000
1	14.65812658	1.497957E-011	2.439572E-012	0	0.000000E+000
1	17.57457034	2.313722E-012	1.485372E-011	1	0.000000E+000
1	17.57462325	1.485372E-011	2.313722E-012	0	0.000000E+000
1	17.57474317	2.313722E-012	1.485372E-011	1	0.000000E+000
1	17.57484152	1.485372E-011	2.313722E-012	0	0.000000E+000
1	17.57488582	2.313722E-012	1.485372E-011	1	0.000000E+000
1	17.57513345	1.485372E-011	2.313722E-012	0	0.000000E+000
1	17.57518062	2.313722E-012	1.485372E-011	1	0.000000E+000
1	17.57549599	1.485372E-011	2.313722E-012	0	0.000000E+000
1	17.57569266	2.313722E-012	1.485372E-011	1	0.000000E+000
1	17.57599717	1.485372E-011	2.313722E-012	0	0.000000E+000
1	17.57600989	2.313722E-012	1.485372E-011	1	0.000000E+000
1	17.57628212	1.485372E-011	2.313722E-012	0	0.000000E+000
1	17.57658593	2.313722E-012	1.485372E-011	1	0.000000E+000
1	17.57663002	1.485372E-011	2.313722E-012	0	0.000000E+000
1	17.57667485	2.313722E-012	1.485372E-011	1	0.000000E+000
1	17.57679734	1.485372E-011	2.313722E-012	0	0.000000E+000
1	17.57779277	2.313722E-012	1.485372E-011	1	0.000000E+000
1	17.57859714	1.485372E-011	2.313722E-012	0	0.000000E+000
1	17.57908290	2.313722E-012	1.485372E-011	1	0.000000E+000
1	17.57923736	1.485372E-011	2.313722E-012	0	0.000000E+000
1	17.57927426	2.313722E-012	1.485372E-011	1	0.000000E+000
1	17.57932175	1.485372E-011	2.313722E-012	0	0.000000E+000
1	17.58146505	2.313722E-012	1.485372E-011	1	0.000000E+000
1	17.58175333	1.485372E-011	2.313722E-012	0	0.000000E+000
1	17.58179502	2.313722E-012	1.485372E-011	1	0.000000E+000
1	17.58249521	1.485372E-011	2.313722E-012	0	0.000000E+000
1	17.58459539	2.313722E-012	1.485372E-011	1	0.000000E+000
1	17.58524821	1.485372E-011	2.313722E-012	0	0.000000E+000
1	17.58622932	2.313722E-012	1.485372E-011	1	0.000000E+000
1	17.58698582	1.485372E-011	2.313722E-012	0	0.000000E+000
1	17.58761675	2.313722E-012	1.485372E-011	1	0.000000E+000
1	17.58779152	1.485372E-011	2.313722E-012	0	0.000000E+000
1	17.58818329	2.313722E-012	1.485372E-011	1	0.000000E+000
1	17.58878986	1.485372E-011	2.313722E-012	0	0.000000E+000
1	17.58880108	2.313722E-012	1.485372E-011	1	0.000000E+000
1	17.58883946	1.485372E-011	2.313722E-012	0	0.000000E+000
1	17.58910137	2.313722E-012	1.485372E-011	1	0.000000E+000
1	17.58919258	1.485372E-011	2.313722E-012	0	0.000000E+000
1	17.58954323	2.313722E-012	1.485372E-011	1	0.000000E+000
1	17.58956488	1.485372E-011	2.313722E-012	0	0.000000E+000
1	17.59021973	2.313722E-012	1.485372E-011	1	0.000000E+000
1	17.59035395	1.485372E-011	2.313722E-012	0	0.000000E+000
1	17.59299537	2.313722E-012	1.485372E-011	1	0.000000E+000
1	17.59301436	1.485372E-011	2.313722E-012	0	0.000000E+000
1	17.59381853	2.313722E-012	1.485372E-011	1	0.000000E+000
1	17.59454666	1.485372E-011	2.313722E-012	0	0.000000E+000
1	17.59458513	2.313722E-012	1.485372E-011	1	0.000000E+000
1	17.59522517	1.485372E-011	2.313722E-012	0	0.000000E+000
1	17.59535293	2.313722E-012	1.485372E-011	1	0.000000E+000
1	17.59588643	1.485372E-011	2.313722E-012	0	0.000000E+000
1	17.59592721	2.313722E-012	1.485372E-011	1	0.000000E+000
1	17.59672054	1.485372E-011	2.313722E-012	0	0.000000E+000
1	17.59686240	2.313722E-012	1.485372E-011	1	0.000000E+000
1	17.59689663	1.485372E-011	2.313722E-012	0	0.000000E+000
1	17.59727592	2.313722E-012	1.485372E-011	1	0.000000E+000
1	17.59740570	1.485372E-011	2.313722E-012	0	0.000000E+000
1	17.59815341	2.313722E-012	1.485372E-011	1	0.000000E+000
1	17.59818040	1.485372E-011	2.313722E-012	0	0.000000E+000
1	17.59937576	2.313722E-012	1.485372E-011	1	0.000000E+000
1	17.60031080	1.485372E-011	2.313722E-012	0	0.000000E+000
1	17.60034719	2.313722E-012	1.485372E-011	1	0.000000E+000
1	17.60262456	1.485372E-011	2.313722E-012	0	0.000000E+000
1	17.60265978	2.313722E-012	1.485372E-011	1	0.000000E+000
1	17.60281980	1.485372E-011	2.313722E-012	0	0.000000E+000
1	17.60472632	2.313722E-012	1.485372E-011	1	0.000000E+000
1	17.60547382	1.485372E-011	2.313722E-012	0	0.000000E+000
1	17.60563216	2.313722E-012	1.485372E-011	1	0.000000E+000
1	17.60568922	1.485372E-011	2.313722E-012	0	0.000000E+000
1	17.60571000	2.313722E-012	1.485372E-011	1	0.000000E+000
1	17.60597377	1.485372E-011	2.313722E-012	0	0.000000E+000
1	17.60671742	2.313722E-012	1.485372E-011	1	0.000000E+000
1	17.60685586	1.485372E-011	2.313722E-012	0	0.000000E+000
1	17.60725442	2.313722E-012	1.485372E-011	1	0.000000E+000
1	17.60735806	1.485372E-011	2.313722E-012	0	0.000000E+000
1	17.60839314	2.313722E-012	1.485372E-011	1	0.000000E+000
1	17.60856424	1.485372E-011	2.313722E-012	0	0.000000E+000
1	17.60858615	2.313722E-012	1.485372E-011	1	0.000000E+000
1	17.60874046	1.485372E-011	2.313722E-012	0	0.000000E+000
1	17.60897936	2.313722E-012	1.485372E-011	1	0.000000E+000
1	17.60902111	1.485372E-011	2.313722E-012	0	0.000000E+000
1	17.60904899	2.313722E-012	1.485372E-011	1	0.000000E+000
1	17.60931508	1.485372E-011	2.313722E-012	0	0.000000E+000
1	17.61130291	2.313722E-012	1.485372E-011	1	0.000000E+000
1	17.61253880	1.485372E-011	2.313722E-012	0	0.000000E+000
1	17.61254913	2.313722E-012	1.485372E-011	1	0.000000E+000
1	17.61285354	1.485372E-011	2.313722E-012	0	0.000000E+000
1	17.61286442	2.313722E-012	1.485372E-011	1	0.000000E+000
1	17.61389189	1.485372E-011	2.313722E-012	0	0.000000E+000
1	17.61434436	2.313722E-012	1.485372E-011	1	0.000000E+000
1	17.61446860	1.485372E-011	2.313722E-012	0	0.000000E+000
1	17.61736916	2.313722E-012	1.485372E-011	1	0.000000E+000
1	17.61868335	1.485372E-011	2.313722E-012	0	0.000000E+000
1	17.61871738	2.313722E-012	1.485372E-011	1	0.000000E+000
1	17.61890564	1.485372E-011	2.313722E-012	0	0.000000E+000
1	17.61913885	2.313722E-012	1.485372E-011	1	0.000000E+000
1	17.61927149	1.485372E-011	2.313722E-012	0	0.000000E+000
1	17.61929159	2.313722E-012	1.485372E-011	1	0.000000E+000
1	17.61936049	1.485372E-011	2.313722E-012	0	0.000000E+000
1	17.61939102	2.313722E-012	1.485372E-011	1	0.000000E+000
1	17.61943860	1.485372E-011	2.313722E-012	0	0.000000E+000
1	17.61947141	2.313722E-012	1.485372E-011	1	0.000000E+000
1	17.61952603	1.485372E-011	2.313722E-012	0	0.000000E+000
1	17.62039754	2.313722E-012	1.485372E-011	1	0.000000E+000
1	17.62101631	1.485372E-011	2.313722E-012	0	0.000000E+000
1	17.62110001	2.313722E-012	1.485372E-011	1	0.000000E+000
1	17.62118539	1.485372E-011	2.313722E-012	0	0.000000E+000
1	17.62119890	2.313722E-012	1.485372E-011	1	0.000000E+000
1	17.62125366	1.485372E-011	2.313722E-012	0	0.000000E+000
1	17.62126415	2.313722E-012	1.485372E-011	1	0.000000E+000
1	17.62160979	1.485372E-011	2.313722E-012	0	0.000000E+000
1	17.62169371	2.313722E-012	1.485372E-011	1	0.000000E+000
1	17.62201548	1.485372E-011	2.313722E-012	0	0.000000E+000
1	17.62431912	2.313722E-012	1.485372E-011	1	0.000000E+000
1	17.62518747	1.485372E-011	2.313722E-012	0	0.000000E+000
1	17.62531450	2.313722E-012	1.485372E-011	1	0.000000E+000
1	17.62539572	1.485372E-011	2.313722E-012	0	0.000000E+000
1	17.62692343	2.313722E-012	1.485372E-011	1	0.000000E+000
1	17.62738871	1.485372E-011	2.313722E-012	0	0.000000E+000
1	17.62900102	2.313722E-012	1.485372E-011	1	0.000000E+000
1	17.62960139	1.485372E-011	2.313722E-012	0	0.000000E+000
1	17.63002611	2.313722E-012	1.485372E-011	1	0.000000E+000
1	17.63046955	1.485372E-011	2.313722E-012	0	0.000000E+000
1	17.63092221	2.313722E-012	1.485372E-011	1	0.000000E+000
1	17.63100444	1.485372E-011	2.313722E-012	0	0.000000E+000
1	17.63263843	2.313722E-012	1.485372E-011	1	0.000000E+000
1	17.63345404	1.485372E-011	2.313722E-012	0	0.000000E+000
1	17.63487681	2.313722E-012	1.485372E-011	1	0.000000E+000
1	17.63504859	1.485372E-011	2.313722E-012	0	0.000000E+000
1	17.63557188	2.313722E-012	1.485372E-011	1	0.000000E+000
1	17.63565550	1.485372E-011	2.313722E-012	0	0.000000E+000
1	17.63568666	2.313722E-012	1.485372E-011	1	0.000000E+000
1	17.63588657	1.485372E-011	2.313722E-012	0	0.000000E+000
1	17.63664455	2.313722E-012	1.485372E-011	1	0.000000E+000
1	17.63695956	1.485372E-011	2.313722E-012	0	0.000000E+000
1	17.63704040	2.313722E-012	1.485372E-011	1	0.000000E+000
1	17.63771817	1.485372E-011	2.313722E-012	0	0.000000E+000
1	17.63778361	2.313722E-012	1.485372E-011	1	0.000000E+000
1	17.63844253	1.485372E-011	2.313722E-012	0	0.000000E+000
1	17.63846055	2.313722E-012	1.485372E-011	1	0.000000E+000
1	17.63898450	1.485372E-011	2.313722E-012	0	0.000000E+000
1	17.63913433	2.313722E-012	1.485372E-011	1	0.000000E+000
1	17.63952122	1.485372E-011	2.313722E-012	0	0.000000E+000
1	17.63956760	2.313722E-012	1.485372E-011	1	0.000000E+000
1	17.63986704	1.485372E-011	2.313722E-012	0	0.000000E+000
1	17.64144816	2.313722E-012	1.485372E-011	1	0.000000E+000
1	17.64149154	1.485372E-011	2.313722E-012	0	0.000000E+000
1	17.64370917	2.313722E-012	1.485372E-011	1	0.000000E+000
1	17.64378981	1.485372E-011	2.313722E-012	0	0.000000E+000
1	17.64383085	2.313722E-012	1.485372E-011	1	0.000000E+000
1	17.64511816	1.485372E-011	2.313722E-012	0	0.000000E+000
1	17.64547433	2.313722E-012	1.485372E-011	1	0.000000E+000
1	17.64576105	1.485372E-011	2.313722E-012	0	0.000000E+000
1	17.64717781	2.313722E-012	1.485372E-011	1	0.000000E+000
1	17.64786128	1.485372E-011	2.313722E-012	0	0.000000E+000
1	17.64788002	2.313722E-012	1.485372E-011	1	0.000000E+000
1	17.64800399	1.485372E-011	2.313722E-012	0	0.000000E+000
1	17.64801399	2.313722E-012	1.485372E-011	1	0.000000E+000
1	17.64828721	1.485372E-011	2.313722E-012	0	0.000000E+000
1	17.64876211	2.313722E-012	1.485372E-011	1	0.000000E+000
1	17.64879393	1.485372E-011	2.313722E-012	0	0.000000E+000
1	17.65204780	2.313722E-012	1.485372E-011	1	0.000000E+000
1	17.65207655	1.485372E-011	2.313722E-012	0	0.000000E+000
1	17.65212856	2.313722E-012	1.485372E-011	1	0.000000E+000
1	17.65234123	1.485372E-011	2.313722E-012	0	0.000000E+000
1	17.65316899	2.313722E-012	1.485372E-011	1	0.000000E+000
1	17.65343106	1.485372E-011	2.313722E-012	0	0.000000E+000
1	17.65361858	2.313722E-012	1.485372E-011	1	0.000000E+000
1	17.65407303	1.485372E-011	2.313722E-012	0	0.000000E+000
1	17.65479269	2.313722E-012	1.485372E-011	1	0.000000E+000
1	17.65509082	1.485372E-011	2.313722E-012	0	0.000000E+000
1	17.65676845	2.313722E-012	1.485372E-011	1	0.000000E+000
1	17.65689579	1.485372E-011	2.313722E-012	0	0.000000E+000
1	17.65692770	2.313722E-012	1.485372E-011	1	0.000000E+000
1	17.65748806	1.485372E-011	2.313722E-012	0	0.000000E+000
1	17.65953255	2.313722E-012	1.485372E-011	1	0.000000E+000
1	17.65959783	1.485372E-011	2.313722E-012	0	0.000000E+000
1	17.65995472	2.313722E-012	1.485372E-011	1	0.000000E+000
1	17.66039133	1.485372E-011	2.313722E-012	0	0.000000E+000
1	17.66045986	2.313722E-012	1.485372E-011	1	0.000000E+000
1	17.66049956	1.485372E-011	2.313722E-012	0	0.000000E+000
1	17.66054472	2.313722E-012	1.485372E-011	1	0.000000E+000
1	17.66131805	1.485372E-011	2.313722E-012	0	0.000000E+000
1	17.66137189	2.313722E-012	1.485372E-011	1	0.000000E+000
1	17.66175412	1.485372E-011	2.313722E-012	0	0.000000E+000
1	17.66176733	2.313722E-012	1.485372E-011	1	0.000000E+000
1	17.66195467	1.485372E-011	2.313722E-012	0	0.000000E+000
1	17.66217293	2.313722E-012	1.485372E-011	1	0.000000E+000
1	17.66256853	1.485372E-011	2.313722E-012	0	0.000000E+000
1	17.66373035	2.313722E-012	1.485372E-011	1	0.000000E+000
1	17.66389793	1.485372E-011	2.313722E-012	0	0.000000E+000
1	17.66392935	2.313722E-012	1.485372E-011	1	0.000000E+000
1	17.66414606	1.485372E-011	2.313722E-012	0	0.000000E+000
1	17.66459543	2.313722E-012	1.485372E-011	1	0.000000E+000
1	17.66481404	1.485372E-011	2.313722E-012	0	0.000000E+000
1	17.66486245	2.313722E-012	1.485372E-011	1	0.000000E+000
1	17.66541688	1.485372E-011	2.313722E-012	0	0.000000E+000
1	17.66542228	2.313722E-012	1.485372E-011	1	0.000000E+000
1	17.66550575	1.485372E-011	2.313722E-012	0	0.000000E+000
1	17.66552626	2.313722E-012	1.485372E-011	1	0.000000E+000
1	17.66567045	1.485372E-011	2.313722E-012	0	0.000000E+000
1	17.66569960	2.313722E-012	1.485372E-011	1	0.000000E+000
1	17.66598963	1.485372E-011	2.313722E-012	0	0.000000E+000
1	17.66611819	2.313722E-012	1.485372E-011	1	0.000000E+000
1	17.66636648	1.485372E-011	2.313722E-012	0	0.000000E+000
1	17.66649948	2.313722E-012	1.485372E-011	1	0.000000E+000
1	17.66685123	1.485372E-011	2.313722E-012	0	0.000000E+000
1	17.66770278	2.313722E-012	1.485372E-011	1	0.000000E+000
1	17.66777683	1.485372E-011	2.313722E-012	0	0.000000E+000
1	17.66789135	2.313722E-012	1.485372E-011	1	0.000000E+000
1	17.66839604	1.485372E-011	2.313722E-012	0	0.000000E+000
1	17.66878062	2.313722E-012	1.485372E-011	1	0.000000E+000
1	17.66882578	1.485372E-011	2.313722E-012	0	0.000000E+000
1	17.66934599	2.313722E-012	1.485372E-011	1	0.000000E+000
1	17.66974604	1.485372E-011	2.313722E-012	0	0.000000E+000
1	17.66975489	2.313722E-012	1.485372E-011	1	0.000000E+000
1	17.66994753	1.485372E-011	2.313722E-012	0	0.000000E+000
1	17.67232794	2.313722E-012	1.485372E-011	1	0.000000E+000
1	17.67267610	1.485372E-011	2.313722E-012	0	0.000000E+000
1	17.67268873	2.313722E-012	1.485372E-011	1	0.000000E+000
1	17.67364698	1.485372E-011	2.313722E-012	0	0.000000E+000
1	17.67367212	2.313722E-012	1.485372E-011	1	0.000000E+000
1	17.67529991	1.485372E-011	2.313722E-012	0	0.000000E+000
1	17.67579782	2.313722E-012	1.485372E-011	1	0.000000E+000
1	17.67707473	1.485372E-011	2.313722E-012	0	0.000000E+000
1	17.67711820	2.313722E-012	1.485372E-011	1	0.000000E+000
1	17.67724177	1.485372E-011	2.313722E-012	0	0.000000E+000
1	17.67878519	2.313722E-012	1.485372E-011	1	0.000000E+000
1	17.67896395	1.485372E-011	2.313722E-012	0	0.000000E+000
1	17.67915581	2.313722E-012	1.485372E-011	1	0.000000E+000
1	17.67930026	1.485372E-011	2.313722E-012	0	0.000000E+000
1	17.67960847	2.313722E-012	1.485372E-011	1	0.000000E+000
1	17.68035175	1.485372E-011	2.313722E-012	0	0.000000E+000
1	17.68049666	2.313722E-012	1.485372E-011	1	0.000000E+000
1	17.68094107	1.485372E-011	2.313722E-012	0	0.000000E+000
1	17.68241553	2.313722E-012	1.485372E-011	1	0.000000E+000
1	17.68249524	1.485372E-011	2.313722E-012	0	0.000000E+000
1	17.68253755	2.313722E-012	1.485372E-011	1	0.000000E+000
1	17.68270197	1.485372E-011	2.313722E-012	0	0.000000E+000
1	17.68272477	2.313722E-012	1.485372E-011	1	0.000000E+000
1	17.68288920	1.485372E-011	2.313722E-012	0	0.000000E+000
1	17.68341424	2.313722E-012	1.485372E-011	1	0.000000E+000
1	17.68413807	1.485372E-011	2.313722E-012	0	0.000000E+000
1	17.68471925	2.313722E-012	1.485372E-011	1	0.000000E+000
1	17.68561361	1.485372E-011	2.313722E-012	0	0.000000E+000
1	17.68562244	2.313722E-012	1.485372E-011	1	0.000000E+000
1	17.68590977	1.485372E-011	2.313722E-012	0	0.000000E+000
1	17.68594440	2.313722E-012	1.485372E-011	1	0.000000E+000
1	17.68611718	1.485372E-011	2.313722E-012	0	0.000000E+000
1	17.68692009	2.313722E-012	1.485372E-011	1	0.000000E+000
1	17.68812079	1.485372E-011	2.313722E-012	0	0.000000E+000
1	17.68985374	2.313722E-012	1.485372E-011	1	0.000000E+000
1	17.68997918	1.485372E-011	2.313722E-012	0	0.000000E+000
1	17.69064656	2.313722E-012	1.485372E-011	1	0.000000E+000
1	17.69102543	1.485372E-011	2.313722E-012	0	0.000000E+000
1	17.69106630	2.313722E-012	1.485372E-011	1	0.000000E+000
1	17.69115268	1.485372E-011	2.313722E-012	0	0.000000E+000
1	17.69238065	2.313722E-012	1.485372E-011	1	0.000000E+000
1	17.69275966	1.485372E-011	2.313722E-012	0	0.000000E+000
1	17.69322402	2.313722E-012	1.485372E-011	1	0.000000E+000
1	17.69325840	1.485372E-011	2.313722E-012	0	0.000000E+000
1	17.69455462	2.313722E-012	1.485372E-011	1	0.000000E+000
1	17.69504856	1.485372E-011	2.313722E-012	0	0.000000E+000
1	17.69542007	2.313722E-012	1.485372E-011	1	0.000000E+000
1	17.69547029	1.485372E-011	2.313722E-012	0	0.000000E+000
1	17.69553294	2.313722E-012	1.485372E-011	1	0.000000E+000
1	17.69578543	1.485372E-011	2.313722E-012	0	0.000000E+000
1	17.69606005	2.313722E-012	1.485372E-011	1	0.000000E+000
1	17.69704055	1.485372E-011	2.313722E-012	0	0.000000E+000
1	17.69709822	2.313722E-012	1.485372E-011	1	0.000000E+000
1	17.69805599	1.485372E-011	2.313722E-012	0	0.000000E+000
1	17.69827943	2.313722E-012	1.485372E-011	1	0.000000E+000
1	17.69888976	1.485372E-011	2.313722E-012	0	0.000000E+000
1	17.69892757	2.313722E-012	1.485372E-011	1	0.000000E+000
1	17.69900488	1.485372E-011	2.313722E-012	0	0.000000E+000
1	17.70145035	2.313722E-012	1.485372E-011	1	0.000000E+000
1	17.70150101	1.485372E-011	2.313722E-012	0	0.000000E+000
1	17.70213013	2.313722E-012	1.485372E-011	1	0.000000E+000
1	17.70283706	1.485372E-011	2.313722E-012	0	0.000000E+000
1	17.70288737	2.313722E-012	1.485372E-011	1	0.000000E+000
1	17.70362574	1.485372E-011	2.313722E-012	0	0.000000E+000
1	17.70364572	2.313722E-012	1.485372E-011	1	0.000000E+000
1	17.70440538	1.485372E-011	2.313722E-012	0	0.000000E+000
1	17.70685647	2.313722E-012	1.485372E-011	1	0.000000E+000
1	17.70694724	1.485372E-011	2.313722E-012	0	0.000000E+000
1	17.70695048	2.313722E-012	1.485372E-011	1	0.000000E+000
1	17.70736049	1.485372E-011	2.313722E-012	0	0.000000E+000
1	17.71038809	2.313722E-012	1.485372E-011	1	0.000000E+000
1	17.71065923	1.485372E-011	2.313722E-012	0	0.000000E+000
1	17.71068811	2.313722E-012	1.485372E-011	1	0.000000E+000
1	17.71124747	1.485372E-011	2.313722E-012	0	0.000000E+000
1	17.71296177	2.313722E-012	1.485372E-011	1	0.000000E+000
1	17.71308576	1.485372E-011	2.313722E-012	0	0.000000E+000
1	17.71315297	2.313722E-012	1.485372E-011	1	0.000000E+000
1	17.71370730	1.485372E-011	2.313722E-012	0	0.000000E+000
1	17.71490605	2.313722E-012	1.485372E-011	1	0.000000E+000
1	17.71491989	1.485372E-011	2.313722E-012	0	0.000000E+000
1	17.71618626	2.313722E-012	1.485372E-011	1	0.000000E+000
1	17.71641687	1.485372E-011	2.313722E-012	0	0.000000E+000
1	17.71644753	2.313722E-012	1.485372E-011	1	0.000000E+000
1	17.71664665	1.485372E-011	2.313722E-012	0	0.000000E+000
1	17.71784479	2.313722E-012	1.485372E-011	1	0.000000E+000
1	17.71797531	1.485372E-011	2.313722E-012	0	0.000000E+000
1	17.71883547	2.313722E-012	1.485372E-011	1	0.000000E+000
1	17.71922133	1.485372E-011	2.313722E-012	0	0.000000E+000
1	17.71975204	2.313722E-012	1.485372E-011	1	0.000000E+000
1	17.72027679	1.485372E-011	2.313722E-012	0	0.000000E+000
1	17.72083763	2.313722E-012	1.485372E-011	1	0.000000E+000
1	17.72106329	1.485372E-011	2.313722E-012	0	0.000000E+000
1	17.72110135	2.313722E-012	1.485372E-011	1	0.000000E+000
1	17.72113228	1.485372E-011	2.313722E-012	0	0.000000E+000
1	17.72155958	2.313722E-012	1.485372E-011	1	0.000000E+000
1	17.72199925	1.485372E-011	2.313722E-012	0	0.000000E+000
1	17.72261462	2.313722E-012	1.485372E-011	1	0.000000E+000
1	17.72275442	1.485372E-011	2.313722E-012	0	0.000000E+000
1	17.72281244	2.313722E-012	1.485372E-011	1	0.000000E+000
1	17.72300360	1.485372E-011	2.313722E-012	0	0.000000E+000
1	17.72302920	2.313722E-012	1.485372E-011	1	0.000000E+000
1	17.72310700	1.485372E-011	2.313722E-012	0	0.000000E+000
1	17.72331749	2.313722E-012	1.485372E-011	1	0.000000E+000
1	17.72376407	1.485372E-011	2.313722E-012	0	0.000000E+000
1	17.72458031	2.313722E-012	1.485372E-011	1	0.000000E+000
1	17.72462962	1.485372E-011	2.313722E-012	0	0.000000E+000
1	17.72480319	2.313722E-012	1.485372E-011	1	0.000000E+000
1	17.72498538	1.485372E-011	2.313722E-012	0	0.000000E+000
1	17.72622997	2.313722E-012	1.485372E-011	1	0.000000E+000
1	17.72627055	1.485372E-011	2.313722E-012	0	0.000000E+000
1	17.72683407	2.313722E-012	1.485372E-011	1	0.000000E+000
1	17.72722450	1.485372E-011	2.313722E-012	0	0.000000E+000
1	17.72724293	2.313722E-012	1.485372E-011	1	0.000000E+000
1	17.72733667	1.485372E-011	2.313722E-012	0	0.000000E+000
1	17.72734427	2.313722E-012	1.485372E-011	1	0.000000E+000
1	17.72775087	1.485372E-011	2.313722E-012	0	0.000000E+000
1	17.72896988	2.313722E-012	1.485372E-011	1	0.000000E+000
1	17.72975535	1.485372E-011	2.313722E-012	0	0.000000E+000
1	17.73261620	2.313722E-012	1.485372E-011	1	0.000000E+000
1	17.73279153	1.485372E-011	2.313722E-012	0	0.000000E+000
1	17.73322173	2.313722E-012	1.485372E-011	1	0.000000E+000
1	17.73336553	1.485372E-011	2.313722E-012	0	0.000000E+000
1	17.73406208	2.313722E-012	1.485372E-011	1	0.000000E+000
1	17.73407115	1.485372E-011	2.313722E-012	0	0.000000E+000
1	17.73408993	2.313722E-012	1.485372E-011	1	0.000000E+000
1	17.73423623	1.485372E-011	2.313722E-012	0	0.000000E+000
1	17.73426885	2.313722E-012	1.485372E-011	1	0.000000E+000
1	17.73522345	1.485372E-011	2.313722E-012	0	0.000000E+000
1	17.73761780	2.313722E-012	1.485372E-011	1	0.000000E+000
1	17.73772419	1.485372E-011	2.313722E-012	0	0.000000E+000
1	17.73856968	2.313722E-012	1.485372E-011	1	0.000000E+000
1	17.73866238	1.485372E-011	2.313722E-012	0	0.000000E+000
1	17.75334051	2.313722E-012	1.485372E-011	1	0.000000E+000
1	17.75343592	1.485372E-011	2.313722E-012	0	0.000000E+000
1	17.75346310	2.313722E-012	1.485372E-011	1	0.000000E+000
1	17.75425475	1.485372E-011	2.313722E-012	0	0.000000E+000
1	17.75665994	2.313722E-012	1.485372E-011	1	0.000000E+000
1	17.75720727	1.485372E-011	2.313722E-012	0	0.000000E+000
1	17.75726254	2.313722E-012	1.485372E-011	1	0.000000E+000
1	17.75760923	1.485372E-011	2.313722E-012	0	0.000000E+000
1	17.76109885	2.313722E-012	1.485372E-011	1	0.000000E+000
1	17.76140889	1.485372E-011	2.313722E-012	0	0.000000E+000
1	17.76170325	2.313722E-012	1.485372E-011	1	0.000000E+000
1	17.76217358	1.485372E-011	2.313722E-012	0	0.000000E+000
1	17.76261648	2.313722E-012	1.485372E-011	1	0.000000E+000
1	17.76378830	1.485372E-011	2.313722E-012	0	0.000000E+000
1	17.76392083	2.313722E-012	1.485372E-011	1	0.000000E+000
1	17.76407934	1.485372E-011	2.313722E-012	0	0.000000E+000
1	17.76494769	2.313722E-012	1.485372E-011	1	0.000000E+000
1	17.76520789	1.485372E-011	2.313722E-012	0	0.000000E+000
1	17.76545736	2.313722E-012	1.485372E-011	1	0.000000E+000
1	17.76559840	1.485372E-011	2.313722E-012	0	0.000000E+000
1	17.76666295	2.313722E-012	1.485372E-011	1	0.000000E+000
1	17.76680228	1.485372E-011	2.313722E-012	0	0.000000E+000
1	17.76681366	2.313722E-012	1.485372E-011	1	0.000000E+000
1	17.76683552	1.485372E-011	2.313722E-012	0	0.000000E+000
1	17.76688037	2.313722E-012	1.485372E-011	1	0.000000E+000
1	17.76749555	1.485372E-011	2.313722E-012	0	0.000000E+000
1	17.76763743	2.313722E-012	1.485372E-011	1	0.000000E+000
1	17.76801245	1.485372E-011	2.313722E-012	0	0.000000E+000
1	17.76824525	2.313722E-012	1.485372E-011	1	0.000000E+000
1	17.76911358	1.485372E-011	2.313722E-012	0	0.000000E+000
1	17.76917349	2.313722E-012	1.485372E-011	1	0.000000E+000
1	17.76946684	1.485372E-011	2.313722E-012	0	0.000000E+000
1	17.76993439	2.313722E-012	1.485372E-011	1	0.000000E+000
1	17.77025050	1.485372E-011	2.313722E-012	0	0.000000E+000
1	17.77047540	2.313722E-012	1.485372E-011	1	0.000000E+000
1	17.77113061	1.485372E-011	2.313722E-012	0	0.000000E+000
1	17.77192681	2.313722E-012	1.485372E-011	1	0.000000E+000
1	17.77206957	1.485372E-011	2.313722E-012	0	0.000000E+000
1	17.77256938	2.313722E-012	1.485372E-011	1	0.000000E+000
1	17.77278473	1.485372E-011	2.313722E-012	0	0.000000E+000
1	17.77280927	2.313722E-012	1.485372E-011	1	0.000000E+000
1	17.77381334	1.485372E-011	2.313722E-012	0	0.000000E+000
1	17.77453761	2.313722E-012	1.485372E-011	1	0.000000E+000
1	17.77477717	1.485372E-011	2.313722E-012	0	0.000000E+000
1	17.77625072	2.313722E-012	1.485372E-011	1	0.000000E+000
1	17.77638041	1.485372E-011	2.313722E-012	0	0.000000E+000
1	17.77642112	2.313722E-012	1.485372E-011	1	0.000000E+000
1	17.77655759	1.485372E-011	2.313722E-012	0	0.000000E+000
1	17.77675448	2.313722E-012	1.485372E-011	1	0.000000E+000
1	17.77706225	1.485372E-011	2.313722E-012	0	0.000000E+000
1	17.77720104	2.313722E-012	1.485372E-011	1	0.000000E+000
1	17.77726188	1.485372E-011	2.313722E-012	0	0.000000E+000
1	17.77729753	2.313722E-012	1.485372E-011	1	0.000000E+000
1	17.77812114	1.485372E-011	2.313722E-012	0	0.000000E+000
1	17.77813049	2.313722E-012	1.485372E-011	1	0.000000E+000
1	17.77943703	1.485372E-011	2.313722E-012	0	0.000000E+000
1	17.77994140	2.313722E-012	1.485372E-011	1	0.000000E+000
1	17.78040918	1.485372E-011	2.313722E-012	0	0.000000E+000
1	17.78043492	2.313722E-012	1.485372E-011	1	0.000000E+000
1	17.78128253	1.485372E-011	2.313722E-012	0	0.000000E+000
1	17.78131776	2.313722E-012	1.485372E-011	1	0.000000E+000
1	17.78155965	1.485372E-011	2.313722E-012	0	0.000000E+000
1	17.78251620	2.313722E-012	1.485372E-011	1	0.000000E+000
1	17.78293902	1.485372E-011	2.313722E-012	0	0.000000E+000
1	17.78295240	2.313722E-012	1.485372E-011	1	0.000000E+000
1	17.78467106	1.485372E-011	2.313722E-012	0	0.000000E+000
1	17.78599294	2.313722E-012	1.485372E-011	1	0.000000E+000
1	17.78603977	1.485372E-011	2.313722E-012	0	0.000000E+000
1	17.78730929	2.313722E-012	1.485372E-011	1	0.000000E+000
1	17.78733310	1.485372E-011	2.313722E-012	0	0.000000E+000
1	17.78822025	2.313722E-012	1.485372E-011	1	0.000000E+000
1	17.78856706	1.485372E-011	2.313722E-012	0	0.000000E+000
1	17.79031845	2.313722E-012	1.485372E-011	1	0.000000E+000
1	17.79046036	1.485372E-011	2.313722E-012	0	0.000000E+000
1	17.79181295	2.313722E-012	1.485372E-011	1	0.000000E+000
1	17.79193162	1.485372E-011	2.313722E-012	0	0.000000E+000
1	17.79330506	2.313722E-012	1.485372E-011	1	0.000000E+000
1	17.79358772	1.485372E-011	2.313722E-012	0	0.000000E+000
1	17.79362135	2.313722E-012	1.485372E-011	1	0.000000E+000
1	17.79373222	1.485372E-011	2.313722E-012	0	0.000000E+000
1	17.79373596	2.313722E-012	1.485372E-011	1	0.000000E+000
1	17.79380827	1.485372E-011	2.313722E-012	0	0.000000E+000
1	17.79433296	2.313722E-012	1.485372E-011	1	0.000000E+000
1	17.79447521	1.485372E-011	2.313722E-012	0	0.000000E+000
1	17.79449596	2.313722E-012	1.485372E-011	1	0.000000E+000
1	17.79461535	1.485372E-011	2.313722E-012	0	0.000000E+000
1	17.79474626	2.313722E-012	1.485372E-011	1	0.000000E+000
1	17.79479596	1.485372E-011	2.313722E-012	0	0.000000E+000
1	17.79559589	2.313722E-012	1.485372E-011	1	0.000000E+000
1	17.79591147	1.485372E-011	2.313722E-012	0	0.000000E+000
1	17.79654046	2.313722E-012	1.485372E-011	1	0.000000E+000
1	17.79661244	1.485372E-011	2.313722E-012	0	0.000000E+000
1	17.79662608	2.313722E-012	1.485372E-011	1	0.000000E+000
1	17.79687187	1.485372E-011	2.313722E-012	0	0.000000E+000
1	17.79691678	2.313722E-012	1.485372E-011	1	0.000000E+000
1	17.79821337	1.485372E-011	2.313722E-012	0	0.000000E+000
1	17.79823275	2.313722E-012	1.485372E-011	1	0.000000E+000
1	17.79844314	1.485372E-011	2.313722E-012	0	0.000000E+000
1	17.80140558	2.313722E-012	1.485372E-011	1	0.000000E+000
1	17.80169304	1.485372E-011	2.313722E-012	0	0.000000E+000
1	17.80272063	2.313722E-012	1.485372E-011	1	0.000000E+000
1	17.80273758	1.485372E-011	2.313722E-012	0	0.000000E+000
1	17.80320511	2.313722E-012	1.485372E-011	1	0.000000E+000
1	17.80328098	1.485372E-011	2.313722E-012	0	0.000000E+000
1	17.80331885	2.313722E-012	1.485372E-011	1	0.000000E+000
1	17.80333708	1.485372E-011	2.313722E-012	0	0.000000E+000
1	17.80544820	2.313722E-012	1.485372E-011	1	0.000000E+000
1	17.80618876	1.485372E-011	2.313722E-012	0	0.000000E+000
1	17.80619515	2.313722E-012	1.485372E-011	1	0.000000E+000
1	17.80630773	1.485372E-011	2.313722E-012	0	0.000000E+000
1	17.80633126	2.313722E-012	1.485372E-011	1	0.000000E+000
1	17.80691017	1.485372E-011	2.313722E-012	0	0.000000E+000
1	17.80695216	2.313722E-012	1.485372E-011	1	0.000000E+000
1	17.80718281	1.485372E-011	2.313722E-012	0	0.000000E+000
1	17.80752470	2.313722E-012	1.485372E-011	1	0.000000E+000
1	17.80762215	1.485372E-011	2.313722E-012	0	0.000000E+000
1	17.80779789	2.313722E-012	1.485372E-011	1	0.000000E+000
1	17.80785564	1.485372E-011	2.313722E-012	0	0.000000E+000
1	17.80814726	2.313722E-012	1.485372E-011	1	0.000000E+000
1	17.80820062	1.485372E-011	2.313722E-012	0	0.000000E+000
1	17.80956020	2.313722E-012	1.485372E-011	1	0.000000E+000
1	17.80973604	1.485372E-011	2.313722E-012	0	0.000000E+000
1	17.81019489	2.313722E-012	1.485372E-011	1	0.000000E+000
1	17.81026209	1.485372E-011	2.313722E-012	0	0.000000E+000
1	17.81029767	2.313722E-012	1.485372E-011	1	0.000000E+000
1	17.81037685	1.485372E-011	2.313722E-012	0	0.000000E+000
1	17.81115771	2.313722E-012	1.485372E-011	1	0.000000E+000
1	17.81118647	1.485372E-011	2.313722E-012	0	0.000000E+000
1	17.81191500	2.313722E-012	1.485372E-011	1	0.000000E+000
1	17.81230323	1.485372E-011	2.313722E-012	0	0.000000E+000
1	17.81407746	2.313722E-012	1.485372E-011	1	0.000000E+000
1	17.81438392	1.485372E-011	2.313722E-012	0	0.000000E+000
1	17.81485464	2.313722E-012	1.485372E-011	1	0.000000E+000
1	17.81523206	1.485372E-011	2.313722E-012	0	0.000000E+000
1	17.81525573	2.313722E-012	1.485372E-011	1	0.000000E+000
1	17.81537314	1.485372E-011	2.313722E-012	0	0.000000E+000
1	17.81541489	2.313722E-012	1.485372E-011	1	0.000000E+000
1	17.81554858	1.485372E-011	2.313722E-012	0	0.000000E+000
1	17.81781832	2.313722E-012	1.485372E-011	1	0.000000E+000
1	17.81972222	1.485372E-011	2.313722E-012	0	0.000000E+000
1	17.81975119	2.313722E-012	1.485372E-011	1	0.000000E+000
1	17.82092290	1.485372E-011	2.313722E-012	0	0.000000E+000
1	17.82118716	2.313722E-012	1.485372E-011	1	0.000000E+000
1	17.82148244	1.485372E-011	2.313722E-012	0	0.000000E+000
1	17.82149344	2.313722E-012	1.485372E-011	1	0.000000E+000
1	17.82189973	1.485372E-011	2.313722E-012	0	0.000000E+000
1	17.82236170	2.313722E-012	1.485372E-011	1	0.000000E+000
1	17.82247050	1.485372E-011	2.313722E-012	0	0.000000E+000
1	17.82249489	2.313722E-012	1.485372E-011	1	0.000000E+000
1	17.82321582	1.485372E-011	2.313722E-012	0	0.000000E+000
1	17.82364163	2.313722E-012	1.485372E-011	1	0.000000E+000
1	17.82497183	1.485372E-011	2.313722E-012	0	0.000000E+000
1	17.82540076	2.313722E-012	1.485372E-011	1	0.000000E+000
1	17.82629779	1.485372E-011	2.313722E-012	0	0.000000E+000
1	17.82676535	2.313722E-012	1.485372E-011	1	0.000000E+000
1	17.82679121	1.485372E-011	2.313722E-012	0	0.000000E+000
1	17.82704334	2.313722E-012	1.485372E-011	1	0.000000E+000
1	17.82731708	1.485372E-011	2.313722E-012	0	0.000000E+000
1	17.83206264	2.313722E-012	1.485372E-011	1	0.000000E+000
1	17.83215434	1.485372E-011	2.313722E-012	0	0.000000E+000
1	17.83217347	2.313722E-012	1.485372E-011	1	0.000000E+000
1	17.83231456	1.485372E-011	2.313722E-012	0	0.000000E+000
1	17.83233077	2.313722E-012	1.485372E-011	1	0.000000E+000
1	17.83274816	1.485372E-011	2.313722E-012	0	0.000000E+000
1	17.83578616	2.313722E-012	1.485372E-011	1	0.000000E+000
1	17.83615642	1.485372E-011	2.313722E-012	0	0.000000E+000
1	17.83631487	2.313722E-012	1.485372E-011	1	0.000000E+000
1	17.83658679	1.485372E-011	2.313722E-012	0	0.000000E+000
1	17.83660175	2.313722E-012	1.485372E-011	1	0.000000E+000
1	17.83705187	1.485372E-011	2.313722E-012	0	0.000000E+000
1	17.83706869	2.313722E-012	1.485372E-011	1	0.000000E+000
1	17.83731499	1.485372E-011	2.313722E-012	0	0.000000E+000
1	17.83746156	2.313722E-012	1.485372E-011	1	0.000000E+000
1	17.83762939	1.485372E-011	2.313722E-012	0	0.000000E+000
1	17.83787180	2.313722E-012	1.485372E-011	1	0.000000E+000
1	17.83803264	1.485372E-011	2.313722E-012	0	0.000000E+000
1	17.83881911	2.313722E-012	1.485372E-011	1	0.000000E+000
1	17.83908631	1.485372E-011	2.313722E-012	0	0.000000E+000
1	17.83924100	2.313722E-012	1.485372E-011	1	0.000000E+000
1	17.83991353	1.485372E-011	2.313722E-012	0	0.000000E+000
1	17.84043405	2.313722E-012	1.485372E-011	1	0.000000E+000
1	17.84084738	1.485372E-011	2.313722E-012	0	0.000000E+000
1	17.84259812	2.313722E-012	1.485372E-011	1	0.000000E+000
1	17.84263047	1.485372E-011	2.313722E-012	0	0.000000E+000
1	17.84296740	2.313722E-012	1.485372E-011	1	0.000000E+000
1	17.84377296	1.485372E-011	2.313722E-012	0	0.000000E+000
1	17.84381137	2.313722E-012	1.485372E-011	1	0.000000E+000
1	17.84382508	1.485372E-011	2.313722E-012	0	0.000000E+000
1	17.84465502	2.313722E-012	1.485372E-011	1	0.000000E+000
1	17.84499185	1.485372E-011	2.313722E-012	0	0.000000E+000
1	17.84504105	2.313722E-012	1.485372E-011	1	0.000000E+000
1	17.84528184	1.485372E-011	2.313722E-012	0	0.000000E+000
1	17.84559204	2.313722E-012	1.485372E-011	1	0.000000E+000
1	17.84576517	1.485372E-011	2.313722E-012	0	0.000000E+000
1	17.84595952	2.313722E-012	1.485372E-011	1	0.000000E+000
1	17.84618513	1.485372E-011	2.313722E-012	0	0.000000E+000
1	17.84658828	2.313722E-012	1.485372E-011	1	0.000000E+000
1	17.84706275	1.485372E-011	2.313722E-012	0	0.000000E+000
1	17.84717445	2.313722E-012	1.485372E-011	1	0.000000E+000
1	17.84757210	1.485372E-011	2.313722E-012	0	0.000000E+000
1	17.84841198	2.313722E-012	1.485372E-011	1	0.000000E+000
1	17.84881066	1.485372E-011	2.313722E-012	0	0.000000E+000
1	17.84881928	2.313722E-012	1.485372E-011	1	0.000000E+000
1	17.84883742	1.485372E-011	2.313722E-012	0	0.000000E+000
1	17.85225414	2.313722E-012	1.485372E-011	1	0.000000E+000
1	17.85234896	1.485372E-011	2.313722E-012	0	0.000000E+000
1	17.85260851	2.313722E-012	1.485372E-011	1	0.000000E+000
1	17.85268286	1.485372E-011	2.313722E-012	0	0.000000E+000
1	17.85271809	2.313722E-012	1.485372E-011	1	0.000000E+000
1	17.85282800	1.485372E-011	2.313722E-012	0	0.000000E+000
1	17.85369533	2.313722E-012	1.485372E-011	1	0.000000E+000
1	17.85411088	1.485372E-011	2.313722E-012	0	0.000000E+000
1	17.85584496	2.313722E-012	1.485372E-011	1	0.000000E+000
1	17.85600517	1.485372E-011	2.313722E-012	0	0.000000E+000
1	17.85617483	2.313722E-012	1.485372E-011	1	0.000000E+000
1	17.85661590	1.485372E-011	2.313722E-012	0	0.000000E+000
1	17.85676965	2.313722E-012	1.485372E-011	1	0.000000E+000
1	17.85688646	1.485372E-011	2.313722E-012	0	0.000000E+000
1	17.85690943	2.313722E-012	1.485372E-011	1	0.000000E+000
1	17.85721391	1.485372E-011	2.313722E-012	0	0.000000E+000
1	17.85724967	2.313722E-012	1.485372E-011	1	0.000000E+000
1	17.85728495	1.485372E-011	2.313722E-012	0	0.000000E+000
1	17.85733020	2.313722E-012	1.485372E-011	1	0.000000E+000
1	17.85739994	1.485372E-011	2.313722E-012	0	0.000000E+000
1	17.85742167	2.313722E-012	1.485372E-011	1	0.000000E+000
1	17.85746344	1.485372E-011	2.313722E-012	0	0.000000E+000
1	17.85831393	2.313722E-012	1.485372E-011	1	0.000000E+000
1	17.85873958	1.485372E-011	2.313722E-012	0	0.000000E+000
1	17.85876071	2.313722E-012	1.485372E-011	1	0.000000E+000
1	17.85894564	1.485372E-011	2.313722E-012	0	0.000000E+000
1	17.86054979	2.313722E-012	1.485372E-011	1	0.000000E+000
1	17.86065383	1.485372E-011	2.313722E-012	0	0.000000E+000
1	17.86963816	2.313722E-012	1.485372E-011	1	0.000000E+000
1	17.86986593	1.485372E-011	2.313722E-012	0	0.000000E+000
1	17.87017891	2.313722E-012	1.485372E-011	1	0.000000E+000
1	17.87032261	1.485372E-011	2.313722E-012	0	0.000000E+000
1	17.87034004	2.313722E-012	1.485372E-011	1	0.000000E+000
1	17.87061680	1.485372E-011	2.313722E-012	0	0.000000E+000
1	17.87303925	2.313722E-012	1.485372E-011	1	0.000000E+000
1	17.87307296	1.485372E-011	2.313722E-012	0	0.000000E+000
1	17.87310053	2.313722E-012	1.485372E-011	1	0.000000E+000
1	17.87469745	1.485372E-011	2.313722E-012	0	0.000000E+000
1	17.87851755	2.313722E-012	1.485372E-011	1	0.000000E+000
1	17.87866284	1.485372E-011	2.313722E-012	0	0.000000E+000
1	17.87867987	2.313722E-012	1.485372E-011	1	0.000000E+000
1	17.87874694	1.485372E-011	2.313722E-012	0	0.000000E+000
1	17.88036430	2.313722E-012	1.485372E-011	1	0.000000E+000
1	17.88157629	1.485372E-011	2.313722E-012	0	0.000000E+000
1	17.88294372	2.313722E-012	1.485372E-011	1	0.000000E+000
1	17.88309669	1.485372E-011	2.313722E-012	0	0.000000E+000
1	17.88361814	2.313722E-012	1.485372E-011	1	0.000000E+000
1	17.88411639	1.485372E-011	2.313722E-012	0	0.000000E+000
1	17.88453262	2.313722E-012	1.485372E-011	1	0.000000E+000
1	17.88492574	1.485372E-011	2.313722E-012	0	0.000000E+000
1	17.88581251	2.313722E-012	1.485372E-011	1	0.000000E+000
1	17.88617454	1.485372E-011	2.313722E-012	0	0.000000E+000
1	17.88692530	2.313722E-012	1.485372E-011	1	0.000000E+000
1	17.88743076	1.485372E-011	2.313722E-012	0	0.000000E+000
1	17.88752664	2.313722E-012	1.485372E-011	1	0.000000E+000
1	17.88769231	1.485372E-011	2.313722E-012	0	0.000000E+000
1	17.88791232	2.313722E-012	1.485372E-011	1	0.000000E+000
1	17.88812948	1.485372E-011	2.313722E-012	0	0.000000E+000
1	17.88828486	2.313722E-012	1.485372E-011	1	0.000000E+000
1	17.88842744	1.485372E-011	2.313722E-012	0	0.000000E+000
1	17.88950041	2.313722E-012	1.485372E-011	1	0.000000E+000
1	17.88957470	1.485372E-011	2.313722E-012	0	0.000000E+000
1	23.12886606	2.382273E-012	1.492227E-011	1	0.000000E+000
1	23.12901814	1.492227E-011	2.382273E-012	0	0.000000E+000
1	23.12903311	2.382273E-012	1.492227E-011	1	0.000000E+000
1	23.12922035	1.492227E-011	2.382273E-012	0	0.000000E+000
1	23.12927161	2.382273E-012	1.492227E-011	1	0.000000E+000
1	23.12949005	1.492227E-011	2.382273E-012	0	0.000000E+000
1	23.12989209	2.382273E-012	1.492227E-011	1	0.000000E+000
1	23.13101336	1.492227E-011	2.382273E-012	0	0.000000E+000
1	23.13130426	2.382273E-012	1.492227E-011	1	0.000000E+000
1	23.13138636	1.492227E-011	2.382273E-012	0	0.000000E+000
1	23.13223599	2.382273E-012	1.492227E-011	1	0.000000E+000
1	23.13249564	1.492227E-011	2.382273E-012	0	0.000000E+000
1	23.13251528	2.382273E-012	1.492227E-011	1	0.000000E+000
1	23.13257117	1.492227E-011	2.382273E-012	0	0.000000E+000
1	23.13424537	2.382273E-012	1.492227E-011	1	0.000000E+000
1	23.13439924	1.492227E-011	2.382273E-012	0	0.000000E+000
1	23.13446656	2.382273E-012	1.492227E-011	1	0.000000E+000
1	23.13464216	1.492227E-011	2.382273E-012	0	0.000000E+000
1	23.13469840	2.382273E-012	1.492227E-011	1	0.000000E+000
1	23.13579583	1.492227E-011	2.382273E-012	0	0.000000E+000
1	23.13677329	2.382273E-012	1.492227E-011	1	0.000000E+000
1	23.13794399	1.492227E-011	2.382273E-012	0	0.000000E+000
1	23.13796556	2.382273E-012	1.492227E-011	1	0.000000E+000
1	23.13892580	1.492227E-011	2.382273E-012	0	0.000000E+000
1	23.13894261	2.382273E-012	1.492227E-011	1	0.000000E+000
1	23.13950757	1.492227E-011	2.382273E-012	0	0.000000E+000
1	23.14064183	2.382273E-012	1.492227E-011	1	0.000000E+000
1	23.14071612	1.492227E-011	2.382273E-012	0	0.000000E+000
1	23.14076202	2.382273E-012	1.492227E-011	1	0.000000E+000
1	23.14079627	1.492227E-011	2.382273E-012	0	0.000000E+000
1	23.14150959	2.382273E-012	1.492227E-011	1	0.000000E+000
1	23.14169796	1.492227E-011	2.382273E-012	0	0.000000E+000
1	23.14230170	2.382273E-012	1.492227E-011	1	0.000000E+000
1	23.14279602	1.492227E-011	2.382273E-012	0	0.000000E+000
1	23.14297049	2.382273E-012	1.492227E-011	1	0.000000E+000
1	23.14300069	1.492227E-011	2.382273E-012	0	0.000000E+000
1	23.14301602	2.382273E-012	1.492227E-011	1	0.000000E+000
1	23.14327856	1.492227E-011	2.382273E-012	0	0.000000E+000
1	23.14407427	2.382273E-012	1.492227E-011	1	0.000000E+000
1	23.14456190	1.492227E-011	2.382273E-012	0	0.000000E+000
1	23.14457656	2.382273E-012	1.492227E-011	1	0.000000E+000
1	23.14466330	1.492227E-011	2.382273E-012	0	0.000000E+000
1	23.14672770	2.382273E-012	1.492227E-011	1	0.000000E+000
1	23.14687214	1.492227E-011	2.382273E-012	0	0.000000E+000
1	23.14791358	2.382273E-012	1.492227E-011	1	0.000000E+000
1	23.14794803	1.492227E-011	2.382273E-012	0	0.000000E+000
1	23.14870239	2.382273E-012	1.492227E-011	1	0.000000E+000
1	23.14873753	1.492227E-011	2.382273E-012	0	0.000000E+000
1	23.14951628	2.382273E-012	1.492227E-011	1	0.000000E+000
1	23.14956419	1.492227E-011	2.382273E-012	0	0.000000E+000
1	23.14991706	2.382273E-012	1.492227E-011	1	0.000000E+000
1	23.15010668	1.492227E-011	2.382273E-012	0	0.000000E+000
1	23.15029522	2.382273E-012	1.492227E-011	1	0.000000E+000
1	23.15044323	1.492227E-011	2.382273E-012	0	0.000000E+000
1	23.15049613	2.382273E-012	1.492227E-011	1	0.000000E+000
1	23.15103377	1.492227E-011	2.382273E-012	0	0.000000E+000
1	23.15252319	2.382273E-012	1.492227E-011	1	0.000000E+000
1	23.15283489	1.492227E-011	2.382273E-012	0	0.000000E+000
1	23.15340372	2.382273E-012	1.492227E-011	1	0.000000E+000
1	23.15366349	1.492227E-011	2.382273E-012	0	0.000000E+000
1	23.15369087	2.382273E-012	1.492227E-011	1	0.000000E+000
1	23.15375546	1.492227E-011	2.382273E-012	0	0.000000E+000
1	23.15378416	2.382273E-012	1.492227E-011	1	0.000000E+000
1	23.15384131	1.492227E-011	2.382273E-012	0	0.000000E+000
1	23.15388053	2.382273E-012	1.492227E-011	1	0.000000E+000
1	23.15399150	1.492227E-011	2.382273E-012	0	0.000000E+000
1	23.15475363	2.382273E-012	1.492227E-011	1	0.000000E+000
1	23.15507291	1.492227E-011	2.382273E-012	0	0.000000E+000
1	23.15614260	2.382273E-012	1.492227E-011	1	0.000000E+000
1	23.15625320	1.492227E-011	2.382273E-012	0	0.000000E+000
1	23.15631669	2.382273E-012	1.492227E-011	1	0.000000E+000
1	23.15663433	1.492227E-011	2.382273E-012	0	0.000000E+000
1	23.15666600	2.382273E-012	1.492227E-011	1	0.000000E+000
1	23.15672606	1.492227E-011	2.382273E-012	0	0.000000E+000
1	23.15675086	2.382273E-012	1.492227E-011	1	0.000000E+000
1	23.15711601	1.492227E-011	2.382273E-012	0	0.000000E+000
1	23.15790128	2.382273E-012	1.492227E-011	1	0.000000E+000
1	23.15807240	1.492227E-011	2.382273E-012	0	0.000000E+000
1	23.15808071	2.382273E-012	1.492227E-011	1	0.000000E+000
1	23.15823001	1.492227E-011	2.382273E-012	0	0.000000E+000
1	23.15825190	2.382273E-012	1.492227E-011	1	0.000000E+000
1	23.15829929	1.492227E-011	2.382273E-012	0	0.000000E+000
1	23.15890971	2.382273E-012	1.492227E-011	1	0.000000E+000
1	23.15925960	1.492227E-011	2.382273E-012	0	0.000000E+000
1	23.15928730	2.382273E-012	1.492227E-011	1	0.000000E+000
1	23.16002229	1.492227E-011	2.382273E-012	0	0.000000E+000
1	23.16015212	2.382273E-012	1.492227E-011	1	0.000000E+000
1	23.16038274	1.492227E-011	2.382273E-012	0	0.000000E+000
1	23.16042015	2.382273E-012	1.492227E-011	1	0.000000E+000
1	23.16045783	1.492227E-011	2.382273E-012	0	0.000000E+000
1	23.16325174	2.382273E-012	1.492227E-011	1	0.000000E+000
1	23.16338171	1.492227E-011	2.382273E-012	0	0.000000E+000
1	23.16414602	2.382273E-012	1.492227E-011	1	0.000000E+000
1	23.16472991	1.492227E-011	2.382273E-012	0	0.000000E+000
1	23.16478081	2.382273E-012	1.492227E-011	1	0.000000E+000
1	23.16482036	1.492227E-011	2.382273E-012	0	0.000000E+000
1	23.16486162	2.382273E-012	1.492227E-011	1	0.000000E+000
1	23.16585192	1.492227E-011	2.382273E-012	0	0.000000E+000
1	23.16650662	2.382273E-012	1.492227E-011	1	0.000000E+000
1	23.16655868	1.492227E-011	2.382273E-012	0	0.000000E+000
1	23.16695382	2.382273E-012	1.492227E-011	1	0.000000E+000
1	23.16704639	1.492227E-011	2.382273E-012	0	0.000000E+000
1	23.16715423	2.382273E-012	1.492227E-011	1	0.000000E+000
1	23.16729120	1.492227E-011	2.382273E-012	0	0.000000E+000
1	23.16811875	2.382273E-012	1.492227E-011	1	0.000000E+000
1	23.16853917	1.492227E-011	2.382273E-012	0	0.000000E+000
1	23.16855304	2.382273E-012	1.492227E-011	1	0.000000E+000
1	23.16881602	1.492227E-011	2.382273E-012	0	0.000000E+000
1	23.16885669	2.382273E-012	1.492227E-011	1	0.000000E+000
1	23.16922909	1.492227E-011	2.382273E-012	0	0.000000E+000
1	23.16986331	2.382273E-012	1.492227E-011	1	0.000000E+000
1	23.16998350	1.492227E-011	2.382273E-012	0	0.000000E+000
1	23.17076954	2.382273E-012	1.492227E-011	1	0.000000E+000
1	23.17094289	1.492227E-011	2.382273E-012	0	0.000000E+000
1	23.17107379	2.382273E-012	1.492227E-011	1	0.000000E+000
1	23.17142451	1.492227E-011	2.382273E-012	0	0.000000E+000
1	23.17143221	2.382273E-012	1.492227E-011	1	0.000000E+000
1	23.17206580	1.492227E-011	2.382273E-012	0	0.000000E+000
1	23.17210684	2.382273E-012	1.492227E-011	1	0.000000E+000
1	23.17226791	1.492227E-011	2.382273E-012	0	0.000000E+000
1	23.17233241	2.382273E-012	1.492227E-011	1	0.000000E+000
1	23.17248578	1.492227E-011	2.382273E-012	0	0.000000E+000
1	23.17252098	2.382273E-012	1.492227E-011	1	0.000000E+000
1	23.17306620	1.492227E-011	2.382273E-012	0	0.000000E+000
1	23.17453231	2.382273E-012	1.492227E-011	1	0.000000E+000
1	23.17541063	1.492227E-011	2.382273E-012	0	0.000000E+000
1	23.17599375	2.382273E-012	1.492227E-011	1	0.000000E+000
1	23.17606846	1.492227E-011	2.382273E-012	0	0.000000E+000
1	23.17609434	2.382273E-012	1.492227E-011	1	0.000000E+000
1	23.17646198	1.492227E-011	2.382273E-012	0	0.000000E+000
1	23.17646397	2.382273E-012	1.492227E-011	1	0.000000E+000
1	23.17652482	1.492227E-011	2.382273E-012	0	0.000000E+000
1	23.17653099	2.382273E-012	1.492227E-011	1	0.000000E+000
1	23.17699070	1.492227E-011	2.382273E-012	0	0.000000E+000
1	23.17712308	2.382273E-012	1.492227E-011	1	0.000000E+000
1	23.17769270	1.492227E-011	2.382273E-012	0	0.000000E+000
1	23.17840851	2.382273E-012	1.492227E-011	1	0.000000E+000
1	23.17850137	1.492227E-011	2.382273E-012	0	0.000000E+000
1	23.17851005	2.382273E-012	1.492227E-011	1	0.000000E+000
1	23.17858824	1.492227E-011	2.382273E-012	0	0.000000E+000
1	23.18060979	2.382273E-012	1.492227E-011	1	0.000000E+000
1	23.18061981	1.492227E-011	2.382273E-012	0	0.000000E+000
1	23.18066233	2.382273E-012	1.492227E-011	1	0.000000E+000
1	23.18088666	1.492227E-011	2.382273E-012	0	0.000000E+000
1	23.18281282	2.382273E-012	1.492227E-011	1	0.000000E+000
1	23.18329008	1.492227E-011	2.382273E-012	0	0.000000E+000
1	23.18332407	2.382273E-012	1.492227E-011	1	0.000000E+000
1	23.18343916	1.492227E-011	2.382273E-012	0	0.000000E+000
1	23.18363493	2.382273E-012	1.492227E-011	1	0.000000E+000
1	23.18368303	1.492227E-011	2.382273E-012	0	0.000000E+000
1	23.18374889	2.382273E-012	1.492227E-011	1	0.000000E+000
1	23.18432678	1.492227E-011	2.382273E-012	0	0.000000E+000
1	23.18630622	2.382273E-012	1.492227E-011	1	0.000000E+000
1	23.18653039	1.492227E-011	2.382273E-012	0	0.000000E+000
1	23.18676707	2.382273E-012	1.492227E-011	1	0.000000E+000
1	23.18726947	1.492227E-011	2.382273E-012	0	0.000000E+000
1	23.18781119	2.382273E-012	1.492227E-011	1	0.000000E+000
1	23.18844645	1.492227E-011	2.382273E-012	0	0.000000E+000
1	23.18844738	2.382273E-012	1.492227E-011	1	0.000000E+000
1	23.18860153	1.492227E-011	2.382273E-012	0	0.000000E+000
1	23.18902832	2.382273E-012	1.492227E-011	1	0.000000E+000
1	23.18956437	1.492227E-011	2.382273E-012	0	0.000000E+000
1	23.19058856	2.382273E-012	1.492227E-011	1	0.000000E+000
1	23.19061533	1.492227E-011	2.382273E-012	0	0.000000E+000
1	23.19092726	2.382273E-012	1.492227E-011	1	0.000000E+000
1	23.19104031	1.492227E-011	2.382273E-012	0	0.000000E+000
1	23.19107160	2.382273E-012	1.492227E-011	1	0.000000E+000
1	23.19118019	1.492227E-011	2.382273E-012	0	0.000000E+000
1	23.19232944	2.382273E-012	1.492227E-011	1	0.000000E+000
1	23.19236568	1.492227E-011	2.382273E-012	0	0.000000E+000
1	23.19330655	2.382273E-012	1.492227E-011	1	0.000000E+000
1	23.19360616	1.492227E-011	2.382273E-012	0	0.000000E+000
1	23.19362940	2.382273E-012	1.492227E-011	1	0.000000E+000
1	23.19369632	1.492227E-011	2.382273E-012	0	0.000000E+000
1	23.19408392	2.382273E-012	1.492227E-011	1	0.000000E+000
1	23.19450272	1.492227E-011	2.382273E-012	0	0.000000E+000
1	23.19453464	2.382273E-012	1.492227E-011	1	0.000000E+000
1	23.19618549	1.492227E-011	2.382273E-012	0	0.000000E+000
1	23.19619924	2.382273E-012	1.492227E-011	1	0.000000E+000
1	23.19642177	1.492227E-011	2.382273E-012	0	0.000000E+000
1	23.19703471	2.382273E-012	1.492227E-011	1	0.000000E+000
1	23.19761532	1.492227E-011	2.382273E-012	0	0.000000E+000
1	23.19764465	2.382273E-012	1.492227E-011	1	0.000000E+000
1	23.19824256	1.492227E-011	2.382273E-012	0	0.000000E+000
1	23.19856021	2.382273E-012	1.492227E-011	1	0.000000E+000
1	23.19879399	1.492227E-011	2.382273E-012	0	0.000000E+000
1	23.49859868	2.291786E-012	1.483179E-011	1	0.000000E+000
1	23.49937190	1.483179E-011	2.291786E-012	0	0.000000E+000
1	23.49972935	2.291786E-012	1.483179E-011	1	0.000000E+000
1	23.49982722	1.483179E-011	2.291786E-012	0	0.000000E+000
1	23.50009573	2.291786E-012	1.483179E-011	1	0.000000E+000
1	23.50046379	1.483179E-011	2.291786E-012	0	0.000000E+000
1	23.50149949	2.291786E-012	1.483179E-011	1	0.000000E+000
1	23.50282374	1.483179E-011	2.291786E-012	0	0.000000E+000
1	23.50283599	2.291786E-012	1.483179E-011	1	0.000000E+000
1	23.50320675	1.483179E-011	2.291786E-012	0	0.000000E+000
1	23.50361363	2.291786E-012	1.483179E-011	1	0.000000E+000
1	23.50378727	1.483179E-011	2.291786E-012	0	0.000000E+000
1	23.50442141	2.291786E-012	1.483179E-011	1	0.000000E+000
1	23.50462922	1.483179E-011	2.291786E-012	0	0.000000E+000
1	23.50506935	2.291786E-012	1.483179E-011	1	0.000000E+000
1	23.50515011	1.483179E-011	2.291786E-012	0	0.000000E+000
1	23.50522459	2.291786E-012	1.483179E-011	1	0.000000E+000
1	23.50598517	1.483179E-011	2.291786E-012	0	0.000000E+000
1	23.50782126	2.291786E-012	1.483179E-011	1	0.000000E+000
1	23.50792497	1.483179E-011	2.291786E-012	0	0.000000E+000
1	23.50887984	2.291786E-012	1.483179E-011	1	0.000000E+000
1	23.51044307	1.483179E-011	2.291786E-012	0	0.000000E+000
1	23.51047590	2.291786E-012	1.483179E-011	1	0.000000E+000
1	23.51121258	1.483179E-011	2.291786E-012	0	0.000000E+000
1	23.51122947	2.291786E-012	1.483179E-011	1	0.000000E+000
1	23.51252543	1.483179E-011	2.291786E-012	0	0.000000E+000
1	23.51450753	2.291786E-012	1.483179E-011	1	0.000000E+000
1	23.51480697	1.483179E-011	2.291786E-012	0	0.000000E+000
1	23.51530733	2.291786E-012	1.483179E-011	1	0.000000E+000
1	23.51651723	1.483179E-011	2.291786E-012	0	0.000000E+000
1	23.51658113	2.291786E-012	1.483179E-011	1	0.000000E+000
1	23.51662574	1.483179E-011	2.291786E-012	0	0.000000E+000
1	23.51981408	2.291786E-012	1.483179E-011	1	0.000000E+000
1	23.52019494	1.483179E-011	2.291786E-012	0	0.000000E+000
1	23.52091523	2.291786E-012	1.483179E-011	1	0.000000E+000
1	23.52099987	1.483179E-011	2.291786E-012	0	0.000000E+000
1	23.52178516	2.291786E-012	1.483179E-011	1	0.000000E+000
1	23.52268999	1.483179E-011	2.291786E-012	0	0.000000E+000
1	23.52270823	2.291786E-012	1.483179E-011	1	0.000000E+000
1	23.52290140	1.483179E-011	2.291786E-012	0	0.000000E+000
1	23.52384881	2.291786E-012	1.483179E-011	1	0.000000E+000
1	23.52419343	1.483179E-011	2.291786E-012	0	0.000000E+000
1	23.52525113	2.291786E-012	1.483179E-011	1	0.000000E+000
1	23.52579076	1.483179E-011	2.291786E-012	0	0.000000E+000
1	23.52689208	2.291786E-012	1.483179E-011	1	0.000000E+000
1	23.52693147	1.483179E-011	2.291786E-012	0	0.000000E+000
1	23.52696870	2.291786E-012	1.483179E-011	1	0.000000E+000
1	23.52719364	1.483179E-011	2.291786E-012	0	0.000000E+000
1	23.52727247	2.291786E-012	1.483179E-011	1	0.000000E+000
1	23.52747094	1.483179E-011	2.291786E-012	0	0.000000E+000
1	23.52751980	2.291786E-012	1.483179E-011	1	0.000000E+000
1	23.52756279	1.483179E-011	2.291786E-012	0	0.000000E+000
1	23.52860151	2.291786E-012	1.483179E-011	1	0.000000E+000
1	23.52888171	1.483179E-011	2.291786E-012	0	0.000000E+000
1	23.53004233	2.291786E-012	1.483179E-011	1	0.000000E+000
1	23.53028687	1.483179E-011	2.291786E-012	0	0.000000E+000
1	23.53322931	2.291786E-012	1.483179E-011	1	0.000000E+000
1	23.53352563	1.483179E-011	2.291786E-012	0	0.000000E+000
1	23.53422883	2.291786E-012	1.483179E-011	1	0.000000E+000
1	23.53506284	1.483179E-011	2.291786E-012	0	0.000000E+000
1	23.53673963	2.291786E-012	1.483179E-011	1	0.000000E+000
1	23.53676069	1.483179E-011	2.291786E-012	0	0.000000E+000
1	23.53677410	2.291786E-012	1.483179E-011	1	0.000000E+000
1	23.53686992	1.483179E-011	2.291786E-012	0	0.000000E+000
1	23.53739315	2.291786E-012	1.483179E-011	1	0.000000E+000
1	23.53800048	1.483179E-011	2.291786E-012	0	0.000000E+000
1	23.53802214	2.291786E-012	1.483179E-011	1	0.000000E+000
1	23.53858426	1.483179E-011	2.291786E-012	0	0.000000E+000
1	23.53861573	2.291786E-012	1.483179E-011	1	0.000000E+000
1	23.53945493	1.483179E-011	2.291786E-012	0	0.000000E+000
1	23.53979106	2.291786E-012	1.483179E-011	1	0.000000E+000
1	23.54001591	1.483179E-011	2.291786E-012	0	0.000000E+000
1	23.54004810	2.291786E-012	1.483179E-011	1	0.000000E+000
1	23.54014322	1.483179E-011	2.291786E-012	0	0.000000E+000
1	23.54076381	2.291786E-012	1.483179E-011	1	0.000000E+000
1	23.54091538	1.483179E-011	2.291786E-012	0	0.000000E+000
1	23.54227793	2.291786E-012	1.483179E-011	1	0.000000E+000
1	23.54236051	1.483179E-011	2.291786E-012	0	0.000000E+000
1	23.54369642	2.291786E-012	1.483179E-011	1	0.000000E+000
1	23.54421459	1.483179E-011	2.291786E-012	0	0.000000E+000
1	23.54501389	2.291786E-012	1.483179E-011	1	0.000000E+000
1	23.54513101	1.483179E-011	2.291786E-012	0	0.000000E+000
1	23.54773754	2.291786E-012	1.483179E-011	1	0.000000E+000
1	23.54837556	1.483179E-011	2.291786E-012	0	0.000000E+000
1	23.54867539	2.291786E-012	1.483179E-011	1	0.000000E+000
1	23.54878179	1.483179E-011	2.291786E-012	0	0.000000E+000
1	23.54880634	2.291786E-012	1.483179E-011	1	0.000000E+000
1	23.54961307	1.483179E-011	2.291786E-012	0	0.000000E+000
1	23.54995516	2.291786E-012	1.483179E-011	1	0.000000E+000
1	23.55028534	1.483179E-011	2.291786E-012	0	0.000000E+000
1	23.55029225	2.291786E-012	1.483179E-011	1	0.000000E+000
1	23.55035058	1.483179E-011	2.291786E-012	0	0.000000E+000
1	23.55072547	2.291786E-012	1.483179E-011	1	0.000000E+000
1	23.55082964	1.483179E-011	2.291786E-012	0	0.000000E+000
1	23.55094983	2.291786E-012	1.483179E-011	1	0.000000E+000
1	23.55189924	1.483179E-011	2.291786E-012	0	0.000000E+000
1	23.55251968	2.291786E-012	1.483179E-011	1	0.000000E+000
1	23.55269752	1.483179E-011	2.291786E-012	0	0.000000E+000
1	23.55381645	2.291786E-012	1.483179E-011	1	0.000000E+000
1	23.55385106	1.483179E-011	2.291786E-012	0	0.000000E+000
1	23.55388401	2.291786E-012	1.483179E-011	1	0.000000E+000
1	23.55415570	1.483179E-011	2.291786E-012	0	0.000000E+000
1	23.55455935	2.291786E-012	1.483179E-011	1	0.000000E+000
1	23.55456910	1.483179E-011	2.291786E-012	0	0.000000E+000
1	23.55602672	2.291786E-012	1.483179E-011	1	0.000000E+000
1	23.55633073	1.483179E-011	2.291786E-012	0	0.000000E+000
1	23.55773376	2.291786E-012	1.483179E-011	1	0.000000E+000
1	23.55823527	1.483179E-011	2.291786E-012	0	0.000000E+000
1	23.55825737	2.291786E-012	1.483179E-011	1	0.000000E+000
1	23.55827540	1.483179E-011	2.291786E-012	0	0.000000E+000
1	23.56060320	2.291786E-012	1.483179E-011	1	0.000000E+000
1	23.56102538	1.483179E-011	2.291786E-012	0	0.000000E+000
1	23.56131104	2.291786E-012	1.483179E-011	1	0.000000E+000
1	23.56165201	1.483179E-011	2.291786E-012	0	0.000000E+000
1	23.56198142	2.291786E-012	1.483179E-011	1	0.000000E+000
1	23.56281398	1.483179E-011	2.291786E-012	0	0.000000E+000
1	23.56400298	2.291786E-012	1.483179E-011	1	0.000000E+000
1	23.56458815	1.483179E-011	2.291786E-012	0	0.000000E+000
1	23.56466594	2.291786E-012	1.483179E-011	1	0.000000E+000
1	23.56476276	1.483179E-011	2.291786E-012	0	0.000000E+000
1	23.56606958	2.291786E-012	1.483179E-011	1	0.000000E+000
1	23.56616649	1.483179E-011	2.291786E-012	0	0.000000E+000
1	23.56641895	2.291786E-012	1.483179E-011	1	0.000000E+000
1	23.56665895	1.483179E-011	2.291786E-012	0	0.000000E+000
1	23.56667700	2.291786E-012	1.483179E-011	1	0.000000E+000
1	23.56674497	1.483179E-011	2.291786E-012	0	0.000000E+000
1	23.56675217	2.291786E-012	1.483179E-011	1	0.000000E+000
1	23.56685856	1.483179E-011	2.291786E-012	0	0.000000E+000
1	23.56706112	2.291786E-012	1.483179E-011	1	0.000000E+000
1	23.56708774	1.483179E-011	2.291786E-012	0	0.000000E+000
1	23.56787920	2.291786E-012	1.483179E-011	1	0.000000E+000
1	23.56803669	1.483179E-011	2.291786E-012	0	0.000000E+000
1	23.56944406	2.291786E-012	1.483179E-011	1	0.000000E+000
1	23.56959774	1.483179E-011	2.291786E-012	0	0.000000E+000
1	23.56992423	2.291786E-012	1.483179E-011	1	0.000000E+000
1	23.56996830	1.483179E-011	2.291786E-012	0	0.000000E+000
1	23.57110333	2.291786E-012	1.483179E-011	1	0.000000E+000
1	23.57145686	1.483179E-011	2.291786E-012	0	0.000000E+000
1	23.57286202	2.291786E-012	1.483179E-011	1	0.000000E+000
1	23.57302414	1.483179E-011	2.291786E-012	0	0.000000E+000
1	23.57307318	2.291786E-012	1.483179E-011	1	0.000000E+000
1	23.57351814	1.483179E-011	2.291786E-012	0	0.000000E+000
1	23.57354609	2.291786E-012	1.483179E-011	1	0.000000E+000
1	23.57371955	1.483179E-011	2.291786E-012	0	0.000000E+000
1	23.57450398	2.291786E-012	1.483179E-011	1	0.000000E+000
1	23.57525024	1.483179E-011	2.291786E-012	0	0.000000E+000
1	23.57551733	2.291786E-012	1.483179E-011	1	0.000000E+000
1	23.57626076	1.483179E-011	2.291786E-012	0	0.000000E+000
1	23.57944935	2.291786E-012	1.483179E-011	1	0.000000E+000
1	23.58100236	1.483179E-011	2.291786E-012	0	0.000000E+000
1	23.58198920	2.291786E-012	1.483179E-011	1	0.000000E+000
1	23.58232873	1.483179E-011	2.291786E-012	0	0.000000E+000
1	23.58283012	2.291786E-012	1.483179E-011	1	0.000000E+000
1	23.58309252	1.483179E-011	2.291786E-012	0	0.000000E+000
1	23.58310837	2.291786E-012	1.483179E-011	1	0.000000E+000
1	23.58365973	1.483179E-011	2.291786E-012	0	0.000000E+000
1	23.58415422	2.291786E-012	1.483179E-011	1	0.000000E+000
1	23.58438386	1.483179E-011	2.291786E-012	0	0.000000E+000
1	23.58439235	2.291786E-012	1.483179E-011	1	0.000000E+000
1	23.58464247	1.483179E-011	2.291786E-012	0	0.000000E+000
1	23.58466526	2.291786E-012	1.483179E-011	1	0.000000E+000
1	23.58495055	1.483179E-011	2.291786E-012	0	0.000000E+000
1	23.58496161	2.291786E-012	1.483179E-011	1	0.000000E+000
1	23.58554069	1.483179E-011	2.291786E-012	0	0.000000E+000
1	23.58681043	2.291786E-012	1.483179E-011	1	0.000000E+000
1	23.58690559	1.483179E-011	2.291786E-012	0	0.000000E+000
1	23.58694134	2.291786E-012	1.483179E-011	1	0.000000E+000
1	23.58701988	1.483179E-011	2.291786E-012	0	0.000000E+000
1	23.58851908	2.291786E-012	1.483179E-011	1	0.000000E+000
1	23.59008316	1.483179E-011	2.291786E-012	0	0.000000E+000
1	23.59083410	2.291786E-012	1.483179E-011	1	0.000000E+000
1	23.59086431	1.483179E-011	2.291786E-012	0	0.000000E+000
1	23.59144862	2.291786E-012	1.483179E-011	1	0.000000E+000
1	23.59180783	1.483179E-011	2.291786E-012	0	0.000000E+000
1	23.59188248	2.291786E-012	1.483179E-011	1	0.000000E+000
1	23.59285544	1.483179E-011	2.291786E-012	0	0.000000E+000
1	23.59313808	2.291786E-012	1.483179E-011	1	0.000000E+000
1	23.59363451	1.483179E-011	2.291786E-012	0	0.000000E+000
1	23.59366066	2.291786E-012	1.483179E-011	1	0.000000E+000
1	23.59405995	1.483179E-011	2.291786E-012	0	0.000000E+000
1	23.59464359	2.291786E-012	1.483179E-011	1	0.000000E+000
1	23.59475247	1.483179E-011	2.291786E-012	0	0.000000E+000
1	23.59688006	2.291786E-012	1.483179E-011	1	0.000000E+000
1	23.59718573	1.483179E-011	2.291786E-012	0	0.000000E+000
1	23.59799200	2.291786E-012	1.483179E-011	1	0.000000E+000
1	23.59850331	1.483179E-011	2.291786E-012	0	0.000000E+000
1	24.48403829	2.153729E-012	1.469373E-011	1	0.000000E+000
1	24.48435683	1.469373E-011	2.153729E-012	0	0.000000E+000
1	24.48436976	2.153729E-012	1.469373E-011	1	0.000000E+000
1	24.48464355	1.469373E-011	2.153729E-012	0	0.000000E+000
1	24.48465718	2.153729E-012	1.469373E-011	1	0.000000E+000
1	24.48470357	1.469373E-011	2.153729E-012	0	0.000000E+000
1	24.48513606	2.153729E-012	1.469373E-011	1	0.000000E+000
1	24.48554107	1.469373E-011	2.153729E-012	0	0.000000E+000
1	24.48879947	2.153729E-012	1.469373E-011	1	0.000000E+000
1	24.48901740	1.469373E-011	2.153729E-012	0	0.000000E+000
1	24.49105221	2.153729E-012	1.469373E-011	1	0.000000E+000
1	24.49110236	1.469373E-011	2.153729E-012	0	0.000000E+000
1	24.49155010	2.153729E-012	1.469373E-011	1	0.000000E+000
1	24.49192348	1.469373E-011	2.153729E-012	0	0.000000E+000
1	24.49265547	2.153729E-012	1.469373E-011	1	0.000000E+000
1	24.49273828	1.469373E-011	2.153729E-012	0	0.000000E+000
1	24.49285530	2.153729E-012	1.469373E-011	1	0.000000E+000
1	24.49300016	1.469373E-011	2.153729E-012	0	0.000000E+000
1	24.49536999	2.153729E-012	1.469373E-011	1	0.000000E+000
1	24.49548092	1.469373E-011	2.153729E-012	0	0.000000E+000
1	24.49554467	2.153729E-012	1.469373E-011	1	0.000000E+000
1	24.49560623	1.469373E-011	2.153729E-012	0	0.000000E+000
1	24.49895187	2.153729E-012	1.469373E-011	1	0.000000E+000
1	24.49899386	1.469373E-011	2.153729E-012	0	0.000000E+000
1	24.49972969	2.153729E-012	1.469373E-011	1	0.000000E+000
1	24.50056321	1.469373E-011	2.153729E-012	0	0.000000E+000
1	24.50146533	2.153729E-012	1.469373E-011	1	0.000000E+000
1	24.50153403	1.469373E-011	2.153729E-012	0	0.000000E+000
1	24.50154550	2.153729E-012	1.469373E-011	1	0.000000E+000
1	24.50205508	1.469373E-011	2.153729E-012	0	0.000000E+000
1	24.50338738	2.153729E-012	1.469373E-011	1	0.000000E+000
1	24.50379429	1.469373E-011	2.153729E-012	0	0.000000E+000
1	24.50409117	2.153729E-012	1.469373E-011	1	0.000000E+000
1	24.50443604	1.469373E-011	2.153729E-012	0	0.000000E+000
1	24.50572429	2.153729E-012	1.469373E-011	1	0.000000E+000
1	24.50579318	1.469373E-011	2.153729E-012	0	0.000000E+000
1	24.50870160	2.153729E-012	1.469373E-011	1	0.000000E+000
1	24.50872199	1.469373E-011	2.153729E-012	0	0.000000E+000
1	24.51291892	2.153729E-012	1.469373E-011	1	0.000000E+000
1	24.51300209	1.469373E-011	2.153729E-012	0	0.000000E+000
1	24.51369783	2.153729E-012	1.469373E-011	1	0.000000E+000
1	24.51443528	1.469373E-011	2.153729E-012	0	0.000000E+000
1	24.51456263	2.153729E-012	1.469373E-011	1	0.000000E+000
1	24.51468152	1.469373E-011	2.153729E-012	0	0.000000E+000
1	24.51702423	2.153729E-012	1.469373E-011	1	0.000000E+000
1	24.51730667	1.469373E-011	2.153729E-012	0	0.000000E+000
1	24.51877194	2.153729E-012	1.469373E-011	1	0.000000E+000
1	24.51927711	1.469373E-011	2.153729E-012	0	0.000000E+000
1	24.51976208	2.153729E-012	1.469373E-011	1	0.000000E+000
1	24.51978416	1.469373E-011	2.153729E-012	0	0.000000E+000
1	24.51986676	2.153729E-012	1.469373E-011	1	0.000000E+000
1	24.52006979	1.469373E-011	2.153729E-012	0	0.000000E+000
1	24.52009096	2.153729E-012	1.469373E-011	1	0.000000E+000
1	24.52040901	1.469373E-011	2.153729E-012	0	0.000000E+000
1	24.52043543	2.153729E-012	1.469373E-011	1	0.000000E+000
1	24.52049822	1.469373E-011	2.153729E-012	0	0.000000E+000
1	24.52052548	2.153729E-012	1.469373E-011	1	0.000000E+000
1	24.52098520	1.469373E-011	2.153729E-012	0	0.000000E+000
1	24.52099164	2.153729E-012	1.469373E-011	1	0.000000E+000
1	24.52128217	1.469373E-011	2.153729E-012	0	0.000000E+000
1	24.52278125	2.153729E-012	1.469373E-011	1	0.000000E+000
1	24.52343795	1.469373E-011	2.153729E-012	0	0.000000E+000
1	24.52346477	2.153729E-012	1.469373E-011	1	0.000000E+000
1	24.52385608	1.469373E-011	2.153729E-012	0	0.000000E+000
1	24.61413567	2.153729E-012	1.469373E-011	1	0.000000E+000
1	24.61440680	1.469373E-011	2.153729E-012	0	0.000000E+000
1	24.61443960	2.153729E-012	1.469373E-011	1	0.000000E+000
1	24.61449311	1.469373E-011	2.153729E-012	0	0.000000E+000
1	24.61459461	2.153729E-012	1.469373E-011	1	0.000000E+000
1	24.61471470	1.469373E-011	2.153729E-012	0	0.000000E+000
1	24.61782135	2.153729E-012	1.469373E-011	1	0.000000E+000
1	24.61892630	1.469373E-011	2.153729E-012	0	0.000000E+000
1	24.61892829	2.153729E-012	1.469373E-011	1	0.000000E+000
1	24.61949280	1.469373E-011	2.153729E-012	0	0.000000E+000
1	24.62022192	2.153729E-012	1.469373E-011	1	0.000000E+000
1	24.62027600	1.469373E-011	2.153729E-012	0	0.000000E+000
1	24.62030603	2.153729E-012	1.469373E-011	1	0.000000E+000
1	24.62120696	1.469373E-011	2.153729E-012	0	0.000000E+000
1	24.62264352	2.153729E-012	1.469373E-011	1	0.000000E+000
1	24.62312291	1.469373E-011	2.153729E-012	0	0.000000E+000
1	24.62350944	2.153729E-012	1.469373E-011	1	0.000000E+000
1	24.62355050	1.469373E-011	2.153729E-012	0	0.000000E+000
1	24.62359486	2.153729E-012	1.469373E-011	1	0.000000E+000
1	24.62457319	1.469373E-011	2.153729E-012	0	0.000000E+000
1	24.62512213	2.153729E-012	1.469373E-011	1	0.000000E+000
1	24.62549632	1.469373E-011	2.153729E-012	0	0.000000E+000
1	24.62551634	2.153729E-012	1.469373E-011	1	0.000000E+000
1	24.62591282	1.469373E-011	2.153729E-012	0	0.000000E+000
1	24.62595393	2.153729E-012	1.469373E-011	1	0.000000E+000
1	24.62632004	1.469373E-011	2.153729E-012	0	0.000000E+000
1	24.62659567	2.153729E-012	1.469373E-011	1	0.000000E+000
1	24.62789979	1.469373E-011	2.153729E-012	0	0.000000E+000
1	24.62848746	2.153729E-012	1.469373E-011	1	0.000000E+000
1	24.62879637	1.469373E-011	2.153729E-012	0	0.000000E+000
1	24.62940651	2.153729E-012	1.469373E-011	1	0.000000E+000
1	24.62984315	1.469373E-011	2.153729E-012	0	0.000000E+000
1	24.63024459	2.153729E-012	1.469373E-011	1	0.000000E+000
1	24.63134428	1.469373E-011	2.153729E-012	0	0.000000E+000
1	24.63136677	2.153729E-012	1.469373E-011	1	0.000000E+000
1	24.63165862	1.469373E-011	2.153729E-012	0	0.000000E+000
1	24.63207396	2.153729E-012	1.469373E-011	1	0.000000E+000
1	24.63220570	1.469373E-011	2.153729E-012	0	0.000000E+000
1	24.63532044	2.153729E-012	1.469373E-011	1	0.000000E+000
1	24.63540533	1.469373E-011	2.153729E-012	0	0.000000E+000
1	24.63937053	2.153729E-012	1.469373E-011	1	0.000000E+000
1	24.64000179	1.469373E-011	2.153729E-012	0	0.000000E+000
1	24.64098250	2.153729E-012	1.469373E-011	1	0.000000E+000
1	24.64169721	1.469373E-011	2.153729E-012	0	0.000000E+000
1	24.64172448	2.153729E-012	1.469373E-011	1	0.000000E+000
1	24.64177374	1.469373E-011	2.153729E-012	0	0.000000E+000
1	24.64181480	2.153729E-012	1.469373E-011	1	0.000000E+000
1	24.64357375	1.469373E-011	2.153729E-012	0	0.000000E+000
1	24.64407196	2.153729E-012	1.469373E-011	1	0.000000E+000
1	24.64429680	1.469373E-011	2.153729E-012	0	0.000000E+000
1	24.64437160	2.153729E-012	1.469373E-011	1	0.000000E+000
1	24.64446107	1.469373E-011	2.153729E-012	0	0.000000E+000
1	24.65126777	2.153729E-012	1.469373E-011	1	0.000000E+000
1	24.65130042	1.469373E-011	2.153729E-012	0	0.000000E+000
1	24.65145954	2.153729E-012	1.469373E-011	1	0.000000E+000
1	24.65161512	1.469373E-011	2.153729E-012	0	0.000000E+000
1	24.65205348	2.153729E-012	1.469373E-011	1	0.000000E+000
1	24.65253022	1.469373E-011	2.153729E-012	0	0.000000E+000
1	24.65322271	2.153729E-012	1.469373E-011	1	0.000000E+000
1	24.65331832	1.469373E-011	2.153729E-012	0	0.000000E+000
1	24.65333378	2.153729E-012	1.469373E-011	1	0.000000E+000
1	24.65391845	1.469373E-011	2.153729E-012	0	0.000000E+000
1	24.65481658	2.153729E-012	1.469373E-011	1	0.000000E+000
1	24.65486739	1.469373E-011	2.153729E-012	0	0.000000E+000
1	24.65499756	2.153729E-012	1.469373E-011	1	0.000000E+000
1	24.65572748	1.469373E-011	2.153729E-012	0	0.000000E+000
1	24.65622741	2.153729E-012	1.469373E-011	1	0.000000E+000
1	24.65659473	1.469373E-011	2.153729E-012	0	0.000000E+000
1	24.65659804	2.153729E-012	1.469373E-011	1	0.000000E+000
1	24.65774264	1.469373E-011	2.153729E-012	0	0.000000E+000
1	24.65801667	2.153729E-012	1.469373E-011	1	0.000000E+000
1	24.65806395	1.469373E-011	2.153729E-012	0	0.000000E+000
1	24.65808022	2.153729E-012	1.469373E-011	1	0.000000E+000
1	24.65920610	1.469373E-011	2.153729E-012	0	0.000000E+000
1	24.65960392	2.153729E-012	1.469373E-011	1	0.000000E+000
1	24.65985577	1.469373E-011	2.153729E-012	0	0.000000E+000
1	24.66024129	2.153729E-012	1.469373E-011	1	0.000000E+000
1	24.66053925	1.469373E-011	2.153729E-012	0	0.000000E+000
1	24.66057684	2.153729E-012	1.469373E-011	1	0.000000E+000
1	24.66086372	1.469373E-011	2.153729E-012	0	0.000000E+000
1	24.66173113	2.153729E-012	1.469373E-011	1	0.000000E+000
1	24.66197148	1.469373E-011	2.153729E-012	0	0.000000E+000
1	24.66228462	2.153729E-012	1.469373E-011	1	0.000000E+000
1	24.66255826	1.469373E-011	2.153729E-012	0	0.000000E+000
1	24.66307258	2.153729E-012	1.469373E-011	1	0.000000E+000
1	24.66333802	1.469373E-011	2.153729E-012	0	0.000000E+000
1	24.66335554	2.153729E-012	1.469373E-011	1	0.000000E+000
1	24.66399167	1.469373E-011	2.153729E-012	0	0.000000E+000
1	24.66496276	2.153729E-012	1.469373E-011	1	0.000000E+000
1	24.66524251	1.469373E-011	2.153729E-012	0	0.000000E+000
1	24.66545210	2.153729E-012	1.469373E-011	1	0.000000E+000
1	24.66625266	1.469373E-011	2.153729E-012	0	0.000000E+000
1	24.66668182	2.153729E-012	1.469373E-011	1	0.000000E+000
1	24.66714808	1.469373E-011	2.153729E-012	0	0.000000E+000
1	24.66717879	2.153729E-012	1.469373E-011	1	0.000000E+000
1	24.66768847	1.469373E-011	2.153729E-012	0	0.000000E+000
1	24.66871839	2.153729E-012	1.469373E-011	1	0.000000E+000
1	24.66939322	1.469373E-011	2.153729E-012	0	0.000000E+000
1	24.67211515	2.153729E-012	1.469373E-011	1	0.000000E+000
1	24.67213279	1.469373E-011	2.153729E-012	0	0.000000E+000
1	24.67215984	2.153729E-012	1.469373E-011	1	0.000000E+000
1	24.67239970	1.469373E-011	2.153729E-012	0	0.000000E+000
1	24.67244049	2.153729E-012	1.469373E-011	1	0.000000E+000
1	24.67402417	1.469373E-011	2.153729E-012	0	0.000000E+000
1	24.67529114	2.153729E-012	1.469373E-011	1	0.000000E+000
1	24.67589976	1.469373E-011	2.153729E-012	0	0.000000E+000
1	24.67715947	2.153729E-012	1.469373E-011	1	0.000000E+000
1	24.67750718	1.469373E-011	2.153729E-012	0	0.000000E+000
1	24.67778866	2.153729E-012	1.469373E-011	1	0.000000E+000
1	24.67800107	1.469373E-011	2.153729E-012	0	0.000000E+000
1	24.67852997	2.153729E-012	1.469373E-011	1	0.000000E+000
1	24.67859131	1.469373E-011	2.153729E-012	0	0.000000E+000
1	24.68114961	2.153729E-012	1.469373E-011	1	0.000000E+000
1	24.68121443	1.469373E-011	2.153729E-012	0	0.000000E+000
1	24.68123814	2.153729E-012	1.469373E-011	1	0.000000E+000
1	24.68175601	1.469373E-011	2.153729E-012	0	0.000000E+000
1	24.68193546	2.153729E-012	1.469373E-011	1	0.000000E+000
1	24.68202063	1.469373E-011	2.153729E-012	0	0.000000E+000
1	24.68253633	2.153729E-012	1.469373E-011	1	0.000000E+000
1	24.68269296	1.469373E-011	2.153729E-012	0	0.000000E+000
1	24.68274864	2.153729E-012	1.469373E-011	1	0.000000E+000
1	24.68359394	1.469373E-011	2.153729E-012	0	0.000000E+000
1	24.68378408	2.153729E-012	1.469373E-011	1	0.000000E+000
1	24.68451660	1.469373E-011	2.153729E-012	0	0.000000E+000
1	24.68462119	2.153729E-012	1.469373E-011	1	0.000000E+000
1	24.68465598	1.469373E-011	2.153729E-012	0	0.000000E+000
1	24.68475398	2.153729E-012	1.469373E-011	1	0.000000E+000
1	24.68500129	1.469373E-011	2.153729E-012	0	0.000000E+000
1	24.68576370	2.153729E-012	1.469373E-011	1	0.000000E+000
1	24.68606358	1.469373E-011	2.153729E-012	0	0.000000E+000
1	24.68638271	2.153729E-012	1.469373E-011	1	0.000000E+000
1	24.68648011	1.469373E-011	2.153729E-012	0	0.000000E+000
1	24.68649722	2.153729E-012	1.469373E-011	1	0.000000E+000
1	24.68659515	1.469373E-011	2.153729E-012	0	0.000000E+000
1	24.68791248	2.153729E-012	1.469373E-011	1	0.000000E+000
1	24.68811194	1.469373E-011	2.153729E-012	0	0.000000E+000
1	24.68829416	2.153729E-012	1.469373E-011	1	0.000000E+000
1	24.68853208	1.469373E-011	2.153729E-012	0	0.000000E+000
1	24.68860056	2.153729E-012	1.469373E-011	1	0.000000E+000
1	24.68928084	1.469373E-011	2.153729E-012	0	0.000000E+000
1	24.68950631	2.153729E-012	1.469373E-011	1	0.000000E+000
1	24.68965770	1.469373E-011	2.153729E-012	0	0.000000E+000
1	24.69147717	2.153729E-012	1.469373E-011	1	0.000000E+000
1	24.69149735	1.469373E-011	2.153729E-012	0	0.000000E+000
1	24.69155218	2.153729E-012	1.469373E-011	1	0.000000E+000
1	24.69171392	1.469373E-011	2.153729E-012	0	0.000000E+000
1	24.69405481	2.153729E-012	1.469373E-011	1	0.000000E+000
1	24.69464439	1.469373E-011	2.153729E-012	0	0.000000E+000
1	24.69568212	2.153729E-012	1.469373E-011	1	0.000000E+000
1	24.69625121	1.469373E-011	2.153729E-012	0	0.000000E+000
1	24.69666070	2.153729E-012	1.469373E-011	1	0.000000E+000
1	24.69701647	1.469373E-011	2.153729E-012	0	0.000000E+000
1	24.69702040	2.153729E-012	1.469373E-011	1	0.000000E+000
1	24.69714114	1.469373E-011	2.153729E-012	0	0.000000E+000
1	24.69718607	2.153729E-012	1.469373E-011	1	0.000000E+000
1	24.69766701	1.469373E-011	2.153729E-012	0	0.000000E+000
1	24.69813002	2.153729E-012	1.469373E-011	1	0.000000E+000
1	24.69822331	1.469373E-011	2.153729E-012	0	0.000000E+000
1	24.69915420	2.153729E-012	1.469373E-011	1	0.000000E+000
1	24.69940719	1.469373E-011	2.153729E-012	0	0.000000E+000
1	24.70025295	2.153729E-012	1.469373E-011	1	0.000000E+000
1	24.70043896	1.469373E-011	2.153729E-012	0	0.000000E+000
1	24.70046903	2.153729E-012	1.469373E-011	1	0.000000E+000
1	24.70054403	1.469373E-011	2.153729E-012	0	0.000000E+000
1	24.70130524	2.153729E-012	1.469373E-011	1	0.000000E+000
1	24.70142892	1.469373E-011	2.153729E-012	0	0.000000E+000
1	24.70305679	2.153729E-012	1.469373E-011	1	0.000000E+000
1	24.70312611	1.469373E-011	2.153729E-012	0	0.000000E+000
1	24.70323049	2.153729E-012	1.469373E-011	1	0.000000E+000
1	24.70369248	1.469373E-011	2.153729E-012	0	0.000000E+000
1	24.70373982	2.153729E-012	1.469373E-011	1	0.000000E+000
1	24.70393120	1.469373E-011	2.153729E-012	0	0.000000E+000
1	24.70394542	2.153729E-012	1.469373E-011	1	0.000000E+000
1	24.70416655	1.469373E-011	2.153729E-012	0	0.000000E+000
1	24.70445004	2.153729E-012	1.469373E-011	1	0.000000E+000
1	24.70527196	1.469373E-011	2.153729E-012	0	0.000000E+000
1	24.70576830	2.153729E-012	1.469373E-011	1	0.000000E+000
1	24.70584986	1.469373E-011	2.153729E-012	0	0.000000E+000
1	24.70642982	2.153729E-012	1.469373E-011	1	0.000000E+000
1	24.70671168	1.469373E-011	2.153729E-012	0	0.000000E+000
1	24.70740662	2.153729E-012	1.469373E-011	1	0.000000E+000
1	24.70752304	1.469373E-011	2.153729E-012	0	0.000000E+000
1	24.71015942	2.153729E-012	1.469373E-011	1	0.000000E+000
1	24.71035541	1.469373E-011	2.153729E-012	0	0.000000E+000
1	24.71223701	2.153729E-012	1.469373E-011	1	0.000000E+000
1	24.71231860	1.469373E-011	2.153729E-012	0	0.000000E+000
1	24.71278930	2.153729E-012	1.469373E-011	1	0.000000E+000
1	24.71310665	1.469373E-011	2.153729E-012	0	0.000000E+000
1	24.71314878	2.153729E-012	1.469373E-011	1	0.000000E+000
1	24.71342849	1.469373E-011	2.153729E-012	0	0.000000E+000
1	24.71379409	2.153729E-012	1.469373E-011	1	0.000000E+000
1	24.71403001	1.469373E-011	2.153729E-012	0	0.000000E+000
1	24.71444837	2.153729E-012	1.469373E-011	1	0.000000E+000
1	24.71539372	1.469373E-011	2.153729E-012	0	0.000000E+000
1	24.71759580	2.153729E-012	1.469373E-011	1	0.000000E+000
1	24.71774432	1.469373E-011	2.153729E-012	0	0.000000E+000
1	24.71777030	2.153729E-012	1.469373E-011	1	0.000000E+000
1	24.71855250	1.469373E-011	2.153729E-012	0	0.000000E+000
1	24.71944729	2.153729E-012	1.469373E-011	1	0.000000E+000
1	24.71998206	1.469373E-011	2.153729E-012	0	0.000000E+000
1	24.72148823	2.153729E-012	1.469373E-011	1	0.000000E+000
1	24.72229701	1.469373E-011	2.153729E-012	0	0.000000E+000
1	24.72517566	2.153729E-012	1.469373E-011	1	0.000000E+000
1	24.72518109	1.469373E-011	2.153729E-012	0	0.000000E+000
1	24.72594853	2.153729E-012	1.469373E-011	1	0.000000E+000
1	24.72644009	1.469373E-011	2.153729E-012	0	0.000000E+000
1	24.72710580	2.153729E-012	1.469373E-011	1	0.000000E+000
1	24.72771957	1.469373E-011	2.153729E-012	0	0.000000E+000
1	24.72878108	2.153729E-012	1.469373E-011	1	0.000000E+000
1	24.72921583	1.469373E-011	2.153729E-012	0	0.000000E+000
1	24.73209747	2.153729E-012	1.469373E-011	1	0.000000E+000
1	24.73224143	1.469373E-011	2.153729E-012	0	0.000000E+000
1	24.73228493	2.153729E-012	1.469373E-011	1	0.000000E+000
1	24.73287101	1.469373E-011	2.153729E-012	0	0.000000E+000
1	24.73295982	2.153729E-012	1.469373E-011	1	0.000000E+000
1	24.73313038	1.469373E-011	2.153729E-012	0	0.000000E+000
1	24.73314842	2.153729E-012	1.469373E-011	1	0.000000E+000
1	24.73317849	1.469373E-011	2.153729E-012	0	0.000000E+000
1	24.73460049	2.153729E-012	1.469373E-011	1	0.000000E+000
1	24.73524263	1.469373E-011	2.153729E-012	0	0.000000E+000
1	24.73722449	2.153729E-012	1.469373E-011	1	0.000000E+000
1	24.73725638	1.469373E-011	2.153729E-012	0	0.000000E+000
1	24.73868564	2.153729E-012	1.469373E-011	1	0.000000E+000
1	24.73878232	1.469373E-011	2.153729E-012	0	0.000000E+000
1	24.73883312	2.153729E-012	1.469373E-011	1	0.000000E+000
1	24.73888912	1.469373E-011	2.153729E-012	0	0.000000E+000
1	24.73950086	2.153729E-012	1.469373E-011	1	0.000000E+000
1	24.73977328	1.469373E-011	2.153729E-012	0	0.000000E+000
1	24.73988433	2.153729E-012	1.469373E-011	1	0.000000E+000
1	24.74047417	1.469373E-011	2.153729E-012	0	0.000000E+000
1	24.74275040	2.153729E-012	1.469373E-011	1	0.000000E+000
1	24.74283474	1.469373E-011	2.153729E-012	0	0.000000E+000
1	24.74372495	2.153729E-012	1.469373E-011	1	0.000000E+000
1	24.74410732	1.469373E-011	2.153729E-012	0	0.000000E+000
1	24.74412873	2.153729E-012	1.469373E-011	1	0.000000E+000
1	24.74439486	1.469373E-011	2.153729E-012	0	0.000000E+000
1	24.74440724	2.153729E-012	1.469373E-011	1	0.000000E+000
1	24.74444276	1.469373E-011	2.153729E-012	0	0.000000E+000
1	24.74445420	2.153729E-012	1.469373E-011	1	0.000000E+000
1	24.74490089	1.469373E-011	2.153729E-012	0	0.000000E+000
1	24.74496959	2.153729E-012	1.469373E-011	1	0.000000E+000
1	24.74497729	1.469373E-011	2.153729E-012	0	0.000000E+000
1	24.74513314	2.153729E-012	1.469373E-011	1	0.000000E+000
1	24.74555629	1.469373E-011	2.153729E-012	0	0.000000E+000
1	24.74564396	2.153729E-012	1.469373E-011	1	0.000000E+000
1	24.74583899	1.469373E-011	2.153729E-012	0	0.000000E+000
1	24.74587626	2.153729E-012	1.469373E-011	1	0.000000E+000
1	24.74613997	1.469373E-011	2.153729E-012	0	0.000000E+000
1	24.74614495	2.153729E-012	1.469373E-011	1	0.000000E+000
1	24.74668068	1.469373E-011	2.153729E-012	0	0.000000E+000
1	24.74670492	2.153729E-012	1.469373E-011	1	0.000000E+000
1	24.74705896	1.469373E-011	2.153729E-012	0	0.000000E+000
1	24.74708407	2.153729E-012	1.469373E-011	1	0.000000E+000
1	24.74734381	1.469373E-011	2.153729E-012	0	0.000000E+000
1	24.74736202	2.153729E-012	1.469373E-011	1	0.000000E+000
1	24.74746241	1.469373E-011	2.153729E-012	0	0.000000E+000
1	24.74758727	2.153729E-012	1.469373E-011	1	0.000000E+000
1	24.74832847	1.469373E-011	2.153729E-012	0	0.000000E+000
1	24.74854059	2.153729E-012	1.469373E-011	1	0.000000E+000
1	24.74856433	1.469373E-011	2.153729E-012	0	0.000000E+000
1	24.74918698	2.153729E-012	1.469373E-011	1	0.000000E+000
1	24.74942833	1.469373E-011	2.153729E-012	0	0.000000E+000
1	24.74999421	2.153729E-012	1.469373E-011	1	0.000000E+000
1	24.75181505	1.469373E-011	2.153729E-012	0	0.000000E+000
1	24.75278779	2.153729E-012	1.469373E-011	1	0.000000E+000
1	24.75291344	1.469373E-011	2.153729E-012	0	0.000000E+000
1	24.75472394	2.153729E-012	1.469373E-011	1	0.000000E+000
1	24.75497450	1.469373E-011	2.153729E-012	0	0.000000E+000
1	24.75499077	2.153729E-012	1.469373E-011	1	0.000000E+000
1	24.75522686	1.469373E-011	2.153729E-012	0	0.000000E+000
1	24.75527392	2.153729E-012	1.469373E-011	1	0.000000E+000
1	24.75592626	1.469373E-011	2.153729E-012	0	0.000000E+000
1	24.75595089	2.153729E-012	1.469373E-011	1	0.000000E+000
1	24.75596408	1.469373E-011	2.153729E-012	0	0.000000E+000
1	24.75822307	2.153729E-012	1.469373E-011	1	0.000000E+000
1	24.75838662	1.469373E-011	2.153729E-012	0	0.000000E+000
1	24.75842157	2.153729E-012	1.469373E-011	1	0.000000E+000
1	24.75969225	1.469373E-011	2.153729E-012	0	0.000000E+000
1	24.75989731	2.153729E-012	1.469373E-011	1	0.000000E+000
1	24.75998502	1.469373E-011	2.153729E-012	0	0.000000E+000
1	24.76019797	2.153729E-012	1.469373E-011	1	0.000000E+000
1	24.76046213	1.469373E-011	2.153729E-012	0	0.000000E+000
1	24.76072554	2.153729E-012	1.469373E-011	1	0.000000E+000
1	24.76074929	1.469373E-011	2.153729E-012	0	0.000000E+000
1	24.76124753	2.153729E-012	1.469373E-011	1	0.000000E+000
1	24.76164592	1.469373E-011	2.153729E-012	0	0.000000E+000
1	24.76270803	2.153729E-012	1.469373E-011	1	0.000000E+000
1	24.76324851	1.469373E-011	2.153729E-012	0	0.000000E+000
1	24.76384648	2.153729E-012	1.469373E-011	1	0.000000E+000
1	24.76418097	1.469373E-011	2.153729E-012	0	0.000000E+000
1	24.76429104	2.153729E-012	1.469373E-011	1	0.000000E+000
1	24.76502350	1.469373E-011	2.153729E-012	0	0.000000E+000
1	24.76587949	2.153729E-012	1.469373E-011	1	0.000000E+000
1	24.76707220	1.469373E-011	2.153729E-012	0	0.000000E+000
1	24.76711028	2.153729E-012	1.469373E-011	1	0.000000E+000
1	24.76732215	1.469373E-011	2.153729E-012	0	0.000000E+000
1	24.76734921	2.153729E-012	1.469373E-011	1	0.000000E+000
1	24.76764743	1.469373E-011	2.153729E-012	0	0.000000E+000
1	24.76877043	2.153729E-012	1.469373E-011	1	0.000000E+000
1	24.76985392	1.469373E-011	2.153729E-012	0	0.000000E+000
1	24.77095534	2.153729E-012	1.469373E-011	1	0.000000E+000
1	24.77130517	1.469373E-011	2.153729E-012	0	0.000000E+000
1	24.77189776	2.153729E-012	1.469373E-011	1	0.000000E+000
1	24.77203146	1.469373E-011	2.153729E-012	0	0.000000E+000
1	24.77277027	2.153729E-012	1.469373E-011	1	0.000000E+000
1	24.77346285	1.469373E-011	2.153729E-012	0	0.000000E+000
1	24.77348192	2.153729E-012	1.469373E-011	1	0.000000E+000
1	24.77354678	1.469373E-011	2.153729E-012	0	0.000000E+000
1	24.77362018	2.153729E-012	1.469373E-011	1	0.000000E+000
1	24.77405231	1.469373E-011	2.153729E-012	0	0.000000E+000
1	24.77407419	2.153729E-012	1.469373E-011	1	0.000000E+000
1	24.77439257	1.469373E-011	2.153729E-012	0	0.000000E+000
1	24.77486564	2.153729E-012	1.469373E-011	1	0.000000E+000
1	24.77560498	1.469373E-011	2.153729E-012	0	0.000000E+000
1	24.77562035	2.153729E-012	1.469373E-011	1	0.000000E+000
1	24.77589711	1.469373E-011	2.153729E-012	0	0.000000E+000
1	24.77896318	2.153729E-012	1.469373E-011	1	0.000000E+000
1	24.77899397	1.469373E-011	2.153729E-012	0	0.000000E+000
1	24.77969575	2.153729E-012	1.469373E-011	1	0.000000E+000
1	24.78063149	1.469373E-011	2.153729E-012	0	0.000000E+000
1	24.78231178	2.153729E-012	1.469373E-011	1	0.000000E+000
1	24.78240438	1.469373E-011	2.153729E-012	0	0.000000E+000
1	24.78596606	2.153729E-012	1.469373E-011	1	0.000000E+000
1	24.78635477	1.469373E-011	2.153729E-012	0	0.000000E+000
1	24.78778436	2.153729E-012	1.469373E-011	1	0.000000E+000
1	24.78807220	1.469373E-011	2.153729E-012	0	0.000000E+000
1	24.78808195	2.153729E-012	1.469373E-011	1	0.000000E+000
1	24.78813581	1.469373E-011	2.153729E-012	0	0.000000E+000
1	24.78816296	2.153729E-012	1.469373E-011	1	0.000000E+000
1	24.78836128	1.469373E-011	2.153729E-012	0	0.000000E+000
1	24.78838243	2.153729E-012	1.469373E-011	1	0.000000E+000
1	24.78910799	1.469373E-011	2.153729E-012	0	0.000000E+000
1	24.78957304	2.153729E-012	1.469373E-011	1	0.000000E+000
1	24.78966063	1.469373E-011	2.153729E-012	0	0.000000E+000
1	24.78988042	2.153729E-012	1.469373E-011	1	0.000000E+000
1	24.79005423	1.469373E-011	2.153729E-012	0	0.000000E+000
1	24.79005780	2.153729E-012	1.469373E-011	1	0.000000E+000
1	24.79013349	1.469373E-011	2.153729E-012	0	0.000000E+000
1	24.79071970	2.153729E-012	1.469373E-011	1	0.000000E+000
1	24.79121409	1.469373E-011	2.153729E-012	0	0.000000E+000
1	24.79129690	2.153729E-012	1.469373E-011	1	0.000000E+000
1	24.79230234	1.469373E-011	2.153729E-012	0	0.000000E+000
1	24.79349154	2.153729E-012	1.469373E-011	1	0.000000E+000
1	24.79356636	1.469373E-011	2.153729E-012	0	0.000000E+000
1	24.79385763	2.153729E-012	1.469373E-011	1	0.000000E+000
1	24.79400820	1.469373E-011	2.153729E-012	0	0.000000E+000
1	24.79403807	2.153729E-012	1.469373E-011	1	0.000000E+000
1	24.79418906	1.469373E-011	2.153729E-012	0	0.000000E+000
1	24.79631222	2.153729E-012	1.469373E-011	1	0.000000E+000
1	24.79658824	1.469373E-011	2.153729E-012	0	0.000000E+000
1	24.79659244	2.153729E-012	1.469373E-011	1	0.000000E+000
1	24.79694268	1.469373E-011	2.153729E-012	0	0.000000E+000
1	24.79705724	2.153729E-012	1.469373E-011	1	0.000000E+000
1	24.79736295	1.469373E-011	2.153729E-012	0	0.000000E+000
1	24.79743137	2.153729E-012	1.469373E-011	1	0.000000E+000
1	24.79775064	1.469373E-011	2.153729E-012	0	0.000000E+000
1	24.79810078	2.153729E-012	1.469373E-011	1	0.000000E+000
1	24.79829885	1.469373E-011	2.153729E-012	0	0.000000E+000
1	24.79830508	2.153729E-012	1.469373E-011	1	0.000000E+000
1	24.79872259	1.469373E-011	2.153729E-012	0	0.000000E+000
1	24.79891051	2.153729E-012	1.469373E-011	1	0.000000E+000
1	24.79894365	1.469373E-011	2.153729E-012	0	0.000000E+000
1	24.80031176	2.153729E-012	1.469373E-011	1	0.000000E+000
1	24.80123244	1.469373E-011	2.153729E-012	0	0.000000E+000
1	24.80126909	2.153729E-012	1.469373E-011	1	0.000000E+000
1	24.80138218	1.469373E-011	2.153729E-012	0	0.000000E+000
1	24.80139305	2.153729E-012	1.469373E-011	1	0.000000E+000
1	24.80175861	1.469373E-011	2.153729E-012	0	0.000000E+000
1	24.80194421	2.153729E-012	1.469373E-011	1	0.000000E+000
1	24.80297797	1.469373E-011	2.153729E-012	0	0.000000E+000
1	24.82025943	2.153729E-012	1.469373E-011	1	0.000000E+000
1	24.82041094	1.469373E-011	2.153729E-012	0	0.000000E+000
1	24.82060012	2.153729E-012	1.469373E-011	1	0.000000E+000
1	24.82067207	1.469373E-011	2.153729E-012	0	0.000000E+000
1	24.82087292	2.153729E-012	1.469373E-011	1	0.000000E+000
1	24.82095891	1.469373E-011	2.153729E-012	0	0.000000E+000
1	24.82111668	2.153729E-012	1.469373E-011	1	0.000000E+000
1	24.82187684	1.469373E-011	2.153729E-012	0	0.000000E+000
1	24.82192125	2.153729E-012	1.469373E-011	1	0.000000E+000
1	24.82246257	1.469373E-011	2.153729E-012	0	0.000000E+000
1	24.82283202	2.153729E-012	1.469373E-011	1	0.000000E+000
1	24.82291820	1.469373E-011	2.153729E-012	0	0.000000E+000
1	24.82305524	2.153729E-012	1.469373E-011	1	0.000000E+000
1	24.82453900	1.469373E-011	2.153729E-012	0	0.000000E+000
1	24.82488509	2.153729E-012	1.469373E-011	1	0.000000E+000
1	24.82525623	1.469373E-011	2.153729E-012	0	0.000000E+000
1	24.82527313	2.153729E-012	1.469373E-011	1	0.000000E+000
1	24.82706207	1.469373E-011	2.153729E-012	0	0.000000E+000
1	24.82804361	2.153729E-012	1.469373E-011	1	0.000000E+000
1	24.82907202	1.469373E-011	2.153729E-012	0	0.000000E+000
1	24.82912728	2.153729E-012	1.469373E-011	1	0.000000E+000
1	24.82960442	1.469373E-011	2.153729E-012	0	0.000000E+000
1	24.83111073	2.153729E-012	1.469373E-011	1	0.000000E+000
1	24.83114312	1.469373E-011	2.153729E-012	0	0.000000E+000
1	24.83116849	2.153729E-012	1.469373E-011	1	0.000000E+000
1	24.83118371	1.469373E-011	2.153729E-012	0	0.000000E+000
1	24.83125227	2.153729E-012	1.469373E-011	1	0.000000E+000
1	24.83165818	1.469373E-011	2.153729E-012	0	0.000000E+000
1	24.83167964	2.153729E-012	1.469373E-011	1	0.000000E+000
1	24.83255646	1.469373E-011	2.153729E-012	0	0.000000E+000
1	24.83324036	2.153729E-012	1.469373E-011	1	0.000000E+000
1	24.83393126	1.469373E-011	2.153729E-012	0	0.000000E+000
1	24.83566205	2.153729E-012	1.469373E-011	1	0.000000E+000
1	24.83588389	1.469373E-011	2.153729E-012	0	0.000000E+000
1	24.83596214	2.153729E-012	1.469373E-011	1	0.000000E+000
1	24.83683330	1.469373E-011	2.153729E-012	0	0.000000E+000
1	24.83739015	2.153729E-012	1.469373E-011	1	0.000000E+000
1	24.83948489	1.469373E-011	2.153729E-012	0	0.000000E+000
1	24.83950042	2.153729E-012	1.469373E-011	1	0.000000E+000
1	24.83972351	1.469373E-011	2.153729E-012	0	0.000000E+000
1	24.84046325	2.153729E-012	1.469373E-011	1	0.000000E+000
1	24.84050657	1.469373E-011	2.153729E-012	0	0.000000E+000
1	24.84141420	2.153729E-012	1.469373E-011	1	0.000000E+000
1	24.84144907	1.469373E-011	2.153729E-012	0	0.000000E+000
1	24.84151262	2.153729E-012	1.469373E-011	1	0.000000E+000
1	24.84179135	1.469373E-011	2.153729E-012	0	0.000000E+000
1	24.84401001	2.153729E-012	1.469373E-011	1	0.000000E+000
1	24.84415293	1.469373E-011	2.153729E-012	0	0.000000E+000
1	24.84416279	2.153729E-012	1.469373E-011	1	0.000000E+000
1	24.84467094	1.469373E-011	2.153729E-012	0	0.000000E+000
1	24.84533377	2.153729E-012	1.469373E-011	1	0.000000E+000
1	24.84546072	1.469373E-011	2.153729E-012	0	0.000000E+000
1	24.84547030	2.153729E-012	1.469373E-011	1	0.000000E+000
1	24.84601222	1.469373E-011	2.153729E-012	0	0.000000E+000
1	24.84605717	2.153729E-012	1.469373E-011	1	0.000000E+000
1	24.84637796	1.469373E-011	2.153729E-012	0	0.000000E+000
1	24.84731919	2.153729E-012	1.469373E-011	1	0.000000E+000
1	24.84736721	1.469373E-011	2.153729E-012	0	0.000000E+000
1	26.06413280	2.234698E-012	1.477470E-011	1	0.000000E+000
1	26.06418715	1.477470E-011	2.234698E-012	0	0.000000E+000
1	26.06420340	2.234698E-012	1.477470E-011	1	0.000000E+000
1	26.06518373	1.477470E-011	2.234698E-012	0	0.000000E+000
1	26.06525972	2.234698E-012	1.477470E-011	1	0.000000E+000
1	26.06527666	1.477470E-011	2.234698E-012	0	0.000000E+000
1	26.06627052	2.234698E-012	1.477470E-011	1	0.000000E+000
1	26.06628262	1.477470E-011	2.234698E-012	0	0.000000E+000
1	26.06792389	2.234698E-012	1.477470E-011	1	0.000000E+000
1	26.06795973	1.477470E-011	2.234698E-012	0	0.000000E+000
1	26.06854580	2.234698E-012	1.477470E-011	1	0.000000E+000
1	26.06902911	1.477470E-011	2.234698E-012	0	0.000000E+000
1	26.06904437	2.234698E-012	1.477470E-011	1	0.000000E+000
1	26.06954376	1.477470E-011	2.234698E-012	0	0.000000E+000
1	26.07123151	2.234698E-012	1.477470E-011	1	0.000000E+000
1	26.07139542	1.477470E-011	2.234698E-012	0	0.000000E+000
1	26.07169177	2.234698E-012	1.477470E-011	1	0.000000E+000
1	26.07175728	1.477470E-011	2.234698E-012	0	0.000000E+000
1	26.07324261	2.234698E-012	1.477470E-011	1	0.000000E+000
1	26.07337811	1.477470E-011	2.234698E-012	0	0.000000E+000
1	26.07338880	2.234698E-012	1.477470E-011	1	0.000000E+000
1	26.07341133	1.477470E-011	2.234698E-012	0	0.000000E+000
1	26.07343299	2.234698E-012	1.477470E-011	1	0.000000E+000
1	26.07391956	1.477470E-011	2.234698E-012	0	0.000000E+000
1	26.07393022	2.234698E-012	1.477470E-011	1	0.000000E+000
1	26.07425888	1.477470E-011	2.234698E-012	0	0.000000E+000
1	26.07542264	2.234698E-012	1.477470E-011	1	0.000000E+000
1	26.07549081	1.477470E-011	2.234698E-012	0	0.000000E+000
1	26.07667595	2.234698E-012	1.477470E-011	1	0.000000E+000
1	26.07736691	1.477470E-011	2.234698E-012	0	0.000000E+000
1	26.07738466	2.234698E-012	1.477470E-011	1	0.000000E+000
1	26.07770128	1.477470E-011	2.234698E-012	0	0.000000E+000
1	26.07824444	2.234698E-012	1.477470E-011	1	0.000000E+000
1	26.07855171	1.477470E-011	2.234698E-012	0	0.000000E+000
1	26.07868714	2.234698E-012	1.477470E-011	1	0.000000E+000
1	26.07870192	1.477470E-011	2.234698E-012	0	0.000000E+000
1	26.07899802	2.234698E-012	1.477470E-011	1	0.000000E+000
1	26.07909492	1.477470E-011	2.234698E-012	0	0.000000E+000
1	26.08096818	2.234698E-012	1.477470E-011	1	0.000000E+000
1	26.08099682	1.477470E-011	2.234698E-012	0	0.000000E+000
1	26.08409084	2.234698E-012	1.477470E-011	1	0.000000E+000
1	26.08444778	1.477470E-011	2.234698E-012	0	0.000000E+000
1	26.08535996	2.234698E-012	1.477470E-011	1	0.000000E+000
1	26.08591283	1.477470E-011	2.234698E-012	0	0.000000E+000
1	26.08625388	2.234698E-012	1.477470E-011	1	0.000000E+000
1	26.08716994	1.477470E-011	2.234698E-012	0	0.000000E+000
1	26.08791342	2.234698E-012	1.477470E-011	1	0.000000E+000
1	26.08800521	1.477470E-011	2.234698E-012	0	0.000000E+000
1	26.08931376	2.234698E-012	1.477470E-011	1	0.000000E+000
1	26.08958244	1.477470E-011	2.234698E-012	0	0.000000E+000
1	26.09115721	2.234698E-012	1.477470E-011	1	0.000000E+000
1	26.09132486	1.477470E-011	2.234698E-012	0	0.000000E+000
1	26.09207389	2.234698E-012	1.477470E-011	1	0.000000E+000
1	26.09219937	1.477470E-011	2.234698E-012	0	0.000000E+000
1	26.09318464	2.234698E-012	1.477470E-011	1	0.000000E+000
1	26.09374892	1.477470E-011	2.234698E-012	0	0.000000E+000
1	26.09475893	2.234698E-012	1.477470E-011	1	0.000000E+000
1	26.09483912	1.477470E-011	2.234698E-012	0	0.000000E+000
1	26.09533301	2.234698E-012	1.477470E-011	1	0.000000E+000
1	26.09545703	1.477470E-011	2.234698E-012	0	0.000000E+000
1	26.09546983	2.234698E-012	1.477470E-011	1	0.000000E+000
1	26.09578019	1.477470E-011	2.234698E-012	0	0.000000E+000
1	26.09633550	2.234698E-012	1.477470E-011	1	0.000000E+000
1	26.09647455	1.477470E-011	2.234698E-012	0	0.000000E+000
1	26.09651274	2.234698E-012	1.477470E-011	1	0.000000E+000
1	26.09691150	1.477470E-011	2.234698E-012	0	0.000000E+000
1	26.09741954	2.234698E-012	1.477470E-011	1	0.000000E+000
1	26.09774361	1.477470E-011	2.234698E-012	0	0.000000E+000
1	26.09858999	2.234698E-012	1.477470E-011	1	0.000000E+000
1	26.09872259	1.477470E-011	2.234698E-012	0	0.000000E+000
1	26.09877695	2.234698E-012	1.477470E-011	1	0.000000E+000
1	26.09883898	1.477470E-011	2.234698E-012	0	0.000000E+000
1	26.10002192	2.234698E-012	1.477470E-011	1	0.000000E+000
1	26.10081375	1.477470E-011	2.234698E-012	0	0.000000E+000
1	26.10095959	2.234698E-012	1.477470E-011	1	0.000000E+000
1	26.10100738	1.477470E-011	2.234698E-012	0	0.000000E+000
1	26.10130476	2.234698E-012	1.477470E-011	1	0.000000E+000
1	26.10174443	1.477470E-011	2.234698E-012	0	0.000000E+000
1	26.10234015	2.234698E-012	1.477470E-011	1	0.000000E+000
1	26.10279799	1.477470E-011	2.234698E-012	0	0.000000E+000
1	26.10284941	2.234698E-012	1.477470E-011	1	0.000000E+000
1	26.10303879	1.477470E-011	2.234698E-012	0	0.000000E+000
1	26.10388618	2.234698E-012	1.477470E-011	1	0.000000E+000
1	26.10541828	1.477470E-011	2.234698E-012	0	0.000000E+000
1	26.10711780	2.234698E-012	1.477470E-011	1	0.000000E+000
1	26.10782533	1.477470E-011	2.234698E-012	0	0.000000E+000
1	26.13291431	2.234698E-012	1.477470E-011	1	0.000000E+000
1	26.13293149	1.477470E-011	2.234698E-012	0	0.000000E+000
1	26.14109639	2.234698E-012	1.477470E-011	1	0.000000E+000
1	26.14117893	1.477470E-011	2.234698E-012	0	0.000000E+000
1	26.15076885	2.234698E-012	1.477470E-011	1	0.000000E+000
1	26.15121938	1.477470E-011	2.234698E-012	0	0.000000E+000
1	26.15123716	2.234698E-012	1.477470E-011	1	0.000000E+000
1	26.15127305	1.477470E-011	2.234698E-012	0	0.000000E+000
1	26.15415982	2.234698E-012	1.477470E-011	1	0.000000E+000
1	26.15442059	1.477470E-011	2.234698E-012	0	0.000000E+000
1	26.15523277	2.234698E-012	1.477470E-011	1	0.000000E+000
1	26.15567738	1.477470E-011	2.234698E-012	0	0.000000E+000
1	26.15597077	2.234698E-012	1.477470E-011	1	0.000000E+000
1	26.15604845	1.477470E-011	2.234698E-012	0	0.000000E+000
1	26.15787504	2.234698E-012	1.477470E-011	1	0.000000E+000
1	26.15801421	1.477470E-011	2.234698E-012	0	0.000000E+000
1	26.15812606	2.234698E-012	1.477470E-011	1	0.000000E+000
1	26.15849830	1.477470E-011	2.234698E-012	0	0.000000E+000
1	26.15853261	2.234698E-012	1.477470E-011	1	0.000000E+000
1	26.15857563	1.477470E-011	2.234698E-012	0	0.000000E+000
1	26.16039758	2.234698E-012	1.477470E-011	1	0.000000E+000
1	26.16055093	1.477470E-011	2.234698E-012	0	0.000000E+000
1	26.16092436	2.234698E-012	1.477470E-011	1	0.000000E+000
1	26.16151450	1.477470E-011	2.234698E-012	0	0.000000E+000
1	26.16156126	2.234698E-012	1.477470E-011	1	0.000000E+000
1	26.16181537	1.477470E-011	2.234698E-012	0	0.000000E+000
1	26.16330636	2.234698E-012	1.477470E-011	1	0.000000E+000
1	26.16348580	1.477470E-011	2.234698E-012	0	0.000000E+000
1	26.16675400	2.234698E-012	1.477470E-011	1	0.000000E+000
1	26.16721202	1.477470E-011	2.234698E-012	0	0.000000E+000
1	26.16738742	2.234698E-012	1.477470E-011	1	0.000000E+000
1	26.16791271	1.477470E-011	2.234698E-012	0	0.000000E+000
1	26.17082806	2.234698E-012	1.477470E-011	1	0.000000E+000
1	26.17093845	1.477470E-011	2.234698E-012	0	0.000000E+000
1	26.17215576	2.234698E-012	1.477470E-011	1	0.000000E+000
1	26.17249872	1.477470E-011	2.234698E-012	0	0.000000E+000
1	26.17282545	2.234698E-012	1.477470E-011	1	0.000000E+000
1	26.17293235	1.477470E-011	2.234698E-012	0	0.000000E+000
1	26.17327192	2.234698E-012	1.477470E-011	1	0.000000E+000
1	26.17337971	1.477470E-011	2.234698E-012	0	0.000000E+000
1	26.17387497	2.234698E-012	1.477470E-011	1	0.000000E+000
1	26.17412665	1.477470E-011	2.234698E-012	0	0.000000E+000
1	26.17608664	2.234698E-012	1.477470E-011	1	0.000000E+000
1	26.17609196	1.477470E-011	2.234698E-012	0	0.000000E+000
1	26.17869030	2.234698E-012	1.477470E-011	1	0.000000E+000
1	26.17884184	1.477470E-011	2.234698E-012	0	0.000000E+000
1	26.17885174	2.234698E-012	1.477470E-011	1	0.000000E+000
1	26.17891962	1.477470E-011	2.234698E-012	0	0.000000E+000
1	26.17895980	2.234698E-012	1.477470E-011	1	0.000000E+000
1	26.18010945	1.477470E-011	2.234698E-012	0	0.000000E+000
1	26.18130216	2.234698E-012	1.477470E-011	1	0.000000E+000
1	26.18132292	1.477470E-011	2.234698E-012	0	0.000000E+000
1	26.18173640	2.234698E-012	1.477470E-011	1	0.000000E+000
1	26.18195716	1.477470E-011	2.234698E-012	0	0.000000E+000
1	26.18281584	2.234698E-012	1.477470E-011	1	0.000000E+000
1	26.18403891	1.477470E-011	2.234698E-012	0	0.000000E+000
1	26.18433844	2.234698E-012	1.477470E-011	1	0.000000E+000
1	26.18487208	1.477470E-011	2.234698E-012	0	0.000000E+000
1	26.18580823	2.234698E-012	1.477470E-011	1	0.000000E+000
1	26.18599676	1.477470E-011	2.234698E-012	0	0.000000E+000
1	26.18821998	2.234698E-012	1.477470E-011	1	0.000000E+000
1	26.18838555	1.477470E-011	2.234698E-012	0	0.000000E+000
1	26.18923562	2.234698E-012	1.477470E-011	1	0.000000E+000
1	26.18943108	1.477470E-011	2.234698E-012	0	0.000000E+000
1	26.18945070	2.234698E-012	1.477470E-011	1	0.000000E+000
1	26.18959643	1.477470E-011	2.234698E-012	0	0.000000E+000
1	26.18961794	2.234698E-012	1.477470E-011	1	0.000000E+000
1	26.18972756	1.477470E-011	2.234698E-012	0	0.000000E+000
1	26.19068518	2.234698E-012	1.477470E-011	1	0.000000E+000
1	26.19091787	1.477470E-011	2.234698E-012	0	0.000000E+000
1	26.19160690	2.234698E-012	1.477470E-011	1	0.000000E+000
1	26.19267139	1.477470E-011	2.234698E-012	0	0.000000E+000
1	26.19287546	2.234698E-012	1.477470E-011	1	0.000000E+000
1	26.19294806	1.477470E-011	2.234698E-012	0	0.000000E+000
1	26.19302235	2.234698E-012	1.477470E-011	1	0.000000E+000
1	26.19340568	1.477470E-011	2.234698E-012	0	0.000000E+000
1	26.19387488	2.234698E-012	1.477470E-011	1	0.000000E+000
1	26.19396351	1.477470E-011	2.234698E-012	0	0.000000E+000
1	26.19479877	2.234698E-012	1.477470E-011	1	0.000000E+000
1	26.19486902	1.477470E-011	2.234698E-012	0	0.000000E+000
1	26.19491651	2.234698E-012	1.477470E-011	1	0.000000E+000
1	26.19519637	1.477470E-011	2.234698E-012	0	0.000000E+000
1	26.19574551	2.234698E-012	1.477470E-011	1	0.000000E+000
1	26.19611503	1.477470E-011	2.234698E-012	0	0.000000E+000
1	26.19643782	2.234698E-012	1.477470E-011	1	0.000000E+000
1	26.19670694	1.477470E-011	2.234698E-012	0	0.000000E+000
1	26.19673450	2.234698E-012	1.477470E-011	1	0.000000E+000
1	26.19682084	1.477470E-011	2.234698E-012	0	0.000000E+000
1	26.19751576	2.234698E-012	1.477470E-011	1	0.000000E+000
1	26.19780551	1.477470E-011	2.234698E-012	0	0.000000E+000
1	26.19783797	2.234698E-012	1.477470E-011	1	0.000000E+000
1	26.19793382	1.477470E-011	2.234698E-012	0	0.000000E+000
1	26.20179696	2.234698E-012	1.477470E-011	1	0.000000E+000
1	26.20185250	1.477470E-011	2.234698E-012	0	0.000000E+000
1	26.20315320	2.234698E-012	1.477470E-011	1	0.000000E+000
1	26.20335056	1.477470E-011	2.234698E-012	0	0.000000E+000
1	26.20337127	2.234698E-012	1.477470E-011	1	0.000000E+000
1	26.20422901	1.477470E-011	2.234698E-012	0	0.000000E+000
1	26.20433591	2.234698E-012	1.477470E-011	1	0.000000E+000
1	26.20454131	1.477470E-011	2.234698E-012	0	0.000000E+000
1	26.20476866	2.234698E-012	1.477470E-011	1	0.000000E+000
1	26.20550412	1.477470E-011	2.234698E-012	0	0.000000E+000
1	26.20562330	2.234698E-012	1.477470E-011	1	0.000000E+000
1	26.20587219	1.477470E-011	2.234698E-012	0	0.000000E+000
1	26.20623441	2.234698E-012	1.477470E-011	1	0.000000E+000
1	26.20626790	1.477470E-011	2.234698E-012	0	0.000000E+000
1	26.20786651	2.234698E-012	1.477470E-011	1	0.000000E+000
1	26.20830826	1.477470E-011	2.234698E-012	0	0.000000E+000
1	26.20983169	2.234698E-012	1.477470E-011	1	0.000000E+000
1	26.21041462	1.477470E-011	2.234698E-012	0	0.000000E+000
1	26.21042289	2.234698E-012	1.477470E-011	1	0.000000E+000
1	26.21074577	1.477470E-011	2.234698E-012	0	0.000000E+000
1	26.21185731	2.234698E-012	1.477470E-011	1	0.000000E+000
1	26.21268813	1.477470E-011	2.234698E-012	0	0.000000E+000
1	26.21375151	2.234698E-012	1.477470E-011	1	0.000000E+000
1	26.21385636	1.477470E-011	2.234698E-012	0	0.000000E+000
1	26.21388321	2.234698E-012	1.477470E-011	1	0.000000E+000
1	26.21404138	1.477470E-011	2.234698E-012	0	0.000000E+000
1	26.21406029	2.234698E-012	1.477470E-011	1	0.000000E+000
1	26.21414734	1.477470E-011	2.234698E-012	0	0.000000E+000
1	26.21451749	2.234698E-012	1.477470E-011	1	0.000000E+000
1	26.21498494	1.477470E-011	2.234698E-012	0	0.000000E+000
1	26.21500299	2.234698E-012	1.477470E-011	1	0.000000E+000
1	26.21503621	1.477470E-011	2.234698E-012	0	0.000000E+000
1	26.21543728	2.234698E-012	1.477470E-011	1	0.000000E+000
1	26.21581504	1.477470E-011	2.234698E-012	0	0.000000E+000
1	26.21594340	2.234698E-012	1.477470E-011	1	0.000000E+000
1	26.21663744	1.477470E-011	2.234698E-012	0	0.000000E+000
1	26.21715691	2.234698E-012	1.477470E-011	1	0.000000E+000
1	26.21732071	1.477470E-011	2.234698E-012	0	0.000000E+000
1	26.21740788	2.234698E-012	1.477470E-011	1	0.000000E+000
1	26.21746369	1.477470E-011	2.234698E-012	0	0.000000E+000
1	26.21830471	2.234698E-012	1.477470E-011	1	0.000000E+000
1	26.21840424	1.477470E-011	2.234698E-012	0	0.000000E+000
1	26.21892120	2.234698E-012	1.477470E-011	1	0.000000E+000
1	26.21917408	1.477470E-011	2.234698E-012	0	0.000000E+000
1	26.21979332	2.234698E-012	1.477470E-011	1	0.000000E+000
1	26.21985231	1.477470E-011	2.234698E-012	0	0.000000E+000
1	26.21989164	2.234698E-012	1.477470E-011	1	0.000000E+000
1	26.21995281	1.477470E-011	2.234698E-012	0	0.000000E+000
1	26.22292033	2.234698E-012	1.477470E-011	1	0.000000E+000
1	26.22330910	1.477470E-011	2.234698E-012	0	0.000000E+000
1	26.22502623	2.234698E-012	1.477470E-011	1	0.000000E+000
1	26.22509768	1.477470E-011	2.234698E-012	0	0.000000E+000
1	26.22634016	2.234698E-012	1.477470E-011	1	0.000000E+000
1	26.22640470	1.477470E-011	2.234698E-012	0	0.000000E+000
1	26.22648161	2.234698E-012	1.477470E-011	1	0.000000E+000
1	26.22658828	1.477470E-011	2.234698E-012	0	0.000000E+000
1	26.22852345	2.234698E-012	1.477470E-011	1	0.000000E+000
1	26.22888872	1.477470E-011	2.234698E-012	0	0.000000E+000
1	26.22893376	2.234698E-012	1.477470E-011	1	0.000000E+000
1	26.22907562	1.477470E-011	2.234698E-012	0	0.000000E+000
1	26.22929116	2.234698E-012	1.477470E-011	1	0.000000E+000
1	26.22932181	1.477470E-011	2.234698E-012	0	0.000000E+000
1	26.22980275	2.234698E-012	1.477470E-011	1	0.000000E+000
1	26.23001404	1.477470E-011	2.234698E-012	0	0.000000E+000
1	26.23027684	2.234698E-012	1.477470E-011	1	0.000000E+000
1	26.23102243	1.477470E-011	2.234698E-012	0	0.000000E+000
1	26.23185678	2.234698E-012	1.477470E-011	1	0.000000E+000
1	26.23273721	1.477470E-011	2.234698E-012	0	0.000000E+000
1	26.23349038	2.234698E-012	1.477470E-011	1	0.000000E+000
1	26.23360246	1.477470E-011	2.234698E-012	0	0.000000E+000
1	26.23415247	2.234698E-012	1.477470E-011	1	0.000000E+000
1	26.23467465	1.477470E-011	2.234698E-012	0	0.000000E+000
1	26.23484319	2.234698E-012	1.477470E-011	1	0.000000E+000
1	26.23494584	1.477470E-011	2.234698E-012	0	0.000000E+000
1	26.23548817	2.234698E-012	1.477470E-011	1	0.000000E+000
1	26.23561011	1.477470E-011	2.234698E-012	0	0.000000E+000
1	26.23649433	2.234698E-012	1.477470E-011	1	0.000000E+000
1	26.23832318	1.477470E-011	2.234698E-012	0	0.000000E+000
1	26.23870400	2.234698E-012	1.477470E-011	1	0.000000E+000
1	26.23879949	1.477470E-011	2.234698E-012	0	0.000000E+000
1	26.23884273	2.234698E-012	1.477470E-011	1	0.000000E+000
1	26.23933064	1.477470E-011	2.234698E-012	0	0.000000E+000
1	26.23941616	2.234698E-012	1.477470E-011	1	0.000000E+000
1	26.23958640	1.477470E-011	2.234698E-012	0	0.000000E+000
1	26.23961704	2.234698E-012	1.477470E-011	1	0.000000E+000
1	26.24056364	1.477470E-011	2.234698E-012	0	0.000000E+000
1	26.24089105	2.234698E-012	1.477470E-011	1	0.000000E+000
1	26.24112438	1.477470E-011	2.234698E-012	0	0.000000E+000
1	26.24115377	2.234698E-012	1.477470E-011	1	0.000000E+000
1	26.24243719	1.477470E-011	2.234698E-012	0	0.000000E+000
1	26.24280257	2.234698E-012	1.477470E-011	1	0.000000E+000
1	26.24326042	1.477470E-011	2.234698E-012	0	0.000000E+000
1	26.24354932	2.234698E-012	1.477470E-011	1	0.000000E+000
1	26.24358686	1.477470E-011	2.234698E-012	0	0.000000E+000
1	26.24409064	2.234698E-012	1.477470E-011	1	0.000000E+000
1	26.24424091	1.477470E-011	2.234698E-012	0	0.000000E+000
1	26.24425333	2.234698E-012	1.477470E-011	1	0.000000E+000
1	26.24441091	1.477470E-011	2.234698E-012	0	0.000000E+000
1	26.24482210	2.234698E-012	1.477470E-011	1	0.000000E+000
1	26.24510468	1.477470E-011	2.234698E-012	0	0.000000E+000
1	26.24558506	2.234698E-012	1.477470E-011	1	0.000000E+000
1	26.24563317	1.477470E-011	2.234698E-012	0	0.000000E+000
1	26.24654775	2.234698E-012	1.477470E-011	1	0.000000E+000
1	26.24688370	1.477470E-011	2.234698E-012	0	0.000000E+000
1	26.24691163	2.234698E-012	1.477470E-011	1	0.000000E+000
1	26.24707256	1.477470E-011	2.234698E-012	0	0.000000E+000
1	26.24707957	2.234698E-012	1.477470E-011	1	0.000000E+000
1	26.24728457	1.477470E-011	2.234698E-012	0	0.000000E+000
1	26.24761689	2.234698E-012	1.477470E-011	1	0.000000E+000
1	26.24851179	1.477470E-011	2.234698E-012	0	0.000000E+000
1	26.25007216	2.234698E-012	1.477470E-011	1	0.000000E+000
1	26.25075918	1.477470E-011	2.234698E-012	0	0.000000E+000
1	26.25197376	2.234698E-012	1.477470E-011	1	0.000000E+000
1	26.25213341	1.477470E-011	2.234698E-012	0	0.000000E+000
1	26.25310584	2.234698E-012	1.477470E-011	1	0.000000E+000
1	26.25322392	1.477470E-011	2.234698E-012	0	0.000000E+000
1	26.25379196	2.234698E-012	1.477470E-011	1	0.000000E+000
1	26.25425184	1.477470E-011	2.234698E-012	0	0.000000E+000
1	26.25428229	2.234698E-012	1.477470E-011	1	0.000000E+000
1	26.25449693	1.477470E-011	2.234698E-012	0	0.000000E+000
1	26.25452013	2.234698E-012	1.477470E-011	1	0.000000E+000
1	26.25462768	1.477470E-011	2.234698E-012	0	0.000000E+000
1	26.25467588	2.234698E-012	1.477470E-011	1	0.000000E+000
1	26.25488231	1.477470E-011	2.234698E-012	0	0.000000E+000
1	26.25626009	2.234698E-012	1.477470E-011	1	0.000000E+000
1	26.25634416	1.477470E-011	2.234698E-012	0	0.000000E+000
1	26.25715521	2.234698E-012	1.477470E-011	1	0.000000E+000
1	26.25717747	1.477470E-011	2.234698E-012	0	0.000000E+000
1	26.25719412	2.234698E-012	1.477470E-011	1	0.000000E+000
1	26.25795817	1.477470E-011	2.234698E-012	0	0.000000E+000
1	26.25850013	2.234698E-012	1.477470E-011	1	0.000000E+000
1	26.25859524	1.477470E-011	2.234698E-012	0	0.000000E+000
1	26.25863339	2.234698E-012	1.477470E-011	1	0.000000E+000
1	26.25880188	1.477470E-011	2.234698E-012	0	0.000000E+000
1	26.25883109	2.234698E-012	1.477470E-011	1	0.000000E+000
1	26.25954423	1.477470E-011	2.234698E-012	0	0.000000E+000
1	26.25981252	2.234698E-012	1.477470E-011	1	0.000000E+000
1	26.25987952	1.477470E-011	2.234698E-012	0	0.000000E+000
1	26.26006047	2.234698E-012	1.477470E-011	1	0.000000E+000
1	26.26016325	1.477470E-011	2.234698E-012	0	0.000000E+000
1	26.26265540	2.234698E-012	1.477470E-011	1	0.000000E+000
1	26.26292726	1.477470E-011	2.234698E-012	0	0.000000E+000
1	26.26366606	2.234698E-012	1.477470E-011	1	0.000000E+000
1	26.26379469	1.477470E-011	2.234698E-012	0	0.000000E+000
1	26.26464871	2.234698E-012	1.477470E-011	1	0.000000E+000
1	26.26480062	1.477470E-011	2.234698E-012	0	0.000000E+000
1	26.26704388	2.234698E-012	1.477470E-011	1	0.000000E+000
1	26.26733013	1.477470E-011	2.234698E-012	0	0.000000E+000
1	26.26830955	2.234698E-012	1.477470E-011	1	0.000000E+000
1	26.26857605	1.477470E-011	2.234698E-012	0	0.000000E+000
1	26.26945339	2.234698E-012	1.477470E-011	1	0.000000E+000
1	26.26949519	1.477470E-011	2.234698E-012	0	0.000000E+000
1	26.26961678	2.234698E-012	1.477470E-011	1	0.000000E+000
1	26.27004792	1.477470E-011	2.234698E-012	0	0.000000E+000
1	26.27037096	2.234698E-012	1.477470E-011	1	0.000000E+000
1	26.27039095	1.477470E-011	2.234698E-012	0	0.000000E+000
1	26.27047664	2.234698E-012	1.477470E-011	1	0.000000E+000
1	26.27069079	1.477470E-011	2.234698E-012	0	0.000000E+000
1	26.27156991	2.234698E-012	1.477470E-011	1	0.000000E+000
1	26.27169646	1.477470E-011	2.234698E-012	0	0.000000E+000
1	26.27292926	2.234698E-012	1.477470E-011	1	0.000000E+000
1	26.27294613	1.477470E-011	2.234698E-012	0	0.000000E+000
1	26.27298249	2.234698E-012	1.477470E-011	1	0.000000E+000
1	26.27341229	1.477470E-011	2.234698E-012	0	0.000000E+000
1	26.27345964	2.234698E-012	1.477470E-011	1	0.000000E+000
1	26.27369191	1.477470E-011	2.234698E-012	0	0.000000E+000
1	26.27462723	2.234698E-012	1.477470E-011	1	0.000000E+000
1	26.27466573	1.477470E-011	2.234698E-012	0	0.000000E+000
1	26.27474216	2.234698E-012	1.477470E-011	1	0.000000E+000
1	26.27480865	1.477470E-011	2.234698E-012	0	0.000000E+000
1	26.27592825	2.234698E-012	1.477470E-011	1	0.000000E+000
1	26.27597367	1.477470E-011	2.234698E-012	0	0.000000E+000
1	26.27598033	2.234698E-012	1.477470E-011	1	0.000000E+000
1	26.27633505	1.477470E-011	2.234698E-012	0	0.000000E+000
1	26.27964602	2.234698E-012	1.477470E-011	1	0.000000E+000
1	26.27997790	1.477470E-011	2.234698E-012	0	0.000000E+000
1	26.27998802	2.234698E-012	1.477470E-011	1	0.000000E+000
1	26.28075100	1.477470E-011	2.234698E-012	0	0.000000E+000
1	26.28085716	2.234698E-012	1.477470E-011	1	0.000000E+000
1	26.28113969	1.477470E-011	2.234698E-012	0	0.000000E+000
1	26.28154890	2.234698E-012	1.477470E-011	1	0.000000E+000
1	26.28163051	1.477470E-011	2.234698E-012	0	0.000000E+000
1	26.28216018	2.234698E-012	1.477470E-011	1	0.000000E+000
1	26.28233793	1.477470E-011	2.234698E-012	0	0.000000E+000
1	26.28276800	2.234698E-012	1.477470E-011	1	0.000000E+000
1	26.28297402	1.477470E-011	2.234698E-012	0	0.000000E+000
1	26.28366442	2.234698E-012	1.477470E-011	1	0.000000E+000
1	26.28368662	1.477470E-011	2.234698E-012	0	0.000000E+000
1	26.28373060	2.234698E-012	1.477470E-011	1	0.000000E+000
1	26.28373990	1.477470E-011	2.234698E-012	0	0.000000E+000
1	26.28384194	2.234698E-012	1.477470E-011	1	0.000000E+000
1	26.28541072	1.477470E-011	2.234698E-012	0	0.000000E+000
1	26.28577284	2.234698E-012	1.477470E-011	1	0.000000E+000
1	26.28666094	1.477470E-011	2.234698E-012	0	0.000000E+000
1	26.28685516	2.234698E-012	1.477470E-011	1	0.000000E+000
1	26.28702866	1.477470E-011	2.234698E-012	0	0.000000E+000
1	26.28710718	2.234698E-012	1.477470E-011	1	0.000000E+000
1	26.28719484	1.477470E-011	2.234698E-012	0	0.000000E+000
1	26.28722080	2.234698E-012	1.477470E-011	1	0.000000E+000
1	26.28745210	1.477470E-011	2.234698E-012	0	0.000000E+000
1	26.28745936	2.234698E-012	1.477470E-011	1	0.000000E+000
1	26.28800900	1.477470E-011	2.234698E-012	0	0.000000E+000
1	26.28802551	2.234698E-012	1.477470E-011	1	0.000000E+000
1	26.28850846	1.477470E-011	2.234698E-012	0	0.000000E+000
1	26.28852517	2.234698E-012	1.477470E-011	1	0.000000E+000
1	26.28854905	1.477470E-011	2.234698E-012	0	0.000000E+000
1	26.29094816	2.234698E-012	1.477470E-011	1	0.000000E+000
1	26.29145345	1.477470E-011	2.234698E-012	0	0.000000E+000
1	26.29257329	2.234698E-012	1.477470E-011	1	0.000000E+000
1	26.29308764	1.477470E-011	2.234698E-012	0	0.000000E+000
1	26.29408554	2.234698E-012	1.477470E-011	1	0.000000E+000
1	26.29439500	1.477470E-011	2.234698E-012	0	0.000000E+000
1	26.29668185	2.234698E-012	1.477470E-011	1	0.000000E+000
1	26.29693267	1.477470E-011	2.234698E-012	0	0.000000E+000
1	26.29852369	2.234698E-012	1.477470E-011	1	0.000000E+000
1	26.29862119	1.477470E-011	2.234698E-012	0	0.000000E+000
1	26.29980669	2.234698E-012	1.477470E-011	1	0.000000E+000
1	26.29981250	1.477470E-011	2.234698E-012	0	0.000000E+000
1	26.30061597	2.234698E-012	1.477470E-011	1	0.000000E+000
1	26.30126325	1.477470E-011	2.234698E-012	0	0.000000E+000
1	26.30190093	2.234698E-012	1.477470E-011	1	0.000000E+000
1	26.30239785	1.477470E-011	2.234698E-012	0	0.000000E+000
1	26.30242589	2.234698E-012	1.477470E-011	1	0.000000E+000
1	26.30291237	1.477470E-011	2.234698E-012	0	0.000000E+000
1	26.30292854	2.234698E-012	1.477470E-011	1	0.000000E+000
1	26.30295750	1.477470E-011	2.234698E-012	0	0.000000E+000
1	26.30403914	2.234698E-012	1.477470E-011	1	0.000000E+000
1	26.30442088	1.477470E-011	2.234698E-012	0	0.000000E+000
1	26.30688887	2.234698E-012	1.477470E-011	1	0.000000E+000
1	26.30692615	1.477470E-011	2.234698E-012	0	0.000000E+000
1	26.31591426	2.234698E-012	1.477470E-011	1	0.000000E+000
1	26.31599891	1.477470E-011	2.234698E-012	0	0.000000E+000
1	26.31639666	2.234698E-012	1.477470E-011	1	0.000000E+000
1	26.31647325	1.477470E-011	2.234698E-012	0	0.000000E+000
1	26.31649453	2.234698E-012	1.477470E-011	1	0.000000E+000
1	26.31708510	1.477470E-011	2.234698E-012	0	0.000000E+000
1	26.31712233	2.234698E-012	1.477470E-011	1	0.000000E+000
1	26.31719023	1.477470E-011	2.234698E-012	0	0.000000E+000
1	26.31797374	2.234698E-012	1.477470E-011	1	0.000000E+000
1	26.31867903	1.477470E-011	2.234698E-012	0	0.000000E+000
1	26.31904119	2.234698E-012	1.477470E-011	1	0.000000E+000
1	26.31919794	1.477470E-011	2.234698E-012	0	0.000000E+000
1	26.31920399	2.234698E-012	1.477470E-011	1	0.000000E+000
1	26.31946645	1.477470E-011	2.234698E-012	0	0.000000E+000
1	26.32181027	2.234698E-012	1.477470E-011	1	0.000000E+000
1	26.32185854	1.477470E-011	2.234698E-012	0	0.000000E+000
1	26.32189275	2.234698E-012	1.477470E-011	1	0.000000E+000
1	26.32193841	1.477470E-011	2.234698E-012	0	0.000000E+000
1	26.32196538	2.234698E-012	1.477470E-011	1	0.000000E+000
1	26.32210501	1.477470E-011	2.234698E-012	0	0.000000E+000
1	26.32221422	2.234698E-012	1.477470E-011	1	0.000000E+000
1	26.32221818	1.477470E-011	2.234698E-012	0	0.000000E+000
1	26.32223339	2.234698E-012	1.477470E-011	1	0.000000E+000
1	26.32227048	1.477470E-011	2.234698E-012	0	0.000000E+000
1	26.32230598	2.234698E-012	1.477470E-011	1	0.000000E+000
1	26.32261984	1.477470E-011	2.234698E-012	0	0.000000E+000
1	26.32285158	2.234698E-012	1.477470E-011	1	0.000000E+000
1	26.32338314	1.477470E-011	2.234698E-012	0	0.000000E+000
1	26.32382877	2.234698E-012	1.477470E-011	1	0.000000E+000
1	26.32398737	1.477470E-011	2.234698E-012	0	0.000000E+000
1	26.32565068	2.234698E-012	1.477470E-011	1	0.000000E+000
1	26.32598249	1.477470E-011	2.234698E-012	0	0.000000E+000
1	26.32600956	2.234698E-012	1.477470E-011	1	0.000000E+000
1	26.32620244	1.477470E-011	2.234698E-012	0	0.000000E+000
1	26.32669391	2.234698E-012	1.477470E-011	1	0.000000E+000
1	26.32686066	1.477470E-011	2.234698E-012	0	0.000000E+000
1	26.32834037	2.234698E-012	1.477470E-011	1	0.000000E+000
1	26.32843351	1.477470E-011	2.234698E-012	0	0.000000E+000
1	26.32858017	2.234698E-012	1.477470E-011	1	0.000000E+000
1	26.32881555	1.477470E-011	2.234698E-012	0	0.000000E+000
1	26.32896893	2.234698E-012	1.477470E-011	1	0.000000E+000
1	26.32942092	1.477470E-011	2.234698E-012	0	0.000000E+000
1	26.32953807	2.234698E-012	1.477470E-011	1	0.000000E+000
1	26.33016888	1.477470E-011	2.234698E-012	0	0.000000E+000
1	26.33018553	2.234698E-012	1.477470E-011	1	0.000000E+000
1	26.33057759	1.477470E-011	2.234698E-012	0	0.000000E+000
1	26.33102657	2.234698E-012	1.477470E-011	1	0.000000E+000
1	26.33114451	1.477470E-011	2.234698E-012	0	0.000000E+000
1	26.33139947	2.234698E-012	1.477470E-011	1	0.000000E+000
1	26.33153674	1.477470E-011	2.234698E-012	0	0.000000E+000
1	26.33281696	2.234698E-012	1.477470E-011	1	0.000000E+000
1	26.33287265	1.477470E-011	2.234698E-012	0	0.000000E+000
1	26.33287719	2.234698E-012	1.477470E-011	1	0.000000E+000
1	26.33294825	1.477470E-011	2.234698E-012	0	0.000000E+000
1	26.33367108	2.234698E-012	1.477470E-011	1	0.000000E+000
1	26.33377925	1.477470E-011	2.234698E-012	0	0.000000E+000
1	26.33455803	2.234698E-012	1.477470E-011	1	0.000000E+000
1	26.33502428	1.477470E-011	2.234698E-012	0	0.000000E+000
1	26.33506463	2.234698E-012	1.477470E-011	1	0.000000E+000
1	26.33560577	1.477470E-011	2.234698E-012	0	0.000000E+000
1	26.33562553	2.234698E-012	1.477470E-011	1	0.000000E+000
1	26.33686377	1.477470E-011	2.234698E-012	0	0.000000E+000
1	26.33827553	2.234698E-012	1.477470E-011	1	0.000000E+000
1	26.33872503	1.477470E-011	2.234698E-012	0	0.000000E+000
1	26.33874772	2.234698E-012	1.477470E-011	1	0.000000E+000
1	26.33890243	1.477470E-011	2.234698E-012	0	0.000000E+000
1	26.34027453	2.234698E-012	1.477470E-011	1	0.000000E+000
1	26.34040462	1.477470E-011	2.234698E-012	0	0.000000E+000
1	26.34119003	2.234698E-012	1.477470E-011	1	0.000000E+000
1	26.34124248	1.477470E-011	2.234698E-012	0	0.000000E+000
1	26.34221601	2.234698E-012	1.477470E-011	1	0.000000E+000
1	26.34226061	1.477470E-011	2.234698E-012	0	0.000000E+000
1	26.34453433	2.234698E-012	1.477470E-011	1	0.000000E+000
1	26.34456918	1.477470E-011	2.234698E-012	0	0.000000E+000
1	26.34554241	2.234698E-012	1.477470E-011	1	0.000000E+000
1	26.34593431	1.477470E-011	2.234698E-012	0	0.000000E+000
1	26.34745859	2.234698E-012	1.477470E-011	1	0.000000E+000
1	26.34803530	1.477470E-011	2.234698E-012	0	0.000000E+000
1	26.34839813	2.234698E-012	1.477470E-011	1	0.000000E+000
1	26.34992992	1.477470E-011	2.234698E-012	0	0.000000E+000
1	26.35041990	2.234698E-012	1.477470E-011	1	0.000000E+000
1	26.35069598	1.477470E-011	2.234698E-012	0	0.000000E+000
1	26.35184254	2.234698E-012	1.477470E-011	1	0.000000E+000
1	26.35229412	1.477470E-011	2.234698E-012	0	0.000000E+000
1	26.35342570	2.234698E-012	1.477470E-011	1	0.000000E+000
1	26.35357656	1.477470E-011	2.234698E-012	0	0.000000E+000
1	26.35408335	2.234698E-012	1.477470E-011	1	0.000000E+000
1	26.35452121	1.477470E-011	2.234698E-012	0	0.000000E+000
1	26.35458665	2.234698E-012	1.477470E-011	1	0.000000E+000
1	26.35522203	1.477470E-011	2.234698E-012	0	0.000000E+000
1	26.35579533	2.234698E-012	1.477470E-011	1	0.000000E+000
1	26.35602078	1.477470E-011	2.234698E-012	0	0.000000E+000
1	26.35604708	2.234698E-012	1.477470E-011	1	0.000000E+000
1	26.35625421	1.477470E-011	2.234698E-012	0	0.000000E+000
1	26.35627017	2.234698E-012	1.477470E-011	1	0.000000E+000
1	26.35635518	1.477470E-011	2.234698E-012	0	0.000000E+000
1	26.35685114	2.234698E-012	1.477470E-011	1	0.000000E+000
1	26.35718835	1.477470E-011	2.234698E-012	0	0.000000E+000
1	26.35734745	2.234698E-012	1.477470E-011	1	0.000000E+000
1	26.35816055	1.477470E-011	2.234698E-012	0	0.000000E+000
1	26.35817637	2.234698E-012	1.477470E-011	1	0.000000E+000
1	26.35825910	1.477470E-011	2.234698E-012	0	0.000000E+000
1	26.36051998	2.234698E-012	1.477470E-011	1	0.000000E+000
1	26.36115421	1.477470E-011	2.234698E-012	0	0.000000E+000
1	26.36385288	2.234698E-012	1.477470E-011	1	0.000000E+000
1	26.36544118	1.477470E-011	2.234698E-012	0	0.000000E+000
1	26.36549109	2.234698E-012	1.477470E-011	1	0.000000E+000
1	26.36563063	1.477470E-011	2.234698E-012	0	0.000000E+000
1	26.36565323	2.234698E-012	1.477470E-011	1	0.000000E+000
1	26.36579325	1.477470E-011	2.234698E-012	0	0.000000E+000
1	26.36672205	2.234698E-012	1.477470E-011	1	0.000000E+000
1	26.36688159	1.477470E-011	2.234698E-012	0	0.000000E+000
1	26.36859981	2.234698E-012	1.477470E-011	1	0.000000E+000
1	26.36877993	1.477470E-011	2.234698E-012	0	0.000000E+000
1	26.36897462	2.234698E-012	1.477470E-011	1	0.000000E+000
1	26.36899361	1.477470E-011	2.234698E-012	0	0.000000E+000
1	26.36903260	2.234698E-012	1.477470E-011	1	0.000000E+000
1	26.36962849	1.477470E-011	2.234698E-012	0	0.000000E+000
1	26.36972256	2.234698E-012	1.477470E-011	1	0.000000E+000
1	26.36994311	1.477470E-011	2.234698E-012	0	0.000000E+000
1	26.37051983	2.234698E-012	1.477470E-011	1	0.000000E+000
1	26.37062853	1.477470E-011	2.234698E-012	0	0.000000E+000
1	26.37066981	2.234698E-012	1.477470E-011	1	0.000000E+000
1	26.37101031	1.477470E-011	2.234698E-012	0	0.000000E+000
1	26.37106063	2.234698E-012	1.477470E-011	1	0.000000E+000
1	26.37264882	1.477470E-011	2.234698E-012	0	0.000000E+000
1	26.37354867	2.234698E-012	1.477470E-011	1	0.000000E+000
1	26.37504621	1.477470E-011	2.234698E-012	0	0.000000E+000
1	26.37544903	2.234698E-012	1.477470E-011	1	0.000000E+000
1	26.37557701	1.477470E-011	2.234698E-012	0	0.000000E+000
1	26.37699121	2.234698E-012	1.477470E-011	1	0.000000E+000
1	26.37766271	1.477470E-011	2.234698E-012	0	0.000000E+000
1	26.37767750	2.234698E-012	1.477470E-011	1	0.000000E+000
1	26.37854826	1.477470E-011	2.234698E-012	0	0.000000E+000
1	26.37858089	2.234698E-012	1.477470E-011	1	0.000000E+000
1	26.37934524	1.477470E-011	2.234698E-012	0	0.000000E+000
1	26.38040956	2.234698E-012	1.477470E-011	1	0.000000E+000
1	26.38064001	1.477470E-011	2.234698E-012	0	0.000000E+000
1	26.38066330	2.234698E-012	1.477470E-011	1	0.000000E+000
1	26.38069304	1.477470E-011	2.234698E-012	0	0.000000E+000
1	26.38123242	2.234698E-012	1.477470E-011	1	0.000000E+000
1	26.38148532	1.477470E-011	2.234698E-012	0	0.000000E+000
1	26.38153493	2.234698E-012	1.477470E-011	1	0.000000E+000
1	26.38187913	1.477470E-011	2.234698E-012	0	0.000000E+000
1	26.38188260	2.234698E-012	1.477470E-011	1	0.000000E+000
1	26.38208982	1.477470E-011	2.234698E-012	0	0.000000E+000
1	26.38247914	2.234698E-012	1.477470E-011	1	0.000000E+000
1	26.38262283	1.477470E-011	2.234698E-012	0	0.000000E+000
1	26.38264020	2.234698E-012	1.477470E-011	1	0.000000E+000
1	26.38305568	1.477470E-011	2.234698E-012	0	0.000000E+000
1	26.38307360	2.234698E-012	1.477470E-011	1	0.000000E+000
1	26.38380454	1.477470E-011	2.234698E-012	0	0.000000E+000
1	26.38383315	2.234698E-012	1.477470E-011	1	0.000000E+000
1	26.38410999	1.477470E-011	2.234698E-012	0	0.000000E+000
1	26.38426564	2.234698E-012	1.477470E-011	1	0.000000E+000
1	26.38432223	1.477470E-011	2.234698E-012	0	0.000000E+000
1	26.38434671	2.234698E-012	1.477470E-011	1	0.000000E+000
1	26.38463951	1.477470E-011	2.234698E-012	0	0.000000E+000
1	26.38466396	2.234698E-012	1.477470E-011	1	0.000000E+000
1	26.38514352	1.477470E-011	2.234698E-012	0	0.000000E+000
1	26.38560581	2.234698E-012	1.477470E-011	1	0.000000E+000
1	26.38607720	1.477470E-011	2.234698E-012	0	0.000000E+000
1	26.38768320	2.234698E-012	1.477470E-011	1	0.000000E+000
1	26.38776642	1.477470E-011	2.234698E-012	0	0.000000E+000
1	26.38891779	2.234698E-012	1.477470E-011	1	0.000000E+000
1	26.38918810	1.477470E-011	2.234698E-012	0	0.000000E+000
1	26.38980452	2.234698E-012	1.477470E-011	1	0.000000E+000
1	26.39005293	1.477470E-011	2.234698E-012	0	0.000000E+000
1	26.39006511	2.234698E-012	1.477470E-011	1	0.000000E+000
1	26.39018233	1.477470E-011	2.234698E-012	0	0.000000E+000
1	26.39020887	2.234698E-012	1.477470E-011	1	0.000000E+000
1	26.39039359	1.477470E-011	2.234698E-012	0	0.000000E+000
1	26.39080731	2.234698E-012	1.477470E-011	1	0.000000E+000
1	26.39086003	1.477470E-011	2.234698E-012	0	0.000000E+000
1	26.39163940	2.234698E-012	1.477470E-011	1	0.000000E+000
1	26.39178900	1.477470E-011	2.234698E-012	0	0.000000E+000
1	26.39273302	2.234698E-012	1.477470E-011	1	0.000000E+000
1	26.39314887	1.477470E-011	2.234698E-012	0	0.000000E+000
1	26.39397970	2.234698E-012	1.477470E-011	1	0.000000E+000
1	26.39409714	1.477470E-011	2.234698E-012	0	0.000000E+000
1	26.39468731	2.234698E-012	1.477470E-011	1	0.000000E+000
1	26.39479911	1.477470E-011	2.234698E-012	0	0.000000E+000
1	26.39517130	2.234698E-012	1.477470E-011	1	0.000000E+000
1	26.39528170	1.477470E-011	2.234698E-012	0	0.000000E+000
1	26.39531559	2.234698E-012	1.477470E-011	1	0.000000E+000
1	26.39571954	1.477470E-011	2.234698E-012	0	0.000000E+000
1	26.39574938	2.234698E-012	1.477470E-011	1	0.000000E+000
1	26.39674529	1.477470E-011	2.234698E-012	0	0.000000E+000
1	26.39785497	2.234698E-012	1.477470E-011	1	0.000000E+000
1	26.39844172	1.477470E-011	2.234698E-012	0	0.000000E+000
1	26.39846805	2.234698E-012	1.477470E-011	1	0.000000E+000
1	26.39854924	1.477470E-011	2.234698E-012	0	0.000000E+000
1	26.39873690	2.234698E-012	1.477470E-011	1	0.000000E+000
1	26.39887213	1.477470E-011	2.234698E-012	0	0.000000E+000
1	26.40046656	2.234698E-012	1.477470E-011	1	0.000000E+000
1	26.40052777	1.477470E-011	2.234698E-012	0	0.000000E+000
1	26.40163512	2.234698E-012	1.477470E-011	1	0.000000E+000
1	26.40170711	1.477470E-011	2.234698E-012	0	0.000000E+000
1	26.40483253	2.234698E-012	1.477470E-011	1	0.000000E+000
1	26.40509281	1.477470E-011	2.234698E-012	0	0.000000E+000
1	26.40511597	2.234698E-012	1.477470E-011	1	0.000000E+000
1	26.40524976	1.477470E-011	2.234698E-012	0	0.000000E+000
1	26.40526995	2.234698E-012	1.477470E-011	1	0.000000E+000
1	26.40549241	1.477470E-011	2.234698E-012	0	0.000000E+000
1	26.40552106	2.234698E-012	1.477470E-011	1	0.000000E+000
1	26.40639430	1.477470E-011	2.234698E-012	0	0.000000E+000
1	26.40699454	2.234698E-012	1.477470E-011	1	0.000000E+000
1	26.40703800	1.477470E-011	2.234698E-012	0	0.000000E+000
1	26.40836507	2.234698E-012	1.477470E-011	1	0.000000E+000
1	26.40888374	1.477470E-011	2.234698E-012	0	0.000000E+000
1	26.40895653	2.234698E-012	1.477470E-011	1	0.000000E+000
1	26.40899174	1.477470E-011	2.234698E-012	0	0.000000E+000
1	26.40901174	2.234698E-012	1.477470E-011	1	0.000000E+000
1	26.40916763	1.477470E-011	2.234698E-012	0	0.000000E+000
1	26.40968372	2.234698E-012	1.477470E-011	1	0.000000E+000
1	26.40998082	1.477470E-011	2.234698E-012	0	0.000000E+000
1	26.41043638	2.234698E-012	1.477470E-011	1	0.000000E+000
1	26.41048511	1.477470E-011	2.234698E-012	0	0.000000E+000
1	26.41096407	2.234698E-012	1.477470E-011	1	0.000000E+000
1	26.41100093	1.477470E-011	2.234698E-012	0	0.000000E+000
1	26.41116284	2.234698E-012	1.477470E-011	1	0.000000E+000
1	26.41161021	1.477470E-011	2.234698E-012	0	0.000000E+000
1	26.41186848	2.234698E-012	1.477470E-011	1	0.000000E+000
1	26.41219122	1.477470E-011	2.234698E-012	0	0.000000E+000
1	26.41222247	2.234698E-012	1.477470E-011	1	0.000000E+000
1	26.41282023	1.477470E-011	2.234698E-012	0	0.000000E+000
1	26.41296379	2.234698E-012	1.477470E-011	1	0.000000E+000
1	26.41325139	1.477470E-011	2.234698E-012	0	0.000000E+000
1	26.41328582	2.234698E-012	1.477470E-011	1	0.000000E+000
1	26.41448532	1.477470E-011	2.234698E-012	0	0.000000E+000
1	26.41464993	2.234698E-012	1.477470E-011	1	0.000000E+000
1	26.41517687	1.477470E-011	2.234698E-012	0	0.000000E+000
1	26.41616922	2.234698E-012	1.477470E-011	1	0.000000E+000
1	26.41644628	1.477470E-011	2.234698E-012	0	0.000000E+000
1	26.41728904	2.234698E-012	1.477470E-011	1	0.000000E+000
1	26.41739357	1.477470E-011	2.234698E-012	0	0.000000E+000
1	26.41807018	2.234698E-012	1.477470E-011	1	0.000000E+000
1	26.41808777	1.477470E-011	2.234698E-012	0	0.000000E+000
1	26.41998637	2.234698E-012	1.477470E-011	1	0.000000E+000
1	26.42147811	1.477470E-011	2.234698E-012	0	0.000000E+000
1	26.42149480	2.234698E-012	1.477470E-011	1	0.000000E+000
1	26.42162608	1.477470E-011	2.234698E-012	0	0.000000E+000
1	26.42255900	2.234698E-012	1.477470E-011	1	0.000000E+000
1	26.42261737	1.477470E-011	2.234698E-012	0	0.000000E+000
1	26.42302191	2.234698E-012	1.477470E-011	1	0.000000E+000
1	26.42311388	1.477470E-011	2.234698E-012	0	0.000000E+000
1	26.42313183	2.234698E-012	1.477470E-011	1	0.000000E+000
1	26.42359356	1.477470E-011	2.234698E-012	0	0.000000E+000
1	26.42365400	2.234698E-012	1.477470E-011	1	0.000000E+000
1	26.42380555	1.477470E-011	2.234698E-012	0	0.000000E+000
1	26.42397213	2.234698E-012	1.477470E-011	1	0.000000E+000
1	26.42411919	1.477470E-011	2.234698E-012	0	0.000000E+000
1	26.42469889	2.234698E-012	1.477470E-011	1	0.000000E+000
1	26.42496994	1.477470E-011	2.234698E-012	0	0.000000E+000
1	26.42543504	2.234698E-012	1.477470E-011	1	0.000000E+000
1	26.42568082	1.477470E-011	2.234698E-012	0	0.000000E+000
1	26.42570880	2.234698E-012	1.477470E-011	1	0.000000E+000
1	26.42621554	1.477470E-011	2.234698E-012	0	0.000000E+000
1	26.42639457	2.234698E-012	1.477470E-011	1	0.000000E+000
1	26.42646560	1.477470E-011	2.234698E-012	0	0.000000E+000
1	26.42681692	2.234698E-012	1.477470E-011	1	0.000000E+000
1	26.42685626	1.477470E-011	2.234698E-012	0	0.000000E+000
1	26.42691826	2.234698E-012	1.477470E-011	1	0.000000E+000
1	26.42738724	1.477470E-011	2.234698E-012	0	0.000000E+000
1	26.42763759	2.234698E-012	1.477470E-011	1	0.000000E+000
1	26.42791170	1.477470E-011	2.234698E-012	0	0.000000E+000
1	26.42794854	2.234698E-012	1.477470E-011	1	0.000000E+000
1	26.42811502	1.477470E-011	2.234698E-012	0	0.000000E+000
1	26.42812175	2.234698E-012	1.477470E-011	1	0.000000E+000
1	26.42851915	1.477470E-011	2.234698E-012	0	0.000000E+000
1	26.42869590	2.234698E-012	1.477470E-011	1	0.000000E+000
1	26.42950927	1.477470E-011	2.234698E-012	0	0.000000E+000
1	26.98779778	2.377535E-012	1.491754E-011	1	0.000000E+000
1	26.98781248	1.491754E-011	2.377535E-012	0	0.000000E+000
1	26.98798111	2.377535E-012	1.491754E-011	1	0.000000E+000
1	26.98820854	1.491754E-011	2.377535E-012	0	0.000000E+000
1	26.98838863	2.377535E-012	1.491754E-011	1	0.000000E+000
1	26.98862763	1.491754E-011	2.377535E-012	0	0.000000E+000
1	26.98911910	2.377535E-012	1.491754E-011	1	0.000000E+000
1	26.98918620	1.491754E-011	2.377535E-012	0	0.000000E+000
1	26.98990464	2.377535E-012	1.491754E-011	1	0.000000E+000
1	26.98997631	1.491754E-011	2.377535E-012	0	0.000000E+000
1	26.99211946	2.377535E-012	1.491754E-011	1	0.000000E+000
1	26.99222316	1.491754E-011	2.377535E-012	0	0.000000E+000
1	26.99288518	2.377535E-012	1.491754E-011	1	0.000000E+000
1	26.99319568	1.491754E-011	2.377535E-012	0	0.000000E+000
1	26.99321699	2.377535E-012	1.491754E-011	1	0.000000E+000
1	26.99344508	1.491754E-011	2.377535E-012	0	0.000000E+000
1	26.99347014	2.377535E-012	1.491754E-011	1	0.000000E+000
1	26.99380395	1.491754E-011	2.377535E-012	0	0.000000E+000
1	26.99385454	2.377535E-012	1.491754E-011	1	0.000000E+000
1	26.99529342	1.491754E-011	2.377535E-012	0	0.000000E+000
1	26.99663402	2.377535E-012	1.491754E-011	1	0.000000E+000
1	26.99678312	1.491754E-011	2.377535E-012	0	0.000000E+000
1	26.99731101	2.377535E-012	1.491754E-011	1	0.000000E+000
1	26.99738298	1.491754E-011	2.377535E-012	0	0.000000E+000
1	26.99742956	2.377535E-012	1.491754E-011	1	0.000000E+000
1	26.99753247	1.491754E-011	2.377535E-012	0	0.000000E+000
1	26.99757578	2.377535E-012	1.491754E-011	1	0.000000E+000
1	26.99797159	1.491754E-011	2.377535E-012	0	0.000000E+000
1	26.99802206	2.377535E-012	1.491754E-011	1	0.000000E+000
1	26.99838791	1.491754E-011	2.377535E-012	0	0.000000E+000
1	27.00080297	2.377535E-012	1.491754E-011	1	0.000000E+000
1	27.00099151	1.491754E-011	2.377535E-012	0	0.000000E+000
1	27.00101650	2.377535E-012	1.491754E-011	1	0.000000E+000
1	27.00121121	1.491754E-011	2.377535E-012	0	0.000000E+000
1	27.00263549	2.377535E-012	1.491754E-011	1	0.000000E+000
1	27.00281019	1.491754E-011	2.377535E-012	0	0.000000E+000
1	27.00316577	2.377535E-012	1.491754E-011	1	0.000000E+000
1	27.00389532	1.491754E-011	2.377535E-012	0	0.000000E+000
1	27.00650065	2.377535E-012	1.491754E-011	1	0.000000E+000
1	27.00681325	1.491754E-011	2.377535E-012	0	0.000000E+000
1	27.00696944	2.377535E-012	1.491754E-011	1	0.000000E+000
1	27.00702927	1.491754E-011	2.377535E-012	0	0.000000E+000
1	27.00760821	2.377535E-012	1.491754E-011	1	0.000000E+000
1	27.00832065	1.491754E-011	2.377535E-012	0	0.000000E+000
1	27.00843379	2.377535E-012	1.491754E-011	1	0.000000E+000
1	27.01044064	1.491754E-011	2.377535E-012	0	0.000000E+000
1	27.01065208	2.377535E-012	1.491754E-011	1	0.000000E+000
1	27.01084563	1.491754E-011	2.377535E-012	0	0.000000E+000
1	27.01139810	2.377535E-012	1.491754E-011	1	0.000000E+000
1	27.01169510	1.491754E-011	2.377535E-012	0	0.000000E+000
1	27.01179850	2.377535E-012	1.491754E-011	1	0.000000E+000
1	27.01180418	1.491754E-011	2.377535E-012	0	0.000000E+000
1	27.01182619	2.377535E-012	1.491754E-011	1	0.000000E+000
1	27.01213097	1.491754E-011	2.377535E-012	0	0.000000E+000
1	27.01403257	2.377535E-012	1.491754E-011	1	0.000000E+000
1	27.01425728	1.491754E-011	2.377535E-012	0	0.000000E+000
1	27.01428843	2.377535E-012	1.491754E-011	1	0.000000E+000
1	27.01440045	1.491754E-011	2.377535E-012	0	0.000000E+000
1	27.01441783	2.377535E-012	1.491754E-011	1	0.000000E+000
1	27.01477025	1.491754E-011	2.377535E-012	0	0.000000E+000
1	27.01832204	2.377535E-012	1.491754E-011	1	0.000000E+000
1	27.01844889	1.491754E-011	2.377535E-012	0	0.000000E+000
1	27.01883279	2.377535E-012	1.491754E-011	1	0.000000E+000
1	27.01993338	1.491754E-011	2.377535E-012	0	0.000000E+000
1	27.01993872	2.377535E-012	1.491754E-011	1	0.000000E+000
1	27.02024979	1.491754E-011	2.377535E-012	0	0.000000E+000
1	27.02135714	2.377535E-012	1.491754E-011	1	0.000000E+000
1	27.02220328	1.491754E-011	2.377535E-012	0	0.000000E+000
1	27.02378766	2.377535E-012	1.491754E-011	1	0.000000E+000
1	27.02392249	1.491754E-011	2.377535E-012	0	0.000000E+000
1	27.02404490	2.377535E-012	1.491754E-011	1	0.000000E+000
1	27.02422422	1.491754E-011	2.377535E-012	0	0.000000E+000
1	27.02490446	2.377535E-012	1.491754E-011	1	0.000000E+000
1	27.02504141	1.491754E-011	2.377535E-012	0	0.000000E+000
1	27.02528644	2.377535E-012	1.491754E-011	1	0.000000E+000
1	27.02539113	1.491754E-011	2.377535E-012	0	0.000000E+000
1	27.02610833	2.377535E-012	1.491754E-011	1	0.000000E+000
1	27.02631951	1.491754E-011	2.377535E-012	0	0.000000E+000
1	27.02832357	2.377535E-012	1.491754E-011	1	0.000000E+000
1	27.02863254	1.491754E-011	2.377535E-012	0	0.000000E+000
1	27.03088331	2.377535E-012	1.491754E-011	1	0.000000E+000
1	27.03105400	1.491754E-011	2.377535E-012	0	0.000000E+000
1	27.03200012	2.377535E-012	1.491754E-011	1	0.000000E+000
1	27.03241161	1.491754E-011	2.377535E-012	0	0.000000E+000
1	27.03255998	2.377535E-012	1.491754E-011	1	0.000000E+000
1	27.03294160	1.491754E-011	2.377535E-012	0	0.000000E+000
1	27.03347951	2.377535E-012	1.491754E-011	1	0.000000E+000
1	27.03357637	1.491754E-011	2.377535E-012	0	0.000000E+000
1	27.03395458	2.377535E-012	1.491754E-011	1	0.000000E+000
1	27.03459200	1.491754E-011	2.377535E-012	0	0.000000E+000
1	27.03460516	2.377535E-012	1.491754E-011	1	0.000000E+000
1	27.03467471	1.491754E-011	2.377535E-012	0	0.000000E+000
1	27.03491764	2.377535E-012	1.491754E-011	1	0.000000E+000
1	27.03553085	1.491754E-011	2.377535E-012	0	0.000000E+000
1	27.03554478	2.377535E-012	1.491754E-011	1	0.000000E+000
1	27.03574914	1.491754E-011	2.377535E-012	0	0.000000E+000
1	27.03704316	2.377535E-012	1.491754E-011	1	0.000000E+000
1	27.03852185	1.491754E-011	2.377535E-012	0	0.000000E+000
1	27.03930058	2.377535E-012	1.491754E-011	1	0.000000E+000
1	27.03951262	1.491754E-011	2.377535E-012	0	0.000000E+000
1	27.03969988	2.377535E-012	1.491754E-011	1	0.000000E+000
1	27.04009012	1.491754E-011	2.377535E-012	0	0.000000E+000
1	27.04013369	2.377535E-012	1.491754E-011	1	0.000000E+000
1	27.04034485	1.491754E-011	2.377535E-012	0	0.000000E+000
1	27.04344651	2.377535E-012	1.491754E-011	1	0.000000E+000
1	27.04379169	1.491754E-011	2.377535E-012	0	0.000000E+000
1	27.04402912	2.377535E-012	1.491754E-011	1	0.000000E+000
1	27.04460195	1.491754E-011	2.377535E-012	0	0.000000E+000
1	27.04460711	2.377535E-012	1.491754E-011	1	0.000000E+000
1	27.04474573	1.491754E-011	2.377535E-012	0	0.000000E+000
1	27.04476973	2.377535E-012	1.491754E-011	1	0.000000E+000
1	27.04574616	1.491754E-011	2.377535E-012	0	0.000000E+000
1	27.04610454	2.377535E-012	1.491754E-011	1	0.000000E+000
1	27.04631041	1.491754E-011	2.377535E-012	0	0.000000E+000
1	27.04632336	2.377535E-012	1.491754E-011	1	0.000000E+000
1	27.04681068	1.491754E-011	2.377535E-012	0	0.000000E+000
1	27.05408275	2.377535E-012	1.491754E-011	1	0.000000E+000
1	27.05410095	1.491754E-011	2.377535E-012	0	0.000000E+000
1	27.05584583	2.377535E-012	1.491754E-011	1	0.000000E+000
1	27.05586342	1.491754E-011	2.377535E-012	0	0.000000E+000
1	27.05595997	2.377535E-012	1.491754E-011	1	0.000000E+000
1	27.05609796	1.491754E-011	2.377535E-012	0	0.000000E+000
1	27.05643068	2.377535E-012	1.491754E-011	1	0.000000E+000
1	27.05648776	1.491754E-011	2.377535E-012	0	0.000000E+000
1	27.05733697	2.377535E-012	1.491754E-011	1	0.000000E+000
1	27.05837571	1.491754E-011	2.377535E-012	0	0.000000E+000
1	27.05838787	2.377535E-012	1.491754E-011	1	0.000000E+000
1	27.05875755	1.491754E-011	2.377535E-012	0	0.000000E+000
1	27.05880574	2.377535E-012	1.491754E-011	1	0.000000E+000
1	27.05908511	1.491754E-011	2.377535E-012	0	0.000000E+000
1	27.06006324	2.377535E-012	1.491754E-011	1	0.000000E+000
1	27.06009854	1.491754E-011	2.377535E-012	0	0.000000E+000
1	27.06012092	2.377535E-012	1.491754E-011	1	0.000000E+000
1	27.06032790	1.491754E-011	2.377535E-012	0	0.000000E+000
1	27.06036942	2.377535E-012	1.491754E-011	1	0.000000E+000
1	27.06042348	1.491754E-011	2.377535E-012	0	0.000000E+000
1	27.06045798	2.377535E-012	1.491754E-011	1	0.000000E+000
1	27.06221090	1.491754E-011	2.377535E-012	0	0.000000E+000
1	27.06222038	2.377535E-012	1.491754E-011	1	0.000000E+000
1	27.06238008	1.491754E-011	2.377535E-012	0	0.000000E+000
1	27.06268962	2.377535E-012	1.491754E-011	1	0.000000E+000
1	27.06284093	1.491754E-011	2.377535E-012	0	0.000000E+000
1	27.06629459	2.377535E-012	1.491754E-011	1	0.000000E+000
1	27.06692146	1.491754E-011	2.377535E-012	0	0.000000E+000
1	27.06752830	2.377535E-012	1.491754E-011	1	0.000000E+000
1	27.06754842	1.491754E-011	2.377535E-012	0	0.000000E+000
1	27.06822695	2.377535E-012	1.491754E-011	1	0.000000E+000
1	27.06838473	1.491754E-011	2.377535E-012	0	0.000000E+000
1	27.06857531	2.377535E-012	1.491754E-011	1	0.000000E+000
1	27.06932433	1.491754E-011	2.377535E-012	0	0.000000E+000
1	27.06949374	2.377535E-012	1.491754E-011	1	0.000000E+000
1	27.06952859	1.491754E-011	2.377535E-012	0	0.000000E+000
1	27.07026041	2.377535E-012	1.491754E-011	1	0.000000E+000
1	27.07074141	1.491754E-011	2.377535E-012	0	0.000000E+000
1	27.07243451	2.377535E-012	1.491754E-011	1	0.000000E+000
1	27.07246438	1.491754E-011	2.377535E-012	0	0.000000E+000
1	27.07289794	2.377535E-012	1.491754E-011	1	0.000000E+000
1	27.07309932	1.491754E-011	2.377535E-012	0	0.000000E+000
1	27.07399489	2.377535E-012	1.491754E-011	1	0.000000E+000
1	27.07442149	1.491754E-011	2.377535E-012	0	0.000000E+000
1	27.07563851	2.377535E-012	1.491754E-011	1	0.000000E+000
1	27.07566599	1.491754E-011	2.377535E-012	0	0.000000E+000
1	27.07625550	2.377535E-012	1.491754E-011	1	0.000000E+000
1	27.07683544	1.491754E-011	2.377535E-012	0	0.000000E+000
1	27.07743764	2.377535E-012	1.491754E-011	1	0.000000E+000
1	27.07895379	1.491754E-011	2.377535E-012	0	0.000000E+000
1	27.07897850	2.377535E-012	1.491754E-011	1	0.000000E+000
1	27.07929752	1.491754E-011	2.377535E-012	0	0.000000E+000
1	27.07932488	2.377535E-012	1.491754E-011	1	0.000000E+000
1	27.07946810	1.491754E-011	2.377535E-012	0	0.000000E+000
1	27.08108101	2.377535E-012	1.491754E-011	1	0.000000E+000
1	27.08116876	1.491754E-011	2.377535E-012	0	0.000000E+000
1	27.08231654	2.377535E-012	1.491754E-011	1	0.000000E+000
1	27.08239291	1.491754E-011	2.377535E-012	0	0.000000E+000
1	27.08286238	2.377535E-012	1.491754E-011	1	0.000000E+000
1	27.08292296	1.491754E-011	2.377535E-012	0	0.000000E+000
1	27.08356251	2.377535E-012	1.491754E-011	1	0.000000E+000
1	27.08396350	1.491754E-011	2.377535E-012	0	0.000000E+000
1	27.08480283	2.377535E-012	1.491754E-011	1	0.000000E+000
1	27.08499805	1.491754E-011	2.377535E-012	0	0.000000E+000
1	27.08510610	2.377535E-012	1.491754E-011	1	0.000000E+000
1	27.08518920	1.491754E-011	2.377535E-012	0	0.000000E+000
1	27.08548529	2.377535E-012	1.491754E-011	1	0.000000E+000
1	27.08560118	1.491754E-011	2.377535E-012	0	0.000000E+000
1	27.08562686	2.377535E-012	1.491754E-011	1	0.000000E+000
1	27.08569877	1.491754E-011	2.377535E-012	0	0.000000E+000
1	27.08725929	2.377535E-012	1.491754E-011	1	0.000000E+000
1	27.08779426	1.491754E-011	2.377535E-012	0	0.000000E+000
1	27.08792409	2.377535E-012	1.491754E-011	1	0.000000E+000
1	27.08805831	1.491754E-011	2.377535E-012	0	0.000000E+000
1	27.08817337	2.377535E-012	1.491754E-011	1	0.000000E+000
1	27.09073878	1.491754E-011	2.377535E-012	0	0.000000E+000
1	27.09088219	2.377535E-012	1.491754E-011	1	0.000000E+000
1	27.09090902	1.491754E-011	2.377535E-012	0	0.000000E+000
1	27.09141290	2.377535E-012	1.491754E-011	1	0.000000E+000
1	27.09182379	1.491754E-011	2.377535E-012	0	0.000000E+000
1	27.09252585	2.377535E-012	1.491754E-011	1	0.000000E+000
1	27.09308708	1.491754E-011	2.377535E-012	0	0.000000E+000
1	27.09311211	2.377535E-012	1.491754E-011	1	0.000000E+000
1	27.09348799	1.491754E-011	2.377535E-012	0	0.000000E+000
1	27.09352963	2.377535E-012	1.491754E-011	1	0.000000E+000
1	27.09412348	1.491754E-011	2.377535E-012	0	0.000000E+000
1	27.09451129	2.377535E-012	1.491754E-011	1	0.000000E+000
1	27.09497692	1.491754E-011	2.377535E-012	0	0.000000E+000
1	27.09522297	2.377535E-012	1.491754E-011	1	0.000000E+000
1	27.09525955	1.491754E-011	2.377535E-012	0	0.000000E+000
1	27.09721694	2.377535E-012	1.491754E-011	1	0.000000E+000
1	27.09802088	1.491754E-011	2.377535E-012	0	0.000000E+000
1	27.09862756	2.377535E-012	1.491754E-011	1	0.000000E+000
1	27.09864289	1.491754E-011	2.377535E-012	0	0.000000E+000
1	27.09940538	2.377535E-012	1.491754E-011	1	0.000000E+000
1	27.10053233	1.491754E-011	2.377535E-012	0	0.000000E+000
1	27.10053749	2.377535E-012	1.491754E-011	1	0.000000E+000
1	27.10069740	1.491754E-011	2.377535E-012	0	0.000000E+000
1	27.10139724	2.377535E-012	1.491754E-011	1	0.000000E+000
1	27.10154949	1.491754E-011	2.377535E-012	0	0.000000E+000
1	27.10156765	2.377535E-012	1.491754E-011	1	0.000000E+000
1	27.10160145	1.491754E-011	2.377535E-012	0	0.000000E+000
1	27.10389270	2.377535E-012	1.491754E-011	1	0.000000E+000
1	27.10403240	1.491754E-011	2.377535E-012	0	0.000000E+000
1	27.10580195	2.377535E-012	1.491754E-011	1	0.000000E+000
1	27.10590932	1.491754E-011	2.377535E-012	0	0.000000E+000
1	27.10595483	2.377535E-012	1.491754E-011	1	0.000000E+000
1	27.10632895	1.491754E-011	2.377535E-012	0	0.000000E+000
1	27.10654396	2.377535E-012	1.491754E-011	1	0.000000E+000
1	27.10674945	1.491754E-011	2.377535E-012	0	0.000000E+000
1	27.10866504	2.377535E-012	1.491754E-011	1	0.000000E+000
1	27.10904549	1.491754E-011	2.377535E-012	0	0.000000E+000
1	27.11061360	2.377535E-012	1.491754E-011	1	0.000000E+000
1	27.11080034	1.491754E-011	2.377535E-012	0	0.000000E+000
1	27.11083585	2.377535E-012	1.491754E-011	1	0.000000E+000
1	27.11160660	1.491754E-011	2.377535E-012	0	0.000000E+000
1	27.11261479	2.377535E-012	1.491754E-011	1	0.000000E+000
1	27.11289905	1.491754E-011	2.377535E-012	0	0.000000E+000
1	27.11294818	2.377535E-012	1.491754E-011	1	0.000000E+000
1	27.11299531	1.491754E-011	2.377535E-012	0	0.000000E+000
1	27.11372699	2.377535E-012	1.491754E-011	1	0.000000E+000
1	27.11375218	1.491754E-011	2.377535E-012	0	0.000000E+000
1	27.11390105	2.377535E-012	1.491754E-011	1	0.000000E+000
1	27.11395066	1.491754E-011	2.377535E-012	0	0.000000E+000
1	27.11398649	2.377535E-012	1.491754E-011	1	0.000000E+000
1	27.11403352	1.491754E-011	2.377535E-012	0	0.000000E+000
1	27.12860019	2.377535E-012	1.491754E-011	1	0.000000E+000
1	27.12861958	1.491754E-011	2.377535E-012	0	0.000000E+000
1	39.49055730	2.258235E-012	1.479823E-011	1	0.000000E+000
1	39.49112823	1.479823E-011	2.258235E-012	0	0.000000E+000
1	39.49216562	2.258235E-012	1.479823E-011	1	0.000000E+000
1	39.49243138	1.479823E-011	2.258235E-012	0	0.000000E+000
1	39.49278950	2.258235E-012	1.479823E-011	1	0.000000E+000
1	39.49300410	1.479823E-011	2.258235E-012	0	0.000000E+000
1	39.49414229	2.258235E-012	1.479823E-011	1	0.000000E+000
1	39.49418633	1.479823E-011	2.258235E-012	0	0.000000E+000
1	39.49611651	2.258235E-012	1.479823E-011	1	0.000000E+000
1	39.49650734	1.479823E-011	2.258235E-012	0	0.000000E+000
1	39.49655294	2.258235E-012	1.479823E-011	1	0.000000E+000
1	39.49696356	1.479823E-011	2.258235E-012	0	0.000000E+000
1	39.49700010	2.258235E-012	1.479823E-011	1	0.000000E+000
1	39.49739687	1.479823E-011	2.258235E-012	0	0.000000E+000
1	39.49859086	2.258235E-012	1.479823E-011	1	0.000000E+000
1	39.49883943	1.479823E-011	2.258235E-012	0	0.000000E+000
1	39.49905018	2.258235E-012	1.479823E-011	1	0.000000E+000
1	39.49907973	1.479823E-011	2.258235E-012	0	0.000000E+000
1	39.49973063	2.258235E-012	1.479823E-011	1	0.000000E+000
1	39.49985608	1.479823E-011	2.258235E-012	0	0.000000E+000
1	39.49987811	2.258235E-012	1.479823E-011	1	0.000000E+000
1	39.49995434	1.479823E-011	2.258235E-012	0	0.000000E+000
1	39.50222466	2.258235E-012	1.479823E-011	1	0.000000E+000
1	39.50261383	1.479823E-011	2.258235E-012	0	0.000000E+000
1	39.50321629	2.258235E-012	1.479823E-011	1	0.000000E+000
1	39.50348002	1.479823E-011	2.258235E-012	0	0.000000E+000
1	39.50352949	2.258235E-012	1.479823E-011	1	0.000000E+000
1	39.50429963	1.479823E-011	2.258235E-012	0	0.000000E+000
1	39.50430730	2.258235E-012	1.479823E-011	1	0.000000E+000
1	39.50482570	1.479823E-011	2.258235E-012	0	0.000000E+000
1	39.50715604	2.258235E-012	1.479823E-011	1	0.000000E+000
1	39.50752371	1.479823E-011	2.258235E-012	0	0.000000E+000
1	39.50860125	2.258235E-012	1.479823E-011	1	0.000000E+000
1	39.50927653	1.479823E-011	2.258235E-012	0	0.000000E+000
1	39.50929643	2.258235E-012	1.479823E-011	1	0.000000E+000
1	39.50937779	1.479823E-011	2.258235E-012	0	0.000000E+000
1	39.51080153	2.258235E-012	1.479823E-011	1	0.000000E+000
1	39.51095382	1.479823E-011	2.258235E-012	0	0.000000E+000
1	39.51096624	2.258235E-012	1.479823E-011	1	0.000000E+000
1	39.51164816	1.479823E-011	2.258235E-012	0	0.000000E+000
1	39.51166030	2.258235E-012	1.479823E-011	1	0.000000E+000
1	39.51166958	1.479823E-011	2.258235E-012	0	0.000000E+000
1	39.51339503	2.258235E-012	1.479823E-011	1	0.000000E+000
1	39.51387435	1.479823E-011	2.258235E-012	0	0.000000E+000
1	39.51400770	2.258235E-012	1.479823E-011	1	0.000000E+000
1	39.51441491	1.479823E-011	2.258235E-012	0	0.000000E+000
1	39.51442754	2.258235E-012	1.479823E-011	1	0.000000E+000
1	39.51512165	1.479823E-011	2.258235E-012	0	0.000000E+000
1	39.51517168	2.258235E-012	1.479823E-011	1	0.000000E+000
1	39.51604026	1.479823E-011	2.258235E-012	0	0.000000E+000
1	39.51604598	2.258235E-012	1.479823E-011	1	0.000000E+000
1	39.51614653	1.479823E-011	2.258235E-012	0	0.000000E+000
1	39.51618403	2.258235E-012	1.479823E-011	1	0.000000E+000
1	39.51700664	1.479823E-011	2.258235E-012	0	0.000000E+000
1	39.51712331	2.258235E-012	1.479823E-011	1	0.000000E+000
1	39.51747917	1.479823E-011	2.258235E-012	0	0.000000E+000
1	39.51921944	2.258235E-012	1.479823E-011	1	0.000000E+000
1	39.51943459	1.479823E-011	2.258235E-012	0	0.000000E+000
1	39.51963855	2.258235E-012	1.479823E-011	1	0.000000E+000
1	39.51993796	1.479823E-011	2.258235E-012	0	0.000000E+000
1	39.51996104	2.258235E-012	1.479823E-011	1	0.000000E+000
1	39.52005456	1.479823E-011	2.258235E-012	0	0.000000E+000
1	39.52005859	2.258235E-012	1.479823E-011	1	0.000000E+000
1	39.52061067	1.479823E-011	2.258235E-012	0	0.000000E+000
1	39.52123782	2.258235E-012	1.479823E-011	1	0.000000E+000
1	39.52175183	1.479823E-011	2.258235E-012	0	0.000000E+000
1	39.52234576	2.258235E-012	1.479823E-011	1	0.000000E+000
1	39.52311522	1.479823E-011	2.258235E-012	0	0.000000E+000
1	39.52331523	2.258235E-012	1.479823E-011	1	0.000000E+000
1	39.52339745	1.479823E-011	2.258235E-012	0	0.000000E+000
1	39.52385572	2.258235E-012	1.479823E-011	1	0.000000E+000
1	39.52408719	1.479823E-011	2.258235E-012	0	0.000000E+000
1	39.52427538	2.258235E-012	1.479823E-011	1	0.000000E+000
1	39.52471406	1.479823E-011	2.258235E-012	0	0.000000E+000
1	39.52475438	2.258235E-012	1.479823E-011	1	0.000000E+000
1	39.52539569	1.479823E-011	2.258235E-012	0	0.000000E+000
1	39.52668997	2.258235E-012	1.479823E-011	1	0.000000E+000
1	39.52678814	1.479823E-011	2.258235E-012	0	0.000000E+000
1	39.52909532	2.258235E-012	1.479823E-011	1	0.000000E+000
1	39.52933393	1.479823E-011	2.258235E-012	0	0.000000E+000
1	39.52935133	2.258235E-012	1.479823E-011	1	0.000000E+000
1	39.53032650	1.479823E-011	2.258235E-012	0	0.000000E+000
1	39.53033688	2.258235E-012	1.479823E-011	1	0.000000E+000
1	39.53070148	1.479823E-011	2.258235E-012	0	0.000000E+000
1	39.53079239	2.258235E-012	1.479823E-011	1	0.000000E+000
1	39.53085401	1.479823E-011	2.258235E-012	0	0.000000E+000
1	39.53102334	2.258235E-012	1.479823E-011	1	0.000000E+000
1	39.53124480	1.479823E-011	2.258235E-012	0	0.000000E+000
1	39.53128246	2.258235E-012	1.479823E-011	1	0.000000E+000
1	39.53172232	1.479823E-011	2.258235E-012	0	0.000000E+000
1	39.53257283	2.258235E-012	1.479823E-011	1	0.000000E+000
1	39.53270574	1.479823E-011	2.258235E-012	0	0.000000E+000
1	39.53272202	2.258235E-012	1.479823E-011	1	0.000000E+000
1	39.53282242	1.479823E-011	2.258235E-012	0	0.000000E+000
1	39.54428777	2.258235E-012	1.479823E-011	1	0.000000E+000
1	39.54434966	1.479823E-011	2.258235E-012	0	0.000000E+000
1	39.54479158	2.258235E-012	1.479823E-011	1	0.000000E+000
1	39.54497459	1.479823E-011	2.258235E-012	0	0.000000E+000
1	39.54521722	2.258235E-012	1.479823E-011	1	0.000000E+000
1	39.54530586	1.479823E-011	2.258235E-012	0	0.000000E+000
1	39.54534692	2.258235E-012	1.479823E-011	1	0.000000E+000
1	39.54562356	1.479823E-011	2.258235E-012	0	0.000000E+000
1	39.54563930	2.258235E-012	1.479823E-011	1	0.000000E+000
1	39.54570337	1.479823E-011	2.258235E-012	0	0.000000E+000
1	39.54572284	2.258235E-012	1.479823E-011	1	0.000000E+000
1	39.54659899	1.479823E-011	2.258235E-012	0	0.000000E+000
1	39.54679670	2.258235E-012	1.479823E-011	1	0.000000E+000
1	39.54740037	1.479823E-011	2.258235E-012	0	0.000000E+000
1	39.54776187	2.258235E-012	1.479823E-011	1	0.000000E+000
1	39.54796293	1.479823E-011	2.258235E-012	0	0.000000E+000
1	39.54796801	2.258235E-012	1.479823E-011	1	0.000000E+000
1	39.54818110	1.479823E-011	2.258235E-012	0	0.000000E+000
1	39.55028540	2.258235E-012	1.479823E-011	1	0.000000E+000
1	39.55048177	1.479823E-011	2.258235E-012	0	0.000000E+000
1	39.55050757	2.258235E-012	1.479823E-011	1	0.000000E+000
1	39.55126324	1.479823E-011	2.258235E-012	0	0.000000E+000
1	39.55162616	2.258235E-012	1.479823E-011	1	0.000000E+000
1	39.55222931	1.479823E-011	2.258235E-012	0	0.000000E+000
1	39.55260395	2.258235E-012	1.479823E-011	1	0.000000E+000
1	39.55273253	1.479823E-011	2.258235E-012	0	0.000000E+000
1	39.55293729	2.258235E-012	1.479823E-011	1	0.000000E+000
1	39.55309022	1.479823E-011	2.258235E-012	0	0.000000E+000
1	39.55309218	2.258235E-012	1.479823E-011	1	0.000000E+000
1	39.55387528	1.479823E-011	2.258235E-012	0	0.000000E+000
1	39.55390200	2.258235E-012	1.479823E-011	1	0.000000E+000
1	39.55390701	1.479823E-011	2.258235E-012	0	0.000000E+000
1	39.55395650	2.258235E-012	1.479823E-011	1	0.000000E+000
1	39.55424237	1.479823E-011	2.258235E-012	0	0.000000E+000
1	39.55455580	2.258235E-012	1.479823E-011	1	0.000000E+000
1	39.55506110	1.479823E-011	2.258235E-012	0	0.000000E+000
1	39.55525959	2.258235E-012	1.479823E-011	1	0.000000E+000
1	39.55604573	1.479823E-011	2.258235E-012	0	0.000000E+000
1	39.55678952	2.258235E-012	1.479823E-011	1	0.000000E+000
1	39.55701756	1.479823E-011	2.258235E-012	0	0.000000E+000
1	39.55739648	2.258235E-012	1.479823E-011	1	0.000000E+000
1	39.55765275	1.479823E-011	2.258235E-012	0	0.000000E+000
1	39.55767623	2.258235E-012	1.479823E-011	1	0.000000E+000
1	39.55845871	1.479823E-011	2.258235E-012	0	0.000000E+000
1	39.55851679	2.258235E-012	1.479823E-011	1	0.000000E+000
1	39.55860424	1.479823E-011	2.258235E-012	0	0.000000E+000
1	39.55993854	2.258235E-012	1.479823E-011	1	0.000000E+000
1	39.56007143	1.479823E-011	2.258235E-012	0	0.000000E+000
1	39.56009217	2.258235E-012	1.479823E-011	1	0.000000E+000
1	39.56011033	1.479823E-011	2.258235E-012	0	0.000000E+000
1	39.56020404	2.258235E-012	1.479823E-011	1	0.000000E+000
1	39.56036071	1.479823E-011	2.258235E-012	0	0.000000E+000
1	39.56047928	2.258235E-012	1.479823E-011	1	0.000000E+000
1	39.56052498	1.479823E-011	2.258235E-012	0	0.000000E+000
1	39.56056709	2.258235E-012	1.479823E-011	1	0.000000E+000
1	39.56091728	1.479823E-011	2.258235E-012	0	0.000000E+000
1	39.56093006	2.258235E-012	1.479823E-011	1	0.000000E+000
1	39.56168295	1.479823E-011	2.258235E-012	0	0.000000E+000
1	39.56173255	2.258235E-012	1.479823E-011	1	0.000000E+000
1	39.56215627	1.479823E-011	2.258235E-012	0	0.000000E+000
1	39.56220620	2.258235E-012	1.479823E-011	1	0.000000E+000
1	39.56224624	1.479823E-011	2.258235E-012	0	0.000000E+000
1	39.56227858	2.258235E-012	1.479823E-011	1	0.000000E+000
1	39.56244043	1.479823E-011	2.258235E-012	0	0.000000E+000
1	39.56261132	2.258235E-012	1.479823E-011	1	0.000000E+000
1	39.56269755	1.479823E-011	2.258235E-012	0	0.000000E+000
1	39.56419838	2.258235E-012	1.479823E-011	1	0.000000E+000
1	39.56423734	1.479823E-011	2.258235E-012	0	0.000000E+000
1	39.56429285	2.258235E-012	1.479823E-011	1	0.000000E+000
1	39.56495815	1.479823E-011	2.258235E-012	0	0.000000E+000
1	39.56496904	2.258235E-012	1.479823E-011	1	0.000000E+000
1	39.56521152	1.479823E-011	2.258235E-012	0	0.000000E+000
1	39.68876071	2.270229E-012	1.481023E-011	1	0.000000E+000
1	39.68906996	1.481023E-011	2.270229E-012	0	0.000000E+000
1	39.68908482	2.270229E-012	1.481023E-011	1	0.000000E+000
1	39.68967834	1.481023E-011	2.270229E-012	0	0.000000E+000
1	39.68970801	2.270229E-012	1.481023E-011	1	0.000000E+000
1	39.68989215	1.481023E-011	2.270229E-012	0	0.000000E+000
1	39.68991198	2.270229E-012	1.481023E-011	1	0.000000E+000
1	39.69004068	1.481023E-011	2.270229E-012	0	0.000000E+000
1	39.69006580	2.270229E-012	1.481023E-011	1	0.000000E+000
1	39.69067531	1.481023E-011	2.270229E-012	0	0.000000E+000
1	39.69122293	2.270229E-012	1.481023E-011	1	0.000000E+000
1	39.69228463	1.481023E-011	2.270229E-012	0	0.000000E+000
1	39.69270453	2.270229E-012	1.481023E-011	1	0.000000E+000
1	39.69296568	1.481023E-011	2.270229E-012	0	0.000000E+000
1	39.69300267	2.270229E-012	1.481023E-011	1	0.000000E+000
1	39.69312208	1.481023E-011	2.270229E-012	0	0.000000E+000
1	39.69327189	2.270229E-012	1.481023E-011	1	0.000000E+000
1	39.69337650	1.481023E-011	2.270229E-012	0	0.000000E+000
1	39.69451553	2.270229E-012	1.481023E-011	1	0.000000E+000
1	39.69462352	1.481023E-011	2.270229E-012	0	0.000000E+000
1	39.69464202	2.270229E-012	1.481023E-011	1	0.000000E+000
1	39.69488083	1.481023E-011	2.270229E-012	0	0.000000E+000
1	39.69494218	2.270229E-012	1.481023E-011	1	0.000000E+000
1	39.69501581	1.481023E-011	2.270229E-012	0	0.000000E+000
1	39.69504373	2.270229E-012	1.481023E-011	1	0.000000E+000
1	39.69523988	1.481023E-011	2.270229E-012	0	0.000000E+000
1	39.69525385	2.270229E-012	1.481023E-011	1	0.000000E+000
1	39.69538791	1.481023E-011	2.270229E-012	0	0.000000E+000
1	39.69648929	2.270229E-012	1.481023E-011	1	0.000000E+000
1	39.69658331	1.481023E-011	2.270229E-012	0	0.000000E+000
1	39.69663867	2.270229E-012	1.481023E-011	1	0.000000E+000
1	39.69688276	1.481023E-011	2.270229E-012	0	0.000000E+000
1	39.69691539	2.270229E-012	1.481023E-011	1	0.000000E+000
1	39.69717965	1.481023E-011	2.270229E-012	0	0.000000E+000
1	39.69732613	2.270229E-012	1.481023E-011	1	0.000000E+000
1	39.69752248	1.481023E-011	2.270229E-012	0	0.000000E+000
1	39.70029402	2.270229E-012	1.481023E-011	1	0.000000E+000
1	39.70049289	1.481023E-011	2.270229E-012	0	0.000000E+000
1	39.70056647	2.270229E-012	1.481023E-011	1	0.000000E+000
1	39.70066266	1.481023E-011	2.270229E-012	0	0.000000E+000
1	39.70173802	2.270229E-012	1.481023E-011	1	0.000000E+000
1	39.70183721	1.481023E-011	2.270229E-012	0	0.000000E+000
1	39.70187266	2.270229E-012	1.481023E-011	1	0.000000E+000
1	39.70196289	1.481023E-011	2.270229E-012	0	0.000000E+000
1	39.70457454	2.270229E-012	1.481023E-011	1	0.000000E+000
1	39.70475221	1.481023E-011	2.270229E-012	0	0.000000E+000
1	39.70520073	2.270229E-012	1.481023E-011	1	0.000000E+000
1	39.70567208	1.481023E-011	2.270229E-012	0	0.000000E+000
1	39.70569478	2.270229E-012	1.481023E-011	1	0.000000E+000
1	39.70619876	1.481023E-011	2.270229E-012	0	0.000000E+000
1	39.70691782	2.270229E-012	1.481023E-011	1	0.000000E+000
1	39.70698299	1.481023E-011	2.270229E-012	0	0.000000E+000
1	39.70799242	2.270229E-012	1.481023E-011	1	0.000000E+000
1	39.70827277	1.481023E-011	2.270229E-012	0	0.000000E+000
1	39.70829819	2.270229E-012	1.481023E-011	1	0.000000E+000
1	39.70837842	1.481023E-011	2.270229E-012	0	0.000000E+000
1	39.70899545	2.270229E-012	1.481023E-011	1	0.000000E+000
1	39.70945922	1.481023E-011	2.270229E-012	0	0.000000E+000
1	39.70954213	2.270229E-012	1.481023E-011	1	0.000000E+000
1	39.70994498	1.481023E-011	2.270229E-012	0	0.000000E+000
1	39.70997582	2.270229E-012	1.481023E-011	1	0.000000E+000
1	39.71038348	1.481023E-011	2.270229E-012	0	0.000000E+000
1	39.71316285	2.270229E-012	1.481023E-011	1	0.000000E+000
1	39.71354579	1.481023E-011	2.270229E-012	0	0.000000E+000
1	39.71356133	2.270229E-012	1.481023E-011	1	0.000000E+000
1	39.71358024	1.481023E-011	2.270229E-012	0	0.000000E+000
1	39.71410397	2.270229E-012	1.481023E-011	1	0.000000E+000
1	39.71411803	1.481023E-011	2.270229E-012	0	0.000000E+000
1	39.71414713	2.270229E-012	1.481023E-011	1	0.000000E+000
1	39.71435240	1.481023E-011	2.270229E-012	0	0.000000E+000
1	39.71479145	2.270229E-012	1.481023E-011	1	0.000000E+000
1	39.71513914	1.481023E-011	2.270229E-012	0	0.000000E+000
1	39.71515944	2.270229E-012	1.481023E-011	1	0.000000E+000
1	39.71597934	1.481023E-011	2.270229E-012	0	0.000000E+000
1	39.71930674	2.270229E-012	1.481023E-011	1	0.000000E+000
1	39.72042804	1.481023E-011	2.270229E-012	0	0.000000E+000
1	39.72049899	2.270229E-012	1.481023E-011	1	0.000000E+000
1	39.72063861	1.481023E-011	2.270229E-012	0	0.000000E+000
1	39.72088887	2.270229E-012	1.481023E-011	1	0.000000E+000
1	39.72101696	1.481023E-011	2.270229E-012	0	0.000000E+000
1	39.72307686	2.270229E-012	1.481023E-011	1	0.000000E+000
1	39.72341462	1.481023E-011	2.270229E-012	0	0.000000E+000
1	39.72408081	2.270229E-012	1.481023E-011	1	0.000000E+000
1	39.72450345	1.481023E-011	2.270229E-012	0	0.000000E+000
1	39.72450858	2.270229E-012	1.481023E-011	1	0.000000E+000
1	39.72473615	1.481023E-011	2.270229E-012	0	0.000000E+000
1	39.72546175	2.270229E-012	1.481023E-011	1	0.000000E+000
1	39.72582952	1.481023E-011	2.270229E-012	0	0.000000E+000
1	39.72624500	2.270229E-012	1.481023E-011	1	0.000000E+000
1	39.72678064	1.481023E-011	2.270229E-012	0	0.000000E+000
1	39.72681747	2.270229E-012	1.481023E-011	1	0.000000E+000
1	39.72685854	1.481023E-011	2.270229E-012	0	0.000000E+000
1	39.72763864	2.270229E-012	1.481023E-011	1	0.000000E+000
1	39.72808615	1.481023E-011	2.270229E-012	0	0.000000E+000
1	39.73050496	2.270229E-012	1.481023E-011	1	0.000000E+000
1	39.73102392	1.481023E-011	2.270229E-012	0	0.000000E+000
1	39.73132459	2.270229E-012	1.481023E-011	1	0.000000E+000
1	39.73182495	1.481023E-011	2.270229E-012	0	0.000000E+000
1	39.73236208	2.270229E-012	1.481023E-011	1	0.000000E+000
1	39.73254382	1.481023E-011	2.270229E-012	0	0.000000E+000
1	39.73260851	2.270229E-012	1.481023E-011	1	0.000000E+000
1	39.73314155	1.481023E-011	2.270229E-012	0	0.000000E+000
1	39.73348322	2.270229E-012	1.481023E-011	1	0.000000E+000
1	39.73391311	1.481023E-011	2.270229E-012	0	0.000000E+000
1	39.73403459	2.270229E-012	1.481023E-011	1	0.000000E+000
1	39.73412622	1.481023E-011	2.270229E-012	0	0.000000E+000
1	39.73503397	2.270229E-012	1.481023E-011	1	0.000000E+000
1	39.73518533	1.481023E-011	2.270229E-012	0	0.000000E+000
1	39.73554655	2.270229E-012	1.481023E-011	1	0.000000E+000
1	39.73625746	1.481023E-011	2.270229E-012	0	0.000000E+000
1	39.73636101	2.270229E-012	1.481023E-011	1	0.000000E+000
1	39.73647398	1.481023E-011	2.270229E-012	0	0.000000E+000
1	39.73816397	2.270229E-012	1.481023E-011	1	0.000000E+000
1	39.73860734	1.481023E-011	2.270229E-012	0	0.000000E+000
1	39.74217333	2.270229E-012	1.481023E-011	1	0.000000E+000
1	39.74225331	1.481023E-011	2.270229E-012	0	0.000000E+000
1	39.74250267	2.270229E-012	1.481023E-011	1	0.000000E+000
1	39.74267266	1.481023E-011	2.270229E-012	0	0.000000E+000
1	39.74269578	2.270229E-012	1.481023E-011	1	0.000000E+000
1	39.74279976	1.481023E-011	2.270229E-012	0	0.000000E+000
1	39.74282948	2.270229E-012	1.481023E-011	1	0.000000E+000
1	39.74289898	1.481023E-011	2.270229E-012	0	0.000000E+000
1	39.74294129	2.270229E-012	1.481023E-011	1	0.000000E+000
1	39.74312895	1.481023E-011	2.270229E-012	0	0.000000E+000
1	39.74314732	2.270229E-012	1.481023E-011	1	0.000000E+000
1	39.74315589	1.481023E-011	2.270229E-012	0	0.000000E+000
1	39.74320545	2.270229E-012	1.481023E-011	1	0.000000E+000
1	39.74322696	1.481023E-011	2.270229E-012	0	0.000000E+000
1	39.74327419	2.270229E-012	1.481023E-011	1	0.000000E+000
1	39.74349285	1.481023E-011	2.270229E-012	0	0.000000E+000
1	39.74686149	2.270229E-012	1.481023E-011	1	0.000000E+000
1	39.74706254	1.481023E-011	2.270229E-012	0	0.000000E+000
1	39.74711494	2.270229E-012	1.481023E-011	1	0.000000E+000
1	39.74715002	1.481023E-011	2.270229E-012	0	0.000000E+000
1	39.74759153	2.270229E-012	1.481023E-011	1	0.000000E+000
1	39.74764153	1.481023E-011	2.270229E-012	0	0.000000E+000
1	39.74764605	2.270229E-012	1.481023E-011	1	0.000000E+000
1	39.74774760	1.481023E-011	2.270229E-012	0	0.000000E+000
1	39.74777220	2.270229E-012	1.481023E-011	1	0.000000E+000
1	39.74829650	1.481023E-011	2.270229E-012	0	0.000000E+000
1	39.74832021	2.270229E-012	1.481023E-011	1	0.000000E+000
1	39.74881055	1.481023E-011	2.270229E-012	0	0.000000E+000
1	39.75263009	2.270229E-012	1.481023E-011	1	0.000000E+000
1	39.75275030	1.481023E-011	2.270229E-012	0	0.000000E+000
1	39.75280067	2.270229E-012	1.481023E-011	1	0.000000E+000
1	39.75312362	1.481023E-011	2.270229E-012	0	0.000000E+000
1	39.75316095	2.270229E-012	1.481023E-011	1	0.000000E+000
1	39.75334282	1.481023E-011	2.270229E-012	0	0.000000E+000
1	39.75357456	2.270229E-012	1.481023E-011	1	0.000000E+000
1	39.75374052	1.481023E-011	2.270229E-012	0	0.000000E+000
1	39.75424513	2.270229E-012	1.481023E-011	1	0.000000E+000
1	39.75431620	1.481023E-011	2.270229E-012	0	0.000000E+000
1	39.75433466	2.270229E-012	1.481023E-011	1	0.000000E+000
1	39.75434173	1.481023E-011	2.270229E-012	0	0.000000E+000
1	39.75509902	2.270229E-012	1.481023E-011	1	0.000000E+000
1	39.75541005	1.481023E-011	2.270229E-012	0	0.000000E+000
1	39.75588219	2.270229E-012	1.481023E-011	1	0.000000E+000
1	39.75653657	1.481023E-011	2.270229E-012	0	0.000000E+000
1	39.75781082	2.270229E-012	1.481023E-011	1	0.000000E+000
1	39.75858446	1.481023E-011	2.270229E-012	0	0.000000E+000
1	39.76048256	2.270229E-012	1.481023E-011	1	0.000000E+000
1	39.76053878	1.481023E-011	2.270229E-012	0	0.000000E+000
1	39.76377910	2.270229E-012	1.481023E-011	1	0.000000E+000
1	39.76398951	1.481023E-011	2.270229E-012	0	0.000000E+000
1	39.76455649	2.270229E-012	1.481023E-011	1	0.000000E+000
1	39.76478676	1.481023E-011	2.270229E-012	0	0.000000E+000
1	39.76479608	2.270229E-012	1.481023E-011	1	0.000000E+000
1	39.76485931	1.481023E-011	2.270229E-012	0	0.000000E+000
1	39.76640821	2.270229E-012	1.481023E-011	1	0.000000E+000
1	39.76673673	1.481023E-011	2.270229E-012	0	0.000000E+000
1	39.76760263	2.270229E-012	1.481023E-011	1	0.000000E+000
1	39.76772443	1.481023E-011	2.270229E-012	0	0.000000E+000
1	39.76829637	2.270229E-012	1.481023E-011	1	0.000000E+000
1	39.76932270	1.481023E-011	2.270229E-012	0	0.000000E+000
1	39.76936468	2.270229E-012	1.481023E-011	1	0.000000E+000
1	39.76980549	1.481023E-011	2.270229E-012	0	0.000000E+000
1	39.76985792	2.270229E-012	1.481023E-011	1	0.000000E+000
1	39.77001213	1.481023E-011	2.270229E-012	0	0.000000E+000
1	39.77003468	2.270229E-012	1.481023E-011	1	0.000000E+000
1	39.77009197	1.481023E-011	2.270229E-012	0	0.000000E+000
1	39.77184546	2.270229E-012	1.481023E-011	1	0.000000E+000
1	39.77203107	1.481023E-011	2.270229E-012	0	0.000000E+000
1	39.77206235	2.270229E-012	1.481023E-011	1	0.000000E+000
1	39.77213896	1.481023E-011	2.270229E-012	0	0.000000E+000
1	39.77219565	2.270229E-012	1.481023E-011	1	0.000000E+000
1	39.77238814	1.481023E-011	2.270229E-012	0	0.000000E+000
1	39.77240407	2.270229E-012	1.481023E-011	1	0.000000E+000
1	39.77276624	1.481023E-011	2.270229E-012	0	0.000000E+000
1	39.77277915	2.270229E-012	1.481023E-011	1	0.000000E+000
1	39.77289946	1.481023E-011	2.270229E-012	0	0.000000E+000
1	39.77341393	2.270229E-012	1.481023E-011	1	0.000000E+000
1	39.77361287	1.481023E-011	2.270229E-012	0	0.000000E+000
1	39.77365514	2.270229E-012	1.481023E-011	1	0.000000E+000
1	39.77412683	1.481023E-011	2.270229E-012	0	0.000000E+000
1	39.77480478	2.270229E-012	1.481023E-011	1	0.000000E+000
1	39.77530603	1.481023E-011	2.270229E-012	0	0.000000E+000
1	39.77652371	2.270229E-012	1.481023E-011	1	0.000000E+000
1	39.77672718	1.481023E-011	2.270229E-012	0	0.000000E+000
1	39.77674265	2.270229E-012	1.481023E-011	1	0.000000E+000
1	39.77682070	1.481023E-011	2.270229E-012	0	0.000000E+000
1	39.77840935	2.270229E-012	1.481023E-011	1	0.000000E+000
1	39.77892723	1.481023E-011	2.270229E-012	0	0.000000E+000
1	39.78041583	2.270229E-012	1.481023E-011	1	0.000000E+000
1	39.78056764	1.481023E-011	2.270229E-012	0	0.000000E+000
1	39.78059668	2.270229E-012	1.481023E-011	1	0.000000E+000
1	39.78065283	1.481023E-011	2.270229E-012	0	0.000000E+000
1	39.78070352	2.270229E-012	1.481023E-011	1	0.000000E+000
1	39.78117410	1.481023E-011	2.270229E-012	0	0.000000E+000
1	39.78120739	2.270229E-012	1.481023E-011	1	0.000000E+000
1	39.78126820	1.481023E-011	2.270229E-012	0	0.000000E+000
1	39.78440163	2.270229E-012	1.481023E-011	1	0.000000E+000
1	39.78454239	1.481023E-011	2.270229E-012	0	0.000000E+000
1	39.78584258	2.270229E-012	1.481023E-011	1	0.000000E+000
1	39.78607924	1.481023E-011	2.270229E-012	0	0.000000E+000
1	39.78610105	2.270229E-012	1.481023E-011	1	0.000000E+000
1	39.78684024	1.481023E-011	2.270229E-012	0	0.000000E+000
1	39.78734935	2.270229E-012	1.481023E-011	1	0.000000E+000
1	39.78749728	1.481023E-011	2.270229E-012	0	0.000000E+000
1	39.78883069	2.270229E-012	1.481023E-011	1	0.000000E+000
1	39.78889018	1.481023E-011	2.270229E-012	0	0.000000E+000
1	39.78891045	2.270229E-012	1.481023E-011	1	0.000000E+000
1	39.78895340	1.481023E-011	2.270229E-012	0	0.000000E+000
1	39.78917857	2.270229E-012	1.481023E-011	1	0.000000E+000
1	39.78919394	1.481023E-011	2.270229E-012	0	0.000000E+000
1	39.78964328	2.270229E-012	1.481023E-011	1	0.000000E+000
1	39.79017539	1.481023E-011	2.270229E-012	0	0.000000E+000
1	39.79151397	2.270229E-012	1.481023E-011	1	0.000000E+000
1	39.79161041	1.481023E-011	2.270229E-012	0	0.000000E+000
1	54.54686953	2.006174E-012	1.454617E-011	1	0.000000E+000
1	54.54769847	1.454617E-011	2.006174E-012	0	0.000000E+000
1	54.54810058	2.006174E-012	1.454617E-011	1	0.000000E+000
1	54.54833557	1.454617E-011	2.006174E-012	0	0.000000E+000
1	54.54864738	2.006174E-012	1.454617E-011	1	0.000000E+000
1	54.54868643	1.454617E-011	2.006174E-012	0	0.000000E+000
1	54.54989473	2.006174E-012	1.454617E-011	1	0.000000E+000
1	54.54994842	1.454617E-011	2.006174E-012	0	0.000000E+000
1	54.54999046	2.006174E-012	1.454617E-011	1	0.000000E+000
1	54.55020877	1.454617E-011	2.006174E-012	0	0.000000E+000
1	54.55028786	2.006174E-012	1.454617E-011	1	0.000000E+000
1	54.55087138	1.454617E-011	2.006174E-012	0	0.000000E+000
1	54.55114529	2.006174E-012	1.454617E-011	1	0.000000E+000
1	54.55117684	1.454617E-011	2.006174E-012	0	0.000000E+000
1	54.55136910	2.006174E-012	1.454617E-011	1	0.000000E+000
1	54.55139479	1.454617E-011	2.006174E-012	0	0.000000E+000
1	54.55143138	2.006174E-012	1.454617E-011	1	0.000000E+000
1	54.55146537	1.454617E-011	2.006174E-012	0	0.000000E+000
1	54.55190798	2.006174E-012	1.454617E-011	1	0.000000E+000
1	54.55198073	1.454617E-011	2.006174E-012	0	0.000000E+000
1	54.55530162	2.006174E-012	1.454617E-011	1	0.000000E+000
1	54.55544509	1.454617E-011	2.006174E-012	0	0.000000E+000
1	54.55547565	2.006174E-012	1.454617E-011	1	0.000000E+000
1	54.55558480	1.454617E-011	2.006174E-012	0	0.000000E+000
1	54.55695458	2.006174E-012	1.454617E-011	1	0.000000E+000
1	54.55704908	1.454617E-011	2.006174E-012	0	0.000000E+000
1	54.55862980	2.006174E-012	1.454617E-011	1	0.000000E+000
1	54.55926031	1.454617E-011	2.006174E-012	0	0.000000E+000
1	54.55926624	2.006174E-012	1.454617E-011	1	0.000000E+000
1	54.55930569	1.454617E-011	2.006174E-012	0	0.000000E+000
1	54.55934795	2.006174E-012	1.454617E-011	1	0.000000E+000
1	54.55956497	1.454617E-011	2.006174E-012	0	0.000000E+000
1	54.55958610	2.006174E-012	1.454617E-011	1	0.000000E+000
1	54.55962984	1.454617E-011	2.006174E-012	0	0.000000E+000
1	54.56025378	2.006174E-012	1.454617E-011	1	0.000000E+000
1	54.56044262	1.454617E-011	2.006174E-012	0	0.000000E+000
1	54.56044735	2.006174E-012	1.454617E-011	1	0.000000E+000
1	54.56178235	1.454617E-011	2.006174E-012	0	0.000000E+000
1	54.56230783	2.006174E-012	1.454617E-011	1	0.000000E+000
1	54.56297963	1.454617E-011	2.006174E-012	0	0.000000E+000
1	54.56301572	2.006174E-012	1.454617E-011	1	0.000000E+000
1	54.56325045	1.454617E-011	2.006174E-012	0	0.000000E+000
1	54.56363232	2.006174E-012	1.454617E-011	1	0.000000E+000
1	54.56421455	1.454617E-011	2.006174E-012	0	0.000000E+000
1	54.56424322	2.006174E-012	1.454617E-011	1	0.000000E+000
1	54.56430519	1.454617E-011	2.006174E-012	0	0.000000E+000
1	54.56430727	2.006174E-012	1.454617E-011	1	0.000000E+000
1	54.56449025	1.454617E-011	2.006174E-012	0	0.000000E+000
1	54.56451168	2.006174E-012	1.454617E-011	1	0.000000E+000
1	54.56464370	1.454617E-011	2.006174E-012	0	0.000000E+000
1	54.56519833	2.006174E-012	1.454617E-011	1	0.000000E+000
1	54.56562859	1.454617E-011	2.006174E-012	0	0.000000E+000
1	54.56660247	2.006174E-012	1.454617E-011	1	0.000000E+000
1	54.56725972	1.454617E-011	2.006174E-012	0	0.000000E+000
1	54.56727587	2.006174E-012	1.454617E-011	1	0.000000E+000
1	54.56790424	1.454617E-011	2.006174E-012	0	0.000000E+000
1	54.56843228	2.006174E-012	1.454617E-011	1	0.000000E+000
1	54.56898217	1.454617E-011	2.006174E-012	0	0.000000E+000
1	54.57011060	2.006174E-012	1.454617E-011	1	0.000000E+000
1	54.57015043	1.454617E-011	2.006174E-012	0	0.000000E+000
1	54.57024487	2.006174E-012	1.454617E-011	1	0.000000E+000
1	54.57043054	1.454617E-011	2.006174E-012	0	0.000000E+000
1	54.57242111	2.006174E-012	1.454617E-011	1	0.000000E+000
1	54.57258874	1.454617E-011	2.006174E-012	0	0.000000E+000
1	54.57268477	2.006174E-012	1.454617E-011	1	0.000000E+000
1	54.57270834	1.454617E-011	2.006174E-012	0	0.000000E+000
1	54.57411745	2.006174E-012	1.454617E-011	1	0.000000E+000
1	54.57451577	1.454617E-011	2.006174E-012	0	0.000000E+000
1	54.57474730	2.006174E-012	1.454617E-011	1	0.000000E+000
1	54.57513810	1.454617E-011	2.006174E-012	0	0.000000E+000
1	54.57517391	2.006174E-012	1.454617E-011	1	0.000000E+000
1	54.57572116	1.454617E-011	2.006174E-012	0	0.000000E+000
1	54.57583084	2.006174E-012	1.454617E-011	1	0.000000E+000
1	54.57602696	1.454617E-011	2.006174E-012	0	0.000000E+000
1	54.57604757	2.006174E-012	1.454617E-011	1	0.000000E+000
1	54.57608200	1.454617E-011	2.006174E-012	0	0.000000E+000
1	54.57620886	2.006174E-012	1.454617E-011	1	0.000000E+000
1	54.57673544	1.454617E-011	2.006174E-012	0	0.000000E+000
1	54.57674434	2.006174E-012	1.454617E-011	1	0.000000E+000
1	54.57691003	1.454617E-011	2.006174E-012	0	0.000000E+000
1	54.57795100	2.006174E-012	1.454617E-011	1	0.000000E+000
1	54.57809462	1.454617E-011	2.006174E-012	0	0.000000E+000
1	54.57816088	2.006174E-012	1.454617E-011	1	0.000000E+000
1	54.57834445	1.454617E-011	2.006174E-012	0	0.000000E+000
1	54.57838661	2.006174E-012	1.454617E-011	1	0.000000E+000
1	54.57856816	1.454617E-011	2.006174E-012	0	0.000000E+000
1	54.57868720	2.006174E-012	1.454617E-011	1	0.000000E+000
1	54.57921743	1.454617E-011	2.006174E-012	0	0.000000E+000
1	54.57930514	2.006174E-012	1.454617E-011	1	0.000000E+000
1	54.57980698	1.454617E-011	2.006174E-012	0	0.000000E+000
1	54.57984049	2.006174E-012	1.454617E-011	1	0.000000E+000
1	54.58013280	1.454617E-011	2.006174E-012	0	0.000000E+000
1	54.58094068	2.006174E-012	1.454617E-011	1	0.000000E+000
1	54.58105739	1.454617E-011	2.006174E-012	0	0.000000E+000
1	54.59369629	2.006174E-012	1.454617E-011	1	0.000000E+000
1	54.59398115	1.454617E-011	2.006174E-012	0	0.000000E+000
1	54.59405644	2.006174E-012	1.454617E-011	1	0.000000E+000
1	54.59450878	1.454617E-011	2.006174E-012	0	0.000000E+000
1	54.59452863	2.006174E-012	1.454617E-011	1	0.000000E+000
1	54.59484586	1.454617E-011	2.006174E-012	0	0.000000E+000
1	54.59488371	2.006174E-012	1.454617E-011	1	0.000000E+000
1	54.59516614	1.454617E-011	2.006174E-012	0	0.000000E+000
1	54.59530876	2.006174E-012	1.454617E-011	1	0.000000E+000
1	54.59533160	1.454617E-011	2.006174E-012	0	0.000000E+000
1	54.59619497	2.006174E-012	1.454617E-011	1	0.000000E+000
1	54.59706462	1.454617E-011	2.006174E-012	0	0.000000E+000
1	54.59721603	2.006174E-012	1.454617E-011	1	0.000000E+000
1	54.59849186	1.454617E-011	2.006174E-012	0	0.000000E+000
1	54.59964662	2.006174E-012	1.454617E-011	1	0.000000E+000
1	54.59997373	1.454617E-011	2.006174E-012	0	0.000000E+000
1	54.59999307	2.006174E-012	1.454617E-011	1	0.000000E+000
1	54.60015028	1.454617E-011	2.006174E-012	0	0.000000E+000
1	54.60317460	2.006174E-012	1.454617E-011	1	0.000000E+000
1	54.60364975	1.454617E-011	2.006174E-012	0	0.000000E+000
1	54.60368101	2.006174E-012	1.454617E-011	1	0.000000E+000
1	54.60516017	1.454617E-011	2.006174E-012	0	0.000000E+000
1	54.60518867	2.006174E-012	1.454617E-011	1	0.000000E+000
1	54.60641393	1.454617E-011	2.006174E-012	0	0.000000E+000
1	54.60656348	2.006174E-012	1.454617E-011	1	0.000000E+000
1	54.60695071	1.454617E-011	2.006174E-012	0	0.000000E+000
1	54.60697550	2.006174E-012	1.454617E-011	1	0.000000E+000
1	54.60702200	1.454617E-011	2.006174E-012	0	0.000000E+000
1	54.60756484	2.006174E-012	1.454617E-011	1	0.000000E+000
1	54.60799444	1.454617E-011	2.006174E-012	0	0.000000E+000
1	54.61142733	2.006174E-012	1.454617E-011	1	0.000000E+000
1	54.61168422	1.454617E-011	2.006174E-012	0	0.000000E+000
1	54.61176512	2.006174E-012	1.454617E-011	1	0.000000E+000
1	54.61221548	1.454617E-011	2.006174E-012	0	0.000000E+000
1	54.61225087	2.006174E-012	1.454617E-011	1	0.000000E+000
1	54.61228340	1.454617E-011	2.006174E-012	0	0.000000E+000
1	54.61231742	2.006174E-012	1.454617E-011	1	0.000000E+000
1	54.61251504	1.454617E-011	2.006174E-012	0	0.000000E+000
1	54.61251978	2.006174E-012	1.454617E-011	1	0.000000E+000
1	54.61281605	1.454617E-011	2.006174E-012	0	0.000000E+000
1	54.61535753	2.006174E-012	1.454617E-011	1	0.000000E+000
1	54.61551652	1.454617E-011	2.006174E-012	0	0.000000E+000
1	54.61553298	2.006174E-012	1.454617E-011	1	0.000000E+000
1	54.61618781	1.454617E-011	2.006174E-012	0	0.000000E+000
1	54.61629932	2.006174E-012	1.454617E-011	1	0.000000E+000
1	54.61659008	1.454617E-011	2.006174E-012	0	0.000000E+000
1	54.61662623	2.006174E-012	1.454617E-011	1	0.000000E+000
1	54.61702829	1.454617E-011	2.006174E-012	0	0.000000E+000
1	54.61721295	2.006174E-012	1.454617E-011	1	0.000000E+000
1	54.61738638	1.454617E-011	2.006174E-012	0	0.000000E+000
1	54.61740400	2.006174E-012	1.454617E-011	1	0.000000E+000
1	54.61747458	1.454617E-011	2.006174E-012	0	0.000000E+000
1	54.61792233	2.006174E-012	1.454617E-011	1	0.000000E+000
1	54.61801679	1.454617E-011	2.006174E-012	0	0.000000E+000
1	54.61805050	2.006174E-012	1.454617E-011	1	0.000000E+000
1	54.61840523	1.454617E-011	2.006174E-012	0	0.000000E+000
1	54.61842207	2.006174E-012	1.454617E-011	1	0.000000E+000
1	54.61851781	1.454617E-011	2.006174E-012	0	0.000000E+000
1	54.61855584	2.006174E-012	1.454617E-011	1	0.000000E+000
1	54.61930665	1.454617E-011	2.006174E-012	0	0.000000E+000
1	54.61941823	2.006174E-012	1.454617E-011	1	0.000000E+000
1	54.61944980	1.454617E-011	2.006174E-012	0	0.000000E+000
1	54.61955450	2.006174E-012	1.454617E-011	1	0.000000E+000
1	54.61961702	1.454617E-011	2.006174E-012	0	0.000000E+000
1	54.62151409	2.006174E-012	1.454617E-011	1	0.000000E+000
1	54.62191671	1.454617E-011	2.006174E-012	0	0.000000E+000
1	54.62196243	2.006174E-012	1.454617E-011	1	0.000000E+000
1	54.62207304	1.454617E-011	2.006174E-012	0	0.000000E+000
1	54.62279643	2.006174E-012	1.454617E-011	1	0.000000E+000
1	54.62324034	1.454617E-011	2.006174E-012	0	0.000000E+000
1	54.62326105	2.006174E-012	1.454617E-011	1	0.000000E+000
1	54.62337869	1.454617E-011	2.006174E-012	0	0.000000E+000
1	54.62534427	2.006174E-012	1.454617E-011	1	0.000000E+000
1	54.62676061	1.454617E-011	2.006174E-012	0	0.000000E+000
1	54.62722116	2.006174E-012	1.454617E-011	1	0.000000E+000
1	54.62742651	1.454617E-011	2.006174E-012	0	0.000000E+000
1	54.62743680	2.006174E-012	1.454617E-011	1	0.000000E+000
1	54.62777043	1.454617E-011	2.006174E-012	0	0.000000E+000
1	54.62901778	2.006174E-012	1.454617E-011	1	0.000000E+000
1	54.62917142	1.454617E-011	2.006174E-012	0	0.000000E+000
1	54.63098200	2.006174E-012	1.454617E-011	1	0.000000E+000
1	54.63187886	1.454617E-011	2.006174E-012	0	0.000000E+000
1	54.63188542	2.006174E-012	1.454617E-011	1	0.000000E+000
1	54.63258367	1.454617E-011	2.006174E-012	0	0.000000E+000
1	54.63305886	2.006174E-012	1.454617E-011	1	0.000000E+000
1	54.63309716	1.454617E-011	2.006174E-012	0	0.000000E+000
1	54.63386121	2.006174E-012	1.454617E-011	1	0.000000E+000
1	54.63468010	1.454617E-011	2.006174E-012	0	0.000000E+000
1	54.63480985	2.006174E-012	1.454617E-011	1	0.000000E+000
1	54.63498929	1.454617E-011	2.006174E-012	0	0.000000E+000
1	54.63626882	2.006174E-012	1.454617E-011	1	0.000000E+000
1	54.63675786	1.454617E-011	2.006174E-012	0	0.000000E+000
1	54.63678625	2.006174E-012	1.454617E-011	1	0.000000E+000
1	54.63690468	1.454617E-011	2.006174E-012	0	0.000000E+000
1	54.63727625	2.006174E-012	1.454617E-011	1	0.000000E+000
1	54.63744960	1.454617E-011	2.006174E-012	0	0.000000E+000
1	54.65071403	2.006174E-012	1.454617E-011	1	0.000000E+000
1	54.65112343	1.454617E-011	2.006174E-012	0	0.000000E+000
1	54.65183566	2.006174E-012	1.454617E-011	1	0.000000E+000
1	54.65217790	1.454617E-011	2.006174E-012	0	0.000000E+000
1	54.65221852	2.006174E-012	1.454617E-011	1	0.000000E+000
1	54.65235090	1.454617E-011	2.006174E-012	0	0.000000E+000
1	54.65265661	2.006174E-012	1.454617E-011	1	0.000000E+000
1	54.65315929	1.454617E-011	2.006174E-012	0	0.000000E+000
1	54.65316966	2.006174E-012	1.454617E-011	1	0.000000E+000
1	54.65341309	1.454617E-011	2.006174E-012	0	0.000000E+000
1	54.65356331	2.006174E-012	1.454617E-011	1	0.000000E+000
1	54.65469829	1.454617E-011	2.006174E-012	0	0.000000E+000
1	54.65481752	2.006174E-012	1.454617E-011	1	0.000000E+000
1	54.65567393	1.454617E-011	2.006174E-012	0	0.000000E+000
1	54.65641985	2.006174E-012	1.454617E-011	1	0.000000E+000
1	54.65647878	1.454617E-011	2.006174E-012	0	0.000000E+000
1	54.65648943	2.006174E-012	1.454617E-011	1	0.000000E+000
1	54.65665053	1.454617E-011	2.006174E-012	0	0.000000E+000
1	54.65677090	2.006174E-012	1.454617E-011	1	0.000000E+000
1	54.65906044	1.454617E-011	2.006174E-012	0	0.000000E+000
1	54.66109380	2.006174E-012	1.454617E-011	1	0.000000E+000
1	54.66206783	1.454617E-011	2.006174E-012	0	0.000000E+000
1	54.66325159	2.006174E-012	1.454617E-011	1	0.000000E+000
1	54.66330814	1.454617E-011	2.006174E-012	0	0.000000E+000
1	54.66363527	2.006174E-012	1.454617E-011	1	0.000000E+000
1	54.66424587	1.454617E-011	2.006174E-012	0	0.000000E+000
1	54.66436542	2.006174E-012	1.454617E-011	1	0.000000E+000
1	54.66464059	1.454617E-011	2.006174E-012	0	0.000000E+000
1	54.66517982	2.006174E-012	1.454617E-011	1	0.000000E+000
1	54.66555620	1.454617E-011	2.006174E-012	0	0.000000E+000
1	54.66590094	2.006174E-012	1.454617E-011	1	0.000000E+000
1	54.66635371	1.454617E-011	2.006174E-012	0	0.000000E+000
1	54.66820739	2.006174E-012	1.454617E-011	1	0.000000E+000
1	54.66868629	1.454617E-011	2.006174E-012	0	0.000000E+000
1	54.66924781	2.006174E-012	1.454617E-011	1	0.000000E+000
1	54.66972129	1.454617E-011	2.006174E-012	0	0.000000E+000
1	54.66974585	2.006174E-012	1.454617E-011	1	0.000000E+000
1	54.67011219	1.454617E-011	2.006174E-012	0	0.000000E+000
1	54.67108837	2.006174E-012	1.454617E-011	1	0.000000E+000
1	54.67123795	1.454617E-011	2.006174E-012	0	0.000000E+000
1	54.67155802	2.006174E-012	1.454617E-011	1	0.000000E+000
1	54.67170344	1.454617E-011	2.006174E-012	0	0.000000E+000
1	54.67172744	2.006174E-012	1.454617E-011	1	0.000000E+000
1	54.67175824	1.454617E-011	2.006174E-012	0	0.000000E+000
1	54.67179849	2.006174E-012	1.454617E-011	1	0.000000E+000
1	54.67203464	1.454617E-011	2.006174E-012	0	0.000000E+000
1	54.67383641	2.006174E-012	1.454617E-011	1	0.000000E+000
1	54.67401479	1.454617E-011	2.006174E-012	0	0.000000E+000
1	54.67405158	2.006174E-012	1.454617E-011	1	0.000000E+000
1	54.67414223	1.454617E-011	2.006174E-012	0	0.000000E+000
1	54.67562523	2.006174E-012	1.454617E-011	1	0.000000E+000
1	54.67571793	1.454617E-011	2.006174E-012	0	0.000000E+000
1	54.67575331	2.006174E-012	1.454617E-011	1	0.000000E+000
1	54.67704336	1.454617E-011	2.006174E-012	0	0.000000E+000
1	54.67709662	2.006174E-012	1.454617E-011	1	0.000000E+000
1	54.67721295	1.454617E-011	2.006174E-012	0	0.000000E+000
1	54.67724067	2.006174E-012	1.454617E-011	1	0.000000E+000
1	54.67754721	1.454617E-011	2.006174E-012	0	0.000000E+000
1	54.67982588	2.006174E-012	1.454617E-011	1	0.000000E+000
1	54.67995580	1.454617E-011	2.006174E-012	0	0.000000E+000
1	54.68105701	2.006174E-012	1.454617E-011	1	0.000000E+000
1	54.68114738	1.454617E-011	2.006174E-012	0	0.000000E+000
1	54.68115879	2.006174E-012	1.454617E-011	1	0.000000E+000
1	54.68203921	1.454617E-011	2.006174E-012	0	0.000000E+000
1	54.68219273	2.006174E-012	1.454617E-011	1	0.000000E+000
1	54.68236905	1.454617E-011	2.006174E-012	0	0.000000E+000
1	54.68239833	2.006174E-012	1.454617E-011	1	0.000000E+000
1	54.68370003	1.454617E-011	2.006174E-012	0	0.000000E+000
1	54.68373694	2.006174E-012	1.454617E-011	1	0.000000E+000
1	54.68388782	1.454617E-011	2.006174E-012	0	0.000000E+000
1	54.68620112	2.006174E-012	1.454617E-011	1	0.000000E+000
1	54.68631326	1.454617E-011	2.006174E-012	0	0.000000E+000
1	54.68878144	2.006174E-012	1.454617E-011	1	0.000000E+000
1	54.68910544	1.454617E-011	2.006174E-012	0	0.000000E+000
1	54.68922203	2.006174E-012	1.454617E-011	1	0.000000E+000
1	54.68935576	1.454617E-011	2.006174E-012	0	0.000000E+000
1	54.69006259	2.006174E-012	1.454617E-011	1	0.000000E+000
1	54.69025922	1.454617E-011	2.006174E-012	0	0.000000E+000
1	54.69302138	2.006174E-012	1.454617E-011	1	0.000000E+000
1	54.69452424	1.454617E-011	2.006174E-012	0	0.000000E+000
1	54.69492673	2.006174E-012	1.454617E-011	1	0.000000E+000
1	54.69562385	1.454617E-011	2.006174E-012	0	0.000000E+000
1	54.69565552	2.006174E-012	1.454617E-011	1	0.000000E+000
1	54.69704569	1.454617E-011	2.006174E-012	0	0.000000E+000
1	54.69705442	2.006174E-012	1.454617E-011	1	0.000000E+000
1	54.69725744	1.454617E-011	2.006174E-012	0	0.000000E+000
1	54.69728524	2.006174E-012	1.454617E-011	1	0.000000E+000
1	54.69745339	1.454617E-011	2.006174E-012	0	0.000000E+000
1	54.69812058	2.006174E-012	1.454617E-011	1	0.000000E+000
1	54.69877039	1.454617E-011	2.006174E-012	0	0.000000E+000
1	54.69879860	2.006174E-012	1.454617E-011	1	0.000000E+000
1	54.69920478	1.454617E-011	2.006174E-012	0	0.000000E+000
1	54.69922863	2.006174E-012	1.454617E-011	1	0.000000E+000
1	54.69946418	1.454617E-011	2.006174E-012	0	0.000000E+000
1	54.69948122	2.006174E-012	1.454617E-011	1	0.000000E+000
1	54.69951819	1.454617E-011	2.006174E-012	0	0.000000E+000
1	54.69969212	2.006174E-012	1.454617E-011	1	0.000000E+000
1	54.70046983	1.454617E-011	2.006174E-012	0	0.000000E+000
1	54.70069571	2.006174E-012	1.454617E-011	1	0.000000E+000
1	54.70080747	1.454617E-011	2.006174E-012	0	0.000000E+000
1	54.70177979	2.006174E-012	1.454617E-011	1	0.000000E+000
1	54.70181071	1.454617E-011	2.006174E-012	0	0.000000E+000
1	54.70203343	2.006174E-012	1.454617E-011	1	0.000000E+000
1	54.70220502	1.454617E-011	2.006174E-012	0	0.000000E+000
1	54.70251893	2.006174E-012	1.454617E-011	1	0.000000E+000
1	54.70259029	1.454617E-011	2.006174E-012	0	0.000000E+000
1	54.70264007	2.006174E-012	1.454617E-011	1	0.000000E+000
1	54.70379616	1.454617E-011	2.006174E-012	0	0.000000E+000
1	54.70383121	2.006174E-012	1.454617E-011	1	0.000000E+000
1	54.70423484	1.454617E-011	2.006174E-012	0	0.000000E+000
1	54.70457609	2.006174E-012	1.454617E-011	1	0.000000E+000
1	54.70487404	1.454617E-011	2.006174E-012	0	0.000000E+000
1	54.70602430	2.006174E-012	1.454617E-011	1	0.000000E+000
1	54.70615344	1.454617E-011	2.006174E-012	0	0.000000E+000
1	54.70634572	2.006174E-012	1.454617E-011	1	0.000000E+000
1	54.70732156	1.454617E-011	2.006174E-012	0	0.000000E+000
1	54.70737225	2.006174E-012	1.454617E-011	1	0.000000E+000
1	54.70795894	1.454617E-011	2.006174E-012	0	0.000000E+000
1	54.70811198	2.006174E-012	1.454617E-011	1	0.000000E+000
1	54.70817310	1.454617E-011	2.006174E-012	0	0.000000E+000
1	54.70847578	2.006174E-012	1.454617E-011	1	0.000000E+000
1	54.70875549	1.454617E-011	2.006174E-012	0	0.000000E+000
1	54.70964948	2.006174E-012	1.454617E-011	1	0.000000E+000
1	54.70991520	1.454617E-011	2.006174E-012	0	0.000000E+000
1	54.71052379	2.006174E-012	1.454617E-011	1	0.000000E+000
1	54.71233372	1.454617E-011	2.006174E-012	0	0.000000E+000
1	54.71252085	2.006174E-012	1.454617E-011	1	0.000000E+000
1	54.71258456	1.454617E-011	2.006174E-012	0	0.000000E+000
1	54.71261379	2.006174E-012	1.454617E-011	1	0.000000E+000
1	54.71280883	1.454617E-011	2.006174E-012	0	0.000000E+000
1	54.71284793	2.006174E-012	1.454617E-011	1	0.000000E+000
1	54.71291549	1.454617E-011	2.006174E-012	0	0.000000E+000
1	54.71340818	2.006174E-012	1.454617E-011	1	0.000000E+000
1	54.71347835	1.454617E-011	2.006174E-012	0	0.000000E+000
1	54.71431125	2.006174E-012	1.454617E-011	1	0.000000E+000
1	54.71453565	1.454617E-011	2.006174E-012	0	0.000000E+000
1	54.71454396	2.006174E-012	1.454617E-011	1	0.000000E+000
1	54.71485898	1.454617E-011	2.006174E-012	0	0.000000E+000
1	54.71629437	2.006174E-012	1.454617E-011	1	0.000000E+000
1	54.71651392	1.454617E-011	2.006174E-012	0	0.000000E+000
1	54.71698081	2.006174E-012	1.454617E-011	1	0.000000E+000
1	54.71724523	1.454617E-011	2.006174E-012	0	0.000000E+000
1	54.71734009	2.006174E-012	1.454617E-011	1	0.000000E+000
1	54.71739002	1.454617E-011	2.006174E-012	0	0.000000E+000
1	54.71901281	2.006174E-012	1.454617E-011	1	0.000000E+000
1	54.71910325	1.454617E-011	2.006174E-012	0	0.000000E+000
1	54.72063793	2.006174E-012	1.454617E-011	1	0.000000E+000
1	54.72125736	1.454617E-011	2.006174E-012	0	0.000000E+000
1	54.72294925	2.006174E-012	1.454617E-011	1	0.000000E+000
1	54.72341174	1.454617E-011	2.006174E-012	0	0.000000E+000
1	54.72442864	2.006174E-012	1.454617E-011	1	0.000000E+000
1	54.72449924	1.454617E-011	2.006174E-012	0	0.000000E+000
1	54.72487069	2.006174E-012	1.454617E-011	1	0.000000E+000
1	54.72618184	1.454617E-011	2.006174E-012	0	0.000000E+000
1	54.72667277	2.006174E-012	1.454617E-011	1	0.000000E+000
1	54.72703965	1.454617E-011	2.006174E-012	0	0.000000E+000
1	54.72719468	2.006174E-012	1.454617E-011	1	0.000000E+000
1	54.72724366	1.454617E-011	2.006174E-012	0	0.000000E+000
1	54.72821542	2.006174E-012	1.454617E-011	1	0.000000E+000
1	54.72831050	1.454617E-011	2.006174E-012	0	0.000000E+000
1	54.72836126	2.006174E-012	1.454617E-011	1	0.000000E+000
1	54.72841402	1.454617E-011	2.006174E-012	0	0.000000E+000
1	54.72906220	2.006174E-012	1.454617E-011	1	0.000000E+000
1	54.72912695	1.454617E-011	2.006174E-012	0	0.000000E+000
1	54.72921416	2.006174E-012	1.454617E-011	1	0.000000E+000
1	54.72925837	1.454617E-011	2.006174E-012	0	0.000000E+000
1	54.73157640	2.006174E-012	1.454617E-011	1	0.000000E+000
1	54.73162721	1.454617E-011	2.006174E-012	0	0.000000E+000
1	54.73277379	2.006174E-012	1.454617E-011	1	0.000000E+000
1	54.73283344	1.454617E-011	2.006174E-012	0	0.000000E+000
1	54.73355495	2.006174E-012	1.454617E-011	1	0.000000E+000
1	54.73372739	1.454617E-011	2.006174E-012	0	0.000000E+000
1	54.73375573	2.006174E-012	1.454617E-011	1	0.000000E+000
1	54.73387993	1.454617E-011	2.006174E-012	0	0.000000E+000
1	54.73415425	2.006174E-012	1.454617E-011	1	0.000000E+000
1	54.73419560	1.454617E-011	2.006174E-012	0	0.000000E+000
1	54.73424136	2.006174E-012	1.454617E-011	1	0.000000E+000
1	54.73430788	1.454617E-011	2.006174E-012	0	0.000000E+000
1	54.73439887	2.006174E-012	1.454617E-011	1	0.000000E+000
1	54.73452585	1.454617E-011	2.006174E-012	0	0.000000E+000
1	54.73514338	2.006174E-012	1.454617E-011	1	0.000000E+000
1	54.73551921	1.454617E-011	2.006174E-012	0	0.000000E+000
1	54.73637145	2.006174E-012	1.454617E-011	1	0.000000E+000
1	54.73648278	1.454617E-011	2.006174E-012	0	0.000000E+000
1	54.74033189	2.006174E-012	1.454617E-011	1	0.000000E+000
1	54.74085709	1.454617E-011	2.006174E-012	0	0.000000E+000
1	54.74159687	2.006174E-012	1.454617E-011	1	0.000000E+000
1	54.74223434	1.454617E-011	2.006174E-012	0	0.000000E+000
1	54.74254881	2.006174E-012	1.454617E-011	1	0.000000E+000
1	54.74344590	1.454617E-011	2.006174E-012	0	0.000000E+000
1	54.74345974	2.006174E-012	1.454617E-011	1	0.000000E+000
1	54.74431541	1.454617E-011	2.006174E-012	0	0.000000E+000
1	54.74433273	2.006174E-012	1.454617E-011	1	0.000000E+000
1	54.74461507	1.454617E-011	2.006174E-012	0	0.000000E+000
1	54.74467499	2.006174E-012	1.454617E-011	1	0.000000E+000
1	54.74502808	1.454617E-011	2.006174E-012	0	0.000000E+000
1	54.74602449	2.006174E-012	1.454617E-011	1	0.000000E+000
1	54.74613225	1.454617E-011	2.006174E-012	0	0.000000E+000
1	54.74699427	2.006174E-012	1.454617E-011	1	0.000000E+000
1	54.74730593	1.454617E-011	2.006174E-012	0	0.000000E+000
1	54.74821937	2.006174E-012	1.454617E-011	1	0.000000E+000
1	54.74860603	1.454617E-011	2.006174E-012	0	0.000000E+000
1	54.74870067	2.006174E-012	1.454617E-011	1	0.000000E+000
1	54.74904730	1.454617E-011	2.006174E-012	0	0.000000E+000
1	54.74912837	2.006174E-012	1.454617E-011	1	0.000000E+000
1	54.75022480	1.454617E-011	2.006174E-012	0	0.000000E+000
1	54.75059169	2.006174E-012	1.454617E-011	1	0.000000E+000
1	54.75076199	1.454617E-011	2.006174E-012	0	0.000000E+000
1	54.75371580	2.006174E-012	1.454617E-011	1	0.000000E+000
1	54.75374134	1.454617E-011	2.006174E-012	0	0.000000E+000
1	54.75531992	2.006174E-012	1.454617E-011	1	0.000000E+000
1	54.75540480	1.454617E-011	2.006174E-012	0	0.000000E+000
1	54.75571975	2.006174E-012	1.454617E-011	1	0.000000E+000
1	54.75613387	1.454617E-011	2.006174E-012	0	0.000000E+000
1	54.75807761	2.006174E-012	1.454617E-011	1	0.000000E+000
1	54.75829474	1.454617E-011	2.006174E-012	0	0.000000E+000
1	54.75832391	2.006174E-012	1.454617E-011	1	0.000000E+000
1	54.75843104	1.454617E-011	2.006174E-012	0	0.000000E+000
1	54.75943015	2.006174E-012	1.454617E-011	1	0.000000E+000
1	54.76003819	1.454617E-011	2.006174E-012	0	0.000000E+000
1	54.76006827	2.006174E-012	1.454617E-011	1	0.000000E+000
1	54.76047396	1.454617E-011	2.006174E-012	0	0.000000E+000
1	54.76049950	2.006174E-012	1.454617E-011	1	0.000000E+000
1	54.76058023	1.454617E-011	2.006174E-012	0	0.000000E+000
1	54.76116755	2.006174E-012	1.454617E-011	1	0.000000E+000
1	54.76180676	1.454617E-011	2.006174E-012	0	0.000000E+000
1	54.76332821	2.006174E-012	1.454617E-011	1	0.000000E+000
1	54.76337865	1.454617E-011	2.006174E-012	0	0.000000E+000
1	54.76406920	2.006174E-012	1.454617E-011	1	0.000000E+000
1	54.76426672	1.454617E-011	2.006174E-012	0	0.000000E+000
1	54.76430374	2.006174E-012	1.454617E-011	1	0.000000E+000
1	54.76436988	1.454617E-011	2.006174E-012	0	0.000000E+000
1	54.76440467	2.006174E-012	1.454617E-011	1	0.000000E+000
1	54.76453180	1.454617E-011	2.006174E-012	0	0.000000E+000
1	54.76937091	2.006174E-012	1.454617E-011	1	0.000000E+000
1	54.76950652	1.454617E-011	2.006174E-012	0	0.000000E+000
1	54.77104080	2.006174E-012	1.454617E-011	1	0.000000E+000
1	54.77169957	1.454617E-011	2.006174E-012	0	0.000000E+000
1	54.77507473	2.006174E-012	1.454617E-011	1	0.000000E+000
1	54.77586675	1.454617E-011	2.006174E-012	0	0.000000E+000
1	54.77588819	2.006174E-012	1.454617E-011	1	0.000000E+000
1	54.77628237	1.454617E-011	2.006174E-012	0	0.000000E+000
1	54.77783677	2.006174E-012	1.454617E-011	1	0.000000E+000
1	54.77846151	1.454617E-011	2.006174E-012	0	0.000000E+000
1	54.77848194	2.006174E-012	1.454617E-011	1	0.000000E+000
1	54.77888320	1.454617E-011	2.006174E-012	0	0.000000E+000
1	54.77890888	2.006174E-012	1.454617E-011	1	0.000000E+000
1	54.77898361	1.454617E-011	2.006174E-012	0	0.000000E+000
1	54.77900445	2.006174E-012	1.454617E-011	1	0.000000E+000
1	54.77933773	1.454617E-011	2.006174E-012	0	0.000000E+000
1	54.77945952	2.006174E-012	1.454617E-011	1	0.000000E+000
1	54.78004876	1.454617E-011	2.006174E-012	0	0.000000E+000
1	54.78158520	2.006174E-012	1.454617E-011	1	0.000000E+000
1	54.78232825	1.454617E-011	2.006174E-012	0	0.000000E+000
1	54.78234669	2.006174E-012	1.454617E-011	1	0.000000E+000
1	54.78280247	1.454617E-011	2.006174E-012	0	0.000000E+000
1	54.78284603	2.006174E-012	1.454617E-011	1	0.000000E+000
1	54.78386575	1.454617E-011	2.006174E-012	0	0.000000E+000
1	54.78388489	2.006174E-012	1.454617E-011	1	0.000000E+000
1	54.78449416	1.454617E-011	2.006174E-012	0	0.000000E+000
1	54.78502127	2.006174E-012	1.454617E-011	1	0.000000E+000
1	54.78532344	1.454617E-011	2.006174E-012	0	0.000000E+000
1	54.78540279	2.006174E-012	1.454617E-011	1	0.000000E+000
1	54.78543461	1.454617E-011	2.006174E-012	0	0.000000E+000
1	54.78546411	2.006174E-012	1.454617E-011	1	0.000000E+000
1	54.78555011	1.454617E-011	2.006174E-012	0	0.000000E+000
1	54.78555189	2.006174E-012	1.454617E-011	1	0.000000E+000
1	54.78581848	1.454617E-011	2.006174E-012	0	0.000000E+000
1	54.78693124	2.006174E-012	1.454617E-011	1	0.000000E+000
1	54.78705778	1.454617E-011	2.006174E-012	0	0.000000E+000
1	54.78719571	2.006174E-012	1.454617E-011	1	0.000000E+000
1	54.78798961	1.454617E-011	2.006174E-012	0	0.000000E+000
1	54.78814245	2.006174E-012	1.454617E-011	1	0.000000E+000
1	54.78853778	1.454617E-011	2.006174E-012	0	0.000000E+000
1	54.79179461	2.006174E-012	1.454617E-011	1	0.000000E+000
1	54.79187970	1.454617E-011	2.006174E-012	0	0.000000E+000
1	54.79275892	2.006174E-012	1.454617E-011	1	0.000000E+000
1	54.79291568	1.454617E-011	2.006174E-012	0	0.000000E+000
1	54.79294111	2.006174E-012	1.454617E-011	1	0.000000E+000
1	54.79301551	1.454617E-011	2.006174E-012	0	0.000000E+000
1	54.79310430	2.006174E-012	1.454617E-011	1	0.000000E+000
1	54.79397534	1.454617E-011	2.006174E-012	0	0.000000E+000
1	54.79398688	2.006174E-012	1.454617E-011	1	0.000000E+000
1	54.79412908	1.454617E-011	2.006174E-012	0	0.000000E+000
1	54.79463861	2.006174E-012	1.454617E-011	1	0.000000E+000
1	54.79471808	1.454617E-011	2.006174E-012	0	0.000000E+000
1	54.79531641	2.006174E-012	1.454617E-011	1	0.000000E+000
1	54.79568585	1.454617E-011	2.006174E-012	0	0.000000E+000
1	54.79577168	2.006174E-012	1.454617E-011	1	0.000000E+000
1	54.79626033	1.454617E-011	2.006174E-012	0	0.000000E+000
1	54.79669711	2.006174E-012	1.454617E-011	1	0.000000E+000
1	54.79676828	1.454617E-011	2.006174E-012	0	0.000000E+000
1	55.81842710	1.967937E-012	1.450794E-011	1	0.000000E+000
1	55.81858790	1.450794E-011	1.967937E-012	0	0.000000E+000
1	55.81939617	1.967937E-012	1.450794E-011	1	0.000000E+000
1	55.81983698	1.450794E-011	1.967937E-012	0	0.000000E+000
1	55.82074925	1.967937E-012	1.450794E-011	1	0.000000E+000
1	55.82081851	1.450794E-011	1.967937E-012	0	0.000000E+000
1	55.82153590	1.967937E-012	1.450794E-011	1	0.000000E+000
1	55.82188740	1.450794E-011	1.967937E-012	0	0.000000E+000
1	55.82209071	1.967937E-012	1.450794E-011	1	0.000000E+000
1	55.82213322	1.450794E-011	1.967937E-012	0	0.000000E+000
1	55.82233200	1.967937E-012	1.450794E-011	1	0.000000E+000
1	55.82294602	1.450794E-011	1.967937E-012	0	0.000000E+000
1	55.82423901	1.967937E-012	1.450794E-011	1	0.000000E+000
1	55.82465060	1.450794E-011	1.967937E-012	0	0.000000E+000
1	55.82666732	1.967937E-012	1.450794E-011	1	0.000000E+000
1	55.82708765	1.450794E-011	1.967937E-012	0	0.000000E+000
1	55.82712650	1.967937E-012	1.450794E-011	1	0.000000E+000
1	55.82731327	1.450794E-011	1.967937E-012	0	0.000000E+000
1	55.82880231	1.967937E-012	1.450794E-011	1	0.000000E+000
1	55.82890880	1.450794E-011	1.967937E-012	0	0.000000E+000
1	55.82936557	1.967937E-012	1.450794E-011	1	0.000000E+000
1	55.82998184	1.450794E-011	1.967937E-012	0	0.000000E+000
1	55.83001759	1.967937E-012	1.450794E-011	1	0.000000E+000
1	55.83008312	1.450794E-011	1.967937E-012	0	0.000000E+000
1	55.83013238	1.967937E-012	1.450794E-011	1	0.000000E+000
1	55.83025654	1.450794E-011	1.967937E-012	0	0.000000E+000
1	55.83027297	1.967937E-012	1.450794E-011	1	0.000000E+000
1	55.83041341	1.450794E-011	1.967937E-012	0	0.000000E+000
1	55.83048265	1.967937E-012	1.450794E-011	1	0.000000E+000
1	55.83058273	1.450794E-011	1.967937E-012	0	0.000000E+000
1	55.83071658	1.967937E-012	1.450794E-011	1	0.000000E+000
1	55.83100575	1.450794E-011	1.967937E-012	0	0.000000E+000
1	55.83134395	1.967937E-012	1.450794E-011	1	0.000000E+000
1	55.83140842	1.450794E-011	1.967937E-012	0	0.000000E+000
1	55.83336939	1.967937E-012	1.450794E-011	1	0.000000E+000
1	55.83338364	1.450794E-011	1.967937E-012	0	0.000000E+000
1	55.83927282	1.967937E-012	1.450794E-011	1	0.000000E+000
1	55.84066336	1.450794E-011	1.967937E-012	0	0.000000E+000
1	55.84715721	1.967937E-012	1.450794E-011	1	0.000000E+000
1	55.84751586	1.450794E-011	1.967937E-012	0	0.000000E+000
1	55.84859713	1.967937E-012	1.450794E-011	1	0.000000E+000
1	55.84902563	1.450794E-011	1.967937E-012	0	0.000000E+000
1	55.84956549	1.967937E-012	1.450794E-011	1	0.000000E+000
1	55.84999379	1.450794E-011	1.967937E-012	0	0.000000E+000
1	55.85003117	1.967937E-012	1.450794E-011	1	0.000000E+000
1	55.85029663	1.450794E-011	1.967937E-012	0	0.000000E+000
1	55.85030962	1.967937E-012	1.450794E-011	1	0.000000E+000
1	55.85042916	1.450794E-011	1.967937E-012	0	0.000000E+000
1	55.85045773	1.967937E-012	1.450794E-011	1	0.000000E+000
1	55.85121806	1.450794E-011	1.967937E-012	0	0.000000E+000
1	55.85126972	1.967937E-012	1.450794E-011	1	0.000000E+000
1	55.85142584	1.450794E-011	1.967937E-012	0	0.000000E+000
1	55.85144170	1.967937E-012	1.450794E-011	1	0.000000E+000
1	55.85150020	1.450794E-011	1.967937E-012	0	0.000000E+000
1	55.85210361	1.967937E-012	1.450794E-011	1	0.000000E+000
1	55.85221367	1.450794E-011	1.967937E-012	0	0.000000E+000
1	55.85224550	1.967937E-012	1.450794E-011	1	0.000000E+000
1	55.85235004	1.450794E-011	1.967937E-012	0	0.000000E+000
1	55.85308417	1.967937E-012	1.450794E-011	1	0.000000E+000
1	55.85322132	1.450794E-011	1.967937E-012	0	0.000000E+000
1	55.85340960	1.967937E-012	1.450794E-011	1	0.000000E+000
1	55.85363144	1.450794E-011	1.967937E-012	0	0.000000E+000
1	55.85364681	1.967937E-012	1.450794E-011	1	0.000000E+000
1	55.85379509	1.450794E-011	1.967937E-012	0	0.000000E+000
1	55.85384216	1.967937E-012	1.450794E-011	1	0.000000E+000
1	55.85391647	1.450794E-011	1.967937E-012	0	0.000000E+000
1	55.85426601	1.967937E-012	1.450794E-011	1	0.000000E+000
1	55.85432433	1.450794E-011	1.967937E-012	0	0.000000E+000
1	55.85477172	1.967937E-012	1.450794E-011	1	0.000000E+000
1	55.85479162	1.450794E-011	1.967937E-012	0	0.000000E+000
1	55.85544056	1.967937E-012	1.450794E-011	1	0.000000E+000
1	55.85552239	1.450794E-011	1.967937E-012	0	0.000000E+000
1	55.85752856	1.967937E-012	1.450794E-011	1	0.000000E+000
1	55.85792245	1.450794E-011	1.967937E-012	0	0.000000E+000
1	55.85801165	1.967937E-012	1.450794E-011	1	0.000000E+000
1	55.85850233	1.450794E-011	1.967937E-012	0	0.000000E+000
1	55.85888801	1.967937E-012	1.450794E-011	1	0.000000E+000
1	55.85947795	1.450794E-011	1.967937E-012	0	0.000000E+000
1	55.85979507	1.967937E-012	1.450794E-011	1	0.000000E+000
1	55.86016572	1.450794E-011	1.967937E-012	0	0.000000E+000
1	55.86029643	1.967937E-012	1.450794E-011	1	0.000000E+000
1	55.86169580	1.450794E-011	1.967937E-012	0	0.000000E+000
1	55.86590899	1.967937E-012	1.450794E-011	1	0.000000E+000
1	55.86646634	1.450794E-011	1.967937E-012	0	0.000000E+000
1	55.86648680	1.967937E-012	1.450794E-011	1	0.000000E+000
1	55.86662139	1.450794E-011	1.967937E-012	0	0.000000E+000
1	55.86698005	1.967937E-012	1.450794E-011	1	0.000000E+000
1	55.86713529	1.450794E-011	1.967937E-012	0	0.000000E+000
1	55.86860700	1.967937E-012	1.450794E-011	1	0.000000E+000
1	55.86880683	1.450794E-011	1.967937E-012	0	0.000000E+000
1	55.86985987	1.967937E-012	1.450794E-011	1	0.000000E+000
1	55.87022301	1.450794E-011	1.967937E-012	0	0.000000E+000
1	55.87022653	1.967937E-012	1.450794E-011	1	0.000000E+000
1	55.87032983	1.450794E-011	1.967937E-012	0	0.000000E+000
1	55.87093683	1.967937E-012	1.450794E-011	1	0.000000E+000
1	55.87104131	1.450794E-011	1.967937E-012	0	0.000000E+000
1	55.87106778	1.967937E-012	1.450794E-011	1	0.000000E+000
1	55.87122010	1.450794E-011	1.967937E-012	0	0.000000E+000
1	55.87164111	1.967937E-012	1.450794E-011	1	0.000000E+000
1	55.87172637	1.450794E-011	1.967937E-012	0	0.000000E+000
1	55.87193296	1.967937E-012	1.450794E-011	1	0.000000E+000
1	55.87201131	1.450794E-011	1.967937E-012	0	0.000000E+000
1	55.87221468	1.967937E-012	1.450794E-011	1	0.000000E+000
1	55.87283594	1.450794E-011	1.967937E-012	0	0.000000E+000
1	55.87283882	1.967937E-012	1.450794E-011	1	0.000000E+000
1	55.87311515	1.450794E-011	1.967937E-012	0	0.000000E+000
1	55.87318268	1.967937E-012	1.450794E-011	1	0.000000E+000
1	55.87326861	1.450794E-011	1.967937E-012	0	0.000000E+000
1	55.87360225	1.967937E-012	1.450794E-011	1	0.000000E+000
1	55.87401735	1.450794E-011	1.967937E-012	0	0.000000E+000
1	55.87402411	1.967937E-012	1.450794E-011	1	0.000000E+000
1	55.87424312	1.450794E-011	1.967937E-012	0	0.000000E+000
1	55.87505308	1.967937E-012	1.450794E-011	1	0.000000E+000
1	55.87509229	1.450794E-011	1.967937E-012	0	0.000000E+000
1	55.87624566	1.967937E-012	1.450794E-011	1	0.000000E+000
1	55.87646956	1.450794E-011	1.967937E-012	0	0.000000E+000
1	55.87648646	1.967937E-012	1.450794E-011	1	0.000000E+000
1	55.87691618	1.450794E-011	1.967937E-012	0	0.000000E+000
1	55.87811555	1.967937E-012	1.450794E-011	1	0.000000E+000
1	55.87814895	1.450794E-011	1.967937E-012	0	0.000000E+000
1	55.87834752	1.967937E-012	1.450794E-011	1	0.000000E+000
1	55.87846949	1.450794E-011	1.967937E-012	0	0.000000E+000
1	55.87848274	1.967937E-012	1.450794E-011	1	0.000000E+000
1	55.87866764	1.450794E-011	1.967937E-012	0	0.000000E+000
1	55.87870911	1.967937E-012	1.450794E-011	1	0.000000E+000
1	55.87897097	1.450794E-011	1.967937E-012	0	0.000000E+000
1	55.88078973	1.967937E-012	1.450794E-011	1	0.000000E+000
1	55.88083983	1.450794E-011	1.967937E-012	0	0.000000E+000
1	55.88136820	1.967937E-012	1.450794E-011	1	0.000000E+000
1	55.88144268	1.450794E-011	1.967937E-012	0	0.000000E+000
1	55.88148965	1.967937E-012	1.450794E-011	1	0.000000E+000
1	55.88158820	1.450794E-011	1.967937E-012	0	0.000000E+000
1	55.88185723	1.967937E-012	1.450794E-011	1	0.000000E+000
1	55.88250029	1.450794E-011	1.967937E-012	0	0.000000E+000
1	55.88251553	1.967937E-012	1.450794E-011	1	0.000000E+000
1	55.88410289	1.450794E-011	1.967937E-012	0	0.000000E+000
1	55.88415663	1.967937E-012	1.450794E-011	1	0.000000E+000
1	55.88432181	1.450794E-011	1.967937E-012	0	0.000000E+000
1	55.88550942	1.967937E-012	1.450794E-011	1	0.000000E+000
1	55.88562333	1.450794E-011	1.967937E-012	0	0.000000E+000
1	55.88563226	1.967937E-012	1.450794E-011	1	0.000000E+000
1	55.88611557	1.450794E-011	1.967937E-012	0	0.000000E+000
1	55.88648004	1.967937E-012	1.450794E-011	1	0.000000E+000
1	55.88653246	1.450794E-011	1.967937E-012	0	0.000000E+000
1	55.88654844	1.967937E-012	1.450794E-011	1	0.000000E+000
1	55.88663732	1.450794E-011	1.967937E-012	0	0.000000E+000
1	55.88715124	1.967937E-012	1.450794E-011	1	0.000000E+000
1	55.88764360	1.450794E-011	1.967937E-012	0	0.000000E+000
1	55.88770261	1.967937E-012	1.450794E-011	1	0.000000E+000
1	55.88784132	1.450794E-011	1.967937E-012	0	0.000000E+000
1	55.88786527	1.967937E-012	1.450794E-011	1	0.000000E+000
1	55.88791527	1.450794E-011	1.967937E-012	0	0.000000E+000
1	55.88857128	1.967937E-012	1.450794E-011	1	0.000000E+000
1	55.88869246	1.450794E-011	1.967937E-012	0	0.000000E+000
1	55.88871483	1.967937E-012	1.450794E-011	1	0.000000E+000
1	55.88890467	1.450794E-011	1.967937E-012	0	0.000000E+000
1	55.88959468	1.967937E-012	1.450794E-011	1	0.000000E+000
1	55.89073869	1.450794E-011	1.967937E-012	0	0.000000E+000
1	55.89127263	1.967937E-012	1.450794E-011	1	0.000000E+000
1	55.89140991	1.450794E-011	1.967937E-012	0	0.000000E+000
1	55.89150991	1.967937E-012	1.450794E-011	1	0.000000E+000
1	55.89154691	1.450794E-011	1.967937E-012	0	0.000000E+000
1	55.89244226	1.967937E-012	1.450794E-011	1	0.000000E+000
1	55.89247132	1.450794E-011	1.967937E-012	0	0.000000E+000
1	55.89295713	1.967937E-012	1.450794E-011	1	0.000000E+000
1	55.89337664	1.450794E-011	1.967937E-012	0	0.000000E+000
1	55.89339212	1.967937E-012	1.450794E-011	1	0.000000E+000
1	55.89399827	1.450794E-011	1.967937E-012	0	0.000000E+000
1	55.89463571	1.967937E-012	1.450794E-011	1	0.000000E+000
1	55.89541128	1.450794E-011	1.967937E-012	0	0.000000E+000
1	55.89631934	1.967937E-012	1.450794E-011	1	0.000000E+000
1	55.89646297	1.450794E-011	1.967937E-012	0	0.000000E+000
1	55.89647645	1.967937E-012	1.450794E-011	1	0.000000E+000
1	55.89677100	1.450794E-011	1.967937E-012	0	0.000000E+000
1	55.89689137	1.967937E-012	1.450794E-011	1	0.000000E+000
1	55.89694819	1.450794E-011	1.967937E-012	0	0.000000E+000
1	55.89723441	1.967937E-012	1.450794E-011	1	0.000000E+000
1	55.89773773	1.450794E-011	1.967937E-012	0	0.000000E+000
1	55.89776312	1.967937E-012	1.450794E-011	1	0.000000E+000
1	55.89787342	1.450794E-011	1.967937E-012	0	0.000000E+000
1	55.89870974	1.967937E-012	1.450794E-011	1	0.000000E+000
1	55.89961579	1.450794E-011	1.967937E-012	0	0.000000E+000
1	55.89963355	1.967937E-012	1.450794E-011	1	0.000000E+000
1	55.89983492	1.450794E-011	1.967937E-012	0	0.000000E+000
1	55.90167761	1.967937E-012	1.450794E-011	1	0.000000E+000
1	55.90244082	1.450794E-011	1.967937E-012	0	0.000000E+000
1	55.90333738	1.967937E-012	1.450794E-011	1	0.000000E+000
1	55.90342645	1.450794E-011	1.967937E-012	0	0.000000E+000
1	55.90358158	1.967937E-012	1.450794E-011	1	0.000000E+000
1	55.90390944	1.450794E-011	1.967937E-012	0	0.000000E+000
1	55.90582550	1.967937E-012	1.450794E-011	1	0.000000E+000
1	55.90633721	1.450794E-011	1.967937E-012	0	0.000000E+000
1	55.90635850	1.967937E-012	1.450794E-011	1	0.000000E+000
1	55.90639210	1.450794E-011	1.967937E-012	0	0.000000E+000
1	55.90716740	1.967937E-012	1.450794E-011	1	0.000000E+000
1	55.90738124	1.450794E-011	1.967937E-012	0	0.000000E+000
1	55.90927733	1.967937E-012	1.450794E-011	1	0.000000E+000
1	55.90948324	1.450794E-011	1.967937E-012	0	0.000000E+000
1	55.91192433	1.967937E-012	1.450794E-011	1	0.000000E+000
1	55.91205538	1.450794E-011	1.967937E-012	0	0.000000E+000
1	55.91206642	1.967937E-012	1.450794E-011	1	0.000000E+000
1	55.91326854	1.450794E-011	1.967937E-012	0	0.000000E+000
1	55.91328672	1.967937E-012	1.450794E-011	1	0.000000E+000
1	55.91368887	1.450794E-011	1.967937E-012	0	0.000000E+000
1	55.91370341	1.967937E-012	1.450794E-011	1	0.000000E+000
1	55.91407917	1.450794E-011	1.967937E-012	0	0.000000E+000
1	55.91410533	1.967937E-012	1.450794E-011	1	0.000000E+000
1	55.91441908	1.450794E-011	1.967937E-012	0	0.000000E+000
1	55.91515229	1.967937E-012	1.450794E-011	1	0.000000E+000
1	55.91518139	1.450794E-011	1.967937E-012	0	0.000000E+000
1	55.91560786	1.967937E-012	1.450794E-011	1	0.000000E+000
1	55.91574001	1.450794E-011	1.967937E-012	0	0.000000E+000
1	55.91578372	1.967937E-012	1.450794E-011	1	0.000000E+000
1	55.91615834	1.450794E-011	1.967937E-012	0	0.000000E+000
1	55.91916174	1.967937E-012	1.450794E-011	1	0.000000E+000
1	55.91974166	1.450794E-011	1.967937E-012	0	0.000000E+000
1	55.92029186	1.967937E-012	1.450794E-011	1	0.000000E+000
1	55.92054759	1.450794E-011	1.967937E-012	0	0.000000E+000
1	55.92056395	1.967937E-012	1.450794E-011	1	0.000000E+000
1	55.92060190	1.450794E-011	1.967937E-012	0	0.000000E+000
1	55.92064925	1.967937E-012	1.450794E-011	1	0.000000E+000
1	55.92135201	1.450794E-011	1.967937E-012	0	0.000000E+000
1	55.92407355	1.967937E-012	1.450794E-011	1	0.000000E+000
1	55.92477033	1.450794E-011	1.967937E-012	0	0.000000E+000
1	55.92477690	1.967937E-012	1.450794E-011	1	0.000000E+000
1	55.92529040	1.450794E-011	1.967937E-012	0	0.000000E+000
1	55.92536161	1.967937E-012	1.450794E-011	1	0.000000E+000
1	55.92541280	1.450794E-011	1.967937E-012	0	0.000000E+000
1	55.92544385	1.967937E-012	1.450794E-011	1	0.000000E+000
1	55.92590747	1.450794E-011	1.967937E-012	0	0.000000E+000
1	55.92593409	1.967937E-012	1.450794E-011	1	0.000000E+000
1	55.92632120	1.450794E-011	1.967937E-012	0	0.000000E+000
1	55.92723437	1.967937E-012	1.450794E-011	1	0.000000E+000
1	55.92770589	1.450794E-011	1.967937E-012	0	0.000000E+000
1	55.92962184	1.967937E-012	1.450794E-011	1	0.000000E+000
1	55.92984906	1.450794E-011	1.967937E-012	0	0.000000E+000
1	55.92986260	1.967937E-012	1.450794E-011	1	0.000000E+000
1	55.93073921	1.450794E-011	1.967937E-012	0	0.000000E+000
1	55.93255137	1.967937E-012	1.450794E-011	1	0.000000E+000
1	55.93313708	1.450794E-011	1.967937E-012	0	0.000000E+000
1	55.93315437	1.967937E-012	1.450794E-011	1	0.000000E+000
1	55.93435091	1.450794E-011	1.967937E-012	0	0.000000E+000
1	55.93438466	1.967937E-012	1.450794E-011	1	0.000000E+000
1	55.93454656	1.450794E-011	1.967937E-012	0	0.000000E+000
1	55.93475012	1.967937E-012	1.450794E-011	1	0.000000E+000
1	55.93510372	1.450794E-011	1.967937E-012	0	0.000000E+000
1	55.93513137	1.967937E-012	1.450794E-011	1	0.000000E+000
1	55.93520209	1.450794E-011	1.967937E-012	0	0.000000E+000
1	55.93522463	1.967937E-012	1.450794E-011	1	0.000000E+000
1	55.93546151	1.450794E-011	1.967937E-012	0	0.000000E+000
1	55.93574500	1.967937E-012	1.450794E-011	1	0.000000E+000
1	55.93619022	1.450794E-011	1.967937E-012	0	0.000000E+000
1	55.93875455	1.967937E-012	1.450794E-011	1	0.000000E+000
1	55.93925486	1.450794E-011	1.967937E-012	0	0.000000E+000
1	55.94025934	1.967937E-012	1.450794E-011	1	0.000000E+000
1	55.94054596	1.450794E-011	1.967937E-012	0	0.000000E+000
1	55.94230254	1.967937E-012	1.450794E-011	1	0.000000E+000
1	55.94259947	1.450794E-011	1.967937E-012	0	0.000000E+000
1	55.94264045	1.967937E-012	1.450794E-011	1	0.000000E+000
1	55.94372806	1.450794E-011	1.967937E-012	0	0.000000E+000
1	55.94501544	1.967937E-012	1.450794E-011	1	0.000000E+000
1	55.94505024	1.450794E-011	1.967937E-012	0	0.000000E+000
1	55.94509993	1.967937E-012	1.450794E-011	1	0.000000E+000
1	55.94538917	1.450794E-011	1.967937E-012	0	0.000000E+000
1	55.94644004	1.967937E-012	1.450794E-011	1	0.000000E+000
1	55.94661048	1.450794E-011	1.967937E-012	0	0.000000E+000
1	55.94661334	1.967937E-012	1.450794E-011	1	0.000000E+000
1	55.94707627	1.450794E-011	1.967937E-012	0	0.000000E+000
1	55.94710255	1.967937E-012	1.450794E-011	1	0.000000E+000
1	55.94740305	1.450794E-011	1.967937E-012	0	0.000000E+000
1	55.94741274	1.967937E-012	1.450794E-011	1	0.000000E+000
1	55.94789674	1.450794E-011	1.967937E-012	0	0.000000E+000
1	55.94845488	1.967937E-012	1.450794E-011	1	0.000000E+000
1	55.94862689	1.450794E-011	1.967937E-012	0	0.000000E+000
1	55.94963556	1.967937E-012	1.450794E-011	1	0.000000E+000
1	55.95020034	1.450794E-011	1.967937E-012	0	0.000000E+000
1	55.95026729	1.967937E-012	1.450794E-011	1	0.000000E+000
1	55.95030931	1.450794E-011	1.967937E-012	0	0.000000E+000
1	55.95084634	1.967937E-012	1.450794E-011	1	0.000000E+000
1	55.95198889	1.450794E-011	1.967937E-012	0	0.000000E+000
1	55.95203453	1.967937E-012	1.450794E-011	1	0.000000E+000
1	55.95211365	1.450794E-011	1.967937E-012	0	0.000000E+000
1	55.95222254	1.967937E-012	1.450794E-011	1	0.000000E+000
1	55.95225993	1.450794E-011	1.967937E-012	0	0.000000E+000
1	55.95285920	1.967937E-012	1.450794E-011	1	0.000000E+000
1	55.95311553	1.450794E-011	1.967937E-012	0	0.000000E+000
1	55.95330929	1.967937E-012	1.450794E-011	1	0.000000E+000
1	55.95335058	1.450794E-011	1.967937E-012	0	0.000000E+000
1	55.95336313	1.967937E-012	1.450794E-011	1	0.000000E+000
1	55.95424741	1.450794E-011	1.967937E-012	0	0.000000E+000
1	55.95471313	1.967937E-012	1.450794E-011	1	0.000000E+000
1	55.95601683	1.450794E-011	1.967937E-012	0	0.000000E+000
1	55.95927682	1.967937E-012	1.450794E-011	1	0.000000E+000
1	55.95938710	1.450794E-011	1.967937E-012	0	0.000000E+000
1	55.95941034	1.967937E-012	1.450794E-011	1	0.000000E+000
1	55.95981167	1.450794E-011	1.967937E-012	0	0.000000E+000
1	55.96159870	1.967937E-012	1.450794E-011	1	0.000000E+000
1	55.96176164	1.450794E-011	1.967937E-012	0	0.000000E+000
1	55.96177753	1.967937E-012	1.450794E-011	1	0.000000E+000
1	55.96216961	1.450794E-011	1.967937E-012	0	0.000000E+000
1	55.96336559	1.967937E-012	1.450794E-011	1	0.000000E+000
1	55.96344695	1.450794E-011	1.967937E-012	0	0.000000E+000
1	55.96417801	1.967937E-012	1.450794E-011	1	0.000000E+000
1	55.96487059	1.450794E-011	1.967937E-012	0	0.000000E+000
1	55.96491742	1.967937E-012	1.450794E-011	1	0.000000E+000
1	55.96574007	1.450794E-011	1.967937E-012	0	0.000000E+000
1	55.96579133	1.967937E-012	1.450794E-011	1	0.000000E+000
1	55.96622926	1.450794E-011	1.967937E-012	0	0.000000E+000
1	55.96626830	1.967937E-012	1.450794E-011	1	0.000000E+000
1	55.96641460	1.450794E-011	1.967937E-012	0	0.000000E+000
1	55.96646064	1.967937E-012	1.450794E-011	1	0.000000E+000
1	55.96656558	1.450794E-011	1.967937E-012	0	0.000000E+000
1	55.96690834	1.967937E-012	1.450794E-011	1	0.000000E+000
1	55.96701619	1.450794E-011	1.967937E-012	0	0.000000E+000
1	55.96732953	1.967937E-012	1.450794E-011	1	0.000000E+000
1	55.96750409	1.450794E-011	1.967937E-012	0	0.000000E+000
1	55.96786028	1.967937E-012	1.450794E-011	1	0.000000E+000
1	55.96803229	1.450794E-011	1.967937E-012	0	0.000000E+000
1	55.96804582	1.967937E-012	1.450794E-011	1	0.000000E+000
1	55.96891618	1.450794E-011	1.967937E-012	0	0.000000E+000
1	55.96938969	1.967937E-012	1.450794E-011	1	0.000000E+000
1	55.97031757	1.450794E-011	1.967937E-012	0	0.000000E+000
1	55.97034870	1.967937E-012	1.450794E-011	1	0.000000E+000
1	55.97061946	1.450794E-011	1.967937E-012	0	0.000000E+000
1	55.97109020	1.967937E-012	1.450794E-011	1	0.000000E+000
1	55.97112971	1.450794E-011	1.967937E-012	0	0.000000E+000
1	55.97189460	1.967937E-012	1.450794E-011	1	0.000000E+000
1	55.97215752	1.450794E-011	1.967937E-012	0	0.000000E+000
1	55.97460013	1.967937E-012	1.450794E-011	1	0.000000E+000
1	55.97474197	1.450794E-011	1.967937E-012	0	0.000000E+000
1	55.97595231	1.967937E-012	1.450794E-011	1	0.000000E+000
1	55.97615204	1.450794E-011	1.967937E-012	0	0.000000E+000
1	55.97616167	1.967937E-012	1.450794E-011	1	0.000000E+000
1	55.97695100	1.450794E-011	1.967937E-012	0	0.000000E+000
1	55.97700932	1.967937E-012	1.450794E-011	1	0.000000E+000
1	55.97724882	1.450794E-011	1.967937E-012	0	0.000000E+000
1	55.97726651	1.967937E-012	1.450794E-011	1	0.000000E+000
1	55.97728765	1.450794E-011	1.967937E-012	0	0.000000E+000
1	55.97731405	1.967937E-012	1.450794E-011	1	0.000000E+000
1	55.97737788	1.450794E-011	1.967937E-012	0	0.000000E+000
1	55.97909901	1.967937E-012	1.450794E-011	1	0.000000E+000
1	55.97987349	1.450794E-011	1.967937E-012	0	0.000000E+000
1	55.98298891	1.967937E-012	1.450794E-011	1	0.000000E+000
1	55.98311401	1.450794E-011	1.967937E-012	0	0.000000E+000
1	55.98539564	1.967937E-012	1.450794E-011	1	0.000000E+000
1	55.98555053	1.450794E-011	1.967937E-012	0	0.000000E+000
1	55.98594649	1.967937E-012	1.450794E-011	1	0.000000E+000
1	55.98608185	1.450794E-011	1.967937E-012	0	0.000000E+000
1	55.98615390	1.967937E-012	1.450794E-011	1	0.000000E+000
1	55.98660762	1.450794E-011	1.967937E-012	0	0.000000E+000
1	55.98661929	1.967937E-012	1.450794E-011	1	0.000000E+000
1	55.98679913	1.450794E-011	1.967937E-012	0	0.000000E+000
1	55.98682914	1.967937E-012	1.450794E-011	1	0.000000E+000
1	55.98713267	1.450794E-011	1.967937E-012	0	0.000000E+000
1	55.98723190	1.967937E-012	1.450794E-011	1	0.000000E+000
1	55.98817703	1.450794E-011	1.967937E-012	0	0.000000E+000
1	55.98868868	1.967937E-012	1.450794E-011	1	0.000000E+000
1	55.98881005	1.450794E-011	1.967937E-012	0	0.000000E+000
1	55.98961493	1.967937E-012	1.450794E-011	1	0.000000E+000
1	55.99134580	1.450794E-011	1.967937E-012	0	0.000000E+000
1	55.99307665	1.967937E-012	1.450794E-011	1	0.000000E+000
1	55.99337809	1.450794E-011	1.967937E-012	0	0.000000E+000
1	55.99349640	1.967937E-012	1.450794E-011	1	0.000000E+000
1	55.99491065	1.450794E-011	1.967937E-012	0	0.000000E+000
1	55.99493779	1.967937E-012	1.450794E-011	1	0.000000E+000
1	55.99558960	1.450794E-011	1.967937E-012	0	0.000000E+000
1	55.99644343	1.967937E-012	1.450794E-011	1	0.000000E+000
1	55.99678740	1.450794E-011	1.967937E-012	0	0.000000E+000
1	55.99727257	1.967937E-012	1.450794E-011	1	0.000000E+000
1	55.99740774	1.450794E-011	1.967937E-012	0	0.000000E+000
1	55.99923154	1.967937E-012	1.450794E-011	1	0.000000E+000
1	55.99924470	1.450794E-011	1.967937E-012	0	0.000000E+000
1	55.99999003	1.967937E-012	1.450794E-011	1	0.000000E+000
1	56.00018295	1.450794E-011	1.967937E-012	0	0.000000E+000
1	56.00069215	1.967937E-012	1.450794E-011	1	0.000000E+000
1	56.00088696	1.450794E-011	1.967937E-012	0	0.000000E+000
1	56.00094581	1.967937E-012	1.450794E-011	1	0.000000E+000
1	56.00104143	1.450794E-011	1.967937E-012	0	0.000000E+000
1	56.00136235	1.967937E-012	1.450794E-011	1	0.000000E+000
1	56.00162847	1.450794E-011	1.967937E-012	0	0.000000E+000
1	56.00264706	1.967937E-012	1.450794E-011	1	0.000000E+000
1	56.00314856	1.450794E-011	1.967937E-012	0	0.000000E+000
1	56.00328757	1.967937E-012	1.450794E-011	1	0.000000E+000
1	56.00335716	1.450794E-011	1.967937E-012	0	0.000000E+000
1	56.00343554	1.967937E-012	1.450794E-011	1	0.000000E+000
1	56.00374389	1.450794E-011	1.967937E-012	0	0.000000E+000
1	56.00376465	1.967937E-012	1.450794E-011	1	0.000000E+000
1	56.00436418	1.450794E-011	1.967937E-012	0	0.000000E+000
1	56.00564956	1.967937E-012	1.450794E-011	1	0.000000E+000
1	56.00573960	1.450794E-011	1.967937E-012	0	0.000000E+000
1	56.00593163	1.967937E-012	1.450794E-011	1	0.000000E+000
1	56.00624102	1.450794E-011	1.967937E-012	0	0.000000E+000
1	56.00625535	1.967937E-012	1.450794E-011	1	0.000000E+000
1	56.00679143	1.450794E-011	1.967937E-012	0	0.000000E+000
1	56.00771799	1.967937E-012	1.450794E-011	1	0.000000E+000
1	56.00801723	1.450794E-011	1.967937E-012	0	0.000000E+000
1	56.01013433	1.967937E-012	1.450794E-011	1	0.000000E+000
1	56.01033040	1.450794E-011	1.967937E-012	0	0.000000E+000
1	56.01036394	1.967937E-012	1.450794E-011	1	0.000000E+000
1	56.01070720	1.450794E-011	1.967937E-012	0	0.000000E+000
1	56.01071446	1.967937E-012	1.450794E-011	1	0.000000E+000
1	56.01107522	1.450794E-011	1.967937E-012	0	0.000000E+000
1	56.01274396	1.967937E-012	1.450794E-011	1	0.000000E+000
1	56.01284959	1.450794E-011	1.967937E-012	0	0.000000E+000
1	56.01287954	1.967937E-012	1.450794E-011	1	0.000000E+000
1	56.01419457	1.450794E-011	1.967937E-012	0	0.000000E+000
1	56.01570356	1.967937E-012	1.450794E-011	1	0.000000E+000
1	56.01595054	1.450794E-011	1.967937E-012	0	0.000000E+000
1	56.01648579	1.967937E-012	1.450794E-011	1	0.000000E+000
1	56.01659127	1.450794E-011	1.967937E-012	0	0.000000E+000
1	56.01717668	1.967937E-012	1.450794E-011	1	0.000000E+000
1	56.01785598	1.450794E-011	1.967937E-012	0	0.000000E+000
1	56.01927867	1.967937E-012	1.450794E-011	1	0.000000E+000
1	56.02003673	1.450794E-011	1.967937E-012	0	0.000000E+000
1	56.02056862	1.967937E-012	1.450794E-011	1	0.000000E+000
1	56.02076320	1.450794E-011	1.967937E-012	0	0.000000E+000
1	56.02112574	1.967937E-012	1.450794E-011	1	0.000000E+000
1	56.02159892	1.450794E-011	1.967937E-012	0	0.000000E+000
1	56.02163636	1.967937E-012	1.450794E-011	1	0.000000E+000
1	56.02187560	1.450794E-011	1.967937E-012	0	0.000000E+000
1	56.02235378	1.967937E-012	1.450794E-011	1	0.000000E+000
1	56.02272137	1.450794E-011	1.967937E-012	0	0.000000E+000
1	56.02275248	1.967937E-012	1.450794E-011	1	0.000000E+000
1	56.02350337	1.450794E-011	1.967937E-012	0	0.000000E+000
1	56.02573556	1.967937E-012	1.450794E-011	1	0.000000E+000
1	56.02582486	1.450794E-011	1.967937E-012	0	0.000000E+000
1	56.02584763	1.967937E-012	1.450794E-011	1	0.000000E+000
1	56.02662676	1.450794E-011	1.967937E-012	0	0.000000E+000
1	56.02665667	1.967937E-012	1.450794E-011	1	0.000000E+000
1	56.02689689	1.450794E-011	1.967937E-012	0	0.000000E+000
1	56.02752980	1.967937E-012	1.450794E-011	1	0.000000E+000
1	56.02786684	1.450794E-011	1.967937E-012	0	0.000000E+000
1	56.02889201	1.967937E-012	1.450794E-011	1	0.000000E+000
1	56.02954888	1.450794E-011	1.967937E-012	0	0.000000E+000
1	56.03003421	1.967937E-012	1.450794E-011	1	0.000000E+000
1	56.03049753	1.450794E-011	1.967937E-012	0	0.000000E+000
1	56.03256690	1.967937E-012	1.450794E-011	1	0.000000E+000
1	56.03313544	1.450794E-011	1.967937E-012	0	0.000000E+000
1	56.03330073	1.967937E-012	1.450794E-011	1	0.000000E+000
1	56.03346372	1.450794E-011	1.967937E-012	0	0.000000E+000
1	56.03438036	1.967937E-012	1.450794E-011	1	0.000000E+000
1	56.03477154	1.450794E-011	1.967937E-012	0	0.000000E+000
1	56.03502250	1.967937E-012	1.450794E-011	1	0.000000E+000
1	56.03520416	1.450794E-011	1.967937E-012	0	0.000000E+000
1	56.03522371	1.967937E-012	1.450794E-011	1	0.000000E+000
1	56.03539171	1.450794E-011	1.967937E-012	0	0.000000E+000
1	56.03542431	1.967937E-012	1.450794E-011	1	0.000000E+000
1	56.03546771	1.450794E-011	1.967937E-012	0	0.000000E+000
1	56.03802776	1.967937E-012	1.450794E-011	1	0.000000E+000
1	56.03807232	1.450794E-011	1.967937E-012	0	0.000000E+000
1	56.03820672	1.967937E-012	1.450794E-011	1	0.000000E+000
1	56.03825655	1.450794E-011	1.967937E-012	0	0.000000E+000
1	56.03831604	1.967937E-012	1.450794E-011	1	0.000000E+000
1	56.03882278	1.450794E-011	1.967937E-012	0	0.000000E+000
1	56.03885591	1.967937E-012	1.450794E-011	1	0.000000E+000
1	56.03904872	1.450794E-011	1.967937E-012	0	0.000000E+000
1	56.03996222	1.967937E-012	1.450794E-011	1	0.000000E+000
1	56.04058663	1.450794E-011	1.967937E-012	0	0.000000E+000
1	56.04095635	1.967937E-012	1.450794E-011	1	0.000000E+000
1	56.04169033	1.450794E-011	1.967937E-012	0	0.000000E+000
1	56.04182536	1.967937E-012	1.450794E-011	1	0.000000E+000
1	56.04187695	1.450794E-011	1.967937E-012	0	0.000000E+000
1	56.04226594	1.967937E-012	1.450794E-011	1	0.000000E+000
1	56.04296712	1.450794E-011	1.967937E-012	0	0.000000E+000
1	56.04422541	1.967937E-012	1.450794E-011	1	0.000000E+000
1	56.04438713	1.450794E-011	1.967937E-012	0	0.000000E+000
1	56.04596681	1.967937E-012	1.450794E-011	1	0.000000E+000
1	56.04628804	1.450794E-011	1.967937E-012	0	0.000000E+000
1	56.04921555	1.967937E-012	1.450794E-011	1	0.000000E+000
1	56.04945256	1.450794E-011	1.967937E-012	0	0.000000E+000
1	56.04948030	1.967937E-012	1.450794E-011	1	0.000000E+000
1	56.05045637	1.450794E-011	1.967937E-012	0	0.000000E+000
1	56.05060213	1.967937E-012	1.450794E-011	1	0.000000E+000
1	56.05096726	1.450794E-011	1.967937E-012	0	0.000000E+000
1	56.05237033	1.967937E-012	1.450794E-011	1	0.000000E+000
1	56.05288957	1.450794E-011	1.967937E-012	0	0.000000E+000
1	56.05419419	1.967937E-012	1.450794E-011	1	0.000000E+000
1	56.05486169	1.450794E-011	1.967937E-012	0	0.000000E+000
1	56.05490020	1.967937E-012	1.450794E-011	1	0.000000E+000
1	56.05531994	1.450794E-011	1.967937E-012	0	0.000000E+000
1	56.05539703	1.967937E-012	1.450794E-011	1	0.000000E+000
1	56.05546566	1.450794E-011	1.967937E-012	0	0.000000E+000
1	56.05609233	1.967937E-012	1.450794E-011	1	0.000000E+000
1	56.05679963	1.450794E-011	1.967937E-012	0	0.000000E+000
1	56.05682264	1.967937E-012	1.450794E-011	1	0.000000E+000
1	56.05712165	1.450794E-011	1.967937E-012	0	0.000000E+000
1	56.05732592	1.967937E-012	1.450794E-011	1	0.000000E+000
1	56.05775666	1.450794E-011	1.967937E-012	0	0.000000E+000
1	56.05931418	1.967937E-012	1.450794E-011	1	0.000000E+000
1	56.05945912	1.450794E-011	1.967937E-012	0	0.000000E+000
1	56.06040881	1.967937E-012	1.450794E-011	1	0.000000E+000
1	56.06086047	1.450794E-011	1.967937E-012	0	0.000000E+000
1	56.06142430	1.967937E-012	1.450794E-011	1	0.000000E+000
1	56.06169752	1.450794E-011	1.967937E-012	0	0.000000E+000
1	56.06176773	1.967937E-012	1.450794E-011	1	0.000000E+000
1	56.06191572	1.450794E-011	1.967937E-012	0	0.000000E+000
1	56.06194063	1.967937E-012	1.450794E-011	1	0.000000E+000
1	56.06217730	1.450794E-011	1.967937E-012	0	0.000000E+000
1	56.06218569	1.967937E-012	1.450794E-011	1	0.000000E+000
1	56.06263251	1.450794E-011	1.967937E-012	0	0.000000E+000
1	56.06442614	1.967937E-012	1.450794E-011	1	0.000000E+000
1	56.06475828	1.450794E-011	1.967937E-012	0	0.000000E+000
1	56.06478881	1.967937E-012	1.450794E-011	1	0.000000E+000
1	56.06584538	1.450794E-011	1.967937E-012	0	0.000000E+000
1	56.06845936	1.967937E-012	1.450794E-011	1	0.000000E+000
1	56.06880927	1.450794E-011	1.967937E-012	0	0.000000E+000
1	56.06883697	1.967937E-012	1.450794E-011	1	0.000000E+000
1	56.06915936	1.450794E-011	1.967937E-012	0	0.000000E+000
1	56.07428451	1.967937E-012	1.450794E-011	1	0.000000E+000
1	56.07451691	1.450794E-011	1.967937E-012	0	0.000000E+000
1	56.07454386	1.967937E-012	1.450794E-011	1	0.000000E+000
1	56.07474393	1.450794E-011	1.967937E-012	0	0.000000E+000
1	56.07725821	1.967937E-012	1.450794E-011	1	0.000000E+000
1	56.07826337	1.450794E-011	1.967937E-012	0	0.000000E+000
1	56.07833895	1.967937E-012	1.450794E-011	1	0.000000E+000
1	56.07858142	1.450794E-011	1.967937E-012	0	0.000000E+000
1	56.07939089	1.967937E-012	1.450794E-011	1	0.000000E+000
1	56.07957431	1.450794E-011	1.967937E-012	0	0.000000E+000
1	56.07959872	1.967937E-012	1.450794E-011	1	0.000000E+000
1	56.07999055	1.450794E-011	1.967937E-012	0	0.000000E+000
1	56.08001858	1.967937E-012	1.450794E-011	1	0.000000E+000
1	56.08013837	1.450794E-011	1.967937E-012	0	0.000000E+000
1	56.08079438	1.967937E-012	1.450794E-011	1	0.000000E+000
1	56.08095044	1.450794E-011	1.967937E-012	0	0.000000E+000
1	56.08099392	1.967937E-012	1.450794E-011	1	0.000000E+000
1	56.08115601	1.450794E-011	1.967937E-012	0	0.000000E+000
1	56.08117281	1.967937E-012	1.450794E-011	1	0.000000E+000
1	56.08225070	1.450794E-011	1.967937E-012	0	0.000000E+000
1	56.08342407	1.967937E-012	1.450794E-011	1	0.000000E+000
1	56.08394200	1.450794E-011	1.967937E-012	0	0.000000E+000
1	56.08489564	1.967937E-012	1.450794E-011	1	0.000000E+000
1	56.08492709	1.450794E-011	1.967937E-012	0	0.000000E+000
1	56.08497133	1.967937E-012	1.450794E-011	1	0.000000E+000
1	56.08528283	1.450794E-011	1.967937E-012	0	0.000000E+000
1	56.08534330	1.967937E-012	1.450794E-011	1	0.000000E+000
1	56.08541284	1.450794E-011	1.967937E-012	0	0.000000E+000
1	56.08560496	1.967937E-012	1.450794E-011	1	0.000000E+000
1	56.08624322	1.450794E-011	1.967937E-012	0	0.000000E+000
1	56.08649287	1.967937E-012	1.450794E-011	1	0.000000E+000
1	56.08733945	1.450794E-011	1.967937E-012	0	0.000000E+000
1	56.08736951	1.967937E-012	1.450794E-011	1	0.000000E+000
1	56.08739181	1.450794E-011	1.967937E-012	0	0.000000E+000
1	56.08754036	1.967937E-012	1.450794E-011	1	0.000000E+000
1	56.08778962	1.450794E-011	1.967937E-012	0	0.000000E+000
1	56.08860432	1.967937E-012	1.450794E-011	1	0.000000E+000
1	56.08934998	1.450794E-011	1.967937E-012	0	0.000000E+000
1	56.08936942	1.967937E-012	1.450794E-011	1	0.000000E+000
1	56.08974740	1.450794E-011	1.967937E-012	0	0.000000E+000
1	56.09203156	1.967937E-012	1.450794E-011	1	0.000000E+000
1	56.09209001	1.450794E-011	1.967937E-012	0	0.000000E+000
1	56.09299873	1.967937E-012	1.450794E-011	1	0.000000E+000
1	56.09344871	1.450794E-011	1.967937E-012	0	0.000000E+000
1	56.12863078	1.967937E-012	1.450794E-011	1	0.000000E+000
1	56.12867018	1.450794E-011	1.967937E-012	0	0.000000E+000
1	56.13626998	1.967937E-012	1.450794E-011	1	0.000000E+000
1	56.13637298	1.450794E-011	1.967937E-012	0	0.000000E+000
1	56.13651330	1.967937E-012	1.450794E-011	1	0.000000E+000
1	56.13654199	1.450794E-011	1.967937E-012	0	0.000000E+000
1	56.13664583	1.967937E-012	1.450794E-011	1	0.000000E+000
1	56.13718528	1.450794E-011	1.967937E-012	0	0.000000E+000
1	56.13812256	1.967937E-012	1.450794E-011	1	0.000000E+000
1	56.13903876	1.450794E-011	1.967937E-012	0	0.000000E+000
1	56.13935094	1.967937E-012	1.450794E-011	1	0.000000E+000
1	56.13946339	1.450794E-011	1.967937E-012	0	0.000000E+000
1	56.13954073	1.967937E-012	1.450794E-011	1	0.000000E+000
1	56.13970759	1.450794E-011	1.967937E-012	0	0.000000E+000
1	56.14025697	1.967937E-012	1.450794E-011	1	0.000000E+000
1	56.14075607	1.450794E-011	1.967937E-012	0	0.000000E+000
1	56.14078491	1.967937E-012	1.450794E-011	1	0.000000E+000
1	56.14139108	1.450794E-011	1.967937E-012	0	0.000000E+000
1	56.14140887	1.967937E-012	1.450794E-011	1	0.000000E+000
1	56.14147952	1.450794E-011	1.967937E-012	0	0.000000E+000
1	56.14355472	1.967937E-012	1.450794E-011	1	0.000000E+000
1	56.14383527	1.450794E-011	1.967937E-012	0	0.000000E+000
1	56.14504186	1.967937E-012	1.450794E-011	1	0.000000E+000
1	56.14506070	1.450794E-011	1.967937E-012	0	0.000000E+000
1	61.07064265	1.989227E-012	1.452923E-011	1	0.000000E+000
1	61.07080935	1.452923E-011	1.989227E-012	0	0.000000E+000
1	61.07240997	1.989227E-012	1.452923E-011	1	0.000000E+000
1	61.07248077	1.452923E-011	1.989227E-012	0	0.000000E+000
1	61.07248999	1.989227E-012	1.452923E-011	1	0.000000E+000
1	61.07335132	1.452923E-011	1.989227E-012	0	0.000000E+000
1	61.07337650	1.989227E-012	1.452923E-011	1	0.000000E+000
1	61.07362960	1.452923E-011	1.989227E-012	0	0.000000E+000
1	61.07379519	1.989227E-012	1.452923E-011	1	0.000000E+000
1	61.07401046	1.452923E-011	1.989227E-012	0	0.000000E+000
1	61.07466827	1.989227E-012	1.452923E-011	1	0.000000E+000
1	61.07473393	1.452923E-011	1.989227E-012	0	0.000000E+000
1	61.07682171	1.989227E-012	1.452923E-011	1	0.000000E+000
1	61.07744139	1.452923E-011	1.989227E-012	0	0.000000E+000
1	61.07752579	1.989227E-012	1.452923E-011	1	0.000000E+000
1	61.07794927	1.452923E-011	1.989227E-012	0	0.000000E+000
1	61.07795404	1.989227E-012	1.452923E-011	1	0.000000E+000
1	61.07811204	1.452923E-011	1.989227E-012	0	0.000000E+000
1	61.07812840	1.989227E-012	1.452923E-011	1	0.000000E+000
1	61.07859917	1.452923E-011	1.989227E-012	0	0.000000E+000
1	61.07862275	1.989227E-012	1.452923E-011	1	0.000000E+000
1	61.07891534	1.452923E-011	1.989227E-012	0	0.000000E+000
1	61.08002757	1.989227E-012	1.452923E-011	1	0.000000E+000
1	61.08023357	1.452923E-011	1.989227E-012	0	0.000000E+000
1	61.08027639	1.989227E-012	1.452923E-011	1	0.000000E+000
1	61.08135374	1.452923E-011	1.989227E-012	0	0.000000E+000
1	61.08145021	1.989227E-012	1.452923E-011	1	0.000000E+000
1	61.08211268	1.452923E-011	1.989227E-012	0	0.000000E+000
1	61.08247634	1.989227E-012	1.452923E-011	1	0.000000E+000
1	61.08274216	1.452923E-011	1.989227E-012	0	0.000000E+000
1	61.08301179	1.989227E-012	1.452923E-011	1	0.000000E+000
1	61.08319437	1.452923E-011	1.989227E-012	0	0.000000E+000
1	61.08345213	1.989227E-012	1.452923E-011	1	0.000000E+000
1	61.08436080	1.452923E-011	1.989227E-012	0	0.000000E+000
1	61.08452041	1.989227E-012	1.452923E-011	1	0.000000E+000
1	61.08479535	1.452923E-011	1.989227E-012	0	0.000000E+000
1	61.08522887	1.989227E-012	1.452923E-011	1	0.000000E+000
1	61.08550663	1.452923E-011	1.989227E-012	0	0.000000E+000
1	61.08679698	1.989227E-012	1.452923E-011	1	0.000000E+000
1	61.08688225	1.452923E-011	1.989227E-012	0	0.000000E+000
1	61.08718545	1.989227E-012	1.452923E-011	1	0.000000E+000
1	61.08759411	1.452923E-011	1.989227E-012	0	0.000000E+000
1	61.09203603	1.989227E-012	1.452923E-011	1	0.000000E+000
1	61.09205622	1.452923E-011	1.989227E-012	0	0.000000E+000
1	61.09209136	1.989227E-012	1.452923E-011	1	0.000000E+000
1	61.09216678	1.452923E-011	1.989227E-012	0	0.000000E+000
1	61.09218141	1.989227E-012	1.452923E-011	1	0.000000E+000
1	61.09243506	1.452923E-011	1.989227E-012	0	0.000000E+000
1	61.09259047	1.989227E-012	1.452923E-011	1	0.000000E+000
1	61.09341258	1.452923E-011	1.989227E-012	0	0.000000E+000
1	61.09342074	1.989227E-012	1.452923E-011	1	0.000000E+000
1	61.09358688	1.452923E-011	1.989227E-012	0	0.000000E+000
1	61.09440451	1.989227E-012	1.452923E-011	1	0.000000E+000
1	61.09497283	1.452923E-011	1.989227E-012	0	0.000000E+000
1	61.09516328	1.989227E-012	1.452923E-011	1	0.000000E+000
1	61.09519223	1.452923E-011	1.989227E-012	0	0.000000E+000
1	61.09697347	1.989227E-012	1.452923E-011	1	0.000000E+000
1	61.09701941	1.452923E-011	1.989227E-012	0	0.000000E+000
1	61.09702556	1.989227E-012	1.452923E-011	1	0.000000E+000
1	61.09752715	1.452923E-011	1.989227E-012	0	0.000000E+000
1	61.09819162	1.989227E-012	1.452923E-011	1	0.000000E+000
1	61.09826863	1.452923E-011	1.989227E-012	0	0.000000E+000
1	61.09838780	1.989227E-012	1.452923E-011	1	0.000000E+000
1	61.09855813	1.452923E-011	1.989227E-012	0	0.000000E+000
1	61.09931081	1.989227E-012	1.452923E-011	1	0.000000E+000
1	61.09995505	1.452923E-011	1.989227E-012	0	0.000000E+000
1	61.10037593	1.989227E-012	1.452923E-011	1	0.000000E+000
1	61.10074548	1.452923E-011	1.989227E-012	0	0.000000E+000
1	61.10105189	1.989227E-012	1.452923E-011	1	0.000000E+000
1	61.10135240	1.452923E-011	1.989227E-012	0	0.000000E+000
1	61.10354080	1.989227E-012	1.452923E-011	1	0.000000E+000
1	61.10360820	1.452923E-011	1.989227E-012	0	0.000000E+000
1	61.10363603	1.989227E-012	1.452923E-011	1	0.000000E+000
1	61.10390422	1.452923E-011	1.989227E-012	0	0.000000E+000
1	61.10485639	1.989227E-012	1.452923E-011	1	0.000000E+000
1	61.10523195	1.452923E-011	1.989227E-012	0	0.000000E+000
1	61.10537936	1.989227E-012	1.452923E-011	1	0.000000E+000
1	61.10549025	1.452923E-011	1.989227E-012	0	0.000000E+000
1	61.10551341	1.989227E-012	1.452923E-011	1	0.000000E+000
1	61.10564808	1.452923E-011	1.989227E-012	0	0.000000E+000
1	61.10566692	1.989227E-012	1.452923E-011	1	0.000000E+000
1	61.10607367	1.452923E-011	1.989227E-012	0	0.000000E+000
1	61.10611340	1.989227E-012	1.452923E-011	1	0.000000E+000
1	61.10646589	1.452923E-011	1.989227E-012	0	0.000000E+000
1	61.10735857	1.989227E-012	1.452923E-011	1	0.000000E+000
1	61.10746729	1.452923E-011	1.989227E-012	0	0.000000E+000
1	61.10751280	1.989227E-012	1.452923E-011	1	0.000000E+000
1	61.10757336	1.452923E-011	1.989227E-012	0	0.000000E+000
1	61.10758645	1.989227E-012	1.452923E-011	1	0.000000E+000
1	61.10790658	1.452923E-011	1.989227E-012	0	0.000000E+000
1	61.10791804	1.989227E-012	1.452923E-011	1	0.000000E+000
1	61.10796840	1.452923E-011	1.989227E-012	0	0.000000E+000
1	61.10798273	1.989227E-012	1.452923E-011	1	0.000000E+000
1	61.10844296	1.452923E-011	1.989227E-012	0	0.000000E+000
1	61.11058495	1.989227E-012	1.452923E-011	1	0.000000E+000
1	61.11119612	1.452923E-011	1.989227E-012	0	0.000000E+000
1	61.11143680	1.989227E-012	1.452923E-011	1	0.000000E+000
1	61.11232021	1.452923E-011	1.989227E-012	0	0.000000E+000
1	61.11239629	1.989227E-012	1.452923E-011	1	0.000000E+000
1	61.11274686	1.452923E-011	1.989227E-012	0	0.000000E+000
1	61.11279002	1.989227E-012	1.452923E-011	1	0.000000E+000
1	61.11376784	1.452923E-011	1.989227E-012	0	0.000000E+000
1	61.11377483	1.989227E-012	1.452923E-011	1	0.000000E+000
1	61.11399611	1.452923E-011	1.989227E-012	0	0.000000E+000
1	61.11441760	1.989227E-012	1.452923E-011	1	0.000000E+000
1	61.11491615	1.452923E-011	1.989227E-012	0	0.000000E+000
1	61.11597288	1.989227E-012	1.452923E-011	1	0.000000E+000
1	61.11761417	1.452923E-011	1.989227E-012	0	0.000000E+000
1	61.11762233	1.989227E-012	1.452923E-011	1	0.000000E+000
1	61.11773318	1.452923E-011	1.989227E-012	0	0.000000E+000
1	61.11782249	1.989227E-012	1.452923E-011	1	0.000000E+000
1	61.11783824	1.452923E-011	1.989227E-012	0	0.000000E+000
1	61.11849118	1.989227E-012	1.452923E-011	1	0.000000E+000
1	61.11870105	1.452923E-011	1.989227E-012	0	0.000000E+000
1	61.11943694	1.989227E-012	1.452923E-011	1	0.000000E+000
1	61.11999310	1.452923E-011	1.989227E-012	0	0.000000E+000
1	61.12172891	1.989227E-012	1.452923E-011	1	0.000000E+000
1	61.12239614	1.452923E-011	1.989227E-012	0	0.000000E+000
1	61.12333259	1.989227E-012	1.452923E-011	1	0.000000E+000
1	61.12348390	1.452923E-011	1.989227E-012	0	0.000000E+000
1	61.12350961	1.989227E-012	1.452923E-011	1	0.000000E+000
1	61.12354514	1.452923E-011	1.989227E-012	0	0.000000E+000
1	61.12359544	1.989227E-012	1.452923E-011	1	0.000000E+000
1	61.12374130	1.452923E-011	1.989227E-012	0	0.000000E+000
1	61.12375530	1.989227E-012	1.452923E-011	1	0.000000E+000
1	61.12443414	1.452923E-011	1.989227E-012	0	0.000000E+000
1	61.12525564	1.989227E-012	1.452923E-011	1	0.000000E+000
1	61.12529217	1.452923E-011	1.989227E-012	0	0.000000E+000
1	61.12535265	1.989227E-012	1.452923E-011	1	0.000000E+000
1	61.12551046	1.452923E-011	1.989227E-012	0	0.000000E+000
1	61.12640635	1.989227E-012	1.452923E-011	1	0.000000E+000
1	61.12668446	1.452923E-011	1.989227E-012	0	0.000000E+000
1	61.12670157	1.989227E-012	1.452923E-011	1	0.000000E+000
1	61.12710057	1.452923E-011	1.989227E-012	0	0.000000E+000
1	61.12730239	1.989227E-012	1.452923E-011	1	0.000000E+000
1	61.12755187	1.452923E-011	1.989227E-012	0	0.000000E+000
1	61.12759661	1.989227E-012	1.452923E-011	1	0.000000E+000
1	61.12767735	1.452923E-011	1.989227E-012	0	0.000000E+000
1	61.12997182	1.989227E-012	1.452923E-011	1	0.000000E+000
1	61.13047154	1.452923E-011	1.989227E-012	0	0.000000E+000
1	61.13100466	1.989227E-012	1.452923E-011	1	0.000000E+000
1	61.13123838	1.452923E-011	1.989227E-012	0	0.000000E+000
1	61.13126634	1.989227E-012	1.452923E-011	1	0.000000E+000
1	61.13153151	1.452923E-011	1.989227E-012	0	0.000000E+000
1	61.13157885	1.989227E-012	1.452923E-011	1	0.000000E+000
1	61.13174813	1.452923E-011	1.989227E-012	0	0.000000E+000
1	61.13567414	1.989227E-012	1.452923E-011	1	0.000000E+000
1	61.13648580	1.452923E-011	1.989227E-012	0	0.000000E+000
1	61.13677447	1.989227E-012	1.452923E-011	1	0.000000E+000
1	61.13728453	1.452923E-011	1.989227E-012	0	0.000000E+000
1	61.13731202	1.989227E-012	1.452923E-011	1	0.000000E+000
1	61.13769875	1.452923E-011	1.989227E-012	0	0.000000E+000
1	61.13772189	1.989227E-012	1.452923E-011	1	0.000000E+000
1	61.13791653	1.452923E-011	1.989227E-012	0	0.000000E+000
1	61.13796902	1.989227E-012	1.452923E-011	1	0.000000E+000
1	61.13811331	1.452923E-011	1.989227E-012	0	0.000000E+000
1	61.13900125	1.989227E-012	1.452923E-011	1	0.000000E+000
1	61.13928515	1.452923E-011	1.989227E-012	0	0.000000E+000
1	61.13963744	1.989227E-012	1.452923E-011	1	0.000000E+000
1	61.13999389	1.452923E-011	1.989227E-012	0	0.000000E+000
1	61.14091263	1.989227E-012	1.452923E-011	1	0.000000E+000
1	61.14099589	1.452923E-011	1.989227E-012	0	0.000000E+000
1	61.14127947	1.989227E-012	1.452923E-011	1	0.000000E+000
1	61.14171668	1.452923E-011	1.989227E-012	0	0.000000E+000
1	61.14200307	1.989227E-012	1.452923E-011	1	0.000000E+000
1	61.14212534	1.452923E-011	1.989227E-012	0	0.000000E+000
1	61.14213082	1.989227E-012	1.452923E-011	1	0.000000E+000
1	61.14274910	1.452923E-011	1.989227E-012	0	0.000000E+000
1	61.14309925	1.989227E-012	1.452923E-011	1	0.000000E+000
1	61.14319318	1.452923E-011	1.989227E-012	0	0.000000E+000
1	61.14322705	1.989227E-012	1.452923E-011	1	0.000000E+000
1	61.14355612	1.452923E-011	1.989227E-012	0	0.000000E+000
1	61.14361674	1.989227E-012	1.452923E-011	1	0.000000E+000
1	61.14374866	1.452923E-011	1.989227E-012	0	0.000000E+000
1	61.14678872	1.989227E-012	1.452923E-011	1	0.000000E+000
1	61.14772071	1.452923E-011	1.989227E-012	0	0.000000E+000
1	61.14874100	1.989227E-012	1.452923E-011	1	0.000000E+000
1	61.14927502	1.452923E-011	1.989227E-012	0	0.000000E+000
1	61.14941951	1.989227E-012	1.452923E-011	1	0.000000E+000
1	61.14950508	1.452923E-011	1.989227E-012	0	0.000000E+000
1	61.14956537	1.989227E-012	1.452923E-011	1	0.000000E+000
1	61.14991275	1.452923E-011	1.989227E-012	0	0.000000E+000
1	61.14991578	1.989227E-012	1.452923E-011	1	0.000000E+000
1	61.15048756	1.452923E-011	1.989227E-012	0	0.000000E+000
1	61.15067840	1.989227E-012	1.452923E-011	1	0.000000E+000
1	61.15074425	1.452923E-011	1.989227E-012	0	0.000000E+000
1	61.15076158	1.989227E-012	1.452923E-011	1	0.000000E+000
1	61.15088117	1.452923E-011	1.989227E-012	0	0.000000E+000
1	61.15119264	1.989227E-012	1.452923E-011	1	0.000000E+000
1	61.15138255	1.452923E-011	1.989227E-012	0	0.000000E+000
1	61.15183299	1.989227E-012	1.452923E-011	1	0.000000E+000
1	61.15195254	1.452923E-011	1.989227E-012	0	0.000000E+000
1	61.15200677	1.989227E-012	1.452923E-011	1	0.000000E+000
1	61.15212392	1.452923E-011	1.989227E-012	0	0.000000E+000
1	61.15215576	1.989227E-012	1.452923E-011	1	0.000000E+000
1	61.15281180	1.452923E-011	1.989227E-012	0	0.000000E+000
1	61.15296031	1.989227E-012	1.452923E-011	1	0.000000E+000
1	61.15339048	1.452923E-011	1.989227E-012	0	0.000000E+000
1	61.15340313	1.989227E-012	1.452923E-011	1	0.000000E+000
1	61.15344368	1.452923E-011	1.989227E-012	0	0.000000E+000
1	61.15395385	1.989227E-012	1.452923E-011	1	0.000000E+000
1	61.15419884	1.452923E-011	1.989227E-012	0	0.000000E+000
1	61.15424577	1.989227E-012	1.452923E-011	1	0.000000E+000
1	61.15434440	1.452923E-011	1.989227E-012	0	0.000000E+000
1	61.15550768	1.989227E-012	1.452923E-011	1	0.000000E+000
1	61.15568641	1.452923E-011	1.989227E-012	0	0.000000E+000
1	61.15594772	1.989227E-012	1.452923E-011	1	0.000000E+000
1	61.15665791	1.452923E-011	1.989227E-012	0	0.000000E+000
1	61.15697228	1.989227E-012	1.452923E-011	1	0.000000E+000
1	61.15708349	1.452923E-011	1.989227E-012	0	0.000000E+000
1	61.15712049	1.989227E-012	1.452923E-011	1	0.000000E+000
1	61.15733467	1.452923E-011	1.989227E-012	0	0.000000E+000
1	61.15793121	1.989227E-012	1.452923E-011	1	0.000000E+000
1	61.15796552	1.452923E-011	1.989227E-012	0	0.000000E+000
1	61.15804494	1.989227E-012	1.452923E-011	1	0.000000E+000
1	61.15840710	1.452923E-011	1.989227E-012	0	0.000000E+000
1	61.15846026	1.989227E-012	1.452923E-011	1	0.000000E+000
1	61.15864287	1.452923E-011	1.989227E-012	0	0.000000E+000
1	61.16136660	1.989227E-012	1.452923E-011	1	0.000000E+000
1	61.16242132	1.452923E-011	1.989227E-012	0	0.000000E+000
1	61.16315820	1.989227E-012	1.452923E-011	1	0.000000E+000
1	61.16322462	1.452923E-011	1.989227E-012	0	0.000000E+000
1	61.16546625	1.989227E-012	1.452923E-011	1	0.000000E+000
1	61.16627559	1.452923E-011	1.989227E-012	0	0.000000E+000
1	61.16893215	1.989227E-012	1.452923E-011	1	0.000000E+000
1	61.16896386	1.452923E-011	1.989227E-012	0	0.000000E+000
1	61.16942957	1.989227E-012	1.452923E-011	1	0.000000E+000
1	61.16949208	1.452923E-011	1.989227E-012	0	0.000000E+000
1	61.16992211	1.989227E-012	1.452923E-011	1	0.000000E+000
1	61.16998117	1.452923E-011	1.989227E-012	0	0.000000E+000
1	61.17026564	1.989227E-012	1.452923E-011	1	0.000000E+000
1	61.17029553	1.452923E-011	1.989227E-012	0	0.000000E+000
1	61.17064789	1.989227E-012	1.452923E-011	1	0.000000E+000
1	61.17078840	1.452923E-011	1.989227E-012	0	0.000000E+000
1	61.17173734	1.989227E-012	1.452923E-011	1	0.000000E+000
1	61.17232340	1.452923E-011	1.989227E-012	0	0.000000E+000
1	61.17296133	1.989227E-012	1.452923E-011	1	0.000000E+000
1	61.17411297	1.452923E-011	1.989227E-012	0	0.000000E+000
1	61.17413203	1.989227E-012	1.452923E-011	1	0.000000E+000
1	61.17474985	1.452923E-011	1.989227E-012	0	0.000000E+000
1	61.17525350	1.989227E-012	1.452923E-011	1	0.000000E+000
1	61.17543686	1.452923E-011	1.989227E-012	0	0.000000E+000
1	61.17545997	1.989227E-012	1.452923E-011	1	0.000000E+000
1	61.17559752	1.452923E-011	1.989227E-012	0	0.000000E+000
1	61.17608604	1.989227E-012	1.452923E-011	1	0.000000E+000
1	61.17635684	1.452923E-011	1.989227E-012	0	0.000000E+000
1	61.17656912	1.989227E-012	1.452923E-011	1	0.000000E+000
1	61.17826783	1.452923E-011	1.989227E-012	0	0.000000E+000
1	61.17862882	1.989227E-012	1.452923E-011	1	0.000000E+000
1	61.17864514	1.452923E-011	1.989227E-012	0	0.000000E+000
1	61.17865788	1.989227E-012	1.452923E-011	1	0.000000E+000
1	61.17875920	1.452923E-011	1.989227E-012	0	0.000000E+000
1	61.17956256	1.989227E-012	1.452923E-011	1	0.000000E+000
1	61.17979309	1.452923E-011	1.989227E-012	0	0.000000E+000
1	61.17981850	1.989227E-012	1.452923E-011	1	0.000000E+000
1	61.18028730	1.452923E-011	1.989227E-012	0	0.000000E+000
1	61.18064432	1.989227E-012	1.452923E-011	1	0.000000E+000
1	61.18079410	1.452923E-011	1.989227E-012	0	0.000000E+000
1	61.18190834	1.989227E-012	1.452923E-011	1	0.000000E+000
1	61.18439413	1.452923E-011	1.989227E-012	0	0.000000E+000
1	61.18451259	1.989227E-012	1.452923E-011	1	0.000000E+000
1	61.18541949	1.452923E-011	1.989227E-012	0	0.000000E+000
1	61.18619653	1.989227E-012	1.452923E-011	1	0.000000E+000
1	61.18637034	1.452923E-011	1.989227E-012	0	0.000000E+000
1	61.18659778	1.989227E-012	1.452923E-011	1	0.000000E+000
1	61.18681817	1.452923E-011	1.989227E-012	0	0.000000E+000
1	61.18919271	1.989227E-012	1.452923E-011	1	0.000000E+000
1	61.18938201	1.452923E-011	1.989227E-012	0	0.000000E+000
1	61.18986858	1.989227E-012	1.452923E-011	1	0.000000E+000
1	61.19012881	1.452923E-011	1.989227E-012	0	0.000000E+000
1	61.19135431	1.989227E-012	1.452923E-011	1	0.000000E+000
1	61.19292116	1.452923E-011	1.989227E-012	0	0.000000E+000
1	61.19459205	1.989227E-012	1.452923E-011	1	0.000000E+000
1	61.19514930	1.452923E-011	1.989227E-012	0	0.000000E+000
1	61.19520186	1.989227E-012	1.452923E-011	1	0.000000E+000
1	61.19588356	1.452923E-011	1.989227E-012	0	0.000000E+000
1	61.19591935	1.989227E-012	1.452923E-011	1	0.000000E+000
1	61.19629989	1.452923E-011	1.989227E-012	0	0.000000E+000
1	61.19633206	1.989227E-012	1.452923E-011	1	0.000000E+000
1	61.19654017	1.452923E-011	1.989227E-012	0	0.000000E+000
1	61.19721390	1.989227E-012	1.452923E-011	1	0.000000E+000
1	61.19788751	1.452923E-011	1.989227E-012	0	0.000000E+000
1	61.19794297	1.989227E-012	1.452923E-011	1	0.000000E+000
1	61.19829844	1.452923E-011	1.989227E-012	0	0.000000E+000
1	61.19979852	1.989227E-012	1.452923E-011	1	0.000000E+000
1	61.19988503	1.452923E-011	1.989227E-012	0	0.000000E+000
1	61.20012597	1.989227E-012	1.452923E-011	1	0.000000E+000
1	61.20031855	1.452923E-011	1.989227E-012	0	0.000000E+000
1	61.20060734	1.989227E-012	1.452923E-011	1	0.000000E+000
1	61.20084620	1.452923E-011	1.989227E-012	0	0.000000E+000
1	61.20427731	1.989227E-012	1.452923E-011	1	0.000000E+000
1	61.20436626	1.452923E-011	1.989227E-012	0	0.000000E+000
1	61.20486890	1.989227E-012	1.452923E-011	1	0.000000E+000
1	61.20514985	1.452923E-011	1.989227E-012	0	0.000000E+000
1	61.20517901	1.989227E-012	1.452923E-011	1	0.000000E+000
1	61.20538515	1.452923E-011	1.989227E-012	0	0.000000E+000
1	61.20542135	1.989227E-012	1.452923E-011	1	0.000000E+000
1	61.20549529	1.452923E-011	1.989227E-012	0	0.000000E+000
1	61.20556765	1.989227E-012	1.452923E-011	1	0.000000E+000
1	61.20600319	1.452923E-011	1.989227E-012	0	0.000000E+000
1	61.20602187	1.989227E-012	1.452923E-011	1	0.000000E+000
1	61.20715523	1.452923E-011	1.989227E-012	0	0.000000E+000
1	61.20898048	1.989227E-012	1.452923E-011	1	0.000000E+000
1	61.21047042	1.452923E-011	1.989227E-012	0	0.000000E+000
1	61.21077988	1.989227E-012	1.452923E-011	1	0.000000E+000
1	61.21132616	1.452923E-011	1.989227E-012	0	0.000000E+000
1	61.99748870	1.941204E-012	1.448120E-011	1	0.000000E+000
1	61.99763066	1.448120E-011	1.941204E-012	0	0.000000E+000
1	61.99764341	1.941204E-012	1.448120E-011	1	0.000000E+000
1	61.99818611	1.448120E-011	1.941204E-012	0	0.000000E+000
1	61.99831521	1.941204E-012	1.448120E-011	1	0.000000E+000
1	61.99834366	1.448120E-011	1.941204E-012	0	0.000000E+000
1	61.99842352	1.941204E-012	1.448120E-011	1	0.000000E+000
1	61.99928362	1.448120E-011	1.941204E-012	0	0.000000E+000
1	61.99931947	1.941204E-012	1.448120E-011	1	0.000000E+000
1	62.00037886	1.448120E-011	1.941204E-012	0	0.000000E+000
1	62.00067979	1.941204E-012	1.448120E-011	1	0.000000E+000
1	62.00114643	1.448120E-011	1.941204E-012	0	0.000000E+000
1	62.00118479	1.941204E-012	1.448120E-011	1	0.000000E+000
1	62.00126811	1.448120E-011	1.941204E-012	0	0.000000E+000
1	62.00196635	1.941204E-012	1.448120E-011	1	0.000000E+000
1	62.00213033	1.448120E-011	1.941204E-012	0	0.000000E+000
1	62.00427715	1.941204E-012	1.448120E-011	1	0.000000E+000
1	62.00546004	1.448120E-011	1.941204E-012	0	0.000000E+000
1	62.00604539	1.941204E-012	1.448120E-011	1	0.000000E+000
1	62.00641559	1.448120E-011	1.941204E-012	0	0.000000E+000
1	62.00718434	1.941204E-012	1.448120E-011	1	0.000000E+000
1	62.00755792	1.448120E-011	1.941204E-012	0	0.000000E+000
1	62.00758085	1.941204E-012	1.448120E-011	1	0.000000E+000
1	62.00861095	1.448120E-011	1.941204E-012	0	0.000000E+000
1	62.00863022	1.941204E-012	1.448120E-011	1	0.000000E+000
1	62.00872777	1.448120E-011	1.941204E-012	0	0.000000E+000
1	62.01054388	1.941204E-012	1.448120E-011	1	0.000000E+000
1	62.01097081	1.448120E-011	1.941204E-012	0	0.000000E+000
1	62.01100553	1.941204E-012	1.448120E-011	1	0.000000E+000
1	62.01253817	1.448120E-011	1.941204E-012	0	0.000000E+000
1	62.01301581	1.941204E-012	1.448120E-011	1	0.000000E+000
1	62.01328559	1.448120E-011	1.941204E-012	0	0.000000E+000
1	62.01336717	1.941204E-012	1.448120E-011	1	0.000000E+000
1	62.01376796	1.448120E-011	1.941204E-012	0	0.000000E+000
1	62.01377924	1.941204E-012	1.448120E-011	1	0.000000E+000
1	62.01397039	1.448120E-011	1.941204E-012	0	0.000000E+000
1	62.01473577	1.941204E-012	1.448120E-011	1	0.000000E+000
1	62.01488258	1.448120E-011	1.941204E-012	0	0.000000E+000
1	62.01495724	1.941204E-012	1.448120E-011	1	0.000000E+000
1	62.01530593	1.448120E-011	1.941204E-012	0	0.000000E+000
1	62.01552654	1.941204E-012	1.448120E-011	1	0.000000E+000
1	62.01560879	1.448120E-011	1.941204E-012	0	0.000000E+000
1	62.01563257	1.941204E-012	1.448120E-011	1	0.000000E+000
1	62.01619937	1.448120E-011	1.941204E-012	0	0.000000E+000
1	62.01634577	1.941204E-012	1.448120E-011	1	0.000000E+000
1	62.01668182	1.448120E-011	1.941204E-012	0	0.000000E+000
1	62.01673381	1.941204E-012	1.448120E-011	1	0.000000E+000
1	62.01743719	1.448120E-011	1.941204E-012	0	0.000000E+000
1	62.01747391	1.941204E-012	1.448120E-011	1	0.000000E+000
1	62.01750282	1.448120E-011	1.941204E-012	0	0.000000E+000
1	62.01826625	1.941204E-012	1.448120E-011	1	0.000000E+000
1	62.01838423	1.448120E-011	1.941204E-012	0	0.000000E+000
1	62.01871905	1.941204E-012	1.448120E-011	1	0.000000E+000
1	62.01879039	1.448120E-011	1.941204E-012	0	0.000000E+000
1	62.02039230	1.941204E-012	1.448120E-011	1	0.000000E+000
1	62.02058775	1.448120E-011	1.941204E-012	0	0.000000E+000
1	62.02100655	1.941204E-012	1.448120E-011	1	0.000000E+000
1	62.02109164	1.448120E-011	1.941204E-012	0	0.000000E+000
1	62.02113918	1.941204E-012	1.448120E-011	1	0.000000E+000
1	62.02138901	1.448120E-011	1.941204E-012	0	0.000000E+000
1	62.02142593	1.941204E-012	1.448120E-011	1	0.000000E+000
1	62.02167439	1.448120E-011	1.941204E-012	0	0.000000E+000
1	62.02259621	1.941204E-012	1.448120E-011	1	0.000000E+000
1	62.02270885	1.448120E-011	1.941204E-012	0	0.000000E+000
1	62.02405710	1.941204E-012	1.448120E-011	1	0.000000E+000
1	62.02408561	1.448120E-011	1.941204E-012	0	0.000000E+000
1	62.02417674	1.941204E-012	1.448120E-011	1	0.000000E+000
1	62.02422923	1.448120E-011	1.941204E-012	0	0.000000E+000
1	62.02463560	1.941204E-012	1.448120E-011	1	0.000000E+000
1	62.02469113	1.448120E-011	1.941204E-012	0	0.000000E+000
1	62.02470071	1.941204E-012	1.448120E-011	1	0.000000E+000
1	62.02475911	1.448120E-011	1.941204E-012	0	0.000000E+000
1	62.02496801	1.941204E-012	1.448120E-011	1	0.000000E+000
1	62.02560351	1.448120E-011	1.941204E-012	0	0.000000E+000
1	62.02578454	1.941204E-012	1.448120E-011	1	0.000000E+000
1	62.02629167	1.448120E-011	1.941204E-012	0	0.000000E+000
1	62.02632553	1.941204E-012	1.448120E-011	1	0.000000E+000
1	62.02639713	1.448120E-011	1.941204E-012	0	0.000000E+000
1	62.02732873	1.941204E-012	1.448120E-011	1	0.000000E+000
1	62.02790787	1.448120E-011	1.941204E-012	0	0.000000E+000
1	62.02793755	1.941204E-012	1.448120E-011	1	0.000000E+000
1	62.02866906	1.448120E-011	1.941204E-012	0	0.000000E+000
1	62.02905804	1.941204E-012	1.448120E-011	1	0.000000E+000
1	62.02913113	1.448120E-011	1.941204E-012	0	0.000000E+000
1	62.03077395	1.941204E-012	1.448120E-011	1	0.000000E+000
1	62.03079949	1.448120E-011	1.941204E-012	0	0.000000E+000
1	62.03129654	1.941204E-012	1.448120E-011	1	0.000000E+000
1	62.03160814	1.448120E-011	1.941204E-012	0	0.000000E+000
1	62.03319506	1.941204E-012	1.448120E-011	1	0.000000E+000
1	62.03323740	1.448120E-011	1.941204E-012	0	0.000000E+000
1	62.03350463	1.941204E-012	1.448120E-011	1	0.000000E+000
1	62.03362718	1.448120E-011	1.941204E-012	0	0.000000E+000
1	62.03365678	1.941204E-012	1.448120E-011	1	0.000000E+000
1	62.03408435	1.448120E-011	1.941204E-012	0	0.000000E+000
1	62.03409808	1.941204E-012	1.448120E-011	1	0.000000E+000
1	62.03422620	1.448120E-011	1.941204E-012	0	0.000000E+000
1	62.03517993	1.941204E-012	1.448120E-011	1	0.000000E+000
1	62.03634769	1.448120E-011	1.941204E-012	0	0.000000E+000
1	62.03636787	1.941204E-012	1.448120E-011	1	0.000000E+000
1	62.03662876	1.448120E-011	1.941204E-012	0	0.000000E+000
1	62.03693290	1.941204E-012	1.448120E-011	1	0.000000E+000
1	62.03744481	1.448120E-011	1.941204E-012	0	0.000000E+000
1	62.03774961	1.941204E-012	1.448120E-011	1	0.000000E+000
1	62.03816538	1.448120E-011	1.941204E-012	0	0.000000E+000
1	62.03818495	1.941204E-012	1.448120E-011	1	0.000000E+000
1	62.03825086	1.448120E-011	1.941204E-012	0	0.000000E+000
1	62.03881453	1.941204E-012	1.448120E-011	1	0.000000E+000
1	62.03941764	1.448120E-011	1.941204E-012	0	0.000000E+000
1	62.03988775	1.941204E-012	1.448120E-011	1	0.000000E+000
1	62.04110019	1.448120E-011	1.941204E-012	0	0.000000E+000
1	62.04129257	1.941204E-012	1.448120E-011	1	0.000000E+000
1	62.04158845	1.448120E-011	1.941204E-012	0	0.000000E+000
1	62.04214641	1.941204E-012	1.448120E-011	1	0.000000E+000
1	62.04350343	1.448120E-011	1.941204E-012	0	0.000000E+000
1	62.04356904	1.941204E-012	1.448120E-011	1	0.000000E+000
1	62.04369795	1.448120E-011	1.941204E-012	0	0.000000E+000
1	62.04371091	1.941204E-012	1.448120E-011	1	0.000000E+000
1	62.04378687	1.448120E-011	1.941204E-012	0	0.000000E+000
1	62.04381749	1.941204E-012	1.448120E-011	1	0.000000E+000
1	62.04389245	1.448120E-011	1.941204E-012	0	0.000000E+000
1	62.04390082	1.941204E-012	1.448120E-011	1	0.000000E+000
1	62.04431605	1.448120E-011	1.941204E-012	0	0.000000E+000
1	62.04735577	1.941204E-012	1.448120E-011	1	0.000000E+000
1	62.04772918	1.448120E-011	1.941204E-012	0	0.000000E+000
1	62.04915899	1.941204E-012	1.448120E-011	1	0.000000E+000
1	62.04945199	1.448120E-011	1.941204E-012	0	0.000000E+000
1	62.05033286	1.941204E-012	1.448120E-011	1	0.000000E+000
1	62.05074147	1.448120E-011	1.941204E-012	0	0.000000E+000
1	62.05148864	1.941204E-012	1.448120E-011	1	0.000000E+000
1	62.05205376	1.448120E-011	1.941204E-012	0	0.000000E+000
1	62.05227140	1.941204E-012	1.448120E-011	1	0.000000E+000
1	62.05281569	1.448120E-011	1.941204E-012	0	0.000000E+000
1	62.05352348	1.941204E-012	1.448120E-011	1	0.000000E+000
1	62.05355353	1.448120E-011	1.941204E-012	0	0.000000E+000
1	62.05407114	1.941204E-012	1.448120E-011	1	0.000000E+000
1	62.05417636	1.448120E-011	1.941204E-012	0	0.000000E+000
1	62.05448947	1.941204E-012	1.448120E-011	1	0.000000E+000
1	62.05484605	1.448120E-011	1.941204E-012	0	0.000000E+000
1	62.05490338	1.941204E-012	1.448120E-011	1	0.000000E+000
1	62.05525249	1.448120E-011	1.941204E-012	0	0.000000E+000
1	62.05682725	1.941204E-012	1.448120E-011	1	0.000000E+000
1	62.05689408	1.448120E-011	1.941204E-012	0	0.000000E+000
1	62.05705314	1.941204E-012	1.448120E-011	1	0.000000E+000
1	62.05734886	1.448120E-011	1.941204E-012	0	0.000000E+000
1	62.05737407	1.941204E-012	1.448120E-011	1	0.000000E+000
1	62.05743079	1.448120E-011	1.941204E-012	0	0.000000E+000
1	62.05866494	1.941204E-012	1.448120E-011	1	0.000000E+000
1	62.05898400	1.448120E-011	1.941204E-012	0	0.000000E+000
1	62.05903874	1.941204E-012	1.448120E-011	1	0.000000E+000
1	62.05927954	1.448120E-011	1.941204E-012	0	0.000000E+000
1	62.05930448	1.941204E-012	1.448120E-011	1	0.000000E+000
1	62.06007722	1.448120E-011	1.941204E-012	0	0.000000E+000
1	62.06034730	1.941204E-012	1.448120E-011	1	0.000000E+000
1	62.06038345	1.448120E-011	1.941204E-012	0	0.000000E+000
1	62.06150976	1.941204E-012	1.448120E-011	1	0.000000E+000
1	62.06178861	1.448120E-011	1.941204E-012	0	0.000000E+000
1	62.06240454	1.941204E-012	1.448120E-011	1	0.000000E+000
1	62.06247601	1.448120E-011	1.941204E-012	0	0.000000E+000
1	62.06359070	1.941204E-012	1.448120E-011	1	0.000000E+000
1	62.06369460	1.448120E-011	1.941204E-012	0	0.000000E+000
1	62.06493241	1.941204E-012	1.448120E-011	1	0.000000E+000
1	62.06509681	1.448120E-011	1.941204E-012	0	0.000000E+000
1	62.06686444	1.941204E-012	1.448120E-011	1	0.000000E+000
1	62.06693721	1.448120E-011	1.941204E-012	0	0.000000E+000
1	62.06835014	1.941204E-012	1.448120E-011	1	0.000000E+000
1	62.06919417	1.448120E-011	1.941204E-012	0	0.000000E+000
1	62.07059963	1.941204E-012	1.448120E-011	1	0.000000E+000
1	62.07088988	1.448120E-011	1.941204E-012	0	0.000000E+000
1	62.07092148	1.941204E-012	1.448120E-011	1	0.000000E+000
1	62.07105197	1.448120E-011	1.941204E-012	0	0.000000E+000
1	62.07105980	1.941204E-012	1.448120E-011	1	0.000000E+000
1	62.07164714	1.448120E-011	1.941204E-012	0	0.000000E+000
1	62.07176984	1.941204E-012	1.448120E-011	1	0.000000E+000
1	62.07182818	1.448120E-011	1.941204E-012	0	0.000000E+000
1	62.07224221	1.941204E-012	1.448120E-011	1	0.000000E+000
1	62.07239039	1.448120E-011	1.941204E-012	0	0.000000E+000
1	62.07247582	1.941204E-012	1.448120E-011	1	0.000000E+000
1	62.07269785	1.448120E-011	1.941204E-012	0	0.000000E+000
1	62.07400918	1.941204E-012	1.448120E-011	1	0.000000E+000
1	62.07498570	1.448120E-011	1.941204E-012	0	0.000000E+000
1	62.07535819	1.941204E-012	1.448120E-011	1	0.000000E+000
1	62.07537625	1.448120E-011	1.941204E-012	0	0.000000E+000
1	62.07548997	1.941204E-012	1.448120E-011	1	0.000000E+000
1	62.07627910	1.448120E-011	1.941204E-012	0	0.000000E+000
1	62.07629414	1.941204E-012	1.448120E-011	1	0.000000E+000
1	62.07633881	1.448120E-011	1.941204E-012	0	0.000000E+000
1	62.07724447	1.941204E-012	1.448120E-011	1	0.000000E+000
1	62.07731043	1.448120E-011	1.941204E-012	0	0.000000E+000
1	62.07734712	1.941204E-012	1.448120E-011	1	0.000000E+000
1	62.07764965	1.448120E-011	1.941204E-012	0	0.000000E+000
1	62.07796118	1.941204E-012	1.448120E-011	1	0.000000E+000
1	62.07850047	1.448120E-011	1.941204E-012	0	0.000000E+000
1	62.07904504	1.941204E-012	1.448120E-011	1	0.000000E+000
1	62.07920676	1.448120E-011	1.941204E-012	0	0.000000E+000
1	62.07921679	1.941204E-012	1.448120E-011	1	0.000000E+000
1	62.07950148	1.448120E-011	1.941204E-012	0	0.000000E+000
1	62.07952875	1.941204E-012	1.448120E-011	1	0.000000E+000
1	62.08017718	1.448120E-011	1.941204E-012	0	0.000000E+000
1	62.08020205	1.941204E-012	1.448120E-011	1	0.000000E+000
1	62.08033070	1.448120E-011	1.941204E-012	0	0.000000E+000
1	62.08033695	1.941204E-012	1.448120E-011	1	0.000000E+000
1	62.08071853	1.448120E-011	1.941204E-012	0	0.000000E+000
1	62.08072809	1.941204E-012	1.448120E-011	1	0.000000E+000
1	62.08138499	1.448120E-011	1.941204E-012	0	0.000000E+000
1	62.08166398	1.941204E-012	1.448120E-011	1	0.000000E+000
1	62.08189166	1.448120E-011	1.941204E-012	0	0.000000E+000
1	62.08267194	1.941204E-012	1.448120E-011	1	0.000000E+000
1	62.08272646	1.448120E-011	1.941204E-012	0	0.000000E+000
1	62.08316030	1.941204E-012	1.448120E-011	1	0.000000E+000
1	62.08339011	1.448120E-011	1.941204E-012	0	0.000000E+000
1	62.08423701	1.941204E-012	1.448120E-011	1	0.000000E+000
1	62.08510621	1.448120E-011	1.941204E-012	0	0.000000E+000
1	62.08618290	1.941204E-012	1.448120E-011	1	0.000000E+000
1	62.08684264	1.448120E-011	1.941204E-012	0	0.000000E+000
1	62.08686841	1.941204E-012	1.448120E-011	1	0.000000E+000
1	62.08736589	1.448120E-011	1.941204E-012	0	0.000000E+000
1	62.08789063	1.941204E-012	1.448120E-011	1	0.000000E+000
1	62.08795914	1.448120E-011	1.941204E-012	0	0.000000E+000
1	62.08806293	1.941204E-012	1.448120E-011	1	0.000000E+000
1	62.08866296	1.448120E-011	1.941204E-012	0	0.000000E+000
1	62.08867984	1.941204E-012	1.448120E-011	1	0.000000E+000
1	62.08876447	1.448120E-011	1.941204E-012	0	0.000000E+000
1	62.08878087	1.941204E-012	1.448120E-011	1	0.000000E+000
1	62.08898484	1.448120E-011	1.941204E-012	0	0.000000E+000
1	62.08922524	1.941204E-012	1.448120E-011	1	0.000000E+000
1	62.08946697	1.448120E-011	1.941204E-012	0	0.000000E+000
1	62.08948584	1.941204E-012	1.448120E-011	1	0.000000E+000
1	62.08952138	1.448120E-011	1.941204E-012	0	0.000000E+000
1	62.08954130	1.941204E-012	1.448120E-011	1	0.000000E+000
1	62.09013361	1.448120E-011	1.941204E-012	0	0.000000E+000
1	62.09025612	1.941204E-012	1.448120E-011	1	0.000000E+000
1	62.09028391	1.448120E-011	1.941204E-012	0	0.000000E+000
1	62.09106949	1.941204E-012	1.448120E-011	1	0.000000E+000
1	62.09168116	1.448120E-011	1.941204E-012	0	0.000000E+000
1	62.09171625	1.941204E-012	1.448120E-011	1	0.000000E+000
1	62.09276746	1.448120E-011	1.941204E-012	0	0.000000E+000
1	62.09318193	1.941204E-012	1.448120E-011	1	0.000000E+000
1	62.09329888	1.448120E-011	1.941204E-012	0	0.000000E+000
1	62.09331530	1.941204E-012	1.448120E-011	1	0.000000E+000
1	62.09392685	1.448120E-011	1.941204E-012	0	0.000000E+000
1	62.09454015	1.941204E-012	1.448120E-011	1	0.000000E+000
1	62.09488386	1.448120E-011	1.941204E-012	0	0.000000E+000
1	62.09773480	1.941204E-012	1.448120E-011	1	0.000000E+000
1	62.09888473	1.448120E-011	1.941204E-012	0	0.000000E+000
1	62.09898201	1.941204E-012	1.448120E-011	1	0.000000E+000
1	62.09901799	1.448120E-011	1.941204E-012	0	0.000000E+000
1	62.09903612	1.941204E-012	1.448120E-011	1	0.000000E+000
1	62.09913574	1.448120E-011	1.941204E-012	0	0.000000E+000
1	62.09917018	1.941204E-012	1.448120E-011	1	0.000000E+000
1	62.10183501	1.448120E-011	1.941204E-012	0	0.000000E+000
1	62.10196329	1.941204E-012	1.448120E-011	1	0.000000E+000
1	62.10232069	1.448120E-011	1.941204E-012	0	0.000000E+000
1	62.10242207	1.941204E-012	1.448120E-011	1	0.000000E+000
1	62.10251182	1.448120E-011	1.941204E-012	0	0.000000E+000
1	62.10251975	1.941204E-012	1.448120E-011	1	0.000000E+000
1	62.10306635	1.448120E-011	1.941204E-012	0	0.000000E+000
1	62.10390968	1.941204E-012	1.448120E-011	1	0.000000E+000
1	62.10435122	1.448120E-011	1.941204E-012	0	0.000000E+000
1	62.10615636	1.941204E-012	1.448120E-011	1	0.000000E+000
1	62.10636330	1.448120E-011	1.941204E-012	0	0.000000E+000
1	62.10639554	1.941204E-012	1.448120E-011	1	0.000000E+000
1	62.10662443	1.448120E-011	1.941204E-012	0	0.000000E+000
1	62.10668080	1.941204E-012	1.448120E-011	1	0.000000E+000
1	62.10691346	1.448120E-011	1.941204E-012	0	0.000000E+000
1	62.10703911	1.941204E-012	1.448120E-011	1	0.000000E+000
1	62.10747435	1.448120E-011	1.941204E-012	0	0.000000E+000
1	62.10777334	1.941204E-012	1.448120E-011	1	0.000000E+000
1	62.10816468	1.448120E-011	1.941204E-012	0	0.000000E+000
1	62.10852655	1.941204E-012	1.448120E-011	1	0.000000E+000
1	62.10887207	1.448120E-011	1.941204E-012	0	0.000000E+000
1	62.10889290	1.941204E-012	1.448120E-011	1	0.000000E+000
1	62.10923345	1.448120E-011	1.941204E-012	0	0.000000E+000
1	62.11074646	1.941204E-012	1.448120E-011	1	0.000000E+000
1	62.11088296	1.448120E-011	1.941204E-012	0	0.000000E+000
1	62.11205055	1.941204E-012	1.448120E-011	1	0.000000E+000
1	62.11212744	1.448120E-011	1.941204E-012	0	0.000000E+000
1	76.77096398	2.005764E-012	1.454576E-011	1	0.000000E+000
1	76.77175728	1.454576E-011	2.005764E-012	0	0.000000E+000
1	76.77220386	2.005764E-012	1.454576E-011	1	0.000000E+000
1	76.77281671	1.454576E-011	2.005764E-012	0	0.000000E+000
1	76.77364281	2.005764E-012	1.454576E-011	1	0.000000E+000
1	76.77367074	1.454576E-011	2.005764E-012	0	0.000000E+000
1	76.77375178	2.005764E-012	1.454576E-011	1	0.000000E+000
1	76.77397266	1.454576E-011	2.005764E-012	0	0.000000E+000
1	76.77400191	2.005764E-012	1.454576E-011	1	0.000000E+000
1	76.77407321	1.454576E-011	2.005764E-012	0	0.000000E+000
1	76.77422986	2.005764E-012	1.454576E-011	1	0.000000E+000
1	76.77436027	1.454576E-011	2.005764E-012	0	0.000000E+000
1	76.77448247	2.005764E-012	1.454576E-011	1	0.000000E+000
1	76.77463649	1.454576E-011	2.005764E-012	0	0.000000E+000
1	76.77526742	2.005764E-012	1.454576E-011	1	0.000000E+000
1	76.77613128	1.454576E-011	2.005764E-012	0	0.000000E+000
1	76.77751420	2.005764E-012	1.454576E-011	1	0.000000E+000
1	76.77792556	1.454576E-011	2.005764E-012	0	0.000000E+000
1	76.77833625	2.005764E-012	1.454576E-011	1	0.000000E+000
1	76.77850865	1.454576E-011	2.005764E-012	0	0.000000E+000
1	76.77876467	2.005764E-012	1.454576E-011	1	0.000000E+000
1	76.77891851	1.454576E-011	2.005764E-012	0	0.000000E+000
1	76.77904652	2.005764E-012	1.454576E-011	1	0.000000E+000
1	76.77908372	1.454576E-011	2.005764E-012	0	0.000000E+000
1	76.77925034	2.005764E-012	1.454576E-011	1	0.000000E+000
1	76.77974310	1.454576E-011	2.005764E-012	0	0.000000E+000
1	76.78213621	2.005764E-012	1.454576E-011	1	0.000000E+000
1	76.78214701	1.454576E-011	2.005764E-012	0	0.000000E+000
1	76.78270434	2.005764E-012	1.454576E-011	1	0.000000E+000
1	76.78335896	1.454576E-011	2.005764E-012	0	0.000000E+000
1	76.78338646	2.005764E-012	1.454576E-011	1	0.000000E+000
1	76.78374381	1.454576E-011	2.005764E-012	0	0.000000E+000
1	76.78377490	2.005764E-012	1.454576E-011	1	0.000000E+000
1	76.78391985	1.454576E-011	2.005764E-012	0	0.000000E+000
1	76.78393962	2.005764E-012	1.454576E-011	1	0.000000E+000
1	76.78494161	1.454576E-011	2.005764E-012	0	0.000000E+000
1	76.78664961	2.005764E-012	1.454576E-011	1	0.000000E+000
1	76.78683273	1.454576E-011	2.005764E-012	0	0.000000E+000
1	76.78762003	2.005764E-012	1.454576E-011	1	0.000000E+000
1	76.78838645	1.454576E-011	2.005764E-012	0	0.000000E+000
1	76.78851478	2.005764E-012	1.454576E-011	1	0.000000E+000
1	76.78856266	1.454576E-011	2.005764E-012	0	0.000000E+000
1	76.78857478	2.005764E-012	1.454576E-011	1	0.000000E+000
1	76.78884966	1.454576E-011	2.005764E-012	0	0.000000E+000
1	76.78886507	2.005764E-012	1.454576E-011	1	0.000000E+000
1	76.78906143	1.454576E-011	2.005764E-012	0	0.000000E+000
1	76.78906966	2.005764E-012	1.454576E-011	1	0.000000E+000
1	76.78922236	1.454576E-011	2.005764E-012	0	0.000000E+000
1	76.79009163	2.005764E-012	1.454576E-011	1	0.000000E+000
1	76.79046652	1.454576E-011	2.005764E-012	0	0.000000E+000
1	76.79166122	2.005764E-012	1.454576E-011	1	0.000000E+000
1	76.79179083	1.454576E-011	2.005764E-012	0	0.000000E+000
1	76.79181292	2.005764E-012	1.454576E-011	1	0.000000E+000
1	76.79326373	1.454576E-011	2.005764E-012	0	0.000000E+000
1	76.79486729	2.005764E-012	1.454576E-011	1	0.000000E+000
1	76.79495772	1.454576E-011	2.005764E-012	0	0.000000E+000
1	76.79541339	2.005764E-012	1.454576E-011	1	0.000000E+000
1	76.79557156	1.454576E-011	2.005764E-012	0	0.000000E+000
1	76.79590641	2.005764E-012	1.454576E-011	1	0.000000E+000
1	76.79664103	1.454576E-011	2.005764E-012	0	0.000000E+000
1	76.79825833	2.005764E-012	1.454576E-011	1	0.000000E+000
1	76.79836144	1.454576E-011	2.005764E-012	0	0.000000E+000
1	76.79945138	2.005764E-012	1.454576E-011	1	0.000000E+000
1	76.79987867	1.454576E-011	2.005764E-012	0	0.000000E+000
1	76.80155443	2.005764E-012	1.454576E-011	1	0.000000E+000
1	76.80183032	1.454576E-011	2.005764E-012	0	0.000000E+000
1	76.80233321	2.005764E-012	1.454576E-011	1	0.000000E+000
1	76.80238833	1.454576E-011	2.005764E-012	0	0.000000E+000
1	76.80368156	2.005764E-012	1.454576E-011	1	0.000000E+000
1	76.80431597	1.454576E-011	2.005764E-012	0	0.000000E+000
1	76.80553686	2.005764E-012	1.454576E-011	1	0.000000E+000
1	76.80592878	1.454576E-011	2.005764E-012	0	0.000000E+000
1	76.80595071	2.005764E-012	1.454576E-011	1	0.000000E+000
1	76.80688037	1.454576E-011	2.005764E-012	0	0.000000E+000
1	76.80736048	2.005764E-012	1.454576E-011	1	0.000000E+000
1	76.80743813	1.454576E-011	2.005764E-012	0	0.000000E+000
1	76.80745424	2.005764E-012	1.454576E-011	1	0.000000E+000
1	76.80746960	1.454576E-011	2.005764E-012	0	0.000000E+000
1	76.80751141	2.005764E-012	1.454576E-011	1	0.000000E+000
1	76.80765633	1.454576E-011	2.005764E-012	0	0.000000E+000
1	76.80766705	2.005764E-012	1.454576E-011	1	0.000000E+000
1	76.80779361	1.454576E-011	2.005764E-012	0	0.000000E+000
1	76.80822490	2.005764E-012	1.454576E-011	1	0.000000E+000
1	76.80832058	1.454576E-011	2.005764E-012	0	0.000000E+000
1	76.80834213	2.005764E-012	1.454576E-011	1	0.000000E+000
1	76.81006614	1.454576E-011	2.005764E-012	0	0.000000E+000
1	76.81016338	2.005764E-012	1.454576E-011	1	0.000000E+000
1	76.81100959	1.454576E-011	2.005764E-012	0	0.000000E+000
1	76.81170512	2.005764E-012	1.454576E-011	1	0.000000E+000
1	76.81234719	1.454576E-011	2.005764E-012	0	0.000000E+000
1	76.81289945	2.005764E-012	1.454576E-011	1	0.000000E+000
1	76.81369121	1.454576E-011	2.005764E-012	0	0.000000E+000
1	76.81376603	2.005764E-012	1.454576E-011	1	0.000000E+000
1	76.81398088	1.454576E-011	2.005764E-012	0	0.000000E+000
1	76.81404907	2.005764E-012	1.454576E-011	1	0.000000E+000
1	76.81587293	1.454576E-011	2.005764E-012	0	0.000000E+000
1	76.81590184	2.005764E-012	1.454576E-011	1	0.000000E+000
1	76.81610064	1.454576E-011	2.005764E-012	0	0.000000E+000
1	76.81620162	2.005764E-012	1.454576E-011	1	0.000000E+000
1	76.81630469	1.454576E-011	2.005764E-012	0	0.000000E+000
1	76.81693510	2.005764E-012	1.454576E-011	1	0.000000E+000
1	76.81716039	1.454576E-011	2.005764E-012	0	0.000000E+000
1	76.81726780	2.005764E-012	1.454576E-011	1	0.000000E+000
1	76.81731190	1.454576E-011	2.005764E-012	0	0.000000E+000
1	76.81734677	2.005764E-012	1.454576E-011	1	0.000000E+000
1	76.81841496	1.454576E-011	2.005764E-012	0	0.000000E+000
1	76.81866251	2.005764E-012	1.454576E-011	1	0.000000E+000
1	76.81873903	1.454576E-011	2.005764E-012	0	0.000000E+000
1	76.82123135	2.005764E-012	1.454576E-011	1	0.000000E+000
1	76.82145237	1.454576E-011	2.005764E-012	0	0.000000E+000
1	76.82147605	2.005764E-012	1.454576E-011	1	0.000000E+000
1	76.82159661	1.454576E-011	2.005764E-012	0	0.000000E+000
1	76.82162862	2.005764E-012	1.454576E-011	1	0.000000E+000
1	76.82228339	1.454576E-011	2.005764E-012	0	0.000000E+000
1	76.82264190	2.005764E-012	1.454576E-011	1	0.000000E+000
1	76.82266017	1.454576E-011	2.005764E-012	0	0.000000E+000
1	76.82273750	2.005764E-012	1.454576E-011	1	0.000000E+000
1	76.82289760	1.454576E-011	2.005764E-012	0	0.000000E+000
1	76.82293058	2.005764E-012	1.454576E-011	1	0.000000E+000
1	76.82398604	1.454576E-011	2.005764E-012	0	0.000000E+000
1	76.82421397	2.005764E-012	1.454576E-011	1	0.000000E+000
1	76.82434892	1.454576E-011	2.005764E-012	0	0.000000E+000
1	76.82450143	2.005764E-012	1.454576E-011	1	0.000000E+000
1	76.82570456	1.454576E-011	2.005764E-012	0	0.000000E+000
1	76.82575489	2.005764E-012	1.454576E-011	1	0.000000E+000
1	76.82594000	1.454576E-011	2.005764E-012	0	0.000000E+000
1	76.82597804	2.005764E-012	1.454576E-011	1	0.000000E+000
1	76.82699038	1.454576E-011	2.005764E-012	0	0.000000E+000
1	76.82740301	2.005764E-012	1.454576E-011	1	0.000000E+000
1	76.82808379	1.454576E-011	2.005764E-012	0	0.000000E+000
1	76.82809713	2.005764E-012	1.454576E-011	1	0.000000E+000
1	76.82835545	1.454576E-011	2.005764E-012	0	0.000000E+000
1	76.82837753	2.005764E-012	1.454576E-011	1	0.000000E+000
1	76.82868361	1.454576E-011	2.005764E-012	0	0.000000E+000
1	76.82870300	2.005764E-012	1.454576E-011	1	0.000000E+000
1	76.82910555	1.454576E-011	2.005764E-012	0	0.000000E+000
1	76.82912563	2.005764E-012	1.454576E-011	1	0.000000E+000
1	76.82933520	1.454576E-011	2.005764E-012	0	0.000000E+000
1	76.83037345	2.005764E-012	1.454576E-011	1	0.000000E+000
1	76.83046867	1.454576E-011	2.005764E-012	0	0.000000E+000
1	76.83049525	2.005764E-012	1.454576E-011	1	0.000000E+000
1	76.83111530	1.454576E-011	2.005764E-012	0	0.000000E+000
1	76.83242820	2.005764E-012	1.454576E-011	1	0.000000E+000
1	76.83283687	1.454576E-011	2.005764E-012	0	0.000000E+000
1	76.83290284	2.005764E-012	1.454576E-011	1	0.000000E+000
1	76.83298402	1.454576E-011	2.005764E-012	0	0.000000E+000
1	76.83575622	2.005764E-012	1.454576E-011	1	0.000000E+000
1	76.83601049	1.454576E-011	2.005764E-012	0	0.000000E+000
1	76.83802532	2.005764E-012	1.454576E-011	1	0.000000E+000
1	76.83847953	1.454576E-011	2.005764E-012	0	0.000000E+000
1	76.84127791	2.005764E-012	1.454576E-011	1	0.000000E+000
1	76.84137594	1.454576E-011	2.005764E-012	0	0.000000E+000
1	76.84181195	2.005764E-012	1.454576E-011	1	0.000000E+000
1	76.84217772	1.454576E-011	2.005764E-012	0	0.000000E+000
1	76.84371298	2.005764E-012	1.454576E-011	1	0.000000E+000
1	76.84418510	1.454576E-011	2.005764E-012	0	0.000000E+000
1	76.84445249	2.005764E-012	1.454576E-011	1	0.000000E+000
1	76.84451373	1.454576E-011	2.005764E-012	0	0.000000E+000
1	76.84508365	2.005764E-012	1.454576E-011	1	0.000000E+000
1	76.84522342	1.454576E-011	2.005764E-012	0	0.000000E+000
1	76.84747561	2.005764E-012	1.454576E-011	1	0.000000E+000
1	76.84764468	1.454576E-011	2.005764E-012	0	0.000000E+000
1	76.84766796	2.005764E-012	1.454576E-011	1	0.000000E+000
1	76.84787747	1.454576E-011	2.005764E-012	0	0.000000E+000
1	76.84897728	2.005764E-012	1.454576E-011	1	0.000000E+000
1	76.84967588	1.454576E-011	2.005764E-012	0	0.000000E+000
1	76.84969614	2.005764E-012	1.454576E-011	1	0.000000E+000
1	76.84977100	1.454576E-011	2.005764E-012	0	0.000000E+000
1	76.84977824	2.005764E-012	1.454576E-011	1	0.000000E+000
1	76.84987637	1.454576E-011	2.005764E-012	0	0.000000E+000
1	76.85241070	2.005764E-012	1.454576E-011	1	0.000000E+000
1	76.85375006	1.454576E-011	2.005764E-012	0	0.000000E+000
1	76.85515212	2.005764E-012	1.454576E-011	1	0.000000E+000
1	76.85522558	1.454576E-011	2.005764E-012	0	0.000000E+000
1	76.85735284	2.005764E-012	1.454576E-011	1	0.000000E+000
1	76.85739995	1.454576E-011	2.005764E-012	0	0.000000E+000
1	76.85748498	2.005764E-012	1.454576E-011	1	0.000000E+000
1	76.85799446	1.454576E-011	2.005764E-012	0	0.000000E+000
1	76.85802184	2.005764E-012	1.454576E-011	1	0.000000E+000
1	76.85806800	1.454576E-011	2.005764E-012	0	0.000000E+000
1	76.85834165	2.005764E-012	1.454576E-011	1	0.000000E+000
1	76.85842535	1.454576E-011	2.005764E-012	0	0.000000E+000
1	76.85845118	2.005764E-012	1.454576E-011	1	0.000000E+000
1	76.85887105	1.454576E-011	2.005764E-012	0	0.000000E+000
1	76.85935470	2.005764E-012	1.454576E-011	1	0.000000E+000
1	76.85951974	1.454576E-011	2.005764E-012	0	0.000000E+000
1	76.85988046	2.005764E-012	1.454576E-011	1	0.000000E+000
1	76.86042429	1.454576E-011	2.005764E-012	0	0.000000E+000
1	76.86043030	2.005764E-012	1.454576E-011	1	0.000000E+000
1	76.86065792	1.454576E-011	2.005764E-012	0	0.000000E+000
1	76.86168398	2.005764E-012	1.454576E-011	1	0.000000E+000
1	76.86189119	1.454576E-011	2.005764E-012	0	0.000000E+000
1	76.86193962	2.005764E-012	1.454576E-011	1	0.000000E+000
1	76.86214785	1.454576E-011	2.005764E-012	0	0.000000E+000
1	76.86430406	2.005764E-012	1.454576E-011	1	0.000000E+000
1	76.86440282	1.454576E-011	2.005764E-012	0	0.000000E+000
1	76.86668415	2.005764E-012	1.454576E-011	1	0.000000E+000
1	76.86733162	1.454576E-011	2.005764E-012	0	0.000000E+000
1	76.86737019	2.005764E-012	1.454576E-011	1	0.000000E+000
1	76.86745431	1.454576E-011	2.005764E-012	0	0.000000E+000
1	76.86760216	2.005764E-012	1.454576E-011	1	0.000000E+000
1	76.86797117	1.454576E-011	2.005764E-012	0	0.000000E+000
1	76.86858730	2.005764E-012	1.454576E-011	1	0.000000E+000
1	76.86922475	1.454576E-011	2.005764E-012	0	0.000000E+000
1	76.86940728	2.005764E-012	1.454576E-011	1	0.000000E+000
1	76.86986018	1.454576E-011	2.005764E-012	0	0.000000E+000
1	76.87060475	2.005764E-012	1.454576E-011	1	0.000000E+000
1	76.87071107	1.454576E-011	2.005764E-012	0	0.000000E+000
1	76.87349246	2.005764E-012	1.454576E-011	1	0.000000E+000
1	76.87374250	1.454576E-011	2.005764E-012	0	0.000000E+000
1	76.87924042	2.005764E-012	1.454576E-011	1	0.000000E+000
1	76.87930377	1.454576E-011	2.005764E-012	0	0.000000E+000
1	76.87932110	2.005764E-012	1.454576E-011	1	0.000000E+000
1	76.87970495	1.454576E-011	2.005764E-012	0	0.000000E+000
1	76.87983533	2.005764E-012	1.454576E-011	1	0.000000E+000
[truncated: 246,379 more chars]
