# Supplementary material for: Ancestral acetylcholine receptor β-subunit forms homopentamers that prime before opening spontaneously
Source: eLife. 2022 Jul 4;11:e76504. doi: 10.7554/eLife.76504 (PMC9365395; doi:10.7554/eLife.76504)
Supplement: Figure 4—figure supplement 2—source data 1. — Detected single-channel event durations for 2-[(2,6-dimethylphenyl)amino]-N,N,N-trimethyl-2-oxoethaniminium chloride (QX-222) block of the human adult muscle-type acetylcholine receptor. Recordings were in the presence of either 10 µM or 30 µM acetylcholine, and increasing concentrations of QX-222 (QX222; 10 µM, 30 µM, 60 µM, and 100 µM). Compressed file includes 30 TAC 4.3.3 event files (*.evt format) of the single-channel detections for three recordings for each condition (fileA, fileB, and fileC in each case) included in the kinetic analysis, as well as the associated R scripts (*.txt format) for defining and sorting bursts. [file elife-76504-fig4-figsupp2-data1.zip › F4S1-SD2/Source Data - Figure 4-figure supplement 2/Figure 4-figure supplement 2_WTMuscle30uMACh_10uMQX222_fileB.evt]

5
File
Acquire	C:\Users\daCostaLab\Desktop\WT-QX222 Dose Response\30A10Q\a2 20-07-13-WTMuscle-BRBS-PA30Q10OOPS-120mV-13.acquire	0	
Sweeps
1	448.081375	0.000000	0.120917	0.0000000E+000	0.0000000E+000	
Segments
1	82	0.000000	0.120917	0.444415	0.803204	1.364083	1.494855	1.515135	1.673561	4.036790	4.177114	4.212148	5.137252	5.180106	5.275491	14.757245	14.885028	14.944970	15.379628	19.309475	19.501214	20.489759	21.008715	23.828475	23.931546	44.547196	44.668255	47.221859	47.635517	52.680545	52.781337	67.388935	67.506389	68.442598	68.617270	78.517390	78.712807	79.940890	80.156149	87.268677	87.393560	100.826595	101.429978	125.201947	125.497054	151.716399	152.232755	169.661142	169.834760	184.816344	185.010473	186.491279	187.403926	189.377285	189.604603	189.952371	190.200521	191.967345	192.101827	192.291718	192.711545	195.861461	196.176478	211.341604	211.599756	211.620168	211.721253	219.060858	219.291117	222.038140	222.180021	222.235338	222.426058	268.594607	268.946327	271.920447	272.196838	277.922316	278.083708	281.344938	281.589198	281.720795	281.900623	282.275157	282.471322	282.528458	282.731047	286.646431	287.170074	289.822498	289.984061	290.073075	290.455426	292.959039	293.459096	300.934435	301.384423	305.811238	305.948501	306.034526	306.144420	315.680284	315.903350	342.613827	342.729945	343.164376	343.293017	345.389715	345.556959	345.662412	345.801124	345.908160	346.013479	346.032842	346.214557	346.296804	346.641980	346.688202	346.909186	347.233757	347.346673	357.106742	357.427626	357.590286	358.213844	358.222538	358.304161	378.116086	378.309994	378.342090	378.471312	380.649398	380.782109	413.107028	413.367908	413.717859	413.854846	414.445949	414.555157	415.167483	415.400283	415.833562	416.309499	417.147417	417.390035	417.473019	417.634750	424.485477	425.014142	425.069258	425.126896	426.866326	427.002928	430.592991	430.835178	433.637980	433.842342	436.728840	437.013139	444.672063	444.776051	444.795594	444.881120	447.927767	448.081375	
Events
1	0.05033917	3.026082E-012	1.631608E-011	1	0.000000E+000
1	0.05085337	1.631608E-011	3.026082E-012	0	0.000000E+000
1	0.05333169	3.026082E-012	1.631608E-011	1	0.000000E+000
1	0.05363169	1.631608E-011	3.026082E-012	0	0.000000E+000
1	0.05365010	3.026082E-012	1.631608E-011	1	0.000000E+000
1	0.05520209	1.631608E-011	3.026082E-012	0	0.000000E+000
1	0.05563420	3.026082E-012	1.631608E-011	1	0.000000E+000
1	0.05669462	1.631608E-011	3.026082E-012	0	0.000000E+000
1	0.05670566	3.026082E-012	1.631608E-011	1	0.000000E+000
1	0.05672282	1.631608E-011	3.026082E-012	0	0.000000E+000
1	0.05688597	3.026082E-012	1.631608E-011	1	0.000000E+000
1	0.05731309	1.631608E-011	3.026082E-012	0	0.000000E+000
1	0.05777245	3.026082E-012	1.631608E-011	1	0.000000E+000
1	0.05877160	1.631608E-011	3.026082E-012	0	0.000000E+000
1	0.05904109	3.026082E-012	1.631608E-011	1	0.000000E+000
1	0.06065243	1.631608E-011	3.026082E-012	0	0.000000E+000
1	0.06067183	3.026082E-012	1.631608E-011	1	0.000000E+000
1	0.06097865	1.631608E-011	3.026082E-012	0	0.000000E+000
1	0.06175706	3.026082E-012	1.631608E-011	1	0.000000E+000
1	0.06221410	1.631608E-011	3.026082E-012	0	0.000000E+000
1	0.06306710	3.026082E-012	1.631608E-011	1	0.000000E+000
1	0.06332878	1.631608E-011	3.026082E-012	0	0.000000E+000
1	0.06350390	3.026082E-012	1.631608E-011	1	0.000000E+000
1	0.06387103	1.631608E-011	3.026082E-012	0	0.000000E+000
1	0.06417029	3.026082E-012	1.631608E-011	1	0.000000E+000
1	0.06420478	1.631608E-011	3.026082E-012	0	0.000000E+000
1	0.06498120	3.026082E-012	1.631608E-011	1	0.000000E+000
1	0.06528949	1.631608E-011	3.026082E-012	0	0.000000E+000
1	0.06568236	3.026082E-012	1.631608E-011	1	0.000000E+000
1	0.06608243	1.631608E-011	3.026082E-012	0	0.000000E+000
1	0.06632854	3.026082E-012	1.631608E-011	1	0.000000E+000
1	0.06669226	1.631608E-011	3.026082E-012	0	0.000000E+000
1	0.06761350	3.026082E-012	1.631608E-011	1	0.000000E+000
1	0.06786358	1.631608E-011	3.026082E-012	0	0.000000E+000
1	0.06789355	3.026082E-012	1.631608E-011	1	0.000000E+000
1	0.06806410	1.631608E-011	3.026082E-012	0	0.000000E+000
1	0.06825535	3.026082E-012	1.631608E-011	1	0.000000E+000
1	0.06941195	1.631608E-011	3.026082E-012	0	0.000000E+000
1	0.07029534	3.026082E-012	1.631608E-011	1	0.000000E+000
1	0.07054641	1.631608E-011	3.026082E-012	0	0.000000E+000
1	0.49476186	3.008385E-012	1.629839E-011	1	0.000000E+000
1	0.49566236	1.629839E-011	3.008385E-012	0	0.000000E+000
1	0.49566921	3.008385E-012	1.629839E-011	1	0.000000E+000
1	0.49674459	1.629839E-011	3.008385E-012	0	0.000000E+000
1	0.49781753	3.008385E-012	1.629839E-011	1	0.000000E+000
1	0.49839499	1.629839E-011	3.008385E-012	0	0.000000E+000
1	0.49854642	3.008385E-012	1.629839E-011	1	0.000000E+000
1	0.49993021	1.629839E-011	3.008385E-012	0	0.000000E+000
1	0.50284898	3.008385E-012	1.629839E-011	1	0.000000E+000
1	0.50298417	1.629839E-011	3.008385E-012	0	0.000000E+000
1	0.50311199	3.008385E-012	1.629839E-011	1	0.000000E+000
1	0.50328742	1.629839E-011	3.008385E-012	0	0.000000E+000
1	0.50393827	3.008385E-012	1.629839E-011	1	0.000000E+000
1	0.50470812	1.629839E-011	3.008385E-012	0	0.000000E+000
1	0.50558152	3.008385E-012	1.629839E-011	1	0.000000E+000
1	0.50599421	1.629839E-011	3.008385E-012	0	0.000000E+000
1	0.50633099	3.008385E-012	1.629839E-011	1	0.000000E+000
1	0.50751667	1.629839E-011	3.008385E-012	0	0.000000E+000
1	0.50787539	3.008385E-012	1.629839E-011	1	0.000000E+000
1	0.50794589	1.629839E-011	3.008385E-012	0	0.000000E+000
1	0.50851076	3.008385E-012	1.629839E-011	1	0.000000E+000
1	0.50899214	1.629839E-011	3.008385E-012	0	0.000000E+000
1	0.50900817	3.008385E-012	1.629839E-011	1	0.000000E+000
1	0.51045842	1.629839E-011	3.008385E-012	0	0.000000E+000
1	0.51047382	3.008385E-012	1.629839E-011	1	0.000000E+000
1	0.51069439	1.629839E-011	3.008385E-012	0	0.000000E+000
1	0.51208133	3.008385E-012	1.629839E-011	1	0.000000E+000
1	0.51302525	1.629839E-011	3.008385E-012	0	0.000000E+000
1	0.51330768	3.008385E-012	1.629839E-011	1	0.000000E+000
1	0.51357660	1.629839E-011	3.008385E-012	0	0.000000E+000
1	0.51360228	3.008385E-012	1.629839E-011	1	0.000000E+000
1	0.51397542	1.629839E-011	3.008385E-012	0	0.000000E+000
1	0.51399305	3.008385E-012	1.629839E-011	1	0.000000E+000
1	0.51417994	1.629839E-011	3.008385E-012	0	0.000000E+000
1	0.51421449	3.008385E-012	1.629839E-011	1	0.000000E+000
1	0.51426358	1.629839E-011	3.008385E-012	0	0.000000E+000
1	0.51698575	3.008385E-012	1.629839E-011	1	0.000000E+000
1	0.51738114	1.629839E-011	3.008385E-012	0	0.000000E+000
1	0.51876727	3.008385E-012	1.629839E-011	1	0.000000E+000
1	0.51984974	1.629839E-011	3.008385E-012	0	0.000000E+000
1	0.52575924	3.008385E-012	1.629839E-011	1	0.000000E+000
1	0.52660158	1.629839E-011	3.008385E-012	0	0.000000E+000
1	0.52947461	3.008385E-012	1.629839E-011	1	0.000000E+000
1	0.53001825	1.629839E-011	3.008385E-012	0	0.000000E+000
1	0.53003135	3.008385E-012	1.629839E-011	1	0.000000E+000
1	0.53012553	1.629839E-011	3.008385E-012	0	0.000000E+000
1	0.53014517	3.008385E-012	1.629839E-011	1	0.000000E+000
1	0.53110477	1.629839E-011	3.008385E-012	0	0.000000E+000
1	0.53547711	3.008385E-012	1.629839E-011	1	0.000000E+000
1	0.53599099	1.629839E-011	3.008385E-012	0	0.000000E+000
1	0.53819168	3.008385E-012	1.629839E-011	1	0.000000E+000
1	0.53882777	1.629839E-011	3.008385E-012	0	0.000000E+000
1	0.53955519	3.008385E-012	1.629839E-011	1	0.000000E+000
1	0.53966487	1.629839E-011	3.008385E-012	0	0.000000E+000
1	0.53967662	3.008385E-012	1.629839E-011	1	0.000000E+000
1	0.54002024	1.629839E-011	3.008385E-012	0	0.000000E+000
1	0.54033295	3.008385E-012	1.629839E-011	1	0.000000E+000
1	0.54075236	1.629839E-011	3.008385E-012	0	0.000000E+000
1	0.54088388	3.008385E-012	1.629839E-011	1	0.000000E+000
1	0.54094945	1.629839E-011	3.008385E-012	0	0.000000E+000
1	0.54099206	3.008385E-012	1.629839E-011	1	0.000000E+000
1	0.54119310	1.629839E-011	3.008385E-012	0	0.000000E+000
1	0.54147151	3.008385E-012	1.629839E-011	1	0.000000E+000
1	0.54157305	1.629839E-011	3.008385E-012	0	0.000000E+000
1	0.54170217	3.008385E-012	1.629839E-011	1	0.000000E+000
1	0.54183856	1.629839E-011	3.008385E-012	0	0.000000E+000
1	0.54187723	3.008385E-012	1.629839E-011	1	0.000000E+000
1	0.54209704	1.629839E-011	3.008385E-012	0	0.000000E+000
1	0.54294963	3.008385E-012	1.629839E-011	1	0.000000E+000
1	0.54309464	1.629839E-011	3.008385E-012	0	0.000000E+000
1	0.54311229	3.008385E-012	1.629839E-011	1	0.000000E+000
1	0.54321738	1.629839E-011	3.008385E-012	0	0.000000E+000
1	0.54418645	3.008385E-012	1.629839E-011	1	0.000000E+000
1	0.54451751	1.629839E-011	3.008385E-012	0	0.000000E+000
1	0.54483646	3.008385E-012	1.629839E-011	1	0.000000E+000
1	0.54509987	1.629839E-011	3.008385E-012	0	0.000000E+000
1	0.54734192	3.008385E-012	1.629839E-011	1	0.000000E+000
1	0.54814537	1.629839E-011	3.008385E-012	0	0.000000E+000
1	0.54833749	3.008385E-012	1.629839E-011	1	0.000000E+000
1	0.54857907	1.629839E-011	3.008385E-012	0	0.000000E+000
1	0.54859017	3.008385E-012	1.629839E-011	1	0.000000E+000
1	0.54935305	1.629839E-011	3.008385E-012	0	0.000000E+000
1	0.54952537	3.008385E-012	1.629839E-011	1	0.000000E+000
1	0.54961430	1.629839E-011	3.008385E-012	0	0.000000E+000
1	0.54973782	3.008385E-012	1.629839E-011	1	0.000000E+000
1	0.55028043	1.629839E-011	3.008385E-012	0	0.000000E+000
1	0.55050315	3.008385E-012	1.629839E-011	1	0.000000E+000
1	0.55109208	1.629839E-011	3.008385E-012	0	0.000000E+000
1	0.55153378	3.008385E-012	1.629839E-011	1	0.000000E+000
1	0.55228308	1.629839E-011	3.008385E-012	0	0.000000E+000
1	0.55282015	3.008385E-012	1.629839E-011	1	0.000000E+000
1	0.55285765	1.629839E-011	3.008385E-012	0	0.000000E+000
1	0.55846991	3.008385E-012	1.629839E-011	1	0.000000E+000
1	0.55863422	1.629839E-011	3.008385E-012	0	0.000000E+000
1	0.55866396	3.008385E-012	1.629839E-011	1	0.000000E+000
1	0.55934547	1.629839E-011	3.008385E-012	0	0.000000E+000
1	0.56171618	3.008385E-012	1.629839E-011	1	0.000000E+000
1	0.56203701	1.629839E-011	3.008385E-012	0	0.000000E+000
1	0.56315658	3.008385E-012	1.629839E-011	1	0.000000E+000
1	0.56329456	1.629839E-011	3.008385E-012	0	0.000000E+000
1	0.56330072	3.008385E-012	1.629839E-011	1	0.000000E+000
1	0.56376114	1.629839E-011	3.008385E-012	0	0.000000E+000
1	0.56612070	3.008385E-012	1.629839E-011	1	0.000000E+000
1	0.56676929	1.629839E-011	3.008385E-012	0	0.000000E+000
1	0.56683441	3.008385E-012	1.629839E-011	1	0.000000E+000
1	0.56702201	1.629839E-011	3.008385E-012	0	0.000000E+000
1	0.56704116	3.008385E-012	1.629839E-011	1	0.000000E+000
1	0.56710786	1.629839E-011	3.008385E-012	0	0.000000E+000
1	0.56713595	3.008385E-012	1.629839E-011	1	0.000000E+000
1	0.56750101	1.629839E-011	3.008385E-012	0	0.000000E+000
1	0.56752824	3.008385E-012	1.629839E-011	1	0.000000E+000
1	0.56774563	1.629839E-011	3.008385E-012	0	0.000000E+000
1	0.56777198	3.008385E-012	1.629839E-011	1	0.000000E+000
1	0.56778899	1.629839E-011	3.008385E-012	0	0.000000E+000
1	0.56790026	3.008385E-012	1.629839E-011	1	0.000000E+000
1	0.56799519	1.629839E-011	3.008385E-012	0	0.000000E+000
1	0.57101639	3.008385E-012	1.629839E-011	1	0.000000E+000
1	0.57123250	1.629839E-011	3.008385E-012	0	0.000000E+000
1	0.57125194	3.008385E-012	1.629839E-011	1	0.000000E+000
1	0.57159372	1.629839E-011	3.008385E-012	0	0.000000E+000
1	0.57193921	3.008385E-012	1.629839E-011	1	0.000000E+000
1	0.57234165	1.629839E-011	3.008385E-012	0	0.000000E+000
1	0.57238466	3.008385E-012	1.629839E-011	1	0.000000E+000
1	0.57256103	1.629839E-011	3.008385E-012	0	0.000000E+000
1	0.57291912	3.008385E-012	1.629839E-011	1	0.000000E+000
1	0.57415472	1.629839E-011	3.008385E-012	0	0.000000E+000
1	0.57532184	3.008385E-012	1.629839E-011	1	0.000000E+000
1	0.57595720	1.629839E-011	3.008385E-012	0	0.000000E+000
1	0.57701935	3.008385E-012	1.629839E-011	1	0.000000E+000
1	0.57833849	1.629839E-011	3.008385E-012	0	0.000000E+000
1	0.57838336	3.008385E-012	1.629839E-011	1	0.000000E+000
1	0.57874612	1.629839E-011	3.008385E-012	0	0.000000E+000
1	0.58062468	3.008385E-012	1.629839E-011	1	0.000000E+000
1	0.58107172	1.629839E-011	3.008385E-012	0	0.000000E+000
1	0.58274471	3.008385E-012	1.629839E-011	1	0.000000E+000
1	0.58321482	1.629839E-011	3.008385E-012	0	0.000000E+000
1	0.58410143	3.008385E-012	1.629839E-011	1	0.000000E+000
1	0.58421941	1.629839E-011	3.008385E-012	0	0.000000E+000
1	0.58444243	3.008385E-012	1.629839E-011	1	0.000000E+000
1	0.58458290	1.629839E-011	3.008385E-012	0	0.000000E+000
1	0.58460416	3.008385E-012	1.629839E-011	1	0.000000E+000
1	0.58503127	1.629839E-011	3.008385E-012	0	0.000000E+000
1	0.58509805	3.008385E-012	1.629839E-011	1	0.000000E+000
1	0.58572722	1.629839E-011	3.008385E-012	0	0.000000E+000
1	0.58576734	3.008385E-012	1.629839E-011	1	0.000000E+000
1	0.58584419	1.629839E-011	3.008385E-012	0	0.000000E+000
1	0.58615692	3.008385E-012	1.629839E-011	1	0.000000E+000
1	0.58687879	1.629839E-011	3.008385E-012	0	0.000000E+000
1	0.58795760	3.008385E-012	1.629839E-011	1	0.000000E+000
1	0.58803743	1.629839E-011	3.008385E-012	0	0.000000E+000
1	0.58811951	3.008385E-012	1.629839E-011	1	0.000000E+000
1	0.58823154	1.629839E-011	3.008385E-012	0	0.000000E+000
1	0.58827137	3.008385E-012	1.629839E-011	1	0.000000E+000
1	0.58838858	1.629839E-011	3.008385E-012	0	0.000000E+000
1	0.58868132	3.008385E-012	1.629839E-011	1	0.000000E+000
1	0.58902341	1.629839E-011	3.008385E-012	0	0.000000E+000
1	0.59282778	3.008385E-012	1.629839E-011	1	0.000000E+000
1	0.59285952	1.629839E-011	3.008385E-012	0	0.000000E+000
1	0.59289482	3.008385E-012	1.629839E-011	1	0.000000E+000
1	0.59346311	1.629839E-011	3.008385E-012	0	0.000000E+000
1	0.59494150	3.008385E-012	1.629839E-011	1	0.000000E+000
1	0.59530284	1.629839E-011	3.008385E-012	0	0.000000E+000
1	0.59534255	3.008385E-012	1.629839E-011	1	0.000000E+000
1	0.59610279	1.629839E-011	3.008385E-012	0	0.000000E+000
1	0.59625581	3.008385E-012	1.629839E-011	1	0.000000E+000
1	0.59633618	1.629839E-011	3.008385E-012	0	0.000000E+000
1	0.59698097	3.008385E-012	1.629839E-011	1	0.000000E+000
1	0.59703736	1.629839E-011	3.008385E-012	0	0.000000E+000
1	0.59707835	3.008385E-012	1.629839E-011	1	0.000000E+000
1	0.59732144	1.629839E-011	3.008385E-012	0	0.000000E+000
1	0.59737722	3.008385E-012	1.629839E-011	1	0.000000E+000
1	0.59904534	1.629839E-011	3.008385E-012	0	0.000000E+000
1	0.59907352	3.008385E-012	1.629839E-011	1	0.000000E+000
1	0.59919845	1.629839E-011	3.008385E-012	0	0.000000E+000
1	0.59939378	3.008385E-012	1.629839E-011	1	0.000000E+000
1	0.59969906	1.629839E-011	3.008385E-012	0	0.000000E+000
1	0.60238945	3.008385E-012	1.629839E-011	1	0.000000E+000
1	0.60286540	1.629839E-011	3.008385E-012	0	0.000000E+000
1	0.60450126	3.008385E-012	1.629839E-011	1	0.000000E+000
1	0.60458009	1.629839E-011	3.008385E-012	0	0.000000E+000
1	0.60459746	3.008385E-012	1.629839E-011	1	0.000000E+000
1	0.60502116	1.629839E-011	3.008385E-012	0	0.000000E+000
1	0.60544399	3.008385E-012	1.629839E-011	1	0.000000E+000
1	0.60575381	1.629839E-011	3.008385E-012	0	0.000000E+000
1	0.60577070	3.008385E-012	1.629839E-011	1	0.000000E+000
1	0.60683402	1.629839E-011	3.008385E-012	0	0.000000E+000
1	0.60786275	3.008385E-012	1.629839E-011	1	0.000000E+000
1	0.60862862	1.629839E-011	3.008385E-012	0	0.000000E+000
1	0.60863086	3.008385E-012	1.629839E-011	1	0.000000E+000
1	0.60900045	1.629839E-011	3.008385E-012	0	0.000000E+000
1	0.60903056	3.008385E-012	1.629839E-011	1	0.000000E+000
1	0.61041954	1.629839E-011	3.008385E-012	0	0.000000E+000
1	0.61198383	3.008385E-012	1.629839E-011	1	0.000000E+000
1	0.61270512	1.629839E-011	3.008385E-012	0	0.000000E+000
1	0.61342792	3.008385E-012	1.629839E-011	1	0.000000E+000
1	0.61391924	1.629839E-011	3.008385E-012	0	0.000000E+000
1	0.61660120	3.008385E-012	1.629839E-011	1	0.000000E+000
1	0.61681357	1.629839E-011	3.008385E-012	0	0.000000E+000
1	0.61737570	3.008385E-012	1.629839E-011	1	0.000000E+000
1	0.61827983	1.629839E-011	3.008385E-012	0	0.000000E+000
1	0.61829816	3.008385E-012	1.629839E-011	1	0.000000E+000
1	0.61884618	1.629839E-011	3.008385E-012	0	0.000000E+000
1	0.61888606	3.008385E-012	1.629839E-011	1	0.000000E+000
1	0.61917290	1.629839E-011	3.008385E-012	0	0.000000E+000
1	0.62068543	3.008385E-012	1.629839E-011	1	0.000000E+000
1	0.62069919	1.629839E-011	3.008385E-012	0	0.000000E+000
1	0.62075686	3.008385E-012	1.629839E-011	1	0.000000E+000
1	0.62125830	1.629839E-011	3.008385E-012	0	0.000000E+000
1	0.62158517	3.008385E-012	1.629839E-011	1	0.000000E+000
1	0.62200089	1.629839E-011	3.008385E-012	0	0.000000E+000
1	0.62286547	3.008385E-012	1.629839E-011	1	0.000000E+000
1	0.62289618	1.629839E-011	3.008385E-012	0	0.000000E+000
1	0.62321231	3.008385E-012	1.629839E-011	1	0.000000E+000
1	0.62323119	1.629839E-011	3.008385E-012	0	0.000000E+000
1	0.62383138	3.008385E-012	1.629839E-011	1	0.000000E+000
1	0.62428709	1.629839E-011	3.008385E-012	0	0.000000E+000
1	0.62468044	3.008385E-012	1.629839E-011	1	0.000000E+000
1	0.62471126	1.629839E-011	3.008385E-012	0	0.000000E+000
1	0.62476273	3.008385E-012	1.629839E-011	1	0.000000E+000
1	0.62494393	1.629839E-011	3.008385E-012	0	0.000000E+000
1	0.62543039	3.008385E-012	1.629839E-011	1	0.000000E+000
1	0.62593797	1.629839E-011	3.008385E-012	0	0.000000E+000
1	0.62723709	3.008385E-012	1.629839E-011	1	0.000000E+000
1	0.62802591	1.629839E-011	3.008385E-012	0	0.000000E+000
1	0.62803987	3.008385E-012	1.629839E-011	1	0.000000E+000
1	0.62808604	1.629839E-011	3.008385E-012	0	0.000000E+000
1	0.62890323	3.008385E-012	1.629839E-011	1	0.000000E+000
1	0.62922817	1.629839E-011	3.008385E-012	0	0.000000E+000
1	0.62927628	3.008385E-012	1.629839E-011	1	0.000000E+000
1	0.62938351	1.629839E-011	3.008385E-012	0	0.000000E+000
1	0.63007199	3.008385E-012	1.629839E-011	1	0.000000E+000
1	0.63090562	1.629839E-011	3.008385E-012	0	0.000000E+000
1	0.63161663	3.008385E-012	1.629839E-011	1	0.000000E+000
1	0.63190978	1.629839E-011	3.008385E-012	0	0.000000E+000
1	0.63194954	3.008385E-012	1.629839E-011	1	0.000000E+000
1	0.63219323	1.629839E-011	3.008385E-012	0	0.000000E+000
1	0.63286618	3.008385E-012	1.629839E-011	1	0.000000E+000
1	0.63314274	1.629839E-011	3.008385E-012	0	0.000000E+000
1	0.63332771	3.008385E-012	1.629839E-011	1	0.000000E+000
1	0.63386715	1.629839E-011	3.008385E-012	0	0.000000E+000
1	0.63404201	3.008385E-012	1.629839E-011	1	0.000000E+000
1	0.63404845	1.629839E-011	3.008385E-012	0	0.000000E+000
1	0.63428957	3.008385E-012	1.629839E-011	1	0.000000E+000
1	0.63527361	1.629839E-011	3.008385E-012	0	0.000000E+000
1	0.63664158	3.008385E-012	1.629839E-011	1	0.000000E+000
1	0.63678030	1.629839E-011	3.008385E-012	0	0.000000E+000
1	0.63680704	3.008385E-012	1.629839E-011	1	0.000000E+000
1	0.63684414	1.629839E-011	3.008385E-012	0	0.000000E+000
1	0.63687108	3.008385E-012	1.629839E-011	1	0.000000E+000
1	0.63717342	1.629839E-011	3.008385E-012	0	0.000000E+000
1	0.63721094	3.008385E-012	1.629839E-011	1	0.000000E+000
1	0.63763345	1.629839E-011	3.008385E-012	0	0.000000E+000
1	0.63778555	3.008385E-012	1.629839E-011	1	0.000000E+000
1	0.63819726	1.629839E-011	3.008385E-012	0	0.000000E+000
1	0.63843056	3.008385E-012	1.629839E-011	1	0.000000E+000
1	0.63859412	1.629839E-011	3.008385E-012	0	0.000000E+000
1	0.63861484	3.008385E-012	1.629839E-011	1	0.000000E+000
1	0.63885397	1.629839E-011	3.008385E-012	0	0.000000E+000
1	0.64149792	3.008385E-012	1.629839E-011	1	0.000000E+000
1	0.64309283	1.629839E-011	3.008385E-012	0	0.000000E+000
1	0.64469321	3.008385E-012	1.629839E-011	1	0.000000E+000
1	0.64497494	1.629839E-011	3.008385E-012	0	0.000000E+000
1	0.64678768	3.008385E-012	1.629839E-011	1	0.000000E+000
1	0.64734003	1.629839E-011	3.008385E-012	0	0.000000E+000
1	0.64755212	3.008385E-012	1.629839E-011	1	0.000000E+000
1	0.64789428	1.629839E-011	3.008385E-012	0	0.000000E+000
1	0.64945185	3.008385E-012	1.629839E-011	1	0.000000E+000
1	0.64958676	1.629839E-011	3.008385E-012	0	0.000000E+000
1	0.65145688	3.008385E-012	1.629839E-011	1	0.000000E+000
1	0.65154293	1.629839E-011	3.008385E-012	0	0.000000E+000
1	0.65155653	3.008385E-012	1.629839E-011	1	0.000000E+000
1	0.65160387	1.629839E-011	3.008385E-012	0	0.000000E+000
1	0.65188394	3.008385E-012	1.629839E-011	1	0.000000E+000
1	0.65191111	1.629839E-011	3.008385E-012	0	0.000000E+000
1	0.65219778	3.008385E-012	1.629839E-011	1	0.000000E+000
1	0.65356896	1.629839E-011	3.008385E-012	0	0.000000E+000
1	0.65413354	3.008385E-012	1.629839E-011	1	0.000000E+000
1	0.65444457	1.629839E-011	3.008385E-012	0	0.000000E+000
1	0.65453985	3.008385E-012	1.629839E-011	1	0.000000E+000
1	0.65468331	1.629839E-011	3.008385E-012	0	0.000000E+000
1	0.65559341	3.008385E-012	1.629839E-011	1	0.000000E+000
1	0.65608448	1.629839E-011	3.008385E-012	0	0.000000E+000
1	0.65610138	3.008385E-012	1.629839E-011	1	0.000000E+000
1	0.65714408	1.629839E-011	3.008385E-012	0	0.000000E+000
1	0.65729710	3.008385E-012	1.629839E-011	1	0.000000E+000
1	0.65746178	1.629839E-011	3.008385E-012	0	0.000000E+000
1	0.65779119	3.008385E-012	1.629839E-011	1	0.000000E+000
1	0.65837235	1.629839E-011	3.008385E-012	0	0.000000E+000
1	0.65937878	3.008385E-012	1.629839E-011	1	0.000000E+000
1	0.66070653	1.629839E-011	3.008385E-012	0	0.000000E+000
1	0.66083229	3.008385E-012	1.629839E-011	1	0.000000E+000
1	0.66388893	1.629839E-011	3.008385E-012	0	0.000000E+000
1	0.66426223	3.008385E-012	1.629839E-011	1	0.000000E+000
1	0.66434073	1.629839E-011	3.008385E-012	0	0.000000E+000
1	0.66583405	3.008385E-012	1.629839E-011	1	0.000000E+000
1	0.66646776	1.629839E-011	3.008385E-012	0	0.000000E+000
1	0.66736625	3.008385E-012	1.629839E-011	1	0.000000E+000
1	0.66756255	1.629839E-011	3.008385E-012	0	0.000000E+000
1	0.66756810	3.008385E-012	1.629839E-011	1	0.000000E+000
1	0.66787872	1.629839E-011	3.008385E-012	0	0.000000E+000
1	0.66914823	3.008385E-012	1.629839E-011	1	0.000000E+000
1	0.66926387	1.629839E-011	3.008385E-012	0	0.000000E+000
1	0.66931519	3.008385E-012	1.629839E-011	1	0.000000E+000
1	0.67041716	1.629839E-011	3.008385E-012	0	0.000000E+000
1	0.67045297	3.008385E-012	1.629839E-011	1	0.000000E+000
1	0.67073020	1.629839E-011	3.008385E-012	0	0.000000E+000
1	0.67076120	3.008385E-012	1.629839E-011	1	0.000000E+000
1	0.67112676	1.629839E-011	3.008385E-012	0	0.000000E+000
1	0.67294661	3.008385E-012	1.629839E-011	1	0.000000E+000
1	0.67369568	1.629839E-011	3.008385E-012	0	0.000000E+000
1	0.67480392	3.008385E-012	1.629839E-011	1	0.000000E+000
1	0.67481595	1.629839E-011	3.008385E-012	0	0.000000E+000
1	0.67535528	3.008385E-012	1.629839E-011	1	0.000000E+000
1	0.67540386	1.629839E-011	3.008385E-012	0	0.000000E+000
1	0.67543484	3.008385E-012	1.629839E-011	1	0.000000E+000
1	0.67592564	1.629839E-011	3.008385E-012	0	0.000000E+000
1	0.67705030	3.008385E-012	1.629839E-011	1	0.000000E+000
1	0.67720077	1.629839E-011	3.008385E-012	0	0.000000E+000
1	0.67753333	3.008385E-012	1.629839E-011	1	0.000000E+000
1	0.67770392	1.629839E-011	3.008385E-012	0	0.000000E+000
1	0.67773978	3.008385E-012	1.629839E-011	1	0.000000E+000
1	0.67808310	1.629839E-011	3.008385E-012	0	0.000000E+000
1	0.67975852	3.008385E-012	1.629839E-011	1	0.000000E+000
1	0.67979653	1.629839E-011	3.008385E-012	0	0.000000E+000
1	0.68000070	3.008385E-012	1.629839E-011	1	0.000000E+000
1	0.68057670	1.629839E-011	3.008385E-012	0	0.000000E+000
1	0.68061764	3.008385E-012	1.629839E-011	1	0.000000E+000
1	0.68102869	1.629839E-011	3.008385E-012	0	0.000000E+000
1	0.68287961	3.008385E-012	1.629839E-011	1	0.000000E+000
1	0.68335318	1.629839E-011	3.008385E-012	0	0.000000E+000
1	0.68410546	3.008385E-012	1.629839E-011	1	0.000000E+000
1	0.68421124	1.629839E-011	3.008385E-012	0	0.000000E+000
1	0.68426641	3.008385E-012	1.629839E-011	1	0.000000E+000
1	0.68447197	1.629839E-011	3.008385E-012	0	0.000000E+000
1	0.68474643	3.008385E-012	1.629839E-011	1	0.000000E+000
1	0.68477630	1.629839E-011	3.008385E-012	0	0.000000E+000
1	0.68480386	3.008385E-012	1.629839E-011	1	0.000000E+000
1	0.68510158	1.629839E-011	3.008385E-012	0	0.000000E+000
1	0.68676606	3.008385E-012	1.629839E-011	1	0.000000E+000
1	0.68712802	1.629839E-011	3.008385E-012	0	0.000000E+000
1	0.68799450	3.008385E-012	1.629839E-011	1	0.000000E+000
1	0.68803545	1.629839E-011	3.008385E-012	0	0.000000E+000
1	0.68804858	3.008385E-012	1.629839E-011	1	0.000000E+000
1	0.68825665	1.629839E-011	3.008385E-012	0	0.000000E+000
1	0.68828765	3.008385E-012	1.629839E-011	1	0.000000E+000
1	0.68882557	1.629839E-011	3.008385E-012	0	0.000000E+000
1	0.68885900	3.008385E-012	1.629839E-011	1	0.000000E+000
1	0.68921763	1.629839E-011	3.008385E-012	0	0.000000E+000
1	0.68925939	3.008385E-012	1.629839E-011	1	0.000000E+000
1	0.68956954	1.629839E-011	3.008385E-012	0	0.000000E+000
1	0.68965162	3.008385E-012	1.629839E-011	1	0.000000E+000
1	0.69020276	1.629839E-011	3.008385E-012	0	0.000000E+000
1	0.69021755	3.008385E-012	1.629839E-011	1	0.000000E+000
1	0.69039670	1.629839E-011	3.008385E-012	0	0.000000E+000
1	0.69106819	3.008385E-012	1.629839E-011	1	0.000000E+000
1	0.69216801	1.629839E-011	3.008385E-012	0	0.000000E+000
1	0.69218884	3.008385E-012	1.629839E-011	1	0.000000E+000
1	0.69225296	1.629839E-011	3.008385E-012	0	0.000000E+000
1	0.69228930	3.008385E-012	1.629839E-011	1	0.000000E+000
1	0.69247959	1.629839E-011	3.008385E-012	0	0.000000E+000
1	0.69333354	3.008385E-012	1.629839E-011	1	0.000000E+000
1	0.69408328	1.629839E-011	3.008385E-012	0	0.000000E+000
1	0.69410624	3.008385E-012	1.629839E-011	1	0.000000E+000
1	0.69438508	1.629839E-011	3.008385E-012	0	0.000000E+000
1	0.69592125	3.008385E-012	1.629839E-011	1	0.000000E+000
1	0.69615836	1.629839E-011	3.008385E-012	0	0.000000E+000
1	0.69622994	3.008385E-012	1.629839E-011	1	0.000000E+000
1	0.69637246	1.629839E-011	3.008385E-012	0	0.000000E+000
1	0.69650089	3.008385E-012	1.629839E-011	1	0.000000E+000
1	0.69766796	1.629839E-011	3.008385E-012	0	0.000000E+000
1	0.69799523	3.008385E-012	1.629839E-011	1	0.000000E+000
1	0.69812689	1.629839E-011	3.008385E-012	0	0.000000E+000
1	0.69819425	3.008385E-012	1.629839E-011	1	0.000000E+000
1	0.69859792	1.629839E-011	3.008385E-012	0	0.000000E+000
1	0.69927978	3.008385E-012	1.629839E-011	1	0.000000E+000
1	0.69934278	1.629839E-011	3.008385E-012	0	0.000000E+000
1	0.69936782	3.008385E-012	1.629839E-011	1	0.000000E+000
1	0.69952418	1.629839E-011	3.008385E-012	0	0.000000E+000
1	0.69970925	3.008385E-012	1.629839E-011	1	0.000000E+000
1	0.69986962	1.629839E-011	3.008385E-012	0	0.000000E+000
1	0.70068835	3.008385E-012	1.629839E-011	1	0.000000E+000
1	0.70072729	1.629839E-011	3.008385E-012	0	0.000000E+000
1	0.70096207	3.008385E-012	1.629839E-011	1	0.000000E+000
1	0.70102393	1.629839E-011	3.008385E-012	0	0.000000E+000
1	0.70144080	3.008385E-012	1.629839E-011	1	0.000000E+000
1	0.70168595	1.629839E-011	3.008385E-012	0	0.000000E+000
1	0.70561506	3.008385E-012	1.629839E-011	1	0.000000E+000
1	0.70699610	1.629839E-011	3.008385E-012	0	0.000000E+000
1	0.70873774	3.008385E-012	1.629839E-011	1	0.000000E+000
1	0.70905392	1.629839E-011	3.008385E-012	0	0.000000E+000
1	0.71020184	3.008385E-012	1.629839E-011	1	0.000000E+000
1	0.71030211	1.629839E-011	3.008385E-012	0	0.000000E+000
1	0.71167357	3.008385E-012	1.629839E-011	1	0.000000E+000
1	0.71191720	1.629839E-011	3.008385E-012	0	0.000000E+000
1	0.71246111	3.008385E-012	1.629839E-011	1	0.000000E+000
1	0.71248481	1.629839E-011	3.008385E-012	0	0.000000E+000
1	0.71332036	3.008385E-012	1.629839E-011	1	0.000000E+000
1	0.71335330	1.629839E-011	3.008385E-012	0	0.000000E+000
1	0.71342423	3.008385E-012	1.629839E-011	1	0.000000E+000
1	0.71366926	1.629839E-011	3.008385E-012	0	0.000000E+000
1	0.71524106	3.008385E-012	1.629839E-011	1	0.000000E+000
1	0.71550428	1.629839E-011	3.008385E-012	0	0.000000E+000
1	0.71825835	3.008385E-012	1.629839E-011	1	0.000000E+000
1	0.71862594	1.629839E-011	3.008385E-012	0	0.000000E+000
1	0.71866145	3.008385E-012	1.629839E-011	1	0.000000E+000
1	0.71919295	1.629839E-011	3.008385E-012	0	0.000000E+000
1	0.71922860	3.008385E-012	1.629839E-011	1	0.000000E+000
1	0.71925330	1.629839E-011	3.008385E-012	0	0.000000E+000
1	0.72015150	3.008385E-012	1.629839E-011	1	0.000000E+000
1	0.72033770	1.629839E-011	3.008385E-012	0	0.000000E+000
1	0.72036792	3.008385E-012	1.629839E-011	1	0.000000E+000
1	0.72041966	1.629839E-011	3.008385E-012	0	0.000000E+000
1	0.72047545	3.008385E-012	1.629839E-011	1	0.000000E+000
1	0.72075658	1.629839E-011	3.008385E-012	0	0.000000E+000
1	0.72111609	3.008385E-012	1.629839E-011	1	0.000000E+000
1	0.72157166	1.629839E-011	3.008385E-012	0	0.000000E+000
1	0.72230425	3.008385E-012	1.629839E-011	1	0.000000E+000
1	0.72239418	1.629839E-011	3.008385E-012	0	0.000000E+000
1	0.72240046	3.008385E-012	1.629839E-011	1	0.000000E+000
1	0.72273823	1.629839E-011	3.008385E-012	0	0.000000E+000
1	0.72275940	3.008385E-012	1.629839E-011	1	0.000000E+000
1	0.72279070	1.629839E-011	3.008385E-012	0	0.000000E+000
1	0.72283234	3.008385E-012	1.629839E-011	1	0.000000E+000
1	0.72399659	1.629839E-011	3.008385E-012	0	0.000000E+000
1	0.72401053	3.008385E-012	1.629839E-011	1	0.000000E+000
1	0.72448561	1.629839E-011	3.008385E-012	0	0.000000E+000
1	0.72452088	3.008385E-012	1.629839E-011	1	0.000000E+000
1	0.72462637	1.629839E-011	3.008385E-012	0	0.000000E+000
1	0.72539708	3.008385E-012	1.629839E-011	1	0.000000E+000
1	0.72575904	1.629839E-011	3.008385E-012	0	0.000000E+000
1	0.72789483	3.008385E-012	1.629839E-011	1	0.000000E+000
1	0.72803675	1.629839E-011	3.008385E-012	0	0.000000E+000
1	0.73046557	3.008385E-012	1.629839E-011	1	0.000000E+000
1	0.73058869	1.629839E-011	3.008385E-012	0	0.000000E+000
1	0.73147450	3.008385E-012	1.629839E-011	1	0.000000E+000
1	0.73149984	1.629839E-011	3.008385E-012	0	0.000000E+000
1	0.73190289	3.008385E-012	1.629839E-011	1	0.000000E+000
1	0.73192167	1.629839E-011	3.008385E-012	0	0.000000E+000
1	0.73254017	3.008385E-012	1.629839E-011	1	0.000000E+000
1	0.73265989	1.629839E-011	3.008385E-012	0	0.000000E+000
1	0.73267217	3.008385E-012	1.629839E-011	1	0.000000E+000
1	0.73335314	1.629839E-011	3.008385E-012	0	0.000000E+000
1	0.73343314	3.008385E-012	1.629839E-011	1	0.000000E+000
1	0.73497183	1.629839E-011	3.008385E-012	0	0.000000E+000
1	0.73592524	3.008385E-012	1.629839E-011	1	0.000000E+000
1	0.73617854	1.629839E-011	3.008385E-012	0	0.000000E+000
1	0.73621518	3.008385E-012	1.629839E-011	1	0.000000E+000
1	0.73678411	1.629839E-011	3.008385E-012	0	0.000000E+000
1	0.73681363	3.008385E-012	1.629839E-011	1	0.000000E+000
1	0.73694134	1.629839E-011	3.008385E-012	0	0.000000E+000
1	0.73744355	3.008385E-012	1.629839E-011	1	0.000000E+000
1	0.73762295	1.629839E-011	3.008385E-012	0	0.000000E+000
1	0.73766354	3.008385E-012	1.629839E-011	1	0.000000E+000
1	0.73783678	1.629839E-011	3.008385E-012	0	0.000000E+000
1	0.73803109	3.008385E-012	1.629839E-011	1	0.000000E+000
1	0.73857439	1.629839E-011	3.008385E-012	0	0.000000E+000
1	0.73989345	3.008385E-012	1.629839E-011	1	0.000000E+000
1	0.74056255	1.629839E-011	3.008385E-012	0	0.000000E+000
1	0.74064626	3.008385E-012	1.629839E-011	1	0.000000E+000
1	0.74093239	1.629839E-011	3.008385E-012	0	0.000000E+000
1	0.74165126	3.008385E-012	1.629839E-011	1	0.000000E+000
1	0.74166324	1.629839E-011	3.008385E-012	0	0.000000E+000
1	0.74215901	3.008385E-012	1.629839E-011	1	0.000000E+000
1	0.74221461	1.629839E-011	3.008385E-012	0	0.000000E+000
1	0.74319057	3.008385E-012	1.629839E-011	1	0.000000E+000
1	0.74391979	1.629839E-011	3.008385E-012	0	0.000000E+000
1	0.74435817	3.008385E-012	1.629839E-011	1	0.000000E+000
1	0.74439918	1.629839E-011	3.008385E-012	0	0.000000E+000
1	0.74535376	3.008385E-012	1.629839E-011	1	0.000000E+000
1	0.74536480	1.629839E-011	3.008385E-012	0	0.000000E+000
1	0.74664929	3.008385E-012	1.629839E-011	1	0.000000E+000
1	0.74704837	1.629839E-011	3.008385E-012	0	0.000000E+000
1	0.74743895	3.008385E-012	1.629839E-011	1	0.000000E+000
1	0.74755689	1.629839E-011	3.008385E-012	0	0.000000E+000
1	0.74815445	3.008385E-012	1.629839E-011	1	0.000000E+000
1	0.74819102	1.629839E-011	3.008385E-012	0	0.000000E+000
1	0.74863799	3.008385E-012	1.629839E-011	1	0.000000E+000
1	0.74885969	1.629839E-011	3.008385E-012	0	0.000000E+000
1	0.74945083	3.008385E-012	1.629839E-011	1	0.000000E+000
1	0.74984093	1.629839E-011	3.008385E-012	0	0.000000E+000
1	0.75020092	3.008385E-012	1.629839E-011	1	0.000000E+000
1	0.75028831	1.629839E-011	3.008385E-012	0	0.000000E+000
1	0.75030843	3.008385E-012	1.629839E-011	1	0.000000E+000
1	0.75044231	1.629839E-011	3.008385E-012	0	0.000000E+000
1	0.75047715	3.008385E-012	1.629839E-011	1	0.000000E+000
1	0.75094069	1.629839E-011	3.008385E-012	0	0.000000E+000
1	0.75185173	3.008385E-012	1.629839E-011	1	0.000000E+000
1	0.75188671	1.629839E-011	3.008385E-012	0	0.000000E+000
1	0.75218810	3.008385E-012	1.629839E-011	1	0.000000E+000
1	0.75223601	1.629839E-011	3.008385E-012	0	0.000000E+000
1	0.75224181	3.008385E-012	1.629839E-011	1	0.000000E+000
1	0.75283947	1.629839E-011	3.008385E-012	0	0.000000E+000
1	1.41443399	3.071639E-012	1.636164E-011	1	0.000000E+000
1	1.41462695	1.636164E-011	3.071639E-012	0	0.000000E+000
1	1.41466559	3.071639E-012	1.636164E-011	1	0.000000E+000
1	1.41487377	1.636164E-011	3.071639E-012	0	0.000000E+000
1	1.41528059	3.071639E-012	1.636164E-011	1	0.000000E+000
1	1.41563741	1.636164E-011	3.071639E-012	0	0.000000E+000
1	1.41593829	3.071639E-012	1.636164E-011	1	0.000000E+000
1	1.41603036	1.636164E-011	3.071639E-012	0	0.000000E+000
1	1.41607224	3.071639E-012	1.636164E-011	1	0.000000E+000
1	1.41683472	1.636164E-011	3.071639E-012	0	0.000000E+000
1	1.41687036	3.071639E-012	1.636164E-011	1	0.000000E+000
1	1.41702974	1.636164E-011	3.071639E-012	0	0.000000E+000
1	1.41706542	3.071639E-012	1.636164E-011	1	0.000000E+000
1	1.41724064	1.636164E-011	3.071639E-012	0	0.000000E+000
1	1.41727792	3.071639E-012	1.636164E-011	1	0.000000E+000
1	1.41736740	1.636164E-011	3.071639E-012	0	0.000000E+000
1	1.41746214	3.071639E-012	1.636164E-011	1	0.000000E+000
1	1.41768287	1.636164E-011	3.071639E-012	0	0.000000E+000
1	1.41864961	3.071639E-012	1.636164E-011	1	0.000000E+000
1	1.41871167	1.636164E-011	3.071639E-012	0	0.000000E+000
1	1.41897235	3.071639E-012	1.636164E-011	1	0.000000E+000
1	1.41917876	1.636164E-011	3.071639E-012	0	0.000000E+000
1	1.41923657	3.071639E-012	1.636164E-011	1	0.000000E+000
1	1.41961512	1.636164E-011	3.071639E-012	0	0.000000E+000
1	1.41962003	3.071639E-012	1.636164E-011	1	0.000000E+000
1	1.42019786	1.636164E-011	3.071639E-012	0	0.000000E+000
1	1.42029626	3.071639E-012	1.636164E-011	1	0.000000E+000
1	1.42113738	1.636164E-011	3.071639E-012	0	0.000000E+000
1	1.42151766	3.071639E-012	1.636164E-011	1	0.000000E+000
1	1.42204396	1.636164E-011	3.071639E-012	0	0.000000E+000
1	1.42223074	3.071639E-012	1.636164E-011	1	0.000000E+000
1	1.42232833	1.636164E-011	3.071639E-012	0	0.000000E+000
1	1.42240681	3.071639E-012	1.636164E-011	1	0.000000E+000
1	1.42262911	1.636164E-011	3.071639E-012	0	0.000000E+000
1	1.42264021	3.071639E-012	1.636164E-011	1	0.000000E+000
1	1.42328632	1.636164E-011	3.071639E-012	0	0.000000E+000
1	1.42465195	3.071639E-012	1.636164E-011	1	0.000000E+000
1	1.42470370	1.636164E-011	3.071639E-012	0	0.000000E+000
1	1.42550577	3.071639E-012	1.636164E-011	1	0.000000E+000
1	1.42579021	1.636164E-011	3.071639E-012	0	0.000000E+000
1	1.42599806	3.071639E-012	1.636164E-011	1	0.000000E+000
1	1.42646727	1.636164E-011	3.071639E-012	0	0.000000E+000
1	1.42653690	3.071639E-012	1.636164E-011	1	0.000000E+000
1	1.42675742	1.636164E-011	3.071639E-012	0	0.000000E+000
1	1.42681708	3.071639E-012	1.636164E-011	1	0.000000E+000
1	1.42712443	1.636164E-011	3.071639E-012	0	0.000000E+000
1	1.42822902	3.071639E-012	1.636164E-011	1	0.000000E+000
1	1.42886190	1.636164E-011	3.071639E-012	0	0.000000E+000
1	1.42888831	3.071639E-012	1.636164E-011	1	0.000000E+000
1	1.42904757	1.636164E-011	3.071639E-012	0	0.000000E+000
1	1.42907837	3.071639E-012	1.636164E-011	1	0.000000E+000
1	1.42935337	1.636164E-011	3.071639E-012	0	0.000000E+000
1	1.42956865	3.071639E-012	1.636164E-011	1	0.000000E+000
1	1.42961256	1.636164E-011	3.071639E-012	0	0.000000E+000
1	1.42962926	3.071639E-012	1.636164E-011	1	0.000000E+000
1	1.42987492	1.636164E-011	3.071639E-012	0	0.000000E+000
1	1.43300292	3.071639E-012	1.636164E-011	1	0.000000E+000
1	1.43332199	1.636164E-011	3.071639E-012	0	0.000000E+000
1	1.43333429	3.071639E-012	1.636164E-011	1	0.000000E+000
1	1.43338952	1.636164E-011	3.071639E-012	0	0.000000E+000
1	1.43374488	3.071639E-012	1.636164E-011	1	0.000000E+000
1	1.43391122	1.636164E-011	3.071639E-012	0	0.000000E+000
1	1.43395732	3.071639E-012	1.636164E-011	1	0.000000E+000
1	1.43421980	1.636164E-011	3.071639E-012	0	0.000000E+000
1	1.43423888	3.071639E-012	1.636164E-011	1	0.000000E+000
1	1.43431377	1.636164E-011	3.071639E-012	0	0.000000E+000
1	1.43432873	3.071639E-012	1.636164E-011	1	0.000000E+000
1	1.43449820	1.636164E-011	3.071639E-012	0	0.000000E+000
1	1.43489953	3.071639E-012	1.636164E-011	1	0.000000E+000
1	1.43622227	1.636164E-011	3.071639E-012	0	0.000000E+000
1	1.43632926	3.071639E-012	1.636164E-011	1	0.000000E+000
1	1.43648032	1.636164E-011	3.071639E-012	0	0.000000E+000
1	1.43662014	3.071639E-012	1.636164E-011	1	0.000000E+000
1	1.43798287	1.636164E-011	3.071639E-012	0	0.000000E+000
1	1.43809536	3.071639E-012	1.636164E-011	1	0.000000E+000
1	1.43813479	1.636164E-011	3.071639E-012	0	0.000000E+000
1	1.43830810	3.071639E-012	1.636164E-011	1	0.000000E+000
1	1.43850650	1.636164E-011	3.071639E-012	0	0.000000E+000
1	1.43894548	3.071639E-012	1.636164E-011	1	0.000000E+000
1	1.43931410	1.636164E-011	3.071639E-012	0	0.000000E+000
1	1.43933296	3.071639E-012	1.636164E-011	1	0.000000E+000
1	1.43955563	1.636164E-011	3.071639E-012	0	0.000000E+000
1	1.43957207	3.071639E-012	1.636164E-011	1	0.000000E+000
1	1.43980395	1.636164E-011	3.071639E-012	0	0.000000E+000
1	1.43983914	3.071639E-012	1.636164E-011	1	0.000000E+000
1	1.43993619	1.636164E-011	3.071639E-012	0	0.000000E+000
1	1.43995040	3.071639E-012	1.636164E-011	1	0.000000E+000
1	1.43998920	1.636164E-011	3.071639E-012	0	0.000000E+000
1	1.44001419	3.071639E-012	1.636164E-011	1	0.000000E+000
1	1.44044978	1.636164E-011	3.071639E-012	0	0.000000E+000
1	1.44047341	3.071639E-012	1.636164E-011	1	0.000000E+000
1	1.44159199	1.636164E-011	3.071639E-012	0	0.000000E+000
1	1.44161321	3.071639E-012	1.636164E-011	1	0.000000E+000
1	1.44164582	1.636164E-011	3.071639E-012	0	0.000000E+000
1	1.44227740	3.071639E-012	1.636164E-011	1	0.000000E+000
1	1.44247506	1.636164E-011	3.071639E-012	0	0.000000E+000
1	1.44324320	3.071639E-012	1.636164E-011	1	0.000000E+000
1	1.44343296	1.636164E-011	3.071639E-012	0	0.000000E+000
1	1.44347744	3.071639E-012	1.636164E-011	1	0.000000E+000
1	1.44363902	1.636164E-011	3.071639E-012	0	0.000000E+000
1	1.44428097	3.071639E-012	1.636164E-011	1	0.000000E+000
1	1.44450315	1.636164E-011	3.071639E-012	0	0.000000E+000
1	1.56551520	3.083501E-012	1.637350E-011	1	0.000000E+000
1	1.56582527	1.637350E-011	3.083501E-012	0	0.000000E+000
1	1.56629285	3.083501E-012	1.637350E-011	1	0.000000E+000
1	1.56641238	1.637350E-011	3.083501E-012	0	0.000000E+000
1	1.56644336	3.083501E-012	1.637350E-011	1	0.000000E+000
1	1.56658859	1.637350E-011	3.083501E-012	0	0.000000E+000
1	1.57071712	3.083501E-012	1.637350E-011	1	0.000000E+000
1	1.57080188	1.637350E-011	3.083501E-012	0	0.000000E+000
1	1.57082914	3.083501E-012	1.637350E-011	1	0.000000E+000
1	1.57130621	1.637350E-011	3.083501E-012	0	0.000000E+000
1	1.57382597	3.083501E-012	1.637350E-011	1	0.000000E+000
1	1.57383913	1.637350E-011	3.083501E-012	0	0.000000E+000
1	1.57389338	3.083501E-012	1.637350E-011	1	0.000000E+000
1	1.57396594	1.637350E-011	3.083501E-012	0	0.000000E+000
1	1.57417471	3.083501E-012	1.637350E-011	1	0.000000E+000
1	1.57528916	1.637350E-011	3.083501E-012	0	0.000000E+000
1	1.57543756	3.083501E-012	1.637350E-011	1	0.000000E+000
1	1.57587883	1.637350E-011	3.083501E-012	0	0.000000E+000
1	1.57629775	3.083501E-012	1.637350E-011	1	0.000000E+000
1	1.57648413	1.637350E-011	3.083501E-012	0	0.000000E+000
1	1.57781798	3.083501E-012	1.637350E-011	1	0.000000E+000
1	1.57854244	1.637350E-011	3.083501E-012	0	0.000000E+000
1	1.57972368	3.083501E-012	1.637350E-011	1	0.000000E+000
1	1.58015792	1.637350E-011	3.083501E-012	0	0.000000E+000
1	1.58047855	3.083501E-012	1.637350E-011	1	0.000000E+000
1	1.58063049	1.637350E-011	3.083501E-012	0	0.000000E+000
1	1.58065048	3.083501E-012	1.637350E-011	1	0.000000E+000
1	1.58147714	1.637350E-011	3.083501E-012	0	0.000000E+000
1	1.58308953	3.083501E-012	1.637350E-011	1	0.000000E+000
1	1.58411205	1.637350E-011	3.083501E-012	0	0.000000E+000
1	1.58421452	3.083501E-012	1.637350E-011	1	0.000000E+000
1	1.58422372	1.637350E-011	3.083501E-012	0	0.000000E+000
1	1.58658035	3.083501E-012	1.637350E-011	1	0.000000E+000
1	1.58670766	1.637350E-011	3.083501E-012	0	0.000000E+000
1	1.58673925	3.083501E-012	1.637350E-011	1	0.000000E+000
1	1.58694401	1.637350E-011	3.083501E-012	0	0.000000E+000
1	1.58698682	3.083501E-012	1.637350E-011	1	0.000000E+000
1	1.58732404	1.637350E-011	3.083501E-012	0	0.000000E+000
1	1.58911661	3.083501E-012	1.637350E-011	1	0.000000E+000
1	1.59019708	1.637350E-011	3.083501E-012	0	0.000000E+000
1	1.59209700	3.083501E-012	1.637350E-011	1	0.000000E+000
1	1.59293093	1.637350E-011	3.083501E-012	0	0.000000E+000
1	1.59363063	3.083501E-012	1.637350E-011	1	0.000000E+000
1	1.59396293	1.637350E-011	3.083501E-012	0	0.000000E+000
1	1.59399204	3.083501E-012	1.637350E-011	1	0.000000E+000
1	1.59420924	1.637350E-011	3.083501E-012	0	0.000000E+000
1	1.59443779	3.083501E-012	1.637350E-011	1	0.000000E+000
1	1.59537869	1.637350E-011	3.083501E-012	0	0.000000E+000
1	1.59540496	3.083501E-012	1.637350E-011	1	0.000000E+000
1	1.59550869	1.637350E-011	3.083501E-012	0	0.000000E+000
1	1.59691570	3.083501E-012	1.637350E-011	1	0.000000E+000
1	1.59791558	1.637350E-011	3.083501E-012	0	0.000000E+000
1	1.59915124	3.083501E-012	1.637350E-011	1	0.000000E+000
1	1.59957333	1.637350E-011	3.083501E-012	0	0.000000E+000
1	1.60263267	3.083501E-012	1.637350E-011	1	0.000000E+000
1	1.60315387	1.637350E-011	3.083501E-012	0	0.000000E+000
1	1.60357335	3.083501E-012	1.637350E-011	1	0.000000E+000
1	1.60391169	1.637350E-011	3.083501E-012	0	0.000000E+000
1	1.60495505	3.083501E-012	1.637350E-011	1	0.000000E+000
1	1.60506247	1.637350E-011	3.083501E-012	0	0.000000E+000
1	1.60509803	3.083501E-012	1.637350E-011	1	0.000000E+000
1	1.60549482	1.637350E-011	3.083501E-012	0	0.000000E+000
1	1.60551538	3.083501E-012	1.637350E-011	1	0.000000E+000
1	1.60568680	1.637350E-011	3.083501E-012	0	0.000000E+000
1	1.60640025	3.083501E-012	1.637350E-011	1	0.000000E+000
1	1.60724204	1.637350E-011	3.083501E-012	0	0.000000E+000
1	1.60817184	3.083501E-012	1.637350E-011	1	0.000000E+000
1	1.60857511	1.637350E-011	3.083501E-012	0	0.000000E+000
1	1.60976697	3.083501E-012	1.637350E-011	1	0.000000E+000
1	1.60984940	1.637350E-011	3.083501E-012	0	0.000000E+000
1	1.61053583	3.083501E-012	1.637350E-011	1	0.000000E+000
1	1.61131852	1.637350E-011	3.083501E-012	0	0.000000E+000
1	1.61335483	3.083501E-012	1.637350E-011	1	0.000000E+000
1	1.61348895	1.637350E-011	3.083501E-012	0	0.000000E+000
1	1.61349844	3.083501E-012	1.637350E-011	1	0.000000E+000
1	1.61476468	1.637350E-011	3.083501E-012	0	0.000000E+000
1	1.61478157	3.083501E-012	1.637350E-011	1	0.000000E+000
1	1.61490497	1.637350E-011	3.083501E-012	0	0.000000E+000
1	1.61492665	3.083501E-012	1.637350E-011	1	0.000000E+000
1	1.61549183	1.637350E-011	3.083501E-012	0	0.000000E+000
1	1.61552608	3.083501E-012	1.637350E-011	1	0.000000E+000
1	1.61622892	1.637350E-011	3.083501E-012	0	0.000000E+000
1	1.61623310	3.083501E-012	1.637350E-011	1	0.000000E+000
1	1.61633800	1.637350E-011	3.083501E-012	0	0.000000E+000
1	1.61651504	3.083501E-012	1.637350E-011	1	0.000000E+000
1	1.61681333	1.637350E-011	3.083501E-012	0	0.000000E+000
1	1.61683700	3.083501E-012	1.637350E-011	1	0.000000E+000
1	1.61715329	1.637350E-011	3.083501E-012	0	0.000000E+000
1	1.61717683	3.083501E-012	1.637350E-011	1	0.000000E+000
1	1.61756536	1.637350E-011	3.083501E-012	0	0.000000E+000
1	1.61779467	3.083501E-012	1.637350E-011	1	0.000000E+000
1	1.61785306	1.637350E-011	3.083501E-012	0	0.000000E+000
1	1.61799203	3.083501E-012	1.637350E-011	1	0.000000E+000
1	1.61819296	1.637350E-011	3.083501E-012	0	0.000000E+000
1	1.61872570	3.083501E-012	1.637350E-011	1	0.000000E+000
1	1.61882594	1.637350E-011	3.083501E-012	0	0.000000E+000
1	1.61888988	3.083501E-012	1.637350E-011	1	0.000000E+000
1	1.61956816	1.637350E-011	3.083501E-012	0	0.000000E+000
1	1.62093845	3.083501E-012	1.637350E-011	1	0.000000E+000
1	1.62097870	1.637350E-011	3.083501E-012	0	0.000000E+000
1	1.62109117	3.083501E-012	1.637350E-011	1	0.000000E+000
1	1.62320641	1.637350E-011	3.083501E-012	0	0.000000E+000
1	4.26245439	3.146740E-012	1.643674E-011	1	0.000000E+000
1	4.26257087	1.643674E-011	3.146740E-012	0	0.000000E+000
1	4.26260621	3.146740E-012	1.643674E-011	1	0.000000E+000
1	4.26268289	1.643674E-011	3.146740E-012	0	0.000000E+000
1	4.26309958	3.146740E-012	1.643674E-011	1	0.000000E+000
1	4.26338698	1.643674E-011	3.146740E-012	0	0.000000E+000
1	4.26363232	3.146740E-012	1.643674E-011	1	0.000000E+000
1	4.26415036	1.643674E-011	3.146740E-012	0	0.000000E+000
1	4.26554170	3.146740E-012	1.643674E-011	1	0.000000E+000
1	4.26558171	1.643674E-011	3.146740E-012	0	0.000000E+000
1	4.26560606	3.146740E-012	1.643674E-011	1	0.000000E+000
1	4.26572515	1.643674E-011	3.146740E-012	0	0.000000E+000
1	4.26576060	3.146740E-012	1.643674E-011	1	0.000000E+000
1	4.26602594	1.643674E-011	3.146740E-012	0	0.000000E+000
1	4.26652297	3.146740E-012	1.643674E-011	1	0.000000E+000
1	4.26683145	1.643674E-011	3.146740E-012	0	0.000000E+000
1	4.26793766	3.146740E-012	1.643674E-011	1	0.000000E+000
1	4.26815708	1.643674E-011	3.146740E-012	0	0.000000E+000
1	4.27112855	3.146740E-012	1.643674E-011	1	0.000000E+000
1	4.27181197	1.643674E-011	3.146740E-012	0	0.000000E+000
1	4.27308745	3.146740E-012	1.643674E-011	1	0.000000E+000
1	4.27324940	1.643674E-011	3.146740E-012	0	0.000000E+000
1	4.27326395	3.146740E-012	1.643674E-011	1	0.000000E+000
1	4.27394168	1.643674E-011	3.146740E-012	0	0.000000E+000
1	4.27397865	3.146740E-012	1.643674E-011	1	0.000000E+000
1	4.27449519	1.643674E-011	3.146740E-012	0	0.000000E+000
1	4.27565134	3.146740E-012	1.643674E-011	1	0.000000E+000
1	4.27624248	1.643674E-011	3.146740E-012	0	0.000000E+000
1	4.27640023	3.146740E-012	1.643674E-011	1	0.000000E+000
1	4.27658106	1.643674E-011	3.146740E-012	0	0.000000E+000
1	4.27659886	3.146740E-012	1.643674E-011	1	0.000000E+000
1	4.27685018	1.643674E-011	3.146740E-012	0	0.000000E+000
1	4.27688521	3.146740E-012	1.643674E-011	1	0.000000E+000
1	4.27693086	1.643674E-011	3.146740E-012	0	0.000000E+000
1	4.27702656	3.146740E-012	1.643674E-011	1	0.000000E+000
1	4.27707665	1.643674E-011	3.146740E-012	0	0.000000E+000
1	4.27760421	3.146740E-012	1.643674E-011	1	0.000000E+000
1	4.27771745	1.643674E-011	3.146740E-012	0	0.000000E+000
1	4.27903757	3.146740E-012	1.643674E-011	1	0.000000E+000
1	4.27919123	1.643674E-011	3.146740E-012	0	0.000000E+000
1	4.27938433	3.146740E-012	1.643674E-011	1	0.000000E+000
1	4.27945573	1.643674E-011	3.146740E-012	0	0.000000E+000
1	4.28036343	3.146740E-012	1.643674E-011	1	0.000000E+000
1	4.28229304	1.643674E-011	3.146740E-012	0	0.000000E+000
1	4.28537976	3.146740E-012	1.643674E-011	1	0.000000E+000
1	4.28552686	1.643674E-011	3.146740E-012	0	0.000000E+000
1	4.28560837	3.146740E-012	1.643674E-011	1	0.000000E+000
1	4.28617168	1.643674E-011	3.146740E-012	0	0.000000E+000
1	4.28620273	3.146740E-012	1.643674E-011	1	0.000000E+000
1	4.28710767	1.643674E-011	3.146740E-012	0	0.000000E+000
1	4.28752445	3.146740E-012	1.643674E-011	1	0.000000E+000
1	4.28781531	1.643674E-011	3.146740E-012	0	0.000000E+000
1	4.29211407	3.146740E-012	1.643674E-011	1	0.000000E+000
1	4.29262494	1.643674E-011	3.146740E-012	0	0.000000E+000
1	4.29393133	3.146740E-012	1.643674E-011	1	0.000000E+000
1	4.29432618	1.643674E-011	3.146740E-012	0	0.000000E+000
1	4.29462337	3.146740E-012	1.643674E-011	1	0.000000E+000
1	4.29523981	1.643674E-011	3.146740E-012	0	0.000000E+000
1	4.29600398	3.146740E-012	1.643674E-011	1	0.000000E+000
1	4.29674386	1.643674E-011	3.146740E-012	0	0.000000E+000
1	4.29756572	3.146740E-012	1.643674E-011	1	0.000000E+000
1	4.29760497	1.643674E-011	3.146740E-012	0	0.000000E+000
1	4.29763662	3.146740E-012	1.643674E-011	1	0.000000E+000
1	4.29827905	1.643674E-011	3.146740E-012	0	0.000000E+000
1	4.29838957	3.146740E-012	1.643674E-011	1	0.000000E+000
1	4.29857170	1.643674E-011	3.146740E-012	0	0.000000E+000
1	4.30047196	3.146740E-012	1.643674E-011	1	0.000000E+000
1	4.30049998	1.643674E-011	3.146740E-012	0	0.000000E+000
1	4.30059525	3.146740E-012	1.643674E-011	1	0.000000E+000
1	4.30060853	1.643674E-011	3.146740E-012	0	0.000000E+000
1	4.30068992	3.146740E-012	1.643674E-011	1	0.000000E+000
1	4.30127241	1.643674E-011	3.146740E-012	0	0.000000E+000
1	4.30133883	3.146740E-012	1.643674E-011	1	0.000000E+000
1	4.30144854	1.643674E-011	3.146740E-012	0	0.000000E+000
1	4.30148304	3.146740E-012	1.643674E-011	1	0.000000E+000
1	4.30164868	1.643674E-011	3.146740E-012	0	0.000000E+000
1	4.30168293	3.146740E-012	1.643674E-011	1	0.000000E+000
1	4.30187536	1.643674E-011	3.146740E-012	0	0.000000E+000
1	4.30298997	3.146740E-012	1.643674E-011	1	0.000000E+000
1	4.30348685	1.643674E-011	3.146740E-012	0	0.000000E+000
1	4.30557430	3.146740E-012	1.643674E-011	1	0.000000E+000
1	4.30583857	1.643674E-011	3.146740E-012	0	0.000000E+000
1	4.30585280	3.146740E-012	1.643674E-011	1	0.000000E+000
1	4.30619787	1.643674E-011	3.146740E-012	0	0.000000E+000
1	4.30664036	3.146740E-012	1.643674E-011	1	0.000000E+000
1	4.30674446	1.643674E-011	3.146740E-012	0	0.000000E+000
1	4.30679913	3.146740E-012	1.643674E-011	1	0.000000E+000
1	4.30702555	1.643674E-011	3.146740E-012	0	0.000000E+000
1	4.30783989	3.146740E-012	1.643674E-011	1	0.000000E+000
1	4.30823397	1.643674E-011	3.146740E-012	0	0.000000E+000
1	4.30825253	3.146740E-012	1.643674E-011	1	0.000000E+000
1	4.30832855	1.643674E-011	3.146740E-012	0	0.000000E+000
1	4.30885281	3.146740E-012	1.643674E-011	1	0.000000E+000
1	4.30891616	1.643674E-011	3.146740E-012	0	0.000000E+000
1	4.30893111	3.146740E-012	1.643674E-011	1	0.000000E+000
1	4.30930343	1.643674E-011	3.146740E-012	0	0.000000E+000
1	4.31083253	3.146740E-012	1.643674E-011	1	0.000000E+000
1	4.31094072	1.643674E-011	3.146740E-012	0	0.000000E+000
1	4.31388566	3.146740E-012	1.643674E-011	1	0.000000E+000
1	4.31408675	1.643674E-011	3.146740E-012	0	0.000000E+000
1	4.31410512	3.146740E-012	1.643674E-011	1	0.000000E+000
1	4.31418691	1.643674E-011	3.146740E-012	0	0.000000E+000
1	4.31600942	3.146740E-012	1.643674E-011	1	0.000000E+000
1	4.31605046	1.643674E-011	3.146740E-012	0	0.000000E+000
1	4.31774369	3.146740E-012	1.643674E-011	1	0.000000E+000
1	4.31857787	1.643674E-011	3.146740E-012	0	0.000000E+000
1	4.31963948	3.146740E-012	1.643674E-011	1	0.000000E+000
1	4.32037409	1.643674E-011	3.146740E-012	0	0.000000E+000
1	4.32105559	3.146740E-012	1.643674E-011	1	0.000000E+000
1	4.32223879	1.643674E-011	3.146740E-012	0	0.000000E+000
1	4.33690300	3.146740E-012	1.643674E-011	1	0.000000E+000
1	4.33698519	1.643674E-011	3.146740E-012	0	0.000000E+000
1	4.33798249	3.146740E-012	1.643674E-011	1	0.000000E+000
1	4.33870481	1.643674E-011	3.146740E-012	0	0.000000E+000
1	4.33875079	3.146740E-012	1.643674E-011	1	0.000000E+000
1	4.33914007	1.643674E-011	3.146740E-012	0	0.000000E+000
1	4.33948427	3.146740E-012	1.643674E-011	1	0.000000E+000
1	4.33962722	1.643674E-011	3.146740E-012	0	0.000000E+000
1	4.34144125	3.146740E-012	1.643674E-011	1	0.000000E+000
1	4.34161521	1.643674E-011	3.146740E-012	0	0.000000E+000
1	4.34165233	3.146740E-012	1.643674E-011	1	0.000000E+000
1	4.34170373	1.643674E-011	3.146740E-012	0	0.000000E+000
1	4.34184102	3.146740E-012	1.643674E-011	1	0.000000E+000
1	4.34260969	1.643674E-011	3.146740E-012	0	0.000000E+000
1	4.34390987	3.146740E-012	1.643674E-011	1	0.000000E+000
1	4.34408255	1.643674E-011	3.146740E-012	0	0.000000E+000
1	4.34462088	3.146740E-012	1.643674E-011	1	0.000000E+000
1	4.34490979	1.643674E-011	3.146740E-012	0	0.000000E+000
1	4.34613950	3.146740E-012	1.643674E-011	1	0.000000E+000
1	4.34618809	1.643674E-011	3.146740E-012	0	0.000000E+000
1	4.34624937	3.146740E-012	1.643674E-011	1	0.000000E+000
1	4.34647340	1.643674E-011	3.146740E-012	0	0.000000E+000
1	4.34648576	3.146740E-012	1.643674E-011	1	0.000000E+000
1	4.34666916	1.643674E-011	3.146740E-012	0	0.000000E+000
1	4.34669318	3.146740E-012	1.643674E-011	1	0.000000E+000
1	4.34692714	1.643674E-011	3.146740E-012	0	0.000000E+000
1	4.34762114	3.146740E-012	1.643674E-011	1	0.000000E+000
1	4.34766483	1.643674E-011	3.146740E-012	0	0.000000E+000
1	4.34771749	3.146740E-012	1.643674E-011	1	0.000000E+000
1	4.34779258	1.643674E-011	3.146740E-012	0	0.000000E+000
1	4.34848577	3.146740E-012	1.643674E-011	1	0.000000E+000
1	4.34910650	1.643674E-011	3.146740E-012	0	0.000000E+000
1	4.34912998	3.146740E-012	1.643674E-011	1	0.000000E+000
1	4.35126408	1.643674E-011	3.146740E-012	0	0.000000E+000
1	4.35128222	3.146740E-012	1.643674E-011	1	0.000000E+000
1	4.35147884	1.643674E-011	3.146740E-012	0	0.000000E+000
1	4.35152187	3.146740E-012	1.643674E-011	1	0.000000E+000
1	4.35184085	1.643674E-011	3.146740E-012	0	0.000000E+000
1	4.35217382	3.146740E-012	1.643674E-011	1	0.000000E+000
1	4.35282060	1.643674E-011	3.146740E-012	0	0.000000E+000
1	4.35317392	3.146740E-012	1.643674E-011	1	0.000000E+000
1	4.35340861	1.643674E-011	3.146740E-012	0	0.000000E+000
1	4.35580207	3.146740E-012	1.643674E-011	1	0.000000E+000
1	4.35719318	1.643674E-011	3.146740E-012	0	0.000000E+000
1	4.35752259	3.146740E-012	1.643674E-011	1	0.000000E+000
1	4.35823401	1.643674E-011	3.146740E-012	0	0.000000E+000
1	4.35829414	3.146740E-012	1.643674E-011	1	0.000000E+000
1	4.35844207	1.643674E-011	3.146740E-012	0	0.000000E+000
1	4.35856738	3.146740E-012	1.643674E-011	1	0.000000E+000
1	4.35858732	1.643674E-011	3.146740E-012	0	0.000000E+000
1	4.35908471	3.146740E-012	1.643674E-011	1	0.000000E+000
1	4.35933331	1.643674E-011	3.146740E-012	0	0.000000E+000
1	4.35989981	3.146740E-012	1.643674E-011	1	0.000000E+000
1	4.36006088	1.643674E-011	3.146740E-012	0	0.000000E+000
1	4.36056325	3.146740E-012	1.643674E-011	1	0.000000E+000
1	4.36057542	1.643674E-011	3.146740E-012	0	0.000000E+000
1	4.36121384	3.146740E-012	1.643674E-011	1	0.000000E+000
1	4.36128697	1.643674E-011	3.146740E-012	0	0.000000E+000
1	4.36136639	3.146740E-012	1.643674E-011	1	0.000000E+000
1	4.36155735	1.643674E-011	3.146740E-012	0	0.000000E+000
1	4.36169696	3.146740E-012	1.643674E-011	1	0.000000E+000
1	4.36208602	1.643674E-011	3.146740E-012	0	0.000000E+000
1	4.36334151	3.146740E-012	1.643674E-011	1	0.000000E+000
1	4.36337528	1.643674E-011	3.146740E-012	0	0.000000E+000
1	4.36670926	3.146740E-012	1.643674E-011	1	0.000000E+000
1	4.36680983	1.643674E-011	3.146740E-012	0	0.000000E+000
1	4.36705896	3.146740E-012	1.643674E-011	1	0.000000E+000
1	4.36781291	1.643674E-011	3.146740E-012	0	0.000000E+000
1	4.36782815	3.146740E-012	1.643674E-011	1	0.000000E+000
1	4.36785717	1.643674E-011	3.146740E-012	0	0.000000E+000
1	4.36849334	3.146740E-012	1.643674E-011	1	0.000000E+000
1	4.36949932	1.643674E-011	3.146740E-012	0	0.000000E+000
1	4.36952551	3.146740E-012	1.643674E-011	1	0.000000E+000
1	4.36993592	1.643674E-011	3.146740E-012	0	0.000000E+000
1	4.37028717	3.146740E-012	1.643674E-011	1	0.000000E+000
1	4.37094548	1.643674E-011	3.146740E-012	0	0.000000E+000
1	4.37126062	3.146740E-012	1.643674E-011	1	0.000000E+000
1	4.37198169	1.643674E-011	3.146740E-012	0	0.000000E+000
1	4.37200179	3.146740E-012	1.643674E-011	1	0.000000E+000
1	4.37203653	1.643674E-011	3.146740E-012	0	0.000000E+000
1	4.37216449	3.146740E-012	1.643674E-011	1	0.000000E+000
1	4.37218013	1.643674E-011	3.146740E-012	0	0.000000E+000
1	4.37357702	3.146740E-012	1.643674E-011	1	0.000000E+000
1	4.37383285	1.643674E-011	3.146740E-012	0	0.000000E+000
1	4.37384006	3.146740E-012	1.643674E-011	1	0.000000E+000
1	4.37397474	1.643674E-011	3.146740E-012	0	0.000000E+000
1	4.37495760	3.146740E-012	1.643674E-011	1	0.000000E+000
1	4.37502682	1.643674E-011	3.146740E-012	0	0.000000E+000
1	4.37505521	3.146740E-012	1.643674E-011	1	0.000000E+000
1	4.37571500	1.643674E-011	3.146740E-012	0	0.000000E+000
1	4.37694673	3.146740E-012	1.643674E-011	1	0.000000E+000
1	4.37698733	1.643674E-011	3.146740E-012	0	0.000000E+000
1	4.37716817	3.146740E-012	1.643674E-011	1	0.000000E+000
1	4.37723891	1.643674E-011	3.146740E-012	0	0.000000E+000
1	4.37829564	3.146740E-012	1.643674E-011	1	0.000000E+000
1	4.37880306	1.643674E-011	3.146740E-012	0	0.000000E+000
1	4.37924014	3.146740E-012	1.643674E-011	1	0.000000E+000
1	4.37982942	1.643674E-011	3.146740E-012	0	0.000000E+000
1	4.38008220	3.146740E-012	1.643674E-011	1	0.000000E+000
1	4.38014702	1.643674E-011	3.146740E-012	0	0.000000E+000
1	4.38016199	3.146740E-012	1.643674E-011	1	0.000000E+000
1	4.38034133	1.643674E-011	3.146740E-012	0	0.000000E+000
1	4.38062181	3.146740E-012	1.643674E-011	1	0.000000E+000
1	4.38087515	1.643674E-011	3.146740E-012	0	0.000000E+000
1	4.38091159	3.146740E-012	1.643674E-011	1	0.000000E+000
1	4.38106315	1.643674E-011	3.146740E-012	0	0.000000E+000
1	4.38107959	3.146740E-012	1.643674E-011	1	0.000000E+000
1	4.38118513	1.643674E-011	3.146740E-012	0	0.000000E+000
1	4.38466705	3.146740E-012	1.643674E-011	1	0.000000E+000
1	4.38474769	1.643674E-011	3.146740E-012	0	0.000000E+000
1	4.38476591	3.146740E-012	1.643674E-011	1	0.000000E+000
1	4.38495458	1.643674E-011	3.146740E-012	0	0.000000E+000
1	4.38499810	3.146740E-012	1.643674E-011	1	0.000000E+000
1	4.38505328	1.643674E-011	3.146740E-012	0	0.000000E+000
1	4.38546649	3.146740E-012	1.643674E-011	1	0.000000E+000
1	4.38559486	1.643674E-011	3.146740E-012	0	0.000000E+000
1	4.38603886	3.146740E-012	1.643674E-011	1	0.000000E+000
1	4.38646312	1.643674E-011	3.146740E-012	0	0.000000E+000
1	4.38683355	3.146740E-012	1.643674E-011	1	0.000000E+000
1	4.38684778	1.643674E-011	3.146740E-012	0	0.000000E+000
1	4.38913976	3.146740E-012	1.643674E-011	1	0.000000E+000
1	4.38927700	1.643674E-011	3.146740E-012	0	0.000000E+000
1	4.38930084	3.146740E-012	1.643674E-011	1	0.000000E+000
1	4.38964156	1.643674E-011	3.146740E-012	0	0.000000E+000
1	4.39027612	3.146740E-012	1.643674E-011	1	0.000000E+000
1	4.39040754	1.643674E-011	3.146740E-012	0	0.000000E+000
1	4.39178792	3.146740E-012	1.643674E-011	1	0.000000E+000
1	4.39239929	1.643674E-011	3.146740E-012	0	0.000000E+000
1	4.39479975	3.146740E-012	1.643674E-011	1	0.000000E+000
1	4.39506032	1.643674E-011	3.146740E-012	0	0.000000E+000
1	4.39515067	3.146740E-012	1.643674E-011	1	0.000000E+000
1	4.39522287	1.643674E-011	3.146740E-012	0	0.000000E+000
1	4.39533949	3.146740E-012	1.643674E-011	1	0.000000E+000
1	4.39620477	1.643674E-011	3.146740E-012	0	0.000000E+000
1	4.39910577	3.146740E-012	1.643674E-011	1	0.000000E+000
1	4.39966951	1.643674E-011	3.146740E-012	0	0.000000E+000
1	4.39969040	3.146740E-012	1.643674E-011	1	0.000000E+000
1	4.39973550	1.643674E-011	3.146740E-012	0	0.000000E+000
1	4.39976811	3.146740E-012	1.643674E-011	1	0.000000E+000
1	4.40041395	1.643674E-011	3.146740E-012	0	0.000000E+000
1	4.40165269	3.146740E-012	1.643674E-011	1	0.000000E+000
1	4.40201632	1.643674E-011	3.146740E-012	0	0.000000E+000
1	4.40230120	3.146740E-012	1.643674E-011	1	0.000000E+000
1	4.40245934	1.643674E-011	3.146740E-012	0	0.000000E+000
1	4.40405012	3.146740E-012	1.643674E-011	1	0.000000E+000
1	4.40421420	1.643674E-011	3.146740E-012	0	0.000000E+000
1	4.40443992	3.146740E-012	1.643674E-011	1	0.000000E+000
1	4.40446679	1.643674E-011	3.146740E-012	0	0.000000E+000
1	4.40509696	3.146740E-012	1.643674E-011	1	0.000000E+000
1	4.40543754	1.643674E-011	3.146740E-012	0	0.000000E+000
1	4.40547601	3.146740E-012	1.643674E-011	1	0.000000E+000
1	4.40563958	1.643674E-011	3.146740E-012	0	0.000000E+000
1	4.40582805	3.146740E-012	1.643674E-011	1	0.000000E+000
1	4.40583971	1.643674E-011	3.146740E-012	0	0.000000E+000
1	4.40588332	3.146740E-012	1.643674E-011	1	0.000000E+000
1	4.40661382	1.643674E-011	3.146740E-012	0	0.000000E+000
1	4.40786307	3.146740E-012	1.643674E-011	1	0.000000E+000
1	4.40795551	1.643674E-011	3.146740E-012	0	0.000000E+000
1	4.40797845	3.146740E-012	1.643674E-011	1	0.000000E+000
1	4.40837277	1.643674E-011	3.146740E-012	0	0.000000E+000
1	4.40847043	3.146740E-012	1.643674E-011	1	0.000000E+000
1	4.40873062	1.643674E-011	3.146740E-012	0	0.000000E+000
1	4.41031543	3.146740E-012	1.643674E-011	1	0.000000E+000
1	4.41080107	1.643674E-011	3.146740E-012	0	0.000000E+000
1	4.41153784	3.146740E-012	1.643674E-011	1	0.000000E+000
1	4.41188882	1.643674E-011	3.146740E-012	0	0.000000E+000
1	4.41307710	3.146740E-012	1.643674E-011	1	0.000000E+000
1	4.41342960	1.643674E-011	3.146740E-012	0	0.000000E+000
1	4.41476557	3.146740E-012	1.643674E-011	1	0.000000E+000
1	4.41507794	1.643674E-011	3.146740E-012	0	0.000000E+000
1	4.41638739	3.146740E-012	1.643674E-011	1	0.000000E+000
1	4.41649677	1.643674E-011	3.146740E-012	0	0.000000E+000
1	4.41684085	3.146740E-012	1.643674E-011	1	0.000000E+000
1	4.41789569	1.643674E-011	3.146740E-012	0	0.000000E+000
1	4.41813001	3.146740E-012	1.643674E-011	1	0.000000E+000
1	4.41880311	1.643674E-011	3.146740E-012	0	0.000000E+000
1	4.42123177	3.146740E-012	1.643674E-011	1	0.000000E+000
1	4.42133613	1.643674E-011	3.146740E-012	0	0.000000E+000
1	4.42136893	3.146740E-012	1.643674E-011	1	0.000000E+000
1	4.42205583	1.643674E-011	3.146740E-012	0	0.000000E+000
1	4.42237466	3.146740E-012	1.643674E-011	1	0.000000E+000
1	4.42248879	1.643674E-011	3.146740E-012	0	0.000000E+000
1	4.42405356	3.146740E-012	1.643674E-011	1	0.000000E+000
1	4.42448765	1.643674E-011	3.146740E-012	0	0.000000E+000
1	4.42452318	3.146740E-012	1.643674E-011	1	0.000000E+000
1	4.42497625	1.643674E-011	3.146740E-012	0	0.000000E+000
1	4.42518304	3.146740E-012	1.643674E-011	1	0.000000E+000
1	4.42540331	1.643674E-011	3.146740E-012	0	0.000000E+000
1	4.42605618	3.146740E-012	1.643674E-011	1	0.000000E+000
1	4.42621367	1.643674E-011	3.146740E-012	0	0.000000E+000
1	4.42622523	3.146740E-012	1.643674E-011	1	0.000000E+000
1	4.42663434	1.643674E-011	3.146740E-012	0	0.000000E+000
1	4.42664962	3.146740E-012	1.643674E-011	1	0.000000E+000
1	4.42708488	1.643674E-011	3.146740E-012	0	0.000000E+000
1	4.42730154	3.146740E-012	1.643674E-011	1	0.000000E+000
1	4.42779223	1.643674E-011	3.146740E-012	0	0.000000E+000
1	4.42802171	3.146740E-012	1.643674E-011	1	0.000000E+000
1	4.42819028	1.643674E-011	3.146740E-012	0	0.000000E+000
1	4.42821963	3.146740E-012	1.643674E-011	1	0.000000E+000
1	4.42856618	1.643674E-011	3.146740E-012	0	0.000000E+000
1	4.42858631	3.146740E-012	1.643674E-011	1	0.000000E+000
1	4.42860055	1.643674E-011	3.146740E-012	0	0.000000E+000
1	4.42869335	3.146740E-012	1.643674E-011	1	0.000000E+000
1	4.42891261	1.643674E-011	3.146740E-012	0	0.000000E+000
1	4.43000426	3.146740E-012	1.643674E-011	1	0.000000E+000
1	4.43037230	1.643674E-011	3.146740E-012	0	0.000000E+000
1	4.43128082	3.146740E-012	1.643674E-011	1	0.000000E+000
1	4.43179765	1.643674E-011	3.146740E-012	0	0.000000E+000
1	4.43182016	3.146740E-012	1.643674E-011	1	0.000000E+000
1	4.43184675	1.643674E-011	3.146740E-012	0	0.000000E+000
1	4.43186808	3.146740E-012	1.643674E-011	1	0.000000E+000
1	4.43228493	1.643674E-011	3.146740E-012	0	0.000000E+000
1	4.43233057	3.146740E-012	1.643674E-011	1	0.000000E+000
1	4.43250928	1.643674E-011	3.146740E-012	0	0.000000E+000
1	4.43253256	3.146740E-012	1.643674E-011	1	0.000000E+000
1	4.43304803	1.643674E-011	3.146740E-012	0	0.000000E+000
1	4.43307253	3.146740E-012	1.643674E-011	1	0.000000E+000
1	4.43323842	1.643674E-011	3.146740E-012	0	0.000000E+000
1	4.43325305	3.146740E-012	1.643674E-011	1	0.000000E+000
1	4.43348189	1.643674E-011	3.146740E-012	0	0.000000E+000
1	4.43367165	3.146740E-012	1.643674E-011	1	0.000000E+000
1	4.43374765	1.643674E-011	3.146740E-012	0	0.000000E+000
1	4.43778641	3.146740E-012	1.643674E-011	1	0.000000E+000
1	4.43781740	1.643674E-011	3.146740E-012	0	0.000000E+000
1	4.43862442	3.146740E-012	1.643674E-011	1	0.000000E+000
1	4.43887379	1.643674E-011	3.146740E-012	0	0.000000E+000
1	4.43887683	3.146740E-012	1.643674E-011	1	0.000000E+000
1	4.43896499	1.643674E-011	3.146740E-012	0	0.000000E+000
1	4.43921506	3.146740E-012	1.643674E-011	1	0.000000E+000
1	4.43944294	1.643674E-011	3.146740E-012	0	0.000000E+000
1	4.44012713	3.146740E-012	1.643674E-011	1	0.000000E+000
1	4.44044279	1.643674E-011	3.146740E-012	0	0.000000E+000
1	4.44112135	3.146740E-012	1.643674E-011	1	0.000000E+000
1	4.44114396	1.643674E-011	3.146740E-012	0	0.000000E+000
1	4.44127524	3.146740E-012	1.643674E-011	1	0.000000E+000
1	4.44146513	1.643674E-011	3.146740E-012	0	0.000000E+000
1	4.44148862	3.146740E-012	1.643674E-011	1	0.000000E+000
1	4.44168466	1.643674E-011	3.146740E-012	0	0.000000E+000
1	4.44237935	3.146740E-012	1.643674E-011	1	0.000000E+000
1	4.44274812	1.643674E-011	3.146740E-012	0	0.000000E+000
1	4.44480909	3.146740E-012	1.643674E-011	1	0.000000E+000
1	4.44575313	1.643674E-011	3.146740E-012	0	0.000000E+000
1	4.44576981	3.146740E-012	1.643674E-011	1	0.000000E+000
1	4.44621285	1.643674E-011	3.146740E-012	0	0.000000E+000
1	4.45224834	3.146740E-012	1.643674E-011	1	0.000000E+000
1	4.45263144	1.643674E-011	3.146740E-012	0	0.000000E+000
1	4.45310017	3.146740E-012	1.643674E-011	1	0.000000E+000
1	4.45313203	1.643674E-011	3.146740E-012	0	0.000000E+000
1	4.45509720	3.146740E-012	1.643674E-011	1	0.000000E+000
1	4.45532887	1.643674E-011	3.146740E-012	0	0.000000E+000
1	4.45536092	3.146740E-012	1.643674E-011	1	0.000000E+000
1	4.45563228	1.643674E-011	3.146740E-012	0	0.000000E+000
1	4.45570647	3.146740E-012	1.643674E-011	1	0.000000E+000
1	4.45573500	1.643674E-011	3.146740E-012	0	0.000000E+000
1	4.45601315	3.146740E-012	1.643674E-011	1	0.000000E+000
1	4.45617367	1.643674E-011	3.146740E-012	0	0.000000E+000
1	4.45645376	3.146740E-012	1.643674E-011	1	0.000000E+000
1	4.45663921	1.643674E-011	3.146740E-012	0	0.000000E+000
1	4.45737076	3.146740E-012	1.643674E-011	1	0.000000E+000
1	4.45793713	1.643674E-011	3.146740E-012	0	0.000000E+000
1	4.45877416	3.146740E-012	1.643674E-011	1	0.000000E+000
1	4.45910382	1.643674E-011	3.146740E-012	0	0.000000E+000
1	4.45912438	3.146740E-012	1.643674E-011	1	0.000000E+000
1	4.45986366	1.643674E-011	3.146740E-012	0	0.000000E+000
1	4.46100125	3.146740E-012	1.643674E-011	1	0.000000E+000
1	4.46109953	1.643674E-011	3.146740E-012	0	0.000000E+000
1	4.46521178	3.146740E-012	1.643674E-011	1	0.000000E+000
1	4.46645204	1.643674E-011	3.146740E-012	0	0.000000E+000
1	4.46833479	3.146740E-012	1.643674E-011	1	0.000000E+000
1	4.46839095	1.643674E-011	3.146740E-012	0	0.000000E+000
1	4.46840607	3.146740E-012	1.643674E-011	1	0.000000E+000
1	4.46919531	1.643674E-011	3.146740E-012	0	0.000000E+000
1	4.46976887	3.146740E-012	1.643674E-011	1	0.000000E+000
1	4.47065897	1.643674E-011	3.146740E-012	0	0.000000E+000
1	4.47261310	3.146740E-012	1.643674E-011	1	0.000000E+000
1	4.47315620	1.643674E-011	3.146740E-012	0	0.000000E+000
1	4.47317267	3.146740E-012	1.643674E-011	1	0.000000E+000
1	4.47363788	1.643674E-011	3.146740E-012	0	0.000000E+000
1	4.47565897	3.146740E-012	1.643674E-011	1	0.000000E+000
1	4.47573590	1.643674E-011	3.146740E-012	0	0.000000E+000
1	4.47574831	3.146740E-012	1.643674E-011	1	0.000000E+000
1	4.47695420	1.643674E-011	3.146740E-012	0	0.000000E+000
1	4.47707819	3.146740E-012	1.643674E-011	1	0.000000E+000
1	4.47833235	1.643674E-011	3.146740E-012	0	0.000000E+000
1	4.47898296	3.146740E-012	1.643674E-011	1	0.000000E+000
1	4.47980720	1.643674E-011	3.146740E-012	0	0.000000E+000
1	4.47983549	3.146740E-012	1.643674E-011	1	0.000000E+000
1	4.48001262	1.643674E-011	3.146740E-012	0	0.000000E+000
1	4.48319966	3.146740E-012	1.643674E-011	1	0.000000E+000
1	4.48375822	1.643674E-011	3.146740E-012	0	0.000000E+000
1	4.48377397	3.146740E-012	1.643674E-011	1	0.000000E+000
1	4.48391143	1.643674E-011	3.146740E-012	0	0.000000E+000
1	4.48425670	3.146740E-012	1.643674E-011	1	0.000000E+000
1	4.48442146	1.643674E-011	3.146740E-012	0	0.000000E+000
1	4.48699445	3.146740E-012	1.643674E-011	1	0.000000E+000
1	4.48721581	1.643674E-011	3.146740E-012	0	0.000000E+000
1	4.48723519	3.146740E-012	1.643674E-011	1	0.000000E+000
1	4.48754427	1.643674E-011	3.146740E-012	0	0.000000E+000
1	4.48760596	3.146740E-012	1.643674E-011	1	0.000000E+000
1	4.48822862	1.643674E-011	3.146740E-012	0	0.000000E+000
1	4.48827834	3.146740E-012	1.643674E-011	1	0.000000E+000
1	4.48855200	1.643674E-011	3.146740E-012	0	0.000000E+000
1	4.48856869	3.146740E-012	1.643674E-011	1	0.000000E+000
1	4.48860160	1.643674E-011	3.146740E-012	0	0.000000E+000
1	4.49451188	3.146740E-012	1.643674E-011	1	0.000000E+000
1	4.49454920	1.643674E-011	3.146740E-012	0	0.000000E+000
1	4.49610375	3.146740E-012	1.643674E-011	1	0.000000E+000
1	4.49618471	1.643674E-011	3.146740E-012	0	0.000000E+000
1	4.49619547	3.146740E-012	1.643674E-011	1	0.000000E+000
1	4.49659188	1.643674E-011	3.146740E-012	0	0.000000E+000
1	4.49659987	3.146740E-012	1.643674E-011	1	0.000000E+000
1	4.49679152	1.643674E-011	3.146740E-012	0	0.000000E+000
1	4.49826854	3.146740E-012	1.643674E-011	1	0.000000E+000
1	4.49884292	1.643674E-011	3.146740E-012	0	0.000000E+000
1	4.50093903	3.146740E-012	1.643674E-011	1	0.000000E+000
1	4.50122862	1.643674E-011	3.146740E-012	0	0.000000E+000
1	4.50126493	3.146740E-012	1.643674E-011	1	0.000000E+000
1	4.50155757	1.643674E-011	3.146740E-012	0	0.000000E+000
1	4.50210487	3.146740E-012	1.643674E-011	1	0.000000E+000
1	4.50221151	1.643674E-011	3.146740E-012	0	0.000000E+000
1	4.50232814	3.146740E-012	1.643674E-011	1	0.000000E+000
1	4.50329971	1.643674E-011	3.146740E-012	0	0.000000E+000
1	4.50332715	3.146740E-012	1.643674E-011	1	0.000000E+000
1	4.50433173	1.643674E-011	3.146740E-012	0	0.000000E+000
1	4.50435528	3.146740E-012	1.643674E-011	1	0.000000E+000
1	4.50450552	1.643674E-011	3.146740E-012	0	0.000000E+000
1	4.50516155	3.146740E-012	1.643674E-011	1	0.000000E+000
1	4.50524879	1.643674E-011	3.146740E-012	0	0.000000E+000
1	4.50526068	3.146740E-012	1.643674E-011	1	0.000000E+000
1	4.50586721	1.643674E-011	3.146740E-012	0	0.000000E+000
1	4.50587197	3.146740E-012	1.643674E-011	1	0.000000E+000
1	4.50621789	1.643674E-011	3.146740E-012	0	0.000000E+000
1	4.50765697	3.146740E-012	1.643674E-011	1	0.000000E+000
1	4.50876125	1.643674E-011	3.146740E-012	0	0.000000E+000
1	4.50893811	3.146740E-012	1.643674E-011	1	0.000000E+000
1	4.50907413	1.643674E-011	3.146740E-012	0	0.000000E+000
1	4.50910079	3.146740E-012	1.643674E-011	1	0.000000E+000
1	4.50966985	1.643674E-011	3.146740E-012	0	0.000000E+000
1	4.51122494	3.146740E-012	1.643674E-011	1	0.000000E+000
1	4.51138036	1.643674E-011	3.146740E-012	0	0.000000E+000
1	4.51220592	3.146740E-012	1.643674E-011	1	0.000000E+000
1	4.51272870	1.643674E-011	3.146740E-012	0	0.000000E+000
1	4.51540285	3.146740E-012	1.643674E-011	1	0.000000E+000
1	4.51596404	1.643674E-011	3.146740E-012	0	0.000000E+000
1	4.51721593	3.146740E-012	1.643674E-011	1	0.000000E+000
1	4.51742159	1.643674E-011	3.146740E-012	0	0.000000E+000
1	4.51747150	3.146740E-012	1.643674E-011	1	0.000000E+000
1	4.51750960	1.643674E-011	3.146740E-012	0	0.000000E+000
1	4.52149733	3.146740E-012	1.643674E-011	1	0.000000E+000
1	4.52169193	1.643674E-011	3.146740E-012	0	0.000000E+000
1	4.52172558	3.146740E-012	1.643674E-011	1	0.000000E+000
1	4.52176792	1.643674E-011	3.146740E-012	0	0.000000E+000
1	4.52200587	3.146740E-012	1.643674E-011	1	0.000000E+000
1	4.52222298	1.643674E-011	3.146740E-012	0	0.000000E+000
1	4.52234676	3.146740E-012	1.643674E-011	1	0.000000E+000
1	4.52261361	1.643674E-011	3.146740E-012	0	0.000000E+000
1	4.52317911	3.146740E-012	1.643674E-011	1	0.000000E+000
1	4.52403442	1.643674E-011	3.146740E-012	0	0.000000E+000
1	4.52468049	3.146740E-012	1.643674E-011	1	0.000000E+000
1	4.52474330	1.643674E-011	3.146740E-012	0	0.000000E+000
1	4.52583735	3.146740E-012	1.643674E-011	1	0.000000E+000
1	4.52585526	1.643674E-011	3.146740E-012	0	0.000000E+000
1	4.52720201	3.146740E-012	1.643674E-011	1	0.000000E+000
1	4.52721870	1.643674E-011	3.146740E-012	0	0.000000E+000
1	4.52878095	3.146740E-012	1.643674E-011	1	0.000000E+000
1	4.52882737	1.643674E-011	3.146740E-012	0	0.000000E+000
1	4.52885464	3.146740E-012	1.643674E-011	1	0.000000E+000
1	4.52944773	1.643674E-011	3.146740E-012	0	0.000000E+000
1	4.52946509	3.146740E-012	1.643674E-011	1	0.000000E+000
1	4.52952068	1.643674E-011	3.146740E-012	0	0.000000E+000
1	4.52955177	3.146740E-012	1.643674E-011	1	0.000000E+000
1	4.52995640	1.643674E-011	3.146740E-012	0	0.000000E+000
1	4.52998852	3.146740E-012	1.643674E-011	1	0.000000E+000
1	4.53028979	1.643674E-011	3.146740E-012	0	0.000000E+000
1	4.53048053	3.146740E-012	1.643674E-011	1	0.000000E+000
1	4.53167025	1.643674E-011	3.146740E-012	0	0.000000E+000
1	4.53167610	3.146740E-012	1.643674E-011	1	0.000000E+000
1	4.53248476	1.643674E-011	3.146740E-012	0	0.000000E+000
1	4.53255916	3.146740E-012	1.643674E-011	1	0.000000E+000
1	4.53287335	1.643674E-011	3.146740E-012	0	0.000000E+000
1	4.53486956	3.146740E-012	1.643674E-011	1	0.000000E+000
1	4.53516850	1.643674E-011	3.146740E-012	0	0.000000E+000
1	4.53891891	3.146740E-012	1.643674E-011	1	0.000000E+000
1	4.53957732	1.643674E-011	3.146740E-012	0	0.000000E+000
1	4.53959592	3.146740E-012	1.643674E-011	1	0.000000E+000
1	4.54003052	1.643674E-011	3.146740E-012	0	0.000000E+000
1	4.54154682	3.146740E-012	1.643674E-011	1	0.000000E+000
1	4.54179594	1.643674E-011	3.146740E-012	0	0.000000E+000
1	4.54185273	3.146740E-012	1.643674E-011	1	0.000000E+000
1	4.54213691	1.643674E-011	3.146740E-012	0	0.000000E+000
1	4.54215610	3.146740E-012	1.643674E-011	1	0.000000E+000
1	4.54240521	1.643674E-011	3.146740E-012	0	0.000000E+000
1	4.54287080	3.146740E-012	1.643674E-011	1	0.000000E+000
1	4.54296631	1.643674E-011	3.146740E-012	0	0.000000E+000
1	4.54377076	3.146740E-012	1.643674E-011	1	0.000000E+000
1	4.54438246	1.643674E-011	3.146740E-012	0	0.000000E+000
1	4.54441581	3.146740E-012	1.643674E-011	1	0.000000E+000
1	4.54448325	1.643674E-011	3.146740E-012	0	0.000000E+000
1	4.54606525	3.146740E-012	1.643674E-011	1	0.000000E+000
1	4.54651370	1.643674E-011	3.146740E-012	0	0.000000E+000
1	4.54675661	3.146740E-012	1.643674E-011	1	0.000000E+000
1	4.54694612	1.643674E-011	3.146740E-012	0	0.000000E+000
1	4.54745958	3.146740E-012	1.643674E-011	1	0.000000E+000
1	4.54769852	1.643674E-011	3.146740E-012	0	0.000000E+000
1	4.54776642	3.146740E-012	1.643674E-011	1	0.000000E+000
1	4.54781957	1.643674E-011	3.146740E-012	0	0.000000E+000
1	4.54787680	3.146740E-012	1.643674E-011	1	0.000000E+000
1	4.54826255	1.643674E-011	3.146740E-012	0	0.000000E+000
1	4.55123165	3.146740E-012	1.643674E-011	1	0.000000E+000
1	4.55148244	1.643674E-011	3.146740E-012	0	0.000000E+000
1	4.55340107	3.146740E-012	1.643674E-011	1	0.000000E+000
1	4.55356583	1.643674E-011	3.146740E-012	0	0.000000E+000
1	4.55639029	3.146740E-012	1.643674E-011	1	0.000000E+000
1	4.55661357	1.643674E-011	3.146740E-012	0	0.000000E+000
1	4.55796261	3.146740E-012	1.643674E-011	1	0.000000E+000
1	4.55798329	1.643674E-011	3.146740E-012	0	0.000000E+000
1	4.55824601	3.146740E-012	1.643674E-011	1	0.000000E+000
1	4.55851956	1.643674E-011	3.146740E-012	0	0.000000E+000
1	4.55873361	3.146740E-012	1.643674E-011	1	0.000000E+000
1	4.55888106	1.643674E-011	3.146740E-012	0	0.000000E+000
1	4.56075642	3.146740E-012	1.643674E-011	1	0.000000E+000
1	4.56080482	1.643674E-011	3.146740E-012	0	0.000000E+000
1	4.56123927	3.146740E-012	1.643674E-011	1	0.000000E+000
1	4.56172538	1.643674E-011	3.146740E-012	0	0.000000E+000
1	4.56172826	3.146740E-012	1.643674E-011	1	0.000000E+000
1	4.56246928	1.643674E-011	3.146740E-012	0	0.000000E+000
1	4.56271892	3.146740E-012	1.643674E-011	1	0.000000E+000
1	4.56330460	1.643674E-011	3.146740E-012	0	0.000000E+000
1	4.56332964	3.146740E-012	1.643674E-011	1	0.000000E+000
1	4.56384532	1.643674E-011	3.146740E-012	0	0.000000E+000
1	4.56396961	3.146740E-012	1.643674E-011	1	0.000000E+000
1	4.56397916	1.643674E-011	3.146740E-012	0	0.000000E+000
1	4.56404407	3.146740E-012	1.643674E-011	1	0.000000E+000
1	4.56544218	1.643674E-011	3.146740E-012	0	0.000000E+000
1	4.56722291	3.146740E-012	1.643674E-011	1	0.000000E+000
1	4.56805568	1.643674E-011	3.146740E-012	0	0.000000E+000
1	4.56807575	3.146740E-012	1.643674E-011	1	0.000000E+000
1	4.56811927	1.643674E-011	3.146740E-012	0	0.000000E+000
1	4.56812396	3.146740E-012	1.643674E-011	1	0.000000E+000
1	4.56818605	1.643674E-011	3.146740E-012	0	0.000000E+000
1	4.56876716	3.146740E-012	1.643674E-011	1	0.000000E+000
1	4.56893571	1.643674E-011	3.146740E-012	0	0.000000E+000
1	4.56895143	3.146740E-012	1.643674E-011	1	0.000000E+000
1	4.56910862	1.643674E-011	3.146740E-012	0	0.000000E+000
1	4.56911434	3.146740E-012	1.643674E-011	1	0.000000E+000
1	4.56982528	1.643674E-011	3.146740E-012	0	0.000000E+000
1	4.56985877	3.146740E-012	1.643674E-011	1	0.000000E+000
1	4.57027053	1.643674E-011	3.146740E-012	0	0.000000E+000
1	4.57130693	3.146740E-012	1.643674E-011	1	0.000000E+000
1	4.57146027	1.643674E-011	3.146740E-012	0	0.000000E+000
1	4.57148006	3.146740E-012	1.643674E-011	1	0.000000E+000
1	4.57197124	1.643674E-011	3.146740E-012	0	0.000000E+000
1	4.57232991	3.146740E-012	1.643674E-011	1	0.000000E+000
1	4.57246260	1.643674E-011	3.146740E-012	0	0.000000E+000
1	4.57332124	3.146740E-012	1.643674E-011	1	0.000000E+000
1	4.57354604	1.643674E-011	3.146740E-012	0	0.000000E+000
1	4.57358073	3.146740E-012	1.643674E-011	1	0.000000E+000
1	4.57359711	1.643674E-011	3.146740E-012	0	0.000000E+000
1	4.57510026	3.146740E-012	1.643674E-011	1	0.000000E+000
1	4.57547020	1.643674E-011	3.146740E-012	0	0.000000E+000
1	4.57563262	3.146740E-012	1.643674E-011	1	0.000000E+000
1	4.57591790	1.643674E-011	3.146740E-012	0	0.000000E+000
1	4.57592426	3.146740E-012	1.643674E-011	1	0.000000E+000
1	4.57624520	1.643674E-011	3.146740E-012	0	0.000000E+000
1	4.57751541	3.146740E-012	1.643674E-011	1	0.000000E+000
1	4.57803834	1.643674E-011	3.146740E-012	0	0.000000E+000
1	4.57806692	3.146740E-012	1.643674E-011	1	0.000000E+000
1	4.57826204	1.643674E-011	3.146740E-012	0	0.000000E+000
1	4.57833392	3.146740E-012	1.643674E-011	1	0.000000E+000
1	4.57877543	1.643674E-011	3.146740E-012	0	0.000000E+000
1	4.58230622	3.146740E-012	1.643674E-011	1	0.000000E+000
1	4.58235993	1.643674E-011	3.146740E-012	0	0.000000E+000
1	4.58256687	3.146740E-012	1.643674E-011	1	0.000000E+000
1	4.58259653	1.643674E-011	3.146740E-012	0	0.000000E+000
1	4.58315617	3.146740E-012	1.643674E-011	1	0.000000E+000
1	4.58364739	1.643674E-011	3.146740E-012	0	0.000000E+000
1	4.58433692	3.146740E-012	1.643674E-011	1	0.000000E+000
1	4.58435405	1.643674E-011	3.146740E-012	0	0.000000E+000
1	4.58457795	3.146740E-012	1.643674E-011	1	0.000000E+000
1	4.58508188	1.643674E-011	3.146740E-012	0	0.000000E+000
1	4.58565530	3.146740E-012	1.643674E-011	1	0.000000E+000
1	4.58570719	1.643674E-011	3.146740E-012	0	0.000000E+000
1	4.58634866	3.146740E-012	1.643674E-011	1	0.000000E+000
1	4.58668092	1.643674E-011	3.146740E-012	0	0.000000E+000
1	4.58670584	3.146740E-012	1.643674E-011	1	0.000000E+000
1	4.58698307	1.643674E-011	3.146740E-012	0	0.000000E+000
1	4.58714519	3.146740E-012	1.643674E-011	1	0.000000E+000
1	4.58757092	1.643674E-011	3.146740E-012	0	0.000000E+000
1	4.58897316	3.146740E-012	1.643674E-011	1	0.000000E+000
1	4.58934513	1.643674E-011	3.146740E-012	0	0.000000E+000
1	4.59019724	3.146740E-012	1.643674E-011	1	0.000000E+000
1	4.59038287	1.643674E-011	3.146740E-012	0	0.000000E+000
1	4.59056107	3.146740E-012	1.643674E-011	1	0.000000E+000
1	4.59087947	1.643674E-011	3.146740E-012	0	0.000000E+000
1	4.59143126	3.146740E-012	1.643674E-011	1	0.000000E+000
1	4.59152998	1.643674E-011	3.146740E-012	0	0.000000E+000
1	4.59231784	3.146740E-012	1.643674E-011	1	0.000000E+000
1	4.59242057	1.643674E-011	3.146740E-012	0	0.000000E+000
1	4.59320126	3.146740E-012	1.643674E-011	1	0.000000E+000
1	4.59328679	1.643674E-011	3.146740E-012	0	0.000000E+000
1	4.59329748	3.146740E-012	1.643674E-011	1	0.000000E+000
1	4.59370025	1.643674E-011	3.146740E-012	0	0.000000E+000
1	4.59378545	3.146740E-012	1.643674E-011	1	0.000000E+000
1	4.59385220	1.643674E-011	3.146740E-012	0	0.000000E+000
1	4.59388434	3.146740E-012	1.643674E-011	1	0.000000E+000
1	4.59391204	1.643674E-011	3.146740E-012	0	0.000000E+000
1	4.59513347	3.146740E-012	1.643674E-011	1	0.000000E+000
1	4.59539238	1.643674E-011	3.146740E-012	0	0.000000E+000
1	4.59645061	3.146740E-012	1.643674E-011	1	0.000000E+000
1	4.59656581	1.643674E-011	3.146740E-012	0	0.000000E+000
1	4.59660820	3.146740E-012	1.643674E-011	1	0.000000E+000
1	4.59788201	1.643674E-011	3.146740E-012	0	0.000000E+000
1	4.59981740	3.146740E-012	1.643674E-011	1	0.000000E+000
1	4.59998046	1.643674E-011	3.146740E-012	0	0.000000E+000
1	4.59999990	3.146740E-012	1.643674E-011	1	0.000000E+000
1	4.60055372	1.643674E-011	3.146740E-012	0	0.000000E+000
1	4.60259897	3.146740E-012	1.643674E-011	1	0.000000E+000
1	4.60292683	1.643674E-011	3.146740E-012	0	0.000000E+000
1	4.60353983	3.146740E-012	1.643674E-011	1	0.000000E+000
1	4.60369354	1.643674E-011	3.146740E-012	0	0.000000E+000
1	4.60371552	3.146740E-012	1.643674E-011	1	0.000000E+000
1	4.60376725	1.643674E-011	3.146740E-012	0	0.000000E+000
1	4.60380137	3.146740E-012	1.643674E-011	1	0.000000E+000
1	4.60438505	1.643674E-011	3.146740E-012	0	0.000000E+000
1	4.60440121	3.146740E-012	1.643674E-011	1	0.000000E+000
1	4.60463678	1.643674E-011	3.146740E-012	0	0.000000E+000
1	4.60466114	3.146740E-012	1.643674E-011	1	0.000000E+000
1	4.60538663	1.643674E-011	3.146740E-012	0	0.000000E+000
1	4.60572085	3.146740E-012	1.643674E-011	1	0.000000E+000
1	4.60608296	1.643674E-011	3.146740E-012	0	0.000000E+000
1	4.60610605	3.146740E-012	1.643674E-011	1	0.000000E+000
1	4.60633675	1.643674E-011	3.146740E-012	0	0.000000E+000
1	4.60635983	3.146740E-012	1.643674E-011	1	0.000000E+000
1	4.60657644	1.643674E-011	3.146740E-012	0	0.000000E+000
1	4.60740131	3.146740E-012	1.643674E-011	1	0.000000E+000
1	4.60758522	1.643674E-011	3.146740E-012	0	0.000000E+000
1	4.60763563	3.146740E-012	1.643674E-011	1	0.000000E+000
1	4.60764382	1.643674E-011	3.146740E-012	0	0.000000E+000
1	4.60804389	3.146740E-012	1.643674E-011	1	0.000000E+000
1	4.60813735	1.643674E-011	3.146740E-012	0	0.000000E+000
1	4.60911785	3.146740E-012	1.643674E-011	1	0.000000E+000
1	4.60964091	1.643674E-011	3.146740E-012	0	0.000000E+000
1	4.60966391	3.146740E-012	1.643674E-011	1	0.000000E+000
1	4.61009677	1.643674E-011	3.146740E-012	0	0.000000E+000
1	4.61013052	3.146740E-012	1.643674E-011	1	0.000000E+000
1	4.61041968	1.643674E-011	3.146740E-012	0	0.000000E+000
1	4.61045134	3.146740E-012	1.643674E-011	1	0.000000E+000
1	4.61046881	1.643674E-011	3.146740E-012	0	0.000000E+000
1	4.61060198	3.146740E-012	1.643674E-011	1	0.000000E+000
1	4.61109403	1.643674E-011	3.146740E-012	0	0.000000E+000
1	4.61232574	3.146740E-012	1.643674E-011	1	0.000000E+000
1	4.61241288	1.643674E-011	3.146740E-012	0	0.000000E+000
1	4.61354798	3.146740E-012	1.643674E-011	1	0.000000E+000
1	4.61381270	1.643674E-011	3.146740E-012	0	0.000000E+000
1	4.61495072	3.146740E-012	1.643674E-011	1	0.000000E+000
1	4.61592367	1.643674E-011	3.146740E-012	0	0.000000E+000
1	4.62129759	3.146740E-012	1.643674E-011	1	0.000000E+000
1	4.62134978	1.643674E-011	3.146740E-012	0	0.000000E+000
1	4.62136846	3.146740E-012	1.643674E-011	1	0.000000E+000
1	4.62226686	1.643674E-011	3.146740E-012	0	0.000000E+000
1	4.62241961	3.146740E-012	1.643674E-011	1	0.000000E+000
1	4.62302414	1.643674E-011	3.146740E-012	0	0.000000E+000
1	4.62990622	3.146740E-012	1.643674E-011	1	0.000000E+000
1	4.63054445	1.643674E-011	3.146740E-012	0	0.000000E+000
1	4.63055957	3.146740E-012	1.643674E-011	1	0.000000E+000
1	4.63076061	1.643674E-011	3.146740E-012	0	0.000000E+000
1	4.63077606	3.146740E-012	1.643674E-011	1	0.000000E+000
1	4.63167417	1.643674E-011	3.146740E-012	0	0.000000E+000
1	4.63593321	3.146740E-012	1.643674E-011	1	0.000000E+000
1	4.63616628	1.643674E-011	3.146740E-012	0	0.000000E+000
1	4.63833299	3.146740E-012	1.643674E-011	1	0.000000E+000
1	4.63851970	1.643674E-011	3.146740E-012	0	0.000000E+000
1	4.63896775	3.146740E-012	1.643674E-011	1	0.000000E+000
1	4.63937066	1.643674E-011	3.146740E-012	0	0.000000E+000
1	4.63939699	3.146740E-012	1.643674E-011	1	0.000000E+000
1	4.63950952	1.643674E-011	3.146740E-012	0	0.000000E+000
1	4.63953640	3.146740E-012	1.643674E-011	1	0.000000E+000
1	4.63962936	1.643674E-011	3.146740E-012	0	0.000000E+000
1	4.64084050	3.146740E-012	1.643674E-011	1	0.000000E+000
1	4.64093148	1.643674E-011	3.146740E-012	0	0.000000E+000
1	4.64094078	3.146740E-012	1.643674E-011	1	0.000000E+000
1	4.64152905	1.643674E-011	3.146740E-012	0	0.000000E+000
1	4.64154661	3.146740E-012	1.643674E-011	1	0.000000E+000
1	4.64158297	1.643674E-011	3.146740E-012	0	0.000000E+000
1	4.64160270	3.146740E-012	1.643674E-011	1	0.000000E+000
1	4.64236781	1.643674E-011	3.146740E-012	0	0.000000E+000
1	4.64239916	3.146740E-012	1.643674E-011	1	0.000000E+000
1	4.64279038	1.643674E-011	3.146740E-012	0	0.000000E+000
1	4.64280908	3.146740E-012	1.643674E-011	1	0.000000E+000
1	4.64284979	1.643674E-011	3.146740E-012	0	0.000000E+000
1	4.64325761	3.146740E-012	1.643674E-011	1	0.000000E+000
1	4.64363040	1.643674E-011	3.146740E-012	0	0.000000E+000
1	4.64591662	3.146740E-012	1.643674E-011	1	0.000000E+000
1	4.64804584	1.643674E-011	3.146740E-012	0	0.000000E+000
1	4.64856090	3.146740E-012	1.643674E-011	1	0.000000E+000
1	4.64886372	1.643674E-011	3.146740E-012	0	0.000000E+000
1	4.64927085	3.146740E-012	1.643674E-011	1	0.000000E+000
1	4.64928178	1.643674E-011	3.146740E-012	0	0.000000E+000
1	4.64984347	3.146740E-012	1.643674E-011	1	0.000000E+000
1	4.65024042	1.643674E-011	3.146740E-012	0	0.000000E+000
1	4.65047938	3.146740E-012	1.643674E-011	1	0.000000E+000
1	4.65049534	1.643674E-011	3.146740E-012	0	0.000000E+000
1	4.65083943	3.146740E-012	1.643674E-011	1	0.000000E+000
1	4.65136258	1.643674E-011	3.146740E-012	0	0.000000E+000
1	4.65142545	3.146740E-012	1.643674E-011	1	0.000000E+000
1	4.65163651	1.643674E-011	3.146740E-012	0	0.000000E+000
1	4.65373511	3.146740E-012	1.643674E-011	1	0.000000E+000
1	4.65470075	1.643674E-011	3.146740E-012	0	0.000000E+000
1	4.65555347	3.146740E-012	1.643674E-011	1	0.000000E+000
1	4.65557061	1.643674E-011	3.146740E-012	0	0.000000E+000
1	4.65573655	3.146740E-012	1.643674E-011	1	0.000000E+000
1	4.65580102	1.643674E-011	3.146740E-012	0	0.000000E+000
1	4.65580939	3.146740E-012	1.643674E-011	1	0.000000E+000
1	4.65637500	1.643674E-011	3.146740E-012	0	0.000000E+000
1	4.65842983	3.146740E-012	1.643674E-011	1	0.000000E+000
1	4.65877542	1.643674E-011	3.146740E-012	0	0.000000E+000
1	4.65878422	3.146740E-012	1.643674E-011	1	0.000000E+000
1	4.65931633	1.643674E-011	3.146740E-012	0	0.000000E+000
1	4.66135611	3.146740E-012	1.643674E-011	1	0.000000E+000
1	4.66158545	1.643674E-011	3.146740E-012	0	0.000000E+000
1	4.66166658	3.146740E-012	1.643674E-011	1	0.000000E+000
1	4.66188068	1.643674E-011	3.146740E-012	0	0.000000E+000
1	4.66231754	3.146740E-012	1.643674E-011	1	0.000000E+000
1	4.66332585	1.643674E-011	3.146740E-012	0	0.000000E+000
1	4.66335965	3.146740E-012	1.643674E-011	1	0.000000E+000
1	4.66374290	1.643674E-011	3.146740E-012	0	0.000000E+000
1	4.66377203	3.146740E-012	1.643674E-011	1	0.000000E+000
1	4.66392455	1.643674E-011	3.146740E-012	0	0.000000E+000
1	4.66487553	3.146740E-012	1.643674E-011	1	0.000000E+000
1	4.66492544	1.643674E-011	3.146740E-012	0	0.000000E+000
1	4.66818183	3.146740E-012	1.643674E-011	1	0.000000E+000
1	4.66835017	1.643674E-011	3.146740E-012	0	0.000000E+000
1	4.66920249	3.146740E-012	1.643674E-011	1	0.000000E+000
1	4.66966314	1.643674E-011	3.146740E-012	0	0.000000E+000
1	4.67013807	3.146740E-012	1.643674E-011	1	0.000000E+000
1	4.67026818	1.643674E-011	3.146740E-012	0	0.000000E+000
1	4.67033004	3.146740E-012	1.643674E-011	1	0.000000E+000
1	4.67084653	1.643674E-011	3.146740E-012	0	0.000000E+000
1	4.67121147	3.146740E-012	1.643674E-011	1	0.000000E+000
1	4.67135368	1.643674E-011	3.146740E-012	0	0.000000E+000
1	4.67268790	3.146740E-012	1.643674E-011	1	0.000000E+000
1	4.67270029	1.643674E-011	3.146740E-012	0	0.000000E+000
1	4.67302529	3.146740E-012	1.643674E-011	1	0.000000E+000
1	4.67334298	1.643674E-011	3.146740E-012	0	0.000000E+000
1	4.67376868	3.146740E-012	1.643674E-011	1	0.000000E+000
1	4.67449061	1.643674E-011	3.146740E-012	0	0.000000E+000
1	4.67769592	3.146740E-012	1.643674E-011	1	0.000000E+000
1	4.67823651	1.643674E-011	3.146740E-012	0	0.000000E+000
1	4.67833963	3.146740E-012	1.643674E-011	1	0.000000E+000
1	4.67928380	1.643674E-011	3.146740E-012	0	0.000000E+000
1	4.67929639	3.146740E-012	1.643674E-011	1	0.000000E+000
1	4.67945072	1.643674E-011	3.146740E-012	0	0.000000E+000
1	4.67966641	3.146740E-012	1.643674E-011	1	0.000000E+000
1	4.68001383	1.643674E-011	3.146740E-012	0	0.000000E+000
1	4.68007783	3.146740E-012	1.643674E-011	1	0.000000E+000
1	4.68011896	1.643674E-011	3.146740E-012	0	0.000000E+000
1	4.68014595	3.146740E-012	1.643674E-011	1	0.000000E+000
1	4.68027917	1.643674E-011	3.146740E-012	0	0.000000E+000
1	4.68032214	3.146740E-012	1.643674E-011	1	0.000000E+000
1	4.68056222	1.643674E-011	3.146740E-012	0	0.000000E+000
1	4.68056938	3.146740E-012	1.643674E-011	1	0.000000E+000
1	4.68105586	1.643674E-011	3.146740E-012	0	0.000000E+000
1	4.68349627	3.146740E-012	1.643674E-011	1	0.000000E+000
1	4.68386061	1.643674E-011	3.146740E-012	0	0.000000E+000
1	4.68425800	3.146740E-012	1.643674E-011	1	0.000000E+000
1	4.68475075	1.643674E-011	3.146740E-012	0	0.000000E+000
1	4.68727134	3.146740E-012	1.643674E-011	1	0.000000E+000
1	4.68808947	1.643674E-011	3.146740E-012	0	0.000000E+000
1	4.69151493	3.146740E-012	1.643674E-011	1	0.000000E+000
1	4.69185481	1.643674E-011	3.146740E-012	0	0.000000E+000
1	4.69204609	3.146740E-012	1.643674E-011	1	0.000000E+000
1	4.69210745	1.643674E-011	3.146740E-012	0	0.000000E+000
1	4.69214808	3.146740E-012	1.643674E-011	1	0.000000E+000
1	4.69249439	1.643674E-011	3.146740E-012	0	0.000000E+000
1	4.69275008	3.146740E-012	1.643674E-011	1	0.000000E+000
1	4.69298250	1.643674E-011	3.146740E-012	0	0.000000E+000
1	4.69299946	3.146740E-012	1.643674E-011	1	0.000000E+000
1	4.69314447	1.643674E-011	3.146740E-012	0	0.000000E+000
1	4.69318083	3.146740E-012	1.643674E-011	1	0.000000E+000
1	4.69380157	1.643674E-011	3.146740E-012	0	0.000000E+000
1	4.69382841	3.146740E-012	1.643674E-011	1	0.000000E+000
1	4.69412096	1.643674E-011	3.146740E-012	0	0.000000E+000
1	4.69542264	3.146740E-012	1.643674E-011	1	0.000000E+000
1	4.69546345	1.643674E-011	3.146740E-012	0	0.000000E+000
1	4.69634662	3.146740E-012	1.643674E-011	1	0.000000E+000
1	4.69641895	1.643674E-011	3.146740E-012	0	0.000000E+000
1	4.69644802	3.146740E-012	1.643674E-011	1	0.000000E+000
1	4.69651527	1.643674E-011	3.146740E-012	0	0.000000E+000
1	4.69652954	3.146740E-012	1.643674E-011	1	0.000000E+000
1	4.69724671	1.643674E-011	3.146740E-012	0	0.000000E+000
1	4.69834425	3.146740E-012	1.643674E-011	1	0.000000E+000
1	4.69957174	1.643674E-011	3.146740E-012	0	0.000000E+000
1	4.69989887	3.146740E-012	1.643674E-011	1	0.000000E+000
1	4.70038681	1.643674E-011	3.146740E-012	0	0.000000E+000
1	4.70118060	3.146740E-012	1.643674E-011	1	0.000000E+000
1	4.70126293	1.643674E-011	3.146740E-012	0	0.000000E+000
1	4.70127878	3.146740E-012	1.643674E-011	1	0.000000E+000
1	4.70225168	1.643674E-011	3.146740E-012	0	0.000000E+000
1	4.70229319	3.146740E-012	1.643674E-011	1	0.000000E+000
1	4.70265146	1.643674E-011	3.146740E-012	0	0.000000E+000
1	4.70295770	3.146740E-012	1.643674E-011	1	0.000000E+000
1	4.70388515	1.643674E-011	3.146740E-012	0	0.000000E+000
1	4.70390585	3.146740E-012	1.643674E-011	1	0.000000E+000
1	4.70419917	1.643674E-011	3.146740E-012	0	0.000000E+000
1	4.70625242	3.146740E-012	1.643674E-011	1	0.000000E+000
1	4.70643038	1.643674E-011	3.146740E-012	0	0.000000E+000
1	4.70742656	3.146740E-012	1.643674E-011	1	0.000000E+000
1	4.70748133	1.643674E-011	3.146740E-012	0	0.000000E+000
1	4.70750189	3.146740E-012	1.643674E-011	1	0.000000E+000
1	4.70847303	1.643674E-011	3.146740E-012	0	0.000000E+000
1	4.70952886	3.146740E-012	1.643674E-011	1	0.000000E+000
1	4.70961390	1.643674E-011	3.146740E-012	0	0.000000E+000
1	4.71088259	3.146740E-012	1.643674E-011	1	0.000000E+000
1	4.71163837	1.643674E-011	3.146740E-012	0	0.000000E+000
1	4.71525230	3.146740E-012	1.643674E-011	1	0.000000E+000
1	4.71550438	1.643674E-011	3.146740E-012	0	0.000000E+000
1	4.71686578	3.146740E-012	1.643674E-011	1	0.000000E+000
1	4.71707212	1.643674E-011	3.146740E-012	0	0.000000E+000
1	4.71711274	3.146740E-012	1.643674E-011	1	0.000000E+000
1	4.71756413	1.643674E-011	3.146740E-012	0	0.000000E+000
1	4.72294703	3.146740E-012	1.643674E-011	1	0.000000E+000
1	4.72379842	1.643674E-011	3.146740E-012	0	0.000000E+000
1	4.72383776	3.146740E-012	1.643674E-011	1	0.000000E+000
1	4.72468931	1.643674E-011	3.146740E-012	0	0.000000E+000
1	4.72641077	3.146740E-012	1.643674E-011	1	0.000000E+000
1	4.72726657	1.643674E-011	3.146740E-012	0	0.000000E+000
1	4.72731321	3.146740E-012	1.643674E-011	1	0.000000E+000
1	4.72757964	1.643674E-011	3.146740E-012	0	0.000000E+000
1	4.72762617	3.146740E-012	1.643674E-011	1	0.000000E+000
1	4.72767029	1.643674E-011	3.146740E-012	0	0.000000E+000
1	4.72849356	3.146740E-012	1.643674E-011	1	0.000000E+000
1	4.72854239	1.643674E-011	3.146740E-012	0	0.000000E+000
1	4.72857923	3.146740E-012	1.643674E-011	1	0.000000E+000
1	4.72876076	1.643674E-011	3.146740E-012	0	0.000000E+000
1	4.72993125	3.146740E-012	1.643674E-011	1	0.000000E+000
1	4.73003953	1.643674E-011	3.146740E-012	0	0.000000E+000
1	4.73007763	3.146740E-012	1.643674E-011	1	0.000000E+000
1	4.73014194	1.643674E-011	3.146740E-012	0	0.000000E+000
1	4.73020478	3.146740E-012	1.643674E-011	1	0.000000E+000
1	4.73048879	1.643674E-011	3.146740E-012	0	0.000000E+000
1	4.73055047	3.146740E-012	1.643674E-011	1	0.000000E+000
1	4.73061745	1.643674E-011	3.146740E-012	0	0.000000E+000
1	4.73192336	3.146740E-012	1.643674E-011	1	0.000000E+000
1	4.73205467	1.643674E-011	3.146740E-012	0	0.000000E+000
1	4.73355935	3.146740E-012	1.643674E-011	1	0.000000E+000
1	4.73486279	1.643674E-011	3.146740E-012	0	0.000000E+000
1	4.73495879	3.146740E-012	1.643674E-011	1	0.000000E+000
1	4.73501668	1.643674E-011	3.146740E-012	0	0.000000E+000
1	4.73504489	3.146740E-012	1.643674E-011	1	0.000000E+000
1	4.73506828	1.643674E-011	3.146740E-012	0	0.000000E+000
1	4.73623797	3.146740E-012	1.643674E-011	1	0.000000E+000
1	4.73666492	1.643674E-011	3.146740E-012	0	0.000000E+000
1	4.73827918	3.146740E-012	1.643674E-011	1	0.000000E+000
1	4.73848996	1.643674E-011	3.146740E-012	0	0.000000E+000
1	4.74165067	3.146740E-012	1.643674E-011	1	0.000000E+000
1	4.74205098	1.643674E-011	3.146740E-012	0	0.000000E+000
1	4.74280906	3.146740E-012	1.643674E-011	1	0.000000E+000
1	4.74405589	1.643674E-011	3.146740E-012	0	0.000000E+000
1	4.74503306	3.146740E-012	1.643674E-011	1	0.000000E+000
1	4.74505081	1.643674E-011	3.146740E-012	0	0.000000E+000
1	4.74518951	3.146740E-012	1.643674E-011	1	0.000000E+000
1	4.74561069	1.643674E-011	3.146740E-012	0	0.000000E+000
1	4.75895041	3.146740E-012	1.643674E-011	1	0.000000E+000
1	4.75984981	1.643674E-011	3.146740E-012	0	0.000000E+000
1	4.76174574	3.146740E-012	1.643674E-011	1	0.000000E+000
1	4.76196471	1.643674E-011	3.146740E-012	0	0.000000E+000
1	4.76233897	3.146740E-012	1.643674E-011	1	0.000000E+000
1	4.76282352	1.643674E-011	3.146740E-012	0	0.000000E+000
1	4.76290827	3.146740E-012	1.643674E-011	1	0.000000E+000
1	4.76324961	1.643674E-011	3.146740E-012	0	0.000000E+000
1	4.76414645	3.146740E-012	1.643674E-011	1	0.000000E+000
1	4.76433097	1.643674E-011	3.146740E-012	0	0.000000E+000
1	4.76552624	3.146740E-012	1.643674E-011	1	0.000000E+000
1	4.76577190	1.643674E-011	3.146740E-012	0	0.000000E+000
1	4.76590067	3.146740E-012	1.643674E-011	1	0.000000E+000
1	4.76637927	1.643674E-011	3.146740E-012	0	0.000000E+000
1	4.76674989	3.146740E-012	1.643674E-011	1	0.000000E+000
1	4.76769532	1.643674E-011	3.146740E-012	0	0.000000E+000
1	4.76770307	3.146740E-012	1.643674E-011	1	0.000000E+000
1	4.76777349	1.643674E-011	3.146740E-012	0	0.000000E+000
1	4.77021503	3.146740E-012	1.643674E-011	1	0.000000E+000
1	4.77035064	1.643674E-011	3.146740E-012	0	0.000000E+000
1	4.77256028	3.146740E-012	1.643674E-011	1	0.000000E+000
1	4.77303749	1.643674E-011	3.146740E-012	0	0.000000E+000
1	4.77504231	3.146740E-012	1.643674E-011	1	0.000000E+000
1	4.77562190	1.643674E-011	3.146740E-012	0	0.000000E+000
1	4.77897540	3.146740E-012	1.643674E-011	1	0.000000E+000
1	4.77925486	1.643674E-011	3.146740E-012	0	0.000000E+000
1	4.77942183	3.146740E-012	1.643674E-011	1	0.000000E+000
1	4.77984820	1.643674E-011	3.146740E-012	0	0.000000E+000
1	4.77994424	3.146740E-012	1.643674E-011	1	0.000000E+000
1	4.78015717	1.643674E-011	3.146740E-012	0	0.000000E+000
1	4.78020506	3.146740E-012	1.643674E-011	1	0.000000E+000
1	4.78120418	1.643674E-011	3.146740E-012	0	0.000000E+000
1	4.78143811	3.146740E-012	1.643674E-011	1	0.000000E+000
1	4.78159409	1.643674E-011	3.146740E-012	0	0.000000E+000
1	4.78177635	3.146740E-012	1.643674E-011	1	0.000000E+000
1	4.78186488	1.643674E-011	3.146740E-012	0	0.000000E+000
1	4.78188122	3.146740E-012	1.643674E-011	1	0.000000E+000
1	4.78209077	1.643674E-011	3.146740E-012	0	0.000000E+000
1	4.78214425	3.146740E-012	1.643674E-011	1	0.000000E+000
1	4.78239823	1.643674E-011	3.146740E-012	0	0.000000E+000
1	4.78242594	3.146740E-012	1.643674E-011	1	0.000000E+000
1	4.78272685	1.643674E-011	3.146740E-012	0	0.000000E+000
1	4.78275406	3.146740E-012	1.643674E-011	1	0.000000E+000
1	4.78363896	1.643674E-011	3.146740E-012	0	0.000000E+000
1	4.78366258	3.146740E-012	1.643674E-011	1	0.000000E+000
1	4.78424184	1.643674E-011	3.146740E-012	0	0.000000E+000
1	4.78512173	3.146740E-012	1.643674E-011	1	0.000000E+000
1	4.78538119	1.643674E-011	3.146740E-012	0	0.000000E+000
1	4.78540886	3.146740E-012	1.643674E-011	1	0.000000E+000
1	4.78541620	1.643674E-011	3.146740E-012	0	0.000000E+000
1	4.78544908	3.146740E-012	1.643674E-011	1	0.000000E+000
1	4.78811236	1.643674E-011	3.146740E-012	0	0.000000E+000
1	4.78822532	3.146740E-012	1.643674E-011	1	0.000000E+000
1	4.78836512	1.643674E-011	3.146740E-012	0	0.000000E+000
1	4.78839226	3.146740E-012	1.643674E-011	1	0.000000E+000
1	4.78839811	1.643674E-011	3.146740E-012	0	0.000000E+000
1	4.79214206	3.146740E-012	1.643674E-011	1	0.000000E+000
1	4.79328366	1.643674E-011	3.146740E-012	0	0.000000E+000
1	4.79393961	3.146740E-012	1.643674E-011	1	0.000000E+000
1	4.79433678	1.643674E-011	3.146740E-012	0	0.000000E+000
1	4.79437290	3.146740E-012	1.643674E-011	1	0.000000E+000
1	4.79465251	1.643674E-011	3.146740E-012	0	0.000000E+000
1	4.79470007	3.146740E-012	1.643674E-011	1	0.000000E+000
1	4.79573639	1.643674E-011	3.146740E-012	0	0.000000E+000
1	4.79575828	3.146740E-012	1.643674E-011	1	0.000000E+000
1	4.79599198	1.643674E-011	3.146740E-012	0	0.000000E+000
1	4.79602681	3.146740E-012	1.643674E-011	1	0.000000E+000
1	4.79721502	1.643674E-011	3.146740E-012	0	0.000000E+000
1	4.79754543	3.146740E-012	1.643674E-011	1	0.000000E+000
1	4.79788252	1.643674E-011	3.146740E-012	0	0.000000E+000
1	4.79819271	3.146740E-012	1.643674E-011	1	0.000000E+000
1	4.79844553	1.643674E-011	3.146740E-012	0	0.000000E+000
1	4.79871962	3.146740E-012	1.643674E-011	1	0.000000E+000
1	4.79899481	1.643674E-011	3.146740E-012	0	0.000000E+000
1	4.79915676	3.146740E-012	1.643674E-011	1	0.000000E+000
1	4.79917229	1.643674E-011	3.146740E-012	0	0.000000E+000
1	4.79969272	3.146740E-012	1.643674E-011	1	0.000000E+000
1	4.79989782	1.643674E-011	3.146740E-012	0	0.000000E+000
1	4.80005632	3.146740E-012	1.643674E-011	1	0.000000E+000
1	4.80026079	1.643674E-011	3.146740E-012	0	0.000000E+000
1	4.80295415	3.146740E-012	1.643674E-011	1	0.000000E+000
1	4.80366701	1.643674E-011	3.146740E-012	0	0.000000E+000
1	4.80551992	3.146740E-012	1.643674E-011	1	0.000000E+000
1	4.80583401	1.643674E-011	3.146740E-012	0	0.000000E+000
1	4.80653263	3.146740E-012	1.643674E-011	1	0.000000E+000
1	4.80674025	1.643674E-011	3.146740E-012	0	0.000000E+000
1	4.80677038	3.146740E-012	1.643674E-011	1	0.000000E+000
1	4.80717811	1.643674E-011	3.146740E-012	0	0.000000E+000
1	4.80735177	3.146740E-012	1.643674E-011	1	0.000000E+000
1	4.80756648	1.643674E-011	3.146740E-012	0	0.000000E+000
1	4.80792339	3.146740E-012	1.643674E-011	1	0.000000E+000
1	4.80805682	1.643674E-011	3.146740E-012	0	0.000000E+000
1	4.80924745	3.146740E-012	1.643674E-011	1	0.000000E+000
1	4.80945886	1.643674E-011	3.146740E-012	0	0.000000E+000
1	4.80952319	3.146740E-012	1.643674E-011	1	0.000000E+000
1	4.80954890	1.643674E-011	3.146740E-012	0	0.000000E+000
1	4.80979611	3.146740E-012	1.643674E-011	1	0.000000E+000
1	4.81011926	1.643674E-011	3.146740E-012	0	0.000000E+000
1	4.81016555	3.146740E-012	1.643674E-011	1	0.000000E+000
1	4.81038313	1.643674E-011	3.146740E-012	0	0.000000E+000
1	4.81061744	3.146740E-012	1.643674E-011	1	0.000000E+000
1	4.81101668	1.643674E-011	3.146740E-012	0	0.000000E+000
1	4.81124061	3.146740E-012	1.643674E-011	1	0.000000E+000
1	4.81133402	1.643674E-011	3.146740E-012	0	0.000000E+000
1	4.81270840	3.146740E-012	1.643674E-011	1	0.000000E+000
1	4.81454763	1.643674E-011	3.146740E-012	0	0.000000E+000
1	4.81469428	3.146740E-012	1.643674E-011	1	0.000000E+000
1	4.81541532	1.643674E-011	3.146740E-012	0	0.000000E+000
1	4.81583532	3.146740E-012	1.643674E-011	1	0.000000E+000
1	4.81587740	1.643674E-011	3.146740E-012	0	0.000000E+000
1	4.81616882	3.146740E-012	1.643674E-011	1	0.000000E+000
1	4.81655416	1.643674E-011	3.146740E-012	0	0.000000E+000
1	4.81713687	3.146740E-012	1.643674E-011	1	0.000000E+000
1	4.81729981	1.643674E-011	3.146740E-012	0	0.000000E+000
1	4.82068653	3.146740E-012	1.643674E-011	1	0.000000E+000
1	4.82075971	1.643674E-011	3.146740E-012	0	0.000000E+000
1	4.82083812	3.146740E-012	1.643674E-011	1	0.000000E+000
1	4.82151984	1.643674E-011	3.146740E-012	0	0.000000E+000
1	4.82181598	3.146740E-012	1.643674E-011	1	0.000000E+000
1	4.82243044	1.643674E-011	3.146740E-012	0	0.000000E+000
1	4.82482635	3.146740E-012	1.643674E-011	1	0.000000E+000
1	4.82521869	1.643674E-011	3.146740E-012	0	0.000000E+000
1	4.82524930	3.146740E-012	1.643674E-011	1	0.000000E+000
1	4.82540709	1.643674E-011	3.146740E-012	0	0.000000E+000
1	4.82659125	3.146740E-012	1.643674E-011	1	0.000000E+000
1	4.82703161	1.643674E-011	3.146740E-012	0	0.000000E+000
1	4.82761067	3.146740E-012	1.643674E-011	1	0.000000E+000
1	4.82810324	1.643674E-011	3.146740E-012	0	0.000000E+000
1	4.82810841	3.146740E-012	1.643674E-011	1	0.000000E+000
1	4.82865949	1.643674E-011	3.146740E-012	0	0.000000E+000
1	4.82899120	3.146740E-012	1.643674E-011	1	0.000000E+000
1	4.82973530	1.643674E-011	3.146740E-012	0	0.000000E+000
1	4.83004682	3.146740E-012	1.643674E-011	1	0.000000E+000
1	4.83035721	1.643674E-011	3.146740E-012	0	0.000000E+000
1	4.83418220	3.146740E-012	1.643674E-011	1	0.000000E+000
1	4.83432174	1.643674E-011	3.146740E-012	0	0.000000E+000
1	4.83434633	3.146740E-012	1.643674E-011	1	0.000000E+000
1	4.83446040	1.643674E-011	3.146740E-012	0	0.000000E+000
1	4.83450658	3.146740E-012	1.643674E-011	1	0.000000E+000
1	4.83483106	1.643674E-011	3.146740E-012	0	0.000000E+000
1	4.83485703	3.146740E-012	1.643674E-011	1	0.000000E+000
1	4.83488777	1.643674E-011	3.146740E-012	0	0.000000E+000
1	4.83621928	3.146740E-012	1.643674E-011	1	0.000000E+000
1	4.83684648	1.643674E-011	3.146740E-012	0	0.000000E+000
1	4.83785576	3.146740E-012	1.643674E-011	1	0.000000E+000
1	4.83806512	1.643674E-011	3.146740E-012	0	0.000000E+000
1	4.83948214	3.146740E-012	1.643674E-011	1	0.000000E+000
1	4.83973199	1.643674E-011	3.146740E-012	0	0.000000E+000
1	4.83979469	3.146740E-012	1.643674E-011	1	0.000000E+000
1	4.83986268	1.643674E-011	3.146740E-012	0	0.000000E+000
1	4.83988221	3.146740E-012	1.643674E-011	1	0.000000E+000
1	4.84010317	1.643674E-011	3.146740E-012	0	0.000000E+000
1	4.84011588	3.146740E-012	1.643674E-011	1	0.000000E+000
1	4.84018393	1.643674E-011	3.146740E-012	0	0.000000E+000
1	4.84020702	3.146740E-012	1.643674E-011	1	0.000000E+000
1	4.84099323	1.643674E-011	3.146740E-012	0	0.000000E+000
1	4.84100898	3.146740E-012	1.643674E-011	1	0.000000E+000
1	4.84165149	1.643674E-011	3.146740E-012	0	0.000000E+000
1	4.84169358	3.146740E-012	1.643674E-011	1	0.000000E+000
1	4.84210392	1.643674E-011	3.146740E-012	0	0.000000E+000
1	4.84340567	3.146740E-012	1.643674E-011	1	0.000000E+000
1	4.84355169	1.643674E-011	3.146740E-012	0	0.000000E+000
1	4.84402947	3.146740E-012	1.643674E-011	1	0.000000E+000
1	4.84403828	1.643674E-011	3.146740E-012	0	0.000000E+000
1	4.84407712	3.146740E-012	1.643674E-011	1	0.000000E+000
1	4.84485207	1.643674E-011	3.146740E-012	0	0.000000E+000
1	4.84527824	3.146740E-012	1.643674E-011	1	0.000000E+000
1	4.84597717	1.643674E-011	3.146740E-012	0	0.000000E+000
1	4.84599409	3.146740E-012	1.643674E-011	1	0.000000E+000
1	4.84690628	1.643674E-011	3.146740E-012	0	0.000000E+000
1	4.84692399	3.146740E-012	1.643674E-011	1	0.000000E+000
1	4.84730406	1.643674E-011	3.146740E-012	0	0.000000E+000
1	4.84875114	3.146740E-012	1.643674E-011	1	0.000000E+000
1	4.84880259	1.643674E-011	3.146740E-012	0	0.000000E+000
1	4.84901503	3.146740E-012	1.643674E-011	1	0.000000E+000
1	4.84909690	1.643674E-011	3.146740E-012	0	0.000000E+000
1	4.85017170	3.146740E-012	1.643674E-011	1	0.000000E+000
1	4.85047796	1.643674E-011	3.146740E-012	0	0.000000E+000
1	4.85172551	3.146740E-012	1.643674E-011	1	0.000000E+000
1	4.85200179	1.643674E-011	3.146740E-012	0	0.000000E+000
1	4.85201218	3.146740E-012	1.643674E-011	1	0.000000E+000
1	4.85257564	1.643674E-011	3.146740E-012	0	0.000000E+000
1	4.85605654	3.146740E-012	1.643674E-011	1	0.000000E+000
1	4.85622606	1.643674E-011	3.146740E-012	0	0.000000E+000
1	4.85748120	3.146740E-012	1.643674E-011	1	0.000000E+000
1	4.85761095	1.643674E-011	3.146740E-012	0	0.000000E+000
1	4.85821200	3.146740E-012	1.643674E-011	1	0.000000E+000
1	4.85840462	1.643674E-011	3.146740E-012	0	0.000000E+000
1	4.85974437	3.146740E-012	1.643674E-011	1	0.000000E+000
1	4.86040094	1.643674E-011	3.146740E-012	0	0.000000E+000
1	4.86083113	3.146740E-012	1.643674E-011	1	0.000000E+000
1	4.86248235	1.643674E-011	3.146740E-012	0	0.000000E+000
1	4.86257160	3.146740E-012	1.643674E-011	1	0.000000E+000
1	4.86301765	1.643674E-011	3.146740E-012	0	0.000000E+000
1	4.86304429	3.146740E-012	1.643674E-011	1	0.000000E+000
1	4.86366318	1.643674E-011	3.146740E-012	0	0.000000E+000
1	4.86371413	3.146740E-012	1.643674E-011	1	0.000000E+000
1	4.86389344	1.643674E-011	3.146740E-012	0	0.000000E+000
1	4.86390365	3.146740E-012	1.643674E-011	1	0.000000E+000
1	4.86442442	1.643674E-011	3.146740E-012	0	0.000000E+000
1	4.87067361	3.146740E-012	1.643674E-011	1	0.000000E+000
1	4.87166042	1.643674E-011	3.146740E-012	0	0.000000E+000
1	4.87168657	3.146740E-012	1.643674E-011	1	0.000000E+000
1	4.87259482	1.643674E-011	3.146740E-012	0	0.000000E+000
1	4.87261031	3.146740E-012	1.643674E-011	1	0.000000E+000
1	4.87322422	1.643674E-011	3.146740E-012	0	0.000000E+000
1	4.87322872	3.146740E-012	1.643674E-011	1	0.000000E+000
1	4.87334378	1.643674E-011	3.146740E-012	0	0.000000E+000
1	4.87341046	3.146740E-012	1.643674E-011	1	0.000000E+000
1	4.87345706	1.643674E-011	3.146740E-012	0	0.000000E+000
1	4.87535303	3.146740E-012	1.643674E-011	1	0.000000E+000
1	4.87614437	1.643674E-011	3.146740E-012	0	0.000000E+000
1	4.87630056	3.146740E-012	1.643674E-011	1	0.000000E+000
1	4.87819325	1.643674E-011	3.146740E-012	0	0.000000E+000
1	4.87824031	3.146740E-012	1.643674E-011	1	0.000000E+000
1	4.87850889	1.643674E-011	3.146740E-012	0	0.000000E+000
1	4.87957132	3.146740E-012	1.643674E-011	1	0.000000E+000
1	4.87973237	1.643674E-011	3.146740E-012	0	0.000000E+000
1	4.88012138	3.146740E-012	1.643674E-011	1	0.000000E+000
1	4.88025640	1.643674E-011	3.146740E-012	0	0.000000E+000
1	4.88096072	3.146740E-012	1.643674E-011	1	0.000000E+000
1	4.88159374	1.643674E-011	3.146740E-012	0	0.000000E+000
1	4.88160815	3.146740E-012	1.643674E-011	1	0.000000E+000
1	4.88191184	1.643674E-011	3.146740E-012	0	0.000000E+000
1	4.88192704	3.146740E-012	1.643674E-011	1	0.000000E+000
1	4.88195844	1.643674E-011	3.146740E-012	0	0.000000E+000
1	4.88198728	3.146740E-012	1.643674E-011	1	0.000000E+000
1	4.88458676	1.643674E-011	3.146740E-012	0	0.000000E+000
1	4.88513615	3.146740E-012	1.643674E-011	1	0.000000E+000
1	4.88589835	1.643674E-011	3.146740E-012	0	0.000000E+000
1	4.88663748	3.146740E-012	1.643674E-011	1	0.000000E+000
1	4.88692150	1.643674E-011	3.146740E-012	0	0.000000E+000
1	4.88714498	3.146740E-012	1.643674E-011	1	0.000000E+000
1	4.88755230	1.643674E-011	3.146740E-012	0	0.000000E+000
1	4.88827433	3.146740E-012	1.643674E-011	1	0.000000E+000
1	4.88863353	1.643674E-011	3.146740E-012	0	0.000000E+000
1	4.89220992	3.146740E-012	1.643674E-011	1	0.000000E+000
1	4.89246471	1.643674E-011	3.146740E-012	0	0.000000E+000
1	4.89282304	3.146740E-012	1.643674E-011	1	0.000000E+000
1	4.89312369	1.643674E-011	3.146740E-012	0	0.000000E+000
1	4.89368793	3.146740E-012	1.643674E-011	1	0.000000E+000
1	4.89371926	1.643674E-011	3.146740E-012	0	0.000000E+000
1	4.89514608	3.146740E-012	1.643674E-011	1	0.000000E+000
1	4.89532221	1.643674E-011	3.146740E-012	0	0.000000E+000
1	4.89537635	3.146740E-012	1.643674E-011	1	0.000000E+000
1	4.89541409	1.643674E-011	3.146740E-012	0	0.000000E+000
1	4.89544441	3.146740E-012	1.643674E-011	1	0.000000E+000
1	4.89589091	1.643674E-011	3.146740E-012	0	0.000000E+000
1	4.89649610	3.146740E-012	1.643674E-011	1	0.000000E+000
1	4.89714711	1.643674E-011	3.146740E-012	0	0.000000E+000
1	4.89719075	3.146740E-012	1.643674E-011	1	0.000000E+000
1	4.89760120	1.643674E-011	3.146740E-012	0	0.000000E+000
1	4.90090550	3.146740E-012	1.643674E-011	1	0.000000E+000
1	4.90108266	1.643674E-011	3.146740E-012	0	0.000000E+000
1	4.90321890	3.146740E-012	1.643674E-011	1	0.000000E+000
1	4.90362227	1.643674E-011	3.146740E-012	0	0.000000E+000
1	4.90543518	3.146740E-012	1.643674E-011	1	0.000000E+000
1	4.90594991	1.643674E-011	3.146740E-012	0	0.000000E+000
1	4.90998488	3.146740E-012	1.643674E-011	1	0.000000E+000
1	4.91069054	1.643674E-011	3.146740E-012	0	0.000000E+000
1	4.91127008	3.146740E-012	1.643674E-011	1	0.000000E+000
1	4.91140802	1.643674E-011	3.146740E-012	0	0.000000E+000
1	4.91149873	3.146740E-012	1.643674E-011	1	0.000000E+000
1	4.91159285	1.643674E-011	3.146740E-012	0	0.000000E+000
1	4.91163388	3.146740E-012	1.643674E-011	1	0.000000E+000
1	4.91173781	1.643674E-011	3.146740E-012	0	0.000000E+000
1	4.91258966	3.146740E-012	1.643674E-011	1	0.000000E+000
1	4.91261040	1.643674E-011	3.146740E-012	0	0.000000E+000
1	4.91275107	3.146740E-012	1.643674E-011	1	0.000000E+000
1	4.91330012	1.643674E-011	3.146740E-012	0	0.000000E+000
1	4.91594140	3.146740E-012	1.643674E-011	1	0.000000E+000
1	4.91628859	1.643674E-011	3.146740E-012	0	0.000000E+000
1	4.91630988	3.146740E-012	1.643674E-011	1	0.000000E+000
1	4.91657675	1.643674E-011	3.146740E-012	0	0.000000E+000
1	4.92060737	3.146740E-012	1.643674E-011	1	0.000000E+000
1	4.92138434	1.643674E-011	3.146740E-012	0	0.000000E+000
1	4.92208748	3.146740E-012	1.643674E-011	1	0.000000E+000
1	4.92243232	1.643674E-011	3.146740E-012	0	0.000000E+000
1	4.92265744	3.146740E-012	1.643674E-011	1	0.000000E+000
1	4.92266330	1.643674E-011	3.146740E-012	0	0.000000E+000
1	4.92272335	3.146740E-012	1.643674E-011	1	0.000000E+000
1	4.92282886	1.643674E-011	3.146740E-012	0	0.000000E+000
1	4.92292858	3.146740E-012	1.643674E-011	1	0.000000E+000
1	4.92308976	1.643674E-011	3.146740E-012	0	0.000000E+000
1	4.92314763	3.146740E-012	1.643674E-011	1	0.000000E+000
1	4.92356776	1.643674E-011	3.146740E-012	0	0.000000E+000
1	4.92360225	3.146740E-012	1.643674E-011	1	0.000000E+000
1	4.92381577	1.643674E-011	3.146740E-012	0	0.000000E+000
1	4.92733125	3.146740E-012	1.643674E-011	1	0.000000E+000
1	4.92847805	1.643674E-011	3.146740E-012	0	0.000000E+000
1	4.92874260	3.146740E-012	1.643674E-011	1	0.000000E+000
1	4.92919269	1.643674E-011	3.146740E-012	0	0.000000E+000
1	4.93013422	3.146740E-012	1.643674E-011	1	0.000000E+000
1	4.93044809	1.643674E-011	3.146740E-012	0	0.000000E+000
1	4.93082018	3.146740E-012	1.643674E-011	1	0.000000E+000
1	4.93129070	1.643674E-011	3.146740E-012	0	0.000000E+000
1	4.93131765	3.146740E-012	1.643674E-011	1	0.000000E+000
1	4.93203487	1.643674E-011	3.146740E-012	0	0.000000E+000
1	4.93205536	3.146740E-012	1.643674E-011	1	0.000000E+000
1	4.93218349	1.643674E-011	3.146740E-012	0	0.000000E+000
1	4.93221517	3.146740E-012	1.643674E-011	1	0.000000E+000
1	4.93273752	1.643674E-011	3.146740E-012	0	0.000000E+000
1	4.93437260	3.146740E-012	1.643674E-011	1	0.000000E+000
1	4.93456897	1.643674E-011	3.146740E-012	0	0.000000E+000
1	4.93459639	3.146740E-012	1.643674E-011	1	0.000000E+000
1	4.93496764	1.643674E-011	3.146740E-012	0	0.000000E+000
1	4.93798550	3.146740E-012	1.643674E-011	1	0.000000E+000
1	4.93823400	1.643674E-011	3.146740E-012	0	0.000000E+000
1	4.93898990	3.146740E-012	1.643674E-011	1	0.000000E+000
1	4.93939476	1.643674E-011	3.146740E-012	0	0.000000E+000
1	4.94057978	3.146740E-012	1.643674E-011	1	0.000000E+000
1	4.94072298	1.643674E-011	3.146740E-012	0	0.000000E+000
1	4.94147060	3.146740E-012	1.643674E-011	1	0.000000E+000
1	4.94148517	1.643674E-011	3.146740E-012	0	0.000000E+000
1	4.94181315	3.146740E-012	1.643674E-011	1	0.000000E+000
1	4.94184581	1.643674E-011	3.146740E-012	0	0.000000E+000
1	4.94223731	3.146740E-012	1.643674E-011	1	0.000000E+000
1	4.94249655	1.643674E-011	3.146740E-012	0	0.000000E+000
1	4.94284603	3.146740E-012	1.643674E-011	1	0.000000E+000
1	4.94399740	1.643674E-011	3.146740E-012	0	0.000000E+000
1	4.94453878	3.146740E-012	1.643674E-011	1	0.000000E+000
1	4.94467396	1.643674E-011	3.146740E-012	0	0.000000E+000
1	4.94560557	3.146740E-012	1.643674E-011	1	0.000000E+000
1	4.94573906	1.643674E-011	3.146740E-012	0	0.000000E+000
1	4.94576829	3.146740E-012	1.643674E-011	1	0.000000E+000
1	4.94583964	1.643674E-011	3.146740E-012	0	0.000000E+000
1	4.94586820	3.146740E-012	1.643674E-011	1	0.000000E+000
1	4.94593695	1.643674E-011	3.146740E-012	0	0.000000E+000
1	4.94851577	3.146740E-012	1.643674E-011	1	0.000000E+000
1	4.94854494	1.643674E-011	3.146740E-012	0	0.000000E+000
1	4.94876077	3.146740E-012	1.643674E-011	1	0.000000E+000
1	4.94886601	1.643674E-011	3.146740E-012	0	0.000000E+000
1	4.94888646	3.146740E-012	1.643674E-011	1	0.000000E+000
1	4.94891543	1.643674E-011	3.146740E-012	0	0.000000E+000
1	4.95046178	3.146740E-012	1.643674E-011	1	0.000000E+000
1	4.95063280	1.643674E-011	3.146740E-012	0	0.000000E+000
1	4.95217927	3.146740E-012	1.643674E-011	1	0.000000E+000
1	4.95222916	1.643674E-011	3.146740E-012	0	0.000000E+000
1	4.95637389	3.146740E-012	1.643674E-011	1	0.000000E+000
1	4.95680362	1.643674E-011	3.146740E-012	0	0.000000E+000
1	4.95769586	3.146740E-012	1.643674E-011	1	0.000000E+000
1	4.95775420	1.643674E-011	3.146740E-012	0	0.000000E+000
1	4.95776457	3.146740E-012	1.643674E-011	1	0.000000E+000
1	4.95792876	1.643674E-011	3.146740E-012	0	0.000000E+000
1	4.95796380	3.146740E-012	1.643674E-011	1	0.000000E+000
1	4.95806426	1.643674E-011	3.146740E-012	0	0.000000E+000
1	4.95884495	3.146740E-012	1.643674E-011	1	0.000000E+000
1	4.95887896	1.643674E-011	3.146740E-012	0	0.000000E+000
1	4.95891777	3.146740E-012	1.643674E-011	1	0.000000E+000
1	4.95897684	1.643674E-011	3.146740E-012	0	0.000000E+000
1	4.96112636	3.146740E-012	1.643674E-011	1	0.000000E+000
1	4.96133045	1.643674E-011	3.146740E-012	0	0.000000E+000
1	4.96133533	3.146740E-012	1.643674E-011	1	0.000000E+000
1	4.96143966	1.643674E-011	3.146740E-012	0	0.000000E+000
1	4.96218009	3.146740E-012	1.643674E-011	1	0.000000E+000
1	4.96244712	1.643674E-011	3.146740E-012	0	0.000000E+000
1	4.96277096	3.146740E-012	1.643674E-011	1	0.000000E+000
1	4.96397963	1.643674E-011	3.146740E-012	0	0.000000E+000
1	4.96412859	3.146740E-012	1.643674E-011	1	0.000000E+000
1	4.96425351	1.643674E-011	3.146740E-012	0	0.000000E+000
1	4.96630611	3.146740E-012	1.643674E-011	1	0.000000E+000
1	4.96649861	1.643674E-011	3.146740E-012	0	0.000000E+000
1	4.96651206	3.146740E-012	1.643674E-011	1	0.000000E+000
1	4.96665397	1.643674E-011	3.146740E-012	0	0.000000E+000
1	4.96856880	3.146740E-012	1.643674E-011	1	0.000000E+000
1	4.96902470	1.643674E-011	3.146740E-012	0	0.000000E+000
1	4.97143169	3.146740E-012	1.643674E-011	1	0.000000E+000
1	4.97160975	1.643674E-011	3.146740E-012	0	0.000000E+000
1	4.97161951	3.146740E-012	1.643674E-011	1	0.000000E+000
1	4.97171744	1.643674E-011	3.146740E-012	0	0.000000E+000
1	4.97178860	3.146740E-012	1.643674E-011	1	0.000000E+000
1	4.97183092	1.643674E-011	3.146740E-012	0	0.000000E+000
1	4.97185613	3.146740E-012	1.643674E-011	1	0.000000E+000
1	4.97209156	1.643674E-011	3.146740E-012	0	0.000000E+000
1	4.97761929	3.146740E-012	1.643674E-011	1	0.000000E+000
1	4.97827032	1.643674E-011	3.146740E-012	0	0.000000E+000
1	4.97953333	3.146740E-012	1.643674E-011	1	0.000000E+000
1	4.97958537	1.643674E-011	3.146740E-012	0	0.000000E+000
1	4.98037032	3.146740E-012	1.643674E-011	1	0.000000E+000
1	4.98090172	1.643674E-011	3.146740E-012	0	0.000000E+000
1	4.98185171	3.146740E-012	1.643674E-011	1	0.000000E+000
1	4.98223875	1.643674E-011	3.146740E-012	0	0.000000E+000
1	4.98254189	3.146740E-012	1.643674E-011	1	0.000000E+000
1	4.98391317	1.643674E-011	3.146740E-012	0	0.000000E+000
1	4.98427251	3.146740E-012	1.643674E-011	1	0.000000E+000
1	4.98434220	1.643674E-011	3.146740E-012	0	0.000000E+000
1	4.98438472	3.146740E-012	1.643674E-011	1	0.000000E+000
1	4.98455332	1.643674E-011	3.146740E-012	0	0.000000E+000
1	4.98456460	3.146740E-012	1.643674E-011	1	0.000000E+000
1	4.98480084	1.643674E-011	3.146740E-012	0	0.000000E+000
1	4.98586482	3.146740E-012	1.643674E-011	1	0.000000E+000
1	4.98620542	1.643674E-011	3.146740E-012	0	0.000000E+000
1	4.99146518	3.146740E-012	1.643674E-011	1	0.000000E+000
1	4.99149242	1.643674E-011	3.146740E-012	0	0.000000E+000
1	4.99682778	3.146740E-012	1.643674E-011	1	0.000000E+000
1	4.99786148	1.643674E-011	3.146740E-012	0	0.000000E+000
1	4.99839820	3.146740E-012	1.643674E-011	1	0.000000E+000
1	4.99896101	1.643674E-011	3.146740E-012	0	0.000000E+000
1	5.00067164	3.146740E-012	1.643674E-011	1	0.000000E+000
1	5.00104014	1.643674E-011	3.146740E-012	0	0.000000E+000
1	5.00106526	3.146740E-012	1.643674E-011	1	0.000000E+000
1	5.00179351	1.643674E-011	3.146740E-012	0	0.000000E+000
1	5.00188616	3.146740E-012	1.643674E-011	1	0.000000E+000
1	5.00223030	1.643674E-011	3.146740E-012	0	0.000000E+000
1	5.00256908	3.146740E-012	1.643674E-011	1	0.000000E+000
1	5.00373418	1.643674E-011	3.146740E-012	0	0.000000E+000
1	5.00392502	3.146740E-012	1.643674E-011	1	0.000000E+000
1	5.00396229	1.643674E-011	3.146740E-012	0	0.000000E+000
1	5.00456054	3.146740E-012	1.643674E-011	1	0.000000E+000
1	5.00575455	1.643674E-011	3.146740E-012	0	0.000000E+000
1	5.00576031	3.146740E-012	1.643674E-011	1	0.000000E+000
1	5.00634472	1.643674E-011	3.146740E-012	0	0.000000E+000
1	5.00635307	3.146740E-012	1.643674E-011	1	0.000000E+000
1	5.00677236	1.643674E-011	3.146740E-012	0	0.000000E+000
1	5.01143934	3.146740E-012	1.643674E-011	1	0.000000E+000
1	5.01151489	1.643674E-011	3.146740E-012	0	0.000000E+000
1	5.01304533	3.146740E-012	1.643674E-011	1	0.000000E+000
1	5.01348812	1.643674E-011	3.146740E-012	0	0.000000E+000
1	5.01624110	3.146740E-012	1.643674E-011	1	0.000000E+000
1	5.01628131	1.643674E-011	3.146740E-012	0	0.000000E+000
1	5.01762861	3.146740E-012	1.643674E-011	1	0.000000E+000
1	5.01793526	1.643674E-011	3.146740E-012	0	0.000000E+000
1	5.01795770	3.146740E-012	1.643674E-011	1	0.000000E+000
1	5.01801272	1.643674E-011	3.146740E-012	0	0.000000E+000
1	5.01822936	3.146740E-012	1.643674E-011	1	0.000000E+000
1	5.01875510	1.643674E-011	3.146740E-012	0	0.000000E+000
1	5.02013631	3.146740E-012	1.643674E-011	1	0.000000E+000
1	5.02052281	1.643674E-011	3.146740E-012	0	0.000000E+000
1	5.02368671	3.146740E-012	1.643674E-011	1	0.000000E+000
1	5.02413993	1.643674E-011	3.146740E-012	0	0.000000E+000
1	5.02415196	3.146740E-012	1.643674E-011	1	0.000000E+000
1	5.02508726	1.643674E-011	3.146740E-012	0	0.000000E+000
1	5.02586714	3.146740E-012	1.643674E-011	1	0.000000E+000
1	5.02591706	1.643674E-011	3.146740E-012	0	0.000000E+000
1	5.02593077	3.146740E-012	1.643674E-011	1	0.000000E+000
1	5.02614623	1.643674E-011	3.146740E-012	0	0.000000E+000
1	5.02615650	3.146740E-012	1.643674E-011	1	0.000000E+000
1	5.02650515	1.643674E-011	3.146740E-012	0	0.000000E+000
1	5.02652256	3.146740E-012	1.643674E-011	1	0.000000E+000
1	5.02703072	1.643674E-011	3.146740E-012	0	0.000000E+000
1	5.02704648	3.146740E-012	1.643674E-011	1	0.000000E+000
1	5.02707959	1.643674E-011	3.146740E-012	0	0.000000E+000
1	5.02710947	3.146740E-012	1.643674E-011	1	0.000000E+000
1	5.02726167	1.643674E-011	3.146740E-012	0	0.000000E+000
1	5.02879352	3.146740E-012	1.643674E-011	1	0.000000E+000
1	5.02918834	1.643674E-011	3.146740E-012	0	0.000000E+000
1	5.02920179	3.146740E-012	1.643674E-011	1	0.000000E+000
1	5.02922715	1.643674E-011	3.146740E-012	0	0.000000E+000
1	5.03072150	3.146740E-012	1.643674E-011	1	0.000000E+000
1	5.03079319	1.643674E-011	3.146740E-012	0	0.000000E+000
1	5.03132673	3.146740E-012	1.643674E-011	1	0.000000E+000
1	5.03136520	1.643674E-011	3.146740E-012	0	0.000000E+000
1	5.03233711	3.146740E-012	1.643674E-011	1	0.000000E+000
1	5.03250282	1.643674E-011	3.146740E-012	0	0.000000E+000
1	5.03354138	3.146740E-012	1.643674E-011	1	0.000000E+000
1	5.03366072	1.643674E-011	3.146740E-012	0	0.000000E+000
1	5.03367945	3.146740E-012	1.643674E-011	1	0.000000E+000
1	5.03371623	1.643674E-011	3.146740E-012	0	0.000000E+000
1	5.03374082	3.146740E-012	1.643674E-011	1	0.000000E+000
1	5.03397858	1.643674E-011	3.146740E-012	0	0.000000E+000
1	5.03561209	3.146740E-012	1.643674E-011	1	0.000000E+000
1	5.03592699	1.643674E-011	3.146740E-012	0	0.000000E+000
1	5.03612145	3.146740E-012	1.643674E-011	1	0.000000E+000
1	5.03615735	1.643674E-011	3.146740E-012	0	0.000000E+000
1	5.03618366	3.146740E-012	1.643674E-011	1	0.000000E+000
1	5.03667018	1.643674E-011	3.146740E-012	0	0.000000E+000
1	5.03692036	3.146740E-012	1.643674E-011	1	0.000000E+000
1	5.03776717	1.643674E-011	3.146740E-012	0	0.000000E+000
1	5.03778243	3.146740E-012	1.643674E-011	1	0.000000E+000
1	5.03782497	1.643674E-011	3.146740E-012	0	0.000000E+000
1	5.03800332	3.146740E-012	1.643674E-011	1	0.000000E+000
1	5.03806118	1.643674E-011	3.146740E-012	0	0.000000E+000
1	5.03871159	3.146740E-012	1.643674E-011	1	0.000000E+000
1	5.03894542	1.643674E-011	3.146740E-012	0	0.000000E+000
1	5.03918758	3.146740E-012	1.643674E-011	1	0.000000E+000
1	5.03937683	1.643674E-011	3.146740E-012	0	0.000000E+000
1	5.03939051	3.146740E-012	1.643674E-011	1	0.000000E+000
1	5.03952946	1.643674E-011	3.146740E-012	0	0.000000E+000
1	5.04027296	3.146740E-012	1.643674E-011	1	0.000000E+000
1	5.04077786	1.643674E-011	3.146740E-012	0	0.000000E+000
1	5.04080474	3.146740E-012	1.643674E-011	1	0.000000E+000
1	5.04100371	1.643674E-011	3.146740E-012	0	0.000000E+000
1	5.04103145	3.146740E-012	1.643674E-011	1	0.000000E+000
1	5.04334191	1.643674E-011	3.146740E-012	0	0.000000E+000
1	5.04336893	3.146740E-012	1.643674E-011	1	0.000000E+000
1	5.04348779	1.643674E-011	3.146740E-012	0	0.000000E+000
1	5.04351524	3.146740E-012	1.643674E-011	1	0.000000E+000
1	5.04362123	1.643674E-011	3.146740E-012	0	0.000000E+000
1	5.04507103	3.146740E-012	1.643674E-011	1	0.000000E+000
1	5.04595532	1.643674E-011	3.146740E-012	0	0.000000E+000
1	5.04597990	3.146740E-012	1.643674E-011	1	0.000000E+000
1	5.04784608	1.643674E-011	3.146740E-012	0	0.000000E+000
1	5.04787401	3.146740E-012	1.643674E-011	1	0.000000E+000
1	5.04916797	1.643674E-011	3.146740E-012	0	0.000000E+000
1	5.04919216	3.146740E-012	1.643674E-011	1	0.000000E+000
1	5.05048773	1.643674E-011	3.146740E-012	0	0.000000E+000
1	5.05052691	3.146740E-012	1.643674E-011	1	0.000000E+000
1	5.05117073	1.643674E-011	3.146740E-012	0	0.000000E+000
1	5.05250539	3.146740E-012	1.643674E-011	1	0.000000E+000
1	5.05262907	1.643674E-011	3.146740E-012	0	0.000000E+000
1	5.05487087	3.146740E-012	1.643674E-011	1	0.000000E+000
1	5.05495168	1.643674E-011	3.146740E-012	0	0.000000E+000
1	5.05583136	3.146740E-012	1.643674E-011	1	0.000000E+000
1	5.05591685	1.643674E-011	3.146740E-012	0	0.000000E+000
1	5.05594032	3.146740E-012	1.643674E-011	1	0.000000E+000
1	5.05739909	1.643674E-011	3.146740E-012	0	0.000000E+000
1	5.05741429	3.146740E-012	1.643674E-011	1	0.000000E+000
1	5.05781003	1.643674E-011	3.146740E-012	0	0.000000E+000
1	5.05785084	3.146740E-012	1.643674E-011	1	0.000000E+000
1	5.05841151	1.643674E-011	3.146740E-012	0	0.000000E+000
1	5.05854901	3.146740E-012	1.643674E-011	1	0.000000E+000
1	5.05884795	1.643674E-011	3.146740E-012	0	0.000000E+000
1	5.06055199	3.146740E-012	1.643674E-011	1	0.000000E+000
1	5.06140935	1.643674E-011	3.146740E-012	0	0.000000E+000
1	5.06144014	3.146740E-012	1.643674E-011	1	0.000000E+000
1	5.06161269	1.643674E-011	3.146740E-012	0	0.000000E+000
1	5.06252874	3.146740E-012	1.643674E-011	1	0.000000E+000
1	5.06255537	1.643674E-011	3.146740E-012	0	0.000000E+000
1	5.06322116	3.146740E-012	1.643674E-011	1	0.000000E+000
1	5.06333201	1.643674E-011	3.146740E-012	0	0.000000E+000
1	5.06394468	3.146740E-012	1.643674E-011	1	0.000000E+000
1	5.06404168	1.643674E-011	3.146740E-012	0	0.000000E+000
1	5.06405089	3.146740E-012	1.643674E-011	1	0.000000E+000
1	5.06411040	1.643674E-011	3.146740E-012	0	0.000000E+000
1	5.06491888	3.146740E-012	1.643674E-011	1	0.000000E+000
1	5.06525745	1.643674E-011	3.146740E-012	0	0.000000E+000
1	5.06622444	3.146740E-012	1.643674E-011	1	0.000000E+000
1	5.06701388	1.643674E-011	3.146740E-012	0	0.000000E+000
1	5.06826797	3.146740E-012	1.643674E-011	1	0.000000E+000
1	5.06880236	1.643674E-011	3.146740E-012	0	0.000000E+000
1	5.06884597	3.146740E-012	1.643674E-011	1	0.000000E+000
1	5.06912505	1.643674E-011	3.146740E-012	0	0.000000E+000
1	5.06914860	3.146740E-012	1.643674E-011	1	0.000000E+000
1	5.07002077	1.643674E-011	3.146740E-012	0	0.000000E+000
1	5.07004203	3.146740E-012	1.643674E-011	1	0.000000E+000
1	5.07014886	1.643674E-011	3.146740E-012	0	0.000000E+000
1	5.07413766	3.146740E-012	1.643674E-011	1	0.000000E+000
1	5.07436176	1.643674E-011	3.146740E-012	0	0.000000E+000
1	5.07448594	3.146740E-012	1.643674E-011	1	0.000000E+000
1	5.07462201	1.643674E-011	3.146740E-012	0	0.000000E+000
1	5.07747464	3.146740E-012	1.643674E-011	1	0.000000E+000
1	5.07910498	1.643674E-011	3.146740E-012	0	0.000000E+000
1	5.08028392	3.146740E-012	1.643674E-011	1	0.000000E+000
1	5.08030852	1.643674E-011	3.146740E-012	0	0.000000E+000
1	5.08095997	3.146740E-012	1.643674E-011	1	0.000000E+000
1	5.08185966	1.643674E-011	3.146740E-012	0	0.000000E+000
1	5.08189881	3.146740E-012	1.643674E-011	1	0.000000E+000
1	5.08218968	1.643674E-011	3.146740E-012	0	0.000000E+000
1	5.08287125	3.146740E-012	1.643674E-011	1	0.000000E+000
1	5.08297442	1.643674E-011	3.146740E-012	0	0.000000E+000
1	5.08300207	3.146740E-012	1.643674E-011	1	0.000000E+000
1	5.08310325	1.643674E-011	3.146740E-012	0	0.000000E+000
1	5.08420934	3.146740E-012	1.643674E-011	1	0.000000E+000
1	5.08466071	1.643674E-011	3.146740E-012	0	0.000000E+000
1	5.08589228	3.146740E-012	1.643674E-011	1	0.000000E+000
1	5.08603535	1.643674E-011	3.146740E-012	0	0.000000E+000
1	5.08659749	3.146740E-012	1.643674E-011	1	0.000000E+000
1	5.08691308	1.643674E-011	3.146740E-012	0	0.000000E+000
1	14.99127824	2.798925E-012	1.608892E-011	1	0.000000E+000
1	14.99141004	1.608892E-011	2.798925E-012	0	0.000000E+000
1	14.99175124	2.798925E-012	1.608892E-011	1	0.000000E+000
1	14.99179041	1.608892E-011	2.798925E-012	0	0.000000E+000
1	14.99218834	2.798925E-012	1.608892E-011	1	0.000000E+000
1	14.99232236	1.608892E-011	2.798925E-012	0	0.000000E+000
1	14.99516976	2.798925E-012	1.608892E-011	1	0.000000E+000
1	14.99533705	1.608892E-011	2.798925E-012	0	0.000000E+000
1	14.99542241	2.798925E-012	1.608892E-011	1	0.000000E+000
1	14.99568754	1.608892E-011	2.798925E-012	0	0.000000E+000
1	14.99570204	2.798925E-012	1.608892E-011	1	0.000000E+000
1	14.99622127	1.608892E-011	2.798925E-012	0	0.000000E+000
1	14.99627763	2.798925E-012	1.608892E-011	1	0.000000E+000
1	14.99630265	1.608892E-011	2.798925E-012	0	0.000000E+000
1	14.99662731	2.798925E-012	1.608892E-011	1	0.000000E+000
1	14.99663762	1.608892E-011	2.798925E-012	0	0.000000E+000
1	14.99802221	2.798925E-012	1.608892E-011	1	0.000000E+000
1	14.99832102	1.608892E-011	2.798925E-012	0	0.000000E+000
1	14.99834206	2.798925E-012	1.608892E-011	1	0.000000E+000
1	14.99847081	1.608892E-011	2.798925E-012	0	0.000000E+000
1	14.99856510	2.798925E-012	1.608892E-011	1	0.000000E+000
1	14.99878101	1.608892E-011	2.798925E-012	0	0.000000E+000
1	14.99880547	2.798925E-012	1.608892E-011	1	0.000000E+000
1	14.99964393	1.608892E-011	2.798925E-012	0	0.000000E+000
1	14.99979498	2.798925E-012	1.608892E-011	1	0.000000E+000
1	15.00072670	1.608892E-011	2.798925E-012	0	0.000000E+000
1	15.00083730	2.798925E-012	1.608892E-011	1	0.000000E+000
1	15.00123718	1.608892E-011	2.798925E-012	0	0.000000E+000
1	15.00166533	2.798925E-012	1.608892E-011	1	0.000000E+000
1	15.00263993	1.608892E-011	2.798925E-012	0	0.000000E+000
1	15.00460110	2.798925E-012	1.608892E-011	1	0.000000E+000
1	15.00480994	1.608892E-011	2.798925E-012	0	0.000000E+000
1	15.00494229	2.798925E-012	1.608892E-011	1	0.000000E+000
1	15.00500354	1.608892E-011	2.798925E-012	0	0.000000E+000
1	15.00501858	2.798925E-012	1.608892E-011	1	0.000000E+000
1	15.00539406	1.608892E-011	2.798925E-012	0	0.000000E+000
1	15.00544673	2.798925E-012	1.608892E-011	1	0.000000E+000
1	15.00629345	1.608892E-011	2.798925E-012	0	0.000000E+000
1	15.00837742	2.798925E-012	1.608892E-011	1	0.000000E+000
1	15.00862926	1.608892E-011	2.798925E-012	0	0.000000E+000
1	15.00997585	2.798925E-012	1.608892E-011	1	0.000000E+000
1	15.01000609	1.608892E-011	2.798925E-012	0	0.000000E+000
1	15.01216251	2.798925E-012	1.608892E-011	1	0.000000E+000
1	15.01242135	1.608892E-011	2.798925E-012	0	0.000000E+000
1	15.01243295	2.798925E-012	1.608892E-011	1	0.000000E+000
1	15.01323619	1.608892E-011	2.798925E-012	0	0.000000E+000
1	15.01915407	2.798925E-012	1.608892E-011	1	0.000000E+000
1	15.01940754	1.608892E-011	2.798925E-012	0	0.000000E+000
1	15.01946515	2.798925E-012	1.608892E-011	1	0.000000E+000
1	15.01979606	1.608892E-011	2.798925E-012	0	0.000000E+000
1	15.01983170	2.798925E-012	1.608892E-011	1	0.000000E+000
1	15.01992268	1.608892E-011	2.798925E-012	0	0.000000E+000
1	15.01994951	2.798925E-012	1.608892E-011	1	0.000000E+000
1	15.02017241	1.608892E-011	2.798925E-012	0	0.000000E+000
1	15.02021101	2.798925E-012	1.608892E-011	1	0.000000E+000
1	15.02040604	1.608892E-011	2.798925E-012	0	0.000000E+000
1	15.02040984	2.798925E-012	1.608892E-011	1	0.000000E+000
1	15.02069094	1.608892E-011	2.798925E-012	0	0.000000E+000
1	15.02125695	2.798925E-012	1.608892E-011	1	0.000000E+000
1	15.02130178	1.608892E-011	2.798925E-012	0	0.000000E+000
1	15.02132103	2.798925E-012	1.608892E-011	1	0.000000E+000
1	15.02139685	1.608892E-011	2.798925E-012	0	0.000000E+000
1	15.02142593	2.798925E-012	1.608892E-011	1	0.000000E+000
1	15.02348007	1.608892E-011	2.798925E-012	0	0.000000E+000
1	15.02358718	2.798925E-012	1.608892E-011	1	0.000000E+000
1	15.02364952	1.608892E-011	2.798925E-012	0	0.000000E+000
1	15.02415653	2.798925E-012	1.608892E-011	1	0.000000E+000
1	15.02418074	1.608892E-011	2.798925E-012	0	0.000000E+000
1	15.02475864	2.798925E-012	1.608892E-011	1	0.000000E+000
1	15.02507478	1.608892E-011	2.798925E-012	0	0.000000E+000
1	15.02539242	2.798925E-012	1.608892E-011	1	0.000000E+000
1	15.02559060	1.608892E-011	2.798925E-012	0	0.000000E+000
1	15.02701195	2.798925E-012	1.608892E-011	1	0.000000E+000
1	15.02817847	1.608892E-011	2.798925E-012	0	0.000000E+000
1	15.02821496	2.798925E-012	1.608892E-011	1	0.000000E+000
1	15.02880882	1.608892E-011	2.798925E-012	0	0.000000E+000
1	15.02906382	2.798925E-012	1.608892E-011	1	0.000000E+000
1	15.02956448	1.608892E-011	2.798925E-012	0	0.000000E+000
1	15.02958345	2.798925E-012	1.608892E-011	1	0.000000E+000
1	15.03018279	1.608892E-011	2.798925E-012	0	0.000000E+000
1	15.03035271	2.798925E-012	1.608892E-011	1	0.000000E+000
1	15.03071678	1.608892E-011	2.798925E-012	0	0.000000E+000
1	15.03072769	2.798925E-012	1.608892E-011	1	0.000000E+000
1	15.03116517	1.608892E-011	2.798925E-012	0	0.000000E+000
1	15.03119037	2.798925E-012	1.608892E-011	1	0.000000E+000
1	15.03153503	1.608892E-011	2.798925E-012	0	0.000000E+000
1	15.03302997	2.798925E-012	1.608892E-011	1	0.000000E+000
1	15.03335587	1.608892E-011	2.798925E-012	0	0.000000E+000
1	15.03337947	2.798925E-012	1.608892E-011	1	0.000000E+000
1	15.03348974	1.608892E-011	2.798925E-012	0	0.000000E+000
1	15.03559707	2.798925E-012	1.608892E-011	1	0.000000E+000
1	15.03604553	1.608892E-011	2.798925E-012	0	0.000000E+000
1	15.03755999	2.798925E-012	1.608892E-011	1	0.000000E+000
1	15.03798881	1.608892E-011	2.798925E-012	0	0.000000E+000
1	15.03850874	2.798925E-012	1.608892E-011	1	0.000000E+000
1	15.03857396	1.608892E-011	2.798925E-012	0	0.000000E+000
1	15.03932528	2.798925E-012	1.608892E-011	1	0.000000E+000
1	15.03953305	1.608892E-011	2.798925E-012	0	0.000000E+000
1	15.03955276	2.798925E-012	1.608892E-011	1	0.000000E+000
1	15.03966803	1.608892E-011	2.798925E-012	0	0.000000E+000
1	15.04036719	2.798925E-012	1.608892E-011	1	0.000000E+000
1	15.04044299	1.608892E-011	2.798925E-012	0	0.000000E+000
1	15.04077326	2.798925E-012	1.608892E-011	1	0.000000E+000
1	15.04096290	1.608892E-011	2.798925E-012	0	0.000000E+000
1	15.04157610	2.798925E-012	1.608892E-011	1	0.000000E+000
1	15.04160051	1.608892E-011	2.798925E-012	0	0.000000E+000
1	15.04163013	2.798925E-012	1.608892E-011	1	0.000000E+000
1	15.04188014	1.608892E-011	2.798925E-012	0	0.000000E+000
1	15.04325314	2.798925E-012	1.608892E-011	1	0.000000E+000
1	15.04350095	1.608892E-011	2.798925E-012	0	0.000000E+000
1	15.04461340	2.798925E-012	1.608892E-011	1	0.000000E+000
1	15.04471166	1.608892E-011	2.798925E-012	0	0.000000E+000
1	15.04528903	2.798925E-012	1.608892E-011	1	0.000000E+000
1	15.04541683	1.608892E-011	2.798925E-012	0	0.000000E+000
1	15.04627528	2.798925E-012	1.608892E-011	1	0.000000E+000
1	15.04654797	1.608892E-011	2.798925E-012	0	0.000000E+000
1	15.04696328	2.798925E-012	1.608892E-011	1	0.000000E+000
1	15.04721666	1.608892E-011	2.798925E-012	0	0.000000E+000
1	15.04741376	2.798925E-012	1.608892E-011	1	0.000000E+000
1	15.04755099	1.608892E-011	2.798925E-012	0	0.000000E+000
1	15.04821864	2.798925E-012	1.608892E-011	1	0.000000E+000
1	15.04824774	1.608892E-011	2.798925E-012	0	0.000000E+000
1	15.04827650	2.798925E-012	1.608892E-011	1	0.000000E+000
1	15.04842546	1.608892E-011	2.798925E-012	0	0.000000E+000
1	15.04900279	2.798925E-012	1.608892E-011	1	0.000000E+000
1	15.04931995	1.608892E-011	2.798925E-012	0	0.000000E+000
1	15.04935451	2.798925E-012	1.608892E-011	1	0.000000E+000
1	15.04946080	1.608892E-011	2.798925E-012	0	0.000000E+000
1	15.04947396	2.798925E-012	1.608892E-011	1	0.000000E+000
1	15.04955572	1.608892E-011	2.798925E-012	0	0.000000E+000
1	15.05044496	2.798925E-012	1.608892E-011	1	0.000000E+000
1	15.05103864	1.608892E-011	2.798925E-012	0	0.000000E+000
1	15.05107364	2.798925E-012	1.608892E-011	1	0.000000E+000
1	15.05124417	1.608892E-011	2.798925E-012	0	0.000000E+000
1	15.05252319	2.798925E-012	1.608892E-011	1	0.000000E+000
1	15.05290321	1.608892E-011	2.798925E-012	0	0.000000E+000
1	15.05334011	2.798925E-012	1.608892E-011	1	0.000000E+000
1	15.05379205	1.608892E-011	2.798925E-012	0	0.000000E+000
1	15.05392590	2.798925E-012	1.608892E-011	1	0.000000E+000
1	15.05398331	1.608892E-011	2.798925E-012	0	0.000000E+000
1	15.05527617	2.798925E-012	1.608892E-011	1	0.000000E+000
1	15.05574501	1.608892E-011	2.798925E-012	0	0.000000E+000
1	15.05737883	2.798925E-012	1.608892E-011	1	0.000000E+000
1	15.05774778	1.608892E-011	2.798925E-012	0	0.000000E+000
1	15.05941797	2.798925E-012	1.608892E-011	1	0.000000E+000
1	15.05943318	1.608892E-011	2.798925E-012	0	0.000000E+000
1	15.06084004	2.798925E-012	1.608892E-011	1	0.000000E+000
1	15.06296403	1.608892E-011	2.798925E-012	0	0.000000E+000
1	15.06642062	2.798925E-012	1.608892E-011	1	0.000000E+000
1	15.06695371	1.608892E-011	2.798925E-012	0	0.000000E+000
1	15.06846350	2.798925E-012	1.608892E-011	1	0.000000E+000
1	15.06890160	1.608892E-011	2.798925E-012	0	0.000000E+000
1	15.06894968	2.798925E-012	1.608892E-011	1	0.000000E+000
1	15.06968436	1.608892E-011	2.798925E-012	0	0.000000E+000
1	15.06973513	2.798925E-012	1.608892E-011	1	0.000000E+000
1	15.06988285	1.608892E-011	2.798925E-012	0	0.000000E+000
1	15.06990664	2.798925E-012	1.608892E-011	1	0.000000E+000
1	15.07073885	1.608892E-011	2.798925E-012	0	0.000000E+000
1	15.07180209	2.798925E-012	1.608892E-011	1	0.000000E+000
1	15.07370686	1.608892E-011	2.798925E-012	0	0.000000E+000
1	15.07410198	2.798925E-012	1.608892E-011	1	0.000000E+000
1	15.07436667	1.608892E-011	2.798925E-012	0	0.000000E+000
1	15.07439399	2.798925E-012	1.608892E-011	1	0.000000E+000
1	15.07453671	1.608892E-011	2.798925E-012	0	0.000000E+000
1	15.07454303	2.798925E-012	1.608892E-011	1	0.000000E+000
1	15.07473243	1.608892E-011	2.798925E-012	0	0.000000E+000
1	15.07612364	2.798925E-012	1.608892E-011	1	0.000000E+000
1	15.07632594	1.608892E-011	2.798925E-012	0	0.000000E+000
1	15.07739743	2.798925E-012	1.608892E-011	1	0.000000E+000
1	15.07762244	1.608892E-011	2.798925E-012	0	0.000000E+000
1	15.07763661	2.798925E-012	1.608892E-011	1	0.000000E+000
1	15.07780089	1.608892E-011	2.798925E-012	0	0.000000E+000
1	15.08081181	2.798925E-012	1.608892E-011	1	0.000000E+000
1	15.08109102	1.608892E-011	2.798925E-012	0	0.000000E+000
1	15.08137171	2.798925E-012	1.608892E-011	1	0.000000E+000
1	15.08139762	1.608892E-011	2.798925E-012	0	0.000000E+000
1	15.08148578	2.798925E-012	1.608892E-011	1	0.000000E+000
1	15.08189899	1.608892E-011	2.798925E-012	0	0.000000E+000
1	15.09793326	2.798925E-012	1.608892E-011	1	0.000000E+000
1	15.09795986	1.608892E-011	2.798925E-012	0	0.000000E+000
1	15.10046269	2.798925E-012	1.608892E-011	1	0.000000E+000
1	15.10078093	1.608892E-011	2.798925E-012	0	0.000000E+000
1	15.10087954	2.798925E-012	1.608892E-011	1	0.000000E+000
1	15.10104239	1.608892E-011	2.798925E-012	0	0.000000E+000
1	15.10106906	2.798925E-012	1.608892E-011	1	0.000000E+000
1	15.10138270	1.608892E-011	2.798925E-012	0	0.000000E+000
1	15.10140342	2.798925E-012	1.608892E-011	1	0.000000E+000
1	15.10233004	1.608892E-011	2.798925E-012	0	0.000000E+000
1	15.10339248	2.798925E-012	1.608892E-011	1	0.000000E+000
1	15.10448569	1.608892E-011	2.798925E-012	0	0.000000E+000
1	15.10726721	2.798925E-012	1.608892E-011	1	0.000000E+000
1	15.10741586	1.608892E-011	2.798925E-012	0	0.000000E+000
1	15.10830199	2.798925E-012	1.608892E-011	1	0.000000E+000
1	15.10867648	1.608892E-011	2.798925E-012	0	0.000000E+000
1	15.10869561	2.798925E-012	1.608892E-011	1	0.000000E+000
1	15.10875906	1.608892E-011	2.798925E-012	0	0.000000E+000
1	15.10877586	2.798925E-012	1.608892E-011	1	0.000000E+000
1	15.11001534	1.608892E-011	2.798925E-012	0	0.000000E+000
1	15.11004407	2.798925E-012	1.608892E-011	1	0.000000E+000
1	15.11031719	1.608892E-011	2.798925E-012	0	0.000000E+000
1	15.11052845	2.798925E-012	1.608892E-011	1	0.000000E+000
1	15.11098827	1.608892E-011	2.798925E-012	0	0.000000E+000
1	15.11099261	2.798925E-012	1.608892E-011	1	0.000000E+000
1	15.11120726	1.608892E-011	2.798925E-012	0	0.000000E+000
1	15.11133253	2.798925E-012	1.608892E-011	1	0.000000E+000
1	15.11172929	1.608892E-011	2.798925E-012	0	0.000000E+000
1	15.11220788	2.798925E-012	1.608892E-011	1	0.000000E+000
1	15.11248127	1.608892E-011	2.798925E-012	0	0.000000E+000
1	15.11384957	2.798925E-012	1.608892E-011	1	0.000000E+000
1	15.11400143	1.608892E-011	2.798925E-012	0	0.000000E+000
1	15.11521046	2.798925E-012	1.608892E-011	1	0.000000E+000
1	15.11522755	1.608892E-011	2.798925E-012	0	0.000000E+000
1	15.11525863	2.798925E-012	1.608892E-011	1	0.000000E+000
1	15.11603703	1.608892E-011	2.798925E-012	0	0.000000E+000
1	15.11659353	2.798925E-012	1.608892E-011	1	0.000000E+000
1	15.11702227	1.608892E-011	2.798925E-012	0	0.000000E+000
1	15.12150564	2.798925E-012	1.608892E-011	1	0.000000E+000
1	15.12156166	1.608892E-011	2.798925E-012	0	0.000000E+000
1	15.12271008	2.798925E-012	1.608892E-011	1	0.000000E+000
1	15.12320876	1.608892E-011	2.798925E-012	0	0.000000E+000
1	15.12474893	2.798925E-012	1.608892E-011	1	0.000000E+000
1	15.12539069	1.608892E-011	2.798925E-012	0	0.000000E+000
1	15.12643776	2.798925E-012	1.608892E-011	1	0.000000E+000
1	15.12694438	1.608892E-011	2.798925E-012	0	0.000000E+000
1	15.12696550	2.798925E-012	1.608892E-011	1	0.000000E+000
1	15.12697184	1.608892E-011	2.798925E-012	0	0.000000E+000
1	15.12745614	2.798925E-012	1.608892E-011	1	0.000000E+000
1	15.12754341	1.608892E-011	2.798925E-012	0	0.000000E+000
1	15.12923279	2.798925E-012	1.608892E-011	1	0.000000E+000
1	15.12972958	1.608892E-011	2.798925E-012	0	0.000000E+000
1	15.12996506	2.798925E-012	1.608892E-011	1	0.000000E+000
1	15.13043855	1.608892E-011	2.798925E-012	0	0.000000E+000
1	15.13383693	2.798925E-012	1.608892E-011	1	0.000000E+000
1	15.13438435	1.608892E-011	2.798925E-012	0	0.000000E+000
1	15.13441143	2.798925E-012	1.608892E-011	1	0.000000E+000
1	15.13480063	1.608892E-011	2.798925E-012	0	0.000000E+000
1	15.13482805	2.798925E-012	1.608892E-011	1	0.000000E+000
1	15.13544111	1.608892E-011	2.798925E-012	0	0.000000E+000
1	15.13545920	2.798925E-012	1.608892E-011	1	0.000000E+000
1	15.13581499	1.608892E-011	2.798925E-012	0	0.000000E+000
1	15.13615001	2.798925E-012	1.608892E-011	1	0.000000E+000
1	15.13759658	1.608892E-011	2.798925E-012	0	0.000000E+000
1	15.13846587	2.798925E-012	1.608892E-011	1	0.000000E+000
1	15.13862903	1.608892E-011	2.798925E-012	0	0.000000E+000
1	15.13864021	2.798925E-012	1.608892E-011	1	0.000000E+000
1	15.13880887	1.608892E-011	2.798925E-012	0	0.000000E+000
1	15.13994758	2.798925E-012	1.608892E-011	1	0.000000E+000
1	15.14029491	1.608892E-011	2.798925E-012	0	0.000000E+000
1	15.14037089	2.798925E-012	1.608892E-011	1	0.000000E+000
1	15.14059230	1.608892E-011	2.798925E-012	0	0.000000E+000
1	15.14238813	2.798925E-012	1.608892E-011	1	0.000000E+000
1	15.14241680	1.608892E-011	2.798925E-012	0	0.000000E+000
1	15.14273744	2.798925E-012	1.608892E-011	1	0.000000E+000
1	15.14301640	1.608892E-011	2.798925E-012	0	0.000000E+000
1	15.14360245	2.798925E-012	1.608892E-011	1	0.000000E+000
1	15.14376966	1.608892E-011	2.798925E-012	0	0.000000E+000
1	15.14377743	2.798925E-012	1.608892E-011	1	0.000000E+000
1	15.14411757	1.608892E-011	2.798925E-012	0	0.000000E+000
1	15.14414175	2.798925E-012	1.608892E-011	1	0.000000E+000
1	15.14426398	1.608892E-011	2.798925E-012	0	0.000000E+000
1	15.14427090	2.798925E-012	1.608892E-011	1	0.000000E+000
1	15.14451212	1.608892E-011	2.798925E-012	0	0.000000E+000
1	15.14454708	2.798925E-012	1.608892E-011	1	0.000000E+000
1	15.14464409	1.608892E-011	2.798925E-012	0	0.000000E+000
1	15.14491100	2.798925E-012	1.608892E-011	1	0.000000E+000
1	15.14543676	1.608892E-011	2.798925E-012	0	0.000000E+000
1	15.14576992	2.798925E-012	1.608892E-011	1	0.000000E+000
1	15.14596410	1.608892E-011	2.798925E-012	0	0.000000E+000
1	15.14597798	2.798925E-012	1.608892E-011	1	0.000000E+000
1	15.14632339	1.608892E-011	2.798925E-012	0	0.000000E+000
1	15.14676009	2.798925E-012	1.608892E-011	1	0.000000E+000
1	15.14694126	1.608892E-011	2.798925E-012	0	0.000000E+000
1	15.14703785	2.798925E-012	1.608892E-011	1	0.000000E+000
1	15.14734723	1.608892E-011	2.798925E-012	0	0.000000E+000
1	15.14741947	2.798925E-012	1.608892E-011	1	0.000000E+000
1	15.14751878	1.608892E-011	2.798925E-012	0	0.000000E+000
1	15.14804464	2.798925E-012	1.608892E-011	1	0.000000E+000
1	15.14911453	1.608892E-011	2.798925E-012	0	0.000000E+000
1	15.14975892	2.798925E-012	1.608892E-011	1	0.000000E+000
1	15.14979539	1.608892E-011	2.798925E-012	0	0.000000E+000
1	15.14995080	2.798925E-012	1.608892E-011	1	0.000000E+000
1	15.14995573	1.608892E-011	2.798925E-012	0	0.000000E+000
1	15.15049854	2.798925E-012	1.608892E-011	1	0.000000E+000
1	15.15144104	1.608892E-011	2.798925E-012	0	0.000000E+000
1	15.15187001	2.798925E-012	1.608892E-011	1	0.000000E+000
1	15.15284463	1.608892E-011	2.798925E-012	0	0.000000E+000
1	15.15288420	2.798925E-012	1.608892E-011	1	0.000000E+000
1	15.15305224	1.608892E-011	2.798925E-012	0	0.000000E+000
1	15.15609909	2.798925E-012	1.608892E-011	1	0.000000E+000
1	15.15669271	1.608892E-011	2.798925E-012	0	0.000000E+000
1	15.15823233	2.798925E-012	1.608892E-011	1	0.000000E+000
1	15.15846593	1.608892E-011	2.798925E-012	0	0.000000E+000
1	15.16124229	2.798925E-012	1.608892E-011	1	0.000000E+000
1	15.16140497	1.608892E-011	2.798925E-012	0	0.000000E+000
1	15.16181583	2.798925E-012	1.608892E-011	1	0.000000E+000
1	15.16197790	1.608892E-011	2.798925E-012	0	0.000000E+000
1	15.16481852	2.798925E-012	1.608892E-011	1	0.000000E+000
1	15.16499375	1.608892E-011	2.798925E-012	0	0.000000E+000
1	15.16696456	2.798925E-012	1.608892E-011	1	0.000000E+000
1	15.16710882	1.608892E-011	2.798925E-012	0	0.000000E+000
1	15.16729366	2.798925E-012	1.608892E-011	1	0.000000E+000
1	15.16747391	1.608892E-011	2.798925E-012	0	0.000000E+000
1	15.16750190	2.798925E-012	1.608892E-011	1	0.000000E+000
1	15.16772292	1.608892E-011	2.798925E-012	0	0.000000E+000
1	15.16788659	2.798925E-012	1.608892E-011	1	0.000000E+000
1	15.16812719	1.608892E-011	2.798925E-012	0	0.000000E+000
1	15.16831768	2.798925E-012	1.608892E-011	1	0.000000E+000
1	15.16880305	1.608892E-011	2.798925E-012	0	0.000000E+000
1	15.16882792	2.798925E-012	1.608892E-011	1	0.000000E+000
1	15.16917073	1.608892E-011	2.798925E-012	0	0.000000E+000
1	15.16919121	2.798925E-012	1.608892E-011	1	0.000000E+000
1	15.16967643	1.608892E-011	2.798925E-012	0	0.000000E+000
1	15.17092274	2.798925E-012	1.608892E-011	1	0.000000E+000
1	15.17119147	1.608892E-011	2.798925E-012	0	0.000000E+000
1	15.17161745	2.798925E-012	1.608892E-011	1	0.000000E+000
1	15.17171100	1.608892E-011	2.798925E-012	0	0.000000E+000
1	15.17173307	2.798925E-012	1.608892E-011	1	0.000000E+000
1	15.17259268	1.608892E-011	2.798925E-012	0	0.000000E+000
1	15.17292768	2.798925E-012	1.608892E-011	1	0.000000E+000
1	15.17325233	1.608892E-011	2.798925E-012	0	0.000000E+000
1	15.17413413	2.798925E-012	1.608892E-011	1	0.000000E+000
1	15.17525709	1.608892E-011	2.798925E-012	0	0.000000E+000
1	15.17604549	2.798925E-012	1.608892E-011	1	0.000000E+000
1	15.17685817	1.608892E-011	2.798925E-012	0	0.000000E+000
1	15.17855244	2.798925E-012	1.608892E-011	1	0.000000E+000
1	15.17904260	1.608892E-011	2.798925E-012	0	0.000000E+000
1	15.18034300	2.798925E-012	1.608892E-011	1	0.000000E+000
1	15.18059594	1.608892E-011	2.798925E-012	0	0.000000E+000
1	15.18064116	2.798925E-012	1.608892E-011	1	0.000000E+000
1	15.18118122	1.608892E-011	2.798925E-012	0	0.000000E+000
1	15.18160566	2.798925E-012	1.608892E-011	1	0.000000E+000
1	15.18272124	1.608892E-011	2.798925E-012	0	0.000000E+000
1	15.18275286	2.798925E-012	1.608892E-011	1	0.000000E+000
1	15.18350134	1.608892E-011	2.798925E-012	0	0.000000E+000
1	15.18353432	2.798925E-012	1.608892E-011	1	0.000000E+000
1	15.18362833	1.608892E-011	2.798925E-012	0	0.000000E+000
1	15.18410407	2.798925E-012	1.608892E-011	1	0.000000E+000
1	15.18492447	1.608892E-011	2.798925E-012	0	0.000000E+000
1	15.18529676	2.798925E-012	1.608892E-011	1	0.000000E+000
1	15.18538089	1.608892E-011	2.798925E-012	0	0.000000E+000
1	15.18540748	2.798925E-012	1.608892E-011	1	0.000000E+000
1	15.18558613	1.608892E-011	2.798925E-012	0	0.000000E+000
1	15.18563398	2.798925E-012	1.608892E-011	1	0.000000E+000
1	15.18579309	1.608892E-011	2.798925E-012	0	0.000000E+000
1	15.18585166	2.798925E-012	1.608892E-011	1	0.000000E+000
1	15.18589265	1.608892E-011	2.798925E-012	0	0.000000E+000
1	15.18685500	2.798925E-012	1.608892E-011	1	0.000000E+000
1	15.18697967	1.608892E-011	2.798925E-012	0	0.000000E+000
1	15.18868468	2.798925E-012	1.608892E-011	1	0.000000E+000
1	15.18905815	1.608892E-011	2.798925E-012	0	0.000000E+000
1	15.18920205	2.798925E-012	1.608892E-011	1	0.000000E+000
1	15.18922111	1.608892E-011	2.798925E-012	0	0.000000E+000
1	15.19216357	2.798925E-012	1.608892E-011	1	0.000000E+000
1	15.19233747	1.608892E-011	2.798925E-012	0	0.000000E+000
1	15.19237098	2.798925E-012	1.608892E-011	1	0.000000E+000
1	15.19240738	1.608892E-011	2.798925E-012	0	0.000000E+000
1	15.19244127	2.798925E-012	1.608892E-011	1	0.000000E+000
1	15.19249284	1.608892E-011	2.798925E-012	0	0.000000E+000
1	15.19336218	2.798925E-012	1.608892E-011	1	0.000000E+000
1	15.19366062	1.608892E-011	2.798925E-012	0	0.000000E+000
1	15.19428066	2.798925E-012	1.608892E-011	1	0.000000E+000
1	15.19465571	1.608892E-011	2.798925E-012	0	0.000000E+000
1	15.19470943	2.798925E-012	1.608892E-011	1	0.000000E+000
1	15.19485428	1.608892E-011	2.798925E-012	0	0.000000E+000
1	15.19539918	2.798925E-012	1.608892E-011	1	0.000000E+000
1	15.19555539	1.608892E-011	2.798925E-012	0	0.000000E+000
1	15.19594771	2.798925E-012	1.608892E-011	1	0.000000E+000
1	15.19619365	1.608892E-011	2.798925E-012	0	0.000000E+000
1	15.19905558	2.798925E-012	1.608892E-011	1	0.000000E+000
1	15.19907676	1.608892E-011	2.798925E-012	0	0.000000E+000
1	15.20058735	2.798925E-012	1.608892E-011	1	0.000000E+000
1	15.20069174	1.608892E-011	2.798925E-012	0	0.000000E+000
1	15.20163539	2.798925E-012	1.608892E-011	1	0.000000E+000
1	15.20197606	1.608892E-011	2.798925E-012	0	0.000000E+000
1	15.20376295	2.798925E-012	1.608892E-011	1	0.000000E+000
1	15.20447122	1.608892E-011	2.798925E-012	0	0.000000E+000
1	15.20573546	2.798925E-012	1.608892E-011	1	0.000000E+000
1	15.20603500	1.608892E-011	2.798925E-012	0	0.000000E+000
1	15.20606169	2.798925E-012	1.608892E-011	1	0.000000E+000
1	15.20656813	1.608892E-011	2.798925E-012	0	0.000000E+000
1	15.20661487	2.798925E-012	1.608892E-011	1	0.000000E+000
1	15.20701818	1.608892E-011	2.798925E-012	0	0.000000E+000
1	15.20719653	2.798925E-012	1.608892E-011	1	0.000000E+000
1	15.20753752	1.608892E-011	2.798925E-012	0	0.000000E+000
1	15.20906584	2.798925E-012	1.608892E-011	1	0.000000E+000
1	15.20921686	1.608892E-011	2.798925E-012	0	0.000000E+000
1	15.20981149	2.798925E-012	1.608892E-011	1	0.000000E+000
1	15.20984972	1.608892E-011	2.798925E-012	0	0.000000E+000
1	15.20985639	2.798925E-012	1.608892E-011	1	0.000000E+000
1	15.20990622	1.608892E-011	2.798925E-012	0	0.000000E+000
1	15.20992543	2.798925E-012	1.608892E-011	1	0.000000E+000
1	15.21038721	1.608892E-011	2.798925E-012	0	0.000000E+000
1	15.21238400	2.798925E-012	1.608892E-011	1	0.000000E+000
1	15.21273986	1.608892E-011	2.798925E-012	0	0.000000E+000
1	15.21276783	2.798925E-012	1.608892E-011	1	0.000000E+000
1	15.21287611	1.608892E-011	2.798925E-012	0	0.000000E+000
1	15.21291481	2.798925E-012	1.608892E-011	1	0.000000E+000
1	15.21308269	1.608892E-011	2.798925E-012	0	0.000000E+000
1	15.21309477	2.798925E-012	1.608892E-011	1	0.000000E+000
1	15.21321096	1.608892E-011	2.798925E-012	0	0.000000E+000
1	15.21330466	2.798925E-012	1.608892E-011	1	0.000000E+000
1	15.21406270	1.608892E-011	2.798925E-012	0	0.000000E+000
1	15.21593203	2.798925E-012	1.608892E-011	1	0.000000E+000
1	15.21680763	1.608892E-011	2.798925E-012	0	0.000000E+000
1	15.21702879	2.798925E-012	1.608892E-011	1	0.000000E+000
1	15.21782673	1.608892E-011	2.798925E-012	0	0.000000E+000
1	15.21841727	2.798925E-012	1.608892E-011	1	0.000000E+000
1	15.21846169	1.608892E-011	2.798925E-012	0	0.000000E+000
1	15.22002406	2.798925E-012	1.608892E-011	1	0.000000E+000
1	15.22047115	1.608892E-011	2.798925E-012	0	0.000000E+000
1	15.22049256	2.798925E-012	1.608892E-011	1	0.000000E+000
1	15.22064684	1.608892E-011	2.798925E-012	0	0.000000E+000
1	15.22068482	2.798925E-012	1.608892E-011	1	0.000000E+000
1	15.22073268	1.608892E-011	2.798925E-012	0	0.000000E+000
1	15.22218979	2.798925E-012	1.608892E-011	1	0.000000E+000
1	15.22259767	1.608892E-011	2.798925E-012	0	0.000000E+000
1	15.22419127	2.798925E-012	1.608892E-011	1	0.000000E+000
1	15.22484070	1.608892E-011	2.798925E-012	0	0.000000E+000
1	15.23034260	2.798925E-012	1.608892E-011	1	0.000000E+000
1	15.23101230	1.608892E-011	2.798925E-012	0	0.000000E+000
1	15.23139390	2.798925E-012	1.608892E-011	1	0.000000E+000
1	15.23157776	1.608892E-011	2.798925E-012	0	0.000000E+000
1	15.23292925	2.798925E-012	1.608892E-011	1	0.000000E+000
1	15.23295737	1.608892E-011	2.798925E-012	0	0.000000E+000
1	15.23391916	2.798925E-012	1.608892E-011	1	0.000000E+000
1	15.23402736	1.608892E-011	2.798925E-012	0	0.000000E+000
1	15.23567799	2.798925E-012	1.608892E-011	1	0.000000E+000
1	15.23586538	1.608892E-011	2.798925E-012	0	0.000000E+000
1	15.23607066	2.798925E-012	1.608892E-011	1	0.000000E+000
1	15.23617173	1.608892E-011	2.798925E-012	0	0.000000E+000
1	15.23620378	2.798925E-012	1.608892E-011	1	0.000000E+000
1	15.23699352	1.608892E-011	2.798925E-012	0	0.000000E+000
1	15.23782427	2.798925E-012	1.608892E-011	1	0.000000E+000
1	15.23797280	1.608892E-011	2.798925E-012	0	0.000000E+000
1	15.23825153	2.798925E-012	1.608892E-011	1	0.000000E+000
1	15.23864386	1.608892E-011	2.798925E-012	0	0.000000E+000
1	15.23953538	2.798925E-012	1.608892E-011	1	0.000000E+000
1	15.24002724	1.608892E-011	2.798925E-012	0	0.000000E+000
1	15.24004606	2.798925E-012	1.608892E-011	1	0.000000E+000
1	15.24009523	1.608892E-011	2.798925E-012	0	0.000000E+000
1	15.24070694	2.798925E-012	1.608892E-011	1	0.000000E+000
1	15.24132730	1.608892E-011	2.798925E-012	0	0.000000E+000
1	15.24146073	2.798925E-012	1.608892E-011	1	0.000000E+000
1	15.24186563	1.608892E-011	2.798925E-012	0	0.000000E+000
1	15.24346387	2.798925E-012	1.608892E-011	1	0.000000E+000
1	15.24437768	1.608892E-011	2.798925E-012	0	0.000000E+000
1	15.24444912	2.798925E-012	1.608892E-011	1	0.000000E+000
1	15.24471740	1.608892E-011	2.798925E-012	0	0.000000E+000
1	15.24490842	2.798925E-012	1.608892E-011	1	0.000000E+000
1	15.24514325	1.608892E-011	2.798925E-012	0	0.000000E+000
1	15.24916604	2.798925E-012	1.608892E-011	1	0.000000E+000
1	15.24928119	1.608892E-011	2.798925E-012	0	0.000000E+000
1	15.24950119	2.798925E-012	1.608892E-011	1	0.000000E+000
1	15.24990532	1.608892E-011	2.798925E-012	0	0.000000E+000
1	15.25285844	2.798925E-012	1.608892E-011	1	0.000000E+000
1	15.25287751	1.608892E-011	2.798925E-012	0	0.000000E+000
1	15.25290276	2.798925E-012	1.608892E-011	1	0.000000E+000
1	15.25303048	1.608892E-011	2.798925E-012	0	0.000000E+000
1	15.25483306	2.798925E-012	1.608892E-011	1	0.000000E+000
1	15.25526515	1.608892E-011	2.798925E-012	0	0.000000E+000
1	15.27779962	2.798925E-012	1.608892E-011	1	0.000000E+000
1	15.27806904	1.608892E-011	2.798925E-012	0	0.000000E+000
1	15.27864786	2.798925E-012	1.608892E-011	1	0.000000E+000
1	15.27883710	1.608892E-011	2.798925E-012	0	0.000000E+000
1	15.27885473	2.798925E-012	1.608892E-011	1	0.000000E+000
1	15.28012224	1.608892E-011	2.798925E-012	0	0.000000E+000
1	15.28195850	2.798925E-012	1.608892E-011	1	0.000000E+000
1	15.28245168	1.608892E-011	2.798925E-012	0	0.000000E+000
1	15.28286613	2.798925E-012	1.608892E-011	1	0.000000E+000
1	15.28290799	1.608892E-011	2.798925E-012	0	0.000000E+000
1	15.28292712	2.798925E-012	1.608892E-011	1	0.000000E+000
1	15.28328175	1.608892E-011	2.798925E-012	0	0.000000E+000
1	15.28392751	2.798925E-012	1.608892E-011	1	0.000000E+000
1	15.28406229	1.608892E-011	2.798925E-012	0	0.000000E+000
1	15.28410026	2.798925E-012	1.608892E-011	1	0.000000E+000
1	15.28429644	1.608892E-011	2.798925E-012	0	0.000000E+000
1	15.28432821	2.798925E-012	1.608892E-011	1	0.000000E+000
1	15.28435767	1.608892E-011	2.798925E-012	0	0.000000E+000
1	15.28525684	2.798925E-012	1.608892E-011	1	0.000000E+000
1	15.28539020	1.608892E-011	2.798925E-012	0	0.000000E+000
1	15.28790833	2.798925E-012	1.608892E-011	1	0.000000E+000
1	15.28911859	1.608892E-011	2.798925E-012	0	0.000000E+000
1	15.28912569	2.798925E-012	1.608892E-011	1	0.000000E+000
1	15.28969704	1.608892E-011	2.798925E-012	0	0.000000E+000
1	15.28975118	2.798925E-012	1.608892E-011	1	0.000000E+000
1	15.28980349	1.608892E-011	2.798925E-012	0	0.000000E+000
1	15.29008490	2.798925E-012	1.608892E-011	1	0.000000E+000
1	15.29041240	1.608892E-011	2.798925E-012	0	0.000000E+000
1	15.29043409	2.798925E-012	1.608892E-011	1	0.000000E+000
1	15.29134506	1.608892E-011	2.798925E-012	0	0.000000E+000
1	15.29254960	2.798925E-012	1.608892E-011	1	0.000000E+000
1	15.29287081	1.608892E-011	2.798925E-012	0	0.000000E+000
1	15.29408405	2.798925E-012	1.608892E-011	1	0.000000E+000
1	15.29425614	1.608892E-011	2.798925E-012	0	0.000000E+000
1	15.29429340	2.798925E-012	1.608892E-011	1	0.000000E+000
1	15.29469880	1.608892E-011	2.798925E-012	0	0.000000E+000
1	15.29576843	2.798925E-012	1.608892E-011	1	0.000000E+000
1	15.29678210	1.608892E-011	2.798925E-012	0	0.000000E+000
1	15.29681008	2.798925E-012	1.608892E-011	1	0.000000E+000
1	15.29738513	1.608892E-011	2.798925E-012	0	0.000000E+000
1	15.29746762	2.798925E-012	1.608892E-011	1	0.000000E+000
1	15.29775444	1.608892E-011	2.798925E-012	0	0.000000E+000
1	15.29897059	2.798925E-012	1.608892E-011	1	0.000000E+000
1	15.29912950	1.608892E-011	2.798925E-012	0	0.000000E+000
1	15.29999365	2.798925E-012	1.608892E-011	1	0.000000E+000
1	15.30179946	1.608892E-011	2.798925E-012	0	0.000000E+000
1	15.30186964	2.798925E-012	1.608892E-011	1	0.000000E+000
1	15.30206404	1.608892E-011	2.798925E-012	0	0.000000E+000
1	15.30207223	2.798925E-012	1.608892E-011	1	0.000000E+000
1	15.30226867	1.608892E-011	2.798925E-012	0	0.000000E+000
1	15.30622788	2.798925E-012	1.608892E-011	1	0.000000E+000
1	15.30637322	1.608892E-011	2.798925E-012	0	0.000000E+000
1	15.30755915	2.798925E-012	1.608892E-011	1	0.000000E+000
1	15.30758710	1.608892E-011	2.798925E-012	0	0.000000E+000
1	15.30973816	2.798925E-012	1.608892E-011	1	0.000000E+000
1	15.31042500	1.608892E-011	2.798925E-012	0	0.000000E+000
1	15.31043933	2.798925E-012	1.608892E-011	1	0.000000E+000
1	15.31092744	1.608892E-011	2.798925E-012	0	0.000000E+000
1	15.31324375	2.798925E-012	1.608892E-011	1	0.000000E+000
1	15.31326567	1.608892E-011	2.798925E-012	0	0.000000E+000
1	15.31336234	2.798925E-012	1.608892E-011	1	0.000000E+000
1	15.31376583	1.608892E-011	2.798925E-012	0	0.000000E+000
1	15.31452586	2.798925E-012	1.608892E-011	1	0.000000E+000
1	15.31510396	1.608892E-011	2.798925E-012	0	0.000000E+000
1	15.31526711	2.798925E-012	1.608892E-011	1	0.000000E+000
1	15.31576545	1.608892E-011	2.798925E-012	0	0.000000E+000
1	15.31684364	2.798925E-012	1.608892E-011	1	0.000000E+000
1	15.31689589	1.608892E-011	2.798925E-012	0	0.000000E+000
1	15.31745828	2.798925E-012	1.608892E-011	1	0.000000E+000
1	15.31786829	1.608892E-011	2.798925E-012	0	0.000000E+000
1	15.31845088	2.798925E-012	1.608892E-011	1	0.000000E+000
1	15.31845961	1.608892E-011	2.798925E-012	0	0.000000E+000
1	15.31850674	2.798925E-012	1.608892E-011	1	0.000000E+000
1	15.31867156	1.608892E-011	2.798925E-012	0	0.000000E+000
1	15.31893737	2.798925E-012	1.608892E-011	1	0.000000E+000
1	15.31908535	1.608892E-011	2.798925E-012	0	0.000000E+000
1	15.31969005	2.798925E-012	1.608892E-011	1	0.000000E+000
1	15.31991400	1.608892E-011	2.798925E-012	0	0.000000E+000
1	15.31993528	2.798925E-012	1.608892E-011	1	0.000000E+000
1	15.32011644	1.608892E-011	2.798925E-012	0	0.000000E+000
1	15.32013733	2.798925E-012	1.608892E-011	1	0.000000E+000
1	15.32016895	1.608892E-011	2.798925E-012	0	0.000000E+000
1	15.32158397	2.798925E-012	1.608892E-011	1	0.000000E+000
1	15.32197996	1.608892E-011	2.798925E-012	0	0.000000E+000
1	15.32199497	2.798925E-012	1.608892E-011	1	0.000000E+000
1	15.32207325	1.608892E-011	2.798925E-012	0	0.000000E+000
1	15.32299132	2.798925E-012	1.608892E-011	1	0.000000E+000
1	15.32445013	1.608892E-011	2.798925E-012	0	0.000000E+000
1	15.32448136	2.798925E-012	1.608892E-011	1	0.000000E+000
1	15.32561403	1.608892E-011	2.798925E-012	0	0.000000E+000
1	15.32565272	2.798925E-012	1.608892E-011	1	0.000000E+000
1	15.32568466	1.608892E-011	2.798925E-012	0	0.000000E+000
1	15.32571200	2.798925E-012	1.608892E-011	1	0.000000E+000
1	15.32613914	1.608892E-011	2.798925E-012	0	0.000000E+000
1	15.32817587	2.798925E-012	1.608892E-011	1	0.000000E+000
1	15.32928832	1.608892E-011	2.798925E-012	0	0.000000E+000
1	15.33219656	2.798925E-012	1.608892E-011	1	0.000000E+000
1	15.33227088	1.608892E-011	2.798925E-012	0	0.000000E+000
1	19.35982754	3.296138E-012	1.658614E-011	1	0.000000E+000
1	19.36003065	1.658614E-011	3.296138E-012	0	0.000000E+000
1	19.36067276	3.296138E-012	1.658614E-011	1	0.000000E+000
1	19.36081682	1.658614E-011	3.296138E-012	0	0.000000E+000
1	19.36087397	3.296138E-012	1.658614E-011	1	0.000000E+000
1	19.36113969	1.658614E-011	3.296138E-012	0	0.000000E+000
1	19.36125491	3.296138E-012	1.658614E-011	1	0.000000E+000
1	19.36136679	1.658614E-011	3.296138E-012	0	0.000000E+000
1	19.36139513	3.296138E-012	1.658614E-011	1	0.000000E+000
1	19.36220867	1.658614E-011	3.296138E-012	0	0.000000E+000
1	19.36245523	3.296138E-012	1.658614E-011	1	0.000000E+000
1	19.36293885	1.658614E-011	3.296138E-012	0	0.000000E+000
1	19.36297423	3.296138E-012	1.658614E-011	1	0.000000E+000
1	19.36311446	1.658614E-011	3.296138E-012	0	0.000000E+000
1	19.36387164	3.296138E-012	1.658614E-011	1	0.000000E+000
1	19.36412409	1.658614E-011	3.296138E-012	0	0.000000E+000
1	19.36594379	3.296138E-012	1.658614E-011	1	0.000000E+000
1	19.36604959	1.658614E-011	3.296138E-012	0	0.000000E+000
1	19.36620007	3.296138E-012	1.658614E-011	1	0.000000E+000
1	19.36631930	1.658614E-011	3.296138E-012	0	0.000000E+000
1	19.36634675	3.296138E-012	1.658614E-011	1	0.000000E+000
1	19.36639772	1.658614E-011	3.296138E-012	0	0.000000E+000
1	19.36720696	3.296138E-012	1.658614E-011	1	0.000000E+000
1	19.36733611	1.658614E-011	3.296138E-012	0	0.000000E+000
1	19.36776864	3.296138E-012	1.658614E-011	1	0.000000E+000
1	19.36811495	1.658614E-011	3.296138E-012	0	0.000000E+000
1	19.36945369	3.296138E-012	1.658614E-011	1	0.000000E+000
1	19.36958061	1.658614E-011	3.296138E-012	0	0.000000E+000
1	19.37000364	3.296138E-012	1.658614E-011	1	0.000000E+000
1	19.37035607	1.658614E-011	3.296138E-012	0	0.000000E+000
1	19.37037584	3.296138E-012	1.658614E-011	1	0.000000E+000
1	19.37044971	1.658614E-011	3.296138E-012	0	0.000000E+000
1	19.37048169	3.296138E-012	1.658614E-011	1	0.000000E+000
1	19.37105744	1.658614E-011	3.296138E-012	0	0.000000E+000
1	19.37109630	3.296138E-012	1.658614E-011	1	0.000000E+000
1	19.37192877	1.658614E-011	3.296138E-012	0	0.000000E+000
1	19.37236973	3.296138E-012	1.658614E-011	1	0.000000E+000
1	19.37245564	1.658614E-011	3.296138E-012	0	0.000000E+000
1	19.37247630	3.296138E-012	1.658614E-011	1	0.000000E+000
1	19.37251238	1.658614E-011	3.296138E-012	0	0.000000E+000
1	19.37405074	3.296138E-012	1.658614E-011	1	0.000000E+000
1	19.37408509	1.658614E-011	3.296138E-012	0	0.000000E+000
1	19.37606161	3.296138E-012	1.658614E-011	1	0.000000E+000
1	19.37629800	1.658614E-011	3.296138E-012	0	0.000000E+000
1	19.37640093	3.296138E-012	1.658614E-011	1	0.000000E+000
1	19.37670604	1.658614E-011	3.296138E-012	0	0.000000E+000
1	19.37779005	3.296138E-012	1.658614E-011	1	0.000000E+000
1	19.37966145	1.658614E-011	3.296138E-012	0	0.000000E+000
1	19.37966983	3.296138E-012	1.658614E-011	1	0.000000E+000
1	19.37986629	1.658614E-011	3.296138E-012	0	0.000000E+000
1	19.37989199	3.296138E-012	1.658614E-011	1	0.000000E+000
1	19.38034308	1.658614E-011	3.296138E-012	0	0.000000E+000
1	19.38189585	3.296138E-012	1.658614E-011	1	0.000000E+000
1	19.38236906	1.658614E-011	3.296138E-012	0	0.000000E+000
1	19.38239540	3.296138E-012	1.658614E-011	1	0.000000E+000
1	19.38301191	1.658614E-011	3.296138E-012	0	0.000000E+000
1	19.38303875	3.296138E-012	1.658614E-011	1	0.000000E+000
1	19.38416993	1.658614E-011	3.296138E-012	0	0.000000E+000
1	19.38518636	3.296138E-012	1.658614E-011	1	0.000000E+000
1	19.38652612	1.658614E-011	3.296138E-012	0	0.000000E+000
1	19.38751942	3.296138E-012	1.658614E-011	1	0.000000E+000
1	19.38792151	1.658614E-011	3.296138E-012	0	0.000000E+000
1	19.38798074	3.296138E-012	1.658614E-011	1	0.000000E+000
1	19.38841148	1.658614E-011	3.296138E-012	0	0.000000E+000
1	19.38932456	3.296138E-012	1.658614E-011	1	0.000000E+000
1	19.38962416	1.658614E-011	3.296138E-012	0	0.000000E+000
1	19.38964964	3.296138E-012	1.658614E-011	1	0.000000E+000
1	19.39098228	1.658614E-011	3.296138E-012	0	0.000000E+000
1	19.39101935	3.296138E-012	1.658614E-011	1	0.000000E+000
1	19.39103850	1.658614E-011	3.296138E-012	0	0.000000E+000
1	19.39107044	3.296138E-012	1.658614E-011	1	0.000000E+000
1	19.39125334	1.658614E-011	3.296138E-012	0	0.000000E+000
1	19.39438964	3.296138E-012	1.658614E-011	1	0.000000E+000
1	19.39539885	1.658614E-011	3.296138E-012	0	0.000000E+000
1	19.39594630	3.296138E-012	1.658614E-011	1	0.000000E+000
1	19.39685900	1.658614E-011	3.296138E-012	0	0.000000E+000
1	19.39688783	3.296138E-012	1.658614E-011	1	0.000000E+000
1	19.39730292	1.658614E-011	3.296138E-012	0	0.000000E+000
1	19.39731841	3.296138E-012	1.658614E-011	1	0.000000E+000
1	19.39735266	1.658614E-011	3.296138E-012	0	0.000000E+000
1	19.39736939	3.296138E-012	1.658614E-011	1	0.000000E+000
1	19.39794745	1.658614E-011	3.296138E-012	0	0.000000E+000
1	19.39798357	3.296138E-012	1.658614E-011	1	0.000000E+000
1	19.39807198	1.658614E-011	3.296138E-012	0	0.000000E+000
1	19.39811852	3.296138E-012	1.658614E-011	1	0.000000E+000
1	19.39826358	1.658614E-011	3.296138E-012	0	0.000000E+000
1	19.39894704	3.296138E-012	1.658614E-011	1	0.000000E+000
1	19.39932791	1.658614E-011	3.296138E-012	0	0.000000E+000
1	19.40024284	3.296138E-012	1.658614E-011	1	0.000000E+000
1	19.40248763	1.658614E-011	3.296138E-012	0	0.000000E+000
1	19.40278886	3.296138E-012	1.658614E-011	1	0.000000E+000
1	19.40298876	1.658614E-011	3.296138E-012	0	0.000000E+000
1	19.40497811	3.296138E-012	1.658614E-011	1	0.000000E+000
1	19.40583345	1.658614E-011	3.296138E-012	0	0.000000E+000
1	19.40584454	3.296138E-012	1.658614E-011	1	0.000000E+000
1	19.40621782	1.658614E-011	3.296138E-012	0	0.000000E+000
1	19.40623445	3.296138E-012	1.658614E-011	1	0.000000E+000
1	19.40652515	1.658614E-011	3.296138E-012	0	0.000000E+000
1	19.40781660	3.296138E-012	1.658614E-011	1	0.000000E+000
1	19.40859958	1.658614E-011	3.296138E-012	0	0.000000E+000
1	19.40861124	3.296138E-012	1.658614E-011	1	0.000000E+000
1	19.40903526	1.658614E-011	3.296138E-012	0	0.000000E+000
1	19.40918143	3.296138E-012	1.658614E-011	1	0.000000E+000
1	19.40938008	1.658614E-011	3.296138E-012	0	0.000000E+000
1	19.41048248	3.296138E-012	1.658614E-011	1	0.000000E+000
1	19.41102222	1.658614E-011	3.296138E-012	0	0.000000E+000
1	19.41411181	3.296138E-012	1.658614E-011	1	0.000000E+000
1	19.41482791	1.658614E-011	3.296138E-012	0	0.000000E+000
1	19.41905662	3.296138E-012	1.658614E-011	1	0.000000E+000
1	19.41909667	1.658614E-011	3.296138E-012	0	0.000000E+000
1	19.41944224	3.296138E-012	1.658614E-011	1	0.000000E+000
1	19.41974796	1.658614E-011	3.296138E-012	0	0.000000E+000
1	19.42170179	3.296138E-012	1.658614E-011	1	0.000000E+000
1	19.42202851	1.658614E-011	3.296138E-012	0	0.000000E+000
1	19.42334294	3.296138E-012	1.658614E-011	1	0.000000E+000
1	19.42365501	1.658614E-011	3.296138E-012	0	0.000000E+000
1	19.42368250	3.296138E-012	1.658614E-011	1	0.000000E+000
1	19.42415554	1.658614E-011	3.296138E-012	0	0.000000E+000
1	19.42455086	3.296138E-012	1.658614E-011	1	0.000000E+000
1	19.42495925	1.658614E-011	3.296138E-012	0	0.000000E+000
1	19.42499593	3.296138E-012	1.658614E-011	1	0.000000E+000
1	19.42541399	1.658614E-011	3.296138E-012	0	0.000000E+000
1	19.42542466	3.296138E-012	1.658614E-011	1	0.000000E+000
1	19.42638949	1.658614E-011	3.296138E-012	0	0.000000E+000
1	19.42661843	3.296138E-012	1.658614E-011	1	0.000000E+000
1	19.42670253	1.658614E-011	3.296138E-012	0	0.000000E+000
1	19.42671523	3.296138E-012	1.658614E-011	1	0.000000E+000
1	19.42686656	1.658614E-011	3.296138E-012	0	0.000000E+000
1	19.42836993	3.296138E-012	1.658614E-011	1	0.000000E+000
1	19.42900033	1.658614E-011	3.296138E-012	0	0.000000E+000
1	19.42901118	3.296138E-012	1.658614E-011	1	0.000000E+000
1	19.42947524	1.658614E-011	3.296138E-012	0	0.000000E+000
1	19.42955588	3.296138E-012	1.658614E-011	1	0.000000E+000
1	19.43033471	1.658614E-011	3.296138E-012	0	0.000000E+000
1	19.43035076	3.296138E-012	1.658614E-011	1	0.000000E+000
1	19.43073482	1.658614E-011	3.296138E-012	0	0.000000E+000
1	19.43076547	3.296138E-012	1.658614E-011	1	0.000000E+000
1	19.43099063	1.658614E-011	3.296138E-012	0	0.000000E+000
1	19.43127160	3.296138E-012	1.658614E-011	1	0.000000E+000
1	19.43211629	1.658614E-011	3.296138E-012	0	0.000000E+000
1	19.43294449	3.296138E-012	1.658614E-011	1	0.000000E+000
1	19.43334583	1.658614E-011	3.296138E-012	0	0.000000E+000
1	19.43661747	3.296138E-012	1.658614E-011	1	0.000000E+000
1	19.43686441	1.658614E-011	3.296138E-012	0	0.000000E+000
1	19.43690595	3.296138E-012	1.658614E-011	1	0.000000E+000
1	19.43705263	1.658614E-011	3.296138E-012	0	0.000000E+000
1	19.43709032	3.296138E-012	1.658614E-011	1	0.000000E+000
1	19.43761694	1.658614E-011	3.296138E-012	0	0.000000E+000
1	19.43778295	3.296138E-012	1.658614E-011	1	0.000000E+000
1	19.43813828	1.658614E-011	3.296138E-012	0	0.000000E+000
1	19.44320379	3.296138E-012	1.658614E-011	1	0.000000E+000
1	19.44413226	1.658614E-011	3.296138E-012	0	0.000000E+000
1	19.44416361	3.296138E-012	1.658614E-011	1	0.000000E+000
1	19.44437229	1.658614E-011	3.296138E-012	0	0.000000E+000
1	19.44440525	3.296138E-012	1.658614E-011	1	0.000000E+000
1	19.44542469	1.658614E-011	3.296138E-012	0	0.000000E+000
1	19.44545786	3.296138E-012	1.658614E-011	1	0.000000E+000
1	19.44549650	1.658614E-011	3.296138E-012	0	0.000000E+000
1	19.44550959	3.296138E-012	1.658614E-011	1	0.000000E+000
1	19.44572689	1.658614E-011	3.296138E-012	0	0.000000E+000
1	19.44641106	3.296138E-012	1.658614E-011	1	0.000000E+000
1	19.44699336	1.658614E-011	3.296138E-012	0	0.000000E+000
1	19.44703038	3.296138E-012	1.658614E-011	1	0.000000E+000
1	19.44710425	1.658614E-011	3.296138E-012	0	0.000000E+000
1	19.44802269	3.296138E-012	1.658614E-011	1	0.000000E+000
1	19.44834038	1.658614E-011	3.296138E-012	0	0.000000E+000
1	19.44839734	3.296138E-012	1.658614E-011	1	0.000000E+000
1	19.44887686	1.658614E-011	3.296138E-012	0	0.000000E+000
1	19.44888612	3.296138E-012	1.658614E-011	1	0.000000E+000
1	19.44907580	1.658614E-011	3.296138E-012	0	0.000000E+000
1	19.44932219	3.296138E-012	1.658614E-011	1	0.000000E+000
1	19.44939422	1.658614E-011	3.296138E-012	0	0.000000E+000
1	19.44940983	3.296138E-012	1.658614E-011	1	0.000000E+000
1	19.44980330	1.658614E-011	3.296138E-012	0	0.000000E+000
1	19.44982539	3.296138E-012	1.658614E-011	1	0.000000E+000
1	19.44988050	1.658614E-011	3.296138E-012	0	0.000000E+000
1	19.44992200	3.296138E-012	1.658614E-011	1	0.000000E+000
1	19.45002285	1.658614E-011	3.296138E-012	0	0.000000E+000
1	19.45007203	3.296138E-012	1.658614E-011	1	0.000000E+000
1	19.45009597	1.658614E-011	3.296138E-012	0	0.000000E+000
1	19.45010933	3.296138E-012	1.658614E-011	1	0.000000E+000
1	19.45087630	1.658614E-011	3.296138E-012	0	0.000000E+000
1	20.49583389	3.015367E-012	1.630537E-011	1	0.000000E+000
1	20.49598835	1.630537E-011	3.015367E-012	0	0.000000E+000
1	20.49648881	3.015367E-012	1.630537E-011	1	0.000000E+000
1	20.49654229	1.630537E-011	3.015367E-012	0	0.000000E+000
1	20.49657348	3.015367E-012	1.630537E-011	1	0.000000E+000
1	20.49663269	1.630537E-011	3.015367E-012	0	0.000000E+000
1	20.49665719	3.015367E-012	1.630537E-011	1	0.000000E+000
1	20.49672162	1.630537E-011	3.015367E-012	0	0.000000E+000
1	20.49675924	3.015367E-012	1.630537E-011	1	0.000000E+000
1	20.49687964	1.630537E-011	3.015367E-012	0	0.000000E+000
1	20.49689515	3.015367E-012	1.630537E-011	1	0.000000E+000
1	20.49767153	1.630537E-011	3.015367E-012	0	0.000000E+000
1	20.50068786	3.015367E-012	1.630537E-011	1	0.000000E+000
1	20.50087905	1.630537E-011	3.015367E-012	0	0.000000E+000
1	20.50180461	3.015367E-012	1.630537E-011	1	0.000000E+000
1	20.50205512	1.630537E-011	3.015367E-012	0	0.000000E+000
1	20.50214578	3.015367E-012	1.630537E-011	1	0.000000E+000
1	20.50220642	1.630537E-011	3.015367E-012	0	0.000000E+000
1	20.50223638	3.015367E-012	1.630537E-011	1	0.000000E+000
1	20.50235601	1.630537E-011	3.015367E-012	0	0.000000E+000
1	20.50260547	3.015367E-012	1.630537E-011	1	0.000000E+000
1	20.50277891	1.630537E-011	3.015367E-012	0	0.000000E+000
1	20.50373496	3.015367E-012	1.630537E-011	1	0.000000E+000
1	20.50379774	1.630537E-011	3.015367E-012	0	0.000000E+000
1	20.50424089	3.015367E-012	1.630537E-011	1	0.000000E+000
1	20.50469540	1.630537E-011	3.015367E-012	0	0.000000E+000
1	20.50558558	3.015367E-012	1.630537E-011	1	0.000000E+000
1	20.50576724	1.630537E-011	3.015367E-012	0	0.000000E+000
1	20.50581165	3.015367E-012	1.630537E-011	1	0.000000E+000
1	20.50599762	1.630537E-011	3.015367E-012	0	0.000000E+000
1	20.50610119	3.015367E-012	1.630537E-011	1	0.000000E+000
1	20.50618226	1.630537E-011	3.015367E-012	0	0.000000E+000
1	20.51196341	3.015367E-012	1.630537E-011	1	0.000000E+000
1	20.51198752	1.630537E-011	3.015367E-012	0	0.000000E+000
1	20.51204254	3.015367E-012	1.630537E-011	1	0.000000E+000
1	20.51225485	1.630537E-011	3.015367E-012	0	0.000000E+000
1	20.51226495	3.015367E-012	1.630537E-011	1	0.000000E+000
1	20.51269102	1.630537E-011	3.015367E-012	0	0.000000E+000
1	20.51271579	3.015367E-012	1.630537E-011	1	0.000000E+000
1	20.51298816	1.630537E-011	3.015367E-012	0	0.000000E+000
1	20.51329825	3.015367E-012	1.630537E-011	1	0.000000E+000
1	20.51349316	1.630537E-011	3.015367E-012	0	0.000000E+000
1	20.51372277	3.015367E-012	1.630537E-011	1	0.000000E+000
1	20.51438132	1.630537E-011	3.015367E-012	0	0.000000E+000
1	20.51710502	3.015367E-012	1.630537E-011	1	0.000000E+000
1	20.51714354	1.630537E-011	3.015367E-012	0	0.000000E+000
1	20.51718367	3.015367E-012	1.630537E-011	1	0.000000E+000
1	20.51723879	1.630537E-011	3.015367E-012	0	0.000000E+000
1	20.51726084	3.015367E-012	1.630537E-011	1	0.000000E+000
1	20.51730043	1.630537E-011	3.015367E-012	0	0.000000E+000
1	20.52183140	3.015367E-012	1.630537E-011	1	0.000000E+000
1	20.52192171	1.630537E-011	3.015367E-012	0	0.000000E+000
1	20.52194971	3.015367E-012	1.630537E-011	1	0.000000E+000
1	20.52213177	1.630537E-011	3.015367E-012	0	0.000000E+000
1	20.52215919	3.015367E-012	1.630537E-011	1	0.000000E+000
1	20.52244357	1.630537E-011	3.015367E-012	0	0.000000E+000
1	20.52249103	3.015367E-012	1.630537E-011	1	0.000000E+000
1	20.52261261	1.630537E-011	3.015367E-012	0	0.000000E+000
1	20.52264037	3.015367E-012	1.630537E-011	1	0.000000E+000
1	20.52371489	1.630537E-011	3.015367E-012	0	0.000000E+000
1	20.52373705	3.015367E-012	1.630537E-011	1	0.000000E+000
1	20.52403589	1.630537E-011	3.015367E-012	0	0.000000E+000
1	20.52528377	3.015367E-012	1.630537E-011	1	0.000000E+000
1	20.52547977	1.630537E-011	3.015367E-012	0	0.000000E+000
1	20.52552289	3.015367E-012	1.630537E-011	1	0.000000E+000
1	20.52608941	1.630537E-011	3.015367E-012	0	0.000000E+000
1	20.52618532	3.015367E-012	1.630537E-011	1	0.000000E+000
1	20.52636094	1.630537E-011	3.015367E-012	0	0.000000E+000
1	20.52760367	3.015367E-012	1.630537E-011	1	0.000000E+000
1	20.52788727	1.630537E-011	3.015367E-012	0	0.000000E+000
1	20.52820478	3.015367E-012	1.630537E-011	1	0.000000E+000
1	20.52851477	1.630537E-011	3.015367E-012	0	0.000000E+000
1	20.52860644	3.015367E-012	1.630537E-011	1	0.000000E+000
1	20.52886387	1.630537E-011	3.015367E-012	0	0.000000E+000
1	20.52889872	3.015367E-012	1.630537E-011	1	0.000000E+000
1	20.52917960	1.630537E-011	3.015367E-012	0	0.000000E+000
1	20.52934860	3.015367E-012	1.630537E-011	1	0.000000E+000
1	20.52982819	1.630537E-011	3.015367E-012	0	0.000000E+000
1	20.53009592	3.015367E-012	1.630537E-011	1	0.000000E+000
1	20.53017211	1.630537E-011	3.015367E-012	0	0.000000E+000
1	20.53018847	3.015367E-012	1.630537E-011	1	0.000000E+000
1	20.53025790	1.630537E-011	3.015367E-012	0	0.000000E+000
1	20.53027534	3.015367E-012	1.630537E-011	1	0.000000E+000
1	20.53066614	1.630537E-011	3.015367E-012	0	0.000000E+000
1	20.53118699	3.015367E-012	1.630537E-011	1	0.000000E+000
1	20.53174938	1.630537E-011	3.015367E-012	0	0.000000E+000
1	20.53240836	3.015367E-012	1.630537E-011	1	0.000000E+000
1	20.53315716	1.630537E-011	3.015367E-012	0	0.000000E+000
1	20.53318878	3.015367E-012	1.630537E-011	1	0.000000E+000
1	20.53326139	1.630537E-011	3.015367E-012	0	0.000000E+000
1	20.53326838	3.015367E-012	1.630537E-011	1	0.000000E+000
1	20.53332813	1.630537E-011	3.015367E-012	0	0.000000E+000
1	20.53436435	3.015367E-012	1.630537E-011	1	0.000000E+000
1	20.53477728	1.630537E-011	3.015367E-012	0	0.000000E+000
1	20.53668332	3.015367E-012	1.630537E-011	1	0.000000E+000
1	20.53702536	1.630537E-011	3.015367E-012	0	0.000000E+000
1	20.53750360	3.015367E-012	1.630537E-011	1	0.000000E+000
1	20.53766287	1.630537E-011	3.015367E-012	0	0.000000E+000
1	20.53768288	3.015367E-012	1.630537E-011	1	0.000000E+000
1	20.53792304	1.630537E-011	3.015367E-012	0	0.000000E+000
1	20.53891435	3.015367E-012	1.630537E-011	1	0.000000E+000
1	20.53925766	1.630537E-011	3.015367E-012	0	0.000000E+000
1	20.54046143	3.015367E-012	1.630537E-011	1	0.000000E+000
1	20.54092873	1.630537E-011	3.015367E-012	0	0.000000E+000
1	20.54094494	3.015367E-012	1.630537E-011	1	0.000000E+000
1	20.54107100	1.630537E-011	3.015367E-012	0	0.000000E+000
1	20.54395552	3.015367E-012	1.630537E-011	1	0.000000E+000
1	20.54425384	1.630537E-011	3.015367E-012	0	0.000000E+000
1	20.54686493	3.015367E-012	1.630537E-011	1	0.000000E+000
1	20.54716452	1.630537E-011	3.015367E-012	0	0.000000E+000
1	20.54832778	3.015367E-012	1.630537E-011	1	0.000000E+000
1	20.54843777	1.630537E-011	3.015367E-012	0	0.000000E+000
1	20.54855144	3.015367E-012	1.630537E-011	1	0.000000E+000
1	20.54892799	1.630537E-011	3.015367E-012	0	0.000000E+000
1	20.54894657	3.015367E-012	1.630537E-011	1	0.000000E+000
1	20.54983065	1.630537E-011	3.015367E-012	0	0.000000E+000
1	20.54984970	3.015367E-012	1.630537E-011	1	0.000000E+000
1	20.55032028	1.630537E-011	3.015367E-012	0	0.000000E+000
1	20.55056950	3.015367E-012	1.630537E-011	1	0.000000E+000
1	20.55071129	1.630537E-011	3.015367E-012	0	0.000000E+000
1	20.55108785	3.015367E-012	1.630537E-011	1	0.000000E+000
1	20.55162567	1.630537E-011	3.015367E-012	0	0.000000E+000
1	20.55350337	3.015367E-012	1.630537E-011	1	0.000000E+000
1	20.55355156	1.630537E-011	3.015367E-012	0	0.000000E+000
1	20.55358235	3.015367E-012	1.630537E-011	1	0.000000E+000
1	20.55416291	1.630537E-011	3.015367E-012	0	0.000000E+000
1	20.55692195	3.015367E-012	1.630537E-011	1	0.000000E+000
1	20.55695856	1.630537E-011	3.015367E-012	0	0.000000E+000
1	20.55702301	3.015367E-012	1.630537E-011	1	0.000000E+000
1	20.55803267	1.630537E-011	3.015367E-012	0	0.000000E+000
1	20.55806584	3.015367E-012	1.630537E-011	1	0.000000E+000
1	20.55821195	1.630537E-011	3.015367E-012	0	0.000000E+000
1	20.55824547	3.015367E-012	1.630537E-011	1	0.000000E+000
1	20.55829772	1.630537E-011	3.015367E-012	0	0.000000E+000
1	20.55869768	3.015367E-012	1.630537E-011	1	0.000000E+000
1	20.55914710	1.630537E-011	3.015367E-012	0	0.000000E+000
1	20.55964866	3.015367E-012	1.630537E-011	1	0.000000E+000
1	20.56012110	1.630537E-011	3.015367E-012	0	0.000000E+000
1	20.56082993	3.015367E-012	1.630537E-011	1	0.000000E+000
1	20.56085528	1.630537E-011	3.015367E-012	0	0.000000E+000
1	20.56193158	3.015367E-012	1.630537E-011	1	0.000000E+000
1	20.56315760	1.630537E-011	3.015367E-012	0	0.000000E+000
1	20.56339692	3.015367E-012	1.630537E-011	1	0.000000E+000
1	20.56441365	1.630537E-011	3.015367E-012	0	0.000000E+000
1	20.56445450	3.015367E-012	1.630537E-011	1	0.000000E+000
1	20.56450334	1.630537E-011	3.015367E-012	0	0.000000E+000
1	20.56457609	3.015367E-012	1.630537E-011	1	0.000000E+000
1	20.56466565	1.630537E-011	3.015367E-012	0	0.000000E+000
1	20.56513482	3.015367E-012	1.630537E-011	1	0.000000E+000
1	20.56603923	1.630537E-011	3.015367E-012	0	0.000000E+000
1	20.56611059	3.015367E-012	1.630537E-011	1	0.000000E+000
1	20.56616950	1.630537E-011	3.015367E-012	0	0.000000E+000
1	20.56618225	3.015367E-012	1.630537E-011	1	0.000000E+000
1	20.56664591	1.630537E-011	3.015367E-012	0	0.000000E+000
1	20.56673395	3.015367E-012	1.630537E-011	1	0.000000E+000
1	20.56712595	1.630537E-011	3.015367E-012	0	0.000000E+000
1	20.57223564	3.015367E-012	1.630537E-011	1	0.000000E+000
1	20.57276602	1.630537E-011	3.015367E-012	0	0.000000E+000
1	20.57278585	3.015367E-012	1.630537E-011	1	0.000000E+000
1	20.57301107	1.630537E-011	3.015367E-012	0	0.000000E+000
1	20.57304270	3.015367E-012	1.630537E-011	1	0.000000E+000
1	20.57325281	1.630537E-011	3.015367E-012	0	0.000000E+000
1	20.57328163	3.015367E-012	1.630537E-011	1	0.000000E+000
1	20.57336214	1.630537E-011	3.015367E-012	0	0.000000E+000
1	20.57339950	3.015367E-012	1.630537E-011	1	0.000000E+000
1	20.57394271	1.630537E-011	3.015367E-012	0	0.000000E+000
1	20.57394786	3.015367E-012	1.630537E-011	1	0.000000E+000
1	20.57401664	1.630537E-011	3.015367E-012	0	0.000000E+000
1	20.57414770	3.015367E-012	1.630537E-011	1	0.000000E+000
1	20.57427512	1.630537E-011	3.015367E-012	0	0.000000E+000
1	20.57456265	3.015367E-012	1.630537E-011	1	0.000000E+000
1	20.57472537	1.630537E-011	3.015367E-012	0	0.000000E+000
1	20.57588866	3.015367E-012	1.630537E-011	1	0.000000E+000
1	20.57609517	1.630537E-011	3.015367E-012	0	0.000000E+000
1	20.57743836	3.015367E-012	1.630537E-011	1	0.000000E+000
1	20.57752989	1.630537E-011	3.015367E-012	0	0.000000E+000
1	20.57753893	3.015367E-012	1.630537E-011	1	0.000000E+000
1	20.57795612	1.630537E-011	3.015367E-012	0	0.000000E+000
1	20.57798985	3.015367E-012	1.630537E-011	1	0.000000E+000
1	20.57840548	1.630537E-011	3.015367E-012	0	0.000000E+000
1	20.57865088	3.015367E-012	1.630537E-011	1	0.000000E+000
1	20.57916968	1.630537E-011	3.015367E-012	0	0.000000E+000
1	20.57921698	3.015367E-012	1.630537E-011	1	0.000000E+000
1	20.57958917	1.630537E-011	3.015367E-012	0	0.000000E+000
1	20.58062614	3.015367E-012	1.630537E-011	1	0.000000E+000
1	20.58114518	1.630537E-011	3.015367E-012	0	0.000000E+000
1	20.58117114	3.015367E-012	1.630537E-011	1	0.000000E+000
1	20.58145484	1.630537E-011	3.015367E-012	0	0.000000E+000
1	20.58276985	3.015367E-012	1.630537E-011	1	0.000000E+000
1	20.58278829	1.630537E-011	3.015367E-012	0	0.000000E+000
1	20.58289054	3.015367E-012	1.630537E-011	1	0.000000E+000
1	20.58400650	1.630537E-011	3.015367E-012	0	0.000000E+000
1	20.58404110	3.015367E-012	1.630537E-011	1	0.000000E+000
1	20.58440758	1.630537E-011	3.015367E-012	0	0.000000E+000
1	20.58443518	3.015367E-012	1.630537E-011	1	0.000000E+000
1	20.58449636	1.630537E-011	3.015367E-012	0	0.000000E+000
1	20.58554653	3.015367E-012	1.630537E-011	1	0.000000E+000
1	20.58559652	1.630537E-011	3.015367E-012	0	0.000000E+000
1	20.58819975	3.015367E-012	1.630537E-011	1	0.000000E+000
1	20.58932960	1.630537E-011	3.015367E-012	0	0.000000E+000
1	20.58934428	3.015367E-012	1.630537E-011	1	0.000000E+000
1	20.58975716	1.630537E-011	3.015367E-012	0	0.000000E+000
1	20.59011941	3.015367E-012	1.630537E-011	1	0.000000E+000
1	20.59028004	1.630537E-011	3.015367E-012	0	0.000000E+000
1	20.59052705	3.015367E-012	1.630537E-011	1	0.000000E+000
1	20.59125349	1.630537E-011	3.015367E-012	0	0.000000E+000
1	20.59145550	3.015367E-012	1.630537E-011	1	0.000000E+000
1	20.59261841	1.630537E-011	3.015367E-012	0	0.000000E+000
1	20.59263075	3.015367E-012	1.630537E-011	1	0.000000E+000
1	20.59294418	1.630537E-011	3.015367E-012	0	0.000000E+000
1	20.59409571	3.015367E-012	1.630537E-011	1	0.000000E+000
1	20.59458466	1.630537E-011	3.015367E-012	0	0.000000E+000
1	20.59497567	3.015367E-012	1.630537E-011	1	0.000000E+000
1	20.59511425	1.630537E-011	3.015367E-012	0	0.000000E+000
1	20.59514800	3.015367E-012	1.630537E-011	1	0.000000E+000
1	20.59520031	1.630537E-011	3.015367E-012	0	0.000000E+000
1	20.59594537	3.015367E-012	1.630537E-011	1	0.000000E+000
1	20.59607134	1.630537E-011	3.015367E-012	0	0.000000E+000
1	20.59634360	3.015367E-012	1.630537E-011	1	0.000000E+000
1	20.59667470	1.630537E-011	3.015367E-012	0	0.000000E+000
1	20.59676634	3.015367E-012	1.630537E-011	1	0.000000E+000
1	20.59687772	1.630537E-011	3.015367E-012	0	0.000000E+000
1	20.59714206	3.015367E-012	1.630537E-011	1	0.000000E+000
1	20.59733515	1.630537E-011	3.015367E-012	0	0.000000E+000
1	20.59998059	3.015367E-012	1.630537E-011	1	0.000000E+000
1	20.60001404	1.630537E-011	3.015367E-012	0	0.000000E+000
1	20.60004115	3.015367E-012	1.630537E-011	1	0.000000E+000
1	20.60009918	1.630537E-011	3.015367E-012	0	0.000000E+000
1	20.60018616	3.015367E-012	1.630537E-011	1	0.000000E+000
1	20.60087065	1.630537E-011	3.015367E-012	0	0.000000E+000
1	20.60176501	3.015367E-012	1.630537E-011	1	0.000000E+000
1	20.60200233	1.630537E-011	3.015367E-012	0	0.000000E+000
1	20.60229682	3.015367E-012	1.630537E-011	1	0.000000E+000
1	20.60257140	1.630537E-011	3.015367E-012	0	0.000000E+000
1	20.60316449	3.015367E-012	1.630537E-011	1	0.000000E+000
1	20.60431376	1.630537E-011	3.015367E-012	0	0.000000E+000
1	20.60466158	3.015367E-012	1.630537E-011	1	0.000000E+000
1	20.60488882	1.630537E-011	3.015367E-012	0	0.000000E+000
1	20.60516061	3.015367E-012	1.630537E-011	1	0.000000E+000
1	20.60531342	1.630537E-011	3.015367E-012	0	0.000000E+000
1	20.60555121	3.015367E-012	1.630537E-011	1	0.000000E+000
1	20.60658459	1.630537E-011	3.015367E-012	0	0.000000E+000
1	20.60661317	3.015367E-012	1.630537E-011	1	0.000000E+000
1	20.60664680	1.630537E-011	3.015367E-012	0	0.000000E+000
1	20.60945744	3.015367E-012	1.630537E-011	1	0.000000E+000
1	20.60952674	1.630537E-011	3.015367E-012	0	0.000000E+000
1	20.60954466	3.015367E-012	1.630537E-011	1	0.000000E+000
1	20.61096833	1.630537E-011	3.015367E-012	0	0.000000E+000
1	20.61164129	3.015367E-012	1.630537E-011	1	0.000000E+000
1	20.61181613	1.630537E-011	3.015367E-012	0	0.000000E+000
1	20.61184690	3.015367E-012	1.630537E-011	1	0.000000E+000
1	20.61212648	1.630537E-011	3.015367E-012	0	0.000000E+000
1	20.61223476	3.015367E-012	1.630537E-011	1	0.000000E+000
1	20.61278328	1.630537E-011	3.015367E-012	0	0.000000E+000
1	20.61279274	3.015367E-012	1.630537E-011	1	0.000000E+000
1	20.61354280	1.630537E-011	3.015367E-012	0	0.000000E+000
1	20.61405854	3.015367E-012	1.630537E-011	1	0.000000E+000
1	20.61440284	1.630537E-011	3.015367E-012	0	0.000000E+000
1	20.61452043	3.015367E-012	1.630537E-011	1	0.000000E+000
1	20.61456058	1.630537E-011	3.015367E-012	0	0.000000E+000
1	20.61460880	3.015367E-012	1.630537E-011	1	0.000000E+000
1	20.61555061	1.630537E-011	3.015367E-012	0	0.000000E+000
1	20.61585401	3.015367E-012	1.630537E-011	1	0.000000E+000
1	20.61670138	1.630537E-011	3.015367E-012	0	0.000000E+000
1	20.61672276	3.015367E-012	1.630537E-011	1	0.000000E+000
1	20.61703304	1.630537E-011	3.015367E-012	0	0.000000E+000
1	20.61723388	3.015367E-012	1.630537E-011	1	0.000000E+000
1	20.61764974	1.630537E-011	3.015367E-012	0	0.000000E+000
1	20.61871339	3.015367E-012	1.630537E-011	1	0.000000E+000
1	20.61887423	1.630537E-011	3.015367E-012	0	0.000000E+000
1	20.61895785	3.015367E-012	1.630537E-011	1	0.000000E+000
1	20.61926127	1.630537E-011	3.015367E-012	0	0.000000E+000
1	20.62081723	3.015367E-012	1.630537E-011	1	0.000000E+000
1	20.62086973	1.630537E-011	3.015367E-012	0	0.000000E+000
1	20.62089115	3.015367E-012	1.630537E-011	1	0.000000E+000
1	20.62118415	1.630537E-011	3.015367E-012	0	0.000000E+000
1	20.62187379	3.015367E-012	1.630537E-011	1	0.000000E+000
1	20.62198895	1.630537E-011	3.015367E-012	0	0.000000E+000
1	20.62203351	3.015367E-012	1.630537E-011	1	0.000000E+000
1	20.62271226	1.630537E-011	3.015367E-012	0	0.000000E+000
1	20.62272739	3.015367E-012	1.630537E-011	1	0.000000E+000
1	20.62322968	1.630537E-011	3.015367E-012	0	0.000000E+000
1	20.62566239	3.015367E-012	1.630537E-011	1	0.000000E+000
1	20.62570214	1.630537E-011	3.015367E-012	0	0.000000E+000
1	20.62620397	3.015367E-012	1.630537E-011	1	0.000000E+000
1	20.62656521	1.630537E-011	3.015367E-012	0	0.000000E+000
1	20.62658916	3.015367E-012	1.630537E-011	1	0.000000E+000
1	20.62702982	1.630537E-011	3.015367E-012	0	0.000000E+000
1	20.62711176	3.015367E-012	1.630537E-011	1	0.000000E+000
1	20.62713181	1.630537E-011	3.015367E-012	0	0.000000E+000
1	20.62776968	3.015367E-012	1.630537E-011	1	0.000000E+000
1	20.62827539	1.630537E-011	3.015367E-012	0	0.000000E+000
1	20.62828755	3.015367E-012	1.630537E-011	1	0.000000E+000
1	20.62880103	1.630537E-011	3.015367E-012	0	0.000000E+000
1	20.62938043	3.015367E-012	1.630537E-011	1	0.000000E+000
1	20.62969609	1.630537E-011	3.015367E-012	0	0.000000E+000
1	20.63154815	3.015367E-012	1.630537E-011	1	0.000000E+000
1	20.63198073	1.630537E-011	3.015367E-012	0	0.000000E+000
1	20.63259246	3.015367E-012	1.630537E-011	1	0.000000E+000
1	20.63307866	1.630537E-011	3.015367E-012	0	0.000000E+000
1	20.63310977	3.015367E-012	1.630537E-011	1	0.000000E+000
1	20.63326129	1.630537E-011	3.015367E-012	0	0.000000E+000
1	20.63347196	3.015367E-012	1.630537E-011	1	0.000000E+000
1	20.63349115	1.630537E-011	3.015367E-012	0	0.000000E+000
1	20.63442932	3.015367E-012	1.630537E-011	1	0.000000E+000
1	20.63465978	1.630537E-011	3.015367E-012	0	0.000000E+000
1	20.63477393	3.015367E-012	1.630537E-011	1	0.000000E+000
1	20.63682290	1.630537E-011	3.015367E-012	0	0.000000E+000
1	20.63850574	3.015367E-012	1.630537E-011	1	0.000000E+000
1	20.63867468	1.630537E-011	3.015367E-012	0	0.000000E+000
1	20.64490617	3.015367E-012	1.630537E-011	1	0.000000E+000
1	20.64498085	1.630537E-011	3.015367E-012	0	0.000000E+000
1	20.64522006	3.015367E-012	1.630537E-011	1	0.000000E+000
1	20.64543585	1.630537E-011	3.015367E-012	0	0.000000E+000
1	20.64546338	3.015367E-012	1.630537E-011	1	0.000000E+000
1	20.64558576	1.630537E-011	3.015367E-012	0	0.000000E+000
1	20.64562254	3.015367E-012	1.630537E-011	1	0.000000E+000
1	20.64571951	1.630537E-011	3.015367E-012	0	0.000000E+000
1	20.64577323	3.015367E-012	1.630537E-011	1	0.000000E+000
1	20.64590585	1.630537E-011	3.015367E-012	0	0.000000E+000
1	20.64594057	3.015367E-012	1.630537E-011	1	0.000000E+000
1	20.64734260	1.630537E-011	3.015367E-012	0	0.000000E+000
1	20.64866640	3.015367E-012	1.630537E-011	1	0.000000E+000
1	20.64875611	1.630537E-011	3.015367E-012	0	0.000000E+000
1	20.65000450	3.015367E-012	1.630537E-011	1	0.000000E+000
1	20.65098937	1.630537E-011	3.015367E-012	0	0.000000E+000
1	20.65101162	3.015367E-012	1.630537E-011	1	0.000000E+000
1	20.65149108	1.630537E-011	3.015367E-012	0	0.000000E+000
1	20.65163237	3.015367E-012	1.630537E-011	1	0.000000E+000
1	20.65163508	1.630537E-011	3.015367E-012	0	0.000000E+000
1	20.65179319	3.015367E-012	1.630537E-011	1	0.000000E+000
1	20.65292048	1.630537E-011	3.015367E-012	0	0.000000E+000
1	20.65310284	3.015367E-012	1.630537E-011	1	0.000000E+000
1	20.65396546	1.630537E-011	3.015367E-012	0	0.000000E+000
1	20.65397423	3.015367E-012	1.630537E-011	1	0.000000E+000
1	20.65433425	1.630537E-011	3.015367E-012	0	0.000000E+000
1	20.65436536	3.015367E-012	1.630537E-011	1	0.000000E+000
1	20.65439644	1.630537E-011	3.015367E-012	0	0.000000E+000
1	20.65443066	3.015367E-012	1.630537E-011	1	0.000000E+000
1	20.65462577	1.630537E-011	3.015367E-012	0	0.000000E+000
1	20.65464709	3.015367E-012	1.630537E-011	1	0.000000E+000
1	20.65505828	1.630537E-011	3.015367E-012	0	0.000000E+000
1	20.65546031	3.015367E-012	1.630537E-011	1	0.000000E+000
1	20.65551817	1.630537E-011	3.015367E-012	0	0.000000E+000
1	20.65552451	3.015367E-012	1.630537E-011	1	0.000000E+000
1	20.65573448	1.630537E-011	3.015367E-012	0	0.000000E+000
1	20.65578133	3.015367E-012	1.630537E-011	1	0.000000E+000
1	20.65589202	1.630537E-011	3.015367E-012	0	0.000000E+000
1	20.66130969	3.015367E-012	1.630537E-011	1	0.000000E+000
1	20.66142570	1.630537E-011	3.015367E-012	0	0.000000E+000
1	20.66325841	3.015367E-012	1.630537E-011	1	0.000000E+000
1	20.66328750	1.630537E-011	3.015367E-012	0	0.000000E+000
1	20.66369724	3.015367E-012	1.630537E-011	1	0.000000E+000
1	20.66464002	1.630537E-011	3.015367E-012	0	0.000000E+000
1	20.66857679	3.015367E-012	1.630537E-011	1	0.000000E+000
1	20.66906521	1.630537E-011	3.015367E-012	0	0.000000E+000
1	20.66916428	3.015367E-012	1.630537E-011	1	0.000000E+000
1	20.66923392	1.630537E-011	3.015367E-012	0	0.000000E+000
1	20.66927377	3.015367E-012	1.630537E-011	1	0.000000E+000
1	20.66943065	1.630537E-011	3.015367E-012	0	0.000000E+000
1	20.66944105	3.015367E-012	1.630537E-011	1	0.000000E+000
1	20.66973433	1.630537E-011	3.015367E-012	0	0.000000E+000
1	20.66994515	3.015367E-012	1.630537E-011	1	0.000000E+000
1	20.67003941	1.630537E-011	3.015367E-012	0	0.000000E+000
1	20.67005173	3.015367E-012	1.630537E-011	1	0.000000E+000
1	20.67053074	1.630537E-011	3.015367E-012	0	0.000000E+000
1	20.67264392	3.015367E-012	1.630537E-011	1	0.000000E+000
1	20.67281435	1.630537E-011	3.015367E-012	0	0.000000E+000
1	20.67285286	3.015367E-012	1.630537E-011	1	0.000000E+000
1	20.67306872	1.630537E-011	3.015367E-012	0	0.000000E+000
1	20.67309739	3.015367E-012	1.630537E-011	1	0.000000E+000
1	20.67440449	1.630537E-011	3.015367E-012	0	0.000000E+000
1	20.67443615	3.015367E-012	1.630537E-011	1	0.000000E+000
1	20.67475650	1.630537E-011	3.015367E-012	0	0.000000E+000
1	20.67553320	3.015367E-012	1.630537E-011	1	0.000000E+000
1	20.67557999	1.630537E-011	3.015367E-012	0	0.000000E+000
1	20.67563052	3.015367E-012	1.630537E-011	1	0.000000E+000
1	20.67578317	1.630537E-011	3.015367E-012	0	0.000000E+000
1	20.67714374	3.015367E-012	1.630537E-011	1	0.000000E+000
1	20.67719495	1.630537E-011	3.015367E-012	0	0.000000E+000
1	20.67722637	3.015367E-012	1.630537E-011	1	0.000000E+000
1	20.67831452	1.630537E-011	3.015367E-012	0	0.000000E+000
1	20.67833137	3.015367E-012	1.630537E-011	1	0.000000E+000
1	20.67842877	1.630537E-011	3.015367E-012	0	0.000000E+000
1	20.67988031	3.015367E-012	1.630537E-011	1	0.000000E+000
1	20.68010909	1.630537E-011	3.015367E-012	0	0.000000E+000
1	20.68333255	3.015367E-012	1.630537E-011	1	0.000000E+000
1	20.68347795	1.630537E-011	3.015367E-012	0	0.000000E+000
1	20.68350947	3.015367E-012	1.630537E-011	1	0.000000E+000
1	20.68420750	1.630537E-011	3.015367E-012	0	0.000000E+000
1	20.68516473	3.015367E-012	1.630537E-011	1	0.000000E+000
1	20.68552166	1.630537E-011	3.015367E-012	0	0.000000E+000
1	20.68597590	3.015367E-012	1.630537E-011	1	0.000000E+000
1	20.68640826	1.630537E-011	3.015367E-012	0	0.000000E+000
1	20.68676913	3.015367E-012	1.630537E-011	1	0.000000E+000
1	20.68681216	1.630537E-011	3.015367E-012	0	0.000000E+000
1	20.68940146	3.015367E-012	1.630537E-011	1	0.000000E+000
1	20.68981717	1.630537E-011	3.015367E-012	0	0.000000E+000
1	20.68996427	3.015367E-012	1.630537E-011	1	0.000000E+000
1	20.69005331	1.630537E-011	3.015367E-012	0	0.000000E+000
1	20.69007930	3.015367E-012	1.630537E-011	1	0.000000E+000
1	20.69010727	1.630537E-011	3.015367E-012	0	0.000000E+000
1	20.69011120	3.015367E-012	1.630537E-011	1	0.000000E+000
1	20.69090898	1.630537E-011	3.015367E-012	0	0.000000E+000
1	20.69106727	3.015367E-012	1.630537E-011	1	0.000000E+000
1	20.69145679	1.630537E-011	3.015367E-012	0	0.000000E+000
1	20.69154209	3.015367E-012	1.630537E-011	1	0.000000E+000
1	20.69183017	1.630537E-011	3.015367E-012	0	0.000000E+000
1	20.69187100	3.015367E-012	1.630537E-011	1	0.000000E+000
1	20.69202471	1.630537E-011	3.015367E-012	0	0.000000E+000
1	20.69225340	3.015367E-012	1.630537E-011	1	0.000000E+000
1	20.69260390	1.630537E-011	3.015367E-012	0	0.000000E+000
1	20.69349924	3.015367E-012	1.630537E-011	1	0.000000E+000
1	20.69371862	1.630537E-011	3.015367E-012	0	0.000000E+000
1	20.69382160	3.015367E-012	1.630537E-011	1	0.000000E+000
1	20.69387117	1.630537E-011	3.015367E-012	0	0.000000E+000
1	20.69446400	3.015367E-012	1.630537E-011	1	0.000000E+000
1	20.69477305	1.630537E-011	3.015367E-012	0	0.000000E+000
1	20.70585614	3.015367E-012	1.630537E-011	1	0.000000E+000
1	20.70625955	1.630537E-011	3.015367E-012	0	0.000000E+000
1	20.70708619	3.015367E-012	1.630537E-011	1	0.000000E+000
1	20.70731415	1.630537E-011	3.015367E-012	0	0.000000E+000
1	20.70734136	3.015367E-012	1.630537E-011	1	0.000000E+000
1	20.70737503	1.630537E-011	3.015367E-012	0	0.000000E+000
1	20.70787147	3.015367E-012	1.630537E-011	1	0.000000E+000
1	20.70798527	1.630537E-011	3.015367E-012	0	0.000000E+000
1	20.70800299	3.015367E-012	1.630537E-011	1	0.000000E+000
1	20.70825437	1.630537E-011	3.015367E-012	0	0.000000E+000
1	20.70832716	3.015367E-012	1.630537E-011	1	0.000000E+000
1	20.70837265	1.630537E-011	3.015367E-012	0	0.000000E+000
1	20.70864846	3.015367E-012	1.630537E-011	1	0.000000E+000
1	20.70961966	1.630537E-011	3.015367E-012	0	0.000000E+000
1	20.70984668	3.015367E-012	1.630537E-011	1	0.000000E+000
1	20.70987019	1.630537E-011	3.015367E-012	0	0.000000E+000
1	20.70995488	3.015367E-012	1.630537E-011	1	0.000000E+000
1	20.71000201	1.630537E-011	3.015367E-012	0	0.000000E+000
1	20.74447370	3.015367E-012	1.630537E-011	1	0.000000E+000
1	20.74500678	1.630537E-011	3.015367E-012	0	0.000000E+000
1	20.74512116	3.015367E-012	1.630537E-011	1	0.000000E+000
1	20.74524452	1.630537E-011	3.015367E-012	0	0.000000E+000
1	20.74580678	3.015367E-012	1.630537E-011	1	0.000000E+000
1	20.74583504	1.630537E-011	3.015367E-012	0	0.000000E+000
1	20.74614431	3.015367E-012	1.630537E-011	1	0.000000E+000
1	20.74660627	1.630537E-011	3.015367E-012	0	0.000000E+000
1	20.75056441	3.015367E-012	1.630537E-011	1	0.000000E+000
1	20.75076030	1.630537E-011	3.015367E-012	0	0.000000E+000
1	20.75264301	3.015367E-012	1.630537E-011	1	0.000000E+000
1	20.75277571	1.630537E-011	3.015367E-012	0	0.000000E+000
1	20.75279225	3.015367E-012	1.630537E-011	1	0.000000E+000
1	20.75311245	1.630537E-011	3.015367E-012	0	0.000000E+000
1	20.75581324	3.015367E-012	1.630537E-011	1	0.000000E+000
1	20.75600289	1.630537E-011	3.015367E-012	0	0.000000E+000
1	20.75671648	3.015367E-012	1.630537E-011	1	0.000000E+000
1	20.75680590	1.630537E-011	3.015367E-012	0	0.000000E+000
1	20.76214012	3.015367E-012	1.630537E-011	1	0.000000E+000
1	20.76261489	1.630537E-011	3.015367E-012	0	0.000000E+000
1	20.76391595	3.015367E-012	1.630537E-011	1	0.000000E+000
1	20.76403728	1.630537E-011	3.015367E-012	0	0.000000E+000
1	20.76954615	3.015367E-012	1.630537E-011	1	0.000000E+000
1	20.76973361	1.630537E-011	3.015367E-012	0	0.000000E+000
1	20.76994688	3.015367E-012	1.630537E-011	1	0.000000E+000
1	20.77086799	1.630537E-011	3.015367E-012	0	0.000000E+000
1	20.77101600	3.015367E-012	1.630537E-011	1	0.000000E+000
1	20.77130462	1.630537E-011	3.015367E-012	0	0.000000E+000
1	20.77134385	3.015367E-012	1.630537E-011	1	0.000000E+000
1	20.77147408	1.630537E-011	3.015367E-012	0	0.000000E+000
1	20.77173611	3.015367E-012	1.630537E-011	1	0.000000E+000
1	20.77229902	1.630537E-011	3.015367E-012	0	0.000000E+000
1	20.77235175	3.015367E-012	1.630537E-011	1	0.000000E+000
1	20.77263674	1.630537E-011	3.015367E-012	0	0.000000E+000
1	20.77264746	3.015367E-012	1.630537E-011	1	0.000000E+000
1	20.77275179	1.630537E-011	3.015367E-012	0	0.000000E+000
1	20.77778863	3.015367E-012	1.630537E-011	1	0.000000E+000
1	20.77820101	1.630537E-011	3.015367E-012	0	0.000000E+000
1	20.77822438	3.015367E-012	1.630537E-011	1	0.000000E+000
1	20.77823057	1.630537E-011	3.015367E-012	0	0.000000E+000
1	20.77827014	3.015367E-012	1.630537E-011	1	0.000000E+000
1	20.77906971	1.630537E-011	3.015367E-012	0	0.000000E+000
1	20.77908890	3.015367E-012	1.630537E-011	1	0.000000E+000
1	20.77917667	1.630537E-011	3.015367E-012	0	0.000000E+000
1	20.77926423	3.015367E-012	1.630537E-011	1	0.000000E+000
1	20.77942083	1.630537E-011	3.015367E-012	0	0.000000E+000
1	20.77969158	3.015367E-012	1.630537E-011	1	0.000000E+000
1	20.78052182	1.630537E-011	3.015367E-012	0	0.000000E+000
1	20.78136445	3.015367E-012	1.630537E-011	1	0.000000E+000
1	20.78162804	1.630537E-011	3.015367E-012	0	0.000000E+000
1	20.78255664	3.015367E-012	1.630537E-011	1	0.000000E+000
1	20.78277240	1.630537E-011	3.015367E-012	0	0.000000E+000
1	20.78280496	3.015367E-012	1.630537E-011	1	0.000000E+000
1	20.78319602	1.630537E-011	3.015367E-012	0	0.000000E+000
1	20.78323239	3.015367E-012	1.630537E-011	1	0.000000E+000
1	20.78397128	1.630537E-011	3.015367E-012	0	0.000000E+000
1	20.78399644	3.015367E-012	1.630537E-011	1	0.000000E+000
1	20.78423375	1.630537E-011	3.015367E-012	0	0.000000E+000
1	20.78425570	3.015367E-012	1.630537E-011	1	0.000000E+000
1	20.78467702	1.630537E-011	3.015367E-012	0	0.000000E+000
1	20.78531214	3.015367E-012	1.630537E-011	1	0.000000E+000
1	20.78539017	1.630537E-011	3.015367E-012	0	0.000000E+000
1	20.78650081	3.015367E-012	1.630537E-011	1	0.000000E+000
1	20.78762737	1.630537E-011	3.015367E-012	0	0.000000E+000
1	20.78775352	3.015367E-012	1.630537E-011	1	0.000000E+000
1	20.78803071	1.630537E-011	3.015367E-012	0	0.000000E+000
1	20.78821141	3.015367E-012	1.630537E-011	1	0.000000E+000
1	20.78850845	1.630537E-011	3.015367E-012	0	0.000000E+000
1	20.78991109	3.015367E-012	1.630537E-011	1	0.000000E+000
1	20.79077745	1.630537E-011	3.015367E-012	0	0.000000E+000
1	20.79335317	3.015367E-012	1.630537E-011	1	0.000000E+000
1	20.79344324	1.630537E-011	3.015367E-012	0	0.000000E+000
1	20.79346972	3.015367E-012	1.630537E-011	1	0.000000E+000
1	20.79352174	1.630537E-011	3.015367E-012	0	0.000000E+000
1	20.79446231	3.015367E-012	1.630537E-011	1	0.000000E+000
1	20.79544399	1.630537E-011	3.015367E-012	0	0.000000E+000
1	20.79555446	3.015367E-012	1.630537E-011	1	0.000000E+000
1	20.79643636	1.630537E-011	3.015367E-012	0	0.000000E+000
1	20.79884626	3.015367E-012	1.630537E-011	1	0.000000E+000
1	20.79905203	1.630537E-011	3.015367E-012	0	0.000000E+000
1	20.79906217	3.015367E-012	1.630537E-011	1	0.000000E+000
1	20.79978316	1.630537E-011	3.015367E-012	0	0.000000E+000
1	20.80019155	3.015367E-012	1.630537E-011	1	0.000000E+000
1	20.80037309	1.630537E-011	3.015367E-012	0	0.000000E+000
1	20.80147263	3.015367E-012	1.630537E-011	1	0.000000E+000
1	20.80247778	1.630537E-011	3.015367E-012	0	0.000000E+000
1	20.80249552	3.015367E-012	1.630537E-011	1	0.000000E+000
1	20.80251593	1.630537E-011	3.015367E-012	0	0.000000E+000
1	20.80252432	3.015367E-012	1.630537E-011	1	0.000000E+000
1	20.80263331	1.630537E-011	3.015367E-012	0	0.000000E+000
1	20.80265816	3.015367E-012	1.630537E-011	1	0.000000E+000
1	20.80346845	1.630537E-011	3.015367E-012	0	0.000000E+000
1	20.80350959	3.015367E-012	1.630537E-011	1	0.000000E+000
1	20.80388903	1.630537E-011	3.015367E-012	0	0.000000E+000
1	20.80392333	3.015367E-012	1.630537E-011	1	0.000000E+000
1	20.80484847	1.630537E-011	3.015367E-012	0	0.000000E+000
1	20.80557047	3.015367E-012	1.630537E-011	1	0.000000E+000
1	20.80574912	1.630537E-011	3.015367E-012	0	0.000000E+000
1	20.80615867	3.015367E-012	1.630537E-011	1	0.000000E+000
1	20.80622340	1.630537E-011	3.015367E-012	0	0.000000E+000
1	20.80623469	3.015367E-012	1.630537E-011	1	0.000000E+000
1	20.80657072	1.630537E-011	3.015367E-012	0	0.000000E+000
1	20.80665294	3.015367E-012	1.630537E-011	1	0.000000E+000
1	20.80682193	1.630537E-011	3.015367E-012	0	0.000000E+000
1	20.80714368	3.015367E-012	1.630537E-011	1	0.000000E+000
1	20.80725555	1.630537E-011	3.015367E-012	0	0.000000E+000
1	20.80743372	3.015367E-012	1.630537E-011	1	0.000000E+000
1	20.80760331	1.630537E-011	3.015367E-012	0	0.000000E+000
1	20.80838424	3.015367E-012	1.630537E-011	1	0.000000E+000
1	20.80871926	1.630537E-011	3.015367E-012	0	0.000000E+000
1	20.80874365	3.015367E-012	1.630537E-011	1	0.000000E+000
1	20.80878764	1.630537E-011	3.015367E-012	0	0.000000E+000
1	20.80943278	3.015367E-012	1.630537E-011	1	0.000000E+000
1	20.80966844	1.630537E-011	3.015367E-012	0	0.000000E+000
1	20.80993799	3.015367E-012	1.630537E-011	1	0.000000E+000
1	20.81012034	1.630537E-011	3.015367E-012	0	0.000000E+000
1	20.81014874	3.015367E-012	1.630537E-011	1	0.000000E+000
1	20.81109856	1.630537E-011	3.015367E-012	0	0.000000E+000
1	20.81251363	3.015367E-012	1.630537E-011	1	0.000000E+000
1	20.81308931	1.630537E-011	3.015367E-012	0	0.000000E+000
1	20.81466969	3.015367E-012	1.630537E-011	1	0.000000E+000
1	20.81575822	1.630537E-011	3.015367E-012	0	0.000000E+000
1	20.81630346	3.015367E-012	1.630537E-011	1	0.000000E+000
1	20.81664113	1.630537E-011	3.015367E-012	0	0.000000E+000
1	20.81789433	3.015367E-012	1.630537E-011	1	0.000000E+000
1	20.81791790	1.630537E-011	3.015367E-012	0	0.000000E+000
1	20.81832269	3.015367E-012	1.630537E-011	1	0.000000E+000
1	20.81868094	1.630537E-011	3.015367E-012	0	0.000000E+000
1	20.81890612	3.015367E-012	1.630537E-011	1	0.000000E+000
1	20.81899476	1.630537E-011	3.015367E-012	0	0.000000E+000
1	20.81947483	3.015367E-012	1.630537E-011	1	0.000000E+000
1	20.82069172	1.630537E-011	3.015367E-012	0	0.000000E+000
1	20.82073748	3.015367E-012	1.630537E-011	1	0.000000E+000
1	20.82117189	1.630537E-011	3.015367E-012	0	0.000000E+000
1	20.82118536	3.015367E-012	1.630537E-011	1	0.000000E+000
1	20.82161833	1.630537E-011	3.015367E-012	0	0.000000E+000
1	20.82163841	3.015367E-012	1.630537E-011	1	0.000000E+000
1	20.82194959	1.630537E-011	3.015367E-012	0	0.000000E+000
1	20.82214541	3.015367E-012	1.630537E-011	1	0.000000E+000
1	20.82268876	1.630537E-011	3.015367E-012	0	0.000000E+000
1	20.82273885	3.015367E-012	1.630537E-011	1	0.000000E+000
1	20.82308316	1.630537E-011	3.015367E-012	0	0.000000E+000
1	20.82693196	3.015367E-012	1.630537E-011	1	0.000000E+000
1	20.82723890	1.630537E-011	3.015367E-012	0	0.000000E+000
1	20.82734317	3.015367E-012	1.630537E-011	1	0.000000E+000
1	20.82786338	1.630537E-011	3.015367E-012	0	0.000000E+000
1	20.82797220	3.015367E-012	1.630537E-011	1	0.000000E+000
1	20.82824854	1.630537E-011	3.015367E-012	0	0.000000E+000
1	20.82825111	3.015367E-012	1.630537E-011	1	0.000000E+000
1	20.82941773	1.630537E-011	3.015367E-012	0	0.000000E+000
1	20.82956399	3.015367E-012	1.630537E-011	1	0.000000E+000
1	20.83047172	1.630537E-011	3.015367E-012	0	0.000000E+000
1	20.83049991	3.015367E-012	1.630537E-011	1	0.000000E+000
1	20.83090200	1.630537E-011	3.015367E-012	0	0.000000E+000
1	20.83181624	3.015367E-012	1.630537E-011	1	0.000000E+000
1	20.83219795	1.630537E-011	3.015367E-012	0	0.000000E+000
1	20.83220571	3.015367E-012	1.630537E-011	1	0.000000E+000
1	20.83225768	1.630537E-011	3.015367E-012	0	0.000000E+000
1	20.83252612	3.015367E-012	1.630537E-011	1	0.000000E+000
1	20.83289278	1.630537E-011	3.015367E-012	0	0.000000E+000
1	20.83352279	3.015367E-012	1.630537E-011	1	0.000000E+000
1	20.83382846	1.630537E-011	3.015367E-012	0	0.000000E+000
1	20.83386935	3.015367E-012	1.630537E-011	1	0.000000E+000
1	20.83413936	1.630537E-011	3.015367E-012	0	0.000000E+000
1	20.83482420	3.015367E-012	1.630537E-011	1	0.000000E+000
1	20.83485179	1.630537E-011	3.015367E-012	0	0.000000E+000
1	20.83489623	3.015367E-012	1.630537E-011	1	0.000000E+000
1	20.83493636	1.630537E-011	3.015367E-012	0	0.000000E+000
1	20.83499374	3.015367E-012	1.630537E-011	1	0.000000E+000
1	20.83507331	1.630537E-011	3.015367E-012	0	0.000000E+000
1	20.83620128	3.015367E-012	1.630537E-011	1	0.000000E+000
1	20.83639869	1.630537E-011	3.015367E-012	0	0.000000E+000
1	20.83642589	3.015367E-012	1.630537E-011	1	0.000000E+000
1	20.83696101	1.630537E-011	3.015367E-012	0	0.000000E+000
1	20.83707767	3.015367E-012	1.630537E-011	1	0.000000E+000
1	20.83812171	1.630537E-011	3.015367E-012	0	0.000000E+000
1	20.83867374	3.015367E-012	1.630537E-011	1	0.000000E+000
1	20.83875520	1.630537E-011	3.015367E-012	0	0.000000E+000
1	20.83884222	3.015367E-012	1.630537E-011	1	0.000000E+000
1	20.83896020	1.630537E-011	3.015367E-012	0	0.000000E+000
1	20.83899067	3.015367E-012	1.630537E-011	1	0.000000E+000
1	20.83914163	1.630537E-011	3.015367E-012	0	0.000000E+000
1	20.83924381	3.015367E-012	1.630537E-011	1	0.000000E+000
1	20.83953607	1.630537E-011	3.015367E-012	0	0.000000E+000
1	20.83956732	3.015367E-012	1.630537E-011	1	0.000000E+000
1	20.83968952	1.630537E-011	3.015367E-012	0	0.000000E+000
1	20.83993882	3.015367E-012	1.630537E-011	1	0.000000E+000
1	20.84037321	1.630537E-011	3.015367E-012	0	0.000000E+000
1	20.84081242	3.015367E-012	1.630537E-011	1	0.000000E+000
1	20.84096483	1.630537E-011	3.015367E-012	0	0.000000E+000
1	20.84169909	3.015367E-012	1.630537E-011	1	0.000000E+000
1	20.84183645	1.630537E-011	3.015367E-012	0	0.000000E+000
1	20.84206316	3.015367E-012	1.630537E-011	1	0.000000E+000
1	20.84217628	1.630537E-011	3.015367E-012	0	0.000000E+000
1	20.84337339	3.015367E-012	1.630537E-011	1	0.000000E+000
1	20.84366115	1.630537E-011	3.015367E-012	0	0.000000E+000
1	20.84399690	3.015367E-012	1.630537E-011	1	0.000000E+000
1	20.84466691	1.630537E-011	3.015367E-012	0	0.000000E+000
1	20.84710611	3.015367E-012	1.630537E-011	1	0.000000E+000
1	20.84732310	1.630537E-011	3.015367E-012	0	0.000000E+000
1	20.84734965	3.015367E-012	1.630537E-011	1	0.000000E+000
1	20.84770810	1.630537E-011	3.015367E-012	0	0.000000E+000
1	20.84794500	3.015367E-012	1.630537E-011	1	0.000000E+000
1	20.84799740	1.630537E-011	3.015367E-012	0	0.000000E+000
1	20.84801456	3.015367E-012	1.630537E-011	1	0.000000E+000
1	20.84823583	1.630537E-011	3.015367E-012	0	0.000000E+000
1	20.84886897	3.015367E-012	1.630537E-011	1	0.000000E+000
1	20.84898114	1.630537E-011	3.015367E-012	0	0.000000E+000
1	20.84953620	3.015367E-012	1.630537E-011	1	0.000000E+000
1	20.84968925	1.630537E-011	3.015367E-012	0	0.000000E+000
1	20.84970006	3.015367E-012	1.630537E-011	1	0.000000E+000
1	20.84988339	1.630537E-011	3.015367E-012	0	0.000000E+000
1	20.84991718	3.015367E-012	1.630537E-011	1	0.000000E+000
1	20.84998168	1.630537E-011	3.015367E-012	0	0.000000E+000
1	20.85000730	3.015367E-012	1.630537E-011	1	0.000000E+000
1	20.85030529	1.630537E-011	3.015367E-012	0	0.000000E+000
1	20.85286637	3.015367E-012	1.630537E-011	1	0.000000E+000
1	20.85355988	1.630537E-011	3.015367E-012	0	0.000000E+000
1	20.85522462	3.015367E-012	1.630537E-011	1	0.000000E+000
1	20.85562539	1.630537E-011	3.015367E-012	0	0.000000E+000
1	20.85564766	3.015367E-012	1.630537E-011	1	0.000000E+000
1	20.85571689	1.630537E-011	3.015367E-012	0	0.000000E+000
1	20.85669132	3.015367E-012	1.630537E-011	1	0.000000E+000
1	20.85672513	1.630537E-011	3.015367E-012	0	0.000000E+000
1	20.85676384	3.015367E-012	1.630537E-011	1	0.000000E+000
1	20.85778041	1.630537E-011	3.015367E-012	0	0.000000E+000
1	20.85781222	3.015367E-012	1.630537E-011	1	0.000000E+000
1	20.85787880	1.630537E-011	3.015367E-012	0	0.000000E+000
1	20.85788740	3.015367E-012	1.630537E-011	1	0.000000E+000
1	20.85809583	1.630537E-011	3.015367E-012	0	0.000000E+000
1	20.86106973	3.015367E-012	1.630537E-011	1	0.000000E+000
1	20.86115920	1.630537E-011	3.015367E-012	0	0.000000E+000
1	20.86156882	3.015367E-012	1.630537E-011	1	0.000000E+000
1	20.86168698	1.630537E-011	3.015367E-012	0	0.000000E+000
1	20.86208287	3.015367E-012	1.630537E-011	1	0.000000E+000
1	20.86227185	1.630537E-011	3.015367E-012	0	0.000000E+000
1	20.86232007	3.015367E-012	1.630537E-011	1	0.000000E+000
1	20.86284939	1.630537E-011	3.015367E-012	0	0.000000E+000
1	20.86286753	3.015367E-012	1.630537E-011	1	0.000000E+000
1	20.86398181	1.630537E-011	3.015367E-012	0	0.000000E+000
1	20.86552072	3.015367E-012	1.630537E-011	1	0.000000E+000
1	20.86561353	1.630537E-011	3.015367E-012	0	0.000000E+000
1	20.86625987	3.015367E-012	1.630537E-011	1	0.000000E+000
1	20.86648817	1.630537E-011	3.015367E-012	0	0.000000E+000
1	20.86782273	3.015367E-012	1.630537E-011	1	0.000000E+000
1	20.86844761	1.630537E-011	3.015367E-012	0	0.000000E+000
1	20.86986254	3.015367E-012	1.630537E-011	1	0.000000E+000
1	20.86996348	1.630537E-011	3.015367E-012	0	0.000000E+000
1	20.86997607	3.015367E-012	1.630537E-011	1	0.000000E+000
1	20.87017895	1.630537E-011	3.015367E-012	0	0.000000E+000
1	20.87044828	3.015367E-012	1.630537E-011	1	0.000000E+000
1	20.87055531	1.630537E-011	3.015367E-012	0	0.000000E+000
1	20.87058316	3.015367E-012	1.630537E-011	1	0.000000E+000
1	20.87061896	1.630537E-011	3.015367E-012	0	0.000000E+000
1	20.87063560	3.015367E-012	1.630537E-011	1	0.000000E+000
1	20.87108559	1.630537E-011	3.015367E-012	0	0.000000E+000
1	20.87150743	3.015367E-012	1.630537E-011	1	0.000000E+000
1	20.87343631	1.630537E-011	3.015367E-012	0	0.000000E+000
1	20.87378102	3.015367E-012	1.630537E-011	1	0.000000E+000
1	20.87416243	1.630537E-011	3.015367E-012	0	0.000000E+000
1	20.87418480	3.015367E-012	1.630537E-011	1	0.000000E+000
1	20.87491608	1.630537E-011	3.015367E-012	0	0.000000E+000
1	20.87519749	3.015367E-012	1.630537E-011	1	0.000000E+000
1	20.87536202	1.630537E-011	3.015367E-012	0	0.000000E+000
1	20.88036486	3.015367E-012	1.630537E-011	1	0.000000E+000
1	20.88059820	1.630537E-011	3.015367E-012	0	0.000000E+000
1	20.88150001	3.015367E-012	1.630537E-011	1	0.000000E+000
1	20.88165136	1.630537E-011	3.015367E-012	0	0.000000E+000
1	20.88166621	3.015367E-012	1.630537E-011	1	0.000000E+000
1	20.88217844	1.630537E-011	3.015367E-012	0	0.000000E+000
1	20.88366528	3.015367E-012	1.630537E-011	1	0.000000E+000
1	20.88377765	1.630537E-011	3.015367E-012	0	0.000000E+000
1	20.88505078	3.015367E-012	1.630537E-011	1	0.000000E+000
1	20.88532253	1.630537E-011	3.015367E-012	0	0.000000E+000
1	20.88537554	3.015367E-012	1.630537E-011	1	0.000000E+000
1	20.88598366	1.630537E-011	3.015367E-012	0	0.000000E+000
1	20.88599945	3.015367E-012	1.630537E-011	1	0.000000E+000
1	20.88618898	1.630537E-011	3.015367E-012	0	0.000000E+000
1	20.88668924	3.015367E-012	1.630537E-011	1	0.000000E+000
1	20.88674463	1.630537E-011	3.015367E-012	0	0.000000E+000
1	20.88709522	3.015367E-012	1.630537E-011	1	0.000000E+000
1	20.88718203	1.630537E-011	3.015367E-012	0	0.000000E+000
1	20.88725515	3.015367E-012	1.630537E-011	1	0.000000E+000
1	20.88728470	1.630537E-011	3.015367E-012	0	0.000000E+000
1	20.88738721	3.015367E-012	1.630537E-011	1	0.000000E+000
1	20.88868290	1.630537E-011	3.015367E-012	0	0.000000E+000
1	20.88870481	3.015367E-012	1.630537E-011	1	0.000000E+000
1	20.89028860	1.630537E-011	3.015367E-012	0	0.000000E+000
1	20.89033087	3.015367E-012	1.630537E-011	1	0.000000E+000
1	20.89041739	1.630537E-011	3.015367E-012	0	0.000000E+000
1	20.89080174	3.015367E-012	1.630537E-011	1	0.000000E+000
1	20.89089648	1.630537E-011	3.015367E-012	0	0.000000E+000
1	20.89092859	3.015367E-012	1.630537E-011	1	0.000000E+000
1	20.89111816	1.630537E-011	3.015367E-012	0	0.000000E+000
1	20.89113143	3.015367E-012	1.630537E-011	1	0.000000E+000
1	20.89149572	1.630537E-011	3.015367E-012	0	0.000000E+000
1	20.89253158	3.015367E-012	1.630537E-011	1	0.000000E+000
1	20.89386955	1.630537E-011	3.015367E-012	0	0.000000E+000
1	20.89390740	3.015367E-012	1.630537E-011	1	0.000000E+000
1	20.89410875	1.630537E-011	3.015367E-012	0	0.000000E+000
1	20.89590473	3.015367E-012	1.630537E-011	1	0.000000E+000
1	20.89685397	1.630537E-011	3.015367E-012	0	0.000000E+000
1	20.89688020	3.015367E-012	1.630537E-011	1	0.000000E+000
1	20.89806020	1.630537E-011	3.015367E-012	0	0.000000E+000
1	20.89904957	3.015367E-012	1.630537E-011	1	0.000000E+000
1	20.90059400	1.630537E-011	3.015367E-012	0	0.000000E+000
1	20.90087390	3.015367E-012	1.630537E-011	1	0.000000E+000
1	20.90088195	1.630537E-011	3.015367E-012	0	0.000000E+000
1	20.90094836	3.015367E-012	1.630537E-011	1	0.000000E+000
1	20.90157977	1.630537E-011	3.015367E-012	0	0.000000E+000
1	20.90160076	3.015367E-012	1.630537E-011	1	0.000000E+000
1	20.90211821	1.630537E-011	3.015367E-012	0	0.000000E+000
1	20.90213424	3.015367E-012	1.630537E-011	1	0.000000E+000
1	20.90234779	1.630537E-011	3.015367E-012	0	0.000000E+000
1	20.90239396	3.015367E-012	1.630537E-011	1	0.000000E+000
1	20.90243663	1.630537E-011	3.015367E-012	0	0.000000E+000
1	20.90247239	3.015367E-012	1.630537E-011	1	0.000000E+000
1	20.90259623	1.630537E-011	3.015367E-012	0	0.000000E+000
1	20.90261190	3.015367E-012	1.630537E-011	1	0.000000E+000
1	20.90272366	1.630537E-011	3.015367E-012	0	0.000000E+000
1	20.90376128	3.015367E-012	1.630537E-011	1	0.000000E+000
1	20.90389473	1.630537E-011	3.015367E-012	0	0.000000E+000
1	20.90392391	3.015367E-012	1.630537E-011	1	0.000000E+000
1	20.90398022	1.630537E-011	3.015367E-012	0	0.000000E+000
1	20.90417225	3.015367E-012	1.630537E-011	1	0.000000E+000
1	20.90438857	1.630537E-011	3.015367E-012	0	0.000000E+000
1	20.90439752	3.015367E-012	1.630537E-011	1	0.000000E+000
1	20.90480408	1.630537E-011	3.015367E-012	0	0.000000E+000
1	20.90481906	3.015367E-012	1.630537E-011	1	0.000000E+000
1	20.90496741	1.630537E-011	3.015367E-012	0	0.000000E+000
1	20.90499750	3.015367E-012	1.630537E-011	1	0.000000E+000
1	20.90515756	1.630537E-011	3.015367E-012	0	0.000000E+000
1	20.90526523	3.015367E-012	1.630537E-011	1	0.000000E+000
1	20.90586029	1.630537E-011	3.015367E-012	0	0.000000E+000
1	20.90807785	3.015367E-012	1.630537E-011	1	0.000000E+000
1	20.90857814	1.630537E-011	3.015367E-012	0	0.000000E+000
1	20.90859864	3.015367E-012	1.630537E-011	1	0.000000E+000
1	20.90911001	1.630537E-011	3.015367E-012	0	0.000000E+000
1	20.90934182	3.015367E-012	1.630537E-011	1	0.000000E+000
1	20.91022685	1.630537E-011	3.015367E-012	0	0.000000E+000
1	20.91202609	3.015367E-012	1.630537E-011	1	0.000000E+000
1	20.91233118	1.630537E-011	3.015367E-012	0	0.000000E+000
1	20.91235075	3.015367E-012	1.630537E-011	1	0.000000E+000
1	20.91261715	1.630537E-011	3.015367E-012	0	0.000000E+000
1	20.91263557	3.015367E-012	1.630537E-011	1	0.000000E+000
1	20.91292798	1.630537E-011	3.015367E-012	0	0.000000E+000
1	20.91302747	3.015367E-012	1.630537E-011	1	0.000000E+000
1	20.91324134	1.630537E-011	3.015367E-012	0	0.000000E+000
1	20.91680824	3.015367E-012	1.630537E-011	1	0.000000E+000
1	20.91741247	1.630537E-011	3.015367E-012	0	0.000000E+000
1	20.91779683	3.015367E-012	1.630537E-011	1	0.000000E+000
1	20.91782663	1.630537E-011	3.015367E-012	0	0.000000E+000
1	20.91821138	3.015367E-012	1.630537E-011	1	0.000000E+000
1	20.91984923	1.630537E-011	3.015367E-012	0	0.000000E+000
1	20.92051438	3.015367E-012	1.630537E-011	1	0.000000E+000
1	20.92073555	1.630537E-011	3.015367E-012	0	0.000000E+000
1	20.92258382	3.015367E-012	1.630537E-011	1	0.000000E+000
1	20.92281074	1.630537E-011	3.015367E-012	0	0.000000E+000
1	20.92283371	3.015367E-012	1.630537E-011	1	0.000000E+000
1	20.92396717	1.630537E-011	3.015367E-012	0	0.000000E+000
1	20.92401448	3.015367E-012	1.630537E-011	1	0.000000E+000
1	20.92404384	1.630537E-011	3.015367E-012	0	0.000000E+000
1	20.92406047	3.015367E-012	1.630537E-011	1	0.000000E+000
1	20.92477201	1.630537E-011	3.015367E-012	0	0.000000E+000
1	20.92536397	3.015367E-012	1.630537E-011	1	0.000000E+000
1	20.92559903	1.630537E-011	3.015367E-012	0	0.000000E+000
1	20.92562878	3.015367E-012	1.630537E-011	1	0.000000E+000
1	20.92580030	1.630537E-011	3.015367E-012	0	0.000000E+000
1	20.92583726	3.015367E-012	1.630537E-011	1	0.000000E+000
1	20.92627488	1.630537E-011	3.015367E-012	0	0.000000E+000
1	20.92631581	3.015367E-012	1.630537E-011	1	0.000000E+000
1	20.92647531	1.630537E-011	3.015367E-012	0	0.000000E+000
1	20.92695733	3.015367E-012	1.630537E-011	1	0.000000E+000
1	20.92759607	1.630537E-011	3.015367E-012	0	0.000000E+000
1	20.92824266	3.015367E-012	1.630537E-011	1	0.000000E+000
1	20.92840966	1.630537E-011	3.015367E-012	0	0.000000E+000
1	20.92854588	3.015367E-012	1.630537E-011	1	0.000000E+000
1	20.92922537	1.630537E-011	3.015367E-012	0	0.000000E+000
1	20.92924327	3.015367E-012	1.630537E-011	1	0.000000E+000
1	20.92947600	1.630537E-011	3.015367E-012	0	0.000000E+000
1	20.92948853	3.015367E-012	1.630537E-011	1	0.000000E+000
1	20.92962973	1.630537E-011	3.015367E-012	0	0.000000E+000
1	20.93182032	3.015367E-012	1.630537E-011	1	0.000000E+000
1	20.93271193	1.630537E-011	3.015367E-012	0	0.000000E+000
1	20.93273567	3.015367E-012	1.630537E-011	1	0.000000E+000
1	20.93299262	1.630537E-011	3.015367E-012	0	0.000000E+000
1	20.93392241	3.015367E-012	1.630537E-011	1	0.000000E+000
1	20.93474459	1.630537E-011	3.015367E-012	0	0.000000E+000
1	20.93475941	3.015367E-012	1.630537E-011	1	0.000000E+000
1	20.93480267	1.630537E-011	3.015367E-012	0	0.000000E+000
1	20.93490577	3.015367E-012	1.630537E-011	1	0.000000E+000
1	20.93613572	1.630537E-011	3.015367E-012	0	0.000000E+000
1	20.93616910	3.015367E-012	1.630537E-011	1	0.000000E+000
1	20.93619652	1.630537E-011	3.015367E-012	0	0.000000E+000
1	20.93714668	3.015367E-012	1.630537E-011	1	0.000000E+000
1	20.93731559	1.630537E-011	3.015367E-012	0	0.000000E+000
1	20.93761843	3.015367E-012	1.630537E-011	1	0.000000E+000
1	20.93910061	1.630537E-011	3.015367E-012	0	0.000000E+000
1	20.93945315	3.015367E-012	1.630537E-011	1	0.000000E+000
1	20.94012135	1.630537E-011	3.015367E-012	0	0.000000E+000
1	20.94016188	3.015367E-012	1.630537E-011	1	0.000000E+000
1	20.94035256	1.630537E-011	3.015367E-012	0	0.000000E+000
1	20.94048902	3.015367E-012	1.630537E-011	1	0.000000E+000
1	20.94094184	1.630537E-011	3.015367E-012	0	0.000000E+000
1	20.94121579	3.015367E-012	1.630537E-011	1	0.000000E+000
1	20.94156657	1.630537E-011	3.015367E-012	0	0.000000E+000
1	20.94238676	3.015367E-012	1.630537E-011	1	0.000000E+000
1	20.94261736	1.630537E-011	3.015367E-012	0	0.000000E+000
1	20.94335935	3.015367E-012	1.630537E-011	1	0.000000E+000
1	20.94345934	1.630537E-011	3.015367E-012	0	0.000000E+000
1	20.94425237	3.015367E-012	1.630537E-011	1	0.000000E+000
1	20.94445310	1.630537E-011	3.015367E-012	0	0.000000E+000
1	20.94530437	3.015367E-012	1.630537E-011	1	0.000000E+000
1	20.94596530	1.630537E-011	3.015367E-012	0	0.000000E+000
1	20.94615947	3.015367E-012	1.630537E-011	1	0.000000E+000
1	20.94628707	1.630537E-011	3.015367E-012	0	0.000000E+000
1	20.94725315	3.015367E-012	1.630537E-011	1	0.000000E+000
1	20.94750274	1.630537E-011	3.015367E-012	0	0.000000E+000
1	20.94795662	3.015367E-012	1.630537E-011	1	0.000000E+000
1	20.94807378	1.630537E-011	3.015367E-012	0	0.000000E+000
1	20.94814896	3.015367E-012	1.630537E-011	1	0.000000E+000
1	20.94846344	1.630537E-011	3.015367E-012	0	0.000000E+000
1	20.94860646	3.015367E-012	1.630537E-011	1	0.000000E+000
1	20.94900655	1.630537E-011	3.015367E-012	0	0.000000E+000
1	20.94905830	3.015367E-012	1.630537E-011	1	0.000000E+000
1	20.94942205	1.630537E-011	3.015367E-012	0	0.000000E+000
1	20.94945426	3.015367E-012	1.630537E-011	1	0.000000E+000
1	20.94985795	1.630537E-011	3.015367E-012	0	0.000000E+000
1	20.95021898	3.015367E-012	1.630537E-011	1	0.000000E+000
1	20.95144658	1.630537E-011	3.015367E-012	0	0.000000E+000
1	20.95185215	3.015367E-012	1.630537E-011	1	0.000000E+000
1	20.95207038	1.630537E-011	3.015367E-012	0	0.000000E+000
1	20.95216946	3.015367E-012	1.630537E-011	1	0.000000E+000
1	20.95232072	1.630537E-011	3.015367E-012	0	0.000000E+000
1	20.95237940	3.015367E-012	1.630537E-011	1	0.000000E+000
1	20.95247543	1.630537E-011	3.015367E-012	0	0.000000E+000
1	20.95275764	3.015367E-012	1.630537E-011	1	0.000000E+000
1	20.95284578	1.630537E-011	3.015367E-012	0	0.000000E+000
1	20.95288398	3.015367E-012	1.630537E-011	1	0.000000E+000
1	20.95361876	1.630537E-011	3.015367E-012	0	0.000000E+000
1	20.95363108	3.015367E-012	1.630537E-011	1	0.000000E+000
1	20.95381945	1.630537E-011	3.015367E-012	0	0.000000E+000
1	20.95384228	3.015367E-012	1.630537E-011	1	0.000000E+000
1	20.95426718	1.630537E-011	3.015367E-012	0	0.000000E+000
1	20.95429628	3.015367E-012	1.630537E-011	1	0.000000E+000
1	20.95531756	1.630537E-011	3.015367E-012	0	0.000000E+000
1	20.95538489	3.015367E-012	1.630537E-011	1	0.000000E+000
1	20.95630275	1.630537E-011	3.015367E-012	0	0.000000E+000
1	20.95689432	3.015367E-012	1.630537E-011	1	0.000000E+000
1	20.95728857	1.630537E-011	3.015367E-012	0	0.000000E+000
1	20.95741352	3.015367E-012	1.630537E-011	1	0.000000E+000
1	20.95825650	1.630537E-011	3.015367E-012	0	0.000000E+000
1	20.95905785	3.015367E-012	1.630537E-011	1	0.000000E+000
1	20.95918049	1.630537E-011	3.015367E-012	0	0.000000E+000
1	47.27218131	2.680847E-012	1.597085E-011	1	0.000000E+000
1	47.27276239	1.597085E-011	2.680847E-012	0	0.000000E+000
1	47.27282818	2.680847E-012	1.597085E-011	1	0.000000E+000
1	47.27285667	1.597085E-011	2.680847E-012	0	0.000000E+000
1	47.27613939	2.680847E-012	1.597085E-011	1	0.000000E+000
1	47.27649530	1.597085E-011	2.680847E-012	0	0.000000E+000
1	47.27774979	2.680847E-012	1.597085E-011	1	0.000000E+000
1	47.27801700	1.597085E-011	2.680847E-012	0	0.000000E+000
1	47.27804789	2.680847E-012	1.597085E-011	1	0.000000E+000
1	47.27826709	1.597085E-011	2.680847E-012	0	0.000000E+000
1	47.27827905	2.680847E-012	1.597085E-011	1	0.000000E+000
1	47.27858001	1.597085E-011	2.680847E-012	0	0.000000E+000
1	47.27870395	2.680847E-012	1.597085E-011	1	0.000000E+000
1	47.27963112	1.597085E-011	2.680847E-012	0	0.000000E+000
1	47.28136273	2.680847E-012	1.597085E-011	1	0.000000E+000
1	47.28157214	1.597085E-011	2.680847E-012	0	0.000000E+000
1	47.28159249	2.680847E-012	1.597085E-011	1	0.000000E+000
1	47.28204648	1.597085E-011	2.680847E-012	0	0.000000E+000
1	47.28210700	2.680847E-012	1.597085E-011	1	0.000000E+000
1	47.28248217	1.597085E-011	2.680847E-012	0	0.000000E+000
1	47.28374862	2.680847E-012	1.597085E-011	1	0.000000E+000
1	47.28416686	1.597085E-011	2.680847E-012	0	0.000000E+000
1	47.28433986	2.680847E-012	1.597085E-011	1	0.000000E+000
1	47.28449267	1.597085E-011	2.680847E-012	0	0.000000E+000
1	47.28453126	2.680847E-012	1.597085E-011	1	0.000000E+000
1	47.28466775	1.597085E-011	2.680847E-012	0	0.000000E+000
1	47.28737026	2.680847E-012	1.597085E-011	1	0.000000E+000
1	47.28757714	1.597085E-011	2.680847E-012	0	0.000000E+000
1	47.28783626	2.680847E-012	1.597085E-011	1	0.000000E+000
1	47.28790795	1.597085E-011	2.680847E-012	0	0.000000E+000
1	47.29067567	2.680847E-012	1.597085E-011	1	0.000000E+000
1	47.29069932	1.597085E-011	2.680847E-012	0	0.000000E+000
1	47.29071983	2.680847E-012	1.597085E-011	1	0.000000E+000
1	47.29101165	1.597085E-011	2.680847E-012	0	0.000000E+000
1	47.29324734	2.680847E-012	1.597085E-011	1	0.000000E+000
1	47.29355184	1.597085E-011	2.680847E-012	0	0.000000E+000
1	47.29363253	2.680847E-012	1.597085E-011	1	0.000000E+000
1	47.29426749	1.597085E-011	2.680847E-012	0	0.000000E+000
1	47.29463527	2.680847E-012	1.597085E-011	1	0.000000E+000
1	47.29490444	1.597085E-011	2.680847E-012	0	0.000000E+000
1	47.29502812	2.680847E-012	1.597085E-011	1	0.000000E+000
1	47.29617189	1.597085E-011	2.680847E-012	0	0.000000E+000
1	47.29620468	2.680847E-012	1.597085E-011	1	0.000000E+000
1	47.29733392	1.597085E-011	2.680847E-012	0	0.000000E+000
1	47.29736160	2.680847E-012	1.597085E-011	1	0.000000E+000
1	47.29758781	1.597085E-011	2.680847E-012	0	0.000000E+000
1	47.29796548	2.680847E-012	1.597085E-011	1	0.000000E+000
1	47.29866938	1.597085E-011	2.680847E-012	0	0.000000E+000
1	47.29879555	2.680847E-012	1.597085E-011	1	0.000000E+000
1	47.29918608	1.597085E-011	2.680847E-012	0	0.000000E+000
1	47.29922477	2.680847E-012	1.597085E-011	1	0.000000E+000
1	47.29955332	1.597085E-011	2.680847E-012	0	0.000000E+000
1	47.30065490	2.680847E-012	1.597085E-011	1	0.000000E+000
1	47.30071843	1.597085E-011	2.680847E-012	0	0.000000E+000
1	47.30073678	2.680847E-012	1.597085E-011	1	0.000000E+000
1	47.30099162	1.597085E-011	2.680847E-012	0	0.000000E+000
1	47.30378889	2.680847E-012	1.597085E-011	1	0.000000E+000
1	47.30402677	1.597085E-011	2.680847E-012	0	0.000000E+000
1	47.30568294	2.680847E-012	1.597085E-011	1	0.000000E+000
1	47.30593691	1.597085E-011	2.680847E-012	0	0.000000E+000
1	47.30659974	2.680847E-012	1.597085E-011	1	0.000000E+000
1	47.30669025	1.597085E-011	2.680847E-012	0	0.000000E+000
1	47.30669742	2.680847E-012	1.597085E-011	1	0.000000E+000
1	47.30679772	1.597085E-011	2.680847E-012	0	0.000000E+000
1	47.30741515	2.680847E-012	1.597085E-011	1	0.000000E+000
1	47.30751251	1.597085E-011	2.680847E-012	0	0.000000E+000
1	47.30769526	2.680847E-012	1.597085E-011	1	0.000000E+000
1	47.30800466	1.597085E-011	2.680847E-012	0	0.000000E+000
1	47.30842290	2.680847E-012	1.597085E-011	1	0.000000E+000
1	47.30869053	1.597085E-011	2.680847E-012	0	0.000000E+000
1	47.30949391	2.680847E-012	1.597085E-011	1	0.000000E+000
1	47.31058832	1.597085E-011	2.680847E-012	0	0.000000E+000
1	47.31234244	2.680847E-012	1.597085E-011	1	0.000000E+000
1	47.31253626	1.597085E-011	2.680847E-012	0	0.000000E+000
1	47.31255971	2.680847E-012	1.597085E-011	1	0.000000E+000
1	47.31338941	1.597085E-011	2.680847E-012	0	0.000000E+000
1	47.31370190	2.680847E-012	1.597085E-011	1	0.000000E+000
1	47.31373328	1.597085E-011	2.680847E-012	0	0.000000E+000
1	47.31391426	2.680847E-012	1.597085E-011	1	0.000000E+000
1	47.31395059	1.597085E-011	2.680847E-012	0	0.000000E+000
1	47.31409501	2.680847E-012	1.597085E-011	1	0.000000E+000
1	47.31477718	1.597085E-011	2.680847E-012	0	0.000000E+000
1	47.31481121	2.680847E-012	1.597085E-011	1	0.000000E+000
1	47.31639961	1.597085E-011	2.680847E-012	0	0.000000E+000
1	47.31664045	2.680847E-012	1.597085E-011	1	0.000000E+000
1	47.31684398	1.597085E-011	2.680847E-012	0	0.000000E+000
1	47.31689368	2.680847E-012	1.597085E-011	1	0.000000E+000
1	47.31694557	1.597085E-011	2.680847E-012	0	0.000000E+000
1	47.31739753	2.680847E-012	1.597085E-011	1	0.000000E+000
1	47.31750357	1.597085E-011	2.680847E-012	0	0.000000E+000
1	47.31939391	2.680847E-012	1.597085E-011	1	0.000000E+000
1	47.32001750	1.597085E-011	2.680847E-012	0	0.000000E+000
1	47.32005640	2.680847E-012	1.597085E-011	1	0.000000E+000
1	47.32020135	1.597085E-011	2.680847E-012	0	0.000000E+000
1	47.32690692	2.680847E-012	1.597085E-011	1	0.000000E+000
1	47.32763649	1.597085E-011	2.680847E-012	0	0.000000E+000
1	47.32765948	2.680847E-012	1.597085E-011	1	0.000000E+000
1	47.32827255	1.597085E-011	2.680847E-012	0	0.000000E+000
1	47.32919506	2.680847E-012	1.597085E-011	1	0.000000E+000
1	47.32928098	1.597085E-011	2.680847E-012	0	0.000000E+000
1	47.32929425	2.680847E-012	1.597085E-011	1	0.000000E+000
1	47.33041829	1.597085E-011	2.680847E-012	0	0.000000E+000
1	47.33119785	2.680847E-012	1.597085E-011	1	0.000000E+000
1	47.33183427	1.597085E-011	2.680847E-012	0	0.000000E+000
1	47.33184751	2.680847E-012	1.597085E-011	1	0.000000E+000
1	47.33249604	1.597085E-011	2.680847E-012	0	0.000000E+000
1	47.33251029	2.680847E-012	1.597085E-011	1	0.000000E+000
1	47.33258822	1.597085E-011	2.680847E-012	0	0.000000E+000
1	47.33265617	2.680847E-012	1.597085E-011	1	0.000000E+000
1	47.33317512	1.597085E-011	2.680847E-012	0	0.000000E+000
1	47.33319249	2.680847E-012	1.597085E-011	1	0.000000E+000
1	47.33376773	1.597085E-011	2.680847E-012	0	0.000000E+000
1	47.33456027	2.680847E-012	1.597085E-011	1	0.000000E+000
1	47.33501707	1.597085E-011	2.680847E-012	0	0.000000E+000
1	47.33646165	2.680847E-012	1.597085E-011	1	0.000000E+000
1	47.33695140	1.597085E-011	2.680847E-012	0	0.000000E+000
1	47.33784580	2.680847E-012	1.597085E-011	1	0.000000E+000
1	47.33812728	1.597085E-011	2.680847E-012	0	0.000000E+000
1	47.33813061	2.680847E-012	1.597085E-011	1	0.000000E+000
1	47.33918670	1.597085E-011	2.680847E-012	0	0.000000E+000
1	47.33920314	2.680847E-012	1.597085E-011	1	0.000000E+000
1	47.34004509	1.597085E-011	2.680847E-012	0	0.000000E+000
1	47.34032694	2.680847E-012	1.597085E-011	1	0.000000E+000
1	47.34051577	1.597085E-011	2.680847E-012	0	0.000000E+000
1	47.34056861	2.680847E-012	1.597085E-011	1	0.000000E+000
1	47.34059444	1.597085E-011	2.680847E-012	0	0.000000E+000
1	47.34116436	2.680847E-012	1.597085E-011	1	0.000000E+000
1	47.34140655	1.597085E-011	2.680847E-012	0	0.000000E+000
1	47.34142721	2.680847E-012	1.597085E-011	1	0.000000E+000
1	47.34204282	1.597085E-011	2.680847E-012	0	0.000000E+000
1	47.34264783	2.680847E-012	1.597085E-011	1	0.000000E+000
1	47.34289588	1.597085E-011	2.680847E-012	0	0.000000E+000
1	47.34291161	2.680847E-012	1.597085E-011	1	0.000000E+000
1	47.34298049	1.597085E-011	2.680847E-012	0	0.000000E+000
1	47.34299035	2.680847E-012	1.597085E-011	1	0.000000E+000
1	47.34348505	1.597085E-011	2.680847E-012	0	0.000000E+000
1	47.34358786	2.680847E-012	1.597085E-011	1	0.000000E+000
1	47.34361552	1.597085E-011	2.680847E-012	0	0.000000E+000
1	47.34368555	2.680847E-012	1.597085E-011	1	0.000000E+000
1	47.34409965	1.597085E-011	2.680847E-012	0	0.000000E+000
1	47.34415352	2.680847E-012	1.597085E-011	1	0.000000E+000
1	47.34444781	1.597085E-011	2.680847E-012	0	0.000000E+000
1	47.34474625	2.680847E-012	1.597085E-011	1	0.000000E+000
1	47.34480973	1.597085E-011	2.680847E-012	0	0.000000E+000
1	47.34482451	2.680847E-012	1.597085E-011	1	0.000000E+000
1	47.34489884	1.597085E-011	2.680847E-012	0	0.000000E+000
1	47.34491616	2.680847E-012	1.597085E-011	1	0.000000E+000
1	47.34504609	1.597085E-011	2.680847E-012	0	0.000000E+000
1	47.34596019	2.680847E-012	1.597085E-011	1	0.000000E+000
1	47.34664206	1.597085E-011	2.680847E-012	0	0.000000E+000
1	47.34720871	2.680847E-012	1.597085E-011	1	0.000000E+000
1	47.34735605	1.597085E-011	2.680847E-012	0	0.000000E+000
1	47.34914289	2.680847E-012	1.597085E-011	1	0.000000E+000
1	47.34915656	1.597085E-011	2.680847E-012	0	0.000000E+000
1	47.35147785	2.680847E-012	1.597085E-011	1	0.000000E+000
1	47.35328729	1.597085E-011	2.680847E-012	0	0.000000E+000
1	47.35394698	2.680847E-012	1.597085E-011	1	0.000000E+000
1	47.35399451	1.597085E-011	2.680847E-012	0	0.000000E+000
1	47.35475240	2.680847E-012	1.597085E-011	1	0.000000E+000
1	47.35524162	1.597085E-011	2.680847E-012	0	0.000000E+000
1	47.35657485	2.680847E-012	1.597085E-011	1	0.000000E+000
1	47.35671274	1.597085E-011	2.680847E-012	0	0.000000E+000
1	47.35688262	2.680847E-012	1.597085E-011	1	0.000000E+000
1	47.35744363	1.597085E-011	2.680847E-012	0	0.000000E+000
1	47.35762382	2.680847E-012	1.597085E-011	1	0.000000E+000
1	47.35775579	1.597085E-011	2.680847E-012	0	0.000000E+000
1	47.35778951	2.680847E-012	1.597085E-011	1	0.000000E+000
1	47.35791894	1.597085E-011	2.680847E-012	0	0.000000E+000
1	47.36069657	2.680847E-012	1.597085E-011	1	0.000000E+000
1	47.36073558	1.597085E-011	2.680847E-012	0	0.000000E+000
1	47.36116559	2.680847E-012	1.597085E-011	1	0.000000E+000
1	47.36152879	1.597085E-011	2.680847E-012	0	0.000000E+000
1	47.36178446	2.680847E-012	1.597085E-011	1	0.000000E+000
1	47.36214794	1.597085E-011	2.680847E-012	0	0.000000E+000
1	47.36235800	2.680847E-012	1.597085E-011	1	0.000000E+000
1	47.36238404	1.597085E-011	2.680847E-012	0	0.000000E+000
1	47.36351373	2.680847E-012	1.597085E-011	1	0.000000E+000
1	47.36449709	1.597085E-011	2.680847E-012	0	0.000000E+000
1	47.36451964	2.680847E-012	1.597085E-011	1	0.000000E+000
1	47.36476619	1.597085E-011	2.680847E-012	0	0.000000E+000
1	47.36570350	2.680847E-012	1.597085E-011	1	0.000000E+000
1	47.36657234	1.597085E-011	2.680847E-012	0	0.000000E+000
1	47.36661050	2.680847E-012	1.597085E-011	1	0.000000E+000
1	47.36677412	1.597085E-011	2.680847E-012	0	0.000000E+000
1	47.36680519	2.680847E-012	1.597085E-011	1	0.000000E+000
1	47.36712575	1.597085E-011	2.680847E-012	0	0.000000E+000
1	47.36718846	2.680847E-012	1.597085E-011	1	0.000000E+000
1	47.36746777	1.597085E-011	2.680847E-012	0	0.000000E+000
1	47.36781505	2.680847E-012	1.597085E-011	1	0.000000E+000
1	47.36844794	1.597085E-011	2.680847E-012	0	0.000000E+000
1	47.36847201	2.680847E-012	1.597085E-011	1	0.000000E+000
1	47.36885127	1.597085E-011	2.680847E-012	0	0.000000E+000
1	47.36938198	2.680847E-012	1.597085E-011	1	0.000000E+000
1	47.36974854	1.597085E-011	2.680847E-012	0	0.000000E+000
1	47.37104704	2.680847E-012	1.597085E-011	1	0.000000E+000
1	47.37168744	1.597085E-011	2.680847E-012	0	0.000000E+000
1	47.37265370	2.680847E-012	1.597085E-011	1	0.000000E+000
1	47.37345345	1.597085E-011	2.680847E-012	0	0.000000E+000
1	47.37352892	2.680847E-012	1.597085E-011	1	0.000000E+000
1	47.37408738	1.597085E-011	2.680847E-012	0	0.000000E+000
1	47.37469104	2.680847E-012	1.597085E-011	1	0.000000E+000
1	47.37512004	1.597085E-011	2.680847E-012	0	0.000000E+000
1	47.37513076	2.680847E-012	1.597085E-011	1	0.000000E+000
1	47.37537493	1.597085E-011	2.680847E-012	0	0.000000E+000
1	47.37560971	2.680847E-012	1.597085E-011	1	0.000000E+000
1	47.37658869	1.597085E-011	2.680847E-012	0	0.000000E+000
1	47.37669610	2.680847E-012	1.597085E-011	1	0.000000E+000
1	47.37719462	1.597085E-011	2.680847E-012	0	0.000000E+000
1	47.37724272	2.680847E-012	1.597085E-011	1	0.000000E+000
1	47.37744845	1.597085E-011	2.680847E-012	0	0.000000E+000
1	47.37874113	2.680847E-012	1.597085E-011	1	0.000000E+000
1	47.37971014	1.597085E-011	2.680847E-012	0	0.000000E+000
1	47.38004164	2.680847E-012	1.597085E-011	1	0.000000E+000
1	47.38017829	1.597085E-011	2.680847E-012	0	0.000000E+000
1	47.38020621	2.680847E-012	1.597085E-011	1	0.000000E+000
1	47.38050254	1.597085E-011	2.680847E-012	0	0.000000E+000
1	47.38165922	2.680847E-012	1.597085E-011	1	0.000000E+000
1	47.38175936	1.597085E-011	2.680847E-012	0	0.000000E+000
1	47.38195051	2.680847E-012	1.597085E-011	1	0.000000E+000
1	47.38239668	1.597085E-011	2.680847E-012	0	0.000000E+000
1	47.38251992	2.680847E-012	1.597085E-011	1	0.000000E+000
1	47.38289993	1.597085E-011	2.680847E-012	0	0.000000E+000
1	47.38292944	2.680847E-012	1.597085E-011	1	0.000000E+000
1	47.38296009	1.597085E-011	2.680847E-012	0	0.000000E+000
1	47.38297544	2.680847E-012	1.597085E-011	1	0.000000E+000
1	47.38333011	1.597085E-011	2.680847E-012	0	0.000000E+000
1	47.38386234	2.680847E-012	1.597085E-011	1	0.000000E+000
1	47.38396844	1.597085E-011	2.680847E-012	0	0.000000E+000
1	47.38476068	2.680847E-012	1.597085E-011	1	0.000000E+000
1	47.38497793	1.597085E-011	2.680847E-012	0	0.000000E+000
1	47.38499062	2.680847E-012	1.597085E-011	1	0.000000E+000
1	47.38546198	1.597085E-011	2.680847E-012	0	0.000000E+000
1	47.38550182	2.680847E-012	1.597085E-011	1	0.000000E+000
1	47.38572086	1.597085E-011	2.680847E-012	0	0.000000E+000
1	47.38626325	2.680847E-012	1.597085E-011	1	0.000000E+000
1	47.38639594	1.597085E-011	2.680847E-012	0	0.000000E+000
1	47.38641967	2.680847E-012	1.597085E-011	1	0.000000E+000
1	47.38694184	1.597085E-011	2.680847E-012	0	0.000000E+000
1	47.38757416	2.680847E-012	1.597085E-011	1	0.000000E+000
1	47.38875755	1.597085E-011	2.680847E-012	0	0.000000E+000
1	47.38896774	2.680847E-012	1.597085E-011	1	0.000000E+000
1	47.38916408	1.597085E-011	2.680847E-012	0	0.000000E+000
1	47.39010669	2.680847E-012	1.597085E-011	1	0.000000E+000
1	47.39081501	1.597085E-011	2.680847E-012	0	0.000000E+000
1	47.39091821	2.680847E-012	1.597085E-011	1	0.000000E+000
1	47.39115880	1.597085E-011	2.680847E-012	0	0.000000E+000
1	47.39221802	2.680847E-012	1.597085E-011	1	0.000000E+000
1	47.39238852	1.597085E-011	2.680847E-012	0	0.000000E+000
1	47.39332412	2.680847E-012	1.597085E-011	1	0.000000E+000
1	47.39370100	1.597085E-011	2.680847E-012	0	0.000000E+000
1	47.39391118	2.680847E-012	1.597085E-011	1	0.000000E+000
1	47.39406009	1.597085E-011	2.680847E-012	0	0.000000E+000
1	47.39486058	2.680847E-012	1.597085E-011	1	0.000000E+000
1	47.39524640	1.597085E-011	2.680847E-012	0	0.000000E+000
1	47.39526588	2.680847E-012	1.597085E-011	1	0.000000E+000
1	47.39585762	1.597085E-011	2.680847E-012	0	0.000000E+000
1	47.39612600	2.680847E-012	1.597085E-011	1	0.000000E+000
1	47.39632636	1.597085E-011	2.680847E-012	0	0.000000E+000
1	47.39764075	2.680847E-012	1.597085E-011	1	0.000000E+000
1	47.39806924	1.597085E-011	2.680847E-012	0	0.000000E+000
1	47.39895859	2.680847E-012	1.597085E-011	1	0.000000E+000
1	47.39907789	1.597085E-011	2.680847E-012	0	0.000000E+000
1	47.39910691	2.680847E-012	1.597085E-011	1	0.000000E+000
1	47.39935677	1.597085E-011	2.680847E-012	0	0.000000E+000
1	47.39984978	2.680847E-012	1.597085E-011	1	0.000000E+000
1	47.39989155	1.597085E-011	2.680847E-012	0	0.000000E+000
1	47.40034632	2.680847E-012	1.597085E-011	1	0.000000E+000
1	47.40038091	1.597085E-011	2.680847E-012	0	0.000000E+000
1	47.40088902	2.680847E-012	1.597085E-011	1	0.000000E+000
1	47.40113323	1.597085E-011	2.680847E-012	0	0.000000E+000
1	47.40239382	2.680847E-012	1.597085E-011	1	0.000000E+000
1	47.40349236	1.597085E-011	2.680847E-012	0	0.000000E+000
1	47.40421469	2.680847E-012	1.597085E-011	1	0.000000E+000
1	47.40428626	1.597085E-011	2.680847E-012	0	0.000000E+000
1	47.40511713	2.680847E-012	1.597085E-011	1	0.000000E+000
1	47.40568060	1.597085E-011	2.680847E-012	0	0.000000E+000
1	47.40655533	2.680847E-012	1.597085E-011	1	0.000000E+000
1	47.40671999	1.597085E-011	2.680847E-012	0	0.000000E+000
1	47.40677108	2.680847E-012	1.597085E-011	1	0.000000E+000
1	47.40691615	1.597085E-011	2.680847E-012	0	0.000000E+000
1	47.40826094	2.680847E-012	1.597085E-011	1	0.000000E+000
1	47.40832519	1.597085E-011	2.680847E-012	0	0.000000E+000
1	47.40905835	2.680847E-012	1.597085E-011	1	0.000000E+000
1	47.40907911	1.597085E-011	2.680847E-012	0	0.000000E+000
1	47.40910164	2.680847E-012	1.597085E-011	1	0.000000E+000
1	47.40920887	1.597085E-011	2.680847E-012	0	0.000000E+000
1	47.40931669	2.680847E-012	1.597085E-011	1	0.000000E+000
1	47.40976408	1.597085E-011	2.680847E-012	0	0.000000E+000
1	47.40977152	2.680847E-012	1.597085E-011	1	0.000000E+000
1	47.41082815	1.597085E-011	2.680847E-012	0	0.000000E+000
1	47.41084180	2.680847E-012	1.597085E-011	1	0.000000E+000
1	47.41201269	1.597085E-011	2.680847E-012	0	0.000000E+000
1	47.41204659	2.680847E-012	1.597085E-011	1	0.000000E+000
1	47.41416317	1.597085E-011	2.680847E-012	0	0.000000E+000
1	47.41581153	2.680847E-012	1.597085E-011	1	0.000000E+000
1	47.41589937	1.597085E-011	2.680847E-012	0	0.000000E+000
1	47.41594538	2.680847E-012	1.597085E-011	1	0.000000E+000
1	47.41618105	1.597085E-011	2.680847E-012	0	0.000000E+000
1	47.41682797	2.680847E-012	1.597085E-011	1	0.000000E+000
1	47.41730885	1.597085E-011	2.680847E-012	0	0.000000E+000
1	47.41747166	2.680847E-012	1.597085E-011	1	0.000000E+000
1	47.41775659	1.597085E-011	2.680847E-012	0	0.000000E+000
1	47.41791798	2.680847E-012	1.597085E-011	1	0.000000E+000
1	47.41980027	1.597085E-011	2.680847E-012	0	0.000000E+000
1	47.41982725	2.680847E-012	1.597085E-011	1	0.000000E+000
1	47.42039465	1.597085E-011	2.680847E-012	0	0.000000E+000
1	47.42040628	2.680847E-012	1.597085E-011	1	0.000000E+000
1	47.42086828	1.597085E-011	2.680847E-012	0	0.000000E+000
1	47.42227939	2.680847E-012	1.597085E-011	1	0.000000E+000
1	47.42264167	1.597085E-011	2.680847E-012	0	0.000000E+000
1	47.42267470	2.680847E-012	1.597085E-011	1	0.000000E+000
1	47.42270077	1.597085E-011	2.680847E-012	0	0.000000E+000
1	47.42300560	2.680847E-012	1.597085E-011	1	0.000000E+000
1	47.42323019	1.597085E-011	2.680847E-012	0	0.000000E+000
1	47.42364398	2.680847E-012	1.597085E-011	1	0.000000E+000
1	47.42383763	1.597085E-011	2.680847E-012	0	0.000000E+000
1	47.42477262	2.680847E-012	1.597085E-011	1	0.000000E+000
1	47.42480136	1.597085E-011	2.680847E-012	0	0.000000E+000
1	47.42685825	2.680847E-012	1.597085E-011	1	0.000000E+000
1	47.42707839	1.597085E-011	2.680847E-012	0	0.000000E+000
1	47.42750901	2.680847E-012	1.597085E-011	1	0.000000E+000
1	47.42761151	1.597085E-011	2.680847E-012	0	0.000000E+000
1	47.42805299	2.680847E-012	1.597085E-011	1	0.000000E+000
1	47.42832872	1.597085E-011	2.680847E-012	0	0.000000E+000
1	47.42834101	2.680847E-012	1.597085E-011	1	0.000000E+000
1	47.42836726	1.597085E-011	2.680847E-012	0	0.000000E+000
1	47.47308879	2.680847E-012	1.597085E-011	1	0.000000E+000
1	47.47385600	1.597085E-011	2.680847E-012	0	0.000000E+000
1	47.47389406	2.680847E-012	1.597085E-011	1	0.000000E+000
1	47.47468887	1.597085E-011	2.680847E-012	0	0.000000E+000
1	47.47509519	2.680847E-012	1.597085E-011	1	0.000000E+000
1	47.47650862	1.597085E-011	2.680847E-012	0	0.000000E+000
1	47.47755011	2.680847E-012	1.597085E-011	1	0.000000E+000
1	47.47782013	1.597085E-011	2.680847E-012	0	0.000000E+000
1	47.47816965	2.680847E-012	1.597085E-011	1	0.000000E+000
1	47.47862094	1.597085E-011	2.680847E-012	0	0.000000E+000
1	47.48025410	2.680847E-012	1.597085E-011	1	0.000000E+000
1	47.48061553	1.597085E-011	2.680847E-012	0	0.000000E+000
1	47.48065788	2.680847E-012	1.597085E-011	1	0.000000E+000
1	47.48104398	1.597085E-011	2.680847E-012	0	0.000000E+000
1	47.48110026	2.680847E-012	1.597085E-011	1	0.000000E+000
1	47.48175805	1.597085E-011	2.680847E-012	0	0.000000E+000
1	47.48223977	2.680847E-012	1.597085E-011	1	0.000000E+000
1	47.48226756	1.597085E-011	2.680847E-012	0	0.000000E+000
1	47.48324294	2.680847E-012	1.597085E-011	1	0.000000E+000
1	47.48358205	1.597085E-011	2.680847E-012	0	0.000000E+000
1	47.48361688	2.680847E-012	1.597085E-011	1	0.000000E+000
1	47.48391573	1.597085E-011	2.680847E-012	0	0.000000E+000
1	47.48396449	2.680847E-012	1.597085E-011	1	0.000000E+000
1	47.48513204	1.597085E-011	2.680847E-012	0	0.000000E+000
1	47.48594494	2.680847E-012	1.597085E-011	1	0.000000E+000
1	47.48629913	1.597085E-011	2.680847E-012	0	0.000000E+000
1	47.48697335	2.680847E-012	1.597085E-011	1	0.000000E+000
1	47.48741153	1.597085E-011	2.680847E-012	0	0.000000E+000
1	47.48783659	2.680847E-012	1.597085E-011	1	0.000000E+000
1	47.48817117	1.597085E-011	2.680847E-012	0	0.000000E+000
1	47.48904441	2.680847E-012	1.597085E-011	1	0.000000E+000
1	47.48911147	1.597085E-011	2.680847E-012	0	0.000000E+000
1	47.48921241	2.680847E-012	1.597085E-011	1	0.000000E+000
1	47.48952618	1.597085E-011	2.680847E-012	0	0.000000E+000
1	47.48956335	2.680847E-012	1.597085E-011	1	0.000000E+000
1	47.49132941	1.597085E-011	2.680847E-012	0	0.000000E+000
1	47.49135909	2.680847E-012	1.597085E-011	1	0.000000E+000
1	47.49139496	1.597085E-011	2.680847E-012	0	0.000000E+000
1	47.49297148	2.680847E-012	1.597085E-011	1	0.000000E+000
1	47.49345310	1.597085E-011	2.680847E-012	0	0.000000E+000
1	47.49361594	2.680847E-012	1.597085E-011	1	0.000000E+000
1	47.49396491	1.597085E-011	2.680847E-012	0	0.000000E+000
1	47.49464629	2.680847E-012	1.597085E-011	1	0.000000E+000
1	47.49544904	1.597085E-011	2.680847E-012	0	0.000000E+000
1	47.49548275	2.680847E-012	1.597085E-011	1	0.000000E+000
1	47.49553128	1.597085E-011	2.680847E-012	0	0.000000E+000
1	47.49556449	2.680847E-012	1.597085E-011	1	0.000000E+000
1	47.49652141	1.597085E-011	2.680847E-012	0	0.000000E+000
1	47.49740282	2.680847E-012	1.597085E-011	1	0.000000E+000
1	47.49799438	1.597085E-011	2.680847E-012	0	0.000000E+000
1	47.49810076	2.680847E-012	1.597085E-011	1	0.000000E+000
1	47.49814074	1.597085E-011	2.680847E-012	0	0.000000E+000
1	47.49846837	2.680847E-012	1.597085E-011	1	0.000000E+000
1	47.49869013	1.597085E-011	2.680847E-012	0	0.000000E+000
1	47.49870090	2.680847E-012	1.597085E-011	1	0.000000E+000
1	47.49872478	1.597085E-011	2.680847E-012	0	0.000000E+000
1	47.49874757	2.680847E-012	1.597085E-011	1	0.000000E+000
1	47.49920688	1.597085E-011	2.680847E-012	0	0.000000E+000
1	47.49922886	2.680847E-012	1.597085E-011	1	0.000000E+000
1	47.49926163	1.597085E-011	2.680847E-012	0	0.000000E+000
1	47.50013863	2.680847E-012	1.597085E-011	1	0.000000E+000
1	47.50023296	1.597085E-011	2.680847E-012	0	0.000000E+000
1	47.50240946	2.680847E-012	1.597085E-011	1	0.000000E+000
1	47.50244280	1.597085E-011	2.680847E-012	0	0.000000E+000
1	47.50362115	2.680847E-012	1.597085E-011	1	0.000000E+000
1	47.50368306	1.597085E-011	2.680847E-012	0	0.000000E+000
1	47.50467727	2.680847E-012	1.597085E-011	1	0.000000E+000
1	47.50471995	1.597085E-011	2.680847E-012	0	0.000000E+000
1	47.50473305	2.680847E-012	1.597085E-011	1	0.000000E+000
1	47.50544976	1.597085E-011	2.680847E-012	0	0.000000E+000
1	47.50548098	2.680847E-012	1.597085E-011	1	0.000000E+000
1	47.50550893	1.597085E-011	2.680847E-012	0	0.000000E+000
1	47.50595340	2.680847E-012	1.597085E-011	1	0.000000E+000
1	47.50636431	1.597085E-011	2.680847E-012	0	0.000000E+000
1	47.50637345	2.680847E-012	1.597085E-011	1	0.000000E+000
1	47.50656224	1.597085E-011	2.680847E-012	0	0.000000E+000
1	47.50656497	2.680847E-012	1.597085E-011	1	0.000000E+000
1	47.50741865	1.597085E-011	2.680847E-012	0	0.000000E+000
1	47.51131365	2.680847E-012	1.597085E-011	1	0.000000E+000
1	47.51133170	1.597085E-011	2.680847E-012	0	0.000000E+000
1	47.51135454	2.680847E-012	1.597085E-011	1	0.000000E+000
1	47.51141770	1.597085E-011	2.680847E-012	0	0.000000E+000
1	47.51164500	2.680847E-012	1.597085E-011	1	0.000000E+000
1	47.51253394	1.597085E-011	2.680847E-012	0	0.000000E+000
1	47.51390411	2.680847E-012	1.597085E-011	1	0.000000E+000
1	47.51426369	1.597085E-011	2.680847E-012	0	0.000000E+000
1	47.51426977	2.680847E-012	1.597085E-011	1	0.000000E+000
1	47.51451386	1.597085E-011	2.680847E-012	0	0.000000E+000
1	47.51452928	2.680847E-012	1.597085E-011	1	0.000000E+000
1	47.51486798	1.597085E-011	2.680847E-012	0	0.000000E+000
1	47.51491487	2.680847E-012	1.597085E-011	1	0.000000E+000
1	47.51509568	1.597085E-011	2.680847E-012	0	0.000000E+000
1	47.51513028	2.680847E-012	1.597085E-011	1	0.000000E+000
1	47.51544887	1.597085E-011	2.680847E-012	0	0.000000E+000
1	47.51545961	2.680847E-012	1.597085E-011	1	0.000000E+000
1	47.51566824	1.597085E-011	2.680847E-012	0	0.000000E+000
1	47.51748534	2.680847E-012	1.597085E-011	1	0.000000E+000
1	47.51781721	1.597085E-011	2.680847E-012	0	0.000000E+000
1	47.51798458	2.680847E-012	1.597085E-011	1	0.000000E+000
1	47.51802238	1.597085E-011	2.680847E-012	0	0.000000E+000
1	47.51805481	2.680847E-012	1.597085E-011	1	0.000000E+000
1	47.51829884	1.597085E-011	2.680847E-012	0	0.000000E+000
1	47.51834253	2.680847E-012	1.597085E-011	1	0.000000E+000
1	47.51838864	1.597085E-011	2.680847E-012	0	0.000000E+000
1	47.51844507	2.680847E-012	1.597085E-011	1	0.000000E+000
1	47.51856447	1.597085E-011	2.680847E-012	0	0.000000E+000
1	47.51953489	2.680847E-012	1.597085E-011	1	0.000000E+000
1	47.51976782	1.597085E-011	2.680847E-012	0	0.000000E+000
1	47.52158753	2.680847E-012	1.597085E-011	1	0.000000E+000
1	47.52212212	1.597085E-011	2.680847E-012	0	0.000000E+000
1	47.52216207	2.680847E-012	1.597085E-011	1	0.000000E+000
1	47.52279137	1.597085E-011	2.680847E-012	0	0.000000E+000
1	47.52454791	2.680847E-012	1.597085E-011	1	0.000000E+000
1	47.52461576	1.597085E-011	2.680847E-012	0	0.000000E+000
1	47.52683426	2.680847E-012	1.597085E-011	1	0.000000E+000
1	47.52779446	1.597085E-011	2.680847E-012	0	0.000000E+000
1	47.53216999	2.680847E-012	1.597085E-011	1	0.000000E+000
1	47.53243845	1.597085E-011	2.680847E-012	0	0.000000E+000
1	47.53246600	2.680847E-012	1.597085E-011	1	0.000000E+000
1	47.53264688	1.597085E-011	2.680847E-012	0	0.000000E+000
1	47.53347129	2.680847E-012	1.597085E-011	1	0.000000E+000
1	47.53425196	1.597085E-011	2.680847E-012	0	0.000000E+000
1	47.53643769	2.680847E-012	1.597085E-011	1	0.000000E+000
1	47.53651524	1.597085E-011	2.680847E-012	0	0.000000E+000
1	47.53754352	2.680847E-012	1.597085E-011	1	0.000000E+000
1	47.53809553	1.597085E-011	2.680847E-012	0	0.000000E+000
1	47.53831918	2.680847E-012	1.597085E-011	1	0.000000E+000
1	47.53835057	1.597085E-011	2.680847E-012	0	0.000000E+000
1	47.53937061	2.680847E-012	1.597085E-011	1	0.000000E+000
1	47.53943747	1.597085E-011	2.680847E-012	0	0.000000E+000
1	47.53945583	2.680847E-012	1.597085E-011	1	0.000000E+000
1	47.53957077	1.597085E-011	2.680847E-012	0	0.000000E+000
1	47.53984040	2.680847E-012	1.597085E-011	1	0.000000E+000
1	47.54019389	1.597085E-011	2.680847E-012	0	0.000000E+000
1	47.54059290	2.680847E-012	1.597085E-011	1	0.000000E+000
1	47.54155277	1.597085E-011	2.680847E-012	0	0.000000E+000
1	47.54156245	2.680847E-012	1.597085E-011	1	0.000000E+000
1	47.54200655	1.597085E-011	2.680847E-012	0	0.000000E+000
1	47.54203643	2.680847E-012	1.597085E-011	1	0.000000E+000
1	47.54213830	1.597085E-011	2.680847E-012	0	0.000000E+000
1	47.54358959	2.680847E-012	1.597085E-011	1	0.000000E+000
1	47.54427529	1.597085E-011	2.680847E-012	0	0.000000E+000
1	47.54428419	2.680847E-012	1.597085E-011	1	0.000000E+000
1	47.54446126	1.597085E-011	2.680847E-012	0	0.000000E+000
1	47.54468861	2.680847E-012	1.597085E-011	1	0.000000E+000
1	47.54470648	1.597085E-011	2.680847E-012	0	0.000000E+000
1	47.54471296	2.680847E-012	1.597085E-011	1	0.000000E+000
1	47.54536267	1.597085E-011	2.680847E-012	0	0.000000E+000
1	47.54848157	2.680847E-012	1.597085E-011	1	0.000000E+000
1	47.54890610	1.597085E-011	2.680847E-012	0	0.000000E+000
1	47.54892716	2.680847E-012	1.597085E-011	1	0.000000E+000
1	47.54896826	1.597085E-011	2.680847E-012	0	0.000000E+000
1	47.54900752	2.680847E-012	1.597085E-011	1	0.000000E+000
1	47.54996717	1.597085E-011	2.680847E-012	0	0.000000E+000
1	47.54998613	2.680847E-012	1.597085E-011	1	0.000000E+000
1	47.55033879	1.597085E-011	2.680847E-012	0	0.000000E+000
1	47.55035317	2.680847E-012	1.597085E-011	1	0.000000E+000
1	47.55046117	1.597085E-011	2.680847E-012	0	0.000000E+000
1	47.55048642	2.680847E-012	1.597085E-011	1	0.000000E+000
1	47.55059008	1.597085E-011	2.680847E-012	0	0.000000E+000
1	47.55065289	2.680847E-012	1.597085E-011	1	0.000000E+000
1	47.55076266	1.597085E-011	2.680847E-012	0	0.000000E+000
1	47.55079332	2.680847E-012	1.597085E-011	1	0.000000E+000
1	47.55120224	1.597085E-011	2.680847E-012	0	0.000000E+000
1	47.55138836	2.680847E-012	1.597085E-011	1	0.000000E+000
1	47.55286183	1.597085E-011	2.680847E-012	0	0.000000E+000
1	47.55287350	2.680847E-012	1.597085E-011	1	0.000000E+000
1	47.55376539	1.597085E-011	2.680847E-012	0	0.000000E+000
1	47.55378949	2.680847E-012	1.597085E-011	1	0.000000E+000
1	47.55398918	1.597085E-011	2.680847E-012	0	0.000000E+000
1	47.55438890	2.680847E-012	1.597085E-011	1	0.000000E+000
1	47.55440997	1.597085E-011	2.680847E-012	0	0.000000E+000
1	47.55464201	2.680847E-012	1.597085E-011	1	0.000000E+000
1	47.55469942	1.597085E-011	2.680847E-012	0	0.000000E+000
1	47.55481835	2.680847E-012	1.597085E-011	1	0.000000E+000
1	47.55509857	1.597085E-011	2.680847E-012	0	0.000000E+000
1	47.55616363	2.680847E-012	1.597085E-011	1	0.000000E+000
1	47.55631800	1.597085E-011	2.680847E-012	0	0.000000E+000
1	47.55671898	2.680847E-012	1.597085E-011	1	0.000000E+000
1	47.55676676	1.597085E-011	2.680847E-012	0	0.000000E+000
1	47.55906014	2.680847E-012	1.597085E-011	1	0.000000E+000
1	47.55925399	1.597085E-011	2.680847E-012	0	0.000000E+000
1	47.55927948	2.680847E-012	1.597085E-011	1	0.000000E+000
1	47.55945874	1.597085E-011	2.680847E-012	0	0.000000E+000
1	47.55948671	2.680847E-012	1.597085E-011	1	0.000000E+000
1	47.55971727	1.597085E-011	2.680847E-012	0	0.000000E+000
1	47.55972631	2.680847E-012	1.597085E-011	1	0.000000E+000
1	47.56029481	1.597085E-011	2.680847E-012	0	0.000000E+000
1	47.56031019	2.680847E-012	1.597085E-011	1	0.000000E+000
1	47.56061295	1.597085E-011	2.680847E-012	0	0.000000E+000
1	47.56081309	2.680847E-012	1.597085E-011	1	0.000000E+000
1	47.56157465	1.597085E-011	2.680847E-012	0	0.000000E+000
1	47.56159259	2.680847E-012	1.597085E-011	1	0.000000E+000
1	47.56219691	1.597085E-011	2.680847E-012	0	0.000000E+000
1	47.56233358	2.680847E-012	1.597085E-011	1	0.000000E+000
1	47.56262667	1.597085E-011	2.680847E-012	0	0.000000E+000
1	47.56265670	2.680847E-012	1.597085E-011	1	0.000000E+000
1	47.56313125	1.597085E-011	2.680847E-012	0	0.000000E+000
1	47.56315333	2.680847E-012	1.597085E-011	1	0.000000E+000
1	47.56317709	1.597085E-011	2.680847E-012	0	0.000000E+000
1	47.56556430	2.680847E-012	1.597085E-011	1	0.000000E+000
1	47.56558628	1.597085E-011	2.680847E-012	0	0.000000E+000
1	47.56563165	2.680847E-012	1.597085E-011	1	0.000000E+000
1	47.56586647	1.597085E-011	2.680847E-012	0	0.000000E+000
1	47.56733360	2.680847E-012	1.597085E-011	1	0.000000E+000
1	47.56738439	1.597085E-011	2.680847E-012	0	0.000000E+000
1	47.56740444	2.680847E-012	1.597085E-011	1	0.000000E+000
1	47.56809387	1.597085E-011	2.680847E-012	0	0.000000E+000
1	47.56827773	2.680847E-012	1.597085E-011	1	0.000000E+000
1	47.56874847	1.597085E-011	2.680847E-012	0	0.000000E+000
1	47.56875244	2.680847E-012	1.597085E-011	1	0.000000E+000
1	47.56919278	1.597085E-011	2.680847E-012	0	0.000000E+000
1	47.56929961	2.680847E-012	1.597085E-011	1	0.000000E+000
1	47.56971664	1.597085E-011	2.680847E-012	0	0.000000E+000
1	47.57122314	2.680847E-012	1.597085E-011	1	0.000000E+000
1	47.57123938	1.597085E-011	2.680847E-012	0	0.000000E+000
1	47.57224757	2.680847E-012	1.597085E-011	1	0.000000E+000
1	47.57281730	1.597085E-011	2.680847E-012	0	0.000000E+000
1	47.57292071	2.680847E-012	1.597085E-011	1	0.000000E+000
1	47.57299268	1.597085E-011	2.680847E-012	0	0.000000E+000
1	47.57304797	2.680847E-012	1.597085E-011	1	0.000000E+000
1	47.57483841	1.597085E-011	2.680847E-012	0	0.000000E+000
1	47.57730534	2.680847E-012	1.597085E-011	1	0.000000E+000
1	47.57762666	1.597085E-011	2.680847E-012	0	0.000000E+000
1	47.57766301	2.680847E-012	1.597085E-011	1	0.000000E+000
1	47.57785242	1.597085E-011	2.680847E-012	0	0.000000E+000
1	47.58005942	2.680847E-012	1.597085E-011	1	0.000000E+000
1	47.58070862	1.597085E-011	2.680847E-012	0	0.000000E+000
1	47.58093713	2.680847E-012	1.597085E-011	1	0.000000E+000
1	47.58172783	1.597085E-011	2.680847E-012	0	0.000000E+000
1	47.58178810	2.680847E-012	1.597085E-011	1	0.000000E+000
1	47.58259682	1.597085E-011	2.680847E-012	0	0.000000E+000
1	47.58261905	2.680847E-012	1.597085E-011	1	0.000000E+000
1	47.58433901	1.597085E-011	2.680847E-012	0	0.000000E+000
1	47.58486934	2.680847E-012	1.597085E-011	1	0.000000E+000
1	47.58519146	1.597085E-011	2.680847E-012	0	0.000000E+000
1	68.49293048	2.585213E-012	1.587521E-011	1	0.000000E+000
1	68.49344256	1.587521E-011	2.585213E-012	0	0.000000E+000
1	68.49541477	2.585213E-012	1.587521E-011	1	0.000000E+000
1	68.49545637	1.587521E-011	2.585213E-012	0	0.000000E+000
1	68.49594230	2.585213E-012	1.587521E-011	1	0.000000E+000
1	68.49638020	1.587521E-011	2.585213E-012	0	0.000000E+000
1	68.49664405	2.585213E-012	1.587521E-011	1	0.000000E+000
1	68.49672195	1.587521E-011	2.585213E-012	0	0.000000E+000
1	68.49673131	2.585213E-012	1.587521E-011	1	0.000000E+000
1	68.49730769	1.587521E-011	2.585213E-012	0	0.000000E+000
1	68.49750083	2.585213E-012	1.587521E-011	1	0.000000E+000
1	68.49757078	1.587521E-011	2.585213E-012	0	0.000000E+000
1	68.49823413	2.585213E-012	1.587521E-011	1	0.000000E+000
1	68.49841339	1.587521E-011	2.585213E-012	0	0.000000E+000
1	68.49851197	2.585213E-012	1.587521E-011	1	0.000000E+000
1	68.49898423	1.587521E-011	2.585213E-012	0	0.000000E+000
1	68.49931214	2.585213E-012	1.587521E-011	1	0.000000E+000
1	68.49949132	1.587521E-011	2.585213E-012	0	0.000000E+000
1	68.49950434	2.585213E-012	1.587521E-011	1	0.000000E+000
1	68.50010643	1.587521E-011	2.585213E-012	0	0.000000E+000
1	68.50085794	2.585213E-012	1.587521E-011	1	0.000000E+000
1	68.50110575	1.587521E-011	2.585213E-012	0	0.000000E+000
1	68.50325417	2.585213E-012	1.587521E-011	1	0.000000E+000
1	68.50339422	1.587521E-011	2.585213E-012	0	0.000000E+000
1	68.50341089	2.585213E-012	1.587521E-011	1	0.000000E+000
1	68.50346361	1.587521E-011	2.585213E-012	0	0.000000E+000
1	68.50349097	2.585213E-012	1.587521E-011	1	0.000000E+000
1	68.50371222	1.587521E-011	2.585213E-012	0	0.000000E+000
1	68.50426505	2.585213E-012	1.587521E-011	1	0.000000E+000
1	68.50433430	1.587521E-011	2.585213E-012	0	0.000000E+000
1	68.50493852	2.585213E-012	1.587521E-011	1	0.000000E+000
1	68.50495695	1.587521E-011	2.585213E-012	0	0.000000E+000
1	68.50550085	2.585213E-012	1.587521E-011	1	0.000000E+000
1	68.50729305	1.587521E-011	2.585213E-012	0	0.000000E+000
1	68.50737209	2.585213E-012	1.587521E-011	1	0.000000E+000
1	68.50799333	1.587521E-011	2.585213E-012	0	0.000000E+000
1	68.50859542	2.585213E-012	1.587521E-011	1	0.000000E+000
1	68.50965178	1.587521E-011	2.585213E-012	0	0.000000E+000
1	68.50966310	2.585213E-012	1.587521E-011	1	0.000000E+000
1	68.51056373	1.587521E-011	2.585213E-012	0	0.000000E+000
1	68.51157747	2.585213E-012	1.587521E-011	1	0.000000E+000
1	68.51191955	1.587521E-011	2.585213E-012	0	0.000000E+000
1	68.51254704	2.585213E-012	1.587521E-011	1	0.000000E+000
1	68.51257066	1.587521E-011	2.585213E-012	0	0.000000E+000
1	68.51260236	2.585213E-012	1.587521E-011	1	0.000000E+000
1	68.51366047	1.587521E-011	2.585213E-012	0	0.000000E+000
1	68.51368575	2.585213E-012	1.587521E-011	1	0.000000E+000
1	68.51414955	1.587521E-011	2.585213E-012	0	0.000000E+000
1	68.51415627	2.585213E-012	1.587521E-011	1	0.000000E+000
1	68.51451360	1.587521E-011	2.585213E-012	0	0.000000E+000
1	68.51520937	2.585213E-012	1.587521E-011	1	0.000000E+000
1	68.51643854	1.587521E-011	2.585213E-012	0	0.000000E+000
1	68.51781434	2.585213E-012	1.587521E-011	1	0.000000E+000
1	68.51818110	1.587521E-011	2.585213E-012	0	0.000000E+000
1	68.51819937	2.585213E-012	1.587521E-011	1	0.000000E+000
1	68.51826491	1.587521E-011	2.585213E-012	0	0.000000E+000
1	68.51875373	2.585213E-012	1.587521E-011	1	0.000000E+000
1	68.51911644	1.587521E-011	2.585213E-012	0	0.000000E+000
1	68.51912220	2.585213E-012	1.587521E-011	1	0.000000E+000
1	68.51947007	1.587521E-011	2.585213E-012	0	0.000000E+000
1	68.52149508	2.585213E-012	1.587521E-011	1	0.000000E+000
1	68.52159689	1.587521E-011	2.585213E-012	0	0.000000E+000
1	68.52186041	2.585213E-012	1.587521E-011	1	0.000000E+000
1	68.52186155	1.587521E-011	2.585213E-012	0	0.000000E+000
1	68.52291541	2.585213E-012	1.587521E-011	1	0.000000E+000
1	68.52371240	1.587521E-011	2.585213E-012	0	0.000000E+000
1	68.52424270	2.585213E-012	1.587521E-011	1	0.000000E+000
1	68.52426939	1.587521E-011	2.585213E-012	0	0.000000E+000
1	68.52429269	2.585213E-012	1.587521E-011	1	0.000000E+000
1	68.52626884	1.587521E-011	2.585213E-012	0	0.000000E+000
1	68.52628845	2.585213E-012	1.587521E-011	1	0.000000E+000
1	68.52686016	1.587521E-011	2.585213E-012	0	0.000000E+000
1	68.52701725	2.585213E-012	1.587521E-011	1	0.000000E+000
1	68.52777785	1.587521E-011	2.585213E-012	0	0.000000E+000
1	68.52918338	2.585213E-012	1.587521E-011	1	0.000000E+000
1	68.52990446	1.587521E-011	2.585213E-012	0	0.000000E+000
1	68.53000342	2.585213E-012	1.587521E-011	1	0.000000E+000
1	68.53038184	1.587521E-011	2.585213E-012	0	0.000000E+000
1	68.53041401	2.585213E-012	1.587521E-011	1	0.000000E+000
1	68.53274189	1.587521E-011	2.585213E-012	0	0.000000E+000
1	68.53276548	2.585213E-012	1.587521E-011	1	0.000000E+000
1	68.53288393	1.587521E-011	2.585213E-012	0	0.000000E+000
1	68.53290815	2.585213E-012	1.587521E-011	1	0.000000E+000
1	68.53346193	1.587521E-011	2.585213E-012	0	0.000000E+000
1	68.53476979	2.585213E-012	1.587521E-011	1	0.000000E+000
1	68.53578816	1.587521E-011	2.585213E-012	0	0.000000E+000
1	68.53616950	2.585213E-012	1.587521E-011	1	0.000000E+000
1	68.53677268	1.587521E-011	2.585213E-012	0	0.000000E+000
1	68.53681469	2.585213E-012	1.587521E-011	1	0.000000E+000
1	68.53705016	1.587521E-011	2.585213E-012	0	0.000000E+000
1	68.53707870	2.585213E-012	1.587521E-011	1	0.000000E+000
1	68.53820429	1.587521E-011	2.585213E-012	0	0.000000E+000
1	68.53906914	2.585213E-012	1.587521E-011	1	0.000000E+000
1	68.53980729	1.587521E-011	2.585213E-012	0	0.000000E+000
1	68.53983691	2.585213E-012	1.587521E-011	1	0.000000E+000
1	68.54046634	1.587521E-011	2.585213E-012	0	0.000000E+000
1	68.54099313	2.585213E-012	1.587521E-011	1	0.000000E+000
1	68.54117158	1.587521E-011	2.585213E-012	0	0.000000E+000
1	68.54172742	2.585213E-012	1.587521E-011	1	0.000000E+000
1	68.54194356	1.587521E-011	2.585213E-012	0	0.000000E+000
1	68.54196332	2.585213E-012	1.587521E-011	1	0.000000E+000
1	68.54224727	1.587521E-011	2.585213E-012	0	0.000000E+000
1	68.54228608	2.585213E-012	1.587521E-011	1	0.000000E+000
1	68.54232493	1.587521E-011	2.585213E-012	0	0.000000E+000
1	68.54235042	2.585213E-012	1.587521E-011	1	0.000000E+000
1	68.54283664	1.587521E-011	2.585213E-012	0	0.000000E+000
1	68.54284308	2.585213E-012	1.587521E-011	1	0.000000E+000
1	68.54299375	1.587521E-011	2.585213E-012	0	0.000000E+000
1	68.54302375	2.585213E-012	1.587521E-011	1	0.000000E+000
1	68.54411318	1.587521E-011	2.585213E-012	0	0.000000E+000
1	68.54424145	2.585213E-012	1.587521E-011	1	0.000000E+000
1	68.54444364	1.587521E-011	2.585213E-012	0	0.000000E+000
1	68.54446081	2.585213E-012	1.587521E-011	1	0.000000E+000
1	68.54497183	1.587521E-011	2.585213E-012	0	0.000000E+000
1	68.54501709	2.585213E-012	1.587521E-011	1	0.000000E+000
1	68.54584726	1.587521E-011	2.585213E-012	0	0.000000E+000
1	68.54588429	2.585213E-012	1.587521E-011	1	0.000000E+000
1	68.54623881	1.587521E-011	2.585213E-012	0	0.000000E+000
1	68.54625088	2.585213E-012	1.587521E-011	1	0.000000E+000
1	68.54661265	1.587521E-011	2.585213E-012	0	0.000000E+000
1	68.54669285	2.585213E-012	1.587521E-011	1	0.000000E+000
1	68.54706181	1.587521E-011	2.585213E-012	0	0.000000E+000
1	68.54724748	2.585213E-012	1.587521E-011	1	0.000000E+000
1	68.54731513	1.587521E-011	2.585213E-012	0	0.000000E+000
1	68.54802425	2.585213E-012	1.587521E-011	1	0.000000E+000
1	68.54971294	1.587521E-011	2.585213E-012	0	0.000000E+000
1	68.55076762	2.585213E-012	1.587521E-011	1	0.000000E+000
1	68.55096413	1.587521E-011	2.585213E-012	0	0.000000E+000
1	68.55098424	2.585213E-012	1.587521E-011	1	0.000000E+000
1	68.55127683	1.587521E-011	2.585213E-012	0	0.000000E+000
1	68.55128993	2.585213E-012	1.587521E-011	1	0.000000E+000
1	68.55218839	1.587521E-011	2.585213E-012	0	0.000000E+000
1	68.55219238	2.585213E-012	1.587521E-011	1	0.000000E+000
1	68.55242031	1.587521E-011	2.585213E-012	0	0.000000E+000
1	68.55311208	2.585213E-012	1.587521E-011	1	0.000000E+000
1	68.55328951	1.587521E-011	2.585213E-012	0	0.000000E+000
1	68.55338347	2.585213E-012	1.587521E-011	1	0.000000E+000
1	68.55347571	1.587521E-011	2.585213E-012	0	0.000000E+000
1	68.55353889	2.585213E-012	1.587521E-011	1	0.000000E+000
1	68.55425334	1.587521E-011	2.585213E-012	0	0.000000E+000
1	68.55489559	2.585213E-012	1.587521E-011	1	0.000000E+000
1	68.55492100	1.587521E-011	2.585213E-012	0	0.000000E+000
1	68.55548054	2.585213E-012	1.587521E-011	1	0.000000E+000
1	68.55783360	1.587521E-011	2.585213E-012	0	0.000000E+000
1	68.55784704	2.585213E-012	1.587521E-011	1	0.000000E+000
1	68.55822523	1.587521E-011	2.585213E-012	0	0.000000E+000
1	68.55869854	2.585213E-012	1.587521E-011	1	0.000000E+000
1	68.55879469	1.587521E-011	2.585213E-012	0	0.000000E+000
1	68.55962543	2.585213E-012	1.587521E-011	1	0.000000E+000
1	68.56069335	1.587521E-011	2.585213E-012	0	0.000000E+000
1	68.56070503	2.585213E-012	1.587521E-011	1	0.000000E+000
1	68.56082834	1.587521E-011	2.585213E-012	0	0.000000E+000
1	68.56104681	2.585213E-012	1.587521E-011	1	0.000000E+000
1	68.56115922	1.587521E-011	2.585213E-012	0	0.000000E+000
1	68.56155676	2.585213E-012	1.587521E-011	1	0.000000E+000
1	68.56243193	1.587521E-011	2.585213E-012	0	0.000000E+000
1	68.56247190	2.585213E-012	1.587521E-011	1	0.000000E+000
1	68.56256908	1.587521E-011	2.585213E-012	0	0.000000E+000
1	68.56356985	2.585213E-012	1.587521E-011	1	0.000000E+000
1	68.56415867	1.587521E-011	2.585213E-012	0	0.000000E+000
1	68.56419804	2.585213E-012	1.587521E-011	1	0.000000E+000
1	68.56443718	1.587521E-011	2.585213E-012	0	0.000000E+000
1	68.56446702	2.585213E-012	1.587521E-011	1	0.000000E+000
1	68.56544053	1.587521E-011	2.585213E-012	0	0.000000E+000
1	68.56544597	2.585213E-012	1.587521E-011	1	0.000000E+000
1	68.56562861	1.587521E-011	2.585213E-012	0	0.000000E+000
1	68.56661492	2.585213E-012	1.587521E-011	1	0.000000E+000
1	68.56693786	1.587521E-011	2.585213E-012	0	0.000000E+000
1	79.99117323	2.434330E-012	1.572433E-011	1	0.000000E+000
1	79.99131778	1.572433E-011	2.434330E-012	0	0.000000E+000
1	79.99134989	2.434330E-012	1.572433E-011	1	0.000000E+000
1	79.99145468	1.572433E-011	2.434330E-012	0	0.000000E+000
1	79.99224374	2.434330E-012	1.572433E-011	1	0.000000E+000
1	79.99244092	1.572433E-011	2.434330E-012	0	0.000000E+000
1	79.99355976	2.434330E-012	1.572433E-011	1	0.000000E+000
1	79.99405612	1.572433E-011	2.434330E-012	0	0.000000E+000
1	79.99482202	2.434330E-012	1.572433E-011	1	0.000000E+000
1	79.99498788	1.572433E-011	2.434330E-012	0	0.000000E+000
1	79.99500171	2.434330E-012	1.572433E-011	1	0.000000E+000
1	79.99511913	1.572433E-011	2.434330E-012	0	0.000000E+000
1	79.99589636	2.434330E-012	1.572433E-011	1	0.000000E+000
1	79.99592962	1.572433E-011	2.434330E-012	0	0.000000E+000
1	79.99632359	2.434330E-012	1.572433E-011	1	0.000000E+000
1	79.99641669	1.572433E-011	2.434330E-012	0	0.000000E+000
1	79.99644724	2.434330E-012	1.572433E-011	1	0.000000E+000
1	79.99652142	1.572433E-011	2.434330E-012	0	0.000000E+000
1	79.99695620	2.434330E-012	1.572433E-011	1	0.000000E+000
1	79.99729102	1.572433E-011	2.434330E-012	0	0.000000E+000
1	79.99731935	2.434330E-012	1.572433E-011	1	0.000000E+000
1	79.99798605	1.572433E-011	2.434330E-012	0	0.000000E+000
1	79.99865614	2.434330E-012	1.572433E-011	1	0.000000E+000
1	79.99926048	1.572433E-011	2.434330E-012	0	0.000000E+000
1	79.99979097	2.434330E-012	1.572433E-011	1	0.000000E+000
1	80.00015972	1.572433E-011	2.434330E-012	0	0.000000E+000
1	80.00104488	2.434330E-012	1.572433E-011	1	0.000000E+000
1	80.00123198	1.572433E-011	2.434330E-012	0	0.000000E+000
1	80.00196029	2.434330E-012	1.572433E-011	1	0.000000E+000
1	80.00199870	1.572433E-011	2.434330E-012	0	0.000000E+000
1	80.00231734	2.434330E-012	1.572433E-011	1	0.000000E+000
1	80.00266668	1.572433E-011	2.434330E-012	0	0.000000E+000
1	80.00365467	2.434330E-012	1.572433E-011	1	0.000000E+000
1	80.00462465	1.572433E-011	2.434330E-012	0	0.000000E+000
1	80.00496107	2.434330E-012	1.572433E-011	1	0.000000E+000
1	80.00508366	1.572433E-011	2.434330E-012	0	0.000000E+000
1	80.00509910	2.434330E-012	1.572433E-011	1	0.000000E+000
1	80.00529037	1.572433E-011	2.434330E-012	0	0.000000E+000
1	80.00530644	2.434330E-012	1.572433E-011	1	0.000000E+000
1	80.00535221	1.572433E-011	2.434330E-012	0	0.000000E+000
1	80.00538866	2.434330E-012	1.572433E-011	1	0.000000E+000
1	80.00564704	1.572433E-011	2.434330E-012	0	0.000000E+000
1	80.00567017	2.434330E-012	1.572433E-011	1	0.000000E+000
1	80.00569429	1.572433E-011	2.434330E-012	0	0.000000E+000
1	80.00573779	2.434330E-012	1.572433E-011	1	0.000000E+000
1	80.00591567	1.572433E-011	2.434330E-012	0	0.000000E+000
1	80.00680875	2.434330E-012	1.572433E-011	1	0.000000E+000
1	80.00718404	1.572433E-011	2.434330E-012	0	0.000000E+000
1	80.00722978	2.434330E-012	1.572433E-011	1	0.000000E+000
1	80.00745771	1.572433E-011	2.434330E-012	0	0.000000E+000
1	80.00789976	2.434330E-012	1.572433E-011	1	0.000000E+000
1	80.00823027	1.572433E-011	2.434330E-012	0	0.000000E+000
1	80.01034841	2.434330E-012	1.572433E-011	1	0.000000E+000
1	80.01055712	1.572433E-011	2.434330E-012	0	0.000000E+000
1	80.01269408	2.434330E-012	1.572433E-011	1	0.000000E+000
1	80.01276648	1.572433E-011	2.434330E-012	0	0.000000E+000
1	80.01294661	2.434330E-012	1.572433E-011	1	0.000000E+000
1	80.01365035	1.572433E-011	2.434330E-012	0	0.000000E+000
1	80.01368101	2.434330E-012	1.572433E-011	1	0.000000E+000
1	80.01504984	1.572433E-011	2.434330E-012	0	0.000000E+000
1	80.01508251	2.434330E-012	1.572433E-011	1	0.000000E+000
1	80.01513407	1.572433E-011	2.434330E-012	0	0.000000E+000
1	80.01560759	2.434330E-012	1.572433E-011	1	0.000000E+000
1	80.01582860	1.572433E-011	2.434330E-012	0	0.000000E+000
1	80.01616004	2.434330E-012	1.572433E-011	1	0.000000E+000
1	80.01716896	1.572433E-011	2.434330E-012	0	0.000000E+000
1	80.01719322	2.434330E-012	1.572433E-011	1	0.000000E+000
1	80.01745199	1.572433E-011	2.434330E-012	0	0.000000E+000
1	80.01835079	2.434330E-012	1.572433E-011	1	0.000000E+000
1	80.01876061	1.572433E-011	2.434330E-012	0	0.000000E+000
1	80.01922621	2.434330E-012	1.572433E-011	1	0.000000E+000
1	80.01947836	1.572433E-011	2.434330E-012	0	0.000000E+000
1	80.01965677	2.434330E-012	1.572433E-011	1	0.000000E+000
1	80.01976085	1.572433E-011	2.434330E-012	0	0.000000E+000
1	80.02164068	2.434330E-012	1.572433E-011	1	0.000000E+000
1	80.02218708	1.572433E-011	2.434330E-012	0	0.000000E+000
1	80.02394950	2.434330E-012	1.572433E-011	1	0.000000E+000
1	80.02399492	1.572433E-011	2.434330E-012	0	0.000000E+000
1	80.02403667	2.434330E-012	1.572433E-011	1	0.000000E+000
1	80.02434788	1.572433E-011	2.434330E-012	0	0.000000E+000
1	80.02437789	2.434330E-012	1.572433E-011	1	0.000000E+000
1	80.02503157	1.572433E-011	2.434330E-012	0	0.000000E+000
1	80.02551976	2.434330E-012	1.572433E-011	1	0.000000E+000
1	80.02650403	1.572433E-011	2.434330E-012	0	0.000000E+000
1	80.02651862	2.434330E-012	1.572433E-011	1	0.000000E+000
1	80.02653905	1.572433E-011	2.434330E-012	0	0.000000E+000
1	80.02657039	2.434330E-012	1.572433E-011	1	0.000000E+000
1	80.02768313	1.572433E-011	2.434330E-012	0	0.000000E+000
1	80.02815811	2.434330E-012	1.572433E-011	1	0.000000E+000
1	80.02834872	1.572433E-011	2.434330E-012	0	0.000000E+000
1	80.02836576	2.434330E-012	1.572433E-011	1	0.000000E+000
1	80.02860578	1.572433E-011	2.434330E-012	0	0.000000E+000
1	80.02862092	2.434330E-012	1.572433E-011	1	0.000000E+000
1	80.02872852	1.572433E-011	2.434330E-012	0	0.000000E+000
1	80.02875084	2.434330E-012	1.572433E-011	1	0.000000E+000
1	80.02968590	1.572433E-011	2.434330E-012	0	0.000000E+000
1	80.02969618	2.434330E-012	1.572433E-011	1	0.000000E+000
1	80.02975166	1.572433E-011	2.434330E-012	0	0.000000E+000
1	80.03027892	2.434330E-012	1.572433E-011	1	0.000000E+000
1	80.03117578	1.572433E-011	2.434330E-012	0	0.000000E+000
1	80.03119300	2.434330E-012	1.572433E-011	1	0.000000E+000
1	80.03191940	1.572433E-011	2.434330E-012	0	0.000000E+000
1	80.03196050	2.434330E-012	1.572433E-011	1	0.000000E+000
1	80.03212049	1.572433E-011	2.434330E-012	0	0.000000E+000
1	80.03212826	2.434330E-012	1.572433E-011	1	0.000000E+000
1	80.03246345	1.572433E-011	2.434330E-012	0	0.000000E+000
1	80.03281242	2.434330E-012	1.572433E-011	1	0.000000E+000
1	80.03313485	1.572433E-011	2.434330E-012	0	0.000000E+000
1	80.03357914	2.434330E-012	1.572433E-011	1	0.000000E+000
1	80.03370586	1.572433E-011	2.434330E-012	0	0.000000E+000
1	80.03376593	2.434330E-012	1.572433E-011	1	0.000000E+000
1	80.03415049	1.572433E-011	2.434330E-012	0	0.000000E+000
1	80.03441712	2.434330E-012	1.572433E-011	1	0.000000E+000
1	80.03507440	1.572433E-011	2.434330E-012	0	0.000000E+000
1	80.03511620	2.434330E-012	1.572433E-011	1	0.000000E+000
1	80.03571807	1.572433E-011	2.434330E-012	0	0.000000E+000
1	80.03599405	2.434330E-012	1.572433E-011	1	0.000000E+000
1	80.03605349	1.572433E-011	2.434330E-012	0	0.000000E+000
1	80.03634435	2.434330E-012	1.572433E-011	1	0.000000E+000
1	80.03638125	1.572433E-011	2.434330E-012	0	0.000000E+000
1	80.03641431	2.434330E-012	1.572433E-011	1	0.000000E+000
1	80.03791547	1.572433E-011	2.434330E-012	0	0.000000E+000
1	80.03939588	2.434330E-012	1.572433E-011	1	0.000000E+000
1	80.03975423	1.572433E-011	2.434330E-012	0	0.000000E+000
1	80.04066275	2.434330E-012	1.572433E-011	1	0.000000E+000
1	80.04069687	1.572433E-011	2.434330E-012	0	0.000000E+000
1	80.04073670	2.434330E-012	1.572433E-011	1	0.000000E+000
1	80.04139373	1.572433E-011	2.434330E-012	0	0.000000E+000
1	80.04318449	2.434330E-012	1.572433E-011	1	0.000000E+000
1	80.04329195	1.572433E-011	2.434330E-012	0	0.000000E+000
1	80.04332180	2.434330E-012	1.572433E-011	1	0.000000E+000
1	80.04347469	1.572433E-011	2.434330E-012	0	0.000000E+000
1	80.04488677	2.434330E-012	1.572433E-011	1	0.000000E+000
1	80.04529566	1.572433E-011	2.434330E-012	0	0.000000E+000
1	80.04531699	2.434330E-012	1.572433E-011	1	0.000000E+000
1	80.04547782	1.572433E-011	2.434330E-012	0	0.000000E+000
1	80.04571631	2.434330E-012	1.572433E-011	1	0.000000E+000
1	80.04572575	1.572433E-011	2.434330E-012	0	0.000000E+000
1	80.04607979	2.434330E-012	1.572433E-011	1	0.000000E+000
1	80.04612564	1.572433E-011	2.434330E-012	0	0.000000E+000
1	80.04624313	2.434330E-012	1.572433E-011	1	0.000000E+000
1	80.04665263	1.572433E-011	2.434330E-012	0	0.000000E+000
1	80.04694125	2.434330E-012	1.572433E-011	1	0.000000E+000
1	80.04705168	1.572433E-011	2.434330E-012	0	0.000000E+000
1	80.04740346	2.434330E-012	1.572433E-011	1	0.000000E+000
1	80.04755185	1.572433E-011	2.434330E-012	0	0.000000E+000
1	80.04757774	2.434330E-012	1.572433E-011	1	0.000000E+000
1	80.04826442	1.572433E-011	2.434330E-012	0	0.000000E+000
1	80.04886211	2.434330E-012	1.572433E-011	1	0.000000E+000
1	80.04951539	1.572433E-011	2.434330E-012	0	0.000000E+000
1	80.05408197	2.434330E-012	1.572433E-011	1	0.000000E+000
1	80.05411361	1.572433E-011	2.434330E-012	0	0.000000E+000
1	80.05479705	2.434330E-012	1.572433E-011	1	0.000000E+000
1	80.05489919	1.572433E-011	2.434330E-012	0	0.000000E+000
1	80.05538693	2.434330E-012	1.572433E-011	1	0.000000E+000
1	80.05561116	1.572433E-011	2.434330E-012	0	0.000000E+000
1	80.05565170	2.434330E-012	1.572433E-011	1	0.000000E+000
1	80.05594642	1.572433E-011	2.434330E-012	0	0.000000E+000
1	80.05595809	2.434330E-012	1.572433E-011	1	0.000000E+000
1	80.05604633	1.572433E-011	2.434330E-012	0	0.000000E+000
1	80.05653430	2.434330E-012	1.572433E-011	1	0.000000E+000
1	80.05658940	1.572433E-011	2.434330E-012	0	0.000000E+000
1	80.05689903	2.434330E-012	1.572433E-011	1	0.000000E+000
1	80.05717987	1.572433E-011	2.434330E-012	0	0.000000E+000
1	80.05836227	2.434330E-012	1.572433E-011	1	0.000000E+000
1	80.05868135	1.572433E-011	2.434330E-012	0	0.000000E+000
1	80.05900151	2.434330E-012	1.572433E-011	1	0.000000E+000
1	80.05921105	1.572433E-011	2.434330E-012	0	0.000000E+000
1	80.06107300	2.434330E-012	1.572433E-011	1	0.000000E+000
1	80.06131886	1.572433E-011	2.434330E-012	0	0.000000E+000
1	80.06228296	2.434330E-012	1.572433E-011	1	0.000000E+000
1	80.06243071	1.572433E-011	2.434330E-012	0	0.000000E+000
1	80.06252533	2.434330E-012	1.572433E-011	1	0.000000E+000
1	80.06257080	1.572433E-011	2.434330E-012	0	0.000000E+000
1	80.06373906	2.434330E-012	1.572433E-011	1	0.000000E+000
1	80.06463098	1.572433E-011	2.434330E-012	0	0.000000E+000
1	80.06584911	2.434330E-012	1.572433E-011	1	0.000000E+000
1	80.06615641	1.572433E-011	2.434330E-012	0	0.000000E+000
1	80.06942088	2.434330E-012	1.572433E-011	1	0.000000E+000
1	80.06956240	1.572433E-011	2.434330E-012	0	0.000000E+000
1	80.06976043	2.434330E-012	1.572433E-011	1	0.000000E+000
1	80.07050127	1.572433E-011	2.434330E-012	0	0.000000E+000
1	80.07052195	2.434330E-012	1.572433E-011	1	0.000000E+000
1	80.07092360	1.572433E-011	2.434330E-012	0	0.000000E+000
1	80.07111405	2.434330E-012	1.572433E-011	1	0.000000E+000
1	80.07135252	1.572433E-011	2.434330E-012	0	0.000000E+000
1	80.07137381	2.434330E-012	1.572433E-011	1	0.000000E+000
1	80.07179439	1.572433E-011	2.434330E-012	0	0.000000E+000
1	80.07184586	2.434330E-012	1.572433E-011	1	0.000000E+000
1	80.07246271	1.572433E-011	2.434330E-012	0	0.000000E+000
1	80.07250093	2.434330E-012	1.572433E-011	1	0.000000E+000
1	80.07282705	1.572433E-011	2.434330E-012	0	0.000000E+000
1	80.07283576	2.434330E-012	1.572433E-011	1	0.000000E+000
1	80.07382308	1.572433E-011	2.434330E-012	0	0.000000E+000
1	80.07471266	2.434330E-012	1.572433E-011	1	0.000000E+000
1	80.07516039	1.572433E-011	2.434330E-012	0	0.000000E+000
1	80.07564642	2.434330E-012	1.572433E-011	1	0.000000E+000
1	80.07661761	1.572433E-011	2.434330E-012	0	0.000000E+000
1	80.07663212	2.434330E-012	1.572433E-011	1	0.000000E+000
1	80.07801149	1.572433E-011	2.434330E-012	0	0.000000E+000
1	80.07936529	2.434330E-012	1.572433E-011	1	0.000000E+000
1	80.08011355	1.572433E-011	2.434330E-012	0	0.000000E+000
1	80.08090282	2.434330E-012	1.572433E-011	1	0.000000E+000
1	80.08134561	1.572433E-011	2.434330E-012	0	0.000000E+000
1	80.08136358	2.434330E-012	1.572433E-011	1	0.000000E+000
1	80.08140603	1.572433E-011	2.434330E-012	0	0.000000E+000
1	80.08300954	2.434330E-012	1.572433E-011	1	0.000000E+000
1	80.08312968	1.572433E-011	2.434330E-012	0	0.000000E+000
1	80.08403366	2.434330E-012	1.572433E-011	1	0.000000E+000
1	80.08460559	1.572433E-011	2.434330E-012	0	0.000000E+000
1	80.08461076	2.434330E-012	1.572433E-011	1	0.000000E+000
1	80.08496967	1.572433E-011	2.434330E-012	0	0.000000E+000
1	80.08543767	2.434330E-012	1.572433E-011	1	0.000000E+000
1	80.08574228	1.572433E-011	2.434330E-012	0	0.000000E+000
1	80.08576313	2.434330E-012	1.572433E-011	1	0.000000E+000
1	80.08618537	1.572433E-011	2.434330E-012	0	0.000000E+000
1	80.08713765	2.434330E-012	1.572433E-011	1	0.000000E+000
1	80.08741292	1.572433E-011	2.434330E-012	0	0.000000E+000
1	80.08745950	2.434330E-012	1.572433E-011	1	0.000000E+000
1	80.08747829	1.572433E-011	2.434330E-012	0	0.000000E+000
1	80.08750878	2.434330E-012	1.572433E-011	1	0.000000E+000
1	80.08813133	1.572433E-011	2.434330E-012	0	0.000000E+000
1	80.08887781	2.434330E-012	1.572433E-011	1	0.000000E+000
1	80.08895299	1.572433E-011	2.434330E-012	0	0.000000E+000
1	80.08897852	2.434330E-012	1.572433E-011	1	0.000000E+000
1	80.08990862	1.572433E-011	2.434330E-012	0	0.000000E+000
1	80.08993479	2.434330E-012	1.572433E-011	1	0.000000E+000
1	80.09019513	1.572433E-011	2.434330E-012	0	0.000000E+000
1	80.09031292	2.434330E-012	1.572433E-011	1	0.000000E+000
1	80.09130263	1.572433E-011	2.434330E-012	0	0.000000E+000
1	80.09243653	2.434330E-012	1.572433E-011	1	0.000000E+000
1	80.09283855	1.572433E-011	2.434330E-012	0	0.000000E+000
1	80.09284874	2.434330E-012	1.572433E-011	1	0.000000E+000
1	80.09321946	1.572433E-011	2.434330E-012	0	0.000000E+000
1	80.09324124	2.434330E-012	1.572433E-011	1	0.000000E+000
1	80.09411921	1.572433E-011	2.434330E-012	0	0.000000E+000
1	80.09415156	2.434330E-012	1.572433E-011	1	0.000000E+000
1	80.09447412	1.572433E-011	2.434330E-012	0	0.000000E+000
1	80.09833898	2.434330E-012	1.572433E-011	1	0.000000E+000
1	80.09842178	1.572433E-011	2.434330E-012	0	0.000000E+000
1	80.09844422	2.434330E-012	1.572433E-011	1	0.000000E+000
1	80.09872019	1.572433E-011	2.434330E-012	0	0.000000E+000
1	80.09889560	2.434330E-012	1.572433E-011	1	0.000000E+000
1	80.09914368	1.572433E-011	2.434330E-012	0	0.000000E+000
1	80.09939594	2.434330E-012	1.572433E-011	1	0.000000E+000
1	80.09978444	1.572433E-011	2.434330E-012	0	0.000000E+000
1	80.10026933	2.434330E-012	1.572433E-011	1	0.000000E+000
1	80.10032975	1.572433E-011	2.434330E-012	0	0.000000E+000
1	80.10047917	2.434330E-012	1.572433E-011	1	0.000000E+000
1	80.10086344	1.572433E-011	2.434330E-012	0	0.000000E+000
1	80.10088339	2.434330E-012	1.572433E-011	1	0.000000E+000
1	80.10169435	1.572433E-011	2.434330E-012	0	0.000000E+000
1	80.10230604	2.434330E-012	1.572433E-011	1	0.000000E+000
1	80.10276518	1.572433E-011	2.434330E-012	0	0.000000E+000
1	80.10293282	2.434330E-012	1.572433E-011	1	0.000000E+000
1	80.10418871	1.572433E-011	2.434330E-012	0	0.000000E+000
1	80.10449658	2.434330E-012	1.572433E-011	1	0.000000E+000
1	80.10454901	1.572433E-011	2.434330E-012	0	0.000000E+000
1	80.10527778	2.434330E-012	1.572433E-011	1	0.000000E+000
1	80.10577173	1.572433E-011	2.434330E-012	0	0.000000E+000
1	80.10581002	2.434330E-012	1.572433E-011	1	0.000000E+000
1	80.10588176	1.572433E-011	2.434330E-012	0	0.000000E+000
1	100.87690899	2.299225E-012	1.558922E-011	1	0.000000E+000
1	100.87730662	1.558922E-011	2.299225E-012	0	0.000000E+000
1	100.87736045	2.299225E-012	1.558922E-011	1	0.000000E+000
1	100.87752438	1.558922E-011	2.299225E-012	0	0.000000E+000
1	100.87911323	2.299225E-012	1.558922E-011	1	0.000000E+000
1	100.87915338	1.558922E-011	2.299225E-012	0	0.000000E+000
1	100.87917573	2.299225E-012	1.558922E-011	1	0.000000E+000
1	100.87979078	1.558922E-011	2.299225E-012	0	0.000000E+000
1	100.88337502	2.299225E-012	1.558922E-011	1	0.000000E+000
1	100.88363137	1.558922E-011	2.299225E-012	0	0.000000E+000
1	100.88406617	2.299225E-012	1.558922E-011	1	0.000000E+000
1	100.88426928	1.558922E-011	2.299225E-012	0	0.000000E+000
1	100.88428230	2.299225E-012	1.558922E-011	1	0.000000E+000
1	100.88505484	1.558922E-011	2.299225E-012	0	0.000000E+000
1	100.88508235	2.299225E-012	1.558922E-011	1	0.000000E+000
1	100.88520305	1.558922E-011	2.299225E-012	0	0.000000E+000
1	100.88524393	2.299225E-012	1.558922E-011	1	0.000000E+000
1	100.88532243	1.558922E-011	2.299225E-012	0	0.000000E+000
1	100.88536427	2.299225E-012	1.558922E-011	1	0.000000E+000
1	100.88551108	1.558922E-011	2.299225E-012	0	0.000000E+000
1	100.88553693	2.299225E-012	1.558922E-011	1	0.000000E+000
1	100.88656987	1.558922E-011	2.299225E-012	0	0.000000E+000
1	100.88658951	2.299225E-012	1.558922E-011	1	0.000000E+000
1	100.88707526	1.558922E-011	2.299225E-012	0	0.000000E+000
1	100.88758287	2.299225E-012	1.558922E-011	1	0.000000E+000
1	100.88785577	1.558922E-011	2.299225E-012	0	0.000000E+000
1	100.97307734	2.299225E-012	1.558922E-011	1	0.000000E+000
1	100.97366312	1.558922E-011	2.299225E-012	0	0.000000E+000
1	100.97369194	2.299225E-012	1.558922E-011	1	0.000000E+000
1	100.97373103	1.558922E-011	2.299225E-012	0	0.000000E+000
1	100.97418873	2.299225E-012	1.558922E-011	1	0.000000E+000
1	100.97463704	1.558922E-011	2.299225E-012	0	0.000000E+000
1	100.97466466	2.299225E-012	1.558922E-011	1	0.000000E+000
1	100.97534431	1.558922E-011	2.299225E-012	0	0.000000E+000
1	100.97559185	2.299225E-012	1.558922E-011	1	0.000000E+000
1	100.97575361	1.558922E-011	2.299225E-012	0	0.000000E+000
1	100.97631367	2.299225E-012	1.558922E-011	1	0.000000E+000
1	100.97643050	1.558922E-011	2.299225E-012	0	0.000000E+000
1	100.97644012	2.299225E-012	1.558922E-011	1	0.000000E+000
1	100.97656426	1.558922E-011	2.299225E-012	0	0.000000E+000
1	100.97745901	2.299225E-012	1.558922E-011	1	0.000000E+000
1	100.97771119	1.558922E-011	2.299225E-012	0	0.000000E+000
1	100.97878466	2.299225E-012	1.558922E-011	1	0.000000E+000
1	100.97903096	1.558922E-011	2.299225E-012	0	0.000000E+000
1	100.97906519	2.299225E-012	1.558922E-011	1	0.000000E+000
1	100.97953729	1.558922E-011	2.299225E-012	0	0.000000E+000
1	100.97955461	2.299225E-012	1.558922E-011	1	0.000000E+000
1	100.97960596	1.558922E-011	2.299225E-012	0	0.000000E+000
1	100.98087144	2.299225E-012	1.558922E-011	1	0.000000E+000
1	100.98127459	1.558922E-011	2.299225E-012	0	0.000000E+000
1	100.98295112	2.299225E-012	1.558922E-011	1	0.000000E+000
1	100.98467149	1.558922E-011	2.299225E-012	0	0.000000E+000
1	100.98468493	2.299225E-012	1.558922E-011	1	0.000000E+000
1	100.98494293	1.558922E-011	2.299225E-012	0	0.000000E+000
1	100.98708086	2.299225E-012	1.558922E-011	1	0.000000E+000
1	100.98713550	1.558922E-011	2.299225E-012	0	0.000000E+000
1	100.98773504	2.299225E-012	1.558922E-011	1	0.000000E+000
1	100.98900749	1.558922E-011	2.299225E-012	0	0.000000E+000
1	100.98945938	2.299225E-012	1.558922E-011	1	0.000000E+000
1	100.98951486	1.558922E-011	2.299225E-012	0	0.000000E+000
1	100.98952913	2.299225E-012	1.558922E-011	1	0.000000E+000
1	100.98963589	1.558922E-011	2.299225E-012	0	0.000000E+000
1	100.99013162	2.299225E-012	1.558922E-011	1	0.000000E+000
1	100.99030846	1.558922E-011	2.299225E-012	0	0.000000E+000
1	100.99034066	2.299225E-012	1.558922E-011	1	0.000000E+000
1	100.99038275	1.558922E-011	2.299225E-012	0	0.000000E+000
1	100.99102791	2.299225E-012	1.558922E-011	1	0.000000E+000
1	100.99115475	1.558922E-011	2.299225E-012	0	0.000000E+000
1	100.99137818	2.299225E-012	1.558922E-011	1	0.000000E+000
1	100.99187308	1.558922E-011	2.299225E-012	0	0.000000E+000
1	100.99244538	2.299225E-012	1.558922E-011	1	0.000000E+000
1	100.99280163	1.558922E-011	2.299225E-012	0	0.000000E+000
1	100.99380467	2.299225E-012	1.558922E-011	1	0.000000E+000
1	100.99457036	1.558922E-011	2.299225E-012	0	0.000000E+000
1	100.99577830	2.299225E-012	1.558922E-011	1	0.000000E+000
1	100.99597274	1.558922E-011	2.299225E-012	0	0.000000E+000
1	100.99600090	2.299225E-012	1.558922E-011	1	0.000000E+000
1	100.99603633	1.558922E-011	2.299225E-012	0	0.000000E+000
1	100.99617775	2.299225E-012	1.558922E-011	1	0.000000E+000
1	100.99640017	1.558922E-011	2.299225E-012	0	0.000000E+000
1	100.99714352	2.299225E-012	1.558922E-011	1	0.000000E+000
1	100.99724477	1.558922E-011	2.299225E-012	0	0.000000E+000
1	100.99735163	2.299225E-012	1.558922E-011	1	0.000000E+000
1	100.99738011	1.558922E-011	2.299225E-012	0	0.000000E+000
1	100.99878272	2.299225E-012	1.558922E-011	1	0.000000E+000
1	100.99882154	1.558922E-011	2.299225E-012	0	0.000000E+000
1	100.99885019	2.299225E-012	1.558922E-011	1	0.000000E+000
1	100.99911311	1.558922E-011	2.299225E-012	0	0.000000E+000
1	101.00011255	2.299225E-012	1.558922E-011	1	0.000000E+000
1	101.00020153	1.558922E-011	2.299225E-012	0	0.000000E+000
1	101.00022479	2.299225E-012	1.558922E-011	1	0.000000E+000
1	101.00070894	1.558922E-011	2.299225E-012	0	0.000000E+000
1	101.00294979	2.299225E-012	1.558922E-011	1	0.000000E+000
1	101.00324509	1.558922E-011	2.299225E-012	0	0.000000E+000
1	101.00430916	2.299225E-012	1.558922E-011	1	0.000000E+000
1	101.00470301	1.558922E-011	2.299225E-012	0	0.000000E+000
1	101.00471654	2.299225E-012	1.558922E-011	1	0.000000E+000
1	101.00474319	1.558922E-011	2.299225E-012	0	0.000000E+000
1	101.00654222	2.299225E-012	1.558922E-011	1	0.000000E+000
1	101.00700121	1.558922E-011	2.299225E-012	0	0.000000E+000
1	101.00704415	2.299225E-012	1.558922E-011	1	0.000000E+000
1	101.00706082	1.558922E-011	2.299225E-012	0	0.000000E+000
1	101.00760472	2.299225E-012	1.558922E-011	1	0.000000E+000
1	101.00774416	1.558922E-011	2.299225E-012	0	0.000000E+000
1	101.00829461	2.299225E-012	1.558922E-011	1	0.000000E+000
1	101.00837637	1.558922E-011	2.299225E-012	0	0.000000E+000
1	101.00840846	2.299225E-012	1.558922E-011	1	0.000000E+000
1	101.00846981	1.558922E-011	2.299225E-012	0	0.000000E+000
1	101.00851806	2.299225E-012	1.558922E-011	1	0.000000E+000
1	101.00908273	1.558922E-011	2.299225E-012	0	0.000000E+000
1	101.00922433	2.299225E-012	1.558922E-011	1	0.000000E+000
1	101.00938641	1.558922E-011	2.299225E-012	0	0.000000E+000
1	101.01008041	2.299225E-012	1.558922E-011	1	0.000000E+000
1	101.01107856	1.558922E-011	2.299225E-012	0	0.000000E+000
1	101.01108807	2.299225E-012	1.558922E-011	1	0.000000E+000
1	101.01112847	1.558922E-011	2.299225E-012	0	0.000000E+000
1	101.01153980	2.299225E-012	1.558922E-011	1	0.000000E+000
1	101.01253977	1.558922E-011	2.299225E-012	0	0.000000E+000
1	101.01255836	2.299225E-012	1.558922E-011	1	0.000000E+000
1	101.01295827	1.558922E-011	2.299225E-012	0	0.000000E+000
1	101.01372092	2.299225E-012	1.558922E-011	1	0.000000E+000
1	101.01375625	1.558922E-011	2.299225E-012	0	0.000000E+000
1	101.01538312	2.299225E-012	1.558922E-011	1	0.000000E+000
1	101.01647655	1.558922E-011	2.299225E-012	0	0.000000E+000
1	101.01724238	2.299225E-012	1.558922E-011	1	0.000000E+000
1	101.01750685	1.558922E-011	2.299225E-012	0	0.000000E+000
1	101.01810426	2.299225E-012	1.558922E-011	1	0.000000E+000
1	101.01828769	1.558922E-011	2.299225E-012	0	0.000000E+000
1	101.02029180	2.299225E-012	1.558922E-011	1	0.000000E+000
1	101.02206105	1.558922E-011	2.299225E-012	0	0.000000E+000
1	101.02212391	2.299225E-012	1.558922E-011	1	0.000000E+000
1	101.02234411	1.558922E-011	2.299225E-012	0	0.000000E+000
1	101.02237606	2.299225E-012	1.558922E-011	1	0.000000E+000
1	101.02280809	1.558922E-011	2.299225E-012	0	0.000000E+000
1	101.02410833	2.299225E-012	1.558922E-011	1	0.000000E+000
1	101.02433163	1.558922E-011	2.299225E-012	0	0.000000E+000
1	101.02536309	2.299225E-012	1.558922E-011	1	0.000000E+000
1	101.02557211	1.558922E-011	2.299225E-012	0	0.000000E+000
1	101.02558695	2.299225E-012	1.558922E-011	1	0.000000E+000
1	101.02566069	1.558922E-011	2.299225E-012	0	0.000000E+000
1	101.02568964	2.299225E-012	1.558922E-011	1	0.000000E+000
1	101.02588954	1.558922E-011	2.299225E-012	0	0.000000E+000
1	101.03149564	2.299225E-012	1.558922E-011	1	0.000000E+000
1	101.03188281	1.558922E-011	2.299225E-012	0	0.000000E+000
1	101.03217085	2.299225E-012	1.558922E-011	1	0.000000E+000
1	101.03259206	1.558922E-011	2.299225E-012	0	0.000000E+000
1	101.03295329	2.299225E-012	1.558922E-011	1	0.000000E+000
1	101.03339194	1.558922E-011	2.299225E-012	0	0.000000E+000
1	101.03346506	2.299225E-012	1.558922E-011	1	0.000000E+000
1	101.03417779	1.558922E-011	2.299225E-012	0	0.000000E+000
1	101.03646349	2.299225E-012	1.558922E-011	1	0.000000E+000
1	101.03704281	1.558922E-011	2.299225E-012	0	0.000000E+000
1	101.03927057	2.299225E-012	1.558922E-011	1	0.000000E+000
1	101.03942764	1.558922E-011	2.299225E-012	0	0.000000E+000
1	101.03992335	2.299225E-012	1.558922E-011	1	0.000000E+000
1	101.04013981	1.558922E-011	2.299225E-012	0	0.000000E+000
1	101.04017678	2.299225E-012	1.558922E-011	1	0.000000E+000
1	101.04043954	1.558922E-011	2.299225E-012	0	0.000000E+000
1	101.04048754	2.299225E-012	1.558922E-011	1	0.000000E+000
1	101.04058146	1.558922E-011	2.299225E-012	0	0.000000E+000
1	101.04385138	2.299225E-012	1.558922E-011	1	0.000000E+000
1	101.04423289	1.558922E-011	2.299225E-012	0	0.000000E+000
1	101.04479620	2.299225E-012	1.558922E-011	1	0.000000E+000
1	101.04517812	1.558922E-011	2.299225E-012	0	0.000000E+000
1	101.04520085	2.299225E-012	1.558922E-011	1	0.000000E+000
1	101.04560488	1.558922E-011	2.299225E-012	0	0.000000E+000
1	101.04671220	2.299225E-012	1.558922E-011	1	0.000000E+000
1	101.04715876	1.558922E-011	2.299225E-012	0	0.000000E+000
1	101.04719727	2.299225E-012	1.558922E-011	1	0.000000E+000
1	101.04817079	1.558922E-011	2.299225E-012	0	0.000000E+000
1	101.04826073	2.299225E-012	1.558922E-011	1	0.000000E+000
1	101.04832022	1.558922E-011	2.299225E-012	0	0.000000E+000
1	101.04833552	2.299225E-012	1.558922E-011	1	0.000000E+000
1	101.04839115	1.558922E-011	2.299225E-012	0	0.000000E+000
1	101.05010881	2.299225E-012	1.558922E-011	1	0.000000E+000
1	101.05051624	1.558922E-011	2.299225E-012	0	0.000000E+000
1	101.05074959	2.299225E-012	1.558922E-011	1	0.000000E+000
1	101.05081367	1.558922E-011	2.299225E-012	0	0.000000E+000
1	101.05086178	2.299225E-012	1.558922E-011	1	0.000000E+000
1	101.05089129	1.558922E-011	2.299225E-012	0	0.000000E+000
1	101.05092993	2.299225E-012	1.558922E-011	1	0.000000E+000
1	101.05099779	1.558922E-011	2.299225E-012	0	0.000000E+000
1	101.05129168	2.299225E-012	1.558922E-011	1	0.000000E+000
1	101.05154184	1.558922E-011	2.299225E-012	0	0.000000E+000
1	101.05165025	2.299225E-012	1.558922E-011	1	0.000000E+000
1	101.05194099	1.558922E-011	2.299225E-012	0	0.000000E+000
1	101.05196134	2.299225E-012	1.558922E-011	1	0.000000E+000
1	101.05201302	1.558922E-011	2.299225E-012	0	0.000000E+000
1	101.05207370	2.299225E-012	1.558922E-011	1	0.000000E+000
1	101.05230713	1.558922E-011	2.299225E-012	0	0.000000E+000
1	101.05243000	2.299225E-012	1.558922E-011	1	0.000000E+000
1	101.05318746	1.558922E-011	2.299225E-012	0	0.000000E+000
1	101.06983855	2.299225E-012	1.558922E-011	1	0.000000E+000
1	101.07015960	1.558922E-011	2.299225E-012	0	0.000000E+000
1	101.07018130	2.299225E-012	1.558922E-011	1	0.000000E+000
1	101.07045541	1.558922E-011	2.299225E-012	0	0.000000E+000
1	101.07283245	2.299225E-012	1.558922E-011	1	0.000000E+000
1	101.07365237	1.558922E-011	2.299225E-012	0	0.000000E+000
1	101.07414441	2.299225E-012	1.558922E-011	1	0.000000E+000
1	101.07422989	1.558922E-011	2.299225E-012	0	0.000000E+000
1	101.07426249	2.299225E-012	1.558922E-011	1	0.000000E+000
1	101.07450281	1.558922E-011	2.299225E-012	0	0.000000E+000
1	101.07490455	2.299225E-012	1.558922E-011	1	0.000000E+000
1	101.07496953	1.558922E-011	2.299225E-012	0	0.000000E+000
1	101.07506083	2.299225E-012	1.558922E-011	1	0.000000E+000
1	101.07545353	1.558922E-011	2.299225E-012	0	0.000000E+000
1	101.07546936	2.299225E-012	1.558922E-011	1	0.000000E+000
1	101.07554587	1.558922E-011	2.299225E-012	0	0.000000E+000
1	101.07558471	2.299225E-012	1.558922E-011	1	0.000000E+000
1	101.07567300	1.558922E-011	2.299225E-012	0	0.000000E+000
1	101.07570417	2.299225E-012	1.558922E-011	1	0.000000E+000
1	101.07670738	1.558922E-011	2.299225E-012	0	0.000000E+000
1	101.07736251	2.299225E-012	1.558922E-011	1	0.000000E+000
1	101.07772722	1.558922E-011	2.299225E-012	0	0.000000E+000
1	101.07775259	2.299225E-012	1.558922E-011	1	0.000000E+000
1	101.07787969	1.558922E-011	2.299225E-012	0	0.000000E+000
1	101.07789828	2.299225E-012	1.558922E-011	1	0.000000E+000
1	101.07824043	1.558922E-011	2.299225E-012	0	0.000000E+000
1	101.07835790	2.299225E-012	1.558922E-011	1	0.000000E+000
1	101.07909320	1.558922E-011	2.299225E-012	0	0.000000E+000
1	101.08008791	2.299225E-012	1.558922E-011	1	0.000000E+000
1	101.08110102	1.558922E-011	2.299225E-012	0	0.000000E+000
1	101.08209743	2.299225E-012	1.558922E-011	1	0.000000E+000
1	101.08245811	1.558922E-011	2.299225E-012	0	0.000000E+000
1	101.08249498	2.299225E-012	1.558922E-011	1	0.000000E+000
1	101.08290162	1.558922E-011	2.299225E-012	0	0.000000E+000
1	101.08292357	2.299225E-012	1.558922E-011	1	0.000000E+000
1	101.08295762	1.558922E-011	2.299225E-012	0	0.000000E+000
1	101.08302659	2.299225E-012	1.558922E-011	1	0.000000E+000
1	101.08330813	1.558922E-011	2.299225E-012	0	0.000000E+000
1	101.08452884	2.299225E-012	1.558922E-011	1	0.000000E+000
1	101.08463443	1.558922E-011	2.299225E-012	0	0.000000E+000
1	101.08466370	2.299225E-012	1.558922E-011	1	0.000000E+000
1	101.08500701	1.558922E-011	2.299225E-012	0	0.000000E+000
1	101.08730395	2.299225E-012	1.558922E-011	1	0.000000E+000
1	101.08736070	1.558922E-011	2.299225E-012	0	0.000000E+000
1	101.08737249	2.299225E-012	1.558922E-011	1	0.000000E+000
1	101.08740585	1.558922E-011	2.299225E-012	0	0.000000E+000
1	101.08740868	2.299225E-012	1.558922E-011	1	0.000000E+000
1	101.08774101	1.558922E-011	2.299225E-012	0	0.000000E+000
1	101.08781326	2.299225E-012	1.558922E-011	1	0.000000E+000
1	101.08870623	1.558922E-011	2.299225E-012	0	0.000000E+000
1	101.08918865	2.299225E-012	1.558922E-011	1	0.000000E+000
1	101.08954341	1.558922E-011	2.299225E-012	0	0.000000E+000
1	101.08956409	2.299225E-012	1.558922E-011	1	0.000000E+000
1	101.08971392	1.558922E-011	2.299225E-012	0	0.000000E+000
1	101.09005332	2.299225E-012	1.558922E-011	1	0.000000E+000
1	101.09038198	1.558922E-011	2.299225E-012	0	0.000000E+000
1	101.09039247	2.299225E-012	1.558922E-011	1	0.000000E+000
1	101.09064354	1.558922E-011	2.299225E-012	0	0.000000E+000
1	101.09068692	2.299225E-012	1.558922E-011	1	0.000000E+000
1	101.09106438	1.558922E-011	2.299225E-012	0	0.000000E+000
1	101.09109515	2.299225E-012	1.558922E-011	1	0.000000E+000
1	101.09115997	1.558922E-011	2.299225E-012	0	0.000000E+000
1	101.09117483	2.299225E-012	1.558922E-011	1	0.000000E+000
1	101.09123924	1.558922E-011	2.299225E-012	0	0.000000E+000
1	101.09147820	2.299225E-012	1.558922E-011	1	0.000000E+000
1	101.09223943	1.558922E-011	2.299225E-012	0	0.000000E+000
1	101.09395858	2.299225E-012	1.558922E-011	1	0.000000E+000
1	101.09398155	1.558922E-011	2.299225E-012	0	0.000000E+000
1	101.09525042	2.299225E-012	1.558922E-011	1	0.000000E+000
1	101.09541978	1.558922E-011	2.299225E-012	0	0.000000E+000
1	101.09618892	2.299225E-012	1.558922E-011	1	0.000000E+000
1	101.09626940	1.558922E-011	2.299225E-012	0	0.000000E+000
1	101.09634690	2.299225E-012	1.558922E-011	1	0.000000E+000
1	101.09721859	1.558922E-011	2.299225E-012	0	0.000000E+000
1	101.09726059	2.299225E-012	1.558922E-011	1	0.000000E+000
1	101.09765980	1.558922E-011	2.299225E-012	0	0.000000E+000
1	101.09769200	2.299225E-012	1.558922E-011	1	0.000000E+000
1	101.09783246	1.558922E-011	2.299225E-012	0	0.000000E+000
1	101.09928486	2.299225E-012	1.558922E-011	1	0.000000E+000
1	101.09937385	1.558922E-011	2.299225E-012	0	0.000000E+000
1	101.10158765	2.299225E-012	1.558922E-011	1	0.000000E+000
1	101.10179514	1.558922E-011	2.299225E-012	0	0.000000E+000
1	101.10181221	2.299225E-012	1.558922E-011	1	0.000000E+000
1	101.10222603	1.558922E-011	2.299225E-012	0	0.000000E+000
1	101.10341073	2.299225E-012	1.558922E-011	1	0.000000E+000
1	101.10355541	1.558922E-011	2.299225E-012	0	0.000000E+000
1	101.10356362	2.299225E-012	1.558922E-011	1	0.000000E+000
1	101.10359444	1.558922E-011	2.299225E-012	0	0.000000E+000
1	101.10783119	2.299225E-012	1.558922E-011	1	0.000000E+000
1	101.10852602	1.558922E-011	2.299225E-012	0	0.000000E+000
1	101.11145123	2.299225E-012	1.558922E-011	1	0.000000E+000
1	101.11188428	1.558922E-011	2.299225E-012	0	0.000000E+000
1	101.11285757	2.299225E-012	1.558922E-011	1	0.000000E+000
1	101.11294884	1.558922E-011	2.299225E-012	0	0.000000E+000
1	101.11644581	2.299225E-012	1.558922E-011	1	0.000000E+000
1	101.11663438	1.558922E-011	2.299225E-012	0	0.000000E+000
1	101.12003599	2.299225E-012	1.558922E-011	1	0.000000E+000
1	101.12082687	1.558922E-011	2.299225E-012	0	0.000000E+000
1	101.12083416	2.299225E-012	1.558922E-011	1	0.000000E+000
1	101.12124868	1.558922E-011	2.299225E-012	0	0.000000E+000
1	101.12216894	2.299225E-012	1.558922E-011	1	0.000000E+000
1	101.12223473	1.558922E-011	2.299225E-012	0	0.000000E+000
1	101.12407777	2.299225E-012	1.558922E-011	1	0.000000E+000
1	101.12442043	1.558922E-011	2.299225E-012	0	0.000000E+000
1	101.12477433	2.299225E-012	1.558922E-011	1	0.000000E+000
1	101.12496361	1.558922E-011	2.299225E-012	0	0.000000E+000
1	101.12498188	2.299225E-012	1.558922E-011	1	0.000000E+000
1	101.12521041	1.558922E-011	2.299225E-012	0	0.000000E+000
1	101.12524878	2.299225E-012	1.558922E-011	1	0.000000E+000
1	101.12567898	1.558922E-011	2.299225E-012	0	0.000000E+000
1	101.12622209	2.299225E-012	1.558922E-011	1	0.000000E+000
1	101.12660039	1.558922E-011	2.299225E-012	0	0.000000E+000
1	101.12663773	2.299225E-012	1.558922E-011	1	0.000000E+000
1	101.12796494	1.558922E-011	2.299225E-012	0	0.000000E+000
1	101.12867037	2.299225E-012	1.558922E-011	1	0.000000E+000
1	101.12867891	1.558922E-011	2.299225E-012	0	0.000000E+000
1	101.12871311	2.299225E-012	1.558922E-011	1	0.000000E+000
1	101.12941646	1.558922E-011	2.299225E-012	0	0.000000E+000
1	101.12970750	2.299225E-012	1.558922E-011	1	0.000000E+000
1	101.12983476	1.558922E-011	2.299225E-012	0	0.000000E+000
1	101.13096819	2.299225E-012	1.558922E-011	1	0.000000E+000
1	101.13156167	1.558922E-011	2.299225E-012	0	0.000000E+000
1	101.13206077	2.299225E-012	1.558922E-011	1	0.000000E+000
1	101.13252635	1.558922E-011	2.299225E-012	0	0.000000E+000
1	101.13517068	2.299225E-012	1.558922E-011	1	0.000000E+000
1	101.13541043	1.558922E-011	2.299225E-012	0	0.000000E+000
1	101.13584517	2.299225E-012	1.558922E-011	1	0.000000E+000
1	101.13661125	1.558922E-011	2.299225E-012	0	0.000000E+000
1	101.13771742	2.299225E-012	1.558922E-011	1	0.000000E+000
1	101.13832521	1.558922E-011	2.299225E-012	0	0.000000E+000
1	101.13834902	2.299225E-012	1.558922E-011	1	0.000000E+000
1	101.13976964	1.558922E-011	2.299225E-012	0	0.000000E+000
1	101.13982333	2.299225E-012	1.558922E-011	1	0.000000E+000
1	101.14043004	1.558922E-011	2.299225E-012	0	0.000000E+000
1	101.14047285	2.299225E-012	1.558922E-011	1	0.000000E+000
1	101.14052795	1.558922E-011	2.299225E-012	0	0.000000E+000
1	101.14061897	2.299225E-012	1.558922E-011	1	0.000000E+000
1	101.14076337	1.558922E-011	2.299225E-012	0	0.000000E+000
1	101.14097384	2.299225E-012	1.558922E-011	1	0.000000E+000
1	101.14105542	1.558922E-011	2.299225E-012	0	0.000000E+000
1	101.14238341	2.299225E-012	1.558922E-011	1	0.000000E+000
1	101.14257139	1.558922E-011	2.299225E-012	0	0.000000E+000
1	101.14258686	2.299225E-012	1.558922E-011	1	0.000000E+000
1	101.14302608	1.558922E-011	2.299225E-012	0	0.000000E+000
1	101.14377110	2.299225E-012	1.558922E-011	1	0.000000E+000
1	101.14379886	1.558922E-011	2.299225E-012	0	0.000000E+000
1	101.14471653	2.299225E-012	1.558922E-011	1	0.000000E+000
1	101.14504526	1.558922E-011	2.299225E-012	0	0.000000E+000
1	101.14508180	2.299225E-012	1.558922E-011	1	0.000000E+000
1	101.14562301	1.558922E-011	2.299225E-012	0	0.000000E+000
1	101.14617821	2.299225E-012	1.558922E-011	1	0.000000E+000
1	101.14691508	1.558922E-011	2.299225E-012	0	0.000000E+000
1	101.14770074	2.299225E-012	1.558922E-011	1	0.000000E+000
1	101.14790439	1.558922E-011	2.299225E-012	0	0.000000E+000
1	101.14958197	2.299225E-012	1.558922E-011	1	0.000000E+000
1	101.14988004	1.558922E-011	2.299225E-012	0	0.000000E+000
1	101.14991156	2.299225E-012	1.558922E-011	1	0.000000E+000
1	101.15053035	1.558922E-011	2.299225E-012	0	0.000000E+000
1	101.15060423	2.299225E-012	1.558922E-011	1	0.000000E+000
1	101.15082420	1.558922E-011	2.299225E-012	0	0.000000E+000
1	101.15084974	2.299225E-012	1.558922E-011	1	0.000000E+000
1	101.15208040	1.558922E-011	2.299225E-012	0	0.000000E+000
1	101.15211177	2.299225E-012	1.558922E-011	1	0.000000E+000
1	101.15223306	1.558922E-011	2.299225E-012	0	0.000000E+000
1	101.15227440	2.299225E-012	1.558922E-011	1	0.000000E+000
1	101.15274112	1.558922E-011	2.299225E-012	0	0.000000E+000
1	101.15283327	2.299225E-012	1.558922E-011	1	0.000000E+000
1	101.15341243	1.558922E-011	2.299225E-012	0	0.000000E+000
1	101.15550690	2.299225E-012	1.558922E-011	1	0.000000E+000
1	101.15590610	1.558922E-011	2.299225E-012	0	0.000000E+000
1	101.15647671	2.299225E-012	1.558922E-011	1	0.000000E+000
1	101.15668526	1.558922E-011	2.299225E-012	0	0.000000E+000
1	101.15822510	2.299225E-012	1.558922E-011	1	0.000000E+000
1	101.15841242	1.558922E-011	2.299225E-012	0	0.000000E+000
1	101.15842314	2.299225E-012	1.558922E-011	1	0.000000E+000
1	101.15858009	1.558922E-011	2.299225E-012	0	0.000000E+000
1	101.16104609	2.299225E-012	1.558922E-011	1	0.000000E+000
1	101.16185207	1.558922E-011	2.299225E-012	0	0.000000E+000
1	101.16242219	2.299225E-012	1.558922E-011	1	0.000000E+000
1	101.16283521	1.558922E-011	2.299225E-012	0	0.000000E+000
1	101.16326034	2.299225E-012	1.558922E-011	1	0.000000E+000
1	101.16688200	1.558922E-011	2.299225E-012	0	0.000000E+000
1	101.16821039	2.299225E-012	1.558922E-011	1	0.000000E+000
1	101.16841912	1.558922E-011	2.299225E-012	0	0.000000E+000
1	101.16930382	2.299225E-012	1.558922E-011	1	0.000000E+000
1	101.17049812	1.558922E-011	2.299225E-012	0	0.000000E+000
1	101.17088566	2.299225E-012	1.558922E-011	1	0.000000E+000
1	101.17111482	1.558922E-011	2.299225E-012	0	0.000000E+000
1	101.17127363	2.299225E-012	1.558922E-011	1	0.000000E+000
1	101.17132355	1.558922E-011	2.299225E-012	0	0.000000E+000
1	101.17133849	2.299225E-012	1.558922E-011	1	0.000000E+000
1	101.17142094	1.558922E-011	2.299225E-012	0	0.000000E+000
1	101.17145377	2.299225E-012	1.558922E-011	1	0.000000E+000
1	101.17163723	1.558922E-011	2.299225E-012	0	0.000000E+000
1	101.17167477	2.299225E-012	1.558922E-011	1	0.000000E+000
1	101.17218268	1.558922E-011	2.299225E-012	0	0.000000E+000
1	101.17219299	2.299225E-012	1.558922E-011	1	0.000000E+000
1	101.17235356	1.558922E-011	2.299225E-012	0	0.000000E+000
1	101.17316848	2.299225E-012	1.558922E-011	1	0.000000E+000
1	101.17374463	1.558922E-011	2.299225E-012	0	0.000000E+000
1	101.17628320	2.299225E-012	1.558922E-011	1	0.000000E+000
1	101.17678726	1.558922E-011	2.299225E-012	0	0.000000E+000
1	101.17721035	2.299225E-012	1.558922E-011	1	0.000000E+000
1	101.17735072	1.558922E-011	2.299225E-012	0	0.000000E+000
1	101.17736273	2.299225E-012	1.558922E-011	1	0.000000E+000
1	101.17765467	1.558922E-011	2.299225E-012	0	0.000000E+000
1	101.17870663	2.299225E-012	1.558922E-011	1	0.000000E+000
1	101.17912259	1.558922E-011	2.299225E-012	0	0.000000E+000
1	101.18116664	2.299225E-012	1.558922E-011	1	0.000000E+000
1	101.18155440	1.558922E-011	2.299225E-012	0	0.000000E+000
1	101.18202309	2.299225E-012	1.558922E-011	1	0.000000E+000
1	101.18206969	1.558922E-011	2.299225E-012	0	0.000000E+000
1	101.18412103	2.299225E-012	1.558922E-011	1	0.000000E+000
1	101.18436999	1.558922E-011	2.299225E-012	0	0.000000E+000
1	101.18438735	2.299225E-012	1.558922E-011	1	0.000000E+000
1	101.18457199	1.558922E-011	2.299225E-012	0	0.000000E+000
1	101.18598064	2.299225E-012	1.558922E-011	1	0.000000E+000
1	101.18664856	1.558922E-011	2.299225E-012	0	0.000000E+000
1	101.18693834	2.299225E-012	1.558922E-011	1	0.000000E+000
1	101.18737386	1.558922E-011	2.299225E-012	0	0.000000E+000
1	101.18788575	2.299225E-012	1.558922E-011	1	0.000000E+000
1	101.18798189	1.558922E-011	2.299225E-012	0	0.000000E+000
1	101.18922321	2.299225E-012	1.558922E-011	1	0.000000E+000
1	101.18935605	1.558922E-011	2.299225E-012	0	0.000000E+000
1	101.18952149	2.299225E-012	1.558922E-011	1	0.000000E+000
1	101.18955684	1.558922E-011	2.299225E-012	0	0.000000E+000
1	101.19101076	2.299225E-012	1.558922E-011	1	0.000000E+000
1	101.19121599	1.558922E-011	2.299225E-012	0	0.000000E+000
1	101.19266467	2.299225E-012	1.558922E-011	1	0.000000E+000
1	101.19301323	1.558922E-011	2.299225E-012	0	0.000000E+000
1	101.19302175	2.299225E-012	1.558922E-011	1	0.000000E+000
1	101.19327656	1.558922E-011	2.299225E-012	0	0.000000E+000
1	101.19361453	2.299225E-012	1.558922E-011	1	0.000000E+000
1	101.19378717	1.558922E-011	2.299225E-012	0	0.000000E+000
1	101.19553552	2.299225E-012	1.558922E-011	1	0.000000E+000
1	101.19639944	1.558922E-011	2.299225E-012	0	0.000000E+000
1	101.19679018	2.299225E-012	1.558922E-011	1	0.000000E+000
1	101.19680755	1.558922E-011	2.299225E-012	0	0.000000E+000
1	101.19762356	2.299225E-012	1.558922E-011	1	0.000000E+000
1	101.19788374	1.558922E-011	2.299225E-012	0	0.000000E+000
1	101.19792585	2.299225E-012	1.558922E-011	1	0.000000E+000
1	101.19810198	1.558922E-011	2.299225E-012	0	0.000000E+000
1	101.19852402	2.299225E-012	1.558922E-011	1	0.000000E+000
1	101.19860354	1.558922E-011	2.299225E-012	0	0.000000E+000
1	101.20090404	2.299225E-012	1.558922E-011	1	0.000000E+000
1	101.20132055	1.558922E-011	2.299225E-012	0	0.000000E+000
1	101.20133620	2.299225E-012	1.558922E-011	1	0.000000E+000
1	101.20182590	1.558922E-011	2.299225E-012	0	0.000000E+000
1	101.20228747	2.299225E-012	1.558922E-011	1	0.000000E+000
1	101.20240489	1.558922E-011	2.299225E-012	0	0.000000E+000
1	101.20242546	2.299225E-012	1.558922E-011	1	0.000000E+000
1	101.20254464	1.558922E-011	2.299225E-012	0	0.000000E+000
1	101.20256086	2.299225E-012	1.558922E-011	1	0.000000E+000
1	101.20264534	1.558922E-011	2.299225E-012	0	0.000000E+000
1	101.20358789	2.299225E-012	1.558922E-011	1	0.000000E+000
1	101.20362479	1.558922E-011	2.299225E-012	0	0.000000E+000
1	101.20415553	2.299225E-012	1.558922E-011	1	0.000000E+000
1	101.20480491	1.558922E-011	2.299225E-012	0	0.000000E+000
1	101.20481249	2.299225E-012	1.558922E-011	1	0.000000E+000
1	101.20484040	1.558922E-011	2.299225E-012	0	0.000000E+000
1	101.20487383	2.299225E-012	1.558922E-011	1	0.000000E+000
1	101.20503464	1.558922E-011	2.299225E-012	0	0.000000E+000
1	101.20504967	2.299225E-012	1.558922E-011	1	0.000000E+000
1	101.20566989	1.558922E-011	2.299225E-012	0	0.000000E+000
1	101.20613697	2.299225E-012	1.558922E-011	1	0.000000E+000
1	101.20635857	1.558922E-011	2.299225E-012	0	0.000000E+000
1	101.20652468	2.299225E-012	1.558922E-011	1	0.000000E+000
1	101.20671511	1.558922E-011	2.299225E-012	0	0.000000E+000
1	101.20673394	2.299225E-012	1.558922E-011	1	0.000000E+000
1	101.20702546	1.558922E-011	2.299225E-012	0	0.000000E+000
1	101.20704856	2.299225E-012	1.558922E-011	1	0.000000E+000
1	101.20790642	1.558922E-011	2.299225E-012	0	0.000000E+000
1	101.20864184	2.299225E-012	1.558922E-011	1	0.000000E+000
1	101.20877394	1.558922E-011	2.299225E-012	0	0.000000E+000
1	101.20957015	2.299225E-012	1.558922E-011	1	0.000000E+000
1	101.21039686	1.558922E-011	2.299225E-012	0	0.000000E+000
1	101.21040897	2.299225E-012	1.558922E-011	1	0.000000E+000
1	101.21055329	1.558922E-011	2.299225E-012	0	0.000000E+000
1	101.21165954	2.299225E-012	1.558922E-011	1	0.000000E+000
1	101.21168289	1.558922E-011	2.299225E-012	0	0.000000E+000
1	101.21174141	2.299225E-012	1.558922E-011	1	0.000000E+000
1	101.21251126	1.558922E-011	2.299225E-012	0	0.000000E+000
1	101.21262572	2.299225E-012	1.558922E-011	1	0.000000E+000
1	101.21294023	1.558922E-011	2.299225E-012	0	0.000000E+000
1	101.21296786	2.299225E-012	1.558922E-011	1	0.000000E+000
1	101.21346623	1.558922E-011	2.299225E-012	0	0.000000E+000
1	101.21382605	2.299225E-012	1.558922E-011	1	0.000000E+000
1	101.21385844	1.558922E-011	2.299225E-012	0	0.000000E+000
1	101.21491640	2.299225E-012	1.558922E-011	1	0.000000E+000
1	101.21539301	1.558922E-011	2.299225E-012	0	0.000000E+000
1	101.21541081	2.299225E-012	1.558922E-011	1	0.000000E+000
1	101.21565124	1.558922E-011	2.299225E-012	0	0.000000E+000
1	101.21570791	2.299225E-012	1.558922E-011	1	0.000000E+000
1	101.21597028	1.558922E-011	2.299225E-012	0	0.000000E+000
1	101.21604086	2.299225E-012	1.558922E-011	1	0.000000E+000
1	101.21645347	1.558922E-011	2.299225E-012	0	0.000000E+000
1	101.21670160	2.299225E-012	1.558922E-011	1	0.000000E+000
1	101.21738027	1.558922E-011	2.299225E-012	0	0.000000E+000
1	101.21810995	2.299225E-012	1.558922E-011	1	0.000000E+000
1	101.21904081	1.558922E-011	2.299225E-012	0	0.000000E+000
1	101.21906465	2.299225E-012	1.558922E-011	1	0.000000E+000
1	101.21917005	1.558922E-011	2.299225E-012	0	0.000000E+000
1	101.21994817	2.299225E-012	1.558922E-011	1	0.000000E+000
1	101.22018650	1.558922E-011	2.299225E-012	0	0.000000E+000
1	101.23239152	2.299225E-012	1.558922E-011	1	0.000000E+000
1	101.23304760	1.558922E-011	2.299225E-012	0	0.000000E+000
1	101.23305034	2.299225E-012	1.558922E-011	1	0.000000E+000
1	101.23333639	1.558922E-011	2.299225E-012	0	0.000000E+000
1	101.23336306	2.299225E-012	1.558922E-011	1	0.000000E+000
1	101.23398285	1.558922E-011	2.299225E-012	0	0.000000E+000
1	101.23578125	2.299225E-012	1.558922E-011	1	0.000000E+000
1	101.23605074	1.558922E-011	2.299225E-012	0	0.000000E+000
1	101.23615842	2.299225E-012	1.558922E-011	1	0.000000E+000
1	101.23632092	1.558922E-011	2.299225E-012	0	0.000000E+000
1	101.23644989	2.299225E-012	1.558922E-011	1	0.000000E+000
1	101.23661865	1.558922E-011	2.299225E-012	0	0.000000E+000
1	101.23734953	2.299225E-012	1.558922E-011	1	0.000000E+000
1	101.23737719	1.558922E-011	2.299225E-012	0	0.000000E+000
1	101.23839025	2.299225E-012	1.558922E-011	1	0.000000E+000
1	101.23841002	1.558922E-011	2.299225E-012	0	0.000000E+000
1	101.23883730	2.299225E-012	1.558922E-011	1	0.000000E+000
1	101.23992363	1.558922E-011	2.299225E-012	0	0.000000E+000
1	101.24034885	2.299225E-012	1.558922E-011	1	0.000000E+000
1	101.24096848	1.558922E-011	2.299225E-012	0	0.000000E+000
1	101.24099322	2.299225E-012	1.558922E-011	1	0.000000E+000
1	101.24116319	1.558922E-011	2.299225E-012	0	0.000000E+000
1	101.24122633	2.299225E-012	1.558922E-011	1	0.000000E+000
1	101.24155382	1.558922E-011	2.299225E-012	0	0.000000E+000
1	101.24174459	2.299225E-012	1.558922E-011	1	0.000000E+000
1	101.24207894	1.558922E-011	2.299225E-012	0	0.000000E+000
1	101.24211955	2.299225E-012	1.558922E-011	1	0.000000E+000
1	101.24225226	1.558922E-011	2.299225E-012	0	0.000000E+000
1	101.24276272	2.299225E-012	1.558922E-011	1	0.000000E+000
1	101.24277016	1.558922E-011	2.299225E-012	0	0.000000E+000
1	101.24454925	2.299225E-012	1.558922E-011	1	0.000000E+000
1	101.24471451	1.558922E-011	2.299225E-012	0	0.000000E+000
1	101.24473554	2.299225E-012	1.558922E-011	1	0.000000E+000
1	101.24630867	1.558922E-011	2.299225E-012	0	0.000000E+000
1	101.24692502	2.299225E-012	1.558922E-011	1	0.000000E+000
1	101.24761892	1.558922E-011	2.299225E-012	0	0.000000E+000
1	101.24765538	2.299225E-012	1.558922E-011	1	0.000000E+000
1	101.24768940	1.558922E-011	2.299225E-012	0	0.000000E+000
1	101.25328391	2.299225E-012	1.558922E-011	1	0.000000E+000
1	101.25409385	1.558922E-011	2.299225E-012	0	0.000000E+000
1	101.25410710	2.299225E-012	1.558922E-011	1	0.000000E+000
1	101.25447933	1.558922E-011	2.299225E-012	0	0.000000E+000
1	101.25453648	2.299225E-012	1.558922E-011	1	0.000000E+000
1	101.25493344	1.558922E-011	2.299225E-012	0	0.000000E+000
1	101.25528719	2.299225E-012	1.558922E-011	1	0.000000E+000
1	101.25545177	1.558922E-011	2.299225E-012	0	0.000000E+000
1	101.25553343	2.299225E-012	1.558922E-011	1	0.000000E+000
1	101.25553401	1.558922E-011	2.299225E-012	0	0.000000E+000
1	101.25621762	2.299225E-012	1.558922E-011	1	0.000000E+000
1	101.25636890	1.558922E-011	2.299225E-012	0	0.000000E+000
1	101.25681820	2.299225E-012	1.558922E-011	1	0.000000E+000
1	101.25729963	1.558922E-011	2.299225E-012	0	0.000000E+000
1	101.25732110	2.299225E-012	1.558922E-011	1	0.000000E+000
1	101.25814421	1.558922E-011	2.299225E-012	0	0.000000E+000
1	101.25820917	2.299225E-012	1.558922E-011	1	0.000000E+000
1	101.25827619	1.558922E-011	2.299225E-012	0	0.000000E+000
1	101.25830480	2.299225E-012	1.558922E-011	1	0.000000E+000
1	101.25888520	1.558922E-011	2.299225E-012	0	0.000000E+000
1	101.25974521	2.299225E-012	1.558922E-011	1	0.000000E+000
1	101.26031095	1.558922E-011	2.299225E-012	0	0.000000E+000
1	101.26136935	2.299225E-012	1.558922E-011	1	0.000000E+000
1	101.26149427	1.558922E-011	2.299225E-012	0	0.000000E+000
1	101.26214117	2.299225E-012	1.558922E-011	1	0.000000E+000
1	101.26232341	1.558922E-011	2.299225E-012	0	0.000000E+000
1	101.26233832	2.299225E-012	1.558922E-011	1	0.000000E+000
1	101.26285590	1.558922E-011	2.299225E-012	0	0.000000E+000
1	101.26285739	2.299225E-012	1.558922E-011	1	0.000000E+000
1	101.26345748	1.558922E-011	2.299225E-012	0	0.000000E+000
1	101.26396791	2.299225E-012	1.558922E-011	1	0.000000E+000
1	101.26414241	1.558922E-011	2.299225E-012	0	0.000000E+000
1	101.26431566	2.299225E-012	1.558922E-011	1	0.000000E+000
1	101.26531203	1.558922E-011	2.299225E-012	0	0.000000E+000
1	101.26660497	2.299225E-012	1.558922E-011	1	0.000000E+000
1	101.26742145	1.558922E-011	2.299225E-012	0	0.000000E+000
1	101.26750690	2.299225E-012	1.558922E-011	1	0.000000E+000
1	101.26782189	1.558922E-011	2.299225E-012	0	0.000000E+000
1	101.26783329	2.299225E-012	1.558922E-011	1	0.000000E+000
1	101.26810336	1.558922E-011	2.299225E-012	0	0.000000E+000
1	101.26823458	2.299225E-012	1.558922E-011	1	0.000000E+000
1	101.26834084	1.558922E-011	2.299225E-012	0	0.000000E+000
1	101.26835517	2.299225E-012	1.558922E-011	1	0.000000E+000
1	101.26883256	1.558922E-011	2.299225E-012	0	0.000000E+000
1	101.26884307	2.299225E-012	1.558922E-011	1	0.000000E+000
1	101.26917607	1.558922E-011	2.299225E-012	0	0.000000E+000
1	101.27032027	2.299225E-012	1.558922E-011	1	0.000000E+000
1	101.27040653	1.558922E-011	2.299225E-012	0	0.000000E+000
1	101.27042812	2.299225E-012	1.558922E-011	1	0.000000E+000
1	101.27215589	1.558922E-011	2.299225E-012	0	0.000000E+000
1	101.27304729	2.299225E-012	1.558922E-011	1	0.000000E+000
1	101.27314032	1.558922E-011	2.299225E-012	0	0.000000E+000
1	101.27355111	2.299225E-012	1.558922E-011	1	0.000000E+000
1	101.27396344	1.558922E-011	2.299225E-012	0	0.000000E+000
1	101.27397452	2.299225E-012	1.558922E-011	1	0.000000E+000
1	101.27427279	1.558922E-011	2.299225E-012	0	0.000000E+000
1	101.27463742	2.299225E-012	1.558922E-011	1	0.000000E+000
1	101.27503380	1.558922E-011	2.299225E-012	0	0.000000E+000
1	101.27506408	2.299225E-012	1.558922E-011	1	0.000000E+000
1	101.27528876	1.558922E-011	2.299225E-012	0	0.000000E+000
1	101.27532999	2.299225E-012	1.558922E-011	1	0.000000E+000
1	101.27556580	1.558922E-011	2.299225E-012	0	0.000000E+000
1	101.27590611	2.299225E-012	1.558922E-011	1	0.000000E+000
1	101.27602602	1.558922E-011	2.299225E-012	0	0.000000E+000
1	101.27672988	2.299225E-012	1.558922E-011	1	0.000000E+000
1	101.27678034	1.558922E-011	2.299225E-012	0	0.000000E+000
1	101.27744800	2.299225E-012	1.558922E-011	1	0.000000E+000
1	101.27778213	1.558922E-011	2.299225E-012	0	0.000000E+000
1	101.28010312	2.299225E-012	1.558922E-011	1	0.000000E+000
1	101.28024672	1.558922E-011	2.299225E-012	0	0.000000E+000
1	101.28025416	2.299225E-012	1.558922E-011	1	0.000000E+000
1	101.28051139	1.558922E-011	2.299225E-012	0	0.000000E+000
1	101.28128863	2.299225E-012	1.558922E-011	1	0.000000E+000
1	101.28153866	1.558922E-011	2.299225E-012	0	0.000000E+000
1	101.28159490	2.299225E-012	1.558922E-011	1	0.000000E+000
1	101.28163708	1.558922E-011	2.299225E-012	0	0.000000E+000
1	101.28238472	2.299225E-012	1.558922E-011	1	0.000000E+000
1	101.28260533	1.558922E-011	2.299225E-012	0	0.000000E+000
1	101.28291859	2.299225E-012	1.558922E-011	1	0.000000E+000
1	101.28295555	1.558922E-011	2.299225E-012	0	0.000000E+000
1	101.28805768	2.299225E-012	1.558922E-011	1	0.000000E+000
1	101.28818943	1.558922E-011	2.299225E-012	0	0.000000E+000
1	101.28823946	2.299225E-012	1.558922E-011	1	0.000000E+000
1	101.28861389	1.558922E-011	2.299225E-012	0	0.000000E+000
1	101.28963353	2.299225E-012	1.558922E-011	1	0.000000E+000
1	101.29099945	1.558922E-011	2.299225E-012	0	0.000000E+000
1	101.29183161	2.299225E-012	1.558922E-011	1	0.000000E+000
1	101.29401693	1.558922E-011	2.299225E-012	0	0.000000E+000
1	101.29403119	2.299225E-012	1.558922E-011	1	0.000000E+000
1	101.29454583	1.558922E-011	2.299225E-012	0	0.000000E+000
1	101.29457119	2.299225E-012	1.558922E-011	1	0.000000E+000
1	101.29461042	1.558922E-011	2.299225E-012	0	0.000000E+000
1	101.29528323	2.299225E-012	1.558922E-011	1	0.000000E+000
1	101.29535159	1.558922E-011	2.299225E-012	0	0.000000E+000
1	101.29564007	2.299225E-012	1.558922E-011	1	0.000000E+000
1	101.29624611	1.558922E-011	2.299225E-012	0	0.000000E+000
1	101.29656753	2.299225E-012	1.558922E-011	1	0.000000E+000
1	101.29691124	1.558922E-011	2.299225E-012	0	0.000000E+000
1	101.29779473	2.299225E-012	1.558922E-011	1	0.000000E+000
1	101.29824496	1.558922E-011	2.299225E-012	0	0.000000E+000
1	101.29929834	2.299225E-012	1.558922E-011	1	0.000000E+000
1	101.29953326	1.558922E-011	2.299225E-012	0	0.000000E+000
1	101.29954729	2.299225E-012	1.558922E-011	1	0.000000E+000
1	101.29958852	1.558922E-011	2.299225E-012	0	0.000000E+000
1	101.29971580	2.299225E-012	1.558922E-011	1	0.000000E+000
1	101.29989844	1.558922E-011	2.299225E-012	0	0.000000E+000
1	101.30136824	2.299225E-012	1.558922E-011	1	0.000000E+000
1	101.30147297	1.558922E-011	2.299225E-012	0	0.000000E+000
1	101.30316958	2.299225E-012	1.558922E-011	1	0.000000E+000
1	101.30319542	1.558922E-011	2.299225E-012	0	0.000000E+000
1	101.30353417	2.299225E-012	1.558922E-011	1	0.000000E+000
1	101.30412198	1.558922E-011	2.299225E-012	0	0.000000E+000
1	101.30428786	2.299225E-012	1.558922E-011	1	0.000000E+000
1	101.30438501	1.558922E-011	2.299225E-012	0	0.000000E+000
1	101.30441076	2.299225E-012	1.558922E-011	1	0.000000E+000
1	101.30588450	1.558922E-011	2.299225E-012	0	0.000000E+000
1	101.30589520	2.299225E-012	1.558922E-011	1	0.000000E+000
1	101.30675216	1.558922E-011	2.299225E-012	0	0.000000E+000
1	101.30678960	2.299225E-012	1.558922E-011	1	0.000000E+000
1	101.30689383	1.558922E-011	2.299225E-012	0	0.000000E+000
1	101.30760526	2.299225E-012	1.558922E-011	1	0.000000E+000
1	101.30805477	1.558922E-011	2.299225E-012	0	0.000000E+000
1	101.30844834	2.299225E-012	1.558922E-011	1	0.000000E+000
1	101.30881863	1.558922E-011	2.299225E-012	0	0.000000E+000
1	101.31007216	2.299225E-012	1.558922E-011	1	0.000000E+000
1	101.31010934	1.558922E-011	2.299225E-012	0	0.000000E+000
1	101.31059083	2.299225E-012	1.558922E-011	1	0.000000E+000
1	101.31143442	1.558922E-011	2.299225E-012	0	0.000000E+000
1	101.31247066	2.299225E-012	1.558922E-011	1	0.000000E+000
1	101.31278936	1.558922E-011	2.299225E-012	0	0.000000E+000
1	101.31621995	2.299225E-012	1.558922E-011	1	0.000000E+000
1	101.31626743	1.558922E-011	2.299225E-012	0	0.000000E+000
1	101.31780082	2.299225E-012	1.558922E-011	1	0.000000E+000
1	101.31787957	1.558922E-011	2.299225E-012	0	0.000000E+000
1	101.31789599	2.299225E-012	1.558922E-011	1	0.000000E+000
1	101.31828934	1.558922E-011	2.299225E-012	0	0.000000E+000
1	101.31856768	2.299225E-012	1.558922E-011	1	0.000000E+000
1	101.31948954	1.558922E-011	2.299225E-012	0	0.000000E+000
1	101.31951870	2.299225E-012	1.558922E-011	1	0.000000E+000
1	101.31963936	1.558922E-011	2.299225E-012	0	0.000000E+000
1	101.31965371	2.299225E-012	1.558922E-011	1	0.000000E+000
1	101.31984334	1.558922E-011	2.299225E-012	0	0.000000E+000
1	101.32207182	2.299225E-012	1.558922E-011	1	0.000000E+000
1	101.32211683	1.558922E-011	2.299225E-012	0	0.000000E+000
1	101.32237384	2.299225E-012	1.558922E-011	1	0.000000E+000
1	101.32266451	1.558922E-011	2.299225E-012	0	0.000000E+000
1	101.32315627	2.299225E-012	1.558922E-011	1	0.000000E+000
1	101.32329942	1.558922E-011	2.299225E-012	0	0.000000E+000
1	101.32346034	2.299225E-012	1.558922E-011	1	0.000000E+000
1	101.32379075	1.558922E-011	2.299225E-012	0	0.000000E+000
1	101.32390854	2.299225E-012	1.558922E-011	1	0.000000E+000
1	101.32486895	1.558922E-011	2.299225E-012	0	0.000000E+000
1	101.32493027	2.299225E-012	1.558922E-011	1	0.000000E+000
1	101.32519058	1.558922E-011	2.299225E-012	0	0.000000E+000
1	101.32522810	2.299225E-012	1.558922E-011	1	0.000000E+000
1	101.32539391	1.558922E-011	2.299225E-012	0	0.000000E+000
1	101.32568607	2.299225E-012	1.558922E-011	1	0.000000E+000
1	101.32572963	1.558922E-011	2.299225E-012	0	0.000000E+000
1	101.32596975	2.299225E-012	1.558922E-011	1	0.000000E+000
1	101.32610582	1.558922E-011	2.299225E-012	0	0.000000E+000
1	101.32752052	2.299225E-012	1.558922E-011	1	0.000000E+000
1	101.32828712	1.558922E-011	2.299225E-012	0	0.000000E+000
1	101.32830498	2.299225E-012	1.558922E-011	1	0.000000E+000
1	101.32837080	1.558922E-011	2.299225E-012	0	0.000000E+000
1	101.32843441	2.299225E-012	1.558922E-011	1	0.000000E+000
1	101.32897894	1.558922E-011	2.299225E-012	0	0.000000E+000
1	101.32918609	2.299225E-012	1.558922E-011	1	0.000000E+000
1	101.32949329	1.558922E-011	2.299225E-012	0	0.000000E+000
1	101.32953370	2.299225E-012	1.558922E-011	1	0.000000E+000
1	101.32998707	1.558922E-011	2.299225E-012	0	0.000000E+000
1	101.33196107	2.299225E-012	1.558922E-011	1	0.000000E+000
1	101.33225288	1.558922E-011	2.299225E-012	0	0.000000E+000
1	101.33226011	2.299225E-012	1.558922E-011	1	0.000000E+000
1	101.33236566	1.558922E-011	2.299225E-012	0	0.000000E+000
1	101.33273617	2.299225E-012	1.558922E-011	1	0.000000E+000
1	101.33288645	1.558922E-011	2.299225E-012	0	0.000000E+000
1	101.33291109	2.299225E-012	1.558922E-011	1	0.000000E+000
1	101.33296402	1.558922E-011	2.299225E-012	0	0.000000E+000
1	101.33388914	2.299225E-012	1.558922E-011	1	0.000000E+000
1	101.33464543	1.558922E-011	2.299225E-012	0	0.000000E+000
1	101.33531232	2.299225E-012	1.558922E-011	1	0.000000E+000
1	101.33641896	1.558922E-011	2.299225E-012	0	0.000000E+000
1	101.33748587	2.299225E-012	1.558922E-011	1	0.000000E+000
1	101.33760687	1.558922E-011	2.299225E-012	0	0.000000E+000
1	101.33762235	2.299225E-012	1.558922E-011	1	0.000000E+000
1	101.33816142	1.558922E-011	2.299225E-012	0	0.000000E+000
1	101.33851476	2.299225E-012	1.558922E-011	1	0.000000E+000
1	101.33937242	1.558922E-011	2.299225E-012	0	0.000000E+000
1	101.33942156	2.299225E-012	1.558922E-011	1	0.000000E+000
1	101.33992948	1.558922E-011	2.299225E-012	0	0.000000E+000
1	101.34043124	2.299225E-012	1.558922E-011	1	0.000000E+000
1	101.34047662	1.558922E-011	2.299225E-012	0	0.000000E+000
1	101.34048104	2.299225E-012	1.558922E-011	1	0.000000E+000
1	101.34174965	1.558922E-011	2.299225E-012	0	0.000000E+000
1	101.34247340	2.299225E-012	1.558922E-011	1	0.000000E+000
1	101.34316315	1.558922E-011	2.299225E-012	0	0.000000E+000
1	101.34322352	2.299225E-012	1.558922E-011	1	0.000000E+000
1	101.34345851	1.558922E-011	2.299225E-012	0	0.000000E+000
1	101.34359509	2.299225E-012	1.558922E-011	1	0.000000E+000
1	101.34376215	1.558922E-011	2.299225E-012	0	0.000000E+000
1	101.34391093	2.299225E-012	1.558922E-011	1	0.000000E+000
1	101.34402437	1.558922E-011	2.299225E-012	0	0.000000E+000
1	101.34464527	2.299225E-012	1.558922E-011	1	0.000000E+000
1	101.34467738	1.558922E-011	2.299225E-012	0	0.000000E+000
1	101.34474967	2.299225E-012	1.558922E-011	1	0.000000E+000
1	101.34505328	1.558922E-011	2.299225E-012	0	0.000000E+000
1	101.34508941	2.299225E-012	1.558922E-011	1	0.000000E+000
1	101.34553135	1.558922E-011	2.299225E-012	0	0.000000E+000
1	101.34575155	2.299225E-012	1.558922E-011	1	0.000000E+000
1	101.34598990	1.558922E-011	2.299225E-012	0	0.000000E+000
1	101.34611437	2.299225E-012	1.558922E-011	1	0.000000E+000
1	101.34637922	1.558922E-011	2.299225E-012	0	0.000000E+000
1	101.34659232	2.299225E-012	1.558922E-011	1	0.000000E+000
1	101.34667283	1.558922E-011	2.299225E-012	0	0.000000E+000
1	101.34817844	2.299225E-012	1.558922E-011	1	0.000000E+000
1	101.34834124	1.558922E-011	2.299225E-012	0	0.000000E+000
1	101.34836530	2.299225E-012	1.558922E-011	1	0.000000E+000
1	101.34925652	1.558922E-011	2.299225E-012	0	0.000000E+000
1	101.34926663	2.299225E-012	1.558922E-011	1	0.000000E+000
1	101.35049363	1.558922E-011	2.299225E-012	0	0.000000E+000
1	101.35050774	2.299225E-012	1.558922E-011	1	0.000000E+000
1	101.35133442	1.558922E-011	2.299225E-012	0	0.000000E+000
1	101.35138319	2.299225E-012	1.558922E-011	1	0.000000E+000
1	101.35178779	1.558922E-011	2.299225E-012	0	0.000000E+000
1	101.35304703	2.299225E-012	1.558922E-011	1	0.000000E+000
1	101.35311732	1.558922E-011	2.299225E-012	0	0.000000E+000
1	101.35354527	2.299225E-012	1.558922E-011	1	0.000000E+000
1	101.35395339	1.558922E-011	2.299225E-012	0	0.000000E+000
1	101.35490631	2.299225E-012	1.558922E-011	1	0.000000E+000
1	101.35532386	1.558922E-011	2.299225E-012	0	0.000000E+000
1	101.35538349	2.299225E-012	1.558922E-011	1	0.000000E+000
1	101.35713112	1.558922E-011	2.299225E-012	0	0.000000E+000
1	101.35773213	2.299225E-012	1.558922E-011	1	0.000000E+000
1	101.35785966	1.558922E-011	2.299225E-012	0	0.000000E+000
1	101.35952485	2.299225E-012	1.558922E-011	1	0.000000E+000
1	101.35966561	1.558922E-011	2.299225E-012	0	0.000000E+000
1	101.35996375	2.299225E-012	1.558922E-011	1	0.000000E+000
1	101.36000985	1.558922E-011	2.299225E-012	0	0.000000E+000
1	101.36006892	2.299225E-012	1.558922E-011	1	0.000000E+000
1	101.36037094	1.558922E-011	2.299225E-012	0	0.000000E+000
1	101.36148194	2.299225E-012	1.558922E-011	1	0.000000E+000
1	101.36152409	1.558922E-011	2.299225E-012	0	0.000000E+000
1	101.36168043	2.299225E-012	1.558922E-011	1	0.000000E+000
1	101.36208440	1.558922E-011	2.299225E-012	0	0.000000E+000
1	101.36336746	2.299225E-012	1.558922E-011	1	0.000000E+000
1	101.36414245	1.558922E-011	2.299225E-012	0	0.000000E+000
1	101.36415054	2.299225E-012	1.558922E-011	1	0.000000E+000
1	101.36432925	1.558922E-011	2.299225E-012	0	0.000000E+000
1	101.36434369	2.299225E-012	1.558922E-011	1	0.000000E+000
1	101.36441045	1.558922E-011	2.299225E-012	0	0.000000E+000
1	101.36485770	2.299225E-012	1.558922E-011	1	0.000000E+000
1	101.36489900	1.558922E-011	2.299225E-012	0	0.000000E+000
1	101.36504791	2.299225E-012	1.558922E-011	1	0.000000E+000
1	101.36513952	1.558922E-011	2.299225E-012	0	0.000000E+000
1	101.36577076	2.299225E-012	1.558922E-011	1	0.000000E+000
1	101.36599648	1.558922E-011	2.299225E-012	0	0.000000E+000
1	101.36679923	2.299225E-012	1.558922E-011	1	0.000000E+000
1	101.36684020	1.558922E-011	2.299225E-012	0	0.000000E+000
1	101.36845906	2.299225E-012	1.558922E-011	1	0.000000E+000
1	101.36851878	1.558922E-011	2.299225E-012	0	0.000000E+000
1	101.36878035	2.299225E-012	1.558922E-011	1	0.000000E+000
1	101.36901969	1.558922E-011	2.299225E-012	0	0.000000E+000
1	101.37094922	2.299225E-012	1.558922E-011	1	0.000000E+000
1	101.37131142	1.558922E-011	2.299225E-012	0	0.000000E+000
1	101.37131853	2.299225E-012	1.558922E-011	1	0.000000E+000
1	101.37175126	1.558922E-011	2.299225E-012	0	0.000000E+000
1	101.37249894	2.299225E-012	1.558922E-011	1	0.000000E+000
1	101.37258398	1.558922E-011	2.299225E-012	0	0.000000E+000
1	101.37274178	2.299225E-012	1.558922E-011	1	0.000000E+000
1	101.37284657	1.558922E-011	2.299225E-012	0	0.000000E+000
1	101.37821275	2.299225E-012	1.558922E-011	1	0.000000E+000
1	101.37843092	1.558922E-011	2.299225E-012	0	0.000000E+000
1	101.37845695	2.299225E-012	1.558922E-011	1	0.000000E+000
1	101.37880136	1.558922E-011	2.299225E-012	0	0.000000E+000
1	101.37884198	2.299225E-012	1.558922E-011	1	0.000000E+000
1	101.37963084	1.558922E-011	2.299225E-012	0	0.000000E+000
1	101.37977830	2.299225E-012	1.558922E-011	1	0.000000E+000
1	101.37982133	1.558922E-011	2.299225E-012	0	0.000000E+000
1	151.76667201	2.213022E-012	1.550302E-011	1	0.000000E+000
1	151.76707005	1.550302E-011	2.213022E-012	0	0.000000E+000
1	151.76850607	2.213022E-012	1.550302E-011	1	0.000000E+000
1	151.76880180	1.550302E-011	2.213022E-012	0	0.000000E+000
1	151.77025379	2.213022E-012	1.550302E-011	1	0.000000E+000
1	151.77063131	1.550302E-011	2.213022E-012	0	0.000000E+000
1	151.77206476	2.213022E-012	1.550302E-011	1	0.000000E+000
1	151.77343313	1.550302E-011	2.213022E-012	0	0.000000E+000
1	151.77583709	2.213022E-012	1.550302E-011	1	0.000000E+000
1	151.77645746	1.550302E-011	2.213022E-012	0	0.000000E+000
1	151.77646881	2.213022E-012	1.550302E-011	1	0.000000E+000
1	151.77679839	1.550302E-011	2.213022E-012	0	0.000000E+000
1	151.77684728	2.213022E-012	1.550302E-011	1	0.000000E+000
1	151.77763258	1.550302E-011	2.213022E-012	0	0.000000E+000
1	151.77769384	2.213022E-012	1.550302E-011	1	0.000000E+000
1	151.77797162	1.550302E-011	2.213022E-012	0	0.000000E+000
1	151.77882568	2.213022E-012	1.550302E-011	1	0.000000E+000
1	151.77897574	1.550302E-011	2.213022E-012	0	0.000000E+000
1	151.77909036	2.213022E-012	1.550302E-011	1	0.000000E+000
1	151.77923731	1.550302E-011	2.213022E-012	0	0.000000E+000
1	151.77933585	2.213022E-012	1.550302E-011	1	0.000000E+000
1	151.77946556	1.550302E-011	2.213022E-012	0	0.000000E+000
1	151.77998428	2.213022E-012	1.550302E-011	1	0.000000E+000
1	151.78005861	1.550302E-011	2.213022E-012	0	0.000000E+000
1	151.78010407	2.213022E-012	1.550302E-011	1	0.000000E+000
1	151.78094025	1.550302E-011	2.213022E-012	0	0.000000E+000
1	151.78286885	2.213022E-012	1.550302E-011	1	0.000000E+000
1	151.78289722	1.550302E-011	2.213022E-012	0	0.000000E+000
1	151.78526341	2.213022E-012	1.550302E-011	1	0.000000E+000
1	151.78533578	1.550302E-011	2.213022E-012	0	0.000000E+000
1	151.78566862	2.213022E-012	1.550302E-011	1	0.000000E+000
1	151.78596447	1.550302E-011	2.213022E-012	0	0.000000E+000
1	151.78815382	2.213022E-012	1.550302E-011	1	0.000000E+000
1	151.78818727	1.550302E-011	2.213022E-012	0	0.000000E+000
1	151.78865950	2.213022E-012	1.550302E-011	1	0.000000E+000
1	151.78916210	1.550302E-011	2.213022E-012	0	0.000000E+000
1	151.78952107	2.213022E-012	1.550302E-011	1	0.000000E+000
1	151.78974678	1.550302E-011	2.213022E-012	0	0.000000E+000
1	151.78975336	2.213022E-012	1.550302E-011	1	0.000000E+000
1	151.79024433	1.550302E-011	2.213022E-012	0	0.000000E+000
1	151.79026320	2.213022E-012	1.550302E-011	1	0.000000E+000
1	151.79151708	1.550302E-011	2.213022E-012	0	0.000000E+000
1	151.79204161	2.213022E-012	1.550302E-011	1	0.000000E+000
1	151.79214973	1.550302E-011	2.213022E-012	0	0.000000E+000
1	151.79219943	2.213022E-012	1.550302E-011	1	0.000000E+000
1	151.79253401	1.550302E-011	2.213022E-012	0	0.000000E+000
1	151.79255092	2.213022E-012	1.550302E-011	1	0.000000E+000
1	151.79280882	1.550302E-011	2.213022E-012	0	0.000000E+000
1	151.79282115	2.213022E-012	1.550302E-011	1	0.000000E+000
1	151.79349138	1.550302E-011	2.213022E-012	0	0.000000E+000
1	151.79375060	2.213022E-012	1.550302E-011	1	0.000000E+000
1	151.79429361	1.550302E-011	2.213022E-012	0	0.000000E+000
1	151.79461835	2.213022E-012	1.550302E-011	1	0.000000E+000
1	151.79473350	1.550302E-011	2.213022E-012	0	0.000000E+000
1	151.79595783	2.213022E-012	1.550302E-011	1	0.000000E+000
1	151.79614952	1.550302E-011	2.213022E-012	0	0.000000E+000
1	151.79693443	2.213022E-012	1.550302E-011	1	0.000000E+000
1	151.79768386	1.550302E-011	2.213022E-012	0	0.000000E+000
1	151.79768752	2.213022E-012	1.550302E-011	1	0.000000E+000
1	151.79792808	1.550302E-011	2.213022E-012	0	0.000000E+000
1	151.79969680	2.213022E-012	1.550302E-011	1	0.000000E+000
1	151.79984236	1.550302E-011	2.213022E-012	0	0.000000E+000
1	151.79987604	2.213022E-012	1.550302E-011	1	0.000000E+000
1	151.80010672	1.550302E-011	2.213022E-012	0	0.000000E+000
1	151.80019916	2.213022E-012	1.550302E-011	1	0.000000E+000
1	151.80026908	1.550302E-011	2.213022E-012	0	0.000000E+000
1	151.80028591	2.213022E-012	1.550302E-011	1	0.000000E+000
1	151.80058045	1.550302E-011	2.213022E-012	0	0.000000E+000
1	151.80059056	2.213022E-012	1.550302E-011	1	0.000000E+000
1	151.80118999	1.550302E-011	2.213022E-012	0	0.000000E+000
1	151.80119432	2.213022E-012	1.550302E-011	1	0.000000E+000
1	151.80122511	1.550302E-011	2.213022E-012	0	0.000000E+000
1	151.80147045	2.213022E-012	1.550302E-011	1	0.000000E+000
1	151.80168926	1.550302E-011	2.213022E-012	0	0.000000E+000
1	151.80299519	2.213022E-012	1.550302E-011	1	0.000000E+000
1	151.80398029	1.550302E-011	2.213022E-012	0	0.000000E+000
1	151.80398677	2.213022E-012	1.550302E-011	1	0.000000E+000
1	151.80414873	1.550302E-011	2.213022E-012	0	0.000000E+000
1	151.80416792	2.213022E-012	1.550302E-011	1	0.000000E+000
1	151.80418789	1.550302E-011	2.213022E-012	0	0.000000E+000
1	151.80655191	2.213022E-012	1.550302E-011	1	0.000000E+000
1	151.80670920	1.550302E-011	2.213022E-012	0	0.000000E+000
1	151.80672528	2.213022E-012	1.550302E-011	1	0.000000E+000
1	151.80746653	1.550302E-011	2.213022E-012	0	0.000000E+000
1	151.80748826	2.213022E-012	1.550302E-011	1	0.000000E+000
1	151.80773176	1.550302E-011	2.213022E-012	0	0.000000E+000
1	151.80821235	2.213022E-012	1.550302E-011	1	0.000000E+000
1	151.80860522	1.550302E-011	2.213022E-012	0	0.000000E+000
1	151.80861687	2.213022E-012	1.550302E-011	1	0.000000E+000
1	151.80872187	1.550302E-011	2.213022E-012	0	0.000000E+000
1	151.80872899	2.213022E-012	1.550302E-011	1	0.000000E+000
1	151.80886229	1.550302E-011	2.213022E-012	0	0.000000E+000
1	151.80889758	2.213022E-012	1.550302E-011	1	0.000000E+000
1	151.80938223	1.550302E-011	2.213022E-012	0	0.000000E+000
1	151.80940219	2.213022E-012	1.550302E-011	1	0.000000E+000
1	151.80955150	1.550302E-011	2.213022E-012	0	0.000000E+000
1	151.80958149	2.213022E-012	1.550302E-011	1	0.000000E+000
1	151.81024620	1.550302E-011	2.213022E-012	0	0.000000E+000
1	151.81027188	2.213022E-012	1.550302E-011	1	0.000000E+000
1	151.81105275	1.550302E-011	2.213022E-012	0	0.000000E+000
1	151.81131332	2.213022E-012	1.550302E-011	1	0.000000E+000
1	151.81150586	1.550302E-011	2.213022E-012	0	0.000000E+000
1	151.81152385	2.213022E-012	1.550302E-011	1	0.000000E+000
1	151.81156350	1.550302E-011	2.213022E-012	0	0.000000E+000
1	151.81161438	2.213022E-012	1.550302E-011	1	0.000000E+000
1	151.81178827	1.550302E-011	2.213022E-012	0	0.000000E+000
1	151.81181995	2.213022E-012	1.550302E-011	1	0.000000E+000
1	151.81185068	1.550302E-011	2.213022E-012	0	0.000000E+000
1	151.81255722	2.213022E-012	1.550302E-011	1	0.000000E+000
1	151.81270868	1.550302E-011	2.213022E-012	0	0.000000E+000
1	151.81277028	2.213022E-012	1.550302E-011	1	0.000000E+000
1	151.81299933	1.550302E-011	2.213022E-012	0	0.000000E+000
1	151.81400592	2.213022E-012	1.550302E-011	1	0.000000E+000
1	151.81548458	1.550302E-011	2.213022E-012	0	0.000000E+000
1	151.81589516	2.213022E-012	1.550302E-011	1	0.000000E+000
1	151.81592895	1.550302E-011	2.213022E-012	0	0.000000E+000
1	151.81638196	2.213022E-012	1.550302E-011	1	0.000000E+000
1	151.81672979	1.550302E-011	2.213022E-012	0	0.000000E+000
1	151.81693172	2.213022E-012	1.550302E-011	1	0.000000E+000
1	151.81727100	1.550302E-011	2.213022E-012	0	0.000000E+000
1	151.81826550	2.213022E-012	1.550302E-011	1	0.000000E+000
1	151.81914887	1.550302E-011	2.213022E-012	0	0.000000E+000
1	151.82075661	2.213022E-012	1.550302E-011	1	0.000000E+000
1	151.82096938	1.550302E-011	2.213022E-012	0	0.000000E+000
1	151.82102716	2.213022E-012	1.550302E-011	1	0.000000E+000
1	151.82135036	1.550302E-011	2.213022E-012	0	0.000000E+000
1	151.82136420	2.213022E-012	1.550302E-011	1	0.000000E+000
1	151.82223395	1.550302E-011	2.213022E-012	0	0.000000E+000
1	151.82226802	2.213022E-012	1.550302E-011	1	0.000000E+000
1	151.82329785	1.550302E-011	2.213022E-012	0	0.000000E+000
1	151.82337402	2.213022E-012	1.550302E-011	1	0.000000E+000
1	151.82374705	1.550302E-011	2.213022E-012	0	0.000000E+000
1	151.82397735	2.213022E-012	1.550302E-011	1	0.000000E+000
1	151.82403943	1.550302E-011	2.213022E-012	0	0.000000E+000
1	151.82405310	2.213022E-012	1.550302E-011	1	0.000000E+000
1	151.82456720	1.550302E-011	2.213022E-012	0	0.000000E+000
1	151.82461568	2.213022E-012	1.550302E-011	1	0.000000E+000
1	151.82468748	1.550302E-011	2.213022E-012	0	0.000000E+000
1	151.82470990	2.213022E-012	1.550302E-011	1	0.000000E+000
1	151.82493324	1.550302E-011	2.213022E-012	0	0.000000E+000
1	151.82504562	2.213022E-012	1.550302E-011	1	0.000000E+000
1	151.82672432	1.550302E-011	2.213022E-012	0	0.000000E+000
1	151.82674713	2.213022E-012	1.550302E-011	1	0.000000E+000
1	151.82687918	1.550302E-011	2.213022E-012	0	0.000000E+000
1	151.82709494	2.213022E-012	1.550302E-011	1	0.000000E+000
1	151.82749352	1.550302E-011	2.213022E-012	0	0.000000E+000
1	151.82768732	2.213022E-012	1.550302E-011	1	0.000000E+000
1	151.82771466	1.550302E-011	2.213022E-012	0	0.000000E+000
1	151.82775900	2.213022E-012	1.550302E-011	1	0.000000E+000
1	151.82800642	1.550302E-011	2.213022E-012	0	0.000000E+000
1	151.82988452	2.213022E-012	1.550302E-011	1	0.000000E+000
1	151.83062481	1.550302E-011	2.213022E-012	0	0.000000E+000
1	151.83064633	2.213022E-012	1.550302E-011	1	0.000000E+000
1	151.83068856	1.550302E-011	2.213022E-012	0	0.000000E+000
1	151.83071310	2.213022E-012	1.550302E-011	1	0.000000E+000
1	151.83140579	1.550302E-011	2.213022E-012	0	0.000000E+000
1	151.83166168	2.213022E-012	1.550302E-011	1	0.000000E+000
1	151.83177624	1.550302E-011	2.213022E-012	0	0.000000E+000
1	151.83294118	2.213022E-012	1.550302E-011	1	0.000000E+000
1	151.83319968	1.550302E-011	2.213022E-012	0	0.000000E+000
1	151.83326460	2.213022E-012	1.550302E-011	1	0.000000E+000
1	151.83336380	1.550302E-011	2.213022E-012	0	0.000000E+000
1	151.83338561	2.213022E-012	1.550302E-011	1	0.000000E+000
1	151.83345900	1.550302E-011	2.213022E-012	0	0.000000E+000
1	151.83406833	2.213022E-012	1.550302E-011	1	0.000000E+000
1	151.83494888	1.550302E-011	2.213022E-012	0	0.000000E+000
1	151.83553762	2.213022E-012	1.550302E-011	1	0.000000E+000
1	151.83667900	1.550302E-011	2.213022E-012	0	0.000000E+000
1	151.83669082	2.213022E-012	1.550302E-011	1	0.000000E+000
1	151.83782559	1.550302E-011	2.213022E-012	0	0.000000E+000
1	151.83818711	2.213022E-012	1.550302E-011	1	0.000000E+000
1	151.83856901	1.550302E-011	2.213022E-012	0	0.000000E+000
1	151.84948452	2.213022E-012	1.550302E-011	1	0.000000E+000
1	151.84986924	1.550302E-011	2.213022E-012	0	0.000000E+000
1	151.85011963	2.213022E-012	1.550302E-011	1	0.000000E+000
1	151.85033746	1.550302E-011	2.213022E-012	0	0.000000E+000
1	151.85127748	2.213022E-012	1.550302E-011	1	0.000000E+000
1	151.85155294	1.550302E-011	2.213022E-012	0	0.000000E+000
1	151.85157441	2.213022E-012	1.550302E-011	1	0.000000E+000
1	151.85183153	1.550302E-011	2.213022E-012	0	0.000000E+000
1	151.85185093	2.213022E-012	1.550302E-011	1	0.000000E+000
1	151.85200018	1.550302E-011	2.213022E-012	0	0.000000E+000
1	151.85384704	2.213022E-012	1.550302E-011	1	0.000000E+000
1	151.85412573	1.550302E-011	2.213022E-012	0	0.000000E+000
1	151.85417594	2.213022E-012	1.550302E-011	1	0.000000E+000
1	151.85427348	1.550302E-011	2.213022E-012	0	0.000000E+000
1	151.85428322	2.213022E-012	1.550302E-011	1	0.000000E+000
1	151.85443608	1.550302E-011	2.213022E-012	0	0.000000E+000
1	151.85612075	2.213022E-012	1.550302E-011	1	0.000000E+000
1	151.85616682	1.550302E-011	2.213022E-012	0	0.000000E+000
1	151.85618933	2.213022E-012	1.550302E-011	1	0.000000E+000
1	151.85653370	1.550302E-011	2.213022E-012	0	0.000000E+000
1	151.85661345	2.213022E-012	1.550302E-011	1	0.000000E+000
1	151.85673706	1.550302E-011	2.213022E-012	0	0.000000E+000
1	151.85677934	2.213022E-012	1.550302E-011	1	0.000000E+000
1	151.85698760	1.550302E-011	2.213022E-012	0	0.000000E+000
1	151.85709033	2.213022E-012	1.550302E-011	1	0.000000E+000
1	151.85797451	1.550302E-011	2.213022E-012	0	0.000000E+000
1	151.85806651	2.213022E-012	1.550302E-011	1	0.000000E+000
1	151.85840009	1.550302E-011	2.213022E-012	0	0.000000E+000
1	151.85842057	2.213022E-012	1.550302E-011	1	0.000000E+000
1	151.85864476	1.550302E-011	2.213022E-012	0	0.000000E+000
1	151.85865975	2.213022E-012	1.550302E-011	1	0.000000E+000
1	151.85916401	1.550302E-011	2.213022E-012	0	0.000000E+000
1	151.85998132	2.213022E-012	1.550302E-011	1	0.000000E+000
1	151.86015015	1.550302E-011	2.213022E-012	0	0.000000E+000
1	151.86034694	2.213022E-012	1.550302E-011	1	0.000000E+000
1	151.86039001	1.550302E-011	2.213022E-012	0	0.000000E+000
1	151.86041271	2.213022E-012	1.550302E-011	1	0.000000E+000
1	151.86104880	1.550302E-011	2.213022E-012	0	0.000000E+000
1	151.86137883	2.213022E-012	1.550302E-011	1	0.000000E+000
1	151.86175066	1.550302E-011	2.213022E-012	0	0.000000E+000
1	151.86310483	2.213022E-012	1.550302E-011	1	0.000000E+000
1	151.86316253	1.550302E-011	2.213022E-012	0	0.000000E+000
1	151.86318770	2.213022E-012	1.550302E-011	1	0.000000E+000
1	151.86360570	1.550302E-011	2.213022E-012	0	0.000000E+000
1	151.86518520	2.213022E-012	1.550302E-011	1	0.000000E+000
1	151.86607183	1.550302E-011	2.213022E-012	0	0.000000E+000
1	151.86609830	2.213022E-012	1.550302E-011	1	0.000000E+000
1	151.86628826	1.550302E-011	2.213022E-012	0	0.000000E+000
1	151.86673682	2.213022E-012	1.550302E-011	1	0.000000E+000
1	151.86693181	1.550302E-011	2.213022E-012	0	0.000000E+000
1	151.86720287	2.213022E-012	1.550302E-011	1	0.000000E+000
1	151.86723219	1.550302E-011	2.213022E-012	0	0.000000E+000
1	151.86728143	2.213022E-012	1.550302E-011	1	0.000000E+000
1	151.86756360	1.550302E-011	2.213022E-012	0	0.000000E+000
1	151.86835767	2.213022E-012	1.550302E-011	1	0.000000E+000
1	151.86879878	1.550302E-011	2.213022E-012	0	0.000000E+000
1	151.86940970	2.213022E-012	1.550302E-011	1	0.000000E+000
1	151.86945813	1.550302E-011	2.213022E-012	0	0.000000E+000
1	151.86950199	2.213022E-012	1.550302E-011	1	0.000000E+000
1	151.86960433	1.550302E-011	2.213022E-012	0	0.000000E+000
1	151.87132751	2.213022E-012	1.550302E-011	1	0.000000E+000
1	151.87260927	1.550302E-011	2.213022E-012	0	0.000000E+000
1	151.87264788	2.213022E-012	1.550302E-011	1	0.000000E+000
1	151.87324568	1.550302E-011	2.213022E-012	0	0.000000E+000
1	151.87459140	2.213022E-012	1.550302E-011	1	0.000000E+000
1	151.87500906	1.550302E-011	2.213022E-012	0	0.000000E+000
1	151.87501556	2.213022E-012	1.550302E-011	1	0.000000E+000
1	151.87536884	1.550302E-011	2.213022E-012	0	0.000000E+000
1	151.87578478	2.213022E-012	1.550302E-011	1	0.000000E+000
1	151.87598024	1.550302E-011	2.213022E-012	0	0.000000E+000
1	151.87630149	2.213022E-012	1.550302E-011	1	0.000000E+000
1	151.87665458	1.550302E-011	2.213022E-012	0	0.000000E+000
1	151.87666135	2.213022E-012	1.550302E-011	1	0.000000E+000
1	151.87678535	1.550302E-011	2.213022E-012	0	0.000000E+000
1	151.88112171	2.213022E-012	1.550302E-011	1	0.000000E+000
1	151.88177483	1.550302E-011	2.213022E-012	0	0.000000E+000
1	151.88216129	2.213022E-012	1.550302E-011	1	0.000000E+000
1	151.88322341	1.550302E-011	2.213022E-012	0	0.000000E+000
1	151.88327163	2.213022E-012	1.550302E-011	1	0.000000E+000
1	151.88359498	1.550302E-011	2.213022E-012	0	0.000000E+000
1	151.88648147	2.213022E-012	1.550302E-011	1	0.000000E+000
1	151.88709916	1.550302E-011	2.213022E-012	0	0.000000E+000
1	151.88711741	2.213022E-012	1.550302E-011	1	0.000000E+000
1	151.88750736	1.550302E-011	2.213022E-012	0	0.000000E+000
1	151.88914673	2.213022E-012	1.550302E-011	1	0.000000E+000
1	151.88992707	1.550302E-011	2.213022E-012	0	0.000000E+000
1	151.89021594	2.213022E-012	1.550302E-011	1	0.000000E+000
1	151.89037011	1.550302E-011	2.213022E-012	0	0.000000E+000
1	151.89122395	2.213022E-012	1.550302E-011	1	0.000000E+000
1	151.89130839	1.550302E-011	2.213022E-012	0	0.000000E+000
1	151.89174765	2.213022E-012	1.550302E-011	1	0.000000E+000
1	151.89196783	1.550302E-011	2.213022E-012	0	0.000000E+000
1	151.89197319	2.213022E-012	1.550302E-011	1	0.000000E+000
1	151.89211450	1.550302E-011	2.213022E-012	0	0.000000E+000
1	151.89226215	2.213022E-012	1.550302E-011	1	0.000000E+000
1	151.89251234	1.550302E-011	2.213022E-012	0	0.000000E+000
1	151.89291185	2.213022E-012	1.550302E-011	1	0.000000E+000
1	151.89318217	1.550302E-011	2.213022E-012	0	0.000000E+000
1	151.89397502	2.213022E-012	1.550302E-011	1	0.000000E+000
1	151.89442834	1.550302E-011	2.213022E-012	0	0.000000E+000
1	151.89592839	2.213022E-012	1.550302E-011	1	0.000000E+000
1	151.89602686	1.550302E-011	2.213022E-012	0	0.000000E+000
1	151.89603519	2.213022E-012	1.550302E-011	1	0.000000E+000
1	151.89730871	1.550302E-011	2.213022E-012	0	0.000000E+000
1	151.89798335	2.213022E-012	1.550302E-011	1	0.000000E+000
1	151.89841304	1.550302E-011	2.213022E-012	0	0.000000E+000
1	151.89842745	2.213022E-012	1.550302E-011	1	0.000000E+000
1	151.89900662	1.550302E-011	2.213022E-012	0	0.000000E+000
1	151.90058217	2.213022E-012	1.550302E-011	1	0.000000E+000
1	151.90067299	1.550302E-011	2.213022E-012	0	0.000000E+000
1	151.90070912	2.213022E-012	1.550302E-011	1	0.000000E+000
1	151.90084954	1.550302E-011	2.213022E-012	0	0.000000E+000
1	151.90086049	2.213022E-012	1.550302E-011	1	0.000000E+000
1	151.90110864	1.550302E-011	2.213022E-012	0	0.000000E+000
1	151.90317940	2.213022E-012	1.550302E-011	1	0.000000E+000
1	151.90363049	1.550302E-011	2.213022E-012	0	0.000000E+000
1	151.90403832	2.213022E-012	1.550302E-011	1	0.000000E+000
1	151.90436235	1.550302E-011	2.213022E-012	0	0.000000E+000
1	151.90441383	2.213022E-012	1.550302E-011	1	0.000000E+000
1	151.90470905	1.550302E-011	2.213022E-012	0	0.000000E+000
1	151.91130294	2.213022E-012	1.550302E-011	1	0.000000E+000
1	151.91142462	1.550302E-011	2.213022E-012	0	0.000000E+000
1	151.91145455	2.213022E-012	1.550302E-011	1	0.000000E+000
1	151.91206921	1.550302E-011	2.213022E-012	0	0.000000E+000
1	151.91291598	2.213022E-012	1.550302E-011	1	0.000000E+000
1	151.91296423	1.550302E-011	2.213022E-012	0	0.000000E+000
1	151.91312090	2.213022E-012	1.550302E-011	1	0.000000E+000
1	151.91343008	1.550302E-011	2.213022E-012	0	0.000000E+000
1	151.91456964	2.213022E-012	1.550302E-011	1	0.000000E+000
1	151.91465205	1.550302E-011	2.213022E-012	0	0.000000E+000
1	151.91468552	2.213022E-012	1.550302E-011	1	0.000000E+000
1	151.91520220	1.550302E-011	2.213022E-012	0	0.000000E+000
1	151.91521207	2.213022E-012	1.550302E-011	1	0.000000E+000
1	151.91547355	1.550302E-011	2.213022E-012	0	0.000000E+000
1	151.91550978	2.213022E-012	1.550302E-011	1	0.000000E+000
1	151.91635701	1.550302E-011	2.213022E-012	0	0.000000E+000
1	151.92104528	2.213022E-012	1.550302E-011	1	0.000000E+000
1	151.92150161	1.550302E-011	2.213022E-012	0	0.000000E+000
1	151.92154872	2.213022E-012	1.550302E-011	1	0.000000E+000
1	151.92168757	1.550302E-011	2.213022E-012	0	0.000000E+000
1	151.92171304	2.213022E-012	1.550302E-011	1	0.000000E+000
1	151.92186477	1.550302E-011	2.213022E-012	0	0.000000E+000
1	151.92195489	2.213022E-012	1.550302E-011	1	0.000000E+000
1	151.92201726	1.550302E-011	2.213022E-012	0	0.000000E+000
1	151.92202865	2.213022E-012	1.550302E-011	1	0.000000E+000
1	151.92233138	1.550302E-011	2.213022E-012	0	0.000000E+000
1	151.92234117	2.213022E-012	1.550302E-011	1	0.000000E+000
1	151.92293616	1.550302E-011	2.213022E-012	0	0.000000E+000
1	151.92313723	2.213022E-012	1.550302E-011	1	0.000000E+000
1	151.92323752	1.550302E-011	2.213022E-012	0	0.000000E+000
1	151.92374776	2.213022E-012	1.550302E-011	1	0.000000E+000
1	151.92416527	1.550302E-011	2.213022E-012	0	0.000000E+000
1	151.92417836	2.213022E-012	1.550302E-011	1	0.000000E+000
1	151.92548379	1.550302E-011	2.213022E-012	0	0.000000E+000
1	151.92868077	2.213022E-012	1.550302E-011	1	0.000000E+000
1	151.92913329	1.550302E-011	2.213022E-012	0	0.000000E+000
1	151.92941210	2.213022E-012	1.550302E-011	1	0.000000E+000
1	151.92994452	1.550302E-011	2.213022E-012	0	0.000000E+000
1	151.92995154	2.213022E-012	1.550302E-011	1	0.000000E+000
1	151.93028285	1.550302E-011	2.213022E-012	0	0.000000E+000
1	151.93157038	2.213022E-012	1.550302E-011	1	0.000000E+000
1	151.93191799	1.550302E-011	2.213022E-012	0	0.000000E+000
1	151.93215700	2.213022E-012	1.550302E-011	1	0.000000E+000
1	151.93390148	1.550302E-011	2.213022E-012	0	0.000000E+000
1	151.93504020	2.213022E-012	1.550302E-011	1	0.000000E+000
1	151.93514016	1.550302E-011	2.213022E-012	0	0.000000E+000
1	151.93550291	2.213022E-012	1.550302E-011	1	0.000000E+000
1	151.93563463	1.550302E-011	2.213022E-012	0	0.000000E+000
1	151.93574843	2.213022E-012	1.550302E-011	1	0.000000E+000
1	151.93610207	1.550302E-011	2.213022E-012	0	0.000000E+000
1	151.94004656	2.213022E-012	1.550302E-011	1	0.000000E+000
1	151.94085053	1.550302E-011	2.213022E-012	0	0.000000E+000
1	151.94086753	2.213022E-012	1.550302E-011	1	0.000000E+000
1	151.94144694	1.550302E-011	2.213022E-012	0	0.000000E+000
1	151.94176606	2.213022E-012	1.550302E-011	1	0.000000E+000
1	151.94200045	1.550302E-011	2.213022E-012	0	0.000000E+000
1	151.96369478	2.213022E-012	1.550302E-011	1	0.000000E+000
1	151.96373610	1.550302E-011	2.213022E-012	0	0.000000E+000
1	151.96374922	2.213022E-012	1.550302E-011	1	0.000000E+000
1	151.96390510	1.550302E-011	2.213022E-012	0	0.000000E+000
1	151.96429890	2.213022E-012	1.550302E-011	1	0.000000E+000
1	151.96449241	1.550302E-011	2.213022E-012	0	0.000000E+000
1	151.96453069	2.213022E-012	1.550302E-011	1	0.000000E+000
1	151.96490507	1.550302E-011	2.213022E-012	0	0.000000E+000
1	151.96509607	2.213022E-012	1.550302E-011	1	0.000000E+000
1	151.96557357	1.550302E-011	2.213022E-012	0	0.000000E+000
1	151.96585043	2.213022E-012	1.550302E-011	1	0.000000E+000
1	151.96627983	1.550302E-011	2.213022E-012	0	0.000000E+000
1	151.96641494	2.213022E-012	1.550302E-011	1	0.000000E+000
1	151.96647264	1.550302E-011	2.213022E-012	0	0.000000E+000
1	151.96649017	2.213022E-012	1.550302E-011	1	0.000000E+000
1	151.96704511	1.550302E-011	2.213022E-012	0	0.000000E+000
1	151.96708540	2.213022E-012	1.550302E-011	1	0.000000E+000
1	151.96827151	1.550302E-011	2.213022E-012	0	0.000000E+000
1	151.96990762	2.213022E-012	1.550302E-011	1	0.000000E+000
1	151.97105837	1.550302E-011	2.213022E-012	0	0.000000E+000
1	151.97132841	2.213022E-012	1.550302E-011	1	0.000000E+000
1	151.97143006	1.550302E-011	2.213022E-012	0	0.000000E+000
1	151.97484940	2.213022E-012	1.550302E-011	1	0.000000E+000
1	151.97490482	1.550302E-011	2.213022E-012	0	0.000000E+000
1	151.97492809	2.213022E-012	1.550302E-011	1	0.000000E+000
1	151.97519602	1.550302E-011	2.213022E-012	0	0.000000E+000
1	151.97847357	2.213022E-012	1.550302E-011	1	0.000000E+000
1	151.97905416	1.550302E-011	2.213022E-012	0	0.000000E+000
1	151.97919606	2.213022E-012	1.550302E-011	1	0.000000E+000
1	151.97940624	1.550302E-011	2.213022E-012	0	0.000000E+000
1	151.98029061	2.213022E-012	1.550302E-011	1	0.000000E+000
1	151.98033550	1.550302E-011	2.213022E-012	0	0.000000E+000
1	151.98475477	2.213022E-012	1.550302E-011	1	0.000000E+000
1	151.98478851	1.550302E-011	2.213022E-012	0	0.000000E+000
1	151.98484096	2.213022E-012	1.550302E-011	1	0.000000E+000
1	151.98514912	1.550302E-011	2.213022E-012	0	0.000000E+000
1	151.98518034	2.213022E-012	1.550302E-011	1	0.000000E+000
1	151.98571263	1.550302E-011	2.213022E-012	0	0.000000E+000
1	151.98627144	2.213022E-012	1.550302E-011	1	0.000000E+000
1	151.98683036	1.550302E-011	2.213022E-012	0	0.000000E+000
1	151.98685232	2.213022E-012	1.550302E-011	1	0.000000E+000
1	151.98731114	1.550302E-011	2.213022E-012	0	0.000000E+000
1	151.98733688	2.213022E-012	1.550302E-011	1	0.000000E+000
1	151.98735918	1.550302E-011	2.213022E-012	0	0.000000E+000
1	151.98745282	2.213022E-012	1.550302E-011	1	0.000000E+000
1	151.98801940	1.550302E-011	2.213022E-012	0	0.000000E+000
1	151.98887015	2.213022E-012	1.550302E-011	1	0.000000E+000
1	151.98901303	1.550302E-011	2.213022E-012	0	0.000000E+000
1	151.99009083	2.213022E-012	1.550302E-011	1	0.000000E+000
1	151.99036552	1.550302E-011	2.213022E-012	0	0.000000E+000
1	151.99097054	2.213022E-012	1.550302E-011	1	0.000000E+000
1	151.99104876	1.550302E-011	2.213022E-012	0	0.000000E+000
1	151.99106181	2.213022E-012	1.550302E-011	1	0.000000E+000
1	151.99109379	1.550302E-011	2.213022E-012	0	0.000000E+000
1	151.99111336	2.213022E-012	1.550302E-011	1	0.000000E+000
1	151.99114333	1.550302E-011	2.213022E-012	0	0.000000E+000
1	151.99256030	2.213022E-012	1.550302E-011	1	0.000000E+000
1	151.99271306	1.550302E-011	2.213022E-012	0	0.000000E+000
1	151.99484402	2.213022E-012	1.550302E-011	1	0.000000E+000
1	151.99489016	1.550302E-011	2.213022E-012	0	0.000000E+000
1	151.99842210	2.213022E-012	1.550302E-011	1	0.000000E+000
1	151.99893068	1.550302E-011	2.213022E-012	0	0.000000E+000
1	151.99904258	2.213022E-012	1.550302E-011	1	0.000000E+000
1	151.99914405	1.550302E-011	2.213022E-012	0	0.000000E+000
1	152.00038860	2.213022E-012	1.550302E-011	1	0.000000E+000
1	152.00041778	1.550302E-011	2.213022E-012	0	0.000000E+000
1	152.00043633	2.213022E-012	1.550302E-011	1	0.000000E+000
1	152.00191427	1.550302E-011	2.213022E-012	0	0.000000E+000
1	152.00195697	2.213022E-012	1.550302E-011	1	0.000000E+000
1	152.00199501	1.550302E-011	2.213022E-012	0	0.000000E+000
1	152.00362575	2.213022E-012	1.550302E-011	1	0.000000E+000
1	152.00466521	1.550302E-011	2.213022E-012	0	0.000000E+000
1	152.00632480	2.213022E-012	1.550302E-011	1	0.000000E+000
1	152.00649723	1.550302E-011	2.213022E-012	0	0.000000E+000
1	152.00651622	2.213022E-012	1.550302E-011	1	0.000000E+000
1	152.00692827	1.550302E-011	2.213022E-012	0	0.000000E+000
1	152.00695199	2.213022E-012	1.550302E-011	1	0.000000E+000
1	152.00698361	1.550302E-011	2.213022E-012	0	0.000000E+000
1	152.00866755	2.213022E-012	1.550302E-011	1	0.000000E+000
1	152.00895725	1.550302E-011	2.213022E-012	0	0.000000E+000
1	152.00997503	2.213022E-012	1.550302E-011	1	0.000000E+000
1	152.01062684	1.550302E-011	2.213022E-012	0	0.000000E+000
1	152.01070805	2.213022E-012	1.550302E-011	1	0.000000E+000
1	152.01130970	1.550302E-011	2.213022E-012	0	0.000000E+000
1	152.01190203	2.213022E-012	1.550302E-011	1	0.000000E+000
1	152.01213793	1.550302E-011	2.213022E-012	0	0.000000E+000
1	152.01215991	2.213022E-012	1.550302E-011	1	0.000000E+000
1	152.01251595	1.550302E-011	2.213022E-012	0	0.000000E+000
1	152.01251906	2.213022E-012	1.550302E-011	1	0.000000E+000
1	152.01268986	1.550302E-011	2.213022E-012	0	0.000000E+000
1	152.01333483	2.213022E-012	1.550302E-011	1	0.000000E+000
1	152.01358530	1.550302E-011	2.213022E-012	0	0.000000E+000
1	152.01361141	2.213022E-012	1.550302E-011	1	0.000000E+000
1	152.01384954	1.550302E-011	2.213022E-012	0	0.000000E+000
1	152.01387773	2.213022E-012	1.550302E-011	1	0.000000E+000
1	152.01414466	1.550302E-011	2.213022E-012	0	0.000000E+000
1	152.01417415	2.213022E-012	1.550302E-011	1	0.000000E+000
1	152.01428520	1.550302E-011	2.213022E-012	0	0.000000E+000
1	152.01480289	2.213022E-012	1.550302E-011	1	0.000000E+000
1	152.01542698	1.550302E-011	2.213022E-012	0	0.000000E+000
1	152.01562999	2.213022E-012	1.550302E-011	1	0.000000E+000
1	152.01641849	1.550302E-011	2.213022E-012	0	0.000000E+000
1	152.01643175	2.213022E-012	1.550302E-011	1	0.000000E+000
1	152.01697588	1.550302E-011	2.213022E-012	0	0.000000E+000
1	152.01727571	2.213022E-012	1.550302E-011	1	0.000000E+000
1	152.01803002	1.550302E-011	2.213022E-012	0	0.000000E+000
1	152.01804752	2.213022E-012	1.550302E-011	1	0.000000E+000
1	152.01860040	1.550302E-011	2.213022E-012	0	0.000000E+000
1	152.01865862	2.213022E-012	1.550302E-011	1	0.000000E+000
1	152.01924878	1.550302E-011	2.213022E-012	0	0.000000E+000
1	152.02117397	2.213022E-012	1.550302E-011	1	0.000000E+000
1	152.02125394	1.550302E-011	2.213022E-012	0	0.000000E+000
1	152.02127474	2.213022E-012	1.550302E-011	1	0.000000E+000
1	152.02183366	1.550302E-011	2.213022E-012	0	0.000000E+000
1	152.02184003	2.213022E-012	1.550302E-011	1	0.000000E+000
1	152.02192637	1.550302E-011	2.213022E-012	0	0.000000E+000
1	152.02273741	2.213022E-012	1.550302E-011	1	0.000000E+000
1	152.02307077	1.550302E-011	2.213022E-012	0	0.000000E+000
1	152.02364598	2.213022E-012	1.550302E-011	1	0.000000E+000
1	152.02389152	1.550302E-011	2.213022E-012	0	0.000000E+000
1	152.02467694	2.213022E-012	1.550302E-011	1	0.000000E+000
1	152.02489689	1.550302E-011	2.213022E-012	0	0.000000E+000
1	152.02493318	2.213022E-012	1.550302E-011	1	0.000000E+000
1	152.02499263	1.550302E-011	2.213022E-012	0	0.000000E+000
1	152.02552293	2.213022E-012	1.550302E-011	1	0.000000E+000
1	152.02581425	1.550302E-011	2.213022E-012	0	0.000000E+000
1	152.02756189	2.213022E-012	1.550302E-011	1	0.000000E+000
1	152.02880342	1.550302E-011	2.213022E-012	0	0.000000E+000
1	152.02999634	2.213022E-012	1.550302E-011	1	0.000000E+000
1	152.03036694	1.550302E-011	2.213022E-012	0	0.000000E+000
1	152.03138302	2.213022E-012	1.550302E-011	1	0.000000E+000
1	152.03157147	1.550302E-011	2.213022E-012	0	0.000000E+000
1	152.03188679	2.213022E-012	1.550302E-011	1	0.000000E+000
1	152.03207463	1.550302E-011	2.213022E-012	0	0.000000E+000
1	152.03323045	2.213022E-012	1.550302E-011	1	0.000000E+000
1	152.03351847	1.550302E-011	2.213022E-012	0	0.000000E+000
1	152.03377943	2.213022E-012	1.550302E-011	1	0.000000E+000
1	152.03407978	1.550302E-011	2.213022E-012	0	0.000000E+000
1	152.03410289	2.213022E-012	1.550302E-011	1	0.000000E+000
1	152.03430586	1.550302E-011	2.213022E-012	0	0.000000E+000
1	152.03431746	2.213022E-012	1.550302E-011	1	0.000000E+000
1	152.03545238	1.550302E-011	2.213022E-012	0	0.000000E+000
1	152.03981427	2.213022E-012	1.550302E-011	1	0.000000E+000
1	152.03989826	1.550302E-011	2.213022E-012	0	0.000000E+000
1	152.03999679	2.213022E-012	1.550302E-011	1	0.000000E+000
1	152.04094855	1.550302E-011	2.213022E-012	0	0.000000E+000
1	152.04127155	2.213022E-012	1.550302E-011	1	0.000000E+000
1	152.04238308	1.550302E-011	2.213022E-012	0	0.000000E+000
1	152.04325756	2.213022E-012	1.550302E-011	1	0.000000E+000
1	152.04339114	1.550302E-011	2.213022E-012	0	0.000000E+000
1	152.04341730	2.213022E-012	1.550302E-011	1	0.000000E+000
1	152.04371981	1.550302E-011	2.213022E-012	0	0.000000E+000
1	152.04662014	2.213022E-012	1.550302E-011	1	0.000000E+000
1	152.04687319	1.550302E-011	2.213022E-012	0	0.000000E+000
1	152.04844067	2.213022E-012	1.550302E-011	1	0.000000E+000
1	152.04870978	1.550302E-011	2.213022E-012	0	0.000000E+000
1	152.04888742	2.213022E-012	1.550302E-011	1	0.000000E+000
1	152.04890132	1.550302E-011	2.213022E-012	0	0.000000E+000
1	152.04891579	2.213022E-012	1.550302E-011	1	0.000000E+000
1	152.04914142	1.550302E-011	2.213022E-012	0	0.000000E+000
1	152.04919543	2.213022E-012	1.550302E-011	1	0.000000E+000
1	152.04946324	1.550302E-011	2.213022E-012	0	0.000000E+000
1	152.04974336	2.213022E-012	1.550302E-011	1	0.000000E+000
1	152.04982620	1.550302E-011	2.213022E-012	0	0.000000E+000
1	152.05343878	2.213022E-012	1.550302E-011	1	0.000000E+000
1	152.05351441	1.550302E-011	2.213022E-012	0	0.000000E+000
1	152.05353014	2.213022E-012	1.550302E-011	1	0.000000E+000
1	152.05406920	1.550302E-011	2.213022E-012	0	0.000000E+000
1	152.05410978	2.213022E-012	1.550302E-011	1	0.000000E+000
1	152.05412907	1.550302E-011	2.213022E-012	0	0.000000E+000
1	152.05466737	2.213022E-012	1.550302E-011	1	0.000000E+000
1	152.05497268	1.550302E-011	2.213022E-012	0	0.000000E+000
1	152.05760840	2.213022E-012	1.550302E-011	1	0.000000E+000
1	152.05767255	1.550302E-011	2.213022E-012	0	0.000000E+000
1	152.05864878	2.213022E-012	1.550302E-011	1	0.000000E+000
1	152.05923598	1.550302E-011	2.213022E-012	0	0.000000E+000
1	152.06003499	2.213022E-012	1.550302E-011	1	0.000000E+000
1	152.06022985	1.550302E-011	2.213022E-012	0	0.000000E+000
1	152.07573377	2.213022E-012	1.550302E-011	1	0.000000E+000
1	152.07581344	1.550302E-011	2.213022E-012	0	0.000000E+000
1	152.07584056	2.213022E-012	1.550302E-011	1	0.000000E+000
1	152.07594847	1.550302E-011	2.213022E-012	0	0.000000E+000
1	152.07603816	2.213022E-012	1.550302E-011	1	0.000000E+000
1	152.07614383	1.550302E-011	2.213022E-012	0	0.000000E+000
1	152.07672606	2.213022E-012	1.550302E-011	1	0.000000E+000
1	152.07925837	1.550302E-011	2.213022E-012	0	0.000000E+000
1	152.07929563	2.213022E-012	1.550302E-011	1	0.000000E+000
1	152.07958183	1.550302E-011	2.213022E-012	0	0.000000E+000
1	152.07959808	2.213022E-012	1.550302E-011	1	0.000000E+000
1	152.07982331	1.550302E-011	2.213022E-012	0	0.000000E+000
1	152.07985002	2.213022E-012	1.550302E-011	1	0.000000E+000
1	152.08004251	1.550302E-011	2.213022E-012	0	0.000000E+000
1	152.08005492	2.213022E-012	1.550302E-011	1	0.000000E+000
1	152.08017574	1.550302E-011	2.213022E-012	0	0.000000E+000
1	152.08335564	2.213022E-012	1.550302E-011	1	0.000000E+000
1	152.08351344	1.550302E-011	2.213022E-012	0	0.000000E+000
1	152.08521680	2.213022E-012	1.550302E-011	1	0.000000E+000
1	152.08616859	1.550302E-011	2.213022E-012	0	0.000000E+000
1	152.08618056	2.213022E-012	1.550302E-011	1	0.000000E+000
1	152.08742819	1.550302E-011	2.213022E-012	0	0.000000E+000
1	152.08745135	2.213022E-012	1.550302E-011	1	0.000000E+000
1	152.08751126	1.550302E-011	2.213022E-012	0	0.000000E+000
1	152.08792735	2.213022E-012	1.550302E-011	1	0.000000E+000
1	152.08801753	1.550302E-011	2.213022E-012	0	0.000000E+000
1	152.08804008	2.213022E-012	1.550302E-011	1	0.000000E+000
1	152.08814937	1.550302E-011	2.213022E-012	0	0.000000E+000
1	152.08819124	2.213022E-012	1.550302E-011	1	0.000000E+000
1	152.08854010	1.550302E-011	2.213022E-012	0	0.000000E+000
1	152.09538660	2.213022E-012	1.550302E-011	1	0.000000E+000
1	152.09553493	1.550302E-011	2.213022E-012	0	0.000000E+000
1	152.09741877	2.213022E-012	1.550302E-011	1	0.000000E+000
1	152.09763146	1.550302E-011	2.213022E-012	0	0.000000E+000
1	152.09765611	2.213022E-012	1.550302E-011	1	0.000000E+000
1	152.09820083	1.550302E-011	2.213022E-012	0	0.000000E+000
1	152.09865563	2.213022E-012	1.550302E-011	1	0.000000E+000
1	152.09874032	1.550302E-011	2.213022E-012	0	0.000000E+000
1	152.09874906	2.213022E-012	1.550302E-011	1	0.000000E+000
1	152.09916453	1.550302E-011	2.213022E-012	0	0.000000E+000
1	152.10046157	2.213022E-012	1.550302E-011	1	0.000000E+000
1	152.10050814	1.550302E-011	2.213022E-012	0	0.000000E+000
1	152.10052600	2.213022E-012	1.550302E-011	1	0.000000E+000
1	152.10070616	1.550302E-011	2.213022E-012	0	0.000000E+000
1	152.10074927	2.213022E-012	1.550302E-011	1	0.000000E+000
1	152.10081900	1.550302E-011	2.213022E-012	0	0.000000E+000
1	152.10142023	2.213022E-012	1.550302E-011	1	0.000000E+000
1	152.10182482	1.550302E-011	2.213022E-012	0	0.000000E+000
1	152.10244609	2.213022E-012	1.550302E-011	1	0.000000E+000
1	152.10262776	1.550302E-011	2.213022E-012	0	0.000000E+000
1	152.10282712	2.213022E-012	1.550302E-011	1	0.000000E+000
1	152.10288637	1.550302E-011	2.213022E-012	0	0.000000E+000
1	152.10294367	2.213022E-012	1.550302E-011	1	0.000000E+000
1	152.10359858	1.550302E-011	2.213022E-012	0	0.000000E+000
1	152.10378473	2.213022E-012	1.550302E-011	1	0.000000E+000
1	152.10387114	1.550302E-011	2.213022E-012	0	0.000000E+000
1	152.10388186	2.213022E-012	1.550302E-011	1	0.000000E+000
1	152.10512240	1.550302E-011	2.213022E-012	0	0.000000E+000
1	152.10514981	2.213022E-012	1.550302E-011	1	0.000000E+000
1	152.10560589	1.550302E-011	2.213022E-012	0	0.000000E+000
1	152.10561741	2.213022E-012	1.550302E-011	1	0.000000E+000
1	152.10567614	1.550302E-011	2.213022E-012	0	0.000000E+000
1	152.10570505	2.213022E-012	1.550302E-011	1	0.000000E+000
1	152.10583772	1.550302E-011	2.213022E-012	0	0.000000E+000
1	152.10605224	2.213022E-012	1.550302E-011	1	0.000000E+000
1	152.10673200	1.550302E-011	2.213022E-012	0	0.000000E+000
1	152.10677129	2.213022E-012	1.550302E-011	1	0.000000E+000
1	152.10689391	1.550302E-011	2.213022E-012	0	0.000000E+000
1	152.10915619	2.213022E-012	1.550302E-011	1	0.000000E+000
1	152.10983397	1.550302E-011	2.213022E-012	0	0.000000E+000
1	152.10985480	2.213022E-012	1.550302E-011	1	0.000000E+000
1	152.11021590	1.550302E-011	2.213022E-012	0	0.000000E+000
1	152.11025966	2.213022E-012	1.550302E-011	1	0.000000E+000
1	152.11027232	1.550302E-011	2.213022E-012	0	0.000000E+000
1	152.11552063	2.213022E-012	1.550302E-011	1	0.000000E+000
1	152.11585924	1.550302E-011	2.213022E-012	0	0.000000E+000
1	152.11587861	2.213022E-012	1.550302E-011	1	0.000000E+000
1	152.11602930	1.550302E-011	2.213022E-012	0	0.000000E+000
1	152.11779739	2.213022E-012	1.550302E-011	1	0.000000E+000
1	152.11820480	1.550302E-011	2.213022E-012	0	0.000000E+000
1	152.11881063	2.213022E-012	1.550302E-011	1	0.000000E+000
1	152.11892672	1.550302E-011	2.213022E-012	0	0.000000E+000
1	152.11902912	2.213022E-012	1.550302E-011	1	0.000000E+000
1	152.11934649	1.550302E-011	2.213022E-012	0	0.000000E+000
1	152.12024741	2.213022E-012	1.550302E-011	1	0.000000E+000
1	152.12099823	1.550302E-011	2.213022E-012	0	0.000000E+000
1	152.12102594	2.213022E-012	1.550302E-011	1	0.000000E+000
1	152.12102823	1.550302E-011	2.213022E-012	0	0.000000E+000
1	152.12174708	2.213022E-012	1.550302E-011	1	0.000000E+000
1	152.12197384	1.550302E-011	2.213022E-012	0	0.000000E+000
1	152.12511105	2.213022E-012	1.550302E-011	1	0.000000E+000
1	152.12530468	1.550302E-011	2.213022E-012	0	0.000000E+000
1	152.12531803	2.213022E-012	1.550302E-011	1	0.000000E+000
1	152.12673520	1.550302E-011	2.213022E-012	0	0.000000E+000
1	152.12675474	2.213022E-012	1.550302E-011	1	0.000000E+000
1	152.12682043	1.550302E-011	2.213022E-012	0	0.000000E+000
1	152.12784442	2.213022E-012	1.550302E-011	1	0.000000E+000
1	152.12817813	1.550302E-011	2.213022E-012	0	0.000000E+000
1	152.12851167	2.213022E-012	1.550302E-011	1	0.000000E+000
1	152.12953420	1.550302E-011	2.213022E-012	0	0.000000E+000
1	152.12955542	2.213022E-012	1.550302E-011	1	0.000000E+000
1	152.13255174	1.550302E-011	2.213022E-012	0	0.000000E+000
1	152.13287326	2.213022E-012	1.550302E-011	1	0.000000E+000
1	152.13301300	1.550302E-011	2.213022E-012	0	0.000000E+000
1	152.13308035	2.213022E-012	1.550302E-011	1	0.000000E+000
1	152.13313818	1.550302E-011	2.213022E-012	0	0.000000E+000
1	152.13316568	2.213022E-012	1.550302E-011	1	0.000000E+000
1	152.13345426	1.550302E-011	2.213022E-012	0	0.000000E+000
1	152.13348411	2.213022E-012	1.550302E-011	1	0.000000E+000
1	152.13418320	1.550302E-011	2.213022E-012	0	0.000000E+000
1	152.13422100	2.213022E-012	1.550302E-011	1	0.000000E+000
1	152.13433822	1.550302E-011	2.213022E-012	0	0.000000E+000
1	152.13478793	2.213022E-012	1.550302E-011	1	0.000000E+000
1	152.13591445	1.550302E-011	2.213022E-012	0	0.000000E+000
1	152.13594486	2.213022E-012	1.550302E-011	1	0.000000E+000
1	152.13643565	1.550302E-011	2.213022E-012	0	0.000000E+000
1	152.13648242	2.213022E-012	1.550302E-011	1	0.000000E+000
1	152.13739925	1.550302E-011	2.213022E-012	0	0.000000E+000
1	152.13742524	2.213022E-012	1.550302E-011	1	0.000000E+000
1	152.13754893	1.550302E-011	2.213022E-012	0	0.000000E+000
1	152.13758094	2.213022E-012	1.550302E-011	1	0.000000E+000
1	152.13762071	1.550302E-011	2.213022E-012	0	0.000000E+000
1	152.13861347	2.213022E-012	1.550302E-011	1	0.000000E+000
1	152.13959153	1.550302E-011	2.213022E-012	0	0.000000E+000
1	152.13965417	2.213022E-012	1.550302E-011	1	0.000000E+000
1	152.14043866	1.550302E-011	2.213022E-012	0	0.000000E+000
1	152.14080984	2.213022E-012	1.550302E-011	1	0.000000E+000
1	152.14095075	1.550302E-011	2.213022E-012	0	0.000000E+000
1	152.14097437	2.213022E-012	1.550302E-011	1	0.000000E+000
1	152.14108768	1.550302E-011	2.213022E-012	0	0.000000E+000
1	152.14114471	2.213022E-012	1.550302E-011	1	0.000000E+000
1	152.14184527	1.550302E-011	2.213022E-012	0	0.000000E+000
1	152.14199604	2.213022E-012	1.550302E-011	1	0.000000E+000
1	152.14234394	1.550302E-011	2.213022E-012	0	0.000000E+000
1	152.14306689	2.213022E-012	1.550302E-011	1	0.000000E+000
1	152.14308241	1.550302E-011	2.213022E-012	0	0.000000E+000
1	152.14314210	2.213022E-012	1.550302E-011	1	0.000000E+000
1	152.14401880	1.550302E-011	2.213022E-012	0	0.000000E+000
1	152.14449376	2.213022E-012	1.550302E-011	1	0.000000E+000
1	152.14501806	1.550302E-011	2.213022E-012	0	0.000000E+000
1	152.14553964	2.213022E-012	1.550302E-011	1	0.000000E+000
1	152.14603126	1.550302E-011	2.213022E-012	0	0.000000E+000
1	152.14604936	2.213022E-012	1.550302E-011	1	0.000000E+000
1	152.14645472	1.550302E-011	2.213022E-012	0	0.000000E+000
1	152.14678414	2.213022E-012	1.550302E-011	1	0.000000E+000
1	152.14706624	1.550302E-011	2.213022E-012	0	0.000000E+000
1	152.14738834	2.213022E-012	1.550302E-011	1	0.000000E+000
1	152.14761471	1.550302E-011	2.213022E-012	0	0.000000E+000
1	152.14768178	2.213022E-012	1.550302E-011	1	0.000000E+000
1	152.14818867	1.550302E-011	2.213022E-012	0	0.000000E+000
1	152.14867847	2.213022E-012	1.550302E-011	1	0.000000E+000
1	152.14875764	1.550302E-011	2.213022E-012	0	0.000000E+000
1	152.15021123	2.213022E-012	1.550302E-011	1	0.000000E+000
1	152.15156161	1.550302E-011	2.213022E-012	0	0.000000E+000
1	152.15446642	2.213022E-012	1.550302E-011	1	0.000000E+000
1	152.15453449	1.550302E-011	2.213022E-012	0	0.000000E+000
1	152.15633250	2.213022E-012	1.550302E-011	1	0.000000E+000
1	152.15650670	1.550302E-011	2.213022E-012	0	0.000000E+000
1	152.15725003	2.213022E-012	1.550302E-011	1	0.000000E+000
1	152.15741459	1.550302E-011	2.213022E-012	0	0.000000E+000
1	152.15744069	2.213022E-012	1.550302E-011	1	0.000000E+000
1	152.15763019	1.550302E-011	2.213022E-012	0	0.000000E+000
1	152.15767596	2.213022E-012	1.550302E-011	1	0.000000E+000
1	152.15777225	1.550302E-011	2.213022E-012	0	0.000000E+000
1	152.15782145	2.213022E-012	1.550302E-011	1	0.000000E+000
1	152.15794668	1.550302E-011	2.213022E-012	0	0.000000E+000
1	152.15850548	2.213022E-012	1.550302E-011	1	0.000000E+000
1	152.15871680	1.550302E-011	2.213022E-012	0	0.000000E+000
1	152.15875013	2.213022E-012	1.550302E-011	1	0.000000E+000
1	152.15948936	1.550302E-011	2.213022E-012	0	0.000000E+000
1	152.15953770	2.213022E-012	1.550302E-011	1	0.000000E+000
1	152.16004482	1.550302E-011	2.213022E-012	0	0.000000E+000
1	152.16006284	2.213022E-012	1.550302E-011	1	0.000000E+000
1	152.16023358	1.550302E-011	2.213022E-012	0	0.000000E+000
1	152.16026687	2.213022E-012	1.550302E-011	1	0.000000E+000
1	152.16083189	1.550302E-011	2.213022E-012	0	0.000000E+000
1	152.16085100	2.213022E-012	1.550302E-011	1	0.000000E+000
1	152.16150674	1.550302E-011	2.213022E-012	0	0.000000E+000
1	152.16201468	2.213022E-012	1.550302E-011	1	0.000000E+000
1	152.16223819	1.550302E-011	2.213022E-012	0	0.000000E+000
1	152.16243938	2.213022E-012	1.550302E-011	1	0.000000E+000
1	152.16252232	1.550302E-011	2.213022E-012	0	0.000000E+000
1	152.16255911	2.213022E-012	1.550302E-011	1	0.000000E+000
1	152.16266115	1.550302E-011	2.213022E-012	0	0.000000E+000
1	152.16272759	2.213022E-012	1.550302E-011	1	0.000000E+000
1	152.16275786	1.550302E-011	2.213022E-012	0	0.000000E+000
1	152.16356102	2.213022E-012	1.550302E-011	1	0.000000E+000
1	152.16402133	1.550302E-011	2.213022E-012	0	0.000000E+000
1	152.16403578	2.213022E-012	1.550302E-011	1	0.000000E+000
1	152.16412742	1.550302E-011	2.213022E-012	0	0.000000E+000
1	152.16469624	2.213022E-012	1.550302E-011	1	0.000000E+000
1	152.16473359	1.550302E-011	2.213022E-012	0	0.000000E+000
1	152.16475203	2.213022E-012	1.550302E-011	1	0.000000E+000
1	152.16551314	1.550302E-011	2.213022E-012	0	0.000000E+000
1	152.16555613	2.213022E-012	1.550302E-011	1	0.000000E+000
1	152.16585962	1.550302E-011	2.213022E-012	0	0.000000E+000
1	152.16591759	2.213022E-012	1.550302E-011	1	0.000000E+000
1	152.16636214	1.550302E-011	2.213022E-012	0	0.000000E+000
1	152.16654401	2.213022E-012	1.550302E-011	1	0.000000E+000
1	152.16685132	1.550302E-011	2.213022E-012	0	0.000000E+000
1	152.16701361	2.213022E-012	1.550302E-011	1	0.000000E+000
1	152.16749100	1.550302E-011	2.213022E-012	0	0.000000E+000
1	152.16753382	2.213022E-012	1.550302E-011	1	0.000000E+000
1	152.16762414	1.550302E-011	2.213022E-012	0	0.000000E+000
1	152.16765062	2.213022E-012	1.550302E-011	1	0.000000E+000
1	152.16781030	1.550302E-011	2.213022E-012	0	0.000000E+000
1	152.16795942	2.213022E-012	1.550302E-011	1	0.000000E+000
1	152.16870795	1.550302E-011	2.213022E-012	0	0.000000E+000
1	152.16896124	2.213022E-012	1.550302E-011	1	0.000000E+000
1	152.16916416	1.550302E-011	2.213022E-012	0	0.000000E+000
1	152.16926201	2.213022E-012	1.550302E-011	1	0.000000E+000
1	152.17019194	1.550302E-011	2.213022E-012	0	0.000000E+000
1	152.17021012	2.213022E-012	1.550302E-011	1	0.000000E+000
1	152.17052557	1.550302E-011	2.213022E-012	0	0.000000E+000
1	152.17131412	2.213022E-012	1.550302E-011	1	0.000000E+000
1	152.17185994	1.550302E-011	2.213022E-012	0	0.000000E+000
1	152.17189655	2.213022E-012	1.550302E-011	1	0.000000E+000
1	152.17194201	1.550302E-011	2.213022E-012	0	0.000000E+000
1	152.17197729	2.213022E-012	1.550302E-011	1	0.000000E+000
1	152.17242634	1.550302E-011	2.213022E-012	0	0.000000E+000
1	152.17264995	2.213022E-012	1.550302E-011	1	0.000000E+000
1	152.17299247	1.550302E-011	2.213022E-012	0	0.000000E+000
1	152.17302051	2.213022E-012	1.550302E-011	1	0.000000E+000
1	152.17312111	1.550302E-011	2.213022E-012	0	0.000000E+000
1	152.17464942	2.213022E-012	1.550302E-011	1	0.000000E+000
1	152.17477493	1.550302E-011	2.213022E-012	0	0.000000E+000
1	152.17478712	2.213022E-012	1.550302E-011	1	0.000000E+000
1	152.17547714	1.550302E-011	2.213022E-012	0	0.000000E+000
1	152.17718221	2.213022E-012	1.550302E-011	1	0.000000E+000
1	152.17787125	1.550302E-011	2.213022E-012	0	0.000000E+000
1	152.17797736	2.213022E-012	1.550302E-011	1	0.000000E+000
1	152.17813881	1.550302E-011	2.213022E-012	0	0.000000E+000
1	152.17834992	2.213022E-012	1.550302E-011	1	0.000000E+000
1	152.17863022	1.550302E-011	2.213022E-012	0	0.000000E+000
1	152.17921849	2.213022E-012	1.550302E-011	1	0.000000E+000
1	152.18005174	1.550302E-011	2.213022E-012	0	0.000000E+000
1	152.18096949	2.213022E-012	1.550302E-011	1	0.000000E+000
1	152.18248512	1.550302E-011	2.213022E-012	0	0.000000E+000
1	169.71135743	1.765171E-012	1.505517E-011	1	0.000000E+000
1	169.71159380	1.505517E-011	1.765171E-012	0	0.000000E+000
1	169.71161781	1.765171E-012	1.505517E-011	1	0.000000E+000
1	169.71182506	1.505517E-011	1.765171E-012	0	0.000000E+000
1	169.71241472	1.765171E-012	1.505517E-011	1	0.000000E+000
1	169.71244491	1.505517E-011	1.765171E-012	0	0.000000E+000
1	169.71386695	1.765171E-012	1.505517E-011	1	0.000000E+000
1	169.71414710	1.505517E-011	1.765171E-012	0	0.000000E+000
1	169.71416215	1.765171E-012	1.505517E-011	1	0.000000E+000
1	169.71437584	1.505517E-011	1.765171E-012	0	0.000000E+000
1	169.71440350	1.765171E-012	1.505517E-011	1	0.000000E+000
1	169.71498414	1.505517E-011	1.765171E-012	0	0.000000E+000
1	169.71538776	1.765171E-012	1.505517E-011	1	0.000000E+000
1	169.71568093	1.505517E-011	1.765171E-012	0	0.000000E+000
1	169.71612339	1.765171E-012	1.505517E-011	1	0.000000E+000
1	169.71674126	1.505517E-011	1.765171E-012	0	0.000000E+000
1	169.71725293	1.765171E-012	1.505517E-011	1	0.000000E+000
1	169.71807571	1.505517E-011	1.765171E-012	0	0.000000E+000
1	169.71827780	1.765171E-012	1.505517E-011	1	0.000000E+000
1	169.71919884	1.505517E-011	1.765171E-012	0	0.000000E+000
1	169.71924607	1.765171E-012	1.505517E-011	1	0.000000E+000
1	169.71949874	1.505517E-011	1.765171E-012	0	0.000000E+000
1	169.72008605	1.765171E-012	1.505517E-011	1	0.000000E+000
1	169.72021716	1.505517E-011	1.765171E-012	0	0.000000E+000
1	169.72026356	1.765171E-012	1.505517E-011	1	0.000000E+000
1	169.72048053	1.505517E-011	1.765171E-012	0	0.000000E+000
1	169.72048455	1.765171E-012	1.505517E-011	1	0.000000E+000
1	169.72080135	1.505517E-011	1.765171E-012	0	0.000000E+000
1	169.72193796	1.765171E-012	1.505517E-011	1	0.000000E+000
1	169.72197862	1.505517E-011	1.765171E-012	0	0.000000E+000
1	169.72201254	1.765171E-012	1.505517E-011	1	0.000000E+000
1	169.72238574	1.505517E-011	1.765171E-012	0	0.000000E+000
1	169.72251207	1.765171E-012	1.505517E-011	1	0.000000E+000
1	169.72341346	1.505517E-011	1.765171E-012	0	0.000000E+000
1	169.72551338	1.765171E-012	1.505517E-011	1	0.000000E+000
1	169.72609469	1.505517E-011	1.765171E-012	0	0.000000E+000
1	169.72873209	1.765171E-012	1.505517E-011	1	0.000000E+000
1	169.72878731	1.505517E-011	1.765171E-012	0	0.000000E+000
1	169.72883029	1.765171E-012	1.505517E-011	1	0.000000E+000
1	169.72890779	1.505517E-011	1.765171E-012	0	0.000000E+000
1	169.73059457	1.765171E-012	1.505517E-011	1	0.000000E+000
1	169.73063004	1.505517E-011	1.765171E-012	0	0.000000E+000
1	169.73322878	1.765171E-012	1.505517E-011	1	0.000000E+000
1	169.73415416	1.505517E-011	1.765171E-012	0	0.000000E+000
1	169.73416785	1.765171E-012	1.505517E-011	1	0.000000E+000
1	169.73473620	1.505517E-011	1.765171E-012	0	0.000000E+000
1	169.73492313	1.765171E-012	1.505517E-011	1	0.000000E+000
1	169.73529033	1.505517E-011	1.765171E-012	0	0.000000E+000
1	169.73618473	1.765171E-012	1.505517E-011	1	0.000000E+000
1	169.73632313	1.505517E-011	1.765171E-012	0	0.000000E+000
1	169.73685231	1.765171E-012	1.505517E-011	1	0.000000E+000
1	169.73708368	1.505517E-011	1.765171E-012	0	0.000000E+000
1	169.73723895	1.765171E-012	1.505517E-011	1	0.000000E+000
1	169.73773872	1.505517E-011	1.765171E-012	0	0.000000E+000
1	169.73855475	1.765171E-012	1.505517E-011	1	0.000000E+000
1	169.73885211	1.505517E-011	1.765171E-012	0	0.000000E+000
1	169.73909291	1.765171E-012	1.505517E-011	1	0.000000E+000
1	169.73965842	1.505517E-011	1.765171E-012	0	0.000000E+000
1	169.74141961	1.765171E-012	1.505517E-011	1	0.000000E+000
1	169.74146772	1.505517E-011	1.765171E-012	0	0.000000E+000
1	169.74158234	1.765171E-012	1.505517E-011	1	0.000000E+000
1	169.74184057	1.505517E-011	1.765171E-012	0	0.000000E+000
1	169.74187619	1.765171E-012	1.505517E-011	1	0.000000E+000
1	169.74194836	1.505517E-011	1.765171E-012	0	0.000000E+000
1	169.74197078	1.765171E-012	1.505517E-011	1	0.000000E+000
1	169.74220468	1.505517E-011	1.765171E-012	0	0.000000E+000
1	169.74618974	1.765171E-012	1.505517E-011	1	0.000000E+000
1	169.74674382	1.505517E-011	1.765171E-012	0	0.000000E+000
1	169.74677435	1.765171E-012	1.505517E-011	1	0.000000E+000
1	169.74683264	1.505517E-011	1.765171E-012	0	0.000000E+000
1	169.74685273	1.765171E-012	1.505517E-011	1	0.000000E+000
1	169.74701141	1.505517E-011	1.765171E-012	0	0.000000E+000
1	169.74812485	1.765171E-012	1.505517E-011	1	0.000000E+000
1	169.74819801	1.505517E-011	1.765171E-012	0	0.000000E+000
1	169.74899266	1.765171E-012	1.505517E-011	1	0.000000E+000
1	169.74906725	1.505517E-011	1.765171E-012	0	0.000000E+000
1	169.74949980	1.765171E-012	1.505517E-011	1	0.000000E+000
1	169.74958489	1.505517E-011	1.765171E-012	0	0.000000E+000
1	169.74964510	1.765171E-012	1.505517E-011	1	0.000000E+000
1	169.75002175	1.505517E-011	1.765171E-012	0	0.000000E+000
1	169.75004580	1.765171E-012	1.505517E-011	1	0.000000E+000
1	169.75024300	1.505517E-011	1.765171E-012	0	0.000000E+000
1	169.75030335	1.765171E-012	1.505517E-011	1	0.000000E+000
1	169.75063217	1.505517E-011	1.765171E-012	0	0.000000E+000
1	169.75107709	1.765171E-012	1.505517E-011	1	0.000000E+000
1	169.75137016	1.505517E-011	1.765171E-012	0	0.000000E+000
1	169.75142435	1.765171E-012	1.505517E-011	1	0.000000E+000
1	169.75412998	1.505517E-011	1.765171E-012	0	0.000000E+000
1	169.75414528	1.765171E-012	1.505517E-011	1	0.000000E+000
1	169.75516299	1.505517E-011	1.765171E-012	0	0.000000E+000
1	169.75589761	1.765171E-012	1.505517E-011	1	0.000000E+000
1	169.75623626	1.505517E-011	1.765171E-012	0	0.000000E+000
1	169.75625939	1.765171E-012	1.505517E-011	1	0.000000E+000
1	169.75642434	1.505517E-011	1.765171E-012	0	0.000000E+000
1	169.75703161	1.765171E-012	1.505517E-011	1	0.000000E+000
1	169.75714194	1.505517E-011	1.765171E-012	0	0.000000E+000
1	169.76001216	1.765171E-012	1.505517E-011	1	0.000000E+000
1	169.76021589	1.505517E-011	1.765171E-012	0	0.000000E+000
1	169.76024209	1.765171E-012	1.505517E-011	1	0.000000E+000
1	169.76063457	1.505517E-011	1.765171E-012	0	0.000000E+000
1	169.76064454	1.765171E-012	1.505517E-011	1	0.000000E+000
1	169.76129082	1.505517E-011	1.765171E-012	0	0.000000E+000
1	169.76207285	1.765171E-012	1.505517E-011	1	0.000000E+000
1	169.76382463	1.505517E-011	1.765171E-012	0	0.000000E+000
1	169.76414983	1.765171E-012	1.505517E-011	1	0.000000E+000
1	169.76492321	1.505517E-011	1.765171E-012	0	0.000000E+000
1	169.76531639	1.765171E-012	1.505517E-011	1	0.000000E+000
1	169.76560779	1.505517E-011	1.765171E-012	0	0.000000E+000
1	169.76639958	1.765171E-012	1.505517E-011	1	0.000000E+000
1	169.76813729	1.505517E-011	1.765171E-012	0	0.000000E+000
1	169.76815877	1.765171E-012	1.505517E-011	1	0.000000E+000
1	169.76930929	1.505517E-011	1.765171E-012	0	0.000000E+000
1	169.77006956	1.765171E-012	1.505517E-011	1	0.000000E+000
1	169.77151084	1.505517E-011	1.765171E-012	0	0.000000E+000
1	169.77495949	1.765171E-012	1.505517E-011	1	0.000000E+000
1	169.77531006	1.505517E-011	1.765171E-012	0	0.000000E+000
1	169.77537945	1.765171E-012	1.505517E-011	1	0.000000E+000
1	169.77601645	1.505517E-011	1.765171E-012	0	0.000000E+000
1	169.77823655	1.765171E-012	1.505517E-011	1	0.000000E+000
1	169.77841861	1.505517E-011	1.765171E-012	0	0.000000E+000
1	169.77945192	1.765171E-012	1.505517E-011	1	0.000000E+000
1	169.78018499	1.505517E-011	1.765171E-012	0	0.000000E+000
1	169.78084477	1.765171E-012	1.505517E-011	1	0.000000E+000
1	169.78200869	1.505517E-011	1.765171E-012	0	0.000000E+000
1	169.78202981	1.765171E-012	1.505517E-011	1	0.000000E+000
1	169.78232689	1.505517E-011	1.765171E-012	0	0.000000E+000
1	169.78333875	1.765171E-012	1.505517E-011	1	0.000000E+000
1	169.78350799	1.505517E-011	1.765171E-012	0	0.000000E+000
1	169.78351785	1.765171E-012	1.505517E-011	1	0.000000E+000
1	169.78360103	1.505517E-011	1.765171E-012	0	0.000000E+000
1	169.78425055	1.765171E-012	1.505517E-011	1	0.000000E+000
1	169.78438574	1.505517E-011	1.765171E-012	0	0.000000E+000
1	169.78438882	1.765171E-012	1.505517E-011	1	0.000000E+000
1	169.78450174	1.505517E-011	1.765171E-012	0	0.000000E+000
1	184.86657809	1.708483E-012	1.499848E-011	1	0.000000E+000
1	184.86736050	1.499848E-011	1.708483E-012	0	0.000000E+000
1	184.86748520	1.708483E-012	1.499848E-011	1	0.000000E+000
1	184.86770238	1.499848E-011	1.708483E-012	0	0.000000E+000
1	184.86790183	1.708483E-012	1.499848E-011	1	0.000000E+000
1	184.86796436	1.499848E-011	1.708483E-012	0	0.000000E+000
1	184.86798498	1.708483E-012	1.499848E-011	1	0.000000E+000
1	184.86802273	1.499848E-011	1.708483E-012	0	0.000000E+000
1	184.86883872	1.708483E-012	1.499848E-011	1	0.000000E+000
1	184.86896562	1.499848E-011	1.708483E-012	0	0.000000E+000
1	184.86911546	1.708483E-012	1.499848E-011	1	0.000000E+000
1	184.86965556	1.499848E-011	1.708483E-012	0	0.000000E+000
1	184.86985125	1.708483E-012	1.499848E-011	1	0.000000E+000
1	184.86997669	1.499848E-011	1.708483E-012	0	0.000000E+000
1	184.87001015	1.708483E-012	1.499848E-011	1	0.000000E+000
1	184.87053245	1.499848E-011	1.708483E-012	0	0.000000E+000
1	184.87147109	1.708483E-012	1.499848E-011	1	0.000000E+000
1	184.87150899	1.499848E-011	1.708483E-012	0	0.000000E+000
1	184.87197052	1.708483E-012	1.499848E-011	1	0.000000E+000
1	184.87258103	1.499848E-011	1.708483E-012	0	0.000000E+000
1	184.87261134	1.708483E-012	1.499848E-011	1	0.000000E+000
1	184.87277546	1.499848E-011	1.708483E-012	0	0.000000E+000
1	184.87298753	1.708483E-012	1.499848E-011	1	0.000000E+000
1	184.87340853	1.499848E-011	1.708483E-012	0	0.000000E+000
1	184.87358182	1.708483E-012	1.499848E-011	1	0.000000E+000
1	184.87387101	1.499848E-011	1.708483E-012	0	0.000000E+000
1	184.87737636	1.708483E-012	1.499848E-011	1	0.000000E+000
1	184.87865957	1.499848E-011	1.708483E-012	0	0.000000E+000
1	184.87882888	1.708483E-012	1.499848E-011	1	0.000000E+000
1	184.87902726	1.499848E-011	1.708483E-012	0	0.000000E+000
1	184.87907086	1.708483E-012	1.499848E-011	1	0.000000E+000
1	184.87912619	1.499848E-011	1.708483E-012	0	0.000000E+000
1	184.87915014	1.708483E-012	1.499848E-011	1	0.000000E+000
1	184.87927505	1.499848E-011	1.708483E-012	0	0.000000E+000
1	184.88071106	1.708483E-012	1.499848E-011	1	0.000000E+000
1	184.88125766	1.499848E-011	1.708483E-012	0	0.000000E+000
1	184.88156907	1.708483E-012	1.499848E-011	1	0.000000E+000
1	184.88166333	1.499848E-011	1.708483E-012	0	0.000000E+000
1	184.88327521	1.708483E-012	1.499848E-011	1	0.000000E+000
1	184.88331079	1.499848E-011	1.708483E-012	0	0.000000E+000
1	184.88332869	1.708483E-012	1.499848E-011	1	0.000000E+000
1	184.88387599	1.499848E-011	1.708483E-012	0	0.000000E+000
1	184.88572397	1.708483E-012	1.499848E-011	1	0.000000E+000
1	184.88658597	1.499848E-011	1.708483E-012	0	0.000000E+000
1	184.88660268	1.708483E-012	1.499848E-011	1	0.000000E+000
1	184.88684279	1.499848E-011	1.708483E-012	0	0.000000E+000
1	184.88686233	1.708483E-012	1.499848E-011	1	0.000000E+000
1	184.88728839	1.499848E-011	1.708483E-012	0	0.000000E+000
1	184.88840507	1.708483E-012	1.499848E-011	1	0.000000E+000
1	184.88854199	1.499848E-011	1.708483E-012	0	0.000000E+000
1	184.88860256	1.708483E-012	1.499848E-011	1	0.000000E+000
1	184.88928802	1.499848E-011	1.708483E-012	0	0.000000E+000
1	184.88931137	1.708483E-012	1.499848E-011	1	0.000000E+000
1	184.88941514	1.499848E-011	1.708483E-012	0	0.000000E+000
1	184.89008784	1.708483E-012	1.499848E-011	1	0.000000E+000
1	184.89027882	1.499848E-011	1.708483E-012	0	0.000000E+000
1	184.89032208	1.708483E-012	1.499848E-011	1	0.000000E+000
1	184.89101763	1.499848E-011	1.708483E-012	0	0.000000E+000
1	184.89245189	1.708483E-012	1.499848E-011	1	0.000000E+000
1	184.89246849	1.499848E-011	1.708483E-012	0	0.000000E+000
1	184.89336260	1.708483E-012	1.499848E-011	1	0.000000E+000
1	184.89404869	1.499848E-011	1.708483E-012	0	0.000000E+000
1	184.89406942	1.708483E-012	1.499848E-011	1	0.000000E+000
1	184.89436809	1.499848E-011	1.708483E-012	0	0.000000E+000
1	184.89508718	1.708483E-012	1.499848E-011	1	0.000000E+000
1	184.89540115	1.499848E-011	1.708483E-012	0	0.000000E+000
1	184.89635791	1.708483E-012	1.499848E-011	1	0.000000E+000
1	184.89649451	1.499848E-011	1.708483E-012	0	0.000000E+000
1	184.89662022	1.708483E-012	1.499848E-011	1	0.000000E+000
1	184.89683959	1.499848E-011	1.708483E-012	0	0.000000E+000
1	184.90010935	1.708483E-012	1.499848E-011	1	0.000000E+000
1	184.90066385	1.499848E-011	1.708483E-012	0	0.000000E+000
1	184.90154735	1.708483E-012	1.499848E-011	1	0.000000E+000
1	184.90193622	1.499848E-011	1.708483E-012	0	0.000000E+000
1	184.90369548	1.708483E-012	1.499848E-011	1	0.000000E+000
1	184.90416840	1.499848E-011	1.708483E-012	0	0.000000E+000
1	184.90477179	1.708483E-012	1.499848E-011	1	0.000000E+000
1	184.90508954	1.499848E-011	1.708483E-012	0	0.000000E+000
1	184.90509905	1.708483E-012	1.499848E-011	1	0.000000E+000
1	184.90565222	1.499848E-011	1.708483E-012	0	0.000000E+000
1	184.90625289	1.708483E-012	1.499848E-011	1	0.000000E+000
1	184.90641496	1.499848E-011	1.708483E-012	0	0.000000E+000
1	184.90652500	1.708483E-012	1.499848E-011	1	0.000000E+000
1	184.90659062	1.499848E-011	1.708483E-012	0	0.000000E+000
1	184.90851189	1.708483E-012	1.499848E-011	1	0.000000E+000
1	184.90879733	1.499848E-011	1.708483E-012	0	0.000000E+000
1	184.90881485	1.708483E-012	1.499848E-011	1	0.000000E+000
1	184.90890694	1.499848E-011	1.708483E-012	0	0.000000E+000
1	184.91160988	1.708483E-012	1.499848E-011	1	0.000000E+000
1	184.91186921	1.499848E-011	1.708483E-012	0	0.000000E+000
1	184.91270163	1.708483E-012	1.499848E-011	1	0.000000E+000
1	184.91408007	1.499848E-011	1.708483E-012	0	0.000000E+000
1	184.91415784	1.708483E-012	1.499848E-011	1	0.000000E+000
1	184.91432800	1.499848E-011	1.708483E-012	0	0.000000E+000
1	184.91436262	1.708483E-012	1.499848E-011	1	0.000000E+000
1	184.91438329	1.499848E-011	1.708483E-012	0	0.000000E+000
1	184.91439137	1.708483E-012	1.499848E-011	1	0.000000E+000
1	184.91459815	1.499848E-011	1.708483E-012	0	0.000000E+000
1	184.91473374	1.708483E-012	1.499848E-011	1	0.000000E+000
1	184.91480773	1.499848E-011	1.708483E-012	0	0.000000E+000
1	184.91485428	1.708483E-012	1.499848E-011	1	0.000000E+000
1	184.91521152	1.499848E-011	1.708483E-012	0	0.000000E+000
1	184.91554852	1.708483E-012	1.499848E-011	1	0.000000E+000
1	184.91664968	1.499848E-011	1.708483E-012	0	0.000000E+000
1	184.91781466	1.708483E-012	1.499848E-011	1	0.000000E+000
1	184.91808869	1.499848E-011	1.708483E-012	0	0.000000E+000
1	184.91809801	1.708483E-012	1.499848E-011	1	0.000000E+000
1	184.91832032	1.499848E-011	1.708483E-012	0	0.000000E+000
1	184.91858191	1.708483E-012	1.499848E-011	1	0.000000E+000
1	184.91908625	1.499848E-011	1.708483E-012	0	0.000000E+000
1	184.91996681	1.708483E-012	1.499848E-011	1	0.000000E+000
1	184.92105493	1.499848E-011	1.708483E-012	0	0.000000E+000
1	184.92107707	1.708483E-012	1.499848E-011	1	0.000000E+000
1	184.92122993	1.499848E-011	1.708483E-012	0	0.000000E+000
1	184.92246694	1.708483E-012	1.499848E-011	1	0.000000E+000
1	184.92250286	1.499848E-011	1.708483E-012	0	0.000000E+000
1	184.92252616	1.708483E-012	1.499848E-011	1	0.000000E+000
1	184.92273649	1.499848E-011	1.708483E-012	0	0.000000E+000
1	184.92278340	1.708483E-012	1.499848E-011	1	0.000000E+000
1	184.92333434	1.499848E-011	1.708483E-012	0	0.000000E+000
1	184.92486747	1.708483E-012	1.499848E-011	1	0.000000E+000
1	184.92503788	1.499848E-011	1.708483E-012	0	0.000000E+000
1	184.92762578	1.708483E-012	1.499848E-011	1	0.000000E+000
1	184.92766600	1.499848E-011	1.708483E-012	0	0.000000E+000
1	184.92770087	1.708483E-012	1.499848E-011	1	0.000000E+000
1	184.92776671	1.499848E-011	1.708483E-012	0	0.000000E+000
1	184.92777269	1.708483E-012	1.499848E-011	1	0.000000E+000
1	184.92785962	1.499848E-011	1.708483E-012	0	0.000000E+000
1	184.92791112	1.708483E-012	1.499848E-011	1	0.000000E+000
1	184.92890651	1.499848E-011	1.708483E-012	0	0.000000E+000
1	184.92898849	1.708483E-012	1.499848E-011	1	0.000000E+000
1	184.92914679	1.499848E-011	1.708483E-012	0	0.000000E+000
1	184.92929720	1.708483E-012	1.499848E-011	1	0.000000E+000
1	184.92961173	1.499848E-011	1.708483E-012	0	0.000000E+000
1	184.93135798	1.708483E-012	1.499848E-011	1	0.000000E+000
1	184.93426903	1.499848E-011	1.708483E-012	0	0.000000E+000
1	184.93427698	1.708483E-012	1.499848E-011	1	0.000000E+000
1	184.93449833	1.499848E-011	1.708483E-012	0	0.000000E+000
1	184.93828037	1.708483E-012	1.499848E-011	1	0.000000E+000
1	184.93841906	1.499848E-011	1.708483E-012	0	0.000000E+000
1	184.94173830	1.708483E-012	1.499848E-011	1	0.000000E+000
1	184.94176614	1.499848E-011	1.708483E-012	0	0.000000E+000
1	184.94229363	1.708483E-012	1.499848E-011	1	0.000000E+000
1	184.94283849	1.499848E-011	1.708483E-012	0	0.000000E+000
1	184.94285191	1.708483E-012	1.499848E-011	1	0.000000E+000
1	184.94303245	1.499848E-011	1.708483E-012	0	0.000000E+000
1	184.94315699	1.708483E-012	1.499848E-011	1	0.000000E+000
1	184.94382194	1.499848E-011	1.708483E-012	0	0.000000E+000
1	184.94383506	1.708483E-012	1.499848E-011	1	0.000000E+000
1	184.94417954	1.499848E-011	1.708483E-012	0	0.000000E+000
1	184.94503496	1.708483E-012	1.499848E-011	1	0.000000E+000
1	184.94520098	1.499848E-011	1.708483E-012	0	0.000000E+000
1	184.94635321	1.708483E-012	1.499848E-011	1	0.000000E+000
1	184.94663892	1.499848E-011	1.708483E-012	0	0.000000E+000
1	184.94719589	1.708483E-012	1.499848E-011	1	0.000000E+000
1	184.94773049	1.499848E-011	1.708483E-012	0	0.000000E+000
1	184.94775606	1.708483E-012	1.499848E-011	1	0.000000E+000
1	184.94801352	1.499848E-011	1.708483E-012	0	0.000000E+000
1	184.94802809	1.708483E-012	1.499848E-011	1	0.000000E+000
1	184.94816835	1.499848E-011	1.708483E-012	0	0.000000E+000
1	184.94944657	1.708483E-012	1.499848E-011	1	0.000000E+000
1	184.94949208	1.499848E-011	1.708483E-012	0	0.000000E+000
1	184.94995834	1.708483E-012	1.499848E-011	1	0.000000E+000
1	184.95024919	1.499848E-011	1.708483E-012	0	0.000000E+000
1	184.95027128	1.708483E-012	1.499848E-011	1	0.000000E+000
1	184.95056739	1.499848E-011	1.708483E-012	0	0.000000E+000
1	184.95078531	1.708483E-012	1.499848E-011	1	0.000000E+000
1	184.95124469	1.499848E-011	1.708483E-012	0	0.000000E+000
1	184.95143139	1.708483E-012	1.499848E-011	1	0.000000E+000
1	184.95148110	1.499848E-011	1.708483E-012	0	0.000000E+000
1	184.95171733	1.708483E-012	1.499848E-011	1	0.000000E+000
1	184.95173421	1.499848E-011	1.708483E-012	0	0.000000E+000
1	184.95246293	1.708483E-012	1.499848E-011	1	0.000000E+000
1	184.95310812	1.499848E-011	1.708483E-012	0	0.000000E+000
1	184.95464073	1.708483E-012	1.499848E-011	1	0.000000E+000
1	184.95476677	1.499848E-011	1.708483E-012	0	0.000000E+000
1	184.95514507	1.708483E-012	1.499848E-011	1	0.000000E+000
1	184.95531603	1.499848E-011	1.708483E-012	0	0.000000E+000
1	184.95615250	1.708483E-012	1.499848E-011	1	0.000000E+000
1	184.95650113	1.499848E-011	1.708483E-012	0	0.000000E+000
1	184.95653027	1.708483E-012	1.499848E-011	1	0.000000E+000
1	184.95708748	1.499848E-011	1.708483E-012	0	0.000000E+000
1	184.95710604	1.708483E-012	1.499848E-011	1	0.000000E+000
1	184.95759894	1.499848E-011	1.708483E-012	0	0.000000E+000
1	184.95797830	1.708483E-012	1.499848E-011	1	0.000000E+000
1	184.95823727	1.499848E-011	1.708483E-012	0	0.000000E+000
1	184.95828505	1.708483E-012	1.499848E-011	1	0.000000E+000
1	184.95852875	1.499848E-011	1.708483E-012	0	0.000000E+000
1	184.95858501	1.708483E-012	1.499848E-011	1	0.000000E+000
1	184.95895892	1.499848E-011	1.708483E-012	0	0.000000E+000
1	184.95897990	1.708483E-012	1.499848E-011	1	0.000000E+000
1	184.95907217	1.499848E-011	1.708483E-012	0	0.000000E+000
1	184.95953344	1.708483E-012	1.499848E-011	1	0.000000E+000
1	184.96021163	1.499848E-011	1.708483E-012	0	0.000000E+000
1	184.96103902	1.708483E-012	1.499848E-011	1	0.000000E+000
1	184.96112387	1.499848E-011	1.708483E-012	0	0.000000E+000
1	186.54152184	1.532427E-012	1.482243E-011	1	0.000000E+000
1	186.54218017	1.482243E-011	1.532427E-012	0	0.000000E+000
1	186.54220982	1.532427E-012	1.482243E-011	1	0.000000E+000
1	186.54227561	1.482243E-011	1.532427E-012	0	0.000000E+000
1	186.54318482	1.532427E-012	1.482243E-011	1	0.000000E+000
1	186.54343198	1.482243E-011	1.532427E-012	0	0.000000E+000
1	186.54389547	1.532427E-012	1.482243E-011	1	0.000000E+000
1	186.54440800	1.482243E-011	1.532427E-012	0	0.000000E+000
1	186.54443400	1.532427E-012	1.482243E-011	1	0.000000E+000
1	186.54451902	1.482243E-011	1.532427E-012	0	0.000000E+000
1	186.54509176	1.532427E-012	1.482243E-011	1	0.000000E+000
1	186.54543165	1.482243E-011	1.532427E-012	0	0.000000E+000
1	186.54609917	1.532427E-012	1.482243E-011	1	0.000000E+000
1	186.54677938	1.482243E-011	1.532427E-012	0	0.000000E+000
1	186.54748894	1.532427E-012	1.482243E-011	1	0.000000E+000
1	186.54761872	1.482243E-011	1.532427E-012	0	0.000000E+000
1	186.54914420	1.532427E-012	1.482243E-011	1	0.000000E+000
1	186.54977065	1.482243E-011	1.532427E-012	0	0.000000E+000
1	186.54977421	1.532427E-012	1.482243E-011	1	0.000000E+000
1	186.54999035	1.482243E-011	1.532427E-012	0	0.000000E+000
1	186.55111202	1.532427E-012	1.482243E-011	1	0.000000E+000
1	186.55214026	1.482243E-011	1.532427E-012	0	0.000000E+000
1	186.55286271	1.532427E-012	1.482243E-011	1	0.000000E+000
1	186.55342729	1.482243E-011	1.532427E-012	0	0.000000E+000
1	186.55343980	1.532427E-012	1.482243E-011	1	0.000000E+000
1	186.55366522	1.482243E-011	1.532427E-012	0	0.000000E+000
1	186.55445606	1.532427E-012	1.482243E-011	1	0.000000E+000
1	186.55526026	1.482243E-011	1.532427E-012	0	0.000000E+000
1	186.55862365	1.532427E-012	1.482243E-011	1	0.000000E+000
1	186.55869949	1.482243E-011	1.532427E-012	0	0.000000E+000
1	186.55872776	1.532427E-012	1.482243E-011	1	0.000000E+000
1	186.55881405	1.482243E-011	1.532427E-012	0	0.000000E+000
1	186.56035583	1.532427E-012	1.482243E-011	1	0.000000E+000
1	186.56053716	1.482243E-011	1.532427E-012	0	0.000000E+000
1	186.56261897	1.532427E-012	1.482243E-011	1	0.000000E+000
1	186.56288689	1.482243E-011	1.532427E-012	0	0.000000E+000
1	186.56291558	1.532427E-012	1.482243E-011	1	0.000000E+000
1	186.56325615	1.482243E-011	1.532427E-012	0	0.000000E+000
1	186.56337073	1.532427E-012	1.482243E-011	1	0.000000E+000
1	186.56364824	1.482243E-011	1.532427E-012	0	0.000000E+000
1	186.56442125	1.532427E-012	1.482243E-011	1	0.000000E+000
1	186.56452499	1.482243E-011	1.532427E-012	0	0.000000E+000
1	186.56578584	1.532427E-012	1.482243E-011	1	0.000000E+000
1	186.56602184	1.482243E-011	1.532427E-012	0	0.000000E+000
1	186.56605175	1.532427E-012	1.482243E-011	1	0.000000E+000
1	186.56607334	1.482243E-011	1.532427E-012	0	0.000000E+000
1	186.56625261	1.532427E-012	1.482243E-011	1	0.000000E+000
1	186.56679720	1.482243E-011	1.532427E-012	0	0.000000E+000
1	186.56681498	1.532427E-012	1.482243E-011	1	0.000000E+000
1	186.56791592	1.482243E-011	1.532427E-012	0	0.000000E+000
1	186.56879078	1.532427E-012	1.482243E-011	1	0.000000E+000
1	186.56889163	1.482243E-011	1.532427E-012	0	0.000000E+000
1	186.56892600	1.532427E-012	1.482243E-011	1	0.000000E+000
1	186.56955076	1.482243E-011	1.532427E-012	0	0.000000E+000
1	186.56958419	1.532427E-012	1.482243E-011	1	0.000000E+000
1	186.56984152	1.482243E-011	1.532427E-012	0	0.000000E+000
1	186.56986654	1.532427E-012	1.482243E-011	1	0.000000E+000
1	186.56994097	1.482243E-011	1.532427E-012	0	0.000000E+000
1	186.56999388	1.532427E-012	1.482243E-011	1	0.000000E+000
1	186.57001657	1.482243E-011	1.532427E-012	0	0.000000E+000
1	186.57066298	1.532427E-012	1.482243E-011	1	0.000000E+000
1	186.57110024	1.482243E-011	1.532427E-012	0	0.000000E+000
1	186.57113985	1.532427E-012	1.482243E-011	1	0.000000E+000
1	186.57138494	1.482243E-011	1.532427E-012	0	0.000000E+000
1	186.57139343	1.532427E-012	1.482243E-011	1	0.000000E+000
1	186.57145625	1.482243E-011	1.532427E-012	0	0.000000E+000
1	186.57222058	1.532427E-012	1.482243E-011	1	0.000000E+000
1	186.57252369	1.482243E-011	1.532427E-012	0	0.000000E+000
1	186.57252660	1.532427E-012	1.482243E-011	1	0.000000E+000
1	186.57288154	1.482243E-011	1.532427E-012	0	0.000000E+000
1	186.57289050	1.532427E-012	1.482243E-011	1	0.000000E+000
1	186.57293812	1.482243E-011	1.532427E-012	0	0.000000E+000
1	186.57387109	1.532427E-012	1.482243E-011	1	0.000000E+000
1	186.57404280	1.482243E-011	1.532427E-012	0	0.000000E+000
1	186.57405849	1.532427E-012	1.482243E-011	1	0.000000E+000
1	186.57418800	1.482243E-011	1.532427E-012	0	0.000000E+000
1	186.57422485	1.532427E-012	1.482243E-011	1	0.000000E+000
1	186.57447685	1.482243E-011	1.532427E-012	0	0.000000E+000
1	186.57591603	1.532427E-012	1.482243E-011	1	0.000000E+000
1	186.57666315	1.482243E-011	1.532427E-012	0	0.000000E+000
1	186.57746195	1.532427E-012	1.482243E-011	1	0.000000E+000
1	186.57770347	1.482243E-011	1.532427E-012	0	0.000000E+000
1	186.57999688	1.532427E-012	1.482243E-011	1	0.000000E+000
1	186.58010624	1.482243E-011	1.532427E-012	0	0.000000E+000
1	186.58110453	1.532427E-012	1.482243E-011	1	0.000000E+000
1	186.58158863	1.482243E-011	1.532427E-012	0	0.000000E+000
1	186.58193569	1.532427E-012	1.482243E-011	1	0.000000E+000
1	186.58349153	1.482243E-011	1.532427E-012	0	0.000000E+000
1	186.58397048	1.532427E-012	1.482243E-011	1	0.000000E+000
1	186.58402857	1.482243E-011	1.532427E-012	0	0.000000E+000
1	186.58463115	1.532427E-012	1.482243E-011	1	0.000000E+000
1	186.58470461	1.482243E-011	1.532427E-012	0	0.000000E+000
1	186.58475219	1.532427E-012	1.482243E-011	1	0.000000E+000
1	186.58568345	1.482243E-011	1.532427E-012	0	0.000000E+000
1	186.59559463	1.532427E-012	1.482243E-011	1	0.000000E+000
1	186.59562451	1.482243E-011	1.532427E-012	0	0.000000E+000
1	186.59669016	1.532427E-012	1.482243E-011	1	0.000000E+000
1	186.59681143	1.482243E-011	1.532427E-012	0	0.000000E+000
1	186.59682871	1.532427E-012	1.482243E-011	1	0.000000E+000
1	186.59697971	1.482243E-011	1.532427E-012	0	0.000000E+000
1	186.59767444	1.532427E-012	1.482243E-011	1	0.000000E+000
1	186.59786031	1.482243E-011	1.532427E-012	0	0.000000E+000
1	186.59805906	1.532427E-012	1.482243E-011	1	0.000000E+000
1	186.59812896	1.482243E-011	1.532427E-012	0	0.000000E+000
1	186.59831886	1.532427E-012	1.482243E-011	1	0.000000E+000
1	186.59902659	1.482243E-011	1.532427E-012	0	0.000000E+000
1	186.60017364	1.532427E-012	1.482243E-011	1	0.000000E+000
1	186.60049965	1.482243E-011	1.532427E-012	0	0.000000E+000
1	186.60334370	1.532427E-012	1.482243E-011	1	0.000000E+000
1	186.60439420	1.482243E-011	1.532427E-012	0	0.000000E+000
1	186.60778174	1.532427E-012	1.482243E-011	1	0.000000E+000
1	186.60851798	1.482243E-011	1.532427E-012	0	0.000000E+000
1	186.60853770	1.532427E-012	1.482243E-011	1	0.000000E+000
1	186.60856892	1.482243E-011	1.532427E-012	0	0.000000E+000
1	186.60978635	1.532427E-012	1.482243E-011	1	0.000000E+000
1	186.60983666	1.482243E-011	1.532427E-012	0	0.000000E+000
1	186.61020591	1.532427E-012	1.482243E-011	1	0.000000E+000
1	186.61061107	1.482243E-011	1.532427E-012	0	0.000000E+000
1	186.61096047	1.532427E-012	1.482243E-011	1	0.000000E+000
1	186.61114779	1.482243E-011	1.532427E-012	0	0.000000E+000
1	186.61120222	1.532427E-012	1.482243E-011	1	0.000000E+000
1	186.61139848	1.482243E-011	1.532427E-012	0	0.000000E+000
1	186.61141798	1.532427E-012	1.482243E-011	1	0.000000E+000
1	186.61143557	1.482243E-011	1.532427E-012	0	0.000000E+000
1	186.61146457	1.532427E-012	1.482243E-011	1	0.000000E+000
1	186.61190555	1.482243E-011	1.532427E-012	0	0.000000E+000
1	186.61223302	1.532427E-012	1.482243E-011	1	0.000000E+000
1	186.61249189	1.482243E-011	1.532427E-012	0	0.000000E+000
1	186.61309056	1.532427E-012	1.482243E-011	1	0.000000E+000
1	186.61316693	1.482243E-011	1.532427E-012	0	0.000000E+000
1	186.61318295	1.532427E-012	1.482243E-011	1	0.000000E+000
1	186.61339744	1.482243E-011	1.532427E-012	0	0.000000E+000
1	186.61342518	1.532427E-012	1.482243E-011	1	0.000000E+000
1	186.61363914	1.482243E-011	1.532427E-012	0	0.000000E+000
1	186.61369700	1.532427E-012	1.482243E-011	1	0.000000E+000
1	186.61517704	1.482243E-011	1.532427E-012	0	0.000000E+000
1	186.61522776	1.532427E-012	1.482243E-011	1	0.000000E+000
1	186.61534510	1.482243E-011	1.532427E-012	0	0.000000E+000
1	186.61570616	1.532427E-012	1.482243E-011	1	0.000000E+000
1	186.61572191	1.482243E-011	1.532427E-012	0	0.000000E+000
1	186.61857186	1.532427E-012	1.482243E-011	1	0.000000E+000
1	186.61858956	1.482243E-011	1.532427E-012	0	0.000000E+000
1	186.62022387	1.532427E-012	1.482243E-011	1	0.000000E+000
1	186.62083968	1.482243E-011	1.532427E-012	0	0.000000E+000
1	186.62086833	1.532427E-012	1.482243E-011	1	0.000000E+000
1	186.62124120	1.482243E-011	1.532427E-012	0	0.000000E+000
1	186.62252192	1.532427E-012	1.482243E-011	1	0.000000E+000
1	186.62269855	1.482243E-011	1.532427E-012	0	0.000000E+000
1	186.62270444	1.532427E-012	1.482243E-011	1	0.000000E+000
1	186.62288476	1.482243E-011	1.532427E-012	0	0.000000E+000
1	186.62308137	1.532427E-012	1.482243E-011	1	0.000000E+000
1	186.62347610	1.482243E-011	1.532427E-012	0	0.000000E+000
1	186.62430251	1.532427E-012	1.482243E-011	1	0.000000E+000
1	186.62459983	1.482243E-011	1.532427E-012	0	0.000000E+000
1	186.62519768	1.532427E-012	1.482243E-011	1	0.000000E+000
1	186.62525981	1.482243E-011	1.532427E-012	0	0.000000E+000
1	186.62561137	1.532427E-012	1.482243E-011	1	0.000000E+000
1	186.62592781	1.482243E-011	1.532427E-012	0	0.000000E+000
1	186.62708209	1.532427E-012	1.482243E-011	1	0.000000E+000
1	186.62715803	1.482243E-011	1.532427E-012	0	0.000000E+000
1	186.62751301	1.532427E-012	1.482243E-011	1	0.000000E+000
1	186.62886461	1.482243E-011	1.532427E-012	0	0.000000E+000
1	186.63002900	1.532427E-012	1.482243E-011	1	0.000000E+000
1	186.63064134	1.482243E-011	1.532427E-012	0	0.000000E+000
1	186.63179661	1.532427E-012	1.482243E-011	1	0.000000E+000
1	186.63227601	1.482243E-011	1.532427E-012	0	0.000000E+000
1	186.63253971	1.532427E-012	1.482243E-011	1	0.000000E+000
1	186.63300036	1.482243E-011	1.532427E-012	0	0.000000E+000
1	186.63303524	1.532427E-012	1.482243E-011	1	0.000000E+000
1	186.63379933	1.482243E-011	1.532427E-012	0	0.000000E+000
[truncated: 242,727 more chars]
