# Supplementary material for: Ancestral acetylcholine receptor β-subunit forms homopentamers that prime before opening spontaneously
Source: eLife. 2022 Jul 4;11:e76504. doi: 10.7554/eLife.76504 (PMC9365395; doi:10.7554/eLife.76504)
Supplement: Figure 4—figure supplement 2—source data 1. — Detected single-channel event durations for 2-[(2,6-dimethylphenyl)amino]-N,N,N-trimethyl-2-oxoethaniminium chloride (QX-222) block of the human adult muscle-type acetylcholine receptor. Recordings were in the presence of either 10 µM or 30 µM acetylcholine, and increasing concentrations of QX-222 (QX222; 10 µM, 30 µM, 60 µM, and 100 µM). Compressed file includes 30 TAC 4.3.3 event files (*.evt format) of the single-channel detections for three recordings for each condition (fileA, fileB, and fileC in each case) included in the kinetic analysis, as well as the associated R scripts (*.txt format) for defining and sorting bursts. [file elife-76504-fig4-figsupp2-data1.zip › F4S1-SD2/Source Data - Figure 4-figure supplement 2/Figure 4-figure supplement 2_WTMuscle30uMACh_10uMQX222_fileC.evt]

5
File
Acquire	C:\Users\daCostaLab\Desktop\WT-QX222 Dose Response\30A10Q\a3-20-07-14-WTMuscle-BRBS-PA30Q10OOPS-120mV-9.acquire	0	
Sweeps
1	194.169843	0.000000	0.103137	0.0000000E+000	0.0000000E+000	
Segments
1	196	0.000000	0.103137	0.670273	0.829775	1.186172	1.304643	1.537253	1.828206	2.016034	2.196187	2.214899	2.455102	2.546764	2.653720	2.733768	2.854486	4.446717	4.616042	6.468835	6.576794	8.395410	8.512378	8.728649	8.845238	9.537609	9.663069	9.896729	10.098345	10.297749	10.398601	10.406899	10.458431	10.662531	10.966512	11.430982	11.557318	11.695904	11.860932	11.944084	12.191756	12.709957	13.422005	14.394140	14.591164	15.224043	15.616792	16.166850	16.267441	16.382898	16.590157	16.895203	17.054528	23.096949	23.383551	29.097683	29.474570	34.339011	34.614369	35.017938	35.193417	35.430610	35.548416	35.996667	37.203966	38.735248	38.837869	38.849523	38.943551	40.753675	41.080961	42.285517	42.396231	45.664595	46.059197	46.403510	46.635850	47.072742	47.277135	47.422763	47.883129	47.893491	48.110152	48.249215	48.684395	48.767439	49.026708	49.073139	49.137723	49.139720	49.715175	50.209311	50.406963	50.923639	51.092232	51.341249	52.481486	52.576648	52.853761	53.081199	53.248767	53.267443	54.034900	54.880139	55.465085	59.170252	59.291877	59.927423	60.144833	60.226823	60.388097	60.410867	60.496701	60.541939	60.670326	60.737389	61.061370	61.184034	62.107688	62.523271	62.809693	63.421093	63.574719	63.675268	63.866778	64.633458	64.735995	66.272805	66.551619	66.631483	66.759432	67.461557	67.621191	67.845579	68.010702	68.835006	69.494142	69.560897	69.687777	69.784483	69.911737	70.256040	70.443517	70.525617	70.751728	70.927315	71.202402	71.224307	71.402062	71.500268	72.608338	72.666099	72.797998	73.096901	73.482994	73.907744	74.270524	74.318658	74.844492	75.599334	75.841149	75.935832	76.201042	76.323590	77.233494	77.309115	77.631961	77.760802	78.000521	78.393879	78.592929	78.934730	79.300598	79.350771	79.516654	80.190866	80.435313	81.057260	81.355900	84.035186	84.693913	85.052062	85.219068	85.376012	85.562678	85.613034	85.713865	85.773299	85.958524	85.969907	86.327082	86.363123	86.466214	86.517924	86.721666	86.756339	86.831863	87.800720	88.168369	88.198131	88.811404	89.867396	90.439512	90.602787	90.830980	91.244439	91.549836	91.606003	92.073201	92.130291	92.293356	92.326899	92.698290	92.891912	93.277090	93.309939	93.619557	94.281844	94.409613	94.431513	95.856822	95.865843	96.422074	96.551710	96.702281	97.153794	98.557947	98.712896	98.853362	99.140360	99.517246	101.372409	102.021953	103.074807	103.380497	103.664275	103.975606	104.535919	104.711155	105.044127	105.324890	107.186132	107.392856	107.478866	107.618686	111.543771	111.882998	111.936828	112.183026	112.525062	112.809560	112.940276	113.291048	116.061332	116.207732	116.678856	117.345629	117.712635	118.081219	118.481715	118.958551	119.655010	120.413488	120.441843	120.582793	121.962253	122.142652	122.374335	122.737098	122.801139	122.989408	122.997747	123.242136	123.778614	124.841982	125.326155	125.426253	126.809441	127.031483	128.919055	129.554575	131.127561	131.338124	131.386355	131.580291	131.999535	132.513949	133.008670	133.232932	133.441336	133.970811	134.034730	134.184287	134.261842	134.625115	134.673525	134.804810	134.953746	135.248770	135.337693	135.613086	135.782500	136.236696	138.041966	138.805924	139.101967	139.229478	139.250675	139.400192	140.054466	140.281607	140.299251	140.502588	140.561395	140.814420	141.635894	141.898142	142.120016	142.408394	143.294620	143.466805	143.546144	143.960376	143.969267	144.282201	145.561773	145.845968	146.106880	146.504069	146.827623	147.387630	147.686343	148.132411	148.409953	148.570139	148.622323	148.751087	149.310429	150.087175	150.744039	150.903037	151.431995	151.879528	155.533337	155.971699	160.677490	160.839448	162.416680	162.563379	165.147775	165.359454	166.477523	166.838612	166.935714	167.156401	167.465111	167.689860	167.978824	168.380898	170.788011	171.211043	171.232243	171.388840	171.670712	171.992171	172.241249	172.780845	172.805107	172.976049	173.001882	173.263199	173.428129	173.890739	176.438969	176.605757	177.101699	177.237238	177.681295	177.935333	185.438114	185.772751	185.781235	185.880291	185.948193	186.292643	186.353587	187.251057	190.221191	190.482163	193.199161	193.567182	193.942651	194.169843	
Events
1	2.23560928	9.764730E-012	2.308473E-011	1	0.000000E+000
1	2.23569694	2.308473E-011	9.764730E-012	0	0.000000E+000
1	2.23573295	9.764730E-012	2.308473E-011	1	0.000000E+000
1	2.23603598	2.308473E-011	9.764730E-012	0	0.000000E+000
1	2.23757452	9.764730E-012	2.308473E-011	1	0.000000E+000
1	2.23764479	2.308473E-011	9.764730E-012	0	0.000000E+000
1	2.23769330	9.764730E-012	2.308473E-011	1	0.000000E+000
1	2.23821244	2.308473E-011	9.764730E-012	0	0.000000E+000
1	2.23822931	9.764730E-012	2.308473E-011	1	0.000000E+000
1	2.23904437	2.308473E-011	9.764730E-012	0	0.000000E+000
1	2.24047833	9.764730E-012	2.308473E-011	1	0.000000E+000
1	2.24116655	2.308473E-011	9.764730E-012	0	0.000000E+000
1	2.24241085	9.764730E-012	2.308473E-011	1	0.000000E+000
1	2.24257573	2.308473E-011	9.764730E-012	0	0.000000E+000
1	2.24274763	9.764730E-012	2.308473E-011	1	0.000000E+000
1	2.24303743	2.308473E-011	9.764730E-012	0	0.000000E+000
1	2.24305596	9.764730E-012	2.308473E-011	1	0.000000E+000
1	2.24325150	2.308473E-011	9.764730E-012	0	0.000000E+000
1	2.24338858	9.764730E-012	2.308473E-011	1	0.000000E+000
1	2.24447202	2.308473E-011	9.764730E-012	0	0.000000E+000
1	2.24469878	9.764730E-012	2.308473E-011	1	0.000000E+000
1	2.24519692	2.308473E-011	9.764730E-012	0	0.000000E+000
1	2.24523388	9.764730E-012	2.308473E-011	1	0.000000E+000
1	2.24526729	2.308473E-011	9.764730E-012	0	0.000000E+000
1	2.24550633	9.764730E-012	2.308473E-011	1	0.000000E+000
1	2.24570998	2.308473E-011	9.764730E-012	0	0.000000E+000
1	2.24649922	9.764730E-012	2.308473E-011	1	0.000000E+000
1	2.24658106	2.308473E-011	9.764730E-012	0	0.000000E+000
1	2.24766766	9.764730E-012	2.308473E-011	1	0.000000E+000
1	2.24813401	2.308473E-011	9.764730E-012	0	0.000000E+000
1	2.24817668	9.764730E-012	2.308473E-011	1	0.000000E+000
1	2.24955689	2.308473E-011	9.764730E-012	0	0.000000E+000
1	2.24962319	9.764730E-012	2.308473E-011	1	0.000000E+000
1	2.24992870	2.308473E-011	9.764730E-012	0	0.000000E+000
1	2.24995301	9.764730E-012	2.308473E-011	1	0.000000E+000
1	2.25018185	2.308473E-011	9.764730E-012	0	0.000000E+000
1	2.25019433	9.764730E-012	2.308473E-011	1	0.000000E+000
1	2.25030239	2.308473E-011	9.764730E-012	0	0.000000E+000
1	2.25138659	9.764730E-012	2.308473E-011	1	0.000000E+000
1	2.25179958	2.308473E-011	9.764730E-012	0	0.000000E+000
1	2.25218082	9.764730E-012	2.308473E-011	1	0.000000E+000
1	2.25220071	2.308473E-011	9.764730E-012	0	0.000000E+000
1	2.25225365	9.764730E-012	2.308473E-011	1	0.000000E+000
1	2.25227439	2.308473E-011	9.764730E-012	0	0.000000E+000
1	2.25229667	9.764730E-012	2.308473E-011	1	0.000000E+000
1	2.25317639	2.308473E-011	9.764730E-012	0	0.000000E+000
1	2.25411761	9.764730E-012	2.308473E-011	1	0.000000E+000
1	2.25413609	2.308473E-011	9.764730E-012	0	0.000000E+000
1	2.25439041	9.764730E-012	2.308473E-011	1	0.000000E+000
1	2.25453460	2.308473E-011	9.764730E-012	0	0.000000E+000
1	2.25493665	9.764730E-012	2.308473E-011	1	0.000000E+000
1	2.25513108	2.308473E-011	9.764730E-012	0	0.000000E+000
1	2.25557292	9.764730E-012	2.308473E-011	1	0.000000E+000
1	2.25559380	2.308473E-011	9.764730E-012	0	0.000000E+000
1	2.25676951	9.764730E-012	2.308473E-011	1	0.000000E+000
1	2.25717283	2.308473E-011	9.764730E-012	0	0.000000E+000
1	2.25934287	9.764730E-012	2.308473E-011	1	0.000000E+000
1	2.25941440	2.308473E-011	9.764730E-012	0	0.000000E+000
1	2.26020271	9.764730E-012	2.308473E-011	1	0.000000E+000
1	2.26093228	2.308473E-011	9.764730E-012	0	0.000000E+000
1	2.26095989	9.764730E-012	2.308473E-011	1	0.000000E+000
1	2.26119742	2.308473E-011	9.764730E-012	0	0.000000E+000
1	2.26121947	9.764730E-012	2.308473E-011	1	0.000000E+000
1	2.26138035	2.308473E-011	9.764730E-012	0	0.000000E+000
1	2.26140436	9.764730E-012	2.308473E-011	1	0.000000E+000
1	2.26158822	2.308473E-011	9.764730E-012	0	0.000000E+000
1	2.26162325	9.764730E-012	2.308473E-011	1	0.000000E+000
1	2.26187223	2.308473E-011	9.764730E-012	0	0.000000E+000
1	2.26190018	9.764730E-012	2.308473E-011	1	0.000000E+000
1	2.26206824	2.308473E-011	9.764730E-012	0	0.000000E+000
1	2.26234983	9.764730E-012	2.308473E-011	1	0.000000E+000
1	2.26253680	2.308473E-011	9.764730E-012	0	0.000000E+000
1	2.26266066	9.764730E-012	2.308473E-011	1	0.000000E+000
1	2.26305047	2.308473E-011	9.764730E-012	0	0.000000E+000
1	2.26309097	9.764730E-012	2.308473E-011	1	0.000000E+000
1	2.26390881	2.308473E-011	9.764730E-012	0	0.000000E+000
1	2.26392557	9.764730E-012	2.308473E-011	1	0.000000E+000
1	2.26410002	2.308473E-011	9.764730E-012	0	0.000000E+000
1	2.26435223	9.764730E-012	2.308473E-011	1	0.000000E+000
1	2.26466673	2.308473E-011	9.764730E-012	0	0.000000E+000
1	2.26576582	9.764730E-012	2.308473E-011	1	0.000000E+000
1	2.26581266	2.308473E-011	9.764730E-012	0	0.000000E+000
1	2.26582874	9.764730E-012	2.308473E-011	1	0.000000E+000
1	2.26616575	2.308473E-011	9.764730E-012	0	0.000000E+000
1	2.26707121	9.764730E-012	2.308473E-011	1	0.000000E+000
1	2.26752063	2.308473E-011	9.764730E-012	0	0.000000E+000
1	2.26753507	9.764730E-012	2.308473E-011	1	0.000000E+000
1	2.26797967	2.308473E-011	9.764730E-012	0	0.000000E+000
1	2.26803584	9.764730E-012	2.308473E-011	1	0.000000E+000
1	2.26836293	2.308473E-011	9.764730E-012	0	0.000000E+000
1	2.26873235	9.764730E-012	2.308473E-011	1	0.000000E+000
1	2.26880278	2.308473E-011	9.764730E-012	0	0.000000E+000
1	2.26913185	9.764730E-012	2.308473E-011	1	0.000000E+000
1	2.26957219	2.308473E-011	9.764730E-012	0	0.000000E+000
1	2.27021850	9.764730E-012	2.308473E-011	1	0.000000E+000
1	2.27057999	2.308473E-011	9.764730E-012	0	0.000000E+000
1	2.27368237	9.764730E-012	2.308473E-011	1	0.000000E+000
1	2.27375031	2.308473E-011	9.764730E-012	0	0.000000E+000
1	2.27378104	9.764730E-012	2.308473E-011	1	0.000000E+000
1	2.27387026	2.308473E-011	9.764730E-012	0	0.000000E+000
1	2.27388752	9.764730E-012	2.308473E-011	1	0.000000E+000
1	2.27407942	2.308473E-011	9.764730E-012	0	0.000000E+000
1	2.27645859	9.764730E-012	2.308473E-011	1	0.000000E+000
1	2.27660912	2.308473E-011	9.764730E-012	0	0.000000E+000
1	2.27763365	9.764730E-012	2.308473E-011	1	0.000000E+000
1	2.27813009	2.308473E-011	9.764730E-012	0	0.000000E+000
1	2.28035566	9.764730E-012	2.308473E-011	1	0.000000E+000
1	2.28038931	2.308473E-011	9.764730E-012	0	0.000000E+000
1	2.28057783	9.764730E-012	2.308473E-011	1	0.000000E+000
1	2.28060505	2.308473E-011	9.764730E-012	0	0.000000E+000
1	2.28065943	9.764730E-012	2.308473E-011	1	0.000000E+000
1	2.28069679	2.308473E-011	9.764730E-012	0	0.000000E+000
1	2.28105845	9.764730E-012	2.308473E-011	1	0.000000E+000
1	2.28128763	2.308473E-011	9.764730E-012	0	0.000000E+000
1	2.28182936	9.764730E-012	2.308473E-011	1	0.000000E+000
1	2.28215683	2.308473E-011	9.764730E-012	0	0.000000E+000
1	2.28267516	9.764730E-012	2.308473E-011	1	0.000000E+000
1	2.28272792	2.308473E-011	9.764730E-012	0	0.000000E+000
1	2.28361222	9.764730E-012	2.308473E-011	1	0.000000E+000
1	2.28380103	2.308473E-011	9.764730E-012	0	0.000000E+000
1	2.28385054	9.764730E-012	2.308473E-011	1	0.000000E+000
1	2.28434627	2.308473E-011	9.764730E-012	0	0.000000E+000
1	2.28447787	9.764730E-012	2.308473E-011	1	0.000000E+000
1	2.28466705	2.308473E-011	9.764730E-012	0	0.000000E+000
1	2.28561949	9.764730E-012	2.308473E-011	1	0.000000E+000
1	2.28662217	2.308473E-011	9.764730E-012	0	0.000000E+000
1	2.28694711	9.764730E-012	2.308473E-011	1	0.000000E+000
1	2.28708175	2.308473E-011	9.764730E-012	0	0.000000E+000
1	2.28769017	9.764730E-012	2.308473E-011	1	0.000000E+000
1	2.28821742	2.308473E-011	9.764730E-012	0	0.000000E+000
1	2.28960559	9.764730E-012	2.308473E-011	1	0.000000E+000
1	2.29108471	2.308473E-011	9.764730E-012	0	0.000000E+000
1	2.29130471	9.764730E-012	2.308473E-011	1	0.000000E+000
1	2.29180642	2.308473E-011	9.764730E-012	0	0.000000E+000
1	2.29183470	9.764730E-012	2.308473E-011	1	0.000000E+000
1	2.29236602	2.308473E-011	9.764730E-012	0	0.000000E+000
1	2.29275979	9.764730E-012	2.308473E-011	1	0.000000E+000
1	2.29290127	2.308473E-011	9.764730E-012	0	0.000000E+000
1	2.29291745	9.764730E-012	2.308473E-011	1	0.000000E+000
1	2.29304305	2.308473E-011	9.764730E-012	0	0.000000E+000
1	2.29334525	9.764730E-012	2.308473E-011	1	0.000000E+000
1	2.29352777	2.308473E-011	9.764730E-012	0	0.000000E+000
1	2.29354972	9.764730E-012	2.308473E-011	1	0.000000E+000
1	2.29361472	2.308473E-011	9.764730E-012	0	0.000000E+000
1	2.29382320	9.764730E-012	2.308473E-011	1	0.000000E+000
1	2.29399824	2.308473E-011	9.764730E-012	0	0.000000E+000
1	2.29402156	9.764730E-012	2.308473E-011	1	0.000000E+000
1	2.29414190	2.308473E-011	9.764730E-012	0	0.000000E+000
1	2.29415063	9.764730E-012	2.308473E-011	1	0.000000E+000
1	2.29418479	2.308473E-011	9.764730E-012	0	0.000000E+000
1	2.29562032	9.764730E-012	2.308473E-011	1	0.000000E+000
1	2.29603510	2.308473E-011	9.764730E-012	0	0.000000E+000
1	2.29722989	9.764730E-012	2.308473E-011	1	0.000000E+000
1	2.29741177	2.308473E-011	9.764730E-012	0	0.000000E+000
1	2.33702970	9.764730E-012	2.308473E-011	1	0.000000E+000
1	2.33752221	2.308473E-011	9.764730E-012	0	0.000000E+000
1	2.33795202	9.764730E-012	2.308473E-011	1	0.000000E+000
1	2.33838016	2.308473E-011	9.764730E-012	0	0.000000E+000
1	2.33841397	9.764730E-012	2.308473E-011	1	0.000000E+000
1	2.33863480	2.308473E-011	9.764730E-012	0	0.000000E+000
1	2.33963240	9.764730E-012	2.308473E-011	1	0.000000E+000
1	2.34003782	2.308473E-011	9.764730E-012	0	0.000000E+000
1	2.34024642	9.764730E-012	2.308473E-011	1	0.000000E+000
1	2.34053931	2.308473E-011	9.764730E-012	0	0.000000E+000
1	2.34098909	9.764730E-012	2.308473E-011	1	0.000000E+000
1	2.34112849	2.308473E-011	9.764730E-012	0	0.000000E+000
1	2.34114622	9.764730E-012	2.308473E-011	1	0.000000E+000
1	2.34228351	2.308473E-011	9.764730E-012	0	0.000000E+000
1	2.34622456	9.764730E-012	2.308473E-011	1	0.000000E+000
1	2.34748725	2.308473E-011	9.764730E-012	0	0.000000E+000
1	2.34752077	9.764730E-012	2.308473E-011	1	0.000000E+000
1	2.34764705	2.308473E-011	9.764730E-012	0	0.000000E+000
1	2.34774122	9.764730E-012	2.308473E-011	1	0.000000E+000
1	2.34835304	2.308473E-011	9.764730E-012	0	0.000000E+000
1	2.34836021	9.764730E-012	2.308473E-011	1	0.000000E+000
1	2.34867248	2.308473E-011	9.764730E-012	0	0.000000E+000
1	2.34867825	9.764730E-012	2.308473E-011	1	0.000000E+000
1	2.34952142	2.308473E-011	9.764730E-012	0	0.000000E+000
1	2.34997179	9.764730E-012	2.308473E-011	1	0.000000E+000
1	2.35017799	2.308473E-011	9.764730E-012	0	0.000000E+000
1	2.35141336	9.764730E-012	2.308473E-011	1	0.000000E+000
1	2.35164244	2.308473E-011	9.764730E-012	0	0.000000E+000
1	2.35166679	9.764730E-012	2.308473E-011	1	0.000000E+000
1	2.35194421	2.308473E-011	9.764730E-012	0	0.000000E+000
1	2.35228300	9.764730E-012	2.308473E-011	1	0.000000E+000
1	2.35245952	2.308473E-011	9.764730E-012	0	0.000000E+000
1	2.35360980	9.764730E-012	2.308473E-011	1	0.000000E+000
1	2.35376806	2.308473E-011	9.764730E-012	0	0.000000E+000
1	2.35390458	9.764730E-012	2.308473E-011	1	0.000000E+000
1	2.35431529	2.308473E-011	9.764730E-012	0	0.000000E+000
1	2.35453982	9.764730E-012	2.308473E-011	1	0.000000E+000
1	2.35526451	2.308473E-011	9.764730E-012	0	0.000000E+000
1	2.35984080	9.764730E-012	2.308473E-011	1	0.000000E+000
1	2.36020267	2.308473E-011	9.764730E-012	0	0.000000E+000
1	2.36022865	9.764730E-012	2.308473E-011	1	0.000000E+000
1	2.36035733	2.308473E-011	9.764730E-012	0	0.000000E+000
1	2.36036324	9.764730E-012	2.308473E-011	1	0.000000E+000
1	2.36084963	2.308473E-011	9.764730E-012	0	0.000000E+000
1	2.36125436	9.764730E-012	2.308473E-011	1	0.000000E+000
1	2.36166218	2.308473E-011	9.764730E-012	0	0.000000E+000
1	2.36190145	9.764730E-012	2.308473E-011	1	0.000000E+000
1	2.36194343	2.308473E-011	9.764730E-012	0	0.000000E+000
1	2.36221820	9.764730E-012	2.308473E-011	1	0.000000E+000
1	2.36299979	2.308473E-011	9.764730E-012	0	0.000000E+000
1	2.36304352	9.764730E-012	2.308473E-011	1	0.000000E+000
1	2.36320620	2.308473E-011	9.764730E-012	0	0.000000E+000
1	2.36389522	9.764730E-012	2.308473E-011	1	0.000000E+000
1	2.36397274	2.308473E-011	9.764730E-012	0	0.000000E+000
1	2.36410044	9.764730E-012	2.308473E-011	1	0.000000E+000
1	2.36418662	2.308473E-011	9.764730E-012	0	0.000000E+000
1	2.36423236	9.764730E-012	2.308473E-011	1	0.000000E+000
1	2.36436319	2.308473E-011	9.764730E-012	0	0.000000E+000
1	2.36467990	9.764730E-012	2.308473E-011	1	0.000000E+000
1	2.36475384	2.308473E-011	9.764730E-012	0	0.000000E+000
1	2.36490429	9.764730E-012	2.308473E-011	1	0.000000E+000
1	2.36492692	2.308473E-011	9.764730E-012	0	0.000000E+000
1	2.36495557	9.764730E-012	2.308473E-011	1	0.000000E+000
1	2.36545763	2.308473E-011	9.764730E-012	0	0.000000E+000
1	2.36548613	9.764730E-012	2.308473E-011	1	0.000000E+000
1	2.36560725	2.308473E-011	9.764730E-012	0	0.000000E+000
1	2.36578109	9.764730E-012	2.308473E-011	1	0.000000E+000
1	2.36621980	2.308473E-011	9.764730E-012	0	0.000000E+000
1	2.36655394	9.764730E-012	2.308473E-011	1	0.000000E+000
1	2.36691571	2.308473E-011	9.764730E-012	0	0.000000E+000
1	2.36697666	9.764730E-012	2.308473E-011	1	0.000000E+000
1	2.36731060	2.308473E-011	9.764730E-012	0	0.000000E+000
1	2.36731332	9.764730E-012	2.308473E-011	1	0.000000E+000
1	2.36743078	2.308473E-011	9.764730E-012	0	0.000000E+000
1	2.36745513	9.764730E-012	2.308473E-011	1	0.000000E+000
1	2.36783655	2.308473E-011	9.764730E-012	0	0.000000E+000
1	2.36854771	9.764730E-012	2.308473E-011	1	0.000000E+000
1	2.36856773	2.308473E-011	9.764730E-012	0	0.000000E+000
1	2.37020387	9.764730E-012	2.308473E-011	1	0.000000E+000
1	2.37044521	2.308473E-011	9.764730E-012	0	0.000000E+000
1	2.37046442	9.764730E-012	2.308473E-011	1	0.000000E+000
1	2.37073128	2.308473E-011	9.764730E-012	0	0.000000E+000
1	2.37096729	9.764730E-012	2.308473E-011	1	0.000000E+000
1	2.37164798	2.308473E-011	9.764730E-012	0	0.000000E+000
1	2.37183881	9.764730E-012	2.308473E-011	1	0.000000E+000
1	2.37191167	2.308473E-011	9.764730E-012	0	0.000000E+000
1	2.37192277	9.764730E-012	2.308473E-011	1	0.000000E+000
1	2.37224149	2.308473E-011	9.764730E-012	0	0.000000E+000
1	2.37247500	9.764730E-012	2.308473E-011	1	0.000000E+000
1	2.37255253	2.308473E-011	9.764730E-012	0	0.000000E+000
1	2.37314276	9.764730E-012	2.308473E-011	1	0.000000E+000
1	2.37323192	2.308473E-011	9.764730E-012	0	0.000000E+000
1	2.37579916	9.764730E-012	2.308473E-011	1	0.000000E+000
1	2.37584959	2.308473E-011	9.764730E-012	0	0.000000E+000
1	2.37590720	9.764730E-012	2.308473E-011	1	0.000000E+000
1	2.37602747	2.308473E-011	9.764730E-012	0	0.000000E+000
1	2.37753674	9.764730E-012	2.308473E-011	1	0.000000E+000
1	2.37887182	2.308473E-011	9.764730E-012	0	0.000000E+000
1	2.37888470	9.764730E-012	2.308473E-011	1	0.000000E+000
1	2.37951934	2.308473E-011	9.764730E-012	0	0.000000E+000
1	2.37962571	9.764730E-012	2.308473E-011	1	0.000000E+000
1	2.37979668	2.308473E-011	9.764730E-012	0	0.000000E+000
1	2.37981653	9.764730E-012	2.308473E-011	1	0.000000E+000
1	2.38000629	2.308473E-011	9.764730E-012	0	0.000000E+000
1	2.38018524	9.764730E-012	2.308473E-011	1	0.000000E+000
1	2.38055319	2.308473E-011	9.764730E-012	0	0.000000E+000
1	2.38376869	9.764730E-012	2.308473E-011	1	0.000000E+000
1	2.38419298	2.308473E-011	9.764730E-012	0	0.000000E+000
1	2.38517878	9.764730E-012	2.308473E-011	1	0.000000E+000
1	2.38536635	2.308473E-011	9.764730E-012	0	0.000000E+000
1	2.38569397	9.764730E-012	2.308473E-011	1	0.000000E+000
1	2.38598130	2.308473E-011	9.764730E-012	0	0.000000E+000
1	2.38716535	9.764730E-012	2.308473E-011	1	0.000000E+000
1	2.38735436	2.308473E-011	9.764730E-012	0	0.000000E+000
1	2.38828729	9.764730E-012	2.308473E-011	1	0.000000E+000
1	2.38838410	2.308473E-011	9.764730E-012	0	0.000000E+000
1	2.38855543	9.764730E-012	2.308473E-011	1	0.000000E+000
1	2.38858291	2.308473E-011	9.764730E-012	0	0.000000E+000
1	2.39136075	9.764730E-012	2.308473E-011	1	0.000000E+000
1	2.39142595	2.308473E-011	9.764730E-012	0	0.000000E+000
1	2.39182612	9.764730E-012	2.308473E-011	1	0.000000E+000
1	2.39258405	2.308473E-011	9.764730E-012	0	0.000000E+000
1	2.39319057	9.764730E-012	2.308473E-011	1	0.000000E+000
1	2.39337551	2.308473E-011	9.764730E-012	0	0.000000E+000
1	2.39337909	9.764730E-012	2.308473E-011	1	0.000000E+000
1	2.39448256	2.308473E-011	9.764730E-012	0	0.000000E+000
1	2.39604855	9.764730E-012	2.308473E-011	1	0.000000E+000
1	2.39621860	2.308473E-011	9.764730E-012	0	0.000000E+000
1	2.39624501	9.764730E-012	2.308473E-011	1	0.000000E+000
1	2.39668466	2.308473E-011	9.764730E-012	0	0.000000E+000
1	2.39741867	9.764730E-012	2.308473E-011	1	0.000000E+000
1	2.39774146	2.308473E-011	9.764730E-012	0	0.000000E+000
1	2.39894392	9.764730E-012	2.308473E-011	1	0.000000E+000
1	2.39922542	2.308473E-011	9.764730E-012	0	0.000000E+000
1	2.39972694	9.764730E-012	2.308473E-011	1	0.000000E+000
1	2.40045255	2.308473E-011	9.764730E-012	0	0.000000E+000
1	2.40046276	9.764730E-012	2.308473E-011	1	0.000000E+000
1	2.40094763	2.308473E-011	9.764730E-012	0	0.000000E+000
1	2.40355582	9.764730E-012	2.308473E-011	1	0.000000E+000
1	2.40357372	2.308473E-011	9.764730E-012	0	0.000000E+000
1	2.40412568	9.764730E-012	2.308473E-011	1	0.000000E+000
1	2.40483539	2.308473E-011	9.764730E-012	0	0.000000E+000
1	2.40750992	9.764730E-012	2.308473E-011	1	0.000000E+000
1	2.40755635	2.308473E-011	9.764730E-012	0	0.000000E+000
1	8.77887870	9.628743E-012	2.294874E-011	1	0.000000E+000
1	8.77962600	2.294874E-011	9.628743E-012	0	0.000000E+000
1	8.78020736	9.628743E-012	2.294874E-011	1	0.000000E+000
1	8.78033149	2.294874E-011	9.628743E-012	0	0.000000E+000
1	8.78255774	9.628743E-012	2.294874E-011	1	0.000000E+000
1	8.78267984	2.294874E-011	9.628743E-012	0	0.000000E+000
1	8.78326782	9.628743E-012	2.294874E-011	1	0.000000E+000
1	8.78365891	2.294874E-011	9.628743E-012	0	0.000000E+000
1	8.78368016	9.628743E-012	2.294874E-011	1	0.000000E+000
1	8.78377294	2.294874E-011	9.628743E-012	0	0.000000E+000
1	8.78440043	9.628743E-012	2.294874E-011	1	0.000000E+000
1	8.78514487	2.294874E-011	9.628743E-012	0	0.000000E+000
1	8.78686928	9.628743E-012	2.294874E-011	1	0.000000E+000
1	8.78730347	2.294874E-011	9.628743E-012	0	0.000000E+000
1	8.78736240	9.628743E-012	2.294874E-011	1	0.000000E+000
1	8.78816436	2.294874E-011	9.628743E-012	0	0.000000E+000
1	8.78828563	9.628743E-012	2.294874E-011	1	0.000000E+000
1	8.78849354	2.294874E-011	9.628743E-012	0	0.000000E+000
1	8.78873449	9.628743E-012	2.294874E-011	1	0.000000E+000
1	8.78948032	2.294874E-011	9.628743E-012	0	0.000000E+000
1	8.78949756	9.628743E-012	2.294874E-011	1	0.000000E+000
1	8.78957015	2.294874E-011	9.628743E-012	0	0.000000E+000
1	8.78959942	9.628743E-012	2.294874E-011	1	0.000000E+000
1	8.78963051	2.294874E-011	9.628743E-012	0	0.000000E+000
1	8.78968000	9.628743E-012	2.294874E-011	1	0.000000E+000
1	8.78979047	2.294874E-011	9.628743E-012	0	0.000000E+000
1	8.79015562	9.628743E-012	2.294874E-011	1	0.000000E+000
1	8.79021793	2.294874E-011	9.628743E-012	0	0.000000E+000
1	8.79024029	9.628743E-012	2.294874E-011	1	0.000000E+000
1	8.79063002	2.294874E-011	9.628743E-012	0	0.000000E+000
1	8.79067062	9.628743E-012	2.294874E-011	1	0.000000E+000
1	8.79115172	2.294874E-011	9.628743E-012	0	0.000000E+000
1	8.79170448	9.628743E-012	2.294874E-011	1	0.000000E+000
1	8.79190015	2.294874E-011	9.628743E-012	0	0.000000E+000
1	8.79274137	9.628743E-012	2.294874E-011	1	0.000000E+000
1	8.79309773	2.294874E-011	9.628743E-012	0	0.000000E+000
1	8.79464771	9.628743E-012	2.294874E-011	1	0.000000E+000
1	8.79486300	2.294874E-011	9.628743E-012	0	0.000000E+000
1	8.79487415	9.628743E-012	2.294874E-011	1	0.000000E+000
1	8.79540991	2.294874E-011	9.628743E-012	0	0.000000E+000
1	8.79819906	9.628743E-012	2.294874E-011	1	0.000000E+000
1	8.79867356	2.294874E-011	9.628743E-012	0	0.000000E+000
1	8.79874655	9.628743E-012	2.294874E-011	1	0.000000E+000
1	8.79927987	2.294874E-011	9.628743E-012	0	0.000000E+000
1	8.79942541	9.628743E-012	2.294874E-011	1	0.000000E+000
1	8.79964027	2.294874E-011	9.628743E-012	0	0.000000E+000
1	8.79965599	9.628743E-012	2.294874E-011	1	0.000000E+000
1	8.80002867	2.294874E-011	9.628743E-012	0	0.000000E+000
1	8.80010751	9.628743E-012	2.294874E-011	1	0.000000E+000
1	8.80039981	2.294874E-011	9.628743E-012	0	0.000000E+000
1	8.80042166	9.628743E-012	2.294874E-011	1	0.000000E+000
1	8.80088282	2.294874E-011	9.628743E-012	0	0.000000E+000
1	8.80090040	9.628743E-012	2.294874E-011	1	0.000000E+000
1	8.80114702	2.294874E-011	9.628743E-012	0	0.000000E+000
1	8.80303623	9.628743E-012	2.294874E-011	1	0.000000E+000
1	8.80348566	2.294874E-011	9.628743E-012	0	0.000000E+000
1	8.80366226	9.628743E-012	2.294874E-011	1	0.000000E+000
1	8.80400125	2.294874E-011	9.628743E-012	0	0.000000E+000
1	8.80456262	9.628743E-012	2.294874E-011	1	0.000000E+000
1	8.80462631	2.294874E-011	9.628743E-012	0	0.000000E+000
1	8.80496492	9.628743E-012	2.294874E-011	1	0.000000E+000
1	8.80520681	2.294874E-011	9.628743E-012	0	0.000000E+000
1	8.80529310	9.628743E-012	2.294874E-011	1	0.000000E+000
1	8.80542042	2.294874E-011	9.628743E-012	0	0.000000E+000
1	8.80606545	9.628743E-012	2.294874E-011	1	0.000000E+000
1	8.80627994	2.294874E-011	9.628743E-012	0	0.000000E+000
1	8.80708482	9.628743E-012	2.294874E-011	1	0.000000E+000
1	8.80732080	2.294874E-011	9.628743E-012	0	0.000000E+000
1	8.80735762	9.628743E-012	2.294874E-011	1	0.000000E+000
1	8.80748034	2.294874E-011	9.628743E-012	0	0.000000E+000
1	8.80751359	9.628743E-012	2.294874E-011	1	0.000000E+000
1	8.80759644	2.294874E-011	9.628743E-012	0	0.000000E+000
1	8.80760689	9.628743E-012	2.294874E-011	1	0.000000E+000
1	8.80777643	2.294874E-011	9.628743E-012	0	0.000000E+000
1	8.80885588	9.628743E-012	2.294874E-011	1	0.000000E+000
1	8.80887326	2.294874E-011	9.628743E-012	0	0.000000E+000
1	8.80986697	9.628743E-012	2.294874E-011	1	0.000000E+000
1	8.81036259	2.294874E-011	9.628743E-012	0	0.000000E+000
1	8.81086078	9.628743E-012	2.294874E-011	1	0.000000E+000
1	8.81183328	2.294874E-011	9.628743E-012	0	0.000000E+000
1	8.81220901	9.628743E-012	2.294874E-011	1	0.000000E+000
1	8.81236864	2.294874E-011	9.628743E-012	0	0.000000E+000
1	8.81276452	9.628743E-012	2.294874E-011	1	0.000000E+000
1	8.81318588	2.294874E-011	9.628743E-012	0	0.000000E+000
1	8.81321400	9.628743E-012	2.294874E-011	1	0.000000E+000
1	8.81332845	2.294874E-011	9.628743E-012	0	0.000000E+000
1	8.81462148	9.628743E-012	2.294874E-011	1	0.000000E+000
1	8.81556098	2.294874E-011	9.628743E-012	0	0.000000E+000
1	8.81557508	9.628743E-012	2.294874E-011	1	0.000000E+000
1	8.81593404	2.294874E-011	9.628743E-012	0	0.000000E+000
1	8.81629098	9.628743E-012	2.294874E-011	1	0.000000E+000
1	8.81710876	2.294874E-011	9.628743E-012	0	0.000000E+000
1	8.81711994	9.628743E-012	2.294874E-011	1	0.000000E+000
1	8.81740113	2.294874E-011	9.628743E-012	0	0.000000E+000
1	8.81740307	9.628743E-012	2.294874E-011	1	0.000000E+000
1	8.81764334	2.294874E-011	9.628743E-012	0	0.000000E+000
1	8.81767772	9.628743E-012	2.294874E-011	1	0.000000E+000
1	8.81779105	2.294874E-011	9.628743E-012	0	0.000000E+000
1	11.48121539	9.488627E-012	2.280863E-011	1	0.000000E+000
1	11.48168925	2.280863E-011	9.488627E-012	0	0.000000E+000
1	11.48170057	9.488627E-012	2.280863E-011	1	0.000000E+000
1	11.48194774	2.280863E-011	9.488627E-012	0	0.000000E+000
1	11.48196177	9.488627E-012	2.280863E-011	1	0.000000E+000
1	11.48228264	2.280863E-011	9.488627E-012	0	0.000000E+000
1	11.48303397	9.488627E-012	2.280863E-011	1	0.000000E+000
1	11.48329828	2.280863E-011	9.488627E-012	0	0.000000E+000
1	11.48331315	9.488627E-012	2.280863E-011	1	0.000000E+000
1	11.48396210	2.280863E-011	9.488627E-012	0	0.000000E+000
1	11.48404632	9.488627E-012	2.280863E-011	1	0.000000E+000
1	11.48417325	2.280863E-011	9.488627E-012	0	0.000000E+000
1	11.48615312	9.488627E-012	2.280863E-011	1	0.000000E+000
1	11.48700833	2.280863E-011	9.488627E-012	0	0.000000E+000
1	11.48714383	9.488627E-012	2.280863E-011	1	0.000000E+000
1	11.48744081	2.280863E-011	9.488627E-012	0	0.000000E+000
1	11.48845162	9.488627E-012	2.280863E-011	1	0.000000E+000
1	11.48891203	2.280863E-011	9.488627E-012	0	0.000000E+000
1	11.48920239	9.488627E-012	2.280863E-011	1	0.000000E+000
1	11.48947932	2.280863E-011	9.488627E-012	0	0.000000E+000
1	11.48976395	9.488627E-012	2.280863E-011	1	0.000000E+000
1	11.49074540	2.280863E-011	9.488627E-012	0	0.000000E+000
1	11.49077854	9.488627E-012	2.280863E-011	1	0.000000E+000
1	11.49213703	2.280863E-011	9.488627E-012	0	0.000000E+000
1	11.49259139	9.488627E-012	2.280863E-011	1	0.000000E+000
1	11.49277899	2.280863E-011	9.488627E-012	0	0.000000E+000
1	11.49317099	9.488627E-012	2.280863E-011	1	0.000000E+000
1	11.49328085	2.280863E-011	9.488627E-012	0	0.000000E+000
1	11.49442560	9.488627E-012	2.280863E-011	1	0.000000E+000
1	11.49458692	2.280863E-011	9.488627E-012	0	0.000000E+000
1	11.49573847	9.488627E-012	2.280863E-011	1	0.000000E+000
1	11.49614382	2.280863E-011	9.488627E-012	0	0.000000E+000
1	11.49617828	9.488627E-012	2.280863E-011	1	0.000000E+000
1	11.49634087	2.280863E-011	9.488627E-012	0	0.000000E+000
1	11.49771250	9.488627E-012	2.280863E-011	1	0.000000E+000
1	11.49788808	2.280863E-011	9.488627E-012	0	0.000000E+000
1	11.50410507	9.488627E-012	2.280863E-011	1	0.000000E+000
1	11.50416624	2.280863E-011	9.488627E-012	0	0.000000E+000
1	11.50420969	9.488627E-012	2.280863E-011	1	0.000000E+000
1	11.50454205	2.280863E-011	9.488627E-012	0	0.000000E+000
1	11.50464651	9.488627E-012	2.280863E-011	1	0.000000E+000
1	11.50474482	2.280863E-011	9.488627E-012	0	0.000000E+000
1	11.50534735	9.488627E-012	2.280863E-011	1	0.000000E+000
1	11.50606145	2.280863E-011	9.488627E-012	0	0.000000E+000
1	11.50609589	9.488627E-012	2.280863E-011	1	0.000000E+000
1	11.50708167	2.280863E-011	9.488627E-012	0	0.000000E+000
1	11.74202462	9.440231E-012	2.276023E-011	1	0.000000E+000
1	11.74228177	2.276023E-011	9.440231E-012	0	0.000000E+000
1	11.74614134	9.440231E-012	2.276023E-011	1	0.000000E+000
1	11.74650257	2.276023E-011	9.440231E-012	0	0.000000E+000
1	11.74653564	9.440231E-012	2.276023E-011	1	0.000000E+000
1	11.74667610	2.276023E-011	9.440231E-012	0	0.000000E+000
1	11.74674256	9.440231E-012	2.276023E-011	1	0.000000E+000
1	11.74793835	2.276023E-011	9.440231E-012	0	0.000000E+000
1	11.74795146	9.440231E-012	2.276023E-011	1	0.000000E+000
1	11.74824489	2.276023E-011	9.440231E-012	0	0.000000E+000
1	11.74920375	9.440231E-012	2.276023E-011	1	0.000000E+000
1	11.74937599	2.276023E-011	9.440231E-012	0	0.000000E+000
1	11.74962245	9.440231E-012	2.276023E-011	1	0.000000E+000
1	11.74989564	2.276023E-011	9.440231E-012	0	0.000000E+000
1	11.75014157	9.440231E-012	2.276023E-011	1	0.000000E+000
1	11.75055571	2.276023E-011	9.440231E-012	0	0.000000E+000
1	11.75073770	9.440231E-012	2.276023E-011	1	0.000000E+000
1	11.75106726	2.276023E-011	9.440231E-012	0	0.000000E+000
1	11.75153515	9.440231E-012	2.276023E-011	1	0.000000E+000
1	11.75182337	2.276023E-011	9.440231E-012	0	0.000000E+000
1	11.75262733	9.440231E-012	2.276023E-011	1	0.000000E+000
1	11.75308315	2.276023E-011	9.440231E-012	0	0.000000E+000
1	11.75311552	9.440231E-012	2.276023E-011	1	0.000000E+000
1	11.75334192	2.276023E-011	9.440231E-012	0	0.000000E+000
1	11.75407982	9.440231E-012	2.276023E-011	1	0.000000E+000
1	11.75422016	2.276023E-011	9.440231E-012	0	0.000000E+000
1	11.75423606	9.440231E-012	2.276023E-011	1	0.000000E+000
1	11.75472374	2.276023E-011	9.440231E-012	0	0.000000E+000
1	11.75927898	9.440231E-012	2.276023E-011	1	0.000000E+000
1	11.75968152	2.276023E-011	9.440231E-012	0	0.000000E+000
1	11.75999502	9.440231E-012	2.276023E-011	1	0.000000E+000
1	11.76135360	2.276023E-011	9.440231E-012	0	0.000000E+000
1	11.76138321	9.440231E-012	2.276023E-011	1	0.000000E+000
1	11.76144804	2.276023E-011	9.440231E-012	0	0.000000E+000
1	11.76197562	9.440231E-012	2.276023E-011	1	0.000000E+000
1	11.76216774	2.276023E-011	9.440231E-012	0	0.000000E+000
1	11.76219356	9.440231E-012	2.276023E-011	1	0.000000E+000
1	11.76290649	2.276023E-011	9.440231E-012	0	0.000000E+000
1	11.76515611	9.440231E-012	2.276023E-011	1	0.000000E+000
1	11.76522151	2.276023E-011	9.440231E-012	0	0.000000E+000
1	11.76523018	9.440231E-012	2.276023E-011	1	0.000000E+000
1	11.76619370	2.276023E-011	9.440231E-012	0	0.000000E+000
1	11.76692539	9.440231E-012	2.276023E-011	1	0.000000E+000
1	11.76754120	2.276023E-011	9.440231E-012	0	0.000000E+000
1	11.76761312	9.440231E-012	2.276023E-011	1	0.000000E+000
1	11.76787119	2.276023E-011	9.440231E-012	0	0.000000E+000
1	11.76857940	9.440231E-012	2.276023E-011	1	0.000000E+000
1	11.77002243	2.276023E-011	9.440231E-012	0	0.000000E+000
1	11.77061963	9.440231E-012	2.276023E-011	1	0.000000E+000
1	11.77149990	2.276023E-011	9.440231E-012	0	0.000000E+000
1	11.77151309	9.440231E-012	2.276023E-011	1	0.000000E+000
1	11.77205284	2.276023E-011	9.440231E-012	0	0.000000E+000
1	11.77206292	9.440231E-012	2.276023E-011	1	0.000000E+000
1	11.77291212	2.276023E-011	9.440231E-012	0	0.000000E+000
1	11.77292744	9.440231E-012	2.276023E-011	1	0.000000E+000
1	11.77370758	2.276023E-011	9.440231E-012	0	0.000000E+000
1	11.77372781	9.440231E-012	2.276023E-011	1	0.000000E+000
1	11.77446708	2.276023E-011	9.440231E-012	0	0.000000E+000
1	11.77469013	9.440231E-012	2.276023E-011	1	0.000000E+000
1	11.77488941	2.276023E-011	9.440231E-012	0	0.000000E+000
1	11.77498915	9.440231E-012	2.276023E-011	1	0.000000E+000
1	11.77523179	2.276023E-011	9.440231E-012	0	0.000000E+000
1	11.77757373	9.440231E-012	2.276023E-011	1	0.000000E+000
1	11.77776587	2.276023E-011	9.440231E-012	0	0.000000E+000
1	11.77782997	9.440231E-012	2.276023E-011	1	0.000000E+000
1	11.77830003	2.276023E-011	9.440231E-012	0	0.000000E+000
1	11.77831508	9.440231E-012	2.276023E-011	1	0.000000E+000
1	11.77952434	2.276023E-011	9.440231E-012	0	0.000000E+000
1	11.77957178	9.440231E-012	2.276023E-011	1	0.000000E+000
1	11.78145481	2.276023E-011	9.440231E-012	0	0.000000E+000
1	11.78147128	9.440231E-012	2.276023E-011	1	0.000000E+000
1	11.78157964	2.276023E-011	9.440231E-012	0	0.000000E+000
1	11.78293968	9.440231E-012	2.276023E-011	1	0.000000E+000
1	11.78305496	2.276023E-011	9.440231E-012	0	0.000000E+000
1	11.78452114	9.440231E-012	2.276023E-011	1	0.000000E+000
1	11.78483402	2.276023E-011	9.440231E-012	0	0.000000E+000
1	11.78484743	9.440231E-012	2.276023E-011	1	0.000000E+000
1	11.78495278	2.276023E-011	9.440231E-012	0	0.000000E+000
1	11.78496505	9.440231E-012	2.276023E-011	1	0.000000E+000
1	11.78575882	2.276023E-011	9.440231E-012	0	0.000000E+000
1	11.78700764	9.440231E-012	2.276023E-011	1	0.000000E+000
1	11.78764937	2.276023E-011	9.440231E-012	0	0.000000E+000
1	11.78805940	9.440231E-012	2.276023E-011	1	0.000000E+000
1	11.78814723	2.276023E-011	9.440231E-012	0	0.000000E+000
1	11.78928360	9.440231E-012	2.276023E-011	1	0.000000E+000
1	11.79027815	2.276023E-011	9.440231E-012	0	0.000000E+000
1	11.79079241	9.440231E-012	2.276023E-011	1	0.000000E+000
1	11.79131492	2.276023E-011	9.440231E-012	0	0.000000E+000
1	11.79143824	9.440231E-012	2.276023E-011	1	0.000000E+000
1	11.79246004	2.276023E-011	9.440231E-012	0	0.000000E+000
1	11.79250095	9.440231E-012	2.276023E-011	1	0.000000E+000
1	11.79283908	2.276023E-011	9.440231E-012	0	0.000000E+000
1	11.79304135	9.440231E-012	2.276023E-011	1	0.000000E+000
1	11.79320771	2.276023E-011	9.440231E-012	0	0.000000E+000
1	11.79338857	9.440231E-012	2.276023E-011	1	0.000000E+000
1	11.79341885	2.276023E-011	9.440231E-012	0	0.000000E+000
1	11.79344294	9.440231E-012	2.276023E-011	1	0.000000E+000
1	11.79357289	2.276023E-011	9.440231E-012	0	0.000000E+000
1	11.79431375	9.440231E-012	2.276023E-011	1	0.000000E+000
1	11.79507923	2.276023E-011	9.440231E-012	0	0.000000E+000
1	11.79536787	9.440231E-012	2.276023E-011	1	0.000000E+000
1	11.79619005	2.276023E-011	9.440231E-012	0	0.000000E+000
1	11.79623066	9.440231E-012	2.276023E-011	1	0.000000E+000
1	11.79649111	2.276023E-011	9.440231E-012	0	0.000000E+000
1	11.79659469	9.440231E-012	2.276023E-011	1	0.000000E+000
1	11.79663776	2.276023E-011	9.440231E-012	0	0.000000E+000
1	11.79667221	9.440231E-012	2.276023E-011	1	0.000000E+000
1	11.79671235	2.276023E-011	9.440231E-012	0	0.000000E+000
1	11.79732511	9.440231E-012	2.276023E-011	1	0.000000E+000
1	11.79770536	2.276023E-011	9.440231E-012	0	0.000000E+000
1	11.79889468	9.440231E-012	2.276023E-011	1	0.000000E+000
1	11.79972323	2.276023E-011	9.440231E-012	0	0.000000E+000
1	11.80086823	9.440231E-012	2.276023E-011	1	0.000000E+000
1	11.80093268	2.276023E-011	9.440231E-012	0	0.000000E+000
1	11.80638128	9.440231E-012	2.276023E-011	1	0.000000E+000
1	11.80801664	2.276023E-011	9.440231E-012	0	0.000000E+000
1	11.80802904	9.440231E-012	2.276023E-011	1	0.000000E+000
1	11.80839765	2.276023E-011	9.440231E-012	0	0.000000E+000
1	11.80844689	9.440231E-012	2.276023E-011	1	0.000000E+000
1	11.80923935	2.276023E-011	9.440231E-012	0	0.000000E+000
1	11.80927004	9.440231E-012	2.276023E-011	1	0.000000E+000
1	11.80985554	2.276023E-011	9.440231E-012	0	0.000000E+000
1	11.80987809	9.440231E-012	2.276023E-011	1	0.000000E+000
1	11.81008607	2.276023E-011	9.440231E-012	0	0.000000E+000
1	11.81010011	9.440231E-012	2.276023E-011	1	0.000000E+000
1	11.81058771	2.276023E-011	9.440231E-012	0	0.000000E+000
1	11.81115619	9.440231E-012	2.276023E-011	1	0.000000E+000
1	11.81127046	2.276023E-011	9.440231E-012	0	0.000000E+000
1	12.76018238	9.510877E-012	2.283088E-011	1	0.000000E+000
1	12.76159240	2.283088E-011	9.510877E-012	0	0.000000E+000
1	12.76248396	9.510877E-012	2.283088E-011	1	0.000000E+000
1	12.76257864	2.283088E-011	9.510877E-012	0	0.000000E+000
1	12.76310462	9.510877E-012	2.283088E-011	1	0.000000E+000
1	12.76316555	2.283088E-011	9.510877E-012	0	0.000000E+000
1	12.76356046	9.510877E-012	2.283088E-011	1	0.000000E+000
1	12.76494511	2.283088E-011	9.510877E-012	0	0.000000E+000
1	12.76532593	9.510877E-012	2.283088E-011	1	0.000000E+000
1	12.76559398	2.283088E-011	9.510877E-012	0	0.000000E+000
1	12.76721734	9.510877E-012	2.283088E-011	1	0.000000E+000
1	12.76781817	2.283088E-011	9.510877E-012	0	0.000000E+000
1	12.76917576	9.510877E-012	2.283088E-011	1	0.000000E+000
1	12.77008450	2.283088E-011	9.510877E-012	0	0.000000E+000
1	12.77010203	9.510877E-012	2.283088E-011	1	0.000000E+000
1	12.77059277	2.283088E-011	9.510877E-012	0	0.000000E+000
1	12.77105615	9.510877E-012	2.283088E-011	1	0.000000E+000
1	12.77116071	2.283088E-011	9.510877E-012	0	0.000000E+000
1	12.77118096	9.510877E-012	2.283088E-011	1	0.000000E+000
1	12.77221998	2.283088E-011	9.510877E-012	0	0.000000E+000
1	12.77224882	9.510877E-012	2.283088E-011	1	0.000000E+000
1	12.77229666	2.283088E-011	9.510877E-012	0	0.000000E+000
1	12.77283220	9.510877E-012	2.283088E-011	1	0.000000E+000
1	12.77319341	2.283088E-011	9.510877E-012	0	0.000000E+000
1	12.77355514	9.510877E-012	2.283088E-011	1	0.000000E+000
1	12.77359627	2.283088E-011	9.510877E-012	0	0.000000E+000
1	12.77452332	9.510877E-012	2.283088E-011	1	0.000000E+000
1	12.77495621	2.283088E-011	9.510877E-012	0	0.000000E+000
1	12.77519801	9.510877E-012	2.283088E-011	1	0.000000E+000
1	12.77527102	2.283088E-011	9.510877E-012	0	0.000000E+000
1	12.77543689	9.510877E-012	2.283088E-011	1	0.000000E+000
1	12.77558688	2.283088E-011	9.510877E-012	0	0.000000E+000
1	12.77668409	9.510877E-012	2.283088E-011	1	0.000000E+000
1	12.77672075	2.283088E-011	9.510877E-012	0	0.000000E+000
1	12.77725338	9.510877E-012	2.283088E-011	1	0.000000E+000
1	12.77731374	2.283088E-011	9.510877E-012	0	0.000000E+000
1	12.77732128	9.510877E-012	2.283088E-011	1	0.000000E+000
1	12.77742220	2.283088E-011	9.510877E-012	0	0.000000E+000
1	12.77804361	9.510877E-012	2.283088E-011	1	0.000000E+000
1	12.77843123	2.283088E-011	9.510877E-012	0	0.000000E+000
1	12.77844495	9.510877E-012	2.283088E-011	1	0.000000E+000
1	12.77875236	2.283088E-011	9.510877E-012	0	0.000000E+000
1	12.77935423	9.510877E-012	2.283088E-011	1	0.000000E+000
1	12.77942928	2.283088E-011	9.510877E-012	0	0.000000E+000
1	12.78196476	9.510877E-012	2.283088E-011	1	0.000000E+000
1	12.78216302	2.283088E-011	9.510877E-012	0	0.000000E+000
1	12.78325097	9.510877E-012	2.283088E-011	1	0.000000E+000
1	12.78327014	2.283088E-011	9.510877E-012	0	0.000000E+000
1	12.78345000	9.510877E-012	2.283088E-011	1	0.000000E+000
1	12.78369359	2.283088E-011	9.510877E-012	0	0.000000E+000
1	12.78382672	9.510877E-012	2.283088E-011	1	0.000000E+000
1	12.78388760	2.283088E-011	9.510877E-012	0	0.000000E+000
1	12.78440776	9.510877E-012	2.283088E-011	1	0.000000E+000
1	12.78446651	2.283088E-011	9.510877E-012	0	0.000000E+000
1	12.78454866	9.510877E-012	2.283088E-011	1	0.000000E+000
1	12.78506039	2.283088E-011	9.510877E-012	0	0.000000E+000
1	12.78519159	9.510877E-012	2.283088E-011	1	0.000000E+000
1	12.78629905	2.283088E-011	9.510877E-012	0	0.000000E+000
1	12.78633463	9.510877E-012	2.283088E-011	1	0.000000E+000
1	12.78659045	2.283088E-011	9.510877E-012	0	0.000000E+000
1	12.78661012	9.510877E-012	2.283088E-011	1	0.000000E+000
1	12.78707630	2.283088E-011	9.510877E-012	0	0.000000E+000
1	12.78709130	9.510877E-012	2.283088E-011	1	0.000000E+000
1	12.78736789	2.283088E-011	9.510877E-012	0	0.000000E+000
1	12.78790615	9.510877E-012	2.283088E-011	1	0.000000E+000
1	12.78830877	2.283088E-011	9.510877E-012	0	0.000000E+000
1	12.78978050	9.510877E-012	2.283088E-011	1	0.000000E+000
1	12.78993267	2.283088E-011	9.510877E-012	0	0.000000E+000
1	12.78998053	9.510877E-012	2.283088E-011	1	0.000000E+000
1	12.79085001	2.283088E-011	9.510877E-012	0	0.000000E+000
1	12.79127632	9.510877E-012	2.283088E-011	1	0.000000E+000
1	12.79150808	2.283088E-011	9.510877E-012	0	0.000000E+000
1	12.79269492	9.510877E-012	2.283088E-011	1	0.000000E+000
1	12.79281254	2.283088E-011	9.510877E-012	0	0.000000E+000
1	12.79564588	9.510877E-012	2.283088E-011	1	0.000000E+000
1	12.79573991	2.283088E-011	9.510877E-012	0	0.000000E+000
1	12.79682915	9.510877E-012	2.283088E-011	1	0.000000E+000
1	12.79742220	2.283088E-011	9.510877E-012	0	0.000000E+000
1	12.79784648	9.510877E-012	2.283088E-011	1	0.000000E+000
1	12.79814214	2.283088E-011	9.510877E-012	0	0.000000E+000
1	12.79874836	9.510877E-012	2.283088E-011	1	0.000000E+000
1	12.79882537	2.283088E-011	9.510877E-012	0	0.000000E+000
1	12.79886416	9.510877E-012	2.283088E-011	1	0.000000E+000
1	12.79891890	2.283088E-011	9.510877E-012	0	0.000000E+000
1	12.79893371	9.510877E-012	2.283088E-011	1	0.000000E+000
1	12.79907497	2.283088E-011	9.510877E-012	0	0.000000E+000
1	12.80054983	9.510877E-012	2.283088E-011	1	0.000000E+000
1	12.80058839	2.283088E-011	9.510877E-012	0	0.000000E+000
1	12.80128224	9.510877E-012	2.283088E-011	1	0.000000E+000
1	12.80152130	2.283088E-011	9.510877E-012	0	0.000000E+000
1	12.80271979	9.510877E-012	2.283088E-011	1	0.000000E+000
1	12.80281204	2.283088E-011	9.510877E-012	0	0.000000E+000
1	12.80285756	9.510877E-012	2.283088E-011	1	0.000000E+000
1	12.80393054	2.283088E-011	9.510877E-012	0	0.000000E+000
1	12.80546784	9.510877E-012	2.283088E-011	1	0.000000E+000
1	12.80642335	2.283088E-011	9.510877E-012	0	0.000000E+000
1	12.80679110	9.510877E-012	2.283088E-011	1	0.000000E+000
1	12.80709535	2.283088E-011	9.510877E-012	0	0.000000E+000
1	12.80852406	9.510877E-012	2.283088E-011	1	0.000000E+000
1	12.80905476	2.283088E-011	9.510877E-012	0	0.000000E+000
1	12.80908823	9.510877E-012	2.283088E-011	1	0.000000E+000
1	12.80979482	2.283088E-011	9.510877E-012	0	0.000000E+000
1	12.80999997	9.510877E-012	2.283088E-011	1	0.000000E+000
1	12.81029595	2.283088E-011	9.510877E-012	0	0.000000E+000
1	12.81045997	9.510877E-012	2.283088E-011	1	0.000000E+000
1	12.81099173	2.283088E-011	9.510877E-012	0	0.000000E+000
1	12.81100574	9.510877E-012	2.283088E-011	1	0.000000E+000
1	12.81115437	2.283088E-011	9.510877E-012	0	0.000000E+000
1	12.81221749	9.510877E-012	2.283088E-011	1	0.000000E+000
1	12.81234479	2.283088E-011	9.510877E-012	0	0.000000E+000
1	12.81241043	9.510877E-012	2.283088E-011	1	0.000000E+000
1	12.81254081	2.283088E-011	9.510877E-012	0	0.000000E+000
1	12.81258723	9.510877E-012	2.283088E-011	1	0.000000E+000
1	12.81291372	2.283088E-011	9.510877E-012	0	0.000000E+000
1	12.81463470	9.510877E-012	2.283088E-011	1	0.000000E+000
1	12.81519897	2.283088E-011	9.510877E-012	0	0.000000E+000
1	12.81524680	9.510877E-012	2.283088E-011	1	0.000000E+000
1	12.81541458	2.283088E-011	9.510877E-012	0	0.000000E+000
1	12.81659594	9.510877E-012	2.283088E-011	1	0.000000E+000
1	12.81679898	2.283088E-011	9.510877E-012	0	0.000000E+000
1	12.81809151	9.510877E-012	2.283088E-011	1	0.000000E+000
1	12.81869016	2.283088E-011	9.510877E-012	0	0.000000E+000
1	12.81923694	9.510877E-012	2.283088E-011	1	0.000000E+000
1	12.81984308	2.283088E-011	9.510877E-012	0	0.000000E+000
1	12.82071869	9.510877E-012	2.283088E-011	1	0.000000E+000
1	12.82237335	2.283088E-011	9.510877E-012	0	0.000000E+000
1	12.82305199	9.510877E-012	2.283088E-011	1	0.000000E+000
1	12.82397289	2.283088E-011	9.510877E-012	0	0.000000E+000
1	12.82423413	9.510877E-012	2.283088E-011	1	0.000000E+000
1	12.82428695	2.283088E-011	9.510877E-012	0	0.000000E+000
1	12.82430303	9.510877E-012	2.283088E-011	1	0.000000E+000
1	12.82473937	2.283088E-011	9.510877E-012	0	0.000000E+000
1	12.82479188	9.510877E-012	2.283088E-011	1	0.000000E+000
1	12.82594761	2.283088E-011	9.510877E-012	0	0.000000E+000
1	12.82655412	9.510877E-012	2.283088E-011	1	0.000000E+000
1	12.82720891	2.283088E-011	9.510877E-012	0	0.000000E+000
1	12.82723656	9.510877E-012	2.283088E-011	1	0.000000E+000
1	12.82728138	2.283088E-011	9.510877E-012	0	0.000000E+000
1	12.82831443	9.510877E-012	2.283088E-011	1	0.000000E+000
1	12.82878421	2.283088E-011	9.510877E-012	0	0.000000E+000
1	12.82883325	9.510877E-012	2.283088E-011	1	0.000000E+000
1	12.82887412	2.283088E-011	9.510877E-012	0	0.000000E+000
1	12.82970360	9.510877E-012	2.283088E-011	1	0.000000E+000
1	12.82974508	2.283088E-011	9.510877E-012	0	0.000000E+000
1	12.83195436	9.510877E-012	2.283088E-011	1	0.000000E+000
1	12.83203353	2.283088E-011	9.510877E-012	0	0.000000E+000
1	12.83219063	9.510877E-012	2.283088E-011	1	0.000000E+000
1	12.83263932	2.283088E-011	9.510877E-012	0	0.000000E+000
1	12.83560422	9.510877E-012	2.283088E-011	1	0.000000E+000
1	12.83632643	2.283088E-011	9.510877E-012	0	0.000000E+000
1	12.83927480	9.510877E-012	2.283088E-011	1	0.000000E+000
1	12.83936891	2.283088E-011	9.510877E-012	0	0.000000E+000
1	12.83942463	9.510877E-012	2.283088E-011	1	0.000000E+000
1	12.84030388	2.283088E-011	9.510877E-012	0	0.000000E+000
1	12.84035466	9.510877E-012	2.283088E-011	1	0.000000E+000
1	12.84091170	2.283088E-011	9.510877E-012	0	0.000000E+000
1	12.84117179	9.510877E-012	2.283088E-011	1	0.000000E+000
1	12.84123233	2.283088E-011	9.510877E-012	0	0.000000E+000
1	12.84177936	9.510877E-012	2.283088E-011	1	0.000000E+000
1	12.84214020	2.283088E-011	9.510877E-012	0	0.000000E+000
1	12.84217683	9.510877E-012	2.283088E-011	1	0.000000E+000
1	12.84236083	2.283088E-011	9.510877E-012	0	0.000000E+000
1	12.84253489	9.510877E-012	2.283088E-011	1	0.000000E+000
1	12.84256832	2.283088E-011	9.510877E-012	0	0.000000E+000
1	12.84533118	9.510877E-012	2.283088E-011	1	0.000000E+000
1	12.84549594	2.283088E-011	9.510877E-012	0	0.000000E+000
1	12.84554516	9.510877E-012	2.283088E-011	1	0.000000E+000
1	12.84562079	2.283088E-011	9.510877E-012	0	0.000000E+000
1	12.84732528	9.510877E-012	2.283088E-011	1	0.000000E+000
1	12.84746219	2.283088E-011	9.510877E-012	0	0.000000E+000
1	12.84771276	9.510877E-012	2.283088E-011	1	0.000000E+000
1	12.84788920	2.283088E-011	9.510877E-012	0	0.000000E+000
1	12.84832329	9.510877E-012	2.283088E-011	1	0.000000E+000
1	12.84834749	2.283088E-011	9.510877E-012	0	0.000000E+000
1	12.84836295	9.510877E-012	2.283088E-011	1	0.000000E+000
1	12.84897689	2.283088E-011	9.510877E-012	0	0.000000E+000
1	12.84975033	9.510877E-012	2.283088E-011	1	0.000000E+000
1	12.84987094	2.283088E-011	9.510877E-012	0	0.000000E+000
1	12.85046641	9.510877E-012	2.283088E-011	1	0.000000E+000
1	12.85058606	2.283088E-011	9.510877E-012	0	0.000000E+000
1	12.85059987	9.510877E-012	2.283088E-011	1	0.000000E+000
1	12.85094071	2.283088E-011	9.510877E-012	0	0.000000E+000
1	12.85141605	9.510877E-012	2.283088E-011	1	0.000000E+000
1	12.85166494	2.283088E-011	9.510877E-012	0	0.000000E+000
1	12.85169860	9.510877E-012	2.283088E-011	1	0.000000E+000
1	12.85188505	2.283088E-011	9.510877E-012	0	0.000000E+000
1	12.85347452	9.510877E-012	2.283088E-011	1	0.000000E+000
1	12.85360993	2.283088E-011	9.510877E-012	0	0.000000E+000
1	12.85361725	9.510877E-012	2.283088E-011	1	0.000000E+000
1	12.85364371	2.283088E-011	9.510877E-012	0	0.000000E+000
1	12.85379852	9.510877E-012	2.283088E-011	1	0.000000E+000
1	12.85410876	2.283088E-011	9.510877E-012	0	0.000000E+000
1	12.85549648	9.510877E-012	2.283088E-011	1	0.000000E+000
1	12.85597957	2.283088E-011	9.510877E-012	0	0.000000E+000
1	12.85761170	9.510877E-012	2.283088E-011	1	0.000000E+000
1	12.85850690	2.283088E-011	9.510877E-012	0	0.000000E+000
1	12.85854085	9.510877E-012	2.283088E-011	1	0.000000E+000
1	12.85859058	2.283088E-011	9.510877E-012	0	0.000000E+000
1	12.85906018	9.510877E-012	2.283088E-011	1	0.000000E+000
1	12.85908344	2.283088E-011	9.510877E-012	0	0.000000E+000
1	12.85997363	9.510877E-012	2.283088E-011	1	0.000000E+000
1	12.86071022	2.283088E-011	9.510877E-012	0	0.000000E+000
1	12.86215520	9.510877E-012	2.283088E-011	1	0.000000E+000
1	12.86361556	2.283088E-011	9.510877E-012	0	0.000000E+000
1	12.86364972	9.510877E-012	2.283088E-011	1	0.000000E+000
1	12.86386961	2.283088E-011	9.510877E-012	0	0.000000E+000
1	12.86387952	9.510877E-012	2.283088E-011	1	0.000000E+000
1	12.86421009	2.283088E-011	9.510877E-012	0	0.000000E+000
1	12.86425225	9.510877E-012	2.283088E-011	1	0.000000E+000
1	12.86453252	2.283088E-011	9.510877E-012	0	0.000000E+000
1	12.86456934	9.510877E-012	2.283088E-011	1	0.000000E+000
1	12.86505905	2.283088E-011	9.510877E-012	0	0.000000E+000
1	12.86559218	9.510877E-012	2.283088E-011	1	0.000000E+000
1	12.86580071	2.283088E-011	9.510877E-012	0	0.000000E+000
1	12.86581898	9.510877E-012	2.283088E-011	1	0.000000E+000
1	12.86597103	2.283088E-011	9.510877E-012	0	0.000000E+000
1	12.86600658	9.510877E-012	2.283088E-011	1	0.000000E+000
1	12.86661905	2.283088E-011	9.510877E-012	0	0.000000E+000
1	12.86745859	9.510877E-012	2.283088E-011	1	0.000000E+000
1	12.86760768	2.283088E-011	9.510877E-012	0	0.000000E+000
1	12.86815973	9.510877E-012	2.283088E-011	1	0.000000E+000
1	12.86867567	2.283088E-011	9.510877E-012	0	0.000000E+000
1	12.86871364	9.510877E-012	2.283088E-011	1	0.000000E+000
1	12.86939644	2.283088E-011	9.510877E-012	0	0.000000E+000
1	12.86941984	9.510877E-012	2.283088E-011	1	0.000000E+000
1	12.86961774	2.283088E-011	9.510877E-012	0	0.000000E+000
1	12.87004136	9.510877E-012	2.283088E-011	1	0.000000E+000
1	12.87011280	2.283088E-011	9.510877E-012	0	0.000000E+000
1	12.87080056	9.510877E-012	2.283088E-011	1	0.000000E+000
1	12.87118257	2.283088E-011	9.510877E-012	0	0.000000E+000
1	12.87123317	9.510877E-012	2.283088E-011	1	0.000000E+000
1	12.87125278	2.283088E-011	9.510877E-012	0	0.000000E+000
1	12.87140602	9.510877E-012	2.283088E-011	1	0.000000E+000
1	12.87180240	2.283088E-011	9.510877E-012	0	0.000000E+000
1	12.87207905	9.510877E-012	2.283088E-011	1	0.000000E+000
1	12.87244582	2.283088E-011	9.510877E-012	0	0.000000E+000
1	12.87270444	9.510877E-012	2.283088E-011	1	0.000000E+000
1	12.87271876	2.283088E-011	9.510877E-012	0	0.000000E+000
1	12.87284690	9.510877E-012	2.283088E-011	1	0.000000E+000
1	12.87303364	2.283088E-011	9.510877E-012	0	0.000000E+000
1	12.87452292	9.510877E-012	2.283088E-011	1	0.000000E+000
1	12.87484697	2.283088E-011	9.510877E-012	0	0.000000E+000
1	12.87661947	9.510877E-012	2.283088E-011	1	0.000000E+000
1	12.87713624	2.283088E-011	9.510877E-012	0	0.000000E+000
1	12.87715517	9.510877E-012	2.283088E-011	1	0.000000E+000
1	12.87725985	2.283088E-011	9.510877E-012	0	0.000000E+000
1	12.87728213	9.510877E-012	2.283088E-011	1	0.000000E+000
1	12.87777293	2.283088E-011	9.510877E-012	0	0.000000E+000
1	12.87786330	9.510877E-012	2.283088E-011	1	0.000000E+000
1	12.87806386	2.283088E-011	9.510877E-012	0	0.000000E+000
1	12.87809126	9.510877E-012	2.283088E-011	1	0.000000E+000
1	12.87855163	2.283088E-011	9.510877E-012	0	0.000000E+000
1	12.87870533	9.510877E-012	2.283088E-011	1	0.000000E+000
1	12.87893118	2.283088E-011	9.510877E-012	0	0.000000E+000
1	12.87941294	9.510877E-012	2.283088E-011	1	0.000000E+000
1	12.87945709	2.283088E-011	9.510877E-012	0	0.000000E+000
1	12.88156242	9.510877E-012	2.283088E-011	1	0.000000E+000
1	12.88241534	2.283088E-011	9.510877E-012	0	0.000000E+000
1	12.88269138	9.510877E-012	2.283088E-011	1	0.000000E+000
1	12.88274062	2.283088E-011	9.510877E-012	0	0.000000E+000
1	12.88278057	9.510877E-012	2.283088E-011	1	0.000000E+000
1	12.88299060	2.283088E-011	9.510877E-012	0	0.000000E+000
1	12.88319436	9.510877E-012	2.283088E-011	1	0.000000E+000
1	12.88332453	2.283088E-011	9.510877E-012	0	0.000000E+000
1	12.88354401	9.510877E-012	2.283088E-011	1	0.000000E+000
1	12.88449573	2.283088E-011	9.510877E-012	0	0.000000E+000
1	12.88521773	9.510877E-012	2.283088E-011	1	0.000000E+000
1	12.88609626	2.283088E-011	9.510877E-012	0	0.000000E+000
1	12.88617209	9.510877E-012	2.283088E-011	1	0.000000E+000
1	12.88639146	2.283088E-011	9.510877E-012	0	0.000000E+000
1	12.88642874	9.510877E-012	2.283088E-011	1	0.000000E+000
1	12.88646894	2.283088E-011	9.510877E-012	0	0.000000E+000
1	12.88651123	9.510877E-012	2.283088E-011	1	0.000000E+000
1	12.88665872	2.283088E-011	9.510877E-012	0	0.000000E+000
1	12.88710567	9.510877E-012	2.283088E-011	1	0.000000E+000
1	12.88725615	2.283088E-011	9.510877E-012	0	0.000000E+000
1	12.88783035	9.510877E-012	2.283088E-011	1	0.000000E+000
1	12.88794215	2.283088E-011	9.510877E-012	0	0.000000E+000
1	12.88798903	9.510877E-012	2.283088E-011	1	0.000000E+000
1	12.88879291	2.283088E-011	9.510877E-012	0	0.000000E+000
1	12.88881265	9.510877E-012	2.283088E-011	1	0.000000E+000
1	12.88925159	2.283088E-011	9.510877E-012	0	0.000000E+000
1	12.88925459	9.510877E-012	2.283088E-011	1	0.000000E+000
1	12.88935493	2.283088E-011	9.510877E-012	0	0.000000E+000
1	12.88939493	9.510877E-012	2.283088E-011	1	0.000000E+000
1	12.88948977	2.283088E-011	9.510877E-012	0	0.000000E+000
1	12.88950421	9.510877E-012	2.283088E-011	1	0.000000E+000
1	12.88957727	2.283088E-011	9.510877E-012	0	0.000000E+000
1	12.88985330	9.510877E-012	2.283088E-011	1	0.000000E+000
1	12.89026307	2.283088E-011	9.510877E-012	0	0.000000E+000
1	12.89102158	9.510877E-012	2.283088E-011	1	0.000000E+000
1	12.89119280	2.283088E-011	9.510877E-012	0	0.000000E+000
1	12.89304004	9.510877E-012	2.283088E-011	1	0.000000E+000
1	12.89340380	2.283088E-011	9.510877E-012	0	0.000000E+000
1	12.89379330	9.510877E-012	2.283088E-011	1	0.000000E+000
1	12.89402925	2.283088E-011	9.510877E-012	0	0.000000E+000
1	12.89444243	9.510877E-012	2.283088E-011	1	0.000000E+000
1	12.89448240	2.283088E-011	9.510877E-012	0	0.000000E+000
1	12.89450821	9.510877E-012	2.283088E-011	1	0.000000E+000
1	12.89455135	2.283088E-011	9.510877E-012	0	0.000000E+000
1	12.89459922	9.510877E-012	2.283088E-011	1	0.000000E+000
1	12.89569186	2.283088E-011	9.510877E-012	0	0.000000E+000
1	12.89756775	9.510877E-012	2.283088E-011	1	0.000000E+000
1	12.89844773	2.283088E-011	9.510877E-012	0	0.000000E+000
1	12.90021969	9.510877E-012	2.283088E-011	1	0.000000E+000
1	12.90065300	2.283088E-011	9.510877E-012	0	0.000000E+000
1	12.90068949	9.510877E-012	2.283088E-011	1	0.000000E+000
1	12.90089143	2.283088E-011	9.510877E-012	0	0.000000E+000
1	12.90096654	9.510877E-012	2.283088E-011	1	0.000000E+000
1	12.90125149	2.283088E-011	9.510877E-012	0	0.000000E+000
1	12.90127733	9.510877E-012	2.283088E-011	1	0.000000E+000
1	12.90161995	2.283088E-011	9.510877E-012	0	0.000000E+000
1	12.90166462	9.510877E-012	2.283088E-011	1	0.000000E+000
1	12.90177939	2.283088E-011	9.510877E-012	0	0.000000E+000
1	12.90378045	9.510877E-012	2.283088E-011	1	0.000000E+000
1	12.90390285	2.283088E-011	9.510877E-012	0	0.000000E+000
1	12.90392251	9.510877E-012	2.283088E-011	1	0.000000E+000
1	12.90437646	2.283088E-011	9.510877E-012	0	0.000000E+000
1	12.90486893	9.510877E-012	2.283088E-011	1	0.000000E+000
1	12.90497188	2.283088E-011	9.510877E-012	0	0.000000E+000
1	12.90502237	9.510877E-012	2.283088E-011	1	0.000000E+000
1	12.90575457	2.283088E-011	9.510877E-012	0	0.000000E+000
1	12.90606579	9.510877E-012	2.283088E-011	1	0.000000E+000
1	12.90683750	2.283088E-011	9.510877E-012	0	0.000000E+000
1	12.90834116	9.510877E-012	2.283088E-011	1	0.000000E+000
1	12.90998451	2.283088E-011	9.510877E-012	0	0.000000E+000
1	12.91079328	9.510877E-012	2.283088E-011	1	0.000000E+000
1	12.91152963	2.283088E-011	9.510877E-012	0	0.000000E+000
1	12.91159830	9.510877E-012	2.283088E-011	1	0.000000E+000
1	12.91161804	2.283088E-011	9.510877E-012	0	0.000000E+000
1	12.91199998	9.510877E-012	2.283088E-011	1	0.000000E+000
1	12.91206292	2.283088E-011	9.510877E-012	0	0.000000E+000
1	12.91305947	9.510877E-012	2.283088E-011	1	0.000000E+000
1	12.91316807	2.283088E-011	9.510877E-012	0	0.000000E+000
1	12.91351567	9.510877E-012	2.283088E-011	1	0.000000E+000
1	12.91387667	2.283088E-011	9.510877E-012	0	0.000000E+000
1	12.91689202	9.510877E-012	2.283088E-011	1	0.000000E+000
1	12.91725622	2.283088E-011	9.510877E-012	0	0.000000E+000
1	12.91770225	9.510877E-012	2.283088E-011	1	0.000000E+000
1	12.91786183	2.283088E-011	9.510877E-012	0	0.000000E+000
1	12.91799049	9.510877E-012	2.283088E-011	1	0.000000E+000
1	12.91802914	2.283088E-011	9.510877E-012	0	0.000000E+000
1	12.91833703	9.510877E-012	2.283088E-011	1	0.000000E+000
1	12.91836957	2.283088E-011	9.510877E-012	0	0.000000E+000
1	12.91852320	9.510877E-012	2.283088E-011	1	0.000000E+000
1	12.91948860	2.283088E-011	9.510877E-012	0	0.000000E+000
1	12.91953057	9.510877E-012	2.283088E-011	1	0.000000E+000
1	12.91955852	2.283088E-011	9.510877E-012	0	0.000000E+000
1	12.91995519	9.510877E-012	2.283088E-011	1	0.000000E+000
1	12.92000095	2.283088E-011	9.510877E-012	0	0.000000E+000
1	12.92004006	9.510877E-012	2.283088E-011	1	0.000000E+000
1	12.92018398	2.283088E-011	9.510877E-012	0	0.000000E+000
1	12.92066775	9.510877E-012	2.283088E-011	1	0.000000E+000
1	12.92090317	2.283088E-011	9.510877E-012	0	0.000000E+000
1	12.92123446	9.510877E-012	2.283088E-011	1	0.000000E+000
1	12.92140449	2.283088E-011	9.510877E-012	0	0.000000E+000
1	12.92140949	9.510877E-012	2.283088E-011	1	0.000000E+000
1	12.92175601	2.283088E-011	9.510877E-012	0	0.000000E+000
1	12.92194187	9.510877E-012	2.283088E-011	1	0.000000E+000
1	12.92250577	2.283088E-011	9.510877E-012	0	0.000000E+000
1	12.92347710	9.510877E-012	2.283088E-011	1	0.000000E+000
1	12.92355969	2.283088E-011	9.510877E-012	0	0.000000E+000
1	12.92656104	9.510877E-012	2.283088E-011	1	0.000000E+000
1	12.92692705	2.283088E-011	9.510877E-012	0	0.000000E+000
1	12.92696182	9.510877E-012	2.283088E-011	1	0.000000E+000
1	12.92699087	2.283088E-011	9.510877E-012	0	0.000000E+000
1	12.92702774	9.510877E-012	2.283088E-011	1	0.000000E+000
1	12.92762220	2.283088E-011	9.510877E-012	0	0.000000E+000
1	12.92821215	9.510877E-012	2.283088E-011	1	0.000000E+000
1	12.92873264	2.283088E-011	9.510877E-012	0	0.000000E+000
1	12.92874793	9.510877E-012	2.283088E-011	1	0.000000E+000
1	12.92892740	2.283088E-011	9.510877E-012	0	0.000000E+000
1	12.92979129	9.510877E-012	2.283088E-011	1	0.000000E+000
1	12.92985549	2.283088E-011	9.510877E-012	0	0.000000E+000
1	12.92986732	9.510877E-012	2.283088E-011	1	0.000000E+000
1	12.93023842	2.283088E-011	9.510877E-012	0	0.000000E+000
1	12.93163501	9.510877E-012	2.283088E-011	1	0.000000E+000
1	12.93189545	2.283088E-011	9.510877E-012	0	0.000000E+000
1	12.93195632	9.510877E-012	2.283088E-011	1	0.000000E+000
1	12.93210285	2.283088E-011	9.510877E-012	0	0.000000E+000
1	12.93211023	9.510877E-012	2.283088E-011	1	0.000000E+000
1	12.93228115	2.283088E-011	9.510877E-012	0	0.000000E+000
1	12.93231099	9.510877E-012	2.283088E-011	1	0.000000E+000
1	12.93449557	2.283088E-011	9.510877E-012	0	0.000000E+000
1	12.93631323	9.510877E-012	2.283088E-011	1	0.000000E+000
1	12.93650769	2.283088E-011	9.510877E-012	0	0.000000E+000
1	12.93727306	9.510877E-012	2.283088E-011	1	0.000000E+000
1	12.93749169	2.283088E-011	9.510877E-012	0	0.000000E+000
1	12.93786937	9.510877E-012	2.283088E-011	1	0.000000E+000
1	12.93868762	2.283088E-011	9.510877E-012	0	0.000000E+000
1	12.94040208	9.510877E-012	2.283088E-011	1	0.000000E+000
1	12.94045816	2.283088E-011	9.510877E-012	0	0.000000E+000
1	12.94067918	9.510877E-012	2.283088E-011	1	0.000000E+000
1	12.94115390	2.283088E-011	9.510877E-012	0	0.000000E+000
1	12.94117059	9.510877E-012	2.283088E-011	1	0.000000E+000
1	12.94145429	2.283088E-011	9.510877E-012	0	0.000000E+000
1	12.94160168	9.510877E-012	2.283088E-011	1	0.000000E+000
1	12.94211788	2.283088E-011	9.510877E-012	0	0.000000E+000
1	12.94216936	9.510877E-012	2.283088E-011	1	0.000000E+000
1	12.94248742	2.283088E-011	9.510877E-012	0	0.000000E+000
1	12.94254474	9.510877E-012	2.283088E-011	1	0.000000E+000
1	12.94264765	2.283088E-011	9.510877E-012	0	0.000000E+000
1	12.94268937	9.510877E-012	2.283088E-011	1	0.000000E+000
1	12.94271082	2.283088E-011	9.510877E-012	0	0.000000E+000
1	12.94275388	9.510877E-012	2.283088E-011	1	0.000000E+000
1	12.94334993	2.283088E-011	9.510877E-012	0	0.000000E+000
1	12.94337407	9.510877E-012	2.283088E-011	1	0.000000E+000
1	12.94348171	2.283088E-011	9.510877E-012	0	0.000000E+000
1	12.94570660	9.510877E-012	2.283088E-011	1	0.000000E+000
1	12.94593563	2.283088E-011	9.510877E-012	0	0.000000E+000
1	12.94608597	9.510877E-012	2.283088E-011	1	0.000000E+000
1	12.94624202	2.283088E-011	9.510877E-012	0	0.000000E+000
1	12.94752123	9.510877E-012	2.283088E-011	1	0.000000E+000
1	12.94769372	2.283088E-011	9.510877E-012	0	0.000000E+000
1	12.94774530	9.510877E-012	2.283088E-011	1	0.000000E+000
1	12.94800885	2.283088E-011	9.510877E-012	0	0.000000E+000
1	12.94805581	9.510877E-012	2.283088E-011	1	0.000000E+000
1	12.94820156	2.283088E-011	9.510877E-012	0	0.000000E+000
1	12.94822676	9.510877E-012	2.283088E-011	1	0.000000E+000
1	12.94941310	2.283088E-011	9.510877E-012	0	0.000000E+000
1	12.95031171	9.510877E-012	2.283088E-011	1	0.000000E+000
1	12.95045477	2.283088E-011	9.510877E-012	0	0.000000E+000
1	12.95193793	9.510877E-012	2.283088E-011	1	0.000000E+000
1	12.95233149	2.283088E-011	9.510877E-012	0	0.000000E+000
1	12.95234581	9.510877E-012	2.283088E-011	1	0.000000E+000
1	12.95252718	2.283088E-011	9.510877E-012	0	0.000000E+000
1	12.95254929	9.510877E-012	2.283088E-011	1	0.000000E+000
1	12.95273901	2.283088E-011	9.510877E-012	0	0.000000E+000
1	12.95685052	9.510877E-012	2.283088E-011	1	0.000000E+000
1	12.95826786	2.283088E-011	9.510877E-012	0	0.000000E+000
1	12.95896905	9.510877E-012	2.283088E-011	1	0.000000E+000
1	12.95901168	2.283088E-011	9.510877E-012	0	0.000000E+000
1	12.95904096	9.510877E-012	2.283088E-011	1	0.000000E+000
1	12.95919671	2.283088E-011	9.510877E-012	0	0.000000E+000
1	12.95970330	9.510877E-012	2.283088E-011	1	0.000000E+000
1	12.95976053	2.283088E-011	9.510877E-012	0	0.000000E+000
1	12.95978431	9.510877E-012	2.283088E-011	1	0.000000E+000
1	12.95990417	2.283088E-011	9.510877E-012	0	0.000000E+000
1	12.96567949	9.510877E-012	2.283088E-011	1	0.000000E+000
1	12.96603150	2.283088E-011	9.510877E-012	0	0.000000E+000
1	12.96623028	9.510877E-012	2.283088E-011	1	0.000000E+000
1	12.96638330	2.283088E-011	9.510877E-012	0	0.000000E+000
1	12.96641200	9.510877E-012	2.283088E-011	1	0.000000E+000
1	12.96682741	2.283088E-011	9.510877E-012	0	0.000000E+000
1	12.97534715	9.510877E-012	2.283088E-011	1	0.000000E+000
1	12.97540713	2.283088E-011	9.510877E-012	0	0.000000E+000
1	12.97788600	9.510877E-012	2.283088E-011	1	0.000000E+000
1	12.97792027	2.283088E-011	9.510877E-012	0	0.000000E+000
1	12.97797674	9.510877E-012	2.283088E-011	1	0.000000E+000
1	12.97805790	2.283088E-011	9.510877E-012	0	0.000000E+000
1	12.97808044	9.510877E-012	2.283088E-011	1	0.000000E+000
1	12.97829804	2.283088E-011	9.510877E-012	0	0.000000E+000
1	13.01312343	9.510877E-012	2.283088E-011	1	0.000000E+000
1	13.01351518	2.283088E-011	9.510877E-012	0	0.000000E+000
1	13.01357331	9.510877E-012	2.283088E-011	1	0.000000E+000
1	13.01358743	2.283088E-011	9.510877E-012	0	0.000000E+000
1	13.01389050	9.510877E-012	2.283088E-011	1	0.000000E+000
1	13.01401478	2.283088E-011	9.510877E-012	0	0.000000E+000
1	13.01406177	9.510877E-012	2.283088E-011	1	0.000000E+000
1	13.01413510	2.283088E-011	9.510877E-012	0	0.000000E+000
1	13.01415868	9.510877E-012	2.283088E-011	1	0.000000E+000
1	13.01429985	2.283088E-011	9.510877E-012	0	0.000000E+000
1	13.01574306	9.510877E-012	2.283088E-011	1	0.000000E+000
1	13.01576036	2.283088E-011	9.510877E-012	0	0.000000E+000
1	13.01590781	9.510877E-012	2.283088E-011	1	0.000000E+000
1	13.01595997	2.283088E-011	9.510877E-012	0	0.000000E+000
1	13.01598603	9.510877E-012	2.283088E-011	1	0.000000E+000
1	13.01606083	2.283088E-011	9.510877E-012	0	0.000000E+000
1	13.01608280	9.510877E-012	2.283088E-011	1	0.000000E+000
1	13.01615975	2.283088E-011	9.510877E-012	0	0.000000E+000
1	13.01618015	9.510877E-012	2.283088E-011	1	0.000000E+000
1	13.01620952	2.283088E-011	9.510877E-012	0	0.000000E+000
1	13.01719004	9.510877E-012	2.283088E-011	1	0.000000E+000
1	13.01740721	2.283088E-011	9.510877E-012	0	0.000000E+000
1	13.01854928	9.510877E-012	2.283088E-011	1	0.000000E+000
1	13.01859102	2.283088E-011	9.510877E-012	0	0.000000E+000
1	13.01885489	9.510877E-012	2.283088E-011	1	0.000000E+000
1	13.01907290	2.283088E-011	9.510877E-012	0	0.000000E+000
1	13.01910143	9.510877E-012	2.283088E-011	1	0.000000E+000
1	13.01915146	2.283088E-011	9.510877E-012	0	0.000000E+000
1	13.01961882	9.510877E-012	2.283088E-011	1	0.000000E+000
1	13.02017691	2.283088E-011	9.510877E-012	0	0.000000E+000
1	13.02055642	9.510877E-012	2.283088E-011	1	0.000000E+000
1	13.02072401	2.283088E-011	9.510877E-012	0	0.000000E+000
1	13.02180726	9.510877E-012	2.283088E-011	1	0.000000E+000
1	13.02189066	2.283088E-011	9.510877E-012	0	0.000000E+000
1	13.02189616	9.510877E-012	2.283088E-011	1	0.000000E+000
1	13.02222714	2.283088E-011	9.510877E-012	0	0.000000E+000
1	13.02246771	9.510877E-012	2.283088E-011	1	0.000000E+000
1	13.02353651	2.283088E-011	9.510877E-012	0	0.000000E+000
1	13.02380779	9.510877E-012	2.283088E-011	1	0.000000E+000
1	13.02399244	2.283088E-011	9.510877E-012	0	0.000000E+000
1	13.02400242	9.510877E-012	2.283088E-011	1	0.000000E+000
1	13.02410319	2.283088E-011	9.510877E-012	0	0.000000E+000
1	13.02659211	9.510877E-012	2.283088E-011	1	0.000000E+000
1	13.02677950	2.283088E-011	9.510877E-012	0	0.000000E+000
1	13.02679921	9.510877E-012	2.283088E-011	1	0.000000E+000
1	13.02732164	2.283088E-011	9.510877E-012	0	0.000000E+000
1	13.02734374	9.510877E-012	2.283088E-011	1	0.000000E+000
1	13.02774867	2.283088E-011	9.510877E-012	0	0.000000E+000
1	13.02795179	9.510877E-012	2.283088E-011	1	0.000000E+000
1	13.02805438	2.283088E-011	9.510877E-012	0	0.000000E+000
1	13.02866354	9.510877E-012	2.283088E-011	1	0.000000E+000
1	13.02917352	2.283088E-011	9.510877E-012	0	0.000000E+000
1	13.02921057	9.510877E-012	2.283088E-011	1	0.000000E+000
1	13.02947770	2.283088E-011	9.510877E-012	0	0.000000E+000
1	13.02955967	9.510877E-012	2.283088E-011	1	0.000000E+000
1	13.02975387	2.283088E-011	9.510877E-012	0	0.000000E+000
1	13.02991166	9.510877E-012	2.283088E-011	1	0.000000E+000
1	13.02996017	2.283088E-011	9.510877E-012	0	0.000000E+000
1	13.03014025	9.510877E-012	2.283088E-011	1	0.000000E+000
1	13.03049886	2.283088E-011	9.510877E-012	0	0.000000E+000
1	13.03100448	9.510877E-012	2.283088E-011	1	0.000000E+000
1	13.03104624	2.283088E-011	9.510877E-012	0	0.000000E+000
1	13.03123094	9.510877E-012	2.283088E-011	1	0.000000E+000
1	13.03138979	2.283088E-011	9.510877E-012	0	0.000000E+000
1	13.03360447	9.510877E-012	2.283088E-011	1	0.000000E+000
1	13.03397589	2.283088E-011	9.510877E-012	0	0.000000E+000
1	13.03457301	9.510877E-012	2.283088E-011	1	0.000000E+000
1	13.03470635	2.283088E-011	9.510877E-012	0	0.000000E+000
1	13.03484314	9.510877E-012	2.283088E-011	1	0.000000E+000
1	13.03502292	2.283088E-011	9.510877E-012	0	0.000000E+000
1	13.03659780	9.510877E-012	2.283088E-011	1	0.000000E+000
1	13.03702421	2.283088E-011	9.510877E-012	0	0.000000E+000
1	13.03709200	9.510877E-012	2.283088E-011	1	0.000000E+000
1	13.03730198	2.283088E-011	9.510877E-012	0	0.000000E+000
1	13.03761234	9.510877E-012	2.283088E-011	1	0.000000E+000
1	13.03767935	2.283088E-011	9.510877E-012	0	0.000000E+000
1	13.03769727	9.510877E-012	2.283088E-011	1	0.000000E+000
1	13.03829306	2.283088E-011	9.510877E-012	0	0.000000E+000
1	13.03831996	9.510877E-012	2.283088E-011	1	0.000000E+000
1	13.03857017	2.283088E-011	9.510877E-012	0	0.000000E+000
1	13.03863952	9.510877E-012	2.283088E-011	1	0.000000E+000
1	13.03868648	2.283088E-011	9.510877E-012	0	0.000000E+000
1	13.03922415	9.510877E-012	2.283088E-011	1	0.000000E+000
1	13.03966561	2.283088E-011	9.510877E-012	0	0.000000E+000
1	13.03968221	9.510877E-012	2.283088E-011	1	0.000000E+000
1	13.04007313	2.283088E-011	9.510877E-012	0	0.000000E+000
1	13.04096654	9.510877E-012	2.283088E-011	1	0.000000E+000
1	13.04101637	2.283088E-011	9.510877E-012	0	0.000000E+000
1	13.04129975	9.510877E-012	2.283088E-011	1	0.000000E+000
1	13.04182743	2.283088E-011	9.510877E-012	0	0.000000E+000
1	13.04184117	9.510877E-012	2.283088E-011	1	0.000000E+000
1	13.04204259	2.283088E-011	9.510877E-012	0	0.000000E+000
1	13.04243277	9.510877E-012	2.283088E-011	1	0.000000E+000
1	13.04247208	2.283088E-011	9.510877E-012	0	0.000000E+000
1	13.04248877	9.510877E-012	2.283088E-011	1	0.000000E+000
1	13.04292499	2.283088E-011	9.510877E-012	0	0.000000E+000
1	13.04427524	9.510877E-012	2.283088E-011	1	0.000000E+000
1	13.04450252	2.283088E-011	9.510877E-012	0	0.000000E+000
1	13.04500851	9.510877E-012	2.283088E-011	1	0.000000E+000
1	13.04528009	2.283088E-011	9.510877E-012	0	0.000000E+000
1	13.04530980	9.510877E-012	2.283088E-011	1	0.000000E+000
1	13.04547520	2.283088E-011	9.510877E-012	0	0.000000E+000
1	13.04784589	9.510877E-012	2.283088E-011	1	0.000000E+000
1	13.04898444	2.283088E-011	9.510877E-012	0	0.000000E+000
1	13.04926973	9.510877E-012	2.283088E-011	1	0.000000E+000
1	13.04934780	2.283088E-011	9.510877E-012	0	0.000000E+000
1	13.05030426	9.510877E-012	2.283088E-011	1	0.000000E+000
1	13.05049867	2.283088E-011	9.510877E-012	0	0.000000E+000
1	13.05095726	9.510877E-012	2.283088E-011	1	0.000000E+000
1	13.05129278	2.283088E-011	9.510877E-012	0	0.000000E+000
1	13.05131913	9.510877E-012	2.283088E-011	1	0.000000E+000
1	13.05156076	2.283088E-011	9.510877E-012	0	0.000000E+000
1	13.05164891	9.510877E-012	2.283088E-011	1	0.000000E+000
1	13.05187053	2.283088E-011	9.510877E-012	0	0.000000E+000
1	13.05187210	9.510877E-012	2.283088E-011	1	0.000000E+000
1	13.05275269	2.283088E-011	9.510877E-012	0	0.000000E+000
1	13.05557204	9.510877E-012	2.283088E-011	1	0.000000E+000
1	13.05563194	2.283088E-011	9.510877E-012	0	0.000000E+000
1	13.05871947	9.510877E-012	2.283088E-011	1	0.000000E+000
1	13.05908774	2.283088E-011	9.510877E-012	0	0.000000E+000
1	13.06124439	9.510877E-012	2.283088E-011	1	0.000000E+000
1	13.06162507	2.283088E-011	9.510877E-012	0	0.000000E+000
1	13.06162864	9.510877E-012	2.283088E-011	1	0.000000E+000
1	13.06292466	2.283088E-011	9.510877E-012	0	0.000000E+000
1	13.06294074	9.510877E-012	2.283088E-011	1	0.000000E+000
1	13.06355812	2.283088E-011	9.510877E-012	0	0.000000E+000
1	13.06570088	9.510877E-012	2.283088E-011	1	0.000000E+000
1	13.06573954	2.283088E-011	9.510877E-012	0	0.000000E+000
1	13.06582130	9.510877E-012	2.283088E-011	1	0.000000E+000
1	13.06615069	2.283088E-011	9.510877E-012	0	0.000000E+000
1	13.06616899	9.510877E-012	2.283088E-011	1	0.000000E+000
1	13.06670297	2.283088E-011	9.510877E-012	0	0.000000E+000
1	13.06724234	9.510877E-012	2.283088E-011	1	0.000000E+000
1	13.06757069	2.283088E-011	9.510877E-012	0	0.000000E+000
1	13.06767656	9.510877E-012	2.283088E-011	1	0.000000E+000
1	13.06789790	2.283088E-011	9.510877E-012	0	0.000000E+000
1	13.06793046	9.510877E-012	2.283088E-011	1	0.000000E+000
1	13.06825834	2.283088E-011	9.510877E-012	0	0.000000E+000
1	13.06829810	9.510877E-012	2.283088E-011	1	0.000000E+000
1	13.06854862	2.283088E-011	9.510877E-012	0	0.000000E+000
1	13.06873222	9.510877E-012	2.283088E-011	1	0.000000E+000
1	13.06936327	2.283088E-011	9.510877E-012	0	0.000000E+000
1	13.06972115	9.510877E-012	2.283088E-011	1	0.000000E+000
1	13.06989981	2.283088E-011	9.510877E-012	0	0.000000E+000
1	13.07021703	9.510877E-012	2.283088E-011	1	0.000000E+000
1	13.07037934	2.283088E-011	9.510877E-012	0	0.000000E+000
1	13.07053108	9.510877E-012	2.283088E-011	1	0.000000E+000
1	13.07081199	2.283088E-011	9.510877E-012	0	0.000000E+000
1	13.07085751	9.510877E-012	2.283088E-011	1	0.000000E+000
1	13.07106636	2.283088E-011	9.510877E-012	0	0.000000E+000
1	13.07109451	9.510877E-012	2.283088E-011	1	0.000000E+000
1	13.07112870	2.283088E-011	9.510877E-012	0	0.000000E+000
1	13.07249932	9.510877E-012	2.283088E-011	1	0.000000E+000
1	13.07257877	2.283088E-011	9.510877E-012	0	0.000000E+000
1	13.07326305	9.510877E-012	2.283088E-011	1	0.000000E+000
1	13.07364947	2.283088E-011	9.510877E-012	0	0.000000E+000
1	13.07926893	9.510877E-012	2.283088E-011	1	0.000000E+000
1	13.07929750	2.283088E-011	9.510877E-012	0	0.000000E+000
1	13.07950885	9.510877E-012	2.283088E-011	1	0.000000E+000
1	13.07975722	2.283088E-011	9.510877E-012	0	0.000000E+000
1	13.07982630	9.510877E-012	2.283088E-011	1	0.000000E+000
1	13.08016450	2.283088E-011	9.510877E-012	0	0.000000E+000
1	13.08122811	9.510877E-012	2.283088E-011	1	0.000000E+000
1	13.08161913	2.283088E-011	9.510877E-012	0	0.000000E+000
1	13.08175286	9.510877E-012	2.283088E-011	1	0.000000E+000
1	13.08240403	2.283088E-011	9.510877E-012	0	0.000000E+000
1	13.08289199	9.510877E-012	2.283088E-011	1	0.000000E+000
1	13.08322973	2.283088E-011	9.510877E-012	0	0.000000E+000
1	13.08382199	9.510877E-012	2.283088E-011	1	0.000000E+000
1	13.08457363	2.283088E-011	9.510877E-012	0	0.000000E+000
1	13.08581317	9.510877E-012	2.283088E-011	1	0.000000E+000
1	13.08818927	2.283088E-011	9.510877E-012	0	0.000000E+000
1	13.08823302	9.510877E-012	2.283088E-011	1	0.000000E+000
1	13.08841427	2.283088E-011	9.510877E-012	0	0.000000E+000
1	13.08935875	9.510877E-012	2.283088E-011	1	0.000000E+000
1	13.08947685	2.283088E-011	9.510877E-012	0	0.000000E+000
1	13.08952496	9.510877E-012	2.283088E-011	1	0.000000E+000
1	13.08968471	2.283088E-011	9.510877E-012	0	0.000000E+000
1	13.09003309	9.510877E-012	2.283088E-011	1	0.000000E+000
1	13.09019558	2.283088E-011	9.510877E-012	0	0.000000E+000
1	13.09060991	9.510877E-012	2.283088E-011	1	0.000000E+000
1	13.09091590	2.283088E-011	9.510877E-012	0	0.000000E+000
1	13.09225951	9.510877E-012	2.283088E-011	1	0.000000E+000
1	13.09302844	2.283088E-011	9.510877E-012	0	0.000000E+000
1	13.09304113	9.510877E-012	2.283088E-011	1	0.000000E+000
1	13.09342113	2.283088E-011	9.510877E-012	0	0.000000E+000
1	13.09759961	9.510877E-012	2.283088E-011	1	0.000000E+000
1	13.09762829	2.283088E-011	9.510877E-012	0	0.000000E+000
1	13.09767637	9.510877E-012	2.283088E-011	1	0.000000E+000
1	13.09825775	2.283088E-011	9.510877E-012	0	0.000000E+000
1	13.09923989	9.510877E-012	2.283088E-011	1	0.000000E+000
1	13.09930092	2.283088E-011	9.510877E-012	0	0.000000E+000
1	13.09935072	9.510877E-012	2.283088E-011	1	0.000000E+000
1	13.09994680	2.283088E-011	9.510877E-012	0	0.000000E+000
1	13.09998267	9.510877E-012	2.283088E-011	1	0.000000E+000
1	13.10123996	2.283088E-011	9.510877E-012	0	0.000000E+000
1	13.10158042	9.510877E-012	2.283088E-011	1	0.000000E+000
1	13.10189880	2.283088E-011	9.510877E-012	0	0.000000E+000
1	13.10319307	9.510877E-012	2.283088E-011	1	0.000000E+000
1	13.10328463	2.283088E-011	9.510877E-012	0	0.000000E+000
1	13.10344322	9.510877E-012	2.283088E-011	1	0.000000E+000
1	13.10369213	2.283088E-011	9.510877E-012	0	0.000000E+000
1	13.10372889	9.510877E-012	2.283088E-011	1	0.000000E+000
1	13.10414217	2.283088E-011	9.510877E-012	0	0.000000E+000
1	13.10512314	9.510877E-012	2.283088E-011	1	0.000000E+000
1	13.10529888	2.283088E-011	9.510877E-012	0	0.000000E+000
1	13.10595523	9.510877E-012	2.283088E-011	1	0.000000E+000
1	13.10598425	2.283088E-011	9.510877E-012	0	0.000000E+000
1	13.10606248	9.510877E-012	2.283088E-011	1	0.000000E+000
1	13.10621307	2.283088E-011	9.510877E-012	0	0.000000E+000
1	13.10669632	9.510877E-012	2.283088E-011	1	0.000000E+000
1	13.10715032	2.283088E-011	9.510877E-012	0	0.000000E+000
1	13.10793050	9.510877E-012	2.283088E-011	1	0.000000E+000
1	13.10808620	2.283088E-011	9.510877E-012	0	0.000000E+000
1	13.10810819	9.510877E-012	2.283088E-011	1	0.000000E+000
1	13.10823759	2.283088E-011	9.510877E-012	0	0.000000E+000
1	13.10856236	9.510877E-012	2.283088E-011	1	0.000000E+000
1	13.10908622	2.283088E-011	9.510877E-012	0	0.000000E+000
1	13.11071179	9.510877E-012	2.283088E-011	1	0.000000E+000
1	13.11128609	2.283088E-011	9.510877E-012	0	0.000000E+000
1	13.11130175	9.510877E-012	2.283088E-011	1	0.000000E+000
1	13.11174896	2.283088E-011	9.510877E-012	0	0.000000E+000
1	13.11188619	9.510877E-012	2.283088E-011	1	0.000000E+000
1	13.11225497	2.283088E-011	9.510877E-012	0	0.000000E+000
1	13.11228270	9.510877E-012	2.283088E-011	1	0.000000E+000
1	13.11274479	2.283088E-011	9.510877E-012	0	0.000000E+000
1	13.11319923	9.510877E-012	2.283088E-011	1	0.000000E+000
1	13.11374620	2.283088E-011	9.510877E-012	0	0.000000E+000
1	13.11498314	9.510877E-012	2.283088E-011	1	0.000000E+000
1	13.11535580	2.283088E-011	9.510877E-012	0	0.000000E+000
1	13.11543772	9.510877E-012	2.283088E-011	1	0.000000E+000
1	13.11551888	2.283088E-011	9.510877E-012	0	0.000000E+000
1	13.11555896	9.510877E-012	2.283088E-011	1	0.000000E+000
1	13.11612831	2.283088E-011	9.510877E-012	0	0.000000E+000
1	13.11646379	9.510877E-012	2.283088E-011	1	0.000000E+000
1	13.11691713	2.283088E-011	9.510877E-012	0	0.000000E+000
1	13.11764404	9.510877E-012	2.283088E-011	1	0.000000E+000
1	13.11768503	2.283088E-011	9.510877E-012	0	0.000000E+000
1	13.12132814	9.510877E-012	2.283088E-011	1	0.000000E+000
1	13.12138068	2.283088E-011	9.510877E-012	0	0.000000E+000
1	13.12150625	9.510877E-012	2.283088E-011	1	0.000000E+000
1	13.12158593	2.283088E-011	9.510877E-012	0	0.000000E+000
1	13.12239018	9.510877E-012	2.283088E-011	1	0.000000E+000
1	13.12287386	2.283088E-011	9.510877E-012	0	0.000000E+000
1	13.12422228	9.510877E-012	2.283088E-011	1	0.000000E+000
1	13.12439160	2.283088E-011	9.510877E-012	0	0.000000E+000
1	13.12441785	9.510877E-012	2.283088E-011	1	0.000000E+000
1	13.12493461	2.283088E-011	9.510877E-012	0	0.000000E+000
1	13.12557438	9.510877E-012	2.283088E-011	1	0.000000E+000
1	13.12713496	2.283088E-011	9.510877E-012	0	0.000000E+000
1	13.12745814	9.510877E-012	2.283088E-011	1	0.000000E+000
1	13.12749654	2.283088E-011	9.510877E-012	0	0.000000E+000
1	13.12751535	9.510877E-012	2.283088E-011	1	0.000000E+000
1	13.12769406	2.283088E-011	9.510877E-012	0	0.000000E+000
1	13.12800495	9.510877E-012	2.283088E-011	1	0.000000E+000
1	13.12872513	2.283088E-011	9.510877E-012	0	0.000000E+000
1	13.12886639	9.510877E-012	2.283088E-011	1	0.000000E+000
1	13.12911550	2.283088E-011	9.510877E-012	0	0.000000E+000
1	13.12945160	9.510877E-012	2.283088E-011	1	0.000000E+000
1	13.12979649	2.283088E-011	9.510877E-012	0	0.000000E+000
1	13.13053246	9.510877E-012	2.283088E-011	1	0.000000E+000
1	13.13065253	2.283088E-011	9.510877E-012	0	0.000000E+000
1	13.13068184	9.510877E-012	2.283088E-011	1	0.000000E+000
1	13.13103355	2.283088E-011	9.510877E-012	0	0.000000E+000
1	13.13141633	9.510877E-012	2.283088E-011	1	0.000000E+000
1	13.13205906	2.283088E-011	9.510877E-012	0	0.000000E+000
1	13.13208059	9.510877E-012	2.283088E-011	1	0.000000E+000
1	13.13360372	2.283088E-011	9.510877E-012	0	0.000000E+000
1	13.13440286	9.510877E-012	2.283088E-011	1	0.000000E+000
1	13.13504103	2.283088E-011	9.510877E-012	0	0.000000E+000
1	13.13540437	9.510877E-012	2.283088E-011	1	0.000000E+000
1	13.13676480	2.283088E-011	9.510877E-012	0	0.000000E+000
1	13.13782681	9.510877E-012	2.283088E-011	1	0.000000E+000
1	13.13823807	2.283088E-011	9.510877E-012	0	0.000000E+000
1	13.14003029	9.510877E-012	2.283088E-011	1	0.000000E+000
1	13.14064445	2.283088E-011	9.510877E-012	0	0.000000E+000
1	13.14217986	9.510877E-012	2.283088E-011	1	0.000000E+000
1	13.14239068	2.283088E-011	9.510877E-012	0	0.000000E+000
1	13.14242209	9.510877E-012	2.283088E-011	1	0.000000E+000
1	13.14249158	2.283088E-011	9.510877E-012	0	0.000000E+000
1	13.14253267	9.510877E-012	2.283088E-011	1	0.000000E+000
1	13.14267588	2.283088E-011	9.510877E-012	0	0.000000E+000
1	13.14275723	9.510877E-012	2.283088E-011	1	0.000000E+000
1	13.14372035	2.283088E-011	9.510877E-012	0	0.000000E+000
1	13.14384347	9.510877E-012	2.283088E-011	1	0.000000E+000
1	13.14392742	2.283088E-011	9.510877E-012	0	0.000000E+000
1	13.14628108	9.510877E-012	2.283088E-011	1	0.000000E+000
1	13.14634525	2.283088E-011	9.510877E-012	0	0.000000E+000
1	13.14636405	9.510877E-012	2.283088E-011	1	0.000000E+000
1	13.14657333	2.283088E-011	9.510877E-012	0	0.000000E+000
1	13.14665392	9.510877E-012	2.283088E-011	1	0.000000E+000
1	13.14702990	2.283088E-011	9.510877E-012	0	0.000000E+000
1	13.14706055	9.510877E-012	2.283088E-011	1	0.000000E+000
1	13.14709533	2.283088E-011	9.510877E-012	0	0.000000E+000
1	13.14712480	9.510877E-012	2.283088E-011	1	0.000000E+000
1	13.14753126	2.283088E-011	9.510877E-012	0	0.000000E+000
1	13.14797151	9.510877E-012	2.283088E-011	1	0.000000E+000
1	13.14818395	2.283088E-011	9.510877E-012	0	0.000000E+000
1	13.14857413	9.510877E-012	2.283088E-011	1	0.000000E+000
1	13.14870003	2.283088E-011	9.510877E-012	0	0.000000E+000
1	13.14920208	9.510877E-012	2.283088E-011	1	0.000000E+000
1	13.14939851	2.283088E-011	9.510877E-012	0	0.000000E+000
1	13.15140543	9.510877E-012	2.283088E-011	1	0.000000E+000
1	13.15165738	2.283088E-011	9.510877E-012	0	0.000000E+000
1	13.15306040	9.510877E-012	2.283088E-011	1	0.000000E+000
1	13.15361589	2.283088E-011	9.510877E-012	0	0.000000E+000
1	13.15496857	9.510877E-012	2.283088E-011	1	0.000000E+000
1	13.15514550	2.283088E-011	9.510877E-012	0	0.000000E+000
1	13.15561276	9.510877E-012	2.283088E-011	1	0.000000E+000
1	13.15569973	2.283088E-011	9.510877E-012	0	0.000000E+000
1	13.15647823	9.510877E-012	2.283088E-011	1	0.000000E+000
1	13.15651742	2.283088E-011	9.510877E-012	0	0.000000E+000
1	13.15652907	9.510877E-012	2.283088E-011	1	0.000000E+000
1	13.15784217	2.283088E-011	9.510877E-012	0	0.000000E+000
1	13.15786879	9.510877E-012	2.283088E-011	1	0.000000E+000
1	13.15793333	2.283088E-011	9.510877E-012	0	0.000000E+000
1	13.15846569	9.510877E-012	2.283088E-011	1	0.000000E+000
1	13.15870936	2.283088E-011	9.510877E-012	0	0.000000E+000
1	13.16039899	9.510877E-012	2.283088E-011	1	0.000000E+000
1	13.16081623	2.283088E-011	9.510877E-012	0	0.000000E+000
1	13.16114008	9.510877E-012	2.283088E-011	1	0.000000E+000
1	13.16162459	2.283088E-011	9.510877E-012	0	0.000000E+000
1	13.16163628	9.510877E-012	2.283088E-011	1	0.000000E+000
1	13.16204302	2.283088E-011	9.510877E-012	0	0.000000E+000
1	13.16206280	9.510877E-012	2.283088E-011	1	0.000000E+000
1	13.16252012	2.283088E-011	9.510877E-012	0	0.000000E+000
1	13.16254069	9.510877E-012	2.283088E-011	1	0.000000E+000
1	13.16316130	2.283088E-011	9.510877E-012	0	0.000000E+000
1	13.16319327	9.510877E-012	2.283088E-011	1	0.000000E+000
1	13.16328615	2.283088E-011	9.510877E-012	0	0.000000E+000
1	13.16363973	9.510877E-012	2.283088E-011	1	0.000000E+000
1	13.16414812	2.283088E-011	9.510877E-012	0	0.000000E+000
1	13.16478572	9.510877E-012	2.283088E-011	1	0.000000E+000
1	13.16481311	2.283088E-011	9.510877E-012	0	0.000000E+000
1	13.16551493	9.510877E-012	2.283088E-011	1	0.000000E+000
1	13.16704408	2.283088E-011	9.510877E-012	0	0.000000E+000
1	13.17163925	9.510877E-012	2.283088E-011	1	0.000000E+000
1	13.17173008	2.283088E-011	9.510877E-012	0	0.000000E+000
1	13.17291906	9.510877E-012	2.283088E-011	1	0.000000E+000
1	13.17338774	2.283088E-011	9.510877E-012	0	0.000000E+000
1	13.17433261	9.510877E-012	2.283088E-011	1	0.000000E+000
1	13.17453905	2.283088E-011	9.510877E-012	0	0.000000E+000
1	13.17456354	9.510877E-012	2.283088E-011	1	0.000000E+000
1	13.17465554	2.283088E-011	9.510877E-012	0	0.000000E+000
1	13.17496422	9.510877E-012	2.283088E-011	1	0.000000E+000
1	13.17539334	2.283088E-011	9.510877E-012	0	0.000000E+000
1	13.17773346	9.510877E-012	2.283088E-011	1	0.000000E+000
1	13.17778650	2.283088E-011	9.510877E-012	0	0.000000E+000
1	13.17823908	9.510877E-012	2.283088E-011	1	0.000000E+000
1	13.17846997	2.283088E-011	9.510877E-012	0	0.000000E+000
1	13.17847204	9.510877E-012	2.283088E-011	1	0.000000E+000
1	13.17945224	2.283088E-011	9.510877E-012	0	0.000000E+000
1	13.17992418	9.510877E-012	2.283088E-011	1	0.000000E+000
1	13.18013164	2.283088E-011	9.510877E-012	0	0.000000E+000
1	13.18019149	9.510877E-012	2.283088E-011	1	0.000000E+000
1	13.18090508	2.283088E-011	9.510877E-012	0	0.000000E+000
1	13.18091890	9.510877E-012	2.283088E-011	1	0.000000E+000
1	13.18115518	2.283088E-011	9.510877E-012	0	0.000000E+000
1	13.18279656	9.510877E-012	2.283088E-011	1	0.000000E+000
1	13.18327444	2.283088E-011	9.510877E-012	0	0.000000E+000
1	13.18399013	9.510877E-012	2.283088E-011	1	0.000000E+000
1	13.18511953	2.283088E-011	9.510877E-012	0	0.000000E+000
1	13.18519441	9.510877E-012	2.283088E-011	1	0.000000E+000
1	13.18602071	2.283088E-011	9.510877E-012	0	0.000000E+000
1	13.18808032	9.510877E-012	2.283088E-011	1	0.000000E+000
1	13.18842507	2.283088E-011	9.510877E-012	0	0.000000E+000
1	13.18980428	9.510877E-012	2.283088E-011	1	0.000000E+000
1	13.19012347	2.283088E-011	9.510877E-012	0	0.000000E+000
1	13.19016971	9.510877E-012	2.283088E-011	1	0.000000E+000
1	13.19097953	2.283088E-011	9.510877E-012	0	0.000000E+000
1	13.19149109	9.510877E-012	2.283088E-011	1	0.000000E+000
1	13.19212014	2.283088E-011	9.510877E-012	0	0.000000E+000
1	13.19215041	9.510877E-012	2.283088E-011	1	0.000000E+000
1	13.19379655	2.283088E-011	9.510877E-012	0	0.000000E+000
1	13.19397035	9.510877E-012	2.283088E-011	1	0.000000E+000
1	13.19411226	2.283088E-011	9.510877E-012	0	0.000000E+000
1	13.19471776	9.510877E-012	2.283088E-011	1	0.000000E+000
1	13.19580142	2.283088E-011	9.510877E-012	0	0.000000E+000
1	13.19582983	9.510877E-012	2.283088E-011	1	0.000000E+000
1	13.19619528	2.283088E-011	9.510877E-012	0	0.000000E+000
1	13.19721824	9.510877E-012	2.283088E-011	1	0.000000E+000
1	13.19746462	2.283088E-011	9.510877E-012	0	0.000000E+000
1	13.19844117	9.510877E-012	2.283088E-011	1	0.000000E+000
1	13.19876239	2.283088E-011	9.510877E-012	0	0.000000E+000
1	13.19917019	9.510877E-012	2.283088E-011	1	0.000000E+000
1	13.20018547	2.283088E-011	9.510877E-012	0	0.000000E+000
1	13.20028405	9.510877E-012	2.283088E-011	1	0.000000E+000
1	13.20032144	2.283088E-011	9.510877E-012	0	0.000000E+000
1	13.20121689	9.510877E-012	2.283088E-011	1	0.000000E+000
1	13.20165780	2.283088E-011	9.510877E-012	0	0.000000E+000
1	13.20169328	9.510877E-012	2.283088E-011	1	0.000000E+000
1	13.20212890	2.283088E-011	9.510877E-012	0	0.000000E+000
1	13.20216082	9.510877E-012	2.283088E-011	1	0.000000E+000
1	13.20228536	2.283088E-011	9.510877E-012	0	0.000000E+000
1	13.20247432	9.510877E-012	2.283088E-011	1	0.000000E+000
1	13.20368809	2.283088E-011	9.510877E-012	0	0.000000E+000
1	13.20387661	9.510877E-012	2.283088E-011	1	0.000000E+000
1	13.20400193	2.283088E-011	9.510877E-012	0	0.000000E+000
1	13.20501589	9.510877E-012	2.283088E-011	1	0.000000E+000
1	13.20517676	2.283088E-011	9.510877E-012	0	0.000000E+000
1	13.20879684	9.510877E-012	2.283088E-011	1	0.000000E+000
1	13.20959320	2.283088E-011	9.510877E-012	0	0.000000E+000
1	13.20960534	9.510877E-012	2.283088E-011	1	0.000000E+000
1	13.21047113	2.283088E-011	9.510877E-012	0	0.000000E+000
1	13.21081775	9.510877E-012	2.283088E-011	1	0.000000E+000
1	13.21110965	2.283088E-011	9.510877E-012	0	0.000000E+000
1	13.21139767	9.510877E-012	2.283088E-011	1	0.000000E+000
1	13.21202327	2.283088E-011	9.510877E-012	0	0.000000E+000
1	13.21291889	9.510877E-012	2.283088E-011	1	0.000000E+000
1	13.21313010	2.283088E-011	9.510877E-012	0	0.000000E+000
1	13.21322209	9.510877E-012	2.283088E-011	1	0.000000E+000
1	13.21368883	2.283088E-011	9.510877E-012	0	0.000000E+000
1	13.21369888	9.510877E-012	2.283088E-011	1	0.000000E+000
1	13.21414525	2.283088E-011	9.510877E-012	0	0.000000E+000
1	13.21558759	9.510877E-012	2.283088E-011	1	0.000000E+000
1	13.21565430	2.283088E-011	9.510877E-012	0	0.000000E+000
1	13.21569634	9.510877E-012	2.283088E-011	1	0.000000E+000
1	13.21598038	2.283088E-011	9.510877E-012	0	0.000000E+000
1	13.21603659	9.510877E-012	2.283088E-011	1	0.000000E+000
1	13.21750637	2.283088E-011	9.510877E-012	0	0.000000E+000
1	13.21955963	9.510877E-012	2.283088E-011	1	0.000000E+000
1	13.21959584	2.283088E-011	9.510877E-012	0	0.000000E+000
1	13.21983350	9.510877E-012	2.283088E-011	1	0.000000E+000
1	13.22001625	2.283088E-011	9.510877E-012	0	0.000000E+000
1	13.22091857	9.510877E-012	2.283088E-011	1	0.000000E+000
1	13.22135443	2.283088E-011	9.510877E-012	0	0.000000E+000
1	13.22204486	9.510877E-012	2.283088E-011	1	0.000000E+000
1	13.22208056	2.283088E-011	9.510877E-012	0	0.000000E+000
1	13.22219627	9.510877E-012	2.283088E-011	1	0.000000E+000
1	13.22272426	2.283088E-011	9.510877E-012	0	0.000000E+000
1	13.22355652	9.510877E-012	2.283088E-011	1	0.000000E+000
1	13.22410671	2.283088E-011	9.510877E-012	0	0.000000E+000
1	13.22414278	9.510877E-012	2.283088E-011	1	0.000000E+000
1	13.22423617	2.283088E-011	9.510877E-012	0	0.000000E+000
1	13.22588434	9.510877E-012	2.283088E-011	1	0.000000E+000
1	13.22593571	2.283088E-011	9.510877E-012	0	0.000000E+000
1	13.24929893	9.510877E-012	2.283088E-011	1	0.000000E+000
1	13.24934489	2.283088E-011	9.510877E-012	0	0.000000E+000
1	13.24936026	9.510877E-012	2.283088E-011	1	0.000000E+000
1	13.24969790	2.283088E-011	9.510877E-012	0	0.000000E+000
1	13.24973264	9.510877E-012	2.283088E-011	1	0.000000E+000
1	13.25015575	2.283088E-011	9.510877E-012	0	0.000000E+000
1	13.25019159	9.510877E-012	2.283088E-011	1	0.000000E+000
1	13.25020683	2.283088E-011	9.510877E-012	0	0.000000E+000
1	13.25060905	9.510877E-012	2.283088E-011	1	0.000000E+000
1	13.25150755	2.283088E-011	9.510877E-012	0	0.000000E+000
1	13.25562404	9.510877E-012	2.283088E-011	1	0.000000E+000
1	13.25564515	2.283088E-011	9.510877E-012	0	0.000000E+000
1	13.25681296	9.510877E-012	2.283088E-011	1	0.000000E+000
1	13.25728486	2.283088E-011	9.510877E-012	0	0.000000E+000
1	13.25808783	9.510877E-012	2.283088E-011	1	0.000000E+000
1	13.25825502	2.283088E-011	9.510877E-012	0	0.000000E+000
1	13.25889008	9.510877E-012	2.283088E-011	1	0.000000E+000
1	13.25906154	2.283088E-011	9.510877E-012	0	0.000000E+000
1	13.25911899	9.510877E-012	2.283088E-011	1	0.000000E+000
1	13.25927633	2.283088E-011	9.510877E-012	0	0.000000E+000
1	13.25969684	9.510877E-012	2.283088E-011	1	0.000000E+000
1	13.25996403	2.283088E-011	9.510877E-012	0	0.000000E+000
1	13.25997732	9.510877E-012	2.283088E-011	1	0.000000E+000
1	13.26065637	2.283088E-011	9.510877E-012	0	0.000000E+000
1	13.26222096	9.510877E-012	2.283088E-011	1	0.000000E+000
1	13.26281319	2.283088E-011	9.510877E-012	0	0.000000E+000
1	13.26293612	9.510877E-012	2.283088E-011	1	0.000000E+000
1	13.26338689	2.283088E-011	9.510877E-012	0	0.000000E+000
1	13.26342363	9.510877E-012	2.283088E-011	1	0.000000E+000
1	13.26352500	2.283088E-011	9.510877E-012	0	0.000000E+000
1	13.26387523	9.510877E-012	2.283088E-011	1	0.000000E+000
1	13.26395505	2.283088E-011	9.510877E-012	0	0.000000E+000
1	13.26510826	9.510877E-012	2.283088E-011	1	0.000000E+000
1	13.26556709	2.283088E-011	9.510877E-012	0	0.000000E+000
1	13.26638866	9.510877E-012	2.283088E-011	1	0.000000E+000
1	13.26644930	2.283088E-011	9.510877E-012	0	0.000000E+000
1	13.26648876	9.510877E-012	2.283088E-011	1	0.000000E+000
1	13.26747785	2.283088E-011	9.510877E-012	0	0.000000E+000
1	13.26765471	9.510877E-012	2.283088E-011	1	0.000000E+000
1	13.26769293	2.283088E-011	9.510877E-012	0	0.000000E+000
1	13.27225993	9.510877E-012	2.283088E-011	1	0.000000E+000
1	13.27233019	2.283088E-011	9.510877E-012	0	0.000000E+000
1	13.27236257	9.510877E-012	2.283088E-011	1	0.000000E+000
1	13.27281629	2.283088E-011	9.510877E-012	0	0.000000E+000
1	13.27551655	9.510877E-012	2.283088E-011	1	0.000000E+000
1	13.27576863	2.283088E-011	9.510877E-012	0	0.000000E+000
1	13.27592241	9.510877E-012	2.283088E-011	1	0.000000E+000
1	13.27606729	2.283088E-011	9.510877E-012	0	0.000000E+000
1	13.27609232	9.510877E-012	2.283088E-011	1	0.000000E+000
1	13.27615969	2.283088E-011	9.510877E-012	0	0.000000E+000
1	13.27617521	9.510877E-012	2.283088E-011	1	0.000000E+000
1	13.27620931	2.283088E-011	9.510877E-012	0	0.000000E+000
1	13.27701773	9.510877E-012	2.283088E-011	1	0.000000E+000
1	13.27766725	2.283088E-011	9.510877E-012	0	0.000000E+000
1	13.27847312	9.510877E-012	2.283088E-011	1	0.000000E+000
1	13.27851927	2.283088E-011	9.510877E-012	0	0.000000E+000
1	13.27855888	9.510877E-012	2.283088E-011	1	0.000000E+000
1	13.27873242	2.283088E-011	9.510877E-012	0	0.000000E+000
1	13.27875273	9.510877E-012	2.283088E-011	1	0.000000E+000
1	13.27997949	2.283088E-011	9.510877E-012	0	0.000000E+000
1	13.27998872	9.510877E-012	2.283088E-011	1	0.000000E+000
1	13.28025820	2.283088E-011	9.510877E-012	0	0.000000E+000
1	13.28046690	9.510877E-012	2.283088E-011	1	0.000000E+000
1	13.28051834	2.283088E-011	9.510877E-012	0	0.000000E+000
1	13.28053004	9.510877E-012	2.283088E-011	1	0.000000E+000
1	13.28070836	2.283088E-011	9.510877E-012	0	0.000000E+000
1	13.28168202	9.510877E-012	2.283088E-011	1	0.000000E+000
1	13.28173742	2.283088E-011	9.510877E-012	0	0.000000E+000
1	13.28198216	9.510877E-012	2.283088E-011	1	0.000000E+000
1	13.28200116	2.283088E-011	9.510877E-012	0	0.000000E+000
1	13.28204336	9.510877E-012	2.283088E-011	1	0.000000E+000
1	13.28285990	2.283088E-011	9.510877E-012	0	0.000000E+000
1	13.28288798	9.510877E-012	2.283088E-011	1	0.000000E+000
1	13.28359906	2.283088E-011	9.510877E-012	0	0.000000E+000
1	13.28407555	9.510877E-012	2.283088E-011	1	0.000000E+000
1	13.28442679	2.283088E-011	9.510877E-012	0	0.000000E+000
1	13.28746911	9.510877E-012	2.283088E-011	1	0.000000E+000
1	13.28764682	2.283088E-011	9.510877E-012	0	0.000000E+000
1	13.28771898	9.510877E-012	2.283088E-011	1	0.000000E+000
1	13.28926298	2.283088E-011	9.510877E-012	0	0.000000E+000
1	13.29015032	9.510877E-012	2.283088E-011	1	0.000000E+000
1	13.29051458	2.283088E-011	9.510877E-012	0	0.000000E+000
1	13.29066903	9.510877E-012	2.283088E-011	1	0.000000E+000
1	13.29080001	2.283088E-011	9.510877E-012	0	0.000000E+000
1	13.29085996	9.510877E-012	2.283088E-011	1	0.000000E+000
1	13.29109222	2.283088E-011	9.510877E-012	0	0.000000E+000
1	13.29257141	9.510877E-012	2.283088E-011	1	0.000000E+000
1	13.29262269	2.283088E-011	9.510877E-012	0	0.000000E+000
1	13.29264456	9.510877E-012	2.283088E-011	1	0.000000E+000
1	13.29283538	2.283088E-011	9.510877E-012	0	0.000000E+000
1	13.29285822	9.510877E-012	2.283088E-011	1	0.000000E+000
1	13.29296330	2.283088E-011	9.510877E-012	0	0.000000E+000
1	13.29426295	9.510877E-012	2.283088E-011	1	0.000000E+000
1	13.29480812	2.283088E-011	9.510877E-012	0	0.000000E+000
1	13.29501585	9.510877E-012	2.283088E-011	1	0.000000E+000
1	13.29558898	2.283088E-011	9.510877E-012	0	0.000000E+000
1	13.29560868	9.510877E-012	2.283088E-011	1	0.000000E+000
1	13.29569310	2.283088E-011	9.510877E-012	0	0.000000E+000
1	13.29642299	9.510877E-012	2.283088E-011	1	0.000000E+000
1	13.29663821	2.283088E-011	9.510877E-012	0	0.000000E+000
1	13.29680997	9.510877E-012	2.283088E-011	1	0.000000E+000
1	13.29718559	2.283088E-011	9.510877E-012	0	0.000000E+000
1	13.29725855	9.510877E-012	2.283088E-011	1	0.000000E+000
1	13.29783305	2.283088E-011	9.510877E-012	0	0.000000E+000
1	13.29785072	9.510877E-012	2.283088E-011	1	0.000000E+000
1	13.29794388	2.283088E-011	9.510877E-012	0	0.000000E+000
1	13.29942955	9.510877E-012	2.283088E-011	1	0.000000E+000
1	13.29968886	2.283088E-011	9.510877E-012	0	0.000000E+000
1	13.29972117	9.510877E-012	2.283088E-011	1	0.000000E+000
1	13.30131716	2.283088E-011	9.510877E-012	0	0.000000E+000
1	13.30147509	9.510877E-012	2.283088E-011	1	0.000000E+000
1	13.30190915	2.283088E-011	9.510877E-012	0	0.000000E+000
1	13.30205672	9.510877E-012	2.283088E-011	1	0.000000E+000
1	13.30228783	2.283088E-011	9.510877E-012	0	0.000000E+000
1	13.30355564	9.510877E-012	2.283088E-011	1	0.000000E+000
1	13.30377233	2.283088E-011	9.510877E-012	0	0.000000E+000
1	13.30379586	9.510877E-012	2.283088E-011	1	0.000000E+000
1	13.30397771	2.283088E-011	9.510877E-012	0	0.000000E+000
1	13.30440712	9.510877E-012	2.283088E-011	1	0.000000E+000
1	13.30453829	2.283088E-011	9.510877E-012	0	0.000000E+000
1	13.30463526	9.510877E-012	2.283088E-011	1	0.000000E+000
1	13.30484714	2.283088E-011	9.510877E-012	0	0.000000E+000
1	13.30596514	9.510877E-012	2.283088E-011	1	0.000000E+000
1	13.30696952	2.283088E-011	9.510877E-012	0	0.000000E+000
1	13.30697870	9.510877E-012	2.283088E-011	1	0.000000E+000
1	13.30738698	2.283088E-011	9.510877E-012	0	0.000000E+000
1	13.30792053	9.510877E-012	2.283088E-011	1	0.000000E+000
1	13.30825891	2.283088E-011	9.510877E-012	0	0.000000E+000
1	13.30827552	9.510877E-012	2.283088E-011	1	0.000000E+000
1	13.30837683	2.283088E-011	9.510877E-012	0	0.000000E+000
1	13.30869543	9.510877E-012	2.283088E-011	1	0.000000E+000
1	13.31060303	2.283088E-011	9.510877E-012	0	0.000000E+000
1	13.31120127	9.510877E-012	2.283088E-011	1	0.000000E+000
1	13.31121933	2.283088E-011	9.510877E-012	0	0.000000E+000
1	13.31132155	9.510877E-012	2.283088E-011	1	0.000000E+000
1	13.31138057	2.283088E-011	9.510877E-012	0	0.000000E+000
1	13.31140743	9.510877E-012	2.283088E-011	1	0.000000E+000
1	13.31168401	2.283088E-011	9.510877E-012	0	0.000000E+000
1	13.31172992	9.510877E-012	2.283088E-011	1	0.000000E+000
1	13.31289999	2.283088E-011	9.510877E-012	0	0.000000E+000
1	13.31644570	9.510877E-012	2.283088E-011	1	0.000000E+000
1	13.31655688	2.283088E-011	9.510877E-012	0	0.000000E+000
1	13.31792709	9.510877E-012	2.283088E-011	1	0.000000E+000
1	13.31829744	2.283088E-011	9.510877E-012	0	0.000000E+000
1	13.31863695	9.510877E-012	2.283088E-011	1	0.000000E+000
1	13.31864364	2.283088E-011	9.510877E-012	0	0.000000E+000
1	13.32020535	9.510877E-012	2.283088E-011	1	0.000000E+000
1	13.32078463	2.283088E-011	9.510877E-012	0	0.000000E+000
1	13.32158300	9.510877E-012	2.283088E-011	1	0.000000E+000
1	13.32179328	2.283088E-011	9.510877E-012	0	0.000000E+000
1	13.32180741	9.510877E-012	2.283088E-011	1	0.000000E+000
1	13.32198143	2.283088E-011	9.510877E-012	0	0.000000E+000
1	13.32200951	9.510877E-012	2.283088E-011	1	0.000000E+000
1	13.32233352	2.283088E-011	9.510877E-012	0	0.000000E+000
1	13.32249462	9.510877E-012	2.283088E-011	1	0.000000E+000
1	13.32258354	2.283088E-011	9.510877E-012	0	0.000000E+000
1	13.32267998	9.510877E-012	2.283088E-011	1	0.000000E+000
1	13.32273867	2.283088E-011	9.510877E-012	0	0.000000E+000
1	13.32279502	9.510877E-012	2.283088E-011	1	0.000000E+000
1	13.32281844	2.283088E-011	9.510877E-012	0	0.000000E+000
1	13.32794916	9.510877E-012	2.283088E-011	1	0.000000E+000
1	13.32829038	2.283088E-011	9.510877E-012	0	0.000000E+000
1	13.32831656	9.510877E-012	2.283088E-011	1	0.000000E+000
1	13.32852488	2.283088E-011	9.510877E-012	0	0.000000E+000
1	13.32856396	9.510877E-012	2.283088E-011	1	0.000000E+000
1	13.32884940	2.283088E-011	9.510877E-012	0	0.000000E+000
1	13.33050654	9.510877E-012	2.283088E-011	1	0.000000E+000
1	13.33068758	2.283088E-011	9.510877E-012	0	0.000000E+000
1	13.33071962	9.510877E-012	2.283088E-011	1	0.000000E+000
1	13.33167502	2.283088E-011	9.510877E-012	0	0.000000E+000
1	13.33225591	9.510877E-012	2.283088E-011	1	0.000000E+000
1	13.33228206	2.283088E-011	9.510877E-012	0	0.000000E+000
1	13.33417067	9.510877E-012	2.283088E-011	1	0.000000E+000
1	13.33420262	2.283088E-011	9.510877E-012	0	0.000000E+000
1	13.33433233	9.510877E-012	2.283088E-011	1	0.000000E+000
1	13.33450867	2.283088E-011	9.510877E-012	0	0.000000E+000
1	13.33451786	9.510877E-012	2.283088E-011	1	0.000000E+000
1	13.33472760	2.283088E-011	9.510877E-012	0	0.000000E+000
1	13.33719188	9.510877E-012	2.283088E-011	1	0.000000E+000
1	13.33835855	2.283088E-011	9.510877E-012	0	0.000000E+000
1	13.33841673	9.510877E-012	2.283088E-011	1	0.000000E+000
1	13.33890773	2.283088E-011	9.510877E-012	0	0.000000E+000
1	13.33902159	9.510877E-012	2.283088E-011	1	0.000000E+000
1	13.33981604	2.283088E-011	9.510877E-012	0	0.000000E+000
1	13.34077647	9.510877E-012	2.283088E-011	1	0.000000E+000
1	13.34085521	2.283088E-011	9.510877E-012	0	0.000000E+000
1	13.34088074	9.510877E-012	2.283088E-011	1	0.000000E+000
1	13.34131861	2.283088E-011	9.510877E-012	0	0.000000E+000
1	13.34186429	9.510877E-012	2.283088E-011	1	0.000000E+000
1	13.34274026	2.283088E-011	9.510877E-012	0	0.000000E+000
1	13.34307231	9.510877E-012	2.283088E-011	1	0.000000E+000
1	13.34324486	2.283088E-011	9.510877E-012	0	0.000000E+000
1	13.34327594	9.510877E-012	2.283088E-011	1	0.000000E+000
1	13.34350946	2.283088E-011	9.510877E-012	0	0.000000E+000
1	13.34360919	9.510877E-012	2.283088E-011	1	0.000000E+000
1	13.34447948	2.283088E-011	9.510877E-012	0	0.000000E+000
1	13.34520115	9.510877E-012	2.283088E-011	1	0.000000E+000
1	13.34577697	2.283088E-011	9.510877E-012	0	0.000000E+000
1	13.34578926	9.510877E-012	2.283088E-011	1	0.000000E+000
1	13.34616877	2.283088E-011	9.510877E-012	0	0.000000E+000
1	13.35589883	9.510877E-012	2.283088E-011	1	0.000000E+000
1	13.35729493	2.283088E-011	9.510877E-012	0	0.000000E+000
1	13.35734008	9.510877E-012	2.283088E-011	1	0.000000E+000
1	13.35823202	2.283088E-011	9.510877E-012	0	0.000000E+000
1	13.35842729	9.510877E-012	2.283088E-011	1	0.000000E+000
1	13.35862026	2.283088E-011	9.510877E-012	0	0.000000E+000
1	13.35948956	9.510877E-012	2.283088E-011	1	0.000000E+000
1	13.36026958	2.283088E-011	9.510877E-012	0	0.000000E+000
1	13.36085268	9.510877E-012	2.283088E-011	1	0.000000E+000
1	13.36278005	2.283088E-011	9.510877E-012	0	0.000000E+000
1	13.36282166	9.510877E-012	2.283088E-011	1	0.000000E+000
1	13.36320047	2.283088E-011	9.510877E-012	0	0.000000E+000
1	13.36329018	9.510877E-012	2.283088E-011	1	0.000000E+000
1	13.36362166	2.283088E-011	9.510877E-012	0	0.000000E+000
1	13.36529284	9.510877E-012	2.283088E-011	1	0.000000E+000
1	13.36554772	2.283088E-011	9.510877E-012	0	0.000000E+000
1	13.36655571	9.510877E-012	2.283088E-011	1	0.000000E+000
1	13.36698189	2.283088E-011	9.510877E-012	0	0.000000E+000
1	13.36793945	9.510877E-012	2.283088E-011	1	0.000000E+000
1	13.36838710	2.283088E-011	9.510877E-012	0	0.000000E+000
1	13.36994722	9.510877E-012	2.283088E-011	1	0.000000E+000
1	13.37079631	2.283088E-011	9.510877E-012	0	0.000000E+000
1	13.37123152	9.510877E-012	2.283088E-011	1	0.000000E+000
1	13.37152244	2.283088E-011	9.510877E-012	0	0.000000E+000
1	13.37197997	9.510877E-012	2.283088E-011	1	0.000000E+000
1	13.37222239	2.283088E-011	9.510877E-012	0	0.000000E+000
1	16.43311743	9.478563E-012	2.279856E-011	1	0.000000E+000
1	16.43347918	2.279856E-011	9.478563E-012	0	0.000000E+000
1	16.43361467	9.478563E-012	2.279856E-011	1	0.000000E+000
1	16.43371930	2.279856E-011	9.478563E-012	0	0.000000E+000
1	16.43375377	9.478563E-012	2.279856E-011	1	0.000000E+000
1	16.43378181	2.279856E-011	9.478563E-012	0	0.000000E+000
1	16.43381787	9.478563E-012	2.279856E-011	1	0.000000E+000
1	16.43405743	2.279856E-011	9.478563E-012	0	0.000000E+000
1	16.43551345	9.478563E-012	2.279856E-011	1	0.000000E+000
1	16.43623824	2.279856E-011	9.478563E-012	0	0.000000E+000
1	16.43624992	9.478563E-012	2.279856E-011	1	0.000000E+000
1	16.43633049	2.279856E-011	9.478563E-012	0	0.000000E+000
1	16.43704085	9.478563E-012	2.279856E-011	1	0.000000E+000
1	16.43719159	2.279856E-011	9.478563E-012	0	0.000000E+000
1	16.43751101	9.478563E-012	2.279856E-011	1	0.000000E+000
1	16.43867117	2.279856E-011	9.478563E-012	0	0.000000E+000
1	16.44096196	9.478563E-012	2.279856E-011	1	0.000000E+000
1	16.44119624	2.279856E-011	9.478563E-012	0	0.000000E+000
1	16.44138045	9.478563E-012	2.279856E-011	1	0.000000E+000
1	16.44148053	2.279856E-011	9.478563E-012	0	0.000000E+000
1	16.44151217	9.478563E-012	2.279856E-011	1	0.000000E+000
1	16.44260793	2.279856E-011	9.478563E-012	0	0.000000E+000
1	16.44265103	9.478563E-012	2.279856E-011	1	0.000000E+000
1	16.44335527	2.279856E-011	9.478563E-012	0	0.000000E+000
1	16.44519693	9.478563E-012	2.279856E-011	1	0.000000E+000
1	16.44557706	2.279856E-011	9.478563E-012	0	0.000000E+000
1	16.44572314	9.478563E-012	2.279856E-011	1	0.000000E+000
1	16.44590053	2.279856E-011	9.478563E-012	0	0.000000E+000
1	16.44630935	9.478563E-012	2.279856E-011	1	0.000000E+000
1	16.44635013	2.279856E-011	9.478563E-012	0	0.000000E+000
1	16.44729870	9.478563E-012	2.279856E-011	1	0.000000E+000
1	16.44741723	2.279856E-011	9.478563E-012	0	0.000000E+000
1	16.44848096	9.478563E-012	2.279856E-011	1	0.000000E+000
1	16.44867571	2.279856E-011	9.478563E-012	0	0.000000E+000
1	16.44869384	9.478563E-012	2.279856E-011	1	0.000000E+000
1	16.44899891	2.279856E-011	9.478563E-012	0	0.000000E+000
1	16.44900959	9.478563E-012	2.279856E-011	1	0.000000E+000
1	16.44905040	2.279856E-011	9.478563E-012	0	0.000000E+000
1	16.45135125	9.478563E-012	2.279856E-011	1	0.000000E+000
1	16.45138102	2.279856E-011	9.478563E-012	0	0.000000E+000
1	16.45241868	9.478563E-012	2.279856E-011	1	0.000000E+000
1	16.45334060	2.279856E-011	9.478563E-012	0	0.000000E+000
1	16.45355076	9.478563E-012	2.279856E-011	1	0.000000E+000
1	16.45382379	2.279856E-011	9.478563E-012	0	0.000000E+000
1	16.45425827	9.478563E-012	2.279856E-011	1	0.000000E+000
1	16.45434434	2.279856E-011	9.478563E-012	0	0.000000E+000
1	16.45465561	9.478563E-012	2.279856E-011	1	0.000000E+000
1	16.45474241	2.279856E-011	9.478563E-012	0	0.000000E+000
1	16.45668824	9.478563E-012	2.279856E-011	1	0.000000E+000
1	16.45715101	2.279856E-011	9.478563E-012	0	0.000000E+000
1	16.45719664	9.478563E-012	2.279856E-011	1	0.000000E+000
1	16.45728488	2.279856E-011	9.478563E-012	0	0.000000E+000
1	16.45729841	9.478563E-012	2.279856E-011	1	0.000000E+000
1	16.45886118	2.279856E-011	9.478563E-012	0	0.000000E+000
1	16.45889904	9.478563E-012	2.279856E-011	1	0.000000E+000
1	16.45900841	2.279856E-011	9.478563E-012	0	0.000000E+000
1	16.45928935	9.478563E-012	2.279856E-011	1	0.000000E+000
1	16.46056773	2.279856E-011	9.478563E-012	0	0.000000E+000
1	16.46077867	9.478563E-012	2.279856E-011	1	0.000000E+000
1	16.46108785	2.279856E-011	9.478563E-012	0	0.000000E+000
1	16.46125873	9.478563E-012	2.279856E-011	1	0.000000E+000
1	16.46164984	2.279856E-011	9.478563E-012	0	0.000000E+000
1	16.46174677	9.478563E-012	2.279856E-011	1	0.000000E+000
1	16.46193653	2.279856E-011	9.478563E-012	0	0.000000E+000
1	16.46447517	9.478563E-012	2.279856E-011	1	0.000000E+000
1	16.46453364	2.279856E-011	9.478563E-012	0	0.000000E+000
1	16.46457479	9.478563E-012	2.279856E-011	1	0.000000E+000
1	16.46527780	2.279856E-011	9.478563E-012	0	0.000000E+000
1	16.46529847	9.478563E-012	2.279856E-011	1	0.000000E+000
1	16.46668073	2.279856E-011	9.478563E-012	0	0.000000E+000
1	16.46671628	9.478563E-012	2.279856E-011	1	0.000000E+000
1	16.46676016	2.279856E-011	9.478563E-012	0	0.000000E+000
1	16.46680762	9.478563E-012	2.279856E-011	1	0.000000E+000
1	16.46716514	2.279856E-011	9.478563E-012	0	0.000000E+000
1	16.46717957	9.478563E-012	2.279856E-011	1	0.000000E+000
1	16.46721013	2.279856E-011	9.478563E-012	0	0.000000E+000
1	16.46724187	9.478563E-012	2.279856E-011	1	0.000000E+000
1	16.46750421	2.279856E-011	9.478563E-012	0	0.000000E+000
1	16.46752384	9.478563E-012	2.279856E-011	1	0.000000E+000
1	16.46830022	2.279856E-011	9.478563E-012	0	0.000000E+000
1	16.47149017	9.478563E-012	2.279856E-011	1	0.000000E+000
1	16.47163858	2.279856E-011	9.478563E-012	0	0.000000E+000
1	16.47186945	9.478563E-012	2.279856E-011	1	0.000000E+000
1	16.47194135	2.279856E-011	9.478563E-012	0	0.000000E+000
1	16.47195825	9.478563E-012	2.279856E-011	1	0.000000E+000
1	16.47215878	2.279856E-011	9.478563E-012	0	0.000000E+000
1	16.47246322	9.478563E-012	2.279856E-011	1	0.000000E+000
1	16.47270860	2.279856E-011	9.478563E-012	0	0.000000E+000
1	16.47283036	9.478563E-012	2.279856E-011	1	0.000000E+000
1	16.47331550	2.279856E-011	9.478563E-012	0	0.000000E+000
1	16.47448634	9.478563E-012	2.279856E-011	1	0.000000E+000
1	16.47478991	2.279856E-011	9.478563E-012	0	0.000000E+000
1	16.47657841	9.478563E-012	2.279856E-011	1	0.000000E+000
1	16.47677186	2.279856E-011	9.478563E-012	0	0.000000E+000
1	16.47681544	9.478563E-012	2.279856E-011	1	0.000000E+000
1	16.47689638	2.279856E-011	9.478563E-012	0	0.000000E+000
1	16.47692717	9.478563E-012	2.279856E-011	1	0.000000E+000
1	16.47704049	2.279856E-011	9.478563E-012	0	0.000000E+000
1	16.47712013	9.478563E-012	2.279856E-011	1	0.000000E+000
1	16.47798663	2.279856E-011	9.478563E-012	0	0.000000E+000
1	16.47801598	9.478563E-012	2.279856E-011	1	0.000000E+000
1	16.47833496	2.279856E-011	9.478563E-012	0	0.000000E+000
1	16.47863379	9.478563E-012	2.279856E-011	1	0.000000E+000
1	16.47874294	2.279856E-011	9.478563E-012	0	0.000000E+000
1	16.47876131	9.478563E-012	2.279856E-011	1	0.000000E+000
1	16.47895832	2.279856E-011	9.478563E-012	0	0.000000E+000
1	16.47897314	9.478563E-012	2.279856E-011	1	0.000000E+000
1	16.47910299	2.279856E-011	9.478563E-012	0	0.000000E+000
1	16.47911952	9.478563E-012	2.279856E-011	1	0.000000E+000
1	16.47950346	2.279856E-011	9.478563E-012	0	0.000000E+000
1	16.47989857	9.478563E-012	2.279856E-011	1	0.000000E+000
1	16.48107933	2.279856E-011	9.478563E-012	0	0.000000E+000
1	16.48109838	9.478563E-012	2.279856E-011	1	0.000000E+000
1	16.48191701	2.279856E-011	9.478563E-012	0	0.000000E+000
1	16.48237311	9.478563E-012	2.279856E-011	1	0.000000E+000
1	16.48332268	2.279856E-011	9.478563E-012	0	0.000000E+000
1	16.48472905	9.478563E-012	2.279856E-011	1	0.000000E+000
1	16.48504069	2.279856E-011	9.478563E-012	0	0.000000E+000
1	16.48576479	9.478563E-012	2.279856E-011	1	0.000000E+000
1	16.48648141	2.279856E-011	9.478563E-012	0	0.000000E+000
1	16.48909619	9.478563E-012	2.279856E-011	1	0.000000E+000
1	16.48946485	2.279856E-011	9.478563E-012	0	0.000000E+000
1	16.48949639	9.478563E-012	2.279856E-011	1	0.000000E+000
1	16.48980782	2.279856E-011	9.478563E-012	0	0.000000E+000
1	16.48998017	9.478563E-012	2.279856E-011	1	0.000000E+000
1	16.49115471	2.279856E-011	9.478563E-012	0	0.000000E+000
1	16.49182157	9.478563E-012	2.279856E-011	1	0.000000E+000
1	16.49194653	2.279856E-011	9.478563E-012	0	0.000000E+000
1	16.49221008	9.478563E-012	2.279856E-011	1	0.000000E+000
1	16.49236615	2.279856E-011	9.478563E-012	0	0.000000E+000
1	16.49239627	9.478563E-012	2.279856E-011	1	0.000000E+000
1	16.49246217	2.279856E-011	9.478563E-012	0	0.000000E+000
1	16.49248036	9.478563E-012	2.279856E-011	1	0.000000E+000
1	16.49325174	2.279856E-011	9.478563E-012	0	0.000000E+000
1	16.49326469	9.478563E-012	2.279856E-011	1	0.000000E+000
1	16.49426757	2.279856E-011	9.478563E-012	0	0.000000E+000
1	16.49429239	9.478563E-012	2.279856E-011	1	0.000000E+000
1	16.49480590	2.279856E-011	9.478563E-012	0	0.000000E+000
1	16.49782375	9.478563E-012	2.279856E-011	1	0.000000E+000
1	16.49789414	2.279856E-011	9.478563E-012	0	0.000000E+000
1	16.49823967	9.478563E-012	2.279856E-011	1	0.000000E+000
1	16.49842867	2.279856E-011	9.478563E-012	0	0.000000E+000
1	16.49848664	9.478563E-012	2.279856E-011	1	0.000000E+000
1	16.49871278	2.279856E-011	9.478563E-012	0	0.000000E+000
1	16.49875542	9.478563E-012	2.279856E-011	1	0.000000E+000
1	16.49944727	2.279856E-011	9.478563E-012	0	0.000000E+000
1	16.50097400	9.478563E-012	2.279856E-011	1	0.000000E+000
1	16.50118760	2.279856E-011	9.478563E-012	0	0.000000E+000
1	16.50121123	9.478563E-012	2.279856E-011	1	0.000000E+000
1	16.50137802	2.279856E-011	9.478563E-012	0	0.000000E+000
1	16.50268552	9.478563E-012	2.279856E-011	1	0.000000E+000
1	16.50282378	2.279856E-011	9.478563E-012	0	0.000000E+000
1	16.50355803	9.478563E-012	2.279856E-011	1	0.000000E+000
1	16.50396959	2.279856E-011	9.478563E-012	0	0.000000E+000
1	16.50511479	9.478563E-012	2.279856E-011	1	0.000000E+000
1	16.50561485	2.279856E-011	9.478563E-012	0	0.000000E+000
1	16.50617859	9.478563E-012	2.279856E-011	1	0.000000E+000
1	16.50639123	2.279856E-011	9.478563E-012	0	0.000000E+000
1	16.50709459	9.478563E-012	2.279856E-011	1	0.000000E+000
1	16.50754902	2.279856E-011	9.478563E-012	0	0.000000E+000
1	16.50756591	9.478563E-012	2.279856E-011	1	0.000000E+000
1	16.50797351	2.279856E-011	9.478563E-012	0	0.000000E+000
1	16.50923385	9.478563E-012	2.279856E-011	1	0.000000E+000
1	16.50933167	2.279856E-011	9.478563E-012	0	0.000000E+000
1	16.51046018	9.478563E-012	2.279856E-011	1	0.000000E+000
1	16.51094502	2.279856E-011	9.478563E-012	0	0.000000E+000
1	16.51103049	9.478563E-012	2.279856E-011	1	0.000000E+000
1	16.51183823	2.279856E-011	9.478563E-012	0	0.000000E+000
1	16.51193270	9.478563E-012	2.279856E-011	1	0.000000E+000
1	16.51252811	2.279856E-011	9.478563E-012	0	0.000000E+000
1	16.51424574	9.478563E-012	2.279856E-011	1	0.000000E+000
1	16.51503509	2.279856E-011	9.478563E-012	0	0.000000E+000
1	16.51504317	9.478563E-012	2.279856E-011	1	0.000000E+000
1	16.51522172	2.279856E-011	9.478563E-012	0	0.000000E+000
1	16.51687934	9.478563E-012	2.279856E-011	1	0.000000E+000
1	16.51699713	2.279856E-011	9.478563E-012	0	0.000000E+000
1	16.51702544	9.478563E-012	2.279856E-011	1	0.000000E+000
1	16.51863424	2.279856E-011	9.478563E-012	0	0.000000E+000
1	16.51918513	9.478563E-012	2.279856E-011	1	0.000000E+000
1	16.51919858	2.279856E-011	9.478563E-012	0	0.000000E+000
1	16.52026020	9.478563E-012	2.279856E-011	1	0.000000E+000
1	16.52050295	2.279856E-011	9.478563E-012	0	0.000000E+000
1	16.52112335	9.478563E-012	2.279856E-011	1	0.000000E+000
1	16.52206211	2.279856E-011	9.478563E-012	0	0.000000E+000
1	16.52229398	9.478563E-012	2.279856E-011	1	0.000000E+000
1	16.52237528	2.279856E-011	9.478563E-012	0	0.000000E+000
1	16.52318459	9.478563E-012	2.279856E-011	1	0.000000E+000
1	16.52387385	2.279856E-011	9.478563E-012	0	0.000000E+000
1	16.52439401	9.478563E-012	2.279856E-011	1	0.000000E+000
1	16.52462058	2.279856E-011	9.478563E-012	0	0.000000E+000
1	16.52465240	9.478563E-012	2.279856E-011	1	0.000000E+000
1	16.52501459	2.279856E-011	9.478563E-012	0	0.000000E+000
1	16.52526015	9.478563E-012	2.279856E-011	1	0.000000E+000
1	16.52542014	2.279856E-011	9.478563E-012	0	0.000000E+000
1	16.52573878	9.478563E-012	2.279856E-011	1	0.000000E+000
1	16.52632892	2.279856E-011	9.478563E-012	0	0.000000E+000
1	16.52665605	9.478563E-012	2.279856E-011	1	0.000000E+000
1	16.52675318	2.279856E-011	9.478563E-012	0	0.000000E+000
1	16.52676759	9.478563E-012	2.279856E-011	1	0.000000E+000
1	16.52685461	2.279856E-011	9.478563E-012	0	0.000000E+000
1	16.52688961	9.478563E-012	2.279856E-011	1	0.000000E+000
1	16.52743870	2.279856E-011	9.478563E-012	0	0.000000E+000
1	16.52766030	9.478563E-012	2.279856E-011	1	0.000000E+000
1	16.52802905	2.279856E-011	9.478563E-012	0	0.000000E+000
1	16.52805381	9.478563E-012	2.279856E-011	1	0.000000E+000
1	16.52831402	2.279856E-011	9.478563E-012	0	0.000000E+000
1	16.53015852	9.478563E-012	2.279856E-011	1	0.000000E+000
1	16.53081021	2.279856E-011	9.478563E-012	0	0.000000E+000
1	16.53158132	9.478563E-012	2.279856E-011	1	0.000000E+000
1	16.53181986	2.279856E-011	9.478563E-012	0	0.000000E+000
1	16.53183277	9.478563E-012	2.279856E-011	1	0.000000E+000
1	16.53185976	2.279856E-011	9.478563E-012	0	0.000000E+000
1	16.53187948	9.478563E-012	2.279856E-011	1	0.000000E+000
1	16.53279186	2.279856E-011	9.478563E-012	0	0.000000E+000
1	16.53303915	9.478563E-012	2.279856E-011	1	0.000000E+000
1	16.53314147	2.279856E-011	9.478563E-012	0	0.000000E+000
1	16.53317085	9.478563E-012	2.279856E-011	1	0.000000E+000
1	16.53320707	2.279856E-011	9.478563E-012	0	0.000000E+000
1	16.53321816	9.478563E-012	2.279856E-011	1	0.000000E+000
1	16.53356430	2.279856E-011	9.478563E-012	0	0.000000E+000
1	16.53383869	9.478563E-012	2.279856E-011	1	0.000000E+000
1	16.53467107	2.279856E-011	9.478563E-012	0	0.000000E+000
1	16.53478845	9.478563E-012	2.279856E-011	1	0.000000E+000
1	16.53530755	2.279856E-011	9.478563E-012	0	0.000000E+000
1	16.53530944	9.478563E-012	2.279856E-011	1	0.000000E+000
1	16.53673033	2.279856E-011	9.478563E-012	0	0.000000E+000
1	16.53708393	9.478563E-012	2.279856E-011	1	0.000000E+000
1	16.53802230	2.279856E-011	9.478563E-012	0	0.000000E+000
1	16.53891590	9.478563E-012	2.279856E-011	1	0.000000E+000
1	16.53914162	2.279856E-011	9.478563E-012	0	0.000000E+000
1	16.53950373	9.478563E-012	2.279856E-011	1	0.000000E+000
1	16.53995009	2.279856E-011	9.478563E-012	0	0.000000E+000
1	16.54099247	9.478563E-012	2.279856E-011	1	0.000000E+000
1	16.54100858	2.279856E-011	9.478563E-012	0	0.000000E+000
1	16.56478769	9.478563E-012	2.279856E-011	1	0.000000E+000
1	16.56481035	2.279856E-011	9.478563E-012	0	0.000000E+000
1	23.14717383	9.308568E-012	2.262857E-011	1	0.000000E+000
1	23.14753542	2.262857E-011	9.308568E-012	0	0.000000E+000
1	23.15189055	9.308568E-012	2.262857E-011	1	0.000000E+000
1	23.15270812	2.262857E-011	9.308568E-012	0	0.000000E+000
1	23.15286530	9.308568E-012	2.262857E-011	1	0.000000E+000
1	23.15341419	2.262857E-011	9.308568E-012	0	0.000000E+000
1	23.15364211	9.308568E-012	2.262857E-011	1	0.000000E+000
1	23.15374730	2.262857E-011	9.308568E-012	0	0.000000E+000
1	23.15417150	9.308568E-012	2.262857E-011	1	0.000000E+000
1	23.15427041	2.262857E-011	9.308568E-012	0	0.000000E+000
1	23.15517298	9.308568E-012	2.262857E-011	1	0.000000E+000
1	23.15656565	2.262857E-011	9.308568E-012	0	0.000000E+000
1	23.15753001	9.308568E-012	2.262857E-011	1	0.000000E+000
1	23.15880870	2.262857E-011	9.308568E-012	0	0.000000E+000
1	23.15886902	9.308568E-012	2.262857E-011	1	0.000000E+000
1	23.15889159	2.262857E-011	9.308568E-012	0	0.000000E+000
1	23.15893395	9.308568E-012	2.262857E-011	1	0.000000E+000
1	23.15960998	2.262857E-011	9.308568E-012	0	0.000000E+000
1	23.16069203	9.308568E-012	2.262857E-011	1	0.000000E+000
1	23.16150010	2.262857E-011	9.308568E-012	0	0.000000E+000
1	23.16155659	9.308568E-012	2.262857E-011	1	0.000000E+000
1	23.16177804	2.262857E-011	9.308568E-012	0	0.000000E+000
1	23.16182976	9.308568E-012	2.262857E-011	1	0.000000E+000
1	23.16187775	2.262857E-011	9.308568E-012	0	0.000000E+000
1	23.16223436	9.308568E-012	2.262857E-011	1	0.000000E+000
1	23.16226551	2.262857E-011	9.308568E-012	0	0.000000E+000
1	23.16229770	9.308568E-012	2.262857E-011	1	0.000000E+000
1	23.16257389	2.262857E-011	9.308568E-012	0	0.000000E+000
1	23.16258861	9.308568E-012	2.262857E-011	1	0.000000E+000
1	23.16270015	2.262857E-011	9.308568E-012	0	0.000000E+000
1	23.16274059	9.308568E-012	2.262857E-011	1	0.000000E+000
1	23.16277320	2.262857E-011	9.308568E-012	0	0.000000E+000
1	23.16312705	9.308568E-012	2.262857E-011	1	0.000000E+000
1	23.16350307	2.262857E-011	9.308568E-012	0	0.000000E+000
1	23.16354037	9.308568E-012	2.262857E-011	1	0.000000E+000
1	23.16408896	2.262857E-011	9.308568E-012	0	0.000000E+000
1	23.16435639	9.308568E-012	2.262857E-011	1	0.000000E+000
1	23.16461322	2.262857E-011	9.308568E-012	0	0.000000E+000
1	23.16581452	9.308568E-012	2.262857E-011	1	0.000000E+000
1	23.16595365	2.262857E-011	9.308568E-012	0	0.000000E+000
1	23.16597314	9.308568E-012	2.262857E-011	1	0.000000E+000
1	23.16613391	2.262857E-011	9.308568E-012	0	0.000000E+000
1	23.16716359	9.308568E-012	2.262857E-011	1	0.000000E+000
1	23.16727476	2.262857E-011	9.308568E-012	0	0.000000E+000
1	23.16902521	9.308568E-012	2.262857E-011	1	0.000000E+000
1	23.16969918	2.262857E-011	9.308568E-012	0	0.000000E+000
1	23.16971170	9.308568E-012	2.262857E-011	1	0.000000E+000
1	23.17031330	2.262857E-011	9.308568E-012	0	0.000000E+000
1	23.17040763	9.308568E-012	2.262857E-011	1	0.000000E+000
1	23.17309067	2.262857E-011	9.308568E-012	0	0.000000E+000
1	23.17352968	9.308568E-012	2.262857E-011	1	0.000000E+000
1	23.17427748	2.262857E-011	9.308568E-012	0	0.000000E+000
1	23.17434567	9.308568E-012	2.262857E-011	1	0.000000E+000
1	23.17472296	2.262857E-011	9.308568E-012	0	0.000000E+000
1	23.17493071	9.308568E-012	2.262857E-011	1	0.000000E+000
1	23.17527609	2.262857E-011	9.308568E-012	0	0.000000E+000
1	23.17691516	9.308568E-012	2.262857E-011	1	0.000000E+000
1	23.17698403	2.262857E-011	9.308568E-012	0	0.000000E+000
1	23.17701787	9.308568E-012	2.262857E-011	1	0.000000E+000
1	23.17732149	2.262857E-011	9.308568E-012	0	0.000000E+000
1	23.17733083	9.308568E-012	2.262857E-011	1	0.000000E+000
1	23.17801038	2.262857E-011	9.308568E-012	0	0.000000E+000
1	23.17848240	9.308568E-012	2.262857E-011	1	0.000000E+000
1	23.17889797	2.262857E-011	9.308568E-012	0	0.000000E+000
1	23.17925848	9.308568E-012	2.262857E-011	1	0.000000E+000
1	23.18054922	2.262857E-011	9.308568E-012	0	0.000000E+000
1	23.18056754	9.308568E-012	2.262857E-011	1	0.000000E+000
1	23.18086160	2.262857E-011	9.308568E-012	0	0.000000E+000
1	23.18361639	9.308568E-012	2.262857E-011	1	0.000000E+000
1	23.18417944	2.262857E-011	9.308568E-012	0	0.000000E+000
1	23.18449983	9.308568E-012	2.262857E-011	1	0.000000E+000
1	23.18452857	2.262857E-011	9.308568E-012	0	0.000000E+000
1	23.18454435	9.308568E-012	2.262857E-011	1	0.000000E+000
1	23.18472708	2.262857E-011	9.308568E-012	0	0.000000E+000
1	23.18476273	9.308568E-012	2.262857E-011	1	0.000000E+000
1	23.18477600	2.262857E-011	9.308568E-012	0	0.000000E+000
1	23.18666448	9.308568E-012	2.262857E-011	1	0.000000E+000
1	23.18760375	2.262857E-011	9.308568E-012	0	0.000000E+000
1	23.18762898	9.308568E-012	2.262857E-011	1	0.000000E+000
1	23.18781523	2.262857E-011	9.308568E-012	0	0.000000E+000
1	23.18823378	9.308568E-012	2.262857E-011	1	0.000000E+000
1	23.18838077	2.262857E-011	9.308568E-012	0	0.000000E+000
1	23.18947148	9.308568E-012	2.262857E-011	1	0.000000E+000
1	23.19048092	2.262857E-011	9.308568E-012	0	0.000000E+000
1	23.19053592	9.308568E-012	2.262857E-011	1	0.000000E+000
1	23.19090378	2.262857E-011	9.308568E-012	0	0.000000E+000
1	23.19221176	9.308568E-012	2.262857E-011	1	0.000000E+000
1	23.19240096	2.262857E-011	9.308568E-012	0	0.000000E+000
1	23.19243365	9.308568E-012	2.262857E-011	1	0.000000E+000
1	23.19298346	2.262857E-011	9.308568E-012	0	0.000000E+000
1	23.19301791	9.308568E-012	2.262857E-011	1	0.000000E+000
1	23.19322005	2.262857E-011	9.308568E-012	0	0.000000E+000
1	23.19587405	9.308568E-012	2.262857E-011	1	0.000000E+000
1	23.19631622	2.262857E-011	9.308568E-012	0	0.000000E+000
1	23.19634212	9.308568E-012	2.262857E-011	1	0.000000E+000
1	23.19703486	2.262857E-011	9.308568E-012	0	0.000000E+000
1	23.19742161	9.308568E-012	2.262857E-011	1	0.000000E+000
1	23.19786985	2.262857E-011	9.308568E-012	0	0.000000E+000
1	23.19790705	9.308568E-012	2.262857E-011	1	0.000000E+000
1	23.19826026	2.262857E-011	9.308568E-012	0	0.000000E+000
1	23.19919591	9.308568E-012	2.262857E-011	1	0.000000E+000
1	23.19926011	2.262857E-011	9.308568E-012	0	0.000000E+000
1	23.19928534	9.308568E-012	2.262857E-011	1	0.000000E+000
1	23.19933288	2.262857E-011	9.308568E-012	0	0.000000E+000
1	23.19945086	9.308568E-012	2.262857E-011	1	0.000000E+000
1	23.19960160	2.262857E-011	9.308568E-012	0	0.000000E+000
1	23.19967644	9.308568E-012	2.262857E-011	1	0.000000E+000
1	23.19992921	2.262857E-011	9.308568E-012	0	0.000000E+000
1	23.20075008	9.308568E-012	2.262857E-011	1	0.000000E+000
1	23.20085851	2.262857E-011	9.308568E-012	0	0.000000E+000
1	23.20090946	9.308568E-012	2.262857E-011	1	0.000000E+000
1	23.20158064	2.262857E-011	9.308568E-012	0	0.000000E+000
1	23.20210262	9.308568E-012	2.262857E-011	1	0.000000E+000
1	23.20218721	2.262857E-011	9.308568E-012	0	0.000000E+000
1	23.20358269	9.308568E-012	2.262857E-011	1	0.000000E+000
1	23.20406531	2.262857E-011	9.308568E-012	0	0.000000E+000
1	23.20424911	9.308568E-012	2.262857E-011	1	0.000000E+000
1	23.20434860	2.262857E-011	9.308568E-012	0	0.000000E+000
1	23.20442000	9.308568E-012	2.262857E-011	1	0.000000E+000
1	23.20529406	2.262857E-011	9.308568E-012	0	0.000000E+000
1	23.20532392	9.308568E-012	2.262857E-011	1	0.000000E+000
1	23.20717893	2.262857E-011	9.308568E-012	0	0.000000E+000
1	23.20718898	9.308568E-012	2.262857E-011	1	0.000000E+000
1	23.20736366	2.262857E-011	9.308568E-012	0	0.000000E+000
1	23.20739819	9.308568E-012	2.262857E-011	1	0.000000E+000
1	23.20838787	2.262857E-011	9.308568E-012	0	0.000000E+000
1	23.20878251	9.308568E-012	2.262857E-011	1	0.000000E+000
1	23.20896965	2.262857E-011	9.308568E-012	0	0.000000E+000
1	23.20961181	9.308568E-012	2.262857E-011	1	0.000000E+000
1	23.20972412	2.262857E-011	9.308568E-012	0	0.000000E+000
1	23.21068682	9.308568E-012	2.262857E-011	1	0.000000E+000
1	23.21071525	2.262857E-011	9.308568E-012	0	0.000000E+000
1	23.21114670	9.308568E-012	2.262857E-011	1	0.000000E+000
1	23.21123475	2.262857E-011	9.308568E-012	0	0.000000E+000
1	23.21125748	9.308568E-012	2.262857E-011	1	0.000000E+000
1	23.21194382	2.262857E-011	9.308568E-012	0	0.000000E+000
1	23.21277751	9.308568E-012	2.262857E-011	1	0.000000E+000
1	23.21279879	2.262857E-011	9.308568E-012	0	0.000000E+000
1	23.21304017	9.308568E-012	2.262857E-011	1	0.000000E+000
1	23.21307470	2.262857E-011	9.308568E-012	0	0.000000E+000
1	23.21348757	9.308568E-012	2.262857E-011	1	0.000000E+000
1	23.21457753	2.262857E-011	9.308568E-012	0	0.000000E+000
1	23.21577352	9.308568E-012	2.262857E-011	1	0.000000E+000
1	23.21604783	2.262857E-011	9.308568E-012	0	0.000000E+000
1	23.21694912	9.308568E-012	2.262857E-011	1	0.000000E+000
1	23.21731805	2.262857E-011	9.308568E-012	0	0.000000E+000
1	23.21734109	9.308568E-012	2.262857E-011	1	0.000000E+000
1	23.21765439	2.262857E-011	9.308568E-012	0	0.000000E+000
1	23.21788207	9.308568E-012	2.262857E-011	1	0.000000E+000
1	23.21947855	2.262857E-011	9.308568E-012	0	0.000000E+000
1	23.21951782	9.308568E-012	2.262857E-011	1	0.000000E+000
1	23.21996918	2.262857E-011	9.308568E-012	0	0.000000E+000
1	23.21999468	9.308568E-012	2.262857E-011	1	0.000000E+000
1	23.22004170	2.262857E-011	9.308568E-012	0	0.000000E+000
1	23.22112864	9.308568E-012	2.262857E-011	1	0.000000E+000
1	23.22147616	2.262857E-011	9.308568E-012	0	0.000000E+000
1	23.22323159	9.308568E-012	2.262857E-011	1	0.000000E+000
1	23.22342233	2.262857E-011	9.308568E-012	0	0.000000E+000
1	23.22453069	9.308568E-012	2.262857E-011	1	0.000000E+000
1	23.22468424	2.262857E-011	9.308568E-012	0	0.000000E+000
1	23.22471348	9.308568E-012	2.262857E-011	1	0.000000E+000
1	23.22480687	2.262857E-011	9.308568E-012	0	0.000000E+000
1	23.22481930	9.308568E-012	2.262857E-011	1	0.000000E+000
1	23.22540920	2.262857E-011	9.308568E-012	0	0.000000E+000
1	23.22908986	9.308568E-012	2.262857E-011	1	0.000000E+000
1	23.22919087	2.262857E-011	9.308568E-012	0	0.000000E+000
1	23.22934315	9.308568E-012	2.262857E-011	1	0.000000E+000
1	23.23030765	2.262857E-011	9.308568E-012	0	0.000000E+000
1	23.23063296	9.308568E-012	2.262857E-011	1	0.000000E+000
1	23.23077655	2.262857E-011	9.308568E-012	0	0.000000E+000
1	23.23080100	9.308568E-012	2.262857E-011	1	0.000000E+000
1	23.23194914	2.262857E-011	9.308568E-012	0	0.000000E+000
1	23.23299068	9.308568E-012	2.262857E-011	1	0.000000E+000
1	23.23321947	2.262857E-011	9.308568E-012	0	0.000000E+000
1	23.23323488	9.308568E-012	2.262857E-011	1	0.000000E+000
1	23.23334186	2.262857E-011	9.308568E-012	0	0.000000E+000
1	23.23337199	9.308568E-012	2.262857E-011	1	0.000000E+000
1	23.23380593	2.262857E-011	9.308568E-012	0	0.000000E+000
1	23.27843505	9.308568E-012	2.262857E-011	1	0.000000E+000
1	23.27852465	2.262857E-011	9.308568E-012	0	0.000000E+000
1	23.27888890	9.308568E-012	2.262857E-011	1	0.000000E+000
1	23.27914222	2.262857E-011	9.308568E-012	0	0.000000E+000
1	23.27938395	9.308568E-012	2.262857E-011	1	0.000000E+000
1	23.27995895	2.262857E-011	9.308568E-012	0	0.000000E+000
1	23.28156103	9.308568E-012	2.262857E-011	1	0.000000E+000
1	23.28200227	2.262857E-011	9.308568E-012	0	0.000000E+000
1	23.28201988	9.308568E-012	2.262857E-011	1	0.000000E+000
1	23.28215630	2.262857E-011	9.308568E-012	0	0.000000E+000
1	23.28320954	9.308568E-012	2.262857E-011	1	0.000000E+000
1	23.28360919	2.262857E-011	9.308568E-012	0	0.000000E+000
1	23.28368704	9.308568E-012	2.262857E-011	1	0.000000E+000
1	23.28375928	2.262857E-011	9.308568E-012	0	0.000000E+000
1	23.28396852	9.308568E-012	2.262857E-011	1	0.000000E+000
1	23.28414555	2.262857E-011	9.308568E-012	0	0.000000E+000
1	23.28465307	9.308568E-012	2.262857E-011	1	0.000000E+000
1	23.28492712	2.262857E-011	9.308568E-012	0	0.000000E+000
1	23.29064738	9.308568E-012	2.262857E-011	1	0.000000E+000
1	23.29133936	2.262857E-011	9.308568E-012	0	0.000000E+000
1	23.29173279	9.308568E-012	2.262857E-011	1	0.000000E+000
1	23.29176799	2.262857E-011	9.308568E-012	0	0.000000E+000
1	23.29179634	9.308568E-012	2.262857E-011	1	0.000000E+000
1	23.29199221	2.262857E-011	9.308568E-012	0	0.000000E+000
1	23.29266085	9.308568E-012	2.262857E-011	1	0.000000E+000
1	23.29272926	2.262857E-011	9.308568E-012	0	0.000000E+000
1	23.29334485	9.308568E-012	2.262857E-011	1	0.000000E+000
1	23.29341160	2.262857E-011	9.308568E-012	0	0.000000E+000
1	23.29362947	9.308568E-012	2.262857E-011	1	0.000000E+000
1	23.29425337	2.262857E-011	9.308568E-012	0	0.000000E+000
1	23.29551182	9.308568E-012	2.262857E-011	1	0.000000E+000
1	23.29616223	2.262857E-011	9.308568E-012	0	0.000000E+000
1	23.29812772	9.308568E-012	2.262857E-011	1	0.000000E+000
1	23.29827108	2.262857E-011	9.308568E-012	0	0.000000E+000
1	23.30070030	9.308568E-012	2.262857E-011	1	0.000000E+000
1	23.30131727	2.262857E-011	9.308568E-012	0	0.000000E+000
1	23.30133922	9.308568E-012	2.262857E-011	1	0.000000E+000
1	23.30138627	2.262857E-011	9.308568E-012	0	0.000000E+000
1	23.30191478	9.308568E-012	2.262857E-011	1	0.000000E+000
1	23.30194822	2.262857E-011	9.308568E-012	0	0.000000E+000
1	23.30249852	9.308568E-012	2.262857E-011	1	0.000000E+000
1	23.30262311	2.262857E-011	9.308568E-012	0	0.000000E+000
1	23.30263596	9.308568E-012	2.262857E-011	1	0.000000E+000
1	23.30309825	2.262857E-011	9.308568E-012	0	0.000000E+000
1	23.30325351	9.308568E-012	2.262857E-011	1	0.000000E+000
1	23.30338014	2.262857E-011	9.308568E-012	0	0.000000E+000
1	23.30444455	9.308568E-012	2.262857E-011	1	0.000000E+000
1	23.30513922	2.262857E-011	9.308568E-012	0	0.000000E+000
1	23.30518767	9.308568E-012	2.262857E-011	1	0.000000E+000
1	23.30575497	2.262857E-011	9.308568E-012	0	0.000000E+000
1	23.30577278	9.308568E-012	2.262857E-011	1	0.000000E+000
1	23.30602250	2.262857E-011	9.308568E-012	0	0.000000E+000
1	23.30963320	9.308568E-012	2.262857E-011	1	0.000000E+000
1	23.30987034	2.262857E-011	9.308568E-012	0	0.000000E+000
1	23.30988148	9.308568E-012	2.262857E-011	1	0.000000E+000
1	23.31009480	2.262857E-011	9.308568E-012	0	0.000000E+000
1	23.31353720	9.308568E-012	2.262857E-011	1	0.000000E+000
1	23.31505083	2.262857E-011	9.308568E-012	0	0.000000E+000
1	23.31542612	9.308568E-012	2.262857E-011	1	0.000000E+000
1	23.31549107	2.262857E-011	9.308568E-012	0	0.000000E+000
1	23.31573811	9.308568E-012	2.262857E-011	1	0.000000E+000
1	23.31607118	2.262857E-011	9.308568E-012	0	0.000000E+000
1	23.31774051	9.308568E-012	2.262857E-011	1	0.000000E+000
1	23.31846145	2.262857E-011	9.308568E-012	0	0.000000E+000
1	23.31927536	9.308568E-012	2.262857E-011	1	0.000000E+000
1	23.31933688	2.262857E-011	9.308568E-012	0	0.000000E+000
1	23.32055307	9.308568E-012	2.262857E-011	1	0.000000E+000
1	23.32065945	2.262857E-011	9.308568E-012	0	0.000000E+000
1	23.32132271	9.308568E-012	2.262857E-011	1	0.000000E+000
1	23.32202800	2.262857E-011	9.308568E-012	0	0.000000E+000
1	23.32204828	9.308568E-012	2.262857E-011	1	0.000000E+000
1	23.32268530	2.262857E-011	9.308568E-012	0	0.000000E+000
1	23.32407032	9.308568E-012	2.262857E-011	1	0.000000E+000
1	23.32426466	2.262857E-011	9.308568E-012	0	0.000000E+000
1	23.32428870	9.308568E-012	2.262857E-011	1	0.000000E+000
1	23.32431934	2.262857E-011	9.308568E-012	0	0.000000E+000
1	23.32435494	9.308568E-012	2.262857E-011	1	0.000000E+000
1	23.32457646	2.262857E-011	9.308568E-012	0	0.000000E+000
1	23.32458740	9.308568E-012	2.262857E-011	1	0.000000E+000
1	23.32465365	2.262857E-011	9.308568E-012	0	0.000000E+000
1	23.32509388	9.308568E-012	2.262857E-011	1	0.000000E+000
1	23.32527584	2.262857E-011	9.308568E-012	0	0.000000E+000
1	23.32623579	9.308568E-012	2.262857E-011	1	0.000000E+000
1	23.32664881	2.262857E-011	9.308568E-012	0	0.000000E+000
1	23.32671483	9.308568E-012	2.262857E-011	1	0.000000E+000
1	23.32764080	2.262857E-011	9.308568E-012	0	0.000000E+000
1	23.32817021	9.308568E-012	2.262857E-011	1	0.000000E+000
1	23.32844334	2.262857E-011	9.308568E-012	0	0.000000E+000
1	23.32845528	9.308568E-012	2.262857E-011	1	0.000000E+000
1	23.32872352	2.262857E-011	9.308568E-012	0	0.000000E+000
1	23.32952786	9.308568E-012	2.262857E-011	1	0.000000E+000
1	23.32974740	2.262857E-011	9.308568E-012	0	0.000000E+000
1	23.33065774	9.308568E-012	2.262857E-011	1	0.000000E+000
1	23.33100306	2.262857E-011	9.308568E-012	0	0.000000E+000
1	23.33103729	9.308568E-012	2.262857E-011	1	0.000000E+000
1	23.33114273	2.262857E-011	9.308568E-012	0	0.000000E+000
1	23.33220781	9.308568E-012	2.262857E-011	1	0.000000E+000
1	23.33253067	2.262857E-011	9.308568E-012	0	0.000000E+000
1	23.33266145	9.308568E-012	2.262857E-011	1	0.000000E+000
1	23.33275738	2.262857E-011	9.308568E-012	0	0.000000E+000
1	23.33278954	9.308568E-012	2.262857E-011	1	0.000000E+000
1	23.33332874	2.262857E-011	9.308568E-012	0	0.000000E+000
1	29.14789050	9.667870E-012	2.298787E-011	1	0.000000E+000
1	29.14800637	2.298787E-011	9.667870E-012	0	0.000000E+000
1	29.14803121	9.667870E-012	2.298787E-011	1	0.000000E+000
1	29.14867120	2.298787E-011	9.667870E-012	0	0.000000E+000
1	29.14869877	9.667870E-012	2.298787E-011	1	0.000000E+000
1	29.14884780	2.298787E-011	9.667870E-012	0	0.000000E+000
1	29.14926979	9.667870E-012	2.298787E-011	1	0.000000E+000
1	29.14934659	2.298787E-011	9.667870E-012	0	0.000000E+000
1	29.14935989	9.667870E-012	2.298787E-011	1	0.000000E+000
1	29.15065891	2.298787E-011	9.667870E-012	0	0.000000E+000
1	29.15160214	9.667870E-012	2.298787E-011	1	0.000000E+000
1	29.15175813	2.298787E-011	9.667870E-012	0	0.000000E+000
1	29.15178273	9.667870E-012	2.298787E-011	1	0.000000E+000
1	29.15288043	2.298787E-011	9.667870E-012	0	0.000000E+000
1	29.15291329	9.667870E-012	2.298787E-011	1	0.000000E+000
1	29.15355793	2.298787E-011	9.667870E-012	0	0.000000E+000
1	29.15393227	9.667870E-012	2.298787E-011	1	0.000000E+000
1	29.15419696	2.298787E-011	9.667870E-012	0	0.000000E+000
1	29.15521007	9.667870E-012	2.298787E-011	1	0.000000E+000
1	29.15532989	2.298787E-011	9.667870E-012	0	0.000000E+000
1	29.15605665	9.667870E-012	2.298787E-011	1	0.000000E+000
1	29.15614966	2.298787E-011	9.667870E-012	0	0.000000E+000
1	29.15618430	9.667870E-012	2.298787E-011	1	0.000000E+000
1	29.15763202	2.298787E-011	9.667870E-012	0	0.000000E+000
1	29.15765987	9.667870E-012	2.298787E-011	1	0.000000E+000
1	29.15866295	2.298787E-011	9.667870E-012	0	0.000000E+000
1	29.15867486	9.667870E-012	2.298787E-011	1	0.000000E+000
1	29.15880806	2.298787E-011	9.667870E-012	0	0.000000E+000
1	29.15947026	9.667870E-012	2.298787E-011	1	0.000000E+000
1	29.16007052	2.298787E-011	9.667870E-012	0	0.000000E+000
1	29.16030028	9.667870E-012	2.298787E-011	1	0.000000E+000
1	29.16043832	2.298787E-011	9.667870E-012	0	0.000000E+000
1	29.16057876	9.667870E-012	2.298787E-011	1	0.000000E+000
1	29.16066789	2.298787E-011	9.667870E-012	0	0.000000E+000
1	29.16351592	9.667870E-012	2.298787E-011	1	0.000000E+000
1	29.16360532	2.298787E-011	9.667870E-012	0	0.000000E+000
1	29.16443693	9.667870E-012	2.298787E-011	1	0.000000E+000
1	29.16457439	2.298787E-011	9.667870E-012	0	0.000000E+000
1	29.16522820	9.667870E-012	2.298787E-011	1	0.000000E+000
1	29.16538289	2.298787E-011	9.667870E-012	0	0.000000E+000
1	29.16548103	9.667870E-012	2.298787E-011	1	0.000000E+000
1	29.16551592	2.298787E-011	9.667870E-012	0	0.000000E+000
1	29.16995405	9.667870E-012	2.298787E-011	1	0.000000E+000
1	29.17045517	2.298787E-011	9.667870E-012	0	0.000000E+000
1	29.17235984	9.667870E-012	2.298787E-011	1	0.000000E+000
1	29.17239149	2.298787E-011	9.667870E-012	0	0.000000E+000
1	29.17243627	9.667870E-012	2.298787E-011	1	0.000000E+000
1	29.17246212	2.298787E-011	9.667870E-012	0	0.000000E+000
1	29.17509834	9.667870E-012	2.298787E-011	1	0.000000E+000
1	29.17515830	2.298787E-011	9.667870E-012	0	0.000000E+000
1	29.17517607	9.667870E-012	2.298787E-011	1	0.000000E+000
1	29.17521281	2.298787E-011	9.667870E-012	0	0.000000E+000
1	29.17544220	9.667870E-012	2.298787E-011	1	0.000000E+000
1	29.17645187	2.298787E-011	9.667870E-012	0	0.000000E+000
1	29.17795387	9.667870E-012	2.298787E-011	1	0.000000E+000
1	29.17827615	2.298787E-011	9.667870E-012	0	0.000000E+000
1	29.17915083	9.667870E-012	2.298787E-011	1	0.000000E+000
1	29.17946344	2.298787E-011	9.667870E-012	0	0.000000E+000
1	29.17949704	9.667870E-012	2.298787E-011	1	0.000000E+000
1	29.17961953	2.298787E-011	9.667870E-012	0	0.000000E+000
1	29.17962345	9.667870E-012	2.298787E-011	1	0.000000E+000
1	29.17965665	2.298787E-011	9.667870E-012	0	0.000000E+000
1	29.18130692	9.667870E-012	2.298787E-011	1	0.000000E+000
1	29.18133840	2.298787E-011	9.667870E-012	0	0.000000E+000
1	29.18176086	9.667870E-012	2.298787E-011	1	0.000000E+000
1	29.18193857	2.298787E-011	9.667870E-012	0	0.000000E+000
1	29.18341207	9.667870E-012	2.298787E-011	1	0.000000E+000
1	29.18351435	2.298787E-011	9.667870E-012	0	0.000000E+000
1	29.18354231	9.667870E-012	2.298787E-011	1	0.000000E+000
1	29.18403833	2.298787E-011	9.667870E-012	0	0.000000E+000
1	29.18405870	9.667870E-012	2.298787E-011	1	0.000000E+000
1	29.18436925	2.298787E-011	9.667870E-012	0	0.000000E+000
1	29.18441637	9.667870E-012	2.298787E-011	1	0.000000E+000
1	29.18474238	2.298787E-011	9.667870E-012	0	0.000000E+000
1	29.18531883	9.667870E-012	2.298787E-011	1	0.000000E+000
1	29.18535033	2.298787E-011	9.667870E-012	0	0.000000E+000
1	29.18655551	9.667870E-012	2.298787E-011	1	0.000000E+000
1	29.18659396	2.298787E-011	9.667870E-012	0	0.000000E+000
1	29.18662865	9.667870E-012	2.298787E-011	1	0.000000E+000
1	29.18696389	2.298787E-011	9.667870E-012	0	0.000000E+000
1	29.19230315	9.667870E-012	2.298787E-011	1	0.000000E+000
1	29.19266527	2.298787E-011	9.667870E-012	0	0.000000E+000
1	29.19502347	9.667870E-012	2.298787E-011	1	0.000000E+000
1	29.19512812	2.298787E-011	9.667870E-012	0	0.000000E+000
1	29.19648096	9.667870E-012	2.298787E-011	1	0.000000E+000
1	29.19763801	2.298787E-011	9.667870E-012	0	0.000000E+000
1	29.19764610	9.667870E-012	2.298787E-011	1	0.000000E+000
1	29.19831701	2.298787E-011	9.667870E-012	0	0.000000E+000
1	29.20017334	9.667870E-012	2.298787E-011	1	0.000000E+000
1	29.20095654	2.298787E-011	9.667870E-012	0	0.000000E+000
1	29.20133461	9.667870E-012	2.298787E-011	1	0.000000E+000
1	29.20145978	2.298787E-011	9.667870E-012	0	0.000000E+000
1	29.20155632	9.667870E-012	2.298787E-011	1	0.000000E+000
1	29.20158503	2.298787E-011	9.667870E-012	0	0.000000E+000
1	29.20213715	9.667870E-012	2.298787E-011	1	0.000000E+000
1	29.20221180	2.298787E-011	9.667870E-012	0	0.000000E+000
1	29.20348400	9.667870E-012	2.298787E-011	1	0.000000E+000
1	29.20396497	2.298787E-011	9.667870E-012	0	0.000000E+000
1	29.20561089	9.667870E-012	2.298787E-011	1	0.000000E+000
1	29.20575910	2.298787E-011	9.667870E-012	0	0.000000E+000
1	29.20578986	9.667870E-012	2.298787E-011	1	0.000000E+000
1	29.20612523	2.298787E-011	9.667870E-012	0	0.000000E+000
1	29.20653554	9.667870E-012	2.298787E-011	1	0.000000E+000
1	29.20673985	2.298787E-011	9.667870E-012	0	0.000000E+000
1	29.20775751	9.667870E-012	2.298787E-011	1	0.000000E+000
1	29.20778213	2.298787E-011	9.667870E-012	0	0.000000E+000
1	29.20902354	9.667870E-012	2.298787E-011	1	0.000000E+000
1	29.20903003	2.298787E-011	9.667870E-012	0	0.000000E+000
1	29.21057445	9.667870E-012	2.298787E-011	1	0.000000E+000
1	29.21064516	2.298787E-011	9.667870E-012	0	0.000000E+000
1	29.21066198	9.667870E-012	2.298787E-011	1	0.000000E+000
1	29.21146390	2.298787E-011	9.667870E-012	0	0.000000E+000
1	29.21148970	9.667870E-012	2.298787E-011	1	0.000000E+000
1	29.21192458	2.298787E-011	9.667870E-012	0	0.000000E+000
1	29.21448418	9.667870E-012	2.298787E-011	1	0.000000E+000
1	29.21504494	2.298787E-011	9.667870E-012	0	0.000000E+000
1	29.21506332	9.667870E-012	2.298787E-011	1	0.000000E+000
1	29.21522880	2.298787E-011	9.667870E-012	0	0.000000E+000
1	29.21525166	9.667870E-012	2.298787E-011	1	0.000000E+000
1	29.21568157	2.298787E-011	9.667870E-012	0	0.000000E+000
1	29.21571008	9.667870E-012	2.298787E-011	1	0.000000E+000
1	29.21576061	2.298787E-011	9.667870E-012	0	0.000000E+000
1	29.21577331	9.667870E-012	2.298787E-011	1	0.000000E+000
1	29.21609172	2.298787E-011	9.667870E-012	0	0.000000E+000
1	29.21609920	9.667870E-012	2.298787E-011	1	0.000000E+000
1	29.21646540	2.298787E-011	9.667870E-012	0	0.000000E+000
1	29.21650710	9.667870E-012	2.298787E-011	1	0.000000E+000
1	29.21657403	2.298787E-011	9.667870E-012	0	0.000000E+000
1	29.21660521	9.667870E-012	2.298787E-011	1	0.000000E+000
1	29.21712379	2.298787E-011	9.667870E-012	0	0.000000E+000
1	29.21713646	9.667870E-012	2.298787E-011	1	0.000000E+000
1	29.21724230	2.298787E-011	9.667870E-012	0	0.000000E+000
1	29.21806550	9.667870E-012	2.298787E-011	1	0.000000E+000
1	29.21817798	2.298787E-011	9.667870E-012	0	0.000000E+000
1	29.21825251	9.667870E-012	2.298787E-011	1	0.000000E+000
1	29.21936267	2.298787E-011	9.667870E-012	0	0.000000E+000
1	29.22039364	9.667870E-012	2.298787E-011	1	0.000000E+000
1	29.22041235	2.298787E-011	9.667870E-012	0	0.000000E+000
1	29.22267902	9.667870E-012	2.298787E-011	1	0.000000E+000
1	29.22286527	2.298787E-011	9.667870E-012	0	0.000000E+000
1	29.22295425	9.667870E-012	2.298787E-011	1	0.000000E+000
1	29.22350717	2.298787E-011	9.667870E-012	0	0.000000E+000
1	29.22381092	9.667870E-012	2.298787E-011	1	0.000000E+000
1	29.22464457	2.298787E-011	9.667870E-012	0	0.000000E+000
1	29.22536450	9.667870E-012	2.298787E-011	1	0.000000E+000
1	29.22561964	2.298787E-011	9.667870E-012	0	0.000000E+000
1	29.22614277	9.667870E-012	2.298787E-011	1	0.000000E+000
1	29.22617225	2.298787E-011	9.667870E-012	0	0.000000E+000
1	29.22632409	9.667870E-012	2.298787E-011	1	0.000000E+000
1	29.22654910	2.298787E-011	9.667870E-012	0	0.000000E+000
1	29.22659027	9.667870E-012	2.298787E-011	1	0.000000E+000
1	29.22683565	2.298787E-011	9.667870E-012	0	0.000000E+000
1	29.22767063	9.667870E-012	2.298787E-011	1	0.000000E+000
1	29.22775726	2.298787E-011	9.667870E-012	0	0.000000E+000
1	29.22913221	9.667870E-012	2.298787E-011	1	0.000000E+000
1	29.23024974	2.298787E-011	9.667870E-012	0	0.000000E+000
1	29.23104471	9.667870E-012	2.298787E-011	1	0.000000E+000
1	29.23109069	2.298787E-011	9.667870E-012	0	0.000000E+000
1	29.23114543	9.667870E-012	2.298787E-011	1	0.000000E+000
1	29.23211107	2.298787E-011	9.667870E-012	0	0.000000E+000
1	29.23379017	9.667870E-012	2.298787E-011	1	0.000000E+000
1	29.23416878	2.298787E-011	9.667870E-012	0	0.000000E+000
1	29.23462040	9.667870E-012	2.298787E-011	1	0.000000E+000
1	29.23517162	2.298787E-011	9.667870E-012	0	0.000000E+000
1	29.23522250	9.667870E-012	2.298787E-011	1	0.000000E+000
1	29.23571369	2.298787E-011	9.667870E-012	0	0.000000E+000
1	29.23573240	9.667870E-012	2.298787E-011	1	0.000000E+000
1	29.23597646	2.298787E-011	9.667870E-012	0	0.000000E+000
1	29.23598700	9.667870E-012	2.298787E-011	1	0.000000E+000
1	29.23654864	2.298787E-011	9.667870E-012	0	0.000000E+000
1	29.23658539	9.667870E-012	2.298787E-011	1	0.000000E+000
1	29.23699260	2.298787E-011	9.667870E-012	0	0.000000E+000
1	29.23745291	9.667870E-012	2.298787E-011	1	0.000000E+000
1	29.23747952	2.298787E-011	9.667870E-012	0	0.000000E+000
1	29.23763233	9.667870E-012	2.298787E-011	1	0.000000E+000
1	29.23773108	2.298787E-011	9.667870E-012	0	0.000000E+000
1	29.23774503	9.667870E-012	2.298787E-011	1	0.000000E+000
1	29.23796375	2.298787E-011	9.667870E-012	0	0.000000E+000
1	29.23901193	9.667870E-012	2.298787E-011	1	0.000000E+000
1	29.23908111	2.298787E-011	9.667870E-012	0	0.000000E+000
1	29.23936168	9.667870E-012	2.298787E-011	1	0.000000E+000
1	29.23951958	2.298787E-011	9.667870E-012	0	0.000000E+000
1	29.23953669	9.667870E-012	2.298787E-011	1	0.000000E+000
1	29.24013223	2.298787E-011	9.667870E-012	0	0.000000E+000
1	29.24061718	9.667870E-012	2.298787E-011	1	0.000000E+000
1	29.24145803	2.298787E-011	9.667870E-012	0	0.000000E+000
1	29.24294771	9.667870E-012	2.298787E-011	1	0.000000E+000
1	29.24320480	2.298787E-011	9.667870E-012	0	0.000000E+000
1	29.24378045	9.667870E-012	2.298787E-011	1	0.000000E+000
1	29.24394859	2.298787E-011	9.667870E-012	0	0.000000E+000
1	29.24644930	9.667870E-012	2.298787E-011	1	0.000000E+000
1	29.24650068	2.298787E-011	9.667870E-012	0	0.000000E+000
1	29.24732514	9.667870E-012	2.298787E-011	1	0.000000E+000
1	29.24754054	2.298787E-011	9.667870E-012	0	0.000000E+000
1	29.24791219	9.667870E-012	2.298787E-011	1	0.000000E+000
1	29.24886146	2.298787E-011	9.667870E-012	0	0.000000E+000
1	29.24888943	9.667870E-012	2.298787E-011	1	0.000000E+000
1	29.24936579	2.298787E-011	9.667870E-012	0	0.000000E+000
1	29.24997534	9.667870E-012	2.298787E-011	1	0.000000E+000
1	29.25028902	2.298787E-011	9.667870E-012	0	0.000000E+000
1	29.25030729	9.667870E-012	2.298787E-011	1	0.000000E+000
1	29.25051566	2.298787E-011	9.667870E-012	0	0.000000E+000
1	29.25179031	9.667870E-012	2.298787E-011	1	0.000000E+000
1	29.25187917	2.298787E-011	9.667870E-012	0	0.000000E+000
1	29.25191612	9.667870E-012	2.298787E-011	1	0.000000E+000
1	29.25205651	2.298787E-011	9.667870E-012	0	0.000000E+000
1	29.25207926	9.667870E-012	2.298787E-011	1	0.000000E+000
1	29.25250032	2.298787E-011	9.667870E-012	0	0.000000E+000
1	29.25253751	9.667870E-012	2.298787E-011	1	0.000000E+000
1	29.25286260	2.298787E-011	9.667870E-012	0	0.000000E+000
1	29.25373235	9.667870E-012	2.298787E-011	1	0.000000E+000
1	29.25393953	2.298787E-011	9.667870E-012	0	0.000000E+000
1	29.25458073	9.667870E-012	2.298787E-011	1	0.000000E+000
1	29.25474499	2.298787E-011	9.667870E-012	0	0.000000E+000
1	29.25613548	9.667870E-012	2.298787E-011	1	0.000000E+000
1	29.25623944	2.298787E-011	9.667870E-012	0	0.000000E+000
1	29.25624231	9.667870E-012	2.298787E-011	1	0.000000E+000
1	29.25644601	2.298787E-011	9.667870E-012	0	0.000000E+000
1	29.25645771	9.667870E-012	2.298787E-011	1	0.000000E+000
1	29.25669547	2.298787E-011	9.667870E-012	0	0.000000E+000
1	29.25828653	9.667870E-012	2.298787E-011	1	0.000000E+000
1	29.25831531	2.298787E-011	9.667870E-012	0	0.000000E+000
1	29.25888057	9.667870E-012	2.298787E-011	1	0.000000E+000
1	29.25895899	2.298787E-011	9.667870E-012	0	0.000000E+000
1	29.25897205	9.667870E-012	2.298787E-011	1	0.000000E+000
1	29.25905374	2.298787E-011	9.667870E-012	0	0.000000E+000
1	29.25908632	9.667870E-012	2.298787E-011	1	0.000000E+000
1	29.26001383	2.298787E-011	9.667870E-012	0	0.000000E+000
1	29.26087035	9.667870E-012	2.298787E-011	1	0.000000E+000
1	29.26123528	2.298787E-011	9.667870E-012	0	0.000000E+000
1	29.26152229	9.667870E-012	2.298787E-011	1	0.000000E+000
1	29.26247334	2.298787E-011	9.667870E-012	0	0.000000E+000
1	29.26412733	9.667870E-012	2.298787E-011	1	0.000000E+000
1	29.26445263	2.298787E-011	9.667870E-012	0	0.000000E+000
1	29.26529981	9.667870E-012	2.298787E-011	1	0.000000E+000
1	29.26539437	2.298787E-011	9.667870E-012	0	0.000000E+000
1	29.26547737	9.667870E-012	2.298787E-011	1	0.000000E+000
1	29.26561088	2.298787E-011	9.667870E-012	0	0.000000E+000
1	29.26580382	9.667870E-012	2.298787E-011	1	0.000000E+000
1	29.26583508	2.298787E-011	9.667870E-012	0	0.000000E+000
1	29.26611229	9.667870E-012	2.298787E-011	1	0.000000E+000
1	29.26661090	2.298787E-011	9.667870E-012	0	0.000000E+000
1	29.26773459	9.667870E-012	2.298787E-011	1	0.000000E+000
1	29.26778654	2.298787E-011	9.667870E-012	0	0.000000E+000
1	29.26797966	9.667870E-012	2.298787E-011	1	0.000000E+000
1	29.26840261	2.298787E-011	9.667870E-012	0	0.000000E+000
1	29.26841959	9.667870E-012	2.298787E-011	1	0.000000E+000
1	29.26921337	2.298787E-011	9.667870E-012	0	0.000000E+000
1	29.26937515	9.667870E-012	2.298787E-011	1	0.000000E+000
1	29.26955618	2.298787E-011	9.667870E-012	0	0.000000E+000
1	29.26958400	9.667870E-012	2.298787E-011	1	0.000000E+000
1	29.26983001	2.298787E-011	9.667870E-012	0	0.000000E+000
1	29.26991414	9.667870E-012	2.298787E-011	1	0.000000E+000
1	29.26996721	2.298787E-011	9.667870E-012	0	0.000000E+000
1	29.27013564	9.667870E-012	2.298787E-011	1	0.000000E+000
1	29.27026743	2.298787E-011	9.667870E-012	0	0.000000E+000
1	29.27029599	9.667870E-012	2.298787E-011	1	0.000000E+000
1	29.27048945	2.298787E-011	9.667870E-012	0	0.000000E+000
1	29.27052478	9.667870E-012	2.298787E-011	1	0.000000E+000
1	29.27062267	2.298787E-011	9.667870E-012	0	0.000000E+000
1	29.27121029	9.667870E-012	2.298787E-011	1	0.000000E+000
1	29.27128741	2.298787E-011	9.667870E-012	0	0.000000E+000
1	29.27325768	9.667870E-012	2.298787E-011	1	0.000000E+000
1	29.27331814	2.298787E-011	9.667870E-012	0	0.000000E+000
1	29.27489371	9.667870E-012	2.298787E-011	1	0.000000E+000
1	29.27495530	2.298787E-011	9.667870E-012	0	0.000000E+000
1	29.27577805	9.667870E-012	2.298787E-011	1	0.000000E+000
1	29.27587308	2.298787E-011	9.667870E-012	0	0.000000E+000
1	29.27611309	9.667870E-012	2.298787E-011	1	0.000000E+000
1	29.27628906	2.298787E-011	9.667870E-012	0	0.000000E+000
1	29.27963028	9.667870E-012	2.298787E-011	1	0.000000E+000
1	29.28004191	2.298787E-011	9.667870E-012	0	0.000000E+000
1	29.28019157	9.667870E-012	2.298787E-011	1	0.000000E+000
1	29.28031556	2.298787E-011	9.667870E-012	0	0.000000E+000
1	29.28034199	9.667870E-012	2.298787E-011	1	0.000000E+000
1	29.28036817	2.298787E-011	9.667870E-012	0	0.000000E+000
1	29.28092059	9.667870E-012	2.298787E-011	1	0.000000E+000
1	29.28120003	2.298787E-011	9.667870E-012	0	0.000000E+000
1	29.28125954	9.667870E-012	2.298787E-011	1	0.000000E+000
1	29.28151117	2.298787E-011	9.667870E-012	0	0.000000E+000
1	29.28153807	9.667870E-012	2.298787E-011	1	0.000000E+000
1	29.28164144	2.298787E-011	9.667870E-012	0	0.000000E+000
1	29.28413658	9.667870E-012	2.298787E-011	1	0.000000E+000
1	29.28428064	2.298787E-011	9.667870E-012	0	0.000000E+000
1	29.28434260	9.667870E-012	2.298787E-011	1	0.000000E+000
1	29.28444079	2.298787E-011	9.667870E-012	0	0.000000E+000
1	29.28445810	9.667870E-012	2.298787E-011	1	0.000000E+000
1	29.28463415	2.298787E-011	9.667870E-012	0	0.000000E+000
1	29.28470754	9.667870E-012	2.298787E-011	1	0.000000E+000
1	29.28494366	2.298787E-011	9.667870E-012	0	0.000000E+000
1	29.28499946	9.667870E-012	2.298787E-011	1	0.000000E+000
1	29.28521672	2.298787E-011	9.667870E-012	0	0.000000E+000
1	29.28527934	9.667870E-012	2.298787E-011	1	0.000000E+000
1	29.28559226	2.298787E-011	9.667870E-012	0	0.000000E+000
1	29.28657531	9.667870E-012	2.298787E-011	1	0.000000E+000
1	29.28705991	2.298787E-011	9.667870E-012	0	0.000000E+000
1	29.28915153	9.667870E-012	2.298787E-011	1	0.000000E+000
1	29.29059629	2.298787E-011	9.667870E-012	0	0.000000E+000
1	29.29146099	9.667870E-012	2.298787E-011	1	0.000000E+000
1	29.29206276	2.298787E-011	9.667870E-012	0	0.000000E+000
1	29.29244324	9.667870E-012	2.298787E-011	1	0.000000E+000
1	29.29256502	2.298787E-011	9.667870E-012	0	0.000000E+000
1	29.29288877	9.667870E-012	2.298787E-011	1	0.000000E+000
1	29.29293068	2.298787E-011	9.667870E-012	0	0.000000E+000
1	29.29312339	9.667870E-012	2.298787E-011	1	0.000000E+000
1	29.29381732	2.298787E-011	9.667870E-012	0	0.000000E+000
1	29.29444800	9.667870E-012	2.298787E-011	1	0.000000E+000
1	29.29569563	2.298787E-011	9.667870E-012	0	0.000000E+000
1	29.29572305	9.667870E-012	2.298787E-011	1	0.000000E+000
1	29.29589583	2.298787E-011	9.667870E-012	0	0.000000E+000
1	29.29591260	9.667870E-012	2.298787E-011	1	0.000000E+000
1	29.29611603	2.298787E-011	9.667870E-012	0	0.000000E+000
1	29.29680355	9.667870E-012	2.298787E-011	1	0.000000E+000
1	29.29758461	2.298787E-011	9.667870E-012	0	0.000000E+000
1	29.29759268	9.667870E-012	2.298787E-011	1	0.000000E+000
1	29.29765807	2.298787E-011	9.667870E-012	0	0.000000E+000
1	29.29840425	9.667870E-012	2.298787E-011	1	0.000000E+000
1	29.29857454	2.298787E-011	9.667870E-012	0	0.000000E+000
1	29.29860263	9.667870E-012	2.298787E-011	1	0.000000E+000
1	29.29871840	2.298787E-011	9.667870E-012	0	0.000000E+000
1	29.29946192	9.667870E-012	2.298787E-011	1	0.000000E+000
1	29.29948273	2.298787E-011	9.667870E-012	0	0.000000E+000
1	29.29952134	9.667870E-012	2.298787E-011	1	0.000000E+000
1	29.30026892	2.298787E-011	9.667870E-012	0	0.000000E+000
1	29.30028757	9.667870E-012	2.298787E-011	1	0.000000E+000
1	29.30049188	2.298787E-011	9.667870E-012	0	0.000000E+000
1	29.30140752	9.667870E-012	2.298787E-011	1	0.000000E+000
1	29.30183807	2.298787E-011	9.667870E-012	0	0.000000E+000
1	29.30274576	9.667870E-012	2.298787E-011	1	0.000000E+000
1	29.30281762	2.298787E-011	9.667870E-012	0	0.000000E+000
1	29.30286607	9.667870E-012	2.298787E-011	1	0.000000E+000
1	29.30298723	2.298787E-011	9.667870E-012	0	0.000000E+000
1	29.30301219	9.667870E-012	2.298787E-011	1	0.000000E+000
1	29.30330901	2.298787E-011	9.667870E-012	0	0.000000E+000
1	29.30376393	9.667870E-012	2.298787E-011	1	0.000000E+000
1	29.30419598	2.298787E-011	9.667870E-012	0	0.000000E+000
1	29.30598284	9.667870E-012	2.298787E-011	1	0.000000E+000
1	29.30634942	2.298787E-011	9.667870E-012	0	0.000000E+000
1	29.30716516	9.667870E-012	2.298787E-011	1	0.000000E+000
1	29.30717326	2.298787E-011	9.667870E-012	0	0.000000E+000
1	29.30767517	9.667870E-012	2.298787E-011	1	0.000000E+000
1	29.30796938	2.298787E-011	9.667870E-012	0	0.000000E+000
1	29.30798389	9.667870E-012	2.298787E-011	1	0.000000E+000
1	29.30905425	2.298787E-011	9.667870E-012	0	0.000000E+000
1	29.30944496	9.667870E-012	2.298787E-011	1	0.000000E+000
1	29.30949138	2.298787E-011	9.667870E-012	0	0.000000E+000
1	29.31026985	9.667870E-012	2.298787E-011	1	0.000000E+000
1	29.31069431	2.298787E-011	9.667870E-012	0	0.000000E+000
1	29.31072557	9.667870E-012	2.298787E-011	1	0.000000E+000
1	29.31085150	2.298787E-011	9.667870E-012	0	0.000000E+000
1	29.31103596	9.667870E-012	2.298787E-011	1	0.000000E+000
1	29.31157807	2.298787E-011	9.667870E-012	0	0.000000E+000
1	29.31246092	9.667870E-012	2.298787E-011	1	0.000000E+000
1	29.31276806	2.298787E-011	9.667870E-012	0	0.000000E+000
1	29.31286697	9.667870E-012	2.298787E-011	1	0.000000E+000
1	29.31321882	2.298787E-011	9.667870E-012	0	0.000000E+000
1	29.31337789	9.667870E-012	2.298787E-011	1	0.000000E+000
1	29.31361354	2.298787E-011	9.667870E-012	0	0.000000E+000
1	29.31382350	9.667870E-012	2.298787E-011	1	0.000000E+000
1	29.31404640	2.298787E-011	9.667870E-012	0	0.000000E+000
1	29.31405200	9.667870E-012	2.298787E-011	1	0.000000E+000
1	29.31466901	2.298787E-011	9.667870E-012	0	0.000000E+000
1	29.31474062	9.667870E-012	2.298787E-011	1	0.000000E+000
1	29.31485513	2.298787E-011	9.667870E-012	0	0.000000E+000
1	29.31583055	9.667870E-012	2.298787E-011	1	0.000000E+000
1	29.31643727	2.298787E-011	9.667870E-012	0	0.000000E+000
1	29.31838015	9.667870E-012	2.298787E-011	1	0.000000E+000
1	29.31857398	2.298787E-011	9.667870E-012	0	0.000000E+000
1	29.31862073	9.667870E-012	2.298787E-011	1	0.000000E+000
1	29.31985685	2.298787E-011	9.667870E-012	0	0.000000E+000
1	29.31986845	9.667870E-012	2.298787E-011	1	0.000000E+000
1	29.32061763	2.298787E-011	9.667870E-012	0	0.000000E+000
1	29.32064100	9.667870E-012	2.298787E-011	1	0.000000E+000
1	29.32065365	2.298787E-011	9.667870E-012	0	0.000000E+000
1	29.32067262	9.667870E-012	2.298787E-011	1	0.000000E+000
1	29.32080258	2.298787E-011	9.667870E-012	0	0.000000E+000
1	29.32082572	9.667870E-012	2.298787E-011	1	0.000000E+000
1	29.32106942	2.298787E-011	9.667870E-012	0	0.000000E+000
1	29.32199024	9.667870E-012	2.298787E-011	1	0.000000E+000
1	29.32241110	2.298787E-011	9.667870E-012	0	0.000000E+000
1	29.32243668	9.667870E-012	2.298787E-011	1	0.000000E+000
1	29.32271006	2.298787E-011	9.667870E-012	0	0.000000E+000
1	29.32272791	9.667870E-012	2.298787E-011	1	0.000000E+000
1	29.32331281	2.298787E-011	9.667870E-012	0	0.000000E+000
1	29.32338835	9.667870E-012	2.298787E-011	1	0.000000E+000
1	29.32385359	2.298787E-011	9.667870E-012	0	0.000000E+000
1	29.32388531	9.667870E-012	2.298787E-011	1	0.000000E+000
1	29.32395349	2.298787E-011	9.667870E-012	0	0.000000E+000
1	29.32401337	9.667870E-012	2.298787E-011	1	0.000000E+000
1	29.32412294	2.298787E-011	9.667870E-012	0	0.000000E+000
1	29.32450717	9.667870E-012	2.298787E-011	1	0.000000E+000
1	29.32454966	2.298787E-011	9.667870E-012	0	0.000000E+000
1	29.32489803	9.667870E-012	2.298787E-011	1	0.000000E+000
1	29.32494477	2.298787E-011	9.667870E-012	0	0.000000E+000
1	29.32682842	9.667870E-012	2.298787E-011	1	0.000000E+000
1	29.32689400	2.298787E-011	9.667870E-012	0	0.000000E+000
1	29.32704132	9.667870E-012	2.298787E-011	1	0.000000E+000
1	29.32712463	2.298787E-011	9.667870E-012	0	0.000000E+000
1	29.32742515	9.667870E-012	2.298787E-011	1	0.000000E+000
1	29.32754011	2.298787E-011	9.667870E-012	0	0.000000E+000
1	29.32761024	9.667870E-012	2.298787E-011	1	0.000000E+000
1	29.32808755	2.298787E-011	9.667870E-012	0	0.000000E+000
1	29.32813450	9.667870E-012	2.298787E-011	1	0.000000E+000
1	29.32825854	2.298787E-011	9.667870E-012	0	0.000000E+000
1	29.32830186	9.667870E-012	2.298787E-011	1	0.000000E+000
1	29.32830212	2.298787E-011	9.667870E-012	0	0.000000E+000
1	29.32833193	9.667870E-012	2.298787E-011	1	0.000000E+000
1	29.32855007	2.298787E-011	9.667870E-012	0	0.000000E+000
1	29.32910639	9.667870E-012	2.298787E-011	1	0.000000E+000
1	29.32913142	2.298787E-011	9.667870E-012	0	0.000000E+000
1	29.33184340	9.667870E-012	2.298787E-011	1	0.000000E+000
1	29.33223329	2.298787E-011	9.667870E-012	0	0.000000E+000
1	29.33227109	9.667870E-012	2.298787E-011	1	0.000000E+000
1	29.33236308	2.298787E-011	9.667870E-012	0	0.000000E+000
1	29.33259248	9.667870E-012	2.298787E-011	1	0.000000E+000
1	29.33275797	2.298787E-011	9.667870E-012	0	0.000000E+000
1	29.33277534	9.667870E-012	2.298787E-011	1	0.000000E+000
1	29.33280451	2.298787E-011	9.667870E-012	0	0.000000E+000
1	29.33500103	9.667870E-012	2.298787E-011	1	0.000000E+000
1	29.33513876	2.298787E-011	9.667870E-012	0	0.000000E+000
1	29.33661676	9.667870E-012	2.298787E-011	1	0.000000E+000
1	29.33678090	2.298787E-011	9.667870E-012	0	0.000000E+000
1	29.33703710	9.667870E-012	2.298787E-011	1	0.000000E+000
1	29.33726026	2.298787E-011	9.667870E-012	0	0.000000E+000
1	29.33776588	9.667870E-012	2.298787E-011	1	0.000000E+000
1	29.33789901	2.298787E-011	9.667870E-012	0	0.000000E+000
1	29.33793405	9.667870E-012	2.298787E-011	1	0.000000E+000
1	29.33935302	2.298787E-011	9.667870E-012	0	0.000000E+000
1	29.34064662	9.667870E-012	2.298787E-011	1	0.000000E+000
1	29.34070120	2.298787E-011	9.667870E-012	0	0.000000E+000
1	29.34192890	9.667870E-012	2.298787E-011	1	0.000000E+000
1	29.34202430	2.298787E-011	9.667870E-012	0	0.000000E+000
1	29.34206455	9.667870E-012	2.298787E-011	1	0.000000E+000
1	29.34235136	2.298787E-011	9.667870E-012	0	0.000000E+000
1	29.34294435	9.667870E-012	2.298787E-011	1	0.000000E+000
1	29.34394570	2.298787E-011	9.667870E-012	0	0.000000E+000
1	29.34604834	9.667870E-012	2.298787E-011	1	0.000000E+000
1	29.34609213	2.298787E-011	9.667870E-012	0	0.000000E+000
1	29.34751416	9.667870E-012	2.298787E-011	1	0.000000E+000
1	29.34756251	2.298787E-011	9.667870E-012	0	0.000000E+000
1	29.34759634	9.667870E-012	2.298787E-011	1	0.000000E+000
1	29.34983688	2.298787E-011	9.667870E-012	0	0.000000E+000
1	29.34992321	9.667870E-012	2.298787E-011	1	0.000000E+000
1	29.35004870	2.298787E-011	9.667870E-012	0	0.000000E+000
1	29.35085221	9.667870E-012	2.298787E-011	1	0.000000E+000
1	29.35101504	2.298787E-011	9.667870E-012	0	0.000000E+000
1	29.35162655	9.667870E-012	2.298787E-011	1	0.000000E+000
1	29.35174909	2.298787E-011	9.667870E-012	0	0.000000E+000
1	29.35260085	9.667870E-012	2.298787E-011	1	0.000000E+000
1	29.35292106	2.298787E-011	9.667870E-012	0	0.000000E+000
1	29.35622496	9.667870E-012	2.298787E-011	1	0.000000E+000
1	29.35627978	2.298787E-011	9.667870E-012	0	0.000000E+000
1	29.35752599	9.667870E-012	2.298787E-011	1	0.000000E+000
1	29.35838058	2.298787E-011	9.667870E-012	0	0.000000E+000
1	29.36018073	9.667870E-012	2.298787E-011	1	0.000000E+000
1	29.36075187	2.298787E-011	9.667870E-012	0	0.000000E+000
1	29.36087911	9.667870E-012	2.298787E-011	1	0.000000E+000
1	29.36097960	2.298787E-011	9.667870E-012	0	0.000000E+000
1	29.36099537	9.667870E-012	2.298787E-011	1	0.000000E+000
1	29.36133679	2.298787E-011	9.667870E-012	0	0.000000E+000
1	29.36142374	9.667870E-012	2.298787E-011	1	0.000000E+000
1	29.36153875	2.298787E-011	9.667870E-012	0	0.000000E+000
1	29.36156617	9.667870E-012	2.298787E-011	1	0.000000E+000
1	29.36245255	2.298787E-011	9.667870E-012	0	0.000000E+000
1	29.36248063	9.667870E-012	2.298787E-011	1	0.000000E+000
1	29.36267681	2.298787E-011	9.667870E-012	0	0.000000E+000
1	29.36270284	9.667870E-012	2.298787E-011	1	0.000000E+000
1	29.36328198	2.298787E-011	9.667870E-012	0	0.000000E+000
1	29.36515129	9.667870E-012	2.298787E-011	1	0.000000E+000
1	29.36553986	2.298787E-011	9.667870E-012	0	0.000000E+000
1	29.36572525	9.667870E-012	2.298787E-011	1	0.000000E+000
1	29.36730369	2.298787E-011	9.667870E-012	0	0.000000E+000
1	29.36734302	9.667870E-012	2.298787E-011	1	0.000000E+000
1	29.36744244	2.298787E-011	9.667870E-012	0	0.000000E+000
1	29.36887270	9.667870E-012	2.298787E-011	1	0.000000E+000
1	29.36938036	2.298787E-011	9.667870E-012	0	0.000000E+000
1	29.36941897	9.667870E-012	2.298787E-011	1	0.000000E+000
1	29.36987450	2.298787E-011	9.667870E-012	0	0.000000E+000
1	29.37032821	9.667870E-012	2.298787E-011	1	0.000000E+000
1	29.37098417	2.298787E-011	9.667870E-012	0	0.000000E+000
1	29.37100670	9.667870E-012	2.298787E-011	1	0.000000E+000
1	29.37177283	2.298787E-011	9.667870E-012	0	0.000000E+000
1	29.37179470	9.667870E-012	2.298787E-011	1	0.000000E+000
1	29.37194657	2.298787E-011	9.667870E-012	0	0.000000E+000
1	29.37197801	9.667870E-012	2.298787E-011	1	0.000000E+000
1	29.37208730	2.298787E-011	9.667870E-012	0	0.000000E+000
1	29.37210833	9.667870E-012	2.298787E-011	1	0.000000E+000
1	29.37250210	2.298787E-011	9.667870E-012	0	0.000000E+000
1	29.37321511	9.667870E-012	2.298787E-011	1	0.000000E+000
1	29.37382506	2.298787E-011	9.667870E-012	0	0.000000E+000
1	29.37411459	9.667870E-012	2.298787E-011	1	0.000000E+000
1	29.37423235	2.298787E-011	9.667870E-012	0	0.000000E+000
1	29.37550105	9.667870E-012	2.298787E-011	1	0.000000E+000
1	29.37578561	2.298787E-011	9.667870E-012	0	0.000000E+000
1	29.37626730	9.667870E-012	2.298787E-011	1	0.000000E+000
1	29.37632927	2.298787E-011	9.667870E-012	0	0.000000E+000
1	29.37634514	9.667870E-012	2.298787E-011	1	0.000000E+000
1	29.37638117	2.298787E-011	9.667870E-012	0	0.000000E+000
1	29.37874558	9.667870E-012	2.298787E-011	1	0.000000E+000
1	29.37918968	2.298787E-011	9.667870E-012	0	0.000000E+000
1	29.37952630	9.667870E-012	2.298787E-011	1	0.000000E+000
1	29.37968703	2.298787E-011	9.667870E-012	0	0.000000E+000
1	29.38009160	9.667870E-012	2.298787E-011	1	0.000000E+000
1	29.38055076	2.298787E-011	9.667870E-012	0	0.000000E+000
1	29.38066319	9.667870E-012	2.298787E-011	1	0.000000E+000
1	29.38081144	2.298787E-011	9.667870E-012	0	0.000000E+000
1	29.38114585	9.667870E-012	2.298787E-011	1	0.000000E+000
1	29.38125212	2.298787E-011	9.667870E-012	0	0.000000E+000
1	29.38154561	9.667870E-012	2.298787E-011	1	0.000000E+000
1	29.38182702	2.298787E-011	9.667870E-012	0	0.000000E+000
1	29.38282009	9.667870E-012	2.298787E-011	1	0.000000E+000
1	29.38400074	2.298787E-011	9.667870E-012	0	0.000000E+000
1	29.38401459	9.667870E-012	2.298787E-011	1	0.000000E+000
1	29.38478674	2.298787E-011	9.667870E-012	0	0.000000E+000
1	29.38499098	9.667870E-012	2.298787E-011	1	0.000000E+000
1	29.38515265	2.298787E-011	9.667870E-012	0	0.000000E+000
1	29.38709928	9.667870E-012	2.298787E-011	1	0.000000E+000
1	29.38739851	2.298787E-011	9.667870E-012	0	0.000000E+000
1	29.38801906	9.667870E-012	2.298787E-011	1	0.000000E+000
1	29.38803301	2.298787E-011	9.667870E-012	0	0.000000E+000
1	29.38839451	9.667870E-012	2.298787E-011	1	0.000000E+000
1	29.38849109	2.298787E-011	9.667870E-012	0	0.000000E+000
1	29.38894637	9.667870E-012	2.298787E-011	1	0.000000E+000
1	29.38939216	2.298787E-011	9.667870E-012	0	0.000000E+000
1	29.38940536	9.667870E-012	2.298787E-011	1	0.000000E+000
1	29.38982228	2.298787E-011	9.667870E-012	0	0.000000E+000
1	29.38997947	9.667870E-012	2.298787E-011	1	0.000000E+000
1	29.39082713	2.298787E-011	9.667870E-012	0	0.000000E+000
1	29.39130474	9.667870E-012	2.298787E-011	1	0.000000E+000
1	29.39153102	2.298787E-011	9.667870E-012	0	0.000000E+000
1	29.39155332	9.667870E-012	2.298787E-011	1	0.000000E+000
1	29.39216498	2.298787E-011	9.667870E-012	0	0.000000E+000
1	29.39221710	9.667870E-012	2.298787E-011	1	0.000000E+000
1	29.39265545	2.298787E-011	9.667870E-012	0	0.000000E+000
1	29.39383168	9.667870E-012	2.298787E-011	1	0.000000E+000
1	29.39392660	2.298787E-011	9.667870E-012	0	0.000000E+000
1	29.39397417	9.667870E-012	2.298787E-011	1	0.000000E+000
1	29.39398827	2.298787E-011	9.667870E-012	0	0.000000E+000
1	29.39414799	9.667870E-012	2.298787E-011	1	0.000000E+000
1	29.39444669	2.298787E-011	9.667870E-012	0	0.000000E+000
1	29.39447756	9.667870E-012	2.298787E-011	1	0.000000E+000
1	29.39466304	2.298787E-011	9.667870E-012	0	0.000000E+000
1	29.39469656	9.667870E-012	2.298787E-011	1	0.000000E+000
1	29.39485088	2.298787E-011	9.667870E-012	0	0.000000E+000
1	29.39486686	9.667870E-012	2.298787E-011	1	0.000000E+000
1	29.39549135	2.298787E-011	9.667870E-012	0	0.000000E+000
1	29.39550968	9.667870E-012	2.298787E-011	1	0.000000E+000
1	29.39567343	2.298787E-011	9.667870E-012	0	0.000000E+000
1	29.39583625	9.667870E-012	2.298787E-011	1	0.000000E+000
1	29.39768120	2.298787E-011	9.667870E-012	0	0.000000E+000
1	29.39835882	9.667870E-012	2.298787E-011	1	0.000000E+000
1	29.39879099	2.298787E-011	9.667870E-012	0	0.000000E+000
1	29.39882448	9.667870E-012	2.298787E-011	1	0.000000E+000
1	29.39892581	2.298787E-011	9.667870E-012	0	0.000000E+000
1	29.39922424	9.667870E-012	2.298787E-011	1	0.000000E+000
1	29.39933308	2.298787E-011	9.667870E-012	0	0.000000E+000
1	29.39935012	9.667870E-012	2.298787E-011	1	0.000000E+000
1	29.40001227	2.298787E-011	9.667870E-012	0	0.000000E+000
1	29.40088875	9.667870E-012	2.298787E-011	1	0.000000E+000
1	29.40106479	2.298787E-011	9.667870E-012	0	0.000000E+000
1	29.40186773	9.667870E-012	2.298787E-011	1	0.000000E+000
1	29.40303445	2.298787E-011	9.667870E-012	0	0.000000E+000
1	29.40310261	9.667870E-012	2.298787E-011	1	0.000000E+000
1	29.40351903	2.298787E-011	9.667870E-012	0	0.000000E+000
1	29.40517375	9.667870E-012	2.298787E-011	1	0.000000E+000
1	29.40540586	2.298787E-011	9.667870E-012	0	0.000000E+000
1	29.40542552	9.667870E-012	2.298787E-011	1	0.000000E+000
1	29.40565103	2.298787E-011	9.667870E-012	0	0.000000E+000
1	29.40571497	9.667870E-012	2.298787E-011	1	0.000000E+000
1	29.40576539	2.298787E-011	9.667870E-012	0	0.000000E+000
1	29.40602373	9.667870E-012	2.298787E-011	1	0.000000E+000
1	29.40608256	2.298787E-011	9.667870E-012	0	0.000000E+000
1	29.40611862	9.667870E-012	2.298787E-011	1	0.000000E+000
1	29.40661329	2.298787E-011	9.667870E-012	0	0.000000E+000
1	29.40665316	9.667870E-012	2.298787E-011	1	0.000000E+000
1	29.40688101	2.298787E-011	9.667870E-012	0	0.000000E+000
1	29.40715950	9.667870E-012	2.298787E-011	1	0.000000E+000
1	29.40751492	2.298787E-011	9.667870E-012	0	0.000000E+000
1	29.40752230	9.667870E-012	2.298787E-011	1	0.000000E+000
1	29.40803423	2.298787E-011	9.667870E-012	0	0.000000E+000
1	29.40804993	9.667870E-012	2.298787E-011	1	0.000000E+000
1	29.40820138	2.298787E-011	9.667870E-012	0	0.000000E+000
1	29.40857436	9.667870E-012	2.298787E-011	1	0.000000E+000
1	29.40880425	2.298787E-011	9.667870E-012	0	0.000000E+000
1	29.40891976	9.667870E-012	2.298787E-011	1	0.000000E+000
1	29.40892606	2.298787E-011	9.667870E-012	0	0.000000E+000
1	29.41081802	9.667870E-012	2.298787E-011	1	0.000000E+000
1	29.41083530	2.298787E-011	9.667870E-012	0	0.000000E+000
1	29.41086721	9.667870E-012	2.298787E-011	1	0.000000E+000
1	29.41122356	2.298787E-011	9.667870E-012	0	0.000000E+000
1	29.41124497	9.667870E-012	2.298787E-011	1	0.000000E+000
1	29.41164530	2.298787E-011	9.667870E-012	0	0.000000E+000
1	29.41171794	9.667870E-012	2.298787E-011	1	0.000000E+000
1	29.41198784	2.298787E-011	9.667870E-012	0	0.000000E+000
1	29.41230625	9.667870E-012	2.298787E-011	1	0.000000E+000
1	29.41260825	2.298787E-011	9.667870E-012	0	0.000000E+000
1	29.41289514	9.667870E-012	2.298787E-011	1	0.000000E+000
1	29.41329666	2.298787E-011	9.667870E-012	0	0.000000E+000
1	29.42082232	9.667870E-012	2.298787E-011	1	0.000000E+000
1	29.42098995	2.298787E-011	9.667870E-012	0	0.000000E+000
1	29.42306496	9.667870E-012	2.298787E-011	1	0.000000E+000
1	29.42332301	2.298787E-011	9.667870E-012	0	0.000000E+000
1	29.42333888	9.667870E-012	2.298787E-011	1	0.000000E+000
1	29.42345253	2.298787E-011	9.667870E-012	0	0.000000E+000
1	29.42347998	9.667870E-012	2.298787E-011	1	0.000000E+000
1	29.42411322	2.298787E-011	9.667870E-012	0	0.000000E+000
1	29.42417973	9.667870E-012	2.298787E-011	1	0.000000E+000
1	29.42440949	2.298787E-011	9.667870E-012	0	0.000000E+000
1	29.43593040	9.667870E-012	2.298787E-011	1	0.000000E+000
1	29.43593797	2.298787E-011	9.667870E-012	0	0.000000E+000
1	35.06815140	9.470179E-012	2.279018E-011	1	0.000000E+000
1	35.06896560	2.279018E-011	9.470179E-012	0	0.000000E+000
1	35.06916916	9.470179E-012	2.279018E-011	1	0.000000E+000
1	35.06926386	2.279018E-011	9.470179E-012	0	0.000000E+000
1	35.06930669	9.470179E-012	2.279018E-011	1	0.000000E+000
1	35.06957958	2.279018E-011	9.470179E-012	0	0.000000E+000
1	35.07074877	9.470179E-012	2.279018E-011	1	0.000000E+000
1	35.07198224	2.279018E-011	9.470179E-012	0	0.000000E+000
1	35.07267272	9.470179E-012	2.279018E-011	1	0.000000E+000
1	35.07291368	2.279018E-011	9.470179E-012	0	0.000000E+000
1	35.07294006	9.470179E-012	2.279018E-011	1	0.000000E+000
1	35.07312418	2.279018E-011	9.470179E-012	0	0.000000E+000
1	35.07383425	9.470179E-012	2.279018E-011	1	0.000000E+000
1	35.07402749	2.279018E-011	9.470179E-012	0	0.000000E+000
1	35.07425385	9.470179E-012	2.279018E-011	1	0.000000E+000
1	35.07562873	2.279018E-011	9.470179E-012	0	0.000000E+000
1	35.07832757	9.470179E-012	2.279018E-011	1	0.000000E+000
1	35.07857579	2.279018E-011	9.470179E-012	0	0.000000E+000
1	35.07917382	9.470179E-012	2.279018E-011	1	0.000000E+000
1	35.07969202	2.279018E-011	9.470179E-012	0	0.000000E+000
1	35.07970590	9.470179E-012	2.279018E-011	1	0.000000E+000
1	35.08018446	2.279018E-011	9.470179E-012	0	0.000000E+000
1	35.08022038	9.470179E-012	2.279018E-011	1	0.000000E+000
1	35.08055491	2.279018E-011	9.470179E-012	0	0.000000E+000
1	35.08056625	9.470179E-012	2.279018E-011	1	0.000000E+000
1	35.08145262	2.279018E-011	9.470179E-012	0	0.000000E+000
1	35.08308990	9.470179E-012	2.279018E-011	1	0.000000E+000
1	35.08326382	2.279018E-011	9.470179E-012	0	0.000000E+000
1	35.08388836	9.470179E-012	2.279018E-011	1	0.000000E+000
1	35.08479944	2.279018E-011	9.470179E-012	0	0.000000E+000
1	35.08483156	9.470179E-012	2.279018E-011	1	0.000000E+000
1	35.08484390	2.279018E-011	9.470179E-012	0	0.000000E+000
1	35.08484954	9.470179E-012	2.279018E-011	1	0.000000E+000
1	35.08500948	2.279018E-011	9.470179E-012	0	0.000000E+000
1	35.08511286	9.470179E-012	2.279018E-011	1	0.000000E+000
1	35.08518258	2.279018E-011	9.470179E-012	0	0.000000E+000
1	35.08620388	9.470179E-012	2.279018E-011	1	0.000000E+000
1	35.08635591	2.279018E-011	9.470179E-012	0	0.000000E+000
1	35.08668184	9.470179E-012	2.279018E-011	1	0.000000E+000
1	35.08712824	2.279018E-011	9.470179E-012	0	0.000000E+000
1	35.08721862	9.470179E-012	2.279018E-011	1	0.000000E+000
1	35.08751218	2.279018E-011	9.470179E-012	0	0.000000E+000
1	35.08752671	9.470179E-012	2.279018E-011	1	0.000000E+000
1	35.08786409	2.279018E-011	9.470179E-012	0	0.000000E+000
1	35.13355637	9.470179E-012	2.279018E-011	1	0.000000E+000
1	35.13448467	2.279018E-011	9.470179E-012	0	0.000000E+000
1	35.13661578	9.470179E-012	2.279018E-011	1	0.000000E+000
1	35.13750640	2.279018E-011	9.470179E-012	0	0.000000E+000
1	35.13931158	9.470179E-012	2.279018E-011	1	0.000000E+000
1	35.13955966	2.279018E-011	9.470179E-012	0	0.000000E+000
1	35.13957311	9.470179E-012	2.279018E-011	1	0.000000E+000
1	35.13993302	2.279018E-011	9.470179E-012	0	0.000000E+000
1	35.14001999	9.470179E-012	2.279018E-011	1	0.000000E+000
1	35.14013021	2.279018E-011	9.470179E-012	0	0.000000E+000
1	35.14041618	9.470179E-012	2.279018E-011	1	0.000000E+000
1	35.14114437	2.279018E-011	9.470179E-012	0	0.000000E+000
1	35.14136715	9.470179E-012	2.279018E-011	1	0.000000E+000
1	35.14175927	2.279018E-011	9.470179E-012	0	0.000000E+000
1	35.14264859	9.470179E-012	2.279018E-011	1	0.000000E+000
1	35.14317641	2.279018E-011	9.470179E-012	0	0.000000E+000
1	35.14537867	9.470179E-012	2.279018E-011	1	0.000000E+000
1	35.14539395	2.279018E-011	9.470179E-012	0	0.000000E+000
1	38.74615454	9.675743E-012	2.299574E-011	1	0.000000E+000
1	38.74621064	2.299574E-011	9.675743E-012	0	0.000000E+000
1	38.74674983	9.675743E-012	2.299574E-011	1	0.000000E+000
1	38.74720797	2.299574E-011	9.675743E-012	0	0.000000E+000
1	38.74724262	9.675743E-012	2.299574E-011	1	0.000000E+000
1	38.74728570	2.299574E-011	9.675743E-012	0	0.000000E+000
1	38.74730124	9.675743E-012	2.299574E-011	1	0.000000E+000
1	38.74733385	2.299574E-011	9.675743E-012	0	0.000000E+000
1	38.74786102	9.675743E-012	2.299574E-011	1	0.000000E+000
1	38.74821890	2.299574E-011	9.675743E-012	0	0.000000E+000
1	38.74842300	9.675743E-012	2.299574E-011	1	0.000000E+000
1	38.74872639	2.299574E-011	9.675743E-012	0	0.000000E+000
1	38.74874808	9.675743E-012	2.299574E-011	1	0.000000E+000
1	38.74889443	2.299574E-011	9.675743E-012	0	0.000000E+000
1	38.74894697	9.675743E-012	2.299574E-011	1	0.000000E+000
1	38.74951685	2.299574E-011	9.675743E-012	0	0.000000E+000
1	38.75200268	9.675743E-012	2.299574E-011	1	0.000000E+000
1	38.75212518	2.299574E-011	9.675743E-012	0	0.000000E+000
1	38.75250223	9.675743E-012	2.299574E-011	1	0.000000E+000
1	38.75256068	2.299574E-011	9.675743E-012	0	0.000000E+000
1	38.75312968	9.675743E-012	2.299574E-011	1	0.000000E+000
1	38.75340566	2.299574E-011	9.675743E-012	0	0.000000E+000
1	38.75388408	9.675743E-012	2.299574E-011	1	0.000000E+000
1	38.75390497	2.299574E-011	9.675743E-012	0	0.000000E+000
1	38.75566677	9.675743E-012	2.299574E-011	1	0.000000E+000
1	38.75648020	2.299574E-011	9.675743E-012	0	0.000000E+000
1	38.75649011	9.675743E-012	2.299574E-011	1	0.000000E+000
1	38.75750198	2.299574E-011	9.675743E-012	0	0.000000E+000
1	38.75922245	9.675743E-012	2.299574E-011	1	0.000000E+000
1	38.75964980	2.299574E-011	9.675743E-012	0	0.000000E+000
1	38.75968299	9.675743E-012	2.299574E-011	1	0.000000E+000
1	38.75980888	2.299574E-011	9.675743E-012	0	0.000000E+000
1	38.76037195	9.675743E-012	2.299574E-011	1	0.000000E+000
1	38.76072521	2.299574E-011	9.675743E-012	0	0.000000E+000
1	38.76198991	9.675743E-012	2.299574E-011	1	0.000000E+000
1	38.76202851	2.299574E-011	9.675743E-012	0	0.000000E+000
1	38.76304425	9.675743E-012	2.299574E-011	1	0.000000E+000
1	38.76316752	2.299574E-011	9.675743E-012	0	0.000000E+000
1	38.76465943	9.675743E-012	2.299574E-011	1	0.000000E+000
1	38.76477982	2.299574E-011	9.675743E-012	0	0.000000E+000
1	38.76571484	9.675743E-012	2.299574E-011	1	0.000000E+000
1	38.76576189	2.299574E-011	9.675743E-012	0	0.000000E+000
1	38.76685098	9.675743E-012	2.299574E-011	1	0.000000E+000
1	38.76704493	2.299574E-011	9.675743E-012	0	0.000000E+000
1	38.76741766	9.675743E-012	2.299574E-011	1	0.000000E+000
1	38.76810776	2.299574E-011	9.675743E-012	0	0.000000E+000
1	38.76912957	9.675743E-012	2.299574E-011	1	0.000000E+000
1	38.76936950	2.299574E-011	9.675743E-012	0	0.000000E+000
1	38.77092088	9.675743E-012	2.299574E-011	1	0.000000E+000
1	38.77116254	2.299574E-011	9.675743E-012	0	0.000000E+000
1	38.77118991	9.675743E-012	2.299574E-011	1	0.000000E+000
1	38.77132949	2.299574E-011	9.675743E-012	0	0.000000E+000
1	38.77231078	9.675743E-012	2.299574E-011	1	0.000000E+000
1	38.77270398	2.299574E-011	9.675743E-012	0	0.000000E+000
1	38.77307672	9.675743E-012	2.299574E-011	1	0.000000E+000
1	38.77383336	2.299574E-011	9.675743E-012	0	0.000000E+000
1	38.77434360	9.675743E-012	2.299574E-011	1	0.000000E+000
1	38.77485245	2.299574E-011	9.675743E-012	0	0.000000E+000
1	38.77517788	9.675743E-012	2.299574E-011	1	0.000000E+000
1	38.77643947	2.299574E-011	9.675743E-012	0	0.000000E+000
1	38.77645882	9.675743E-012	2.299574E-011	1	0.000000E+000
1	38.77665143	2.299574E-011	9.675743E-012	0	0.000000E+000
1	38.77667659	9.675743E-012	2.299574E-011	1	0.000000E+000
1	38.77765895	2.299574E-011	9.675743E-012	0	0.000000E+000
1	38.77796575	9.675743E-012	2.299574E-011	1	0.000000E+000
1	38.77833975	2.299574E-011	9.675743E-012	0	0.000000E+000
1	38.77863438	9.675743E-012	2.299574E-011	1	0.000000E+000
1	38.77932026	2.299574E-011	9.675743E-012	0	0.000000E+000
1	38.77985901	9.675743E-012	2.299574E-011	1	0.000000E+000
1	38.78003433	2.299574E-011	9.675743E-012	0	0.000000E+000
1	38.78050783	9.675743E-012	2.299574E-011	1	0.000000E+000
1	38.78083896	2.299574E-011	9.675743E-012	0	0.000000E+000
1	38.78085793	9.675743E-012	2.299574E-011	1	0.000000E+000
1	38.78098003	2.299574E-011	9.675743E-012	0	0.000000E+000
1	38.78102639	9.675743E-012	2.299574E-011	1	0.000000E+000
1	38.78110897	2.299574E-011	9.675743E-012	0	0.000000E+000
1	38.78129183	9.675743E-012	2.299574E-011	1	0.000000E+000
1	38.78186593	2.299574E-011	9.675743E-012	0	0.000000E+000
1	38.78284112	9.675743E-012	2.299574E-011	1	0.000000E+000
1	38.78291468	2.299574E-011	9.675743E-012	0	0.000000E+000
1	38.78671572	9.675743E-012	2.299574E-011	1	0.000000E+000
1	38.78711191	2.299574E-011	9.675743E-012	0	0.000000E+000
1	38.78734454	9.675743E-012	2.299574E-011	1	0.000000E+000
1	38.78763335	2.299574E-011	9.675743E-012	0	0.000000E+000
1	40.80319924	9.311371E-012	2.263137E-011	1	0.000000E+000
1	40.80325869	2.263137E-011	9.311371E-012	0	0.000000E+000
1	40.80328196	9.311371E-012	2.263137E-011	1	0.000000E+000
1	40.80335609	2.263137E-011	9.311371E-012	0	0.000000E+000
1	40.80341623	9.311371E-012	2.263137E-011	1	0.000000E+000
1	40.80345633	2.263137E-011	9.311371E-012	0	0.000000E+000
1	40.80407452	9.311371E-012	2.263137E-011	1	0.000000E+000
1	40.80474238	2.263137E-011	9.311371E-012	0	0.000000E+000
1	40.80561304	9.311371E-012	2.263137E-011	1	0.000000E+000
1	40.80618000	2.263137E-011	9.311371E-012	0	0.000000E+000
1	40.80621761	9.311371E-012	2.263137E-011	1	0.000000E+000
1	40.80677735	2.263137E-011	9.311371E-012	0	0.000000E+000
1	40.80681361	9.311371E-012	2.263137E-011	1	0.000000E+000
1	40.80692581	2.263137E-011	9.311371E-012	0	0.000000E+000
1	40.80719985	9.311371E-012	2.263137E-011	1	0.000000E+000
1	40.80722223	2.263137E-011	9.311371E-012	0	0.000000E+000
1	40.80748907	9.311371E-012	2.263137E-011	1	0.000000E+000
1	40.80761204	2.263137E-011	9.311371E-012	0	0.000000E+000
1	40.80775054	9.311371E-012	2.263137E-011	1	0.000000E+000
1	40.80808343	2.263137E-011	9.311371E-012	0	0.000000E+000
1	40.81215477	9.311371E-012	2.263137E-011	1	0.000000E+000
1	40.81233170	2.263137E-011	9.311371E-012	0	0.000000E+000
1	40.81234750	9.311371E-012	2.263137E-011	1	0.000000E+000
1	40.81260586	2.263137E-011	9.311371E-012	0	0.000000E+000
1	40.81263899	9.311371E-012	2.263137E-011	1	0.000000E+000
1	40.81282003	2.263137E-011	9.311371E-012	0	0.000000E+000
1	40.81434014	9.311371E-012	2.263137E-011	1	0.000000E+000
1	40.81482012	2.263137E-011	9.311371E-012	0	0.000000E+000
1	40.81540925	9.311371E-012	2.263137E-011	1	0.000000E+000
1	40.81617339	2.263137E-011	9.311371E-012	0	0.000000E+000
1	40.81620692	9.311371E-012	2.263137E-011	1	0.000000E+000
1	40.81711120	2.263137E-011	9.311371E-012	0	0.000000E+000
1	40.81712092	9.311371E-012	2.263137E-011	1	0.000000E+000
1	40.81750241	2.263137E-011	9.311371E-012	0	0.000000E+000
1	40.82010097	9.311371E-012	2.263137E-011	1	0.000000E+000
1	40.82030112	2.263137E-011	9.311371E-012	0	0.000000E+000
1	40.82036678	9.311371E-012	2.263137E-011	1	0.000000E+000
1	40.82095468	2.263137E-011	9.311371E-012	0	0.000000E+000
1	40.82102932	9.311371E-012	2.263137E-011	1	0.000000E+000
1	40.82260443	2.263137E-011	9.311371E-012	0	0.000000E+000
1	40.82278114	9.311371E-012	2.263137E-011	1	0.000000E+000
1	40.82290871	2.263137E-011	9.311371E-012	0	0.000000E+000
1	40.82292632	9.311371E-012	2.263137E-011	1	0.000000E+000
1	40.82324457	2.263137E-011	9.311371E-012	0	0.000000E+000
1	40.82537057	9.311371E-012	2.263137E-011	1	0.000000E+000
1	40.82541293	2.263137E-011	9.311371E-012	0	0.000000E+000
1	40.82544904	9.311371E-012	2.263137E-011	1	0.000000E+000
1	40.82634983	2.263137E-011	9.311371E-012	0	0.000000E+000
1	40.82707547	9.311371E-012	2.263137E-011	1	0.000000E+000
1	40.82710215	2.263137E-011	9.311371E-012	0	0.000000E+000
1	40.82752884	9.311371E-012	2.263137E-011	1	0.000000E+000
1	40.82762398	2.263137E-011	9.311371E-012	0	0.000000E+000
1	40.82765168	9.311371E-012	2.263137E-011	1	0.000000E+000
1	40.82770839	2.263137E-011	9.311371E-012	0	0.000000E+000
1	40.82774906	9.311371E-012	2.263137E-011	1	0.000000E+000
1	40.82827300	2.263137E-011	9.311371E-012	0	0.000000E+000
1	40.82829623	9.311371E-012	2.263137E-011	1	0.000000E+000
1	40.82871156	2.263137E-011	9.311371E-012	0	0.000000E+000
1	40.82957161	9.311371E-012	2.263137E-011	1	0.000000E+000
1	40.82963822	2.263137E-011	9.311371E-012	0	0.000000E+000
1	40.82980543	9.311371E-012	2.263137E-011	1	0.000000E+000
1	40.83005253	2.263137E-011	9.311371E-012	0	0.000000E+000
1	40.83055086	9.311371E-012	2.263137E-011	1	0.000000E+000
1	40.83065540	2.263137E-011	9.311371E-012	0	0.000000E+000
1	40.83099725	9.311371E-012	2.263137E-011	1	0.000000E+000
1	40.83136486	2.263137E-011	9.311371E-012	0	0.000000E+000
1	40.83139970	9.311371E-012	2.263137E-011	1	0.000000E+000
1	40.83214658	2.263137E-011	9.311371E-012	0	0.000000E+000
1	40.83328966	9.311371E-012	2.263137E-011	1	0.000000E+000
1	40.83354441	2.263137E-011	9.311371E-012	0	0.000000E+000
1	40.83396073	9.311371E-012	2.263137E-011	1	0.000000E+000
1	40.83450125	2.263137E-011	9.311371E-012	0	0.000000E+000
1	40.83463522	9.311371E-012	2.263137E-011	1	0.000000E+000
1	40.83473727	2.263137E-011	9.311371E-012	0	0.000000E+000
1	40.83474855	9.311371E-012	2.263137E-011	1	0.000000E+000
1	40.83506276	2.263137E-011	9.311371E-012	0	0.000000E+000
1	40.83517726	9.311371E-012	2.263137E-011	1	0.000000E+000
1	40.83577338	2.263137E-011	9.311371E-012	0	0.000000E+000
1	40.83700649	9.311371E-012	2.263137E-011	1	0.000000E+000
1	40.83707296	2.263137E-011	9.311371E-012	0	0.000000E+000
1	40.83975490	9.311371E-012	2.263137E-011	1	0.000000E+000
1	40.83994244	2.263137E-011	9.311371E-012	0	0.000000E+000
1	40.83995968	9.311371E-012	2.263137E-011	1	0.000000E+000
1	40.84014851	2.263137E-011	9.311371E-012	0	0.000000E+000
1	40.84024544	9.311371E-012	2.263137E-011	1	0.000000E+000
1	40.84072144	2.263137E-011	9.311371E-012	0	0.000000E+000
1	40.84072431	9.311371E-012	2.263137E-011	1	0.000000E+000
1	40.84180525	2.263137E-011	9.311371E-012	0	0.000000E+000
1	40.84183954	9.311371E-012	2.263137E-011	1	0.000000E+000
1	40.84211675	2.263137E-011	9.311371E-012	0	0.000000E+000
1	40.84243727	9.311371E-012	2.263137E-011	1	0.000000E+000
1	40.84251517	2.263137E-011	9.311371E-012	0	0.000000E+000
1	40.84302374	9.311371E-012	2.263137E-011	1	0.000000E+000
1	40.84405636	2.263137E-011	9.311371E-012	0	0.000000E+000
1	40.84407131	9.311371E-012	2.263137E-011	1	0.000000E+000
1	40.84448260	2.263137E-011	9.311371E-012	0	0.000000E+000
1	40.84649391	9.311371E-012	2.263137E-011	1	0.000000E+000
1	40.84654077	2.263137E-011	9.311371E-012	0	0.000000E+000
1	40.84720798	9.311371E-012	2.263137E-011	1	0.000000E+000
1	40.84743107	2.263137E-011	9.311371E-012	0	0.000000E+000
1	40.84745596	9.311371E-012	2.263137E-011	1	0.000000E+000
1	40.84765892	2.263137E-011	9.311371E-012	0	0.000000E+000
1	40.84790153	9.311371E-012	2.263137E-011	1	0.000000E+000
1	40.84884396	2.263137E-011	9.311371E-012	0	0.000000E+000
1	40.84927451	9.311371E-012	2.263137E-011	1	0.000000E+000
1	40.84929360	2.263137E-011	9.311371E-012	0	0.000000E+000
1	40.84932142	9.311371E-012	2.263137E-011	1	0.000000E+000
1	40.85049320	2.263137E-011	9.311371E-012	0	0.000000E+000
1	40.85070576	9.311371E-012	2.263137E-011	1	0.000000E+000
1	40.85077401	2.263137E-011	9.311371E-012	0	0.000000E+000
1	40.85104596	9.311371E-012	2.263137E-011	1	0.000000E+000
1	40.85113907	2.263137E-011	9.311371E-012	0	0.000000E+000
1	40.85114957	9.311371E-012	2.263137E-011	1	0.000000E+000
1	40.85120345	2.263137E-011	9.311371E-012	0	0.000000E+000
1	40.85271075	9.311371E-012	2.263137E-011	1	0.000000E+000
1	40.85273559	2.263137E-011	9.311371E-012	0	0.000000E+000
1	40.85283778	9.311371E-012	2.263137E-011	1	0.000000E+000
1	40.85465991	2.263137E-011	9.311371E-012	0	0.000000E+000
1	40.85507490	9.311371E-012	2.263137E-011	1	0.000000E+000
1	40.85533333	2.263137E-011	9.311371E-012	0	0.000000E+000
1	40.85538535	9.311371E-012	2.263137E-011	1	0.000000E+000
1	40.85550445	2.263137E-011	9.311371E-012	0	0.000000E+000
1	40.85698223	9.311371E-012	2.263137E-011	1	0.000000E+000
1	40.85706765	2.263137E-011	9.311371E-012	0	0.000000E+000
1	40.85728206	9.311371E-012	2.263137E-011	1	0.000000E+000
1	40.85792441	2.263137E-011	9.311371E-012	0	0.000000E+000
1	40.85975680	9.311371E-012	2.263137E-011	1	0.000000E+000
1	40.86042252	2.263137E-011	9.311371E-012	0	0.000000E+000
1	40.86044241	9.311371E-012	2.263137E-011	1	0.000000E+000
1	40.86095869	2.263137E-011	9.311371E-012	0	0.000000E+000
1	40.86110858	9.311371E-012	2.263137E-011	1	0.000000E+000
1	40.86136756	2.263137E-011	9.311371E-012	0	0.000000E+000
1	40.86238596	9.311371E-012	2.263137E-011	1	0.000000E+000
1	40.86251293	2.263137E-011	9.311371E-012	0	0.000000E+000
1	40.86372493	9.311371E-012	2.263137E-011	1	0.000000E+000
1	40.86377669	2.263137E-011	9.311371E-012	0	0.000000E+000
1	40.86431340	9.311371E-012	2.263137E-011	1	0.000000E+000
1	40.86541288	2.263137E-011	9.311371E-012	0	0.000000E+000
1	40.86545187	9.311371E-012	2.263137E-011	1	0.000000E+000
1	40.86791470	2.263137E-011	9.311371E-012	0	0.000000E+000
1	40.86969337	9.311371E-012	2.263137E-011	1	0.000000E+000
1	40.86975730	2.263137E-011	9.311371E-012	0	0.000000E+000
1	40.87060678	9.311371E-012	2.263137E-011	1	0.000000E+000
1	40.87121392	2.263137E-011	9.311371E-012	0	0.000000E+000
1	40.87122050	9.311371E-012	2.263137E-011	1	0.000000E+000
1	40.87207498	2.263137E-011	9.311371E-012	0	0.000000E+000
1	40.87208942	9.311371E-012	2.263137E-011	1	0.000000E+000
1	40.87214146	2.263137E-011	9.311371E-012	0	0.000000E+000
1	40.87331912	9.311371E-012	2.263137E-011	1	0.000000E+000
1	40.87372681	2.263137E-011	9.311371E-012	0	0.000000E+000
1	40.87391729	9.311371E-012	2.263137E-011	1	0.000000E+000
1	40.87544186	2.263137E-011	9.311371E-012	0	0.000000E+000
1	40.87546137	9.311371E-012	2.263137E-011	1	0.000000E+000
1	40.87563794	2.263137E-011	9.311371E-012	0	0.000000E+000
1	40.87774337	9.311371E-012	2.263137E-011	1	0.000000E+000
1	40.87792462	2.263137E-011	9.311371E-012	0	0.000000E+000
1	40.87853533	9.311371E-012	2.263137E-011	1	0.000000E+000
1	40.87870044	2.263137E-011	9.311371E-012	0	0.000000E+000
1	40.88328706	9.311371E-012	2.263137E-011	1	0.000000E+000
1	40.88329388	2.263137E-011	9.311371E-012	0	0.000000E+000
1	40.88377884	9.311371E-012	2.263137E-011	1	0.000000E+000
1	40.88382126	2.263137E-011	9.311371E-012	0	0.000000E+000
1	40.88401991	9.311371E-012	2.263137E-011	1	0.000000E+000
1	40.88441657	2.263137E-011	9.311371E-012	0	0.000000E+000
1	40.88544117	9.311371E-012	2.263137E-011	1	0.000000E+000
1	40.88555224	2.263137E-011	9.311371E-012	0	0.000000E+000
1	40.88667109	9.311371E-012	2.263137E-011	1	0.000000E+000
1	40.88710974	2.263137E-011	9.311371E-012	0	0.000000E+000
1	40.88744215	9.311371E-012	2.263137E-011	1	0.000000E+000
1	40.88761960	2.263137E-011	9.311371E-012	0	0.000000E+000
1	40.88825475	9.311371E-012	2.263137E-011	1	0.000000E+000
1	40.88870059	2.263137E-011	9.311371E-012	0	0.000000E+000
1	40.88942134	9.311371E-012	2.263137E-011	1	0.000000E+000
1	40.88947126	2.263137E-011	9.311371E-012	0	0.000000E+000
1	40.88973416	9.311371E-012	2.263137E-011	1	0.000000E+000
1	40.88977360	2.263137E-011	9.311371E-012	0	0.000000E+000
1	40.88980767	9.311371E-012	2.263137E-011	1	0.000000E+000
1	40.89008389	2.263137E-011	9.311371E-012	0	0.000000E+000
1	40.89113040	9.311371E-012	2.263137E-011	1	0.000000E+000
1	40.89135968	2.263137E-011	9.311371E-012	0	0.000000E+000
1	40.89160019	9.311371E-012	2.263137E-011	1	0.000000E+000
1	40.89162566	2.263137E-011	9.311371E-012	0	0.000000E+000
1	40.89205194	9.311371E-012	2.263137E-011	1	0.000000E+000
1	40.89228178	2.263137E-011	9.311371E-012	0	0.000000E+000
1	40.89387304	9.311371E-012	2.263137E-011	1	0.000000E+000
1	40.89404841	2.263137E-011	9.311371E-012	0	0.000000E+000
1	40.89425112	9.311371E-012	2.263137E-011	1	0.000000E+000
1	40.89503126	2.263137E-011	9.311371E-012	0	0.000000E+000
1	40.89633270	9.311371E-012	2.263137E-011	1	0.000000E+000
1	40.89662915	2.263137E-011	9.311371E-012	0	0.000000E+000
1	40.89719149	9.311371E-012	2.263137E-011	1	0.000000E+000
1	40.89766273	2.263137E-011	9.311371E-012	0	0.000000E+000
1	40.89856690	9.311371E-012	2.263137E-011	1	0.000000E+000
1	40.89872529	2.263137E-011	9.311371E-012	0	0.000000E+000
1	40.89877080	9.311371E-012	2.263137E-011	1	0.000000E+000
1	40.90184556	2.263137E-011	9.311371E-012	0	0.000000E+000
1	40.90187137	9.311371E-012	2.263137E-011	1	0.000000E+000
1	40.90229956	2.263137E-011	9.311371E-012	0	0.000000E+000
1	40.90233270	9.311371E-012	2.263137E-011	1	0.000000E+000
1	40.90233845	2.263137E-011	9.311371E-012	0	0.000000E+000
1	40.90338615	9.311371E-012	2.263137E-011	1	0.000000E+000
1	40.90402602	2.263137E-011	9.311371E-012	0	0.000000E+000
1	40.90408817	9.311371E-012	2.263137E-011	1	0.000000E+000
1	40.90443429	2.263137E-011	9.311371E-012	0	0.000000E+000
1	40.90446162	9.311371E-012	2.263137E-011	1	0.000000E+000
1	40.90526408	2.263137E-011	9.311371E-012	0	0.000000E+000
1	40.90607214	9.311371E-012	2.263137E-011	1	0.000000E+000
1	40.90666285	2.263137E-011	9.311371E-012	0	0.000000E+000
1	40.90691049	9.311371E-012	2.263137E-011	1	0.000000E+000
1	40.90699353	2.263137E-011	9.311371E-012	0	0.000000E+000
1	40.90701937	9.311371E-012	2.263137E-011	1	0.000000E+000
1	40.90722652	2.263137E-011	9.311371E-012	0	0.000000E+000
1	40.90729760	9.311371E-012	2.263137E-011	1	0.000000E+000
1	40.90731668	2.263137E-011	9.311371E-012	0	0.000000E+000
1	40.90800346	9.311371E-012	2.263137E-011	1	0.000000E+000
1	40.90841308	2.263137E-011	9.311371E-012	0	0.000000E+000
1	40.90886457	9.311371E-012	2.263137E-011	1	0.000000E+000
1	40.90930520	2.263137E-011	9.311371E-012	0	0.000000E+000
1	40.90938372	9.311371E-012	2.263137E-011	1	0.000000E+000
1	40.90956465	2.263137E-011	9.311371E-012	0	0.000000E+000
1	40.90973839	9.311371E-012	2.263137E-011	1	0.000000E+000
1	40.91019243	2.263137E-011	9.311371E-012	0	0.000000E+000
1	40.91020313	9.311371E-012	2.263137E-011	1	0.000000E+000
1	40.91136065	2.263137E-011	9.311371E-012	0	0.000000E+000
1	40.91240672	9.311371E-012	2.263137E-011	1	0.000000E+000
1	40.91277452	2.263137E-011	9.311371E-012	0	0.000000E+000
1	40.91564876	9.311371E-012	2.263137E-011	1	0.000000E+000
1	40.91585178	2.263137E-011	9.311371E-012	0	0.000000E+000
1	40.91665507	9.311371E-012	2.263137E-011	1	0.000000E+000
1	40.91746198	2.263137E-011	9.311371E-012	0	0.000000E+000
1	40.92170562	9.311371E-012	2.263137E-011	1	0.000000E+000
1	40.92225213	2.263137E-011	9.311371E-012	0	0.000000E+000
1	40.92242326	9.311371E-012	2.263137E-011	1	0.000000E+000
1	40.92420143	2.263137E-011	9.311371E-012	0	0.000000E+000
1	40.92741893	9.311371E-012	2.263137E-011	1	0.000000E+000
1	40.92756129	2.263137E-011	9.311371E-012	0	0.000000E+000
1	40.92836423	9.311371E-012	2.263137E-011	1	0.000000E+000
1	40.92843186	2.263137E-011	9.311371E-012	0	0.000000E+000
1	40.92869337	9.311371E-012	2.263137E-011	1	0.000000E+000
1	40.92874198	2.263137E-011	9.311371E-012	0	0.000000E+000
1	40.92879135	9.311371E-012	2.263137E-011	1	0.000000E+000
1	40.92912496	2.263137E-011	9.311371E-012	0	0.000000E+000
1	40.92979754	9.311371E-012	2.263137E-011	1	0.000000E+000
1	40.93011025	2.263137E-011	9.311371E-012	0	0.000000E+000
1	40.93015445	9.311371E-012	2.263137E-011	1	0.000000E+000
1	40.93017631	2.263137E-011	9.311371E-012	0	0.000000E+000
1	40.93076784	9.311371E-012	2.263137E-011	1	0.000000E+000
1	40.93089169	2.263137E-011	9.311371E-012	0	0.000000E+000
1	40.93092691	9.311371E-012	2.263137E-011	1	0.000000E+000
1	40.93100279	2.263137E-011	9.311371E-012	0	0.000000E+000
1	40.93156464	9.311371E-012	2.263137E-011	1	0.000000E+000
1	40.93189035	2.263137E-011	9.311371E-012	0	0.000000E+000
1	40.93562537	9.311371E-012	2.263137E-011	1	0.000000E+000
1	40.93610821	2.263137E-011	9.311371E-012	0	0.000000E+000
1	40.93618012	9.311371E-012	2.263137E-011	1	0.000000E+000
1	40.93641242	2.263137E-011	9.311371E-012	0	0.000000E+000
1	40.93788119	9.311371E-012	2.263137E-011	1	0.000000E+000
1	40.93798137	2.263137E-011	9.311371E-012	0	0.000000E+000
1	40.93803304	9.311371E-012	2.263137E-011	1	0.000000E+000
1	40.93935277	2.263137E-011	9.311371E-012	0	0.000000E+000
1	40.93993143	9.311371E-012	2.263137E-011	1	0.000000E+000
1	40.94123066	2.263137E-011	9.311371E-012	0	0.000000E+000
1	40.94125041	9.311371E-012	2.263137E-011	1	0.000000E+000
1	40.94207717	2.263137E-011	9.311371E-012	0	0.000000E+000
1	40.94210552	9.311371E-012	2.263137E-011	1	0.000000E+000
1	40.94220719	2.263137E-011	9.311371E-012	0	0.000000E+000
1	40.94329565	9.311371E-012	2.263137E-011	1	0.000000E+000
1	40.94342279	2.263137E-011	9.311371E-012	0	0.000000E+000
1	40.94344823	9.311371E-012	2.263137E-011	1	0.000000E+000
1	40.94378528	2.263137E-011	9.311371E-012	0	0.000000E+000
1	40.94402444	9.311371E-012	2.263137E-011	1	0.000000E+000
1	40.94442841	2.263137E-011	9.311371E-012	0	0.000000E+000
1	40.94458142	9.311371E-012	2.263137E-011	1	0.000000E+000
1	40.94502478	2.263137E-011	9.311371E-012	0	0.000000E+000
1	40.94533213	9.311371E-012	2.263137E-011	1	0.000000E+000
1	40.94552363	2.263137E-011	9.311371E-012	0	0.000000E+000
1	40.94561301	9.311371E-012	2.263137E-011	1	0.000000E+000
1	40.94586183	2.263137E-011	9.311371E-012	0	0.000000E+000
1	40.94588304	9.311371E-012	2.263137E-011	1	0.000000E+000
1	40.94622345	2.263137E-011	9.311371E-012	0	0.000000E+000
1	40.94632178	9.311371E-012	2.263137E-011	1	0.000000E+000
1	40.94634916	2.263137E-011	9.311371E-012	0	0.000000E+000
1	40.94693580	9.311371E-012	2.263137E-011	1	0.000000E+000
1	40.94702349	2.263137E-011	9.311371E-012	0	0.000000E+000
1	40.94705632	9.311371E-012	2.263137E-011	1	0.000000E+000
1	40.94741954	2.263137E-011	9.311371E-012	0	0.000000E+000
1	40.95433816	9.311371E-012	2.263137E-011	1	0.000000E+000
1	40.95454019	2.263137E-011	9.311371E-012	0	0.000000E+000
1	40.95592124	9.311371E-012	2.263137E-011	1	0.000000E+000
1	40.95610601	2.263137E-011	9.311371E-012	0	0.000000E+000
1	40.95674939	9.311371E-012	2.263137E-011	1	0.000000E+000
1	40.95750576	2.263137E-011	9.311371E-012	0	0.000000E+000
1	40.95947358	9.311371E-012	2.263137E-011	1	0.000000E+000
1	40.95980588	2.263137E-011	9.311371E-012	0	0.000000E+000
1	40.95981794	9.311371E-012	2.263137E-011	1	0.000000E+000
1	40.95990676	2.263137E-011	9.311371E-012	0	0.000000E+000
1	40.96033325	9.311371E-012	2.263137E-011	1	0.000000E+000
1	40.96130899	2.263137E-011	9.311371E-012	0	0.000000E+000
1	40.96145679	9.311371E-012	2.263137E-011	1	0.000000E+000
1	40.96225224	2.263137E-011	9.311371E-012	0	0.000000E+000
1	40.96241777	9.311371E-012	2.263137E-011	1	0.000000E+000
1	40.96271258	2.263137E-011	9.311371E-012	0	0.000000E+000
1	40.96277459	9.311371E-012	2.263137E-011	1	0.000000E+000
1	40.96283354	2.263137E-011	9.311371E-012	0	0.000000E+000
1	40.96297591	9.311371E-012	2.263137E-011	1	0.000000E+000
1	40.96303421	2.263137E-011	9.311371E-012	0	0.000000E+000
1	40.96401918	9.311371E-012	2.263137E-011	1	0.000000E+000
1	40.96468636	2.263137E-011	9.311371E-012	0	0.000000E+000
1	40.96690489	9.311371E-012	2.263137E-011	1	0.000000E+000
1	40.96692078	2.263137E-011	9.311371E-012	0	0.000000E+000
1	40.96724846	9.311371E-012	2.263137E-011	1	0.000000E+000
1	40.96740691	2.263137E-011	9.311371E-012	0	0.000000E+000
1	40.96972130	9.311371E-012	2.263137E-011	1	0.000000E+000
1	40.96979643	2.263137E-011	9.311371E-012	0	0.000000E+000
1	40.97152939	9.311371E-012	2.263137E-011	1	0.000000E+000
1	40.97176061	2.263137E-011	9.311371E-012	0	0.000000E+000
1	40.97177938	9.311371E-012	2.263137E-011	1	0.000000E+000
1	40.97262317	2.263137E-011	9.311371E-012	0	0.000000E+000
1	40.97297055	9.311371E-012	2.263137E-011	1	0.000000E+000
1	40.97300190	2.263137E-011	9.311371E-012	0	0.000000E+000
1	40.97458026	9.311371E-012	2.263137E-011	1	0.000000E+000
1	40.97459612	2.263137E-011	9.311371E-012	0	0.000000E+000
1	40.97461909	9.311371E-012	2.263137E-011	1	0.000000E+000
1	40.97569101	2.263137E-011	9.311371E-012	0	0.000000E+000
1	40.97674864	9.311371E-012	2.263137E-011	1	0.000000E+000
1	40.97676641	2.263137E-011	9.311371E-012	0	0.000000E+000
1	40.97761506	9.311371E-012	2.263137E-011	1	0.000000E+000
1	40.97779181	2.263137E-011	9.311371E-012	0	0.000000E+000
1	40.97782652	9.311371E-012	2.263137E-011	1	0.000000E+000
1	40.97893035	2.263137E-011	9.311371E-012	0	0.000000E+000
1	40.97927799	9.311371E-012	2.263137E-011	1	0.000000E+000
1	40.98012260	2.263137E-011	9.311371E-012	0	0.000000E+000
1	40.98013105	9.311371E-012	2.263137E-011	1	0.000000E+000
1	40.98106293	2.263137E-011	9.311371E-012	0	0.000000E+000
1	40.98109041	9.311371E-012	2.263137E-011	1	0.000000E+000
1	40.98120678	2.263137E-011	9.311371E-012	0	0.000000E+000
1	40.98193676	9.311371E-012	2.263137E-011	1	0.000000E+000
1	40.98268502	2.263137E-011	9.311371E-012	0	0.000000E+000
1	40.98488520	9.311371E-012	2.263137E-011	1	0.000000E+000
1	40.98495275	2.263137E-011	9.311371E-012	0	0.000000E+000
1	40.98517414	9.311371E-012	2.263137E-011	1	0.000000E+000
1	40.98579666	2.263137E-011	9.311371E-012	0	0.000000E+000
1	40.98584625	9.311371E-012	2.263137E-011	1	0.000000E+000
1	40.98635049	2.263137E-011	9.311371E-012	0	0.000000E+000
1	40.98637113	9.311371E-012	2.263137E-011	1	0.000000E+000
1	40.98672896	2.263137E-011	9.311371E-012	0	0.000000E+000
1	40.98758582	9.311371E-012	2.263137E-011	1	0.000000E+000
1	40.98818024	2.263137E-011	9.311371E-012	0	0.000000E+000
1	40.98832290	9.311371E-012	2.263137E-011	1	0.000000E+000
1	40.98887224	2.263137E-011	9.311371E-012	0	0.000000E+000
1	40.99017251	9.311371E-012	2.263137E-011	1	0.000000E+000
1	40.99022890	2.263137E-011	9.311371E-012	0	0.000000E+000
1	40.99060305	9.311371E-012	2.263137E-011	1	0.000000E+000
1	40.99121544	2.263137E-011	9.311371E-012	0	0.000000E+000
1	40.99266293	9.311371E-012	2.263137E-011	1	0.000000E+000
1	40.99383882	2.263137E-011	9.311371E-012	0	0.000000E+000
1	40.99402034	9.311371E-012	2.263137E-011	1	0.000000E+000
1	40.99417159	2.263137E-011	9.311371E-012	0	0.000000E+000
1	40.99572146	9.311371E-012	2.263137E-011	1	0.000000E+000
1	40.99638441	2.263137E-011	9.311371E-012	0	0.000000E+000
1	40.99728331	9.311371E-012	2.263137E-011	1	0.000000E+000
1	40.99782352	2.263137E-011	9.311371E-012	0	0.000000E+000
1	40.99786223	9.311371E-012	2.263137E-011	1	0.000000E+000
1	40.99799058	2.263137E-011	9.311371E-012	0	0.000000E+000
1	40.99801295	9.311371E-012	2.263137E-011	1	0.000000E+000
1	40.99852207	2.263137E-011	9.311371E-012	0	0.000000E+000
1	40.99953296	9.311371E-012	2.263137E-011	1	0.000000E+000
1	40.99973365	2.263137E-011	9.311371E-012	0	0.000000E+000
1	41.00158427	9.311371E-012	2.263137E-011	1	0.000000E+000
1	41.00220815	2.263137E-011	9.311371E-012	0	0.000000E+000
1	41.00222945	9.311371E-012	2.263137E-011	1	0.000000E+000
1	41.00315866	2.263137E-011	9.311371E-012	0	0.000000E+000
1	41.00481237	9.311371E-012	2.263137E-011	1	0.000000E+000
1	41.00515396	2.263137E-011	9.311371E-012	0	0.000000E+000
1	41.00533931	9.311371E-012	2.263137E-011	1	0.000000E+000
1	41.00535571	2.263137E-011	9.311371E-012	0	0.000000E+000
1	41.00538269	9.311371E-012	2.263137E-011	1	0.000000E+000
1	41.00567664	2.263137E-011	9.311371E-012	0	0.000000E+000
1	41.00568222	9.311371E-012	2.263137E-011	1	0.000000E+000
1	41.00627095	2.263137E-011	9.311371E-012	0	0.000000E+000
1	41.00635995	9.311371E-012	2.263137E-011	1	0.000000E+000
1	41.00650187	2.263137E-011	9.311371E-012	0	0.000000E+000
1	41.00653180	9.311371E-012	2.263137E-011	1	0.000000E+000
1	41.00657383	2.263137E-011	9.311371E-012	0	0.000000E+000
1	41.00659382	9.311371E-012	2.263137E-011	1	0.000000E+000
1	41.00724639	2.263137E-011	9.311371E-012	0	0.000000E+000
1	41.00730458	9.311371E-012	2.263137E-011	1	0.000000E+000
1	41.00737806	2.263137E-011	9.311371E-012	0	0.000000E+000
1	41.00739528	9.311371E-012	2.263137E-011	1	0.000000E+000
1	41.00751778	2.263137E-011	9.311371E-012	0	0.000000E+000
1	41.00855458	9.311371E-012	2.263137E-011	1	0.000000E+000
1	41.00918275	2.263137E-011	9.311371E-012	0	0.000000E+000
1	41.00975910	9.311371E-012	2.263137E-011	1	0.000000E+000
1	41.01016288	2.263137E-011	9.311371E-012	0	0.000000E+000
1	41.01018543	9.311371E-012	2.263137E-011	1	0.000000E+000
1	41.01021991	2.263137E-011	9.311371E-012	0	0.000000E+000
1	41.01033692	9.311371E-012	2.263137E-011	1	0.000000E+000
1	41.01055455	2.263137E-011	9.311371E-012	0	0.000000E+000
1	41.01090402	9.311371E-012	2.263137E-011	1	0.000000E+000
1	41.01162882	2.263137E-011	9.311371E-012	0	0.000000E+000
1	41.01196168	9.311371E-012	2.263137E-011	1	0.000000E+000
1	41.01232726	2.263137E-011	9.311371E-012	0	0.000000E+000
1	41.01307681	9.311371E-012	2.263137E-011	1	0.000000E+000
1	41.01314892	2.263137E-011	9.311371E-012	0	0.000000E+000
1	41.01613882	9.311371E-012	2.263137E-011	1	0.000000E+000
1	41.01617218	2.263137E-011	9.311371E-012	0	0.000000E+000
1	41.01715946	9.311371E-012	2.263137E-011	1	0.000000E+000
1	41.01788744	2.263137E-011	9.311371E-012	0	0.000000E+000
1	41.01790526	9.311371E-012	2.263137E-011	1	0.000000E+000
1	41.01797952	2.263137E-011	9.311371E-012	0	0.000000E+000
1	41.02030182	9.311371E-012	2.263137E-011	1	0.000000E+000
1	41.02056506	2.263137E-011	9.311371E-012	0	0.000000E+000
1	41.02109952	9.311371E-012	2.263137E-011	1	0.000000E+000
1	41.02122689	2.263137E-011	9.311371E-012	0	0.000000E+000
1	41.02124703	9.311371E-012	2.263137E-011	1	0.000000E+000
1	41.02132702	2.263137E-011	9.311371E-012	0	0.000000E+000
1	41.02165673	9.311371E-012	2.263137E-011	1	0.000000E+000
1	41.02217696	2.263137E-011	9.311371E-012	0	0.000000E+000
1	41.02461210	9.311371E-012	2.263137E-011	1	0.000000E+000
1	41.02604257	2.263137E-011	9.311371E-012	0	0.000000E+000
1	41.02633475	9.311371E-012	2.263137E-011	1	0.000000E+000
1	41.02640153	2.263137E-011	9.311371E-012	0	0.000000E+000
1	41.02706383	9.311371E-012	2.263137E-011	1	0.000000E+000
1	41.02749720	2.263137E-011	9.311371E-012	0	0.000000E+000
1	41.02779529	9.311371E-012	2.263137E-011	1	0.000000E+000
1	41.02836961	2.263137E-011	9.311371E-012	0	0.000000E+000
1	41.02905090	9.311371E-012	2.263137E-011	1	0.000000E+000
1	41.02919346	2.263137E-011	9.311371E-012	0	0.000000E+000
1	41.02939599	9.311371E-012	2.263137E-011	1	0.000000E+000
1	41.02944814	2.263137E-011	9.311371E-012	0	0.000000E+000
1	41.02947638	9.311371E-012	2.263137E-011	1	0.000000E+000
1	41.02960592	2.263137E-011	9.311371E-012	0	0.000000E+000
1	41.02961443	9.311371E-012	2.263137E-011	1	0.000000E+000
1	41.03054432	2.263137E-011	9.311371E-012	0	0.000000E+000
1	41.03059460	9.311371E-012	2.263137E-011	1	0.000000E+000
1	41.03106583	2.263137E-011	9.311371E-012	0	0.000000E+000
1	41.03110888	9.311371E-012	2.263137E-011	1	0.000000E+000
1	41.03112596	2.263137E-011	9.311371E-012	0	0.000000E+000
1	41.03197915	9.311371E-012	2.263137E-011	1	0.000000E+000
1	41.03269719	2.263137E-011	9.311371E-012	0	0.000000E+000
1	41.03272015	9.311371E-012	2.263137E-011	1	0.000000E+000
1	41.03427280	2.263137E-011	9.311371E-012	0	0.000000E+000
1	41.03437334	9.311371E-012	2.263137E-011	1	0.000000E+000
1	41.03448322	2.263137E-011	9.311371E-012	0	0.000000E+000
1	41.03449308	9.311371E-012	2.263137E-011	1	0.000000E+000
1	41.03457029	2.263137E-011	9.311371E-012	0	0.000000E+000
1	41.03468402	9.311371E-012	2.263137E-011	1	0.000000E+000
1	41.03523995	2.263137E-011	9.311371E-012	0	0.000000E+000
1	41.03566788	9.311371E-012	2.263137E-011	1	0.000000E+000
1	41.03628282	2.263137E-011	9.311371E-012	0	0.000000E+000
1	41.03728072	9.311371E-012	2.263137E-011	1	0.000000E+000
1	41.03738264	2.263137E-011	9.311371E-012	0	0.000000E+000
1	41.03742561	9.311371E-012	2.263137E-011	1	0.000000E+000
1	41.03759297	2.263137E-011	9.311371E-012	0	0.000000E+000
1	41.03762814	9.311371E-012	2.263137E-011	1	0.000000E+000
1	41.03767213	2.263137E-011	9.311371E-012	0	0.000000E+000
1	41.03779738	9.311371E-012	2.263137E-011	1	0.000000E+000
1	41.03786407	2.263137E-011	9.311371E-012	0	0.000000E+000
1	41.03788611	9.311371E-012	2.263137E-011	1	0.000000E+000
1	41.03803590	2.263137E-011	9.311371E-012	0	0.000000E+000
1	41.03950627	9.311371E-012	2.263137E-011	1	0.000000E+000
1	41.03968271	2.263137E-011	9.311371E-012	0	0.000000E+000
1	41.04004467	9.311371E-012	2.263137E-011	1	0.000000E+000
1	41.04026298	2.263137E-011	9.311371E-012	0	0.000000E+000
1	41.04087588	9.311371E-012	2.263137E-011	1	0.000000E+000
1	41.04184180	2.263137E-011	9.311371E-012	0	0.000000E+000
1	41.04364518	9.311371E-012	2.263137E-011	1	0.000000E+000
1	41.04366906	2.263137E-011	9.311371E-012	0	0.000000E+000
1	41.04379046	9.311371E-012	2.263137E-011	1	0.000000E+000
1	41.04445132	2.263137E-011	9.311371E-012	0	0.000000E+000
1	41.04448554	9.311371E-012	2.263137E-011	1	0.000000E+000
1	41.04483369	2.263137E-011	9.311371E-012	0	0.000000E+000
1	41.04490489	9.311371E-012	2.263137E-011	1	0.000000E+000
1	41.04493404	2.263137E-011	9.311371E-012	0	0.000000E+000
1	41.04789137	9.311371E-012	2.263137E-011	1	0.000000E+000
1	41.04809775	2.263137E-011	9.311371E-012	0	0.000000E+000
1	41.04891427	9.311371E-012	2.263137E-011	1	0.000000E+000
1	41.04931763	2.263137E-011	9.311371E-012	0	0.000000E+000
1	41.04939693	9.311371E-012	2.263137E-011	1	0.000000E+000
1	41.04943857	2.263137E-011	9.311371E-012	0	0.000000E+000
1	41.05152277	9.311371E-012	2.263137E-011	1	0.000000E+000
1	41.05200398	2.263137E-011	9.311371E-012	0	0.000000E+000
1	41.05230473	9.311371E-012	2.263137E-011	1	0.000000E+000
1	41.05242371	2.263137E-011	9.311371E-012	0	0.000000E+000
1	41.05245657	9.311371E-012	2.263137E-011	1	0.000000E+000
1	41.05298970	2.263137E-011	9.311371E-012	0	0.000000E+000
1	41.05322490	9.311371E-012	2.263137E-011	1	0.000000E+000
1	41.05336598	2.263137E-011	9.311371E-012	0	0.000000E+000
1	41.05339132	9.311371E-012	2.263137E-011	1	0.000000E+000
1	41.05349530	2.263137E-011	9.311371E-012	0	0.000000E+000
1	41.05785356	9.311371E-012	2.263137E-011	1	0.000000E+000
1	41.05828412	2.263137E-011	9.311371E-012	0	0.000000E+000
1	41.05842149	9.311371E-012	2.263137E-011	1	0.000000E+000
1	41.05854678	2.263137E-011	9.311371E-012	0	0.000000E+000
1	41.05863086	9.311371E-012	2.263137E-011	1	0.000000E+000
1	41.05880149	2.263137E-011	9.311371E-012	0	0.000000E+000
1	46.43601538	9.425097E-012	2.274510E-011	1	0.000000E+000
1	46.43607645	2.274510E-011	9.425097E-012	0	0.000000E+000
1	46.43631306	9.425097E-012	2.274510E-011	1	0.000000E+000
1	46.43632364	2.274510E-011	9.425097E-012	0	0.000000E+000
1	46.43663806	9.425097E-012	2.274510E-011	1	0.000000E+000
1	46.43665576	2.274510E-011	9.425097E-012	0	0.000000E+000
1	46.43721350	9.425097E-012	2.274510E-011	1	0.000000E+000
1	46.43728321	2.274510E-011	9.425097E-012	0	0.000000E+000
1	46.43733531	9.425097E-012	2.274510E-011	1	0.000000E+000
1	46.43737949	2.274510E-011	9.425097E-012	0	0.000000E+000
1	46.43829230	9.425097E-012	2.274510E-011	1	0.000000E+000
1	46.43838855	2.274510E-011	9.425097E-012	0	0.000000E+000
1	46.43841390	9.425097E-012	2.274510E-011	1	0.000000E+000
1	46.43891489	2.274510E-011	9.425097E-012	0	0.000000E+000
1	46.43895365	9.425097E-012	2.274510E-011	1	0.000000E+000
1	46.43947324	2.274510E-011	9.425097E-012	0	0.000000E+000
1	46.43948700	9.425097E-012	2.274510E-011	1	0.000000E+000
1	46.43965618	2.274510E-011	9.425097E-012	0	0.000000E+000
1	46.43972529	9.425097E-012	2.274510E-011	1	0.000000E+000
1	46.44030927	2.274510E-011	9.425097E-012	0	0.000000E+000
1	46.44035149	9.425097E-012	2.274510E-011	1	0.000000E+000
1	46.44046011	2.274510E-011	9.425097E-012	0	0.000000E+000
1	46.44188727	9.425097E-012	2.274510E-011	1	0.000000E+000
1	46.44212586	2.274510E-011	9.425097E-012	0	0.000000E+000
1	46.44232999	9.425097E-012	2.274510E-011	1	0.000000E+000
1	46.44238759	2.274510E-011	9.425097E-012	0	0.000000E+000
1	46.44253776	9.425097E-012	2.274510E-011	1	0.000000E+000
1	46.44278641	2.274510E-011	9.425097E-012	0	0.000000E+000
1	46.44410187	9.425097E-012	2.274510E-011	1	0.000000E+000
1	46.44445522	2.274510E-011	9.425097E-012	0	0.000000E+000
1	46.44671395	9.425097E-012	2.274510E-011	1	0.000000E+000
1	46.44676239	2.274510E-011	9.425097E-012	0	0.000000E+000
1	46.44807504	9.425097E-012	2.274510E-011	1	0.000000E+000
1	46.44834052	2.274510E-011	9.425097E-012	0	0.000000E+000
1	46.44841969	9.425097E-012	2.274510E-011	1	0.000000E+000
1	46.44845758	2.274510E-011	9.425097E-012	0	0.000000E+000
1	46.44897387	9.425097E-012	2.274510E-011	1	0.000000E+000
1	46.44934179	2.274510E-011	9.425097E-012	0	0.000000E+000
1	46.44962566	9.425097E-012	2.274510E-011	1	0.000000E+000
1	46.44981532	2.274510E-011	9.425097E-012	0	0.000000E+000
1	46.44986655	9.425097E-012	2.274510E-011	1	0.000000E+000
1	46.44995911	2.274510E-011	9.425097E-012	0	0.000000E+000
1	46.45391335	9.425097E-012	2.274510E-011	1	0.000000E+000
1	46.45398148	2.274510E-011	9.425097E-012	0	0.000000E+000
1	46.45414969	9.425097E-012	2.274510E-011	1	0.000000E+000
1	46.45419820	2.274510E-011	9.425097E-012	0	0.000000E+000
1	46.45420190	9.425097E-012	2.274510E-011	1	0.000000E+000
1	46.45462414	2.274510E-011	9.425097E-012	0	0.000000E+000
1	46.45467292	9.425097E-012	2.274510E-011	1	0.000000E+000
1	46.45479101	2.274510E-011	9.425097E-012	0	0.000000E+000
1	46.45482239	9.425097E-012	2.274510E-011	1	0.000000E+000
1	46.45488174	2.274510E-011	9.425097E-012	0	0.000000E+000
1	46.45491754	9.425097E-012	2.274510E-011	1	0.000000E+000
1	46.45511231	2.274510E-011	9.425097E-012	0	0.000000E+000
1	46.45537195	9.425097E-012	2.274510E-011	1	0.000000E+000
1	46.45561904	2.274510E-011	9.425097E-012	0	0.000000E+000
1	46.45601357	9.425097E-012	2.274510E-011	1	0.000000E+000
1	46.45605913	2.274510E-011	9.425097E-012	0	0.000000E+000
1	46.45606446	9.425097E-012	2.274510E-011	1	0.000000E+000
1	46.45628401	2.274510E-011	9.425097E-012	0	0.000000E+000
1	46.45668049	9.425097E-012	2.274510E-011	1	0.000000E+000
1	46.45749081	2.274510E-011	9.425097E-012	0	0.000000E+000
1	46.45751437	9.425097E-012	2.274510E-011	1	0.000000E+000
1	46.45767374	2.274510E-011	9.425097E-012	0	0.000000E+000
1	46.45779513	9.425097E-012	2.274510E-011	1	0.000000E+000
1	46.45811583	2.274510E-011	9.425097E-012	0	0.000000E+000
1	46.45813890	9.425097E-012	2.274510E-011	1	0.000000E+000
1	46.45834086	2.274510E-011	9.425097E-012	0	0.000000E+000
1	46.45837544	9.425097E-012	2.274510E-011	1	0.000000E+000
1	46.45866851	2.274510E-011	9.425097E-012	0	0.000000E+000
1	46.45892219	9.425097E-012	2.274510E-011	1	0.000000E+000
1	46.45903696	2.274510E-011	9.425097E-012	0	0.000000E+000
1	46.45905814	9.425097E-012	2.274510E-011	1	0.000000E+000
1	46.45926913	2.274510E-011	9.425097E-012	0	0.000000E+000
1	46.45988965	9.425097E-012	2.274510E-011	1	0.000000E+000
1	46.46025689	2.274510E-011	9.425097E-012	0	0.000000E+000
1	46.46028775	9.425097E-012	2.274510E-011	1	0.000000E+000
1	46.46032696	2.274510E-011	9.425097E-012	0	0.000000E+000
1	46.46136941	9.425097E-012	2.274510E-011	1	0.000000E+000
1	46.46195621	2.274510E-011	9.425097E-012	0	0.000000E+000
1	46.46218386	9.425097E-012	2.274510E-011	1	0.000000E+000
1	46.46355976	2.274510E-011	9.425097E-012	0	0.000000E+000
1	46.46369136	9.425097E-012	2.274510E-011	1	0.000000E+000
1	46.46391173	2.274510E-011	9.425097E-012	0	0.000000E+000
1	46.46416482	9.425097E-012	2.274510E-011	1	0.000000E+000
1	46.46419350	2.274510E-011	9.425097E-012	0	0.000000E+000
1	46.46512263	9.425097E-012	2.274510E-011	1	0.000000E+000
1	46.46521223	2.274510E-011	9.425097E-012	0	0.000000E+000
1	46.46539499	9.425097E-012	2.274510E-011	1	0.000000E+000
1	46.46602361	2.274510E-011	9.425097E-012	0	0.000000E+000
1	46.46638138	9.425097E-012	2.274510E-011	1	0.000000E+000
1	46.46642765	2.274510E-011	9.425097E-012	0	0.000000E+000
1	46.46984089	9.425097E-012	2.274510E-011	1	0.000000E+000
1	46.47015665	2.274510E-011	9.425097E-012	0	0.000000E+000
1	46.47016767	9.425097E-012	2.274510E-011	1	0.000000E+000
1	46.47052650	2.274510E-011	9.425097E-012	0	0.000000E+000
1	46.47130199	9.425097E-012	2.274510E-011	1	0.000000E+000
1	46.47133212	2.274510E-011	9.425097E-012	0	0.000000E+000
1	46.47314198	9.425097E-012	2.274510E-011	1	0.000000E+000
1	46.47321541	2.274510E-011	9.425097E-012	0	0.000000E+000
1	46.47472732	9.425097E-012	2.274510E-011	1	0.000000E+000
1	46.47496284	2.274510E-011	9.425097E-012	0	0.000000E+000
1	46.47576217	9.425097E-012	2.274510E-011	1	0.000000E+000
1	46.47578774	2.274510E-011	9.425097E-012	0	0.000000E+000
1	46.47697789	9.425097E-012	2.274510E-011	1	0.000000E+000
1	46.47802884	2.274510E-011	9.425097E-012	0	0.000000E+000
1	46.47804352	9.425097E-012	2.274510E-011	1	0.000000E+000
1	46.47820837	2.274510E-011	9.425097E-012	0	0.000000E+000
1	46.47821855	9.425097E-012	2.274510E-011	1	0.000000E+000
1	46.47836383	2.274510E-011	9.425097E-012	0	0.000000E+000
1	46.47888436	9.425097E-012	2.274510E-011	1	0.000000E+000
1	46.47892587	2.274510E-011	9.425097E-012	0	0.000000E+000
1	46.48204399	9.425097E-012	2.274510E-011	1	0.000000E+000
1	46.48237489	2.274510E-011	9.425097E-012	0	0.000000E+000
1	46.48241045	9.425097E-012	2.274510E-011	1	0.000000E+000
1	46.48253957	2.274510E-011	9.425097E-012	0	0.000000E+000
1	46.48384131	9.425097E-012	2.274510E-011	1	0.000000E+000
1	46.48446723	2.274510E-011	9.425097E-012	0	0.000000E+000
1	46.48494998	9.425097E-012	2.274510E-011	1	0.000000E+000
1	46.48585114	2.274510E-011	9.425097E-012	0	0.000000E+000
1	46.48827166	9.425097E-012	2.274510E-011	1	0.000000E+000
1	46.48857797	2.274510E-011	9.425097E-012	0	0.000000E+000
1	46.48870830	9.425097E-012	2.274510E-011	1	0.000000E+000
1	46.48895298	2.274510E-011	9.425097E-012	0	0.000000E+000
1	46.49029989	9.425097E-012	2.274510E-011	1	0.000000E+000
1	46.49034879	2.274510E-011	9.425097E-012	0	0.000000E+000
1	46.49035358	9.425097E-012	2.274510E-011	1	0.000000E+000
1	46.49093142	2.274510E-011	9.425097E-012	0	0.000000E+000
1	46.49094613	9.425097E-012	2.274510E-011	1	0.000000E+000
1	46.49112432	2.274510E-011	9.425097E-012	0	0.000000E+000
1	46.49294813	9.425097E-012	2.274510E-011	1	0.000000E+000
1	46.49310228	2.274510E-011	9.425097E-012	0	0.000000E+000
1	46.49552198	9.425097E-012	2.274510E-011	1	0.000000E+000
1	46.49604157	2.274510E-011	9.425097E-012	0	0.000000E+000
1	46.49751003	9.425097E-012	2.274510E-011	1	0.000000E+000
1	46.49755550	2.274510E-011	9.425097E-012	0	0.000000E+000
1	46.49802745	9.425097E-012	2.274510E-011	1	0.000000E+000
1	46.49816804	2.274510E-011	9.425097E-012	0	0.000000E+000
1	46.49817795	9.425097E-012	2.274510E-011	1	0.000000E+000
1	46.49831245	2.274510E-011	9.425097E-012	0	0.000000E+000
1	46.49831952	9.425097E-012	2.274510E-011	1	0.000000E+000
1	46.49834121	2.274510E-011	9.425097E-012	0	0.000000E+000
1	46.49866971	9.425097E-012	2.274510E-011	1	0.000000E+000
1	46.49878599	2.274510E-011	9.425097E-012	0	0.000000E+000
1	46.49891524	9.425097E-012	2.274510E-011	1	0.000000E+000
1	46.49896397	2.274510E-011	9.425097E-012	0	0.000000E+000
1	46.49898506	9.425097E-012	2.274510E-011	1	0.000000E+000
1	46.49910860	2.274510E-011	9.425097E-012	0	0.000000E+000
1	46.49985941	9.425097E-012	2.274510E-011	1	0.000000E+000
1	46.50002826	2.274510E-011	9.425097E-012	0	0.000000E+000
1	46.50017631	9.425097E-012	2.274510E-011	1	0.000000E+000
1	46.50038504	2.274510E-011	9.425097E-012	0	0.000000E+000
1	46.50042162	9.425097E-012	2.274510E-011	1	0.000000E+000
1	46.50075433	2.274510E-011	9.425097E-012	0	0.000000E+000
1	46.50113804	9.425097E-012	2.274510E-011	1	0.000000E+000
1	46.50123414	2.274510E-011	9.425097E-012	0	0.000000E+000
1	46.50202262	9.425097E-012	2.274510E-011	1	0.000000E+000
1	46.50217358	2.274510E-011	9.425097E-012	0	0.000000E+000
1	46.50300608	9.425097E-012	2.274510E-011	1	0.000000E+000
1	46.50322078	2.274510E-011	9.425097E-012	0	0.000000E+000
1	46.56899011	9.425097E-012	2.274510E-011	1	0.000000E+000
1	46.57002991	2.274510E-011	9.425097E-012	0	0.000000E+000
1	46.57093963	9.425097E-012	2.274510E-011	1	0.000000E+000
1	46.57097088	2.274510E-011	9.425097E-012	0	0.000000E+000
1	46.57198379	9.425097E-012	2.274510E-011	1	0.000000E+000
1	46.57276663	2.274510E-011	9.425097E-012	0	0.000000E+000
1	46.57279712	9.425097E-012	2.274510E-011	1	0.000000E+000
1	46.57376682	2.274510E-011	9.425097E-012	0	0.000000E+000
1	46.57541902	9.425097E-012	2.274510E-011	1	0.000000E+000
1	46.57613428	2.274510E-011	9.425097E-012	0	0.000000E+000
1	46.57615621	9.425097E-012	2.274510E-011	1	0.000000E+000
1	46.57638948	2.274510E-011	9.425097E-012	0	0.000000E+000
1	46.57724625	9.425097E-012	2.274510E-011	1	0.000000E+000
1	46.57748184	2.274510E-011	9.425097E-012	0	0.000000E+000
1	46.57752181	9.425097E-012	2.274510E-011	1	0.000000E+000
1	46.57845326	2.274510E-011	9.425097E-012	0	0.000000E+000
1	46.57854724	9.425097E-012	2.274510E-011	1	0.000000E+000
1	46.57870245	2.274510E-011	9.425097E-012	0	0.000000E+000
1	46.58083584	9.425097E-012	2.274510E-011	1	0.000000E+000
1	46.58108144	2.274510E-011	9.425097E-012	0	0.000000E+000
1	46.58138849	9.425097E-012	2.274510E-011	1	0.000000E+000
1	46.58140983	2.274510E-011	9.425097E-012	0	0.000000E+000
1	46.58193259	9.425097E-012	2.274510E-011	1	0.000000E+000
1	46.58264723	2.274510E-011	9.425097E-012	0	0.000000E+000
1	46.58267885	9.425097E-012	2.274510E-011	1	0.000000E+000
1	46.58328337	2.274510E-011	9.425097E-012	0	0.000000E+000
1	46.58345686	9.425097E-012	2.274510E-011	1	0.000000E+000
1	46.58366564	2.274510E-011	9.425097E-012	0	0.000000E+000
1	46.58375062	9.425097E-012	2.274510E-011	1	0.000000E+000
1	46.58387890	2.274510E-011	9.425097E-012	0	0.000000E+000
1	46.58408672	9.425097E-012	2.274510E-011	1	0.000000E+000
1	46.58455561	2.274510E-011	9.425097E-012	0	0.000000E+000
1	46.58457869	9.425097E-012	2.274510E-011	1	0.000000E+000
1	46.58485153	2.274510E-011	9.425097E-012	0	0.000000E+000
1	46.58521364	9.425097E-012	2.274510E-011	1	0.000000E+000
1	46.58565711	2.274510E-011	9.425097E-012	0	0.000000E+000
1	47.93581230	9.324940E-012	2.264494E-011	1	0.000000E+000
1	47.93603734	2.264494E-011	9.324940E-012	0	0.000000E+000
1	47.93634142	9.324940E-012	2.264494E-011	1	0.000000E+000
1	47.93641386	2.264494E-011	9.324940E-012	0	0.000000E+000
1	47.93642966	9.324940E-012	2.264494E-011	1	0.000000E+000
1	47.93672858	2.264494E-011	9.324940E-012	0	0.000000E+000
1	47.93673716	9.324940E-012	2.264494E-011	1	0.000000E+000
1	47.93677468	2.264494E-011	9.324940E-012	0	0.000000E+000
1	47.93680877	9.324940E-012	2.264494E-011	1	0.000000E+000
1	47.93763300	2.264494E-011	9.324940E-012	0	0.000000E+000
1	47.93861232	9.324940E-012	2.264494E-011	1	0.000000E+000
1	47.93897108	2.264494E-011	9.324940E-012	0	0.000000E+000
1	47.93899054	9.324940E-012	2.264494E-011	1	0.000000E+000
1	47.93914981	2.264494E-011	9.324940E-012	0	0.000000E+000
1	47.93923464	9.324940E-012	2.264494E-011	1	0.000000E+000
1	47.93947157	2.264494E-011	9.324940E-012	0	0.000000E+000
1	47.93948270	9.324940E-012	2.264494E-011	1	0.000000E+000
1	47.93969787	2.264494E-011	9.324940E-012	0	0.000000E+000
1	47.94151912	9.324940E-012	2.264494E-011	1	0.000000E+000
1	47.94158764	2.264494E-011	9.324940E-012	0	0.000000E+000
1	47.94164051	9.324940E-012	2.264494E-011	1	0.000000E+000
1	47.94168309	2.264494E-011	9.324940E-012	0	0.000000E+000
1	47.94184699	9.324940E-012	2.264494E-011	1	0.000000E+000
1	47.94187314	2.264494E-011	9.324940E-012	0	0.000000E+000
1	47.94193076	9.324940E-012	2.264494E-011	1	0.000000E+000
1	47.94212650	2.264494E-011	9.324940E-012	0	0.000000E+000
1	47.94322277	9.324940E-012	2.264494E-011	1	0.000000E+000
1	47.94349652	2.264494E-011	9.324940E-012	0	0.000000E+000
1	47.94386935	9.324940E-012	2.264494E-011	1	0.000000E+000
1	47.94389926	2.264494E-011	9.324940E-012	0	0.000000E+000
1	47.94391957	9.324940E-012	2.264494E-011	1	0.000000E+000
1	47.94404615	2.264494E-011	9.324940E-012	0	0.000000E+000
1	47.94566079	9.324940E-012	2.264494E-011	1	0.000000E+000
1	47.94576666	2.264494E-011	9.324940E-012	0	0.000000E+000
1	47.94673876	9.324940E-012	2.264494E-011	1	0.000000E+000
1	47.94746903	2.264494E-011	9.324940E-012	0	0.000000E+000
1	47.94814969	9.324940E-012	2.264494E-011	1	0.000000E+000
1	47.94827811	2.264494E-011	9.324940E-012	0	0.000000E+000
1	47.94829800	9.324940E-012	2.264494E-011	1	0.000000E+000
1	47.94868442	2.264494E-011	9.324940E-012	0	0.000000E+000
1	47.94893058	9.324940E-012	2.264494E-011	1	0.000000E+000
1	47.94979779	2.264494E-011	9.324940E-012	0	0.000000E+000
1	47.95019184	9.324940E-012	2.264494E-011	1	0.000000E+000
1	47.95087570	2.264494E-011	9.324940E-012	0	0.000000E+000
1	47.95090305	9.324940E-012	2.264494E-011	1	0.000000E+000
1	47.95110316	2.264494E-011	9.324940E-012	0	0.000000E+000
1	47.95123293	9.324940E-012	2.264494E-011	1	0.000000E+000
1	47.95264053	2.264494E-011	9.324940E-012	0	0.000000E+000
1	47.95361543	9.324940E-012	2.264494E-011	1	0.000000E+000
1	47.95394114	2.264494E-011	9.324940E-012	0	0.000000E+000
1	47.95396943	9.324940E-012	2.264494E-011	1	0.000000E+000
1	47.95413206	2.264494E-011	9.324940E-012	0	0.000000E+000
1	47.95442962	9.324940E-012	2.264494E-011	1	0.000000E+000
1	47.95484056	2.264494E-011	9.324940E-012	0	0.000000E+000
1	47.95485152	9.324940E-012	2.264494E-011	1	0.000000E+000
1	47.95574996	2.264494E-011	9.324940E-012	0	0.000000E+000
1	47.95579770	9.324940E-012	2.264494E-011	1	0.000000E+000
1	47.95581936	2.264494E-011	9.324940E-012	0	0.000000E+000
1	47.95714384	9.324940E-012	2.264494E-011	1	0.000000E+000
1	47.95737368	2.264494E-011	9.324940E-012	0	0.000000E+000
1	47.95739562	9.324940E-012	2.264494E-011	1	0.000000E+000
1	47.95771106	2.264494E-011	9.324940E-012	0	0.000000E+000
1	47.95937870	9.324940E-012	2.264494E-011	1	0.000000E+000
1	47.96041975	2.264494E-011	9.324940E-012	0	0.000000E+000
1	47.96049905	9.324940E-012	2.264494E-011	1	0.000000E+000
1	47.96117860	2.264494E-011	9.324940E-012	0	0.000000E+000
1	47.96132903	9.324940E-012	2.264494E-011	1	0.000000E+000
1	47.96191307	2.264494E-011	9.324940E-012	0	0.000000E+000
1	47.96204161	9.324940E-012	2.264494E-011	1	0.000000E+000
1	47.96254804	2.264494E-011	9.324940E-012	0	0.000000E+000
1	47.96636109	9.324940E-012	2.264494E-011	1	0.000000E+000
1	47.96651280	2.264494E-011	9.324940E-012	0	0.000000E+000
1	47.96765876	9.324940E-012	2.264494E-011	1	0.000000E+000
1	47.96777145	2.264494E-011	9.324940E-012	0	0.000000E+000
1	47.96809968	9.324940E-012	2.264494E-011	1	0.000000E+000
1	47.96903146	2.264494E-011	9.324940E-012	0	0.000000E+000
1	47.96992553	9.324940E-012	2.264494E-011	1	0.000000E+000
1	47.97038895	2.264494E-011	9.324940E-012	0	0.000000E+000
1	47.97255989	9.324940E-012	2.264494E-011	1	0.000000E+000
1	47.97285002	2.264494E-011	9.324940E-012	0	0.000000E+000
1	47.97294580	9.324940E-012	2.264494E-011	1	0.000000E+000
1	47.97323101	2.264494E-011	9.324940E-012	0	0.000000E+000
1	47.97323481	9.324940E-012	2.264494E-011	1	0.000000E+000
1	47.97336847	2.264494E-011	9.324940E-012	0	0.000000E+000
1	47.97354462	9.324940E-012	2.264494E-011	1	0.000000E+000
1	47.97367734	2.264494E-011	9.324940E-012	0	0.000000E+000
1	47.97454510	9.324940E-012	2.264494E-011	1	0.000000E+000
1	47.97484035	2.264494E-011	9.324940E-012	0	0.000000E+000
1	47.97486151	9.324940E-012	2.264494E-011	1	0.000000E+000
1	47.97506293	2.264494E-011	9.324940E-012	0	0.000000E+000
1	47.97556562	9.324940E-012	2.264494E-011	1	0.000000E+000
1	47.97576762	2.264494E-011	9.324940E-012	0	0.000000E+000
1	47.97662146	9.324940E-012	2.264494E-011	1	0.000000E+000
1	47.97669338	2.264494E-011	9.324940E-012	0	0.000000E+000
1	47.97671653	9.324940E-012	2.264494E-011	1	0.000000E+000
1	47.97751932	2.264494E-011	9.324940E-012	0	0.000000E+000
1	47.97967982	9.324940E-012	2.264494E-011	1	0.000000E+000
1	47.97991049	2.264494E-011	9.324940E-012	0	0.000000E+000
1	47.99249328	9.324940E-012	2.264494E-011	1	0.000000E+000
1	47.99253502	2.264494E-011	9.324940E-012	0	0.000000E+000
1	47.99285168	9.324940E-012	2.264494E-011	1	0.000000E+000
1	47.99310648	2.264494E-011	9.324940E-012	0	0.000000E+000
1	47.99321850	9.324940E-012	2.264494E-011	1	0.000000E+000
1	47.99389265	2.264494E-011	9.324940E-012	0	0.000000E+000
1	47.99525189	9.324940E-012	2.264494E-011	1	0.000000E+000
1	47.99530630	2.264494E-011	9.324940E-012	0	0.000000E+000
1	47.99551816	9.324940E-012	2.264494E-011	1	0.000000E+000
1	47.99557423	2.264494E-011	9.324940E-012	0	0.000000E+000
1	47.99846539	9.324940E-012	2.264494E-011	1	0.000000E+000
1	47.99869901	2.264494E-011	9.324940E-012	0	0.000000E+000
1	47.99873781	9.324940E-012	2.264494E-011	1	0.000000E+000
1	47.99882955	2.264494E-011	9.324940E-012	0	0.000000E+000
1	47.99883389	9.324940E-012	2.264494E-011	1	0.000000E+000
1	47.99959889	2.264494E-011	9.324940E-012	0	0.000000E+000
1	47.99961316	9.324940E-012	2.264494E-011	1	0.000000E+000
1	48.00021719	2.264494E-011	9.324940E-012	0	0.000000E+000
1	48.00163227	9.324940E-012	2.264494E-011	1	0.000000E+000
1	48.00199171	2.264494E-011	9.324940E-012	0	0.000000E+000
1	48.00249746	9.324940E-012	2.264494E-011	1	0.000000E+000
1	48.00284852	2.264494E-011	9.324940E-012	0	0.000000E+000
1	48.00354874	9.324940E-012	2.264494E-011	1	0.000000E+000
1	48.00363419	2.264494E-011	9.324940E-012	0	0.000000E+000
1	48.00382463	9.324940E-012	2.264494E-011	1	0.000000E+000
1	48.00384881	2.264494E-011	9.324940E-012	0	0.000000E+000
1	48.00386322	9.324940E-012	2.264494E-011	1	0.000000E+000
1	48.00390510	2.264494E-011	9.324940E-012	0	0.000000E+000
1	48.00395987	9.324940E-012	2.264494E-011	1	0.000000E+000
1	48.00494733	2.264494E-011	9.324940E-012	0	0.000000E+000
1	48.00495855	9.324940E-012	2.264494E-011	1	0.000000E+000
1	48.00581283	2.264494E-011	9.324940E-012	0	0.000000E+000
1	48.00638650	9.324940E-012	2.264494E-011	1	0.000000E+000
1	48.00730606	2.264494E-011	9.324940E-012	0	0.000000E+000
1	48.00735396	9.324940E-012	2.264494E-011	1	0.000000E+000
1	48.00800976	2.264494E-011	9.324940E-012	0	0.000000E+000
1	48.00811787	9.324940E-012	2.264494E-011	1	0.000000E+000
1	48.00853674	2.264494E-011	9.324940E-012	0	0.000000E+000
1	48.00856490	9.324940E-012	2.264494E-011	1	0.000000E+000
1	48.00886170	2.264494E-011	9.324940E-012	0	0.000000E+000
1	48.00967696	9.324940E-012	2.264494E-011	1	0.000000E+000
1	48.01024149	2.264494E-011	9.324940E-012	0	0.000000E+000
1	48.01091125	9.324940E-012	2.264494E-011	1	0.000000E+000
1	48.01133423	2.264494E-011	9.324940E-012	0	0.000000E+000
1	48.01158499	9.324940E-012	2.264494E-011	1	0.000000E+000
1	48.01210197	2.264494E-011	9.324940E-012	0	0.000000E+000
1	48.01214291	9.324940E-012	2.264494E-011	1	0.000000E+000
1	48.01339833	2.264494E-011	9.324940E-012	0	0.000000E+000
1	48.01461562	9.324940E-012	2.264494E-011	1	0.000000E+000
1	48.01487837	2.264494E-011	9.324940E-012	0	0.000000E+000
1	48.01591934	9.324940E-012	2.264494E-011	1	0.000000E+000
1	48.01626997	2.264494E-011	9.324940E-012	0	0.000000E+000
1	48.01628814	9.324940E-012	2.264494E-011	1	0.000000E+000
1	48.01644296	2.264494E-011	9.324940E-012	0	0.000000E+000
1	48.01859765	9.324940E-012	2.264494E-011	1	0.000000E+000
1	48.01865044	2.264494E-011	9.324940E-012	0	0.000000E+000
1	48.02096059	9.324940E-012	2.264494E-011	1	0.000000E+000
1	48.02131264	2.264494E-011	9.324940E-012	0	0.000000E+000
1	48.02140250	9.324940E-012	2.264494E-011	1	0.000000E+000
1	48.02180923	2.264494E-011	9.324940E-012	0	0.000000E+000
1	48.02222578	9.324940E-012	2.264494E-011	1	0.000000E+000
1	48.02251681	2.264494E-011	9.324940E-012	0	0.000000E+000
1	48.02252531	9.324940E-012	2.264494E-011	1	0.000000E+000
1	48.02258378	2.264494E-011	9.324940E-012	0	0.000000E+000
1	48.02260760	9.324940E-012	2.264494E-011	1	0.000000E+000
1	48.02286674	2.264494E-011	9.324940E-012	0	0.000000E+000
1	48.02382054	9.324940E-012	2.264494E-011	1	0.000000E+000
1	48.02385977	2.264494E-011	9.324940E-012	0	0.000000E+000
1	48.02394884	9.324940E-012	2.264494E-011	1	0.000000E+000
1	48.02401671	2.264494E-011	9.324940E-012	0	0.000000E+000
1	48.02445745	9.324940E-012	2.264494E-011	1	0.000000E+000
1	48.02488221	2.264494E-011	9.324940E-012	0	0.000000E+000
1	48.02515136	9.324940E-012	2.264494E-011	1	0.000000E+000
1	48.02527399	2.264494E-011	9.324940E-012	0	0.000000E+000
1	48.02527672	9.324940E-012	2.264494E-011	1	0.000000E+000
1	48.02579578	2.264494E-011	9.324940E-012	0	0.000000E+000
1	48.02621844	9.324940E-012	2.264494E-011	1	0.000000E+000
1	48.02789893	2.264494E-011	9.324940E-012	0	0.000000E+000
1	48.02872276	9.324940E-012	2.264494E-011	1	0.000000E+000
1	48.02977943	2.264494E-011	9.324940E-012	0	0.000000E+000
1	48.02992945	9.324940E-012	2.264494E-011	1	0.000000E+000
1	48.03020637	2.264494E-011	9.324940E-012	0	0.000000E+000
1	48.03021906	9.324940E-012	2.264494E-011	1	0.000000E+000
1	48.03047989	2.264494E-011	9.324940E-012	0	0.000000E+000
1	48.03052768	9.324940E-012	2.264494E-011	1	0.000000E+000
1	48.03082962	2.264494E-011	9.324940E-012	0	0.000000E+000
1	48.03085062	9.324940E-012	2.264494E-011	1	0.000000E+000
1	48.03100878	2.264494E-011	9.324940E-012	0	0.000000E+000
1	48.03102139	9.324940E-012	2.264494E-011	1	0.000000E+000
1	48.03106643	2.264494E-011	9.324940E-012	0	0.000000E+000
1	48.03136969	9.324940E-012	2.264494E-011	1	0.000000E+000
1	48.03147496	2.264494E-011	9.324940E-012	0	0.000000E+000
1	48.03172358	9.324940E-012	2.264494E-011	1	0.000000E+000
1	48.03282507	2.264494E-011	9.324940E-012	0	0.000000E+000
1	48.03313415	9.324940E-012	2.264494E-011	1	0.000000E+000
1	48.03345775	2.264494E-011	9.324940E-012	0	0.000000E+000
1	48.03384720	9.324940E-012	2.264494E-011	1	0.000000E+000
1	48.03436192	2.264494E-011	9.324940E-012	0	0.000000E+000
1	48.03437760	9.324940E-012	2.264494E-011	1	0.000000E+000
1	48.03514854	2.264494E-011	9.324940E-012	0	0.000000E+000
1	48.03635951	9.324940E-012	2.264494E-011	1	0.000000E+000
1	48.03644696	2.264494E-011	9.324940E-012	0	0.000000E+000
1	48.03650498	9.324940E-012	2.264494E-011	1	0.000000E+000
1	48.03686370	2.264494E-011	9.324940E-012	0	0.000000E+000
1	48.03687618	9.324940E-012	2.264494E-011	1	0.000000E+000
1	48.03817764	2.264494E-011	9.324940E-012	0	0.000000E+000
1	48.04141404	9.324940E-012	2.264494E-011	1	0.000000E+000
1	48.04153072	2.264494E-011	9.324940E-012	0	0.000000E+000
1	48.04376479	9.324940E-012	2.264494E-011	1	0.000000E+000
1	48.04399087	2.264494E-011	9.324940E-012	0	0.000000E+000
1	48.04463521	9.324940E-012	2.264494E-011	1	0.000000E+000
1	48.04514190	2.264494E-011	9.324940E-012	0	0.000000E+000
1	48.04557701	9.324940E-012	2.264494E-011	1	0.000000E+000
1	48.04575568	2.264494E-011	9.324940E-012	0	0.000000E+000
1	48.04649710	9.324940E-012	2.264494E-011	1	0.000000E+000
1	48.04807654	2.264494E-011	9.324940E-012	0	0.000000E+000
1	48.04815056	9.324940E-012	2.264494E-011	1	0.000000E+000
1	48.04831224	2.264494E-011	9.324940E-012	0	0.000000E+000
1	48.04891281	9.324940E-012	2.264494E-011	1	0.000000E+000
1	48.04985718	2.264494E-011	9.324940E-012	0	0.000000E+000
1	48.05009835	9.324940E-012	2.264494E-011	1	0.000000E+000
1	48.05072542	2.264494E-011	9.324940E-012	0	0.000000E+000
1	48.05087183	9.324940E-012	2.264494E-011	1	0.000000E+000
1	48.05092615	2.264494E-011	9.324940E-012	0	0.000000E+000
1	48.05162014	9.324940E-012	2.264494E-011	1	0.000000E+000
1	48.05177629	2.264494E-011	9.324940E-012	0	0.000000E+000
1	48.05271119	9.324940E-012	2.264494E-011	1	0.000000E+000
1	48.05300143	2.264494E-011	9.324940E-012	0	0.000000E+000
1	48.05306928	9.324940E-012	2.264494E-011	1	0.000000E+000
1	48.05373335	2.264494E-011	9.324940E-012	0	0.000000E+000
1	48.05409916	9.324940E-012	2.264494E-011	1	0.000000E+000
1	48.05504422	2.264494E-011	9.324940E-012	0	0.000000E+000
1	48.05506279	9.324940E-012	2.264494E-011	1	0.000000E+000
1	48.05515382	2.264494E-011	9.324940E-012	0	0.000000E+000
1	48.05516143	9.324940E-012	2.264494E-011	1	0.000000E+000
1	48.05589528	2.264494E-011	9.324940E-012	0	0.000000E+000
1	48.05681686	9.324940E-012	2.264494E-011	1	0.000000E+000
1	48.05689323	2.264494E-011	9.324940E-012	0	0.000000E+000
1	48.05712717	9.324940E-012	2.264494E-011	1	0.000000E+000
1	48.05719703	2.264494E-011	9.324940E-012	0	0.000000E+000
1	48.05721439	9.324940E-012	2.264494E-011	1	0.000000E+000
1	48.05727495	2.264494E-011	9.324940E-012	0	0.000000E+000
1	48.05728601	9.324940E-012	2.264494E-011	1	0.000000E+000
1	48.05888751	2.264494E-011	9.324940E-012	0	0.000000E+000
1	48.05890268	9.324940E-012	2.264494E-011	1	0.000000E+000
1	48.05946827	2.264494E-011	9.324940E-012	0	0.000000E+000
1	48.05952370	9.324940E-012	2.264494E-011	1	0.000000E+000
1	48.05992915	2.264494E-011	9.324940E-012	0	0.000000E+000
1	48.06107557	9.324940E-012	2.264494E-011	1	0.000000E+000
1	48.06118666	2.264494E-011	9.324940E-012	0	0.000000E+000
1	48.06211931	9.324940E-012	2.264494E-011	1	0.000000E+000
1	48.06217102	2.264494E-011	9.324940E-012	0	0.000000E+000
1	50.23887308	9.433214E-012	2.275321E-011	1	0.000000E+000
1	50.23924815	2.275321E-011	9.433214E-012	0	0.000000E+000
1	50.23926033	9.433214E-012	2.275321E-011	1	0.000000E+000
1	50.23936567	2.275321E-011	9.433214E-012	0	0.000000E+000
1	50.23943399	9.433214E-012	2.275321E-011	1	0.000000E+000
1	50.23980297	2.275321E-011	9.433214E-012	0	0.000000E+000
1	50.23983779	9.433214E-012	2.275321E-011	1	0.000000E+000
1	50.23998288	2.275321E-011	9.433214E-012	0	0.000000E+000
1	50.23999515	9.433214E-012	2.275321E-011	1	0.000000E+000
1	50.24005010	2.275321E-011	9.433214E-012	0	0.000000E+000
1	50.24007706	9.433214E-012	2.275321E-011	1	0.000000E+000
1	50.24027932	2.275321E-011	9.433214E-012	0	0.000000E+000
1	50.24031834	9.433214E-012	2.275321E-011	1	0.000000E+000
1	50.24080912	2.275321E-011	9.433214E-012	0	0.000000E+000
1	50.24098462	9.433214E-012	2.275321E-011	1	0.000000E+000
1	50.24126561	2.275321E-011	9.433214E-012	0	0.000000E+000
1	50.24133936	9.433214E-012	2.275321E-011	1	0.000000E+000
1	50.24173156	2.275321E-011	9.433214E-012	0	0.000000E+000
1	50.24177309	9.433214E-012	2.275321E-011	1	0.000000E+000
1	50.24211501	2.275321E-011	9.433214E-012	0	0.000000E+000
1	50.24227684	9.433214E-012	2.275321E-011	1	0.000000E+000
1	50.24235199	2.275321E-011	9.433214E-012	0	0.000000E+000
1	50.24249178	9.433214E-012	2.275321E-011	1	0.000000E+000
1	50.24255056	2.275321E-011	9.433214E-012	0	0.000000E+000
1	50.24256847	9.433214E-012	2.275321E-011	1	0.000000E+000
1	50.24280551	2.275321E-011	9.433214E-012	0	0.000000E+000
1	50.24352844	9.433214E-012	2.275321E-011	1	0.000000E+000
1	50.24354769	2.275321E-011	9.433214E-012	0	0.000000E+000
1	50.24357865	9.433214E-012	2.275321E-011	1	0.000000E+000
1	50.24358943	2.275321E-011	9.433214E-012	0	0.000000E+000
1	50.24360274	9.433214E-012	2.275321E-011	1	0.000000E+000
1	50.24411583	2.275321E-011	9.433214E-012	0	0.000000E+000
1	50.24471921	9.433214E-012	2.275321E-011	1	0.000000E+000
1	50.24506914	2.275321E-011	9.433214E-012	0	0.000000E+000
1	50.24510488	9.433214E-012	2.275321E-011	1	0.000000E+000
1	50.24520711	2.275321E-011	9.433214E-012	0	0.000000E+000
1	50.24527387	9.433214E-012	2.275321E-011	1	0.000000E+000
1	50.24528563	2.275321E-011	9.433214E-012	0	0.000000E+000
1	50.24862181	9.433214E-012	2.275321E-011	1	0.000000E+000
1	50.24866962	2.275321E-011	9.433214E-012	0	0.000000E+000
1	50.24881359	9.433214E-012	2.275321E-011	1	0.000000E+000
1	50.24992741	2.275321E-011	9.433214E-012	0	0.000000E+000
1	50.25021024	9.433214E-012	2.275321E-011	1	0.000000E+000
1	50.25063248	2.275321E-011	9.433214E-012	0	0.000000E+000
1	50.25144730	9.433214E-012	2.275321E-011	1	0.000000E+000
1	50.25197906	2.275321E-011	9.433214E-012	0	0.000000E+000
1	50.25266725	9.433214E-012	2.275321E-011	1	0.000000E+000
1	50.25342611	2.275321E-011	9.433214E-012	0	0.000000E+000
1	50.25375969	9.433214E-012	2.275321E-011	1	0.000000E+000
1	50.25392314	2.275321E-011	9.433214E-012	0	0.000000E+000
1	50.25393448	9.433214E-012	2.275321E-011	1	0.000000E+000
1	50.25436250	2.275321E-011	9.433214E-012	0	0.000000E+000
1	50.25454657	9.433214E-012	2.275321E-011	1	0.000000E+000
1	50.25457363	2.275321E-011	9.433214E-012	0	0.000000E+000
1	50.25564705	9.433214E-012	2.275321E-011	1	0.000000E+000
1	50.25577537	2.275321E-011	9.433214E-012	0	0.000000E+000
1	50.25690045	9.433214E-012	2.275321E-011	1	0.000000E+000
1	50.25709249	2.275321E-011	9.433214E-012	0	0.000000E+000
1	50.25715296	9.433214E-012	2.275321E-011	1	0.000000E+000
1	50.25787399	2.275321E-011	9.433214E-012	0	0.000000E+000
1	50.25802734	9.433214E-012	2.275321E-011	1	0.000000E+000
1	50.25810903	2.275321E-011	9.433214E-012	0	0.000000E+000
1	50.25868680	9.433214E-012	2.275321E-011	1	0.000000E+000
1	50.25885054	2.275321E-011	9.433214E-012	0	0.000000E+000
1	50.26070442	9.433214E-012	2.275321E-011	1	0.000000E+000
1	50.26092032	2.275321E-011	9.433214E-012	0	0.000000E+000
1	50.26194833	9.433214E-012	2.275321E-011	1	0.000000E+000
1	50.26239440	2.275321E-011	9.433214E-012	0	0.000000E+000
1	50.26284944	9.433214E-012	2.275321E-011	1	0.000000E+000
1	50.26319011	2.275321E-011	9.433214E-012	0	0.000000E+000
1	50.26337548	9.433214E-012	2.275321E-011	1	0.000000E+000
1	50.26351060	2.275321E-011	9.433214E-012	0	0.000000E+000
1	50.26409030	9.433214E-012	2.275321E-011	1	0.000000E+000
1	50.26457494	2.275321E-011	9.433214E-012	0	0.000000E+000
1	50.26479621	9.433214E-012	2.275321E-011	1	0.000000E+000
1	50.26514619	2.275321E-011	9.433214E-012	0	0.000000E+000
1	50.26596658	9.433214E-012	2.275321E-011	1	0.000000E+000
1	50.26603888	2.275321E-011	9.433214E-012	0	0.000000E+000
1	50.26615171	9.433214E-012	2.275321E-011	1	0.000000E+000
1	50.26652778	2.275321E-011	9.433214E-012	0	0.000000E+000
1	50.26705286	9.433214E-012	2.275321E-011	1	0.000000E+000
1	50.26751362	2.275321E-011	9.433214E-012	0	0.000000E+000
1	50.26769141	9.433214E-012	2.275321E-011	1	0.000000E+000
1	50.26800914	2.275321E-011	9.433214E-012	0	0.000000E+000
1	50.26941100	9.433214E-012	2.275321E-011	1	0.000000E+000
1	50.26943305	2.275321E-011	9.433214E-012	0	0.000000E+000
1	50.26947449	9.433214E-012	2.275321E-011	1	0.000000E+000
1	50.26952276	2.275321E-011	9.433214E-012	0	0.000000E+000
1	50.26958259	9.433214E-012	2.275321E-011	1	0.000000E+000
1	50.26972889	2.275321E-011	9.433214E-012	0	0.000000E+000
1	50.26991916	9.433214E-012	2.275321E-011	1	0.000000E+000
1	50.27016539	2.275321E-011	9.433214E-012	0	0.000000E+000
1	50.27291468	9.433214E-012	2.275321E-011	1	0.000000E+000
1	50.27352228	2.275321E-011	9.433214E-012	0	0.000000E+000
1	50.27367996	9.433214E-012	2.275321E-011	1	0.000000E+000
1	50.27407505	2.275321E-011	9.433214E-012	0	0.000000E+000
1	50.27408916	9.433214E-012	2.275321E-011	1	0.000000E+000
1	50.27427694	2.275321E-011	9.433214E-012	0	0.000000E+000
1	50.27529028	9.433214E-012	2.275321E-011	1	0.000000E+000
1	50.27532663	2.275321E-011	9.433214E-012	0	0.000000E+000
1	50.27705234	9.433214E-012	2.275321E-011	1	0.000000E+000
1	50.27820845	2.275321E-011	9.433214E-012	0	0.000000E+000
1	50.27824862	9.433214E-012	2.275321E-011	1	0.000000E+000
1	50.27939533	2.275321E-011	9.433214E-012	0	0.000000E+000
1	50.27970415	9.433214E-012	2.275321E-011	1	0.000000E+000
1	50.28037676	2.275321E-011	9.433214E-012	0	0.000000E+000
1	50.28041392	9.433214E-012	2.275321E-011	1	0.000000E+000
1	50.28053927	2.275321E-011	9.433214E-012	0	0.000000E+000
1	50.28058307	9.433214E-012	2.275321E-011	1	0.000000E+000
1	50.28086439	2.275321E-011	9.433214E-012	0	0.000000E+000
1	50.28212105	9.433214E-012	2.275321E-011	1	0.000000E+000
1	50.28331831	2.275321E-011	9.433214E-012	0	0.000000E+000
1	50.28358707	9.433214E-012	2.275321E-011	1	0.000000E+000
1	50.28376826	2.275321E-011	9.433214E-012	0	0.000000E+000
1	50.28467899	9.433214E-012	2.275321E-011	1	0.000000E+000
1	50.28472439	2.275321E-011	9.433214E-012	0	0.000000E+000
1	50.28538447	9.433214E-012	2.275321E-011	1	0.000000E+000
1	50.28540207	2.275321E-011	9.433214E-012	0	0.000000E+000
1	50.28648697	9.433214E-012	2.275321E-011	1	0.000000E+000
1	50.28656936	2.275321E-011	9.433214E-012	0	0.000000E+000
1	50.28693954	9.433214E-012	2.275321E-011	1	0.000000E+000
1	50.28741806	2.275321E-011	9.433214E-012	0	0.000000E+000
1	50.28933985	9.433214E-012	2.275321E-011	1	0.000000E+000
1	50.28971512	2.275321E-011	9.433214E-012	0	0.000000E+000
1	50.28972610	9.433214E-012	2.275321E-011	1	0.000000E+000
1	50.29014347	2.275321E-011	9.433214E-012	0	0.000000E+000
1	50.29019578	9.433214E-012	2.275321E-011	1	0.000000E+000
1	50.29082967	2.275321E-011	9.433214E-012	0	0.000000E+000
1	50.29133795	9.433214E-012	2.275321E-011	1	0.000000E+000
1	50.29173766	2.275321E-011	9.433214E-012	0	0.000000E+000
1	50.29225642	9.433214E-012	2.275321E-011	1	0.000000E+000
1	50.29242495	2.275321E-011	9.433214E-012	0	0.000000E+000
1	50.29455862	9.433214E-012	2.275321E-011	1	0.000000E+000
1	50.29477321	2.275321E-011	9.433214E-012	0	0.000000E+000
1	50.29552443	9.433214E-012	2.275321E-011	1	0.000000E+000
1	50.29571325	2.275321E-011	9.433214E-012	0	0.000000E+000
1	50.29667676	9.433214E-012	2.275321E-011	1	0.000000E+000
1	50.29690861	2.275321E-011	9.433214E-012	0	0.000000E+000
1	50.29751827	9.433214E-012	2.275321E-011	1	0.000000E+000
1	50.29757015	2.275321E-011	9.433214E-012	0	0.000000E+000
1	50.29817057	9.433214E-012	2.275321E-011	1	0.000000E+000
1	50.29993320	2.275321E-011	9.433214E-012	0	0.000000E+000
1	50.30106428	9.433214E-012	2.275321E-011	1	0.000000E+000
1	50.30258973	2.275321E-011	9.433214E-012	0	0.000000E+000
1	50.30261629	9.433214E-012	2.275321E-011	1	0.000000E+000
1	50.30264646	2.275321E-011	9.433214E-012	0	0.000000E+000
1	50.30267148	9.433214E-012	2.275321E-011	1	0.000000E+000
1	50.30280596	2.275321E-011	9.433214E-012	0	0.000000E+000
1	50.30294674	9.433214E-012	2.275321E-011	1	0.000000E+000
1	50.30334216	2.275321E-011	9.433214E-012	0	0.000000E+000
1	50.30337728	9.433214E-012	2.275321E-011	1	0.000000E+000
1	50.30443107	2.275321E-011	9.433214E-012	0	0.000000E+000
1	50.30469213	9.433214E-012	2.275321E-011	1	0.000000E+000
1	50.30484075	2.275321E-011	9.433214E-012	0	0.000000E+000
1	50.30502101	9.433214E-012	2.275321E-011	1	0.000000E+000
1	50.30565673	2.275321E-011	9.433214E-012	0	0.000000E+000
1	50.30811603	9.433214E-012	2.275321E-011	1	0.000000E+000
1	50.30836037	2.275321E-011	9.433214E-012	0	0.000000E+000
1	50.30836678	9.433214E-012	2.275321E-011	1	0.000000E+000
1	50.30845787	2.275321E-011	9.433214E-012	0	0.000000E+000
1	50.30848880	9.433214E-012	2.275321E-011	1	0.000000E+000
1	50.30878659	2.275321E-011	9.433214E-012	0	0.000000E+000
1	50.30880535	9.433214E-012	2.275321E-011	1	0.000000E+000
1	50.30926836	2.275321E-011	9.433214E-012	0	0.000000E+000
1	50.30930035	9.433214E-012	2.275321E-011	1	0.000000E+000
1	50.30960348	2.275321E-011	9.433214E-012	0	0.000000E+000
1	50.30998265	9.433214E-012	2.275321E-011	1	0.000000E+000
1	50.31095598	2.275321E-011	9.433214E-012	0	0.000000E+000
1	50.31097062	9.433214E-012	2.275321E-011	1	0.000000E+000
1	50.31097475	2.275321E-011	9.433214E-012	0	0.000000E+000
1	50.31100437	9.433214E-012	2.275321E-011	1	0.000000E+000
1	50.31146896	2.275321E-011	9.433214E-012	0	0.000000E+000
1	50.31150833	9.433214E-012	2.275321E-011	1	0.000000E+000
1	50.31205163	2.275321E-011	9.433214E-012	0	0.000000E+000
1	50.31211177	9.433214E-012	2.275321E-011	1	0.000000E+000
1	50.31219722	2.275321E-011	9.433214E-012	0	0.000000E+000
1	50.31220607	9.433214E-012	2.275321E-011	1	0.000000E+000
1	50.31244601	2.275321E-011	9.433214E-012	0	0.000000E+000
1	50.31303704	9.433214E-012	2.275321E-011	1	0.000000E+000
1	50.31328544	2.275321E-011	9.433214E-012	0	0.000000E+000
1	50.31383835	9.433214E-012	2.275321E-011	1	0.000000E+000
1	50.31433137	2.275321E-011	9.433214E-012	0	0.000000E+000
1	50.31453106	9.433214E-012	2.275321E-011	1	0.000000E+000
1	50.31463339	2.275321E-011	9.433214E-012	0	0.000000E+000
1	50.31522335	9.433214E-012	2.275321E-011	1	0.000000E+000
1	50.31689461	2.275321E-011	9.433214E-012	0	0.000000E+000
1	50.31866650	9.433214E-012	2.275321E-011	1	0.000000E+000
1	50.31905629	2.275321E-011	9.433214E-012	0	0.000000E+000
1	50.31906757	9.433214E-012	2.275321E-011	1	0.000000E+000
1	50.31966216	2.275321E-011	9.433214E-012	0	0.000000E+000
1	50.31987711	9.433214E-012	2.275321E-011	1	0.000000E+000
1	50.32010124	2.275321E-011	9.433214E-012	0	0.000000E+000
1	50.32068121	9.433214E-012	2.275321E-011	1	0.000000E+000
1	50.32110972	2.275321E-011	9.433214E-012	0	0.000000E+000
1	50.32211191	9.433214E-012	2.275321E-011	1	0.000000E+000
1	50.32239347	2.275321E-011	9.433214E-012	0	0.000000E+000
1	50.32243536	9.433214E-012	2.275321E-011	1	0.000000E+000
1	50.32264136	2.275321E-011	9.433214E-012	0	0.000000E+000
1	50.32265770	9.433214E-012	2.275321E-011	1	0.000000E+000
1	50.32290848	2.275321E-011	9.433214E-012	0	0.000000E+000
1	50.32549514	9.433214E-012	2.275321E-011	1	0.000000E+000
1	50.32570191	2.275321E-011	9.433214E-012	0	0.000000E+000
1	50.32631858	9.433214E-012	2.275321E-011	1	0.000000E+000
1	50.32666276	2.275321E-011	9.433214E-012	0	0.000000E+000
1	50.32668923	9.433214E-012	2.275321E-011	1	0.000000E+000
1	50.32675789	2.275321E-011	9.433214E-012	0	0.000000E+000
1	50.32760802	9.433214E-012	2.275321E-011	1	0.000000E+000
1	50.32776882	2.275321E-011	9.433214E-012	0	0.000000E+000
1	50.32816946	9.433214E-012	2.275321E-011	1	0.000000E+000
1	50.32828929	2.275321E-011	9.433214E-012	0	0.000000E+000
1	50.32866887	9.433214E-012	2.275321E-011	1	0.000000E+000
1	50.32938326	2.275321E-011	9.433214E-012	0	0.000000E+000
1	50.33012542	9.433214E-012	2.275321E-011	1	0.000000E+000
1	50.33094397	2.275321E-011	9.433214E-012	0	0.000000E+000
1	50.33096692	9.433214E-012	2.275321E-011	1	0.000000E+000
1	50.33103248	2.275321E-011	9.433214E-012	0	0.000000E+000
1	50.33135837	9.433214E-012	2.275321E-011	1	0.000000E+000
1	50.33213533	2.275321E-011	9.433214E-012	0	0.000000E+000
1	50.33217002	9.433214E-012	2.275321E-011	1	0.000000E+000
1	50.33249429	2.275321E-011	9.433214E-012	0	0.000000E+000
1	50.33307307	9.433214E-012	2.275321E-011	1	0.000000E+000
1	50.33313617	2.275321E-011	9.433214E-012	0	0.000000E+000
1	50.33315979	9.433214E-012	2.275321E-011	1	0.000000E+000
1	50.33340369	2.275321E-011	9.433214E-012	0	0.000000E+000
1	50.33433444	9.433214E-012	2.275321E-011	1	0.000000E+000
1	50.33448621	2.275321E-011	9.433214E-012	0	0.000000E+000
1	50.33803191	9.433214E-012	2.275321E-011	1	0.000000E+000
1	50.33818177	2.275321E-011	9.433214E-012	0	0.000000E+000
1	50.33821253	9.433214E-012	2.275321E-011	1	0.000000E+000
1	50.33838914	2.275321E-011	9.433214E-012	0	0.000000E+000
1	50.33843944	9.433214E-012	2.275321E-011	1	0.000000E+000
1	50.33860049	2.275321E-011	9.433214E-012	0	0.000000E+000
1	50.33895765	9.433214E-012	2.275321E-011	1	0.000000E+000
1	50.34003972	2.275321E-011	9.433214E-012	0	0.000000E+000
1	50.34168386	9.433214E-012	2.275321E-011	1	0.000000E+000
1	50.34184042	2.275321E-011	9.433214E-012	0	0.000000E+000
1	50.34184819	9.433214E-012	2.275321E-011	1	0.000000E+000
1	50.34191049	2.275321E-011	9.433214E-012	0	0.000000E+000
1	50.34198550	9.433214E-012	2.275321E-011	1	0.000000E+000
1	50.34227045	2.275321E-011	9.433214E-012	0	0.000000E+000
1	50.34471470	9.433214E-012	2.275321E-011	1	0.000000E+000
1	50.34506549	2.275321E-011	9.433214E-012	0	0.000000E+000
1	50.34507499	9.433214E-012	2.275321E-011	1	0.000000E+000
1	50.34521102	2.275321E-011	9.433214E-012	0	0.000000E+000
1	50.34561195	9.433214E-012	2.275321E-011	1	0.000000E+000
1	50.34586750	2.275321E-011	9.433214E-012	0	0.000000E+000
1	50.34624128	9.433214E-012	2.275321E-011	1	0.000000E+000
1	50.34635057	2.275321E-011	9.433214E-012	0	0.000000E+000
1	50.34649727	9.433214E-012	2.275321E-011	1	0.000000E+000
1	50.34656687	2.275321E-011	9.433214E-012	0	0.000000E+000
1	50.34661292	9.433214E-012	2.275321E-011	1	0.000000E+000
1	50.34669112	2.275321E-011	9.433214E-012	0	0.000000E+000
1	50.34791318	9.433214E-012	2.275321E-011	1	0.000000E+000
1	50.34840868	2.275321E-011	9.433214E-012	0	0.000000E+000
1	50.34841779	9.433214E-012	2.275321E-011	1	0.000000E+000
1	50.34879456	2.275321E-011	9.433214E-012	0	0.000000E+000
1	50.34955504	9.433214E-012	2.275321E-011	1	0.000000E+000
1	50.34957730	2.275321E-011	9.433214E-012	0	0.000000E+000
1	50.35080399	9.433214E-012	2.275321E-011	1	0.000000E+000
1	50.35092791	2.275321E-011	9.433214E-012	0	0.000000E+000
1	50.35202840	9.433214E-012	2.275321E-011	1	0.000000E+000
1	50.35228329	2.275321E-011	9.433214E-012	0	0.000000E+000
1	50.35242173	9.433214E-012	2.275321E-011	1	0.000000E+000
1	50.35255986	2.275321E-011	9.433214E-012	0	0.000000E+000
1	50.35259675	9.433214E-012	2.275321E-011	1	0.000000E+000
1	50.35293706	2.275321E-011	9.433214E-012	0	0.000000E+000
1	50.35296813	9.433214E-012	2.275321E-011	1	0.000000E+000
1	50.35360001	2.275321E-011	9.433214E-012	0	0.000000E+000
1	50.35362156	9.433214E-012	2.275321E-011	1	0.000000E+000
1	50.35435975	2.275321E-011	9.433214E-012	0	0.000000E+000
1	50.35598020	9.433214E-012	2.275321E-011	1	0.000000E+000
1	50.35613446	2.275321E-011	9.433214E-012	0	0.000000E+000
1	50.35615689	9.433214E-012	2.275321E-011	1	0.000000E+000
1	50.35651805	2.275321E-011	9.433214E-012	0	0.000000E+000
1	50.35654433	9.433214E-012	2.275321E-011	1	0.000000E+000
1	50.35675652	2.275321E-011	9.433214E-012	0	0.000000E+000
1	50.97385929	9.512916E-012	2.283292E-011	1	0.000000E+000
1	50.97441290	2.283292E-011	9.512916E-012	0	0.000000E+000
1	50.97442255	9.512916E-012	2.283292E-011	1	0.000000E+000
1	50.97459196	2.283292E-011	9.512916E-012	0	0.000000E+000
1	50.97461054	9.512916E-012	2.283292E-011	1	0.000000E+000
1	50.97481238	2.283292E-011	9.512916E-012	0	0.000000E+000
1	50.97508427	9.512916E-012	2.283292E-011	1	0.000000E+000
1	50.97523207	2.283292E-011	9.512916E-012	0	0.000000E+000
1	50.97584344	9.512916E-012	2.283292E-011	1	0.000000E+000
1	50.97616443	2.283292E-011	9.512916E-012	0	0.000000E+000
1	50.97619755	9.512916E-012	2.283292E-011	1	0.000000E+000
1	50.97645906	2.283292E-011	9.512916E-012	0	0.000000E+000
1	50.97846589	9.512916E-012	2.283292E-011	1	0.000000E+000
1	50.97850860	2.283292E-011	9.512916E-012	0	0.000000E+000
1	50.97872534	9.512916E-012	2.283292E-011	1	0.000000E+000
1	50.97920303	2.283292E-011	9.512916E-012	0	0.000000E+000
1	50.97922931	9.512916E-012	2.283292E-011	1	0.000000E+000
1	50.97996513	2.283292E-011	9.512916E-012	0	0.000000E+000
1	50.98179192	9.512916E-012	2.283292E-011	1	0.000000E+000
1	50.98190705	2.283292E-011	9.512916E-012	0	0.000000E+000
1	50.98267395	9.512916E-012	2.283292E-011	1	0.000000E+000
1	50.98348033	2.283292E-011	9.512916E-012	0	0.000000E+000
1	50.98349709	9.512916E-012	2.283292E-011	1	0.000000E+000
1	50.98363437	2.283292E-011	9.512916E-012	0	0.000000E+000
1	50.98367677	9.512916E-012	2.283292E-011	1	0.000000E+000
1	50.98389925	2.283292E-011	9.512916E-012	0	0.000000E+000
1	50.98401665	9.512916E-012	2.283292E-011	1	0.000000E+000
1	50.98408540	2.283292E-011	9.512916E-012	0	0.000000E+000
1	50.98589430	9.512916E-012	2.283292E-011	1	0.000000E+000
1	50.98645881	2.283292E-011	9.512916E-012	0	0.000000E+000
1	50.98652069	9.512916E-012	2.283292E-011	1	0.000000E+000
1	50.98676660	2.283292E-011	9.512916E-012	0	0.000000E+000
1	50.98680964	9.512916E-012	2.283292E-011	1	0.000000E+000
1	50.98756505	2.283292E-011	9.512916E-012	0	0.000000E+000
1	50.98775094	9.512916E-012	2.283292E-011	1	0.000000E+000
1	50.98846817	2.283292E-011	9.512916E-012	0	0.000000E+000
1	50.98847371	9.512916E-012	2.283292E-011	1	0.000000E+000
1	50.98906864	2.283292E-011	9.512916E-012	0	0.000000E+000
1	50.98921832	9.512916E-012	2.283292E-011	1	0.000000E+000
1	50.98922325	2.283292E-011	9.512916E-012	0	0.000000E+000
1	50.98957053	9.512916E-012	2.283292E-011	1	0.000000E+000
1	50.98992548	2.283292E-011	9.512916E-012	0	0.000000E+000
1	50.98994521	9.512916E-012	2.283292E-011	1	0.000000E+000
1	50.99031213	2.283292E-011	9.512916E-012	0	0.000000E+000
1	50.99213527	9.512916E-012	2.283292E-011	1	0.000000E+000
1	50.99225613	2.283292E-011	9.512916E-012	0	0.000000E+000
1	50.99348284	9.512916E-012	2.283292E-011	1	0.000000E+000
1	50.99402354	2.283292E-011	9.512916E-012	0	0.000000E+000
1	50.99410734	9.512916E-012	2.283292E-011	1	0.000000E+000
1	50.99472751	2.283292E-011	9.512916E-012	0	0.000000E+000
1	50.99481406	9.512916E-012	2.283292E-011	1	0.000000E+000
1	50.99488423	2.283292E-011	9.512916E-012	0	0.000000E+000
1	50.99489767	9.512916E-012	2.283292E-011	1	0.000000E+000
1	50.99549095	2.283292E-011	9.512916E-012	0	0.000000E+000
1	50.99752717	9.512916E-012	2.283292E-011	1	0.000000E+000
1	50.99765761	2.283292E-011	9.512916E-012	0	0.000000E+000
1	50.99767789	9.512916E-012	2.283292E-011	1	0.000000E+000
1	50.99780422	2.283292E-011	9.512916E-012	0	0.000000E+000
1	50.99917992	9.512916E-012	2.283292E-011	1	0.000000E+000
1	50.99937103	2.283292E-011	9.512916E-012	0	0.000000E+000
1	50.99939057	9.512916E-012	2.283292E-011	1	0.000000E+000
1	50.99960142	2.283292E-011	9.512916E-012	0	0.000000E+000
1	51.00141750	9.512916E-012	2.283292E-011	1	0.000000E+000
1	51.00202457	2.283292E-011	9.512916E-012	0	0.000000E+000
1	51.00209765	9.512916E-012	2.283292E-011	1	0.000000E+000
1	51.00245606	2.283292E-011	9.512916E-012	0	0.000000E+000
1	51.00521740	9.512916E-012	2.283292E-011	1	0.000000E+000
1	51.00530267	2.283292E-011	9.512916E-012	0	0.000000E+000
1	51.00547821	9.512916E-012	2.283292E-011	1	0.000000E+000
1	51.00556464	2.283292E-011	9.512916E-012	0	0.000000E+000
1	51.00614631	9.512916E-012	2.283292E-011	1	0.000000E+000
1	51.00699149	2.283292E-011	9.512916E-012	0	0.000000E+000
1	51.00714207	9.512916E-012	2.283292E-011	1	0.000000E+000
1	51.00723943	2.283292E-011	9.512916E-012	0	0.000000E+000
1	51.00734726	9.512916E-012	2.283292E-011	1	0.000000E+000
1	51.00749497	2.283292E-011	9.512916E-012	0	0.000000E+000
1	51.00751434	9.512916E-012	2.283292E-011	1	0.000000E+000
1	51.00790964	2.283292E-011	9.512916E-012	0	0.000000E+000
1	51.00836798	9.512916E-012	2.283292E-011	1	0.000000E+000
1	51.00856973	2.283292E-011	9.512916E-012	0	0.000000E+000
1	51.01076236	9.512916E-012	2.283292E-011	1	0.000000E+000
1	51.01201689	2.283292E-011	9.512916E-012	0	0.000000E+000
1	51.01205073	9.512916E-012	2.283292E-011	1	0.000000E+000
1	51.01214187	2.283292E-011	9.512916E-012	0	0.000000E+000
1	51.01308969	9.512916E-012	2.283292E-011	1	0.000000E+000
1	51.01490265	2.283292E-011	9.512916E-012	0	0.000000E+000
1	51.01503643	9.512916E-012	2.283292E-011	1	0.000000E+000
1	51.01523937	2.283292E-011	9.512916E-012	0	0.000000E+000
1	51.01564245	9.512916E-012	2.283292E-011	1	0.000000E+000
1	51.01569201	2.283292E-011	9.512916E-012	0	0.000000E+000
1	51.01648758	9.512916E-012	2.283292E-011	1	0.000000E+000
1	51.01669587	2.283292E-011	9.512916E-012	0	0.000000E+000
1	51.01701961	9.512916E-012	2.283292E-011	1	0.000000E+000
1	51.01713901	2.283292E-011	9.512916E-012	0	0.000000E+000
1	51.01717862	9.512916E-012	2.283292E-011	1	0.000000E+000
1	51.01754019	2.283292E-011	9.512916E-012	0	0.000000E+000
1	51.01755318	9.512916E-012	2.283292E-011	1	0.000000E+000
1	51.01783224	2.283292E-011	9.512916E-012	0	0.000000E+000
1	51.01885719	9.512916E-012	2.283292E-011	1	0.000000E+000
1	51.01886483	2.283292E-011	9.512916E-012	0	0.000000E+000
1	51.01891293	9.512916E-012	2.283292E-011	1	0.000000E+000
1	51.01957377	2.283292E-011	9.512916E-012	0	0.000000E+000
1	51.02026557	9.512916E-012	2.283292E-011	1	0.000000E+000
1	51.02030266	2.283292E-011	9.512916E-012	0	0.000000E+000
1	51.02075170	9.512916E-012	2.283292E-011	1	0.000000E+000
1	51.02082278	2.283292E-011	9.512916E-012	0	0.000000E+000
1	51.02086007	9.512916E-012	2.283292E-011	1	0.000000E+000
1	51.02115145	2.283292E-011	9.512916E-012	0	0.000000E+000
1	51.02117951	9.512916E-012	2.283292E-011	1	0.000000E+000
1	51.02123684	2.283292E-011	9.512916E-012	0	0.000000E+000
1	51.02173871	9.512916E-012	2.283292E-011	1	0.000000E+000
1	51.02182278	2.283292E-011	9.512916E-012	0	0.000000E+000
1	51.02183096	9.512916E-012	2.283292E-011	1	0.000000E+000
1	51.02233981	2.283292E-011	9.512916E-012	0	0.000000E+000
1	51.02302704	9.512916E-012	2.283292E-011	1	0.000000E+000
1	51.02325532	2.283292E-011	9.512916E-012	0	0.000000E+000
1	51.02605497	9.512916E-012	2.283292E-011	1	0.000000E+000
1	51.02609095	2.283292E-011	9.512916E-012	0	0.000000E+000
1	51.02692180	9.512916E-012	2.283292E-011	1	0.000000E+000
1	51.02702857	2.283292E-011	9.512916E-012	0	0.000000E+000
1	51.02704918	9.512916E-012	2.283292E-011	1	0.000000E+000
1	51.02717522	2.283292E-011	9.512916E-012	0	0.000000E+000
1	51.02767173	9.512916E-012	2.283292E-011	1	0.000000E+000
1	51.02768709	2.283292E-011	9.512916E-012	0	0.000000E+000
1	51.02770013	9.512916E-012	2.283292E-011	1	0.000000E+000
1	51.02816757	2.283292E-011	9.512916E-012	0	0.000000E+000
1	51.02905929	9.512916E-012	2.283292E-011	1	0.000000E+000
1	51.02938537	2.283292E-011	9.512916E-012	0	0.000000E+000
1	51.02939358	9.512916E-012	2.283292E-011	1	0.000000E+000
1	51.02965765	2.283292E-011	9.512916E-012	0	0.000000E+000
1	51.02967734	9.512916E-012	2.283292E-011	1	0.000000E+000
1	51.02984762	2.283292E-011	9.512916E-012	0	0.000000E+000
1	51.02992686	9.512916E-012	2.283292E-011	1	0.000000E+000
1	51.03149762	2.283292E-011	9.512916E-012	0	0.000000E+000
1	51.03156337	9.512916E-012	2.283292E-011	1	0.000000E+000
1	51.03171559	2.283292E-011	9.512916E-012	0	0.000000E+000
1	51.03175938	9.512916E-012	2.283292E-011	1	0.000000E+000
1	51.03190976	2.283292E-011	9.512916E-012	0	0.000000E+000
1	51.03195150	9.512916E-012	2.283292E-011	1	0.000000E+000
1	51.03204394	2.283292E-011	9.512916E-012	0	0.000000E+000
1	51.03205612	9.512916E-012	2.283292E-011	1	0.000000E+000
1	51.03213499	2.283292E-011	9.512916E-012	0	0.000000E+000
1	51.03308337	9.512916E-012	2.283292E-011	1	0.000000E+000
1	51.03342645	2.283292E-011	9.512916E-012	0	0.000000E+000
1	51.03383776	9.512916E-012	2.283292E-011	1	0.000000E+000
1	51.03397213	2.283292E-011	9.512916E-012	0	0.000000E+000
1	51.03459645	9.512916E-012	2.283292E-011	1	0.000000E+000
1	51.03523770	2.283292E-011	9.512916E-012	0	0.000000E+000
1	51.03585608	9.512916E-012	2.283292E-011	1	0.000000E+000
1	51.03593927	2.283292E-011	9.512916E-012	0	0.000000E+000
1	51.03893401	9.512916E-012	2.283292E-011	1	0.000000E+000
1	51.03953000	2.283292E-011	9.512916E-012	0	0.000000E+000
1	51.04073499	9.512916E-012	2.283292E-011	1	0.000000E+000
1	51.04129497	2.283292E-011	9.512916E-012	0	0.000000E+000
1	51.04131462	9.512916E-012	2.283292E-011	1	0.000000E+000
1	51.04165710	2.283292E-011	9.512916E-012	0	0.000000E+000
1	51.04170369	9.512916E-012	2.283292E-011	1	0.000000E+000
1	51.04199551	2.283292E-011	9.512916E-012	0	0.000000E+000
1	59.99169555	9.256823E-012	2.257682E-011	1	0.000000E+000
1	59.99204348	2.257682E-011	9.256823E-012	0	0.000000E+000
1	59.99240929	9.256823E-012	2.257682E-011	1	0.000000E+000
1	59.99258475	2.257682E-011	9.256823E-012	0	0.000000E+000
1	59.99260525	9.256823E-012	2.257682E-011	1	0.000000E+000
1	59.99317150	2.257682E-011	9.256823E-012	0	0.000000E+000
1	59.99339749	9.256823E-012	2.257682E-011	1	0.000000E+000
1	59.99488534	2.257682E-011	9.256823E-012	0	0.000000E+000
1	59.99490333	9.256823E-012	2.257682E-011	1	0.000000E+000
1	59.99526382	2.257682E-011	9.256823E-012	0	0.000000E+000
1	59.99574482	9.256823E-012	2.257682E-011	1	0.000000E+000
1	59.99595347	2.257682E-011	9.256823E-012	0	0.000000E+000
1	59.99598431	9.256823E-012	2.257682E-011	1	0.000000E+000
1	59.99605678	2.257682E-011	9.256823E-012	0	0.000000E+000
1	59.99788273	9.256823E-012	2.257682E-011	1	0.000000E+000
1	59.99831950	2.257682E-011	9.256823E-012	0	0.000000E+000
1	59.99834550	9.256823E-012	2.257682E-011	1	0.000000E+000
1	59.99889241	2.257682E-011	9.256823E-012	0	0.000000E+000
1	59.99902686	9.256823E-012	2.257682E-011	1	0.000000E+000
1	60.00045266	2.257682E-011	9.256823E-012	0	0.000000E+000
1	60.00086371	9.256823E-012	2.257682E-011	1	0.000000E+000
1	60.00103184	2.257682E-011	9.256823E-012	0	0.000000E+000
1	60.00106188	9.256823E-012	2.257682E-011	1	0.000000E+000
1	60.00114934	2.257682E-011	9.256823E-012	0	0.000000E+000
1	60.00280568	9.256823E-012	2.257682E-011	1	0.000000E+000
1	60.00286428	2.257682E-011	9.256823E-012	0	0.000000E+000
1	60.00310419	9.256823E-012	2.257682E-011	1	0.000000E+000
1	60.00318899	2.257682E-011	9.256823E-012	0	0.000000E+000
1	60.00325215	9.256823E-012	2.257682E-011	1	0.000000E+000
1	60.00338921	2.257682E-011	9.256823E-012	0	0.000000E+000
1	60.00450000	9.256823E-012	2.257682E-011	1	0.000000E+000
1	60.00498137	2.257682E-011	9.256823E-012	0	0.000000E+000
1	60.00548004	9.256823E-012	2.257682E-011	1	0.000000E+000
1	60.00632604	2.257682E-011	9.256823E-012	0	0.000000E+000
1	60.00900667	9.256823E-012	2.257682E-011	1	0.000000E+000
1	60.00933754	2.257682E-011	9.256823E-012	0	0.000000E+000
1	60.01001508	9.256823E-012	2.257682E-011	1	0.000000E+000
1	60.01082195	2.257682E-011	9.256823E-012	0	0.000000E+000
1	60.01107970	9.256823E-012	2.257682E-011	1	0.000000E+000
1	60.01131811	2.257682E-011	9.256823E-012	0	0.000000E+000
1	60.01177873	9.256823E-012	2.257682E-011	1	0.000000E+000
1	60.01217499	2.257682E-011	9.256823E-012	0	0.000000E+000
1	60.01220931	9.256823E-012	2.257682E-011	1	0.000000E+000
1	60.01246272	2.257682E-011	9.256823E-012	0	0.000000E+000
1	60.01278813	9.256823E-012	2.257682E-011	1	0.000000E+000
1	60.01295294	2.257682E-011	9.256823E-012	0	0.000000E+000
1	60.01306509	9.256823E-012	2.257682E-011	1	0.000000E+000
1	60.01309224	2.257682E-011	9.256823E-012	0	0.000000E+000
1	60.01411491	9.256823E-012	2.257682E-011	1	0.000000E+000
1	60.01461959	2.257682E-011	9.256823E-012	0	0.000000E+000
1	60.01464120	9.256823E-012	2.257682E-011	1	0.000000E+000
1	60.01477839	2.257682E-011	9.256823E-012	0	0.000000E+000
1	60.01480939	9.256823E-012	2.257682E-011	1	0.000000E+000
1	60.01602967	2.257682E-011	9.256823E-012	0	0.000000E+000
1	60.01656466	9.256823E-012	2.257682E-011	1	0.000000E+000
1	60.01677881	2.257682E-011	9.256823E-012	0	0.000000E+000
1	60.01909720	9.256823E-012	2.257682E-011	1	0.000000E+000
1	60.02151308	2.257682E-011	9.256823E-012	0	0.000000E+000
1	60.02165494	9.256823E-012	2.257682E-011	1	0.000000E+000
1	60.02174510	2.257682E-011	9.256823E-012	0	0.000000E+000
1	60.02178086	9.256823E-012	2.257682E-011	1	0.000000E+000
1	60.02189304	2.257682E-011	9.256823E-012	0	0.000000E+000
1	60.02189681	9.256823E-012	2.257682E-011	1	0.000000E+000
1	60.02232229	2.257682E-011	9.256823E-012	0	0.000000E+000
1	60.02280142	9.256823E-012	2.257682E-011	1	0.000000E+000
1	60.02329028	2.257682E-011	9.256823E-012	0	0.000000E+000
1	60.02366901	9.256823E-012	2.257682E-011	1	0.000000E+000
1	60.02403335	2.257682E-011	9.256823E-012	0	0.000000E+000
1	60.02433026	9.256823E-012	2.257682E-011	1	0.000000E+000
1	60.02484097	2.257682E-011	9.256823E-012	0	0.000000E+000
1	60.02486615	9.256823E-012	2.257682E-011	1	0.000000E+000
1	60.02538287	2.257682E-011	9.256823E-012	0	0.000000E+000
1	60.02644134	9.256823E-012	2.257682E-011	1	0.000000E+000
1	60.02781244	2.257682E-011	9.256823E-012	0	0.000000E+000
1	60.02782753	9.256823E-012	2.257682E-011	1	0.000000E+000
1	60.02791801	2.257682E-011	9.256823E-012	0	0.000000E+000
1	60.02826407	9.256823E-012	2.257682E-011	1	0.000000E+000
1	60.02844902	2.257682E-011	9.256823E-012	0	0.000000E+000
1	60.03146997	9.256823E-012	2.257682E-011	1	0.000000E+000
1	60.03152795	2.257682E-011	9.256823E-012	0	0.000000E+000
1	60.03276403	9.256823E-012	2.257682E-011	1	0.000000E+000
1	60.03314305	2.257682E-011	9.256823E-012	0	0.000000E+000
1	60.03328959	9.256823E-012	2.257682E-011	1	0.000000E+000
1	60.03338499	2.257682E-011	9.256823E-012	0	0.000000E+000
1	60.03614768	9.256823E-012	2.257682E-011	1	0.000000E+000
1	60.03671736	2.257682E-011	9.256823E-012	0	0.000000E+000
1	60.03797906	9.256823E-012	2.257682E-011	1	0.000000E+000
1	60.04040757	2.257682E-011	9.256823E-012	0	0.000000E+000
1	60.04043560	9.256823E-012	2.257682E-011	1	0.000000E+000
1	60.04271094	2.257682E-011	9.256823E-012	0	0.000000E+000
1	60.04272310	9.256823E-012	2.257682E-011	1	0.000000E+000
1	60.04319616	2.257682E-011	9.256823E-012	0	0.000000E+000
1	60.04322643	9.256823E-012	2.257682E-011	1	0.000000E+000
1	60.04374727	2.257682E-011	9.256823E-012	0	0.000000E+000
1	60.04377179	9.256823E-012	2.257682E-011	1	0.000000E+000
1	60.04399777	2.257682E-011	9.256823E-012	0	0.000000E+000
1	60.04402845	9.256823E-012	2.257682E-011	1	0.000000E+000
1	60.04417289	2.257682E-011	9.256823E-012	0	0.000000E+000
1	60.04443137	9.256823E-012	2.257682E-011	1	0.000000E+000
1	60.04545468	2.257682E-011	9.256823E-012	0	0.000000E+000
1	60.04589514	9.256823E-012	2.257682E-011	1	0.000000E+000
1	60.04680441	2.257682E-011	9.256823E-012	0	0.000000E+000
1	60.04682134	9.256823E-012	2.257682E-011	1	0.000000E+000
1	60.04731253	2.257682E-011	9.256823E-012	0	0.000000E+000
1	60.04867714	9.256823E-012	2.257682E-011	1	0.000000E+000
1	60.04939553	2.257682E-011	9.256823E-012	0	0.000000E+000
1	60.05134481	9.256823E-012	2.257682E-011	1	0.000000E+000
1	60.05147436	2.257682E-011	9.256823E-012	0	0.000000E+000
1	60.05151019	9.256823E-012	2.257682E-011	1	0.000000E+000
1	60.05176244	2.257682E-011	9.256823E-012	0	0.000000E+000
1	60.05231503	9.256823E-012	2.257682E-011	1	0.000000E+000
1	60.05238873	2.257682E-011	9.256823E-012	0	0.000000E+000
1	60.05240748	9.256823E-012	2.257682E-011	1	0.000000E+000
1	60.05243335	2.257682E-011	9.256823E-012	0	0.000000E+000
1	60.05288016	9.256823E-012	2.257682E-011	1	0.000000E+000
1	60.05295169	2.257682E-011	9.256823E-012	0	0.000000E+000
1	60.05299649	9.256823E-012	2.257682E-011	1	0.000000E+000
1	60.05347182	2.257682E-011	9.256823E-012	0	0.000000E+000
1	60.05349653	9.256823E-012	2.257682E-011	1	0.000000E+000
1	60.05462947	2.257682E-011	9.256823E-012	0	0.000000E+000
1	60.05601336	9.256823E-012	2.257682E-011	1	0.000000E+000
1	60.05618073	2.257682E-011	9.256823E-012	0	0.000000E+000
1	60.05754448	9.256823E-012	2.257682E-011	1	0.000000E+000
1	60.05781888	2.257682E-011	9.256823E-012	0	0.000000E+000
1	60.05832174	9.256823E-012	2.257682E-011	1	0.000000E+000
1	60.05885744	2.257682E-011	9.256823E-012	0	0.000000E+000
1	60.05913915	9.256823E-012	2.257682E-011	1	0.000000E+000
1	60.05967319	2.257682E-011	9.256823E-012	0	0.000000E+000
1	60.05971778	9.256823E-012	2.257682E-011	1	0.000000E+000
1	60.05984351	2.257682E-011	9.256823E-012	0	0.000000E+000
1	60.05986216	9.256823E-012	2.257682E-011	1	0.000000E+000
1	60.06092378	2.257682E-011	9.256823E-012	0	0.000000E+000
1	60.06093228	9.256823E-012	2.257682E-011	1	0.000000E+000
1	60.06154040	2.257682E-011	9.256823E-012	0	0.000000E+000
1	60.06323663	9.256823E-012	2.257682E-011	1	0.000000E+000
1	60.06334393	2.257682E-011	9.256823E-012	0	0.000000E+000
1	60.06477265	9.256823E-012	2.257682E-011	1	0.000000E+000
1	60.06495646	2.257682E-011	9.256823E-012	0	0.000000E+000
1	60.06497695	9.256823E-012	2.257682E-011	1	0.000000E+000
1	60.06573771	2.257682E-011	9.256823E-012	0	0.000000E+000
1	60.06577984	9.256823E-012	2.257682E-011	1	0.000000E+000
1	60.06654947	2.257682E-011	9.256823E-012	0	0.000000E+000
1	60.06883268	9.256823E-012	2.257682E-011	1	0.000000E+000
1	60.06901379	2.257682E-011	9.256823E-012	0	0.000000E+000
1	60.07269099	9.256823E-012	2.257682E-011	1	0.000000E+000
1	60.07318687	2.257682E-011	9.256823E-012	0	0.000000E+000
1	60.07378735	9.256823E-012	2.257682E-011	1	0.000000E+000
1	60.07393771	2.257682E-011	9.256823E-012	0	0.000000E+000
1	60.07395671	9.256823E-012	2.257682E-011	1	0.000000E+000
1	60.07537674	2.257682E-011	9.256823E-012	0	0.000000E+000
1	60.07556410	9.256823E-012	2.257682E-011	1	0.000000E+000
1	60.07645592	2.257682E-011	9.256823E-012	0	0.000000E+000
1	60.07671986	9.256823E-012	2.257682E-011	1	0.000000E+000
1	60.07689268	2.257682E-011	9.256823E-012	0	0.000000E+000
1	60.08049937	9.256823E-012	2.257682E-011	1	0.000000E+000
1	60.08054412	2.257682E-011	9.256823E-012	0	0.000000E+000
1	60.08085730	9.256823E-012	2.257682E-011	1	0.000000E+000
1	60.08100982	2.257682E-011	9.256823E-012	0	0.000000E+000
1	60.08386683	9.256823E-012	2.257682E-011	1	0.000000E+000
1	60.08412582	2.257682E-011	9.256823E-012	0	0.000000E+000
1	60.08486315	9.256823E-012	2.257682E-011	1	0.000000E+000
1	60.08526174	2.257682E-011	9.256823E-012	0	0.000000E+000
1	60.08529097	9.256823E-012	2.257682E-011	1	0.000000E+000
1	60.08530765	2.257682E-011	9.256823E-012	0	0.000000E+000
1	60.08535443	9.256823E-012	2.257682E-011	1	0.000000E+000
1	60.08539444	2.257682E-011	9.256823E-012	0	0.000000E+000
1	60.08547245	9.256823E-012	2.257682E-011	1	0.000000E+000
1	60.08563015	2.257682E-011	9.256823E-012	0	0.000000E+000
1	60.08566450	9.256823E-012	2.257682E-011	1	0.000000E+000
1	60.08705556	2.257682E-011	9.256823E-012	0	0.000000E+000
1	60.08770181	9.256823E-012	2.257682E-011	1	0.000000E+000
1	60.08786338	2.257682E-011	9.256823E-012	0	0.000000E+000
1	60.08792370	9.256823E-012	2.257682E-011	1	0.000000E+000
1	60.08807504	2.257682E-011	9.256823E-012	0	0.000000E+000
1	60.08810040	9.256823E-012	2.257682E-011	1	0.000000E+000
1	60.08840575	2.257682E-011	9.256823E-012	0	0.000000E+000
1	60.08876824	9.256823E-012	2.257682E-011	1	0.000000E+000
1	60.08899221	2.257682E-011	9.256823E-012	0	0.000000E+000
1	60.08914798	9.256823E-012	2.257682E-011	1	0.000000E+000
1	60.08936794	2.257682E-011	9.256823E-012	0	0.000000E+000
1	60.08939407	9.256823E-012	2.257682E-011	1	0.000000E+000
1	60.09062130	2.257682E-011	9.256823E-012	0	0.000000E+000
1	60.09070474	9.256823E-012	2.257682E-011	1	0.000000E+000
1	60.09127835	2.257682E-011	9.256823E-012	0	0.000000E+000
1	60.09129036	9.256823E-012	2.257682E-011	1	0.000000E+000
1	60.09144171	2.257682E-011	9.256823E-012	0	0.000000E+000
1	60.09145489	9.256823E-012	2.257682E-011	1	0.000000E+000
1	60.09162707	2.257682E-011	9.256823E-012	0	0.000000E+000
1	60.09289468	9.256823E-012	2.257682E-011	1	0.000000E+000
1	60.09303459	2.257682E-011	9.256823E-012	0	0.000000E+000
1	60.09335043	9.256823E-012	2.257682E-011	1	0.000000E+000
1	60.09348321	2.257682E-011	9.256823E-012	0	0.000000E+000
1	60.09382955	9.256823E-012	2.257682E-011	1	0.000000E+000
1	60.09457298	2.257682E-011	9.256823E-012	0	0.000000E+000
1	60.27603153	8.966440E-012	2.228644E-011	1	0.000000E+000
1	60.27616471	2.228644E-011	8.966440E-012	0	0.000000E+000
1	60.27617733	8.966440E-012	2.228644E-011	1	0.000000E+000
1	60.27623244	2.228644E-011	8.966440E-012	0	0.000000E+000
1	60.27627801	8.966440E-012	2.228644E-011	1	0.000000E+000
1	60.27630800	2.228644E-011	8.966440E-012	0	0.000000E+000
1	60.27703098	8.966440E-012	2.228644E-011	1	0.000000E+000
1	60.27767526	2.228644E-011	8.966440E-012	0	0.000000E+000
1	60.27774433	8.966440E-012	2.228644E-011	1	0.000000E+000
1	60.27784979	2.228644E-011	8.966440E-012	0	0.000000E+000
1	60.27804552	8.966440E-012	2.228644E-011	1	0.000000E+000
1	60.27806360	2.228644E-011	8.966440E-012	0	0.000000E+000
1	60.27845392	8.966440E-012	2.228644E-011	1	0.000000E+000
1	60.27892974	2.228644E-011	8.966440E-012	0	0.000000E+000
1	60.27904755	8.966440E-012	2.228644E-011	1	0.000000E+000
1	60.27934037	2.228644E-011	8.966440E-012	0	0.000000E+000
1	60.27935930	8.966440E-012	2.228644E-011	1	0.000000E+000
1	60.27945458	2.228644E-011	8.966440E-012	0	0.000000E+000
1	60.28027046	8.966440E-012	2.228644E-011	1	0.000000E+000
1	60.28081591	2.228644E-011	8.966440E-012	0	0.000000E+000
1	60.28172359	8.966440E-012	2.228644E-011	1	0.000000E+000
1	60.28193978	2.228644E-011	8.966440E-012	0	0.000000E+000
1	60.28241756	8.966440E-012	2.228644E-011	1	0.000000E+000
1	60.28260710	2.228644E-011	8.966440E-012	0	0.000000E+000
1	60.28477783	8.966440E-012	2.228644E-011	1	0.000000E+000
1	60.28478403	2.228644E-011	8.966440E-012	0	0.000000E+000
1	60.28480302	8.966440E-012	2.228644E-011	1	0.000000E+000
1	60.28506738	2.228644E-011	8.966440E-012	0	0.000000E+000
1	60.28525238	8.966440E-012	2.228644E-011	1	0.000000E+000
1	60.28578688	2.228644E-011	8.966440E-012	0	0.000000E+000
1	60.28587374	8.966440E-012	2.228644E-011	1	0.000000E+000
1	60.28587833	2.228644E-011	8.966440E-012	0	0.000000E+000
1	60.28614417	8.966440E-012	2.228644E-011	1	0.000000E+000
1	60.28614970	2.228644E-011	8.966440E-012	0	0.000000E+000
1	60.28617149	8.966440E-012	2.228644E-011	1	0.000000E+000
1	60.28676405	2.228644E-011	8.966440E-012	0	0.000000E+000
1	60.28732076	8.966440E-012	2.228644E-011	1	0.000000E+000
1	60.28793336	2.228644E-011	8.966440E-012	0	0.000000E+000
1	60.28886254	8.966440E-012	2.228644E-011	1	0.000000E+000
1	60.28919920	2.228644E-011	8.966440E-012	0	0.000000E+000
1	60.28936701	8.966440E-012	2.228644E-011	1	0.000000E+000
1	60.28948013	2.228644E-011	8.966440E-012	0	0.000000E+000
1	60.28951630	8.966440E-012	2.228644E-011	1	0.000000E+000
1	60.28995629	2.228644E-011	8.966440E-012	0	0.000000E+000
1	60.29051071	8.966440E-012	2.228644E-011	1	0.000000E+000
1	60.29071428	2.228644E-011	8.966440E-012	0	0.000000E+000
1	60.29072088	8.966440E-012	2.228644E-011	1	0.000000E+000
1	60.29105158	2.228644E-011	8.966440E-012	0	0.000000E+000
1	60.29137553	8.966440E-012	2.228644E-011	1	0.000000E+000
1	60.29150271	2.228644E-011	8.966440E-012	0	0.000000E+000
1	60.29280691	8.966440E-012	2.228644E-011	1	0.000000E+000
1	60.29352751	2.228644E-011	8.966440E-012	0	0.000000E+000
1	60.29357620	8.966440E-012	2.228644E-011	1	0.000000E+000
1	60.29360475	2.228644E-011	8.966440E-012	0	0.000000E+000
1	60.29392952	8.966440E-012	2.228644E-011	1	0.000000E+000
1	60.29394691	2.228644E-011	8.966440E-012	0	0.000000E+000
1	60.29403211	8.966440E-012	2.228644E-011	1	0.000000E+000
1	60.29435940	2.228644E-011	8.966440E-012	0	0.000000E+000
1	60.29441295	8.966440E-012	2.228644E-011	1	0.000000E+000
1	60.29445254	2.228644E-011	8.966440E-012	0	0.000000E+000
1	60.29445985	8.966440E-012	2.228644E-011	1	0.000000E+000
1	60.29450765	2.228644E-011	8.966440E-012	0	0.000000E+000
1	60.29454914	8.966440E-012	2.228644E-011	1	0.000000E+000
1	60.29509632	2.228644E-011	8.966440E-012	0	0.000000E+000
1	60.29564775	8.966440E-012	2.228644E-011	1	0.000000E+000
1	60.29577892	2.228644E-011	8.966440E-012	0	0.000000E+000
1	60.29668632	8.966440E-012	2.228644E-011	1	0.000000E+000
1	60.29675002	2.228644E-011	8.966440E-012	0	0.000000E+000
1	60.29913921	8.966440E-012	2.228644E-011	1	0.000000E+000
1	60.29916511	2.228644E-011	8.966440E-012	0	0.000000E+000
1	60.29975623	8.966440E-012	2.228644E-011	1	0.000000E+000
1	60.30011313	2.228644E-011	8.966440E-012	0	0.000000E+000
1	60.30116344	8.966440E-012	2.228644E-011	1	0.000000E+000
1	60.30137506	2.228644E-011	8.966440E-012	0	0.000000E+000
1	60.30141502	8.966440E-012	2.228644E-011	1	0.000000E+000
1	60.30215574	2.228644E-011	8.966440E-012	0	0.000000E+000
1	60.30217075	8.966440E-012	2.228644E-011	1	0.000000E+000
1	60.30300106	2.228644E-011	8.966440E-012	0	0.000000E+000
1	60.30352574	8.966440E-012	2.228644E-011	1	0.000000E+000
1	60.30370720	2.228644E-011	8.966440E-012	0	0.000000E+000
1	60.30423663	8.966440E-012	2.228644E-011	1	0.000000E+000
1	60.30425672	2.228644E-011	8.966440E-012	0	0.000000E+000
1	60.30430074	8.966440E-012	2.228644E-011	1	0.000000E+000
1	60.30438323	2.228644E-011	8.966440E-012	0	0.000000E+000
1	60.30444004	8.966440E-012	2.228644E-011	1	0.000000E+000
1	60.30521868	2.228644E-011	8.966440E-012	0	0.000000E+000
1	60.30896797	8.966440E-012	2.228644E-011	1	0.000000E+000
1	60.30903449	2.228644E-011	8.966440E-012	0	0.000000E+000
1	60.30960580	8.966440E-012	2.228644E-011	1	0.000000E+000
1	60.30982685	2.228644E-011	8.966440E-012	0	0.000000E+000
1	60.30985221	8.966440E-012	2.228644E-011	1	0.000000E+000
1	60.30992832	2.228644E-011	8.966440E-012	0	0.000000E+000
1	60.31044536	8.966440E-012	2.228644E-011	1	0.000000E+000
1	60.31046910	2.228644E-011	8.966440E-012	0	0.000000E+000
1	60.31048136	8.966440E-012	2.228644E-011	1	0.000000E+000
1	60.31143579	2.228644E-011	8.966440E-012	0	0.000000E+000
1	60.31157579	8.966440E-012	2.228644E-011	1	0.000000E+000
1	60.31186028	2.228644E-011	8.966440E-012	0	0.000000E+000
1	60.31189601	8.966440E-012	2.228644E-011	1	0.000000E+000
1	60.31207624	2.228644E-011	8.966440E-012	0	0.000000E+000
1	60.31230434	8.966440E-012	2.228644E-011	1	0.000000E+000
1	60.31287761	2.228644E-011	8.966440E-012	0	0.000000E+000
1	60.31357251	8.966440E-012	2.228644E-011	1	0.000000E+000
1	60.31381865	2.228644E-011	8.966440E-012	0	0.000000E+000
1	60.31394658	8.966440E-012	2.228644E-011	1	0.000000E+000
1	60.31448460	2.228644E-011	8.966440E-012	0	0.000000E+000
1	60.31687550	8.966440E-012	2.228644E-011	1	0.000000E+000
1	60.31734627	2.228644E-011	8.966440E-012	0	0.000000E+000
1	60.31756586	8.966440E-012	2.228644E-011	1	0.000000E+000
1	60.31773658	2.228644E-011	8.966440E-012	0	0.000000E+000
1	60.31796773	8.966440E-012	2.228644E-011	1	0.000000E+000
1	60.31868916	2.228644E-011	8.966440E-012	0	0.000000E+000
1	60.31884902	8.966440E-012	2.228644E-011	1	0.000000E+000
1	60.31907916	2.228644E-011	8.966440E-012	0	0.000000E+000
1	60.31999133	8.966440E-012	2.228644E-011	1	0.000000E+000
1	60.32151930	2.228644E-011	8.966440E-012	0	0.000000E+000
1	60.32328967	8.966440E-012	2.228644E-011	1	0.000000E+000
1	60.32338050	2.228644E-011	8.966440E-012	0	0.000000E+000
1	60.32339802	8.966440E-012	2.228644E-011	1	0.000000E+000
1	60.32364095	2.228644E-011	8.966440E-012	0	0.000000E+000
1	60.32445021	8.966440E-012	2.228644E-011	1	0.000000E+000
1	60.32457856	2.228644E-011	8.966440E-012	0	0.000000E+000
1	60.32839483	8.966440E-012	2.228644E-011	1	0.000000E+000
1	60.32908037	2.228644E-011	8.966440E-012	0	0.000000E+000
1	60.33000086	8.966440E-012	2.228644E-011	1	0.000000E+000
1	60.33000941	2.228644E-011	8.966440E-012	0	0.000000E+000
1	60.33007969	8.966440E-012	2.228644E-011	1	0.000000E+000
1	60.33057877	2.228644E-011	8.966440E-012	0	0.000000E+000
1	60.33102151	8.966440E-012	2.228644E-011	1	0.000000E+000
1	60.33131338	2.228644E-011	8.966440E-012	0	0.000000E+000
1	60.33182930	8.966440E-012	2.228644E-011	1	0.000000E+000
1	60.33301773	2.228644E-011	8.966440E-012	0	0.000000E+000
1	60.33302571	8.966440E-012	2.228644E-011	1	0.000000E+000
1	60.33327807	2.228644E-011	8.966440E-012	0	0.000000E+000
1	60.33545520	8.966440E-012	2.228644E-011	1	0.000000E+000
1	60.33626022	2.228644E-011	8.966440E-012	0	0.000000E+000
1	60.33637336	8.966440E-012	2.228644E-011	1	0.000000E+000
1	60.33683863	2.228644E-011	8.966440E-012	0	0.000000E+000
1	60.33747385	8.966440E-012	2.228644E-011	1	0.000000E+000
1	60.33764847	2.228644E-011	8.966440E-012	0	0.000000E+000
1	60.33768322	8.966440E-012	2.228644E-011	1	0.000000E+000
1	60.33791361	2.228644E-011	8.966440E-012	0	0.000000E+000
1	60.78760038	8.991918E-012	2.231192E-011	1	0.000000E+000
1	60.78813478	2.231192E-011	8.991918E-012	0	0.000000E+000
1	60.78815470	8.991918E-012	2.231192E-011	1	0.000000E+000
1	60.78826817	2.231192E-011	8.991918E-012	0	0.000000E+000
1	60.79035011	8.991918E-012	2.231192E-011	1	0.000000E+000
1	60.79075236	2.231192E-011	8.991918E-012	0	0.000000E+000
1	60.79078438	8.991918E-012	2.231192E-011	1	0.000000E+000
1	60.79092265	2.231192E-011	8.991918E-012	0	0.000000E+000
1	60.79096114	8.991918E-012	2.231192E-011	1	0.000000E+000
1	60.79159091	2.231192E-011	8.991918E-012	0	0.000000E+000
1	60.79162672	8.991918E-012	2.231192E-011	1	0.000000E+000
1	60.79177209	2.231192E-011	8.991918E-012	0	0.000000E+000
1	60.79194303	8.991918E-012	2.231192E-011	1	0.000000E+000
1	60.79252161	2.231192E-011	8.991918E-012	0	0.000000E+000
1	60.79343510	8.991918E-012	2.231192E-011	1	0.000000E+000
1	60.79434525	2.231192E-011	8.991918E-012	0	0.000000E+000
1	60.79464924	8.991918E-012	2.231192E-011	1	0.000000E+000
1	60.79470177	2.231192E-011	8.991918E-012	0	0.000000E+000
1	60.79473040	8.991918E-012	2.231192E-011	1	0.000000E+000
1	60.79491054	2.231192E-011	8.991918E-012	0	0.000000E+000
1	60.79492905	8.991918E-012	2.231192E-011	1	0.000000E+000
1	60.79502571	2.231192E-011	8.991918E-012	0	0.000000E+000
1	60.79504246	8.991918E-012	2.231192E-011	1	0.000000E+000
1	60.79527082	2.231192E-011	8.991918E-012	0	0.000000E+000
1	60.79532166	8.991918E-012	2.231192E-011	1	0.000000E+000
1	60.79641931	2.231192E-011	8.991918E-012	0	0.000000E+000
1	60.79816441	8.991918E-012	2.231192E-011	1	0.000000E+000
1	60.79840079	2.231192E-011	8.991918E-012	0	0.000000E+000
1	60.79849164	8.991918E-012	2.231192E-011	1	0.000000E+000
1	60.79871349	2.231192E-011	8.991918E-012	0	0.000000E+000
1	60.79873219	8.991918E-012	2.231192E-011	1	0.000000E+000
1	60.79930991	2.231192E-011	8.991918E-012	0	0.000000E+000
1	60.80054055	8.991918E-012	2.231192E-011	1	0.000000E+000
1	60.80090998	2.231192E-011	8.991918E-012	0	0.000000E+000
1	60.80118053	8.991918E-012	2.231192E-011	1	0.000000E+000
1	60.80212533	2.231192E-011	8.991918E-012	0	0.000000E+000
1	60.80346225	8.991918E-012	2.231192E-011	1	0.000000E+000
1	60.80360828	2.231192E-011	8.991918E-012	0	0.000000E+000
1	60.80366241	8.991918E-012	2.231192E-011	1	0.000000E+000
1	60.80402526	2.231192E-011	8.991918E-012	0	0.000000E+000
1	60.80550066	8.991918E-012	2.231192E-011	1	0.000000E+000
1	60.80582529	2.231192E-011	8.991918E-012	0	0.000000E+000
1	60.80658902	8.991918E-012	2.231192E-011	1	0.000000E+000
1	60.80663809	2.231192E-011	8.991918E-012	0	0.000000E+000
1	60.80666419	8.991918E-012	2.231192E-011	1	0.000000E+000
1	60.80739626	2.231192E-011	8.991918E-012	0	0.000000E+000
1	60.80748992	8.991918E-012	2.231192E-011	1	0.000000E+000
1	60.80761367	2.231192E-011	8.991918E-012	0	0.000000E+000
1	60.80846176	8.991918E-012	2.231192E-011	1	0.000000E+000
1	60.80850440	2.231192E-011	8.991918E-012	0	0.000000E+000
1	60.80868354	8.991918E-012	2.231192E-011	1	0.000000E+000
1	60.80888258	2.231192E-011	8.991918E-012	0	0.000000E+000
1	60.80892590	8.991918E-012	2.231192E-011	1	0.000000E+000
1	60.80910905	2.231192E-011	8.991918E-012	0	0.000000E+000
1	60.81230774	8.991918E-012	2.231192E-011	1	0.000000E+000
1	60.81241252	2.231192E-011	8.991918E-012	0	0.000000E+000
1	60.81487571	8.991918E-012	2.231192E-011	1	0.000000E+000
1	60.81497354	2.231192E-011	8.991918E-012	0	0.000000E+000
1	60.81563327	8.991918E-012	2.231192E-011	1	0.000000E+000
1	60.81585267	2.231192E-011	8.991918E-012	0	0.000000E+000
1	60.81585755	8.991918E-012	2.231192E-011	1	0.000000E+000
1	60.81602337	2.231192E-011	8.991918E-012	0	0.000000E+000
1	60.81617738	8.991918E-012	2.231192E-011	1	0.000000E+000
1	60.81645727	2.231192E-011	8.991918E-012	0	0.000000E+000
1	60.81660484	8.991918E-012	2.231192E-011	1	0.000000E+000
1	60.81664527	2.231192E-011	8.991918E-012	0	0.000000E+000
1	60.81669053	8.991918E-012	2.231192E-011	1	0.000000E+000
1	60.81692784	2.231192E-011	8.991918E-012	0	0.000000E+000
1	60.81778829	8.991918E-012	2.231192E-011	1	0.000000E+000
1	60.81805821	2.231192E-011	8.991918E-012	0	0.000000E+000
1	60.81910313	8.991918E-012	2.231192E-011	1	0.000000E+000
1	60.81923939	2.231192E-011	8.991918E-012	0	0.000000E+000
1	60.81966205	8.991918E-012	2.231192E-011	1	0.000000E+000
1	60.82027911	2.231192E-011	8.991918E-012	0	0.000000E+000
1	60.82063187	8.991918E-012	2.231192E-011	1	0.000000E+000
1	60.82067228	2.231192E-011	8.991918E-012	0	0.000000E+000
1	60.82175678	8.991918E-012	2.231192E-011	1	0.000000E+000
1	60.82208600	2.231192E-011	8.991918E-012	0	0.000000E+000
1	60.82214039	8.991918E-012	2.231192E-011	1	0.000000E+000
1	60.82284192	2.231192E-011	8.991918E-012	0	0.000000E+000
1	60.82288026	8.991918E-012	2.231192E-011	1	0.000000E+000
1	60.82300172	2.231192E-011	8.991918E-012	0	0.000000E+000
1	60.82408181	8.991918E-012	2.231192E-011	1	0.000000E+000
1	60.82451793	2.231192E-011	8.991918E-012	0	0.000000E+000
1	60.82559416	8.991918E-012	2.231192E-011	1	0.000000E+000
1	60.82631243	2.231192E-011	8.991918E-012	0	0.000000E+000
1	60.82690994	8.991918E-012	2.231192E-011	1	0.000000E+000
1	60.82693203	2.231192E-011	8.991918E-012	0	0.000000E+000
1	60.82695657	8.991918E-012	2.231192E-011	1	0.000000E+000
1	60.82758248	2.231192E-011	8.991918E-012	0	0.000000E+000
1	60.82796693	8.991918E-012	2.231192E-011	1	0.000000E+000
1	60.82838531	2.231192E-011	8.991918E-012	0	0.000000E+000
1	60.82919566	8.991918E-012	2.231192E-011	1	0.000000E+000
1	60.82938625	2.231192E-011	8.991918E-012	0	0.000000E+000
1	60.82973151	8.991918E-012	2.231192E-011	1	0.000000E+000
1	60.82975529	2.231192E-011	8.991918E-012	0	0.000000E+000
1	60.82976244	8.991918E-012	2.231192E-011	1	0.000000E+000
1	60.83003619	2.231192E-011	8.991918E-012	0	0.000000E+000
1	60.83123788	8.991918E-012	2.231192E-011	1	0.000000E+000
1	60.83127059	2.231192E-011	8.991918E-012	0	0.000000E+000
1	60.83128088	8.991918E-012	2.231192E-011	1	0.000000E+000
1	60.83153071	2.231192E-011	8.991918E-012	0	0.000000E+000
1	60.83228177	8.991918E-012	2.231192E-011	1	0.000000E+000
1	60.83276560	2.231192E-011	8.991918E-012	0	0.000000E+000
1	60.83282212	8.991918E-012	2.231192E-011	1	0.000000E+000
1	60.83304285	2.231192E-011	8.991918E-012	0	0.000000E+000
1	60.83322077	8.991918E-012	2.231192E-011	1	0.000000E+000
1	60.83368391	2.231192E-011	8.991918E-012	0	0.000000E+000
1	60.83371682	8.991918E-012	2.231192E-011	1	0.000000E+000
1	60.83375955	2.231192E-011	8.991918E-012	0	0.000000E+000
1	60.83419018	8.991918E-012	2.231192E-011	1	0.000000E+000
1	60.83481649	2.231192E-011	8.991918E-012	0	0.000000E+000
1	60.83850422	8.991918E-012	2.231192E-011	1	0.000000E+000
1	60.83881246	2.231192E-011	8.991918E-012	0	0.000000E+000
1	60.83902534	8.991918E-012	2.231192E-011	1	0.000000E+000
1	60.83932981	2.231192E-011	8.991918E-012	0	0.000000E+000
1	60.83939231	8.991918E-012	2.231192E-011	1	0.000000E+000
1	60.83989636	2.231192E-011	8.991918E-012	0	0.000000E+000
1	60.84044988	8.991918E-012	2.231192E-011	1	0.000000E+000
1	60.84055651	2.231192E-011	8.991918E-012	0	0.000000E+000
1	60.84162861	8.991918E-012	2.231192E-011	1	0.000000E+000
1	60.84205298	2.231192E-011	8.991918E-012	0	0.000000E+000
1	60.84316855	8.991918E-012	2.231192E-011	1	0.000000E+000
1	60.84321052	2.231192E-011	8.991918E-012	0	0.000000E+000
1	60.84402332	8.991918E-012	2.231192E-011	1	0.000000E+000
1	60.84482424	2.231192E-011	8.991918E-012	0	0.000000E+000
1	60.84484138	8.991918E-012	2.231192E-011	1	0.000000E+000
1	60.84495829	2.231192E-011	8.991918E-012	0	0.000000E+000
1	60.84514537	8.991918E-012	2.231192E-011	1	0.000000E+000
1	60.84533746	2.231192E-011	8.991918E-012	0	0.000000E+000
1	60.84600415	8.991918E-012	2.231192E-011	1	0.000000E+000
1	60.84635545	2.231192E-011	8.991918E-012	0	0.000000E+000
1	60.84641569	8.991918E-012	2.231192E-011	1	0.000000E+000
1	60.84655186	2.231192E-011	8.991918E-012	0	0.000000E+000
1	60.84710572	8.991918E-012	2.231192E-011	1	0.000000E+000
1	60.84736691	2.231192E-011	8.991918E-012	0	0.000000E+000
1	60.84777332	8.991918E-012	2.231192E-011	1	0.000000E+000
1	60.84793272	2.231192E-011	8.991918E-012	0	0.000000E+000
1	60.84835881	8.991918E-012	2.231192E-011	1	0.000000E+000
1	60.84836370	2.231192E-011	8.991918E-012	0	0.000000E+000
1	60.84892986	8.991918E-012	2.231192E-011	1	0.000000E+000
1	60.84913917	2.231192E-011	8.991918E-012	0	0.000000E+000
1	60.85199422	8.991918E-012	2.231192E-011	1	0.000000E+000
1	60.85249393	2.231192E-011	8.991918E-012	0	0.000000E+000
1	60.85265091	8.991918E-012	2.231192E-011	1	0.000000E+000
1	60.85351816	2.231192E-011	8.991918E-012	0	0.000000E+000
1	60.85399499	8.991918E-012	2.231192E-011	1	0.000000E+000
1	60.85448230	2.231192E-011	8.991918E-012	0	0.000000E+000
1	60.85450360	8.991918E-012	2.231192E-011	1	0.000000E+000
1	60.85454023	2.231192E-011	8.991918E-012	0	0.000000E+000
1	60.85457127	8.991918E-012	2.231192E-011	1	0.000000E+000
1	60.85540834	2.231192E-011	8.991918E-012	0	0.000000E+000
1	60.85688989	8.991918E-012	2.231192E-011	1	0.000000E+000
1	60.85708517	2.231192E-011	8.991918E-012	0	0.000000E+000
1	60.85709829	8.991918E-012	2.231192E-011	1	0.000000E+000
1	60.85762269	2.231192E-011	8.991918E-012	0	0.000000E+000
1	60.85810924	8.991918E-012	2.231192E-011	1	0.000000E+000
1	60.85831859	2.231192E-011	8.991918E-012	0	0.000000E+000
1	60.85836602	8.991918E-012	2.231192E-011	1	0.000000E+000
1	60.85894821	2.231192E-011	8.991918E-012	0	0.000000E+000
1	60.85906652	8.991918E-012	2.231192E-011	1	0.000000E+000
1	60.86036691	2.231192E-011	8.991918E-012	0	0.000000E+000
1	60.86040537	8.991918E-012	2.231192E-011	1	0.000000E+000
1	60.86197731	2.231192E-011	8.991918E-012	0	0.000000E+000
1	60.86199426	8.991918E-012	2.231192E-011	1	0.000000E+000
1	60.86212182	2.231192E-011	8.991918E-012	0	0.000000E+000
1	60.86214630	8.991918E-012	2.231192E-011	1	0.000000E+000
1	60.86273078	2.231192E-011	8.991918E-012	0	0.000000E+000
1	60.86346275	8.991918E-012	2.231192E-011	1	0.000000E+000
1	60.86405251	2.231192E-011	8.991918E-012	0	0.000000E+000
1	60.86408114	8.991918E-012	2.231192E-011	1	0.000000E+000
1	60.86470989	2.231192E-011	8.991918E-012	0	0.000000E+000
1	60.86550398	8.991918E-012	2.231192E-011	1	0.000000E+000
1	60.86572935	2.231192E-011	8.991918E-012	0	0.000000E+000
1	60.86577446	8.991918E-012	2.231192E-011	1	0.000000E+000
1	60.86609124	2.231192E-011	8.991918E-012	0	0.000000E+000
1	60.86920170	8.991918E-012	2.231192E-011	1	0.000000E+000
1	60.86955364	2.231192E-011	8.991918E-012	0	0.000000E+000
1	60.86957358	8.991918E-012	2.231192E-011	1	0.000000E+000
1	60.87010123	2.231192E-011	8.991918E-012	0	0.000000E+000
1	60.87012535	8.991918E-012	2.231192E-011	1	0.000000E+000
1	60.87017648	2.231192E-011	8.991918E-012	0	0.000000E+000
1	60.87163674	8.991918E-012	2.231192E-011	1	0.000000E+000
1	60.87273110	2.231192E-011	8.991918E-012	0	0.000000E+000
1	60.87292902	8.991918E-012	2.231192E-011	1	0.000000E+000
1	60.87304650	2.231192E-011	8.991918E-012	0	0.000000E+000
1	60.87309623	8.991918E-012	2.231192E-011	1	0.000000E+000
1	60.87366391	2.231192E-011	8.991918E-012	0	0.000000E+000
1	60.87368347	8.991918E-012	2.231192E-011	1	0.000000E+000
1	60.87392255	2.231192E-011	8.991918E-012	0	0.000000E+000
1	60.87419536	8.991918E-012	2.231192E-011	1	0.000000E+000
1	60.87424380	2.231192E-011	8.991918E-012	0	0.000000E+000
1	60.87543915	8.991918E-012	2.231192E-011	1	0.000000E+000
1	60.87582183	2.231192E-011	8.991918E-012	0	0.000000E+000
1	60.87638897	8.991918E-012	2.231192E-011	1	0.000000E+000
1	60.87665409	2.231192E-011	8.991918E-012	0	0.000000E+000
1	60.87665904	8.991918E-012	2.231192E-011	1	0.000000E+000
1	60.87726138	2.231192E-011	8.991918E-012	0	0.000000E+000
1	60.87783409	8.991918E-012	2.231192E-011	1	0.000000E+000
1	60.87801815	2.231192E-011	8.991918E-012	0	0.000000E+000
1	60.87803471	8.991918E-012	2.231192E-011	1	0.000000E+000
1	60.87815291	2.231192E-011	8.991918E-012	0	0.000000E+000
1	60.87818311	8.991918E-012	2.231192E-011	1	0.000000E+000
1	60.87820792	2.231192E-011	8.991918E-012	0	0.000000E+000
1	60.87831348	8.991918E-012	2.231192E-011	1	0.000000E+000
1	60.87840220	2.231192E-011	8.991918E-012	0	0.000000E+000
1	60.87864111	8.991918E-012	2.231192E-011	1	0.000000E+000
1	60.87877458	2.231192E-011	8.991918E-012	0	0.000000E+000
1	60.87932479	8.991918E-012	2.231192E-011	1	0.000000E+000
1	60.88067816	2.231192E-011	8.991918E-012	0	0.000000E+000
1	60.88069842	8.991918E-012	2.231192E-011	1	0.000000E+000
1	60.88096434	2.231192E-011	8.991918E-012	0	0.000000E+000
1	60.88154070	8.991918E-012	2.231192E-011	1	0.000000E+000
1	60.88189191	2.231192E-011	8.991918E-012	0	0.000000E+000
1	60.88194170	8.991918E-012	2.231192E-011	1	0.000000E+000
1	60.88204189	2.231192E-011	8.991918E-012	0	0.000000E+000
1	60.88207748	8.991918E-012	2.231192E-011	1	0.000000E+000
1	60.88290117	2.231192E-011	8.991918E-012	0	0.000000E+000
1	60.88306511	8.991918E-012	2.231192E-011	1	0.000000E+000
1	60.88309075	2.231192E-011	8.991918E-012	0	0.000000E+000
1	60.88312479	8.991918E-012	2.231192E-011	1	0.000000E+000
1	60.88314306	2.231192E-011	8.991918E-012	0	0.000000E+000
1	60.88328567	8.991918E-012	2.231192E-011	1	0.000000E+000
1	60.88353455	2.231192E-011	8.991918E-012	0	0.000000E+000
1	60.88559138	8.991918E-012	2.231192E-011	1	0.000000E+000
1	60.88562865	2.231192E-011	8.991918E-012	0	0.000000E+000
1	60.88718453	8.991918E-012	2.231192E-011	1	0.000000E+000
1	60.88780468	2.231192E-011	8.991918E-012	0	0.000000E+000
1	60.88870293	8.991918E-012	2.231192E-011	1	0.000000E+000
1	60.88939374	2.231192E-011	8.991918E-012	0	0.000000E+000
1	60.88963774	8.991918E-012	2.231192E-011	1	0.000000E+000
1	60.89010273	2.231192E-011	8.991918E-012	0	0.000000E+000
1	60.89096997	8.991918E-012	2.231192E-011	1	0.000000E+000
1	60.89119820	2.231192E-011	8.991918E-012	0	0.000000E+000
1	60.89173396	8.991918E-012	2.231192E-011	1	0.000000E+000
1	60.89253499	2.231192E-011	8.991918E-012	0	0.000000E+000
1	60.89327523	8.991918E-012	2.231192E-011	1	0.000000E+000
1	60.89349532	2.231192E-011	8.991918E-012	0	0.000000E+000
1	60.89934855	8.991918E-012	2.231192E-011	1	0.000000E+000
1	60.89944897	2.231192E-011	8.991918E-012	0	0.000000E+000
1	60.90011232	8.991918E-012	2.231192E-011	1	0.000000E+000
1	60.90076601	2.231192E-011	8.991918E-012	0	0.000000E+000
1	60.90203467	8.991918E-012	2.231192E-011	1	0.000000E+000
1	60.90214804	2.231192E-011	8.991918E-012	0	0.000000E+000
1	60.90230850	8.991918E-012	2.231192E-011	1	0.000000E+000
1	60.90251234	2.231192E-011	8.991918E-012	0	0.000000E+000
1	60.90456897	8.991918E-012	2.231192E-011	1	0.000000E+000
1	60.90457884	2.231192E-011	8.991918E-012	0	0.000000E+000
1	60.90461093	8.991918E-012	2.231192E-011	1	0.000000E+000
1	60.90478141	2.231192E-011	8.991918E-012	0	0.000000E+000
1	60.90480766	8.991918E-012	2.231192E-011	1	0.000000E+000
1	60.90516553	2.231192E-011	8.991918E-012	0	0.000000E+000
1	60.90518800	8.991918E-012	2.231192E-011	1	0.000000E+000
1	60.90562633	2.231192E-011	8.991918E-012	0	0.000000E+000
1	60.90572729	8.991918E-012	2.231192E-011	1	0.000000E+000
1	60.90605118	2.231192E-011	8.991918E-012	0	0.000000E+000
1	60.90615073	8.991918E-012	2.231192E-011	1	0.000000E+000
1	60.90640171	2.231192E-011	8.991918E-012	0	0.000000E+000
1	60.90673606	8.991918E-012	2.231192E-011	1	0.000000E+000
1	60.90726459	2.231192E-011	8.991918E-012	0	0.000000E+000
1	60.90801329	8.991918E-012	2.231192E-011	1	0.000000E+000
1	60.90837591	2.231192E-011	8.991918E-012	0	0.000000E+000
1	60.90886802	8.991918E-012	2.231192E-011	1	0.000000E+000
1	60.90931732	2.231192E-011	8.991918E-012	0	0.000000E+000
1	60.90935164	8.991918E-012	2.231192E-011	1	0.000000E+000
1	60.90956515	2.231192E-011	8.991918E-012	0	0.000000E+000
1	60.90959849	8.991918E-012	2.231192E-011	1	0.000000E+000
1	60.91009973	2.231192E-011	8.991918E-012	0	0.000000E+000
1	60.91258913	8.991918E-012	2.231192E-011	1	0.000000E+000
1	60.91354734	2.231192E-011	8.991918E-012	0	0.000000E+000
1	60.91362815	8.991918E-012	2.231192E-011	1	0.000000E+000
1	60.91427315	2.231192E-011	8.991918E-012	0	0.000000E+000
1	60.91434613	8.991918E-012	2.231192E-011	1	0.000000E+000
1	60.91436739	2.231192E-011	8.991918E-012	0	0.000000E+000
1	60.91443289	8.991918E-012	2.231192E-011	1	0.000000E+000
1	60.91448814	2.231192E-011	8.991918E-012	0	0.000000E+000
1	60.91482727	8.991918E-012	2.231192E-011	1	0.000000E+000
1	60.91504524	2.231192E-011	8.991918E-012	0	0.000000E+000
1	60.91507170	8.991918E-012	2.231192E-011	1	0.000000E+000
1	60.91551406	2.231192E-011	8.991918E-012	0	0.000000E+000
1	60.91559682	8.991918E-012	2.231192E-011	1	0.000000E+000
1	60.91636553	2.231192E-011	8.991918E-012	0	0.000000E+000
1	60.91641177	8.991918E-012	2.231192E-011	1	0.000000E+000
1	60.91790589	2.231192E-011	8.991918E-012	0	0.000000E+000
1	60.92014475	8.991918E-012	2.231192E-011	1	0.000000E+000
1	60.92036769	2.231192E-011	8.991918E-012	0	0.000000E+000
1	60.92039323	8.991918E-012	2.231192E-011	1	0.000000E+000
1	60.92053481	2.231192E-011	8.991918E-012	0	0.000000E+000
1	60.92447824	8.991918E-012	2.231192E-011	1	0.000000E+000
1	60.92454869	2.231192E-011	8.991918E-012	0	0.000000E+000
1	60.92501784	8.991918E-012	2.231192E-011	1	0.000000E+000
1	60.92543234	2.231192E-011	8.991918E-012	0	0.000000E+000
1	60.92616238	8.991918E-012	2.231192E-011	1	0.000000E+000
1	60.92688260	2.231192E-011	8.991918E-012	0	0.000000E+000
1	60.92772695	8.991918E-012	2.231192E-011	1	0.000000E+000
1	60.92889475	2.231192E-011	8.991918E-012	0	0.000000E+000
1	60.92891762	8.991918E-012	2.231192E-011	1	0.000000E+000
1	60.92905408	2.231192E-011	8.991918E-012	0	0.000000E+000
1	60.92963251	8.991918E-012	2.231192E-011	1	0.000000E+000
1	60.92985515	2.231192E-011	8.991918E-012	0	0.000000E+000
1	60.92986900	8.991918E-012	2.231192E-011	1	0.000000E+000
1	60.92996842	2.231192E-011	8.991918E-012	0	0.000000E+000
1	60.93000794	8.991918E-012	2.231192E-011	1	0.000000E+000
1	60.93005746	2.231192E-011	8.991918E-012	0	0.000000E+000
1	60.93037595	8.991918E-012	2.231192E-011	1	0.000000E+000
1	60.93089747	2.231192E-011	8.991918E-012	0	0.000000E+000
1	60.93119152	8.991918E-012	2.231192E-011	1	0.000000E+000
1	60.93212081	2.231192E-011	8.991918E-012	0	0.000000E+000
1	60.93247399	8.991918E-012	2.231192E-011	1	0.000000E+000
1	60.93300291	2.231192E-011	8.991918E-012	0	0.000000E+000
1	60.93449193	8.991918E-012	2.231192E-011	1	0.000000E+000
1	60.93509640	2.231192E-011	8.991918E-012	0	0.000000E+000
1	60.93517178	8.991918E-012	2.231192E-011	1	0.000000E+000
1	60.93529702	2.231192E-011	8.991918E-012	0	0.000000E+000
1	60.93533750	8.991918E-012	2.231192E-011	1	0.000000E+000
1	60.93574637	2.231192E-011	8.991918E-012	0	0.000000E+000
1	60.93576567	8.991918E-012	2.231192E-011	1	0.000000E+000
1	60.93668164	2.231192E-011	8.991918E-012	0	0.000000E+000
1	60.93791691	8.991918E-012	2.231192E-011	1	0.000000E+000
1	60.93791705	2.231192E-011	8.991918E-012	0	0.000000E+000
1	60.93798231	8.991918E-012	2.231192E-011	1	0.000000E+000
1	60.93800666	2.231192E-011	8.991918E-012	0	0.000000E+000
1	60.93839902	8.991918E-012	2.231192E-011	1	0.000000E+000
1	60.93870173	2.231192E-011	8.991918E-012	0	0.000000E+000
1	60.93972128	8.991918E-012	2.231192E-011	1	0.000000E+000
1	60.93993622	2.231192E-011	8.991918E-012	0	0.000000E+000
1	60.94032148	8.991918E-012	2.231192E-011	1	0.000000E+000
1	60.94036370	2.231192E-011	8.991918E-012	0	0.000000E+000
1	60.94128731	8.991918E-012	2.231192E-011	1	0.000000E+000
1	60.94167311	2.231192E-011	8.991918E-012	0	0.000000E+000
1	60.94279474	8.991918E-012	2.231192E-011	1	0.000000E+000
1	60.94288585	2.231192E-011	8.991918E-012	0	0.000000E+000
1	60.94340562	8.991918E-012	2.231192E-011	1	0.000000E+000
1	60.94389647	2.231192E-011	8.991918E-012	0	0.000000E+000
1	60.94506970	8.991918E-012	2.231192E-011	1	0.000000E+000
1	60.94522847	2.231192E-011	8.991918E-012	0	0.000000E+000
1	60.94708563	8.991918E-012	2.231192E-011	1	0.000000E+000
1	60.94768058	2.231192E-011	8.991918E-012	0	0.000000E+000
1	60.94813330	8.991918E-012	2.231192E-011	1	0.000000E+000
1	60.94926577	2.231192E-011	8.991918E-012	0	0.000000E+000
1	60.94930555	8.991918E-012	2.231192E-011	1	0.000000E+000
1	60.94980979	2.231192E-011	8.991918E-012	0	0.000000E+000
1	60.95034756	8.991918E-012	2.231192E-011	1	0.000000E+000
1	60.95042575	2.231192E-011	8.991918E-012	0	0.000000E+000
1	60.95053964	8.991918E-012	2.231192E-011	1	0.000000E+000
1	60.95090329	2.231192E-011	8.991918E-012	0	0.000000E+000
1	60.95120482	8.991918E-012	2.231192E-011	1	0.000000E+000
1	60.95135328	2.231192E-011	8.991918E-012	0	0.000000E+000
1	60.95304181	8.991918E-012	2.231192E-011	1	0.000000E+000
1	60.95340960	2.231192E-011	8.991918E-012	0	0.000000E+000
1	60.95345626	8.991918E-012	2.231192E-011	1	0.000000E+000
1	60.95380620	2.231192E-011	8.991918E-012	0	0.000000E+000
1	60.95383060	8.991918E-012	2.231192E-011	1	0.000000E+000
1	60.95410535	2.231192E-011	8.991918E-012	0	0.000000E+000
1	60.95412190	8.991918E-012	2.231192E-011	1	0.000000E+000
1	60.95452586	2.231192E-011	8.991918E-012	0	0.000000E+000
1	60.95452995	8.991918E-012	2.231192E-011	1	0.000000E+000
1	60.95520645	2.231192E-011	8.991918E-012	0	0.000000E+000
1	60.95577937	8.991918E-012	2.231192E-011	1	0.000000E+000
1	60.95659946	2.231192E-011	8.991918E-012	0	0.000000E+000
1	60.95862485	8.991918E-012	2.231192E-011	1	0.000000E+000
1	60.95866720	2.231192E-011	8.991918E-012	0	0.000000E+000
1	60.95891985	8.991918E-012	2.231192E-011	1	0.000000E+000
1	60.95897081	2.231192E-011	8.991918E-012	0	0.000000E+000
1	60.96057188	8.991918E-012	2.231192E-011	1	0.000000E+000
1	60.96062497	2.231192E-011	8.991918E-012	0	0.000000E+000
1	60.96078262	8.991918E-012	2.231192E-011	1	0.000000E+000
1	60.96082531	2.231192E-011	8.991918E-012	0	0.000000E+000
1	60.96156325	8.991918E-012	2.231192E-011	1	0.000000E+000
1	60.96159841	2.231192E-011	8.991918E-012	0	0.000000E+000
1	60.96214026	8.991918E-012	2.231192E-011	1	0.000000E+000
1	60.96217752	2.231192E-011	8.991918E-012	0	0.000000E+000
1	60.96223022	8.991918E-012	2.231192E-011	1	0.000000E+000
1	60.96233847	2.231192E-011	8.991918E-012	0	0.000000E+000
1	60.96314946	8.991918E-012	2.231192E-011	1	0.000000E+000
1	60.96318608	2.231192E-011	8.991918E-012	0	0.000000E+000
1	60.96381328	8.991918E-012	2.231192E-011	1	0.000000E+000
1	60.96398745	2.231192E-011	8.991918E-012	0	0.000000E+000
1	60.96399851	8.991918E-012	2.231192E-011	1	0.000000E+000
1	60.96407543	2.231192E-011	8.991918E-012	0	0.000000E+000
1	60.96481146	8.991918E-012	2.231192E-011	1	0.000000E+000
1	60.96484560	2.231192E-011	8.991918E-012	0	0.000000E+000
1	60.96607536	8.991918E-012	2.231192E-011	1	0.000000E+000
1	60.96614617	2.231192E-011	8.991918E-012	0	0.000000E+000
1	60.96634110	8.991918E-012	2.231192E-011	1	0.000000E+000
1	60.96670570	2.231192E-011	8.991918E-012	0	0.000000E+000
1	60.96673199	8.991918E-012	2.231192E-011	1	0.000000E+000
1	60.96715203	2.231192E-011	8.991918E-012	0	0.000000E+000
1	60.96806265	8.991918E-012	2.231192E-011	1	0.000000E+000
1	60.96824089	2.231192E-011	8.991918E-012	0	0.000000E+000
1	60.96826478	8.991918E-012	2.231192E-011	1	0.000000E+000
1	60.96848299	2.231192E-011	8.991918E-012	0	0.000000E+000
1	60.96851666	8.991918E-012	2.231192E-011	1	0.000000E+000
1	60.96856636	2.231192E-011	8.991918E-012	0	0.000000E+000
1	60.96857327	8.991918E-012	2.231192E-011	1	0.000000E+000
1	60.96867491	2.231192E-011	8.991918E-012	0	0.000000E+000
1	60.96975938	8.991918E-012	2.231192E-011	1	0.000000E+000
1	60.96991217	2.231192E-011	8.991918E-012	0	0.000000E+000
1	60.96997418	8.991918E-012	2.231192E-011	1	0.000000E+000
1	60.97014515	2.231192E-011	8.991918E-012	0	0.000000E+000
1	60.97037418	8.991918E-012	2.231192E-011	1	0.000000E+000
1	60.97141310	2.231192E-011	8.991918E-012	0	0.000000E+000
1	60.97195495	8.991918E-012	2.231192E-011	1	0.000000E+000
1	60.97198113	2.231192E-011	8.991918E-012	0	0.000000E+000
1	60.97199199	8.991918E-012	2.231192E-011	1	0.000000E+000
1	60.97208368	2.231192E-011	8.991918E-012	0	0.000000E+000
1	60.97211138	8.991918E-012	2.231192E-011	1	0.000000E+000
1	60.97227038	2.231192E-011	8.991918E-012	0	0.000000E+000
1	60.97249369	8.991918E-012	2.231192E-011	1	0.000000E+000
1	60.97255154	2.231192E-011	8.991918E-012	0	0.000000E+000
1	60.97260703	8.991918E-012	2.231192E-011	1	0.000000E+000
1	60.97264214	2.231192E-011	8.991918E-012	0	0.000000E+000
1	60.97270433	8.991918E-012	2.231192E-011	1	0.000000E+000
1	60.97296731	2.231192E-011	8.991918E-012	0	0.000000E+000
1	60.97335242	8.991918E-012	2.231192E-011	1	0.000000E+000
1	60.97452146	2.231192E-011	8.991918E-012	0	0.000000E+000
1	60.97458365	8.991918E-012	2.231192E-011	1	0.000000E+000
1	60.97462053	2.231192E-011	8.991918E-012	0	0.000000E+000
1	60.97498807	8.991918E-012	2.231192E-011	1	0.000000E+000
1	60.97504702	2.231192E-011	8.991918E-012	0	0.000000E+000
1	60.97581898	8.991918E-012	2.231192E-011	1	0.000000E+000
1	60.97606519	2.231192E-011	8.991918E-012	0	0.000000E+000
1	60.97609732	8.991918E-012	2.231192E-011	1	0.000000E+000
1	60.97646670	2.231192E-011	8.991918E-012	0	0.000000E+000
1	60.97648817	8.991918E-012	2.231192E-011	1	0.000000E+000
1	60.97670287	2.231192E-011	8.991918E-012	0	0.000000E+000
1	60.97671661	8.991918E-012	2.231192E-011	1	0.000000E+000
1	60.97694160	2.231192E-011	8.991918E-012	0	0.000000E+000
1	60.97699119	8.991918E-012	2.231192E-011	1	0.000000E+000
1	60.97774791	2.231192E-011	8.991918E-012	0	0.000000E+000
1	60.97780221	8.991918E-012	2.231192E-011	1	0.000000E+000
1	60.97792873	2.231192E-011	8.991918E-012	0	0.000000E+000
1	60.97798579	8.991918E-012	2.231192E-011	1	0.000000E+000
1	60.97843970	2.231192E-011	8.991918E-012	0	0.000000E+000
1	60.97894381	8.991918E-012	2.231192E-011	1	0.000000E+000
1	60.97974489	2.231192E-011	8.991918E-012	0	0.000000E+000
1	60.97995291	8.991918E-012	2.231192E-011	1	0.000000E+000
1	60.98121264	2.231192E-011	8.991918E-012	0	0.000000E+000
1	60.98172176	8.991918E-012	2.231192E-011	1	0.000000E+000
1	60.98177962	2.231192E-011	8.991918E-012	0	0.000000E+000
1	60.98252299	8.991918E-012	2.231192E-011	1	0.000000E+000
1	60.98286459	2.231192E-011	8.991918E-012	0	0.000000E+000
1	60.98320452	8.991918E-012	2.231192E-011	1	0.000000E+000
1	60.98335083	2.231192E-011	8.991918E-012	0	0.000000E+000
1	60.98340579	8.991918E-012	2.231192E-011	1	0.000000E+000
1	60.98348961	2.231192E-011	8.991918E-012	0	0.000000E+000
1	60.98350531	8.991918E-012	2.231192E-011	1	0.000000E+000
1	60.98353697	2.231192E-011	8.991918E-012	0	0.000000E+000
1	60.99018433	8.991918E-012	2.231192E-011	1	0.000000E+000
1	60.99027719	2.231192E-011	8.991918E-012	0	0.000000E+000
1	60.99088762	8.991918E-012	2.231192E-011	1	0.000000E+000
1	60.99101160	2.231192E-011	8.991918E-012	0	0.000000E+000
1	60.99128580	8.991918E-012	2.231192E-011	1	0.000000E+000
1	60.99158458	2.231192E-011	8.991918E-012	0	0.000000E+000
1	60.99164283	8.991918E-012	2.231192E-011	1	0.000000E+000
1	60.99214407	2.231192E-011	8.991918E-012	0	0.000000E+000
1	60.99250226	8.991918E-012	2.231192E-011	1	0.000000E+000
1	60.99288480	2.231192E-011	8.991918E-012	0	0.000000E+000
1	60.99290222	8.991918E-012	2.231192E-011	1	0.000000E+000
1	60.99345596	2.231192E-011	8.991918E-012	0	0.000000E+000
1	60.99348034	8.991918E-012	2.231192E-011	1	0.000000E+000
1	60.99367218	2.231192E-011	8.991918E-012	0	0.000000E+000
1	60.99817199	8.991918E-012	2.231192E-011	1	0.000000E+000
1	60.99887870	2.231192E-011	8.991918E-012	0	0.000000E+000
1	60.99889925	8.991918E-012	2.231192E-011	1	0.000000E+000
1	60.99905147	2.231192E-011	8.991918E-012	0	0.000000E+000
1	60.99907067	8.991918E-012	2.231192E-011	1	0.000000E+000
1	60.99930886	2.231192E-011	8.991918E-012	0	0.000000E+000
1	60.99959714	8.991918E-012	2.231192E-011	1	0.000000E+000
1	60.99979197	2.231192E-011	8.991918E-012	0	0.000000E+000
1	61.00192679	8.991918E-012	2.231192E-011	1	0.000000E+000
1	61.00207330	2.231192E-011	8.991918E-012	0	0.000000E+000
1	61.00241949	8.991918E-012	2.231192E-011	1	0.000000E+000
1	61.00283013	2.231192E-011	8.991918E-012	0	0.000000E+000
1	61.00300756	8.991918E-012	2.231192E-011	1	0.000000E+000
1	61.00305558	2.231192E-011	8.991918E-012	0	0.000000E+000
1	61.00342952	8.991918E-012	2.231192E-011	1	0.000000E+000
1	61.00346224	2.231192E-011	8.991918E-012	0	0.000000E+000
1	61.00351007	8.991918E-012	2.231192E-011	1	0.000000E+000
1	61.00379061	2.231192E-011	8.991918E-012	0	0.000000E+000
1	61.00380631	8.991918E-012	2.231192E-011	1	0.000000E+000
1	61.00453805	2.231192E-011	8.991918E-012	0	0.000000E+000
1	61.00555271	8.991918E-012	2.231192E-011	1	0.000000E+000
1	61.00562265	2.231192E-011	8.991918E-012	0	0.000000E+000
1	61.00646603	8.991918E-012	2.231192E-011	1	0.000000E+000
1	61.00668765	2.231192E-011	8.991918E-012	0	0.000000E+000
1	61.00727085	8.991918E-012	2.231192E-011	1	0.000000E+000
1	61.00745114	2.231192E-011	8.991918E-012	0	0.000000E+000
1	61.00749342	8.991918E-012	2.231192E-011	1	0.000000E+000
1	61.00859150	2.231192E-011	8.991918E-012	0	0.000000E+000
1	61.00938655	8.991918E-012	2.231192E-011	1	0.000000E+000
1	61.00992471	2.231192E-011	8.991918E-012	0	0.000000E+000
1	61.00993910	8.991918E-012	2.231192E-011	1	0.000000E+000
1	61.01010244	2.231192E-011	8.991918E-012	0	0.000000E+000
1	61.01011574	8.991918E-012	2.231192E-011	1	0.000000E+000
1	61.01100061	2.231192E-011	8.991918E-012	0	0.000000E+000
1	61.01122411	8.991918E-012	2.231192E-011	1	0.000000E+000
1	61.01138994	2.231192E-011	8.991918E-012	0	0.000000E+000
1	61.23420540	9.236094E-012	2.255609E-011	1	0.000000E+000
1	61.23442784	2.255609E-011	9.236094E-012	0	0.000000E+000
1	61.23445734	9.236094E-012	2.255609E-011	1	0.000000E+000
1	61.23449261	2.255609E-011	9.236094E-012	0	0.000000E+000
1	61.23450904	9.236094E-012	2.255609E-011	1	0.000000E+000
1	61.23476600	2.255609E-011	9.236094E-012	0	0.000000E+000
1	61.23590422	9.236094E-012	2.255609E-011	1	0.000000E+000
1	61.23595745	2.255609E-011	9.236094E-012	0	0.000000E+000
1	61.23600118	9.236094E-012	2.255609E-011	1	0.000000E+000
1	61.23612441	2.255609E-011	9.236094E-012	0	0.000000E+000
1	61.23613739	9.236094E-012	2.255609E-011	1	0.000000E+000
1	61.23647812	2.255609E-011	9.236094E-012	0	0.000000E+000
1	61.23651565	9.236094E-012	2.255609E-011	1	0.000000E+000
1	61.23664125	2.255609E-011	9.236094E-012	0	0.000000E+000
1	61.23665862	9.236094E-012	2.255609E-011	1	0.000000E+000
1	61.23676443	2.255609E-011	9.236094E-012	0	0.000000E+000
1	61.23677649	9.236094E-012	2.255609E-011	1	0.000000E+000
1	61.23703655	2.255609E-011	9.236094E-012	0	0.000000E+000
1	61.23707436	9.236094E-012	2.255609E-011	1	0.000000E+000
1	61.23723855	2.255609E-011	9.236094E-012	0	0.000000E+000
1	61.25127775	9.236094E-012	2.255609E-011	1	0.000000E+000
1	61.25162379	2.255609E-011	9.236094E-012	0	0.000000E+000
1	61.25164860	9.236094E-012	2.255609E-011	1	0.000000E+000
1	61.25191486	2.255609E-011	9.236094E-012	0	0.000000E+000
1	61.25352507	9.236094E-012	2.255609E-011	1	0.000000E+000
1	61.25355359	2.255609E-011	9.236094E-012	0	0.000000E+000
1	61.25361481	9.236094E-012	2.255609E-011	1	0.000000E+000
1	61.25411256	2.255609E-011	9.236094E-012	0	0.000000E+000
1	61.25470798	9.236094E-012	2.255609E-011	1	0.000000E+000
1	61.25520117	2.255609E-011	9.236094E-012	0	0.000000E+000
1	61.25521846	9.236094E-012	2.255609E-011	1	0.000000E+000
1	61.25535105	2.255609E-011	9.236094E-012	0	0.000000E+000
1	61.25536793	9.236094E-012	2.255609E-011	1	0.000000E+000
1	61.25557254	2.255609E-011	9.236094E-012	0	0.000000E+000
1	61.26026112	9.236094E-012	2.255609E-011	1	0.000000E+000
1	61.26039816	2.255609E-011	9.236094E-012	0	0.000000E+000
1	61.26075740	9.236094E-012	2.255609E-011	1	0.000000E+000
1	61.26083128	2.255609E-011	9.236094E-012	0	0.000000E+000
1	61.26366733	9.236094E-012	2.255609E-011	1	0.000000E+000
1	61.26403050	2.255609E-011	9.236094E-012	0	0.000000E+000
1	61.26406131	9.236094E-012	2.255609E-011	1	0.000000E+000
1	61.26410709	2.255609E-011	9.236094E-012	0	0.000000E+000
1	61.29041216	9.236094E-012	2.255609E-011	1	0.000000E+000
1	61.29055784	2.255609E-011	9.236094E-012	0	0.000000E+000
1	61.30686129	9.236094E-012	2.255609E-011	1	0.000000E+000
1	61.30724420	2.255609E-011	9.236094E-012	0	0.000000E+000
1	61.30732118	9.236094E-012	2.255609E-011	1	0.000000E+000
1	61.30832933	2.255609E-011	9.236094E-012	0	0.000000E+000
1	61.30836622	9.236094E-012	2.255609E-011	1	0.000000E+000
1	61.30842475	2.255609E-011	9.236094E-012	0	0.000000E+000
1	61.30882073	9.236094E-012	2.255609E-011	1	0.000000E+000
1	61.31026598	2.255609E-011	9.236094E-012	0	0.000000E+000
1	61.31027353	9.236094E-012	2.255609E-011	1	0.000000E+000
1	61.31040194	2.255609E-011	9.236094E-012	0	0.000000E+000
1	61.31041652	9.236094E-012	2.255609E-011	1	0.000000E+000
1	61.31149403	2.255609E-011	9.236094E-012	0	0.000000E+000
1	61.31150050	9.236094E-012	2.255609E-011	1	0.000000E+000
1	61.31153982	2.255609E-011	9.236094E-012	0	0.000000E+000
1	61.31260650	9.236094E-012	2.255609E-011	1	0.000000E+000
1	61.31262711	2.255609E-011	9.236094E-012	0	0.000000E+000
1	61.31588094	9.236094E-012	2.255609E-011	1	0.000000E+000
1	61.31602370	2.255609E-011	9.236094E-012	0	0.000000E+000
1	61.31665780	9.236094E-012	2.255609E-011	1	0.000000E+000
1	61.31710230	2.255609E-011	9.236094E-012	0	0.000000E+000
1	61.31751321	9.236094E-012	2.255609E-011	1	0.000000E+000
1	61.31761639	2.255609E-011	9.236094E-012	0	0.000000E+000
1	61.31774346	9.236094E-012	2.255609E-011	1	0.000000E+000
1	61.31787821	2.255609E-011	9.236094E-012	0	0.000000E+000
1	61.31788707	9.236094E-012	2.255609E-011	1	0.000000E+000
1	61.31799193	2.255609E-011	9.236094E-012	0	0.000000E+000
1	61.31803975	9.236094E-012	2.255609E-011	1	0.000000E+000
1	61.31829519	2.255609E-011	9.236094E-012	0	0.000000E+000
1	61.36847554	9.236094E-012	2.255609E-011	1	0.000000E+000
1	61.36854730	2.255609E-011	9.236094E-012	0	0.000000E+000
1	61.36934114	9.236094E-012	2.255609E-011	1	0.000000E+000
1	61.36956797	2.255609E-011	9.236094E-012	0	0.000000E+000
1	61.37061386	9.236094E-012	2.255609E-011	1	0.000000E+000
1	61.37071322	2.255609E-011	9.236094E-012	0	0.000000E+000
1	61.37071802	9.236094E-012	2.255609E-011	1	0.000000E+000
1	61.37109277	2.255609E-011	9.236094E-012	0	0.000000E+000
1	61.37120205	9.236094E-012	2.255609E-011	1	0.000000E+000
1	61.37169934	2.255609E-011	9.236094E-012	0	0.000000E+000
1	61.37174019	9.236094E-012	2.255609E-011	1	0.000000E+000
1	61.37184008	2.255609E-011	9.236094E-012	0	0.000000E+000
1	61.37200771	9.236094E-012	2.255609E-011	1	0.000000E+000
1	61.37220328	2.255609E-011	9.236094E-012	0	0.000000E+000
1	61.37220598	9.236094E-012	2.255609E-011	1	0.000000E+000
1	61.37259663	2.255609E-011	9.236094E-012	0	0.000000E+000
1	61.37445953	9.236094E-012	2.255609E-011	1	0.000000E+000
1	61.37526663	2.255609E-011	9.236094E-012	0	0.000000E+000
1	61.37609883	9.236094E-012	2.255609E-011	1	0.000000E+000
1	61.37642920	2.255609E-011	9.236094E-012	0	0.000000E+000
1	61.37651308	9.236094E-012	2.255609E-011	1	0.000000E+000
1	61.37665063	2.255609E-011	9.236094E-012	0	0.000000E+000
1	61.37706361	9.236094E-012	2.255609E-011	1	0.000000E+000
1	61.37775500	2.255609E-011	9.236094E-012	0	0.000000E+000
1	61.37800043	9.236094E-012	2.255609E-011	1	0.000000E+000
1	61.37825215	2.255609E-011	9.236094E-012	0	0.000000E+000
1	61.37950520	9.236094E-012	2.255609E-011	1	0.000000E+000
1	61.37957658	2.255609E-011	9.236094E-012	0	0.000000E+000
1	61.37964073	9.236094E-012	2.255609E-011	1	0.000000E+000
1	61.37973160	2.255609E-011	9.236094E-012	0	0.000000E+000
1	61.37981672	9.236094E-012	2.255609E-011	1	0.000000E+000
1	61.38045583	2.255609E-011	9.236094E-012	0	0.000000E+000
1	61.38128244	9.236094E-012	2.255609E-011	1	0.000000E+000
1	61.38148920	2.255609E-011	9.236094E-012	0	0.000000E+000
1	61.38220434	9.236094E-012	2.255609E-011	1	0.000000E+000
1	61.38241614	2.255609E-011	9.236094E-012	0	0.000000E+000
1	61.38244666	9.236094E-012	2.255609E-011	1	0.000000E+000
1	61.38262760	2.255609E-011	9.236094E-012	0	0.000000E+000
1	61.38443600	9.236094E-012	2.255609E-011	1	0.000000E+000
1	61.38462038	2.255609E-011	9.236094E-012	0	0.000000E+000
1	61.38466158	9.236094E-012	2.255609E-011	1	0.000000E+000
1	61.38516859	2.255609E-011	9.236094E-012	0	0.000000E+000
1	61.38522769	9.236094E-012	2.255609E-011	1	0.000000E+000
1	61.38539723	2.255609E-011	9.236094E-012	0	0.000000E+000
1	61.38594933	9.236094E-012	2.255609E-011	1	0.000000E+000
1	61.38636155	2.255609E-011	9.236094E-012	0	0.000000E+000
1	61.38714717	9.236094E-012	2.255609E-011	1	0.000000E+000
1	61.38772303	2.255609E-011	9.236094E-012	0	0.000000E+000
1	61.38795964	9.236094E-012	2.255609E-011	1	0.000000E+000
1	61.38846059	2.255609E-011	9.236094E-012	0	0.000000E+000
1	61.38863833	9.236094E-012	2.255609E-011	1	0.000000E+000
1	61.38871300	2.255609E-011	9.236094E-012	0	0.000000E+000
1	61.38875507	9.236094E-012	2.255609E-011	1	0.000000E+000
1	61.38936642	2.255609E-011	9.236094E-012	0	0.000000E+000
1	61.38938370	9.236094E-012	2.255609E-011	1	0.000000E+000
1	61.38963346	2.255609E-011	9.236094E-012	0	0.000000E+000
1	61.39886807	9.236094E-012	2.255609E-011	1	0.000000E+000
1	61.39890293	2.255609E-011	9.236094E-012	0	0.000000E+000
1	61.39947623	9.236094E-012	2.255609E-011	1	0.000000E+000
1	61.39956501	2.255609E-011	9.236094E-012	0	0.000000E+000
1	61.39984261	9.236094E-012	2.255609E-011	1	0.000000E+000
1	61.40009174	2.255609E-011	9.236094E-012	0	0.000000E+000
1	61.40009826	9.236094E-012	2.255609E-011	1	0.000000E+000
1	61.40012861	2.255609E-011	9.236094E-012	0	0.000000E+000
1	61.40016507	9.236094E-012	2.255609E-011	1	0.000000E+000
1	61.40025761	2.255609E-011	9.236094E-012	0	0.000000E+000
1	61.40051205	9.236094E-012	2.255609E-011	1	0.000000E+000
1	61.40112223	2.255609E-011	9.236094E-012	0	0.000000E+000
1	61.40125872	9.236094E-012	2.255609E-011	1	0.000000E+000
1	61.40253854	2.255609E-011	9.236094E-012	0	0.000000E+000
1	61.40266942	9.236094E-012	2.255609E-011	1	0.000000E+000
1	61.40302833	2.255609E-011	9.236094E-012	0	0.000000E+000
1	61.40375242	9.236094E-012	2.255609E-011	1	0.000000E+000
1	61.40385117	2.255609E-011	9.236094E-012	0	0.000000E+000
1	61.40386640	9.236094E-012	2.255609E-011	1	0.000000E+000
1	61.40459961	2.255609E-011	9.236094E-012	0	0.000000E+000
1	61.40461792	9.236094E-012	2.255609E-011	1	0.000000E+000
1	61.40498472	2.255609E-011	9.236094E-012	0	0.000000E+000
1	61.40588771	9.236094E-012	2.255609E-011	1	0.000000E+000
1	61.40643135	2.255609E-011	9.236094E-012	0	0.000000E+000
1	61.40748494	9.236094E-012	2.255609E-011	1	0.000000E+000
1	61.40752997	2.255609E-011	9.236094E-012	0	0.000000E+000
1	61.40856371	9.236094E-012	2.255609E-011	1	0.000000E+000
1	61.40869265	2.255609E-011	9.236094E-012	0	0.000000E+000
1	61.41074426	9.236094E-012	2.255609E-011	1	0.000000E+000
1	61.41089657	2.255609E-011	9.236094E-012	0	0.000000E+000
1	61.41096535	9.236094E-012	2.255609E-011	1	0.000000E+000
1	61.41122177	2.255609E-011	9.236094E-012	0	0.000000E+000
1	61.41201440	9.236094E-012	2.255609E-011	1	0.000000E+000
1	61.41203578	2.255609E-011	9.236094E-012	0	0.000000E+000
1	61.41305282	9.236094E-012	2.255609E-011	1	0.000000E+000
1	61.41315505	2.255609E-011	9.236094E-012	0	0.000000E+000
1	61.41387041	9.236094E-012	2.255609E-011	1	0.000000E+000
1	61.41406905	2.255609E-011	9.236094E-012	0	0.000000E+000
1	61.41431854	9.236094E-012	2.255609E-011	1	0.000000E+000
1	61.41508172	2.255609E-011	9.236094E-012	0	0.000000E+000
1	61.41510782	9.236094E-012	2.255609E-011	1	0.000000E+000
1	61.41541938	2.255609E-011	9.236094E-012	0	0.000000E+000
1	61.41695168	9.236094E-012	2.255609E-011	1	0.000000E+000
1	61.41756888	2.255609E-011	9.236094E-012	0	0.000000E+000
1	61.41759776	9.236094E-012	2.255609E-011	1	0.000000E+000
1	61.41762979	2.255609E-011	9.236094E-012	0	0.000000E+000
1	61.41765990	9.236094E-012	2.255609E-011	1	0.000000E+000
1	61.41811969	2.255609E-011	9.236094E-012	0	0.000000E+000
1	61.41833507	9.236094E-012	2.255609E-011	1	0.000000E+000
1	61.41841299	2.255609E-011	9.236094E-012	0	0.000000E+000
1	61.41885401	9.236094E-012	2.255609E-011	1	0.000000E+000
1	61.41893656	2.255609E-011	9.236094E-012	0	0.000000E+000
1	61.41897150	9.236094E-012	2.255609E-011	1	0.000000E+000
1	61.41974248	2.255609E-011	9.236094E-012	0	0.000000E+000
1	61.41977377	9.236094E-012	2.255609E-011	1	0.000000E+000
1	61.42006482	2.255609E-011	9.236094E-012	0	0.000000E+000
1	61.42009593	9.236094E-012	2.255609E-011	1	0.000000E+000
1	61.42077721	2.255609E-011	9.236094E-012	0	0.000000E+000
1	61.42079234	9.236094E-012	2.255609E-011	1	0.000000E+000
1	61.42108773	2.255609E-011	9.236094E-012	0	0.000000E+000
1	61.42247656	9.236094E-012	2.255609E-011	1	0.000000E+000
1	61.42264114	2.255609E-011	9.236094E-012	0	0.000000E+000
1	61.42368625	9.236094E-012	2.255609E-011	1	0.000000E+000
1	61.42562303	2.255609E-011	9.236094E-012	0	0.000000E+000
1	61.42629647	9.236094E-012	2.255609E-011	1	0.000000E+000
1	61.42671050	2.255609E-011	9.236094E-012	0	0.000000E+000
1	61.42711028	9.236094E-012	2.255609E-011	1	0.000000E+000
1	61.42721328	2.255609E-011	9.236094E-012	0	0.000000E+000
1	61.42763177	9.236094E-012	2.255609E-011	1	0.000000E+000
1	61.42766762	2.255609E-011	9.236094E-012	0	0.000000E+000
1	61.42768403	9.236094E-012	2.255609E-011	1	0.000000E+000
1	61.42826799	2.255609E-011	9.236094E-012	0	0.000000E+000
1	61.42828472	9.236094E-012	2.255609E-011	1	0.000000E+000
1	61.42854902	2.255609E-011	9.236094E-012	0	0.000000E+000
1	61.42860286	9.236094E-012	2.255609E-011	1	0.000000E+000
1	61.42871417	2.255609E-011	9.236094E-012	0	0.000000E+000
1	61.42873611	9.236094E-012	2.255609E-011	1	0.000000E+000
1	61.42883389	2.255609E-011	9.236094E-012	0	0.000000E+000
1	61.42904043	9.236094E-012	2.255609E-011	1	0.000000E+000
1	61.42984735	2.255609E-011	9.236094E-012	0	0.000000E+000
1	61.42993615	9.236094E-012	2.255609E-011	1	0.000000E+000
1	61.43042409	2.255609E-011	9.236094E-012	0	0.000000E+000
1	61.43050364	9.236094E-012	2.255609E-011	1	0.000000E+000
1	61.43100892	2.255609E-011	9.236094E-012	0	0.000000E+000
1	61.43111899	9.236094E-012	2.255609E-011	1	0.000000E+000
1	61.43141892	2.255609E-011	9.236094E-012	0	0.000000E+000
1	61.43145034	9.236094E-012	2.255609E-011	1	0.000000E+000
1	61.43170590	2.255609E-011	9.236094E-012	0	0.000000E+000
1	61.43242623	9.236094E-012	2.255609E-011	1	0.000000E+000
1	61.43248145	2.255609E-011	9.236094E-012	0	0.000000E+000
1	61.43445660	9.236094E-012	2.255609E-011	1	0.000000E+000
1	61.43513836	2.255609E-011	9.236094E-012	0	0.000000E+000
1	61.43517644	9.236094E-012	2.255609E-011	1	0.000000E+000
1	61.43529579	2.255609E-011	9.236094E-012	0	0.000000E+000
1	61.43874387	9.236094E-012	2.255609E-011	1	0.000000E+000
1	61.43928947	2.255609E-011	9.236094E-012	0	0.000000E+000
1	61.43964691	9.236094E-012	2.255609E-011	1	0.000000E+000
1	61.43970027	2.255609E-011	9.236094E-012	0	0.000000E+000
1	61.43976152	9.236094E-012	2.255609E-011	1	0.000000E+000
1	61.44037081	2.255609E-011	9.236094E-012	0	0.000000E+000
1	61.44048842	9.236094E-012	2.255609E-011	1	0.000000E+000
1	61.44061544	2.255609E-011	9.236094E-012	0	0.000000E+000
1	61.44063301	9.236094E-012	2.255609E-011	1	0.000000E+000
1	61.44089665	2.255609E-011	9.236094E-012	0	0.000000E+000
1	61.44113703	9.236094E-012	2.255609E-011	1	0.000000E+000
1	61.44183699	2.255609E-011	9.236094E-012	0	0.000000E+000
1	61.44185602	9.236094E-012	2.255609E-011	1	0.000000E+000
1	61.44212176	2.255609E-011	9.236094E-012	0	0.000000E+000
1	61.44218174	9.236094E-012	2.255609E-011	1	0.000000E+000
1	61.44231485	2.255609E-011	9.236094E-012	0	0.000000E+000
1	61.44233759	9.236094E-012	2.255609E-011	1	0.000000E+000
1	61.44261022	2.255609E-011	9.236094E-012	0	0.000000E+000
1	61.44312030	9.236094E-012	2.255609E-011	1	0.000000E+000
1	61.44328271	2.255609E-011	9.236094E-012	0	0.000000E+000
1	61.44687564	9.236094E-012	2.255609E-011	1	0.000000E+000
1	61.44777149	2.255609E-011	9.236094E-012	0	0.000000E+000
1	61.44812363	9.236094E-012	2.255609E-011	1	0.000000E+000
1	61.44833601	2.255609E-011	9.236094E-012	0	0.000000E+000
1	61.44959751	9.236094E-012	2.255609E-011	1	0.000000E+000
1	61.44962336	2.255609E-011	9.236094E-012	0	0.000000E+000
1	61.45038335	9.236094E-012	2.255609E-011	1	0.000000E+000
1	61.45112918	2.255609E-011	9.236094E-012	0	0.000000E+000
1	61.45115632	9.236094E-012	2.255609E-011	1	0.000000E+000
1	61.45122761	2.255609E-011	9.236094E-012	0	0.000000E+000
1	61.45428275	9.236094E-012	2.255609E-011	1	0.000000E+000
1	61.45489769	2.255609E-011	9.236094E-012	0	0.000000E+000
1	61.45490430	9.236094E-012	2.255609E-011	1	0.000000E+000
1	61.45578402	2.255609E-011	9.236094E-012	0	0.000000E+000
1	61.45629336	9.236094E-012	2.255609E-011	1	0.000000E+000
1	61.45636680	2.255609E-011	9.236094E-012	0	0.000000E+000
1	61.45640061	9.236094E-012	2.255609E-011	1	0.000000E+000
1	61.45643173	2.255609E-011	9.236094E-012	0	0.000000E+000
1	61.45718407	9.236094E-012	2.255609E-011	1	0.000000E+000
1	61.45770421	2.255609E-011	9.236094E-012	0	0.000000E+000
1	61.45772895	9.236094E-012	2.255609E-011	1	0.000000E+000
1	61.45777481	2.255609E-011	9.236094E-012	0	0.000000E+000
1	61.45778813	9.236094E-012	2.255609E-011	1	0.000000E+000
1	61.45825681	2.255609E-011	9.236094E-012	0	0.000000E+000
1	61.45865172	9.236094E-012	2.255609E-011	1	0.000000E+000
1	61.45896554	2.255609E-011	9.236094E-012	0	0.000000E+000
1	61.46001356	9.236094E-012	2.255609E-011	1	0.000000E+000
1	61.46014785	2.255609E-011	9.236094E-012	0	0.000000E+000
1	61.46114106	9.236094E-012	2.255609E-011	1	0.000000E+000
1	61.46162576	2.255609E-011	9.236094E-012	0	0.000000E+000
1	61.46165227	9.236094E-012	2.255609E-011	1	0.000000E+000
1	61.46172420	2.255609E-011	9.236094E-012	0	0.000000E+000
1	61.46271374	9.236094E-012	2.255609E-011	1	0.000000E+000
1	61.46274262	2.255609E-011	9.236094E-012	0	0.000000E+000
1	61.46277159	9.236094E-012	2.255609E-011	1	0.000000E+000
1	61.46372690	2.255609E-011	9.236094E-012	0	0.000000E+000
1	61.46379797	9.236094E-012	2.255609E-011	1	0.000000E+000
1	61.46389236	2.255609E-011	9.236094E-012	0	0.000000E+000
1	61.46480358	9.236094E-012	2.255609E-011	1	0.000000E+000
1	61.46556494	2.255609E-011	9.236094E-012	0	0.000000E+000
1	61.46627897	9.236094E-012	2.255609E-011	1	0.000000E+000
1	61.46652759	2.255609E-011	9.236094E-012	0	0.000000E+000
1	61.46654598	9.236094E-012	2.255609E-011	1	0.000000E+000
1	61.46688075	2.255609E-011	9.236094E-012	0	0.000000E+000
1	61.46689294	9.236094E-012	2.255609E-011	1	0.000000E+000
1	61.46708711	2.255609E-011	9.236094E-012	0	0.000000E+000
1	61.46744466	9.236094E-012	2.255609E-011	1	0.000000E+000
1	61.46936101	2.255609E-011	9.236094E-012	0	0.000000E+000
1	61.46960569	9.236094E-012	2.255609E-011	1	0.000000E+000
1	61.46971279	2.255609E-011	9.236094E-012	0	0.000000E+000
1	61.47099045	9.236094E-012	2.255609E-011	1	0.000000E+000
1	61.47107249	2.255609E-011	9.236094E-012	0	0.000000E+000
1	61.47155904	9.236094E-012	2.255609E-011	1	0.000000E+000
1	61.47181037	2.255609E-011	9.236094E-012	0	0.000000E+000
1	61.47287565	9.236094E-012	2.255609E-011	1	0.000000E+000
1	61.47321237	2.255609E-011	9.236094E-012	0	0.000000E+000
1	61.48804033	9.236094E-012	2.255609E-011	1	0.000000E+000
1	61.48809857	2.255609E-011	9.236094E-012	0	0.000000E+000
1	61.48811089	9.236094E-012	2.255609E-011	1	0.000000E+000
1	61.48865543	2.255609E-011	9.236094E-012	0	0.000000E+000
1	61.48866681	9.236094E-012	2.255609E-011	1	0.000000E+000
1	61.48885183	2.255609E-011	9.236094E-012	0	0.000000E+000
1	61.48937113	9.236094E-012	2.255609E-011	1	0.000000E+000
1	61.48940163	2.255609E-011	9.236094E-012	0	0.000000E+000
1	61.49050584	9.236094E-012	2.255609E-011	1	0.000000E+000
1	61.49114931	2.255609E-011	9.236094E-012	0	0.000000E+000
1	61.49116655	9.236094E-012	2.255609E-011	1	0.000000E+000
1	61.49129235	2.255609E-011	9.236094E-012	0	0.000000E+000
1	61.49221049	9.236094E-012	2.255609E-011	1	0.000000E+000
1	61.49336334	2.255609E-011	9.236094E-012	0	0.000000E+000
1	61.49380827	9.236094E-012	2.255609E-011	1	0.000000E+000
1	61.49425202	2.255609E-011	9.236094E-012	0	0.000000E+000
1	61.49426934	9.236094E-012	2.255609E-011	1	0.000000E+000
1	61.49551195	2.255609E-011	9.236094E-012	0	0.000000E+000
1	61.49555866	9.236094E-012	2.255609E-011	1	0.000000E+000
1	61.49569569	2.255609E-011	9.236094E-012	0	0.000000E+000
1	61.49679797	9.236094E-012	2.255609E-011	1	0.000000E+000
1	61.49687586	2.255609E-011	9.236094E-012	0	0.000000E+000
1	61.49710855	9.236094E-012	2.255609E-011	1	0.000000E+000
1	61.49716766	2.255609E-011	9.236094E-012	0	0.000000E+000
1	61.49749454	9.236094E-012	2.255609E-011	1	0.000000E+000
1	61.49758469	2.255609E-011	9.236094E-012	0	0.000000E+000
1	61.49866428	9.236094E-012	2.255609E-011	1	0.000000E+000
1	61.49868760	2.255609E-011	9.236094E-012	0	0.000000E+000
1	61.49872373	9.236094E-012	2.255609E-011	1	0.000000E+000
1	61.49940228	2.255609E-011	9.236094E-012	0	0.000000E+000
1	61.49944589	9.236094E-012	2.255609E-011	1	0.000000E+000
1	61.49993645	2.255609E-011	9.236094E-012	0	0.000000E+000
1	61.49996646	9.236094E-012	2.255609E-011	1	0.000000E+000
1	61.50006762	2.255609E-011	9.236094E-012	0	0.000000E+000
1	61.50010386	9.236094E-012	2.255609E-011	1	0.000000E+000
1	61.50052042	2.255609E-011	9.236094E-012	0	0.000000E+000
1	61.50053102	9.236094E-012	2.255609E-011	1	0.000000E+000
1	61.50062914	2.255609E-011	9.236094E-012	0	0.000000E+000
1	61.50089223	9.236094E-012	2.255609E-011	1	0.000000E+000
1	61.50095578	2.255609E-011	9.236094E-012	0	0.000000E+000
1	61.50182198	9.236094E-012	2.255609E-011	1	0.000000E+000
1	61.50214643	2.255609E-011	9.236094E-012	0	0.000000E+000
1	61.50521892	9.236094E-012	2.255609E-011	1	0.000000E+000
1	61.50546100	2.255609E-011	9.236094E-012	0	0.000000E+000
1	61.50559094	9.236094E-012	2.255609E-011	1	0.000000E+000
1	61.50584008	2.255609E-011	9.236094E-012	0	0.000000E+000
1	61.50624300	9.236094E-012	2.255609E-011	1	0.000000E+000
1	61.50644642	2.255609E-011	9.236094E-012	0	0.000000E+000
1	61.50646326	9.236094E-012	2.255609E-011	1	0.000000E+000
1	61.50665142	2.255609E-011	9.236094E-012	0	0.000000E+000
1	61.50666266	9.236094E-012	2.255609E-011	1	0.000000E+000
1	61.50682600	2.255609E-011	9.236094E-012	0	0.000000E+000
1	61.50683913	9.236094E-012	2.255609E-011	1	0.000000E+000
1	61.50719932	2.255609E-011	9.236094E-012	0	0.000000E+000
1	61.50770970	9.236094E-012	2.255609E-011	1	0.000000E+000
1	61.50801609	2.255609E-011	9.236094E-012	0	0.000000E+000
1	61.50901177	9.236094E-012	2.255609E-011	1	0.000000E+000
1	61.50907131	2.255609E-011	9.236094E-012	0	0.000000E+000
1	61.50911160	9.236094E-012	2.255609E-011	1	0.000000E+000
1	61.50926461	2.255609E-011	9.236094E-012	0	0.000000E+000
1	61.50926901	9.236094E-012	2.255609E-011	1	0.000000E+000
1	61.51031483	2.255609E-011	9.236094E-012	0	0.000000E+000
1	61.51188817	9.236094E-012	2.255609E-011	1	0.000000E+000
1	61.51227426	2.255609E-011	9.236094E-012	0	0.000000E+000
1	61.51425651	9.236094E-012	2.255609E-011	1	0.000000E+000
1	61.51456740	2.255609E-011	9.236094E-012	0	0.000000E+000
1	61.51461066	9.236094E-012	2.255609E-011	1	0.000000E+000
1	61.51471947	2.255609E-011	9.236094E-012	0	0.000000E+000
1	61.51473556	9.236094E-012	2.255609E-011	1	0.000000E+000
1	61.51500660	2.255609E-011	9.236094E-012	0	0.000000E+000
1	61.51502787	9.236094E-012	2.255609E-011	1	0.000000E+000
1	61.51593751	2.255609E-011	9.236094E-012	0	0.000000E+000
1	61.51594153	9.236094E-012	2.255609E-011	1	0.000000E+000
1	61.51627452	2.255609E-011	9.236094E-012	0	0.000000E+000
1	61.51740664	9.236094E-012	2.255609E-011	1	0.000000E+000
1	61.51869442	2.255609E-011	9.236094E-012	0	0.000000E+000
1	61.51927083	9.236094E-012	2.255609E-011	1	0.000000E+000
1	61.51939583	2.255609E-011	9.236094E-012	0	0.000000E+000
1	61.52105846	9.236094E-012	2.255609E-011	1	0.000000E+000
1	61.52145870	2.255609E-011	9.236094E-012	0	0.000000E+000
1	61.52201506	9.236094E-012	2.255609E-011	1	0.000000E+000
1	61.52217337	2.255609E-011	9.236094E-012	0	0.000000E+000
1	61.52218658	9.236094E-012	2.255609E-011	1	0.000000E+000
1	61.52269383	2.255609E-011	9.236094E-012	0	0.000000E+000
1	61.52520824	9.236094E-012	2.255609E-011	1	0.000000E+000
1	61.52601927	2.255609E-011	9.236094E-012	0	0.000000E+000
1	61.52640104	9.236094E-012	2.255609E-011	1	0.000000E+000
1	61.52690050	2.255609E-011	9.236094E-012	0	0.000000E+000
1	61.52833086	9.236094E-012	2.255609E-011	1	0.000000E+000
1	61.52836039	2.255609E-011	9.236094E-012	0	0.000000E+000
1	61.52838372	9.236094E-012	2.255609E-011	1	0.000000E+000
1	61.52890571	2.255609E-011	9.236094E-012	0	0.000000E+000
1	61.52914855	9.236094E-012	2.255609E-011	1	0.000000E+000
1	61.52923499	2.255609E-011	9.236094E-012	0	0.000000E+000
1	61.52923827	9.236094E-012	2.255609E-011	1	0.000000E+000
1	61.52938397	2.255609E-011	9.236094E-012	0	0.000000E+000
1	61.52939803	9.236094E-012	2.255609E-011	1	0.000000E+000
1	61.53000978	2.255609E-011	9.236094E-012	0	0.000000E+000
1	61.53087967	9.236094E-012	2.255609E-011	1	0.000000E+000
1	61.53108486	2.255609E-011	9.236094E-012	0	0.000000E+000
1	61.53111117	9.236094E-012	2.255609E-011	1	0.000000E+000
1	61.53207738	2.255609E-011	9.236094E-012	0	0.000000E+000
1	61.53453638	9.236094E-012	2.255609E-011	1	0.000000E+000
1	61.53496483	2.255609E-011	9.236094E-012	0	0.000000E+000
1	61.53502120	9.236094E-012	2.255609E-011	1	0.000000E+000
1	61.53520368	2.255609E-011	9.236094E-012	0	0.000000E+000
1	61.53543840	9.236094E-012	2.255609E-011	1	0.000000E+000
1	61.53557183	2.255609E-011	9.236094E-012	0	0.000000E+000
1	61.53560045	9.236094E-012	2.255609E-011	1	0.000000E+000
1	61.53566205	2.255609E-011	9.236094E-012	0	0.000000E+000
1	61.53698020	9.236094E-012	2.255609E-011	1	0.000000E+000
1	61.53740226	2.255609E-011	9.236094E-012	0	0.000000E+000
1	61.53775904	9.236094E-012	2.255609E-011	1	0.000000E+000
1	61.53802736	2.255609E-011	9.236094E-012	0	0.000000E+000
1	61.53807543	9.236094E-012	2.255609E-011	1	0.000000E+000
1	61.53834099	2.255609E-011	9.236094E-012	0	0.000000E+000
1	61.53835310	9.236094E-012	2.255609E-011	1	0.000000E+000
1	61.53840126	2.255609E-011	9.236094E-012	0	0.000000E+000
1	61.54045954	9.236094E-012	2.255609E-011	1	0.000000E+000
1	61.54070807	2.255609E-011	9.236094E-012	0	0.000000E+000
1	61.54111630	9.236094E-012	2.255609E-011	1	0.000000E+000
1	61.54134388	2.255609E-011	9.236094E-012	0	0.000000E+000
1	61.54261991	9.236094E-012	2.255609E-011	1	0.000000E+000
1	61.54268347	2.255609E-011	9.236094E-012	0	0.000000E+000
1	61.54270099	9.236094E-012	2.255609E-011	1	0.000000E+000
1	61.54275331	2.255609E-011	9.236094E-012	0	0.000000E+000
1	61.54275905	9.236094E-012	2.255609E-011	1	0.000000E+000
1	61.54288287	2.255609E-011	9.236094E-012	0	0.000000E+000
1	61.54292241	9.236094E-012	2.255609E-011	1	0.000000E+000
1	61.54375600	2.255609E-011	9.236094E-012	0	0.000000E+000
1	61.54467960	9.236094E-012	2.255609E-011	1	0.000000E+000
1	61.54489795	2.255609E-011	9.236094E-012	0	0.000000E+000
1	61.54491162	9.236094E-012	2.255609E-011	1	0.000000E+000
1	61.54500432	2.255609E-011	9.236094E-012	0	0.000000E+000
1	61.54503341	9.236094E-012	2.255609E-011	1	0.000000E+000
1	61.54523365	2.255609E-011	9.236094E-012	0	0.000000E+000
1	61.54624846	9.236094E-012	2.255609E-011	1	0.000000E+000
1	61.54640695	2.255609E-011	9.236094E-012	0	0.000000E+000
1	61.54738418	9.236094E-012	2.255609E-011	1	0.000000E+000
1	61.54765652	2.255609E-011	9.236094E-012	0	0.000000E+000
1	61.54861020	9.236094E-012	2.255609E-011	1	0.000000E+000
1	61.54872414	2.255609E-011	9.236094E-012	0	0.000000E+000
1	61.55218437	9.236094E-012	2.255609E-011	1	0.000000E+000
1	61.55265958	2.255609E-011	9.236094E-012	0	0.000000E+000
1	61.55569907	9.236094E-012	2.255609E-011	1	0.000000E+000
1	61.55630888	2.255609E-011	9.236094E-012	0	0.000000E+000
1	61.55633984	9.236094E-012	2.255609E-011	1	0.000000E+000
1	61.55657902	2.255609E-011	9.236094E-012	0	0.000000E+000
1	61.55660680	9.236094E-012	2.255609E-011	1	0.000000E+000
1	61.55800718	2.255609E-011	9.236094E-012	0	0.000000E+000
1	61.55904753	9.236094E-012	2.255609E-011	1	0.000000E+000
1	61.55941419	2.255609E-011	9.236094E-012	0	0.000000E+000
1	61.55952893	9.236094E-012	2.255609E-011	1	0.000000E+000
1	61.56130087	2.255609E-011	9.236094E-012	0	0.000000E+000
1	61.56132036	9.236094E-012	2.255609E-011	1	0.000000E+000
1	61.56184371	2.255609E-011	9.236094E-012	0	0.000000E+000
1	61.56187123	9.236094E-012	2.255609E-011	1	0.000000E+000
1	61.56203767	2.255609E-011	9.236094E-012	0	0.000000E+000
1	61.56214512	9.236094E-012	2.255609E-011	1	0.000000E+000
1	61.56238835	2.255609E-011	9.236094E-012	0	0.000000E+000
1	61.56318088	9.236094E-012	2.255609E-011	1	0.000000E+000
1	61.56350276	2.255609E-011	9.236094E-012	0	0.000000E+000
1	61.56366572	9.236094E-012	2.255609E-011	1	0.000000E+000
1	61.56378429	2.255609E-011	9.236094E-012	0	0.000000E+000
1	61.56382817	9.236094E-012	2.255609E-011	1	0.000000E+000
1	61.56395173	2.255609E-011	9.236094E-012	0	0.000000E+000
1	61.57029750	9.236094E-012	2.255609E-011	1	0.000000E+000
1	61.57120373	2.255609E-011	9.236094E-012	0	0.000000E+000
1	61.57125350	9.236094E-012	2.255609E-011	1	0.000000E+000
1	61.57150568	2.255609E-011	9.236094E-012	0	0.000000E+000
1	61.57243204	9.236094E-012	2.255609E-011	1	0.000000E+000
1	61.57344691	2.255609E-011	9.236094E-012	0	0.000000E+000
1	61.57347615	9.236094E-012	2.255609E-011	1	0.000000E+000
1	61.57383640	2.255609E-011	9.236094E-012	0	0.000000E+000
1	61.57384923	9.236094E-012	2.255609E-011	1	0.000000E+000
1	61.57437827	2.255609E-011	9.236094E-012	0	0.000000E+000
1	61.57574629	9.236094E-012	2.255609E-011	1	0.000000E+000
1	61.57599379	2.255609E-011	9.236094E-012	0	0.000000E+000
1	61.57706978	9.236094E-012	2.255609E-011	1	0.000000E+000
1	61.57723362	2.255609E-011	9.236094E-012	0	0.000000E+000
1	61.57830701	9.236094E-012	2.255609E-011	1	0.000000E+000
1	61.57890648	2.255609E-011	9.236094E-012	0	0.000000E+000
1	61.57917416	9.236094E-012	2.255609E-011	1	0.000000E+000
1	61.57922620	2.255609E-011	9.236094E-012	0	0.000000E+000
1	61.58009870	9.236094E-012	2.255609E-011	1	0.000000E+000
1	61.58033766	2.255609E-011	9.236094E-012	0	0.000000E+000
1	61.58133799	9.236094E-012	2.255609E-011	1	0.000000E+000
1	61.58167013	2.255609E-011	9.236094E-012	0	0.000000E+000
1	61.58279775	9.236094E-012	2.255609E-011	1	0.000000E+000
1	61.58283757	2.255609E-011	9.236094E-012	0	0.000000E+000
1	61.58409647	9.236094E-012	2.255609E-011	1	0.000000E+000
1	61.58456644	2.255609E-011	9.236094E-012	0	0.000000E+000
1	61.58629373	9.236094E-012	2.255609E-011	1	0.000000E+000
1	61.58636778	2.255609E-011	9.236094E-012	0	0.000000E+000
1	61.58787091	9.236094E-012	2.255609E-011	1	0.000000E+000
1	61.58822106	2.255609E-011	9.236094E-012	0	0.000000E+000
1	61.58967909	9.236094E-012	2.255609E-011	1	0.000000E+000
1	61.58976307	2.255609E-011	9.236094E-012	0	0.000000E+000
1	61.58978670	9.236094E-012	2.255609E-011	1	0.000000E+000
1	61.58987693	2.255609E-011	9.236094E-012	0	0.000000E+000
1	61.58990788	9.236094E-012	2.255609E-011	1	0.000000E+000
1	61.58995736	2.255609E-011	9.236094E-012	0	0.000000E+000
1	61.58998563	9.236094E-012	2.255609E-011	1	0.000000E+000
1	61.59032023	2.255609E-011	9.236094E-012	0	0.000000E+000
1	61.59040007	9.236094E-012	2.255609E-011	1	0.000000E+000
1	61.59062227	2.255609E-011	9.236094E-012	0	0.000000E+000
1	61.59195153	9.236094E-012	2.255609E-011	1	0.000000E+000
1	61.59208526	2.255609E-011	9.236094E-012	0	0.000000E+000
1	61.59212814	9.236094E-012	2.255609E-011	1	0.000000E+000
1	61.59232604	2.255609E-011	9.236094E-012	0	0.000000E+000
1	61.59262785	9.236094E-012	2.255609E-011	1	0.000000E+000
1	61.59268775	2.255609E-011	9.236094E-012	0	0.000000E+000
1	61.59273481	9.236094E-012	2.255609E-011	1	0.000000E+000
1	61.59280837	2.255609E-011	9.236094E-012	0	0.000000E+000
1	61.59318099	9.236094E-012	2.255609E-011	1	0.000000E+000
1	61.59320618	2.255609E-011	9.236094E-012	0	0.000000E+000
1	61.59382853	9.236094E-012	2.255609E-011	1	0.000000E+000
1	61.59462226	2.255609E-011	9.236094E-012	0	0.000000E+000
1	61.59583019	9.236094E-012	2.255609E-011	1	0.000000E+000
1	61.59602051	2.255609E-011	9.236094E-012	0	0.000000E+000
1	61.59609036	9.236094E-012	2.255609E-011	1	0.000000E+000
1	61.59618318	2.255609E-011	9.236094E-012	0	0.000000E+000
1	61.59621777	9.236094E-012	2.255609E-011	1	0.000000E+000
1	61.59833947	2.255609E-011	9.236094E-012	0	0.000000E+000
1	61.59836782	9.236094E-012	2.255609E-011	1	0.000000E+000
1	61.59847890	2.255609E-011	9.236094E-012	0	0.000000E+000
1	61.59850209	9.236094E-012	2.255609E-011	1	0.000000E+000
1	61.59870287	2.255609E-011	9.236094E-012	0	0.000000E+000
1	61.59963731	9.236094E-012	2.255609E-011	1	0.000000E+000
1	61.59982845	2.255609E-011	9.236094E-012	0	0.000000E+000
1	61.59984782	9.236094E-012	2.255609E-011	1	0.000000E+000
1	61.60023922	2.255609E-011	9.236094E-012	0	0.000000E+000
1	61.60027034	9.236094E-012	2.255609E-011	1	0.000000E+000
1	61.60075106	2.255609E-011	9.236094E-012	0	0.000000E+000
1	61.60087014	9.236094E-012	2.255609E-011	1	0.000000E+000
1	61.60101406	2.255609E-011	9.236094E-012	0	0.000000E+000
1	61.60102698	9.236094E-012	2.255609E-011	1	0.000000E+000
1	61.60107175	2.255609E-011	9.236094E-012	0	0.000000E+000
1	61.60235149	9.236094E-012	2.255609E-011	1	0.000000E+000
1	61.60246247	2.255609E-011	9.236094E-012	0	0.000000E+000
1	61.60247943	9.236094E-012	2.255609E-011	1	0.000000E+000
1	61.60260738	2.255609E-011	9.236094E-012	0	0.000000E+000
1	61.60264462	9.236094E-012	2.255609E-011	1	0.000000E+000
1	61.60270944	2.255609E-011	9.236094E-012	0	0.000000E+000
1	61.60299708	9.236094E-012	2.255609E-011	1	0.000000E+000
1	61.60329171	2.255609E-011	9.236094E-012	0	0.000000E+000
1	61.60341858	9.236094E-012	2.255609E-011	1	0.000000E+000
1	61.60349114	2.255609E-011	9.236094E-012	0	0.000000E+000
1	61.60350484	9.236094E-012	2.255609E-011	1	0.000000E+000
1	61.60354560	2.255609E-011	9.236094E-012	0	0.000000E+000
1	61.60358638	9.236094E-012	2.255609E-011	1	0.000000E+000
1	61.60376423	2.255609E-011	9.236094E-012	0	0.000000E+000
1	61.60413964	9.236094E-012	2.255609E-011	1	0.000000E+000
1	61.60481224	2.255609E-011	9.236094E-012	0	0.000000E+000
1	61.61018644	9.236094E-012	2.255609E-011	1	0.000000E+000
1	61.61063416	2.255609E-011	9.236094E-012	0	0.000000E+000
1	61.61159908	9.236094E-012	2.255609E-011	1	0.000000E+000
1	61.61171880	2.255609E-011	9.236094E-012	0	0.000000E+000
1	61.61210928	9.236094E-012	2.255609E-011	1	0.000000E+000
1	61.61301767	2.255609E-011	9.236094E-012	0	0.000000E+000
1	61.61304298	9.236094E-012	2.255609E-011	1	0.000000E+000
1	61.61343140	2.255609E-011	9.236094E-012	0	0.000000E+000
1	61.61560128	9.236094E-012	2.255609E-011	1	0.000000E+000
1	61.61622206	2.255609E-011	9.236094E-012	0	0.000000E+000
1	61.61749682	9.236094E-012	2.255609E-011	1	0.000000E+000
1	61.61828037	2.255609E-011	9.236094E-012	0	0.000000E+000
1	61.61930405	9.236094E-012	2.255609E-011	1	0.000000E+000
1	61.61961817	2.255609E-011	9.236094E-012	0	0.000000E+000
1	61.62004560	9.236094E-012	2.255609E-011	1	0.000000E+000
1	61.62025886	2.255609E-011	9.236094E-012	0	0.000000E+000
1	61.62076741	9.236094E-012	2.255609E-011	1	0.000000E+000
1	61.62140916	2.255609E-011	9.236094E-012	0	0.000000E+000
1	61.66147355	9.236094E-012	2.255609E-011	1	0.000000E+000
1	61.66149094	2.255609E-011	9.236094E-012	0	0.000000E+000
1	61.67184979	9.236094E-012	2.255609E-011	1	0.000000E+000
1	61.67236315	2.255609E-011	9.236094E-012	0	0.000000E+000
1	61.67239717	9.236094E-012	2.255609E-011	1	0.000000E+000
1	61.67306324	2.255609E-011	9.236094E-012	0	0.000000E+000
1	61.67368171	9.236094E-012	2.255609E-011	1	0.000000E+000
1	61.67461338	2.255609E-011	9.236094E-012	0	0.000000E+000
1	61.67541267	9.236094E-012	2.255609E-011	1	0.000000E+000
1	61.67583100	2.255609E-011	9.236094E-012	0	0.000000E+000
1	61.67686586	9.236094E-012	2.255609E-011	1	0.000000E+000
1	61.67691466	2.255609E-011	9.236094E-012	0	0.000000E+000
1	61.67729904	9.236094E-012	2.255609E-011	1	0.000000E+000
1	61.67835227	2.255609E-011	9.236094E-012	0	0.000000E+000
1	61.67849066	9.236094E-012	2.255609E-011	1	0.000000E+000
1	61.67861387	2.255609E-011	9.236094E-012	0	0.000000E+000
1	61.67895061	9.236094E-012	2.255609E-011	1	0.000000E+000
1	61.67984461	2.255609E-011	9.236094E-012	0	0.000000E+000
1	61.68033857	9.236094E-012	2.255609E-011	1	0.000000E+000
1	61.68059919	2.255609E-011	9.236094E-012	0	0.000000E+000
1	61.68066241	9.236094E-012	2.255609E-011	1	0.000000E+000
1	61.68079183	2.255609E-011	9.236094E-012	0	0.000000E+000
1	61.68081017	9.236094E-012	2.255609E-011	1	0.000000E+000
1	61.68108166	2.255609E-011	9.236094E-012	0	0.000000E+000
1	61.68109608	9.236094E-012	2.255609E-011	1	0.000000E+000
1	61.68145742	2.255609E-011	9.236094E-012	0	0.000000E+000
1	61.68240660	9.236094E-012	2.255609E-011	1	0.000000E+000
1	61.68248707	2.255609E-011	9.236094E-012	0	0.000000E+000
1	61.68419741	9.236094E-012	2.255609E-011	1	0.000000E+000
1	61.68433880	2.255609E-011	9.236094E-012	0	0.000000E+000
1	61.68435871	9.236094E-012	2.255609E-011	1	0.000000E+000
1	61.68476691	2.255609E-011	9.236094E-012	0	0.000000E+000
1	61.68479421	9.236094E-012	2.255609E-011	1	0.000000E+000
1	61.68497399	2.255609E-011	9.236094E-012	0	0.000000E+000
1	61.68553407	9.236094E-012	2.255609E-011	1	0.000000E+000
1	61.68587218	2.255609E-011	9.236094E-012	0	0.000000E+000
1	61.68599335	9.236094E-012	2.255609E-011	1	0.000000E+000
1	61.68617844	2.255609E-011	9.236094E-012	0	0.000000E+000
1	61.68622935	9.236094E-012	2.255609E-011	1	0.000000E+000
1	61.68697845	2.255609E-011	9.236094E-012	0	0.000000E+000
1	61.68859698	9.236094E-012	2.255609E-011	1	0.000000E+000
1	61.68866332	2.255609E-011	9.236094E-012	0	0.000000E+000
1	61.69078986	9.236094E-012	2.255609E-011	1	0.000000E+000
1	61.69088776	2.255609E-011	9.236094E-012	0	0.000000E+000
1	61.69093941	9.236094E-012	2.255609E-011	1	0.000000E+000
1	61.69115927	2.255609E-011	9.236094E-012	0	0.000000E+000
1	61.69152401	9.236094E-012	2.255609E-011	1	0.000000E+000
1	61.69169299	2.255609E-011	9.236094E-012	0	0.000000E+000
1	61.69220244	9.236094E-012	2.255609E-011	1	0.000000E+000
1	61.69225018	2.255609E-011	9.236094E-012	0	0.000000E+000
1	61.69264890	9.236094E-012	2.255609E-011	1	0.000000E+000
1	61.69266042	2.255609E-011	9.236094E-012	0	0.000000E+000
1	61.69348428	9.236094E-012	2.255609E-011	1	0.000000E+000
1	61.69386984	2.255609E-011	9.236094E-012	0	0.000000E+000
1	61.69418299	9.236094E-012	2.255609E-011	1	0.000000E+000
1	61.69452595	2.255609E-011	9.236094E-012	0	0.000000E+000
1	61.69491780	9.236094E-012	2.255609E-011	1	0.000000E+000
1	61.69527528	2.255609E-011	9.236094E-012	0	0.000000E+000
1	61.69538166	9.236094E-012	2.255609E-011	1	0.000000E+000
1	61.69561243	2.255609E-011	9.236094E-012	0	0.000000E+000
1	61.69774808	9.236094E-012	2.255609E-011	1	0.000000E+000
1	61.69799483	2.255609E-011	9.236094E-012	0	0.000000E+000
1	61.69822790	9.236094E-012	2.255609E-011	1	0.000000E+000
1	61.69824214	2.255609E-011	9.236094E-012	0	0.000000E+000
1	61.69863252	9.236094E-012	2.255609E-011	1	0.000000E+000
1	61.69865661	2.255609E-011	9.236094E-012	0	0.000000E+000
1	61.69867308	9.236094E-012	2.255609E-011	1	0.000000E+000
1	61.69879719	2.255609E-011	9.236094E-012	0	0.000000E+000
1	61.69909633	9.236094E-012	2.255609E-011	1	0.000000E+000
1	61.69921314	2.255609E-011	9.236094E-012	0	0.000000E+000
1	61.69923081	9.236094E-012	2.255609E-011	1	0.000000E+000
1	61.70107305	2.255609E-011	9.236094E-012	0	0.000000E+000
1	61.70108706	9.236094E-012	2.255609E-011	1	0.000000E+000
1	61.70167377	2.255609E-011	9.236094E-012	0	0.000000E+000
1	61.70243128	9.236094E-012	2.255609E-011	1	0.000000E+000
1	61.70252095	2.255609E-011	9.236094E-012	0	0.000000E+000
1	61.70258519	9.236094E-012	2.255609E-011	1	0.000000E+000
1	61.70269009	2.255609E-011	9.236094E-012	0	0.000000E+000
1	61.70272894	9.236094E-012	2.255609E-011	1	0.000000E+000
1	61.70351397	2.255609E-011	9.236094E-012	0	0.000000E+000
1	61.70395804	9.236094E-012	2.255609E-011	1	0.000000E+000
1	61.70432803	2.255609E-011	9.236094E-012	0	0.000000E+000
1	61.70445188	9.236094E-012	2.255609E-011	1	0.000000E+000
1	61.70486634	2.255609E-011	9.236094E-012	0	0.000000E+000
1	61.70491626	9.236094E-012	2.255609E-011	1	0.000000E+000
1	61.70511752	2.255609E-011	9.236094E-012	0	0.000000E+000
1	61.70514249	9.236094E-012	2.255609E-011	1	0.000000E+000
1	61.70541371	2.255609E-011	9.236094E-012	0	0.000000E+000
1	61.70754730	9.236094E-012	2.255609E-011	1	0.000000E+000
1	61.70769208	2.255609E-011	9.236094E-012	0	0.000000E+000
1	61.70771938	9.236094E-012	2.255609E-011	1	0.000000E+000
1	61.70800490	2.255609E-011	9.236094E-012	0	0.000000E+000
1	61.70805172	9.236094E-012	2.255609E-011	1	0.000000E+000
1	61.70810709	2.255609E-011	9.236094E-012	0	0.000000E+000
1	61.70920245	9.236094E-012	2.255609E-011	1	0.000000E+000
1	61.70951135	2.255609E-011	9.236094E-012	0	0.000000E+000
1	61.71052793	9.236094E-012	2.255609E-011	1	0.000000E+000
1	61.71095795	2.255609E-011	9.236094E-012	0	0.000000E+000
1	61.71216971	9.236094E-012	2.255609E-011	1	0.000000E+000
1	61.71235576	2.255609E-011	9.236094E-012	0	0.000000E+000
1	61.71239422	9.236094E-012	2.255609E-011	1	0.000000E+000
1	61.71244464	2.255609E-011	9.236094E-012	0	0.000000E+000
1	61.71386444	9.236094E-012	2.255609E-011	1	0.000000E+000
1	61.71488083	2.255609E-011	9.236094E-012	0	0.000000E+000
1	61.71490737	9.236094E-012	2.255609E-011	1	0.000000E+000
1	61.71644451	2.255609E-011	9.236094E-012	0	0.000000E+000
1	61.71646327	9.236094E-012	2.255609E-011	1	0.000000E+000
1	61.71684769	2.255609E-011	9.236094E-012	0	0.000000E+000
1	61.71694786	9.236094E-012	2.255609E-011	1	0.000000E+000
1	61.71699792	2.255609E-011	9.236094E-012	0	0.000000E+000
1	61.71755442	9.236094E-012	2.255609E-011	1	0.000000E+000
1	61.71800139	2.255609E-011	9.236094E-012	0	0.000000E+000
1	61.71822158	9.236094E-012	2.255609E-011	1	0.000000E+000
1	61.71830045	2.255609E-011	9.236094E-012	0	0.000000E+000
1	61.71833739	9.236094E-012	2.255609E-011	1	0.000000E+000
1	61.71839814	2.255609E-011	9.236094E-012	0	0.000000E+000
1	61.71841035	9.236094E-012	2.255609E-011	1	0.000000E+000
1	61.71922115	2.255609E-011	9.236094E-012	0	0.000000E+000
1	61.71972723	9.236094E-012	2.255609E-011	1	0.000000E+000
1	61.71977471	2.255609E-011	9.236094E-012	0	0.000000E+000
1	61.72011390	9.236094E-012	2.255609E-011	1	0.000000E+000
1	61.72051677	2.255609E-011	9.236094E-012	0	0.000000E+000
1	61.72072236	9.236094E-012	2.255609E-011	1	0.000000E+000
1	61.72174035	2.255609E-011	9.236094E-012	0	0.000000E+000
1	61.72176895	9.236094E-012	2.255609E-011	1	0.000000E+000
1	61.72199923	2.255609E-011	9.236094E-012	0	0.000000E+000
1	61.72203506	9.236094E-012	2.255609E-011	1	0.000000E+000
1	61.72217532	2.255609E-011	9.236094E-012	0	0.000000E+000
1	61.72218331	9.236094E-012	2.255609E-011	1	0.000000E+000
1	61.72252006	2.255609E-011	9.236094E-012	0	0.000000E+000
1	61.72298463	9.236094E-012	2.255609E-011	1	0.000000E+000
1	61.72360625	2.255609E-011	9.236094E-012	0	0.000000E+000
1	61.72373971	9.236094E-012	2.255609E-011	1	0.000000E+000
1	61.72448370	2.255609E-011	9.236094E-012	0	0.000000E+000
1	61.72521529	9.236094E-012	2.255609E-011	1	0.000000E+000
1	61.72549842	2.255609E-011	9.236094E-012	0	0.000000E+000
1	61.72620571	9.236094E-012	2.255609E-011	1	0.000000E+000
1	61.72691441	2.255609E-011	9.236094E-012	0	0.000000E+000
1	61.72693832	9.236094E-012	2.255609E-011	1	0.000000E+000
1	61.72704074	2.255609E-011	9.236094E-012	0	0.000000E+000
1	61.72706772	9.236094E-012	2.255609E-011	1	0.000000E+000
1	61.72823542	2.255609E-011	9.236094E-012	0	0.000000E+000
1	61.72987774	9.236094E-012	2.255609E-011	1	0.000000E+000
1	61.73018213	2.255609E-011	9.236094E-012	0	0.000000E+000
1	61.73157453	9.236094E-012	2.255609E-011	1	0.000000E+000
1	61.73166230	2.255609E-011	9.236094E-012	0	0.000000E+000
1	61.73171743	9.236094E-012	2.255609E-011	1	0.000000E+000
1	61.73218892	2.255609E-011	9.236094E-012	0	0.000000E+000
1	61.73223542	9.236094E-012	2.255609E-011	1	0.000000E+000
1	61.73242694	2.255609E-011	9.236094E-012	0	0.000000E+000
1	61.73279568	9.236094E-012	2.255609E-011	1	0.000000E+000
1	61.73299774	2.255609E-011	9.236094E-012	0	0.000000E+000
1	61.73303102	9.236094E-012	2.255609E-011	1	0.000000E+000
1	61.73316096	2.255609E-011	9.236094E-012	0	0.000000E+000
1	61.73317788	9.236094E-012	2.255609E-011	1	0.000000E+000
1	61.73350994	2.255609E-011	9.236094E-012	0	0.000000E+000
1	61.73579242	9.236094E-012	2.255609E-011	1	0.000000E+000
1	61.73587861	2.255609E-011	9.236094E-012	0	0.000000E+000
1	61.73593350	9.236094E-012	2.255609E-011	1	0.000000E+000
1	61.73603623	2.255609E-011	9.236094E-012	0	0.000000E+000
1	61.73755655	9.236094E-012	2.255609E-011	1	0.000000E+000
1	61.73782546	2.255609E-011	9.236094E-012	0	0.000000E+000
1	61.73846461	9.236094E-012	2.255609E-011	1	0.000000E+000
1	61.73856613	2.255609E-011	9.236094E-012	0	0.000000E+000
1	61.73865443	9.236094E-012	2.255609E-011	1	0.000000E+000
1	61.73878136	2.255609E-011	9.236094E-012	0	0.000000E+000
1	61.73880514	9.236094E-012	2.255609E-011	1	0.000000E+000
1	61.73888346	2.255609E-011	9.236094E-012	0	0.000000E+000
1	61.74016496	9.236094E-012	2.255609E-011	1	0.000000E+000
1	61.74067077	2.255609E-011	9.236094E-012	0	0.000000E+000
1	61.74132657	9.236094E-012	2.255609E-011	1	0.000000E+000
1	61.74179915	2.255609E-011	9.236094E-012	0	0.000000E+000
1	61.74222462	9.236094E-012	2.255609E-011	1	0.000000E+000
1	61.74260843	2.255609E-011	9.236094E-012	0	0.000000E+000
1	61.74264519	9.236094E-012	2.255609E-011	1	0.000000E+000
1	61.74368647	2.255609E-011	9.236094E-012	0	0.000000E+000
1	61.74374055	9.236094E-012	2.255609E-011	1	0.000000E+000
1	61.74413691	2.255609E-011	9.236094E-012	0	0.000000E+000
1	61.74420539	9.236094E-012	2.255609E-011	1	0.000000E+000
1	61.74541640	2.255609E-011	9.236094E-012	0	0.000000E+000
1	61.74602227	9.236094E-012	2.255609E-011	1	0.000000E+000
1	61.74637715	2.255609E-011	9.236094E-012	0	0.000000E+000
1	61.74641980	9.236094E-012	2.255609E-011	1	0.000000E+000
1	61.74661915	2.255609E-011	9.236094E-012	0	0.000000E+000
1	61.74663312	9.236094E-012	2.255609E-011	1	0.000000E+000
1	61.74688234	2.255609E-011	9.236094E-012	0	0.000000E+000
1	61.74691028	9.236094E-012	2.255609E-011	1	0.000000E+000
1	61.74747157	2.255609E-011	9.236094E-012	0	0.000000E+000
1	61.74916374	9.236094E-012	2.255609E-011	1	0.000000E+000
1	61.74922240	2.255609E-011	9.236094E-012	0	0.000000E+000
1	61.75077574	9.236094E-012	2.255609E-011	1	0.000000E+000
1	61.75108722	2.255609E-011	9.236094E-012	0	0.000000E+000
1	61.75109864	9.236094E-012	2.255609E-011	1	0.000000E+000
1	61.75141888	2.255609E-011	9.236094E-012	0	0.000000E+000
1	61.75161301	9.236094E-012	2.255609E-011	1	0.000000E+000
1	61.75190935	2.255609E-011	9.236094E-012	0	0.000000E+000
1	61.75381047	9.236094E-012	2.255609E-011	1	0.000000E+000
1	61.75402135	2.255609E-011	9.236094E-012	0	0.000000E+000
1	61.75407007	9.236094E-012	2.255609E-011	1	0.000000E+000
1	61.75426914	2.255609E-011	9.236094E-012	0	0.000000E+000
1	61.75527775	9.236094E-012	2.255609E-011	1	0.000000E+000
1	61.75533882	2.255609E-011	9.236094E-012	0	0.000000E+000
1	61.75537664	9.236094E-012	2.255609E-011	1	0.000000E+000
1	61.75565759	2.255609E-011	9.236094E-012	0	0.000000E+000
1	61.75576048	9.236094E-012	2.255609E-011	1	0.000000E+000
1	61.75590878	2.255609E-011	9.236094E-012	0	0.000000E+000
1	61.75593948	9.236094E-012	2.255609E-011	1	0.000000E+000
1	61.75700050	2.255609E-011	9.236094E-012	0	0.000000E+000
1	61.75982511	9.236094E-012	2.255609E-011	1	0.000000E+000
1	61.76037409	2.255609E-011	9.236094E-012	0	0.000000E+000
1	61.76050543	9.236094E-012	2.255609E-011	1	0.000000E+000
1	61.76107983	2.255609E-011	9.236094E-012	0	0.000000E+000
1	61.76109847	9.236094E-012	2.255609E-011	1	0.000000E+000
1	61.76133738	2.255609E-011	9.236094E-012	0	0.000000E+000
1	61.76137589	9.236094E-012	2.255609E-011	1	0.000000E+000
1	61.76283489	2.255609E-011	9.236094E-012	0	0.000000E+000
1	61.76332588	9.236094E-012	2.255609E-011	1	0.000000E+000
1	61.76346916	2.255609E-011	9.236094E-012	0	0.000000E+000
1	61.76379952	9.236094E-012	2.255609E-011	1	0.000000E+000
1	61.76396248	2.255609E-011	9.236094E-012	0	0.000000E+000
1	61.76400014	9.236094E-012	2.255609E-011	1	0.000000E+000
1	61.76446334	2.255609E-011	9.236094E-012	0	0.000000E+000
1	61.76500206	9.236094E-012	2.255609E-011	1	0.000000E+000
1	61.76572655	2.255609E-011	9.236094E-012	0	0.000000E+000
1	61.76577674	9.236094E-012	2.255609E-011	1	0.000000E+000
1	61.76651040	2.255609E-011	9.236094E-012	0	0.000000E+000
1	61.76676245	9.236094E-012	2.255609E-011	1	0.000000E+000
1	61.76784988	2.255609E-011	9.236094E-012	0	0.000000E+000
1	61.76809929	9.236094E-012	2.255609E-011	1	0.000000E+000
1	61.76818990	2.255609E-011	9.236094E-012	0	0.000000E+000
1	61.76840732	9.236094E-012	2.255609E-011	1	0.000000E+000
1	61.76864892	2.255609E-011	9.236094E-012	0	0.000000E+000
1	61.76865139	9.236094E-012	2.255609E-011	1	0.000000E+000
1	61.76887851	2.255609E-011	9.236094E-012	0	0.000000E+000
1	61.76995704	9.236094E-012	2.255609E-011	1	0.000000E+000
1	61.76998672	2.255609E-011	9.236094E-012	0	0.000000E+000
1	61.77231332	9.236094E-012	2.255609E-011	1	0.000000E+000
1	61.77240742	2.255609E-011	9.236094E-012	0	0.000000E+000
1	61.77242793	9.236094E-012	2.255609E-011	1	0.000000E+000
1	61.77252698	2.255609E-011	9.236094E-012	0	0.000000E+000
1	61.77675417	9.236094E-012	2.255609E-011	1	0.000000E+000
1	61.77677527	2.255609E-011	9.236094E-012	0	0.000000E+000
1	61.77768274	9.236094E-012	2.255609E-011	1	0.000000E+000
1	61.77769840	2.255609E-011	9.236094E-012	0	0.000000E+000
1	61.78161876	9.236094E-012	2.255609E-011	1	0.000000E+000
1	61.78174557	2.255609E-011	9.236094E-012	0	0.000000E+000
1	61.78393052	9.236094E-012	2.255609E-011	1	0.000000E+000
1	61.78456362	2.255609E-011	9.236094E-012	0	0.000000E+000
1	61.78459154	9.236094E-012	2.255609E-011	1	0.000000E+000
1	61.78482144	2.255609E-011	9.236094E-012	0	0.000000E+000
1	61.78485044	9.236094E-012	2.255609E-011	1	0.000000E+000
1	61.78537908	2.255609E-011	9.236094E-012	0	0.000000E+000
1	61.78611581	9.236094E-012	2.255609E-011	1	0.000000E+000
1	61.78630409	2.255609E-011	9.236094E-012	0	0.000000E+000
1	61.78694093	9.236094E-012	2.255609E-011	1	0.000000E+000
1	61.78704753	2.255609E-011	9.236094E-012	0	0.000000E+000
1	61.78707537	9.236094E-012	2.255609E-011	1	0.000000E+000
1	61.78772989	2.255609E-011	9.236094E-012	0	0.000000E+000
1	61.78775771	9.236094E-012	2.255609E-011	1	0.000000E+000
1	61.78837735	2.255609E-011	9.236094E-012	0	0.000000E+000
1	61.78941703	9.236094E-012	2.255609E-011	1	0.000000E+000
1	61.78961804	2.255609E-011	9.236094E-012	0	0.000000E+000
1	61.78986026	9.236094E-012	2.255609E-011	1	0.000000E+000
1	61.79041770	2.255609E-011	9.236094E-012	0	0.000000E+000
1	61.79126358	9.236094E-012	2.255609E-011	1	0.000000E+000
1	61.79174742	2.255609E-011	9.236094E-012	0	0.000000E+000
1	61.79318948	9.236094E-012	2.255609E-011	1	0.000000E+000
1	61.79348398	2.255609E-011	9.236094E-012	0	0.000000E+000
1	61.79349811	9.236094E-012	2.255609E-011	1	0.000000E+000
1	61.79393474	2.255609E-011	9.236094E-012	0	0.000000E+000
1	61.79394798	9.236094E-012	2.255609E-011	1	0.000000E+000
1	61.79447449	2.255609E-011	9.236094E-012	0	0.000000E+000
1	61.79448517	9.236094E-012	2.255609E-011	1	0.000000E+000
1	61.79463240	2.255609E-011	9.236094E-012	0	0.000000E+000
1	61.79465375	9.236094E-012	2.255609E-011	1	0.000000E+000
1	61.79493270	2.255609E-011	9.236094E-012	0	0.000000E+000
1	61.79570453	9.236094E-012	2.255609E-011	1	0.000000E+000
1	61.79572877	2.255609E-011	9.236094E-012	0	0.000000E+000
1	61.79761299	9.236094E-012	2.255609E-011	1	0.000000E+000
1	61.79774057	2.255609E-011	9.236094E-012	0	0.000000E+000
1	61.80446155	9.236094E-012	2.255609E-011	1	0.000000E+000
1	61.80542387	2.255609E-011	9.236094E-012	0	0.000000E+000
1	61.80542949	9.236094E-012	2.255609E-011	1	0.000000E+000
1	61.80687255	2.255609E-011	9.236094E-012	0	0.000000E+000
1	61.80879270	9.236094E-012	2.255609E-011	1	0.000000E+000
1	61.80881733	2.255609E-011	9.236094E-012	0	0.000000E+000
1	61.80897091	9.236094E-012	2.255609E-011	1	0.000000E+000
1	61.80929059	2.255609E-011	9.236094E-012	0	0.000000E+000
1	61.80931798	9.236094E-012	2.255609E-011	1	0.000000E+000
1	61.81045679	2.255609E-011	9.236094E-012	0	0.000000E+000
1	61.81151005	9.236094E-012	2.255609E-011	1	0.000000E+000
1	61.81153982	2.255609E-011	9.236094E-012	0	0.000000E+000
1	61.81157685	9.236094E-012	2.255609E-011	1	0.000000E+000
1	61.81173075	2.255609E-011	9.236094E-012	0	0.000000E+000
1	61.81200443	9.236094E-012	2.255609E-011	1	0.000000E+000
1	61.81203339	2.255609E-011	9.236094E-012	0	0.000000E+000
1	61.81251742	9.236094E-012	2.255609E-011	1	0.000000E+000
1	61.81277790	2.255609E-011	9.236094E-012	0	0.000000E+000
1	61.81301198	9.236094E-012	2.255609E-011	1	0.000000E+000
1	61.81321169	2.255609E-011	9.236094E-012	0	0.000000E+000
1	61.81332011	9.236094E-012	2.255609E-011	1	0.000000E+000
1	61.81354637	2.255609E-011	9.236094E-012	0	0.000000E+000
1	61.81357162	9.236094E-012	2.255609E-011	1	0.000000E+000
1	61.81388918	2.255609E-011	9.236094E-012	0	0.000000E+000
1	61.81391664	9.236094E-012	2.255609E-011	1	0.000000E+000
1	61.81480388	2.255609E-011	9.236094E-012	0	0.000000E+000
1	61.81635130	9.236094E-012	2.255609E-011	1	0.000000E+000
1	61.81640477	2.255609E-011	9.236094E-012	0	0.000000E+000
1	61.81781427	9.236094E-012	2.255609E-011	1	0.000000E+000
1	61.81808517	2.255609E-011	9.236094E-012	0	0.000000E+000
1	61.81809243	9.236094E-012	2.255609E-011	1	0.000000E+000
1	61.81822848	2.255609E-011	9.236094E-012	0	0.000000E+000
1	61.81942894	9.236094E-012	2.255609E-011	1	0.000000E+000
1	61.81981445	2.255609E-011	9.236094E-012	0	0.000000E+000
1	61.81985169	9.236094E-012	2.255609E-011	1	0.000000E+000
1	61.81993669	2.255609E-011	9.236094E-012	0	0.000000E+000
1	61.82314016	9.236094E-012	2.255609E-011	1	0.000000E+000
1	61.82337657	2.255609E-011	9.236094E-012	0	0.000000E+000
1	61.82526312	9.236094E-012	2.255609E-011	1	0.000000E+000
1	61.82531816	2.255609E-011	9.236094E-012	0	0.000000E+000
1	61.82809220	9.236094E-012	2.255609E-011	1	0.000000E+000
1	61.82844814	2.255609E-011	9.236094E-012	0	0.000000E+000
1	61.82845767	9.236094E-012	2.255609E-011	1	0.000000E+000
1	61.82896454	2.255609E-011	9.236094E-012	0	0.000000E+000
1	61.82898643	9.236094E-012	2.255609E-011	1	0.000000E+000
1	61.82912069	2.255609E-011	9.236094E-012	0	0.000000E+000
1	61.82913249	9.236094E-012	2.255609E-011	1	0.000000E+000
1	61.82927955	2.255609E-011	9.236094E-012	0	0.000000E+000
1	61.83098417	9.236094E-012	2.255609E-011	1	0.000000E+000
1	61.83115690	2.255609E-011	9.236094E-012	0	0.000000E+000
1	61.83122838	9.236094E-012	2.255609E-011	1	0.000000E+000
1	61.83140139	2.255609E-011	9.236094E-012	0	0.000000E+000
1	61.83345734	9.236094E-012	2.255609E-011	1	0.000000E+000
1	61.83347037	2.255609E-011	9.236094E-012	0	0.000000E+000
1	61.83376965	9.236094E-012	2.255609E-011	1	0.000000E+000
1	61.83385444	2.255609E-011	9.236094E-012	0	0.000000E+000
1	61.83505990	9.236094E-012	2.255609E-011	1	0.000000E+000
1	61.83547250	2.255609E-011	9.236094E-012	0	0.000000E+000
1	61.83551666	9.236094E-012	2.255609E-011	1	0.000000E+000
1	61.83571052	2.255609E-011	9.236094E-012	0	0.000000E+000
1	61.83572799	9.236094E-012	2.255609E-011	1	0.000000E+000
1	61.83577693	2.255609E-011	9.236094E-012	0	0.000000E+000
1	61.83581858	9.236094E-012	2.255609E-011	1	0.000000E+000
1	61.83620135	2.255609E-011	9.236094E-012	0	0.000000E+000
1	61.83776866	9.236094E-012	2.255609E-011	1	0.000000E+000
1	61.83791899	2.255609E-011	9.236094E-012	0	0.000000E+000
1	61.83954826	9.236094E-012	2.255609E-011	1	0.000000E+000
1	61.83975123	2.255609E-011	9.236094E-012	0	0.000000E+000
1	61.83977881	9.236094E-012	2.255609E-011	1	0.000000E+000
1	61.83982798	2.255609E-011	9.236094E-012	0	0.000000E+000
1	61.84081953	9.236094E-012	2.255609E-011	1	0.000000E+000
1	61.84096361	2.255609E-011	9.236094E-012	0	0.000000E+000
1	61.84301465	9.236094E-012	2.255609E-011	1	0.000000E+000
1	61.84309478	2.255609E-011	9.236094E-012	0	0.000000E+000
1	61.84324687	9.236094E-012	2.255609E-011	1	0.000000E+000
1	61.84352123	2.255609E-011	9.236094E-012	0	0.000000E+000
1	61.84372319	9.236094E-012	2.255609E-011	1	0.000000E+000
1	61.84378597	2.255609E-011	9.236094E-012	0	0.000000E+000
1	61.84411098	9.236094E-012	2.255609E-011	1	0.000000E+000
1	61.84438899	2.255609E-011	9.236094E-012	0	0.000000E+000
1	61.84512783	9.236094E-012	2.255609E-011	1	0.000000E+000
1	61.84516570	2.255609E-011	9.236094E-012	0	0.000000E+000
1	61.84658647	9.236094E-012	2.255609E-011	1	0.000000E+000
1	61.84780936	2.255609E-011	9.236094E-012	0	0.000000E+000
1	61.84858093	9.236094E-012	2.255609E-011	1	0.000000E+000
1	61.84917583	2.255609E-011	9.236094E-012	0	0.000000E+000
1	61.84943828	9.236094E-012	2.255609E-011	1	0.000000E+000
1	61.85017071	2.255609E-011	9.236094E-012	0	0.000000E+000
1	61.85091156	9.236094E-012	2.255609E-011	1	0.000000E+000
1	61.85135802	2.255609E-011	9.236094E-012	0	0.000000E+000
1	61.85138879	9.236094E-012	2.255609E-011	1	0.000000E+000
1	61.85180909	2.255609E-011	9.236094E-012	0	0.000000E+000
1	61.85333290	9.236094E-012	2.255609E-011	1	0.000000E+000
1	61.85336839	2.255609E-011	9.236094E-012	0	0.000000E+000
1	61.85356940	9.236094E-012	2.255609E-011	1	0.000000E+000
1	61.85479870	2.255609E-011	9.236094E-012	0	0.000000E+000
1	61.85487515	9.236094E-012	2.255609E-011	1	0.000000E+000
1	61.85517420	2.255609E-011	9.236094E-012	0	0.000000E+000
1	61.85520475	9.236094E-012	2.255609E-011	1	0.000000E+000
1	61.85540278	2.255609E-011	9.236094E-012	0	0.000000E+000
1	61.85633634	9.236094E-012	2.255609E-011	1	0.000000E+000
1	61.85652817	2.255609E-011	9.236094E-012	0	0.000000E+000
1	61.86107488	9.236094E-012	2.255609E-011	1	0.000000E+000
1	61.86111938	2.255609E-011	9.236094E-012	0	0.000000E+000
1	61.86117637	9.236094E-012	2.255609E-011	1	0.000000E+000
1	61.86135428	2.255609E-011	9.236094E-012	0	0.000000E+000
1	61.86381878	9.236094E-012	2.255609E-011	1	0.000000E+000
1	61.86398918	2.255609E-011	9.236094E-012	0	0.000000E+000
1	61.86626486	9.236094E-012	2.255609E-011	1	0.000000E+000
1	61.86664391	2.255609E-011	9.236094E-012	0	0.000000E+000
1	61.86664954	9.236094E-012	2.255609E-011	1	0.000000E+000
1	61.86670857	2.255609E-011	9.236094E-012	0	0.000000E+000
1	61.86819033	9.236094E-012	2.255609E-011	1	0.000000E+000
1	61.86829864	2.255609E-011	9.236094E-012	0	0.000000E+000
1	61.86866564	9.236094E-012	2.255609E-011	1	0.000000E+000
1	61.86879281	2.255609E-011	9.236094E-012	0	0.000000E+000
1	61.86935199	9.236094E-012	2.255609E-011	1	0.000000E+000
1	61.86980108	2.255609E-011	9.236094E-012	0	0.000000E+000
1	61.86988527	9.236094E-012	2.255609E-011	1	0.000000E+000
1	61.87047776	2.255609E-011	9.236094E-012	0	0.000000E+000
1	61.87100987	9.236094E-012	2.255609E-011	1	0.000000E+000
1	61.87351599	2.255609E-011	9.236094E-012	0	0.000000E+000
1	61.87438679	9.236094E-012	2.255609E-011	1	0.000000E+000
1	61.87465864	2.255609E-011	9.236094E-012	0	0.000000E+000
1	61.87469569	9.236094E-012	2.255609E-011	1	0.000000E+000
1	61.87543124	2.255609E-011	9.236094E-012	0	0.000000E+000
1	61.87674194	9.236094E-012	2.255609E-011	1	0.000000E+000
1	61.87675720	2.255609E-011	9.236094E-012	0	0.000000E+000
1	61.87677552	9.236094E-012	2.255609E-011	1	0.000000E+000
1	61.87698984	2.255609E-011	9.236094E-012	0	0.000000E+000
1	61.87880652	9.236094E-012	2.255609E-011	1	0.000000E+000
1	61.87926426	2.255609E-011	9.236094E-012	0	0.000000E+000
1	61.88191581	9.236094E-012	2.255609E-011	1	0.000000E+000
1	61.88193586	2.255609E-011	9.236094E-012	0	0.000000E+000
1	61.88315443	9.236094E-012	2.255609E-011	1	0.000000E+000
1	61.88372986	2.255609E-011	9.236094E-012	0	0.000000E+000
1	61.88377573	9.236094E-012	2.255609E-011	1	0.000000E+000
1	61.88381494	2.255609E-011	9.236094E-012	0	0.000000E+000
1	61.88386878	9.236094E-012	2.255609E-011	1	0.000000E+000
1	61.88390782	2.255609E-011	9.236094E-012	0	0.000000E+000
1	61.88409154	9.236094E-012	2.255609E-011	1	0.000000E+000
1	61.88421894	2.255609E-011	9.236094E-012	0	0.000000E+000
1	61.88579359	9.236094E-012	2.255609E-011	1	0.000000E+000
1	61.88610731	2.255609E-011	9.236094E-012	0	0.000000E+000
1	61.88725839	9.236094E-012	2.255609E-011	1	0.000000E+000
1	61.88732924	2.255609E-011	9.236094E-012	0	0.000000E+000
1	61.88775429	9.236094E-012	2.255609E-011	1	0.000000E+000
1	61.88787502	2.255609E-011	9.236094E-012	0	0.000000E+000
1	61.88810451	9.236094E-012	2.255609E-011	1	0.000000E+000
1	61.88835850	2.255609E-011	9.236094E-012	0	0.000000E+000
1	61.88837118	9.236094E-012	2.255609E-011	1	0.000000E+000
1	61.88846643	2.255609E-011	9.236094E-012	0	0.000000E+000
1	61.88853015	9.236094E-012	2.255609E-011	1	0.000000E+000
1	61.88869473	2.255609E-011	9.236094E-012	0	0.000000E+000
1	61.88875203	9.236094E-012	2.255609E-011	1	0.000000E+000
1	61.88877832	2.255609E-011	9.236094E-012	0	0.000000E+000
1	61.88880325	9.236094E-012	2.255609E-011	1	0.000000E+000
1	61.88890679	2.255609E-011	9.236094E-012	0	0.000000E+000
1	61.88895390	9.236094E-012	2.255609E-011	1	0.000000E+000
1	61.88915313	2.255609E-011	9.236094E-012	0	0.000000E+000
1	61.88916861	9.236094E-012	2.255609E-011	1	0.000000E+000
1	61.88960993	2.255609E-011	9.236094E-012	0	0.000000E+000
1	61.88963040	9.236094E-012	2.255609E-011	1	0.000000E+000
1	61.88965918	2.255609E-011	9.236094E-012	0	0.000000E+000
1	61.88983168	9.236094E-012	2.255609E-011	1	0.000000E+000
1	61.89006951	2.255609E-011	9.236094E-012	0	0.000000E+000
1	61.89302336	9.236094E-012	2.255609E-011	1	0.000000E+000
1	61.89315529	2.255609E-011	9.236094E-012	0	0.000000E+000
1	61.89396174	9.236094E-012	2.255609E-011	1	0.000000E+000
1	61.89438595	2.255609E-011	9.236094E-012	0	0.000000E+000
1	61.89440855	9.236094E-012	2.255609E-011	1	0.000000E+000
1	61.89446350	2.255609E-011	9.236094E-012	0	0.000000E+000
1	61.89462819	9.236094E-012	2.255609E-011	1	0.000000E+000
1	61.89471597	2.255609E-011	9.236094E-012	0	0.000000E+000
1	61.89474783	9.236094E-012	2.255609E-011	1	0.000000E+000
1	61.89480996	2.255609E-011	9.236094E-012	0	0.000000E+000
1	61.89705344	9.236094E-012	2.255609E-011	1	0.000000E+000
1	61.89731562	2.255609E-011	9.236094E-012	0	0.000000E+000
1	61.90091953	9.236094E-012	2.255609E-011	1	0.000000E+000
1	61.90125420	2.255609E-011	9.236094E-012	0	0.000000E+000
1	61.90238965	9.236094E-012	2.255609E-011	1	0.000000E+000
1	61.90256999	2.255609E-011	9.236094E-012	0	0.000000E+000
1	61.90290356	9.236094E-012	2.255609E-011	1	0.000000E+000
1	61.90301381	2.255609E-011	9.236094E-012	0	0.000000E+000
1	61.90304126	9.236094E-012	2.255609E-011	1	0.000000E+000
1	61.90339160	2.255609E-011	9.236094E-012	0	0.000000E+000
1	61.90350508	9.236094E-012	2.255609E-011	1	0.000000E+000
1	61.90362669	2.255609E-011	9.236094E-012	0	0.000000E+000
1	61.90523439	9.236094E-012	2.255609E-011	1	0.000000E+000
1	61.90573603	2.255609E-011	9.236094E-012	0	0.000000E+000
1	61.90574798	9.236094E-012	2.255609E-011	1	0.000000E+000
1	61.90771024	2.255609E-011	9.236094E-012	0	0.000000E+000
1	61.90780167	9.236094E-012	2.255609E-011	1	0.000000E+000
1	61.90841558	2.255609E-011	9.236094E-012	0	0.000000E+000
1	61.90868004	9.236094E-012	2.255609E-011	1	0.000000E+000
1	61.90884266	2.255609E-011	9.236094E-012	0	0.000000E+000
1	61.90998951	9.236094E-012	2.255609E-011	1	0.000000E+000
1	61.91014831	2.255609E-011	9.236094E-012	0	0.000000E+000
1	61.91016446	9.236094E-012	2.255609E-011	1	0.000000E+000
1	61.91075981	2.255609E-011	9.236094E-012	0	0.000000E+000
1	61.91078349	9.236094E-012	2.255609E-011	1	0.000000E+000
1	61.91102830	2.255609E-011	9.236094E-012	0	0.000000E+000
1	61.91187518	9.236094E-012	2.255609E-011	1	0.000000E+000
1	61.91204762	2.255609E-011	9.236094E-012	0	0.000000E+000
1	61.91204838	9.236094E-012	2.255609E-011	1	0.000000E+000
1	61.91227517	2.255609E-011	9.236094E-012	0	0.000000E+000
1	61.91230512	9.236094E-012	2.255609E-011	1	0.000000E+000
1	61.91302992	2.255609E-011	9.236094E-012	0	0.000000E+000
1	61.91383885	9.236094E-012	2.255609E-011	1	0.000000E+000
1	61.91401153	2.255609E-011	9.236094E-012	0	0.000000E+000
1	61.91558989	9.236094E-012	2.255609E-011	1	0.000000E+000
1	61.91568550	2.255609E-011	9.236094E-012	0	0.000000E+000
1	61.91747290	9.236094E-012	2.255609E-011	1	0.000000E+000
1	61.91771855	2.255609E-011	9.236094E-012	0	0.000000E+000
1	61.91879259	9.236094E-012	2.255609E-011	1	0.000000E+000
1	61.91893423	2.255609E-011	9.236094E-012	0	0.000000E+000
1	61.91901788	9.236094E-012	2.255609E-011	1	0.000000E+000
1	61.91909821	2.255609E-011	9.236094E-012	0	0.000000E+000
1	61.91938795	9.236094E-012	2.255609E-011	1	0.000000E+000
1	61.91950771	2.255609E-011	9.236094E-012	0	0.000000E+000
1	61.91994191	9.236094E-012	2.255609E-011	1	0.000000E+000
1	61.92027628	2.255609E-011	9.236094E-012	0	0.000000E+000
1	61.92036854	9.236094E-012	2.255609E-011	1	0.000000E+000
1	61.92050023	2.255609E-011	9.236094E-012	0	0.000000E+000
1	61.92052850	9.236094E-012	2.255609E-011	1	0.000000E+000
1	61.92104831	2.255609E-011	9.236094E-012	0	0.000000E+000
1	61.92116960	9.236094E-012	2.255609E-011	1	0.000000E+000
1	61.92121783	2.255609E-011	9.236094E-012	0	0.000000E+000
1	61.92124110	9.236094E-012	2.255609E-011	1	0.000000E+000
1	61.92144329	2.255609E-011	9.236094E-012	0	0.000000E+000
1	61.92147247	9.236094E-012	2.255609E-011	1	0.000000E+000
1	61.92155102	2.255609E-011	9.236094E-012	0	0.000000E+000
1	61.92298015	9.236094E-012	2.255609E-011	1	0.000000E+000
1	61.92305338	2.255609E-011	9.236094E-012	0	0.000000E+000
1	61.92454061	9.236094E-012	2.255609E-011	1	0.000000E+000
1	61.92481929	2.255609E-011	9.236094E-012	0	0.000000E+000
1	61.92522452	9.236094E-012	2.255609E-011	1	0.000000E+000
1	61.92568195	2.255609E-011	9.236094E-012	0	0.000000E+000
1	61.92569648	9.236094E-012	2.255609E-011	1	0.000000E+000
1	61.92583085	2.255609E-011	9.236094E-012	0	0.000000E+000
1	61.92586270	9.236094E-012	2.255609E-011	1	0.000000E+000
1	61.92604186	2.255609E-011	9.236094E-012	0	0.000000E+000
1	61.92606052	9.236094E-012	2.255609E-011	1	0.000000E+000
1	61.92611984	2.255609E-011	9.236094E-012	0	0.000000E+000
1	61.93129530	9.236094E-012	2.255609E-011	1	0.000000E+000
1	61.93170872	2.255609E-011	9.236094E-012	0	0.000000E+000
1	61.93485195	9.236094E-012	2.255609E-011	1	0.000000E+000
1	61.93518215	2.255609E-011	9.236094E-012	0	0.000000E+000
1	61.93578591	9.236094E-012	2.255609E-011	1	0.000000E+000
1	61.93587225	2.255609E-011	9.236094E-012	0	0.000000E+000
1	61.93590578	9.236094E-012	2.255609E-011	1	0.000000E+000
1	61.93605218	2.255609E-011	9.236094E-012	0	0.000000E+000
1	61.93620947	9.236094E-012	2.255609E-011	1	0.000000E+000
1	61.93712241	2.255609E-011	9.236094E-012	0	0.000000E+000
1	61.93716232	9.236094E-012	2.255609E-011	1	0.000000E+000
1	61.93757872	2.255609E-011	9.236094E-012	0	0.000000E+000
1	61.93967184	9.236094E-012	2.255609E-011	1	0.000000E+000
1	61.94002222	2.255609E-011	9.236094E-012	0	0.000000E+000
1	61.94246477	9.236094E-012	2.255609E-011	1	0.000000E+000
1	61.94274252	2.255609E-011	9.236094E-012	0	0.000000E+000
1	61.94278430	9.236094E-012	2.255609E-011	1	0.000000E+000
1	61.94290273	2.255609E-011	9.236094E-012	0	0.000000E+000
1	61.94297948	9.236094E-012	2.255609E-011	1	0.000000E+000
1	61.94303586	2.255609E-011	9.236094E-012	0	0.000000E+000
1	61.94306105	9.236094E-012	2.255609E-011	1	0.000000E+000
1	61.94427731	2.255609E-011	9.236094E-012	0	0.000000E+000
1	61.94474014	9.236094E-012	2.255609E-011	1	0.000000E+000
1	61.94480459	2.255609E-011	9.236094E-012	0	0.000000E+000
1	61.94533531	9.236094E-012	2.255609E-011	1	0.000000E+000
1	61.94564946	2.255609E-011	9.236094E-012	0	0.000000E+000
1	61.94638869	9.236094E-012	2.255609E-011	1	0.000000E+000
1	61.94652771	2.255609E-011	9.236094E-012	0	0.000000E+000
1	61.94827151	9.236094E-012	2.255609E-011	1	0.000000E+000
1	61.94828372	2.255609E-011	9.236094E-012	0	0.000000E+000
1	61.94892727	9.236094E-012	2.255609E-011	1	0.000000E+000
1	61.94948558	2.255609E-011	9.236094E-012	0	0.000000E+000
1	61.94951445	9.236094E-012	2.255609E-011	1	0.000000E+000
1	61.94968905	2.255609E-011	9.236094E-012	0	0.000000E+000
1	61.94973478	9.236094E-012	2.255609E-011	1	0.000000E+000
1	61.94981922	2.255609E-011	9.236094E-012	0	0.000000E+000
1	61.94984016	9.236094E-012	2.255609E-011	1	0.000000E+000
1	61.95028341	2.255609E-011	9.236094E-012	0	0.000000E+000
1	61.95029807	9.236094E-012	2.255609E-011	1	0.000000E+000
1	61.95049687	2.255609E-011	9.236094E-012	0	0.000000E+000
1	61.95089376	9.236094E-012	2.255609E-011	1	0.000000E+000
1	61.95091784	2.255609E-011	9.236094E-012	0	0.000000E+000
1	61.95239221	9.236094E-012	2.255609E-011	1	0.000000E+000
1	61.95249059	2.255609E-011	9.236094E-012	0	0.000000E+000
1	61.95256273	9.236094E-012	2.255609E-011	1	0.000000E+000
1	61.95265897	2.255609E-011	9.236094E-012	0	0.000000E+000
1	61.95331966	9.236094E-012	2.255609E-011	1	0.000000E+000
1	61.95359399	2.255609E-011	9.236094E-012	0	0.000000E+000
1	61.95410369	9.236094E-012	2.255609E-011	1	0.000000E+000
1	61.95433750	2.255609E-011	9.236094E-012	0	0.000000E+000
1	61.95471038	9.236094E-012	2.255609E-011	1	0.000000E+000
1	61.95504082	2.255609E-011	9.236094E-012	0	0.000000E+000
1	61.96168859	9.236094E-012	2.255609E-011	1	0.000000E+000
1	61.96173138	2.255609E-011	9.236094E-012	0	0.000000E+000
1	61.96176409	9.236094E-012	2.255609E-011	1	0.000000E+000
1	61.96191702	2.255609E-011	9.236094E-012	0	0.000000E+000
1	61.96251053	9.236094E-012	2.255609E-011	1	0.000000E+000
1	61.96258762	2.255609E-011	9.236094E-012	0	0.000000E+000
1	61.96364769	9.236094E-012	2.255609E-011	1	0.000000E+000
1	61.96434702	2.255609E-011	9.236094E-012	0	0.000000E+000
1	61.96474609	9.236094E-012	2.255609E-011	1	0.000000E+000
1	61.96555613	2.255609E-011	9.236094E-012	0	0.000000E+000
1	61.96571290	9.236094E-012	2.255609E-011	1	0.000000E+000
1	61.96593146	2.255609E-011	9.236094E-012	0	0.000000E+000
1	61.97697176	9.236094E-012	2.255609E-011	1	0.000000E+000
1	61.97703199	2.255609E-011	9.236094E-012	0	0.000000E+000
1	61.97876370	9.236094E-012	2.255609E-011	1	0.000000E+000
1	61.97880058	2.255609E-011	9.236094E-012	0	0.000000E+000
1	61.97950503	9.236094E-012	2.255609E-011	1	0.000000E+000
1	61.97984332	2.255609E-011	9.236094E-012	0	0.000000E+000
1	61.98001920	9.236094E-012	2.255609E-011	1	0.000000E+000
1	61.98009567	2.255609E-011	9.236094E-012	0	0.000000E+000
1	61.98023273	9.236094E-012	2.255609E-011	1	0.000000E+000
1	61.98059187	2.255609E-011	9.236094E-012	0	0.000000E+000
1	61.98088010	9.236094E-012	2.255609E-011	1	0.000000E+000
1	61.98095821	2.255609E-011	9.236094E-012	0	0.000000E+000
1	61.98099332	9.236094E-012	2.255609E-011	1	0.000000E+000
1	61.98103499	2.255609E-011	9.236094E-012	0	0.000000E+000
1	61.98171713	9.236094E-012	2.255609E-011	1	0.000000E+000
1	61.98207425	2.255609E-011	9.236094E-012	0	0.000000E+000
1	61.98369781	9.236094E-012	2.255609E-011	1	0.000000E+000
1	61.98375380	2.255609E-011	9.236094E-012	0	0.000000E+000
1	61.98441468	9.236094E-012	2.255609E-011	1	0.000000E+000
1	61.98513631	2.255609E-011	9.236094E-012	0	0.000000E+000
1	61.98514515	9.236094E-012	2.255609E-011	1	0.000000E+000
1	61.98552504	2.255609E-011	9.236094E-012	0	0.000000E+000
1	61.98554650	9.236094E-012	2.255609E-011	1	0.000000E+000
1	61.98560048	2.255609E-011	9.236094E-012	0	0.000000E+000
1	61.98620786	9.236094E-012	2.255609E-011	1	0.000000E+000
1	61.98652683	2.255609E-011	9.236094E-012	0	0.000000E+000
1	61.98850595	9.236094E-012	2.255609E-011	1	0.000000E+000
1	61.98958900	2.255609E-011	9.236094E-012	0	0.000000E+000
1	61.98991320	9.236094E-012	2.255609E-011	1	0.000000E+000
1	61.99018563	2.255609E-011	9.236094E-012	0	0.000000E+000
1	61.99046082	9.236094E-012	2.255609E-011	1	0.000000E+000
1	61.99086752	2.255609E-011	9.236094E-012	0	0.000000E+000
1	61.99088397	9.236094E-012	2.255609E-011	1	0.000000E+000
1	61.99095365	2.255609E-011	9.236094E-012	0	0.000000E+000
1	61.99097443	9.236094E-012	2.255609E-011	1	0.000000E+000
1	61.99100352	2.255609E-011	9.236094E-012	0	0.000000E+000
1	61.99110018	9.236094E-012	2.255609E-011	1	0.000000E+000
1	61.99113627	2.255609E-011	9.236094E-012	0	0.000000E+000
1	61.99115604	9.236094E-012	2.255609E-011	1	0.000000E+000
1	61.99214211	2.255609E-011	9.236094E-012	0	0.000000E+000
1	61.99218390	9.236094E-012	2.255609E-011	1	0.000000E+000
1	61.99225701	2.255609E-011	9.236094E-012	0	0.000000E+000
1	61.99237648	9.236094E-012	2.255609E-011	1	0.000000E+000
1	61.99250544	2.255609E-011	9.236094E-012	0	0.000000E+000
1	61.99253905	9.236094E-012	2.255609E-011	1	0.000000E+000
1	61.99316349	2.255609E-011	9.236094E-012	0	0.000000E+000
1	61.99511236	9.236094E-012	2.255609E-011	1	0.000000E+000
1	61.99566880	2.255609E-011	9.236094E-012	0	0.000000E+000
1	61.99569428	9.236094E-012	2.255609E-011	1	0.000000E+000
1	61.99570860	2.255609E-011	9.236094E-012	0	0.000000E+000
1	61.99845848	9.236094E-012	2.255609E-011	1	0.000000E+000
1	62.00005484	2.255609E-011	9.236094E-012	0	0.000000E+000
1	62.00006984	9.236094E-012	2.255609E-011	1	0.000000E+000
1	62.00055092	2.255609E-011	9.236094E-012	0	0.000000E+000
1	62.00057519	9.236094E-012	2.255609E-011	1	0.000000E+000
1	62.00087888	2.255609E-011	9.236094E-012	0	0.000000E+000
1	62.00140587	9.236094E-012	2.255609E-011	1	0.000000E+000
1	62.00146967	2.255609E-011	9.236094E-012	0	0.000000E+000
1	62.00233027	9.236094E-012	2.255609E-011	1	0.000000E+000
1	62.00268605	2.255609E-011	9.236094E-012	0	0.000000E+000
1	62.00370173	9.236094E-012	2.255609E-011	1	0.000000E+000
1	62.00424385	2.255609E-011	9.236094E-012	0	0.000000E+000
1	62.00425933	9.236094E-012	2.255609E-011	1	0.000000E+000
1	62.00477101	2.255609E-011	9.236094E-012	0	0.000000E+000
1	62.00712557	9.236094E-012	2.255609E-011	1	0.000000E+000
1	62.00718429	2.255609E-011	9.236094E-012	0	0.000000E+000
1	62.00720525	9.236094E-012	2.255609E-011	1	0.000000E+000
1	62.00876646	2.255609E-011	9.236094E-012	0	0.000000E+000
1	62.00877523	9.236094E-012	2.255609E-011	1	0.000000E+000
1	62.00929582	2.255609E-011	9.236094E-012	0	0.000000E+000
1	62.00930728	9.236094E-012	2.255609E-011	1	0.000000E+000
1	62.00960475	2.255609E-011	9.236094E-012	0	0.000000E+000
1	62.00976276	9.236094E-012	2.255609E-011	1	0.000000E+000
1	62.00978754	2.255609E-011	9.236094E-012	0	0.000000E+000
1	62.01158485	9.236094E-012	2.255609E-011	1	0.000000E+000
1	62.01167789	2.255609E-011	9.236094E-012	0	0.000000E+000
1	62.01261580	9.236094E-012	2.255609E-011	1	0.000000E+000
1	62.01269392	2.255609E-011	9.236094E-012	0	0.000000E+000
1	62.01359547	9.236094E-012	2.255609E-011	1	0.000000E+000
1	62.01382549	2.255609E-011	9.236094E-012	0	0.000000E+000
1	62.01384939	9.236094E-012	2.255609E-011	1	0.000000E+000
1	62.01434882	2.255609E-011	9.236094E-012	0	0.000000E+000
1	62.01613683	9.236094E-012	2.255609E-011	1	0.000000E+000
1	62.01630622	2.255609E-011	9.236094E-012	0	0.000000E+000
1	62.01631312	9.236094E-012	2.255609E-011	1	0.000000E+000
1	62.01699498	2.255609E-011	9.236094E-012	0	0.000000E+000
1	62.01722972	9.236094E-012	2.255609E-011	1	0.000000E+000
1	62.01800229	2.255609E-011	9.236094E-012	0	0.000000E+000
1	62.01990958	9.236094E-012	2.255609E-011	1	0.000000E+000
1	62.02050380	2.255609E-011	9.236094E-012	0	0.000000E+000
1	62.02053395	9.236094E-012	2.255609E-011	1	0.000000E+000
1	62.02112294	2.255609E-011	9.236094E-012	0	0.000000E+000
1	62.02272800	9.236094E-012	2.255609E-011	1	0.000000E+000
1	62.02275646	2.255609E-011	9.236094E-012	0	0.000000E+000
1	62.02472939	9.236094E-012	2.255609E-011	1	0.000000E+000
1	62.02493572	2.255609E-011	9.236094E-012	0	0.000000E+000
1	62.02541605	9.236094E-012	2.255609E-011	1	0.000000E+000
1	62.02663596	2.255609E-011	9.236094E-012	0	0.000000E+000
1	62.02665077	9.236094E-012	2.255609E-011	1	0.000000E+000
1	62.02695272	2.255609E-011	9.236094E-012	0	0.000000E+000
1	62.02700340	9.236094E-012	2.255609E-011	1	0.000000E+000
1	62.02701471	2.255609E-011	9.236094E-012	0	0.000000E+000
1	62.02937724	9.236094E-012	2.255609E-011	1	0.000000E+000
1	62.02958183	2.255609E-011	9.236094E-012	0	0.000000E+000
1	62.03089310	9.236094E-012	2.255609E-011	1	0.000000E+000
1	62.03191337	2.255609E-011	9.236094E-012	0	0.000000E+000
1	62.03224905	9.236094E-012	2.255609E-011	1	0.000000E+000
1	62.03232595	2.255609E-011	9.236094E-012	0	0.000000E+000
1	62.03242349	9.236094E-012	2.255609E-011	1	0.000000E+000
1	62.03244471	2.255609E-011	9.236094E-012	0	0.000000E+000
1	62.03315334	9.236094E-012	2.255609E-011	1	0.000000E+000
1	62.03439255	2.255609E-011	9.236094E-012	0	0.000000E+000
1	62.03461948	9.236094E-012	2.255609E-011	1	0.000000E+000
1	62.03500556	2.255609E-011	9.236094E-012	0	0.000000E+000
1	62.03501508	9.236094E-012	2.255609E-011	1	0.000000E+000
1	62.03540433	2.255609E-011	9.236094E-012	0	0.000000E+000
1	62.03543765	9.236094E-012	2.255609E-011	1	0.000000E+000
1	62.03590997	2.255609E-011	9.236094E-012	0	0.000000E+000
1	62.03613016	9.236094E-012	2.255609E-011	1	0.000000E+000
1	62.03635483	2.255609E-011	9.236094E-012	0	0.000000E+000
1	62.03856325	9.236094E-012	2.255609E-011	1	0.000000E+000
1	62.03900750	2.255609E-011	9.236094E-012	0	0.000000E+000
1	62.03900852	9.236094E-012	2.255609E-011	1	0.000000E+000
1	62.03910374	2.255609E-011	9.236094E-012	0	0.000000E+000
1	62.03914123	9.236094E-012	2.255609E-011	1	0.000000E+000
1	62.03941289	2.255609E-011	9.236094E-012	0	0.000000E+000
1	62.03943310	9.236094E-012	2.255609E-011	1	0.000000E+000
1	62.03965563	2.255609E-011	9.236094E-012	0	0.000000E+000
1	62.03993681	9.236094E-012	2.255609E-011	1	0.000000E+000
1	62.04018837	2.255609E-011	9.236094E-012	0	0.000000E+000
1	62.04253092	9.236094E-012	2.255609E-011	1	0.000000E+000
1	62.04337628	2.255609E-011	9.236094E-012	0	0.000000E+000
1	62.04423363	9.236094E-012	2.255609E-011	1	0.000000E+000
1	62.04488986	2.255609E-011	9.236094E-012	0	0.000000E+000
1	62.04591118	9.236094E-012	2.255609E-011	1	0.000000E+000
1	62.04597724	2.255609E-011	9.236094E-012	0	0.000000E+000
1	62.04602663	9.236094E-012	2.255609E-011	1	0.000000E+000
1	62.04611419	2.255609E-011	9.236094E-012	0	0.000000E+000
1	62.04799351	9.236094E-012	2.255609E-011	1	0.000000E+000
1	62.04800645	2.255609E-011	9.236094E-012	0	0.000000E+000
1	62.04856141	9.236094E-012	2.255609E-011	1	0.000000E+000
1	62.04899260	2.255609E-011	9.236094E-012	0	0.000000E+000
1	62.04901021	9.236094E-012	2.255609E-011	1	0.000000E+000
1	62.05014248	2.255609E-011	9.236094E-012	0	0.000000E+000
1	62.05185189	9.236094E-012	2.255609E-011	1	0.000000E+000
1	62.05269474	2.255609E-011	9.236094E-012	0	0.000000E+000
1	62.05284858	9.236094E-012	2.255609E-011	1	0.000000E+000
1	62.05300497	2.255609E-011	9.236094E-012	0	0.000000E+000
1	62.05347222	9.236094E-012	2.255609E-011	1	0.000000E+000
1	62.05405331	2.255609E-011	9.236094E-012	0	0.000000E+000
1	62.05442863	9.236094E-012	2.255609E-011	1	0.000000E+000
1	62.05465797	2.255609E-011	9.236094E-012	0	0.000000E+000
1	62.05584059	9.236094E-012	2.255609E-011	1	0.000000E+000
1	62.05586216	2.255609E-011	9.236094E-012	0	0.000000E+000
1	62.05719328	9.236094E-012	2.255609E-011	1	0.000000E+000
1	62.05748850	2.255609E-011	9.236094E-012	0	0.000000E+000
1	62.57349030	9.227110E-012	2.254711E-011	1	0.000000E+000
1	62.57420407	2.254711E-011	9.227110E-012	0	0.000000E+000
1	62.57468538	9.227110E-012	2.254711E-011	1	0.000000E+000
1	62.57508794	2.254711E-011	9.227110E-012	0	0.000000E+000
1	62.57511849	9.227110E-012	2.254711E-011	1	0.000000E+000
1	62.57737034	2.254711E-011	9.227110E-012	0	0.000000E+000
1	62.57890508	9.227110E-012	2.254711E-011	1	0.000000E+000
1	62.57953077	2.254711E-011	9.227110E-012	0	0.000000E+000
1	62.57956664	9.227110E-012	2.254711E-011	1	0.000000E+000
1	62.57960285	2.254711E-011	9.227110E-012	0	0.000000E+000
1	62.58105444	9.227110E-012	2.254711E-011	1	0.000000E+000
1	62.58136587	2.254711E-011	9.227110E-012	0	0.000000E+000
1	62.58138787	9.227110E-012	2.254711E-011	1	0.000000E+000
1	62.58206678	2.254711E-011	9.227110E-012	0	0.000000E+000
1	62.58343472	9.227110E-012	2.254711E-011	1	0.000000E+000
1	62.58355460	2.254711E-011	9.227110E-012	0	0.000000E+000
1	62.58549558	9.227110E-012	2.254711E-011	1	0.000000E+000
1	62.58550320	2.254711E-011	9.227110E-012	0	0.000000E+000
1	62.58609981	9.227110E-012	2.254711E-011	1	0.000000E+000
1	62.58899472	2.254711E-011	9.227110E-012	0	0.000000E+000
1	62.58975735	9.227110E-012	2.254711E-011	1	0.000000E+000
1	62.59054448	2.254711E-011	9.227110E-012	0	0.000000E+000
1	62.59073809	9.227110E-012	2.254711E-011	1	0.000000E+000
1	62.59116393	2.254711E-011	9.227110E-012	0	0.000000E+000
1	62.59240292	9.227110E-012	2.254711E-011	1	0.000000E+000
1	62.59252108	2.254711E-011	9.227110E-012	0	0.000000E+000
1	62.59395652	9.227110E-012	2.254711E-011	1	0.000000E+000
1	62.59472570	2.254711E-011	9.227110E-012	0	0.000000E+000
1	62.59473428	9.227110E-012	2.254711E-011	1	0.000000E+000
1	62.59483380	2.254711E-011	9.227110E-012	0	0.000000E+000
1	62.59487198	9.227110E-012	2.254711E-011	1	0.000000E+000
1	62.59529976	2.254711E-011	9.227110E-012	0	0.000000E+000
1	62.59533580	9.227110E-012	2.254711E-011	1	0.000000E+000
1	62.59573539	2.254711E-011	9.227110E-012	0	0.000000E+000
1	62.59600935	9.227110E-012	2.254711E-011	1	0.000000E+000
1	62.59637125	2.254711E-011	9.227110E-012	0	0.000000E+000
1	62.59650536	9.227110E-012	2.254711E-011	1	0.000000E+000
1	62.59707912	2.254711E-011	9.227110E-012	0	0.000000E+000
1	62.59718826	9.227110E-012	2.254711E-011	1	0.000000E+000
1	62.59741633	2.254711E-011	9.227110E-012	0	0.000000E+000
1	62.59748958	9.227110E-012	2.254711E-011	1	0.000000E+000
1	62.59756782	2.254711E-011	9.227110E-012	0	0.000000E+000
1	62.59780928	9.227110E-012	2.254711E-011	1	0.000000E+000
1	62.59842869	2.254711E-011	9.227110E-012	0	0.000000E+000
1	62.59970790	9.227110E-012	2.254711E-011	1	0.000000E+000
1	62.59974007	2.254711E-011	9.227110E-012	0	0.000000E+000
1	62.60002405	9.227110E-012	2.254711E-011	1	0.000000E+000
1	62.60108097	2.254711E-011	9.227110E-012	0	0.000000E+000
1	62.60109911	9.227110E-012	2.254711E-011	1	0.000000E+000
1	62.60135897	2.254711E-011	9.227110E-012	0	0.000000E+000
1	62.60214813	9.227110E-012	2.254711E-011	1	0.000000E+000
1	62.60220122	2.254711E-011	9.227110E-012	0	0.000000E+000
1	62.60223265	9.227110E-012	2.254711E-011	1	0.000000E+000
1	62.60261402	2.254711E-011	9.227110E-012	0	0.000000E+000
1	62.60268955	9.227110E-012	2.254711E-011	1	0.000000E+000
1	62.60310386	2.254711E-011	9.227110E-012	0	0.000000E+000
1	62.60312788	9.227110E-012	2.254711E-011	1	0.000000E+000
1	62.60332747	2.254711E-011	9.227110E-012	0	0.000000E+000
1	62.60339371	9.227110E-012	2.254711E-011	1	0.000000E+000
1	62.60356191	2.254711E-011	9.227110E-012	0	0.000000E+000
1	62.60444629	9.227110E-012	2.254711E-011	1	0.000000E+000
1	62.60453732	2.254711E-011	9.227110E-012	0	0.000000E+000
1	62.60486338	9.227110E-012	2.254711E-011	1	0.000000E+000
1	62.60580901	2.254711E-011	9.227110E-012	0	0.000000E+000
1	62.60663034	9.227110E-012	2.254711E-011	1	0.000000E+000
1	62.60689224	2.254711E-011	9.227110E-012	0	0.000000E+000
1	62.60850917	9.227110E-012	2.254711E-011	1	0.000000E+000
1	62.60887281	2.254711E-011	9.227110E-012	0	0.000000E+000
1	62.61065426	9.227110E-012	2.254711E-011	1	0.000000E+000
1	62.61099637	2.254711E-011	9.227110E-012	0	0.000000E+000
1	62.61108212	9.227110E-012	2.254711E-011	1	0.000000E+000
1	62.61121629	2.254711E-011	9.227110E-012	0	0.000000E+000
1	62.61130601	9.227110E-012	2.254711E-011	1	0.000000E+000
1	62.61164241	2.254711E-011	9.227110E-012	0	0.000000E+000
1	62.61167688	9.227110E-012	2.254711E-011	1	0.000000E+000
1	62.61210677	2.254711E-011	9.227110E-012	0	0.000000E+000
1	62.61212014	9.227110E-012	2.254711E-011	1	0.000000E+000
1	62.61283993	2.254711E-011	9.227110E-012	0	0.000000E+000
1	62.61285654	9.227110E-012	2.254711E-011	1	0.000000E+000
1	62.61314994	2.254711E-011	9.227110E-012	0	0.000000E+000
1	62.61319374	9.227110E-012	2.254711E-011	1	0.000000E+000
1	62.61342204	2.254711E-011	9.227110E-012	0	0.000000E+000
1	62.61370325	9.227110E-012	2.254711E-011	1	0.000000E+000
1	62.61375688	2.254711E-011	9.227110E-012	0	0.000000E+000
1	62.62199110	9.227110E-012	2.254711E-011	1	0.000000E+000
1	62.62217327	2.254711E-011	9.227110E-012	0	0.000000E+000
1	62.62232286	9.227110E-012	2.254711E-011	1	0.000000E+000
1	62.62303426	2.254711E-011	9.227110E-012	0	0.000000E+000
1	62.62307629	9.227110E-012	2.254711E-011	1	0.000000E+000
1	62.62349752	2.254711E-011	9.227110E-012	0	0.000000E+000
1	62.62393880	9.227110E-012	2.254711E-011	1	0.000000E+000
1	62.62407789	2.254711E-011	9.227110E-012	0	0.000000E+000
1	62.62412664	9.227110E-012	2.254711E-011	1	0.000000E+000
1	62.62443967	2.254711E-011	9.227110E-012	0	0.000000E+000
1	62.62709055	9.227110E-012	2.254711E-011	1	0.000000E+000
1	62.62722224	2.254711E-011	9.227110E-012	0	0.000000E+000
1	62.62754861	9.227110E-012	2.254711E-011	1	0.000000E+000
1	62.62762846	2.254711E-011	9.227110E-012	0	0.000000E+000
1	62.62813526	9.227110E-012	2.254711E-011	1	0.000000E+000
1	62.62826996	2.254711E-011	9.227110E-012	0	0.000000E+000
1	62.62849850	9.227110E-012	2.254711E-011	1	0.000000E+000
1	62.62869259	2.254711E-011	9.227110E-012	0	0.000000E+000
1	62.62913556	9.227110E-012	2.254711E-011	1	0.000000E+000
1	62.62926397	2.254711E-011	9.227110E-012	0	0.000000E+000
1	62.62929812	9.227110E-012	2.254711E-011	1	0.000000E+000
1	62.62988548	2.254711E-011	9.227110E-012	0	0.000000E+000
1	62.62990303	9.227110E-012	2.254711E-011	1	0.000000E+000
1	62.63005705	2.254711E-011	9.227110E-012	0	0.000000E+000
1	62.63007437	9.227110E-012	2.254711E-011	1	0.000000E+000
1	62.63048012	2.254711E-011	9.227110E-012	0	0.000000E+000
1	62.63049387	9.227110E-012	2.254711E-011	1	0.000000E+000
1	62.63180258	2.254711E-011	9.227110E-012	0	0.000000E+000
1	62.63229971	9.227110E-012	2.254711E-011	1	0.000000E+000
1	62.63267623	2.254711E-011	9.227110E-012	0	0.000000E+000
1	62.63355337	9.227110E-012	2.254711E-011	1	0.000000E+000
1	62.63372499	2.254711E-011	9.227110E-012	0	0.000000E+000
1	62.63376352	9.227110E-012	2.254711E-011	1	0.000000E+000
1	62.63396705	2.254711E-011	9.227110E-012	0	0.000000E+000
1	62.63470966	9.227110E-012	2.254711E-011	1	0.000000E+000
1	62.63576715	2.254711E-011	9.227110E-012	0	0.000000E+000
1	62.63844202	9.227110E-012	2.254711E-011	1	0.000000E+000
1	62.63851704	2.254711E-011	9.227110E-012	0	0.000000E+000
1	62.63869597	9.227110E-012	2.254711E-011	1	0.000000E+000
1	62.63938219	2.254711E-011	9.227110E-012	0	0.000000E+000
1	62.64053781	9.227110E-012	2.254711E-011	1	0.000000E+000
1	62.64064204	2.254711E-011	9.227110E-012	0	0.000000E+000
1	62.64182831	9.227110E-012	2.254711E-011	1	0.000000E+000
1	62.64247273	2.254711E-011	9.227110E-012	0	0.000000E+000
1	62.64267793	9.227110E-012	2.254711E-011	1	0.000000E+000
1	62.64448424	2.254711E-011	9.227110E-012	0	0.000000E+000
1	62.64752596	9.227110E-012	2.254711E-011	1	0.000000E+000
1	62.64844674	2.254711E-011	9.227110E-012	0	0.000000E+000
1	62.64847663	9.227110E-012	2.254711E-011	1	0.000000E+000
1	62.64852216	2.254711E-011	9.227110E-012	0	0.000000E+000
1	62.64856173	9.227110E-012	2.254711E-011	1	0.000000E+000
1	62.64869165	2.254711E-011	9.227110E-012	0	0.000000E+000
1	62.64971008	9.227110E-012	2.254711E-011	1	0.000000E+000
1	62.65153364	2.254711E-011	9.227110E-012	0	0.000000E+000
1	62.65370654	9.227110E-012	2.254711E-011	1	0.000000E+000
1	62.65388267	2.254711E-011	9.227110E-012	0	0.000000E+000
1	62.65408291	9.227110E-012	2.254711E-011	1	0.000000E+000
1	62.65423569	2.254711E-011	9.227110E-012	0	0.000000E+000
1	62.65454395	9.227110E-012	2.254711E-011	1	0.000000E+000
1	62.65461205	2.254711E-011	9.227110E-012	0	0.000000E+000
1	62.65501494	9.227110E-012	2.254711E-011	1	0.000000E+000
1	62.65507749	2.254711E-011	9.227110E-012	0	0.000000E+000
1	62.65514141	9.227110E-012	2.254711E-011	1	0.000000E+000
1	62.65517190	2.254711E-011	9.227110E-012	0	0.000000E+000
1	62.65539976	9.227110E-012	2.254711E-011	1	0.000000E+000
1	62.65589944	2.254711E-011	9.227110E-012	0	0.000000E+000
1	62.65622221	9.227110E-012	2.254711E-011	1	0.000000E+000
1	62.65633625	2.254711E-011	9.227110E-012	0	0.000000E+000
1	62.65634836	9.227110E-012	2.254711E-011	1	0.000000E+000
1	62.65647004	2.254711E-011	9.227110E-012	0	0.000000E+000
1	62.65842231	9.227110E-012	2.254711E-011	1	0.000000E+000
1	62.65857028	2.254711E-011	9.227110E-012	0	0.000000E+000
1	62.65888258	9.227110E-012	2.254711E-011	1	0.000000E+000
1	62.65929147	2.254711E-011	9.227110E-012	0	0.000000E+000
1	62.66006200	9.227110E-012	2.254711E-011	1	0.000000E+000
1	62.66013121	2.254711E-011	9.227110E-012	0	0.000000E+000
1	62.66021378	9.227110E-012	2.254711E-011	1	0.000000E+000
1	62.66033977	2.254711E-011	9.227110E-012	0	0.000000E+000
1	62.66036133	9.227110E-012	2.254711E-011	1	0.000000E+000
1	62.66049632	2.254711E-011	9.227110E-012	0	0.000000E+000
1	62.66060034	9.227110E-012	2.254711E-011	1	0.000000E+000
1	62.66120971	2.254711E-011	9.227110E-012	0	0.000000E+000
1	62.66177060	9.227110E-012	2.254711E-011	1	0.000000E+000
1	62.66248633	2.254711E-011	9.227110E-012	0	0.000000E+000
1	62.66249836	9.227110E-012	2.254711E-011	1	0.000000E+000
1	62.66274534	2.254711E-011	9.227110E-012	0	0.000000E+000
1	62.66296790	9.227110E-012	2.254711E-011	1	0.000000E+000
1	62.66330233	2.254711E-011	9.227110E-012	0	0.000000E+000
1	62.66343834	9.227110E-012	2.254711E-011	1	0.000000E+000
1	62.66416102	2.254711E-011	9.227110E-012	0	0.000000E+000
1	62.66418941	9.227110E-012	2.254711E-011	1	0.000000E+000
1	62.66423011	2.254711E-011	9.227110E-012	0	0.000000E+000
1	62.66431294	9.227110E-012	2.254711E-011	1	0.000000E+000
1	62.66440432	2.254711E-011	9.227110E-012	0	0.000000E+000
1	62.66443314	9.227110E-012	2.254711E-011	1	0.000000E+000
1	62.66456942	2.254711E-011	9.227110E-012	0	0.000000E+000
1	62.66469774	9.227110E-012	2.254711E-011	1	0.000000E+000
1	62.66637407	2.254711E-011	9.227110E-012	0	0.000000E+000
1	62.66640157	9.227110E-012	2.254711E-011	1	0.000000E+000
1	62.66641949	2.254711E-011	9.227110E-012	0	0.000000E+000
1	62.66711583	9.227110E-012	2.254711E-011	1	0.000000E+000
1	62.66723086	2.254711E-011	9.227110E-012	0	0.000000E+000
1	62.66726413	9.227110E-012	2.254711E-011	1	0.000000E+000
1	62.66761338	2.254711E-011	9.227110E-012	0	0.000000E+000
1	62.66775583	9.227110E-012	2.254711E-011	1	0.000000E+000
1	62.66831208	2.254711E-011	9.227110E-012	0	0.000000E+000
1	62.66832602	9.227110E-012	2.254711E-011	1	0.000000E+000
1	62.66853421	2.254711E-011	9.227110E-012	0	0.000000E+000
1	62.66888697	9.227110E-012	2.254711E-011	1	0.000000E+000
1	62.66992093	2.254711E-011	9.227110E-012	0	0.000000E+000
1	62.66994363	9.227110E-012	2.254711E-011	1	0.000000E+000
1	62.67005192	2.254711E-011	9.227110E-012	0	0.000000E+000
1	62.67034297	9.227110E-012	2.254711E-011	1	0.000000E+000
1	62.67055342	2.254711E-011	9.227110E-012	0	0.000000E+000
1	62.67259884	9.227110E-012	2.254711E-011	1	0.000000E+000
1	62.67271946	2.254711E-011	9.227110E-012	0	0.000000E+000
1	62.67273332	9.227110E-012	2.254711E-011	1	0.000000E+000
1	62.67297864	2.254711E-011	9.227110E-012	0	0.000000E+000
1	62.67299036	9.227110E-012	2.254711E-011	1	0.000000E+000
1	62.67311388	2.254711E-011	9.227110E-012	0	0.000000E+000
1	62.67313553	9.227110E-012	2.254711E-011	1	0.000000E+000
1	62.67324814	2.254711E-011	9.227110E-012	0	0.000000E+000
1	62.67349846	9.227110E-012	2.254711E-011	1	0.000000E+000
1	62.67359066	2.254711E-011	9.227110E-012	0	0.000000E+000
1	62.67550264	9.227110E-012	2.254711E-011	1	0.000000E+000
1	62.67554973	2.254711E-011	9.227110E-012	0	0.000000E+000
1	62.67558175	9.227110E-012	2.254711E-011	1	0.000000E+000
1	62.67565878	2.254711E-011	9.227110E-012	0	0.000000E+000
1	62.67596975	9.227110E-012	2.254711E-011	1	0.000000E+000
1	62.67621826	2.254711E-011	9.227110E-012	0	0.000000E+000
1	62.67623762	9.227110E-012	2.254711E-011	1	0.000000E+000
1	62.67644643	2.254711E-011	9.227110E-012	0	0.000000E+000
1	62.67651484	9.227110E-012	2.254711E-011	1	0.000000E+000
1	62.67664477	2.254711E-011	9.227110E-012	0	0.000000E+000
1	62.67695025	9.227110E-012	2.254711E-011	1	0.000000E+000
1	62.67738791	2.254711E-011	9.227110E-012	0	0.000000E+000
1	62.68604202	9.227110E-012	2.254711E-011	1	0.000000E+000
1	62.68605282	2.254711E-011	9.227110E-012	0	0.000000E+000
1	62.69795903	9.227110E-012	2.254711E-011	1	0.000000E+000
1	62.69893307	2.254711E-011	9.227110E-012	0	0.000000E+000
1	62.69960872	9.227110E-012	2.254711E-011	1	0.000000E+000
1	62.69972910	2.254711E-011	9.227110E-012	0	0.000000E+000
1	62.69976332	9.227110E-012	2.254711E-011	1	0.000000E+000
1	62.70017588	2.254711E-011	9.227110E-012	0	0.000000E+000
1	62.70021445	9.227110E-012	2.254711E-011	1	0.000000E+000
1	62.70094548	2.254711E-011	9.227110E-012	0	0.000000E+000
1	62.70211878	9.227110E-012	2.254711E-011	1	0.000000E+000
1	62.70264147	2.254711E-011	9.227110E-012	0	0.000000E+000
1	62.70269552	9.227110E-012	2.254711E-011	1	0.000000E+000
1	62.70325059	2.254711E-011	9.227110E-012	0	0.000000E+000
1	62.70610772	9.227110E-012	2.254711E-011	1	0.000000E+000
1	62.70615714	2.254711E-011	9.227110E-012	0	0.000000E+000
1	62.70665565	9.227110E-012	2.254711E-011	1	0.000000E+000
1	62.70712958	2.254711E-011	9.227110E-012	0	0.000000E+000
1	62.70800306	9.227110E-012	2.254711E-011	1	0.000000E+000
1	62.70814760	2.254711E-011	9.227110E-012	0	0.000000E+000
1	62.70860309	9.227110E-012	2.254711E-011	1	0.000000E+000
1	62.70890628	2.254711E-011	9.227110E-012	0	0.000000E+000
1	62.70898637	9.227110E-012	2.254711E-011	1	0.000000E+000
1	62.70907534	2.254711E-011	9.227110E-012	0	0.000000E+000
1	62.70955327	9.227110E-012	2.254711E-011	1	0.000000E+000
1	62.70959977	2.254711E-011	9.227110E-012	0	0.000000E+000
1	62.71126977	9.227110E-012	2.254711E-011	1	0.000000E+000
1	62.71146133	2.254711E-011	9.227110E-012	0	0.000000E+000
1	62.71240025	9.227110E-012	2.254711E-011	1	0.000000E+000
1	62.71264650	2.254711E-011	9.227110E-012	0	0.000000E+000
1	62.71267712	9.227110E-012	2.254711E-011	1	0.000000E+000
1	62.71273226	2.254711E-011	9.227110E-012	0	0.000000E+000
1	62.71365504	9.227110E-012	2.254711E-011	1	0.000000E+000
1	62.71444115	2.254711E-011	9.227110E-012	0	0.000000E+000
1	62.71585363	9.227110E-012	2.254711E-011	1	0.000000E+000
1	62.71602830	2.254711E-011	9.227110E-012	0	0.000000E+000
1	62.71623474	9.227110E-012	2.254711E-011	1	0.000000E+000
1	62.71662730	2.254711E-011	9.227110E-012	0	0.000000E+000
1	62.71664421	9.227110E-012	2.254711E-011	1	0.000000E+000
1	62.71730783	2.254711E-011	9.227110E-012	0	0.000000E+000
1	62.71747647	9.227110E-012	2.254711E-011	1	0.000000E+000
1	62.71795710	2.254711E-011	9.227110E-012	0	0.000000E+000
1	62.71802241	9.227110E-012	2.254711E-011	1	0.000000E+000
1	62.71806122	2.254711E-011	9.227110E-012	0	0.000000E+000
1	62.71890371	9.227110E-012	2.254711E-011	1	0.000000E+000
1	62.71891936	2.254711E-011	9.227110E-012	0	0.000000E+000
1	62.72037808	9.227110E-012	2.254711E-011	1	0.000000E+000
1	62.72047769	2.254711E-011	9.227110E-012	0	0.000000E+000
1	62.72255877	9.227110E-012	2.254711E-011	1	0.000000E+000
1	62.72271016	2.254711E-011	9.227110E-012	0	0.000000E+000
1	62.72304702	9.227110E-012	2.254711E-011	1	0.000000E+000
1	62.72377210	2.254711E-011	9.227110E-012	0	0.000000E+000
1	62.72380851	9.227110E-012	2.254711E-011	1	0.000000E+000
1	62.72393185	2.254711E-011	9.227110E-012	0	0.000000E+000
1	62.72394730	9.227110E-012	2.254711E-011	1	0.000000E+000
1	62.72438041	2.254711E-011	9.227110E-012	0	0.000000E+000
1	62.72439522	9.227110E-012	2.254711E-011	1	0.000000E+000
1	62.72443568	2.254711E-011	9.227110E-012	0	0.000000E+000
1	62.72445778	9.227110E-012	2.254711E-011	1	0.000000E+000
1	62.72479835	2.254711E-011	9.227110E-012	0	0.000000E+000
1	62.72551882	9.227110E-012	2.254711E-011	1	0.000000E+000
1	62.72556934	2.254711E-011	9.227110E-012	0	0.000000E+000
1	62.72580861	9.227110E-012	2.254711E-011	1	0.000000E+000
1	62.72585067	2.254711E-011	9.227110E-012	0	0.000000E+000
1	62.72597140	9.227110E-012	2.254711E-011	1	0.000000E+000
1	62.72665012	2.254711E-011	9.227110E-012	0	0.000000E+000
1	62.72710404	9.227110E-012	2.254711E-011	1	0.000000E+000
1	62.72754165	2.254711E-011	9.227110E-012	0	0.000000E+000
1	62.72756264	9.227110E-012	2.254711E-011	1	0.000000E+000
1	62.72762229	2.254711E-011	9.227110E-012	0	0.000000E+000
1	62.72767815	9.227110E-012	2.254711E-011	1	0.000000E+000
1	62.72802764	2.254711E-011	9.227110E-012	0	0.000000E+000
1	62.72891057	9.227110E-012	2.254711E-011	1	0.000000E+000
1	62.72933619	2.254711E-011	9.227110E-012	0	0.000000E+000
1	62.72962082	9.227110E-012	2.254711E-011	1	0.000000E+000
1	62.73024500	2.254711E-011	9.227110E-012	0	0.000000E+000
1	62.73090823	9.227110E-012	2.254711E-011	1	0.000000E+000
1	62.73132361	2.254711E-011	9.227110E-012	0	0.000000E+000
1	62.73246077	9.227110E-012	2.254711E-011	1	0.000000E+000
1	62.73274074	2.254711E-011	9.227110E-012	0	0.000000E+000
1	62.73496833	9.227110E-012	2.254711E-011	1	0.000000E+000
1	62.73548427	2.254711E-011	9.227110E-012	0	0.000000E+000
1	62.73593647	9.227110E-012	2.254711E-011	1	0.000000E+000
1	62.73637582	2.254711E-011	9.227110E-012	0	0.000000E+000
1	62.73680896	9.227110E-012	2.254711E-011	1	0.000000E+000
1	62.73687769	2.254711E-011	9.227110E-012	0	0.000000E+000
1	62.73758262	9.227110E-012	2.254711E-011	1	0.000000E+000
1	62.73864352	2.254711E-011	9.227110E-012	0	0.000000E+000
1	62.73865719	9.227110E-012	2.254711E-011	1	0.000000E+000
1	62.73909903	2.254711E-011	9.227110E-012	0	0.000000E+000
1	62.73946464	9.227110E-012	2.254711E-011	1	0.000000E+000
1	62.73983611	2.254711E-011	9.227110E-012	0	0.000000E+000
1	62.73984735	9.227110E-012	2.254711E-011	1	0.000000E+000
1	62.74004193	2.254711E-011	9.227110E-012	0	0.000000E+000
1	62.74005626	9.227110E-012	2.254711E-011	1	0.000000E+000
1	62.74016388	2.254711E-011	9.227110E-012	0	0.000000E+000
1	62.74021102	9.227110E-012	2.254711E-011	1	0.000000E+000
1	62.74050018	2.254711E-011	9.227110E-012	0	0.000000E+000
1	62.74085205	9.227110E-012	2.254711E-011	1	0.000000E+000
1	62.74142118	2.254711E-011	9.227110E-012	0	0.000000E+000
1	62.74266582	9.227110E-012	2.254711E-011	1	0.000000E+000
1	62.74357892	2.254711E-011	9.227110E-012	0	0.000000E+000
1	62.74359975	9.227110E-012	2.254711E-011	1	0.000000E+000
1	62.74387460	2.254711E-011	9.227110E-012	0	0.000000E+000
1	62.74391730	9.227110E-012	2.254711E-011	1	0.000000E+000
1	62.74398381	2.254711E-011	9.227110E-012	0	0.000000E+000
1	62.74416227	9.227110E-012	2.254711E-011	1	0.000000E+000
1	62.74421840	2.254711E-011	9.227110E-012	0	0.000000E+000
1	62.74472990	9.227110E-012	2.254711E-011	1	0.000000E+000
1	62.74486013	2.254711E-011	9.227110E-012	0	0.000000E+000
1	62.74488101	9.227110E-012	2.254711E-011	1	0.000000E+000
1	62.74497521	2.254711E-011	9.227110E-012	0	0.000000E+000
1	62.74500581	9.227110E-012	2.254711E-011	1	0.000000E+000
1	62.74514490	2.254711E-011	9.227110E-012	0	0.000000E+000
1	62.74520770	9.227110E-012	2.254711E-011	1	0.000000E+000
1	62.74560630	2.254711E-011	9.227110E-012	0	0.000000E+000
1	62.74561345	9.227110E-012	2.254711E-011	1	0.000000E+000
1	62.74571714	2.254711E-011	9.227110E-012	0	0.000000E+000
1	62.74573686	9.227110E-012	2.254711E-011	1	0.000000E+000
1	62.74620745	2.254711E-011	9.227110E-012	0	0.000000E+000
1	62.74756008	9.227110E-012	2.254711E-011	1	0.000000E+000
1	62.74773767	2.254711E-011	9.227110E-012	0	0.000000E+000
1	62.74897106	9.227110E-012	2.254711E-011	1	0.000000E+000
1	62.74905138	2.254711E-011	9.227110E-012	0	0.000000E+000
1	62.74906967	9.227110E-012	2.254711E-011	1	0.000000E+000
1	62.74922915	2.254711E-011	9.227110E-012	0	0.000000E+000
1	62.74935372	9.227110E-012	2.254711E-011	1	0.000000E+000
1	62.74958283	2.254711E-011	9.227110E-012	0	0.000000E+000
1	62.74962321	9.227110E-012	2.254711E-011	1	0.000000E+000
[truncated: 213,035 more chars]
