# Supplementary material for: Ancestral acetylcholine receptor β-subunit forms homopentamers that prime before opening spontaneously
Source: eLife. 2022 Jul 4;11:e76504. doi: 10.7554/eLife.76504 (PMC9365395; doi:10.7554/eLife.76504)
Supplement: Figure 4—figure supplement 2—source data 1. — Detected single-channel event durations for 2-[(2,6-dimethylphenyl)amino]-N,N,N-trimethyl-2-oxoethaniminium chloride (QX-222) block of the human adult muscle-type acetylcholine receptor. Recordings were in the presence of either 10 µM or 30 µM acetylcholine, and increasing concentrations of QX-222 (QX222; 10 µM, 30 µM, 60 µM, and 100 µM). Compressed file includes 30 TAC 4.3.3 event files (*.evt format) of the single-channel detections for three recordings for each condition (fileA, fileB, and fileC in each case) included in the kinetic analysis, as well as the associated R scripts (*.txt format) for defining and sorting bursts. [file elife-76504-fig4-figsupp2-data1.zip › F4S1-SD2/Source Data - Figure 4-figure supplement 2/Figure 4-figure supplement 2_WTMuscle30uMACh_30uMQX222_fileA.evt]

5
File
Acquire	C:\Users\daCostaLab\Desktop\WT-QX222 Dose Response\30A30Q\a1-20-07-14-WTMuscle-BRBS-PA30Q30OOPS-120mV-13.acquire	0	
Sweeps
1	70.780702	0.000000	0.100664	0.0000000E+000	0.0000000E+000	
2	412.848622	0.000000	0.100941	0.0000000E+000	0.0000000E+000	
Segments
1	33	0.000000	0.100664	9.237741	9.344456	11.841610	12.047999	12.109207	12.333471	12.592558	12.729246	12.860100	12.961070	13.119324	13.238384	14.122313	14.237544	16.077111	16.228961	16.877371	17.022034	17.156744	17.258670	17.793390	17.920394	18.859883	18.960679	19.971270	20.195108	24.861179	25.028641	25.081487	25.268304	25.287802	25.622656	26.717664	27.741670	27.928736	28.029608	28.477540	28.691511	30.042507	30.143847	31.825709	32.001306	42.347381	42.454820	42.527817	42.707277	44.566629	44.696394	45.427895	45.581352	54.325113	54.426529	54.441615	54.546290	63.888025	64.305656	64.337551	64.567655	65.037465	65.297312	67.694847	67.926420	70.392737	70.780702	
2	164	0.000000	0.100941	4.651659	4.782610	4.882726	5.310989	5.446600	5.817323	5.870700	6.002469	11.151972	11.289916	14.192529	14.386099	17.611175	17.749274	19.064745	19.213913	19.240044	19.333309	19.712808	19.960717	20.002844	20.105542	22.359748	22.542292	22.631150	22.735240	27.661353	27.761990	27.856060	27.969881	28.641754	29.098170	30.061070	30.210110	30.319367	30.424118	30.591276	30.838267	30.973169	31.124443	31.167596	31.460411	31.986723	32.087658	32.095978	32.199902	32.397129	32.737485	37.393279	37.493980	41.003787	41.104710	43.651995	43.752681	57.753444	58.004377	60.907075	61.209531	61.507270	61.625099	62.205657	62.358443	63.485205	63.585896	69.367252	69.536602	81.727536	82.127011	83.587859	83.709156	84.883921	85.185618	85.813037	86.051698	90.126179	90.240678	90.589906	90.822461	92.951878	93.223836	93.344175	93.782177	95.183257	95.309636	98.186033	98.315366	102.242686	102.343365	108.010705	108.221622	109.395574	109.496248	113.819194	114.014629	119.111547	119.212592	119.446448	119.669372	121.299626	121.456877	121.739190	121.893673	122.014369	122.161367	122.197100	122.270061	122.684643	123.050934	131.310025	131.557670	131.568748	131.785821	132.670057	132.832950	133.378265	133.502777	134.050215	134.560600	136.909129	137.527849	137.547289	137.843260	137.860204	137.944062	140.717729	140.847959	140.885335	141.448730	143.973163	144.269746	145.423057	145.686787	146.496610	146.734633	148.085615	148.186884	154.361079	154.538833	167.138798	167.688106	168.279198	168.441717	168.634497	168.959425	170.600996	170.703984	172.811584	173.064556	173.118572	173.382794	179.072433	179.373135	182.812948	183.248970	210.714141	210.849411	212.251923	212.391450	222.249167	222.349908	223.841465	223.942400	227.143693	227.896959	227.964864	228.069719	239.893319	240.101673	242.462717	242.721117	243.441596	243.656825	244.607814	244.721120	244.831843	244.932805	245.253558	245.476333	245.535852	245.761487	246.837361	247.012185	247.475572	247.664130	247.773118	248.184210	248.222828	248.277785	248.381956	248.505136	256.854340	257.143695	258.473332	259.035853	259.330862	259.434205	259.723920	259.969028	293.789018	294.006704	294.313652	294.596950	294.622316	294.770044	295.084926	295.474703	295.564440	296.095551	296.129644	296.190724	296.195180	296.361260	302.000188	302.363190	303.945405	304.056612	305.924261	306.074311	306.257129	306.419895	306.710980	306.812101	307.167909	307.268927	307.849695	307.949989	308.035706	308.153323	309.239534	309.339968	309.543592	309.643777	309.702341	309.803032	310.500580	310.600975	313.127018	313.227280	313.302410	313.403008	313.431148	313.509368	313.878651	313.978974	315.564158	315.681243	316.290294	316.390998	317.384835	317.486897	320.734864	321.031076	322.867909	322.968733	326.311366	326.436010	326.716275	326.832415	338.706309	338.835854	338.903783	339.046001	355.930307	356.077085	358.291953	358.457486	359.439381	359.752452	359.806310	359.963084	369.162539	369.444921	370.045340	370.174790	370.397652	370.499637	371.002585	371.106974	376.967570	377.219164	377.263212	377.827112	379.769548	379.918602	385.222655	385.433955	385.499885	385.608553	385.901093	386.268109	387.398101	387.598506	387.647317	387.817221	388.582849	388.699551	389.303905	389.404727	390.068263	390.344600	390.370412	390.581777	390.706638	390.991020	391.612902	391.753074	391.812204	391.915087	393.905955	394.023058	394.201336	394.447332	394.882297	395.007540	395.281783	395.432673	398.995087	399.145098	399.650152	399.875456	402.788664	402.970196	403.906888	404.059509	412.685628	412.848622	
Events
1	11.88512492	5.957487E-012	1.867749E-011	1	0.000000E+000
1	11.88527585	1.867749E-011	5.957487E-012	0	0.000000E+000
1	11.88713456	5.957487E-012	1.867749E-011	1	0.000000E+000
1	11.88726974	1.867749E-011	5.957487E-012	0	0.000000E+000
1	11.88900512	5.957487E-012	1.867749E-011	1	0.000000E+000
1	11.88913739	1.867749E-011	5.957487E-012	0	0.000000E+000
1	11.89043375	5.957487E-012	1.867749E-011	1	0.000000E+000
1	11.89066476	1.867749E-011	5.957487E-012	0	0.000000E+000
1	11.89157138	5.957487E-012	1.867749E-011	1	0.000000E+000
1	11.89163759	1.867749E-011	5.957487E-012	0	0.000000E+000
1	11.89172626	5.957487E-012	1.867749E-011	1	0.000000E+000
1	11.89182931	1.867749E-011	5.957487E-012	0	0.000000E+000
1	11.89186251	5.957487E-012	1.867749E-011	1	0.000000E+000
1	11.89223787	1.867749E-011	5.957487E-012	0	0.000000E+000
1	11.89327652	5.957487E-012	1.867749E-011	1	0.000000E+000
1	11.89351410	1.867749E-011	5.957487E-012	0	0.000000E+000
1	11.89354639	5.957487E-012	1.867749E-011	1	0.000000E+000
1	11.89390479	1.867749E-011	5.957487E-012	0	0.000000E+000
1	11.89511628	5.957487E-012	1.867749E-011	1	0.000000E+000
1	11.89529178	1.867749E-011	5.957487E-012	0	0.000000E+000
1	11.89836966	5.957487E-012	1.867749E-011	1	0.000000E+000
1	11.89850966	1.867749E-011	5.957487E-012	0	0.000000E+000
1	11.89923159	5.957487E-012	1.867749E-011	1	0.000000E+000
1	11.89934760	1.867749E-011	5.957487E-012	0	0.000000E+000
1	11.90017098	5.957487E-012	1.867749E-011	1	0.000000E+000
1	11.90018589	1.867749E-011	5.957487E-012	0	0.000000E+000
1	11.90027897	5.957487E-012	1.867749E-011	1	0.000000E+000
1	11.90070851	1.867749E-011	5.957487E-012	0	0.000000E+000
1	11.90141680	5.957487E-012	1.867749E-011	1	0.000000E+000
1	11.90145836	1.867749E-011	5.957487E-012	0	0.000000E+000
1	11.90167537	5.957487E-012	1.867749E-011	1	0.000000E+000
1	11.90192168	1.867749E-011	5.957487E-012	0	0.000000E+000
1	11.90222280	5.957487E-012	1.867749E-011	1	0.000000E+000
1	11.90246314	1.867749E-011	5.957487E-012	0	0.000000E+000
1	11.90355499	5.957487E-012	1.867749E-011	1	0.000000E+000
1	11.90420716	1.867749E-011	5.957487E-012	0	0.000000E+000
1	11.90496545	5.957487E-012	1.867749E-011	1	0.000000E+000
1	11.90499418	1.867749E-011	5.957487E-012	0	0.000000E+000
1	11.90698466	5.957487E-012	1.867749E-011	1	0.000000E+000
1	11.90777063	1.867749E-011	5.957487E-012	0	0.000000E+000
1	11.90777579	5.957487E-012	1.867749E-011	1	0.000000E+000
1	11.90795700	1.867749E-011	5.957487E-012	0	0.000000E+000
1	11.90873933	5.957487E-012	1.867749E-011	1	0.000000E+000
1	11.90878736	1.867749E-011	5.957487E-012	0	0.000000E+000
1	11.91610425	5.957487E-012	1.867749E-011	1	0.000000E+000
1	11.91644671	1.867749E-011	5.957487E-012	0	0.000000E+000
1	11.91645626	5.957487E-012	1.867749E-011	1	0.000000E+000
1	11.91667005	1.867749E-011	5.957487E-012	0	0.000000E+000
1	11.91668653	5.957487E-012	1.867749E-011	1	0.000000E+000
1	11.91674722	1.867749E-011	5.957487E-012	0	0.000000E+000
1	11.91764527	5.957487E-012	1.867749E-011	1	0.000000E+000
1	11.91790318	1.867749E-011	5.957487E-012	0	0.000000E+000
1	11.92285717	5.957487E-012	1.867749E-011	1	0.000000E+000
1	11.92363615	1.867749E-011	5.957487E-012	0	0.000000E+000
1	11.92428303	5.957487E-012	1.867749E-011	1	0.000000E+000
1	11.92439992	1.867749E-011	5.957487E-012	0	0.000000E+000
1	11.92454630	5.957487E-012	1.867749E-011	1	0.000000E+000
1	11.92470666	1.867749E-011	5.957487E-012	0	0.000000E+000
1	11.92537085	5.957487E-012	1.867749E-011	1	0.000000E+000
1	11.92543067	1.867749E-011	5.957487E-012	0	0.000000E+000
1	11.92673711	5.957487E-012	1.867749E-011	1	0.000000E+000
1	11.92732366	1.867749E-011	5.957487E-012	0	0.000000E+000
1	11.92774799	5.957487E-012	1.867749E-011	1	0.000000E+000
1	11.92802517	1.867749E-011	5.957487E-012	0	0.000000E+000
1	11.92823972	5.957487E-012	1.867749E-011	1	0.000000E+000
1	11.92861057	1.867749E-011	5.957487E-012	0	0.000000E+000
1	11.92864674	5.957487E-012	1.867749E-011	1	0.000000E+000
1	11.92909449	1.867749E-011	5.957487E-012	0	0.000000E+000
1	11.93127814	5.957487E-012	1.867749E-011	1	0.000000E+000
1	11.93144213	1.867749E-011	5.957487E-012	0	0.000000E+000
1	11.93158231	5.957487E-012	1.867749E-011	1	0.000000E+000
1	11.93184878	1.867749E-011	5.957487E-012	0	0.000000E+000
1	11.93331403	5.957487E-012	1.867749E-011	1	0.000000E+000
1	11.93340465	1.867749E-011	5.957487E-012	0	0.000000E+000
1	11.93343113	5.957487E-012	1.867749E-011	1	0.000000E+000
1	11.93360182	1.867749E-011	5.957487E-012	0	0.000000E+000
1	11.93362682	5.957487E-012	1.867749E-011	1	0.000000E+000
1	11.93373405	1.867749E-011	5.957487E-012	0	0.000000E+000
1	11.93377238	5.957487E-012	1.867749E-011	1	0.000000E+000
1	11.93392093	1.867749E-011	5.957487E-012	0	0.000000E+000
1	11.93431081	5.957487E-012	1.867749E-011	1	0.000000E+000
1	11.93442156	1.867749E-011	5.957487E-012	0	0.000000E+000
1	11.94229609	5.957487E-012	1.867749E-011	1	0.000000E+000
1	11.94276762	1.867749E-011	5.957487E-012	0	0.000000E+000
1	11.94279783	5.957487E-012	1.867749E-011	1	0.000000E+000
1	11.94332333	1.867749E-011	5.957487E-012	0	0.000000E+000
1	11.94339490	5.957487E-012	1.867749E-011	1	0.000000E+000
1	11.94350246	1.867749E-011	5.957487E-012	0	0.000000E+000
1	11.94354228	5.957487E-012	1.867749E-011	1	0.000000E+000
1	11.94367301	1.867749E-011	5.957487E-012	0	0.000000E+000
1	11.94433448	5.957487E-012	1.867749E-011	1	0.000000E+000
1	11.94451922	1.867749E-011	5.957487E-012	0	0.000000E+000
1	11.94543159	5.957487E-012	1.867749E-011	1	0.000000E+000
1	11.94546042	1.867749E-011	5.957487E-012	0	0.000000E+000
1	11.94550748	5.957487E-012	1.867749E-011	1	0.000000E+000
1	11.94585191	1.867749E-011	5.957487E-012	0	0.000000E+000
1	11.94924124	5.957487E-012	1.867749E-011	1	0.000000E+000
1	11.94935269	1.867749E-011	5.957487E-012	0	0.000000E+000
1	11.95369414	5.957487E-012	1.867749E-011	1	0.000000E+000
1	11.95381641	1.867749E-011	5.957487E-012	0	0.000000E+000
1	11.95558185	5.957487E-012	1.867749E-011	1	0.000000E+000
1	11.95571624	1.867749E-011	5.957487E-012	0	0.000000E+000
1	11.95622101	5.957487E-012	1.867749E-011	1	0.000000E+000
1	11.95630968	1.867749E-011	5.957487E-012	0	0.000000E+000
1	11.95632605	5.957487E-012	1.867749E-011	1	0.000000E+000
1	11.95653565	1.867749E-011	5.957487E-012	0	0.000000E+000
1	11.95659365	5.957487E-012	1.867749E-011	1	0.000000E+000
1	11.95687218	1.867749E-011	5.957487E-012	0	0.000000E+000
1	11.95694248	5.957487E-012	1.867749E-011	1	0.000000E+000
1	11.95714479	1.867749E-011	5.957487E-012	0	0.000000E+000
1	11.95750863	5.957487E-012	1.867749E-011	1	0.000000E+000
1	11.95756836	1.867749E-011	5.957487E-012	0	0.000000E+000
1	11.95833029	5.957487E-012	1.867749E-011	1	0.000000E+000
1	11.95879112	1.867749E-011	5.957487E-012	0	0.000000E+000
1	11.96067778	5.957487E-012	1.867749E-011	1	0.000000E+000
1	11.96075826	1.867749E-011	5.957487E-012	0	0.000000E+000
1	11.96078819	5.957487E-012	1.867749E-011	1	0.000000E+000
1	11.96101219	1.867749E-011	5.957487E-012	0	0.000000E+000
1	11.96346310	5.957487E-012	1.867749E-011	1	0.000000E+000
1	11.96357970	1.867749E-011	5.957487E-012	0	0.000000E+000
1	11.96445739	5.957487E-012	1.867749E-011	1	0.000000E+000
1	11.96452006	1.867749E-011	5.957487E-012	0	0.000000E+000
1	11.96453152	5.957487E-012	1.867749E-011	1	0.000000E+000
1	11.96589649	1.867749E-011	5.957487E-012	0	0.000000E+000
1	11.96607723	5.957487E-012	1.867749E-011	1	0.000000E+000
1	11.96609942	1.867749E-011	5.957487E-012	0	0.000000E+000
1	11.97047671	5.957487E-012	1.867749E-011	1	0.000000E+000
1	11.97060069	1.867749E-011	5.957487E-012	0	0.000000E+000
1	11.97260830	5.957487E-012	1.867749E-011	1	0.000000E+000
1	11.97265017	1.867749E-011	5.957487E-012	0	0.000000E+000
1	11.97334385	5.957487E-012	1.867749E-011	1	0.000000E+000
1	11.97376665	1.867749E-011	5.957487E-012	0	0.000000E+000
1	11.97427266	5.957487E-012	1.867749E-011	1	0.000000E+000
1	11.97427401	1.867749E-011	5.957487E-012	0	0.000000E+000
1	11.97541789	5.957487E-012	1.867749E-011	1	0.000000E+000
1	11.97547601	1.867749E-011	5.957487E-012	0	0.000000E+000
1	11.97552479	5.957487E-012	1.867749E-011	1	0.000000E+000
1	11.97558361	1.867749E-011	5.957487E-012	0	0.000000E+000
1	11.97625340	5.957487E-012	1.867749E-011	1	0.000000E+000
1	11.97630934	1.867749E-011	5.957487E-012	0	0.000000E+000
1	11.97683655	5.957487E-012	1.867749E-011	1	0.000000E+000
1	11.97732993	1.867749E-011	5.957487E-012	0	0.000000E+000
1	11.97803549	5.957487E-012	1.867749E-011	1	0.000000E+000
1	11.97820129	1.867749E-011	5.957487E-012	0	0.000000E+000
1	11.97865583	5.957487E-012	1.867749E-011	1	0.000000E+000
1	11.97935709	1.867749E-011	5.957487E-012	0	0.000000E+000
1	11.98027043	5.957487E-012	1.867749E-011	1	0.000000E+000
1	11.98060917	1.867749E-011	5.957487E-012	0	0.000000E+000
1	11.98062624	5.957487E-012	1.867749E-011	1	0.000000E+000
1	11.98071623	1.867749E-011	5.957487E-012	0	0.000000E+000
1	11.98077014	5.957487E-012	1.867749E-011	1	0.000000E+000
1	11.98081045	1.867749E-011	5.957487E-012	0	0.000000E+000
1	11.98121323	5.957487E-012	1.867749E-011	1	0.000000E+000
1	11.98197276	1.867749E-011	5.957487E-012	0	0.000000E+000
1	11.98407886	5.957487E-012	1.867749E-011	1	0.000000E+000
1	11.98461022	1.867749E-011	5.957487E-012	0	0.000000E+000
1	11.98917593	5.957487E-012	1.867749E-011	1	0.000000E+000
1	11.98938292	1.867749E-011	5.957487E-012	0	0.000000E+000
1	11.98940625	5.957487E-012	1.867749E-011	1	0.000000E+000
1	11.98964627	1.867749E-011	5.957487E-012	0	0.000000E+000
1	11.98990814	5.957487E-012	1.867749E-011	1	0.000000E+000
1	11.99005553	1.867749E-011	5.957487E-012	0	0.000000E+000
1	11.99327870	5.957487E-012	1.867749E-011	1	0.000000E+000
1	11.99333818	1.867749E-011	5.957487E-012	0	0.000000E+000
1	11.99479487	5.957487E-012	1.867749E-011	1	0.000000E+000
1	11.99519584	1.867749E-011	5.957487E-012	0	0.000000E+000
1	11.99525255	5.957487E-012	1.867749E-011	1	0.000000E+000
1	11.99539017	1.867749E-011	5.957487E-012	0	0.000000E+000
1	11.99647783	5.957487E-012	1.867749E-011	1	0.000000E+000
1	11.99650724	1.867749E-011	5.957487E-012	0	0.000000E+000
1	11.99660125	5.957487E-012	1.867749E-011	1	0.000000E+000
1	11.99682575	1.867749E-011	5.957487E-012	0	0.000000E+000
1	11.99736764	5.957487E-012	1.867749E-011	1	0.000000E+000
1	11.99774719	1.867749E-011	5.957487E-012	0	0.000000E+000
1	11.99809963	5.957487E-012	1.867749E-011	1	0.000000E+000
1	11.99827820	1.867749E-011	5.957487E-012	0	0.000000E+000
1	12.00229587	5.957487E-012	1.867749E-011	1	0.000000E+000
1	12.00250678	1.867749E-011	5.957487E-012	0	0.000000E+000
1	12.00405707	5.957487E-012	1.867749E-011	1	0.000000E+000
1	12.00428131	1.867749E-011	5.957487E-012	0	0.000000E+000
1	12.64023292	5.858725E-012	1.857873E-011	1	0.000000E+000
1	12.64031160	1.857873E-011	5.858725E-012	0	0.000000E+000
1	12.64151965	5.858725E-012	1.857873E-011	1	0.000000E+000
1	12.64175057	1.857873E-011	5.858725E-012	0	0.000000E+000
1	12.64246640	5.858725E-012	1.857873E-011	1	0.000000E+000
1	12.64279754	1.857873E-011	5.858725E-012	0	0.000000E+000
1	12.64291392	5.858725E-012	1.857873E-011	1	0.000000E+000
1	12.64298878	1.857873E-011	5.858725E-012	0	0.000000E+000
1	12.64386944	5.858725E-012	1.857873E-011	1	0.000000E+000
1	12.64390093	1.857873E-011	5.858725E-012	0	0.000000E+000
1	12.64856167	5.858725E-012	1.857873E-011	1	0.000000E+000
1	12.64858016	1.857873E-011	5.858725E-012	0	0.000000E+000
1	12.64916481	5.858725E-012	1.857873E-011	1	0.000000E+000
1	12.64924699	1.857873E-011	5.858725E-012	0	0.000000E+000
1	12.64957335	5.858725E-012	1.857873E-011	1	0.000000E+000
1	12.64968599	1.857873E-011	5.858725E-012	0	0.000000E+000
1	12.65133812	5.858725E-012	1.857873E-011	1	0.000000E+000
1	12.65192111	1.857873E-011	5.858725E-012	0	0.000000E+000
1	12.65216827	5.858725E-012	1.857873E-011	1	0.000000E+000
1	12.65243464	1.857873E-011	5.858725E-012	0	0.000000E+000
1	12.65316533	5.858725E-012	1.857873E-011	1	0.000000E+000
1	12.65318189	1.857873E-011	5.858725E-012	0	0.000000E+000
1	12.65346739	5.858725E-012	1.857873E-011	1	0.000000E+000
1	12.65355179	1.857873E-011	5.858725E-012	0	0.000000E+000
1	12.65521727	5.858725E-012	1.857873E-011	1	0.000000E+000
1	12.65531906	1.857873E-011	5.858725E-012	0	0.000000E+000
1	12.65541969	5.858725E-012	1.857873E-011	1	0.000000E+000
1	12.65558903	1.857873E-011	5.858725E-012	0	0.000000E+000
1	12.65645977	5.858725E-012	1.857873E-011	1	0.000000E+000
1	12.65659047	1.857873E-011	5.858725E-012	0	0.000000E+000
1	12.65680389	5.858725E-012	1.857873E-011	1	0.000000E+000
1	12.65689763	1.857873E-011	5.858725E-012	0	0.000000E+000
1	12.65771228	5.858725E-012	1.857873E-011	1	0.000000E+000
1	12.65775167	1.857873E-011	5.858725E-012	0	0.000000E+000
1	12.65777833	5.858725E-012	1.857873E-011	1	0.000000E+000
1	12.65784889	1.857873E-011	5.858725E-012	0	0.000000E+000
1	12.65801827	5.858725E-012	1.857873E-011	1	0.000000E+000
1	12.65813868	1.857873E-011	5.858725E-012	0	0.000000E+000
1	12.65853855	5.858725E-012	1.857873E-011	1	0.000000E+000
1	12.65857971	1.857873E-011	5.858725E-012	0	0.000000E+000
1	12.65885163	5.858725E-012	1.857873E-011	1	0.000000E+000
1	12.65889932	1.857873E-011	5.858725E-012	0	0.000000E+000
1	12.65926378	5.858725E-012	1.857873E-011	1	0.000000E+000
1	12.65932803	1.857873E-011	5.858725E-012	0	0.000000E+000
1	12.66050142	5.858725E-012	1.857873E-011	1	0.000000E+000
1	12.66065406	1.857873E-011	5.858725E-012	0	0.000000E+000
1	12.66282299	5.858725E-012	1.857873E-011	1	0.000000E+000
1	12.66326157	1.857873E-011	5.858725E-012	0	0.000000E+000
1	12.66412073	5.858725E-012	1.857873E-011	1	0.000000E+000
1	12.66419101	1.857873E-011	5.858725E-012	0	0.000000E+000
1	12.66910513	5.858725E-012	1.857873E-011	1	0.000000E+000
1	12.66927476	1.857873E-011	5.858725E-012	0	0.000000E+000
1	12.66937681	5.858725E-012	1.857873E-011	1	0.000000E+000
1	12.66965570	1.857873E-011	5.858725E-012	0	0.000000E+000
1	12.66988138	5.858725E-012	1.857873E-011	1	0.000000E+000
1	12.67002520	1.857873E-011	5.858725E-012	0	0.000000E+000
1	12.67471623	5.858725E-012	1.857873E-011	1	0.000000E+000
1	12.67512704	1.857873E-011	5.858725E-012	0	0.000000E+000
1	12.67527328	5.858725E-012	1.857873E-011	1	0.000000E+000
1	12.67528769	1.857873E-011	5.858725E-012	0	0.000000E+000
1	12.67710076	5.858725E-012	1.857873E-011	1	0.000000E+000
1	12.67713239	1.857873E-011	5.858725E-012	0	0.000000E+000
1	12.67790127	5.858725E-012	1.857873E-011	1	0.000000E+000
1	12.67796282	1.857873E-011	5.858725E-012	0	0.000000E+000
1	12.67836516	5.858725E-012	1.857873E-011	1	0.000000E+000
1	12.67842176	1.857873E-011	5.858725E-012	0	0.000000E+000
1	12.67859377	5.858725E-012	1.857873E-011	1	0.000000E+000
1	12.67880020	1.857873E-011	5.858725E-012	0	0.000000E+000
1	12.67882318	5.858725E-012	1.857873E-011	1	0.000000E+000
1	12.67919667	1.857873E-011	5.858725E-012	0	0.000000E+000
1	12.68065543	5.858725E-012	1.857873E-011	1	0.000000E+000
1	12.68070200	1.857873E-011	5.858725E-012	0	0.000000E+000
1	12.68192374	5.858725E-012	1.857873E-011	1	0.000000E+000
1	12.68211898	1.857873E-011	5.858725E-012	0	0.000000E+000
1	12.68636244	5.858725E-012	1.857873E-011	1	0.000000E+000
1	12.68655073	1.857873E-011	5.858725E-012	0	0.000000E+000
1	12.68668317	5.858725E-012	1.857873E-011	1	0.000000E+000
1	12.68679328	1.857873E-011	5.858725E-012	0	0.000000E+000
1	12.68845017	5.858725E-012	1.857873E-011	1	0.000000E+000
1	12.68871577	1.857873E-011	5.858725E-012	0	0.000000E+000
1	12.68874784	5.858725E-012	1.857873E-011	1	0.000000E+000
1	12.68883603	1.857873E-011	5.858725E-012	0	0.000000E+000
1	12.68960917	5.858725E-012	1.857873E-011	1	0.000000E+000
1	12.68980084	1.857873E-011	5.858725E-012	0	0.000000E+000
1	16.12452500	5.654736E-012	1.837474E-011	1	0.000000E+000
1	16.12459860	1.837474E-011	5.654736E-012	0	0.000000E+000
1	16.12561899	5.654736E-012	1.837474E-011	1	0.000000E+000
1	16.12582544	1.837474E-011	5.654736E-012	0	0.000000E+000
1	16.12682237	5.654736E-012	1.837474E-011	1	0.000000E+000
1	16.12698700	1.837474E-011	5.654736E-012	0	0.000000E+000
1	16.12734565	5.654736E-012	1.837474E-011	1	0.000000E+000
1	16.12769340	1.837474E-011	5.654736E-012	0	0.000000E+000
1	16.12771417	5.654736E-012	1.837474E-011	1	0.000000E+000
1	16.12774227	1.837474E-011	5.654736E-012	0	0.000000E+000
1	16.12808103	5.654736E-012	1.837474E-011	1	0.000000E+000
1	16.12836575	1.837474E-011	5.654736E-012	0	0.000000E+000
1	16.12837371	5.654736E-012	1.837474E-011	1	0.000000E+000
1	16.12842716	1.837474E-011	5.654736E-012	0	0.000000E+000
1	16.12910381	5.654736E-012	1.837474E-011	1	0.000000E+000
1	16.12922795	1.837474E-011	5.654736E-012	0	0.000000E+000
1	16.13112692	5.654736E-012	1.837474E-011	1	0.000000E+000
1	16.13118793	1.837474E-011	5.654736E-012	0	0.000000E+000
1	16.13288593	5.654736E-012	1.837474E-011	1	0.000000E+000
1	16.13311992	1.837474E-011	5.654736E-012	0	0.000000E+000
1	16.13326921	5.654736E-012	1.837474E-011	1	0.000000E+000
1	16.13340832	1.837474E-011	5.654736E-012	0	0.000000E+000
1	16.13350608	5.654736E-012	1.837474E-011	1	0.000000E+000
1	16.13357917	1.837474E-011	5.654736E-012	0	0.000000E+000
1	16.13482269	5.654736E-012	1.837474E-011	1	0.000000E+000
1	16.13526156	1.837474E-011	5.654736E-012	0	0.000000E+000
1	16.13819810	5.654736E-012	1.837474E-011	1	0.000000E+000
1	16.13833829	1.837474E-011	5.654736E-012	0	0.000000E+000
1	16.14079803	5.654736E-012	1.837474E-011	1	0.000000E+000
1	16.14098032	1.837474E-011	5.654736E-012	0	0.000000E+000
1	16.14202519	5.654736E-012	1.837474E-011	1	0.000000E+000
1	16.14238222	1.837474E-011	5.654736E-012	0	0.000000E+000
1	16.14313122	5.654736E-012	1.837474E-011	1	0.000000E+000
1	16.14323148	1.837474E-011	5.654736E-012	0	0.000000E+000
1	16.14475861	5.654736E-012	1.837474E-011	1	0.000000E+000
1	16.14476338	1.837474E-011	5.654736E-012	0	0.000000E+000
1	16.14573393	5.654736E-012	1.837474E-011	1	0.000000E+000
1	16.14585424	1.837474E-011	5.654736E-012	0	0.000000E+000
1	16.14586743	5.654736E-012	1.837474E-011	1	0.000000E+000
1	16.14595401	1.837474E-011	5.654736E-012	0	0.000000E+000
1	16.14740157	5.654736E-012	1.837474E-011	1	0.000000E+000
1	16.14757969	1.837474E-011	5.654736E-012	0	0.000000E+000
1	16.14800932	5.654736E-012	1.837474E-011	1	0.000000E+000
1	16.14823808	1.837474E-011	5.654736E-012	0	0.000000E+000
1	16.14913232	5.654736E-012	1.837474E-011	1	0.000000E+000
1	16.14966697	1.837474E-011	5.654736E-012	0	0.000000E+000
1	16.15004862	5.654736E-012	1.837474E-011	1	0.000000E+000
1	16.15031861	1.837474E-011	5.654736E-012	0	0.000000E+000
1	16.15035999	5.654736E-012	1.837474E-011	1	0.000000E+000
1	16.15106582	1.837474E-011	5.654736E-012	0	0.000000E+000
1	16.15161167	5.654736E-012	1.837474E-011	1	0.000000E+000
1	16.15164726	1.837474E-011	5.654736E-012	0	0.000000E+000
1	16.15239383	5.654736E-012	1.837474E-011	1	0.000000E+000
1	16.15245330	1.837474E-011	5.654736E-012	0	0.000000E+000
1	16.15255087	5.654736E-012	1.837474E-011	1	0.000000E+000
1	16.15257836	1.837474E-011	5.654736E-012	0	0.000000E+000
1	16.15514556	5.654736E-012	1.837474E-011	1	0.000000E+000
1	16.15545943	1.837474E-011	5.654736E-012	0	0.000000E+000
1	16.15675563	5.654736E-012	1.837474E-011	1	0.000000E+000
1	16.15694978	1.837474E-011	5.654736E-012	0	0.000000E+000
1	16.15778959	5.654736E-012	1.837474E-011	1	0.000000E+000
1	16.15788840	1.837474E-011	5.654736E-012	0	0.000000E+000
1	16.15823716	5.654736E-012	1.837474E-011	1	0.000000E+000
1	16.15835295	1.837474E-011	5.654736E-012	0	0.000000E+000
1	16.15838272	5.654736E-012	1.837474E-011	1	0.000000E+000
1	16.15875362	1.837474E-011	5.654736E-012	0	0.000000E+000
1	16.16030315	5.654736E-012	1.837474E-011	1	0.000000E+000
1	16.16036130	1.837474E-011	5.654736E-012	0	0.000000E+000
1	16.16052502	5.654736E-012	1.837474E-011	1	0.000000E+000
1	16.16075336	1.837474E-011	5.654736E-012	0	0.000000E+000
1	16.16076340	5.654736E-012	1.837474E-011	1	0.000000E+000
1	16.16100219	1.837474E-011	5.654736E-012	0	0.000000E+000
1	16.16104151	5.654736E-012	1.837474E-011	1	0.000000E+000
1	16.16107153	1.837474E-011	5.654736E-012	0	0.000000E+000
1	16.16142203	5.654736E-012	1.837474E-011	1	0.000000E+000
1	16.16204063	1.837474E-011	5.654736E-012	0	0.000000E+000
1	16.16205835	5.654736E-012	1.837474E-011	1	0.000000E+000
1	16.16216512	1.837474E-011	5.654736E-012	0	0.000000E+000
1	16.16223308	5.654736E-012	1.837474E-011	1	0.000000E+000
1	16.16230423	1.837474E-011	5.654736E-012	0	0.000000E+000
1	16.16237867	5.654736E-012	1.837474E-011	1	0.000000E+000
1	16.16330221	1.837474E-011	5.654736E-012	0	0.000000E+000
1	16.16377615	5.654736E-012	1.837474E-011	1	0.000000E+000
1	16.16405199	1.837474E-011	5.654736E-012	0	0.000000E+000
1	16.16477404	5.654736E-012	1.837474E-011	1	0.000000E+000
1	16.16482936	1.837474E-011	5.654736E-012	0	0.000000E+000
1	16.16485414	5.654736E-012	1.837474E-011	1	0.000000E+000
1	16.16493736	1.837474E-011	5.654736E-012	0	0.000000E+000
1	16.16604074	5.654736E-012	1.837474E-011	1	0.000000E+000
1	16.16605963	1.837474E-011	5.654736E-012	0	0.000000E+000
1	16.16702825	5.654736E-012	1.837474E-011	1	0.000000E+000
1	16.16705745	1.837474E-011	5.654736E-012	0	0.000000E+000
1	16.16847120	5.654736E-012	1.837474E-011	1	0.000000E+000
1	16.16879342	1.837474E-011	5.654736E-012	0	0.000000E+000
1	16.16882399	5.654736E-012	1.837474E-011	1	0.000000E+000
1	16.16896683	1.837474E-011	5.654736E-012	0	0.000000E+000
1	16.17053117	5.654736E-012	1.837474E-011	1	0.000000E+000
1	16.17054313	1.837474E-011	5.654736E-012	0	0.000000E+000
1	16.17087567	5.654736E-012	1.837474E-011	1	0.000000E+000
1	16.17093092	1.837474E-011	5.654736E-012	0	0.000000E+000
1	16.17096128	5.654736E-012	1.837474E-011	1	0.000000E+000
1	16.17115800	1.837474E-011	5.654736E-012	0	0.000000E+000
1	16.17146463	5.654736E-012	1.837474E-011	1	0.000000E+000
1	16.17156280	1.837474E-011	5.654736E-012	0	0.000000E+000
1	16.17237698	5.654736E-012	1.837474E-011	1	0.000000E+000
1	16.17240302	1.837474E-011	5.654736E-012	0	0.000000E+000
1	16.17245802	5.654736E-012	1.837474E-011	1	0.000000E+000
1	16.17252458	1.837474E-011	5.654736E-012	0	0.000000E+000
1	16.17409730	5.654736E-012	1.837474E-011	1	0.000000E+000
1	16.17414009	1.837474E-011	5.654736E-012	0	0.000000E+000
1	16.17427565	5.654736E-012	1.837474E-011	1	0.000000E+000
1	16.17432127	1.837474E-011	5.654736E-012	0	0.000000E+000
1	16.17447220	5.654736E-012	1.837474E-011	1	0.000000E+000
1	16.17523381	1.837474E-011	5.654736E-012	0	0.000000E+000
1	16.17823924	5.654736E-012	1.837474E-011	1	0.000000E+000
1	16.17889279	1.837474E-011	5.654736E-012	0	0.000000E+000
1	16.18095122	5.654736E-012	1.837474E-011	1	0.000000E+000
1	16.18106473	1.837474E-011	5.654736E-012	0	0.000000E+000
1	16.18107329	5.654736E-012	1.837474E-011	1	0.000000E+000
1	16.18114941	1.837474E-011	5.654736E-012	0	0.000000E+000
1	16.18192818	5.654736E-012	1.837474E-011	1	0.000000E+000
1	16.18200055	1.837474E-011	5.654736E-012	0	0.000000E+000
1	16.18225269	5.654736E-012	1.837474E-011	1	0.000000E+000
1	16.18235693	1.837474E-011	5.654736E-012	0	0.000000E+000
1	16.18249108	5.654736E-012	1.837474E-011	1	0.000000E+000
1	16.18254588	1.837474E-011	5.654736E-012	0	0.000000E+000
1	16.92476953	5.639947E-012	1.835995E-011	1	0.000000E+000
1	16.92516501	1.835995E-011	5.639947E-012	0	0.000000E+000
1	16.92668360	5.639947E-012	1.835995E-011	1	0.000000E+000
1	16.92672272	1.835995E-011	5.639947E-012	0	0.000000E+000
1	16.92741509	5.639947E-012	1.835995E-011	1	0.000000E+000
1	16.92751030	1.835995E-011	5.639947E-012	0	0.000000E+000
1	16.92751684	5.639947E-012	1.835995E-011	1	0.000000E+000
1	16.92789766	1.835995E-011	5.639947E-012	0	0.000000E+000
1	16.92890378	5.639947E-012	1.835995E-011	1	0.000000E+000
1	16.92923018	1.835995E-011	5.639947E-012	0	0.000000E+000
1	16.92960786	5.639947E-012	1.835995E-011	1	0.000000E+000
1	16.92974035	1.835995E-011	5.639947E-012	0	0.000000E+000
1	16.93204534	5.639947E-012	1.835995E-011	1	0.000000E+000
1	16.93208862	1.835995E-011	5.639947E-012	0	0.000000E+000
1	16.93271938	5.639947E-012	1.835995E-011	1	0.000000E+000
1	16.93277559	1.835995E-011	5.639947E-012	0	0.000000E+000
1	16.93285221	5.639947E-012	1.835995E-011	1	0.000000E+000
1	16.93296093	1.835995E-011	5.639947E-012	0	0.000000E+000
1	16.93409551	5.639947E-012	1.835995E-011	1	0.000000E+000
1	16.93411562	1.835995E-011	5.639947E-012	0	0.000000E+000
1	16.93442480	5.639947E-012	1.835995E-011	1	0.000000E+000
1	16.93462858	1.835995E-011	5.639947E-012	0	0.000000E+000
1	16.93533348	5.639947E-012	1.835995E-011	1	0.000000E+000
1	16.93547691	1.835995E-011	5.639947E-012	0	0.000000E+000
1	16.93549667	5.639947E-012	1.835995E-011	1	0.000000E+000
1	16.93555180	1.835995E-011	5.639947E-012	0	0.000000E+000
1	16.93664885	5.639947E-012	1.835995E-011	1	0.000000E+000
1	16.93673935	1.835995E-011	5.639947E-012	0	0.000000E+000
1	16.93686123	5.639947E-012	1.835995E-011	1	0.000000E+000
1	16.93692723	1.835995E-011	5.639947E-012	0	0.000000E+000
1	16.93951209	5.639947E-012	1.835995E-011	1	0.000000E+000
1	16.93973570	1.835995E-011	5.639947E-012	0	0.000000E+000
1	16.93974775	5.639947E-012	1.835995E-011	1	0.000000E+000
1	16.94006692	1.835995E-011	5.639947E-012	0	0.000000E+000
1	16.94017585	5.639947E-012	1.835995E-011	1	0.000000E+000
1	16.94052346	1.835995E-011	5.639947E-012	0	0.000000E+000
1	16.94206366	5.639947E-012	1.835995E-011	1	0.000000E+000
1	16.94218754	1.835995E-011	5.639947E-012	0	0.000000E+000
1	16.94450718	5.639947E-012	1.835995E-011	1	0.000000E+000
1	16.94484124	1.835995E-011	5.639947E-012	0	0.000000E+000
1	16.94556704	5.639947E-012	1.835995E-011	1	0.000000E+000
1	16.94575526	1.835995E-011	5.639947E-012	0	0.000000E+000
1	16.94658793	5.639947E-012	1.835995E-011	1	0.000000E+000
1	16.94679251	1.835995E-011	5.639947E-012	0	0.000000E+000
1	16.94780943	5.639947E-012	1.835995E-011	1	0.000000E+000
1	16.94784385	1.835995E-011	5.639947E-012	0	0.000000E+000
1	16.94875112	5.639947E-012	1.835995E-011	1	0.000000E+000
1	16.94915796	1.835995E-011	5.639947E-012	0	0.000000E+000
1	16.95004692	5.639947E-012	1.835995E-011	1	0.000000E+000
1	16.95006999	1.835995E-011	5.639947E-012	0	0.000000E+000
1	16.95039492	5.639947E-012	1.835995E-011	1	0.000000E+000
1	16.95046698	1.835995E-011	5.639947E-012	0	0.000000E+000
1	16.95188750	5.639947E-012	1.835995E-011	1	0.000000E+000
1	16.95195532	1.835995E-011	5.639947E-012	0	0.000000E+000
1	16.95209450	5.639947E-012	1.835995E-011	1	0.000000E+000
1	16.95230594	1.835995E-011	5.639947E-012	0	0.000000E+000
1	16.95622974	5.639947E-012	1.835995E-011	1	0.000000E+000
1	16.95626033	1.835995E-011	5.639947E-012	0	0.000000E+000
1	16.95671446	5.639947E-012	1.835995E-011	1	0.000000E+000
1	16.95672594	1.835995E-011	5.639947E-012	0	0.000000E+000
1	16.95838226	5.639947E-012	1.835995E-011	1	0.000000E+000
1	16.95880331	1.835995E-011	5.639947E-012	0	0.000000E+000
1	16.95936679	5.639947E-012	1.835995E-011	1	0.000000E+000
1	16.95957275	1.835995E-011	5.639947E-012	0	0.000000E+000
1	16.95965887	5.639947E-012	1.835995E-011	1	0.000000E+000
1	16.95978205	1.835995E-011	5.639947E-012	0	0.000000E+000
1	16.96024723	5.639947E-012	1.835995E-011	1	0.000000E+000
1	16.96034698	1.835995E-011	5.639947E-012	0	0.000000E+000
1	16.96037659	5.639947E-012	1.835995E-011	1	0.000000E+000
1	16.96044509	1.835995E-011	5.639947E-012	0	0.000000E+000
1	16.96048074	5.639947E-012	1.835995E-011	1	0.000000E+000
1	16.96064425	1.835995E-011	5.639947E-012	0	0.000000E+000
1	16.96092274	5.639947E-012	1.835995E-011	1	0.000000E+000
1	16.96096157	1.835995E-011	5.639947E-012	0	0.000000E+000
1	16.96114338	5.639947E-012	1.835995E-011	1	0.000000E+000
1	16.96140710	1.835995E-011	5.639947E-012	0	0.000000E+000
1	16.96168527	5.639947E-012	1.835995E-011	1	0.000000E+000
1	16.96186350	1.835995E-011	5.639947E-012	0	0.000000E+000
1	16.96242301	5.639947E-012	1.835995E-011	1	0.000000E+000
1	16.96253979	1.835995E-011	5.639947E-012	0	0.000000E+000
1	16.96284649	5.639947E-012	1.835995E-011	1	0.000000E+000
1	16.96296621	1.835995E-011	5.639947E-012	0	0.000000E+000
1	16.96422215	5.639947E-012	1.835995E-011	1	0.000000E+000
1	16.96425193	1.835995E-011	5.639947E-012	0	0.000000E+000
1	16.96679806	5.639947E-012	1.835995E-011	1	0.000000E+000
1	16.96688664	1.835995E-011	5.639947E-012	0	0.000000E+000
1	16.96707624	5.639947E-012	1.835995E-011	1	0.000000E+000
1	16.96742906	1.835995E-011	5.639947E-012	0	0.000000E+000
1	16.96770466	5.639947E-012	1.835995E-011	1	0.000000E+000
1	16.96782889	1.835995E-011	5.639947E-012	0	0.000000E+000
1	16.96922975	5.639947E-012	1.835995E-011	1	0.000000E+000
1	16.96925317	1.835995E-011	5.639947E-012	0	0.000000E+000
1	16.96926533	5.639947E-012	1.835995E-011	1	0.000000E+000
1	16.96930334	1.835995E-011	5.639947E-012	0	0.000000E+000
1	16.96973878	5.639947E-012	1.835995E-011	1	0.000000E+000
1	16.96978627	1.835995E-011	5.639947E-012	0	0.000000E+000
1	16.97063214	5.639947E-012	1.835995E-011	1	0.000000E+000
1	16.97066317	1.835995E-011	5.639947E-012	0	0.000000E+000
1	16.97087574	5.639947E-012	1.835995E-011	1	0.000000E+000
1	16.97097837	1.835995E-011	5.639947E-012	0	0.000000E+000
1	16.97145937	5.639947E-012	1.835995E-011	1	0.000000E+000
1	16.97171774	1.835995E-011	5.639947E-012	0	0.000000E+000
1	16.97182874	5.639947E-012	1.835995E-011	1	0.000000E+000
1	16.97198885	1.835995E-011	5.639947E-012	0	0.000000E+000
1	16.97233283	5.639947E-012	1.835995E-011	1	0.000000E+000
1	16.97243029	1.835995E-011	5.639947E-012	0	0.000000E+000
1	16.97365578	5.639947E-012	1.835995E-011	1	0.000000E+000
1	16.97372659	1.835995E-011	5.639947E-012	0	0.000000E+000
1	16.97553002	5.639947E-012	1.835995E-011	1	0.000000E+000
1	16.97562771	1.835995E-011	5.639947E-012	0	0.000000E+000
1	16.97589682	5.639947E-012	1.835995E-011	1	0.000000E+000
1	16.97596448	1.835995E-011	5.639947E-012	0	0.000000E+000
1	16.97864972	5.639947E-012	1.835995E-011	1	0.000000E+000
1	16.97866269	1.835995E-011	5.639947E-012	0	0.000000E+000
1	20.01521531	5.589183E-012	1.830918E-011	1	0.000000E+000
1	20.01525956	1.830918E-011	5.589183E-012	0	0.000000E+000
1	20.01668052	5.589183E-012	1.830918E-011	1	0.000000E+000
1	20.01669494	1.830918E-011	5.589183E-012	0	0.000000E+000
1	20.01698462	5.589183E-012	1.830918E-011	1	0.000000E+000
1	20.01714386	1.830918E-011	5.589183E-012	0	0.000000E+000
1	20.01780069	5.589183E-012	1.830918E-011	1	0.000000E+000
1	20.01780802	1.830918E-011	5.589183E-012	0	0.000000E+000
1	20.01787410	5.589183E-012	1.830918E-011	1	0.000000E+000
1	20.01789033	1.830918E-011	5.589183E-012	0	0.000000E+000
1	20.01823014	5.589183E-012	1.830918E-011	1	0.000000E+000
1	20.01826614	1.830918E-011	5.589183E-012	0	0.000000E+000
1	20.01836955	5.589183E-012	1.830918E-011	1	0.000000E+000
1	20.01854996	1.830918E-011	5.589183E-012	0	0.000000E+000
1	20.02136501	5.589183E-012	1.830918E-011	1	0.000000E+000
1	20.02190715	1.830918E-011	5.589183E-012	0	0.000000E+000
1	20.02206762	5.589183E-012	1.830918E-011	1	0.000000E+000
1	20.02212027	1.830918E-011	5.589183E-012	0	0.000000E+000
1	20.02213170	5.589183E-012	1.830918E-011	1	0.000000E+000
1	20.02228306	1.830918E-011	5.589183E-012	0	0.000000E+000
1	20.02398676	5.589183E-012	1.830918E-011	1	0.000000E+000
1	20.02437506	1.830918E-011	5.589183E-012	0	0.000000E+000
1	20.02535257	5.589183E-012	1.830918E-011	1	0.000000E+000
1	20.02554197	1.830918E-011	5.589183E-012	0	0.000000E+000
1	20.02558411	5.589183E-012	1.830918E-011	1	0.000000E+000
1	20.02568020	1.830918E-011	5.589183E-012	0	0.000000E+000
1	20.02570940	5.589183E-012	1.830918E-011	1	0.000000E+000
1	20.02592339	1.830918E-011	5.589183E-012	0	0.000000E+000
1	20.02598044	5.589183E-012	1.830918E-011	1	0.000000E+000
1	20.02637237	1.830918E-011	5.589183E-012	0	0.000000E+000
1	20.02639604	5.589183E-012	1.830918E-011	1	0.000000E+000
1	20.02641027	1.830918E-011	5.589183E-012	0	0.000000E+000
1	20.02672392	5.589183E-012	1.830918E-011	1	0.000000E+000
1	20.02677288	1.830918E-011	5.589183E-012	0	0.000000E+000
1	20.02727331	5.589183E-012	1.830918E-011	1	0.000000E+000
1	20.02757208	1.830918E-011	5.589183E-012	0	0.000000E+000
1	20.02977730	5.589183E-012	1.830918E-011	1	0.000000E+000
1	20.03026886	1.830918E-011	5.589183E-012	0	0.000000E+000
1	20.03117752	5.589183E-012	1.830918E-011	1	0.000000E+000
1	20.03133052	1.830918E-011	5.589183E-012	0	0.000000E+000
1	20.03238354	5.589183E-012	1.830918E-011	1	0.000000E+000
1	20.03269537	1.830918E-011	5.589183E-012	0	0.000000E+000
1	20.03330508	5.589183E-012	1.830918E-011	1	0.000000E+000
1	20.03433367	1.830918E-011	5.589183E-012	0	0.000000E+000
1	20.03434859	5.589183E-012	1.830918E-011	1	0.000000E+000
1	20.03443120	1.830918E-011	5.589183E-012	0	0.000000E+000
1	20.03514636	5.589183E-012	1.830918E-011	1	0.000000E+000
1	20.03567119	1.830918E-011	5.589183E-012	0	0.000000E+000
1	20.03621160	5.589183E-012	1.830918E-011	1	0.000000E+000
1	20.03633718	1.830918E-011	5.589183E-012	0	0.000000E+000
1	20.03781024	5.589183E-012	1.830918E-011	1	0.000000E+000
1	20.03824062	1.830918E-011	5.589183E-012	0	0.000000E+000
1	20.04244650	5.589183E-012	1.830918E-011	1	0.000000E+000
1	20.04255892	1.830918E-011	5.589183E-012	0	0.000000E+000
1	20.04493224	5.589183E-012	1.830918E-011	1	0.000000E+000
1	20.04494517	1.830918E-011	5.589183E-012	0	0.000000E+000
1	20.04498305	5.589183E-012	1.830918E-011	1	0.000000E+000
1	20.04514605	1.830918E-011	5.589183E-012	0	0.000000E+000
1	20.04518758	5.589183E-012	1.830918E-011	1	0.000000E+000
1	20.04535787	1.830918E-011	5.589183E-012	0	0.000000E+000
1	20.04553341	5.589183E-012	1.830918E-011	1	0.000000E+000
1	20.04557939	1.830918E-011	5.589183E-012	0	0.000000E+000
1	20.04601267	5.589183E-012	1.830918E-011	1	0.000000E+000
1	20.04607843	1.830918E-011	5.589183E-012	0	0.000000E+000
1	20.04743631	5.589183E-012	1.830918E-011	1	0.000000E+000
1	20.04751342	1.830918E-011	5.589183E-012	0	0.000000E+000
1	20.05119301	5.589183E-012	1.830918E-011	1	0.000000E+000
1	20.05129992	1.830918E-011	5.589183E-012	0	0.000000E+000
1	20.05316306	5.589183E-012	1.830918E-011	1	0.000000E+000
1	20.05323498	1.830918E-011	5.589183E-012	0	0.000000E+000
1	20.05325936	5.589183E-012	1.830918E-011	1	0.000000E+000
1	20.05350179	1.830918E-011	5.589183E-012	0	0.000000E+000
1	20.05736982	5.589183E-012	1.830918E-011	1	0.000000E+000
1	20.05803946	1.830918E-011	5.589183E-012	0	0.000000E+000
1	20.05822407	5.589183E-012	1.830918E-011	1	0.000000E+000
1	20.05827149	1.830918E-011	5.589183E-012	0	0.000000E+000
1	20.05937478	5.589183E-012	1.830918E-011	1	0.000000E+000
1	20.05946665	1.830918E-011	5.589183E-012	0	0.000000E+000
1	20.06056022	5.589183E-012	1.830918E-011	1	0.000000E+000
1	20.06086994	1.830918E-011	5.589183E-012	0	0.000000E+000
1	20.06177795	5.589183E-012	1.830918E-011	1	0.000000E+000
1	20.06182225	1.830918E-011	5.589183E-012	0	0.000000E+000
1	20.06184511	5.589183E-012	1.830918E-011	1	0.000000E+000
1	20.06204600	1.830918E-011	5.589183E-012	0	0.000000E+000
1	20.06208858	5.589183E-012	1.830918E-011	1	0.000000E+000
1	20.06212310	1.830918E-011	5.589183E-012	0	0.000000E+000
1	20.06286309	5.589183E-012	1.830918E-011	1	0.000000E+000
1	20.06303216	1.830918E-011	5.589183E-012	0	0.000000E+000
1	20.06367895	5.589183E-012	1.830918E-011	1	0.000000E+000
1	20.06391732	1.830918E-011	5.589183E-012	0	0.000000E+000
1	20.06405515	5.589183E-012	1.830918E-011	1	0.000000E+000
1	20.06447040	1.830918E-011	5.589183E-012	0	0.000000E+000
1	20.06504211	5.589183E-012	1.830918E-011	1	0.000000E+000
1	20.06511950	1.830918E-011	5.589183E-012	0	0.000000E+000
1	20.06556836	5.589183E-012	1.830918E-011	1	0.000000E+000
1	20.06629890	1.830918E-011	5.589183E-012	0	0.000000E+000
1	20.06649035	5.589183E-012	1.830918E-011	1	0.000000E+000
1	20.06665354	1.830918E-011	5.589183E-012	0	0.000000E+000
1	20.06761084	5.589183E-012	1.830918E-011	1	0.000000E+000
1	20.06789153	1.830918E-011	5.589183E-012	0	0.000000E+000
1	20.07134654	5.589183E-012	1.830918E-011	1	0.000000E+000
1	20.07143747	1.830918E-011	5.589183E-012	0	0.000000E+000
1	20.07145297	5.589183E-012	1.830918E-011	1	0.000000E+000
1	20.07148540	1.830918E-011	5.589183E-012	0	0.000000E+000
1	20.07235158	5.589183E-012	1.830918E-011	1	0.000000E+000
1	20.07247192	1.830918E-011	5.589183E-012	0	0.000000E+000
1	20.07248339	5.589183E-012	1.830918E-011	1	0.000000E+000
1	20.07256920	1.830918E-011	5.589183E-012	0	0.000000E+000
1	20.07308064	5.589183E-012	1.830918E-011	1	0.000000E+000
1	20.07310431	1.830918E-011	5.589183E-012	0	0.000000E+000
1	20.07312119	5.589183E-012	1.830918E-011	1	0.000000E+000
1	20.07338839	1.830918E-011	5.589183E-012	0	0.000000E+000
1	20.07411582	5.589183E-012	1.830918E-011	1	0.000000E+000
1	20.07471833	1.830918E-011	5.589183E-012	0	0.000000E+000
1	20.07473649	5.589183E-012	1.830918E-011	1	0.000000E+000
1	20.07477977	1.830918E-011	5.589183E-012	0	0.000000E+000
1	20.07480195	5.589183E-012	1.830918E-011	1	0.000000E+000
1	20.07507382	1.830918E-011	5.589183E-012	0	0.000000E+000
1	20.07639087	5.589183E-012	1.830918E-011	1	0.000000E+000
1	20.07643593	1.830918E-011	5.589183E-012	0	0.000000E+000
1	20.07652213	5.589183E-012	1.830918E-011	1	0.000000E+000
1	20.07661970	1.830918E-011	5.589183E-012	0	0.000000E+000
1	20.07690759	5.589183E-012	1.830918E-011	1	0.000000E+000
1	20.07727686	1.830918E-011	5.589183E-012	0	0.000000E+000
1	20.07826843	5.589183E-012	1.830918E-011	1	0.000000E+000
1	20.07829439	1.830918E-011	5.589183E-012	0	0.000000E+000
1	20.07832756	5.589183E-012	1.830918E-011	1	0.000000E+000
1	20.07884444	1.830918E-011	5.589183E-012	0	0.000000E+000
1	20.07906752	5.589183E-012	1.830918E-011	1	0.000000E+000
1	20.07936809	1.830918E-011	5.589183E-012	0	0.000000E+000
1	20.07989897	5.589183E-012	1.830918E-011	1	0.000000E+000
1	20.07991030	1.830918E-011	5.589183E-012	0	0.000000E+000
1	20.08009573	5.589183E-012	1.830918E-011	1	0.000000E+000
1	20.08053033	1.830918E-011	5.589183E-012	0	0.000000E+000
1	20.08174114	5.589183E-012	1.830918E-011	1	0.000000E+000
1	20.08178729	1.830918E-011	5.589183E-012	0	0.000000E+000
1	20.08303944	5.589183E-012	1.830918E-011	1	0.000000E+000
1	20.08313337	1.830918E-011	5.589183E-012	0	0.000000E+000
1	20.08316003	5.589183E-012	1.830918E-011	1	0.000000E+000
1	20.08332940	1.830918E-011	5.589183E-012	0	0.000000E+000
1	20.08421645	5.589183E-012	1.830918E-011	1	0.000000E+000
1	20.08431538	1.830918E-011	5.589183E-012	0	0.000000E+000
1	20.08438947	5.589183E-012	1.830918E-011	1	0.000000E+000
1	20.08467680	1.830918E-011	5.589183E-012	0	0.000000E+000
1	20.08712232	5.589183E-012	1.830918E-011	1	0.000000E+000
1	20.08717096	1.830918E-011	5.589183E-012	0	0.000000E+000
1	20.08720596	5.589183E-012	1.830918E-011	1	0.000000E+000
1	20.08724302	1.830918E-011	5.589183E-012	0	0.000000E+000
1	20.08776982	5.589183E-012	1.830918E-011	1	0.000000E+000
1	20.08786159	1.830918E-011	5.589183E-012	0	0.000000E+000
1	20.08820766	5.589183E-012	1.830918E-011	1	0.000000E+000
1	20.08836934	1.830918E-011	5.589183E-012	0	0.000000E+000
1	20.08860624	5.589183E-012	1.830918E-011	1	0.000000E+000
1	20.08875520	1.830918E-011	5.589183E-012	0	0.000000E+000
1	20.08940920	5.589183E-012	1.830918E-011	1	0.000000E+000
1	20.08959233	1.830918E-011	5.589183E-012	0	0.000000E+000
1	20.08963351	5.589183E-012	1.830918E-011	1	0.000000E+000
1	20.08978537	1.830918E-011	5.589183E-012	0	0.000000E+000
1	20.08991189	5.589183E-012	1.830918E-011	1	0.000000E+000
1	20.09005681	1.830918E-011	5.589183E-012	0	0.000000E+000
1	20.09005821	5.589183E-012	1.830918E-011	1	0.000000E+000
1	20.09024623	1.830918E-011	5.589183E-012	0	0.000000E+000
1	20.09028324	5.589183E-012	1.830918E-011	1	0.000000E+000
1	20.09070640	1.830918E-011	5.589183E-012	0	0.000000E+000
1	20.09072188	5.589183E-012	1.830918E-011	1	0.000000E+000
1	20.09082551	1.830918E-011	5.589183E-012	0	0.000000E+000
1	20.09110617	5.589183E-012	1.830918E-011	1	0.000000E+000
1	20.09111471	1.830918E-011	5.589183E-012	0	0.000000E+000
1	20.09316246	5.589183E-012	1.830918E-011	1	0.000000E+000
1	20.09325966	1.830918E-011	5.589183E-012	0	0.000000E+000
1	20.09331494	5.589183E-012	1.830918E-011	1	0.000000E+000
1	20.09352456	1.830918E-011	5.589183E-012	0	0.000000E+000
1	20.09407667	5.589183E-012	1.830918E-011	1	0.000000E+000
1	20.09416437	1.830918E-011	5.589183E-012	0	0.000000E+000
1	20.09417754	5.589183E-012	1.830918E-011	1	0.000000E+000
1	20.09490486	1.830918E-011	5.589183E-012	0	0.000000E+000
1	20.09494633	5.589183E-012	1.830918E-011	1	0.000000E+000
1	20.09513549	1.830918E-011	5.589183E-012	0	0.000000E+000
1	20.09710084	5.589183E-012	1.830918E-011	1	0.000000E+000
1	20.09719854	1.830918E-011	5.589183E-012	0	0.000000E+000
1	20.09721923	5.589183E-012	1.830918E-011	1	0.000000E+000
1	20.09727985	1.830918E-011	5.589183E-012	0	0.000000E+000
1	20.09865038	5.589183E-012	1.830918E-011	1	0.000000E+000
1	20.09902515	1.830918E-011	5.589183E-012	0	0.000000E+000
1	20.09937981	5.589183E-012	1.830918E-011	1	0.000000E+000
1	20.09943580	1.830918E-011	5.589183E-012	0	0.000000E+000
1	20.09994803	5.589183E-012	1.830918E-011	1	0.000000E+000
1	20.10004732	1.830918E-011	5.589183E-012	0	0.000000E+000
1	20.10037478	5.589183E-012	1.830918E-011	1	0.000000E+000
1	20.10043002	1.830918E-011	5.589183E-012	0	0.000000E+000
1	20.10358363	5.589183E-012	1.830918E-011	1	0.000000E+000
1	20.10364924	1.830918E-011	5.589183E-012	0	0.000000E+000
1	20.10425672	5.589183E-012	1.830918E-011	1	0.000000E+000
1	20.10486870	1.830918E-011	5.589183E-012	0	0.000000E+000
1	20.10838158	5.589183E-012	1.830918E-011	1	0.000000E+000
1	20.10870760	1.830918E-011	5.589183E-012	0	0.000000E+000
1	20.10898939	5.589183E-012	1.830918E-011	1	0.000000E+000
1	20.10920805	1.830918E-011	5.589183E-012	0	0.000000E+000
1	20.10946239	5.589183E-012	1.830918E-011	1	0.000000E+000
1	20.10961230	1.830918E-011	5.589183E-012	0	0.000000E+000
1	20.11147115	5.589183E-012	1.830918E-011	1	0.000000E+000
1	20.11160470	1.830918E-011	5.589183E-012	0	0.000000E+000
1	20.11647973	5.589183E-012	1.830918E-011	1	0.000000E+000
1	20.11678596	1.830918E-011	5.589183E-012	0	0.000000E+000
1	20.11798148	5.589183E-012	1.830918E-011	1	0.000000E+000
1	20.11868140	1.830918E-011	5.589183E-012	0	0.000000E+000
1	20.12003859	5.589183E-012	1.830918E-011	1	0.000000E+000
1	20.12051085	1.830918E-011	5.589183E-012	0	0.000000E+000
1	20.12083763	5.589183E-012	1.830918E-011	1	0.000000E+000
1	20.12104642	1.830918E-011	5.589183E-012	0	0.000000E+000
1	20.12108607	5.589183E-012	1.830918E-011	1	0.000000E+000
1	20.12114926	1.830918E-011	5.589183E-012	0	0.000000E+000
1	20.12119078	5.589183E-012	1.830918E-011	1	0.000000E+000
1	20.12131858	1.830918E-011	5.589183E-012	0	0.000000E+000
1	20.12234511	5.589183E-012	1.830918E-011	1	0.000000E+000
1	20.12256681	1.830918E-011	5.589183E-012	0	0.000000E+000
1	20.12642673	5.589183E-012	1.830918E-011	1	0.000000E+000
1	20.12694436	1.830918E-011	5.589183E-012	0	0.000000E+000
1	20.12758400	5.589183E-012	1.830918E-011	1	0.000000E+000
1	20.12770923	1.830918E-011	5.589183E-012	0	0.000000E+000
1	20.12779406	5.589183E-012	1.830918E-011	1	0.000000E+000
1	20.12795466	1.830918E-011	5.589183E-012	0	0.000000E+000
1	20.12814933	5.589183E-012	1.830918E-011	1	0.000000E+000
1	20.12839262	1.830918E-011	5.589183E-012	0	0.000000E+000
1	20.12862179	5.589183E-012	1.830918E-011	1	0.000000E+000
1	20.12869944	1.830918E-011	5.589183E-012	0	0.000000E+000
1	20.13068300	5.589183E-012	1.830918E-011	1	0.000000E+000
1	20.13073559	1.830918E-011	5.589183E-012	0	0.000000E+000
1	20.13420864	5.589183E-012	1.830918E-011	1	0.000000E+000
1	20.13501842	1.830918E-011	5.589183E-012	0	0.000000E+000
1	20.13504674	5.589183E-012	1.830918E-011	1	0.000000E+000
1	20.13545732	1.830918E-011	5.589183E-012	0	0.000000E+000
1	20.13548452	5.589183E-012	1.830918E-011	1	0.000000E+000
1	20.13561995	1.830918E-011	5.589183E-012	0	0.000000E+000
1	20.13565738	5.589183E-012	1.830918E-011	1	0.000000E+000
1	20.13658156	1.830918E-011	5.589183E-012	0	0.000000E+000
1	20.13660040	5.589183E-012	1.830918E-011	1	0.000000E+000
1	20.13693320	1.830918E-011	5.589183E-012	0	0.000000E+000
1	20.13998216	5.589183E-012	1.830918E-011	1	0.000000E+000
1	20.14013133	1.830918E-011	5.589183E-012	0	0.000000E+000
1	20.14052694	5.589183E-012	1.830918E-011	1	0.000000E+000
1	20.14065195	1.830918E-011	5.589183E-012	0	0.000000E+000
1	20.14068401	5.589183E-012	1.830918E-011	1	0.000000E+000
1	20.14099157	1.830918E-011	5.589183E-012	0	0.000000E+000
1	20.14206281	5.589183E-012	1.830918E-011	1	0.000000E+000
1	20.14223395	1.830918E-011	5.589183E-012	0	0.000000E+000
1	20.14225994	5.589183E-012	1.830918E-011	1	0.000000E+000
1	20.14239454	1.830918E-011	5.589183E-012	0	0.000000E+000
1	20.14360635	5.589183E-012	1.830918E-011	1	0.000000E+000
1	20.14364837	1.830918E-011	5.589183E-012	0	0.000000E+000
1	20.14368696	5.589183E-012	1.830918E-011	1	0.000000E+000
1	20.14373968	1.830918E-011	5.589183E-012	0	0.000000E+000
1	20.14375865	5.589183E-012	1.830918E-011	1	0.000000E+000
1	20.14378076	1.830918E-011	5.589183E-012	0	0.000000E+000
1	20.14393715	5.589183E-012	1.830918E-011	1	0.000000E+000
1	20.14397597	1.830918E-011	5.589183E-012	0	0.000000E+000
1	20.14424149	5.589183E-012	1.830918E-011	1	0.000000E+000
1	20.14432898	1.830918E-011	5.589183E-012	0	0.000000E+000
1	20.14455265	5.589183E-012	1.830918E-011	1	0.000000E+000
1	20.14507627	1.830918E-011	5.589183E-012	0	0.000000E+000
1	20.14813384	5.589183E-012	1.830918E-011	1	0.000000E+000
1	20.14829706	1.830918E-011	5.589183E-012	0	0.000000E+000
1	20.14851430	5.589183E-012	1.830918E-011	1	0.000000E+000
1	20.14852914	1.830918E-011	5.589183E-012	0	0.000000E+000
1	20.18178218	5.589183E-012	1.830918E-011	1	0.000000E+000
1	20.18179626	1.830918E-011	5.589183E-012	0	0.000000E+000
1	24.89175291	5.463633E-012	1.818363E-011	1	0.000000E+000
1	24.89179238	1.818363E-011	5.463633E-012	0	0.000000E+000
1	24.89227137	5.463633E-012	1.818363E-011	1	0.000000E+000
1	24.89265078	1.818363E-011	5.463633E-012	0	0.000000E+000
1	24.89408334	5.463633E-012	1.818363E-011	1	0.000000E+000
1	24.89433151	1.818363E-011	5.463633E-012	0	0.000000E+000
1	24.89616940	5.463633E-012	1.818363E-011	1	0.000000E+000
1	24.89622494	1.818363E-011	5.463633E-012	0	0.000000E+000
1	24.89967739	5.463633E-012	1.818363E-011	1	0.000000E+000
1	24.89979844	1.818363E-011	5.463633E-012	0	0.000000E+000
1	24.90040479	5.463633E-012	1.818363E-011	1	0.000000E+000
1	24.90042114	1.818363E-011	5.463633E-012	0	0.000000E+000
1	24.90047039	5.463633E-012	1.818363E-011	1	0.000000E+000
1	24.90084065	1.818363E-011	5.463633E-012	0	0.000000E+000
1	24.90775497	5.463633E-012	1.818363E-011	1	0.000000E+000
1	24.90783110	1.818363E-011	5.463633E-012	0	0.000000E+000
1	24.90941267	5.463633E-012	1.818363E-011	1	0.000000E+000
1	24.90946476	1.818363E-011	5.463633E-012	0	0.000000E+000
1	24.91040518	5.463633E-012	1.818363E-011	1	0.000000E+000
1	24.91046412	1.818363E-011	5.463633E-012	0	0.000000E+000
1	24.91073438	5.463633E-012	1.818363E-011	1	0.000000E+000
1	24.91095622	1.818363E-011	5.463633E-012	0	0.000000E+000
1	24.91134206	5.463633E-012	1.818363E-011	1	0.000000E+000
1	24.91144485	1.818363E-011	5.463633E-012	0	0.000000E+000
1	24.91156313	5.463633E-012	1.818363E-011	1	0.000000E+000
1	24.91175637	1.818363E-011	5.463633E-012	0	0.000000E+000
1	24.91738932	5.463633E-012	1.818363E-011	1	0.000000E+000
1	24.91745740	1.818363E-011	5.463633E-012	0	0.000000E+000
1	24.91995059	5.463633E-012	1.818363E-011	1	0.000000E+000
1	24.92004912	1.818363E-011	5.463633E-012	0	0.000000E+000
1	24.92127061	5.463633E-012	1.818363E-011	1	0.000000E+000
1	24.92155413	1.818363E-011	5.463633E-012	0	0.000000E+000
1	24.92158562	5.463633E-012	1.818363E-011	1	0.000000E+000
1	24.92182841	1.818363E-011	5.463633E-012	0	0.000000E+000
1	24.92273820	5.463633E-012	1.818363E-011	1	0.000000E+000
1	24.92277172	1.818363E-011	5.463633E-012	0	0.000000E+000
1	24.92296877	5.463633E-012	1.818363E-011	1	0.000000E+000
1	24.92324370	1.818363E-011	5.463633E-012	0	0.000000E+000
1	24.92393021	5.463633E-012	1.818363E-011	1	0.000000E+000
1	24.92397187	1.818363E-011	5.463633E-012	0	0.000000E+000
1	24.92403639	5.463633E-012	1.818363E-011	1	0.000000E+000
1	24.92410343	1.818363E-011	5.463633E-012	0	0.000000E+000
1	24.92412523	5.463633E-012	1.818363E-011	1	0.000000E+000
1	24.92416074	1.818363E-011	5.463633E-012	0	0.000000E+000
1	24.92420116	5.463633E-012	1.818363E-011	1	0.000000E+000
1	24.92465827	1.818363E-011	5.463633E-012	0	0.000000E+000
1	24.92481869	5.463633E-012	1.818363E-011	1	0.000000E+000
1	24.92485973	1.818363E-011	5.463633E-012	0	0.000000E+000
1	24.92512224	5.463633E-012	1.818363E-011	1	0.000000E+000
1	24.92555441	1.818363E-011	5.463633E-012	0	0.000000E+000
1	24.92579286	5.463633E-012	1.818363E-011	1	0.000000E+000
1	24.92609962	1.818363E-011	5.463633E-012	0	0.000000E+000
1	24.93326952	5.463633E-012	1.818363E-011	1	0.000000E+000
1	24.93334708	1.818363E-011	5.463633E-012	0	0.000000E+000
1	24.93623802	5.463633E-012	1.818363E-011	1	0.000000E+000
1	24.93638579	1.818363E-011	5.463633E-012	0	0.000000E+000
1	24.93752250	5.463633E-012	1.818363E-011	1	0.000000E+000
1	24.93826790	1.818363E-011	5.463633E-012	0	0.000000E+000
1	24.94146637	5.463633E-012	1.818363E-011	1	0.000000E+000
1	24.94181258	1.818363E-011	5.463633E-012	0	0.000000E+000
1	24.94184527	5.463633E-012	1.818363E-011	1	0.000000E+000
1	24.94187576	1.818363E-011	5.463633E-012	0	0.000000E+000
1	24.94443298	5.463633E-012	1.818363E-011	1	0.000000E+000
1	24.94452628	1.818363E-011	5.463633E-012	0	0.000000E+000
1	24.94459967	5.463633E-012	1.818363E-011	1	0.000000E+000
1	24.94479284	1.818363E-011	5.463633E-012	0	0.000000E+000
1	24.94540155	5.463633E-012	1.818363E-011	1	0.000000E+000
1	24.94551180	1.818363E-011	5.463633E-012	0	0.000000E+000
1	24.94554070	5.463633E-012	1.818363E-011	1	0.000000E+000
1	24.94581959	1.818363E-011	5.463633E-012	0	0.000000E+000
1	24.94590627	5.463633E-012	1.818363E-011	1	0.000000E+000
1	24.94638381	1.818363E-011	5.463633E-012	0	0.000000E+000
1	24.94871906	5.463633E-012	1.818363E-011	1	0.000000E+000
1	24.94884034	1.818363E-011	5.463633E-012	0	0.000000E+000
1	24.94999109	5.463633E-012	1.818363E-011	1	0.000000E+000
1	24.95087882	1.818363E-011	5.463633E-012	0	0.000000E+000
1	24.95097729	5.463633E-012	1.818363E-011	1	0.000000E+000
1	24.95129126	1.818363E-011	5.463633E-012	0	0.000000E+000
1	24.95132692	5.463633E-012	1.818363E-011	1	0.000000E+000
1	24.95137856	1.818363E-011	5.463633E-012	0	0.000000E+000
1	24.95141692	5.463633E-012	1.818363E-011	1	0.000000E+000
1	24.95148078	1.818363E-011	5.463633E-012	0	0.000000E+000
1	24.95150535	5.463633E-012	1.818363E-011	1	0.000000E+000
1	24.95176486	1.818363E-011	5.463633E-012	0	0.000000E+000
1	24.95420179	5.463633E-012	1.818363E-011	1	0.000000E+000
1	24.95434075	1.818363E-011	5.463633E-012	0	0.000000E+000
1	24.95607520	5.463633E-012	1.818363E-011	1	0.000000E+000
1	24.95660578	1.818363E-011	5.463633E-012	0	0.000000E+000
1	24.95696721	5.463633E-012	1.818363E-011	1	0.000000E+000
1	24.95757612	1.818363E-011	5.463633E-012	0	0.000000E+000
1	24.95766687	5.463633E-012	1.818363E-011	1	0.000000E+000
1	24.95791821	1.818363E-011	5.463633E-012	0	0.000000E+000
1	24.95808716	5.463633E-012	1.818363E-011	1	0.000000E+000
1	24.95822659	1.818363E-011	5.463633E-012	0	0.000000E+000
1	24.95903624	5.463633E-012	1.818363E-011	1	0.000000E+000
1	24.95918398	1.818363E-011	5.463633E-012	0	0.000000E+000
1	24.96258379	5.463633E-012	1.818363E-011	1	0.000000E+000
1	24.96286878	1.818363E-011	5.463633E-012	0	0.000000E+000
1	24.96518156	5.463633E-012	1.818363E-011	1	0.000000E+000
1	24.96598082	1.818363E-011	5.463633E-012	0	0.000000E+000
1	24.96645011	5.463633E-012	1.818363E-011	1	0.000000E+000
1	24.96661753	1.818363E-011	5.463633E-012	0	0.000000E+000
1	24.96801503	5.463633E-012	1.818363E-011	1	0.000000E+000
1	24.96809697	1.818363E-011	5.463633E-012	0	0.000000E+000
1	24.96937904	5.463633E-012	1.818363E-011	1	0.000000E+000
1	24.96951488	1.818363E-011	5.463633E-012	0	0.000000E+000
1	24.96953981	5.463633E-012	1.818363E-011	1	0.000000E+000
1	24.96973213	1.818363E-011	5.463633E-012	0	0.000000E+000
1	24.97009048	5.463633E-012	1.818363E-011	1	0.000000E+000
1	24.97130727	1.818363E-011	5.463633E-012	0	0.000000E+000
1	24.97143669	5.463633E-012	1.818363E-011	1	0.000000E+000
1	24.97256285	1.818363E-011	5.463633E-012	0	0.000000E+000
1	24.97260582	5.463633E-012	1.818363E-011	1	0.000000E+000
1	24.97293477	1.818363E-011	5.463633E-012	0	0.000000E+000
1	24.97295759	5.463633E-012	1.818363E-011	1	0.000000E+000
1	24.97314360	1.818363E-011	5.463633E-012	0	0.000000E+000
1	24.97659727	5.463633E-012	1.818363E-011	1	0.000000E+000
1	24.97674615	1.818363E-011	5.463633E-012	0	0.000000E+000
1	24.97777891	5.463633E-012	1.818363E-011	1	0.000000E+000
1	24.97859003	1.818363E-011	5.463633E-012	0	0.000000E+000
1	24.97929312	5.463633E-012	1.818363E-011	1	0.000000E+000
1	24.97950585	1.818363E-011	5.463633E-012	0	0.000000E+000
1	25.12131879	5.338892E-012	1.805889E-011	1	0.000000E+000
1	25.12137622	1.805889E-011	5.338892E-012	0	0.000000E+000
1	25.12153126	5.338892E-012	1.805889E-011	1	0.000000E+000
1	25.12161154	1.805889E-011	5.338892E-012	0	0.000000E+000
1	25.12341327	5.338892E-012	1.805889E-011	1	0.000000E+000
1	25.12357965	1.805889E-011	5.338892E-012	0	0.000000E+000
1	25.12379834	5.338892E-012	1.805889E-011	1	0.000000E+000
1	25.12398500	1.805889E-011	5.338892E-012	0	0.000000E+000
1	25.12476012	5.338892E-012	1.805889E-011	1	0.000000E+000
1	25.12489491	1.805889E-011	5.338892E-012	0	0.000000E+000
1	25.12492073	5.338892E-012	1.805889E-011	1	0.000000E+000
1	25.12496508	1.805889E-011	5.338892E-012	0	0.000000E+000
1	25.12497503	5.338892E-012	1.805889E-011	1	0.000000E+000
1	25.12503158	1.805889E-011	5.338892E-012	0	0.000000E+000
1	25.12513259	5.338892E-012	1.805889E-011	1	0.000000E+000
1	25.12523379	1.805889E-011	5.338892E-012	0	0.000000E+000
1	25.12637840	5.338892E-012	1.805889E-011	1	0.000000E+000
1	25.12641968	1.805889E-011	5.338892E-012	0	0.000000E+000
1	25.12763671	5.338892E-012	1.805889E-011	1	0.000000E+000
1	25.12779162	1.805889E-011	5.338892E-012	0	0.000000E+000
1	25.12897416	5.338892E-012	1.805889E-011	1	0.000000E+000
1	25.12978604	1.805889E-011	5.338892E-012	0	0.000000E+000
1	25.12982321	5.338892E-012	1.805889E-011	1	0.000000E+000
1	25.12988163	1.805889E-011	5.338892E-012	0	0.000000E+000
1	25.13012316	5.338892E-012	1.805889E-011	1	0.000000E+000
1	25.13029076	1.805889E-011	5.338892E-012	0	0.000000E+000
1	25.13214711	5.338892E-012	1.805889E-011	1	0.000000E+000
1	25.13221160	1.805889E-011	5.338892E-012	0	0.000000E+000
1	25.13476811	5.338892E-012	1.805889E-011	1	0.000000E+000
1	25.13482763	1.805889E-011	5.338892E-012	0	0.000000E+000
1	25.13802551	5.338892E-012	1.805889E-011	1	0.000000E+000
1	25.13810294	1.805889E-011	5.338892E-012	0	0.000000E+000
1	25.13842056	5.338892E-012	1.805889E-011	1	0.000000E+000
1	25.13885786	1.805889E-011	5.338892E-012	0	0.000000E+000
1	25.13988633	5.338892E-012	1.805889E-011	1	0.000000E+000
1	25.13990930	1.805889E-011	5.338892E-012	0	0.000000E+000
1	25.13995213	5.338892E-012	1.805889E-011	1	0.000000E+000
1	25.14006195	1.805889E-011	5.338892E-012	0	0.000000E+000
1	25.14232068	5.338892E-012	1.805889E-011	1	0.000000E+000
1	25.14254850	1.805889E-011	5.338892E-012	0	0.000000E+000
1	25.14258466	5.338892E-012	1.805889E-011	1	0.000000E+000
1	25.14261810	1.805889E-011	5.338892E-012	0	0.000000E+000
1	25.14292952	5.338892E-012	1.805889E-011	1	0.000000E+000
1	25.14303215	1.805889E-011	5.338892E-012	0	0.000000E+000
1	25.14306463	5.338892E-012	1.805889E-011	1	0.000000E+000
1	25.14372483	1.805889E-011	5.338892E-012	0	0.000000E+000
1	25.14406560	5.338892E-012	1.805889E-011	1	0.000000E+000
1	25.14415981	1.805889E-011	5.338892E-012	0	0.000000E+000
1	25.14564275	5.338892E-012	1.805889E-011	1	0.000000E+000
1	25.14576066	1.805889E-011	5.338892E-012	0	0.000000E+000
1	25.15055034	5.338892E-012	1.805889E-011	1	0.000000E+000
1	25.15081086	1.805889E-011	5.338892E-012	0	0.000000E+000
1	25.15083341	5.338892E-012	1.805889E-011	1	0.000000E+000
1	25.15094363	1.805889E-011	5.338892E-012	0	0.000000E+000
1	25.15301888	5.338892E-012	1.805889E-011	1	0.000000E+000
1	25.15327577	1.805889E-011	5.338892E-012	0	0.000000E+000
1	25.15332399	5.338892E-012	1.805889E-011	1	0.000000E+000
1	25.15335582	1.805889E-011	5.338892E-012	0	0.000000E+000
1	25.15337156	5.338892E-012	1.805889E-011	1	0.000000E+000
1	25.15369439	1.805889E-011	5.338892E-012	0	0.000000E+000
1	25.15373498	5.338892E-012	1.805889E-011	1	0.000000E+000
1	25.15381547	1.805889E-011	5.338892E-012	0	0.000000E+000
1	25.15402122	5.338892E-012	1.805889E-011	1	0.000000E+000
1	25.15408605	1.805889E-011	5.338892E-012	0	0.000000E+000
1	25.15489518	5.338892E-012	1.805889E-011	1	0.000000E+000
1	25.15492404	1.805889E-011	5.338892E-012	0	0.000000E+000
1	25.15497091	5.338892E-012	1.805889E-011	1	0.000000E+000
1	25.15508491	1.805889E-011	5.338892E-012	0	0.000000E+000
1	25.15613948	5.338892E-012	1.805889E-011	1	0.000000E+000
1	25.15620633	1.805889E-011	5.338892E-012	0	0.000000E+000
1	25.16031005	5.338892E-012	1.805889E-011	1	0.000000E+000
1	25.16043012	1.805889E-011	5.338892E-012	0	0.000000E+000
1	25.16048276	5.338892E-012	1.805889E-011	1	0.000000E+000
1	25.16064893	1.805889E-011	5.338892E-012	0	0.000000E+000
1	25.16143009	5.338892E-012	1.805889E-011	1	0.000000E+000
1	25.16160731	1.805889E-011	5.338892E-012	0	0.000000E+000
1	25.16684939	5.338892E-012	1.805889E-011	1	0.000000E+000
1	25.16685901	1.805889E-011	5.338892E-012	0	0.000000E+000
1	25.16687777	5.338892E-012	1.805889E-011	1	0.000000E+000
1	25.16701042	1.805889E-011	5.338892E-012	0	0.000000E+000
1	25.16704249	5.338892E-012	1.805889E-011	1	0.000000E+000
1	25.16724261	1.805889E-011	5.338892E-012	0	0.000000E+000
1	25.16726663	5.338892E-012	1.805889E-011	1	0.000000E+000
1	25.16737875	1.805889E-011	5.338892E-012	0	0.000000E+000
1	25.16982938	5.338892E-012	1.805889E-011	1	0.000000E+000
1	25.17057049	1.805889E-011	5.338892E-012	0	0.000000E+000
1	25.17066008	5.338892E-012	1.805889E-011	1	0.000000E+000
1	25.17108888	1.805889E-011	5.338892E-012	0	0.000000E+000
1	25.17113165	5.338892E-012	1.805889E-011	1	0.000000E+000
1	25.17142576	1.805889E-011	5.338892E-012	0	0.000000E+000
1	25.17744724	5.338892E-012	1.805889E-011	1	0.000000E+000
1	25.17752091	1.805889E-011	5.338892E-012	0	0.000000E+000
1	25.17845067	5.338892E-012	1.805889E-011	1	0.000000E+000
1	25.17868626	1.805889E-011	5.338892E-012	0	0.000000E+000
1	25.17869512	5.338892E-012	1.805889E-011	1	0.000000E+000
1	25.17879820	1.805889E-011	5.338892E-012	0	0.000000E+000
1	25.17882191	5.338892E-012	1.805889E-011	1	0.000000E+000
1	25.17905579	1.805889E-011	5.338892E-012	0	0.000000E+000
1	25.17997050	5.338892E-012	1.805889E-011	1	0.000000E+000
1	25.18001934	1.805889E-011	5.338892E-012	0	0.000000E+000
1	25.18253519	5.338892E-012	1.805889E-011	1	0.000000E+000
1	25.18270287	1.805889E-011	5.338892E-012	0	0.000000E+000
1	25.18301794	5.338892E-012	1.805889E-011	1	0.000000E+000
1	25.18306290	1.805889E-011	5.338892E-012	0	0.000000E+000
1	25.18308205	5.338892E-012	1.805889E-011	1	0.000000E+000
1	25.18341187	1.805889E-011	5.338892E-012	0	0.000000E+000
1	25.18358907	5.338892E-012	1.805889E-011	1	0.000000E+000
1	25.18381758	1.805889E-011	5.338892E-012	0	0.000000E+000
1	25.18444320	5.338892E-012	1.805889E-011	1	0.000000E+000
1	25.18454814	1.805889E-011	5.338892E-012	0	0.000000E+000
1	25.18770381	5.338892E-012	1.805889E-011	1	0.000000E+000
1	25.18787049	1.805889E-011	5.338892E-012	0	0.000000E+000
1	25.18857881	5.338892E-012	1.805889E-011	1	0.000000E+000
1	25.18873350	1.805889E-011	5.338892E-012	0	0.000000E+000
1	25.19092272	5.338892E-012	1.805889E-011	1	0.000000E+000
1	25.19105895	1.805889E-011	5.338892E-012	0	0.000000E+000
1	25.19224715	5.338892E-012	1.805889E-011	1	0.000000E+000
1	25.19234730	1.805889E-011	5.338892E-012	0	0.000000E+000
1	25.19542701	5.338892E-012	1.805889E-011	1	0.000000E+000
1	25.19547838	1.805889E-011	5.338892E-012	0	0.000000E+000
1	25.19781579	5.338892E-012	1.805889E-011	1	0.000000E+000
1	25.19822688	1.805889E-011	5.338892E-012	0	0.000000E+000
1	25.20066010	5.338892E-012	1.805889E-011	1	0.000000E+000
1	25.20158642	1.805889E-011	5.338892E-012	0	0.000000E+000
1	25.20197626	5.338892E-012	1.805889E-011	1	0.000000E+000
1	25.20213410	1.805889E-011	5.338892E-012	0	0.000000E+000
1	25.20292016	5.338892E-012	1.805889E-011	1	0.000000E+000
1	25.20297158	1.805889E-011	5.338892E-012	0	0.000000E+000
1	25.20313599	5.338892E-012	1.805889E-011	1	0.000000E+000
1	25.20316497	1.805889E-011	5.338892E-012	0	0.000000E+000
1	25.20319427	5.338892E-012	1.805889E-011	1	0.000000E+000
1	25.20361501	1.805889E-011	5.338892E-012	0	0.000000E+000
1	25.20621464	5.338892E-012	1.805889E-011	1	0.000000E+000
1	25.20625875	1.805889E-011	5.338892E-012	0	0.000000E+000
1	25.20694135	5.338892E-012	1.805889E-011	1	0.000000E+000
1	25.20696588	1.805889E-011	5.338892E-012	0	0.000000E+000
1	25.20702771	5.338892E-012	1.805889E-011	1	0.000000E+000
1	25.20775483	1.805889E-011	5.338892E-012	0	0.000000E+000
1	25.20968333	5.338892E-012	1.805889E-011	1	0.000000E+000
1	25.21005611	1.805889E-011	5.338892E-012	0	0.000000E+000
1	25.21183109	5.338892E-012	1.805889E-011	1	0.000000E+000
1	25.21198913	1.805889E-011	5.338892E-012	0	0.000000E+000
1	25.21268323	5.338892E-012	1.805889E-011	1	0.000000E+000
1	25.21350669	1.805889E-011	5.338892E-012	0	0.000000E+000
1	25.21388026	5.338892E-012	1.805889E-011	1	0.000000E+000
1	25.21428293	1.805889E-011	5.338892E-012	0	0.000000E+000
1	25.21429033	5.338892E-012	1.805889E-011	1	0.000000E+000
1	25.21436293	1.805889E-011	5.338892E-012	0	0.000000E+000
1	25.21481517	5.338892E-012	1.805889E-011	1	0.000000E+000
1	25.21524819	1.805889E-011	5.338892E-012	0	0.000000E+000
1	25.21565323	5.338892E-012	1.805889E-011	1	0.000000E+000
1	25.21592298	1.805889E-011	5.338892E-012	0	0.000000E+000
1	25.21769909	5.338892E-012	1.805889E-011	1	0.000000E+000
1	25.21787686	1.805889E-011	5.338892E-012	0	0.000000E+000
1	25.21804115	5.338892E-012	1.805889E-011	1	0.000000E+000
1	25.21828638	1.805889E-011	5.338892E-012	0	0.000000E+000
1	25.21839704	5.338892E-012	1.805889E-011	1	0.000000E+000
1	25.21851597	1.805889E-011	5.338892E-012	0	0.000000E+000
1	25.21916489	5.338892E-012	1.805889E-011	1	0.000000E+000
1	25.21924831	1.805889E-011	5.338892E-012	0	0.000000E+000
1	25.21967595	5.338892E-012	1.805889E-011	1	0.000000E+000
1	25.21980369	1.805889E-011	5.338892E-012	0	0.000000E+000
1	25.21980926	5.338892E-012	1.805889E-011	1	0.000000E+000
1	25.21990592	1.805889E-011	5.338892E-012	0	0.000000E+000
1	25.22081787	5.338892E-012	1.805889E-011	1	0.000000E+000
1	25.22097824	1.805889E-011	5.338892E-012	0	0.000000E+000
1	25.22100494	5.338892E-012	1.805889E-011	1	0.000000E+000
1	25.22112630	1.805889E-011	5.338892E-012	0	0.000000E+000
1	25.22212556	5.338892E-012	1.805889E-011	1	0.000000E+000
1	25.22218932	1.805889E-011	5.338892E-012	0	0.000000E+000
1	25.22356456	5.338892E-012	1.805889E-011	1	0.000000E+000
1	25.22366284	1.805889E-011	5.338892E-012	0	0.000000E+000
1	25.22448654	5.338892E-012	1.805889E-011	1	0.000000E+000
1	25.22470359	1.805889E-011	5.338892E-012	0	0.000000E+000
1	25.22473363	5.338892E-012	1.805889E-011	1	0.000000E+000
1	25.22483721	1.805889E-011	5.338892E-012	0	0.000000E+000
1	25.22551011	5.338892E-012	1.805889E-011	1	0.000000E+000
1	25.22576206	1.805889E-011	5.338892E-012	0	0.000000E+000
1	25.22596509	5.338892E-012	1.805889E-011	1	0.000000E+000
1	25.22600622	1.805889E-011	5.338892E-012	0	0.000000E+000
1	25.22682884	5.338892E-012	1.805889E-011	1	0.000000E+000
1	25.22684453	1.805889E-011	5.338892E-012	0	0.000000E+000
1	25.22761745	5.338892E-012	1.805889E-011	1	0.000000E+000
1	25.22774950	1.805889E-011	5.338892E-012	0	0.000000E+000
1	25.22843281	5.338892E-012	1.805889E-011	1	0.000000E+000
1	25.22850249	1.805889E-011	5.338892E-012	0	0.000000E+000
1	25.22887212	5.338892E-012	1.805889E-011	1	0.000000E+000
1	25.22922923	1.805889E-011	5.338892E-012	0	0.000000E+000
1	25.33782895	5.565549E-012	1.828555E-011	1	0.000000E+000
1	25.33789836	1.828555E-011	5.565549E-012	0	0.000000E+000
1	25.33792281	5.565549E-012	1.828555E-011	1	0.000000E+000
1	25.33832822	1.828555E-011	5.565549E-012	0	0.000000E+000
1	25.33932338	5.565549E-012	1.828555E-011	1	0.000000E+000
1	25.33936461	1.828555E-011	5.565549E-012	0	0.000000E+000
1	25.34101791	5.565549E-012	1.828555E-011	1	0.000000E+000
1	25.34104507	1.828555E-011	5.565549E-012	0	0.000000E+000
1	25.34140303	5.565549E-012	1.828555E-011	1	0.000000E+000
1	25.34171432	1.828555E-011	5.565549E-012	0	0.000000E+000
1	25.34333209	5.565549E-012	1.828555E-011	1	0.000000E+000
1	25.34351960	1.828555E-011	5.565549E-012	0	0.000000E+000
1	25.34494442	5.565549E-012	1.828555E-011	1	0.000000E+000
1	25.34507463	1.828555E-011	5.565549E-012	0	0.000000E+000
1	25.34536443	5.565549E-012	1.828555E-011	1	0.000000E+000
1	25.34547222	1.828555E-011	5.565549E-012	0	0.000000E+000
1	25.34667721	5.565549E-012	1.828555E-011	1	0.000000E+000
1	25.34672499	1.828555E-011	5.565549E-012	0	0.000000E+000
1	25.34914301	5.565549E-012	1.828555E-011	1	0.000000E+000
1	25.34926242	1.828555E-011	5.565549E-012	0	0.000000E+000
1	25.34979194	5.565549E-012	1.828555E-011	1	0.000000E+000
1	25.34988663	1.828555E-011	5.565549E-012	0	0.000000E+000
1	25.35171985	5.565549E-012	1.828555E-011	1	0.000000E+000
1	25.35195785	1.828555E-011	5.565549E-012	0	0.000000E+000
1	25.35527174	5.565549E-012	1.828555E-011	1	0.000000E+000
1	25.35535891	1.828555E-011	5.565549E-012	0	0.000000E+000
1	25.35720364	5.565549E-012	1.828555E-011	1	0.000000E+000
1	25.35788805	1.828555E-011	5.565549E-012	0	0.000000E+000
1	25.35951250	5.565549E-012	1.828555E-011	1	0.000000E+000
1	25.35971242	1.828555E-011	5.565549E-012	0	0.000000E+000
1	25.36216791	5.565549E-012	1.828555E-011	1	0.000000E+000
1	25.36267899	1.828555E-011	5.565549E-012	0	0.000000E+000
1	25.36287772	5.565549E-012	1.828555E-011	1	0.000000E+000
1	25.36334115	1.828555E-011	5.565549E-012	0	0.000000E+000
1	25.36379364	5.565549E-012	1.828555E-011	1	0.000000E+000
1	25.36380992	1.828555E-011	5.565549E-012	0	0.000000E+000
1	25.36597583	5.565549E-012	1.828555E-011	1	0.000000E+000
1	25.36610883	1.828555E-011	5.565549E-012	0	0.000000E+000
1	25.36799615	5.565549E-012	1.828555E-011	1	0.000000E+000
1	25.36802110	1.828555E-011	5.565549E-012	0	0.000000E+000
1	25.37001389	5.565549E-012	1.828555E-011	1	0.000000E+000
1	25.37031607	1.828555E-011	5.565549E-012	0	0.000000E+000
1	25.37189031	5.565549E-012	1.828555E-011	1	0.000000E+000
1	25.37191160	1.828555E-011	5.565549E-012	0	0.000000E+000
1	25.44806225	5.565549E-012	1.828555E-011	1	0.000000E+000
1	25.44822889	1.828555E-011	5.565549E-012	0	0.000000E+000
1	25.44932108	5.565549E-012	1.828555E-011	1	0.000000E+000
1	25.44947879	1.828555E-011	5.565549E-012	0	0.000000E+000
1	25.44973232	5.565549E-012	1.828555E-011	1	0.000000E+000
1	25.45041455	1.828555E-011	5.565549E-012	0	0.000000E+000
1	25.45080290	5.565549E-012	1.828555E-011	1	0.000000E+000
1	25.45089965	1.828555E-011	5.565549E-012	0	0.000000E+000
1	25.45248765	5.565549E-012	1.828555E-011	1	0.000000E+000
1	25.45306611	1.828555E-011	5.565549E-012	0	0.000000E+000
1	25.45345764	5.565549E-012	1.828555E-011	1	0.000000E+000
1	25.45383572	1.828555E-011	5.565549E-012	0	0.000000E+000
1	25.45387236	5.565549E-012	1.828555E-011	1	0.000000E+000
1	25.45396515	1.828555E-011	5.565549E-012	0	0.000000E+000
1	25.45715197	5.565549E-012	1.828555E-011	1	0.000000E+000
1	25.45719018	1.828555E-011	5.565549E-012	0	0.000000E+000
1	25.45821393	5.565549E-012	1.828555E-011	1	0.000000E+000
1	25.45874440	1.828555E-011	5.565549E-012	0	0.000000E+000
1	25.45979691	5.565549E-012	1.828555E-011	1	0.000000E+000
1	25.45982433	1.828555E-011	5.565549E-012	0	0.000000E+000
1	25.46071475	5.565549E-012	1.828555E-011	1	0.000000E+000
1	25.46075039	1.828555E-011	5.565549E-012	0	0.000000E+000
1	25.46076567	5.565549E-012	1.828555E-011	1	0.000000E+000
1	25.46102194	1.828555E-011	5.565549E-012	0	0.000000E+000
1	25.46104835	5.565549E-012	1.828555E-011	1	0.000000E+000
1	25.46122397	1.828555E-011	5.565549E-012	0	0.000000E+000
1	25.46277107	5.565549E-012	1.828555E-011	1	0.000000E+000
1	25.46283102	1.828555E-011	5.565549E-012	0	0.000000E+000
1	25.46302233	5.565549E-012	1.828555E-011	1	0.000000E+000
1	25.46334722	1.828555E-011	5.565549E-012	0	0.000000E+000
1	25.46504488	5.565549E-012	1.828555E-011	1	0.000000E+000
1	25.46514466	1.828555E-011	5.565549E-012	0	0.000000E+000
1	25.46526848	5.565549E-012	1.828555E-011	1	0.000000E+000
1	25.46547043	1.828555E-011	5.565549E-012	0	0.000000E+000
1	25.46629255	5.565549E-012	1.828555E-011	1	0.000000E+000
1	25.46638009	1.828555E-011	5.565549E-012	0	0.000000E+000
1	25.46656738	5.565549E-012	1.828555E-011	1	0.000000E+000
1	25.46726368	1.828555E-011	5.565549E-012	0	0.000000E+000
1	25.46729618	5.565549E-012	1.828555E-011	1	0.000000E+000
1	25.46738218	1.828555E-011	5.565549E-012	0	0.000000E+000
1	25.47034893	5.565549E-012	1.828555E-011	1	0.000000E+000
1	25.47040735	1.828555E-011	5.565549E-012	0	0.000000E+000
1	25.47049217	5.565549E-012	1.828555E-011	1	0.000000E+000
1	25.47063417	1.828555E-011	5.565549E-012	0	0.000000E+000
1	25.47065122	5.565549E-012	1.828555E-011	1	0.000000E+000
1	25.47114620	1.828555E-011	5.565549E-012	0	0.000000E+000
1	25.47142322	5.565549E-012	1.828555E-011	1	0.000000E+000
1	25.47153467	1.828555E-011	5.565549E-012	0	0.000000E+000
1	25.47156330	5.565549E-012	1.828555E-011	1	0.000000E+000
1	25.47156714	1.828555E-011	5.565549E-012	0	0.000000E+000
1	25.47299887	5.565549E-012	1.828555E-011	1	0.000000E+000
1	25.47307641	1.828555E-011	5.565549E-012	0	0.000000E+000
1	25.47313102	5.565549E-012	1.828555E-011	1	0.000000E+000
1	25.47350894	1.828555E-011	5.565549E-012	0	0.000000E+000
1	25.47473365	5.565549E-012	1.828555E-011	1	0.000000E+000
1	25.47479448	1.828555E-011	5.565549E-012	0	0.000000E+000
1	25.47977477	5.565549E-012	1.828555E-011	1	0.000000E+000
1	25.48014608	1.828555E-011	5.565549E-012	0	0.000000E+000
1	25.48107864	5.565549E-012	1.828555E-011	1	0.000000E+000
1	25.48138885	1.828555E-011	5.565549E-012	0	0.000000E+000
1	25.48294354	5.565549E-012	1.828555E-011	1	0.000000E+000
1	25.48296447	1.828555E-011	5.565549E-012	0	0.000000E+000
1	25.48514035	5.565549E-012	1.828555E-011	1	0.000000E+000
1	25.48516011	1.828555E-011	5.565549E-012	0	0.000000E+000
1	25.48787497	5.565549E-012	1.828555E-011	1	0.000000E+000
1	25.48827658	1.828555E-011	5.565549E-012	0	0.000000E+000
1	25.48836851	5.565549E-012	1.828555E-011	1	0.000000E+000
1	25.48849488	1.828555E-011	5.565549E-012	0	0.000000E+000
1	25.48876249	5.565549E-012	1.828555E-011	1	0.000000E+000
1	25.48894249	1.828555E-011	5.565549E-012	0	0.000000E+000
1	25.49326008	5.565549E-012	1.828555E-011	1	0.000000E+000
1	25.49335596	1.828555E-011	5.565549E-012	0	0.000000E+000
1	25.49430463	5.565549E-012	1.828555E-011	1	0.000000E+000
1	25.49485650	1.828555E-011	5.565549E-012	0	0.000000E+000
1	25.49578971	5.565549E-012	1.828555E-011	1	0.000000E+000
1	25.49697336	1.828555E-011	5.565549E-012	0	0.000000E+000
1	25.49705994	5.565549E-012	1.828555E-011	1	0.000000E+000
1	25.49803547	1.828555E-011	5.565549E-012	0	0.000000E+000
1	25.49915178	5.565549E-012	1.828555E-011	1	0.000000E+000
1	25.49950676	1.828555E-011	5.565549E-012	0	0.000000E+000
1	25.49956454	5.565549E-012	1.828555E-011	1	0.000000E+000
1	25.49967561	1.828555E-011	5.565549E-012	0	0.000000E+000
1	25.50067306	5.565549E-012	1.828555E-011	1	0.000000E+000
1	25.50070424	1.828555E-011	5.565549E-012	0	0.000000E+000
1	25.50394172	5.565549E-012	1.828555E-011	1	0.000000E+000
1	25.50426593	1.828555E-011	5.565549E-012	0	0.000000E+000
1	25.50463839	5.565549E-012	1.828555E-011	1	0.000000E+000
1	25.50527140	1.828555E-011	5.565549E-012	0	0.000000E+000
1	25.50528739	5.565549E-012	1.828555E-011	1	0.000000E+000
1	25.50550962	1.828555E-011	5.565549E-012	0	0.000000E+000
1	25.50799551	5.565549E-012	1.828555E-011	1	0.000000E+000
1	25.50819701	1.828555E-011	5.565549E-012	0	0.000000E+000
1	25.50965022	5.565549E-012	1.828555E-011	1	0.000000E+000
1	25.50965850	1.828555E-011	5.565549E-012	0	0.000000E+000
1	25.51141509	5.565549E-012	1.828555E-011	1	0.000000E+000
1	25.51174432	1.828555E-011	5.565549E-012	0	0.000000E+000
1	25.51232859	5.565549E-012	1.828555E-011	1	0.000000E+000
1	25.51238897	1.828555E-011	5.565549E-012	0	0.000000E+000
1	25.51346225	5.565549E-012	1.828555E-011	1	0.000000E+000
1	25.51416296	1.828555E-011	5.565549E-012	0	0.000000E+000
1	25.51419964	5.565549E-012	1.828555E-011	1	0.000000E+000
1	25.51431914	1.828555E-011	5.565549E-012	0	0.000000E+000
1	25.51684143	5.565549E-012	1.828555E-011	1	0.000000E+000
1	25.51703215	1.828555E-011	5.565549E-012	0	0.000000E+000
1	25.51739155	5.565549E-012	1.828555E-011	1	0.000000E+000
1	25.51801461	1.828555E-011	5.565549E-012	0	0.000000E+000
1	25.51850680	5.565549E-012	1.828555E-011	1	0.000000E+000
1	25.51883926	1.828555E-011	5.565549E-012	0	0.000000E+000
1	25.51916863	5.565549E-012	1.828555E-011	1	0.000000E+000
1	25.52001692	1.828555E-011	5.565549E-012	0	0.000000E+000
1	25.52275206	5.565549E-012	1.828555E-011	1	0.000000E+000
1	25.52281070	1.828555E-011	5.565549E-012	0	0.000000E+000
1	25.52309038	5.565549E-012	1.828555E-011	1	0.000000E+000
1	25.52342031	1.828555E-011	5.565549E-012	0	0.000000E+000
1	25.52403255	5.565549E-012	1.828555E-011	1	0.000000E+000
1	25.52424352	1.828555E-011	5.565549E-012	0	0.000000E+000
1	25.52536676	5.565549E-012	1.828555E-011	1	0.000000E+000
1	25.52585477	1.828555E-011	5.565549E-012	0	0.000000E+000
1	25.52588950	5.565549E-012	1.828555E-011	1	0.000000E+000
1	25.52597392	1.828555E-011	5.565549E-012	0	0.000000E+000
1	25.52635982	5.565549E-012	1.828555E-011	1	0.000000E+000
1	25.52642556	1.828555E-011	5.565549E-012	0	0.000000E+000
1	25.52650480	5.565549E-012	1.828555E-011	1	0.000000E+000
1	25.52670550	1.828555E-011	5.565549E-012	0	0.000000E+000
1	25.52828243	5.565549E-012	1.828555E-011	1	0.000000E+000
1	25.52857791	1.828555E-011	5.565549E-012	0	0.000000E+000
1	25.52862560	5.565549E-012	1.828555E-011	1	0.000000E+000
1	25.52901150	1.828555E-011	5.565549E-012	0	0.000000E+000
1	25.52903503	5.565549E-012	1.828555E-011	1	0.000000E+000
1	25.52932238	1.828555E-011	5.565549E-012	0	0.000000E+000
1	25.53359567	5.565549E-012	1.828555E-011	1	0.000000E+000
1	25.53363611	1.828555E-011	5.565549E-012	0	0.000000E+000
1	25.53441600	5.565549E-012	1.828555E-011	1	0.000000E+000
1	25.53491687	1.828555E-011	5.565549E-012	0	0.000000E+000
1	25.53583745	5.565549E-012	1.828555E-011	1	0.000000E+000
1	25.53588367	1.828555E-011	5.565549E-012	0	0.000000E+000
1	25.53592306	5.565549E-012	1.828555E-011	1	0.000000E+000
1	25.53601898	1.828555E-011	5.565549E-012	0	0.000000E+000
1	25.53630079	5.565549E-012	1.828555E-011	1	0.000000E+000
1	25.53632503	1.828555E-011	5.565549E-012	0	0.000000E+000
1	25.53633741	5.565549E-012	1.828555E-011	1	0.000000E+000
1	25.53654443	1.828555E-011	5.565549E-012	0	0.000000E+000
1	25.53724963	5.565549E-012	1.828555E-011	1	0.000000E+000
1	25.53728287	1.828555E-011	5.565549E-012	0	0.000000E+000
1	25.53730426	5.565549E-012	1.828555E-011	1	0.000000E+000
1	25.53762586	1.828555E-011	5.565549E-012	0	0.000000E+000
1	25.53909351	5.565549E-012	1.828555E-011	1	0.000000E+000
1	25.54035536	1.828555E-011	5.565549E-012	0	0.000000E+000
1	25.54086116	5.565549E-012	1.828555E-011	1	0.000000E+000
1	25.54127533	1.828555E-011	5.565549E-012	0	0.000000E+000
1	25.54167239	5.565549E-012	1.828555E-011	1	0.000000E+000
1	25.54176780	1.828555E-011	5.565549E-012	0	0.000000E+000
1	25.54179489	5.565549E-012	1.828555E-011	1	0.000000E+000
1	25.54190551	1.828555E-011	5.565549E-012	0	0.000000E+000
1	25.54224935	5.565549E-012	1.828555E-011	1	0.000000E+000
1	25.54248128	1.828555E-011	5.565549E-012	0	0.000000E+000
1	25.54360143	5.565549E-012	1.828555E-011	1	0.000000E+000
1	25.54381253	1.828555E-011	5.565549E-012	0	0.000000E+000
1	25.54577400	5.565549E-012	1.828555E-011	1	0.000000E+000
1	25.54603186	1.828555E-011	5.565549E-012	0	0.000000E+000
1	25.54604501	5.565549E-012	1.828555E-011	1	0.000000E+000
1	25.54671810	1.828555E-011	5.565549E-012	0	0.000000E+000
1	25.54844998	5.565549E-012	1.828555E-011	1	0.000000E+000
1	25.54927757	1.828555E-011	5.565549E-012	0	0.000000E+000
1	25.55060446	5.565549E-012	1.828555E-011	1	0.000000E+000
1	25.55081048	1.828555E-011	5.565549E-012	0	0.000000E+000
1	25.55095661	5.565549E-012	1.828555E-011	1	0.000000E+000
1	25.55101482	1.828555E-011	5.565549E-012	0	0.000000E+000
1	25.55475153	5.565549E-012	1.828555E-011	1	0.000000E+000
1	25.55504977	1.828555E-011	5.565549E-012	0	0.000000E+000
1	25.55532459	5.565549E-012	1.828555E-011	1	0.000000E+000
1	25.55543659	1.828555E-011	5.565549E-012	0	0.000000E+000
1	25.55557635	5.565549E-012	1.828555E-011	1	0.000000E+000
1	25.55591580	1.828555E-011	5.565549E-012	0	0.000000E+000
1	25.55598690	5.565549E-012	1.828555E-011	1	0.000000E+000
1	25.55685714	1.828555E-011	5.565549E-012	0	0.000000E+000
1	25.55789499	5.565549E-012	1.828555E-011	1	0.000000E+000
1	25.55801431	1.828555E-011	5.565549E-012	0	0.000000E+000
1	25.55861351	5.565549E-012	1.828555E-011	1	0.000000E+000
1	25.55881567	1.828555E-011	5.565549E-012	0	0.000000E+000
1	25.55929758	5.565549E-012	1.828555E-011	1	0.000000E+000
1	25.55939844	1.828555E-011	5.565549E-012	0	0.000000E+000
1	25.55988967	5.565549E-012	1.828555E-011	1	0.000000E+000
1	25.56026795	1.828555E-011	5.565549E-012	0	0.000000E+000
1	25.56028135	5.565549E-012	1.828555E-011	1	0.000000E+000
1	25.56064048	1.828555E-011	5.565549E-012	0	0.000000E+000
1	25.56066193	5.565549E-012	1.828555E-011	1	0.000000E+000
1	25.56080982	1.828555E-011	5.565549E-012	0	0.000000E+000
1	25.56199165	5.565549E-012	1.828555E-011	1	0.000000E+000
1	25.56229194	1.828555E-011	5.565549E-012	0	0.000000E+000
1	25.56388989	5.565549E-012	1.828555E-011	1	0.000000E+000
1	25.56491761	1.828555E-011	5.565549E-012	0	0.000000E+000
1	25.56583079	5.565549E-012	1.828555E-011	1	0.000000E+000
1	25.56632297	1.828555E-011	5.565549E-012	0	0.000000E+000
1	25.56829618	5.565549E-012	1.828555E-011	1	0.000000E+000
1	25.56832151	1.828555E-011	5.565549E-012	0	0.000000E+000
1	25.56889135	5.565549E-012	1.828555E-011	1	0.000000E+000
1	25.56897341	1.828555E-011	5.565549E-012	0	0.000000E+000
1	25.56929983	5.565549E-012	1.828555E-011	1	0.000000E+000
1	25.56939463	1.828555E-011	5.565549E-012	0	0.000000E+000
1	25.56980720	5.565549E-012	1.828555E-011	1	0.000000E+000
1	25.56991125	1.828555E-011	5.565549E-012	0	0.000000E+000
1	25.56994240	5.565549E-012	1.828555E-011	1	0.000000E+000
1	25.57016591	1.828555E-011	5.565549E-012	0	0.000000E+000
1	25.57019976	5.565549E-012	1.828555E-011	1	0.000000E+000
1	25.57023700	1.828555E-011	5.565549E-012	0	0.000000E+000
1	25.57051579	5.565549E-012	1.828555E-011	1	0.000000E+000
1	25.57076729	1.828555E-011	5.565549E-012	0	0.000000E+000
1	25.57193574	5.565549E-012	1.828555E-011	1	0.000000E+000
1	25.57221262	1.828555E-011	5.565549E-012	0	0.000000E+000
1	25.57225345	5.565549E-012	1.828555E-011	1	0.000000E+000
1	25.57263498	1.828555E-011	5.565549E-012	0	0.000000E+000
1	28.52734559	5.177560E-012	1.789756E-011	1	0.000000E+000
1	28.52740427	1.789756E-011	5.177560E-012	0	0.000000E+000
1	28.52764609	5.177560E-012	1.789756E-011	1	0.000000E+000
1	28.52834382	1.789756E-011	5.177560E-012	0	0.000000E+000
1	28.52855502	5.177560E-012	1.789756E-011	1	0.000000E+000
1	28.52860918	1.789756E-011	5.177560E-012	0	0.000000E+000
1	28.52900517	5.177560E-012	1.789756E-011	1	0.000000E+000
1	28.52917245	1.789756E-011	5.177560E-012	0	0.000000E+000
1	28.53160817	5.177560E-012	1.789756E-011	1	0.000000E+000
1	28.53202893	1.789756E-011	5.177560E-012	0	0.000000E+000
1	28.53295455	5.177560E-012	1.789756E-011	1	0.000000E+000
1	28.53324672	1.789756E-011	5.177560E-012	0	0.000000E+000
1	28.53326155	5.177560E-012	1.789756E-011	1	0.000000E+000
1	28.53356928	1.789756E-011	5.177560E-012	0	0.000000E+000
1	28.53686485	5.177560E-012	1.789756E-011	1	0.000000E+000
1	28.53762689	1.789756E-011	5.177560E-012	0	0.000000E+000
1	28.53768418	5.177560E-012	1.789756E-011	1	0.000000E+000
1	28.53776599	1.789756E-011	5.177560E-012	0	0.000000E+000
1	28.53778622	5.177560E-012	1.789756E-011	1	0.000000E+000
1	28.53786231	1.789756E-011	5.177560E-012	0	0.000000E+000
1	28.53788233	5.177560E-012	1.789756E-011	1	0.000000E+000
1	28.53794337	1.789756E-011	5.177560E-012	0	0.000000E+000
1	28.53873732	5.177560E-012	1.789756E-011	1	0.000000E+000
1	28.53931352	1.789756E-011	5.177560E-012	0	0.000000E+000
1	28.54008906	5.177560E-012	1.789756E-011	1	0.000000E+000
1	28.54021040	1.789756E-011	5.177560E-012	0	0.000000E+000
1	28.54032149	5.177560E-012	1.789756E-011	1	0.000000E+000
1	28.54058895	1.789756E-011	5.177560E-012	0	0.000000E+000
1	28.54059694	5.177560E-012	1.789756E-011	1	0.000000E+000
1	28.54067800	1.789756E-011	5.177560E-012	0	0.000000E+000
1	28.54149287	5.177560E-012	1.789756E-011	1	0.000000E+000
1	28.54187121	1.789756E-011	5.177560E-012	0	0.000000E+000
1	28.54198141	5.177560E-012	1.789756E-011	1	0.000000E+000
1	28.54200769	1.789756E-011	5.177560E-012	0	0.000000E+000
1	28.54689231	5.177560E-012	1.789756E-011	1	0.000000E+000
1	28.54703119	1.789756E-011	5.177560E-012	0	0.000000E+000
1	28.54723906	5.177560E-012	1.789756E-011	1	0.000000E+000
1	28.54751002	1.789756E-011	5.177560E-012	0	0.000000E+000
1	28.54812139	5.177560E-012	1.789756E-011	1	0.000000E+000
1	28.54827259	1.789756E-011	5.177560E-012	0	0.000000E+000
1	28.54884626	5.177560E-012	1.789756E-011	1	0.000000E+000
1	28.54887545	1.789756E-011	5.177560E-012	0	0.000000E+000
1	28.55264194	5.177560E-012	1.789756E-011	1	0.000000E+000
1	28.55271180	1.789756E-011	5.177560E-012	0	0.000000E+000
1	28.55391857	5.177560E-012	1.789756E-011	1	0.000000E+000
1	28.55464838	1.789756E-011	5.177560E-012	0	0.000000E+000
1	28.55506426	5.177560E-012	1.789756E-011	1	0.000000E+000
1	28.55541970	1.789756E-011	5.177560E-012	0	0.000000E+000
1	28.55547280	5.177560E-012	1.789756E-011	1	0.000000E+000
1	28.55552968	1.789756E-011	5.177560E-012	0	0.000000E+000
1	28.55560002	5.177560E-012	1.789756E-011	1	0.000000E+000
1	28.55665810	1.789756E-011	5.177560E-012	0	0.000000E+000
1	28.55793549	5.177560E-012	1.789756E-011	1	0.000000E+000
1	28.55797218	1.789756E-011	5.177560E-012	0	0.000000E+000
1	28.55886434	5.177560E-012	1.789756E-011	1	0.000000E+000
1	28.55934006	1.789756E-011	5.177560E-012	0	0.000000E+000
1	28.55990853	5.177560E-012	1.789756E-011	1	0.000000E+000
1	28.56008854	1.789756E-011	5.177560E-012	0	0.000000E+000
1	28.56009677	5.177560E-012	1.789756E-011	1	0.000000E+000
1	28.56063754	1.789756E-011	5.177560E-012	0	0.000000E+000
1	28.56067109	5.177560E-012	1.789756E-011	1	0.000000E+000
1	28.56148517	1.789756E-011	5.177560E-012	0	0.000000E+000
1	28.56358991	5.177560E-012	1.789756E-011	1	0.000000E+000
1	28.56366933	1.789756E-011	5.177560E-012	0	0.000000E+000
1	28.56557403	5.177560E-012	1.789756E-011	1	0.000000E+000
1	28.56563725	1.789756E-011	5.177560E-012	0	0.000000E+000
1	28.57245705	5.177560E-012	1.789756E-011	1	0.000000E+000
1	28.57276396	1.789756E-011	5.177560E-012	0	0.000000E+000
1	28.57281407	5.177560E-012	1.789756E-011	1	0.000000E+000
1	28.57283616	1.789756E-011	5.177560E-012	0	0.000000E+000
1	28.57389129	5.177560E-012	1.789756E-011	1	0.000000E+000
1	28.57392693	1.789756E-011	5.177560E-012	0	0.000000E+000
1	28.57431818	5.177560E-012	1.789756E-011	1	0.000000E+000
1	28.57439797	1.789756E-011	5.177560E-012	0	0.000000E+000
1	28.57538375	5.177560E-012	1.789756E-011	1	0.000000E+000
1	28.57656797	1.789756E-011	5.177560E-012	0	0.000000E+000
1	28.57683658	5.177560E-012	1.789756E-011	1	0.000000E+000
1	28.57706804	1.789756E-011	5.177560E-012	0	0.000000E+000
1	28.57771319	5.177560E-012	1.789756E-011	1	0.000000E+000
1	28.57778836	1.789756E-011	5.177560E-012	0	0.000000E+000
1	28.57796027	5.177560E-012	1.789756E-011	1	0.000000E+000
1	28.57855364	1.789756E-011	5.177560E-012	0	0.000000E+000
1	28.57887869	5.177560E-012	1.789756E-011	1	0.000000E+000
1	28.57898750	1.789756E-011	5.177560E-012	0	0.000000E+000
1	28.57926527	5.177560E-012	1.789756E-011	1	0.000000E+000
1	28.57936886	1.789756E-011	5.177560E-012	0	0.000000E+000
1	28.57991911	5.177560E-012	1.789756E-011	1	0.000000E+000
1	28.58000241	1.789756E-011	5.177560E-012	0	0.000000E+000
1	28.58076761	5.177560E-012	1.789756E-011	1	0.000000E+000
1	28.58080049	1.789756E-011	5.177560E-012	0	0.000000E+000
1	28.58087134	5.177560E-012	1.789756E-011	1	0.000000E+000
1	28.58095151	1.789756E-011	5.177560E-012	0	0.000000E+000
1	28.58137406	5.177560E-012	1.789756E-011	1	0.000000E+000
1	28.58158485	1.789756E-011	5.177560E-012	0	0.000000E+000
1	28.58257025	5.177560E-012	1.789756E-011	1	0.000000E+000
1	28.58311514	1.789756E-011	5.177560E-012	0	0.000000E+000
1	28.58312155	5.177560E-012	1.789756E-011	1	0.000000E+000
1	28.58321569	1.789756E-011	5.177560E-012	0	0.000000E+000
1	28.62898931	5.177560E-012	1.789756E-011	1	0.000000E+000
1	28.62930385	1.789756E-011	5.177560E-012	0	0.000000E+000
1	28.62952237	5.177560E-012	1.789756E-011	1	0.000000E+000
1	28.62974231	1.789756E-011	5.177560E-012	0	0.000000E+000
1	28.62980456	5.177560E-012	1.789756E-011	1	0.000000E+000
1	28.63007539	1.789756E-011	5.177560E-012	0	0.000000E+000
1	28.63152531	5.177560E-012	1.789756E-011	1	0.000000E+000
1	28.63178566	1.789756E-011	5.177560E-012	0	0.000000E+000
1	28.63388743	5.177560E-012	1.789756E-011	1	0.000000E+000
1	28.63400293	1.789756E-011	5.177560E-012	0	0.000000E+000
1	28.63516512	5.177560E-012	1.789756E-011	1	0.000000E+000
1	28.63601662	1.789756E-011	5.177560E-012	0	0.000000E+000
1	28.63760890	5.177560E-012	1.789756E-011	1	0.000000E+000
1	28.63769862	1.789756E-011	5.177560E-012	0	0.000000E+000
1	28.63828345	5.177560E-012	1.789756E-011	1	0.000000E+000
1	28.63837553	1.789756E-011	5.177560E-012	0	0.000000E+000
1	28.63902937	5.177560E-012	1.789756E-011	1	0.000000E+000
1	28.63926580	1.789756E-011	5.177560E-012	0	0.000000E+000
1	28.63927921	5.177560E-012	1.789756E-011	1	0.000000E+000
1	28.63944136	1.789756E-011	5.177560E-012	0	0.000000E+000
1	28.63978254	5.177560E-012	1.789756E-011	1	0.000000E+000
1	28.64026370	1.789756E-011	5.177560E-012	0	0.000000E+000
1	28.64076477	5.177560E-012	1.789756E-011	1	0.000000E+000
1	28.64120589	1.789756E-011	5.177560E-012	0	0.000000E+000
1	28.64143114	5.177560E-012	1.789756E-011	1	0.000000E+000
1	28.64169797	1.789756E-011	5.177560E-012	0	0.000000E+000
1	31.87299945	5.265951E-012	1.798595E-011	1	0.000000E+000
1	31.87307995	1.798595E-011	5.265951E-012	0	0.000000E+000
1	31.87362179	5.265951E-012	1.798595E-011	1	0.000000E+000
1	31.87363871	1.798595E-011	5.265951E-012	0	0.000000E+000
1	31.87415421	5.265951E-012	1.798595E-011	1	0.000000E+000
1	31.87439743	1.798595E-011	5.265951E-012	0	0.000000E+000
1	31.87572750	5.265951E-012	1.798595E-011	1	0.000000E+000
1	31.87626832	1.798595E-011	5.265951E-012	0	0.000000E+000
1	31.87627836	5.265951E-012	1.798595E-011	1	0.000000E+000
1	31.87648979	1.798595E-011	5.265951E-012	0	0.000000E+000
1	31.87750419	5.265951E-012	1.798595E-011	1	0.000000E+000
1	31.87758322	1.798595E-011	5.265951E-012	0	0.000000E+000
1	31.87782517	5.265951E-012	1.798595E-011	1	0.000000E+000
1	31.87787324	1.798595E-011	5.265951E-012	0	0.000000E+000
1	31.87792806	5.265951E-012	1.798595E-011	1	0.000000E+000
1	31.87800790	1.798595E-011	5.265951E-012	0	0.000000E+000
1	31.87802196	5.265951E-012	1.798595E-011	1	0.000000E+000
1	31.87818397	1.798595E-011	5.265951E-012	0	0.000000E+000
1	31.88213527	5.265951E-012	1.798595E-011	1	0.000000E+000
1	31.88221203	1.798595E-011	5.265951E-012	0	0.000000E+000
1	31.88388161	5.265951E-012	1.798595E-011	1	0.000000E+000
1	31.88394428	1.798595E-011	5.265951E-012	0	0.000000E+000
1	31.88410186	5.265951E-012	1.798595E-011	1	0.000000E+000
1	31.88415343	1.798595E-011	5.265951E-012	0	0.000000E+000
1	31.88450818	5.265951E-012	1.798595E-011	1	0.000000E+000
1	31.88455513	1.798595E-011	5.265951E-012	0	0.000000E+000
1	31.88482890	5.265951E-012	1.798595E-011	1	0.000000E+000
1	31.88490461	1.798595E-011	5.265951E-012	0	0.000000E+000
1	31.88518105	5.265951E-012	1.798595E-011	1	0.000000E+000
1	31.88532301	1.798595E-011	5.265951E-012	0	0.000000E+000
1	31.88558126	5.265951E-012	1.798595E-011	1	0.000000E+000
1	31.88581301	1.798595E-011	5.265951E-012	0	0.000000E+000
1	31.88583524	5.265951E-012	1.798595E-011	1	0.000000E+000
1	31.88597933	1.798595E-011	5.265951E-012	0	0.000000E+000
1	31.88599828	5.265951E-012	1.798595E-011	1	0.000000E+000
1	31.88618473	1.798595E-011	5.265951E-012	0	0.000000E+000
1	31.88657112	5.265951E-012	1.798595E-011	1	0.000000E+000
1	31.88683644	1.798595E-011	5.265951E-012	0	0.000000E+000
1	31.88728712	5.265951E-012	1.798595E-011	1	0.000000E+000
1	31.88754911	1.798595E-011	5.265951E-012	0	0.000000E+000
1	31.88790755	5.265951E-012	1.798595E-011	1	0.000000E+000
1	31.88825404	1.798595E-011	5.265951E-012	0	0.000000E+000
1	31.88826546	5.265951E-012	1.798595E-011	1	0.000000E+000
1	31.88850324	1.798595E-011	5.265951E-012	0	0.000000E+000
1	31.88976024	5.265951E-012	1.798595E-011	1	0.000000E+000
1	31.88979034	1.798595E-011	5.265951E-012	0	0.000000E+000
1	31.89389882	5.265951E-012	1.798595E-011	1	0.000000E+000
1	31.89392740	1.798595E-011	5.265951E-012	0	0.000000E+000
1	31.89398094	5.265951E-012	1.798595E-011	1	0.000000E+000
1	31.89402057	1.798595E-011	5.265951E-012	0	0.000000E+000
1	31.89495258	5.265951E-012	1.798595E-011	1	0.000000E+000
1	31.89500017	1.798595E-011	5.265951E-012	0	0.000000E+000
1	31.89536789	5.265951E-012	1.798595E-011	1	0.000000E+000
1	31.89549900	1.798595E-011	5.265951E-012	0	0.000000E+000
1	31.89565707	5.265951E-012	1.798595E-011	1	0.000000E+000
1	31.89616748	1.798595E-011	5.265951E-012	0	0.000000E+000
1	31.89618774	5.265951E-012	1.798595E-011	1	0.000000E+000
1	31.89638117	1.798595E-011	5.265951E-012	0	0.000000E+000
1	31.89638893	5.265951E-012	1.798595E-011	1	0.000000E+000
1	31.89650890	1.798595E-011	5.265951E-012	0	0.000000E+000
1	31.89959573	5.265951E-012	1.798595E-011	1	0.000000E+000
1	31.90016539	1.798595E-011	5.265951E-012	0	0.000000E+000
1	31.90056431	5.265951E-012	1.798595E-011	1	0.000000E+000
1	31.90071680	1.798595E-011	5.265951E-012	0	0.000000E+000
1	31.90072789	5.265951E-012	1.798595E-011	1	0.000000E+000
1	31.90076220	1.798595E-011	5.265951E-012	0	0.000000E+000
1	31.90121489	5.265951E-012	1.798595E-011	1	0.000000E+000
1	31.90127652	1.798595E-011	5.265951E-012	0	0.000000E+000
1	31.90130058	5.265951E-012	1.798595E-011	1	0.000000E+000
1	31.90148673	1.798595E-011	5.265951E-012	0	0.000000E+000
1	31.90214746	5.265951E-012	1.798595E-011	1	0.000000E+000
1	31.90234673	1.798595E-011	5.265951E-012	0	0.000000E+000
1	31.90396302	5.265951E-012	1.798595E-011	1	0.000000E+000
1	31.90401039	1.798595E-011	5.265951E-012	0	0.000000E+000
1	31.90637757	5.265951E-012	1.798595E-011	1	0.000000E+000
1	31.90644258	1.798595E-011	5.265951E-012	0	0.000000E+000
1	31.90646281	5.265951E-012	1.798595E-011	1	0.000000E+000
1	31.90685180	1.798595E-011	5.265951E-012	0	0.000000E+000
1	31.90813509	5.265951E-012	1.798595E-011	1	0.000000E+000
1	31.90820291	1.798595E-011	5.265951E-012	0	0.000000E+000
1	31.90923904	5.265951E-012	1.798595E-011	1	0.000000E+000
1	31.90925751	1.798595E-011	5.265951E-012	0	0.000000E+000
1	31.91005856	5.265951E-012	1.798595E-011	1	0.000000E+000
1	31.91015511	1.798595E-011	5.265951E-012	0	0.000000E+000
1	31.91017717	5.265951E-012	1.798595E-011	1	0.000000E+000
1	31.91022218	1.798595E-011	5.265951E-012	0	0.000000E+000
1	31.91023537	5.265951E-012	1.798595E-011	1	0.000000E+000
1	31.91035276	1.798595E-011	5.265951E-012	0	0.000000E+000
1	31.91036819	5.265951E-012	1.798595E-011	1	0.000000E+000
1	31.91041253	1.798595E-011	5.265951E-012	0	0.000000E+000
1	31.91205704	5.265951E-012	1.798595E-011	1	0.000000E+000
1	31.91224480	1.798595E-011	5.265951E-012	0	0.000000E+000
1	31.91407865	5.265951E-012	1.798595E-011	1	0.000000E+000
1	31.91416573	1.798595E-011	5.265951E-012	0	0.000000E+000
1	31.91615062	5.265951E-012	1.798595E-011	1	0.000000E+000
1	31.91624151	1.798595E-011	5.265951E-012	0	0.000000E+000
1	31.91641563	5.265951E-012	1.798595E-011	1	0.000000E+000
1	31.91670787	1.798595E-011	5.265951E-012	0	0.000000E+000
1	31.91817339	5.265951E-012	1.798595E-011	1	0.000000E+000
1	31.91838780	1.798595E-011	5.265951E-012	0	0.000000E+000
1	31.91861051	5.265951E-012	1.798595E-011	1	0.000000E+000
1	31.91887967	1.798595E-011	5.265951E-012	0	0.000000E+000
1	31.91989204	5.265951E-012	1.798595E-011	1	0.000000E+000
1	31.91991325	1.798595E-011	5.265951E-012	0	0.000000E+000
1	31.92095986	5.265951E-012	1.798595E-011	1	0.000000E+000
1	31.92098690	1.798595E-011	5.265951E-012	0	0.000000E+000
1	31.92251053	5.265951E-012	1.798595E-011	1	0.000000E+000
1	31.92290372	1.798595E-011	5.265951E-012	0	0.000000E+000
1	31.92344662	5.265951E-012	1.798595E-011	1	0.000000E+000
1	31.92346806	1.798595E-011	5.265951E-012	0	0.000000E+000
1	31.92349557	5.265951E-012	1.798595E-011	1	0.000000E+000
1	31.92353236	1.798595E-011	5.265951E-012	0	0.000000E+000
1	31.92373753	5.265951E-012	1.798595E-011	1	0.000000E+000
1	31.92388379	1.798595E-011	5.265951E-012	0	0.000000E+000
1	31.92496986	5.265951E-012	1.798595E-011	1	0.000000E+000
1	31.92501136	1.798595E-011	5.265951E-012	0	0.000000E+000
1	31.92504193	5.265951E-012	1.798595E-011	1	0.000000E+000
1	31.92562907	1.798595E-011	5.265951E-012	0	0.000000E+000
1	31.92818916	5.265951E-012	1.798595E-011	1	0.000000E+000
1	31.92824301	1.798595E-011	5.265951E-012	0	0.000000E+000
1	31.92910490	5.265951E-012	1.798595E-011	1	0.000000E+000
1	31.92914469	1.798595E-011	5.265951E-012	0	0.000000E+000
1	31.92924305	5.265951E-012	1.798595E-011	1	0.000000E+000
1	31.92926175	1.798595E-011	5.265951E-012	0	0.000000E+000
1	31.94778177	5.265951E-012	1.798595E-011	1	0.000000E+000
1	31.94794436	1.798595E-011	5.265951E-012	0	0.000000E+000
1	31.94827066	5.265951E-012	1.798595E-011	1	0.000000E+000
1	31.94835478	1.798595E-011	5.265951E-012	0	0.000000E+000
1	31.94850454	5.265951E-012	1.798595E-011	1	0.000000E+000
1	31.94867450	1.798595E-011	5.265951E-012	0	0.000000E+000
1	31.94885499	5.265951E-012	1.798595E-011	1	0.000000E+000
1	31.94923229	1.798595E-011	5.265951E-012	0	0.000000E+000
1	31.95062276	5.265951E-012	1.798595E-011	1	0.000000E+000
1	31.95118802	1.798595E-011	5.265951E-012	0	0.000000E+000
1	31.95155012	5.265951E-012	1.798595E-011	1	0.000000E+000
1	31.95164890	1.798595E-011	5.265951E-012	0	0.000000E+000
1	45.47614700	4.964805E-012	1.768481E-011	1	0.000000E+000
1	45.47636354	1.768481E-011	4.964805E-012	0	0.000000E+000
1	45.47779707	4.964805E-012	1.768481E-011	1	0.000000E+000
1	45.47791797	1.768481E-011	4.964805E-012	0	0.000000E+000
1	45.47800841	4.964805E-012	1.768481E-011	1	0.000000E+000
1	45.47849183	1.768481E-011	4.964805E-012	0	0.000000E+000
1	45.47852596	4.964805E-012	1.768481E-011	1	0.000000E+000
1	45.47865493	1.768481E-011	4.964805E-012	0	0.000000E+000
1	45.47868377	4.964805E-012	1.768481E-011	1	0.000000E+000
1	45.47931822	1.768481E-011	4.964805E-012	0	0.000000E+000
1	45.47937885	4.964805E-012	1.768481E-011	1	0.000000E+000
1	45.47942809	1.768481E-011	4.964805E-012	0	0.000000E+000
1	45.48025973	4.964805E-012	1.768481E-011	1	0.000000E+000
1	45.48037979	1.768481E-011	4.964805E-012	0	0.000000E+000
1	45.48284998	4.964805E-012	1.768481E-011	1	0.000000E+000
1	45.48335530	1.768481E-011	4.964805E-012	0	0.000000E+000
1	45.48339610	4.964805E-012	1.768481E-011	1	0.000000E+000
1	45.48354873	1.768481E-011	4.964805E-012	0	0.000000E+000
1	45.48406406	4.964805E-012	1.768481E-011	1	0.000000E+000
1	45.48442860	1.768481E-011	4.964805E-012	0	0.000000E+000
1	45.48445667	4.964805E-012	1.768481E-011	1	0.000000E+000
1	45.48476964	1.768481E-011	4.964805E-012	0	0.000000E+000
1	45.48607915	4.964805E-012	1.768481E-011	1	0.000000E+000
1	45.48643256	1.768481E-011	4.964805E-012	0	0.000000E+000
1	45.48735711	4.964805E-012	1.768481E-011	1	0.000000E+000
1	45.48752727	1.768481E-011	4.964805E-012	0	0.000000E+000
1	45.48776478	4.964805E-012	1.768481E-011	1	0.000000E+000
1	45.48812178	1.768481E-011	4.964805E-012	0	0.000000E+000
1	45.48814769	4.964805E-012	1.768481E-011	1	0.000000E+000
1	45.48817603	1.768481E-011	4.964805E-012	0	0.000000E+000
1	45.49178689	4.964805E-012	1.768481E-011	1	0.000000E+000
1	45.49206326	1.768481E-011	4.964805E-012	0	0.000000E+000
1	45.49332691	4.964805E-012	1.768481E-011	1	0.000000E+000
1	45.49373608	1.768481E-011	4.964805E-012	0	0.000000E+000
1	45.49425224	4.964805E-012	1.768481E-011	1	0.000000E+000
1	45.49438540	1.768481E-011	4.964805E-012	0	0.000000E+000
1	45.49441661	4.964805E-012	1.768481E-011	1	0.000000E+000
1	45.49447235	1.768481E-011	4.964805E-012	0	0.000000E+000
1	45.49457293	4.964805E-012	1.768481E-011	1	0.000000E+000
1	45.49482265	1.768481E-011	4.964805E-012	0	0.000000E+000
1	45.49505194	4.964805E-012	1.768481E-011	1	0.000000E+000
1	45.49520082	1.768481E-011	4.964805E-012	0	0.000000E+000
1	45.49784301	4.964805E-012	1.768481E-011	1	0.000000E+000
1	45.49873449	1.768481E-011	4.964805E-012	0	0.000000E+000
1	45.49875989	4.964805E-012	1.768481E-011	1	0.000000E+000
1	45.49917056	1.768481E-011	4.964805E-012	0	0.000000E+000
1	45.49941809	4.964805E-012	1.768481E-011	1	0.000000E+000
1	45.49987540	1.768481E-011	4.964805E-012	0	0.000000E+000
1	45.50008304	4.964805E-012	1.768481E-011	1	0.000000E+000
1	45.50014563	1.768481E-011	4.964805E-012	0	0.000000E+000
1	45.50049754	4.964805E-012	1.768481E-011	1	0.000000E+000
1	45.50073969	1.768481E-011	4.964805E-012	0	0.000000E+000
1	45.50076334	4.964805E-012	1.768481E-011	1	0.000000E+000
1	45.50096641	1.768481E-011	4.964805E-012	0	0.000000E+000
1	45.50467792	4.964805E-012	1.768481E-011	1	0.000000E+000
1	45.50475926	1.768481E-011	4.964805E-012	0	0.000000E+000
1	45.50486561	4.964805E-012	1.768481E-011	1	0.000000E+000
1	45.50500227	1.768481E-011	4.964805E-012	0	0.000000E+000
1	45.50550238	4.964805E-012	1.768481E-011	1	0.000000E+000
1	45.50560370	1.768481E-011	4.964805E-012	0	0.000000E+000
1	45.50853049	4.964805E-012	1.768481E-011	1	0.000000E+000
1	45.50861006	1.768481E-011	4.964805E-012	0	0.000000E+000
1	45.50907169	4.964805E-012	1.768481E-011	1	0.000000E+000
1	45.50920814	1.768481E-011	4.964805E-012	0	0.000000E+000
1	45.51004434	4.964805E-012	1.768481E-011	1	0.000000E+000
1	45.51019642	1.768481E-011	4.964805E-012	0	0.000000E+000
1	45.51021407	4.964805E-012	1.768481E-011	1	0.000000E+000
1	45.51045883	1.768481E-011	4.964805E-012	0	0.000000E+000
1	45.51049202	4.964805E-012	1.768481E-011	1	0.000000E+000
1	45.51051746	1.768481E-011	4.964805E-012	0	0.000000E+000
1	45.51058151	4.964805E-012	1.768481E-011	1	0.000000E+000
1	45.51166387	1.768481E-011	4.964805E-012	0	0.000000E+000
1	45.51178080	4.964805E-012	1.768481E-011	1	0.000000E+000
1	45.51181248	1.768481E-011	4.964805E-012	0	0.000000E+000
1	45.51288993	4.964805E-012	1.768481E-011	1	0.000000E+000
1	45.51297638	1.768481E-011	4.964805E-012	0	0.000000E+000
1	45.51325353	4.964805E-012	1.768481E-011	1	0.000000E+000
1	45.51327436	1.768481E-011	4.964805E-012	0	0.000000E+000
1	45.51340530	4.964805E-012	1.768481E-011	1	0.000000E+000
1	45.51360378	1.768481E-011	4.964805E-012	0	0.000000E+000
1	45.51381883	4.964805E-012	1.768481E-011	1	0.000000E+000
1	45.51384581	1.768481E-011	4.964805E-012	0	0.000000E+000
1	45.51526688	4.964805E-012	1.768481E-011	1	0.000000E+000
1	45.51543806	1.768481E-011	4.964805E-012	0	0.000000E+000
1	45.51547124	4.964805E-012	1.768481E-011	1	0.000000E+000
1	45.51549487	1.768481E-011	4.964805E-012	0	0.000000E+000
1	45.51598961	4.964805E-012	1.768481E-011	1	0.000000E+000
1	45.51626795	1.768481E-011	4.964805E-012	0	0.000000E+000
1	45.51628071	4.964805E-012	1.768481E-011	1	0.000000E+000
1	45.51630879	1.768481E-011	4.964805E-012	0	0.000000E+000
1	45.51643046	4.964805E-012	1.768481E-011	1	0.000000E+000
1	45.51676634	1.768481E-011	4.964805E-012	0	0.000000E+000
1	45.52201407	4.964805E-012	1.768481E-011	1	0.000000E+000
1	45.52204034	1.768481E-011	4.964805E-012	0	0.000000E+000
1	45.52210051	4.964805E-012	1.768481E-011	1	0.000000E+000
1	45.52253657	1.768481E-011	4.964805E-012	0	0.000000E+000
1	45.52254672	4.964805E-012	1.768481E-011	1	0.000000E+000
1	45.52268397	1.768481E-011	4.964805E-012	0	0.000000E+000
1	45.52271906	4.964805E-012	1.768481E-011	1	0.000000E+000
1	45.52277457	1.768481E-011	4.964805E-012	0	0.000000E+000
1	45.52406619	4.964805E-012	1.768481E-011	1	0.000000E+000
1	45.52443422	1.768481E-011	4.964805E-012	0	0.000000E+000
1	45.52446373	4.964805E-012	1.768481E-011	1	0.000000E+000
1	45.52538261	1.768481E-011	4.964805E-012	0	0.000000E+000
1	45.52616965	4.964805E-012	1.768481E-011	1	0.000000E+000
1	45.52661422	1.768481E-011	4.964805E-012	0	0.000000E+000
1	45.52824847	4.964805E-012	1.768481E-011	1	0.000000E+000
1	45.52861838	1.768481E-011	4.964805E-012	0	0.000000E+000
1	45.52865869	4.964805E-012	1.768481E-011	1	0.000000E+000
1	45.52922999	1.768481E-011	4.964805E-012	0	0.000000E+000
1	45.53060434	4.964805E-012	1.768481E-011	1	0.000000E+000
1	45.53133060	1.768481E-011	4.964805E-012	0	0.000000E+000
1	45.53421863	4.964805E-012	1.768481E-011	1	0.000000E+000
1	45.53438575	1.768481E-011	4.964805E-012	0	0.000000E+000
1	54.37210790	4.873764E-012	1.759376E-011	1	0.000000E+000
1	54.37215006	1.759376E-011	4.873764E-012	0	0.000000E+000
1	54.37217910	4.873764E-012	1.759376E-011	1	0.000000E+000
1	54.37253888	1.759376E-011	4.873764E-012	0	0.000000E+000
1	54.37320629	4.873764E-012	1.759376E-011	1	0.000000E+000
1	54.37324596	1.759376E-011	4.873764E-012	0	0.000000E+000
1	54.37337996	4.873764E-012	1.759376E-011	1	0.000000E+000
1	54.37342939	1.759376E-011	4.873764E-012	0	0.000000E+000
1	54.37494940	4.873764E-012	1.759376E-011	1	0.000000E+000
1	54.37506758	1.759376E-011	4.873764E-012	0	0.000000E+000
1	54.37522561	4.873764E-012	1.759376E-011	1	0.000000E+000
1	54.37595258	1.759376E-011	4.873764E-012	0	0.000000E+000
1	54.37599998	4.873764E-012	1.759376E-011	1	0.000000E+000
1	54.37622646	1.759376E-011	4.873764E-012	0	0.000000E+000
1	54.37654200	4.873764E-012	1.759376E-011	1	0.000000E+000
1	54.37683189	1.759376E-011	4.873764E-012	0	0.000000E+000
1	54.37768283	4.873764E-012	1.759376E-011	1	0.000000E+000
1	54.37786458	1.759376E-011	4.873764E-012	0	0.000000E+000
1	54.37790312	4.873764E-012	1.759376E-011	1	0.000000E+000
1	54.37791825	1.759376E-011	4.873764E-012	0	0.000000E+000
1	54.37860746	4.873764E-012	1.759376E-011	1	0.000000E+000
1	54.37868827	1.759376E-011	4.873764E-012	0	0.000000E+000
1	54.37897993	4.873764E-012	1.759376E-011	1	0.000000E+000
1	54.37929551	1.759376E-011	4.873764E-012	0	0.000000E+000
1	54.45855149	4.806807E-012	1.752681E-011	1	0.000000E+000
1	54.45879991	1.752681E-011	4.806807E-012	0	0.000000E+000
1	54.45882457	4.806807E-012	1.752681E-011	1	0.000000E+000
1	54.45893706	1.752681E-011	4.806807E-012	0	0.000000E+000
1	54.46489460	4.806807E-012	1.752681E-011	1	0.000000E+000
1	54.46511070	1.752681E-011	4.806807E-012	0	0.000000E+000
1	54.46622336	4.806807E-012	1.752681E-011	1	0.000000E+000
1	54.46624026	1.752681E-011	4.806807E-012	0	0.000000E+000
1	54.46938900	4.806807E-012	1.752681E-011	1	0.000000E+000
1	54.46983243	1.752681E-011	4.806807E-012	0	0.000000E+000
1	54.46987838	4.806807E-012	1.752681E-011	1	0.000000E+000
1	54.47038369	1.752681E-011	4.806807E-012	0	0.000000E+000
1	54.47331077	4.806807E-012	1.752681E-011	1	0.000000E+000
1	54.47335962	1.752681E-011	4.806807E-012	0	0.000000E+000
1	54.47475148	4.806807E-012	1.752681E-011	1	0.000000E+000
1	54.47501178	1.752681E-011	4.806807E-012	0	0.000000E+000
1	54.47634306	4.806807E-012	1.752681E-011	1	0.000000E+000
1	54.47667268	1.752681E-011	4.806807E-012	0	0.000000E+000
1	54.47674468	4.806807E-012	1.752681E-011	1	0.000000E+000
1	54.47680454	1.752681E-011	4.806807E-012	0	0.000000E+000
1	54.47800489	4.806807E-012	1.752681E-011	1	0.000000E+000
1	54.47805023	1.752681E-011	4.806807E-012	0	0.000000E+000
1	54.47816441	4.806807E-012	1.752681E-011	1	0.000000E+000
1	54.47828321	1.752681E-011	4.806807E-012	0	0.000000E+000
1	54.48149211	4.806807E-012	1.752681E-011	1	0.000000E+000
1	54.48194243	1.752681E-011	4.806807E-012	0	0.000000E+000
1	54.48288016	4.806807E-012	1.752681E-011	1	0.000000E+000
1	54.48321052	1.752681E-011	4.806807E-012	0	0.000000E+000
1	54.48324768	4.806807E-012	1.752681E-011	1	0.000000E+000
1	54.48345212	1.752681E-011	4.806807E-012	0	0.000000E+000
1	54.48370384	4.806807E-012	1.752681E-011	1	0.000000E+000
1	54.48378455	1.752681E-011	4.806807E-012	0	0.000000E+000
1	54.48487264	4.806807E-012	1.752681E-011	1	0.000000E+000
1	54.48519905	1.752681E-011	4.806807E-012	0	0.000000E+000
1	54.48584227	4.806807E-012	1.752681E-011	1	0.000000E+000
1	54.48594426	1.752681E-011	4.806807E-012	0	0.000000E+000
1	54.48687959	4.806807E-012	1.752681E-011	1	0.000000E+000
1	54.48691702	1.752681E-011	4.806807E-012	0	0.000000E+000
1	54.48804191	4.806807E-012	1.752681E-011	1	0.000000E+000
1	54.48809082	1.752681E-011	4.806807E-012	0	0.000000E+000
1	54.48854258	4.806807E-012	1.752681E-011	1	0.000000E+000
1	54.48869299	1.752681E-011	4.806807E-012	0	0.000000E+000
1	54.48870866	4.806807E-012	1.752681E-011	1	0.000000E+000
1	54.48877957	1.752681E-011	4.806807E-012	0	0.000000E+000
1	54.48880175	4.806807E-012	1.752681E-011	1	0.000000E+000
1	54.48905667	1.752681E-011	4.806807E-012	0	0.000000E+000
1	54.48908758	4.806807E-012	1.752681E-011	1	0.000000E+000
1	54.48928649	1.752681E-011	4.806807E-012	0	0.000000E+000
1	54.48930510	4.806807E-012	1.752681E-011	1	0.000000E+000
1	54.48944837	1.752681E-011	4.806807E-012	0	0.000000E+000
1	54.48949997	4.806807E-012	1.752681E-011	1	0.000000E+000
1	54.48965615	1.752681E-011	4.806807E-012	0	0.000000E+000
1	54.48970491	4.806807E-012	1.752681E-011	1	0.000000E+000
1	54.48974581	1.752681E-011	4.806807E-012	0	0.000000E+000
1	54.48992517	4.806807E-012	1.752681E-011	1	0.000000E+000
1	54.49001194	1.752681E-011	4.806807E-012	0	0.000000E+000
1	54.49028730	4.806807E-012	1.752681E-011	1	0.000000E+000
1	54.49039046	1.752681E-011	4.806807E-012	0	0.000000E+000
1	54.49136683	4.806807E-012	1.752681E-011	1	0.000000E+000
1	54.49158761	1.752681E-011	4.806807E-012	0	0.000000E+000
1	54.49198232	4.806807E-012	1.752681E-011	1	0.000000E+000
1	54.49232239	1.752681E-011	4.806807E-012	0	0.000000E+000
1	54.49298922	4.806807E-012	1.752681E-011	1	0.000000E+000
1	54.49299341	1.752681E-011	4.806807E-012	0	0.000000E+000
1	54.49320831	4.806807E-012	1.752681E-011	1	0.000000E+000
1	54.49383039	1.752681E-011	4.806807E-012	0	0.000000E+000
1	54.49575048	4.806807E-012	1.752681E-011	1	0.000000E+000
1	54.49627873	1.752681E-011	4.806807E-012	0	0.000000E+000
1	54.49711644	4.806807E-012	1.752681E-011	1	0.000000E+000
1	54.49712377	1.752681E-011	4.806807E-012	0	0.000000E+000
1	54.49853115	4.806807E-012	1.752681E-011	1	0.000000E+000
1	54.49872264	1.752681E-011	4.806807E-012	0	0.000000E+000
1	54.49907121	4.806807E-012	1.752681E-011	1	0.000000E+000
1	54.49909527	1.752681E-011	4.806807E-012	0	0.000000E+000
1	54.50167820	4.806807E-012	1.752681E-011	1	0.000000E+000
1	54.50191451	1.752681E-011	4.806807E-012	0	0.000000E+000
1	63.93595820	4.578257E-012	1.729826E-011	1	0.000000E+000
1	63.93609269	1.729826E-011	4.578257E-012	0	0.000000E+000
1	63.93732737	4.578257E-012	1.729826E-011	1	0.000000E+000
1	63.93739898	1.729826E-011	4.578257E-012	0	0.000000E+000
1	63.93777613	4.578257E-012	1.729826E-011	1	0.000000E+000
1	63.93785165	1.729826E-011	4.578257E-012	0	0.000000E+000
1	63.93786517	4.578257E-012	1.729826E-011	1	0.000000E+000
1	63.93798931	1.729826E-011	4.578257E-012	0	0.000000E+000
1	63.93821589	4.578257E-012	1.729826E-011	1	0.000000E+000
1	63.93857574	1.729826E-011	4.578257E-012	0	0.000000E+000
1	63.93872876	4.578257E-012	1.729826E-011	1	0.000000E+000
1	63.93877821	1.729826E-011	4.578257E-012	0	0.000000E+000
1	63.94033085	4.578257E-012	1.729826E-011	1	0.000000E+000
1	63.94049755	1.729826E-011	4.578257E-012	0	0.000000E+000
1	63.97833720	4.578257E-012	1.729826E-011	1	0.000000E+000
1	63.97870016	1.729826E-011	4.578257E-012	0	0.000000E+000
1	63.97870666	4.578257E-012	1.729826E-011	1	0.000000E+000
1	63.97891288	1.729826E-011	4.578257E-012	0	0.000000E+000
1	63.97898962	4.578257E-012	1.729826E-011	1	0.000000E+000
1	63.97913651	1.729826E-011	4.578257E-012	0	0.000000E+000
1	63.98152075	4.578257E-012	1.729826E-011	1	0.000000E+000
1	63.98161953	1.729826E-011	4.578257E-012	0	0.000000E+000
1	63.98194560	4.578257E-012	1.729826E-011	1	0.000000E+000
1	63.98224797	1.729826E-011	4.578257E-012	0	0.000000E+000
1	63.98521266	4.578257E-012	1.729826E-011	1	0.000000E+000
1	63.98546614	1.729826E-011	4.578257E-012	0	0.000000E+000
1	63.98563139	4.578257E-012	1.729826E-011	1	0.000000E+000
1	63.98571558	1.729826E-011	4.578257E-012	0	0.000000E+000
1	63.98807026	4.578257E-012	1.729826E-011	1	0.000000E+000
1	63.98821458	1.729826E-011	4.578257E-012	0	0.000000E+000
1	63.98826066	4.578257E-012	1.729826E-011	1	0.000000E+000
1	63.98853027	1.729826E-011	4.578257E-012	0	0.000000E+000
1	63.98927953	4.578257E-012	1.729826E-011	1	0.000000E+000
1	63.98968600	1.729826E-011	4.578257E-012	0	0.000000E+000
1	63.98973015	4.578257E-012	1.729826E-011	1	0.000000E+000
1	63.98974742	1.729826E-011	4.578257E-012	0	0.000000E+000
1	63.99086192	4.578257E-012	1.729826E-011	1	0.000000E+000
1	63.99089187	1.729826E-011	4.578257E-012	0	0.000000E+000
1	63.99114490	4.578257E-012	1.729826E-011	1	0.000000E+000
1	63.99122034	1.729826E-011	4.578257E-012	0	0.000000E+000
1	63.99123935	4.578257E-012	1.729826E-011	1	0.000000E+000
1	63.99127604	1.729826E-011	4.578257E-012	0	0.000000E+000
1	63.99270751	4.578257E-012	1.729826E-011	1	0.000000E+000
1	63.99287733	1.729826E-011	4.578257E-012	0	0.000000E+000
1	63.99557980	4.578257E-012	1.729826E-011	1	0.000000E+000
1	63.99564585	1.729826E-011	4.578257E-012	0	0.000000E+000
1	63.99708892	4.578257E-012	1.729826E-011	1	0.000000E+000
1	63.99712292	1.729826E-011	4.578257E-012	0	0.000000E+000
1	63.99797390	4.578257E-012	1.729826E-011	1	0.000000E+000
1	63.99804701	1.729826E-011	4.578257E-012	0	0.000000E+000
1	63.99835134	4.578257E-012	1.729826E-011	1	0.000000E+000
1	63.99837834	1.729826E-011	4.578257E-012	0	0.000000E+000
1	63.99864528	4.578257E-012	1.729826E-011	1	0.000000E+000
1	63.99871982	1.729826E-011	4.578257E-012	0	0.000000E+000
1	63.99880603	4.578257E-012	1.729826E-011	1	0.000000E+000
1	63.99883567	1.729826E-011	4.578257E-012	0	0.000000E+000
1	63.99896377	4.578257E-012	1.729826E-011	1	0.000000E+000
1	63.99896839	1.729826E-011	4.578257E-012	0	0.000000E+000
1	63.99944702	4.578257E-012	1.729826E-011	1	0.000000E+000
1	63.99986029	1.729826E-011	4.578257E-012	0	0.000000E+000
1	64.00035977	4.578257E-012	1.729826E-011	1	0.000000E+000
1	64.00040268	1.729826E-011	4.578257E-012	0	0.000000E+000
1	64.00114159	4.578257E-012	1.729826E-011	1	0.000000E+000
1	64.00154349	1.729826E-011	4.578257E-012	0	0.000000E+000
1	64.00175309	4.578257E-012	1.729826E-011	1	0.000000E+000
1	64.00186560	1.729826E-011	4.578257E-012	0	0.000000E+000
1	64.00449060	4.578257E-012	1.729826E-011	1	0.000000E+000
1	64.00460444	1.729826E-011	4.578257E-012	0	0.000000E+000
1	64.00462063	4.578257E-012	1.729826E-011	1	0.000000E+000
1	64.00469055	1.729826E-011	4.578257E-012	0	0.000000E+000
1	64.00477583	4.578257E-012	1.729826E-011	1	0.000000E+000
1	64.00519659	1.729826E-011	4.578257E-012	0	0.000000E+000
1	64.00525149	4.578257E-012	1.729826E-011	1	0.000000E+000
1	64.00586743	1.729826E-011	4.578257E-012	0	0.000000E+000
1	64.00589737	4.578257E-012	1.729826E-011	1	0.000000E+000
1	64.00607011	1.729826E-011	4.578257E-012	0	0.000000E+000
1	64.00637801	4.578257E-012	1.729826E-011	1	0.000000E+000
1	64.00643134	1.729826E-011	4.578257E-012	0	0.000000E+000
1	64.00728038	4.578257E-012	1.729826E-011	1	0.000000E+000
1	64.00732395	1.729826E-011	4.578257E-012	0	0.000000E+000
1	64.04526111	4.578257E-012	1.729826E-011	1	0.000000E+000
1	64.04571193	1.729826E-011	4.578257E-012	0	0.000000E+000
1	64.04576993	4.578257E-012	1.729826E-011	1	0.000000E+000
1	64.04619067	1.729826E-011	4.578257E-012	0	0.000000E+000
1	64.04706109	4.578257E-012	1.729826E-011	1	0.000000E+000
1	64.04725067	1.729826E-011	4.578257E-012	0	0.000000E+000
1	64.04943575	4.578257E-012	1.729826E-011	1	0.000000E+000
1	64.04949712	1.729826E-011	4.578257E-012	0	0.000000E+000
1	64.05059787	4.578257E-012	1.729826E-011	1	0.000000E+000
1	64.05092533	1.729826E-011	4.578257E-012	0	0.000000E+000
1	64.05850951	4.578257E-012	1.729826E-011	1	0.000000E+000
1	64.05873775	1.729826E-011	4.578257E-012	0	0.000000E+000
1	64.05873960	4.578257E-012	1.729826E-011	1	0.000000E+000
1	64.05886242	1.729826E-011	4.578257E-012	0	0.000000E+000
1	64.05888139	4.578257E-012	1.729826E-011	1	0.000000E+000
1	64.05906891	1.729826E-011	4.578257E-012	0	0.000000E+000
1	64.05929812	4.578257E-012	1.729826E-011	1	0.000000E+000
1	64.05972718	1.729826E-011	4.578257E-012	0	0.000000E+000
1	64.05973964	4.578257E-012	1.729826E-011	1	0.000000E+000
1	64.05991497	1.729826E-011	4.578257E-012	0	0.000000E+000
1	64.06135461	4.578257E-012	1.729826E-011	1	0.000000E+000
1	64.06146171	1.729826E-011	4.578257E-012	0	0.000000E+000
1	64.06149044	4.578257E-012	1.729826E-011	1	0.000000E+000
1	64.06152057	1.729826E-011	4.578257E-012	0	0.000000E+000
1	64.06327589	4.578257E-012	1.729826E-011	1	0.000000E+000
1	64.06362691	1.729826E-011	4.578257E-012	0	0.000000E+000
1	64.06365355	4.578257E-012	1.729826E-011	1	0.000000E+000
1	64.06390285	1.729826E-011	4.578257E-012	0	0.000000E+000
1	64.06574531	4.578257E-012	1.729826E-011	1	0.000000E+000
1	64.06603872	1.729826E-011	4.578257E-012	0	0.000000E+000
1	64.06641118	4.578257E-012	1.729826E-011	1	0.000000E+000
1	64.06677402	1.729826E-011	4.578257E-012	0	0.000000E+000
1	64.06693365	4.578257E-012	1.729826E-011	1	0.000000E+000
1	64.06719048	1.729826E-011	4.578257E-012	0	0.000000E+000
1	64.06768552	4.578257E-012	1.729826E-011	1	0.000000E+000
1	64.06798607	1.729826E-011	4.578257E-012	0	0.000000E+000
1	64.06800949	4.578257E-012	1.729826E-011	1	0.000000E+000
1	64.06912897	1.729826E-011	4.578257E-012	0	0.000000E+000
1	64.06915206	4.578257E-012	1.729826E-011	1	0.000000E+000
1	64.06937155	1.729826E-011	4.578257E-012	0	0.000000E+000
1	64.06939062	4.578257E-012	1.729826E-011	1	0.000000E+000
1	64.06988263	1.729826E-011	4.578257E-012	0	0.000000E+000
1	64.07029889	4.578257E-012	1.729826E-011	1	0.000000E+000
1	64.07033774	1.729826E-011	4.578257E-012	0	0.000000E+000
1	64.07117864	4.578257E-012	1.729826E-011	1	0.000000E+000
1	64.07162150	1.729826E-011	4.578257E-012	0	0.000000E+000
1	64.07261038	4.578257E-012	1.729826E-011	1	0.000000E+000
1	64.07290973	1.729826E-011	4.578257E-012	0	0.000000E+000
1	64.07294761	4.578257E-012	1.729826E-011	1	0.000000E+000
1	64.07310305	1.729826E-011	4.578257E-012	0	0.000000E+000
1	64.07607949	4.578257E-012	1.729826E-011	1	0.000000E+000
1	64.07612979	1.729826E-011	4.578257E-012	0	0.000000E+000
1	64.07634550	4.578257E-012	1.729826E-011	1	0.000000E+000
1	64.07662712	1.729826E-011	4.578257E-012	0	0.000000E+000
1	64.07663254	4.578257E-012	1.729826E-011	1	0.000000E+000
1	64.07683323	1.729826E-011	4.578257E-012	0	0.000000E+000
1	64.07841947	4.578257E-012	1.729826E-011	1	0.000000E+000
1	64.07909685	1.729826E-011	4.578257E-012	0	0.000000E+000
1	64.07920789	4.578257E-012	1.729826E-011	1	0.000000E+000
1	64.07922891	1.729826E-011	4.578257E-012	0	0.000000E+000
1	64.07977659	4.578257E-012	1.729826E-011	1	0.000000E+000
1	64.08001717	1.729826E-011	4.578257E-012	0	0.000000E+000
1	64.08212412	4.578257E-012	1.729826E-011	1	0.000000E+000
1	64.08234633	1.729826E-011	4.578257E-012	0	0.000000E+000
1	64.08274057	4.578257E-012	1.729826E-011	1	0.000000E+000
1	64.08281042	1.729826E-011	4.578257E-012	0	0.000000E+000
1	64.08304423	4.578257E-012	1.729826E-011	1	0.000000E+000
1	64.08315656	1.729826E-011	4.578257E-012	0	0.000000E+000
1	64.08396398	4.578257E-012	1.729826E-011	1	0.000000E+000
1	64.08406020	1.729826E-011	4.578257E-012	0	0.000000E+000
1	64.08407693	4.578257E-012	1.729826E-011	1	0.000000E+000
1	64.08473418	1.729826E-011	4.578257E-012	0	0.000000E+000
1	64.08517237	4.578257E-012	1.729826E-011	1	0.000000E+000
1	64.08540372	1.729826E-011	4.578257E-012	0	0.000000E+000
1	64.08540940	4.578257E-012	1.729826E-011	1	0.000000E+000
1	64.08559160	1.729826E-011	4.578257E-012	0	0.000000E+000
1	64.08562063	4.578257E-012	1.729826E-011	1	0.000000E+000
1	64.08586066	1.729826E-011	4.578257E-012	0	0.000000E+000
1	64.08588820	4.578257E-012	1.729826E-011	1	0.000000E+000
1	64.08590173	1.729826E-011	4.578257E-012	0	0.000000E+000
1	64.08666560	4.578257E-012	1.729826E-011	1	0.000000E+000
1	64.08673434	1.729826E-011	4.578257E-012	0	0.000000E+000
1	64.09097053	4.578257E-012	1.729826E-011	1	0.000000E+000
1	64.09124253	1.729826E-011	4.578257E-012	0	0.000000E+000
1	64.09144676	4.578257E-012	1.729826E-011	1	0.000000E+000
1	64.09149626	1.729826E-011	4.578257E-012	0	0.000000E+000
1	64.09274522	4.578257E-012	1.729826E-011	1	0.000000E+000
1	64.09290787	1.729826E-011	4.578257E-012	0	0.000000E+000
1	64.09308182	4.578257E-012	1.729826E-011	1	0.000000E+000
1	64.09335536	1.729826E-011	4.578257E-012	0	0.000000E+000
1	64.09344314	4.578257E-012	1.729826E-011	1	0.000000E+000
1	64.09439958	1.729826E-011	4.578257E-012	0	0.000000E+000
1	64.09470827	4.578257E-012	1.729826E-011	1	0.000000E+000
1	64.09485875	1.729826E-011	4.578257E-012	0	0.000000E+000
1	64.09602818	4.578257E-012	1.729826E-011	1	0.000000E+000
1	64.09620735	1.729826E-011	4.578257E-012	0	0.000000E+000
1	64.09633548	4.578257E-012	1.729826E-011	1	0.000000E+000
1	64.09672157	1.729826E-011	4.578257E-012	0	0.000000E+000
1	64.09922794	4.578257E-012	1.729826E-011	1	0.000000E+000
1	64.09935649	1.729826E-011	4.578257E-012	0	0.000000E+000
1	64.09939058	4.578257E-012	1.729826E-011	1	0.000000E+000
1	64.09945495	1.729826E-011	4.578257E-012	0	0.000000E+000
1	64.09946534	4.578257E-012	1.729826E-011	1	0.000000E+000
1	64.09997220	1.729826E-011	4.578257E-012	0	0.000000E+000
1	64.10156189	4.578257E-012	1.729826E-011	1	0.000000E+000
1	64.10209838	1.729826E-011	4.578257E-012	0	0.000000E+000
1	64.10260873	4.578257E-012	1.729826E-011	1	0.000000E+000
1	64.10302026	1.729826E-011	4.578257E-012	0	0.000000E+000
1	64.10436738	4.578257E-012	1.729826E-011	1	0.000000E+000
1	64.10437519	1.729826E-011	4.578257E-012	0	0.000000E+000
1	64.10474020	4.578257E-012	1.729826E-011	1	0.000000E+000
1	64.10492441	1.729826E-011	4.578257E-012	0	0.000000E+000
1	64.10501703	4.578257E-012	1.729826E-011	1	0.000000E+000
1	64.10531460	1.729826E-011	4.578257E-012	0	0.000000E+000
1	64.10627445	4.578257E-012	1.729826E-011	1	0.000000E+000
1	64.10632706	1.729826E-011	4.578257E-012	0	0.000000E+000
1	64.10733545	4.578257E-012	1.729826E-011	1	0.000000E+000
1	64.10748873	1.729826E-011	4.578257E-012	0	0.000000E+000
1	64.10836417	4.578257E-012	1.729826E-011	1	0.000000E+000
1	64.10846804	1.729826E-011	4.578257E-012	0	0.000000E+000
1	64.11024238	4.578257E-012	1.729826E-011	1	0.000000E+000
1	64.11034223	1.729826E-011	4.578257E-012	0	0.000000E+000
1	64.11132670	4.578257E-012	1.729826E-011	1	0.000000E+000
1	64.11148032	1.729826E-011	4.578257E-012	0	0.000000E+000
1	64.11264542	4.578257E-012	1.729826E-011	1	0.000000E+000
1	64.11269632	1.729826E-011	4.578257E-012	0	0.000000E+000
1	64.11270872	4.578257E-012	1.729826E-011	1	0.000000E+000
1	64.11290310	1.729826E-011	4.578257E-012	0	0.000000E+000
1	64.11347110	4.578257E-012	1.729826E-011	1	0.000000E+000
1	64.11348935	1.729826E-011	4.578257E-012	0	0.000000E+000
1	64.11352908	4.578257E-012	1.729826E-011	1	0.000000E+000
1	64.11360889	1.729826E-011	4.578257E-012	0	0.000000E+000
1	64.11364055	4.578257E-012	1.729826E-011	1	0.000000E+000
1	64.11372109	1.729826E-011	4.578257E-012	0	0.000000E+000
1	64.11375906	4.578257E-012	1.729826E-011	1	0.000000E+000
1	64.11378879	1.729826E-011	4.578257E-012	0	0.000000E+000
1	64.11386666	4.578257E-012	1.729826E-011	1	0.000000E+000
1	64.11440908	1.729826E-011	4.578257E-012	0	0.000000E+000
1	64.11469233	4.578257E-012	1.729826E-011	1	0.000000E+000
1	64.11488231	1.729826E-011	4.578257E-012	0	0.000000E+000
1	64.11534752	4.578257E-012	1.729826E-011	1	0.000000E+000
1	64.11541312	1.729826E-011	4.578257E-012	0	0.000000E+000
1	64.11545237	4.578257E-012	1.729826E-011	1	0.000000E+000
1	64.11589600	1.729826E-011	4.578257E-012	0	0.000000E+000
1	64.12033304	4.578257E-012	1.729826E-011	1	0.000000E+000
1	64.12046079	1.729826E-011	4.578257E-012	0	0.000000E+000
1	64.12051868	4.578257E-012	1.729826E-011	1	0.000000E+000
1	64.12053558	1.729826E-011	4.578257E-012	0	0.000000E+000
1	64.12230189	4.578257E-012	1.729826E-011	1	0.000000E+000
1	64.12247821	1.729826E-011	4.578257E-012	0	0.000000E+000
1	64.12406038	4.578257E-012	1.729826E-011	1	0.000000E+000
1	64.12419482	1.729826E-011	4.578257E-012	0	0.000000E+000
1	64.12462404	4.578257E-012	1.729826E-011	1	0.000000E+000
1	64.12479126	1.729826E-011	4.578257E-012	0	0.000000E+000
1	64.12481080	4.578257E-012	1.729826E-011	1	0.000000E+000
1	64.12538786	1.729826E-011	4.578257E-012	0	0.000000E+000
1	64.12578648	4.578257E-012	1.729826E-011	1	0.000000E+000
1	64.12581378	1.729826E-011	4.578257E-012	0	0.000000E+000
1	64.13022029	4.578257E-012	1.729826E-011	1	0.000000E+000
1	64.13027844	1.729826E-011	4.578257E-012	0	0.000000E+000
1	64.13080032	4.578257E-012	1.729826E-011	1	0.000000E+000
1	64.13090249	1.729826E-011	4.578257E-012	0	0.000000E+000
1	64.13154545	4.578257E-012	1.729826E-011	1	0.000000E+000
1	64.13160752	1.729826E-011	4.578257E-012	0	0.000000E+000
1	64.13252074	4.578257E-012	1.729826E-011	1	0.000000E+000
1	64.13262035	1.729826E-011	4.578257E-012	0	0.000000E+000
1	64.13337698	4.578257E-012	1.729826E-011	1	0.000000E+000
1	64.13343527	1.729826E-011	4.578257E-012	0	0.000000E+000
1	64.13353922	4.578257E-012	1.729826E-011	1	0.000000E+000
1	64.13359070	1.729826E-011	4.578257E-012	0	0.000000E+000
1	64.13424235	4.578257E-012	1.729826E-011	1	0.000000E+000
1	64.13491347	1.729826E-011	4.578257E-012	0	0.000000E+000
1	64.13494655	4.578257E-012	1.729826E-011	1	0.000000E+000
1	64.13501967	1.729826E-011	4.578257E-012	0	0.000000E+000
1	64.13505062	4.578257E-012	1.729826E-011	1	0.000000E+000
1	64.13528354	1.729826E-011	4.578257E-012	0	0.000000E+000
1	64.13530063	4.578257E-012	1.729826E-011	1	0.000000E+000
1	64.13532475	1.729826E-011	4.578257E-012	0	0.000000E+000
1	64.13550446	4.578257E-012	1.729826E-011	1	0.000000E+000
1	64.13566354	1.729826E-011	4.578257E-012	0	0.000000E+000
1	64.13573696	4.578257E-012	1.729826E-011	1	0.000000E+000
1	64.13588560	1.729826E-011	4.578257E-012	0	0.000000E+000
1	64.13590398	4.578257E-012	1.729826E-011	1	0.000000E+000
1	64.13606760	1.729826E-011	4.578257E-012	0	0.000000E+000
1	64.13817153	4.578257E-012	1.729826E-011	1	0.000000E+000
1	64.13826493	1.729826E-011	4.578257E-012	0	0.000000E+000
1	64.13888724	4.578257E-012	1.729826E-011	1	0.000000E+000
1	64.13915971	1.729826E-011	4.578257E-012	0	0.000000E+000
1	64.13961790	4.578257E-012	1.729826E-011	1	0.000000E+000
1	64.13978278	1.729826E-011	4.578257E-012	0	0.000000E+000
1	64.13987756	4.578257E-012	1.729826E-011	1	0.000000E+000
1	64.14011831	1.729826E-011	4.578257E-012	0	0.000000E+000
1	64.14054663	4.578257E-012	1.729826E-011	1	0.000000E+000
1	64.14056264	1.729826E-011	4.578257E-012	0	0.000000E+000
1	64.14120644	4.578257E-012	1.729826E-011	1	0.000000E+000
1	64.14141251	1.729826E-011	4.578257E-012	0	0.000000E+000
1	64.14149246	4.578257E-012	1.729826E-011	1	0.000000E+000
1	64.14154743	1.729826E-011	4.578257E-012	0	0.000000E+000
1	64.14269151	4.578257E-012	1.729826E-011	1	0.000000E+000
1	64.14280002	1.729826E-011	4.578257E-012	0	0.000000E+000
1	64.14320926	4.578257E-012	1.729826E-011	1	0.000000E+000
1	64.14358632	1.729826E-011	4.578257E-012	0	0.000000E+000
1	64.14359519	4.578257E-012	1.729826E-011	1	0.000000E+000
1	64.14363786	1.729826E-011	4.578257E-012	0	0.000000E+000
1	64.14419764	4.578257E-012	1.729826E-011	1	0.000000E+000
1	64.14462953	1.729826E-011	4.578257E-012	0	0.000000E+000
1	64.14480452	4.578257E-012	1.729826E-011	1	0.000000E+000
1	64.14484633	1.729826E-011	4.578257E-012	0	0.000000E+000
1	64.14716233	4.578257E-012	1.729826E-011	1	0.000000E+000
1	64.14728887	1.729826E-011	4.578257E-012	0	0.000000E+000
1	64.15049832	4.578257E-012	1.729826E-011	1	0.000000E+000
1	64.15053775	1.729826E-011	4.578257E-012	0	0.000000E+000
1	64.15080447	4.578257E-012	1.729826E-011	1	0.000000E+000
1	64.15125119	1.729826E-011	4.578257E-012	0	0.000000E+000
1	64.15126102	4.578257E-012	1.729826E-011	1	0.000000E+000
1	64.15153071	1.729826E-011	4.578257E-012	0	0.000000E+000
1	64.15265744	4.578257E-012	1.729826E-011	1	0.000000E+000
1	64.15317428	1.729826E-011	4.578257E-012	0	0.000000E+000
1	64.15352067	4.578257E-012	1.729826E-011	1	0.000000E+000
1	64.15358018	1.729826E-011	4.578257E-012	0	0.000000E+000
1	64.15381081	4.578257E-012	1.729826E-011	1	0.000000E+000
1	64.15418210	1.729826E-011	4.578257E-012	0	0.000000E+000
1	64.15521827	4.578257E-012	1.729826E-011	1	0.000000E+000
1	64.15528377	1.729826E-011	4.578257E-012	0	0.000000E+000
1	64.16383868	4.578257E-012	1.729826E-011	1	0.000000E+000
1	64.16388545	1.729826E-011	4.578257E-012	0	0.000000E+000
1	64.16590334	4.578257E-012	1.729826E-011	1	0.000000E+000
1	64.16593574	1.729826E-011	4.578257E-012	0	0.000000E+000
1	64.16672136	4.578257E-012	1.729826E-011	1	0.000000E+000
1	64.16678934	1.729826E-011	4.578257E-012	0	0.000000E+000
1	64.17119028	4.578257E-012	1.729826E-011	1	0.000000E+000
1	64.17124318	1.729826E-011	4.578257E-012	0	0.000000E+000
1	64.17124894	4.578257E-012	1.729826E-011	1	0.000000E+000
1	64.17159133	1.729826E-011	4.578257E-012	0	0.000000E+000
1	64.17293388	4.578257E-012	1.729826E-011	1	0.000000E+000
1	64.17307759	1.729826E-011	4.578257E-012	0	0.000000E+000
1	64.17454629	4.578257E-012	1.729826E-011	1	0.000000E+000
1	64.17486309	1.729826E-011	4.578257E-012	0	0.000000E+000
1	64.17493859	4.578257E-012	1.729826E-011	1	0.000000E+000
1	64.17506843	1.729826E-011	4.578257E-012	0	0.000000E+000
1	64.17549022	4.578257E-012	1.729826E-011	1	0.000000E+000
1	64.17549773	1.729826E-011	4.578257E-012	0	0.000000E+000
1	64.17614008	4.578257E-012	1.729826E-011	1	0.000000E+000
1	64.17618924	1.729826E-011	4.578257E-012	0	0.000000E+000
1	64.17754049	4.578257E-012	1.729826E-011	1	0.000000E+000
1	64.17762153	1.729826E-011	4.578257E-012	0	0.000000E+000
1	64.17809898	4.578257E-012	1.729826E-011	1	0.000000E+000
1	64.17884108	1.729826E-011	4.578257E-012	0	0.000000E+000
1	64.17935825	4.578257E-012	1.729826E-011	1	0.000000E+000
1	64.17940282	1.729826E-011	4.578257E-012	0	0.000000E+000
1	64.17957460	4.578257E-012	1.729826E-011	1	0.000000E+000
1	64.17967086	1.729826E-011	4.578257E-012	0	0.000000E+000
1	64.18030648	4.578257E-012	1.729826E-011	1	0.000000E+000
1	64.18052095	1.729826E-011	4.578257E-012	0	0.000000E+000
1	64.18053964	4.578257E-012	1.729826E-011	1	0.000000E+000
1	64.18059412	1.729826E-011	4.578257E-012	0	0.000000E+000
1	64.18153792	4.578257E-012	1.729826E-011	1	0.000000E+000
1	64.18155169	1.729826E-011	4.578257E-012	0	0.000000E+000
1	64.18176801	4.578257E-012	1.729826E-011	1	0.000000E+000
1	64.18185792	1.729826E-011	4.578257E-012	0	0.000000E+000
1	64.18224337	4.578257E-012	1.729826E-011	1	0.000000E+000
1	64.18242338	1.729826E-011	4.578257E-012	0	0.000000E+000
1	64.18246707	4.578257E-012	1.729826E-011	1	0.000000E+000
1	64.18257125	1.729826E-011	4.578257E-012	0	0.000000E+000
1	64.18377207	4.578257E-012	1.729826E-011	1	0.000000E+000
1	64.18388125	1.729826E-011	4.578257E-012	0	0.000000E+000
1	64.18389953	4.578257E-012	1.729826E-011	1	0.000000E+000
1	64.18402628	1.729826E-011	4.578257E-012	0	0.000000E+000
1	64.18531577	4.578257E-012	1.729826E-011	1	0.000000E+000
1	64.18548767	1.729826E-011	4.578257E-012	0	0.000000E+000
1	64.18613700	4.578257E-012	1.729826E-011	1	0.000000E+000
1	64.18632948	1.729826E-011	4.578257E-012	0	0.000000E+000
1	64.18635133	4.578257E-012	1.729826E-011	1	0.000000E+000
1	64.18714588	1.729826E-011	4.578257E-012	0	0.000000E+000
1	64.18717801	4.578257E-012	1.729826E-011	1	0.000000E+000
1	64.18723399	1.729826E-011	4.578257E-012	0	0.000000E+000
1	64.18985919	4.578257E-012	1.729826E-011	1	0.000000E+000
1	64.19046154	1.729826E-011	4.578257E-012	0	0.000000E+000
1	64.19046939	4.578257E-012	1.729826E-011	1	0.000000E+000
1	64.19070155	1.729826E-011	4.578257E-012	0	0.000000E+000
1	64.19154719	4.578257E-012	1.729826E-011	1	0.000000E+000
1	64.19222848	1.729826E-011	4.578257E-012	0	0.000000E+000
1	64.19228159	4.578257E-012	1.729826E-011	1	0.000000E+000
1	64.19257104	1.729826E-011	4.578257E-012	0	0.000000E+000
1	64.19272597	4.578257E-012	1.729826E-011	1	0.000000E+000
1	64.19276168	1.729826E-011	4.578257E-012	0	0.000000E+000
1	64.19354973	4.578257E-012	1.729826E-011	1	0.000000E+000
1	64.19363521	1.729826E-011	4.578257E-012	0	0.000000E+000
1	64.19470101	4.578257E-012	1.729826E-011	1	0.000000E+000
1	64.19476154	1.729826E-011	4.578257E-012	0	0.000000E+000
1	64.19533883	4.578257E-012	1.729826E-011	1	0.000000E+000
1	64.19562110	1.729826E-011	4.578257E-012	0	0.000000E+000
1	64.19564356	4.578257E-012	1.729826E-011	1	0.000000E+000
1	64.19574449	1.729826E-011	4.578257E-012	0	0.000000E+000
1	64.19599282	4.578257E-012	1.729826E-011	1	0.000000E+000
1	64.19631913	1.729826E-011	4.578257E-012	0	0.000000E+000
1	64.19640684	4.578257E-012	1.729826E-011	1	0.000000E+000
1	64.19701820	1.729826E-011	4.578257E-012	0	0.000000E+000
1	64.19704730	4.578257E-012	1.729826E-011	1	0.000000E+000
1	64.19741948	1.729826E-011	4.578257E-012	0	0.000000E+000
1	64.19814403	4.578257E-012	1.729826E-011	1	0.000000E+000
1	64.19817158	1.729826E-011	4.578257E-012	0	0.000000E+000
1	64.19824449	4.578257E-012	1.729826E-011	1	0.000000E+000
1	64.19919934	1.729826E-011	4.578257E-012	0	0.000000E+000
1	64.20118741	4.578257E-012	1.729826E-011	1	0.000000E+000
1	64.20125089	1.729826E-011	4.578257E-012	0	0.000000E+000
1	64.20130836	4.578257E-012	1.729826E-011	1	0.000000E+000
1	64.20132858	1.729826E-011	4.578257E-012	0	0.000000E+000
1	64.20296013	4.578257E-012	1.729826E-011	1	0.000000E+000
1	64.20311316	1.729826E-011	4.578257E-012	0	0.000000E+000
1	64.20332780	4.578257E-012	1.729826E-011	1	0.000000E+000
1	64.20339025	1.729826E-011	4.578257E-012	0	0.000000E+000
1	64.20339829	4.578257E-012	1.729826E-011	1	0.000000E+000
1	64.20344674	1.729826E-011	4.578257E-012	0	0.000000E+000
1	64.20373815	4.578257E-012	1.729826E-011	1	0.000000E+000
1	64.20377609	1.729826E-011	4.578257E-012	0	0.000000E+000
1	64.20553611	4.578257E-012	1.729826E-011	1	0.000000E+000
1	64.20571369	1.729826E-011	4.578257E-012	0	0.000000E+000
1	64.20779691	4.578257E-012	1.729826E-011	1	0.000000E+000
1	64.20804166	1.729826E-011	4.578257E-012	0	0.000000E+000
1	64.20988142	4.578257E-012	1.729826E-011	1	0.000000E+000
1	64.21009337	1.729826E-011	4.578257E-012	0	0.000000E+000
1	64.21098011	4.578257E-012	1.729826E-011	1	0.000000E+000
1	64.21119447	1.729826E-011	4.578257E-012	0	0.000000E+000
1	64.21191664	4.578257E-012	1.729826E-011	1	0.000000E+000
1	64.21201033	1.729826E-011	4.578257E-012	0	0.000000E+000
1	64.21360403	4.578257E-012	1.729826E-011	1	0.000000E+000
1	64.21369925	1.729826E-011	4.578257E-012	0	0.000000E+000
1	64.21374111	4.578257E-012	1.729826E-011	1	0.000000E+000
1	64.21387045	1.729826E-011	4.578257E-012	0	0.000000E+000
1	64.21507326	4.578257E-012	1.729826E-011	1	0.000000E+000
1	64.21521580	1.729826E-011	4.578257E-012	0	0.000000E+000
1	64.21587847	4.578257E-012	1.729826E-011	1	0.000000E+000
1	64.21607135	1.729826E-011	4.578257E-012	0	0.000000E+000
1	64.21735762	4.578257E-012	1.729826E-011	1	0.000000E+000
1	64.21746050	1.729826E-011	4.578257E-012	0	0.000000E+000
1	64.21764138	4.578257E-012	1.729826E-011	1	0.000000E+000
1	64.21795285	1.729826E-011	4.578257E-012	0	0.000000E+000
1	64.21813176	4.578257E-012	1.729826E-011	1	0.000000E+000
1	64.21836487	1.729826E-011	4.578257E-012	0	0.000000E+000
1	64.22182265	4.578257E-012	1.729826E-011	1	0.000000E+000
1	64.22235152	1.729826E-011	4.578257E-012	0	0.000000E+000
1	64.22704094	4.578257E-012	1.729826E-011	1	0.000000E+000
1	64.22709952	1.729826E-011	4.578257E-012	0	0.000000E+000
1	64.22911334	4.578257E-012	1.729826E-011	1	0.000000E+000
1	64.22920488	1.729826E-011	4.578257E-012	0	0.000000E+000
1	64.23069549	4.578257E-012	1.729826E-011	1	0.000000E+000
1	64.23075022	1.729826E-011	4.578257E-012	0	0.000000E+000
1	64.23266016	4.578257E-012	1.729826E-011	1	0.000000E+000
1	64.23277776	1.729826E-011	4.578257E-012	0	0.000000E+000
1	64.23279301	4.578257E-012	1.729826E-011	1	0.000000E+000
1	64.23305686	1.729826E-011	4.578257E-012	0	0.000000E+000
1	64.23309816	4.578257E-012	1.729826E-011	1	0.000000E+000
1	64.23316538	1.729826E-011	4.578257E-012	0	0.000000E+000
1	64.23319856	4.578257E-012	1.729826E-011	1	0.000000E+000
1	64.23329908	1.729826E-011	4.578257E-012	0	0.000000E+000
1	64.23345870	4.578257E-012	1.729826E-011	1	0.000000E+000
1	64.23346597	1.729826E-011	4.578257E-012	0	0.000000E+000
1	64.23446107	4.578257E-012	1.729826E-011	1	0.000000E+000
1	64.23464403	1.729826E-011	4.578257E-012	0	0.000000E+000
1	64.23623837	4.578257E-012	1.729826E-011	1	0.000000E+000
1	64.23626026	1.729826E-011	4.578257E-012	0	0.000000E+000
1	64.23710873	4.578257E-012	1.729826E-011	1	0.000000E+000
1	64.23731033	1.729826E-011	4.578257E-012	0	0.000000E+000
1	64.23814379	4.578257E-012	1.729826E-011	1	0.000000E+000
1	64.23816487	1.729826E-011	4.578257E-012	0	0.000000E+000
1	64.24038203	4.578257E-012	1.729826E-011	1	0.000000E+000
1	64.24085770	1.729826E-011	4.578257E-012	0	0.000000E+000
1	64.24091698	4.578257E-012	1.729826E-011	1	0.000000E+000
1	64.24102724	1.729826E-011	4.578257E-012	0	0.000000E+000
1	64.24338242	4.578257E-012	1.729826E-011	1	0.000000E+000
1	64.24343709	1.729826E-011	4.578257E-012	0	0.000000E+000
1	64.24398336	4.578257E-012	1.729826E-011	1	0.000000E+000
1	64.24437330	1.729826E-011	4.578257E-012	0	0.000000E+000
1	64.24438524	4.578257E-012	1.729826E-011	1	0.000000E+000
1	64.24447013	1.729826E-011	4.578257E-012	0	0.000000E+000
1	64.24485401	4.578257E-012	1.729826E-011	1	0.000000E+000
1	64.24518459	1.729826E-011	4.578257E-012	0	0.000000E+000
1	64.24594419	4.578257E-012	1.729826E-011	1	0.000000E+000
1	64.24626600	1.729826E-011	4.578257E-012	0	0.000000E+000
1	64.24941728	4.578257E-012	1.729826E-011	1	0.000000E+000
1	64.24963681	1.729826E-011	4.578257E-012	0	0.000000E+000
1	64.24991619	4.578257E-012	1.729826E-011	1	0.000000E+000
1	64.24997180	1.729826E-011	4.578257E-012	0	0.000000E+000
1	64.24998289	4.578257E-012	1.729826E-011	1	0.000000E+000
1	64.25012445	1.729826E-011	4.578257E-012	0	0.000000E+000
1	64.25053089	4.578257E-012	1.729826E-011	1	0.000000E+000
1	64.25077112	1.729826E-011	4.578257E-012	0	0.000000E+000
1	64.25176683	4.578257E-012	1.729826E-011	1	0.000000E+000
1	64.25193143	1.729826E-011	4.578257E-012	0	0.000000E+000
1	64.25196665	4.578257E-012	1.729826E-011	1	0.000000E+000
1	64.25222039	1.729826E-011	4.578257E-012	0	0.000000E+000
1	64.25262660	4.578257E-012	1.729826E-011	1	0.000000E+000
1	64.25276962	1.729826E-011	4.578257E-012	0	0.000000E+000
1	64.25364861	4.578257E-012	1.729826E-011	1	0.000000E+000
1	64.25370482	1.729826E-011	4.578257E-012	0	0.000000E+000
1	64.25508425	4.578257E-012	1.729826E-011	1	0.000000E+000
1	64.25571677	1.729826E-011	4.578257E-012	0	0.000000E+000
1	64.25619995	4.578257E-012	1.729826E-011	1	0.000000E+000
1	64.25624147	1.729826E-011	4.578257E-012	0	0.000000E+000
1	64.25676577	4.578257E-012	1.729826E-011	1	0.000000E+000
1	64.25685653	1.729826E-011	4.578257E-012	0	0.000000E+000
1	64.25691746	4.578257E-012	1.729826E-011	1	0.000000E+000
1	64.25700091	1.729826E-011	4.578257E-012	0	0.000000E+000
1	64.35475898	4.547666E-012	1.726767E-011	1	0.000000E+000
1	64.35500937	1.726767E-011	4.547666E-012	0	0.000000E+000
1	64.35573290	4.547666E-012	1.726767E-011	1	0.000000E+000
1	64.35594094	1.726767E-011	4.547666E-012	0	0.000000E+000
1	64.35596419	4.547666E-012	1.726767E-011	1	0.000000E+000
1	64.35625677	1.726767E-011	4.547666E-012	0	0.000000E+000
1	64.35690080	4.547666E-012	1.726767E-011	1	0.000000E+000
1	64.35702294	1.726767E-011	4.547666E-012	0	0.000000E+000
1	64.36154141	4.547666E-012	1.726767E-011	1	0.000000E+000
1	64.36156069	1.726767E-011	4.547666E-012	0	0.000000E+000
1	64.36537390	4.547666E-012	1.726767E-011	1	0.000000E+000
1	64.36592647	1.726767E-011	4.547666E-012	0	0.000000E+000
1	64.36595834	4.547666E-012	1.726767E-011	1	0.000000E+000
1	64.36629361	1.726767E-011	4.547666E-012	0	0.000000E+000
1	64.36708197	4.547666E-012	1.726767E-011	1	0.000000E+000
1	64.36720900	1.726767E-011	4.547666E-012	0	0.000000E+000
1	64.37015175	4.547666E-012	1.726767E-011	1	0.000000E+000
1	64.37017987	1.726767E-011	4.547666E-012	0	0.000000E+000
1	64.37174888	4.547666E-012	1.726767E-011	1	0.000000E+000
1	64.37180520	1.726767E-011	4.547666E-012	0	0.000000E+000
1	64.37183054	4.547666E-012	1.726767E-011	1	0.000000E+000
1	64.37199046	1.726767E-011	4.547666E-012	0	0.000000E+000
1	64.37291104	4.547666E-012	1.726767E-011	1	0.000000E+000
1	64.37306828	1.726767E-011	4.547666E-012	0	0.000000E+000
1	64.37316163	4.547666E-012	1.726767E-011	1	0.000000E+000
1	64.37334580	1.726767E-011	4.547666E-012	0	0.000000E+000
1	64.37574126	4.547666E-012	1.726767E-011	1	0.000000E+000
1	64.37577525	1.726767E-011	4.547666E-012	0	0.000000E+000
1	64.37584586	4.547666E-012	1.726767E-011	1	0.000000E+000
1	64.37608486	1.726767E-011	4.547666E-012	0	0.000000E+000
1	64.37612927	4.547666E-012	1.726767E-011	1	0.000000E+000
1	64.37621891	1.726767E-011	4.547666E-012	0	0.000000E+000
1	64.37626366	4.547666E-012	1.726767E-011	1	0.000000E+000
1	64.37630454	1.726767E-011	4.547666E-012	0	0.000000E+000
1	64.37731240	4.547666E-012	1.726767E-011	1	0.000000E+000
1	64.37734934	1.726767E-011	4.547666E-012	0	0.000000E+000
1	64.37968241	4.547666E-012	1.726767E-011	1	0.000000E+000
1	64.38012062	1.726767E-011	4.547666E-012	0	0.000000E+000
1	64.38107311	4.547666E-012	1.726767E-011	1	0.000000E+000
1	64.38128140	1.726767E-011	4.547666E-012	0	0.000000E+000
1	64.38196186	4.547666E-012	1.726767E-011	1	0.000000E+000
1	64.38197871	1.726767E-011	4.547666E-012	0	0.000000E+000
1	64.38259747	4.547666E-012	1.726767E-011	1	0.000000E+000
1	64.38282464	1.726767E-011	4.547666E-012	0	0.000000E+000
1	64.38365687	4.547666E-012	1.726767E-011	1	0.000000E+000
1	64.38369740	1.726767E-011	4.547666E-012	0	0.000000E+000
1	64.38377327	4.547666E-012	1.726767E-011	1	0.000000E+000
1	64.38382157	1.726767E-011	4.547666E-012	0	0.000000E+000
1	64.38574160	4.547666E-012	1.726767E-011	1	0.000000E+000
1	64.38590297	1.726767E-011	4.547666E-012	0	0.000000E+000
1	64.38593415	4.547666E-012	1.726767E-011	1	0.000000E+000
1	64.38604412	1.726767E-011	4.547666E-012	0	0.000000E+000
1	64.38616341	4.547666E-012	1.726767E-011	1	0.000000E+000
1	64.38631963	1.726767E-011	4.547666E-012	0	0.000000E+000
1	64.38633014	4.547666E-012	1.726767E-011	1	0.000000E+000
1	64.38637331	1.726767E-011	4.547666E-012	0	0.000000E+000
1	64.38640090	4.547666E-012	1.726767E-011	1	0.000000E+000
1	64.38662991	1.726767E-011	4.547666E-012	0	0.000000E+000
1	64.39007018	4.547666E-012	1.726767E-011	1	0.000000E+000
1	64.39059661	1.726767E-011	4.547666E-012	0	0.000000E+000
1	64.39068840	4.547666E-012	1.726767E-011	1	0.000000E+000
1	64.39074009	1.726767E-011	4.547666E-012	0	0.000000E+000
1	64.39313328	4.547666E-012	1.726767E-011	1	0.000000E+000
1	64.39321592	1.726767E-011	4.547666E-012	0	0.000000E+000
1	64.39432134	4.547666E-012	1.726767E-011	1	0.000000E+000
1	64.39444282	1.726767E-011	4.547666E-012	0	0.000000E+000
1	64.39446951	4.547666E-012	1.726767E-011	1	0.000000E+000
1	64.39454124	1.726767E-011	4.547666E-012	0	0.000000E+000
1	64.39538418	4.547666E-012	1.726767E-011	1	0.000000E+000
1	64.39577638	1.726767E-011	4.547666E-012	0	0.000000E+000
1	64.39826326	4.547666E-012	1.726767E-011	1	0.000000E+000
1	64.39827995	1.726767E-011	4.547666E-012	0	0.000000E+000
1	64.40021742	4.547666E-012	1.726767E-011	1	0.000000E+000
1	64.40028894	1.726767E-011	4.547666E-012	0	0.000000E+000
1	64.40050765	4.547666E-012	1.726767E-011	1	0.000000E+000
1	64.40102190	1.726767E-011	4.547666E-012	0	0.000000E+000
1	64.40104608	4.547666E-012	1.726767E-011	1	0.000000E+000
1	64.40110347	1.726767E-011	4.547666E-012	0	0.000000E+000
1	64.40135883	4.547666E-012	1.726767E-011	1	0.000000E+000
1	64.40154082	1.726767E-011	4.547666E-012	0	0.000000E+000
1	64.40436861	4.547666E-012	1.726767E-011	1	0.000000E+000
1	64.40472079	1.726767E-011	4.547666E-012	0	0.000000E+000
1	64.40501105	4.547666E-012	1.726767E-011	1	0.000000E+000
1	64.40508092	1.726767E-011	4.547666E-012	0	0.000000E+000
1	64.40740128	4.547666E-012	1.726767E-011	1	0.000000E+000
1	64.40767583	1.726767E-011	4.547666E-012	0	0.000000E+000
1	64.40795769	4.547666E-012	1.726767E-011	1	0.000000E+000
1	64.40797408	1.726767E-011	4.547666E-012	0	0.000000E+000
1	64.40807910	4.547666E-012	1.726767E-011	1	0.000000E+000
1	64.40815702	1.726767E-011	4.547666E-012	0	0.000000E+000
1	64.40905877	4.547666E-012	1.726767E-011	1	0.000000E+000
1	64.40910579	1.726767E-011	4.547666E-012	0	0.000000E+000
1	64.41017279	4.547666E-012	1.726767E-011	1	0.000000E+000
1	64.41050876	1.726767E-011	4.547666E-012	0	0.000000E+000
1	64.41065292	4.547666E-012	1.726767E-011	1	0.000000E+000
1	64.41069083	1.726767E-011	4.547666E-012	0	0.000000E+000
1	64.41154865	4.547666E-012	1.726767E-011	1	0.000000E+000
1	64.41159042	1.726767E-011	4.547666E-012	0	0.000000E+000
1	64.41248189	4.547666E-012	1.726767E-011	1	0.000000E+000
1	64.41264187	1.726767E-011	4.547666E-012	0	0.000000E+000
1	64.41269648	4.547666E-012	1.726767E-011	1	0.000000E+000
1	64.41288704	1.726767E-011	4.547666E-012	0	0.000000E+000
1	64.41311848	4.547666E-012	1.726767E-011	1	0.000000E+000
1	64.41331814	1.726767E-011	4.547666E-012	0	0.000000E+000
1	64.41372886	4.547666E-012	1.726767E-011	1	0.000000E+000
1	64.41389119	1.726767E-011	4.547666E-012	0	0.000000E+000
1	64.41400709	4.547666E-012	1.726767E-011	1	0.000000E+000
1	64.41408701	1.726767E-011	4.547666E-012	0	0.000000E+000
1	64.41523703	4.547666E-012	1.726767E-011	1	0.000000E+000
1	64.41539906	1.726767E-011	4.547666E-012	0	0.000000E+000
1	64.41612026	4.547666E-012	1.726767E-011	1	0.000000E+000
1	64.41659119	1.726767E-011	4.547666E-012	0	0.000000E+000
1	64.41660869	4.547666E-012	1.726767E-011	1	0.000000E+000
1	64.41674838	1.726767E-011	4.547666E-012	0	0.000000E+000
1	64.41967143	4.547666E-012	1.726767E-011	1	0.000000E+000
1	64.42001289	1.726767E-011	4.547666E-012	0	0.000000E+000
1	64.42400727	4.547666E-012	1.726767E-011	1	0.000000E+000
1	64.42418659	1.726767E-011	4.547666E-012	0	0.000000E+000
1	64.42487508	4.547666E-012	1.726767E-011	1	0.000000E+000
1	64.42527632	1.726767E-011	4.547666E-012	0	0.000000E+000
1	64.42548408	4.547666E-012	1.726767E-011	1	0.000000E+000
1	64.42560260	1.726767E-011	4.547666E-012	0	0.000000E+000
1	64.42630756	4.547666E-012	1.726767E-011	1	0.000000E+000
1	64.42641550	1.726767E-011	4.547666E-012	0	0.000000E+000
1	64.42642036	4.547666E-012	1.726767E-011	1	0.000000E+000
1	64.42676149	1.726767E-011	4.547666E-012	0	0.000000E+000
1	64.42734385	4.547666E-012	1.726767E-011	1	0.000000E+000
1	64.42791922	1.726767E-011	4.547666E-012	0	0.000000E+000
1	64.42792506	4.547666E-012	1.726767E-011	1	0.000000E+000
1	64.42815368	1.726767E-011	4.547666E-012	0	0.000000E+000
1	64.42865998	4.547666E-012	1.726767E-011	1	0.000000E+000
1	64.42880113	1.726767E-011	4.547666E-012	0	0.000000E+000
1	64.42922659	4.547666E-012	1.726767E-011	1	0.000000E+000
1	64.42977016	1.726767E-011	4.547666E-012	0	0.000000E+000
1	64.42977953	4.547666E-012	1.726767E-011	1	0.000000E+000
1	64.42992626	1.726767E-011	4.547666E-012	0	0.000000E+000
1	64.43147572	4.547666E-012	1.726767E-011	1	0.000000E+000
1	64.43176579	1.726767E-011	4.547666E-012	0	0.000000E+000
1	64.43218193	4.547666E-012	1.726767E-011	1	0.000000E+000
1	64.43235088	1.726767E-011	4.547666E-012	0	0.000000E+000
1	64.43312757	4.547666E-012	1.726767E-011	1	0.000000E+000
1	64.43314697	1.726767E-011	4.547666E-012	0	0.000000E+000
1	64.43377475	4.547666E-012	1.726767E-011	1	0.000000E+000
1	64.43389185	1.726767E-011	4.547666E-012	0	0.000000E+000
1	64.43392198	4.547666E-012	1.726767E-011	1	0.000000E+000
1	64.43405121	1.726767E-011	4.547666E-012	0	0.000000E+000
1	64.43504777	4.547666E-012	1.726767E-011	1	0.000000E+000
1	64.43540457	1.726767E-011	4.547666E-012	0	0.000000E+000
1	64.43547922	4.547666E-012	1.726767E-011	1	0.000000E+000
1	64.43559649	1.726767E-011	4.547666E-012	0	0.000000E+000
1	64.43739988	4.547666E-012	1.726767E-011	1	0.000000E+000
1	64.43741331	1.726767E-011	4.547666E-012	0	0.000000E+000
1	64.43807009	4.547666E-012	1.726767E-011	1	0.000000E+000
1	64.43830693	1.726767E-011	4.547666E-012	0	0.000000E+000
1	64.43891582	4.547666E-012	1.726767E-011	1	0.000000E+000
1	64.43926675	1.726767E-011	4.547666E-012	0	0.000000E+000
1	64.43928088	4.547666E-012	1.726767E-011	1	0.000000E+000
1	64.43997269	1.726767E-011	4.547666E-012	0	0.000000E+000
1	64.44152684	4.547666E-012	1.726767E-011	1	0.000000E+000
1	64.44160111	1.726767E-011	4.547666E-012	0	0.000000E+000
1	64.44212505	4.547666E-012	1.726767E-011	1	0.000000E+000
1	64.44224887	1.726767E-011	4.547666E-012	0	0.000000E+000
1	64.44280610	4.547666E-012	1.726767E-011	1	0.000000E+000
1	64.44282757	1.726767E-011	4.547666E-012	0	0.000000E+000
1	64.44286157	4.547666E-012	1.726767E-011	1	0.000000E+000
1	64.44366558	1.726767E-011	4.547666E-012	0	0.000000E+000
1	64.44505898	4.547666E-012	1.726767E-011	1	0.000000E+000
1	64.44520093	1.726767E-011	4.547666E-012	0	0.000000E+000
1	64.44577360	4.547666E-012	1.726767E-011	1	0.000000E+000
1	64.44623849	1.726767E-011	4.547666E-012	0	0.000000E+000
1	64.44702591	4.547666E-012	1.726767E-011	1	0.000000E+000
1	64.44704418	1.726767E-011	4.547666E-012	0	0.000000E+000
1	64.44736146	4.547666E-012	1.726767E-011	1	0.000000E+000
1	64.44737471	1.726767E-011	4.547666E-012	0	0.000000E+000
1	64.44740501	4.547666E-012	1.726767E-011	1	0.000000E+000
1	64.44762062	1.726767E-011	4.547666E-012	0	0.000000E+000
1	64.44981594	4.547666E-012	1.726767E-011	1	0.000000E+000
1	64.45001371	1.726767E-011	4.547666E-012	0	0.000000E+000
1	64.45057790	4.547666E-012	1.726767E-011	1	0.000000E+000
1	64.45061610	1.726767E-011	4.547666E-012	0	0.000000E+000
1	64.45230831	4.547666E-012	1.726767E-011	1	0.000000E+000
1	64.45237318	1.726767E-011	4.547666E-012	0	0.000000E+000
1	64.45280304	4.547666E-012	1.726767E-011	1	0.000000E+000
1	64.45300216	1.726767E-011	4.547666E-012	0	0.000000E+000
1	64.45301503	4.547666E-012	1.726767E-011	1	0.000000E+000
1	64.45332592	1.726767E-011	4.547666E-012	0	0.000000E+000
1	64.45613805	4.547666E-012	1.726767E-011	1	0.000000E+000
1	64.45643179	1.726767E-011	4.547666E-012	0	0.000000E+000
1	64.45706197	4.547666E-012	1.726767E-011	1	0.000000E+000
1	64.45738378	1.726767E-011	4.547666E-012	0	0.000000E+000
1	64.45961058	4.547666E-012	1.726767E-011	1	0.000000E+000
1	64.45992403	1.726767E-011	4.547666E-012	0	0.000000E+000
1	64.45996889	4.547666E-012	1.726767E-011	1	0.000000E+000
1	64.46006056	1.726767E-011	4.547666E-012	0	0.000000E+000
1	64.46118878	4.547666E-012	1.726767E-011	1	0.000000E+000
1	64.46153127	1.726767E-011	4.547666E-012	0	0.000000E+000
1	64.46183582	4.547666E-012	1.726767E-011	1	0.000000E+000
1	64.46233762	1.726767E-011	4.547666E-012	0	0.000000E+000
1	64.46234342	4.547666E-012	1.726767E-011	1	0.000000E+000
1	64.46265822	1.726767E-011	4.547666E-012	0	0.000000E+000
1	64.46353959	4.547666E-012	1.726767E-011	1	0.000000E+000
1	64.46431150	1.726767E-011	4.547666E-012	0	0.000000E+000
1	64.46517876	4.547666E-012	1.726767E-011	1	0.000000E+000
1	64.46604460	1.726767E-011	4.547666E-012	0	0.000000E+000
1	64.46608430	4.547666E-012	1.726767E-011	1	0.000000E+000
1	64.46623055	1.726767E-011	4.547666E-012	0	0.000000E+000
1	64.46754920	4.547666E-012	1.726767E-011	1	0.000000E+000
1	64.46784340	1.726767E-011	4.547666E-012	0	0.000000E+000
1	64.46860740	4.547666E-012	1.726767E-011	1	0.000000E+000
1	64.46863066	1.726767E-011	4.547666E-012	0	0.000000E+000
1	64.47041617	4.547666E-012	1.726767E-011	1	0.000000E+000
1	64.47056145	1.726767E-011	4.547666E-012	0	0.000000E+000
1	64.47059874	4.547666E-012	1.726767E-011	1	0.000000E+000
1	64.47080076	1.726767E-011	4.547666E-012	0	0.000000E+000
1	64.47411176	4.547666E-012	1.726767E-011	1	0.000000E+000
1	64.47502186	1.726767E-011	4.547666E-012	0	0.000000E+000
1	64.47651794	4.547666E-012	1.726767E-011	1	0.000000E+000
1	64.47661245	1.726767E-011	4.547666E-012	0	0.000000E+000
1	64.47716459	4.547666E-012	1.726767E-011	1	0.000000E+000
1	64.47724942	1.726767E-011	4.547666E-012	0	0.000000E+000
1	64.47834870	4.547666E-012	1.726767E-011	1	0.000000E+000
1	64.47839809	1.726767E-011	4.547666E-012	0	0.000000E+000
1	64.47875155	4.547666E-012	1.726767E-011	1	0.000000E+000
1	64.47892517	1.726767E-011	4.547666E-012	0	0.000000E+000
1	64.47991247	4.547666E-012	1.726767E-011	1	0.000000E+000
1	64.48004694	1.726767E-011	4.547666E-012	0	0.000000E+000
1	64.48012493	4.547666E-012	1.726767E-011	1	0.000000E+000
1	64.48025210	1.726767E-011	4.547666E-012	0	0.000000E+000
1	64.48037260	4.547666E-012	1.726767E-011	1	0.000000E+000
1	64.48079084	1.726767E-011	4.547666E-012	0	0.000000E+000
1	64.48081147	4.547666E-012	1.726767E-011	1	0.000000E+000
1	64.48087748	1.726767E-011	4.547666E-012	0	0.000000E+000
1	64.48116333	4.547666E-012	1.726767E-011	1	0.000000E+000
1	64.48134834	1.726767E-011	4.547666E-012	0	0.000000E+000
1	64.48197260	4.547666E-012	1.726767E-011	1	0.000000E+000
1	64.48219998	1.726767E-011	4.547666E-012	0	0.000000E+000
1	64.48232693	4.547666E-012	1.726767E-011	1	0.000000E+000
1	64.48248574	1.726767E-011	4.547666E-012	0	0.000000E+000
1	64.48384052	4.547666E-012	1.726767E-011	1	0.000000E+000
1	64.48405106	1.726767E-011	4.547666E-012	0	0.000000E+000
1	64.48425878	4.547666E-012	1.726767E-011	1	0.000000E+000
1	64.48439475	1.726767E-011	4.547666E-012	0	0.000000E+000
1	64.48602202	4.547666E-012	1.726767E-011	1	0.000000E+000
1	64.48606132	1.726767E-011	4.547666E-012	0	0.000000E+000
1	64.48621214	4.547666E-012	1.726767E-011	1	0.000000E+000
1	64.48629734	1.726767E-011	4.547666E-012	0	0.000000E+000
1	64.48637325	4.547666E-012	1.726767E-011	1	0.000000E+000
1	64.48639425	1.726767E-011	4.547666E-012	0	0.000000E+000
1	64.48681149	4.547666E-012	1.726767E-011	1	0.000000E+000
1	64.48692855	1.726767E-011	4.547666E-012	0	0.000000E+000
1	64.48851226	4.547666E-012	1.726767E-011	1	0.000000E+000
1	64.48861363	1.726767E-011	4.547666E-012	0	0.000000E+000
1	64.49043180	4.547666E-012	1.726767E-011	1	0.000000E+000
1	64.49048412	1.726767E-011	4.547666E-012	0	0.000000E+000
1	64.49073882	4.547666E-012	1.726767E-011	1	0.000000E+000
1	64.49085532	1.726767E-011	4.547666E-012	0	0.000000E+000
1	64.49178158	4.547666E-012	1.726767E-011	1	0.000000E+000
1	64.49181382	1.726767E-011	4.547666E-012	0	0.000000E+000
1	64.49212824	4.547666E-012	1.726767E-011	1	0.000000E+000
1	64.49225575	1.726767E-011	4.547666E-012	0	0.000000E+000
1	64.49469097	4.547666E-012	1.726767E-011	1	0.000000E+000
1	64.49481496	1.726767E-011	4.547666E-012	0	0.000000E+000
1	64.49528435	4.547666E-012	1.726767E-011	1	0.000000E+000
1	64.49538595	1.726767E-011	4.547666E-012	0	0.000000E+000
1	64.49540808	4.547666E-012	1.726767E-011	1	0.000000E+000
1	64.49581237	1.726767E-011	4.547666E-012	0	0.000000E+000
1	64.49608345	4.547666E-012	1.726767E-011	1	0.000000E+000
1	64.49644681	1.726767E-011	4.547666E-012	0	0.000000E+000
1	64.49908298	4.547666E-012	1.726767E-011	1	0.000000E+000
1	64.49921590	1.726767E-011	4.547666E-012	0	0.000000E+000
1	64.49925508	4.547666E-012	1.726767E-011	1	0.000000E+000
1	64.49935341	1.726767E-011	4.547666E-012	0	0.000000E+000
1	64.49939028	4.547666E-012	1.726767E-011	1	0.000000E+000
1	64.49955005	1.726767E-011	4.547666E-012	0	0.000000E+000
1	64.50036729	4.547666E-012	1.726767E-011	1	0.000000E+000
1	64.50048691	1.726767E-011	4.547666E-012	0	0.000000E+000
1	64.50188772	4.547666E-012	1.726767E-011	1	0.000000E+000
1	64.50207654	1.726767E-011	4.547666E-012	0	0.000000E+000
1	64.50292851	4.547666E-012	1.726767E-011	1	0.000000E+000
1	64.50323961	1.726767E-011	4.547666E-012	0	0.000000E+000
1	64.50584428	4.547666E-012	1.726767E-011	1	0.000000E+000
1	64.50589365	1.726767E-011	4.547666E-012	0	0.000000E+000
1	64.50832749	4.547666E-012	1.726767E-011	1	0.000000E+000
1	64.50856608	1.726767E-011	4.547666E-012	0	0.000000E+000
1	64.50861214	4.547666E-012	1.726767E-011	1	0.000000E+000
1	64.50901210	1.726767E-011	4.547666E-012	0	0.000000E+000
1	64.50995279	4.547666E-012	1.726767E-011	1	0.000000E+000
1	64.51009100	1.726767E-011	4.547666E-012	0	0.000000E+000
1	64.51094329	4.547666E-012	1.726767E-011	1	0.000000E+000
1	64.51110250	1.726767E-011	4.547666E-012	0	0.000000E+000
1	64.51112185	4.547666E-012	1.726767E-011	1	0.000000E+000
1	64.51125931	1.726767E-011	4.547666E-012	0	0.000000E+000
1	64.51252003	4.547666E-012	1.726767E-011	1	0.000000E+000
1	64.51275526	1.726767E-011	4.547666E-012	0	0.000000E+000
1	64.51319624	4.547666E-012	1.726767E-011	1	0.000000E+000
1	64.51332019	1.726767E-011	4.547666E-012	0	0.000000E+000
1	64.51412055	4.547666E-012	1.726767E-011	1	0.000000E+000
1	64.51416186	1.726767E-011	4.547666E-012	0	0.000000E+000
1	64.51435811	4.547666E-012	1.726767E-011	1	0.000000E+000
1	64.51456531	1.726767E-011	4.547666E-012	0	0.000000E+000
1	64.51457424	4.547666E-012	1.726767E-011	1	0.000000E+000
1	64.51483915	1.726767E-011	4.547666E-012	0	0.000000E+000
1	64.51554104	4.547666E-012	1.726767E-011	1	0.000000E+000
1	64.51594555	1.726767E-011	4.547666E-012	0	0.000000E+000
1	64.51607977	4.547666E-012	1.726767E-011	1	0.000000E+000
1	64.51632802	1.726767E-011	4.547666E-012	0	0.000000E+000
1	64.51635894	4.547666E-012	1.726767E-011	1	0.000000E+000
1	64.51654825	1.726767E-011	4.547666E-012	0	0.000000E+000
1	64.51712164	4.547666E-012	1.726767E-011	1	0.000000E+000
1	64.51767603	1.726767E-011	4.547666E-012	0	0.000000E+000
1	64.52214063	4.547666E-012	1.726767E-011	1	0.000000E+000
1	64.52221974	1.726767E-011	4.547666E-012	0	0.000000E+000
1	64.52667539	4.547666E-012	1.726767E-011	1	0.000000E+000
1	64.52678941	1.726767E-011	4.547666E-012	0	0.000000E+000
1	64.52924066	4.547666E-012	1.726767E-011	1	0.000000E+000
1	64.52927870	1.726767E-011	4.547666E-012	0	0.000000E+000
1	64.52928980	4.547666E-012	1.726767E-011	1	0.000000E+000
1	64.52931997	1.726767E-011	4.547666E-012	0	0.000000E+000
1	64.52981185	4.547666E-012	1.726767E-011	1	0.000000E+000
1	64.52988043	1.726767E-011	4.547666E-012	0	0.000000E+000
1	64.53347449	4.547666E-012	1.726767E-011	1	0.000000E+000
1	64.53372182	1.726767E-011	4.547666E-012	0	0.000000E+000
1	64.53681395	4.547666E-012	1.726767E-011	1	0.000000E+000
1	64.53684729	1.726767E-011	4.547666E-012	0	0.000000E+000
1	64.53748904	4.547666E-012	1.726767E-011	1	0.000000E+000
1	64.53754589	1.726767E-011	4.547666E-012	0	0.000000E+000
1	64.53789633	4.547666E-012	1.726767E-011	1	0.000000E+000
1	64.53791009	1.726767E-011	4.547666E-012	0	0.000000E+000
1	64.54048664	4.547666E-012	1.726767E-011	1	0.000000E+000
1	64.54052464	1.726767E-011	4.547666E-012	0	0.000000E+000
1	64.54056668	4.547666E-012	1.726767E-011	1	0.000000E+000
1	64.54091452	1.726767E-011	4.547666E-012	0	0.000000E+000
1	64.54095355	4.547666E-012	1.726767E-011	1	0.000000E+000
1	64.54104479	1.726767E-011	4.547666E-012	0	0.000000E+000
1	65.08699445	4.555649E-012	1.727565E-011	1	0.000000E+000
1	65.08713649	1.727565E-011	4.555649E-012	0	0.000000E+000
1	65.08761837	4.555649E-012	1.727565E-011	1	0.000000E+000
1	65.08805388	1.727565E-011	4.555649E-012	0	0.000000E+000
1	65.08927675	4.555649E-012	1.727565E-011	1	0.000000E+000
1	65.08942831	1.727565E-011	4.555649E-012	0	0.000000E+000
1	65.08988404	4.555649E-012	1.727565E-011	1	0.000000E+000
1	65.09024553	1.727565E-011	4.555649E-012	0	0.000000E+000
1	65.09670666	4.555649E-012	1.727565E-011	1	0.000000E+000
1	65.09682248	1.727565E-011	4.555649E-012	0	0.000000E+000
1	65.09763466	4.555649E-012	1.727565E-011	1	0.000000E+000
1	65.09784655	1.727565E-011	4.555649E-012	0	0.000000E+000
1	65.09946223	4.555649E-012	1.727565E-011	1	0.000000E+000
1	65.09955241	1.727565E-011	4.555649E-012	0	0.000000E+000
1	65.10385332	4.555649E-012	1.727565E-011	1	0.000000E+000
1	65.10402718	1.727565E-011	4.555649E-012	0	0.000000E+000
1	65.10501476	4.555649E-012	1.727565E-011	1	0.000000E+000
1	65.10512378	1.727565E-011	4.555649E-012	0	0.000000E+000
1	65.10518574	4.555649E-012	1.727565E-011	1	0.000000E+000
1	65.10572701	1.727565E-011	4.555649E-012	0	0.000000E+000
1	65.10614460	4.555649E-012	1.727565E-011	1	0.000000E+000
1	65.10619287	1.727565E-011	4.555649E-012	0	0.000000E+000
1	65.11074817	4.555649E-012	1.727565E-011	1	0.000000E+000
1	65.11076893	1.727565E-011	4.555649E-012	0	0.000000E+000
1	65.11080993	4.555649E-012	1.727565E-011	1	0.000000E+000
1	65.11094356	1.727565E-011	4.555649E-012	0	0.000000E+000
1	65.11126776	4.555649E-012	1.727565E-011	1	0.000000E+000
1	65.11197262	1.727565E-011	4.555649E-012	0	0.000000E+000
1	65.11296178	4.555649E-012	1.727565E-011	1	0.000000E+000
1	65.11301970	1.727565E-011	4.555649E-012	0	0.000000E+000
1	65.11511754	4.555649E-012	1.727565E-011	1	0.000000E+000
1	65.11534598	1.727565E-011	4.555649E-012	0	0.000000E+000
1	65.11535602	4.555649E-012	1.727565E-011	1	0.000000E+000
1	65.11569041	1.727565E-011	4.555649E-012	0	0.000000E+000
1	65.11574557	4.555649E-012	1.727565E-011	1	0.000000E+000
1	65.11590986	1.727565E-011	4.555649E-012	0	0.000000E+000
1	65.11774383	4.555649E-012	1.727565E-011	1	0.000000E+000
1	65.11786625	1.727565E-011	4.555649E-012	0	0.000000E+000
1	65.11973901	4.555649E-012	1.727565E-011	1	0.000000E+000
1	65.11984035	1.727565E-011	4.555649E-012	0	0.000000E+000
1	65.12022570	4.555649E-012	1.727565E-011	1	0.000000E+000
1	65.12032136	1.727565E-011	4.555649E-012	0	0.000000E+000
1	65.12049981	4.555649E-012	1.727565E-011	1	0.000000E+000
1	65.12075431	1.727565E-011	4.555649E-012	0	0.000000E+000
1	65.12088288	4.555649E-012	1.727565E-011	1	0.000000E+000
1	65.12091473	1.727565E-011	4.555649E-012	0	0.000000E+000
1	65.12186886	4.555649E-012	1.727565E-011	1	0.000000E+000
1	65.12191713	1.727565E-011	4.555649E-012	0	0.000000E+000
1	65.12193348	4.555649E-012	1.727565E-011	1	0.000000E+000
1	65.12217368	1.727565E-011	4.555649E-012	0	0.000000E+000
1	65.12331073	4.555649E-012	1.727565E-011	1	0.000000E+000
1	65.12358422	1.727565E-011	4.555649E-012	0	0.000000E+000
1	65.12384710	4.555649E-012	1.727565E-011	1	0.000000E+000
1	65.12392517	1.727565E-011	4.555649E-012	0	0.000000E+000
1	65.12460249	4.555649E-012	1.727565E-011	1	0.000000E+000
1	65.12462778	1.727565E-011	4.555649E-012	0	0.000000E+000
1	65.12520324	4.555649E-012	1.727565E-011	1	0.000000E+000
1	65.12582218	1.727565E-011	4.555649E-012	0	0.000000E+000
1	65.12620795	4.555649E-012	1.727565E-011	1	0.000000E+000
1	65.12624852	1.727565E-011	4.555649E-012	0	0.000000E+000
1	65.12647919	4.555649E-012	1.727565E-011	1	0.000000E+000
1	65.12659348	1.727565E-011	4.555649E-012	0	0.000000E+000
1	65.12929398	4.555649E-012	1.727565E-011	1	0.000000E+000
1	65.12945672	1.727565E-011	4.555649E-012	0	0.000000E+000
1	65.12947186	4.555649E-012	1.727565E-011	1	0.000000E+000
1	65.13008471	1.727565E-011	4.555649E-012	0	0.000000E+000
1	65.13015457	4.555649E-012	1.727565E-011	1	0.000000E+000
1	65.13041870	1.727565E-011	4.555649E-012	0	0.000000E+000
1	65.13108420	4.555649E-012	1.727565E-011	1	0.000000E+000
1	65.13151738	1.727565E-011	4.555649E-012	0	0.000000E+000
1	65.13162243	4.555649E-012	1.727565E-011	1	0.000000E+000
1	65.13170749	1.727565E-011	4.555649E-012	0	0.000000E+000
1	65.13174601	4.555649E-012	1.727565E-011	1	0.000000E+000
1	65.13178920	1.727565E-011	4.555649E-012	0	0.000000E+000
1	65.13242608	4.555649E-012	1.727565E-011	1	0.000000E+000
1	65.13259008	1.727565E-011	4.555649E-012	0	0.000000E+000
1	65.13289597	4.555649E-012	1.727565E-011	1	0.000000E+000
1	65.13297701	1.727565E-011	4.555649E-012	0	0.000000E+000
1	65.13343135	4.555649E-012	1.727565E-011	1	0.000000E+000
1	65.13344161	1.727565E-011	4.555649E-012	0	0.000000E+000
1	65.13474476	4.555649E-012	1.727565E-011	1	0.000000E+000
1	65.13484134	1.727565E-011	4.555649E-012	0	0.000000E+000
1	65.13506191	4.555649E-012	1.727565E-011	1	0.000000E+000
1	65.13533258	1.727565E-011	4.555649E-012	0	0.000000E+000
1	65.13535127	4.555649E-012	1.727565E-011	1	0.000000E+000
1	65.13549969	1.727565E-011	4.555649E-012	0	0.000000E+000
1	65.13563920	4.555649E-012	1.727565E-011	1	0.000000E+000
1	65.13585009	1.727565E-011	4.555649E-012	0	0.000000E+000
1	65.13594018	4.555649E-012	1.727565E-011	1	0.000000E+000
1	65.13608781	1.727565E-011	4.555649E-012	0	0.000000E+000
1	65.13719690	4.555649E-012	1.727565E-011	1	0.000000E+000
1	65.13748227	1.727565E-011	4.555649E-012	0	0.000000E+000
1	65.13795493	4.555649E-012	1.727565E-011	1	0.000000E+000
1	65.13808515	1.727565E-011	4.555649E-012	0	0.000000E+000
1	65.13817952	4.555649E-012	1.727565E-011	1	0.000000E+000
1	65.13849770	1.727565E-011	4.555649E-012	0	0.000000E+000
1	65.13852410	4.555649E-012	1.727565E-011	1	0.000000E+000
1	65.13857886	1.727565E-011	4.555649E-012	0	0.000000E+000
1	65.13891420	4.555649E-012	1.727565E-011	1	0.000000E+000
1	65.13920463	1.727565E-011	4.555649E-012	0	0.000000E+000
1	65.13923955	4.555649E-012	1.727565E-011	1	0.000000E+000
1	65.13937451	1.727565E-011	4.555649E-012	0	0.000000E+000
1	65.13993645	4.555649E-012	1.727565E-011	1	0.000000E+000
1	65.14012140	1.727565E-011	4.555649E-012	0	0.000000E+000
1	65.14038461	4.555649E-012	1.727565E-011	1	0.000000E+000
1	65.14041720	1.727565E-011	4.555649E-012	0	0.000000E+000
1	65.14153481	4.555649E-012	1.727565E-011	1	0.000000E+000
1	65.14193359	1.727565E-011	4.555649E-012	0	0.000000E+000
1	65.14474872	4.555649E-012	1.727565E-011	1	0.000000E+000
1	65.14483576	1.727565E-011	4.555649E-012	0	0.000000E+000
1	65.14544022	4.555649E-012	1.727565E-011	1	0.000000E+000
1	65.14567867	1.727565E-011	4.555649E-012	0	0.000000E+000
1	65.14639976	4.555649E-012	1.727565E-011	1	0.000000E+000
1	65.14653789	1.727565E-011	4.555649E-012	0	0.000000E+000
1	65.14773468	4.555649E-012	1.727565E-011	1	0.000000E+000
1	65.14829144	1.727565E-011	4.555649E-012	0	0.000000E+000
1	65.15068087	4.555649E-012	1.727565E-011	1	0.000000E+000
1	65.15082554	1.727565E-011	4.555649E-012	0	0.000000E+000
1	65.15223372	4.555649E-012	1.727565E-011	1	0.000000E+000
1	65.15234519	1.727565E-011	4.555649E-012	0	0.000000E+000
1	65.15259074	4.555649E-012	1.727565E-011	1	0.000000E+000
1	65.15281591	1.727565E-011	4.555649E-012	0	0.000000E+000
1	65.15348715	4.555649E-012	1.727565E-011	1	0.000000E+000
1	65.15357104	1.727565E-011	4.555649E-012	0	0.000000E+000
1	65.15378818	4.555649E-012	1.727565E-011	1	0.000000E+000
1	65.15397306	1.727565E-011	4.555649E-012	0	0.000000E+000
1	65.15630674	4.555649E-012	1.727565E-011	1	0.000000E+000
1	65.15632554	1.727565E-011	4.555649E-012	0	0.000000E+000
1	65.15807884	4.555649E-012	1.727565E-011	1	0.000000E+000
1	65.15832571	1.727565E-011	4.555649E-012	0	0.000000E+000
1	65.15931473	4.555649E-012	1.727565E-011	1	0.000000E+000
1	65.15939298	1.727565E-011	4.555649E-012	0	0.000000E+000
1	65.15984203	4.555649E-012	1.727565E-011	1	0.000000E+000
1	65.16011103	1.727565E-011	4.555649E-012	0	0.000000E+000
1	65.16014211	4.555649E-012	1.727565E-011	1	0.000000E+000
1	65.16024057	1.727565E-011	4.555649E-012	0	0.000000E+000
1	65.16179601	4.555649E-012	1.727565E-011	1	0.000000E+000
1	65.16198032	1.727565E-011	4.555649E-012	0	0.000000E+000
1	65.16250140	4.555649E-012	1.727565E-011	1	0.000000E+000
1	65.16314530	1.727565E-011	4.555649E-012	0	0.000000E+000
1	65.16316839	4.555649E-012	1.727565E-011	1	0.000000E+000
1	65.16323268	1.727565E-011	4.555649E-012	0	0.000000E+000
1	65.16369746	4.555649E-012	1.727565E-011	1	0.000000E+000
1	65.16407132	1.727565E-011	4.555649E-012	0	0.000000E+000
1	65.16414585	4.555649E-012	1.727565E-011	1	0.000000E+000
1	65.16431203	1.727565E-011	4.555649E-012	0	0.000000E+000
1	65.16494210	4.555649E-012	1.727565E-011	1	0.000000E+000
1	65.16509914	1.727565E-011	4.555649E-012	0	0.000000E+000
1	65.16526307	4.555649E-012	1.727565E-011	1	0.000000E+000
1	65.16574726	1.727565E-011	4.555649E-012	0	0.000000E+000
1	65.16615637	4.555649E-012	1.727565E-011	1	0.000000E+000
1	65.16635631	1.727565E-011	4.555649E-012	0	0.000000E+000
1	65.16789450	4.555649E-012	1.727565E-011	1	0.000000E+000
1	65.16826596	1.727565E-011	4.555649E-012	0	0.000000E+000
1	65.16830857	4.555649E-012	1.727565E-011	1	0.000000E+000
1	65.16848196	1.727565E-011	4.555649E-012	0	0.000000E+000
1	65.16849650	4.555649E-012	1.727565E-011	1	0.000000E+000
1	65.16869625	1.727565E-011	4.555649E-012	0	0.000000E+000
1	65.16999008	4.555649E-012	1.727565E-011	1	0.000000E+000
1	65.17001827	1.727565E-011	4.555649E-012	0	0.000000E+000
1	65.17136355	4.555649E-012	1.727565E-011	1	0.000000E+000
1	65.17192152	1.727565E-011	4.555649E-012	0	0.000000E+000
1	65.17201376	4.555649E-012	1.727565E-011	1	0.000000E+000
1	65.17217930	1.727565E-011	4.555649E-012	0	0.000000E+000
1	65.17290865	4.555649E-012	1.727565E-011	1	0.000000E+000
1	65.17303205	1.727565E-011	4.555649E-012	0	0.000000E+000
1	65.17317676	4.555649E-012	1.727565E-011	1	0.000000E+000
1	65.17361828	1.727565E-011	4.555649E-012	0	0.000000E+000
1	65.17506761	4.555649E-012	1.727565E-011	1	0.000000E+000
1	65.17510503	1.727565E-011	4.555649E-012	0	0.000000E+000
1	65.17530015	4.555649E-012	1.727565E-011	1	0.000000E+000
1	65.17532013	1.727565E-011	4.555649E-012	0	0.000000E+000
1	65.17886940	4.555649E-012	1.727565E-011	1	0.000000E+000
1	65.17911490	1.727565E-011	4.555649E-012	0	0.000000E+000
1	65.18101207	4.555649E-012	1.727565E-011	1	0.000000E+000
1	65.18111057	1.727565E-011	4.555649E-012	0	0.000000E+000
1	65.18181433	4.555649E-012	1.727565E-011	1	0.000000E+000
1	65.18186644	1.727565E-011	4.555649E-012	0	0.000000E+000
1	65.18216039	4.555649E-012	1.727565E-011	1	0.000000E+000
1	65.18241309	1.727565E-011	4.555649E-012	0	0.000000E+000
1	65.18243509	4.555649E-012	1.727565E-011	1	0.000000E+000
1	65.18282233	1.727565E-011	4.555649E-012	0	0.000000E+000
1	65.18436547	4.555649E-012	1.727565E-011	1	0.000000E+000
1	65.18472875	1.727565E-011	4.555649E-012	0	0.000000E+000
1	65.18519853	4.555649E-012	1.727565E-011	1	0.000000E+000
1	65.18547825	1.727565E-011	4.555649E-012	0	0.000000E+000
1	65.19725358	4.555649E-012	1.727565E-011	1	0.000000E+000
1	65.19731486	1.727565E-011	4.555649E-012	0	0.000000E+000
1	65.19859890	4.555649E-012	1.727565E-011	1	0.000000E+000
1	65.19886634	1.727565E-011	4.555649E-012	0	0.000000E+000
1	65.20058809	4.555649E-012	1.727565E-011	1	0.000000E+000
1	65.20062430	1.727565E-011	4.555649E-012	0	0.000000E+000
1	65.20152968	4.555649E-012	1.727565E-011	1	0.000000E+000
1	65.20163858	1.727565E-011	4.555649E-012	0	0.000000E+000
1	65.20165054	4.555649E-012	1.727565E-011	1	0.000000E+000
1	65.20178637	1.727565E-011	4.555649E-012	0	0.000000E+000
1	65.20236927	4.555649E-012	1.727565E-011	1	0.000000E+000
1	65.20242531	1.727565E-011	4.555649E-012	0	0.000000E+000
1	65.20280020	4.555649E-012	1.727565E-011	1	0.000000E+000
1	65.20288232	1.727565E-011	4.555649E-012	0	0.000000E+000
1	65.20393045	4.555649E-012	1.727565E-011	1	0.000000E+000
1	65.20402452	1.727565E-011	4.555649E-012	0	0.000000E+000
1	65.20547681	4.555649E-012	1.727565E-011	1	0.000000E+000
1	65.20566693	1.727565E-011	4.555649E-012	0	0.000000E+000
1	65.20817896	4.555649E-012	1.727565E-011	1	0.000000E+000
1	65.20830431	1.727565E-011	4.555649E-012	0	0.000000E+000
1	65.20877580	4.555649E-012	1.727565E-011	1	0.000000E+000
1	65.20883693	1.727565E-011	4.555649E-012	0	0.000000E+000
1	65.20896863	4.555649E-012	1.727565E-011	1	0.000000E+000
1	65.20984889	1.727565E-011	4.555649E-012	0	0.000000E+000
1	65.21090593	4.555649E-012	1.727565E-011	1	0.000000E+000
1	65.21115631	1.727565E-011	4.555649E-012	0	0.000000E+000
1	65.21166759	4.555649E-012	1.727565E-011	1	0.000000E+000
1	65.21189423	1.727565E-011	4.555649E-012	0	0.000000E+000
1	65.21190386	4.555649E-012	1.727565E-011	1	0.000000E+000
1	65.21201238	1.727565E-011	4.555649E-012	0	0.000000E+000
1	65.21686756	4.555649E-012	1.727565E-011	1	0.000000E+000
1	65.21704147	1.727565E-011	4.555649E-012	0	0.000000E+000
1	65.21714827	4.555649E-012	1.727565E-011	1	0.000000E+000
1	65.21733394	1.727565E-011	4.555649E-012	0	0.000000E+000
1	65.21770595	4.555649E-012	1.727565E-011	1	0.000000E+000
1	65.21774786	1.727565E-011	4.555649E-012	0	0.000000E+000
1	65.21943251	4.555649E-012	1.727565E-011	1	0.000000E+000
1	65.21987953	1.727565E-011	4.555649E-012	0	0.000000E+000
1	65.22056119	4.555649E-012	1.727565E-011	1	0.000000E+000
1	65.22087385	1.727565E-011	4.555649E-012	0	0.000000E+000
1	65.22187398	4.555649E-012	1.727565E-011	1	0.000000E+000
1	65.22191923	1.727565E-011	4.555649E-012	0	0.000000E+000
1	65.22363678	4.555649E-012	1.727565E-011	1	0.000000E+000
1	65.22429313	1.727565E-011	4.555649E-012	0	0.000000E+000
1	65.22581533	4.555649E-012	1.727565E-011	1	0.000000E+000
1	65.22597524	1.727565E-011	4.555649E-012	0	0.000000E+000
1	65.23180626	4.555649E-012	1.727565E-011	1	0.000000E+000
1	65.23213525	1.727565E-011	4.555649E-012	0	0.000000E+000
1	65.23308671	4.555649E-012	1.727565E-011	1	0.000000E+000
1	65.23331559	1.727565E-011	4.555649E-012	0	0.000000E+000
1	65.23333144	4.555649E-012	1.727565E-011	1	0.000000E+000
1	65.23368913	1.727565E-011	4.555649E-012	0	0.000000E+000
1	65.23438513	4.555649E-012	1.727565E-011	1	0.000000E+000
1	65.23467595	1.727565E-011	4.555649E-012	0	0.000000E+000
1	65.23468482	4.555649E-012	1.727565E-011	1	0.000000E+000
1	65.23505607	1.727565E-011	4.555649E-012	0	0.000000E+000
1	65.23513842	4.555649E-012	1.727565E-011	1	0.000000E+000
1	65.23530840	1.727565E-011	4.555649E-012	0	0.000000E+000
1	65.23690037	4.555649E-012	1.727565E-011	1	0.000000E+000
1	65.23697048	1.727565E-011	4.555649E-012	0	0.000000E+000
1	65.23905154	4.555649E-012	1.727565E-011	1	0.000000E+000
1	65.23914751	1.727565E-011	4.555649E-012	0	0.000000E+000
1	65.23916766	4.555649E-012	1.727565E-011	1	0.000000E+000
1	65.23929878	1.727565E-011	4.555649E-012	0	0.000000E+000
1	65.23936473	4.555649E-012	1.727565E-011	1	0.000000E+000
1	65.23941626	1.727565E-011	4.555649E-012	0	0.000000E+000
1	65.24018792	4.555649E-012	1.727565E-011	1	0.000000E+000
1	65.24022548	1.727565E-011	4.555649E-012	0	0.000000E+000
1	65.24206376	4.555649E-012	1.727565E-011	1	0.000000E+000
1	65.24212945	1.727565E-011	4.555649E-012	0	0.000000E+000
1	65.24218808	4.555649E-012	1.727565E-011	1	0.000000E+000
1	65.24225542	1.727565E-011	4.555649E-012	0	0.000000E+000
1	65.24226452	4.555649E-012	1.727565E-011	1	0.000000E+000
1	65.24249714	1.727565E-011	4.555649E-012	0	0.000000E+000
1	65.24511559	4.555649E-012	1.727565E-011	1	0.000000E+000
1	65.24536764	1.727565E-011	4.555649E-012	0	0.000000E+000
1	65.24582889	4.555649E-012	1.727565E-011	1	0.000000E+000
1	65.24599055	1.727565E-011	4.555649E-012	0	0.000000E+000
1	65.24665417	4.555649E-012	1.727565E-011	1	0.000000E+000
1	65.24712201	1.727565E-011	4.555649E-012	0	0.000000E+000
1	65.24715485	4.555649E-012	1.727565E-011	1	0.000000E+000
1	65.24721118	1.727565E-011	4.555649E-012	0	0.000000E+000
1	65.24761692	4.555649E-012	1.727565E-011	1	0.000000E+000
1	65.24775341	1.727565E-011	4.555649E-012	0	0.000000E+000
1	65.25033085	4.555649E-012	1.727565E-011	1	0.000000E+000
1	65.25036503	1.727565E-011	4.555649E-012	0	0.000000E+000
1	65.25050388	4.555649E-012	1.727565E-011	1	0.000000E+000
1	65.25072830	1.727565E-011	4.555649E-012	0	0.000000E+000
1	65.25584399	4.555649E-012	1.727565E-011	1	0.000000E+000
1	65.25602278	1.727565E-011	4.555649E-012	0	0.000000E+000
1	65.25674179	4.555649E-012	1.727565E-011	1	0.000000E+000
1	65.25706910	1.727565E-011	4.555649E-012	0	0.000000E+000
1	65.25724239	4.555649E-012	1.727565E-011	1	0.000000E+000
1	65.25736455	1.727565E-011	4.555649E-012	0	0.000000E+000
1	65.25738995	4.555649E-012	1.727565E-011	1	0.000000E+000
1	65.25741328	1.727565E-011	4.555649E-012	0	0.000000E+000
1	65.25828560	4.555649E-012	1.727565E-011	1	0.000000E+000
1	65.25844399	1.727565E-011	4.555649E-012	0	0.000000E+000
1	65.25922400	4.555649E-012	1.727565E-011	1	0.000000E+000
1	65.25925292	1.727565E-011	4.555649E-012	0	0.000000E+000
1	70.44269805	4.330028E-012	1.705003E-011	1	0.000000E+000
1	70.44330755	1.705003E-011	4.330028E-012	0	0.000000E+000
1	70.44343019	4.330028E-012	1.705003E-011	1	0.000000E+000
1	70.44378578	1.705003E-011	4.330028E-012	0	0.000000E+000
1	70.44537714	4.330028E-012	1.705003E-011	1	0.000000E+000
1	70.44554850	1.705003E-011	4.330028E-012	0	0.000000E+000
1	70.44569320	4.330028E-012	1.705003E-011	1	0.000000E+000
1	70.44589412	1.705003E-011	4.330028E-012	0	0.000000E+000
1	70.44624895	4.330028E-012	1.705003E-011	1	0.000000E+000
1	70.44636222	1.705003E-011	4.330028E-012	0	0.000000E+000
1	70.44639348	4.330028E-012	1.705003E-011	1	0.000000E+000
1	70.44655772	1.705003E-011	4.330028E-012	0	0.000000E+000
1	70.44657339	4.330028E-012	1.705003E-011	1	0.000000E+000
1	70.44661953	1.705003E-011	4.330028E-012	0	0.000000E+000
1	70.44749900	4.330028E-012	1.705003E-011	1	0.000000E+000
1	70.44752650	1.705003E-011	4.330028E-012	0	0.000000E+000
1	70.44967343	4.330028E-012	1.705003E-011	1	0.000000E+000
1	70.45000536	1.705003E-011	4.330028E-012	0	0.000000E+000
1	70.45016183	4.330028E-012	1.705003E-011	1	0.000000E+000
1	70.45090840	1.705003E-011	4.330028E-012	0	0.000000E+000
1	70.45119235	4.330028E-012	1.705003E-011	1	0.000000E+000
1	70.45157525	1.705003E-011	4.330028E-012	0	0.000000E+000
1	70.45158127	4.330028E-012	1.705003E-011	1	0.000000E+000
1	70.45165742	1.705003E-011	4.330028E-012	0	0.000000E+000
1	70.45172183	4.330028E-012	1.705003E-011	1	0.000000E+000
1	70.45190425	1.705003E-011	4.330028E-012	0	0.000000E+000
1	70.45360531	4.330028E-012	1.705003E-011	1	0.000000E+000
1	70.45380216	1.705003E-011	4.330028E-012	0	0.000000E+000
1	70.45408085	4.330028E-012	1.705003E-011	1	0.000000E+000
1	70.45420177	1.705003E-011	4.330028E-012	0	0.000000E+000
1	70.45443933	4.330028E-012	1.705003E-011	1	0.000000E+000
1	70.45467004	1.705003E-011	4.330028E-012	0	0.000000E+000
1	70.45620909	4.330028E-012	1.705003E-011	1	0.000000E+000
1	70.45709446	1.705003E-011	4.330028E-012	0	0.000000E+000
1	70.45943081	4.330028E-012	1.705003E-011	1	0.000000E+000
1	70.45946183	1.705003E-011	4.330028E-012	0	0.000000E+000
1	70.46023795	4.330028E-012	1.705003E-011	1	0.000000E+000
1	70.46042367	1.705003E-011	4.330028E-012	0	0.000000E+000
1	70.46058408	4.330028E-012	1.705003E-011	1	0.000000E+000
1	70.46109980	1.705003E-011	4.330028E-012	0	0.000000E+000
1	70.46111552	4.330028E-012	1.705003E-011	1	0.000000E+000
1	70.46146818	1.705003E-011	4.330028E-012	0	0.000000E+000
1	70.46148009	4.330028E-012	1.705003E-011	1	0.000000E+000
1	70.46172153	1.705003E-011	4.330028E-012	0	0.000000E+000
1	70.46657004	4.330028E-012	1.705003E-011	1	0.000000E+000
1	70.46661557	1.705003E-011	4.330028E-012	0	0.000000E+000
1	70.47008836	4.330028E-012	1.705003E-011	1	0.000000E+000
1	70.47033905	1.705003E-011	4.330028E-012	0	0.000000E+000
1	70.47048102	4.330028E-012	1.705003E-011	1	0.000000E+000
1	70.47051747	1.705003E-011	4.330028E-012	0	0.000000E+000
1	70.47053381	4.330028E-012	1.705003E-011	1	0.000000E+000
1	70.47077172	1.705003E-011	4.330028E-012	0	0.000000E+000
1	70.47143265	4.330028E-012	1.705003E-011	1	0.000000E+000
1	70.47151443	1.705003E-011	4.330028E-012	0	0.000000E+000
1	70.47399461	4.330028E-012	1.705003E-011	1	0.000000E+000
1	70.47408604	1.705003E-011	4.330028E-012	0	0.000000E+000
1	70.50508248	4.330028E-012	1.705003E-011	1	0.000000E+000
1	70.50572156	1.705003E-011	4.330028E-012	0	0.000000E+000
1	70.50607193	4.330028E-012	1.705003E-011	1	0.000000E+000
1	70.50610446	1.705003E-011	4.330028E-012	0	0.000000E+000
1	70.51026376	4.330028E-012	1.705003E-011	1	0.000000E+000
1	70.51076426	1.705003E-011	4.330028E-012	0	0.000000E+000
1	70.51086647	4.330028E-012	1.705003E-011	1	0.000000E+000
1	70.51107260	1.705003E-011	4.330028E-012	0	0.000000E+000
1	70.51110751	4.330028E-012	1.705003E-011	1	0.000000E+000
1	70.51138496	1.705003E-011	4.330028E-012	0	0.000000E+000
1	70.51371852	4.330028E-012	1.705003E-011	1	0.000000E+000
1	70.51394829	1.705003E-011	4.330028E-012	0	0.000000E+000
1	70.51476206	4.330028E-012	1.705003E-011	1	0.000000E+000
1	70.51480503	1.705003E-011	4.330028E-012	0	0.000000E+000
1	70.51481599	4.330028E-012	1.705003E-011	1	0.000000E+000
1	70.51488965	1.705003E-011	4.330028E-012	0	0.000000E+000
1	70.51777184	4.330028E-012	1.705003E-011	1	0.000000E+000
1	70.51789352	1.705003E-011	4.330028E-012	0	0.000000E+000
1	70.51867994	4.330028E-012	1.705003E-011	1	0.000000E+000
1	70.51927262	1.705003E-011	4.330028E-012	0	0.000000E+000
1	70.51981746	4.330028E-012	1.705003E-011	1	0.000000E+000
1	70.51991196	1.705003E-011	4.330028E-012	0	0.000000E+000
1	70.52062202	4.330028E-012	1.705003E-011	1	0.000000E+000
1	70.52081296	1.705003E-011	4.330028E-012	0	0.000000E+000
1	70.52141388	4.330028E-012	1.705003E-011	1	0.000000E+000
1	70.52151832	1.705003E-011	4.330028E-012	0	0.000000E+000
1	70.52311935	4.330028E-012	1.705003E-011	1	0.000000E+000
1	70.52372091	1.705003E-011	4.330028E-012	0	0.000000E+000
1	70.52640145	4.330028E-012	1.705003E-011	1	0.000000E+000
1	70.52661048	1.705003E-011	4.330028E-012	0	0.000000E+000
1	70.52663740	4.330028E-012	1.705003E-011	1	0.000000E+000
1	70.52678100	1.705003E-011	4.330028E-012	0	0.000000E+000
1	70.52871482	4.330028E-012	1.705003E-011	1	0.000000E+000
1	70.52893529	1.705003E-011	4.330028E-012	0	0.000000E+000
1	70.52948070	4.330028E-012	1.705003E-011	1	0.000000E+000
1	70.52954187	1.705003E-011	4.330028E-012	0	0.000000E+000
1	70.53024107	4.330028E-012	1.705003E-011	1	0.000000E+000
1	70.53044323	1.705003E-011	4.330028E-012	0	0.000000E+000
1	70.53111706	4.330028E-012	1.705003E-011	1	0.000000E+000
1	70.53124194	1.705003E-011	4.330028E-012	0	0.000000E+000
1	70.53128224	4.330028E-012	1.705003E-011	1	0.000000E+000
1	70.53135343	1.705003E-011	4.330028E-012	0	0.000000E+000
1	70.53138483	4.330028E-012	1.705003E-011	1	0.000000E+000
1	70.53146450	1.705003E-011	4.330028E-012	0	0.000000E+000
1	70.53474733	4.330028E-012	1.705003E-011	1	0.000000E+000
1	70.53488980	1.705003E-011	4.330028E-012	0	0.000000E+000
1	70.53618056	4.330028E-012	1.705003E-011	1	0.000000E+000
1	70.53631618	1.705003E-011	4.330028E-012	0	0.000000E+000
1	70.53633239	4.330028E-012	1.705003E-011	1	0.000000E+000
1	70.53644293	1.705003E-011	4.330028E-012	0	0.000000E+000
1	70.53718588	4.330028E-012	1.705003E-011	1	0.000000E+000
1	70.53725995	1.705003E-011	4.330028E-012	0	0.000000E+000
1	70.53928118	4.330028E-012	1.705003E-011	1	0.000000E+000
1	70.53947660	1.705003E-011	4.330028E-012	0	0.000000E+000
1	70.53964476	4.330028E-012	1.705003E-011	1	0.000000E+000
1	70.54004279	1.705003E-011	4.330028E-012	0	0.000000E+000
1	70.54025261	4.330028E-012	1.705003E-011	1	0.000000E+000
1	70.54034247	1.705003E-011	4.330028E-012	0	0.000000E+000
1	70.54168546	4.330028E-012	1.705003E-011	1	0.000000E+000
1	70.54214191	1.705003E-011	4.330028E-012	0	0.000000E+000
1	70.54219373	4.330028E-012	1.705003E-011	1	0.000000E+000
1	70.54226260	1.705003E-011	4.330028E-012	0	0.000000E+000
1	70.54306677	4.330028E-012	1.705003E-011	1	0.000000E+000
1	70.54323267	1.705003E-011	4.330028E-012	0	0.000000E+000
1	70.54466094	4.330028E-012	1.705003E-011	1	0.000000E+000
1	70.54523726	1.705003E-011	4.330028E-012	0	0.000000E+000
1	70.54602271	4.330028E-012	1.705003E-011	1	0.000000E+000
1	70.54604623	1.705003E-011	4.330028E-012	0	0.000000E+000
1	70.54999235	4.330028E-012	1.705003E-011	1	0.000000E+000
1	70.55010099	1.705003E-011	4.330028E-012	0	0.000000E+000
1	70.55153141	4.330028E-012	1.705003E-011	1	0.000000E+000
1	70.55171641	1.705003E-011	4.330028E-012	0	0.000000E+000
1	70.56680749	4.330028E-012	1.705003E-011	1	0.000000E+000
1	70.56732269	1.705003E-011	4.330028E-012	0	0.000000E+000
1	70.56736937	4.330028E-012	1.705003E-011	1	0.000000E+000
1	70.56779828	1.705003E-011	4.330028E-012	0	0.000000E+000
1	70.56781415	4.330028E-012	1.705003E-011	1	0.000000E+000
1	70.56796077	1.705003E-011	4.330028E-012	0	0.000000E+000
1	70.56879951	4.330028E-012	1.705003E-011	1	0.000000E+000
1	70.56891498	1.705003E-011	4.330028E-012	0	0.000000E+000
1	70.56939852	4.330028E-012	1.705003E-011	1	0.000000E+000
1	70.56975962	1.705003E-011	4.330028E-012	0	0.000000E+000
1	70.57008286	4.330028E-012	1.705003E-011	1	0.000000E+000
1	70.57016048	1.705003E-011	4.330028E-012	0	0.000000E+000
1	70.57154685	4.330028E-012	1.705003E-011	1	0.000000E+000
1	70.57162263	1.705003E-011	4.330028E-012	0	0.000000E+000
1	70.57253549	4.330028E-012	1.705003E-011	1	0.000000E+000
1	70.57298367	1.705003E-011	4.330028E-012	0	0.000000E+000
1	70.57721725	4.330028E-012	1.705003E-011	1	0.000000E+000
1	70.57776094	1.705003E-011	4.330028E-012	0	0.000000E+000
1	70.57891529	4.330028E-012	1.705003E-011	1	0.000000E+000
1	70.57894750	1.705003E-011	4.330028E-012	0	0.000000E+000
1	70.58111320	4.330028E-012	1.705003E-011	1	0.000000E+000
1	70.58149653	1.705003E-011	4.330028E-012	0	0.000000E+000
1	70.58270221	4.330028E-012	1.705003E-011	1	0.000000E+000
1	70.58274873	1.705003E-011	4.330028E-012	0	0.000000E+000
1	70.58347886	4.330028E-012	1.705003E-011	1	0.000000E+000
1	70.58362104	1.705003E-011	4.330028E-012	0	0.000000E+000
1	70.58365741	4.330028E-012	1.705003E-011	1	0.000000E+000
1	70.58377552	1.705003E-011	4.330028E-012	0	0.000000E+000
1	70.58590747	4.330028E-012	1.705003E-011	1	0.000000E+000
1	70.58655251	1.705003E-011	4.330028E-012	0	0.000000E+000
1	70.58787662	4.330028E-012	1.705003E-011	1	0.000000E+000
1	70.58811764	1.705003E-011	4.330028E-012	0	0.000000E+000
1	70.58821414	4.330028E-012	1.705003E-011	1	0.000000E+000
1	70.58824255	1.705003E-011	4.330028E-012	0	0.000000E+000
1	70.58930751	4.330028E-012	1.705003E-011	1	0.000000E+000
1	70.58949040	1.705003E-011	4.330028E-012	0	0.000000E+000
1	70.59025429	4.330028E-012	1.705003E-011	1	0.000000E+000
1	70.59036998	1.705003E-011	4.330028E-012	0	0.000000E+000
1	70.59038212	4.330028E-012	1.705003E-011	1	0.000000E+000
1	70.59042568	1.705003E-011	4.330028E-012	0	0.000000E+000
1	70.59111285	4.330028E-012	1.705003E-011	1	0.000000E+000
1	70.59114826	1.705003E-011	4.330028E-012	0	0.000000E+000
1	70.59159617	4.330028E-012	1.705003E-011	1	0.000000E+000
1	70.59174587	1.705003E-011	4.330028E-012	0	0.000000E+000
1	70.59227659	4.330028E-012	1.705003E-011	1	0.000000E+000
1	70.59259817	1.705003E-011	4.330028E-012	0	0.000000E+000
1	70.59365347	4.330028E-012	1.705003E-011	1	0.000000E+000
1	70.59382969	1.705003E-011	4.330028E-012	0	0.000000E+000
1	70.59424327	4.330028E-012	1.705003E-011	1	0.000000E+000
1	70.59427135	1.705003E-011	4.330028E-012	0	0.000000E+000
1	70.59773915	4.330028E-012	1.705003E-011	1	0.000000E+000
1	70.59778578	1.705003E-011	4.330028E-012	0	0.000000E+000
1	70.59780360	4.330028E-012	1.705003E-011	1	0.000000E+000
1	70.59798216	1.705003E-011	4.330028E-012	0	0.000000E+000
1	70.60073375	4.330028E-012	1.705003E-011	1	0.000000E+000
1	70.60083658	1.705003E-011	4.330028E-012	0	0.000000E+000
1	70.60140610	4.330028E-012	1.705003E-011	1	0.000000E+000
1	70.60156366	1.705003E-011	4.330028E-012	0	0.000000E+000
1	70.60203773	4.330028E-012	1.705003E-011	1	0.000000E+000
1	70.60211985	1.705003E-011	4.330028E-012	0	0.000000E+000
1	70.63581682	4.330028E-012	1.705003E-011	1	0.000000E+000
1	70.63605920	1.705003E-011	4.330028E-012	0	0.000000E+000
1	70.63645934	4.330028E-012	1.705003E-011	1	0.000000E+000
1	70.63724952	1.705003E-011	4.330028E-012	0	0.000000E+000
1	70.63890208	4.330028E-012	1.705003E-011	1	0.000000E+000
1	70.63914707	1.705003E-011	4.330028E-012	0	0.000000E+000
1	70.64055598	4.330028E-012	1.705003E-011	1	0.000000E+000
1	70.64081606	1.705003E-011	4.330028E-012	0	0.000000E+000
1	70.64345435	4.330028E-012	1.705003E-011	1	0.000000E+000
1	70.64351732	1.705003E-011	4.330028E-012	0	0.000000E+000
1	70.64598125	4.330028E-012	1.705003E-011	1	0.000000E+000
1	70.64602823	1.705003E-011	4.330028E-012	0	0.000000E+000
1	70.64646883	4.330028E-012	1.705003E-011	1	0.000000E+000
1	70.64660668	1.705003E-011	4.330028E-012	0	0.000000E+000
1	70.64865659	4.330028E-012	1.705003E-011	1	0.000000E+000
1	70.64910597	1.705003E-011	4.330028E-012	0	0.000000E+000
1	70.65394971	4.330028E-012	1.705003E-011	1	0.000000E+000
1	70.65413409	1.705003E-011	4.330028E-012	0	0.000000E+000
1	70.65454294	4.330028E-012	1.705003E-011	1	0.000000E+000
1	70.65494630	1.705003E-011	4.330028E-012	0	0.000000E+000
1	70.65597235	4.330028E-012	1.705003E-011	1	0.000000E+000
1	70.65602663	1.705003E-011	4.330028E-012	0	0.000000E+000
1	70.65762053	4.330028E-012	1.705003E-011	1	0.000000E+000
1	70.65770463	1.705003E-011	4.330028E-012	0	0.000000E+000
1	70.65855935	4.330028E-012	1.705003E-011	1	0.000000E+000
1	70.65864926	1.705003E-011	4.330028E-012	0	0.000000E+000
1	70.65869043	4.330028E-012	1.705003E-011	1	0.000000E+000
1	70.65881514	1.705003E-011	4.330028E-012	0	0.000000E+000
1	70.65987446	4.330028E-012	1.705003E-011	1	0.000000E+000
1	70.66019273	1.705003E-011	4.330028E-012	0	0.000000E+000
1	70.66380970	4.330028E-012	1.705003E-011	1	0.000000E+000
1	70.66421503	1.705003E-011	4.330028E-012	0	0.000000E+000
1	70.66443093	4.330028E-012	1.705003E-011	1	0.000000E+000
1	70.66449932	1.705003E-011	4.330028E-012	0	0.000000E+000
1	70.66452539	4.330028E-012	1.705003E-011	1	0.000000E+000
1	70.66474546	1.705003E-011	4.330028E-012	0	0.000000E+000
1	70.66665071	4.330028E-012	1.705003E-011	1	0.000000E+000
1	70.66681387	1.705003E-011	4.330028E-012	0	0.000000E+000
1	70.66695071	4.330028E-012	1.705003E-011	1	0.000000E+000
1	70.66719857	1.705003E-011	4.330028E-012	0	0.000000E+000
1	70.66724449	4.330028E-012	1.705003E-011	1	0.000000E+000
1	70.66731963	1.705003E-011	4.330028E-012	0	0.000000E+000
1	70.66833116	4.330028E-012	1.705003E-011	1	0.000000E+000
1	70.66848069	1.705003E-011	4.330028E-012	0	0.000000E+000
1	70.66906211	4.330028E-012	1.705003E-011	1	0.000000E+000
1	70.66949062	1.705003E-011	4.330028E-012	0	0.000000E+000
1	70.67213045	4.330028E-012	1.705003E-011	1	0.000000E+000
1	70.67215036	1.705003E-011	4.330028E-012	0	0.000000E+000
1	70.67227235	4.330028E-012	1.705003E-011	1	0.000000E+000
1	70.67229331	1.705003E-011	4.330028E-012	0	0.000000E+000
1	70.67521459	4.330028E-012	1.705003E-011	1	0.000000E+000
1	70.67526297	1.705003E-011	4.330028E-012	0	0.000000E+000
1	70.67576822	4.330028E-012	1.705003E-011	1	0.000000E+000
1	70.67595668	1.705003E-011	4.330028E-012	0	0.000000E+000
1	70.67685760	4.330028E-012	1.705003E-011	1	0.000000E+000
1	70.67693628	1.705003E-011	4.330028E-012	0	0.000000E+000
1	70.67703920	4.330028E-012	1.705003E-011	1	0.000000E+000
1	70.67721324	1.705003E-011	4.330028E-012	0	0.000000E+000
1	70.67957170	4.330028E-012	1.705003E-011	1	0.000000E+000
1	70.67982299	1.705003E-011	4.330028E-012	0	0.000000E+000
1	70.68046971	4.330028E-012	1.705003E-011	1	0.000000E+000
1	70.68114919	1.705003E-011	4.330028E-012	0	0.000000E+000
1	70.68195027	4.330028E-012	1.705003E-011	1	0.000000E+000
1	70.68206351	1.705003E-011	4.330028E-012	0	0.000000E+000
1	70.68293860	4.330028E-012	1.705003E-011	1	0.000000E+000
1	70.68312569	1.705003E-011	4.330028E-012	0	0.000000E+000
1	70.68325122	4.330028E-012	1.705003E-011	1	0.000000E+000
1	70.68347616	1.705003E-011	4.330028E-012	0	0.000000E+000
1	70.68348530	4.330028E-012	1.705003E-011	1	0.000000E+000
1	70.68353627	1.705003E-011	4.330028E-012	0	0.000000E+000
1	70.68354648	4.330028E-012	1.705003E-011	1	0.000000E+000
1	70.68371094	1.705003E-011	4.330028E-012	0	0.000000E+000
1	70.68524530	4.330028E-012	1.705003E-011	1	0.000000E+000
1	70.68545323	1.705003E-011	4.330028E-012	0	0.000000E+000
1	70.68548008	4.330028E-012	1.705003E-011	1	0.000000E+000
1	70.68555371	1.705003E-011	4.330028E-012	0	0.000000E+000
1	70.68558469	4.330028E-012	1.705003E-011	1	0.000000E+000
1	70.68562432	1.705003E-011	4.330028E-012	0	0.000000E+000
1	70.68564273	4.330028E-012	1.705003E-011	1	0.000000E+000
1	70.68603328	1.705003E-011	4.330028E-012	0	0.000000E+000
1	70.68606581	4.330028E-012	1.705003E-011	1	0.000000E+000
1	70.68626541	1.705003E-011	4.330028E-012	0	0.000000E+000
1	70.68672922	4.330028E-012	1.705003E-011	1	0.000000E+000
1	70.68675347	1.705003E-011	4.330028E-012	0	0.000000E+000
1	70.68832564	4.330028E-012	1.705003E-011	1	0.000000E+000
1	70.68854240	1.705003E-011	4.330028E-012	0	0.000000E+000
1	70.69686374	4.330028E-012	1.705003E-011	1	0.000000E+000
1	70.69729377	1.705003E-011	4.330028E-012	0	0.000000E+000
1	70.69768611	4.330028E-012	1.705003E-011	1	0.000000E+000
1	70.69838819	1.705003E-011	4.330028E-012	0	0.000000E+000
1	70.70175020	4.330028E-012	1.705003E-011	1	0.000000E+000
1	70.70186021	1.705003E-011	4.330028E-012	0	0.000000E+000
1	70.70241503	4.330028E-012	1.705003E-011	1	0.000000E+000
1	70.70276758	1.705003E-011	4.330028E-012	0	0.000000E+000
1	70.70343147	4.330028E-012	1.705003E-011	1	0.000000E+000
1	70.70348788	1.705003E-011	4.330028E-012	0	0.000000E+000
1	70.70387825	4.330028E-012	1.705003E-011	1	0.000000E+000
1	70.70427760	1.705003E-011	4.330028E-012	0	0.000000E+000
1	70.70626478	4.330028E-012	1.705003E-011	1	0.000000E+000
1	70.70634012	1.705003E-011	4.330028E-012	0	0.000000E+000
1	70.70663786	4.330028E-012	1.705003E-011	1	0.000000E+000
1	70.70673455	1.705003E-011	4.330028E-012	0	0.000000E+000
1	70.70680862	4.330028E-012	1.705003E-011	1	0.000000E+000
1	70.70688323	1.705003E-011	4.330028E-012	0	0.000000E+000
1	70.70989183	4.330028E-012	1.705003E-011	1	0.000000E+000
1	70.71038736	1.705003E-011	4.330028E-012	0	0.000000E+000
1	70.71053109	4.330028E-012	1.705003E-011	1	0.000000E+000
1	70.71056808	1.705003E-011	4.330028E-012	0	0.000000E+000
1	70.71082119	4.330028E-012	1.705003E-011	1	0.000000E+000
1	70.71083713	1.705003E-011	4.330028E-012	0	0.000000E+000
1	70.71134628	4.330028E-012	1.705003E-011	1	0.000000E+000
1	70.71171634	1.705003E-011	4.330028E-012	0	0.000000E+000
1	70.71318530	4.330028E-012	1.705003E-011	1	0.000000E+000
1	70.71338537	1.705003E-011	4.330028E-012	0	0.000000E+000
1	70.71383385	4.330028E-012	1.705003E-011	1	0.000000E+000
1	70.71388592	1.705003E-011	4.330028E-012	0	0.000000E+000
1	70.71473329	4.330028E-012	1.705003E-011	1	0.000000E+000
1	70.71492236	1.705003E-011	4.330028E-012	0	0.000000E+000
1	70.71497803	4.330028E-012	1.705003E-011	1	0.000000E+000
1	70.71500680	1.705003E-011	4.330028E-012	0	0.000000E+000
1	70.71514036	4.330028E-012	1.705003E-011	1	0.000000E+000
1	70.71517660	1.705003E-011	4.330028E-012	0	0.000000E+000
1	70.71750130	4.330028E-012	1.705003E-011	1	0.000000E+000
1	70.71766098	1.705003E-011	4.330028E-012	0	0.000000E+000
1	70.71769332	4.330028E-012	1.705003E-011	1	0.000000E+000
1	70.71781853	1.705003E-011	4.330028E-012	0	0.000000E+000
1	70.71912520	4.330028E-012	1.705003E-011	1	0.000000E+000
1	70.71939127	1.705003E-011	4.330028E-012	0	0.000000E+000
1	70.71954943	4.330028E-012	1.705003E-011	1	0.000000E+000
1	70.71988663	1.705003E-011	4.330028E-012	0	0.000000E+000
1	70.72008682	4.330028E-012	1.705003E-011	1	0.000000E+000
1	70.72021590	1.705003E-011	4.330028E-012	0	0.000000E+000
1	70.72121264	4.330028E-012	1.705003E-011	1	0.000000E+000
1	70.72152143	1.705003E-011	4.330028E-012	0	0.000000E+000
1	70.72307482	4.330028E-012	1.705003E-011	1	0.000000E+000
1	70.72336996	1.705003E-011	4.330028E-012	0	0.000000E+000
1	70.72375142	4.330028E-012	1.705003E-011	1	0.000000E+000
1	70.72384759	1.705003E-011	4.330028E-012	0	0.000000E+000
1	70.72488474	4.330028E-012	1.705003E-011	1	0.000000E+000
1	70.72499682	1.705003E-011	4.330028E-012	0	0.000000E+000
1	70.72521452	4.330028E-012	1.705003E-011	1	0.000000E+000
1	70.72522837	1.705003E-011	4.330028E-012	0	0.000000E+000
1	70.72591481	4.330028E-012	1.705003E-011	1	0.000000E+000
1	70.72600234	1.705003E-011	4.330028E-012	0	0.000000E+000
1	70.72876402	4.330028E-012	1.705003E-011	1	0.000000E+000
1	70.72884677	1.705003E-011	4.330028E-012	0	0.000000E+000
1	70.72993399	4.330028E-012	1.705003E-011	1	0.000000E+000
1	70.73028173	1.705003E-011	4.330028E-012	0	0.000000E+000
1	70.73048609	4.330028E-012	1.705003E-011	1	0.000000E+000
1	70.73091360	1.705003E-011	4.330028E-012	0	0.000000E+000
1	70.73382879	4.330028E-012	1.705003E-011	1	0.000000E+000
1	70.73423241	1.705003E-011	4.330028E-012	0	0.000000E+000
1	70.73536269	4.330028E-012	1.705003E-011	1	0.000000E+000
1	70.73539551	1.705003E-011	4.330028E-012	0	0.000000E+000
1	70.73593162	4.330028E-012	1.705003E-011	1	0.000000E+000
1	70.73600115	1.705003E-011	4.330028E-012	0	0.000000E+000
1	70.73754044	4.330028E-012	1.705003E-011	1	0.000000E+000
1	70.73776932	1.705003E-011	4.330028E-012	0	0.000000E+000
1	70.73778491	4.330028E-012	1.705003E-011	1	0.000000E+000
1	70.73808817	1.705003E-011	4.330028E-012	0	0.000000E+000
2	4.70181115	4.127963E-012	1.684796E-011	1	0.000000E+000
2	4.70184088	1.684796E-011	4.127963E-012	0	0.000000E+000
2	4.70186500	4.127963E-012	1.684796E-011	1	0.000000E+000
2	4.70201309	1.684796E-011	4.127963E-012	0	0.000000E+000
2	4.70203759	4.127963E-012	1.684796E-011	1	0.000000E+000
2	4.70251450	1.684796E-011	4.127963E-012	0	0.000000E+000
2	4.70306949	4.127963E-012	1.684796E-011	1	0.000000E+000
2	4.70331841	1.684796E-011	4.127963E-012	0	0.000000E+000
2	4.70470372	4.127963E-012	1.684796E-011	1	0.000000E+000
2	4.70473612	1.684796E-011	4.127963E-012	0	0.000000E+000
2	4.70497497	4.127963E-012	1.684796E-011	1	0.000000E+000
2	4.70499825	1.684796E-011	4.127963E-012	0	0.000000E+000
2	4.70758716	4.127963E-012	1.684796E-011	1	0.000000E+000
2	4.70771798	1.684796E-011	4.127963E-012	0	0.000000E+000
2	4.70868755	4.127963E-012	1.684796E-011	1	0.000000E+000
2	4.70896125	1.684796E-011	4.127963E-012	0	0.000000E+000
2	4.70926362	4.127963E-012	1.684796E-011	1	0.000000E+000
2	4.70952317	1.684796E-011	4.127963E-012	0	0.000000E+000
2	4.71390738	4.127963E-012	1.684796E-011	1	0.000000E+000
2	4.71393931	1.684796E-011	4.127963E-012	0	0.000000E+000
2	4.71584190	4.127963E-012	1.684796E-011	1	0.000000E+000
2	4.71604465	1.684796E-011	4.127963E-012	0	0.000000E+000
2	4.71629635	4.127963E-012	1.684796E-011	1	0.000000E+000
2	4.71653227	1.684796E-011	4.127963E-012	0	0.000000E+000
2	4.71655802	4.127963E-012	1.684796E-011	1	0.000000E+000
2	4.71662430	1.684796E-011	4.127963E-012	0	0.000000E+000
2	4.71667945	4.127963E-012	1.684796E-011	1	0.000000E+000
2	4.71714412	1.684796E-011	4.127963E-012	0	0.000000E+000
2	4.71836761	4.127963E-012	1.684796E-011	1	0.000000E+000
2	4.71898028	1.684796E-011	4.127963E-012	0	0.000000E+000
2	4.72147424	4.127963E-012	1.684796E-011	1	0.000000E+000
2	4.72195869	1.684796E-011	4.127963E-012	0	0.000000E+000
2	4.72203462	4.127963E-012	1.684796E-011	1	0.000000E+000
2	4.72207230	1.684796E-011	4.127963E-012	0	0.000000E+000
2	4.72219193	4.127963E-012	1.684796E-011	1	0.000000E+000
2	4.72224472	1.684796E-011	4.127963E-012	0	0.000000E+000
2	4.72230620	4.127963E-012	1.684796E-011	1	0.000000E+000
2	4.72302333	1.684796E-011	4.127963E-012	0	0.000000E+000
2	4.72358644	4.127963E-012	1.684796E-011	1	0.000000E+000
2	4.72361942	1.684796E-011	4.127963E-012	0	0.000000E+000
2	4.72508221	4.127963E-012	1.684796E-011	1	0.000000E+000
2	4.72514829	1.684796E-011	4.127963E-012	0	0.000000E+000
2	4.72631236	4.127963E-012	1.684796E-011	1	0.000000E+000
2	4.72688910	1.684796E-011	4.127963E-012	0	0.000000E+000
2	4.72724602	4.127963E-012	1.684796E-011	1	0.000000E+000
2	4.72733022	1.684796E-011	4.127963E-012	0	0.000000E+000
2	4.72743619	4.127963E-012	1.684796E-011	1	0.000000E+000
2	4.72767758	1.684796E-011	4.127963E-012	0	0.000000E+000
2	4.72836945	4.127963E-012	1.684796E-011	1	0.000000E+000
2	4.72869568	1.684796E-011	4.127963E-012	0	0.000000E+000
2	4.72872989	4.127963E-012	1.684796E-011	1	0.000000E+000
2	4.72901044	1.684796E-011	4.127963E-012	0	0.000000E+000
2	4.73030464	4.127963E-012	1.684796E-011	1	0.000000E+000
2	4.73063337	1.684796E-011	4.127963E-012	0	0.000000E+000
2	4.73075789	4.127963E-012	1.684796E-011	1	0.000000E+000
2	4.73081215	1.684796E-011	4.127963E-012	0	0.000000E+000
2	4.73171167	4.127963E-012	1.684796E-011	1	0.000000E+000
2	4.73225065	1.684796E-011	4.127963E-012	0	0.000000E+000
2	4.73244462	4.127963E-012	1.684796E-011	1	0.000000E+000
2	4.73259029	1.684796E-011	4.127963E-012	0	0.000000E+000
2	19.76299698	4.061722E-012	1.678172E-011	1	0.000000E+000
2	19.76346671	1.678172E-011	4.061722E-012	0	0.000000E+000
2	19.76398771	4.061722E-012	1.678172E-011	1	0.000000E+000
2	19.76417412	1.678172E-011	4.061722E-012	0	0.000000E+000
2	19.76454476	4.061722E-012	1.678172E-011	1	0.000000E+000
2	19.76518109	1.678172E-011	4.061722E-012	0	0.000000E+000
2	19.76587629	4.061722E-012	1.678172E-011	1	0.000000E+000
2	19.76604237	1.678172E-011	4.061722E-012	0	0.000000E+000
2	19.76731455	4.061722E-012	1.678172E-011	1	0.000000E+000
2	19.76755676	1.678172E-011	4.061722E-012	0	0.000000E+000
2	19.76864039	4.061722E-012	1.678172E-011	1	0.000000E+000
2	19.76879160	1.678172E-011	4.061722E-012	0	0.000000E+000
2	19.76974302	4.061722E-012	1.678172E-011	1	0.000000E+000
2	19.76980737	1.678172E-011	4.061722E-012	0	0.000000E+000
2	19.76984322	4.061722E-012	1.678172E-011	1	0.000000E+000
2	19.77025920	1.678172E-011	4.061722E-012	0	0.000000E+000
2	19.77041297	4.061722E-012	1.678172E-011	1	0.000000E+000
2	19.77043617	1.678172E-011	4.061722E-012	0	0.000000E+000
2	19.77209904	4.061722E-012	1.678172E-011	1	0.000000E+000
2	19.77249079	1.678172E-011	4.061722E-012	0	0.000000E+000
2	19.77427670	4.061722E-012	1.678172E-011	1	0.000000E+000
2	19.77447831	1.678172E-011	4.061722E-012	0	0.000000E+000
2	19.77453365	4.061722E-012	1.678172E-011	1	0.000000E+000
2	19.77527930	1.678172E-011	4.061722E-012	0	0.000000E+000
2	19.77681261	4.061722E-012	1.678172E-011	1	0.000000E+000
2	19.77692264	1.678172E-011	4.061722E-012	0	0.000000E+000
2	19.77723306	4.061722E-012	1.678172E-011	1	0.000000E+000
2	19.77751147	1.678172E-011	4.061722E-012	0	0.000000E+000
2	19.77822481	4.061722E-012	1.678172E-011	1	0.000000E+000
2	19.77834289	1.678172E-011	4.061722E-012	0	0.000000E+000
2	19.77841414	4.061722E-012	1.678172E-011	1	0.000000E+000
2	19.77856438	1.678172E-011	4.061722E-012	0	0.000000E+000
2	19.77862842	4.061722E-012	1.678172E-011	1	0.000000E+000
2	19.77913004	1.678172E-011	4.061722E-012	0	0.000000E+000
2	19.77928464	4.061722E-012	1.678172E-011	1	0.000000E+000
2	19.77977762	1.678172E-011	4.061722E-012	0	0.000000E+000
2	19.77984588	4.061722E-012	1.678172E-011	1	0.000000E+000
2	19.78025315	1.678172E-011	4.061722E-012	0	0.000000E+000
2	19.78782750	4.061722E-012	1.678172E-011	1	0.000000E+000
2	19.78789779	1.678172E-011	4.061722E-012	0	0.000000E+000
2	19.79100687	4.061722E-012	1.678172E-011	1	0.000000E+000
2	19.79112570	1.678172E-011	4.061722E-012	0	0.000000E+000
2	19.79291134	4.061722E-012	1.678172E-011	1	0.000000E+000
2	19.79307335	1.678172E-011	4.061722E-012	0	0.000000E+000
2	19.79323298	4.061722E-012	1.678172E-011	1	0.000000E+000
2	19.79330608	1.678172E-011	4.061722E-012	0	0.000000E+000
2	19.79433663	4.061722E-012	1.678172E-011	1	0.000000E+000
2	19.79437284	1.678172E-011	4.061722E-012	0	0.000000E+000
2	19.79594769	4.061722E-012	1.678172E-011	1	0.000000E+000
2	19.79598066	1.678172E-011	4.061722E-012	0	0.000000E+000
2	19.79710507	4.061722E-012	1.678172E-011	1	0.000000E+000
2	19.79721552	1.678172E-011	4.061722E-012	0	0.000000E+000
2	19.79751168	4.061722E-012	1.678172E-011	1	0.000000E+000
2	19.79769463	1.678172E-011	4.061722E-012	0	0.000000E+000
2	19.79823404	4.061722E-012	1.678172E-011	1	0.000000E+000
2	19.79841759	1.678172E-011	4.061722E-012	0	0.000000E+000
2	19.79970961	4.061722E-012	1.678172E-011	1	0.000000E+000
2	19.79995180	1.678172E-011	4.061722E-012	0	0.000000E+000
2	19.80037429	4.061722E-012	1.678172E-011	1	0.000000E+000
2	19.80046465	1.678172E-011	4.061722E-012	0	0.000000E+000
2	19.80426512	4.061722E-012	1.678172E-011	1	0.000000E+000
2	19.80432386	1.678172E-011	4.061722E-012	0	0.000000E+000
2	19.80482521	4.061722E-012	1.678172E-011	1	0.000000E+000
2	19.80490373	1.678172E-011	4.061722E-012	0	0.000000E+000
2	19.80564520	4.061722E-012	1.678172E-011	1	0.000000E+000
2	19.80576917	1.678172E-011	4.061722E-012	0	0.000000E+000
2	19.80609671	4.061722E-012	1.678172E-011	1	0.000000E+000
2	19.80615116	1.678172E-011	4.061722E-012	0	0.000000E+000
2	19.80648880	4.061722E-012	1.678172E-011	1	0.000000E+000
2	19.80653370	1.678172E-011	4.061722E-012	0	0.000000E+000
2	19.80655534	4.061722E-012	1.678172E-011	1	0.000000E+000
2	19.80672762	1.678172E-011	4.061722E-012	0	0.000000E+000
2	19.80697782	4.061722E-012	1.678172E-011	1	0.000000E+000
2	19.80703446	1.678172E-011	4.061722E-012	0	0.000000E+000
2	19.80725101	4.061722E-012	1.678172E-011	1	0.000000E+000
2	19.80736844	1.678172E-011	4.061722E-012	0	0.000000E+000
2	19.80837697	4.061722E-012	1.678172E-011	1	0.000000E+000
2	19.80848894	1.678172E-011	4.061722E-012	0	0.000000E+000
2	19.81078778	4.061722E-012	1.678172E-011	1	0.000000E+000
2	19.81088223	1.678172E-011	4.061722E-012	0	0.000000E+000
2	19.81117332	4.061722E-012	1.678172E-011	1	0.000000E+000
2	19.81127376	1.678172E-011	4.061722E-012	0	0.000000E+000
2	19.81134300	4.061722E-012	1.678172E-011	1	0.000000E+000
2	19.81156574	1.678172E-011	4.061722E-012	0	0.000000E+000
2	19.81283568	4.061722E-012	1.678172E-011	1	0.000000E+000
2	19.81320128	1.678172E-011	4.061722E-012	0	0.000000E+000
2	19.81322491	4.061722E-012	1.678172E-011	1	0.000000E+000
2	19.81352323	1.678172E-011	4.061722E-012	0	0.000000E+000
2	19.81378477	4.061722E-012	1.678172E-011	1	0.000000E+000
2	19.81423175	1.678172E-011	4.061722E-012	0	0.000000E+000
2	19.81509130	4.061722E-012	1.678172E-011	1	0.000000E+000
2	19.81522079	1.678172E-011	4.061722E-012	0	0.000000E+000
2	19.81586887	4.061722E-012	1.678172E-011	1	0.000000E+000
2	19.81594296	1.678172E-011	4.061722E-012	0	0.000000E+000
2	19.81635232	4.061722E-012	1.678172E-011	1	0.000000E+000
2	19.81659521	1.678172E-011	4.061722E-012	0	0.000000E+000
2	19.81662203	4.061722E-012	1.678172E-011	1	0.000000E+000
2	19.81705053	1.678172E-011	4.061722E-012	0	0.000000E+000
2	19.81772441	4.061722E-012	1.678172E-011	1	0.000000E+000
2	19.81775376	1.678172E-011	4.061722E-012	0	0.000000E+000
2	19.81913788	4.061722E-012	1.678172E-011	1	0.000000E+000
2	19.81945309	1.678172E-011	4.061722E-012	0	0.000000E+000
2	19.82005703	4.061722E-012	1.678172E-011	1	0.000000E+000
2	19.82012933	1.678172E-011	4.061722E-012	0	0.000000E+000
2	19.82079313	4.061722E-012	1.678172E-011	1	0.000000E+000
2	19.82111987	1.678172E-011	4.061722E-012	0	0.000000E+000
2	19.82154701	4.061722E-012	1.678172E-011	1	0.000000E+000
2	19.82219957	1.678172E-011	4.061722E-012	0	0.000000E+000
2	19.82275467	4.061722E-012	1.678172E-011	1	0.000000E+000
2	19.82285021	1.678172E-011	4.061722E-012	0	0.000000E+000
2	19.82416394	4.061722E-012	1.678172E-011	1	0.000000E+000
2	19.82417006	1.678172E-011	4.061722E-012	0	0.000000E+000
2	19.82420457	4.061722E-012	1.678172E-011	1	0.000000E+000
2	19.82421385	1.678172E-011	4.061722E-012	0	0.000000E+000
2	19.82443221	4.061722E-012	1.678172E-011	1	0.000000E+000
2	19.82449389	1.678172E-011	4.061722E-012	0	0.000000E+000
2	19.82451984	4.061722E-012	1.678172E-011	1	0.000000E+000
2	19.82469712	1.678172E-011	4.061722E-012	0	0.000000E+000
2	19.82480153	4.061722E-012	1.678172E-011	1	0.000000E+000
2	19.82482853	1.678172E-011	4.061722E-012	0	0.000000E+000
2	19.82502951	4.061722E-012	1.678172E-011	1	0.000000E+000
2	19.82510768	1.678172E-011	4.061722E-012	0	0.000000E+000
2	19.82606729	4.061722E-012	1.678172E-011	1	0.000000E+000
2	19.82607722	1.678172E-011	4.061722E-012	0	0.000000E+000
2	19.82652804	4.061722E-012	1.678172E-011	1	0.000000E+000
2	19.82664308	1.678172E-011	4.061722E-012	0	0.000000E+000
2	19.82665299	4.061722E-012	1.678172E-011	1	0.000000E+000
2	19.82680977	1.678172E-011	4.061722E-012	0	0.000000E+000
2	19.83031270	4.061722E-012	1.678172E-011	1	0.000000E+000
2	19.83097300	1.678172E-011	4.061722E-012	0	0.000000E+000
2	19.83142689	4.061722E-012	1.678172E-011	1	0.000000E+000
2	19.83165516	1.678172E-011	4.061722E-012	0	0.000000E+000
2	19.83219912	4.061722E-012	1.678172E-011	1	0.000000E+000
2	19.83251916	1.678172E-011	4.061722E-012	0	0.000000E+000
2	19.83289096	4.061722E-012	1.678172E-011	1	0.000000E+000
2	19.83321932	1.678172E-011	4.061722E-012	0	0.000000E+000
2	19.83745538	4.061722E-012	1.678172E-011	1	0.000000E+000
2	19.83760433	1.678172E-011	4.061722E-012	0	0.000000E+000
2	19.83886088	4.061722E-012	1.678172E-011	1	0.000000E+000
2	19.83925261	1.678172E-011	4.061722E-012	0	0.000000E+000
2	19.83951564	4.061722E-012	1.678172E-011	1	0.000000E+000
2	19.84015584	1.678172E-011	4.061722E-012	0	0.000000E+000
2	19.84107886	4.061722E-012	1.678172E-011	1	0.000000E+000
2	19.84173832	1.678172E-011	4.061722E-012	0	0.000000E+000
2	19.84248741	4.061722E-012	1.678172E-011	1	0.000000E+000
2	19.84253185	1.678172E-011	4.061722E-012	0	0.000000E+000
2	19.84267802	4.061722E-012	1.678172E-011	1	0.000000E+000
2	19.84276360	1.678172E-011	4.061722E-012	0	0.000000E+000
2	19.84310636	4.061722E-012	1.678172E-011	1	0.000000E+000
2	19.84319792	1.678172E-011	4.061722E-012	0	0.000000E+000
2	19.84459813	4.061722E-012	1.678172E-011	1	0.000000E+000
2	19.84472900	1.678172E-011	4.061722E-012	0	0.000000E+000
2	19.84554683	4.061722E-012	1.678172E-011	1	0.000000E+000
2	19.84561087	1.678172E-011	4.061722E-012	0	0.000000E+000
2	19.84575968	4.061722E-012	1.678172E-011	1	0.000000E+000
2	19.84606137	1.678172E-011	4.061722E-012	0	0.000000E+000
2	19.84623773	4.061722E-012	1.678172E-011	1	0.000000E+000
2	19.84637969	1.678172E-011	4.061722E-012	0	0.000000E+000
2	19.85102770	4.061722E-012	1.678172E-011	1	0.000000E+000
2	19.85127121	1.678172E-011	4.061722E-012	0	0.000000E+000
2	19.85472822	4.061722E-012	1.678172E-011	1	0.000000E+000
2	19.85491892	1.678172E-011	4.061722E-012	0	0.000000E+000
2	19.85506028	4.061722E-012	1.678172E-011	1	0.000000E+000
2	19.85508438	1.678172E-011	4.061722E-012	0	0.000000E+000
2	19.85518957	4.061722E-012	1.678172E-011	1	0.000000E+000
2	19.85525086	1.678172E-011	4.061722E-012	0	0.000000E+000
2	19.85745964	4.061722E-012	1.678172E-011	1	0.000000E+000
2	19.85748660	1.678172E-011	4.061722E-012	0	0.000000E+000
2	19.85836316	4.061722E-012	1.678172E-011	1	0.000000E+000
2	19.85851079	1.678172E-011	4.061722E-012	0	0.000000E+000
2	19.85855437	4.061722E-012	1.678172E-011	1	0.000000E+000
2	19.85887496	1.678172E-011	4.061722E-012	0	0.000000E+000
2	19.85955999	4.061722E-012	1.678172E-011	1	0.000000E+000
2	19.85958992	1.678172E-011	4.061722E-012	0	0.000000E+000
2	19.86057622	4.061722E-012	1.678172E-011	1	0.000000E+000
2	19.86062144	1.678172E-011	4.061722E-012	0	0.000000E+000
2	19.86693963	4.061722E-012	1.678172E-011	1	0.000000E+000
2	19.86753572	1.678172E-011	4.061722E-012	0	0.000000E+000
2	19.87531844	4.061722E-012	1.678172E-011	1	0.000000E+000
2	19.87532977	1.678172E-011	4.061722E-012	0	0.000000E+000
2	19.87644075	4.061722E-012	1.678172E-011	1	0.000000E+000
2	19.87652292	1.678172E-011	4.061722E-012	0	0.000000E+000
2	19.87655207	4.061722E-012	1.678172E-011	1	0.000000E+000
2	19.87678966	1.678172E-011	4.061722E-012	0	0.000000E+000
2	19.87712292	4.061722E-012	1.678172E-011	1	0.000000E+000
2	19.87729838	1.678172E-011	4.061722E-012	0	0.000000E+000
2	19.87775201	4.061722E-012	1.678172E-011	1	0.000000E+000
2	19.87791949	1.678172E-011	4.061722E-012	0	0.000000E+000
2	19.87803728	4.061722E-012	1.678172E-011	1	0.000000E+000
2	19.87808102	1.678172E-011	4.061722E-012	0	0.000000E+000
2	19.87876537	4.061722E-012	1.678172E-011	1	0.000000E+000
2	19.87914594	1.678172E-011	4.061722E-012	0	0.000000E+000
2	19.87964725	4.061722E-012	1.678172E-011	1	0.000000E+000
2	19.87998601	1.678172E-011	4.061722E-012	0	0.000000E+000
2	19.88072831	4.061722E-012	1.678172E-011	1	0.000000E+000
2	19.88110518	1.678172E-011	4.061722E-012	0	0.000000E+000
2	19.88114144	4.061722E-012	1.678172E-011	1	0.000000E+000
2	19.88130899	1.678172E-011	4.061722E-012	0	0.000000E+000
2	19.88263783	4.061722E-012	1.678172E-011	1	0.000000E+000
2	19.88289850	1.678172E-011	4.061722E-012	0	0.000000E+000
2	19.90372451	4.061722E-012	1.678172E-011	1	0.000000E+000
2	19.90392737	1.678172E-011	4.061722E-012	0	0.000000E+000
2	19.90410356	4.061722E-012	1.678172E-011	1	0.000000E+000
2	19.90467098	1.678172E-011	4.061722E-012	0	0.000000E+000
2	19.90511276	4.061722E-012	1.678172E-011	1	0.000000E+000
2	19.90522499	1.678172E-011	4.061722E-012	0	0.000000E+000
2	19.90812953	4.061722E-012	1.678172E-011	1	0.000000E+000
2	19.90830666	1.678172E-011	4.061722E-012	0	0.000000E+000
2	19.90837986	4.061722E-012	1.678172E-011	1	0.000000E+000
2	19.90876472	1.678172E-011	4.061722E-012	0	0.000000E+000
2	19.90938949	4.061722E-012	1.678172E-011	1	0.000000E+000
2	19.90945948	1.678172E-011	4.061722E-012	0	0.000000E+000
2	19.91016751	4.061722E-012	1.678172E-011	1	0.000000E+000
2	19.91035072	1.678172E-011	4.061722E-012	0	0.000000E+000
2	19.91081400	4.061722E-012	1.678172E-011	1	0.000000E+000
2	19.91100723	1.678172E-011	4.061722E-012	0	0.000000E+000
2	19.91185740	4.061722E-012	1.678172E-011	1	0.000000E+000
2	19.91201311	1.678172E-011	4.061722E-012	0	0.000000E+000
2	19.91323596	4.061722E-012	1.678172E-011	1	0.000000E+000
2	19.91341491	1.678172E-011	4.061722E-012	0	0.000000E+000
2	19.91356186	4.061722E-012	1.678172E-011	1	0.000000E+000
2	19.91361052	1.678172E-011	4.061722E-012	0	0.000000E+000
2	19.91644644	4.061722E-012	1.678172E-011	1	0.000000E+000
2	19.91661124	1.678172E-011	4.061722E-012	0	0.000000E+000
2	31.02334780	3.798893E-012	1.651889E-011	1	0.000000E+000
2	31.02380692	1.651889E-011	3.798893E-012	0	0.000000E+000
2	31.02430436	3.798893E-012	1.651889E-011	1	0.000000E+000
2	31.02433182	1.651889E-011	3.798893E-012	0	0.000000E+000
2	31.02527310	3.798893E-012	1.651889E-011	1	0.000000E+000
2	31.02553221	1.651889E-011	3.798893E-012	0	0.000000E+000
2	31.02741248	3.798893E-012	1.651889E-011	1	0.000000E+000
2	31.02748706	1.651889E-011	3.798893E-012	0	0.000000E+000
2	31.03105473	3.798893E-012	1.651889E-011	1	0.000000E+000
2	31.03148208	1.651889E-011	3.798893E-012	0	0.000000E+000
2	31.03175837	3.798893E-012	1.651889E-011	1	0.000000E+000
2	31.03229772	1.651889E-011	3.798893E-012	0	0.000000E+000
2	31.03307876	3.798893E-012	1.651889E-011	1	0.000000E+000
2	31.03328444	1.651889E-011	3.798893E-012	0	0.000000E+000
2	31.03407611	3.798893E-012	1.651889E-011	1	0.000000E+000
2	31.03410960	1.651889E-011	3.798893E-012	0	0.000000E+000
2	31.03577492	3.798893E-012	1.651889E-011	1	0.000000E+000
2	31.03589068	1.651889E-011	3.798893E-012	0	0.000000E+000
2	31.03590900	3.798893E-012	1.651889E-011	1	0.000000E+000
2	31.03612514	1.651889E-011	3.798893E-012	0	0.000000E+000
2	31.03613617	3.798893E-012	1.651889E-011	1	0.000000E+000
2	31.03649323	1.651889E-011	3.798893E-012	0	0.000000E+000
2	31.03690150	3.798893E-012	1.651889E-011	1	0.000000E+000
2	31.03707670	1.651889E-011	3.798893E-012	0	0.000000E+000
2	31.03851624	3.798893E-012	1.651889E-011	1	0.000000E+000
2	31.03951898	1.651889E-011	3.798893E-012	0	0.000000E+000
2	31.03953121	3.798893E-012	1.651889E-011	1	0.000000E+000
2	31.03966006	1.651889E-011	3.798893E-012	0	0.000000E+000
2	31.04091507	3.798893E-012	1.651889E-011	1	0.000000E+000
2	31.04093833	1.651889E-011	3.798893E-012	0	0.000000E+000
2	31.04097864	3.798893E-012	1.651889E-011	1	0.000000E+000
2	31.04101554	1.651889E-011	3.798893E-012	0	0.000000E+000
2	31.04114089	3.798893E-012	1.651889E-011	1	0.000000E+000
2	31.04124974	1.651889E-011	3.798893E-012	0	0.000000E+000
2	31.04135522	3.798893E-012	1.651889E-011	1	0.000000E+000
2	31.04147797	1.651889E-011	3.798893E-012	0	0.000000E+000
2	31.04578652	3.798893E-012	1.651889E-011	1	0.000000E+000
2	31.04614062	1.651889E-011	3.798893E-012	0	0.000000E+000
2	31.05198990	3.798893E-012	1.651889E-011	1	0.000000E+000
2	31.05209339	1.651889E-011	3.798893E-012	0	0.000000E+000
2	31.05380674	3.798893E-012	1.651889E-011	1	0.000000E+000
2	31.05395284	1.651889E-011	3.798893E-012	0	0.000000E+000
2	31.05440476	3.798893E-012	1.651889E-011	1	0.000000E+000
2	31.05477662	1.651889E-011	3.798893E-012	0	0.000000E+000
2	31.05489054	3.798893E-012	1.651889E-011	1	0.000000E+000
2	31.05494743	1.651889E-011	3.798893E-012	0	0.000000E+000
2	31.05559092	3.798893E-012	1.651889E-011	1	0.000000E+000
2	31.05579355	1.651889E-011	3.798893E-012	0	0.000000E+000
2	31.05707943	3.798893E-012	1.651889E-011	1	0.000000E+000
2	31.05728603	1.651889E-011	3.798893E-012	0	0.000000E+000
2	31.05737069	3.798893E-012	1.651889E-011	1	0.000000E+000
2	31.05744312	1.651889E-011	3.798893E-012	0	0.000000E+000
2	31.05855762	3.798893E-012	1.651889E-011	1	0.000000E+000
2	31.05895917	1.651889E-011	3.798893E-012	0	0.000000E+000
2	31.05929398	3.798893E-012	1.651889E-011	1	0.000000E+000
2	31.05934383	1.651889E-011	3.798893E-012	0	0.000000E+000
2	31.06029722	3.798893E-012	1.651889E-011	1	0.000000E+000
2	31.06030865	1.651889E-011	3.798893E-012	0	0.000000E+000
2	31.06034690	3.798893E-012	1.651889E-011	1	0.000000E+000
2	31.06057780	1.651889E-011	3.798893E-012	0	0.000000E+000
2	31.06120407	3.798893E-012	1.651889E-011	1	0.000000E+000
2	31.06124242	1.651889E-011	3.798893E-012	0	0.000000E+000
2	31.06176239	3.798893E-012	1.651889E-011	1	0.000000E+000
2	31.06225756	1.651889E-011	3.798893E-012	0	0.000000E+000
2	31.06268077	3.798893E-012	1.651889E-011	1	0.000000E+000
2	31.06296147	1.651889E-011	3.798893E-012	0	0.000000E+000
2	31.06338465	3.798893E-012	1.651889E-011	1	0.000000E+000
2	31.06377410	1.651889E-011	3.798893E-012	0	0.000000E+000
2	31.06384353	3.798893E-012	1.651889E-011	1	0.000000E+000
2	31.06421378	1.651889E-011	3.798893E-012	0	0.000000E+000
2	31.06473246	3.798893E-012	1.651889E-011	1	0.000000E+000
2	31.06481705	1.651889E-011	3.798893E-012	0	0.000000E+000
2	31.06483238	3.798893E-012	1.651889E-011	1	0.000000E+000
2	31.06506649	1.651889E-011	3.798893E-012	0	0.000000E+000
2	31.06598782	3.798893E-012	1.651889E-011	1	0.000000E+000
2	31.06633028	1.651889E-011	3.798893E-012	0	0.000000E+000
2	31.06815375	3.798893E-012	1.651889E-011	1	0.000000E+000
2	31.06826404	1.651889E-011	3.798893E-012	0	0.000000E+000
2	31.06830424	3.798893E-012	1.651889E-011	1	0.000000E+000
2	31.06840759	1.651889E-011	3.798893E-012	0	0.000000E+000
2	31.06877869	3.798893E-012	1.651889E-011	1	0.000000E+000
2	31.06884715	1.651889E-011	3.798893E-012	0	0.000000E+000
2	31.06943869	3.798893E-012	1.651889E-011	1	0.000000E+000
2	31.06956711	1.651889E-011	3.798893E-012	0	0.000000E+000
2	31.06958103	3.798893E-012	1.651889E-011	1	0.000000E+000
2	31.07000403	1.651889E-011	3.798893E-012	0	0.000000E+000
2	31.07232389	3.798893E-012	1.651889E-011	1	0.000000E+000
2	31.07238796	1.651889E-011	3.798893E-012	0	0.000000E+000
2	31.07364263	3.798893E-012	1.651889E-011	1	0.000000E+000
2	31.07414628	1.651889E-011	3.798893E-012	0	0.000000E+000
2	31.07436488	3.798893E-012	1.651889E-011	1	0.000000E+000
2	31.07447975	1.651889E-011	3.798893E-012	0	0.000000E+000
2	31.08062170	3.798893E-012	1.651889E-011	1	0.000000E+000
2	31.08080287	1.651889E-011	3.798893E-012	0	0.000000E+000
2	32.44666850	3.787776E-012	1.650778E-011	1	0.000000E+000
2	32.44673521	1.650778E-011	3.787776E-012	0	0.000000E+000
2	32.44738993	3.787776E-012	1.650778E-011	1	0.000000E+000
2	32.44773300	1.650778E-011	3.787776E-012	0	0.000000E+000
2	32.44786402	3.787776E-012	1.650778E-011	1	0.000000E+000
2	32.44810495	1.650778E-011	3.787776E-012	0	0.000000E+000
2	32.44944971	3.787776E-012	1.650778E-011	1	0.000000E+000
2	32.44988468	1.650778E-011	3.787776E-012	0	0.000000E+000
2	32.45062639	3.787776E-012	1.650778E-011	1	0.000000E+000
2	32.45089609	1.650778E-011	3.787776E-012	0	0.000000E+000
2	32.45309856	3.787776E-012	1.650778E-011	1	0.000000E+000
2	32.45333259	1.650778E-011	3.787776E-012	0	0.000000E+000
2	32.45430879	3.787776E-012	1.650778E-011	1	0.000000E+000
2	32.45435072	1.650778E-011	3.787776E-012	0	0.000000E+000
2	32.45440131	3.787776E-012	1.650778E-011	1	0.000000E+000
2	32.45448777	1.650778E-011	3.787776E-012	0	0.000000E+000
2	32.45558758	3.787776E-012	1.650778E-011	1	0.000000E+000
2	32.45585326	1.650778E-011	3.787776E-012	0	0.000000E+000
2	32.45598962	3.787776E-012	1.650778E-011	1	0.000000E+000
2	32.45629046	1.650778E-011	3.787776E-012	0	0.000000E+000
2	32.45630295	3.787776E-012	1.650778E-011	1	0.000000E+000
2	32.45646634	1.650778E-011	3.787776E-012	0	0.000000E+000
2	32.45647644	3.787776E-012	1.650778E-011	1	0.000000E+000
2	32.45767277	1.650778E-011	3.787776E-012	0	0.000000E+000
2	32.45891441	3.787776E-012	1.650778E-011	1	0.000000E+000
2	32.45901688	1.650778E-011	3.787776E-012	0	0.000000E+000
2	32.46010225	3.787776E-012	1.650778E-011	1	0.000000E+000
2	32.46018879	1.650778E-011	3.787776E-012	0	0.000000E+000
2	32.46021226	3.787776E-012	1.650778E-011	1	0.000000E+000
2	32.46029573	1.650778E-011	3.787776E-012	0	0.000000E+000
2	32.46065620	3.787776E-012	1.650778E-011	1	0.000000E+000
2	32.46095194	1.650778E-011	3.787776E-012	0	0.000000E+000
2	32.46338274	3.787776E-012	1.650778E-011	1	0.000000E+000
2	32.46348186	1.650778E-011	3.787776E-012	0	0.000000E+000
2	32.46350300	3.787776E-012	1.650778E-011	1	0.000000E+000
2	32.46365010	1.650778E-011	3.787776E-012	0	0.000000E+000
2	32.46436930	3.787776E-012	1.650778E-011	1	0.000000E+000
2	32.46464759	1.650778E-011	3.787776E-012	0	0.000000E+000
2	32.46466515	3.787776E-012	1.650778E-011	1	0.000000E+000
2	32.46470367	1.650778E-011	3.787776E-012	0	0.000000E+000
2	32.46471425	3.787776E-012	1.650778E-011	1	0.000000E+000
2	32.46490472	1.650778E-011	3.787776E-012	0	0.000000E+000
2	32.46801173	3.787776E-012	1.650778E-011	1	0.000000E+000
2	32.46812244	1.650778E-011	3.787776E-012	0	0.000000E+000
2	32.46815069	3.787776E-012	1.650778E-011	1	0.000000E+000
2	32.46818207	1.650778E-011	3.787776E-012	0	0.000000E+000
2	32.46868094	3.787776E-012	1.650778E-011	1	0.000000E+000
2	32.46877630	1.650778E-011	3.787776E-012	0	0.000000E+000
2	32.46879395	3.787776E-012	1.650778E-011	1	0.000000E+000
2	32.46889727	1.650778E-011	3.787776E-012	0	0.000000E+000
2	32.46900957	3.787776E-012	1.650778E-011	1	0.000000E+000
2	32.46914800	1.650778E-011	3.787776E-012	0	0.000000E+000
2	32.46952998	3.787776E-012	1.650778E-011	1	0.000000E+000
2	32.46959540	1.650778E-011	3.787776E-012	0	0.000000E+000
2	32.47002404	3.787776E-012	1.650778E-011	1	0.000000E+000
2	32.47034726	1.650778E-011	3.787776E-012	0	0.000000E+000
2	32.47172255	3.787776E-012	1.650778E-011	1	0.000000E+000
2	32.47195648	1.650778E-011	3.787776E-012	0	0.000000E+000
2	32.47280755	3.787776E-012	1.650778E-011	1	0.000000E+000
2	32.47327277	1.650778E-011	3.787776E-012	0	0.000000E+000
2	32.47573780	3.787776E-012	1.650778E-011	1	0.000000E+000
2	32.47611458	1.650778E-011	3.787776E-012	0	0.000000E+000
2	32.47650774	3.787776E-012	1.650778E-011	1	0.000000E+000
2	32.47708847	1.650778E-011	3.787776E-012	0	0.000000E+000
2	32.47733455	3.787776E-012	1.650778E-011	1	0.000000E+000
2	32.47760402	1.650778E-011	3.787776E-012	0	0.000000E+000
2	32.47769474	3.787776E-012	1.650778E-011	1	0.000000E+000
2	32.47775364	1.650778E-011	3.787776E-012	0	0.000000E+000
2	32.47835202	3.787776E-012	1.650778E-011	1	0.000000E+000
2	32.47865651	1.650778E-011	3.787776E-012	0	0.000000E+000
2	32.47995855	3.787776E-012	1.650778E-011	1	0.000000E+000
2	32.47997315	1.650778E-011	3.787776E-012	0	0.000000E+000
2	32.48007618	3.787776E-012	1.650778E-011	1	0.000000E+000
2	32.48040801	1.650778E-011	3.787776E-012	0	0.000000E+000
2	32.48048014	3.787776E-012	1.650778E-011	1	0.000000E+000
2	32.48064630	1.650778E-011	3.787776E-012	0	0.000000E+000
2	32.48175820	3.787776E-012	1.650778E-011	1	0.000000E+000
2	32.48229638	1.650778E-011	3.787776E-012	0	0.000000E+000
2	32.48256376	3.787776E-012	1.650778E-011	1	0.000000E+000
2	32.48276291	1.650778E-011	3.787776E-012	0	0.000000E+000
2	32.48279146	3.787776E-012	1.650778E-011	1	0.000000E+000
2	32.48318093	1.650778E-011	3.787776E-012	0	0.000000E+000
2	32.48609908	3.787776E-012	1.650778E-011	1	0.000000E+000
2	32.48616565	1.650778E-011	3.787776E-012	0	0.000000E+000
2	32.48892789	3.787776E-012	1.650778E-011	1	0.000000E+000
2	32.48908359	1.650778E-011	3.787776E-012	0	0.000000E+000
2	32.48967669	3.787776E-012	1.650778E-011	1	0.000000E+000
2	32.48968078	1.650778E-011	3.787776E-012	0	0.000000E+000
2	32.49143201	3.787776E-012	1.650778E-011	1	0.000000E+000
2	32.49202440	1.650778E-011	3.787776E-012	0	0.000000E+000
2	32.49204360	3.787776E-012	1.650778E-011	1	0.000000E+000
2	32.49206739	1.650778E-011	3.787776E-012	0	0.000000E+000
2	32.49312029	3.787776E-012	1.650778E-011	1	0.000000E+000
2	32.49319581	1.650778E-011	3.787776E-012	0	0.000000E+000
2	32.49321478	3.787776E-012	1.650778E-011	1	0.000000E+000
2	32.49341402	1.650778E-011	3.787776E-012	0	0.000000E+000
2	32.49477007	3.787776E-012	1.650778E-011	1	0.000000E+000
2	32.49533516	1.650778E-011	3.787776E-012	0	0.000000E+000
2	32.49592563	3.787776E-012	1.650778E-011	1	0.000000E+000
2	32.49621016	1.650778E-011	3.787776E-012	0	0.000000E+000
2	32.49677868	3.787776E-012	1.650778E-011	1	0.000000E+000
2	32.49690782	1.650778E-011	3.787776E-012	0	0.000000E+000
2	32.49714071	3.787776E-012	1.650778E-011	1	0.000000E+000
2	32.49722805	1.650778E-011	3.787776E-012	0	0.000000E+000
2	32.49831439	3.787776E-012	1.650778E-011	1	0.000000E+000
2	32.49861080	1.650778E-011	3.787776E-012	0	0.000000E+000
2	32.49963153	3.787776E-012	1.650778E-011	1	0.000000E+000
2	32.50013398	1.650778E-011	3.787776E-012	0	0.000000E+000
2	32.50089126	3.787776E-012	1.650778E-011	1	0.000000E+000
2	32.50094583	1.650778E-011	3.787776E-012	0	0.000000E+000
2	32.50841590	3.787776E-012	1.650778E-011	1	0.000000E+000
2	32.50855885	1.650778E-011	3.787776E-012	0	0.000000E+000
2	32.50861000	3.787776E-012	1.650778E-011	1	0.000000E+000
2	32.50866333	1.650778E-011	3.787776E-012	0	0.000000E+000
2	32.50977302	3.787776E-012	1.650778E-011	1	0.000000E+000
2	32.50987450	1.650778E-011	3.787776E-012	0	0.000000E+000
2	32.51184910	3.787776E-012	1.650778E-011	1	0.000000E+000
2	32.51247239	1.650778E-011	3.787776E-012	0	0.000000E+000
2	32.51311746	3.787776E-012	1.650778E-011	1	0.000000E+000
2	32.51322780	1.650778E-011	3.787776E-012	0	0.000000E+000
2	32.51324944	3.787776E-012	1.650778E-011	1	0.000000E+000
2	32.51352115	1.650778E-011	3.787776E-012	0	0.000000E+000
2	32.51355373	3.787776E-012	1.650778E-011	1	0.000000E+000
2	32.51367850	1.650778E-011	3.787776E-012	0	0.000000E+000
2	32.51372967	3.787776E-012	1.650778E-011	1	0.000000E+000
2	32.51384153	1.650778E-011	3.787776E-012	0	0.000000E+000
2	32.51551540	3.787776E-012	1.650778E-011	1	0.000000E+000
2	32.51567297	1.650778E-011	3.787776E-012	0	0.000000E+000
2	32.51639562	3.787776E-012	1.650778E-011	1	0.000000E+000
2	32.51643621	1.650778E-011	3.787776E-012	0	0.000000E+000
2	32.51779443	3.787776E-012	1.650778E-011	1	0.000000E+000
2	32.51809983	1.650778E-011	3.787776E-012	0	0.000000E+000
2	32.51949698	3.787776E-012	1.650778E-011	1	0.000000E+000
2	32.51994256	1.650778E-011	3.787776E-012	0	0.000000E+000
2	32.52014974	3.787776E-012	1.650778E-011	1	0.000000E+000
2	32.52034952	1.650778E-011	3.787776E-012	0	0.000000E+000
2	32.52064161	3.787776E-012	1.650778E-011	1	0.000000E+000
2	32.52071214	1.650778E-011	3.787776E-012	0	0.000000E+000
2	32.52075113	3.787776E-012	1.650778E-011	1	0.000000E+000
2	32.52101184	1.650778E-011	3.787776E-012	0	0.000000E+000
2	32.52103768	3.787776E-012	1.650778E-011	1	0.000000E+000
2	32.52169414	1.650778E-011	3.787776E-012	0	0.000000E+000
2	32.52182922	3.787776E-012	1.650778E-011	1	0.000000E+000
2	32.52204162	1.650778E-011	3.787776E-012	0	0.000000E+000
2	32.52207131	3.787776E-012	1.650778E-011	1	0.000000E+000
2	32.52242881	1.650778E-011	3.787776E-012	0	0.000000E+000
2	32.52243799	3.787776E-012	1.650778E-011	1	0.000000E+000
2	32.52251551	1.650778E-011	3.787776E-012	0	0.000000E+000
2	32.52300692	3.787776E-012	1.650778E-011	1	0.000000E+000
2	32.52311315	1.650778E-011	3.787776E-012	0	0.000000E+000
2	32.52570256	3.787776E-012	1.650778E-011	1	0.000000E+000
2	32.52582841	1.650778E-011	3.787776E-012	0	0.000000E+000
2	32.52684406	3.787776E-012	1.650778E-011	1	0.000000E+000
2	32.52706632	1.650778E-011	3.787776E-012	0	0.000000E+000
2	32.52825479	3.787776E-012	1.650778E-011	1	0.000000E+000
2	32.52827911	1.650778E-011	3.787776E-012	0	0.000000E+000
2	32.52871223	3.787776E-012	1.650778E-011	1	0.000000E+000
2	32.52877374	1.650778E-011	3.787776E-012	0	0.000000E+000
2	32.52947791	3.787776E-012	1.650778E-011	1	0.000000E+000
2	32.52957506	1.650778E-011	3.787776E-012	0	0.000000E+000
2	32.53511319	3.787776E-012	1.650778E-011	1	0.000000E+000
2	32.53545649	1.650778E-011	3.787776E-012	0	0.000000E+000
2	32.53569453	3.787776E-012	1.650778E-011	1	0.000000E+000
2	32.53576066	1.650778E-011	3.787776E-012	0	0.000000E+000
2	32.53579802	3.787776E-012	1.650778E-011	1	0.000000E+000
2	32.53589013	1.650778E-011	3.787776E-012	0	0.000000E+000
2	32.53604350	3.787776E-012	1.650778E-011	1	0.000000E+000
2	32.53610866	1.650778E-011	3.787776E-012	0	0.000000E+000
2	32.53768926	3.787776E-012	1.650778E-011	1	0.000000E+000
2	32.53786872	1.650778E-011	3.787776E-012	0	0.000000E+000
2	32.53787485	3.787776E-012	1.650778E-011	1	0.000000E+000
2	32.53902563	1.650778E-011	3.787776E-012	0	0.000000E+000
2	32.53936601	3.787776E-012	1.650778E-011	1	0.000000E+000
2	32.53939459	1.650778E-011	3.787776E-012	0	0.000000E+000
2	32.53975480	3.787776E-012	1.650778E-011	1	0.000000E+000
2	32.53993089	1.650778E-011	3.787776E-012	0	0.000000E+000
2	32.54049491	3.787776E-012	1.650778E-011	1	0.000000E+000
2	32.54055714	1.650778E-011	3.787776E-012	0	0.000000E+000
2	32.54180691	3.787776E-012	1.650778E-011	1	0.000000E+000
2	32.54189221	1.650778E-011	3.787776E-012	0	0.000000E+000
2	32.54196974	3.787776E-012	1.650778E-011	1	0.000000E+000
2	32.54266835	1.650778E-011	3.787776E-012	0	0.000000E+000
2	32.54268360	3.787776E-012	1.650778E-011	1	0.000000E+000
2	32.54274170	1.650778E-011	3.787776E-012	0	0.000000E+000
2	32.54373497	3.787776E-012	1.650778E-011	1	0.000000E+000
2	32.54376280	1.650778E-011	3.787776E-012	0	0.000000E+000
2	32.54381139	3.787776E-012	1.650778E-011	1	0.000000E+000
2	32.54386579	1.650778E-011	3.787776E-012	0	0.000000E+000
2	32.54392670	3.787776E-012	1.650778E-011	1	0.000000E+000
2	32.54453009	1.650778E-011	3.787776E-012	0	0.000000E+000
2	32.54485011	3.787776E-012	1.650778E-011	1	0.000000E+000
2	32.54504559	1.650778E-011	3.787776E-012	0	0.000000E+000
2	32.54617232	3.787776E-012	1.650778E-011	1	0.000000E+000
2	32.54629012	1.650778E-011	3.787776E-012	0	0.000000E+000
2	32.54699255	3.787776E-012	1.650778E-011	1	0.000000E+000
2	32.54704568	1.650778E-011	3.787776E-012	0	0.000000E+000
2	32.54730335	3.787776E-012	1.650778E-011	1	0.000000E+000
2	32.54733441	1.650778E-011	3.787776E-012	0	0.000000E+000
2	32.54769799	3.787776E-012	1.650778E-011	1	0.000000E+000
2	32.54786735	1.650778E-011	3.787776E-012	0	0.000000E+000
2	32.54819721	3.787776E-012	1.650778E-011	1	0.000000E+000
2	32.54838502	1.650778E-011	3.787776E-012	0	0.000000E+000
2	32.55048971	3.787776E-012	1.650778E-011	1	0.000000E+000
2	32.55055674	1.650778E-011	3.787776E-012	0	0.000000E+000
2	32.55059394	3.787776E-012	1.650778E-011	1	0.000000E+000
2	32.55077851	1.650778E-011	3.787776E-012	0	0.000000E+000
2	32.55131040	3.787776E-012	1.650778E-011	1	0.000000E+000
2	32.55185103	1.650778E-011	3.787776E-012	0	0.000000E+000
2	32.55255911	3.787776E-012	1.650778E-011	1	0.000000E+000
2	32.55284377	1.650778E-011	3.787776E-012	0	0.000000E+000
2	32.55351184	3.787776E-012	1.650778E-011	1	0.000000E+000
2	32.55388674	1.650778E-011	3.787776E-012	0	0.000000E+000
2	32.55440000	3.787776E-012	1.650778E-011	1	0.000000E+000
2	32.55442487	1.650778E-011	3.787776E-012	0	0.000000E+000
2	32.55519826	3.787776E-012	1.650778E-011	1	0.000000E+000
2	32.55521936	1.650778E-011	3.787776E-012	0	0.000000E+000
2	32.55865731	3.787776E-012	1.650778E-011	1	0.000000E+000
2	32.55911199	1.650778E-011	3.787776E-012	0	0.000000E+000
2	32.55956739	3.787776E-012	1.650778E-011	1	0.000000E+000
2	32.55983488	1.650778E-011	3.787776E-012	0	0.000000E+000
2	32.56018337	3.787776E-012	1.650778E-011	1	0.000000E+000
2	32.56072936	1.650778E-011	3.787776E-012	0	0.000000E+000
2	32.56185203	3.787776E-012	1.650778E-011	1	0.000000E+000
2	32.56215754	1.650778E-011	3.787776E-012	0	0.000000E+000
2	32.56382331	3.787776E-012	1.650778E-011	1	0.000000E+000
2	32.56398488	1.650778E-011	3.787776E-012	0	0.000000E+000
2	32.56617848	3.787776E-012	1.650778E-011	1	0.000000E+000
2	32.56659495	1.650778E-011	3.787776E-012	0	0.000000E+000
2	32.56663073	3.787776E-012	1.650778E-011	1	0.000000E+000
2	32.56771689	1.650778E-011	3.787776E-012	0	0.000000E+000
2	32.56802635	3.787776E-012	1.650778E-011	1	0.000000E+000
2	32.56804967	1.650778E-011	3.787776E-012	0	0.000000E+000
2	32.56869840	3.787776E-012	1.650778E-011	1	0.000000E+000
2	32.56884713	1.650778E-011	3.787776E-012	0	0.000000E+000
2	32.56948684	3.787776E-012	1.650778E-011	1	0.000000E+000
2	32.57027148	1.650778E-011	3.787776E-012	0	0.000000E+000
2	32.57094944	3.787776E-012	1.650778E-011	1	0.000000E+000
2	32.57131231	1.650778E-011	3.787776E-012	0	0.000000E+000
2	32.57168584	3.787776E-012	1.650778E-011	1	0.000000E+000
2	32.57211888	1.650778E-011	3.787776E-012	0	0.000000E+000
2	32.57259943	3.787776E-012	1.650778E-011	1	0.000000E+000
2	32.57277805	1.650778E-011	3.787776E-012	0	0.000000E+000
2	32.57282454	3.787776E-012	1.650778E-011	1	0.000000E+000
2	32.57285847	1.650778E-011	3.787776E-012	0	0.000000E+000
2	32.57311289	3.787776E-012	1.650778E-011	1	0.000000E+000
2	32.57315414	1.650778E-011	3.787776E-012	0	0.000000E+000
2	32.57336303	3.787776E-012	1.650778E-011	1	0.000000E+000
2	32.57346801	1.650778E-011	3.787776E-012	0	0.000000E+000
2	32.57347372	3.787776E-012	1.650778E-011	1	0.000000E+000
2	32.57353062	1.650778E-011	3.787776E-012	0	0.000000E+000
2	32.57636920	3.787776E-012	1.650778E-011	1	0.000000E+000
2	32.57694697	1.650778E-011	3.787776E-012	0	0.000000E+000
2	32.57731700	3.787776E-012	1.650778E-011	1	0.000000E+000
2	32.57740048	1.650778E-011	3.787776E-012	0	0.000000E+000
2	32.57743788	3.787776E-012	1.650778E-011	1	0.000000E+000
2	32.57761191	1.650778E-011	3.787776E-012	0	0.000000E+000
2	32.57908104	3.787776E-012	1.650778E-011	1	0.000000E+000
2	32.57913471	1.650778E-011	3.787776E-012	0	0.000000E+000
2	32.57988897	3.787776E-012	1.650778E-011	1	0.000000E+000
2	32.58010038	1.650778E-011	3.787776E-012	0	0.000000E+000
2	32.58053887	3.787776E-012	1.650778E-011	1	0.000000E+000
2	32.58063574	1.650778E-011	3.787776E-012	0	0.000000E+000
2	32.58251097	3.787776E-012	1.650778E-011	1	0.000000E+000
2	32.58277705	1.650778E-011	3.787776E-012	0	0.000000E+000
2	32.58281933	3.787776E-012	1.650778E-011	1	0.000000E+000
2	32.58285143	1.650778E-011	3.787776E-012	0	0.000000E+000
2	32.58336422	3.787776E-012	1.650778E-011	1	0.000000E+000
2	32.58357212	1.650778E-011	3.787776E-012	0	0.000000E+000
2	32.58368324	3.787776E-012	1.650778E-011	1	0.000000E+000
2	32.58399280	1.650778E-011	3.787776E-012	0	0.000000E+000
2	32.58410408	3.787776E-012	1.650778E-011	1	0.000000E+000
2	32.58416351	1.650778E-011	3.787776E-012	0	0.000000E+000
2	32.58437753	3.787776E-012	1.650778E-011	1	0.000000E+000
2	32.58565463	1.650778E-011	3.787776E-012	0	0.000000E+000
2	32.58595260	3.787776E-012	1.650778E-011	1	0.000000E+000
2	32.58598850	1.650778E-011	3.787776E-012	0	0.000000E+000
2	32.58774180	3.787776E-012	1.650778E-011	1	0.000000E+000
2	32.58805625	1.650778E-011	3.787776E-012	0	0.000000E+000
2	32.58806844	3.787776E-012	1.650778E-011	1	0.000000E+000
2	32.58825211	1.650778E-011	3.787776E-012	0	0.000000E+000
2	32.59007871	3.787776E-012	1.650778E-011	1	0.000000E+000
2	32.59009165	1.650778E-011	3.787776E-012	0	0.000000E+000
2	32.59011392	3.787776E-012	1.650778E-011	1	0.000000E+000
2	32.59019599	1.650778E-011	3.787776E-012	0	0.000000E+000
2	32.59086640	3.787776E-012	1.650778E-011	1	0.000000E+000
2	32.59111087	1.650778E-011	3.787776E-012	0	0.000000E+000
2	32.59121200	3.787776E-012	1.650778E-011	1	0.000000E+000
2	32.59126263	1.650778E-011	3.787776E-012	0	0.000000E+000
2	32.59333718	3.787776E-012	1.650778E-011	1	0.000000E+000
2	32.59396928	1.650778E-011	3.787776E-012	0	0.000000E+000
2	32.59453901	3.787776E-012	1.650778E-011	1	0.000000E+000
2	32.59472782	1.650778E-011	3.787776E-012	0	0.000000E+000
2	32.59475172	3.787776E-012	1.650778E-011	1	0.000000E+000
2	32.59479350	1.650778E-011	3.787776E-012	0	0.000000E+000
2	32.59484397	3.787776E-012	1.650778E-011	1	0.000000E+000
2	32.59493830	1.650778E-011	3.787776E-012	0	0.000000E+000
2	32.59663795	3.787776E-012	1.650778E-011	1	0.000000E+000
2	32.59670533	1.650778E-011	3.787776E-012	0	0.000000E+000
2	32.59672580	3.787776E-012	1.650778E-011	1	0.000000E+000
2	32.59699051	1.650778E-011	3.787776E-012	0	0.000000E+000
2	32.59802188	3.787776E-012	1.650778E-011	1	0.000000E+000
2	32.59816854	1.650778E-011	3.787776E-012	0	0.000000E+000
2	32.59825376	3.787776E-012	1.650778E-011	1	0.000000E+000
2	32.59871172	1.650778E-011	3.787776E-012	0	0.000000E+000
2	32.59931959	3.787776E-012	1.650778E-011	1	0.000000E+000
2	32.59977046	1.650778E-011	3.787776E-012	0	0.000000E+000
2	32.60285770	3.787776E-012	1.650778E-011	1	0.000000E+000
2	32.60287129	1.650778E-011	3.787776E-012	0	0.000000E+000
2	32.60348716	3.787776E-012	1.650778E-011	1	0.000000E+000
2	32.60367635	1.650778E-011	3.787776E-012	0	0.000000E+000
2	32.60370233	3.787776E-012	1.650778E-011	1	0.000000E+000
2	32.60375577	1.650778E-011	3.787776E-012	0	0.000000E+000
2	32.60387687	3.787776E-012	1.650778E-011	1	0.000000E+000
2	32.60391658	1.650778E-011	3.787776E-012	0	0.000000E+000
2	32.60601342	3.787776E-012	1.650778E-011	1	0.000000E+000
2	32.60604628	1.650778E-011	3.787776E-012	0	0.000000E+000
2	32.60638376	3.787776E-012	1.650778E-011	1	0.000000E+000
2	32.60690773	1.650778E-011	3.787776E-012	0	0.000000E+000
2	32.60732500	3.787776E-012	1.650778E-011	1	0.000000E+000
2	32.60738124	1.650778E-011	3.787776E-012	0	0.000000E+000
2	32.60744803	3.787776E-012	1.650778E-011	1	0.000000E+000
2	32.60748819	1.650778E-011	3.787776E-012	0	0.000000E+000
2	32.60751650	3.787776E-012	1.650778E-011	1	0.000000E+000
2	32.60785107	1.650778E-011	3.787776E-012	0	0.000000E+000
2	32.60930341	3.787776E-012	1.650778E-011	1	0.000000E+000
2	32.60960727	1.650778E-011	3.787776E-012	0	0.000000E+000
2	32.61252208	3.787776E-012	1.650778E-011	1	0.000000E+000
2	32.61290859	1.650778E-011	3.787776E-012	0	0.000000E+000
2	32.61296687	3.787776E-012	1.650778E-011	1	0.000000E+000
2	32.61310035	1.650778E-011	3.787776E-012	0	0.000000E+000
2	32.61492477	3.787776E-012	1.650778E-011	1	0.000000E+000
2	32.61536594	1.650778E-011	3.787776E-012	0	0.000000E+000
2	32.61896652	3.787776E-012	1.650778E-011	1	0.000000E+000
2	32.61908698	1.650778E-011	3.787776E-012	0	0.000000E+000
2	32.61947850	3.787776E-012	1.650778E-011	1	0.000000E+000
2	32.61958133	1.650778E-011	3.787776E-012	0	0.000000E+000
2	32.62325478	3.787776E-012	1.650778E-011	1	0.000000E+000
2	32.62333824	1.650778E-011	3.787776E-012	0	0.000000E+000
2	32.62589452	3.787776E-012	1.650778E-011	1	0.000000E+000
2	32.62617178	1.650778E-011	3.787776E-012	0	0.000000E+000
2	32.62622821	3.787776E-012	1.650778E-011	1	0.000000E+000
2	32.62637930	1.650778E-011	3.787776E-012	0	0.000000E+000
2	32.62642168	3.787776E-012	1.650778E-011	1	0.000000E+000
2	32.62660480	1.650778E-011	3.787776E-012	0	0.000000E+000
2	32.62775689	3.787776E-012	1.650778E-011	1	0.000000E+000
2	32.62793911	1.650778E-011	3.787776E-012	0	0.000000E+000
2	32.63078855	3.787776E-012	1.650778E-011	1	0.000000E+000
2	32.63080616	1.650778E-011	3.787776E-012	0	0.000000E+000
2	32.63153237	3.787776E-012	1.650778E-011	1	0.000000E+000
2	32.63168151	1.650778E-011	3.787776E-012	0	0.000000E+000
2	32.63296760	3.787776E-012	1.650778E-011	1	0.000000E+000
2	32.63307312	1.650778E-011	3.787776E-012	0	0.000000E+000
2	32.63472384	3.787776E-012	1.650778E-011	1	0.000000E+000
2	32.63515580	1.650778E-011	3.787776E-012	0	0.000000E+000
2	32.63525848	3.787776E-012	1.650778E-011	1	0.000000E+000
2	32.63530481	1.650778E-011	3.787776E-012	0	0.000000E+000
2	32.63554495	3.787776E-012	1.650778E-011	1	0.000000E+000
2	32.63559442	1.650778E-011	3.787776E-012	0	0.000000E+000
2	32.63661916	3.787776E-012	1.650778E-011	1	0.000000E+000
2	32.63683402	1.650778E-011	3.787776E-012	0	0.000000E+000
2	32.63685294	3.787776E-012	1.650778E-011	1	0.000000E+000
2	32.63724449	1.650778E-011	3.787776E-012	0	0.000000E+000
2	32.63761633	3.787776E-012	1.650778E-011	1	0.000000E+000
2	32.63779786	1.650778E-011	3.787776E-012	0	0.000000E+000
2	32.63919295	3.787776E-012	1.650778E-011	1	0.000000E+000
2	32.63935564	1.650778E-011	3.787776E-012	0	0.000000E+000
2	32.65421440	3.787776E-012	1.650778E-011	1	0.000000E+000
2	32.65430897	1.650778E-011	3.787776E-012	0	0.000000E+000
2	32.65535175	3.787776E-012	1.650778E-011	1	0.000000E+000
2	32.65541510	1.650778E-011	3.787776E-012	0	0.000000E+000
2	32.65561568	3.787776E-012	1.650778E-011	1	0.000000E+000
2	32.65575469	1.650778E-011	3.787776E-012	0	0.000000E+000
2	32.65606991	3.787776E-012	1.650778E-011	1	0.000000E+000
2	32.65634644	1.650778E-011	3.787776E-012	0	0.000000E+000
2	32.65634959	3.787776E-012	1.650778E-011	1	0.000000E+000
2	32.65651632	1.650778E-011	3.787776E-012	0	0.000000E+000
2	32.65654344	3.787776E-012	1.650778E-011	1	0.000000E+000
2	32.65662900	1.650778E-011	3.787776E-012	0	0.000000E+000
2	32.65791549	3.787776E-012	1.650778E-011	1	0.000000E+000
2	32.65817713	1.650778E-011	3.787776E-012	0	0.000000E+000
2	32.65842700	3.787776E-012	1.650778E-011	1	0.000000E+000
2	32.65876234	1.650778E-011	3.787776E-012	0	0.000000E+000
2	32.65989422	3.787776E-012	1.650778E-011	1	0.000000E+000
2	32.65996981	1.650778E-011	3.787776E-012	0	0.000000E+000
2	32.66264667	3.787776E-012	1.650778E-011	1	0.000000E+000
2	32.66272150	1.650778E-011	3.787776E-012	0	0.000000E+000
2	32.66274994	3.787776E-012	1.650778E-011	1	0.000000E+000
2	32.66303273	1.650778E-011	3.787776E-012	0	0.000000E+000
2	32.66346516	3.787776E-012	1.650778E-011	1	0.000000E+000
2	32.66354080	1.650778E-011	3.787776E-012	0	0.000000E+000
2	32.66736182	3.787776E-012	1.650778E-011	1	0.000000E+000
2	32.66760166	1.650778E-011	3.787776E-012	0	0.000000E+000
2	32.66765042	3.787776E-012	1.650778E-011	1	0.000000E+000
2	32.66789682	1.650778E-011	3.787776E-012	0	0.000000E+000
2	32.66858077	3.787776E-012	1.650778E-011	1	0.000000E+000
2	32.66863626	1.650778E-011	3.787776E-012	0	0.000000E+000
2	32.66864262	3.787776E-012	1.650778E-011	1	0.000000E+000
2	32.66867730	1.650778E-011	3.787776E-012	0	0.000000E+000
2	32.66870099	3.787776E-012	1.650778E-011	1	0.000000E+000
2	32.66905808	1.650778E-011	3.787776E-012	0	0.000000E+000
2	32.66946730	3.787776E-012	1.650778E-011	1	0.000000E+000
2	32.67002625	1.650778E-011	3.787776E-012	0	0.000000E+000
2	32.67145192	3.787776E-012	1.650778E-011	1	0.000000E+000
2	32.67155058	1.650778E-011	3.787776E-012	0	0.000000E+000
2	32.67156430	3.787776E-012	1.650778E-011	1	0.000000E+000
2	32.67166924	1.650778E-011	3.787776E-012	0	0.000000E+000
2	32.67169953	3.787776E-012	1.650778E-011	1	0.000000E+000
2	32.67187579	1.650778E-011	3.787776E-012	0	0.000000E+000
2	32.67247013	3.787776E-012	1.650778E-011	1	0.000000E+000
2	32.67251269	1.650778E-011	3.787776E-012	0	0.000000E+000
2	32.67408525	3.787776E-012	1.650778E-011	1	0.000000E+000
2	32.67429006	1.650778E-011	3.787776E-012	0	0.000000E+000
2	32.67670002	3.787776E-012	1.650778E-011	1	0.000000E+000
2	32.67690240	1.650778E-011	3.787776E-012	0	0.000000E+000
2	32.67768796	3.787776E-012	1.650778E-011	1	0.000000E+000
2	32.67776767	1.650778E-011	3.787776E-012	0	0.000000E+000
2	32.67844397	3.787776E-012	1.650778E-011	1	0.000000E+000
2	32.67868092	1.650778E-011	3.787776E-012	0	0.000000E+000
2	32.68049471	3.787776E-012	1.650778E-011	1	0.000000E+000
2	32.68093980	1.650778E-011	3.787776E-012	0	0.000000E+000
2	32.68094920	3.787776E-012	1.650778E-011	1	0.000000E+000
2	32.68100036	1.650778E-011	3.787776E-012	0	0.000000E+000
2	32.68134242	3.787776E-012	1.650778E-011	1	0.000000E+000
2	32.68173531	1.650778E-011	3.787776E-012	0	0.000000E+000
2	32.68277423	3.787776E-012	1.650778E-011	1	0.000000E+000
2	32.68290135	1.650778E-011	3.787776E-012	0	0.000000E+000
2	32.68291599	3.787776E-012	1.650778E-011	1	0.000000E+000
2	32.68296416	1.650778E-011	3.787776E-012	0	0.000000E+000
2	32.68324413	3.787776E-012	1.650778E-011	1	0.000000E+000
2	32.68350551	1.650778E-011	3.787776E-012	0	0.000000E+000
2	32.68353224	3.787776E-012	1.650778E-011	1	0.000000E+000
2	32.68372868	1.650778E-011	3.787776E-012	0	0.000000E+000
2	32.68494834	3.787776E-012	1.650778E-011	1	0.000000E+000
2	32.68497413	1.650778E-011	3.787776E-012	0	0.000000E+000
2	32.68692392	3.787776E-012	1.650778E-011	1	0.000000E+000
2	32.68695580	1.650778E-011	3.787776E-012	0	0.000000E+000
2	32.68697763	3.787776E-012	1.650778E-011	1	0.000000E+000
2	32.68707052	1.650778E-011	3.787776E-012	0	0.000000E+000
2	32.68770753	3.787776E-012	1.650778E-011	1	0.000000E+000
2	32.68793504	1.650778E-011	3.787776E-012	0	0.000000E+000
2	57.79784967	3.731168E-012	1.645117E-011	1	0.000000E+000
2	57.79787621	1.645117E-011	3.731168E-012	0	0.000000E+000
2	57.80033783	3.731168E-012	1.645117E-011	1	0.000000E+000
2	57.80046556	1.645117E-011	3.731168E-012	0	0.000000E+000
2	57.80137067	3.731168E-012	1.645117E-011	1	0.000000E+000
2	57.80139975	1.645117E-011	3.731168E-012	0	0.000000E+000
2	57.80356968	3.731168E-012	1.645117E-011	1	0.000000E+000
2	57.80375298	1.645117E-011	3.731168E-012	0	0.000000E+000
2	57.80378414	3.731168E-012	1.645117E-011	1	0.000000E+000
2	57.80412470	1.645117E-011	3.731168E-012	0	0.000000E+000
2	57.80682340	3.731168E-012	1.645117E-011	1	0.000000E+000
2	57.80753309	1.645117E-011	3.731168E-012	0	0.000000E+000
2	57.80891789	3.731168E-012	1.645117E-011	1	0.000000E+000
2	57.80896824	1.645117E-011	3.731168E-012	0	0.000000E+000
2	57.80897981	3.731168E-012	1.645117E-011	1	0.000000E+000
2	57.80949827	1.645117E-011	3.731168E-012	0	0.000000E+000
2	57.81242076	3.731168E-012	1.645117E-011	1	0.000000E+000
2	57.81248048	1.645117E-011	3.731168E-012	0	0.000000E+000
2	57.81374885	3.731168E-012	1.645117E-011	1	0.000000E+000
2	57.81403583	1.645117E-011	3.731168E-012	0	0.000000E+000
2	57.81509204	3.731168E-012	1.645117E-011	1	0.000000E+000
2	57.81533014	1.645117E-011	3.731168E-012	0	0.000000E+000
2	57.81538977	3.731168E-012	1.645117E-011	1	0.000000E+000
2	57.81546600	1.645117E-011	3.731168E-012	0	0.000000E+000
2	57.81551152	3.731168E-012	1.645117E-011	1	0.000000E+000
2	57.81558102	1.645117E-011	3.731168E-012	0	0.000000E+000
2	57.81559166	3.731168E-012	1.645117E-011	1	0.000000E+000
2	57.81596672	1.645117E-011	3.731168E-012	0	0.000000E+000
2	57.81652411	3.731168E-012	1.645117E-011	1	0.000000E+000
2	57.81678403	1.645117E-011	3.731168E-012	0	0.000000E+000
2	57.81696695	3.731168E-012	1.645117E-011	1	0.000000E+000
2	57.81726013	1.645117E-011	3.731168E-012	0	0.000000E+000
2	57.81783316	3.731168E-012	1.645117E-011	1	0.000000E+000
2	57.81814719	1.645117E-011	3.731168E-012	0	0.000000E+000
2	57.81851857	3.731168E-012	1.645117E-011	1	0.000000E+000
2	57.81855119	1.645117E-011	3.731168E-012	0	0.000000E+000
2	57.81876495	3.731168E-012	1.645117E-011	1	0.000000E+000
2	57.81896971	1.645117E-011	3.731168E-012	0	0.000000E+000
2	57.81897342	3.731168E-012	1.645117E-011	1	0.000000E+000
2	57.81909144	1.645117E-011	3.731168E-012	0	0.000000E+000
2	57.82188989	3.731168E-012	1.645117E-011	1	0.000000E+000
2	57.82193086	1.645117E-011	3.731168E-012	0	0.000000E+000
2	57.82313243	3.731168E-012	1.645117E-011	1	0.000000E+000
2	57.82323734	1.645117E-011	3.731168E-012	0	0.000000E+000
2	57.82338131	3.731168E-012	1.645117E-011	1	0.000000E+000
2	57.82382131	1.645117E-011	3.731168E-012	0	0.000000E+000
2	57.82522892	3.731168E-012	1.645117E-011	1	0.000000E+000
2	57.82524666	1.645117E-011	3.731168E-012	0	0.000000E+000
2	57.86499051	3.731168E-012	1.645117E-011	1	0.000000E+000
2	57.86515015	1.645117E-011	3.731168E-012	0	0.000000E+000
2	57.86524471	3.731168E-012	1.645117E-011	1	0.000000E+000
2	57.86541340	1.645117E-011	3.731168E-012	0	0.000000E+000
2	57.86547983	3.731168E-012	1.645117E-011	1	0.000000E+000
2	57.86572345	1.645117E-011	3.731168E-012	0	0.000000E+000
2	57.86681454	3.731168E-012	1.645117E-011	1	0.000000E+000
2	57.86701821	1.645117E-011	3.731168E-012	0	0.000000E+000
2	57.86810832	3.731168E-012	1.645117E-011	1	0.000000E+000
2	57.86830169	1.645117E-011	3.731168E-012	0	0.000000E+000
2	57.87186705	3.731168E-012	1.645117E-011	1	0.000000E+000
2	57.87213070	1.645117E-011	3.731168E-012	0	0.000000E+000
2	57.87304770	3.731168E-012	1.645117E-011	1	0.000000E+000
2	57.87330047	1.645117E-011	3.731168E-012	0	0.000000E+000
2	57.87370596	3.731168E-012	1.645117E-011	1	0.000000E+000
2	57.87379726	1.645117E-011	3.731168E-012	0	0.000000E+000
2	57.87497585	3.731168E-012	1.645117E-011	1	0.000000E+000
2	57.87513719	1.645117E-011	3.731168E-012	0	0.000000E+000
2	57.87525199	3.731168E-012	1.645117E-011	1	0.000000E+000
2	57.87546928	1.645117E-011	3.731168E-012	0	0.000000E+000
2	57.87632699	3.731168E-012	1.645117E-011	1	0.000000E+000
2	57.87653409	1.645117E-011	3.731168E-012	0	0.000000E+000
2	57.87676507	3.731168E-012	1.645117E-011	1	0.000000E+000
2	57.87698798	1.645117E-011	3.731168E-012	0	0.000000E+000
2	57.87716067	3.731168E-012	1.645117E-011	1	0.000000E+000
2	57.87722236	1.645117E-011	3.731168E-012	0	0.000000E+000
2	57.87756137	3.731168E-012	1.645117E-011	1	0.000000E+000
2	57.87786709	1.645117E-011	3.731168E-012	0	0.000000E+000
2	57.87843431	3.731168E-012	1.645117E-011	1	0.000000E+000
2	57.87850882	1.645117E-011	3.731168E-012	0	0.000000E+000
2	57.88290551	3.731168E-012	1.645117E-011	1	0.000000E+000
2	57.88308067	1.645117E-011	3.731168E-012	0	0.000000E+000
2	57.88585659	3.731168E-012	1.645117E-011	1	0.000000E+000
2	57.88601984	1.645117E-011	3.731168E-012	0	0.000000E+000
2	57.88773934	3.731168E-012	1.645117E-011	1	0.000000E+000
2	57.88787851	1.645117E-011	3.731168E-012	0	0.000000E+000
2	57.88854198	3.731168E-012	1.645117E-011	1	0.000000E+000
2	57.88858174	1.645117E-011	3.731168E-012	0	0.000000E+000
2	57.89102149	3.731168E-012	1.645117E-011	1	0.000000E+000
2	57.89129019	1.645117E-011	3.731168E-012	0	0.000000E+000
2	57.89130941	3.731168E-012	1.645117E-011	1	0.000000E+000
2	57.89147143	1.645117E-011	3.731168E-012	0	0.000000E+000
2	57.89489356	3.731168E-012	1.645117E-011	1	0.000000E+000
2	57.89504703	1.645117E-011	3.731168E-012	0	0.000000E+000
2	57.89532216	3.731168E-012	1.645117E-011	1	0.000000E+000
2	57.89544833	1.645117E-011	3.731168E-012	0	0.000000E+000
2	57.89548053	3.731168E-012	1.645117E-011	1	0.000000E+000
2	57.89567445	1.645117E-011	3.731168E-012	0	0.000000E+000
2	57.89785593	3.731168E-012	1.645117E-011	1	0.000000E+000
2	57.89792785	1.645117E-011	3.731168E-012	0	0.000000E+000
2	57.89994312	3.731168E-012	1.645117E-011	1	0.000000E+000
2	57.90044190	1.645117E-011	3.731168E-012	0	0.000000E+000
2	57.90124370	3.731168E-012	1.645117E-011	1	0.000000E+000
2	57.90124923	1.645117E-011	3.731168E-012	0	0.000000E+000
2	57.90166032	3.731168E-012	1.645117E-011	1	0.000000E+000
2	57.90281987	1.645117E-011	3.731168E-012	0	0.000000E+000
2	57.90284020	3.731168E-012	1.645117E-011	1	0.000000E+000
2	57.90316285	1.645117E-011	3.731168E-012	0	0.000000E+000
2	57.90399331	3.731168E-012	1.645117E-011	1	0.000000E+000
2	57.90422817	1.645117E-011	3.731168E-012	0	0.000000E+000
2	57.90432491	3.731168E-012	1.645117E-011	1	0.000000E+000
2	57.90437628	1.645117E-011	3.731168E-012	0	0.000000E+000
2	57.90442803	3.731168E-012	1.645117E-011	1	0.000000E+000
2	57.90471940	1.645117E-011	3.731168E-012	0	0.000000E+000
2	57.90518718	3.731168E-012	1.645117E-011	1	0.000000E+000
2	57.90522742	1.645117E-011	3.731168E-012	0	0.000000E+000
2	57.90898040	3.731168E-012	1.645117E-011	1	0.000000E+000
2	57.90947044	1.645117E-011	3.731168E-012	0	0.000000E+000
2	57.91064197	3.731168E-012	1.645117E-011	1	0.000000E+000
2	57.91079965	1.645117E-011	3.731168E-012	0	0.000000E+000
2	57.91091973	3.731168E-012	1.645117E-011	1	0.000000E+000
2	57.91106442	1.645117E-011	3.731168E-012	0	0.000000E+000
2	57.91232114	3.731168E-012	1.645117E-011	1	0.000000E+000
2	57.91236439	1.645117E-011	3.731168E-012	0	0.000000E+000
2	57.91367217	3.731168E-012	1.645117E-011	1	0.000000E+000
2	57.91388068	1.645117E-011	3.731168E-012	0	0.000000E+000
2	57.91570548	3.731168E-012	1.645117E-011	1	0.000000E+000
2	57.91575224	1.645117E-011	3.731168E-012	0	0.000000E+000
2	57.91646398	3.731168E-012	1.645117E-011	1	0.000000E+000
2	57.91682290	1.645117E-011	3.731168E-012	0	0.000000E+000
2	57.91941359	3.731168E-012	1.645117E-011	1	0.000000E+000
2	57.91943775	1.645117E-011	3.731168E-012	0	0.000000E+000
2	57.91970681	3.731168E-012	1.645117E-011	1	0.000000E+000
2	57.91980709	1.645117E-011	3.731168E-012	0	0.000000E+000
2	57.92227899	3.731168E-012	1.645117E-011	1	0.000000E+000
2	57.92264588	1.645117E-011	3.731168E-012	0	0.000000E+000
2	57.92290232	3.731168E-012	1.645117E-011	1	0.000000E+000
2	57.92322815	1.645117E-011	3.731168E-012	0	0.000000E+000
2	57.92333978	3.731168E-012	1.645117E-011	1	0.000000E+000
2	57.92339249	1.645117E-011	3.731168E-012	0	0.000000E+000
2	57.92370290	3.731168E-012	1.645117E-011	1	0.000000E+000
2	57.92433314	1.645117E-011	3.731168E-012	0	0.000000E+000
2	57.92435492	3.731168E-012	1.645117E-011	1	0.000000E+000
2	57.92447397	1.645117E-011	3.731168E-012	0	0.000000E+000
2	57.92653485	3.731168E-012	1.645117E-011	1	0.000000E+000
2	57.92662066	1.645117E-011	3.731168E-012	0	0.000000E+000
2	57.92687595	3.731168E-012	1.645117E-011	1	0.000000E+000
2	57.92810095	1.645117E-011	3.731168E-012	0	0.000000E+000
2	57.92877377	3.731168E-012	1.645117E-011	1	0.000000E+000
2	57.92889928	1.645117E-011	3.731168E-012	0	0.000000E+000
2	57.92933222	3.731168E-012	1.645117E-011	1	0.000000E+000
2	57.92955364	1.645117E-011	3.731168E-012	0	0.000000E+000
2	57.92958506	3.731168E-012	1.645117E-011	1	0.000000E+000
2	57.92966626	1.645117E-011	3.731168E-012	0	0.000000E+000
2	57.93111409	3.731168E-012	1.645117E-011	1	0.000000E+000
2	57.93133650	1.645117E-011	3.731168E-012	0	0.000000E+000
2	57.93592094	3.731168E-012	1.645117E-011	1	0.000000E+000
2	57.93630328	1.645117E-011	3.731168E-012	0	0.000000E+000
2	57.93633740	3.731168E-012	1.645117E-011	1	0.000000E+000
2	57.93642313	1.645117E-011	3.731168E-012	0	0.000000E+000
2	57.93701436	3.731168E-012	1.645117E-011	1	0.000000E+000
2	57.93704054	1.645117E-011	3.731168E-012	0	0.000000E+000
2	57.93797413	3.731168E-012	1.645117E-011	1	0.000000E+000
2	57.93804052	1.645117E-011	3.731168E-012	0	0.000000E+000
2	57.93953294	3.731168E-012	1.645117E-011	1	0.000000E+000
2	57.93991124	1.645117E-011	3.731168E-012	0	0.000000E+000
2	57.94044936	3.731168E-012	1.645117E-011	1	0.000000E+000
2	57.94057180	1.645117E-011	3.731168E-012	0	0.000000E+000
2	57.94082732	3.731168E-012	1.645117E-011	1	0.000000E+000
2	57.94091656	1.645117E-011	3.731168E-012	0	0.000000E+000
2	57.94269839	3.731168E-012	1.645117E-011	1	0.000000E+000
2	57.94297136	1.645117E-011	3.731168E-012	0	0.000000E+000
2	57.94307672	3.731168E-012	1.645117E-011	1	0.000000E+000
2	57.94324144	1.645117E-011	3.731168E-012	0	0.000000E+000
2	57.94342475	3.731168E-012	1.645117E-011	1	0.000000E+000
2	57.94347719	1.645117E-011	3.731168E-012	0	0.000000E+000
2	57.94441161	3.731168E-012	1.645117E-011	1	0.000000E+000
2	57.94455207	1.645117E-011	3.731168E-012	0	0.000000E+000
2	57.94500150	3.731168E-012	1.645117E-011	1	0.000000E+000
2	57.94505799	1.645117E-011	3.731168E-012	0	0.000000E+000
2	57.94506887	3.731168E-012	1.645117E-011	1	0.000000E+000
2	57.94527474	1.645117E-011	3.731168E-012	0	0.000000E+000
2	57.94565071	3.731168E-012	1.645117E-011	1	0.000000E+000
2	57.94601816	1.645117E-011	3.731168E-012	0	0.000000E+000
2	57.94624369	3.731168E-012	1.645117E-011	1	0.000000E+000
2	57.94658832	1.645117E-011	3.731168E-012	0	0.000000E+000
2	57.94699220	3.731168E-012	1.645117E-011	1	0.000000E+000
2	57.94699450	1.645117E-011	3.731168E-012	0	0.000000E+000
2	57.94741586	3.731168E-012	1.645117E-011	1	0.000000E+000
2	57.94762794	1.645117E-011	3.731168E-012	0	0.000000E+000
2	57.94939671	3.731168E-012	1.645117E-011	1	0.000000E+000
2	57.94961520	1.645117E-011	3.731168E-012	0	0.000000E+000
2	57.94970987	3.731168E-012	1.645117E-011	1	0.000000E+000
2	57.95010325	1.645117E-011	3.731168E-012	0	0.000000E+000
2	57.95013823	3.731168E-012	1.645117E-011	1	0.000000E+000
2	57.95035208	1.645117E-011	3.731168E-012	0	0.000000E+000
2	57.95038069	3.731168E-012	1.645117E-011	1	0.000000E+000
2	57.95040947	1.645117E-011	3.731168E-012	0	0.000000E+000
2	57.95387314	3.731168E-012	1.645117E-011	1	0.000000E+000
2	57.95396113	1.645117E-011	3.731168E-012	0	0.000000E+000
2	57.95437910	3.731168E-012	1.645117E-011	1	0.000000E+000
2	57.95443636	1.645117E-011	3.731168E-012	0	0.000000E+000
2	57.95462137	3.731168E-012	1.645117E-011	1	0.000000E+000
2	57.95483385	1.645117E-011	3.731168E-012	0	0.000000E+000
2	60.95617697	3.777741E-012	1.649774E-011	1	0.000000E+000
2	60.95643028	1.649774E-011	3.777741E-012	0	0.000000E+000
2	60.95720950	3.777741E-012	1.649774E-011	1	0.000000E+000
2	60.95725359	1.649774E-011	3.777741E-012	0	0.000000E+000
2	60.95727780	3.777741E-012	1.649774E-011	1	0.000000E+000
2	60.95777216	1.649774E-011	3.777741E-012	0	0.000000E+000
2	60.96062700	3.777741E-012	1.649774E-011	1	0.000000E+000
2	60.96086278	1.649774E-011	3.777741E-012	0	0.000000E+000
2	60.96095104	3.777741E-012	1.649774E-011	1	0.000000E+000
2	60.96104454	1.649774E-011	3.777741E-012	0	0.000000E+000
2	60.96145676	3.777741E-012	1.649774E-011	1	0.000000E+000
2	60.96164158	1.649774E-011	3.777741E-012	0	0.000000E+000
2	60.96298255	3.777741E-012	1.649774E-011	1	0.000000E+000
2	60.96306003	1.649774E-011	3.777741E-012	0	0.000000E+000
2	60.96318617	3.777741E-012	1.649774E-011	1	0.000000E+000
2	60.96332611	1.649774E-011	3.777741E-012	0	0.000000E+000
2	60.96375083	3.777741E-012	1.649774E-011	1	0.000000E+000
2	60.96387031	1.649774E-011	3.777741E-012	0	0.000000E+000
2	60.96882293	3.777741E-012	1.649774E-011	1	0.000000E+000
2	60.96920651	1.649774E-011	3.777741E-012	0	0.000000E+000
2	60.97124431	3.777741E-012	1.649774E-011	1	0.000000E+000
2	60.97135200	1.649774E-011	3.777741E-012	0	0.000000E+000
2	60.97137156	3.777741E-012	1.649774E-011	1	0.000000E+000
2	60.97138001	1.649774E-011	3.777741E-012	0	0.000000E+000
2	60.97157636	3.777741E-012	1.649774E-011	1	0.000000E+000
2	60.97168314	1.649774E-011	3.777741E-012	0	0.000000E+000
2	60.97170465	3.777741E-012	1.649774E-011	1	0.000000E+000
2	60.97192249	1.649774E-011	3.777741E-012	0	0.000000E+000
2	60.97922430	3.777741E-012	1.649774E-011	1	0.000000E+000
2	60.97926217	1.649774E-011	3.777741E-012	0	0.000000E+000
2	60.98048403	3.777741E-012	1.649774E-011	1	0.000000E+000
2	60.98131743	1.649774E-011	3.777741E-012	0	0.000000E+000
2	60.98258060	3.777741E-012	1.649774E-011	1	0.000000E+000
2	60.98280386	1.649774E-011	3.777741E-012	0	0.000000E+000
2	60.98824103	3.777741E-012	1.649774E-011	1	0.000000E+000
2	60.98839698	1.649774E-011	3.777741E-012	0	0.000000E+000
2	60.98974019	3.777741E-012	1.649774E-011	1	0.000000E+000
2	60.98991331	1.649774E-011	3.777741E-012	0	0.000000E+000
2	60.98998024	3.777741E-012	1.649774E-011	1	0.000000E+000
2	60.99035348	1.649774E-011	3.777741E-012	0	0.000000E+000
2	60.99197845	3.777741E-012	1.649774E-011	1	0.000000E+000
2	60.99208359	1.649774E-011	3.777741E-012	0	0.000000E+000
2	60.99363371	3.777741E-012	1.649774E-011	1	0.000000E+000
2	60.99414784	1.649774E-011	3.777741E-012	0	0.000000E+000
2	60.99448739	3.777741E-012	1.649774E-011	1	0.000000E+000
2	60.99476283	1.649774E-011	3.777741E-012	0	0.000000E+000
2	60.99506729	3.777741E-012	1.649774E-011	1	0.000000E+000
2	60.99583535	1.649774E-011	3.777741E-012	0	0.000000E+000
2	61.00811337	3.777741E-012	1.649774E-011	1	0.000000E+000
2	61.00825676	1.649774E-011	3.777741E-012	0	0.000000E+000
2	61.00846179	3.777741E-012	1.649774E-011	1	0.000000E+000
2	61.00861154	1.649774E-011	3.777741E-012	0	0.000000E+000
2	61.00870669	3.777741E-012	1.649774E-011	1	0.000000E+000
2	61.00877219	1.649774E-011	3.777741E-012	0	0.000000E+000
2	61.00885796	3.777741E-012	1.649774E-011	1	0.000000E+000
2	61.00889678	1.649774E-011	3.777741E-012	0	0.000000E+000
2	61.00893138	3.777741E-012	1.649774E-011	1	0.000000E+000
2	61.00942005	1.649774E-011	3.777741E-012	0	0.000000E+000
2	61.01118488	3.777741E-012	1.649774E-011	1	0.000000E+000
2	61.01130596	1.649774E-011	3.777741E-012	0	0.000000E+000
2	61.01134425	3.777741E-012	1.649774E-011	1	0.000000E+000
2	61.01178790	1.649774E-011	3.777741E-012	0	0.000000E+000
2	61.01277634	3.777741E-012	1.649774E-011	1	0.000000E+000
2	61.01281911	1.649774E-011	3.777741E-012	0	0.000000E+000
2	61.01610187	3.777741E-012	1.649774E-011	1	0.000000E+000
2	61.01636697	1.649774E-011	3.777741E-012	0	0.000000E+000
2	61.01763823	3.777741E-012	1.649774E-011	1	0.000000E+000
2	61.01849231	1.649774E-011	3.777741E-012	0	0.000000E+000
2	61.01886929	3.777741E-012	1.649774E-011	1	0.000000E+000
2	61.01923181	1.649774E-011	3.777741E-012	0	0.000000E+000
2	61.02113380	3.777741E-012	1.649774E-011	1	0.000000E+000
2	61.02129357	1.649774E-011	3.777741E-012	0	0.000000E+000
2	61.02134794	3.777741E-012	1.649774E-011	1	0.000000E+000
2	61.02138282	1.649774E-011	3.777741E-012	0	0.000000E+000
2	61.02151236	3.777741E-012	1.649774E-011	1	0.000000E+000
2	61.02173855	1.649774E-011	3.777741E-012	0	0.000000E+000
2	61.02174933	3.777741E-012	1.649774E-011	1	0.000000E+000
2	61.02210058	1.649774E-011	3.777741E-012	0	0.000000E+000
2	61.02264462	3.777741E-012	1.649774E-011	1	0.000000E+000
2	61.02272797	1.649774E-011	3.777741E-012	0	0.000000E+000
2	61.02276935	3.777741E-012	1.649774E-011	1	0.000000E+000
2	61.02288450	1.649774E-011	3.777741E-012	0	0.000000E+000
2	61.02298355	3.777741E-012	1.649774E-011	1	0.000000E+000
2	61.02314101	1.649774E-011	3.777741E-012	0	0.000000E+000
2	61.02406094	3.777741E-012	1.649774E-011	1	0.000000E+000
2	61.02418201	1.649774E-011	3.777741E-012	0	0.000000E+000
2	61.02788665	3.777741E-012	1.649774E-011	1	0.000000E+000
2	61.02799919	1.649774E-011	3.777741E-012	0	0.000000E+000
2	61.02851789	3.777741E-012	1.649774E-011	1	0.000000E+000
2	61.02886534	1.649774E-011	3.777741E-012	0	0.000000E+000
2	61.03032853	3.777741E-012	1.649774E-011	1	0.000000E+000
2	61.03036412	1.649774E-011	3.777741E-012	0	0.000000E+000
2	61.03174815	3.777741E-012	1.649774E-011	1	0.000000E+000
2	61.03180651	1.649774E-011	3.777741E-012	0	0.000000E+000
2	61.03321703	3.777741E-012	1.649774E-011	1	0.000000E+000
2	61.03339319	1.649774E-011	3.777741E-012	0	0.000000E+000
2	61.03401397	3.777741E-012	1.649774E-011	1	0.000000E+000
2	61.03406709	1.649774E-011	3.777741E-012	0	0.000000E+000
2	61.03611414	3.777741E-012	1.649774E-011	1	0.000000E+000
2	61.03668283	1.649774E-011	3.777741E-012	0	0.000000E+000
2	61.03692807	3.777741E-012	1.649774E-011	1	0.000000E+000
2	61.03761173	1.649774E-011	3.777741E-012	0	0.000000E+000
2	61.03885423	3.777741E-012	1.649774E-011	1	0.000000E+000
2	61.03893807	1.649774E-011	3.777741E-012	0	0.000000E+000
2	61.03895327	3.777741E-012	1.649774E-011	1	0.000000E+000
2	61.03903423	1.649774E-011	3.777741E-012	0	0.000000E+000
2	61.03937966	3.777741E-012	1.649774E-011	1	0.000000E+000
2	61.04029140	1.649774E-011	3.777741E-012	0	0.000000E+000
2	61.04052205	3.777741E-012	1.649774E-011	1	0.000000E+000
2	61.04065730	1.649774E-011	3.777741E-012	0	0.000000E+000
2	61.04317927	3.777741E-012	1.649774E-011	1	0.000000E+000
2	61.04338134	1.649774E-011	3.777741E-012	0	0.000000E+000
2	61.04339158	3.777741E-012	1.649774E-011	1	0.000000E+000
2	61.04354463	1.649774E-011	3.777741E-012	0	0.000000E+000
2	61.04436446	3.777741E-012	1.649774E-011	1	0.000000E+000
2	61.04448950	1.649774E-011	3.777741E-012	0	0.000000E+000
2	61.04726356	3.777741E-012	1.649774E-011	1	0.000000E+000
2	61.04727876	1.649774E-011	3.777741E-012	0	0.000000E+000
2	61.04730499	3.777741E-012	1.649774E-011	1	0.000000E+000
2	61.04749570	1.649774E-011	3.777741E-012	0	0.000000E+000
2	61.04771038	3.777741E-012	1.649774E-011	1	0.000000E+000
2	61.04789364	1.649774E-011	3.777741E-012	0	0.000000E+000
2	61.04792930	3.777741E-012	1.649774E-011	1	0.000000E+000
2	61.04821743	1.649774E-011	3.777741E-012	0	0.000000E+000
2	61.04860420	3.777741E-012	1.649774E-011	1	0.000000E+000
2	61.04887248	1.649774E-011	3.777741E-012	0	0.000000E+000
2	61.05330269	3.777741E-012	1.649774E-011	1	0.000000E+000
2	61.05334809	1.649774E-011	3.777741E-012	0	0.000000E+000
2	61.05336021	3.777741E-012	1.649774E-011	1	0.000000E+000
2	61.05385124	1.649774E-011	3.777741E-012	0	0.000000E+000
2	61.05558341	3.777741E-012	1.649774E-011	1	0.000000E+000
2	61.05626834	1.649774E-011	3.777741E-012	0	0.000000E+000
2	61.05734154	3.777741E-012	1.649774E-011	1	0.000000E+000
2	61.05774116	1.649774E-011	3.777741E-012	0	0.000000E+000
2	61.05793936	3.777741E-012	1.649774E-011	1	0.000000E+000
2	61.05814892	1.649774E-011	3.777741E-012	0	0.000000E+000
2	61.05851928	3.777741E-012	1.649774E-011	1	0.000000E+000
2	61.05884649	1.649774E-011	3.777741E-012	0	0.000000E+000
2	61.05931191	3.777741E-012	1.649774E-011	1	0.000000E+000
2	61.05955452	1.649774E-011	3.777741E-012	0	0.000000E+000
2	61.05958168	3.777741E-012	1.649774E-011	1	0.000000E+000
2	61.05966917	1.649774E-011	3.777741E-012	0	0.000000E+000
2	61.06086029	3.777741E-012	1.649774E-011	1	0.000000E+000
2	61.06093440	1.649774E-011	3.777741E-012	0	0.000000E+000
2	61.06437897	3.777741E-012	1.649774E-011	1	0.000000E+000
2	61.06440593	1.649774E-011	3.777741E-012	0	0.000000E+000
2	61.06443247	3.777741E-012	1.649774E-011	1	0.000000E+000
2	61.06464427	1.649774E-011	3.777741E-012	0	0.000000E+000
2	61.06465236	3.777741E-012	1.649774E-011	1	0.000000E+000
2	61.06474859	1.649774E-011	3.777741E-012	0	0.000000E+000
2	61.06544116	3.777741E-012	1.649774E-011	1	0.000000E+000
2	61.06555964	1.649774E-011	3.777741E-012	0	0.000000E+000
2	61.06605831	3.777741E-012	1.649774E-011	1	0.000000E+000
2	61.06627041	1.649774E-011	3.777741E-012	0	0.000000E+000
2	61.06741207	3.777741E-012	1.649774E-011	1	0.000000E+000
2	61.06768839	1.649774E-011	3.777741E-012	0	0.000000E+000
2	61.06786132	3.777741E-012	1.649774E-011	1	0.000000E+000
2	61.06794709	1.649774E-011	3.777741E-012	0	0.000000E+000
2	61.06937564	3.777741E-012	1.649774E-011	1	0.000000E+000
2	61.07007724	1.649774E-011	3.777741E-012	0	0.000000E+000
2	61.07015914	3.777741E-012	1.649774E-011	1	0.000000E+000
2	61.07039703	1.649774E-011	3.777741E-012	0	0.000000E+000
2	61.07184781	3.777741E-012	1.649774E-011	1	0.000000E+000
2	61.07244690	1.649774E-011	3.777741E-012	0	0.000000E+000
2	61.07383979	3.777741E-012	1.649774E-011	1	0.000000E+000
2	61.07392418	1.649774E-011	3.777741E-012	0	0.000000E+000
2	61.07409430	3.777741E-012	1.649774E-011	1	0.000000E+000
2	61.07439932	1.649774E-011	3.777741E-012	0	0.000000E+000
2	61.07441178	3.777741E-012	1.649774E-011	1	0.000000E+000
2	61.07461656	1.649774E-011	3.777741E-012	0	0.000000E+000
2	61.07520069	3.777741E-012	1.649774E-011	1	0.000000E+000
2	61.07547208	1.649774E-011	3.777741E-012	0	0.000000E+000
2	61.07634997	3.777741E-012	1.649774E-011	1	0.000000E+000
2	61.07642540	1.649774E-011	3.777741E-012	0	0.000000E+000
2	61.07711731	3.777741E-012	1.649774E-011	1	0.000000E+000
2	61.07725069	1.649774E-011	3.777741E-012	0	0.000000E+000
2	61.07737870	3.777741E-012	1.649774E-011	1	0.000000E+000
2	61.07749834	1.649774E-011	3.777741E-012	0	0.000000E+000
2	61.07756255	3.777741E-012	1.649774E-011	1	0.000000E+000
2	61.07759085	1.649774E-011	3.777741E-012	0	0.000000E+000
2	61.07773973	3.777741E-012	1.649774E-011	1	0.000000E+000
2	61.07813325	1.649774E-011	3.777741E-012	0	0.000000E+000
2	61.08045446	3.777741E-012	1.649774E-011	1	0.000000E+000
2	61.08120808	1.649774E-011	3.777741E-012	0	0.000000E+000
2	61.08126607	3.777741E-012	1.649774E-011	1	0.000000E+000
2	61.08168446	1.649774E-011	3.777741E-012	0	0.000000E+000
2	61.08319095	3.777741E-012	1.649774E-011	1	0.000000E+000
2	61.08377923	1.649774E-011	3.777741E-012	0	0.000000E+000
2	61.08583635	3.777741E-012	1.649774E-011	1	0.000000E+000
2	61.08600647	1.649774E-011	3.777741E-012	0	0.000000E+000
2	61.08769853	3.777741E-012	1.649774E-011	1	0.000000E+000
2	61.08777468	1.649774E-011	3.777741E-012	0	0.000000E+000
2	61.08797035	3.777741E-012	1.649774E-011	1	0.000000E+000
2	61.08836714	1.649774E-011	3.777741E-012	0	0.000000E+000
2	61.09040008	3.777741E-012	1.649774E-011	1	0.000000E+000
2	61.09062574	1.649774E-011	3.777741E-012	0	0.000000E+000
2	61.09302353	3.777741E-012	1.649774E-011	1	0.000000E+000
2	61.09305408	1.649774E-011	3.777741E-012	0	0.000000E+000
2	61.09464797	3.777741E-012	1.649774E-011	1	0.000000E+000
2	61.09491117	1.649774E-011	3.777741E-012	0	0.000000E+000
2	61.10126762	3.777741E-012	1.649774E-011	1	0.000000E+000
2	61.10158367	1.649774E-011	3.777741E-012	0	0.000000E+000
2	61.10225759	3.777741E-012	1.649774E-011	1	0.000000E+000
2	61.10241562	1.649774E-011	3.777741E-012	0	0.000000E+000
2	61.10249263	3.777741E-012	1.649774E-011	1	0.000000E+000
2	61.10290884	1.649774E-011	3.777741E-012	0	0.000000E+000
2	61.10365038	3.777741E-012	1.649774E-011	1	0.000000E+000
2	61.10398604	1.649774E-011	3.777741E-012	0	0.000000E+000
2	61.10475435	3.777741E-012	1.649774E-011	1	0.000000E+000
2	61.10516572	1.649774E-011	3.777741E-012	0	0.000000E+000
2	61.10532802	3.777741E-012	1.649774E-011	1	0.000000E+000
2	61.10553062	1.649774E-011	3.777741E-012	0	0.000000E+000
2	61.10603551	3.777741E-012	1.649774E-011	1	0.000000E+000
2	61.10605710	1.649774E-011	3.777741E-012	0	0.000000E+000
2	61.10610172	3.777741E-012	1.649774E-011	1	0.000000E+000
2	61.10629399	1.649774E-011	3.777741E-012	0	0.000000E+000
2	61.10630383	3.777741E-012	1.649774E-011	1	0.000000E+000
2	61.10637867	1.649774E-011	3.777741E-012	0	0.000000E+000
2	61.10811650	3.777741E-012	1.649774E-011	1	0.000000E+000
2	61.10819591	1.649774E-011	3.777741E-012	0	0.000000E+000
2	61.10830000	3.777741E-012	1.649774E-011	1	0.000000E+000
2	61.10846726	1.649774E-011	3.777741E-012	0	0.000000E+000
2	61.10896114	3.777741E-012	1.649774E-011	1	0.000000E+000
2	61.10905587	1.649774E-011	3.777741E-012	0	0.000000E+000
2	61.10920672	3.777741E-012	1.649774E-011	1	0.000000E+000
2	61.10996593	1.649774E-011	3.777741E-012	0	0.000000E+000
2	61.11013546	3.777741E-012	1.649774E-011	1	0.000000E+000
2	61.11093996	1.649774E-011	3.777741E-012	0	0.000000E+000
2	61.11096148	3.777741E-012	1.649774E-011	1	0.000000E+000
2	61.11162387	1.649774E-011	3.777741E-012	0	0.000000E+000
2	61.11366557	3.777741E-012	1.649774E-011	1	0.000000E+000
2	61.11387281	1.649774E-011	3.777741E-012	0	0.000000E+000
2	61.11546685	3.777741E-012	1.649774E-011	1	0.000000E+000
2	61.11557683	1.649774E-011	3.777741E-012	0	0.000000E+000
2	61.11559525	3.777741E-012	1.649774E-011	1	0.000000E+000
2	61.11615282	1.649774E-011	3.777741E-012	0	0.000000E+000
2	61.11617454	3.777741E-012	1.649774E-011	1	0.000000E+000
2	61.11669617	1.649774E-011	3.777741E-012	0	0.000000E+000
2	61.11840665	3.777741E-012	1.649774E-011	1	0.000000E+000
2	61.11863564	1.649774E-011	3.777741E-012	0	0.000000E+000
2	61.11944508	3.777741E-012	1.649774E-011	1	0.000000E+000
2	61.11946363	1.649774E-011	3.777741E-012	0	0.000000E+000
2	61.11972105	3.777741E-012	1.649774E-011	1	0.000000E+000
2	61.11992365	1.649774E-011	3.777741E-012	0	0.000000E+000
2	61.11994434	3.777741E-012	1.649774E-011	1	0.000000E+000
2	61.11998909	1.649774E-011	3.777741E-012	0	0.000000E+000
2	61.12037109	3.777741E-012	1.649774E-011	1	0.000000E+000
2	61.12048849	1.649774E-011	3.777741E-012	0	0.000000E+000
2	61.12068152	3.777741E-012	1.649774E-011	1	0.000000E+000
2	61.12094814	1.649774E-011	3.777741E-012	0	0.000000E+000
2	61.12097944	3.777741E-012	1.649774E-011	1	0.000000E+000
2	61.12123753	1.649774E-011	3.777741E-012	0	0.000000E+000
2	61.12155797	3.777741E-012	1.649774E-011	1	0.000000E+000
2	61.12167928	1.649774E-011	3.777741E-012	0	0.000000E+000
2	61.12380083	3.777741E-012	1.649774E-011	1	0.000000E+000
2	61.12384529	1.649774E-011	3.777741E-012	0	0.000000E+000
2	61.12410629	3.777741E-012	1.649774E-011	1	0.000000E+000
2	61.12442611	1.649774E-011	3.777741E-012	0	0.000000E+000
2	61.12882842	3.777741E-012	1.649774E-011	1	0.000000E+000
2	61.12916184	1.649774E-011	3.777741E-012	0	0.000000E+000
2	61.12992168	3.777741E-012	1.649774E-011	1	0.000000E+000
2	61.12993397	1.649774E-011	3.777741E-012	0	0.000000E+000
2	61.13037886	3.777741E-012	1.649774E-011	1	0.000000E+000
2	61.13057180	1.649774E-011	3.777741E-012	0	0.000000E+000
2	61.13082334	3.777741E-012	1.649774E-011	1	0.000000E+000
2	61.13109375	1.649774E-011	3.777741E-012	0	0.000000E+000
2	61.13242005	3.777741E-012	1.649774E-011	1	0.000000E+000
2	61.13279027	1.649774E-011	3.777741E-012	0	0.000000E+000
2	61.13282915	3.777741E-012	1.649774E-011	1	0.000000E+000
2	61.13294511	1.649774E-011	3.777741E-012	0	0.000000E+000
2	61.13457832	3.777741E-012	1.649774E-011	1	0.000000E+000
2	61.13471838	1.649774E-011	3.777741E-012	0	0.000000E+000
2	61.13765741	3.777741E-012	1.649774E-011	1	0.000000E+000
2	61.13822925	1.649774E-011	3.777741E-012	0	0.000000E+000
2	61.14028504	3.777741E-012	1.649774E-011	1	0.000000E+000
2	61.14044877	1.649774E-011	3.777741E-012	0	0.000000E+000
2	61.14117987	3.777741E-012	1.649774E-011	1	0.000000E+000
2	61.14145075	1.649774E-011	3.777741E-012	0	0.000000E+000
2	61.14223965	3.777741E-012	1.649774E-011	1	0.000000E+000
2	61.14234417	1.649774E-011	3.777741E-012	0	0.000000E+000
2	61.14240606	3.777741E-012	1.649774E-011	1	0.000000E+000
2	61.14243614	1.649774E-011	3.777741E-012	0	0.000000E+000
2	61.14487286	3.777741E-012	1.649774E-011	1	0.000000E+000
2	61.14540756	1.649774E-011	3.777741E-012	0	0.000000E+000
2	61.14663308	3.777741E-012	1.649774E-011	1	0.000000E+000
2	61.14671107	1.649774E-011	3.777741E-012	0	0.000000E+000
2	61.14933459	3.777741E-012	1.649774E-011	1	0.000000E+000
2	61.14966169	1.649774E-011	3.777741E-012	0	0.000000E+000
2	61.15053451	3.777741E-012	1.649774E-011	1	0.000000E+000
2	61.15090575	1.649774E-011	3.777741E-012	0	0.000000E+000
2	61.15093509	3.777741E-012	1.649774E-011	1	0.000000E+000
2	61.15101428	1.649774E-011	3.777741E-012	0	0.000000E+000
2	61.15255748	3.777741E-012	1.649774E-011	1	0.000000E+000
2	61.15259767	1.649774E-011	3.777741E-012	0	0.000000E+000
2	61.15330423	3.777741E-012	1.649774E-011	1	0.000000E+000
2	61.15340101	1.649774E-011	3.777741E-012	0	0.000000E+000
2	61.15390135	3.777741E-012	1.649774E-011	1	0.000000E+000
2	61.15417544	1.649774E-011	3.777741E-012	0	0.000000E+000
2	61.15569854	3.777741E-012	1.649774E-011	1	0.000000E+000
2	61.15589597	1.649774E-011	3.777741E-012	0	0.000000E+000
2	61.15592581	3.777741E-012	1.649774E-011	1	0.000000E+000
2	61.15598522	1.649774E-011	3.777741E-012	0	0.000000E+000
2	61.15601809	3.777741E-012	1.649774E-011	1	0.000000E+000
2	61.15612700	1.649774E-011	3.777741E-012	0	0.000000E+000
2	61.15783169	3.777741E-012	1.649774E-011	1	0.000000E+000
2	61.15787060	1.649774E-011	3.777741E-012	0	0.000000E+000
2	61.15895831	3.777741E-012	1.649774E-011	1	0.000000E+000
2	61.15936489	1.649774E-011	3.777741E-012	0	0.000000E+000
2	61.16044142	3.777741E-012	1.649774E-011	1	0.000000E+000
2	61.16047152	1.649774E-011	3.777741E-012	0	0.000000E+000
2	61.16953268	3.777741E-012	1.649774E-011	1	0.000000E+000
2	61.16975322	1.649774E-011	3.777741E-012	0	0.000000E+000
2	61.55741965	3.728055E-012	1.644806E-011	1	0.000000E+000
2	61.55803008	1.644806E-011	3.728055E-012	0	0.000000E+000
2	61.56178715	3.728055E-012	1.644806E-011	1	0.000000E+000
2	61.56188987	1.644806E-011	3.728055E-012	0	0.000000E+000
2	61.56191264	3.728055E-012	1.644806E-011	1	0.000000E+000
2	61.56244447	1.644806E-011	3.728055E-012	0	0.000000E+000
2	61.56364670	3.728055E-012	1.644806E-011	1	0.000000E+000
2	61.56368958	1.644806E-011	3.728055E-012	0	0.000000E+000
2	61.56379218	3.728055E-012	1.644806E-011	1	0.000000E+000
2	61.56381939	1.644806E-011	3.728055E-012	0	0.000000E+000
2	61.56570512	3.728055E-012	1.644806E-011	1	0.000000E+000
2	61.56581271	1.644806E-011	3.728055E-012	0	0.000000E+000
2	61.56624379	3.728055E-012	1.644806E-011	1	0.000000E+000
2	61.56628046	1.644806E-011	3.728055E-012	0	0.000000E+000
2	61.56646522	3.728055E-012	1.644806E-011	1	0.000000E+000
2	61.56654025	1.644806E-011	3.728055E-012	0	0.000000E+000
2	61.56656046	3.728055E-012	1.644806E-011	1	0.000000E+000
2	61.56686193	1.644806E-011	3.728055E-012	0	0.000000E+000
2	61.56731807	3.728055E-012	1.644806E-011	1	0.000000E+000
2	61.56747938	1.644806E-011	3.728055E-012	0	0.000000E+000
2	61.56817197	3.728055E-012	1.644806E-011	1	0.000000E+000
2	61.56856434	1.644806E-011	3.728055E-012	0	0.000000E+000
2	61.56914191	3.728055E-012	1.644806E-011	1	0.000000E+000
2	61.56962563	1.644806E-011	3.728055E-012	0	0.000000E+000
2	61.56964095	3.728055E-012	1.644806E-011	1	0.000000E+000
2	61.56975799	1.644806E-011	3.728055E-012	0	0.000000E+000
2	61.56994768	3.728055E-012	1.644806E-011	1	0.000000E+000
2	61.57042377	1.644806E-011	3.728055E-012	0	0.000000E+000
2	61.57109793	3.728055E-012	1.644806E-011	1	0.000000E+000
2	61.57115135	1.644806E-011	3.728055E-012	0	0.000000E+000
2	61.57121312	3.728055E-012	1.644806E-011	1	0.000000E+000
2	61.57126803	1.644806E-011	3.728055E-012	0	0.000000E+000
2	61.57128992	3.728055E-012	1.644806E-011	1	0.000000E+000
2	61.57135859	1.644806E-011	3.728055E-012	0	0.000000E+000
2	61.57294858	3.728055E-012	1.644806E-011	1	0.000000E+000
2	61.57335056	1.644806E-011	3.728055E-012	0	0.000000E+000
2	61.57414948	3.728055E-012	1.644806E-011	1	0.000000E+000
2	61.57445136	1.644806E-011	3.728055E-012	0	0.000000E+000
2	61.57448720	3.728055E-012	1.644806E-011	1	0.000000E+000
2	61.57468591	1.644806E-011	3.728055E-012	0	0.000000E+000
2	61.57494650	3.728055E-012	1.644806E-011	1	0.000000E+000
2	61.57518499	1.644806E-011	3.728055E-012	0	0.000000E+000
2	81.77765488	3.413620E-012	1.613362E-011	1	0.000000E+000
2	81.77771620	1.613362E-011	3.413620E-012	0	0.000000E+000
2	81.77772246	3.413620E-012	1.613362E-011	1	0.000000E+000
2	81.77826066	1.613362E-011	3.413620E-012	0	0.000000E+000
2	81.77861017	3.413620E-012	1.613362E-011	1	0.000000E+000
2	81.77879521	1.613362E-011	3.413620E-012	0	0.000000E+000
2	81.77894172	3.413620E-012	1.613362E-011	1	0.000000E+000
2	81.77911555	1.613362E-011	3.413620E-012	0	0.000000E+000
2	81.77985973	3.413620E-012	1.613362E-011	1	0.000000E+000
2	81.77997369	1.613362E-011	3.413620E-012	0	0.000000E+000
2	81.78053298	3.413620E-012	1.613362E-011	1	0.000000E+000
2	81.78061343	1.613362E-011	3.413620E-012	0	0.000000E+000
2	81.78064752	3.413620E-012	1.613362E-011	1	0.000000E+000
2	81.78071219	1.613362E-011	3.413620E-012	0	0.000000E+000
2	81.78249205	3.413620E-012	1.613362E-011	1	0.000000E+000
2	81.78256029	1.613362E-011	3.413620E-012	0	0.000000E+000
2	81.78309139	3.413620E-012	1.613362E-011	1	0.000000E+000
2	81.78311005	1.613362E-011	3.413620E-012	0	0.000000E+000
2	81.78969197	3.413620E-012	1.613362E-011	1	0.000000E+000
2	81.78990567	1.613362E-011	3.413620E-012	0	0.000000E+000
2	81.79505818	3.413620E-012	1.613362E-011	1	0.000000E+000
2	81.79531297	1.613362E-011	3.413620E-012	0	0.000000E+000
2	81.79577628	3.413620E-012	1.613362E-011	1	0.000000E+000
2	81.79604192	1.613362E-011	3.413620E-012	0	0.000000E+000
2	81.79610130	3.413620E-012	1.613362E-011	1	0.000000E+000
2	81.79621823	1.613362E-011	3.413620E-012	0	0.000000E+000
2	81.79779171	3.413620E-012	1.613362E-011	1	0.000000E+000
2	81.79797053	1.613362E-011	3.413620E-012	0	0.000000E+000
2	81.79839199	3.413620E-012	1.613362E-011	1	0.000000E+000
2	81.79856794	1.613362E-011	3.413620E-012	0	0.000000E+000
2	81.79858217	3.413620E-012	1.613362E-011	1	0.000000E+000
2	81.79871995	1.613362E-011	3.413620E-012	0	0.000000E+000
2	81.79937597	3.413620E-012	1.613362E-011	1	0.000000E+000
2	81.79968882	1.613362E-011	3.413620E-012	0	0.000000E+000
2	81.79976904	3.413620E-012	1.613362E-011	1	0.000000E+000
2	81.79983941	1.613362E-011	3.413620E-012	0	0.000000E+000
2	81.80029225	3.413620E-012	1.613362E-011	1	0.000000E+000
2	81.80032533	1.613362E-011	3.413620E-012	0	0.000000E+000
2	81.80042840	3.413620E-012	1.613362E-011	1	0.000000E+000
2	81.80064720	1.613362E-011	3.413620E-012	0	0.000000E+000
2	81.80066378	3.413620E-012	1.613362E-011	1	0.000000E+000
2	81.80071335	1.613362E-011	3.413620E-012	0	0.000000E+000
2	81.80087910	3.413620E-012	1.613362E-011	1	0.000000E+000
2	81.80168991	1.613362E-011	3.413620E-012	0	0.000000E+000
2	81.80189821	3.413620E-012	1.613362E-011	1	0.000000E+000
2	81.80194123	1.613362E-011	3.413620E-012	0	0.000000E+000
2	81.80200923	3.413620E-012	1.613362E-011	1	0.000000E+000
2	81.80217615	1.613362E-011	3.413620E-012	0	0.000000E+000
2	81.80464109	3.413620E-012	1.613362E-011	1	0.000000E+000
2	81.80473132	1.613362E-011	3.413620E-012	0	0.000000E+000
2	81.80533815	3.413620E-012	1.613362E-011	1	0.000000E+000
2	81.80552860	1.613362E-011	3.413620E-012	0	0.000000E+000
2	81.80574516	3.413620E-012	1.613362E-011	1	0.000000E+000
2	81.80581379	1.613362E-011	3.413620E-012	0	0.000000E+000
2	81.80821807	3.413620E-012	1.613362E-011	1	0.000000E+000
2	81.80824506	1.613362E-011	3.413620E-012	0	0.000000E+000
2	81.80826672	3.413620E-012	1.613362E-011	1	0.000000E+000
2	81.80844265	1.613362E-011	3.413620E-012	0	0.000000E+000
2	81.80864885	3.413620E-012	1.613362E-011	1	0.000000E+000
2	81.80924024	1.613362E-011	3.413620E-012	0	0.000000E+000
2	81.81156665	3.413620E-012	1.613362E-011	1	0.000000E+000
2	81.81169319	1.613362E-011	3.413620E-012	0	0.000000E+000
2	81.81221211	3.413620E-012	1.613362E-011	1	0.000000E+000
2	81.81228327	1.613362E-011	3.413620E-012	0	0.000000E+000
2	81.81275207	3.413620E-012	1.613362E-011	1	0.000000E+000
2	81.81313249	1.613362E-011	3.413620E-012	0	0.000000E+000
2	81.81368304	3.413620E-012	1.613362E-011	1	0.000000E+000
2	81.81385375	1.613362E-011	3.413620E-012	0	0.000000E+000
2	81.81387122	3.413620E-012	1.613362E-011	1	0.000000E+000
2	81.81399192	1.613362E-011	3.413620E-012	0	0.000000E+000
2	81.81420577	3.413620E-012	1.613362E-011	1	0.000000E+000
2	81.81443386	1.613362E-011	3.413620E-012	0	0.000000E+000
2	81.81446238	3.413620E-012	1.613362E-011	1	0.000000E+000
2	81.81501950	1.613362E-011	3.413620E-012	0	0.000000E+000
2	81.81505708	3.413620E-012	1.613362E-011	1	0.000000E+000
2	81.81512887	1.613362E-011	3.413620E-012	0	0.000000E+000
2	81.81613108	3.413620E-012	1.613362E-011	1	0.000000E+000
2	81.81638497	1.613362E-011	3.413620E-012	0	0.000000E+000
2	81.81751991	3.413620E-012	1.613362E-011	1	0.000000E+000
2	81.81769758	1.613362E-011	3.413620E-012	0	0.000000E+000
2	81.81792003	3.413620E-012	1.613362E-011	1	0.000000E+000
2	81.81835411	1.613362E-011	3.413620E-012	0	0.000000E+000
2	81.81964569	3.413620E-012	1.613362E-011	1	0.000000E+000
2	81.82006192	1.613362E-011	3.413620E-012	0	0.000000E+000
2	81.82100155	3.413620E-012	1.613362E-011	1	0.000000E+000
2	81.82123497	1.613362E-011	3.413620E-012	0	0.000000E+000
2	81.82142022	3.413620E-012	1.613362E-011	1	0.000000E+000
2	81.82194648	1.613362E-011	3.413620E-012	0	0.000000E+000
2	81.82297780	3.413620E-012	1.613362E-011	1	0.000000E+000
2	81.82307972	1.613362E-011	3.413620E-012	0	0.000000E+000
2	81.82383932	3.413620E-012	1.613362E-011	1	0.000000E+000
2	81.82396425	1.613362E-011	3.413620E-012	0	0.000000E+000
2	81.82416990	3.413620E-012	1.613362E-011	1	0.000000E+000
2	81.82449603	1.613362E-011	3.413620E-012	0	0.000000E+000
2	81.82577710	3.413620E-012	1.613362E-011	1	0.000000E+000
2	81.82582995	1.613362E-011	3.413620E-012	0	0.000000E+000
2	81.82585096	3.413620E-012	1.613362E-011	1	0.000000E+000
2	81.82596152	1.613362E-011	3.413620E-012	0	0.000000E+000
2	81.82803781	3.413620E-012	1.613362E-011	1	0.000000E+000
2	81.82829098	1.613362E-011	3.413620E-012	0	0.000000E+000
2	81.82856290	3.413620E-012	1.613362E-011	1	0.000000E+000
2	81.82863008	1.613362E-011	3.413620E-012	0	0.000000E+000
2	81.82866182	3.413620E-012	1.613362E-011	1	0.000000E+000
2	81.82871887	1.613362E-011	3.413620E-012	0	0.000000E+000
2	81.82886481	3.413620E-012	1.613362E-011	1	0.000000E+000
2	81.82910485	1.613362E-011	3.413620E-012	0	0.000000E+000
2	81.83078865	3.413620E-012	1.613362E-011	1	0.000000E+000
2	81.83104829	1.613362E-011	3.413620E-012	0	0.000000E+000
2	81.83174764	3.413620E-012	1.613362E-011	1	0.000000E+000
2	81.83175864	1.613362E-011	3.413620E-012	0	0.000000E+000
2	81.83177217	3.413620E-012	1.613362E-011	1	0.000000E+000
2	81.83182592	1.613362E-011	3.413620E-012	0	0.000000E+000
2	81.83212777	3.413620E-012	1.613362E-011	1	0.000000E+000
2	81.83219161	1.613362E-011	3.413620E-012	0	0.000000E+000
2	81.83355074	3.413620E-012	1.613362E-011	1	0.000000E+000
2	81.83417827	1.613362E-011	3.413620E-012	0	0.000000E+000
2	81.83568909	3.413620E-012	1.613362E-011	1	0.000000E+000
2	81.83574428	1.613362E-011	3.413620E-012	0	0.000000E+000
2	81.83592356	3.413620E-012	1.613362E-011	1	0.000000E+000
2	81.83631924	1.613362E-011	3.413620E-012	0	0.000000E+000
2	81.83688864	3.413620E-012	1.613362E-011	1	0.000000E+000
2	81.83708191	1.613362E-011	3.413620E-012	0	0.000000E+000
2	81.83709172	3.413620E-012	1.613362E-011	1	0.000000E+000
2	81.83723007	1.613362E-011	3.413620E-012	0	0.000000E+000
2	81.83946027	3.413620E-012	1.613362E-011	1	0.000000E+000
2	81.83960415	1.613362E-011	3.413620E-012	0	0.000000E+000
2	81.84036757	3.413620E-012	1.613362E-011	1	0.000000E+000
2	81.84039565	1.613362E-011	3.413620E-012	0	0.000000E+000
2	81.84046707	3.413620E-012	1.613362E-011	1	0.000000E+000
2	81.84055446	1.613362E-011	3.413620E-012	0	0.000000E+000
2	81.84221328	3.413620E-012	1.613362E-011	1	0.000000E+000
2	81.84252386	1.613362E-011	3.413620E-012	0	0.000000E+000
2	81.84299249	3.413620E-012	1.613362E-011	1	0.000000E+000
2	81.84307472	1.613362E-011	3.413620E-012	0	0.000000E+000
2	81.84403478	3.413620E-012	1.613362E-011	1	0.000000E+000
2	81.84449643	1.613362E-011	3.413620E-012	0	0.000000E+000
2	81.84456318	3.413620E-012	1.613362E-011	1	0.000000E+000
2	81.84496235	1.613362E-011	3.413620E-012	0	0.000000E+000
2	81.84624682	3.413620E-012	1.613362E-011	1	0.000000E+000
2	81.84628181	1.613362E-011	3.413620E-012	0	0.000000E+000
2	81.84630107	3.413620E-012	1.613362E-011	1	0.000000E+000
2	81.84649447	1.613362E-011	3.413620E-012	0	0.000000E+000
2	81.84802920	3.413620E-012	1.613362E-011	1	0.000000E+000
2	81.84814240	1.613362E-011	3.413620E-012	0	0.000000E+000
2	81.84970655	3.413620E-012	1.613362E-011	1	0.000000E+000
2	81.84985686	1.613362E-011	3.413620E-012	0	0.000000E+000
2	81.85012605	3.413620E-012	1.613362E-011	1	0.000000E+000
2	81.85053802	1.613362E-011	3.413620E-012	0	0.000000E+000
2	81.85056323	3.413620E-012	1.613362E-011	1	0.000000E+000
2	81.85079629	1.613362E-011	3.413620E-012	0	0.000000E+000
2	81.85143843	3.413620E-012	1.613362E-011	1	0.000000E+000
2	81.85148594	1.613362E-011	3.413620E-012	0	0.000000E+000
2	81.85220493	3.413620E-012	1.613362E-011	1	0.000000E+000
2	81.85239122	1.613362E-011	3.413620E-012	0	0.000000E+000
2	81.85331050	3.413620E-012	1.613362E-011	1	0.000000E+000
2	81.85338026	1.613362E-011	3.413620E-012	0	0.000000E+000
2	81.85390367	3.413620E-012	1.613362E-011	1	0.000000E+000
2	81.85416553	1.613362E-011	3.413620E-012	0	0.000000E+000
2	81.85434737	3.413620E-012	1.613362E-011	1	0.000000E+000
2	81.85454009	1.613362E-011	3.413620E-012	0	0.000000E+000
2	81.85455340	3.413620E-012	1.613362E-011	1	0.000000E+000
2	81.85470695	1.613362E-011	3.413620E-012	0	0.000000E+000
2	81.85538798	3.413620E-012	1.613362E-011	1	0.000000E+000
2	81.85646408	1.613362E-011	3.413620E-012	0	0.000000E+000
2	81.85783990	3.413620E-012	1.613362E-011	1	0.000000E+000
2	81.85923892	1.613362E-011	3.413620E-012	0	0.000000E+000
2	81.85928564	3.413620E-012	1.613362E-011	1	0.000000E+000
2	81.85947377	1.613362E-011	3.413620E-012	0	0.000000E+000
2	81.85976439	3.413620E-012	1.613362E-011	1	0.000000E+000
2	81.85989618	1.613362E-011	3.413620E-012	0	0.000000E+000
2	81.86001801	3.413620E-012	1.613362E-011	1	0.000000E+000
2	81.86006745	1.613362E-011	3.413620E-012	0	0.000000E+000
2	81.86083237	3.413620E-012	1.613362E-011	1	0.000000E+000
2	81.86085001	1.613362E-011	3.413620E-012	0	0.000000E+000
2	81.86101115	3.413620E-012	1.613362E-011	1	0.000000E+000
2	81.86115935	1.613362E-011	3.413620E-012	0	0.000000E+000
2	81.86120591	3.413620E-012	1.613362E-011	1	0.000000E+000
2	81.86126646	1.613362E-011	3.413620E-012	0	0.000000E+000
2	81.86128305	3.413620E-012	1.613362E-011	1	0.000000E+000
2	81.86132857	1.613362E-011	3.413620E-012	0	0.000000E+000
2	81.86145569	3.413620E-012	1.613362E-011	1	0.000000E+000
2	81.86187353	1.613362E-011	3.413620E-012	0	0.000000E+000
2	81.86208002	3.413620E-012	1.613362E-011	1	0.000000E+000
2	81.86257071	1.613362E-011	3.413620E-012	0	0.000000E+000
2	81.86262271	3.413620E-012	1.613362E-011	1	0.000000E+000
2	81.86278864	1.613362E-011	3.413620E-012	0	0.000000E+000
2	81.86326372	3.413620E-012	1.613362E-011	1	0.000000E+000
2	81.86336347	1.613362E-011	3.413620E-012	0	0.000000E+000
2	81.86415829	3.413620E-012	1.613362E-011	1	0.000000E+000
2	81.86453808	1.613362E-011	3.413620E-012	0	0.000000E+000
2	81.86473279	3.413620E-012	1.613362E-011	1	0.000000E+000
2	81.86492994	1.613362E-011	3.413620E-012	0	0.000000E+000
2	81.86535178	3.413620E-012	1.613362E-011	1	0.000000E+000
2	81.86538984	1.613362E-011	3.413620E-012	0	0.000000E+000
2	81.86543561	3.413620E-012	1.613362E-011	1	0.000000E+000
2	81.86583338	1.613362E-011	3.413620E-012	0	0.000000E+000
2	81.86656617	3.413620E-012	1.613362E-011	1	0.000000E+000
2	81.86659434	1.613362E-011	3.413620E-012	0	0.000000E+000
2	81.86662177	3.413620E-012	1.613362E-011	1	0.000000E+000
2	81.86666957	1.613362E-011	3.413620E-012	0	0.000000E+000
2	81.86673857	3.413620E-012	1.613362E-011	1	0.000000E+000
2	81.86690804	1.613362E-011	3.413620E-012	0	0.000000E+000
2	81.86745758	3.413620E-012	1.613362E-011	1	0.000000E+000
2	81.86767938	1.613362E-011	3.413620E-012	0	0.000000E+000
2	81.86771315	3.413620E-012	1.613362E-011	1	0.000000E+000
2	81.86795492	1.613362E-011	3.413620E-012	0	0.000000E+000
2	81.86857216	3.413620E-012	1.613362E-011	1	0.000000E+000
2	81.86863698	1.613362E-011	3.413620E-012	0	0.000000E+000
2	81.87124342	3.413620E-012	1.613362E-011	1	0.000000E+000
2	81.87125483	1.613362E-011	3.413620E-012	0	0.000000E+000
2	81.87155657	3.413620E-012	1.613362E-011	1	0.000000E+000
2	81.87191158	1.613362E-011	3.413620E-012	0	0.000000E+000
2	81.87231350	3.413620E-012	1.613362E-011	1	0.000000E+000
2	81.87233652	1.613362E-011	3.413620E-012	0	0.000000E+000
2	81.87267272	3.413620E-012	1.613362E-011	1	0.000000E+000
2	81.87276841	1.613362E-011	3.413620E-012	0	0.000000E+000
2	81.87372985	3.413620E-012	1.613362E-011	1	0.000000E+000
2	81.87386090	1.613362E-011	3.413620E-012	0	0.000000E+000
2	81.87390784	3.413620E-012	1.613362E-011	1	0.000000E+000
2	81.87400615	1.613362E-011	3.413620E-012	0	0.000000E+000
2	81.87402132	3.413620E-012	1.613362E-011	1	0.000000E+000
2	81.87420841	1.613362E-011	3.413620E-012	0	0.000000E+000
2	81.87566318	3.413620E-012	1.613362E-011	1	0.000000E+000
2	81.87578700	1.613362E-011	3.413620E-012	0	0.000000E+000
2	81.87633066	3.413620E-012	1.613362E-011	1	0.000000E+000
2	81.87664399	1.613362E-011	3.413620E-012	0	0.000000E+000
2	81.87693343	3.413620E-012	1.613362E-011	1	0.000000E+000
2	81.87704069	1.613362E-011	3.413620E-012	0	0.000000E+000
2	81.87859761	3.413620E-012	1.613362E-011	1	0.000000E+000
2	81.87868779	1.613362E-011	3.413620E-012	0	0.000000E+000
2	81.88016091	3.413620E-012	1.613362E-011	1	0.000000E+000
2	81.88042823	1.613362E-011	3.413620E-012	0	0.000000E+000
2	81.88142303	3.413620E-012	1.613362E-011	1	0.000000E+000
2	81.88152280	1.613362E-011	3.413620E-012	0	0.000000E+000
2	81.88259860	3.413620E-012	1.613362E-011	1	0.000000E+000
2	81.88272289	1.613362E-011	3.413620E-012	0	0.000000E+000
2	81.88275166	3.413620E-012	1.613362E-011	1	0.000000E+000
2	81.88346814	1.613362E-011	3.413620E-012	0	0.000000E+000
2	81.88354712	3.413620E-012	1.613362E-011	1	0.000000E+000
2	81.88367267	1.613362E-011	3.413620E-012	0	0.000000E+000
2	81.88380733	3.413620E-012	1.613362E-011	1	0.000000E+000
2	81.88388928	1.613362E-011	3.413620E-012	0	0.000000E+000
2	81.88451887	3.413620E-012	1.613362E-011	1	0.000000E+000
2	81.88468108	1.613362E-011	3.413620E-012	0	0.000000E+000
2	81.88529329	3.413620E-012	1.613362E-011	1	0.000000E+000
2	81.88532222	1.613362E-011	3.413620E-012	0	0.000000E+000
2	81.88616396	3.413620E-012	1.613362E-011	1	0.000000E+000
2	81.88635932	1.613362E-011	3.413620E-012	0	0.000000E+000
2	81.88641948	3.413620E-012	1.613362E-011	1	0.000000E+000
2	81.88657509	1.613362E-011	3.413620E-012	0	0.000000E+000
2	81.88689035	3.413620E-012	1.613362E-011	1	0.000000E+000
2	81.88712086	1.613362E-011	3.413620E-012	0	0.000000E+000
2	81.88737080	3.413620E-012	1.613362E-011	1	0.000000E+000
2	81.88784052	1.613362E-011	3.413620E-012	0	0.000000E+000
2	81.88851882	3.413620E-012	1.613362E-011	1	0.000000E+000
2	81.88944296	1.613362E-011	3.413620E-012	0	0.000000E+000
2	81.88970598	3.413620E-012	1.613362E-011	1	0.000000E+000
2	81.88986155	1.613362E-011	3.413620E-012	0	0.000000E+000
2	81.88989101	3.413620E-012	1.613362E-011	1	0.000000E+000
2	81.89013482	1.613362E-011	3.413620E-012	0	0.000000E+000
2	81.89212329	3.413620E-012	1.613362E-011	1	0.000000E+000
2	81.89247712	1.613362E-011	3.413620E-012	0	0.000000E+000
2	81.89300222	3.413620E-012	1.613362E-011	1	0.000000E+000
2	81.89311397	1.613362E-011	3.413620E-012	0	0.000000E+000
2	81.89540106	3.413620E-012	1.613362E-011	1	0.000000E+000
2	81.89558145	1.613362E-011	3.413620E-012	0	0.000000E+000
2	81.89733156	3.413620E-012	1.613362E-011	1	0.000000E+000
2	81.89769405	1.613362E-011	3.413620E-012	0	0.000000E+000
2	81.89780153	3.413620E-012	1.613362E-011	1	0.000000E+000
2	81.89795042	1.613362E-011	3.413620E-012	0	0.000000E+000
2	81.90252359	3.413620E-012	1.613362E-011	1	0.000000E+000
2	81.90291491	1.613362E-011	3.413620E-012	0	0.000000E+000
2	81.90526260	3.413620E-012	1.613362E-011	1	0.000000E+000
2	81.90576930	1.613362E-011	3.413620E-012	0	0.000000E+000
2	81.90653458	3.413620E-012	1.613362E-011	1	0.000000E+000
2	81.90668368	1.613362E-011	3.413620E-012	0	0.000000E+000
2	81.90701729	3.413620E-012	1.613362E-011	1	0.000000E+000
2	81.90715399	1.613362E-011	3.413620E-012	0	0.000000E+000
2	81.90765511	3.413620E-012	1.613362E-011	1	0.000000E+000
2	81.90779652	1.613362E-011	3.413620E-012	0	0.000000E+000
2	81.90805085	3.413620E-012	1.613362E-011	1	0.000000E+000
2	81.90857161	1.613362E-011	3.413620E-012	0	0.000000E+000
2	81.91013637	3.413620E-012	1.613362E-011	1	0.000000E+000
2	81.91015483	1.613362E-011	3.413620E-012	0	0.000000E+000
2	81.91043278	3.413620E-012	1.613362E-011	1	0.000000E+000
2	81.91096251	1.613362E-011	3.413620E-012	0	0.000000E+000
2	81.91119956	3.413620E-012	1.613362E-011	1	0.000000E+000
2	81.91153238	1.613362E-011	3.413620E-012	0	0.000000E+000
2	81.91196876	3.413620E-012	1.613362E-011	1	0.000000E+000
2	81.91214831	1.613362E-011	3.413620E-012	0	0.000000E+000
2	81.91386657	3.413620E-012	1.613362E-011	1	0.000000E+000
2	81.91388992	1.613362E-011	3.413620E-012	0	0.000000E+000
2	81.91424910	3.413620E-012	1.613362E-011	1	0.000000E+000
2	81.91457459	1.613362E-011	3.413620E-012	0	0.000000E+000
2	81.91515850	3.413620E-012	1.613362E-011	1	0.000000E+000
2	81.91522684	1.613362E-011	3.413620E-012	0	0.000000E+000
2	81.91574752	3.413620E-012	1.613362E-011	1	0.000000E+000
2	81.91578570	1.613362E-011	3.413620E-012	0	0.000000E+000
2	81.91678290	3.413620E-012	1.613362E-011	1	0.000000E+000
2	81.91683230	1.613362E-011	3.413620E-012	0	0.000000E+000
2	81.91818415	3.413620E-012	1.613362E-011	1	0.000000E+000
2	81.91831346	1.613362E-011	3.413620E-012	0	0.000000E+000
2	81.91932128	3.413620E-012	1.613362E-011	1	0.000000E+000
2	81.91961570	1.613362E-011	3.413620E-012	0	0.000000E+000
2	81.91963466	3.413620E-012	1.613362E-011	1	0.000000E+000
2	81.91968492	1.613362E-011	3.413620E-012	0	0.000000E+000
2	81.91970485	3.413620E-012	1.613362E-011	1	0.000000E+000
2	81.91992543	1.613362E-011	3.413620E-012	0	0.000000E+000
2	81.91997208	3.413620E-012	1.613362E-011	1	0.000000E+000
2	81.92019875	1.613362E-011	3.413620E-012	0	0.000000E+000
2	81.92022899	3.413620E-012	1.613362E-011	1	0.000000E+000
2	81.92045335	1.613362E-011	3.413620E-012	0	0.000000E+000
2	81.92158173	3.413620E-012	1.613362E-011	1	0.000000E+000
2	81.92179725	1.613362E-011	3.413620E-012	0	0.000000E+000
2	81.92180073	3.413620E-012	1.613362E-011	1	0.000000E+000
2	81.92187239	1.613362E-011	3.413620E-012	0	0.000000E+000
2	81.92193364	3.413620E-012	1.613362E-011	1	0.000000E+000
2	81.92208332	1.613362E-011	3.413620E-012	0	0.000000E+000
2	81.92211616	3.413620E-012	1.613362E-011	1	0.000000E+000
2	81.92254559	1.613362E-011	3.413620E-012	0	0.000000E+000
2	81.92259101	3.413620E-012	1.613362E-011	1	0.000000E+000
2	81.92270800	1.613362E-011	3.413620E-012	0	0.000000E+000
2	81.92274589	3.413620E-012	1.613362E-011	1	0.000000E+000
2	81.92283170	1.613362E-011	3.413620E-012	0	0.000000E+000
2	81.92286644	3.413620E-012	1.613362E-011	1	0.000000E+000
2	81.92302094	1.613362E-011	3.413620E-012	0	0.000000E+000
2	81.92325622	3.413620E-012	1.613362E-011	1	0.000000E+000
2	81.92337826	1.613362E-011	3.413620E-012	0	0.000000E+000
2	81.92510243	3.413620E-012	1.613362E-011	1	0.000000E+000
2	81.92523543	1.613362E-011	3.413620E-012	0	0.000000E+000
2	81.92535935	3.413620E-012	1.613362E-011	1	0.000000E+000
2	81.92549342	1.613362E-011	3.413620E-012	0	0.000000E+000
2	81.92550114	3.413620E-012	1.613362E-011	1	0.000000E+000
2	81.92560097	1.613362E-011	3.413620E-012	0	0.000000E+000
2	81.92625044	3.413620E-012	1.613362E-011	1	0.000000E+000
2	81.92673533	1.613362E-011	3.413620E-012	0	0.000000E+000
2	81.92938589	3.413620E-012	1.613362E-011	1	0.000000E+000
2	81.93014122	1.613362E-011	3.413620E-012	0	0.000000E+000
2	81.93023780	3.413620E-012	1.613362E-011	1	0.000000E+000
2	81.93047066	1.613362E-011	3.413620E-012	0	0.000000E+000
2	81.93178385	3.413620E-012	1.613362E-011	1	0.000000E+000
2	81.93182110	1.613362E-011	3.413620E-012	0	0.000000E+000
2	81.93360128	3.413620E-012	1.613362E-011	1	0.000000E+000
2	81.93365075	1.613362E-011	3.413620E-012	0	0.000000E+000
2	81.93396490	3.413620E-012	1.613362E-011	1	0.000000E+000
2	81.93410990	1.613362E-011	3.413620E-012	0	0.000000E+000
2	81.93421743	3.413620E-012	1.613362E-011	1	0.000000E+000
2	81.93435469	1.613362E-011	3.413620E-012	0	0.000000E+000
2	81.93438816	3.413620E-012	1.613362E-011	1	0.000000E+000
2	81.93444318	1.613362E-011	3.413620E-012	0	0.000000E+000
2	81.93454761	3.413620E-012	1.613362E-011	1	0.000000E+000
2	81.93462488	1.613362E-011	3.413620E-012	0	0.000000E+000
2	81.93464278	3.413620E-012	1.613362E-011	1	0.000000E+000
2	81.93474005	1.613362E-011	3.413620E-012	0	0.000000E+000
2	81.93475266	3.413620E-012	1.613362E-011	1	0.000000E+000
2	81.93481875	1.613362E-011	3.413620E-012	0	0.000000E+000
2	81.93645732	3.413620E-012	1.613362E-011	1	0.000000E+000
2	81.93695326	1.613362E-011	3.413620E-012	0	0.000000E+000
2	81.93750722	3.413620E-012	1.613362E-011	1	0.000000E+000
2	81.93785007	1.613362E-011	3.413620E-012	0	0.000000E+000
2	81.93907225	3.413620E-012	1.613362E-011	1	0.000000E+000
2	81.93948882	1.613362E-011	3.413620E-012	0	0.000000E+000
2	81.93966220	3.413620E-012	1.613362E-011	1	0.000000E+000
2	81.94000070	1.613362E-011	3.413620E-012	0	0.000000E+000
2	81.94128783	3.413620E-012	1.613362E-011	1	0.000000E+000
2	81.94201164	1.613362E-011	3.413620E-012	0	0.000000E+000
2	81.94647144	3.413620E-012	1.613362E-011	1	0.000000E+000
2	81.94661154	1.613362E-011	3.413620E-012	0	0.000000E+000
2	81.94693476	3.413620E-012	1.613362E-011	1	0.000000E+000
2	81.94749464	1.613362E-011	3.413620E-012	0	0.000000E+000
2	81.94762291	3.413620E-012	1.613362E-011	1	0.000000E+000
2	81.94782227	1.613362E-011	3.413620E-012	0	0.000000E+000
2	81.94864863	3.413620E-012	1.613362E-011	1	0.000000E+000
2	81.94942234	1.613362E-011	3.413620E-012	0	0.000000E+000
2	81.94944278	3.413620E-012	1.613362E-011	1	0.000000E+000
2	81.94962711	1.613362E-011	3.413620E-012	0	0.000000E+000
2	81.94976075	3.413620E-012	1.613362E-011	1	0.000000E+000
2	81.95010742	1.613362E-011	3.413620E-012	0	0.000000E+000
2	81.95018729	3.413620E-012	1.613362E-011	1	0.000000E+000
2	81.95071042	1.613362E-011	3.413620E-012	0	0.000000E+000
2	81.95089607	3.413620E-012	1.613362E-011	1	0.000000E+000
2	81.95101183	1.613362E-011	3.413620E-012	0	0.000000E+000
2	81.95128977	3.413620E-012	1.613362E-011	1	0.000000E+000
2	81.95159212	1.613362E-011	3.413620E-012	0	0.000000E+000
2	81.95162800	3.413620E-012	1.613362E-011	1	0.000000E+000
2	81.95248590	1.613362E-011	3.413620E-012	0	0.000000E+000
2	81.95290712	3.413620E-012	1.613362E-011	1	0.000000E+000
2	81.95309310	1.613362E-011	3.413620E-012	0	0.000000E+000
2	81.95373250	3.413620E-012	1.613362E-011	1	0.000000E+000
2	81.95389542	1.613362E-011	3.413620E-012	0	0.000000E+000
2	81.95395108	3.413620E-012	1.613362E-011	1	0.000000E+000
2	81.95403596	1.613362E-011	3.413620E-012	0	0.000000E+000
2	81.95571810	3.413620E-012	1.613362E-011	1	0.000000E+000
2	81.95649674	1.613362E-011	3.413620E-012	0	0.000000E+000
2	81.95701870	3.413620E-012	1.613362E-011	1	0.000000E+000
2	81.95706848	1.613362E-011	3.413620E-012	0	0.000000E+000
2	81.95709234	3.413620E-012	1.613362E-011	1	0.000000E+000
2	81.95713416	1.613362E-011	3.413620E-012	0	0.000000E+000
2	81.95738364	3.413620E-012	1.613362E-011	1	0.000000E+000
2	81.95742318	1.613362E-011	3.413620E-012	0	0.000000E+000
2	81.95923011	3.413620E-012	1.613362E-011	1	0.000000E+000
2	81.95928604	1.613362E-011	3.413620E-012	0	0.000000E+000
2	81.95944830	3.413620E-012	1.613362E-011	1	0.000000E+000
2	81.95960175	1.613362E-011	3.413620E-012	0	0.000000E+000
2	81.96167425	3.413620E-012	1.613362E-011	1	0.000000E+000
2	81.96242543	1.613362E-011	3.413620E-012	0	0.000000E+000
2	81.96243057	3.413620E-012	1.613362E-011	1	0.000000E+000
2	81.96256632	1.613362E-011	3.413620E-012	0	0.000000E+000
2	81.96285191	3.413620E-012	1.613362E-011	1	0.000000E+000
2	81.96298023	1.613362E-011	3.413620E-012	0	0.000000E+000
2	81.96406852	3.413620E-012	1.613362E-011	1	0.000000E+000
2	81.96409098	1.613362E-011	3.413620E-012	0	0.000000E+000
2	81.96492516	3.413620E-012	1.613362E-011	1	0.000000E+000
2	81.96495390	1.613362E-011	3.413620E-012	0	0.000000E+000
2	81.96608197	3.413620E-012	1.613362E-011	1	0.000000E+000
2	81.96611865	1.613362E-011	3.413620E-012	0	0.000000E+000
2	81.96629889	3.413620E-012	1.613362E-011	1	0.000000E+000
2	81.96646258	1.613362E-011	3.413620E-012	0	0.000000E+000
2	81.96725483	3.413620E-012	1.613362E-011	1	0.000000E+000
2	81.96758139	1.613362E-011	3.413620E-012	0	0.000000E+000
2	81.97178643	3.413620E-012	1.613362E-011	1	0.000000E+000
2	81.97190103	1.613362E-011	3.413620E-012	0	0.000000E+000
2	81.97344661	3.413620E-012	1.613362E-011	1	0.000000E+000
2	81.97355591	1.613362E-011	3.413620E-012	0	0.000000E+000
2	81.97435741	3.413620E-012	1.613362E-011	1	0.000000E+000
2	81.97443943	1.613362E-011	3.413620E-012	0	0.000000E+000
2	81.97552358	3.413620E-012	1.613362E-011	1	0.000000E+000
2	81.97567783	1.613362E-011	3.413620E-012	0	0.000000E+000
2	81.97704872	3.413620E-012	1.613362E-011	1	0.000000E+000
2	81.97709001	1.613362E-011	3.413620E-012	0	0.000000E+000
2	81.98121074	3.413620E-012	1.613362E-011	1	0.000000E+000
2	81.98125674	1.613362E-011	3.413620E-012	0	0.000000E+000
2	81.98925073	3.413620E-012	1.613362E-011	1	0.000000E+000
2	81.98937069	1.613362E-011	3.413620E-012	0	0.000000E+000
2	81.99006362	3.413620E-012	1.613362E-011	1	0.000000E+000
2	81.99010140	1.613362E-011	3.413620E-012	0	0.000000E+000
2	81.99158972	3.413620E-012	1.613362E-011	1	0.000000E+000
2	81.99194113	1.613362E-011	3.413620E-012	0	0.000000E+000
2	81.99251378	3.413620E-012	1.613362E-011	1	0.000000E+000
2	81.99286660	1.613362E-011	3.413620E-012	0	0.000000E+000
2	81.99293629	3.413620E-012	1.613362E-011	1	0.000000E+000
2	81.99304439	1.613362E-011	3.413620E-012	0	0.000000E+000
2	81.99308575	3.413620E-012	1.613362E-011	1	0.000000E+000
2	81.99344276	1.613362E-011	3.413620E-012	0	0.000000E+000
2	81.99388143	3.413620E-012	1.613362E-011	1	0.000000E+000
2	81.99391917	1.613362E-011	3.413620E-012	0	0.000000E+000
2	81.99967983	3.413620E-012	1.613362E-011	1	0.000000E+000
2	81.99979664	1.613362E-011	3.413620E-012	0	0.000000E+000
2	82.00055792	3.413620E-012	1.613362E-011	1	0.000000E+000
2	82.00081991	1.613362E-011	3.413620E-012	0	0.000000E+000
2	82.00217328	3.413620E-012	1.613362E-011	1	0.000000E+000
2	82.00261891	1.613362E-011	3.413620E-012	0	0.000000E+000
2	82.00267267	3.413620E-012	1.613362E-011	1	0.000000E+000
2	82.00295474	1.613362E-011	3.413620E-012	0	0.000000E+000
2	82.00350578	3.413620E-012	1.613362E-011	1	0.000000E+000
2	82.00384792	1.613362E-011	3.413620E-012	0	0.000000E+000
2	82.00387129	3.413620E-012	1.613362E-011	1	0.000000E+000
2	82.00402702	1.613362E-011	3.413620E-012	0	0.000000E+000
2	82.00405188	3.413620E-012	1.613362E-011	1	0.000000E+000
2	82.00435383	1.613362E-011	3.413620E-012	0	0.000000E+000
2	82.00492147	3.413620E-012	1.613362E-011	1	0.000000E+000
2	82.00526172	1.613362E-011	3.413620E-012	0	0.000000E+000
2	82.00581068	3.413620E-012	1.613362E-011	1	0.000000E+000
2	82.00611194	1.613362E-011	3.413620E-012	0	0.000000E+000
2	82.00616166	3.413620E-012	1.613362E-011	1	0.000000E+000
2	82.00656847	1.613362E-011	3.413620E-012	0	0.000000E+000
2	82.00738743	3.413620E-012	1.613362E-011	1	0.000000E+000
2	82.00759523	1.613362E-011	3.413620E-012	0	0.000000E+000
2	82.00871851	3.413620E-012	1.613362E-011	1	0.000000E+000
2	82.00877610	1.613362E-011	3.413620E-012	0	0.000000E+000
2	82.01037264	3.413620E-012	1.613362E-011	1	0.000000E+000
2	82.01058953	1.613362E-011	3.413620E-012	0	0.000000E+000
2	82.01148458	3.413620E-012	1.613362E-011	1	0.000000E+000
2	82.01165775	1.613362E-011	3.413620E-012	0	0.000000E+000
2	82.01333849	3.413620E-012	1.613362E-011	1	0.000000E+000
2	82.01343535	1.613362E-011	3.413620E-012	0	0.000000E+000
2	82.01369430	3.413620E-012	1.613362E-011	1	0.000000E+000
2	82.01373752	1.613362E-011	3.413620E-012	0	0.000000E+000
2	82.01400531	3.413620E-012	1.613362E-011	1	0.000000E+000
2	82.01405826	1.613362E-011	3.413620E-012	0	0.000000E+000
2	82.01458155	3.413620E-012	1.613362E-011	1	0.000000E+000
2	82.01470950	1.613362E-011	3.413620E-012	0	0.000000E+000
2	82.01500858	3.413620E-012	1.613362E-011	1	0.000000E+000
2	82.01520223	1.613362E-011	3.413620E-012	0	0.000000E+000
2	82.01593979	3.413620E-012	1.613362E-011	1	0.000000E+000
2	82.01620868	1.613362E-011	3.413620E-012	0	0.000000E+000
2	82.01645650	3.413620E-012	1.613362E-011	1	0.000000E+000
2	82.01676043	1.613362E-011	3.413620E-012	0	0.000000E+000
2	82.01774357	3.413620E-012	1.613362E-011	1	0.000000E+000
2	82.01778376	1.613362E-011	3.413620E-012	0	0.000000E+000
2	82.01780317	3.413620E-012	1.613362E-011	1	0.000000E+000
2	82.01792319	1.613362E-011	3.413620E-012	0	0.000000E+000
2	82.01869187	3.413620E-012	1.613362E-011	1	0.000000E+000
2	82.01892986	1.613362E-011	3.413620E-012	0	0.000000E+000
2	82.01925815	3.413620E-012	1.613362E-011	1	0.000000E+000
2	82.01931273	1.613362E-011	3.413620E-012	0	0.000000E+000
2	82.02020310	3.413620E-012	1.613362E-011	1	0.000000E+000
2	82.02081654	1.613362E-011	3.413620E-012	0	0.000000E+000
2	82.02393081	3.413620E-012	1.613362E-011	1	0.000000E+000
2	82.02514410	1.613362E-011	3.413620E-012	0	0.000000E+000
2	82.02609045	3.413620E-012	1.613362E-011	1	0.000000E+000
2	82.02655987	1.613362E-011	3.413620E-012	0	0.000000E+000
2	82.02660161	3.413620E-012	1.613362E-011	1	0.000000E+000
2	82.02664593	1.613362E-011	3.413620E-012	0	0.000000E+000
2	82.02795147	3.413620E-012	1.613362E-011	1	0.000000E+000
2	82.02797066	1.613362E-011	3.413620E-012	0	0.000000E+000
2	82.02800123	3.413620E-012	1.613362E-011	1	0.000000E+000
2	82.02842961	1.613362E-011	3.413620E-012	0	0.000000E+000
2	82.02844637	3.413620E-012	1.613362E-011	1	0.000000E+000
2	82.02847006	1.613362E-011	3.413620E-012	0	0.000000E+000
2	82.02851211	3.413620E-012	1.613362E-011	1	0.000000E+000
2	82.02860617	1.613362E-011	3.413620E-012	0	0.000000E+000
2	82.02865050	3.413620E-012	1.613362E-011	1	0.000000E+000
2	82.02885077	1.613362E-011	3.413620E-012	0	0.000000E+000
2	82.02929578	3.413620E-012	1.613362E-011	1	0.000000E+000
2	82.02944565	1.613362E-011	3.413620E-012	0	0.000000E+000
2	82.03024626	3.413620E-012	1.613362E-011	1	0.000000E+000
2	82.03028846	1.613362E-011	3.413620E-012	0	0.000000E+000
2	82.03030573	3.413620E-012	1.613362E-011	1	0.000000E+000
2	82.03033061	1.613362E-011	3.413620E-012	0	0.000000E+000
2	82.03236585	3.413620E-012	1.613362E-011	1	0.000000E+000
2	82.03250171	1.613362E-011	3.413620E-012	0	0.000000E+000
2	82.03387914	3.413620E-012	1.613362E-011	1	0.000000E+000
2	82.03415050	1.613362E-011	3.413620E-012	0	0.000000E+000
2	82.03539239	3.413620E-012	1.613362E-011	1	0.000000E+000
2	82.03622228	1.613362E-011	3.413620E-012	0	0.000000E+000
2	82.03627828	3.413620E-012	1.613362E-011	1	0.000000E+000
2	82.03682045	1.613362E-011	3.413620E-012	0	0.000000E+000
2	82.03683257	3.413620E-012	1.613362E-011	1	0.000000E+000
2	82.03713042	1.613362E-011	3.413620E-012	0	0.000000E+000
2	82.04109476	3.413620E-012	1.613362E-011	1	0.000000E+000
2	82.04119794	1.613362E-011	3.413620E-012	0	0.000000E+000
2	82.04193407	3.413620E-012	1.613362E-011	1	0.000000E+000
2	82.04207215	1.613362E-011	3.413620E-012	0	0.000000E+000
2	82.04231883	3.413620E-012	1.613362E-011	1	0.000000E+000
2	82.04243419	1.613362E-011	3.413620E-012	0	0.000000E+000
2	82.04270292	3.413620E-012	1.613362E-011	1	0.000000E+000
2	82.04304522	1.613362E-011	3.413620E-012	0	0.000000E+000
2	82.04445518	3.413620E-012	1.613362E-011	1	0.000000E+000
2	82.04447935	1.613362E-011	3.413620E-012	0	0.000000E+000
2	82.04448698	3.413620E-012	1.613362E-011	1	0.000000E+000
2	82.04507126	1.613362E-011	3.413620E-012	0	0.000000E+000
2	82.04509400	3.413620E-012	1.613362E-011	1	0.000000E+000
2	82.04550045	1.613362E-011	3.413620E-012	0	0.000000E+000
2	82.04553379	3.413620E-012	1.613362E-011	1	0.000000E+000
2	82.04567543	1.613362E-011	3.413620E-012	0	0.000000E+000
2	82.04811795	3.413620E-012	1.613362E-011	1	0.000000E+000
2	82.04921016	1.613362E-011	3.413620E-012	0	0.000000E+000
2	82.04980088	3.413620E-012	1.613362E-011	1	0.000000E+000
2	82.05016410	1.613362E-011	3.413620E-012	0	0.000000E+000
2	82.05129619	3.413620E-012	1.613362E-011	1	0.000000E+000
2	82.05132726	1.613362E-011	3.413620E-012	0	0.000000E+000
2	82.05285239	3.413620E-012	1.613362E-011	1	0.000000E+000
2	82.05300831	1.613362E-011	3.413620E-012	0	0.000000E+000
2	82.05377365	3.413620E-012	1.613362E-011	1	0.000000E+000
2	82.05412416	1.613362E-011	3.413620E-012	0	0.000000E+000
2	82.05448385	3.413620E-012	1.613362E-011	1	0.000000E+000
2	82.05482280	1.613362E-011	3.413620E-012	0	0.000000E+000
2	82.05554548	3.413620E-012	1.613362E-011	1	0.000000E+000
2	82.05583282	1.613362E-011	3.413620E-012	0	0.000000E+000
2	82.05586008	3.413620E-012	1.613362E-011	1	0.000000E+000
2	82.05596600	1.613362E-011	3.413620E-012	0	0.000000E+000
2	82.05632120	3.413620E-012	1.613362E-011	1	0.000000E+000
2	82.05635995	1.613362E-011	3.413620E-012	0	0.000000E+000
2	82.05763403	3.413620E-012	1.613362E-011	1	0.000000E+000
2	82.05777845	1.613362E-011	3.413620E-012	0	0.000000E+000
2	82.05914973	3.413620E-012	1.613362E-011	1	0.000000E+000
2	82.05992576	1.613362E-011	3.413620E-012	0	0.000000E+000
2	82.06270936	3.413620E-012	1.613362E-011	1	0.000000E+000
2	82.06308882	1.613362E-011	3.413620E-012	0	0.000000E+000
2	82.06310735	3.413620E-012	1.613362E-011	1	0.000000E+000
2	82.06315777	1.613362E-011	3.413620E-012	0	0.000000E+000
2	82.06358701	3.413620E-012	1.613362E-011	1	0.000000E+000
2	82.06375729	1.613362E-011	3.413620E-012	0	0.000000E+000
2	82.06423831	3.413620E-012	1.613362E-011	1	0.000000E+000
2	82.06425218	1.613362E-011	3.413620E-012	0	0.000000E+000
2	82.06440101	3.413620E-012	1.613362E-011	1	0.000000E+000
2	82.06452769	1.613362E-011	3.413620E-012	0	0.000000E+000
2	82.06484195	3.413620E-012	1.613362E-011	1	0.000000E+000
2	82.06490307	1.613362E-011	3.413620E-012	0	0.000000E+000
2	82.06835449	3.413620E-012	1.613362E-011	1	0.000000E+000
2	82.06887211	1.613362E-011	3.413620E-012	0	0.000000E+000
2	82.06917237	3.413620E-012	1.613362E-011	1	0.000000E+000
2	82.06940040	1.613362E-011	3.413620E-012	0	0.000000E+000
2	82.07073783	3.413620E-012	1.613362E-011	1	0.000000E+000
2	82.07091342	1.613362E-011	3.413620E-012	0	0.000000E+000
2	82.07240530	3.413620E-012	1.613362E-011	1	0.000000E+000
2	82.07300420	1.613362E-011	3.413620E-012	0	0.000000E+000
2	82.07327113	3.413620E-012	1.613362E-011	1	0.000000E+000
2	82.07346460	1.613362E-011	3.413620E-012	0	0.000000E+000
2	82.07552081	3.413620E-012	1.613362E-011	1	0.000000E+000
2	82.07594748	1.613362E-011	3.413620E-012	0	0.000000E+000
2	82.07932596	3.413620E-012	1.613362E-011	1	0.000000E+000
2	82.07935028	1.613362E-011	3.413620E-012	0	0.000000E+000
2	82.08025983	3.413620E-012	1.613362E-011	1	0.000000E+000
2	82.08038014	1.613362E-011	3.413620E-012	0	0.000000E+000
2	82.08302234	3.413620E-012	1.613362E-011	1	0.000000E+000
2	82.08380547	1.613362E-011	3.413620E-012	0	0.000000E+000
2	82.08398081	3.413620E-012	1.613362E-011	1	0.000000E+000
2	82.08407652	1.613362E-011	3.413620E-012	0	0.000000E+000
2	82.08443913	3.413620E-012	1.613362E-011	1	0.000000E+000
2	82.08472014	1.613362E-011	3.413620E-012	0	0.000000E+000
2	82.08480189	3.413620E-012	1.613362E-011	1	0.000000E+000
2	82.08483693	1.613362E-011	3.413620E-012	0	0.000000E+000
2	82.08525401	3.413620E-012	1.613362E-011	1	0.000000E+000
2	82.08532852	1.613362E-011	3.413620E-012	0	0.000000E+000
2	82.08655171	3.413620E-012	1.613362E-011	1	0.000000E+000
2	82.08693370	1.613362E-011	3.413620E-012	0	0.000000E+000
2	82.08799951	3.413620E-012	1.613362E-011	1	0.000000E+000
2	82.08817858	1.613362E-011	3.413620E-012	0	0.000000E+000
2	82.08825620	3.413620E-012	1.613362E-011	1	0.000000E+000
2	82.08857314	1.613362E-011	3.413620E-012	0	0.000000E+000
2	82.09031364	3.413620E-012	1.613362E-011	1	0.000000E+000
2	82.09086420	1.613362E-011	3.413620E-012	0	0.000000E+000
2	82.09131739	3.413620E-012	1.613362E-011	1	0.000000E+000
2	82.09141658	1.613362E-011	3.413620E-012	0	0.000000E+000
2	82.09418987	3.413620E-012	1.613362E-011	1	0.000000E+000
2	82.09447499	1.613362E-011	3.413620E-012	0	0.000000E+000
2	82.09560979	3.413620E-012	1.613362E-011	1	0.000000E+000
2	82.09573271	1.613362E-011	3.413620E-012	0	0.000000E+000
2	82.09624480	3.413620E-012	1.613362E-011	1	0.000000E+000
2	82.09626969	1.613362E-011	3.413620E-012	0	0.000000E+000
2	82.09629504	3.413620E-012	1.613362E-011	1	0.000000E+000
2	82.09653771	1.613362E-011	3.413620E-012	0	0.000000E+000
2	82.09739123	3.413620E-012	1.613362E-011	1	0.000000E+000
2	82.09751442	1.613362E-011	3.413620E-012	0	0.000000E+000
2	82.09755936	3.413620E-012	1.613362E-011	1	0.000000E+000
2	82.09766525	1.613362E-011	3.413620E-012	0	0.000000E+000
2	84.93358726	3.475671E-012	1.619567E-011	1	0.000000E+000
2	84.93385863	1.619567E-011	3.475671E-012	0	0.000000E+000
2	84.93434431	3.475671E-012	1.619567E-011	1	0.000000E+000
2	84.93445472	1.619567E-011	3.475671E-012	0	0.000000E+000
2	84.93521991	3.475671E-012	1.619567E-011	1	0.000000E+000
2	84.93548059	1.619567E-011	3.475671E-012	0	0.000000E+000
2	84.94599340	3.475671E-012	1.619567E-011	1	0.000000E+000
2	84.94603071	1.619567E-011	3.475671E-012	0	0.000000E+000
2	84.94606921	3.475671E-012	1.619567E-011	1	0.000000E+000
2	84.94629126	1.619567E-011	3.475671E-012	0	0.000000E+000
2	84.94784030	3.475671E-012	1.619567E-011	1	0.000000E+000
2	84.94801105	1.619567E-011	3.475671E-012	0	0.000000E+000
2	84.94803643	3.475671E-012	1.619567E-011	1	0.000000E+000
2	84.94812995	1.619567E-011	3.475671E-012	0	0.000000E+000
2	84.94815606	3.475671E-012	1.619567E-011	1	0.000000E+000
2	84.94852796	1.619567E-011	3.475671E-012	0	0.000000E+000
2	84.94888976	3.475671E-012	1.619567E-011	1	0.000000E+000
2	84.94897954	1.619567E-011	3.475671E-012	0	0.000000E+000
2	84.94901479	3.475671E-012	1.619567E-011	1	0.000000E+000
2	84.94921817	1.619567E-011	3.475671E-012	0	0.000000E+000
2	84.94923433	3.475671E-012	1.619567E-011	1	0.000000E+000
2	84.94945076	1.619567E-011	3.475671E-012	0	0.000000E+000
2	84.95150269	3.475671E-012	1.619567E-011	1	0.000000E+000
2	84.95156983	1.619567E-011	3.475671E-012	0	0.000000E+000
2	84.95258433	3.475671E-012	1.619567E-011	1	0.000000E+000
2	84.95275751	1.619567E-011	3.475671E-012	0	0.000000E+000
2	84.95587351	3.475671E-012	1.619567E-011	1	0.000000E+000
2	84.95648466	1.619567E-011	3.475671E-012	0	0.000000E+000
2	84.95652210	3.475671E-012	1.619567E-011	1	0.000000E+000
2	84.95664972	1.619567E-011	3.475671E-012	0	0.000000E+000
2	84.95667436	3.475671E-012	1.619567E-011	1	0.000000E+000
2	84.95713894	1.619567E-011	3.475671E-012	0	0.000000E+000
2	84.95985906	3.475671E-012	1.619567E-011	1	0.000000E+000
2	84.95994831	1.619567E-011	3.475671E-012	0	0.000000E+000
2	84.96191949	3.475671E-012	1.619567E-011	1	0.000000E+000
2	84.96204750	1.619567E-011	3.475671E-012	0	0.000000E+000
2	84.96510782	3.475671E-012	1.619567E-011	1	0.000000E+000
2	84.96559699	1.619567E-011	3.475671E-012	0	0.000000E+000
2	84.96645370	3.475671E-012	1.619567E-011	1	0.000000E+000
2	84.96765797	1.619567E-011	3.475671E-012	0	0.000000E+000
2	84.96778219	3.475671E-012	1.619567E-011	1	0.000000E+000
2	84.96789675	1.619567E-011	3.475671E-012	0	0.000000E+000
2	84.97049188	3.475671E-012	1.619567E-011	1	0.000000E+000
2	84.97059189	1.619567E-011	3.475671E-012	0	0.000000E+000
2	84.97061309	3.475671E-012	1.619567E-011	1	0.000000E+000
2	84.97073547	1.619567E-011	3.475671E-012	0	0.000000E+000
2	84.97445225	3.475671E-012	1.619567E-011	1	0.000000E+000
2	84.97484796	1.619567E-011	3.475671E-012	0	0.000000E+000
2	84.97509038	3.475671E-012	1.619567E-011	1	0.000000E+000
2	84.97526551	1.619567E-011	3.475671E-012	0	0.000000E+000
2	84.97530214	3.475671E-012	1.619567E-011	1	0.000000E+000
2	84.97567589	1.619567E-011	3.475671E-012	0	0.000000E+000
2	84.97569682	3.475671E-012	1.619567E-011	1	0.000000E+000
2	84.97571569	1.619567E-011	3.475671E-012	0	0.000000E+000
2	84.97595813	3.475671E-012	1.619567E-011	1	0.000000E+000
2	84.97622211	1.619567E-011	3.475671E-012	0	0.000000E+000
2	84.97642646	3.475671E-012	1.619567E-011	1	0.000000E+000
2	84.97694965	1.619567E-011	3.475671E-012	0	0.000000E+000
2	84.97790131	3.475671E-012	1.619567E-011	1	0.000000E+000
2	84.97793721	1.619567E-011	3.475671E-012	0	0.000000E+000
2	84.97998040	3.475671E-012	1.619567E-011	1	0.000000E+000
2	84.98012470	1.619567E-011	3.475671E-012	0	0.000000E+000
2	84.98109889	3.475671E-012	1.619567E-011	1	0.000000E+000
2	84.98135656	1.619567E-011	3.475671E-012	0	0.000000E+000
2	84.98166764	3.475671E-012	1.619567E-011	1	0.000000E+000
2	84.98185978	1.619567E-011	3.475671E-012	0	0.000000E+000
2	84.98297840	3.475671E-012	1.619567E-011	1	0.000000E+000
2	84.98313916	1.619567E-011	3.475671E-012	0	0.000000E+000
2	84.98456533	3.475671E-012	1.619567E-011	1	0.000000E+000
2	84.98463654	1.619567E-011	3.475671E-012	0	0.000000E+000
2	84.98468523	3.475671E-012	1.619567E-011	1	0.000000E+000
2	84.98469327	1.619567E-011	3.475671E-012	0	0.000000E+000
2	84.98598519	3.475671E-012	1.619567E-011	1	0.000000E+000
2	84.98605438	1.619567E-011	3.475671E-012	0	0.000000E+000
2	84.98662602	3.475671E-012	1.619567E-011	1	0.000000E+000
2	84.98681872	1.619567E-011	3.475671E-012	0	0.000000E+000
2	84.98685629	3.475671E-012	1.619567E-011	1	0.000000E+000
2	84.98688153	1.619567E-011	3.475671E-012	0	0.000000E+000
2	84.98840167	3.475671E-012	1.619567E-011	1	0.000000E+000
2	84.98854348	1.619567E-011	3.475671E-012	0	0.000000E+000
2	84.98924625	3.475671E-012	1.619567E-011	1	0.000000E+000
2	84.98951208	1.619567E-011	3.475671E-012	0	0.000000E+000
2	84.98957792	3.475671E-012	1.619567E-011	1	0.000000E+000
2	84.98962301	1.619567E-011	3.475671E-012	0	0.000000E+000
2	84.99066107	3.475671E-012	1.619567E-011	1	0.000000E+000
2	84.99078726	1.619567E-011	3.475671E-012	0	0.000000E+000
2	84.99125569	3.475671E-012	1.619567E-011	1	0.000000E+000
2	84.99142875	1.619567E-011	3.475671E-012	0	0.000000E+000
2	84.99144044	3.475671E-012	1.619567E-011	1	0.000000E+000
2	84.99170354	1.619567E-011	3.475671E-012	0	0.000000E+000
2	84.99181822	3.475671E-012	1.619567E-011	1	0.000000E+000
2	84.99205462	1.619567E-011	3.475671E-012	0	0.000000E+000
2	84.99356121	3.475671E-012	1.619567E-011	1	0.000000E+000
2	84.99363912	1.619567E-011	3.475671E-012	0	0.000000E+000
2	84.99463195	3.475671E-012	1.619567E-011	1	0.000000E+000
2	84.99477934	1.619567E-011	3.475671E-012	0	0.000000E+000
2	84.99506492	3.475671E-012	1.619567E-011	1	0.000000E+000
2	84.99512652	1.619567E-011	3.475671E-012	0	0.000000E+000
2	84.99522357	3.475671E-012	1.619567E-011	1	0.000000E+000
2	84.99554084	1.619567E-011	3.475671E-012	0	0.000000E+000
2	84.99651281	3.475671E-012	1.619567E-011	1	0.000000E+000
2	84.99667519	1.619567E-011	3.475671E-012	0	0.000000E+000
2	84.99763308	3.475671E-012	1.619567E-011	1	0.000000E+000
2	84.99787042	1.619567E-011	3.475671E-012	0	0.000000E+000
2	84.99949798	3.475671E-012	1.619567E-011	1	0.000000E+000
2	84.99966191	1.619567E-011	3.475671E-012	0	0.000000E+000
2	85.00180305	3.475671E-012	1.619567E-011	1	0.000000E+000
2	85.00182275	1.619567E-011	3.475671E-012	0	0.000000E+000
2	85.00186203	3.475671E-012	1.619567E-011	1	0.000000E+000
2	85.00200123	1.619567E-011	3.475671E-012	0	0.000000E+000
2	85.00230195	3.475671E-012	1.619567E-011	1	0.000000E+000
2	85.00235882	1.619567E-011	3.475671E-012	0	0.000000E+000
2	85.00258061	3.475671E-012	1.619567E-011	1	0.000000E+000
2	85.00262089	1.619567E-011	3.475671E-012	0	0.000000E+000
2	85.00435762	3.475671E-012	1.619567E-011	1	0.000000E+000
2	85.00463608	1.619567E-011	3.475671E-012	0	0.000000E+000
2	85.00514824	3.475671E-012	1.619567E-011	1	0.000000E+000
2	85.00531819	1.619567E-011	3.475671E-012	0	0.000000E+000
2	85.00583059	3.475671E-012	1.619567E-011	1	0.000000E+000
2	85.00607681	1.619567E-011	3.475671E-012	0	0.000000E+000
2	85.01259928	3.475671E-012	1.619567E-011	1	0.000000E+000
2	85.01276385	1.619567E-011	3.475671E-012	0	0.000000E+000
2	85.01346492	3.475671E-012	1.619567E-011	1	0.000000E+000
2	85.01355232	1.619567E-011	3.475671E-012	0	0.000000E+000
2	85.01357067	3.475671E-012	1.619567E-011	1	0.000000E+000
2	85.01365961	1.619567E-011	3.475671E-012	0	0.000000E+000
2	85.01680070	3.475671E-012	1.619567E-011	1	0.000000E+000
2	85.01682684	1.619567E-011	3.475671E-012	0	0.000000E+000
2	85.01760598	3.475671E-012	1.619567E-011	1	0.000000E+000
2	85.01834344	1.619567E-011	3.475671E-012	0	0.000000E+000
2	85.01913269	3.475671E-012	1.619567E-011	1	0.000000E+000
2	85.01928485	1.619567E-011	3.475671E-012	0	0.000000E+000
2	85.02002886	3.475671E-012	1.619567E-011	1	0.000000E+000
2	85.02006120	1.619567E-011	3.475671E-012	0	0.000000E+000
2	85.02008068	3.475671E-012	1.619567E-011	1	0.000000E+000
2	85.02061595	1.619567E-011	3.475671E-012	0	0.000000E+000
2	85.02386688	3.475671E-012	1.619567E-011	1	0.000000E+000
2	85.02398877	1.619567E-011	3.475671E-012	0	0.000000E+000
2	85.02429132	3.475671E-012	1.619567E-011	1	0.000000E+000
2	85.02461515	1.619567E-011	3.475671E-012	0	0.000000E+000
2	85.02507715	3.475671E-012	1.619567E-011	1	0.000000E+000
2	85.02528469	1.619567E-011	3.475671E-012	0	0.000000E+000
2	85.02529813	3.475671E-012	1.619567E-011	1	0.000000E+000
2	85.02563417	1.619567E-011	3.475671E-012	0	0.000000E+000
2	85.02648394	3.475671E-012	1.619567E-011	1	0.000000E+000
2	85.02697981	1.619567E-011	3.475671E-012	0	0.000000E+000
2	85.02699407	3.475671E-012	1.619567E-011	1	0.000000E+000
2	85.02706194	1.619567E-011	3.475671E-012	0	0.000000E+000
2	85.02899640	3.475671E-012	1.619567E-011	1	0.000000E+000
2	85.02913310	1.619567E-011	3.475671E-012	0	0.000000E+000
2	85.03088970	3.475671E-012	1.619567E-011	1	0.000000E+000
2	85.03146051	1.619567E-011	3.475671E-012	0	0.000000E+000
2	85.03153989	3.475671E-012	1.619567E-011	1	0.000000E+000
2	85.03160639	1.619567E-011	3.475671E-012	0	0.000000E+000
2	85.03165489	3.475671E-012	1.619567E-011	1	0.000000E+000
2	85.03188918	1.619567E-011	3.475671E-012	0	0.000000E+000
2	85.03202063	3.475671E-012	1.619567E-011	1	0.000000E+000
2	85.03242161	1.619567E-011	3.475671E-012	0	0.000000E+000
2	85.03402515	3.475671E-012	1.619567E-011	1	0.000000E+000
2	85.03428452	1.619567E-011	3.475671E-012	0	0.000000E+000
2	85.03430272	3.475671E-012	1.619567E-011	1	0.000000E+000
2	85.03446100	1.619567E-011	3.475671E-012	0	0.000000E+000
2	85.03763159	3.475671E-012	1.619567E-011	1	0.000000E+000
2	85.03769178	1.619567E-011	3.475671E-012	0	0.000000E+000
2	85.03772323	3.475671E-012	1.619567E-011	1	0.000000E+000
2	85.03779694	1.619567E-011	3.475671E-012	0	0.000000E+000
2	85.03781782	3.475671E-012	1.619567E-011	1	0.000000E+000
2	85.03805924	1.619567E-011	3.475671E-012	0	0.000000E+000
2	85.03891753	3.475671E-012	1.619567E-011	1	0.000000E+000
2	85.03912241	1.619567E-011	3.475671E-012	0	0.000000E+000
2	85.03916255	3.475671E-012	1.619567E-011	1	0.000000E+000
2	85.03932137	1.619567E-011	3.475671E-012	0	0.000000E+000
2	85.04238046	3.475671E-012	1.619567E-011	1	0.000000E+000
2	85.04240006	1.619567E-011	3.475671E-012	0	0.000000E+000
2	85.04249790	3.475671E-012	1.619567E-011	1	0.000000E+000
2	85.04254953	1.619567E-011	3.475671E-012	0	0.000000E+000
2	85.04366803	3.475671E-012	1.619567E-011	1	0.000000E+000
2	85.04379781	1.619567E-011	3.475671E-012	0	0.000000E+000
2	85.04425335	3.475671E-012	1.619567E-011	1	0.000000E+000
2	85.04459290	1.619567E-011	3.475671E-012	0	0.000000E+000
2	85.04678635	3.475671E-012	1.619567E-011	1	0.000000E+000
2	85.04743348	1.619567E-011	3.475671E-012	0	0.000000E+000
2	85.04794428	3.475671E-012	1.619567E-011	1	0.000000E+000
2	85.04813571	1.619567E-011	3.475671E-012	0	0.000000E+000
2	85.04973857	3.475671E-012	1.619567E-011	1	0.000000E+000
2	85.04981217	1.619567E-011	3.475671E-012	0	0.000000E+000
2	85.05378938	3.475671E-012	1.619567E-011	1	0.000000E+000
2	85.05392231	1.619567E-011	3.475671E-012	0	0.000000E+000
2	85.05412234	3.475671E-012	1.619567E-011	1	0.000000E+000
2	85.05438577	1.619567E-011	3.475671E-012	0	0.000000E+000
2	85.05723641	3.475671E-012	1.619567E-011	1	0.000000E+000
2	85.05758992	1.619567E-011	3.475671E-012	0	0.000000E+000
2	85.05851896	3.475671E-012	1.619567E-011	1	0.000000E+000
2	85.05898399	1.619567E-011	3.475671E-012	0	0.000000E+000
2	85.06220184	3.475671E-012	1.619567E-011	1	0.000000E+000
2	85.06226811	1.619567E-011	3.475671E-012	0	0.000000E+000
2	85.06236970	3.475671E-012	1.619567E-011	1	0.000000E+000
2	85.06263292	1.619567E-011	3.475671E-012	0	0.000000E+000
2	85.06305570	3.475671E-012	1.619567E-011	1	0.000000E+000
2	85.06327716	1.619567E-011	3.475671E-012	0	0.000000E+000
2	85.06463707	3.475671E-012	1.619567E-011	1	0.000000E+000
2	85.06482044	1.619567E-011	3.475671E-012	0	0.000000E+000
2	85.06486934	3.475671E-012	1.619567E-011	1	0.000000E+000
2	85.06498448	1.619567E-011	3.475671E-012	0	0.000000E+000
2	85.06542674	3.475671E-012	1.619567E-011	1	0.000000E+000
2	85.06566072	1.619567E-011	3.475671E-012	0	0.000000E+000
2	85.06577979	3.475671E-012	1.619567E-011	1	0.000000E+000
2	85.06580652	1.619567E-011	3.475671E-012	0	0.000000E+000
2	85.07680314	3.475671E-012	1.619567E-011	1	0.000000E+000
2	85.07700137	1.619567E-011	3.475671E-012	0	0.000000E+000
2	85.07753385	3.475671E-012	1.619567E-011	1	0.000000E+000
2	85.07773377	1.619567E-011	3.475671E-012	0	0.000000E+000
2	85.07775586	3.475671E-012	1.619567E-011	1	0.000000E+000
2	85.07778749	1.619567E-011	3.475671E-012	0	0.000000E+000
2	85.07893285	3.475671E-012	1.619567E-011	1	0.000000E+000
2	85.07910195	1.619567E-011	3.475671E-012	0	0.000000E+000
2	85.08135459	3.475671E-012	1.619567E-011	1	0.000000E+000
2	85.08148263	1.619567E-011	3.475671E-012	0	0.000000E+000
2	85.08777913	3.475671E-012	1.619567E-011	1	0.000000E+000
2	85.08781071	1.619567E-011	3.475671E-012	0	0.000000E+000
2	85.08884173	3.475671E-012	1.619567E-011	1	0.000000E+000
2	85.08899323	1.619567E-011	3.475671E-012	0	0.000000E+000
2	85.09096653	3.475671E-012	1.619567E-011	1	0.000000E+000
2	85.09100827	1.619567E-011	3.475671E-012	0	0.000000E+000
2	85.09126406	3.475671E-012	1.619567E-011	1	0.000000E+000
2	85.09172243	1.619567E-011	3.475671E-012	0	0.000000E+000
2	85.09236773	3.475671E-012	1.619567E-011	1	0.000000E+000
2	85.09239324	1.619567E-011	3.475671E-012	0	0.000000E+000
2	85.09244165	3.475671E-012	1.619567E-011	1	0.000000E+000
2	85.09248545	1.619567E-011	3.475671E-012	0	0.000000E+000
2	85.09500890	3.475671E-012	1.619567E-011	1	0.000000E+000
2	85.09600350	1.619567E-011	3.475671E-012	0	0.000000E+000
2	85.09618758	3.475671E-012	1.619567E-011	1	0.000000E+000
2	85.09620712	1.619567E-011	3.475671E-012	0	0.000000E+000
2	85.09868964	3.475671E-012	1.619567E-011	1	0.000000E+000
2	85.09872743	1.619567E-011	3.475671E-012	0	0.000000E+000
2	85.09880365	3.475671E-012	1.619567E-011	1	0.000000E+000
2	85.09884763	1.619567E-011	3.475671E-012	0	0.000000E+000
2	85.10203033	3.475671E-012	1.619567E-011	1	0.000000E+000
2	85.10210282	1.619567E-011	3.475671E-012	0	0.000000E+000
2	85.10216162	3.475671E-012	1.619567E-011	1	0.000000E+000
2	85.10246113	1.619567E-011	3.475671E-012	0	0.000000E+000
2	85.10343553	3.475671E-012	1.619567E-011	1	0.000000E+000
2	85.10359540	1.619567E-011	3.475671E-012	0	0.000000E+000
2	85.10396616	3.475671E-012	1.619567E-011	1	0.000000E+000
2	85.10403112	1.619567E-011	3.475671E-012	0	0.000000E+000
2	85.10508579	3.475671E-012	1.619567E-011	1	0.000000E+000
2	85.10549980	1.619567E-011	3.475671E-012	0	0.000000E+000
2	85.10564155	3.475671E-012	1.619567E-011	1	0.000000E+000
2	85.10581628	1.619567E-011	3.475671E-012	0	0.000000E+000
2	85.10661730	3.475671E-012	1.619567E-011	1	0.000000E+000
2	85.10665219	1.619567E-011	3.475671E-012	0	0.000000E+000
2	85.10759938	3.475671E-012	1.619567E-011	1	0.000000E+000
2	85.10772630	1.619567E-011	3.475671E-012	0	0.000000E+000
2	85.10781636	3.475671E-012	1.619567E-011	1	0.000000E+000
2	85.10784398	1.619567E-011	3.475671E-012	0	0.000000E+000
2	85.10786886	3.475671E-012	1.619567E-011	1	0.000000E+000
2	85.10815712	1.619567E-011	3.475671E-012	0	0.000000E+000
2	85.11419011	3.475671E-012	1.619567E-011	1	0.000000E+000
2	85.11441378	1.619567E-011	3.475671E-012	0	0.000000E+000
2	85.11489008	3.475671E-012	1.619567E-011	1	0.000000E+000
2	85.11559962	1.619567E-011	3.475671E-012	0	0.000000E+000
2	85.11563247	3.475671E-012	1.619567E-011	1	0.000000E+000
2	85.11569089	1.619567E-011	3.475671E-012	0	0.000000E+000
2	85.11696741	3.475671E-012	1.619567E-011	1	0.000000E+000
2	85.11713886	1.619567E-011	3.475671E-012	0	0.000000E+000
2	85.11758368	3.475671E-012	1.619567E-011	1	0.000000E+000
2	85.11798429	1.619567E-011	3.475671E-012	0	0.000000E+000
2	85.11801002	3.475671E-012	1.619567E-011	1	0.000000E+000
2	85.11840667	1.619567E-011	3.475671E-012	0	0.000000E+000
2	85.11893406	3.475671E-012	1.619567E-011	1	0.000000E+000
2	85.11905809	1.619567E-011	3.475671E-012	0	0.000000E+000
2	85.11917845	3.475671E-012	1.619567E-011	1	0.000000E+000
2	85.11936338	1.619567E-011	3.475671E-012	0	0.000000E+000
2	85.11938672	3.475671E-012	1.619567E-011	1	0.000000E+000
2	85.11946818	1.619567E-011	3.475671E-012	0	0.000000E+000
2	85.11980901	3.475671E-012	1.619567E-011	1	0.000000E+000
2	85.12000888	1.619567E-011	3.475671E-012	0	0.000000E+000
2	85.12015644	3.475671E-012	1.619567E-011	1	0.000000E+000
2	85.12044538	1.619567E-011	3.475671E-012	0	0.000000E+000
2	85.12112648	3.475671E-012	1.619567E-011	1	0.000000E+000
2	85.12123858	1.619567E-011	3.475671E-012	0	0.000000E+000
2	85.12255052	3.475671E-012	1.619567E-011	1	0.000000E+000
2	85.12279615	1.619567E-011	3.475671E-012	0	0.000000E+000
2	85.12351116	3.475671E-012	1.619567E-011	1	0.000000E+000
2	85.12381625	1.619567E-011	3.475671E-012	0	0.000000E+000
2	85.12423979	3.475671E-012	1.619567E-011	1	0.000000E+000
2	85.12472267	1.619567E-011	3.475671E-012	0	0.000000E+000
2	85.12473954	3.475671E-012	1.619567E-011	1	0.000000E+000
2	85.12495842	1.619567E-011	3.475671E-012	0	0.000000E+000
2	85.12588073	3.475671E-012	1.619567E-011	1	0.000000E+000
2	85.12594424	1.619567E-011	3.475671E-012	0	0.000000E+000
2	85.12660802	3.475671E-012	1.619567E-011	1	0.000000E+000
2	85.12670652	1.619567E-011	3.475671E-012	0	0.000000E+000
2	85.12746501	3.475671E-012	1.619567E-011	1	0.000000E+000
2	85.12755878	1.619567E-011	3.475671E-012	0	0.000000E+000
2	85.12781310	3.475671E-012	1.619567E-011	1	0.000000E+000
2	85.12796206	1.619567E-011	3.475671E-012	0	0.000000E+000
2	85.12893725	3.475671E-012	1.619567E-011	1	0.000000E+000
2	85.12903316	1.619567E-011	3.475671E-012	0	0.000000E+000
2	85.12905601	3.475671E-012	1.619567E-011	1	0.000000E+000
2	85.12908861	1.619567E-011	3.475671E-012	0	0.000000E+000
2	85.12986273	3.475671E-012	1.619567E-011	1	0.000000E+000
2	85.13010764	1.619567E-011	3.475671E-012	0	0.000000E+000
2	85.13095314	3.475671E-012	1.619567E-011	1	0.000000E+000
2	85.13102417	1.619567E-011	3.475671E-012	0	0.000000E+000
2	85.13186205	3.475671E-012	1.619567E-011	1	0.000000E+000
2	85.13275723	1.619567E-011	3.475671E-012	0	0.000000E+000
2	85.13307671	3.475671E-012	1.619567E-011	1	0.000000E+000
2	85.13312772	1.619567E-011	3.475671E-012	0	0.000000E+000
2	85.13378555	3.475671E-012	1.619567E-011	1	0.000000E+000
2	85.13421294	1.619567E-011	3.475671E-012	0	0.000000E+000
2	85.13492173	3.475671E-012	1.619567E-011	1	0.000000E+000
2	85.13546772	1.619567E-011	3.475671E-012	0	0.000000E+000
2	90.63935786	3.514510E-012	1.623451E-011	1	0.000000E+000
2	90.63938082	1.623451E-011	3.514510E-012	0	0.000000E+000
2	90.64004198	3.514510E-012	1.623451E-011	1	0.000000E+000
2	90.64174088	1.623451E-011	3.514510E-012	0	0.000000E+000
2	90.64273187	3.514510E-012	1.623451E-011	1	0.000000E+000
2	90.64291546	1.623451E-011	3.514510E-012	0	0.000000E+000
2	90.64336458	3.514510E-012	1.623451E-011	1	0.000000E+000
2	90.64387292	1.623451E-011	3.514510E-012	0	0.000000E+000
2	90.64390430	3.514510E-012	1.623451E-011	1	0.000000E+000
2	90.64422235	1.623451E-011	3.514510E-012	0	0.000000E+000
2	90.64555709	3.514510E-012	1.623451E-011	1	0.000000E+000
2	90.64579811	1.623451E-011	3.514510E-012	0	0.000000E+000
2	90.64735066	3.514510E-012	1.623451E-011	1	0.000000E+000
2	90.64772499	1.623451E-011	3.514510E-012	0	0.000000E+000
2	90.64880573	3.514510E-012	1.623451E-011	1	0.000000E+000
2	90.64924580	1.623451E-011	3.514510E-012	0	0.000000E+000
2	90.64952936	3.514510E-012	1.623451E-011	1	0.000000E+000
2	90.64961486	1.623451E-011	3.514510E-012	0	0.000000E+000
2	90.65132485	3.514510E-012	1.623451E-011	1	0.000000E+000
2	90.65148515	1.623451E-011	3.514510E-012	0	0.000000E+000
2	90.65242682	3.514510E-012	1.623451E-011	1	0.000000E+000
2	90.65263397	1.623451E-011	3.514510E-012	0	0.000000E+000
2	90.65508271	3.514510E-012	1.623451E-011	1	0.000000E+000
2	90.65547424	1.623451E-011	3.514510E-012	0	0.000000E+000
2	90.65550919	3.514510E-012	1.623451E-011	1	0.000000E+000
2	90.65625154	1.623451E-011	3.514510E-012	0	0.000000E+000
2	90.66060499	3.514510E-012	1.623451E-011	1	0.000000E+000
2	90.66076495	1.623451E-011	3.514510E-012	0	0.000000E+000
2	90.66265069	3.514510E-012	1.623451E-011	1	0.000000E+000
2	90.66274351	1.623451E-011	3.514510E-012	0	0.000000E+000
2	90.66375057	3.514510E-012	1.623451E-011	1	0.000000E+000
2	90.66376858	1.623451E-011	3.514510E-012	0	0.000000E+000
2	90.66379590	3.514510E-012	1.623451E-011	1	0.000000E+000
2	90.66446178	1.623451E-011	3.514510E-012	0	0.000000E+000
2	90.66698168	3.514510E-012	1.623451E-011	1	0.000000E+000
2	90.66713308	1.623451E-011	3.514510E-012	0	0.000000E+000
2	90.66729408	3.514510E-012	1.623451E-011	1	0.000000E+000
2	90.66766208	1.623451E-011	3.514510E-012	0	0.000000E+000
2	90.67194487	3.514510E-012	1.623451E-011	1	0.000000E+000
2	90.67198129	1.623451E-011	3.514510E-012	0	0.000000E+000
2	90.67703895	3.514510E-012	1.623451E-011	1	0.000000E+000
2	90.67733042	1.623451E-011	3.514510E-012	0	0.000000E+000
2	90.67739730	3.514510E-012	1.623451E-011	1	0.000000E+000
2	90.67789781	1.623451E-011	3.514510E-012	0	0.000000E+000
2	90.67915983	3.514510E-012	1.623451E-011	1	0.000000E+000
2	90.67940370	1.623451E-011	3.514510E-012	0	0.000000E+000
2	90.67963997	3.514510E-012	1.623451E-011	1	0.000000E+000
2	90.67981002	1.623451E-011	3.514510E-012	0	0.000000E+000
2	90.68019465	3.514510E-012	1.623451E-011	1	0.000000E+000
2	90.68041230	1.623451E-011	3.514510E-012	0	0.000000E+000
2	90.68095461	3.514510E-012	1.623451E-011	1	0.000000E+000
2	90.68202510	1.623451E-011	3.514510E-012	0	0.000000E+000
2	90.68254513	3.514510E-012	1.623451E-011	1	0.000000E+000
2	90.68260395	1.623451E-011	3.514510E-012	0	0.000000E+000
2	90.68263110	3.514510E-012	1.623451E-011	1	0.000000E+000
2	90.68284679	1.623451E-011	3.514510E-012	0	0.000000E+000
2	90.68345172	3.514510E-012	1.623451E-011	1	0.000000E+000
2	90.68358577	1.623451E-011	3.514510E-012	0	0.000000E+000
2	90.68406813	3.514510E-012	1.623451E-011	1	0.000000E+000
2	90.68433327	1.623451E-011	3.514510E-012	0	0.000000E+000
2	90.68434917	3.514510E-012	1.623451E-011	1	0.000000E+000
2	90.68443546	1.623451E-011	3.514510E-012	0	0.000000E+000
2	90.68470586	3.514510E-012	1.623451E-011	1	0.000000E+000
2	90.68512373	1.623451E-011	3.514510E-012	0	0.000000E+000
2	90.68611712	3.514510E-012	1.623451E-011	1	0.000000E+000
2	90.68627410	1.623451E-011	3.514510E-012	0	0.000000E+000
2	90.68751130	3.514510E-012	1.623451E-011	1	0.000000E+000
2	90.68755709	1.623451E-011	3.514510E-012	0	0.000000E+000
2	90.68770497	3.514510E-012	1.623451E-011	1	0.000000E+000
2	90.68795146	1.623451E-011	3.514510E-012	0	0.000000E+000
2	90.68876047	3.514510E-012	1.623451E-011	1	0.000000E+000
2	90.68960677	1.623451E-011	3.514510E-012	0	0.000000E+000
2	90.68962422	3.514510E-012	1.623451E-011	1	0.000000E+000
2	90.68987098	1.623451E-011	3.514510E-012	0	0.000000E+000
2	90.69235993	3.514510E-012	1.623451E-011	1	0.000000E+000
2	90.69249836	1.623451E-011	3.514510E-012	0	0.000000E+000
2	90.69256033	3.514510E-012	1.623451E-011	1	0.000000E+000
2	90.69268527	1.623451E-011	3.514510E-012	0	0.000000E+000
2	90.69304062	3.514510E-012	1.623451E-011	1	0.000000E+000
2	90.69314706	1.623451E-011	3.514510E-012	0	0.000000E+000
2	90.69431795	3.514510E-012	1.623451E-011	1	0.000000E+000
2	90.69436047	1.623451E-011	3.514510E-012	0	0.000000E+000
2	90.69441242	3.514510E-012	1.623451E-011	1	0.000000E+000
2	90.69465850	1.623451E-011	3.514510E-012	0	0.000000E+000
2	90.69561015	3.514510E-012	1.623451E-011	1	0.000000E+000
2	90.69574042	1.623451E-011	3.514510E-012	0	0.000000E+000
2	90.69618632	3.514510E-012	1.623451E-011	1	0.000000E+000
2	90.69662009	1.623451E-011	3.514510E-012	0	0.000000E+000
2	90.69753373	3.514510E-012	1.623451E-011	1	0.000000E+000
2	90.69783963	1.623451E-011	3.514510E-012	0	0.000000E+000
2	90.69984042	3.514510E-012	1.623451E-011	1	0.000000E+000
2	90.69995059	1.623451E-011	3.514510E-012	0	0.000000E+000
2	90.70189165	3.514510E-012	1.623451E-011	1	0.000000E+000
2	90.70201227	1.623451E-011	3.514510E-012	0	0.000000E+000
2	90.70537294	3.514510E-012	1.623451E-011	1	0.000000E+000
2	90.70552319	1.623451E-011	3.514510E-012	0	0.000000E+000
2	90.70794432	3.514510E-012	1.623451E-011	1	0.000000E+000
2	90.70804058	1.623451E-011	3.514510E-012	0	0.000000E+000
2	90.71024379	3.514510E-012	1.623451E-011	1	0.000000E+000
2	90.71029765	1.623451E-011	3.514510E-012	0	0.000000E+000
2	90.71083235	3.514510E-012	1.623451E-011	1	0.000000E+000
2	90.71164624	1.623451E-011	3.514510E-012	0	0.000000E+000
2	90.71434105	3.514510E-012	1.623451E-011	1	0.000000E+000
2	90.71439729	1.623451E-011	3.514510E-012	0	0.000000E+000
2	90.71442414	3.514510E-012	1.623451E-011	1	0.000000E+000
2	90.71521864	1.623451E-011	3.514510E-012	0	0.000000E+000
2	90.71603484	3.514510E-012	1.623451E-011	1	0.000000E+000
2	90.71621463	1.623451E-011	3.514510E-012	0	0.000000E+000
2	90.71676007	3.514510E-012	1.623451E-011	1	0.000000E+000
2	90.71695559	1.623451E-011	3.514510E-012	0	0.000000E+000
2	90.71710323	3.514510E-012	1.623451E-011	1	0.000000E+000
2	90.71741200	1.623451E-011	3.514510E-012	0	0.000000E+000
2	90.71752565	3.514510E-012	1.623451E-011	1	0.000000E+000
2	90.71798460	1.623451E-011	3.514510E-012	0	0.000000E+000
2	90.72381233	3.514510E-012	1.623451E-011	1	0.000000E+000
2	90.72465383	1.623451E-011	3.514510E-012	0	0.000000E+000
2	90.72510900	3.514510E-012	1.623451E-011	1	0.000000E+000
2	90.72514883	1.623451E-011	3.514510E-012	0	0.000000E+000
2	90.72514944	3.514510E-012	1.623451E-011	1	0.000000E+000
2	90.72554471	1.623451E-011	3.514510E-012	0	0.000000E+000
2	90.72707862	3.514510E-012	1.623451E-011	1	0.000000E+000
2	90.72715054	1.623451E-011	3.514510E-012	0	0.000000E+000
2	90.72975457	3.514510E-012	1.623451E-011	1	0.000000E+000
2	90.72980067	1.623451E-011	3.514510E-012	0	0.000000E+000
2	90.72985992	3.514510E-012	1.623451E-011	1	0.000000E+000
2	90.72990988	1.623451E-011	3.514510E-012	0	0.000000E+000
2	90.75576811	3.514510E-012	1.623451E-011	1	0.000000E+000
2	90.75588443	1.623451E-011	3.514510E-012	0	0.000000E+000
2	90.75594907	3.514510E-012	1.623451E-011	1	0.000000E+000
2	90.75606349	1.623451E-011	3.514510E-012	0	0.000000E+000
2	90.75660294	3.514510E-012	1.623451E-011	1	0.000000E+000
2	90.75668969	1.623451E-011	3.514510E-012	0	0.000000E+000
2	90.75718935	3.514510E-012	1.623451E-011	1	0.000000E+000
2	90.75727291	1.623451E-011	3.514510E-012	0	0.000000E+000
2	90.75840720	3.514510E-012	1.623451E-011	1	0.000000E+000
2	90.75874505	1.623451E-011	3.514510E-012	0	0.000000E+000
2	90.75887052	3.514510E-012	1.623451E-011	1	0.000000E+000
2	90.75892234	1.623451E-011	3.514510E-012	0	0.000000E+000
2	90.76119826	3.514510E-012	1.623451E-011	1	0.000000E+000
2	90.76133462	1.623451E-011	3.514510E-012	0	0.000000E+000
2	90.76339918	3.514510E-012	1.623451E-011	1	0.000000E+000
2	90.76389298	1.623451E-011	3.514510E-012	0	0.000000E+000
2	90.76433100	3.514510E-012	1.623451E-011	1	0.000000E+000
2	90.76473607	1.623451E-011	3.514510E-012	0	0.000000E+000
2	90.76475643	3.514510E-012	1.623451E-011	1	0.000000E+000
2	90.76511156	1.623451E-011	3.514510E-012	0	0.000000E+000
2	90.76604952	3.514510E-012	1.623451E-011	1	0.000000E+000
2	90.76608585	1.623451E-011	3.514510E-012	0	0.000000E+000
2	90.76894627	3.514510E-012	1.623451E-011	1	0.000000E+000
2	90.76930838	1.623451E-011	3.514510E-012	0	0.000000E+000
2	90.76959408	3.514510E-012	1.623451E-011	1	0.000000E+000
2	90.76962771	1.623451E-011	3.514510E-012	0	0.000000E+000
2	90.76967824	3.514510E-012	1.623451E-011	1	0.000000E+000
2	90.76983176	1.623451E-011	3.514510E-012	0	0.000000E+000
2	90.77087226	3.514510E-012	1.623451E-011	1	0.000000E+000
2	90.77099092	1.623451E-011	3.514510E-012	0	0.000000E+000
2	90.77187623	3.514510E-012	1.623451E-011	1	0.000000E+000
2	90.77196972	1.623451E-011	3.514510E-012	0	0.000000E+000
2	90.77199636	3.514510E-012	1.623451E-011	1	0.000000E+000
2	90.77233431	1.623451E-011	3.514510E-012	0	0.000000E+000
2	90.77429825	3.514510E-012	1.623451E-011	1	0.000000E+000
2	90.77433199	1.623451E-011	3.514510E-012	0	0.000000E+000
2	93.00201270	3.500713E-012	1.622071E-011	1	0.000000E+000
2	93.00271059	1.622071E-011	3.500713E-012	0	0.000000E+000
2	93.00513329	3.500713E-012	1.622071E-011	1	0.000000E+000
2	93.00520858	1.622071E-011	3.500713E-012	0	0.000000E+000
2	93.00615237	3.500713E-012	1.622071E-011	1	0.000000E+000
2	93.00645411	1.622071E-011	3.500713E-012	0	0.000000E+000
2	93.00647174	3.500713E-012	1.622071E-011	1	0.000000E+000
2	93.00654386	1.622071E-011	3.500713E-012	0	0.000000E+000
2	93.01454781	3.500713E-012	1.622071E-011	1	0.000000E+000
2	93.01456048	1.622071E-011	3.500713E-012	0	0.000000E+000
2	93.01742734	3.500713E-012	1.622071E-011	1	0.000000E+000
2	93.01746253	1.622071E-011	3.500713E-012	0	0.000000E+000
2	93.02549407	3.500713E-012	1.622071E-011	1	0.000000E+000
2	93.02677613	1.622071E-011	3.500713E-012	0	0.000000E+000
2	93.02679229	3.500713E-012	1.622071E-011	1	0.000000E+000
2	93.02683331	1.622071E-011	3.500713E-012	0	0.000000E+000
2	93.02685298	3.500713E-012	1.622071E-011	1	0.000000E+000
2	93.02740000	1.622071E-011	3.500713E-012	0	0.000000E+000
2	93.03043017	3.500713E-012	1.622071E-011	1	0.000000E+000
2	93.03046961	1.622071E-011	3.500713E-012	0	0.000000E+000
2	93.03060435	3.500713E-012	1.622071E-011	1	0.000000E+000
2	93.03064871	1.622071E-011	3.500713E-012	0	0.000000E+000
2	93.03065815	3.500713E-012	1.622071E-011	1	0.000000E+000
2	93.03077849	1.622071E-011	3.500713E-012	0	0.000000E+000
2	93.03150068	3.500713E-012	1.622071E-011	1	0.000000E+000
2	93.03184909	1.622071E-011	3.500713E-012	0	0.000000E+000
2	93.03192591	3.500713E-012	1.622071E-011	1	0.000000E+000
2	93.03193393	1.622071E-011	3.500713E-012	0	0.000000E+000
2	93.03562944	3.500713E-012	1.622071E-011	1	0.000000E+000
2	93.03585225	1.622071E-011	3.500713E-012	0	0.000000E+000
2	93.03626973	3.500713E-012	1.622071E-011	1	0.000000E+000
2	93.03651177	1.622071E-011	3.500713E-012	0	0.000000E+000
2	93.03669226	3.500713E-012	1.622071E-011	1	0.000000E+000
2	93.03677387	1.622071E-011	3.500713E-012	0	0.000000E+000
2	93.03710541	3.500713E-012	1.622071E-011	1	0.000000E+000
2	93.03724786	1.622071E-011	3.500713E-012	0	0.000000E+000
2	93.03726781	3.500713E-012	1.622071E-011	1	0.000000E+000
2	93.03729249	1.622071E-011	3.500713E-012	0	0.000000E+000
2	93.03746571	3.500713E-012	1.622071E-011	1	0.000000E+000
2	93.03760919	1.622071E-011	3.500713E-012	0	0.000000E+000
2	93.03765785	3.500713E-012	1.622071E-011	1	0.000000E+000
2	93.03773313	1.622071E-011	3.500713E-012	0	0.000000E+000
2	93.03775584	3.500713E-012	1.622071E-011	1	0.000000E+000
2	93.03789814	1.622071E-011	3.500713E-012	0	0.000000E+000
2	93.04106621	3.500713E-012	1.622071E-011	1	0.000000E+000
2	93.04133828	1.622071E-011	3.500713E-012	0	0.000000E+000
2	93.04542017	3.500713E-012	1.622071E-011	1	0.000000E+000
2	93.04552523	1.622071E-011	3.500713E-012	0	0.000000E+000
2	93.04970196	3.500713E-012	1.622071E-011	1	0.000000E+000
2	93.05002654	1.622071E-011	3.500713E-012	0	0.000000E+000
2	93.05271599	3.500713E-012	1.622071E-011	1	0.000000E+000
2	93.05287103	1.622071E-011	3.500713E-012	0	0.000000E+000
2	93.05293626	3.500713E-012	1.622071E-011	1	0.000000E+000
2	93.05343609	1.622071E-011	3.500713E-012	0	0.000000E+000
2	93.05640815	3.500713E-012	1.622071E-011	1	0.000000E+000
2	93.05658422	1.622071E-011	3.500713E-012	0	0.000000E+000
2	93.05665114	3.500713E-012	1.622071E-011	1	0.000000E+000
2	93.05701234	1.622071E-011	3.500713E-012	0	0.000000E+000
2	93.05936089	3.500713E-012	1.622071E-011	1	0.000000E+000
2	93.05952658	1.622071E-011	3.500713E-012	0	0.000000E+000
2	93.06037532	3.500713E-012	1.622071E-011	1	0.000000E+000
2	93.06042839	1.622071E-011	3.500713E-012	0	0.000000E+000
2	93.06064045	3.500713E-012	1.622071E-011	1	0.000000E+000
2	93.06076654	1.622071E-011	3.500713E-012	0	0.000000E+000
2	93.06079078	3.500713E-012	1.622071E-011	1	0.000000E+000
2	93.06134677	1.622071E-011	3.500713E-012	0	0.000000E+000
2	93.06194771	3.500713E-012	1.622071E-011	1	0.000000E+000
2	93.06207699	1.622071E-011	3.500713E-012	0	0.000000E+000
2	93.06365545	3.500713E-012	1.622071E-011	1	0.000000E+000
2	93.06402677	1.622071E-011	3.500713E-012	0	0.000000E+000
2	93.06619173	3.500713E-012	1.622071E-011	1	0.000000E+000
2	93.06639906	1.622071E-011	3.500713E-012	0	0.000000E+000
2	93.06821266	3.500713E-012	1.622071E-011	1	0.000000E+000
2	93.06865481	1.622071E-011	3.500713E-012	0	0.000000E+000
2	93.06910839	3.500713E-012	1.622071E-011	1	0.000000E+000
2	93.06943680	1.622071E-011	3.500713E-012	0	0.000000E+000
2	93.06958169	3.500713E-012	1.622071E-011	1	0.000000E+000
2	93.06962059	1.622071E-011	3.500713E-012	0	0.000000E+000
2	93.06993096	3.500713E-012	1.622071E-011	1	0.000000E+000
2	93.07027367	1.622071E-011	3.500713E-012	0	0.000000E+000
2	93.07046417	3.500713E-012	1.622071E-011	1	0.000000E+000
2	93.07053051	1.622071E-011	3.500713E-012	0	0.000000E+000
2	93.07117310	3.500713E-012	1.622071E-011	1	0.000000E+000
2	93.07122812	1.622071E-011	3.500713E-012	0	0.000000E+000
2	93.07276638	3.500713E-012	1.622071E-011	1	0.000000E+000
2	93.07325011	1.622071E-011	3.500713E-012	0	0.000000E+000
2	93.07327577	3.500713E-012	1.622071E-011	1	0.000000E+000
2	93.07389015	1.622071E-011	3.500713E-012	0	0.000000E+000
2	93.07439602	3.500713E-012	1.622071E-011	1	0.000000E+000
2	93.07442830	1.622071E-011	3.500713E-012	0	0.000000E+000
2	93.07569752	3.500713E-012	1.622071E-011	1	0.000000E+000
2	93.07577323	1.622071E-011	3.500713E-012	0	0.000000E+000
2	93.07637474	3.500713E-012	1.622071E-011	1	0.000000E+000
2	93.07681564	1.622071E-011	3.500713E-012	0	0.000000E+000
2	93.07803496	3.500713E-012	1.622071E-011	1	0.000000E+000
2	93.07821828	1.622071E-011	3.500713E-012	0	0.000000E+000
2	93.07891615	3.500713E-012	1.622071E-011	1	0.000000E+000
2	93.07895192	1.622071E-011	3.500713E-012	0	0.000000E+000
2	93.08072828	3.500713E-012	1.622071E-011	1	0.000000E+000
2	93.08084657	1.622071E-011	3.500713E-012	0	0.000000E+000
2	93.08188504	3.500713E-012	1.622071E-011	1	0.000000E+000
2	93.08191445	1.622071E-011	3.500713E-012	0	0.000000E+000
2	93.08649742	3.500713E-012	1.622071E-011	1	0.000000E+000
2	93.08666546	1.622071E-011	3.500713E-012	0	0.000000E+000
2	93.08853351	3.500713E-012	1.622071E-011	1	0.000000E+000
2	93.08899439	1.622071E-011	3.500713E-012	0	0.000000E+000
2	93.08912986	3.500713E-012	1.622071E-011	1	0.000000E+000
2	93.08921775	1.622071E-011	3.500713E-012	0	0.000000E+000
2	93.09122869	3.500713E-012	1.622071E-011	1	0.000000E+000
2	93.09150046	1.622071E-011	3.500713E-012	0	0.000000E+000
2	93.10141017	3.500713E-012	1.622071E-011	1	0.000000E+000
2	93.10201677	1.622071E-011	3.500713E-012	0	0.000000E+000
2	93.10233180	3.500713E-012	1.622071E-011	1	0.000000E+000
2	93.10296459	1.622071E-011	3.500713E-012	0	0.000000E+000
2	93.10416265	3.500713E-012	1.622071E-011	1	0.000000E+000
2	93.10449101	1.622071E-011	3.500713E-012	0	0.000000E+000
2	93.10694933	3.500713E-012	1.622071E-011	1	0.000000E+000
2	93.10751769	1.622071E-011	3.500713E-012	0	0.000000E+000
2	93.10753400	3.500713E-012	1.622071E-011	1	0.000000E+000
2	93.10791154	1.622071E-011	3.500713E-012	0	0.000000E+000
2	93.10803259	3.500713E-012	1.622071E-011	1	0.000000E+000
2	93.10805296	1.622071E-011	3.500713E-012	0	0.000000E+000
2	93.10914504	3.500713E-012	1.622071E-011	1	0.000000E+000
2	93.10978435	1.622071E-011	3.500713E-012	0	0.000000E+000
2	93.11109714	3.500713E-012	1.622071E-011	1	0.000000E+000
2	93.11127187	1.622071E-011	3.500713E-012	0	0.000000E+000
2	93.11133576	3.500713E-012	1.622071E-011	1	0.000000E+000
2	93.11141258	1.622071E-011	3.500713E-012	0	0.000000E+000
2	93.11205564	3.500713E-012	1.622071E-011	1	0.000000E+000
2	93.11220731	1.622071E-011	3.500713E-012	0	0.000000E+000
2	93.11443228	3.500713E-012	1.622071E-011	1	0.000000E+000
2	93.11477036	1.622071E-011	3.500713E-012	0	0.000000E+000
2	93.11680238	3.500713E-012	1.622071E-011	1	0.000000E+000
2	93.11687713	1.622071E-011	3.500713E-012	0	0.000000E+000
2	93.11768834	3.500713E-012	1.622071E-011	1	0.000000E+000
2	93.11775838	1.622071E-011	3.500713E-012	0	0.000000E+000
2	93.11811657	3.500713E-012	1.622071E-011	1	0.000000E+000
2	93.11825808	1.622071E-011	3.500713E-012	0	0.000000E+000
2	93.11856594	3.500713E-012	1.622071E-011	1	0.000000E+000
2	93.11894199	1.622071E-011	3.500713E-012	0	0.000000E+000
2	93.12088891	3.500713E-012	1.622071E-011	1	0.000000E+000
2	93.12098088	1.622071E-011	3.500713E-012	0	0.000000E+000
2	93.12197021	3.500713E-012	1.622071E-011	1	0.000000E+000
2	93.12216070	1.622071E-011	3.500713E-012	0	0.000000E+000
2	93.12244010	3.500713E-012	1.622071E-011	1	0.000000E+000
2	93.12248611	1.622071E-011	3.500713E-012	0	0.000000E+000
2	93.12261033	3.500713E-012	1.622071E-011	1	0.000000E+000
2	93.12270441	1.622071E-011	3.500713E-012	0	0.000000E+000
2	93.12567579	3.500713E-012	1.622071E-011	1	0.000000E+000
2	93.12570102	1.622071E-011	3.500713E-012	0	0.000000E+000
2	93.12764041	3.500713E-012	1.622071E-011	1	0.000000E+000
2	93.12767057	1.622071E-011	3.500713E-012	0	0.000000E+000
2	93.12770749	3.500713E-012	1.622071E-011	1	0.000000E+000
2	93.12776973	1.622071E-011	3.500713E-012	0	0.000000E+000
2	93.12793276	3.500713E-012	1.622071E-011	1	0.000000E+000
2	93.12835966	1.622071E-011	3.500713E-012	0	0.000000E+000
2	93.13038451	3.500713E-012	1.622071E-011	1	0.000000E+000
2	93.13158326	1.622071E-011	3.500713E-012	0	0.000000E+000
2	93.13168911	3.500713E-012	1.622071E-011	1	0.000000E+000
2	93.13231543	1.622071E-011	3.500713E-012	0	0.000000E+000
2	93.13390427	3.500713E-012	1.622071E-011	1	0.000000E+000
2	93.13394724	1.622071E-011	3.500713E-012	0	0.000000E+000
2	93.13460923	3.500713E-012	1.622071E-011	1	0.000000E+000
2	93.13464326	1.622071E-011	3.500713E-012	0	0.000000E+000
2	93.13874771	3.500713E-012	1.622071E-011	1	0.000000E+000
2	93.13922147	1.622071E-011	3.500713E-012	0	0.000000E+000
2	93.14008991	3.500713E-012	1.622071E-011	1	0.000000E+000
2	93.14020490	1.622071E-011	3.500713E-012	0	0.000000E+000
2	93.14085031	3.500713E-012	1.622071E-011	1	0.000000E+000
2	93.14110145	1.622071E-011	3.500713E-012	0	0.000000E+000
2	93.14113059	3.500713E-012	1.622071E-011	1	0.000000E+000
2	93.14143203	1.622071E-011	3.500713E-012	0	0.000000E+000
2	93.14301231	3.500713E-012	1.622071E-011	1	0.000000E+000
2	93.14345685	1.622071E-011	3.500713E-012	0	0.000000E+000
2	93.14410869	3.500713E-012	1.622071E-011	1	0.000000E+000
2	93.14436116	1.622071E-011	3.500713E-012	0	0.000000E+000
2	93.14464281	3.500713E-012	1.622071E-011	1	0.000000E+000
2	93.14469683	1.622071E-011	3.500713E-012	0	0.000000E+000
2	93.14474531	3.500713E-012	1.622071E-011	1	0.000000E+000
2	93.14477600	1.622071E-011	3.500713E-012	0	0.000000E+000
2	93.14654947	3.500713E-012	1.622071E-011	1	0.000000E+000
2	93.14681251	1.622071E-011	3.500713E-012	0	0.000000E+000
2	93.14772681	3.500713E-012	1.622071E-011	1	0.000000E+000
2	93.14782491	1.622071E-011	3.500713E-012	0	0.000000E+000
2	93.14791458	3.500713E-012	1.622071E-011	1	0.000000E+000
2	93.14796739	1.622071E-011	3.500713E-012	0	0.000000E+000
2	93.14861165	3.500713E-012	1.622071E-011	1	0.000000E+000
2	93.14872271	1.622071E-011	3.500713E-012	0	0.000000E+000
2	93.14872650	3.500713E-012	1.622071E-011	1	0.000000E+000
2	93.14888807	1.622071E-011	3.500713E-012	0	0.000000E+000
2	93.14892194	3.500713E-012	1.622071E-011	1	0.000000E+000
2	93.14905277	1.622071E-011	3.500713E-012	0	0.000000E+000
2	93.14967862	3.500713E-012	1.622071E-011	1	0.000000E+000
2	93.14998952	1.622071E-011	3.500713E-012	0	0.000000E+000
2	93.15091217	3.500713E-012	1.622071E-011	1	0.000000E+000
2	93.15155370	1.622071E-011	3.500713E-012	0	0.000000E+000
2	93.15197600	3.500713E-012	1.622071E-011	1	0.000000E+000
2	93.15215315	1.622071E-011	3.500713E-012	0	0.000000E+000
2	93.15227622	3.500713E-012	1.622071E-011	1	0.000000E+000
2	93.15244104	1.622071E-011	3.500713E-012	0	0.000000E+000
2	93.15250561	3.500713E-012	1.622071E-011	1	0.000000E+000
2	93.15260585	1.622071E-011	3.500713E-012	0	0.000000E+000
2	93.15265676	3.500713E-012	1.622071E-011	1	0.000000E+000
2	93.15290621	1.622071E-011	3.500713E-012	0	0.000000E+000
2	93.15331803	3.500713E-012	1.622071E-011	1	0.000000E+000
2	93.15340342	1.622071E-011	3.500713E-012	0	0.000000E+000
2	93.15346163	3.500713E-012	1.622071E-011	1	0.000000E+000
2	93.15356084	1.622071E-011	3.500713E-012	0	0.000000E+000
2	93.15375163	3.500713E-012	1.622071E-011	1	0.000000E+000
2	93.15416897	1.622071E-011	3.500713E-012	0	0.000000E+000
2	93.15495215	3.500713E-012	1.622071E-011	1	0.000000E+000
2	93.15602995	1.622071E-011	3.500713E-012	0	0.000000E+000
2	93.15845814	3.500713E-012	1.622071E-011	1	0.000000E+000
2	93.15858497	1.622071E-011	3.500713E-012	0	0.000000E+000
2	93.15913418	3.500713E-012	1.622071E-011	1	0.000000E+000
2	93.15953258	1.622071E-011	3.500713E-012	0	0.000000E+000
2	93.15955744	3.500713E-012	1.622071E-011	1	0.000000E+000
2	93.16093449	1.622071E-011	3.500713E-012	0	0.000000E+000
2	93.16183307	3.500713E-012	1.622071E-011	1	0.000000E+000
2	93.16191542	1.622071E-011	3.500713E-012	0	0.000000E+000
2	93.16253443	3.500713E-012	1.622071E-011	1	0.000000E+000
2	93.16275957	1.622071E-011	3.500713E-012	0	0.000000E+000
2	93.16426767	3.500713E-012	1.622071E-011	1	0.000000E+000
2	93.16428881	1.622071E-011	3.500713E-012	0	0.000000E+000
2	93.16447896	3.500713E-012	1.622071E-011	1	0.000000E+000
2	93.16502155	1.622071E-011	3.500713E-012	0	0.000000E+000
2	93.16686577	3.500713E-012	1.622071E-011	1	0.000000E+000
2	93.16695957	1.622071E-011	3.500713E-012	0	0.000000E+000
2	93.16701584	3.500713E-012	1.622071E-011	1	0.000000E+000
2	93.16705347	1.622071E-011	3.500713E-012	0	0.000000E+000
2	93.16846997	3.500713E-012	1.622071E-011	1	0.000000E+000
2	93.16893222	1.622071E-011	3.500713E-012	0	0.000000E+000
2	93.16976610	3.500713E-012	1.622071E-011	1	0.000000E+000
2	93.16981987	1.622071E-011	3.500713E-012	0	0.000000E+000
2	93.16985009	3.500713E-012	1.622071E-011	1	0.000000E+000
2	93.17035728	1.622071E-011	3.500713E-012	0	0.000000E+000
2	93.17318148	3.500713E-012	1.622071E-011	1	0.000000E+000
2	93.17346209	1.622071E-011	3.500713E-012	0	0.000000E+000
2	93.17358911	3.500713E-012	1.622071E-011	1	0.000000E+000
2	93.17369879	1.622071E-011	3.500713E-012	0	0.000000E+000
2	93.17383894	3.500713E-012	1.622071E-011	1	0.000000E+000
2	93.17395632	1.622071E-011	3.500713E-012	0	0.000000E+000
2	93.17517339	3.500713E-012	1.622071E-011	1	0.000000E+000
2	93.17519457	1.622071E-011	3.500713E-012	0	0.000000E+000
2	93.39328085	3.547905E-012	1.626791E-011	1	0.000000E+000
2	93.39345785	1.626791E-011	3.547905E-012	0	0.000000E+000
2	93.39425780	3.547905E-012	1.626791E-011	1	0.000000E+000
2	93.39445956	1.626791E-011	3.547905E-012	0	0.000000E+000
2	93.39448055	3.547905E-012	1.626791E-011	1	0.000000E+000
2	93.39455589	1.626791E-011	3.547905E-012	0	0.000000E+000
2	93.39459225	3.547905E-012	1.626791E-011	1	0.000000E+000
2	93.39527769	1.626791E-011	3.547905E-012	0	0.000000E+000
2	93.39752445	3.547905E-012	1.626791E-011	1	0.000000E+000
2	93.39765009	1.626791E-011	3.547905E-012	0	0.000000E+000
2	93.39766571	3.547905E-012	1.626791E-011	1	0.000000E+000
2	93.39783724	1.626791E-011	3.547905E-012	0	0.000000E+000
2	93.39784879	3.547905E-012	1.626791E-011	1	0.000000E+000
2	93.39788754	1.626791E-011	3.547905E-012	0	0.000000E+000
2	93.40395817	3.547905E-012	1.626791E-011	1	0.000000E+000
2	93.40405694	1.626791E-011	3.547905E-012	0	0.000000E+000
2	93.40502744	3.547905E-012	1.626791E-011	1	0.000000E+000
2	93.40549151	1.626791E-011	3.547905E-012	0	0.000000E+000
2	93.40565364	3.547905E-012	1.626791E-011	1	0.000000E+000
2	93.40568326	1.626791E-011	3.547905E-012	0	0.000000E+000
2	93.40615406	3.547905E-012	1.626791E-011	1	0.000000E+000
2	93.40623324	1.626791E-011	3.547905E-012	0	0.000000E+000
2	93.40687272	3.547905E-012	1.626791E-011	1	0.000000E+000
2	93.40704294	1.626791E-011	3.547905E-012	0	0.000000E+000
2	93.40847193	3.547905E-012	1.626791E-011	1	0.000000E+000
2	93.40861687	1.626791E-011	3.547905E-012	0	0.000000E+000
2	93.41084430	3.547905E-012	1.626791E-011	1	0.000000E+000
2	93.41088438	1.626791E-011	3.547905E-012	0	0.000000E+000
2	93.48596174	3.547905E-012	1.626791E-011	1	0.000000E+000
2	93.48601324	1.626791E-011	3.547905E-012	0	0.000000E+000
2	93.48642455	3.547905E-012	1.626791E-011	1	0.000000E+000
2	93.48650342	1.626791E-011	3.547905E-012	0	0.000000E+000
2	93.48912874	3.547905E-012	1.626791E-011	1	0.000000E+000
2	93.48922313	1.626791E-011	3.547905E-012	0	0.000000E+000
2	93.48951132	3.547905E-012	1.626791E-011	1	0.000000E+000
2	93.48978446	1.626791E-011	3.547905E-012	0	0.000000E+000
2	93.48987289	3.547905E-012	1.626791E-011	1	0.000000E+000
2	93.49009545	1.626791E-011	3.547905E-012	0	0.000000E+000
2	93.49014492	3.547905E-012	1.626791E-011	1	0.000000E+000
2	93.49028525	1.626791E-011	3.547905E-012	0	0.000000E+000
2	93.49088126	3.547905E-012	1.626791E-011	1	0.000000E+000
2	93.49094022	1.626791E-011	3.547905E-012	0	0.000000E+000
2	93.49262009	3.547905E-012	1.626791E-011	1	0.000000E+000
2	93.49289336	1.626791E-011	3.547905E-012	0	0.000000E+000
2	93.49296072	3.547905E-012	1.626791E-011	1	0.000000E+000
2	93.49350543	1.626791E-011	3.547905E-012	0	0.000000E+000
2	93.49369755	3.547905E-012	1.626791E-011	1	0.000000E+000
2	93.49411793	1.626791E-011	3.547905E-012	0	0.000000E+000
2	93.49485377	3.547905E-012	1.626791E-011	1	0.000000E+000
2	93.49498377	1.626791E-011	3.547905E-012	0	0.000000E+000
2	93.49502840	3.547905E-012	1.626791E-011	1	0.000000E+000
2	93.49518099	1.626791E-011	3.547905E-012	0	0.000000E+000
2	93.50222883	3.547905E-012	1.626791E-011	1	0.000000E+000
2	93.50255806	1.626791E-011	3.547905E-012	0	0.000000E+000
2	93.50541998	3.547905E-012	1.626791E-011	1	0.000000E+000
2	93.50577012	1.626791E-011	3.547905E-012	0	0.000000E+000
2	93.50588319	3.547905E-012	1.626791E-011	1	0.000000E+000
2	93.50596223	1.626791E-011	3.547905E-012	0	0.000000E+000
2	93.50689976	3.547905E-012	1.626791E-011	1	0.000000E+000
2	93.50733509	1.626791E-011	3.547905E-012	0	0.000000E+000
2	93.50831248	3.547905E-012	1.626791E-011	1	0.000000E+000
2	93.50842426	1.626791E-011	3.547905E-012	0	0.000000E+000
2	93.50881058	3.547905E-012	1.626791E-011	1	0.000000E+000
2	93.50884486	1.626791E-011	3.547905E-012	0	0.000000E+000
2	93.51040186	3.547905E-012	1.626791E-011	1	0.000000E+000
2	93.51140655	1.626791E-011	3.547905E-012	0	0.000000E+000
2	93.51227189	3.547905E-012	1.626791E-011	1	0.000000E+000
2	93.51255513	1.626791E-011	3.547905E-012	0	0.000000E+000
2	93.51261492	3.547905E-012	1.626791E-011	1	0.000000E+000
2	93.51282799	1.626791E-011	3.547905E-012	0	0.000000E+000
2	93.51283881	3.547905E-012	1.626791E-011	1	0.000000E+000
2	93.51302206	1.626791E-011	3.547905E-012	0	0.000000E+000
2	93.51304514	3.547905E-012	1.626791E-011	1	0.000000E+000
2	93.51342975	1.626791E-011	3.547905E-012	0	0.000000E+000
2	93.51348928	3.547905E-012	1.626791E-011	1	0.000000E+000
2	93.51352605	1.626791E-011	3.547905E-012	0	0.000000E+000
2	93.51356307	3.547905E-012	1.626791E-011	1	0.000000E+000
2	93.51361257	1.626791E-011	3.547905E-012	0	0.000000E+000
2	93.51506561	3.547905E-012	1.626791E-011	1	0.000000E+000
2	93.51532841	1.626791E-011	3.547905E-012	0	0.000000E+000
2	93.51536348	3.547905E-012	1.626791E-011	1	0.000000E+000
2	93.51560999	1.626791E-011	3.547905E-012	0	0.000000E+000
2	93.51770722	3.547905E-012	1.626791E-011	1	0.000000E+000
2	93.51779834	1.626791E-011	3.547905E-012	0	0.000000E+000
2	93.51786555	3.547905E-012	1.626791E-011	1	0.000000E+000
2	93.51791062	1.626791E-011	3.547905E-012	0	0.000000E+000
2	93.51812388	3.547905E-012	1.626791E-011	1	0.000000E+000
2	93.51818109	1.626791E-011	3.547905E-012	0	0.000000E+000
2	93.51864207	3.547905E-012	1.626791E-011	1	0.000000E+000
2	93.51870235	1.626791E-011	3.547905E-012	0	0.000000E+000
2	93.52104837	3.547905E-012	1.626791E-011	1	0.000000E+000
2	93.52170956	1.626791E-011	3.547905E-012	0	0.000000E+000
2	93.52199259	3.547905E-012	1.626791E-011	1	0.000000E+000
2	93.52210130	1.626791E-011	3.547905E-012	0	0.000000E+000
2	93.52261860	3.547905E-012	1.626791E-011	1	0.000000E+000
2	93.52269357	1.626791E-011	3.547905E-012	0	0.000000E+000
2	93.52278156	3.547905E-012	1.626791E-011	1	0.000000E+000
2	93.52288465	1.626791E-011	3.547905E-012	0	0.000000E+000
2	93.52507616	3.547905E-012	1.626791E-011	1	0.000000E+000
2	93.52531486	1.626791E-011	3.547905E-012	0	0.000000E+000
2	93.52656220	3.547905E-012	1.626791E-011	1	0.000000E+000
2	93.52658164	1.626791E-011	3.547905E-012	0	0.000000E+000
2	93.52699408	3.547905E-012	1.626791E-011	1	0.000000E+000
2	93.52704782	1.626791E-011	3.547905E-012	0	0.000000E+000
2	93.52707542	3.547905E-012	1.626791E-011	1	0.000000E+000
2	93.52715554	1.626791E-011	3.547905E-012	0	0.000000E+000
2	93.52837502	3.547905E-012	1.626791E-011	1	0.000000E+000
2	93.52840080	1.626791E-011	3.547905E-012	0	0.000000E+000
2	93.52866000	3.547905E-012	1.626791E-011	1	0.000000E+000
2	93.52890169	1.626791E-011	3.547905E-012	0	0.000000E+000
2	93.52973524	3.547905E-012	1.626791E-011	1	0.000000E+000
2	93.52988746	1.626791E-011	3.547905E-012	0	0.000000E+000
2	93.53004432	3.547905E-012	1.626791E-011	1	0.000000E+000
2	93.53008465	1.626791E-011	3.547905E-012	0	0.000000E+000
2	93.53051634	3.547905E-012	1.626791E-011	1	0.000000E+000
2	93.53119677	1.626791E-011	3.547905E-012	0	0.000000E+000
2	93.53148626	3.547905E-012	1.626791E-011	1	0.000000E+000
2	93.53153919	1.626791E-011	3.547905E-012	0	0.000000E+000
2	93.53592346	3.547905E-012	1.626791E-011	1	0.000000E+000
2	93.53600113	1.626791E-011	3.547905E-012	0	0.000000E+000
2	93.53662128	3.547905E-012	1.626791E-011	1	0.000000E+000
2	93.53673885	1.626791E-011	3.547905E-012	0	0.000000E+000
2	93.54173775	3.547905E-012	1.626791E-011	1	0.000000E+000
2	93.54186187	1.626791E-011	3.547905E-012	0	0.000000E+000
2	93.54292567	3.547905E-012	1.626791E-011	1	0.000000E+000
2	93.54307532	1.626791E-011	3.547905E-012	0	0.000000E+000
2	93.54314997	3.547905E-012	1.626791E-011	1	0.000000E+000
2	93.54340717	1.626791E-011	3.547905E-012	0	0.000000E+000
2	93.54568607	3.547905E-012	1.626791E-011	1	0.000000E+000
2	93.54575086	1.626791E-011	3.547905E-012	0	0.000000E+000
2	93.54596620	3.547905E-012	1.626791E-011	1	0.000000E+000
2	93.54601295	1.626791E-011	3.547905E-012	0	0.000000E+000
2	93.55142170	3.547905E-012	1.626791E-011	1	0.000000E+000
2	93.55197555	1.626791E-011	3.547905E-012	0	0.000000E+000
2	93.55212436	3.547905E-012	1.626791E-011	1	0.000000E+000
2	93.55266448	1.626791E-011	3.547905E-012	0	0.000000E+000
2	93.55315507	3.547905E-012	1.626791E-011	1	0.000000E+000
2	93.55362787	1.626791E-011	3.547905E-012	0	0.000000E+000
2	93.55364627	3.547905E-012	1.626791E-011	1	0.000000E+000
2	93.55374858	1.626791E-011	3.547905E-012	0	0.000000E+000
2	93.55407278	3.547905E-012	1.626791E-011	1	0.000000E+000
2	93.55442578	1.626791E-011	3.547905E-012	0	0.000000E+000
2	93.55507532	3.547905E-012	1.626791E-011	1	0.000000E+000
2	93.55513114	1.626791E-011	3.547905E-012	0	0.000000E+000
2	93.55593704	3.547905E-012	1.626791E-011	1	0.000000E+000
2	93.55596529	1.626791E-011	3.547905E-012	0	0.000000E+000
2	93.55642657	3.547905E-012	1.626791E-011	1	0.000000E+000
2	93.55649596	1.626791E-011	3.547905E-012	0	0.000000E+000
2	93.56030697	3.547905E-012	1.626791E-011	1	0.000000E+000
2	93.56044768	1.626791E-011	3.547905E-012	0	0.000000E+000
2	93.56056865	3.547905E-012	1.626791E-011	1	0.000000E+000
2	93.56091265	1.626791E-011	3.547905E-012	0	0.000000E+000
2	93.56447427	3.547905E-012	1.626791E-011	1	0.000000E+000
2	93.56472334	1.626791E-011	3.547905E-012	0	0.000000E+000
2	93.56474972	3.547905E-012	1.626791E-011	1	0.000000E+000
2	93.56475734	1.626791E-011	3.547905E-012	0	0.000000E+000
2	93.56480916	3.547905E-012	1.626791E-011	1	0.000000E+000
2	93.56499569	1.626791E-011	3.547905E-012	0	0.000000E+000
2	93.56519458	3.547905E-012	1.626791E-011	1	0.000000E+000
2	93.56537163	1.626791E-011	3.547905E-012	0	0.000000E+000
2	93.56762073	3.547905E-012	1.626791E-011	1	0.000000E+000
2	93.56765989	1.626791E-011	3.547905E-012	0	0.000000E+000
2	93.56782389	3.547905E-012	1.626791E-011	1	0.000000E+000
2	93.56785736	1.626791E-011	3.547905E-012	0	0.000000E+000
2	93.56855518	3.547905E-012	1.626791E-011	1	0.000000E+000
2	93.56861222	1.626791E-011	3.547905E-012	0	0.000000E+000
2	93.56923870	3.547905E-012	1.626791E-011	1	0.000000E+000
2	93.56956063	1.626791E-011	3.547905E-012	0	0.000000E+000
2	93.57063491	3.547905E-012	1.626791E-011	1	0.000000E+000
2	93.57076054	1.626791E-011	3.547905E-012	0	0.000000E+000
2	93.57244009	3.547905E-012	1.626791E-011	1	0.000000E+000
2	93.57247842	1.626791E-011	3.547905E-012	0	0.000000E+000
2	93.57581219	3.547905E-012	1.626791E-011	1	0.000000E+000
2	93.57618198	1.626791E-011	3.547905E-012	0	0.000000E+000
2	93.57726119	3.547905E-012	1.626791E-011	1	0.000000E+000
2	93.57731245	1.626791E-011	3.547905E-012	0	0.000000E+000
2	93.58061310	3.547905E-012	1.626791E-011	1	0.000000E+000
2	93.58110396	1.626791E-011	3.547905E-012	0	0.000000E+000
2	93.58114007	3.547905E-012	1.626791E-011	1	0.000000E+000
2	93.58173631	1.626791E-011	3.547905E-012	0	0.000000E+000
2	93.58323681	3.547905E-012	1.626791E-011	1	0.000000E+000
2	93.58329055	1.626791E-011	3.547905E-012	0	0.000000E+000
2	93.58615510	3.547905E-012	1.626791E-011	1	0.000000E+000
2	93.58644918	1.626791E-011	3.547905E-012	0	0.000000E+000
2	93.58651450	3.547905E-012	1.626791E-011	1	0.000000E+000
2	93.58663163	1.626791E-011	3.547905E-012	0	0.000000E+000
2	93.58852315	3.547905E-012	1.626791E-011	1	0.000000E+000
2	93.58864478	1.626791E-011	3.547905E-012	0	0.000000E+000
2	93.59015788	3.547905E-012	1.626791E-011	1	0.000000E+000
2	93.59094853	1.626791E-011	3.547905E-012	0	0.000000E+000
2	93.59145526	3.547905E-012	1.626791E-011	1	0.000000E+000
2	93.59183092	1.626791E-011	3.547905E-012	0	0.000000E+000
2	93.59987146	3.547905E-012	1.626791E-011	1	0.000000E+000
2	93.59989543	1.626791E-011	3.547905E-012	0	0.000000E+000
2	93.60006817	3.547905E-012	1.626791E-011	1	0.000000E+000
2	93.60021135	1.626791E-011	3.547905E-012	0	0.000000E+000
2	93.60071336	3.547905E-012	1.626791E-011	1	0.000000E+000
2	93.60084944	1.626791E-011	3.547905E-012	0	0.000000E+000
2	93.60086669	3.547905E-012	1.626791E-011	1	0.000000E+000
2	93.60093453	1.626791E-011	3.547905E-012	0	0.000000E+000
2	93.60292517	3.547905E-012	1.626791E-011	1	0.000000E+000
2	93.60320275	1.626791E-011	3.547905E-012	0	0.000000E+000
2	93.60327233	3.547905E-012	1.626791E-011	1	0.000000E+000
2	93.60338099	1.626791E-011	3.547905E-012	0	0.000000E+000
2	93.60374728	3.547905E-012	1.626791E-011	1	0.000000E+000
2	93.60402649	1.626791E-011	3.547905E-012	0	0.000000E+000
2	93.60451527	3.547905E-012	1.626791E-011	1	0.000000E+000
2	93.60460396	1.626791E-011	3.547905E-012	0	0.000000E+000
2	93.60669969	3.547905E-012	1.626791E-011	1	0.000000E+000
2	93.60680841	1.626791E-011	3.547905E-012	0	0.000000E+000
2	93.60682158	3.547905E-012	1.626791E-011	1	0.000000E+000
2	93.60783703	1.626791E-011	3.547905E-012	0	0.000000E+000
2	93.60818099	3.547905E-012	1.626791E-011	1	0.000000E+000
2	93.60861352	1.626791E-011	3.547905E-012	0	0.000000E+000
2	93.60885052	3.547905E-012	1.626791E-011	1	0.000000E+000
2	93.60906882	1.626791E-011	3.547905E-012	0	0.000000E+000
2	93.60999431	3.547905E-012	1.626791E-011	1	0.000000E+000
2	93.61017431	1.626791E-011	3.547905E-012	0	0.000000E+000
2	93.61129764	3.547905E-012	1.626791E-011	1	0.000000E+000
2	93.61159969	1.626791E-011	3.547905E-012	0	0.000000E+000
2	93.61163311	3.547905E-012	1.626791E-011	1	0.000000E+000
2	93.61169586	1.626791E-011	3.547905E-012	0	0.000000E+000
2	93.61291296	3.547905E-012	1.626791E-011	1	0.000000E+000
2	93.61345945	1.626791E-011	3.547905E-012	0	0.000000E+000
2	93.61349205	3.547905E-012	1.626791E-011	1	0.000000E+000
2	93.61376450	1.626791E-011	3.547905E-012	0	0.000000E+000
2	93.61407398	3.547905E-012	1.626791E-011	1	0.000000E+000
2	93.61410273	1.626791E-011	3.547905E-012	0	0.000000E+000
2	93.61417378	3.547905E-012	1.626791E-011	1	0.000000E+000
2	93.61420904	1.626791E-011	3.547905E-012	0	0.000000E+000
2	93.61441643	3.547905E-012	1.626791E-011	1	0.000000E+000
2	93.61461310	1.626791E-011	3.547905E-012	0	0.000000E+000
2	93.61576077	3.547905E-012	1.626791E-011	1	0.000000E+000
2	93.61601954	1.626791E-011	3.547905E-012	0	0.000000E+000
2	93.62239627	3.547905E-012	1.626791E-011	1	0.000000E+000
2	93.62246447	1.626791E-011	3.547905E-012	0	0.000000E+000
2	93.62250915	3.547905E-012	1.626791E-011	1	0.000000E+000
2	93.62258187	1.626791E-011	3.547905E-012	0	0.000000E+000
2	93.62459105	3.547905E-012	1.626791E-011	1	0.000000E+000
2	93.62502757	1.626791E-011	3.547905E-012	0	0.000000E+000
2	93.62813558	3.547905E-012	1.626791E-011	1	0.000000E+000
2	93.62828581	1.626791E-011	3.547905E-012	0	0.000000E+000
2	93.62830104	3.547905E-012	1.626791E-011	1	0.000000E+000
2	93.62834016	1.626791E-011	3.547905E-012	0	0.000000E+000
2	93.62845161	3.547905E-012	1.626791E-011	1	0.000000E+000
2	93.62846359	1.626791E-011	3.547905E-012	0	0.000000E+000
2	93.62853617	3.547905E-012	1.626791E-011	1	0.000000E+000
2	93.62879010	1.626791E-011	3.547905E-012	0	0.000000E+000
2	93.62948733	3.547905E-012	1.626791E-011	1	0.000000E+000
2	93.62988298	1.626791E-011	3.547905E-012	0	0.000000E+000
2	93.63416737	3.547905E-012	1.626791E-011	1	0.000000E+000
2	93.63418309	1.626791E-011	3.547905E-012	0	0.000000E+000
2	93.63768605	3.547905E-012	1.626791E-011	1	0.000000E+000
2	93.63786198	1.626791E-011	3.547905E-012	0	0.000000E+000
2	93.63952002	3.547905E-012	1.626791E-011	1	0.000000E+000
2	93.63989176	1.626791E-011	3.547905E-012	0	0.000000E+000
2	93.64112385	3.547905E-012	1.626791E-011	1	0.000000E+000
2	93.64127538	1.626791E-011	3.547905E-012	0	0.000000E+000
2	93.64130414	3.547905E-012	1.626791E-011	1	0.000000E+000
2	93.64159702	1.626791E-011	3.547905E-012	0	0.000000E+000
2	93.64304087	3.547905E-012	1.626791E-011	1	0.000000E+000
2	93.64324306	1.626791E-011	3.547905E-012	0	0.000000E+000
2	93.64325209	3.547905E-012	1.626791E-011	1	0.000000E+000
2	93.64340992	1.626791E-011	3.547905E-012	0	0.000000E+000
2	93.64453460	3.547905E-012	1.626791E-011	1	0.000000E+000
2	93.64474603	1.626791E-011	3.547905E-012	0	0.000000E+000
2	93.64478896	3.547905E-012	1.626791E-011	1	0.000000E+000
2	93.64569749	1.626791E-011	3.547905E-012	0	0.000000E+000
2	93.64700481	3.547905E-012	1.626791E-011	1	0.000000E+000
2	93.64788577	1.626791E-011	3.547905E-012	0	0.000000E+000
2	93.64839596	3.547905E-012	1.626791E-011	1	0.000000E+000
2	93.64858007	1.626791E-011	3.547905E-012	0	0.000000E+000
2	93.65030067	3.547905E-012	1.626791E-011	1	0.000000E+000
2	93.65032381	1.626791E-011	3.547905E-012	0	0.000000E+000
2	93.65175587	3.547905E-012	1.626791E-011	1	0.000000E+000
2	93.65198542	1.626791E-011	3.547905E-012	0	0.000000E+000
2	93.69337900	3.547905E-012	1.626791E-011	1	0.000000E+000
2	93.69377941	1.626791E-011	3.547905E-012	0	0.000000E+000
2	93.69860027	3.547905E-012	1.626791E-011	1	0.000000E+000
2	93.69875118	1.626791E-011	3.547905E-012	0	0.000000E+000
2	93.69896376	3.547905E-012	1.626791E-011	1	0.000000E+000
2	93.69900905	1.626791E-011	3.547905E-012	0	0.000000E+000
2	93.70214932	3.547905E-012	1.626791E-011	1	0.000000E+000
2	93.70312078	1.626791E-011	3.547905E-012	0	0.000000E+000
2	93.70399239	3.547905E-012	1.626791E-011	1	0.000000E+000
2	93.70478210	1.626791E-011	3.547905E-012	0	0.000000E+000
2	93.71002964	3.547905E-012	1.626791E-011	1	0.000000E+000
2	93.71057993	1.626791E-011	3.547905E-012	0	0.000000E+000
2	93.71060382	3.547905E-012	1.626791E-011	1	0.000000E+000
2	93.71094927	1.626791E-011	3.547905E-012	0	0.000000E+000
2	93.71167775	3.547905E-012	1.626791E-011	1	0.000000E+000
2	93.71184597	1.626791E-011	3.547905E-012	0	0.000000E+000
2	93.71459508	3.547905E-012	1.626791E-011	1	0.000000E+000
2	93.71469685	1.626791E-011	3.547905E-012	0	0.000000E+000
2	93.71516621	3.547905E-012	1.626791E-011	1	0.000000E+000
2	93.71536058	1.626791E-011	3.547905E-012	0	0.000000E+000
2	93.71854477	3.547905E-012	1.626791E-011	1	0.000000E+000
2	93.71890076	1.626791E-011	3.547905E-012	0	0.000000E+000
2	93.72053850	3.547905E-012	1.626791E-011	1	0.000000E+000
2	93.72080655	1.626791E-011	3.547905E-012	0	0.000000E+000
2	93.72082380	3.547905E-012	1.626791E-011	1	0.000000E+000
2	93.72114415	1.626791E-011	3.547905E-012	0	0.000000E+000
2	93.72414018	3.547905E-012	1.626791E-011	1	0.000000E+000
2	93.72429215	1.626791E-011	3.547905E-012	0	0.000000E+000
2	93.72433490	3.547905E-012	1.626791E-011	1	0.000000E+000
2	93.72462609	1.626791E-011	3.547905E-012	0	0.000000E+000
2	93.72639953	3.547905E-012	1.626791E-011	1	0.000000E+000
2	93.72643200	1.626791E-011	3.547905E-012	0	0.000000E+000
2	93.72820741	3.547905E-012	1.626791E-011	1	0.000000E+000
2	93.72854690	1.626791E-011	3.547905E-012	0	0.000000E+000
2	93.72986370	3.547905E-012	1.626791E-011	1	0.000000E+000
2	93.73013219	1.626791E-011	3.547905E-012	0	0.000000E+000
2	93.73013664	3.547905E-012	1.626791E-011	1	0.000000E+000
2	93.73023840	1.626791E-011	3.547905E-012	0	0.000000E+000
2	93.73074915	3.547905E-012	1.626791E-011	1	0.000000E+000
2	93.73081774	1.626791E-011	3.547905E-012	0	0.000000E+000
2	93.73124496	3.547905E-012	1.626791E-011	1	0.000000E+000
2	93.73126001	1.626791E-011	3.547905E-012	0	0.000000E+000
2	93.73166805	3.547905E-012	1.626791E-011	1	0.000000E+000
2	93.73173344	1.626791E-011	3.547905E-012	0	0.000000E+000
2	93.73176054	3.547905E-012	1.626791E-011	1	0.000000E+000
2	93.73205136	1.626791E-011	3.547905E-012	0	0.000000E+000
2	93.73438246	3.547905E-012	1.626791E-011	1	0.000000E+000
2	93.73451308	1.626791E-011	3.547905E-012	0	0.000000E+000
2	93.73621315	3.547905E-012	1.626791E-011	1	0.000000E+000
2	93.73625541	1.626791E-011	3.547905E-012	0	0.000000E+000
2	93.73640941	3.547905E-012	1.626791E-011	1	0.000000E+000
2	93.73670010	1.626791E-011	3.547905E-012	0	0.000000E+000
2	95.23185162	3.499677E-012	1.621968E-011	1	0.000000E+000
2	95.23210647	1.621968E-011	3.499677E-012	0	0.000000E+000
2	95.23212599	3.499677E-012	1.621968E-011	1	0.000000E+000
2	95.23215293	1.621968E-011	3.499677E-012	0	0.000000E+000
2	95.23298717	3.499677E-012	1.621968E-011	1	0.000000E+000
2	95.23327996	1.621968E-011	3.499677E-012	0	0.000000E+000
2	95.23370385	3.499677E-012	1.621968E-011	1	0.000000E+000
2	95.23402485	1.621968E-011	3.499677E-012	0	0.000000E+000
2	95.23415221	3.499677E-012	1.621968E-011	1	0.000000E+000
2	95.23447633	1.621968E-011	3.499677E-012	0	0.000000E+000
2	95.23539179	3.499677E-012	1.621968E-011	1	0.000000E+000
2	95.23541240	1.621968E-011	3.499677E-012	0	0.000000E+000
2	95.23662872	3.499677E-012	1.621968E-011	1	0.000000E+000
2	95.23675836	1.621968E-011	3.499677E-012	0	0.000000E+000
2	95.23782272	3.499677E-012	1.621968E-011	1	0.000000E+000
2	95.23908195	1.621968E-011	3.499677E-012	0	0.000000E+000
2	95.24013263	3.499677E-012	1.621968E-011	1	0.000000E+000
2	95.24033733	1.621968E-011	3.499677E-012	0	0.000000E+000
2	95.24040602	3.499677E-012	1.621968E-011	1	0.000000E+000
2	95.24047856	1.621968E-011	3.499677E-012	0	0.000000E+000
2	95.24119830	3.499677E-012	1.621968E-011	1	0.000000E+000
2	95.24154212	1.621968E-011	3.499677E-012	0	0.000000E+000
2	95.24159462	3.499677E-012	1.621968E-011	1	0.000000E+000
2	95.24194468	1.621968E-011	3.499677E-012	0	0.000000E+000
2	95.24636331	3.499677E-012	1.621968E-011	1	0.000000E+000
2	95.24639597	1.621968E-011	3.499677E-012	0	0.000000E+000
2	95.24641027	3.499677E-012	1.621968E-011	1	0.000000E+000
2	95.24669228	1.621968E-011	3.499677E-012	0	0.000000E+000
2	95.24759482	3.499677E-012	1.621968E-011	1	0.000000E+000
2	95.24783305	1.621968E-011	3.499677E-012	0	0.000000E+000
2	95.24894071	3.499677E-012	1.621968E-011	1	0.000000E+000
2	95.24976511	1.621968E-011	3.499677E-012	0	0.000000E+000
2	95.25202442	3.499677E-012	1.621968E-011	1	0.000000E+000
2	95.25206018	1.621968E-011	3.499677E-012	0	0.000000E+000
2	95.25229303	3.499677E-012	1.621968E-011	1	0.000000E+000
2	95.25303406	1.621968E-011	3.499677E-012	0	0.000000E+000
2	95.25360750	3.499677E-012	1.621968E-011	1	0.000000E+000
2	95.25390437	1.621968E-011	3.499677E-012	0	0.000000E+000
2	95.25393092	3.499677E-012	1.621968E-011	1	0.000000E+000
2	95.25397393	1.621968E-011	3.499677E-012	0	0.000000E+000
2	95.25399800	3.499677E-012	1.621968E-011	1	0.000000E+000
2	95.25416329	1.621968E-011	3.499677E-012	0	0.000000E+000
2	95.25446470	3.499677E-012	1.621968E-011	1	0.000000E+000
2	95.25471237	1.621968E-011	3.499677E-012	0	0.000000E+000
2	95.25536981	3.499677E-012	1.621968E-011	1	0.000000E+000
2	95.25547454	1.621968E-011	3.499677E-012	0	0.000000E+000
2	95.25660702	3.499677E-012	1.621968E-011	1	0.000000E+000
2	95.25675349	1.621968E-011	3.499677E-012	0	0.000000E+000
2	95.25811820	3.499677E-012	1.621968E-011	1	0.000000E+000
2	95.25814553	1.621968E-011	3.499677E-012	0	0.000000E+000
2	95.25859795	3.499677E-012	1.621968E-011	1	0.000000E+000
2	95.25861941	1.621968E-011	3.499677E-012	0	0.000000E+000
2	95.25899215	3.499677E-012	1.621968E-011	1	0.000000E+000
2	95.25917596	1.621968E-011	3.499677E-012	0	0.000000E+000
2	95.25921462	3.499677E-012	1.621968E-011	1	0.000000E+000
2	95.25935152	1.621968E-011	3.499677E-012	0	0.000000E+000
2	95.25972261	3.499677E-012	1.621968E-011	1	0.000000E+000
2	95.25987472	1.621968E-011	3.499677E-012	0	0.000000E+000
2	108.05818614	3.395117E-012	1.611512E-011	1	0.000000E+000
2	108.05821810	1.611512E-011	3.395117E-012	0	0.000000E+000
2	108.05871798	3.395117E-012	1.611512E-011	1	0.000000E+000
2	108.05875563	1.611512E-011	3.395117E-012	0	0.000000E+000
2	108.06082416	3.395117E-012	1.611512E-011	1	0.000000E+000
2	108.06138958	1.611512E-011	3.395117E-012	0	0.000000E+000
2	108.06165241	3.395117E-012	1.611512E-011	1	0.000000E+000
2	108.06172967	1.611512E-011	3.395117E-012	0	0.000000E+000
2	108.06221113	3.395117E-012	1.611512E-011	1	0.000000E+000
2	108.06237214	1.611512E-011	3.395117E-012	0	0.000000E+000
2	108.06438966	3.395117E-012	1.611512E-011	1	0.000000E+000
2	108.06491741	1.611512E-011	3.395117E-012	0	0.000000E+000
2	108.06494655	3.395117E-012	1.611512E-011	1	0.000000E+000
2	108.06524347	1.611512E-011	3.395117E-012	0	0.000000E+000
2	108.06562831	3.395117E-012	1.611512E-011	1	0.000000E+000
2	108.06569869	1.611512E-011	3.395117E-012	0	0.000000E+000
2	108.06570680	3.395117E-012	1.611512E-011	1	0.000000E+000
2	108.06580212	1.611512E-011	3.395117E-012	0	0.000000E+000
2	108.06735451	3.395117E-012	1.611512E-011	1	0.000000E+000
2	108.06754525	1.611512E-011	3.395117E-012	0	0.000000E+000
2	108.06781527	3.395117E-012	1.611512E-011	1	0.000000E+000
2	108.06810192	1.611512E-011	3.395117E-012	0	0.000000E+000
2	108.06817827	3.395117E-012	1.611512E-011	1	0.000000E+000
2	108.06830249	1.611512E-011	3.395117E-012	0	0.000000E+000
2	108.06927230	3.395117E-012	1.611512E-011	1	0.000000E+000
2	108.06946329	1.611512E-011	3.395117E-012	0	0.000000E+000
2	108.07142166	3.395117E-012	1.611512E-011	1	0.000000E+000
2	108.07165483	1.611512E-011	3.395117E-012	0	0.000000E+000
2	108.07181596	3.395117E-012	1.611512E-011	1	0.000000E+000
2	108.07226968	1.611512E-011	3.395117E-012	0	0.000000E+000
2	108.07268749	3.395117E-012	1.611512E-011	1	0.000000E+000
2	108.07273020	1.611512E-011	3.395117E-012	0	0.000000E+000
2	108.07323960	3.395117E-012	1.611512E-011	1	0.000000E+000
2	108.07336043	1.611512E-011	3.395117E-012	0	0.000000E+000
2	108.07632782	3.395117E-012	1.611512E-011	1	0.000000E+000
2	108.07659521	1.611512E-011	3.395117E-012	0	0.000000E+000
2	108.07698620	3.395117E-012	1.611512E-011	1	0.000000E+000
2	108.07709796	1.611512E-011	3.395117E-012	0	0.000000E+000
2	108.07710489	3.395117E-012	1.611512E-011	1	0.000000E+000
2	108.07808784	1.611512E-011	3.395117E-012	0	0.000000E+000
2	108.07884651	3.395117E-012	1.611512E-011	1	0.000000E+000
2	108.07940204	1.611512E-011	3.395117E-012	0	0.000000E+000
2	108.07941148	3.395117E-012	1.611512E-011	1	0.000000E+000
2	108.07945115	1.611512E-011	3.395117E-012	0	0.000000E+000
2	108.08281065	3.395117E-012	1.611512E-011	1	0.000000E+000
2	108.08318949	1.611512E-011	3.395117E-012	0	0.000000E+000
2	108.08431605	3.395117E-012	1.611512E-011	1	0.000000E+000
2	108.08438118	1.611512E-011	3.395117E-012	0	0.000000E+000
2	108.08445597	3.395117E-012	1.611512E-011	1	0.000000E+000
2	108.08447664	1.611512E-011	3.395117E-012	0	0.000000E+000
2	108.08449685	3.395117E-012	1.611512E-011	1	0.000000E+000
2	108.08472037	1.611512E-011	3.395117E-012	0	0.000000E+000
2	108.09600834	3.395117E-012	1.611512E-011	1	0.000000E+000
2	108.09604979	1.611512E-011	3.395117E-012	0	0.000000E+000
2	108.09821787	3.395117E-012	1.611512E-011	1	0.000000E+000
2	108.09826408	1.611512E-011	3.395117E-012	0	0.000000E+000
2	108.09870987	3.395117E-012	1.611512E-011	1	0.000000E+000
2	108.09932368	1.611512E-011	3.395117E-012	0	0.000000E+000
2	108.10081936	3.395117E-012	1.611512E-011	1	0.000000E+000
2	108.10086437	1.611512E-011	3.395117E-012	0	0.000000E+000
2	108.10092834	3.395117E-012	1.611512E-011	1	0.000000E+000
2	108.10142181	1.611512E-011	3.395117E-012	0	0.000000E+000
2	108.10146198	3.395117E-012	1.611512E-011	1	0.000000E+000
2	108.10150805	1.611512E-011	3.395117E-012	0	0.000000E+000
2	108.10156285	3.395117E-012	1.611512E-011	1	0.000000E+000
2	108.10161051	1.611512E-011	3.395117E-012	0	0.000000E+000
2	108.10165322	3.395117E-012	1.611512E-011	1	0.000000E+000
2	108.10224553	1.611512E-011	3.395117E-012	0	0.000000E+000
2	108.10330544	3.395117E-012	1.611512E-011	1	0.000000E+000
2	108.10346307	1.611512E-011	3.395117E-012	0	0.000000E+000
2	108.10424919	3.395117E-012	1.611512E-011	1	0.000000E+000
2	108.10436474	1.611512E-011	3.395117E-012	0	0.000000E+000
2	108.10448630	3.395117E-012	1.611512E-011	1	0.000000E+000
2	108.10472930	1.611512E-011	3.395117E-012	0	0.000000E+000
2	108.10655224	3.395117E-012	1.611512E-011	1	0.000000E+000
2	108.10658512	1.611512E-011	3.395117E-012	0	0.000000E+000
2	108.10689798	3.395117E-012	1.611512E-011	1	0.000000E+000
2	108.10740555	1.611512E-011	3.395117E-012	0	0.000000E+000
2	108.10743198	3.395117E-012	1.611512E-011	1	0.000000E+000
2	108.10780445	1.611512E-011	3.395117E-012	0	0.000000E+000
2	108.10891801	3.395117E-012	1.611512E-011	1	0.000000E+000
2	108.10916229	1.611512E-011	3.395117E-012	0	0.000000E+000
2	108.11081686	3.395117E-012	1.611512E-011	1	0.000000E+000
2	108.11124430	1.611512E-011	3.395117E-012	0	0.000000E+000
2	108.11305181	3.395117E-012	1.611512E-011	1	0.000000E+000
2	108.11333833	1.611512E-011	3.395117E-012	0	0.000000E+000
2	108.11396815	3.395117E-012	1.611512E-011	1	0.000000E+000
2	108.11452336	1.611512E-011	3.395117E-012	0	0.000000E+000
2	108.11596213	3.395117E-012	1.611512E-011	1	0.000000E+000
2	108.11606467	1.611512E-011	3.395117E-012	0	0.000000E+000
2	108.11617402	3.395117E-012	1.611512E-011	1	0.000000E+000
2	108.11626585	1.611512E-011	3.395117E-012	0	0.000000E+000
2	108.11629348	3.395117E-012	1.611512E-011	1	0.000000E+000
2	108.11693021	1.611512E-011	3.395117E-012	0	0.000000E+000
2	108.11762165	3.395117E-012	1.611512E-011	1	0.000000E+000
2	108.11769566	1.611512E-011	3.395117E-012	0	0.000000E+000
2	108.11805954	3.395117E-012	1.611512E-011	1	0.000000E+000
2	108.11813264	1.611512E-011	3.395117E-012	0	0.000000E+000
2	108.11934298	3.395117E-012	1.611512E-011	1	0.000000E+000
2	108.11954084	1.611512E-011	3.395117E-012	0	0.000000E+000
2	108.12197775	3.395117E-012	1.611512E-011	1	0.000000E+000
2	108.12230426	1.611512E-011	3.395117E-012	0	0.000000E+000
2	108.12233890	3.395117E-012	1.611512E-011	1	0.000000E+000
2	108.12252582	1.611512E-011	3.395117E-012	0	0.000000E+000
2	108.12281078	3.395117E-012	1.611512E-011	1	0.000000E+000
2	108.12289178	1.611512E-011	3.395117E-012	0	0.000000E+000
2	108.12301531	3.395117E-012	1.611512E-011	1	0.000000E+000
2	108.12320232	1.611512E-011	3.395117E-012	0	0.000000E+000
2	108.12416457	3.395117E-012	1.611512E-011	1	0.000000E+000
2	108.12418380	1.611512E-011	3.395117E-012	0	0.000000E+000
2	108.12515265	3.395117E-012	1.611512E-011	1	0.000000E+000
2	108.12528929	1.611512E-011	3.395117E-012	0	0.000000E+000
2	108.12623943	3.395117E-012	1.611512E-011	1	0.000000E+000
2	108.12761387	1.611512E-011	3.395117E-012	0	0.000000E+000
2	108.12957888	3.395117E-012	1.611512E-011	1	0.000000E+000
2	108.12990896	1.611512E-011	3.395117E-012	0	0.000000E+000
2	108.12995279	3.395117E-012	1.611512E-011	1	0.000000E+000
2	108.13023943	1.611512E-011	3.395117E-012	0	0.000000E+000
2	108.13145678	3.395117E-012	1.611512E-011	1	0.000000E+000
2	108.13151933	1.611512E-011	3.395117E-012	0	0.000000E+000
2	108.13156704	3.395117E-012	1.611512E-011	1	0.000000E+000
2	108.13169758	1.611512E-011	3.395117E-012	0	0.000000E+000
2	108.13172334	3.395117E-012	1.611512E-011	1	0.000000E+000
2	108.13219186	1.611512E-011	3.395117E-012	0	0.000000E+000
2	108.13340170	3.395117E-012	1.611512E-011	1	0.000000E+000
2	108.13350502	1.611512E-011	3.395117E-012	0	0.000000E+000
2	108.13352017	3.395117E-012	1.611512E-011	1	0.000000E+000
2	108.13368146	1.611512E-011	3.395117E-012	0	0.000000E+000
2	108.13434659	3.395117E-012	1.611512E-011	1	0.000000E+000
2	108.13455811	1.611512E-011	3.395117E-012	0	0.000000E+000
2	108.13615193	3.395117E-012	1.611512E-011	1	0.000000E+000
2	108.13628566	1.611512E-011	3.395117E-012	0	0.000000E+000
2	108.13630277	3.395117E-012	1.611512E-011	1	0.000000E+000
2	108.13651327	1.611512E-011	3.395117E-012	0	0.000000E+000
2	108.13684745	3.395117E-012	1.611512E-011	1	0.000000E+000
2	108.13708971	1.611512E-011	3.395117E-012	0	0.000000E+000
2	108.13794000	3.395117E-012	1.611512E-011	1	0.000000E+000
2	108.13912529	1.611512E-011	3.395117E-012	0	0.000000E+000
2	108.14195000	3.395117E-012	1.611512E-011	1	0.000000E+000
2	108.14204718	1.611512E-011	3.395117E-012	0	0.000000E+000
2	108.14259234	3.395117E-012	1.611512E-011	1	0.000000E+000
2	108.14297098	1.611512E-011	3.395117E-012	0	0.000000E+000
2	108.14462776	3.395117E-012	1.611512E-011	1	0.000000E+000
2	108.14478855	1.611512E-011	3.395117E-012	0	0.000000E+000
2	108.14479955	3.395117E-012	1.611512E-011	1	0.000000E+000
2	108.14509361	1.611512E-011	3.395117E-012	0	0.000000E+000
2	108.14515658	3.395117E-012	1.611512E-011	1	0.000000E+000
2	108.14524677	1.611512E-011	3.395117E-012	0	0.000000E+000
2	108.14907427	3.395117E-012	1.611512E-011	1	0.000000E+000
2	108.14937395	1.611512E-011	3.395117E-012	0	0.000000E+000
2	108.14970625	3.395117E-012	1.611512E-011	1	0.000000E+000
2	108.15028224	1.611512E-011	3.395117E-012	0	0.000000E+000
2	108.15203242	3.395117E-012	1.611512E-011	1	0.000000E+000
2	108.15208763	1.611512E-011	3.395117E-012	0	0.000000E+000
2	108.15213217	3.395117E-012	1.611512E-011	1	0.000000E+000
2	108.15226172	1.611512E-011	3.395117E-012	0	0.000000E+000
2	108.15524965	3.395117E-012	1.611512E-011	1	0.000000E+000
2	108.15536331	1.611512E-011	3.395117E-012	0	0.000000E+000
2	108.15541675	3.395117E-012	1.611512E-011	1	0.000000E+000
2	108.15550495	1.611512E-011	3.395117E-012	0	0.000000E+000
2	108.15553053	3.395117E-012	1.611512E-011	1	0.000000E+000
2	108.15571463	1.611512E-011	3.395117E-012	0	0.000000E+000
2	108.15609219	3.395117E-012	1.611512E-011	1	0.000000E+000
2	108.15621933	1.611512E-011	3.395117E-012	0	0.000000E+000
2	108.15623636	3.395117E-012	1.611512E-011	1	0.000000E+000
2	108.15656941	1.611512E-011	3.395117E-012	0	0.000000E+000
2	108.15659155	3.395117E-012	1.611512E-011	1	0.000000E+000
2	108.15754426	1.611512E-011	3.395117E-012	0	0.000000E+000
2	108.16002547	3.395117E-012	1.611512E-011	1	0.000000E+000
2	108.16014791	1.611512E-011	3.395117E-012	0	0.000000E+000
2	108.16111872	3.395117E-012	1.611512E-011	1	0.000000E+000
2	108.16146453	1.611512E-011	3.395117E-012	0	0.000000E+000
2	108.16187773	3.395117E-012	1.611512E-011	1	0.000000E+000
2	108.16207208	1.611512E-011	3.395117E-012	0	0.000000E+000
2	108.16261947	3.395117E-012	1.611512E-011	1	0.000000E+000
2	108.16269066	1.611512E-011	3.395117E-012	0	0.000000E+000
2	108.16276664	3.395117E-012	1.611512E-011	1	0.000000E+000
2	108.16291646	1.611512E-011	3.395117E-012	0	0.000000E+000
2	108.16294760	3.395117E-012	1.611512E-011	1	0.000000E+000
2	108.16309655	1.611512E-011	3.395117E-012	0	0.000000E+000
2	108.16435944	3.395117E-012	1.611512E-011	1	0.000000E+000
2	108.16464537	1.611512E-011	3.395117E-012	0	0.000000E+000
2	108.16474382	3.395117E-012	1.611512E-011	1	0.000000E+000
2	108.16488446	1.611512E-011	3.395117E-012	0	0.000000E+000
2	108.16611762	3.395117E-012	1.611512E-011	1	0.000000E+000
2	108.16624006	1.611512E-011	3.395117E-012	0	0.000000E+000
2	108.16628094	3.395117E-012	1.611512E-011	1	0.000000E+000
2	108.16640862	1.611512E-011	3.395117E-012	0	0.000000E+000
2	108.16702663	3.395117E-012	1.611512E-011	1	0.000000E+000
2	108.16739421	1.611512E-011	3.395117E-012	0	0.000000E+000
2	108.16741994	3.395117E-012	1.611512E-011	1	0.000000E+000
2	108.16746723	1.611512E-011	3.395117E-012	0	0.000000E+000
2	108.16795724	3.395117E-012	1.611512E-011	1	0.000000E+000
2	108.16800684	1.611512E-011	3.395117E-012	0	0.000000E+000
2	108.17006896	3.395117E-012	1.611512E-011	1	0.000000E+000
2	108.17014927	1.611512E-011	3.395117E-012	0	0.000000E+000
2	108.17028991	3.395117E-012	1.611512E-011	1	0.000000E+000
2	108.17029942	1.611512E-011	3.395117E-012	0	0.000000E+000
2	108.17060764	3.395117E-012	1.611512E-011	1	0.000000E+000
2	108.17076927	1.611512E-011	3.395117E-012	0	0.000000E+000
2	108.17078493	3.395117E-012	1.611512E-011	1	0.000000E+000
2	108.17125901	1.611512E-011	3.395117E-012	0	0.000000E+000
2	108.17164700	3.395117E-012	1.611512E-011	1	0.000000E+000
2	108.17187145	1.611512E-011	3.395117E-012	0	0.000000E+000
2	108.17430580	3.395117E-012	1.611512E-011	1	0.000000E+000
2	108.17431110	1.611512E-011	3.395117E-012	0	0.000000E+000
2	108.17556819	3.395117E-012	1.611512E-011	1	0.000000E+000
2	108.17579333	1.611512E-011	3.395117E-012	0	0.000000E+000
2	108.17974397	3.395117E-012	1.611512E-011	1	0.000000E+000
2	108.17975669	1.611512E-011	3.395117E-012	0	0.000000E+000
2	119.49489084	3.250541E-012	1.597054E-011	1	0.000000E+000
2	119.49492149	1.597054E-011	3.250541E-012	0	0.000000E+000
2	119.49655145	3.250541E-012	1.597054E-011	1	0.000000E+000
2	119.49676674	1.597054E-011	3.250541E-012	0	0.000000E+000
2	119.49679015	3.250541E-012	1.597054E-011	1	0.000000E+000
2	119.49708918	1.597054E-011	3.250541E-012	0	0.000000E+000
2	119.49718571	3.250541E-012	1.597054E-011	1	0.000000E+000
2	119.49720875	1.597054E-011	3.250541E-012	0	0.000000E+000
2	119.49746365	3.250541E-012	1.597054E-011	1	0.000000E+000
2	119.49747893	1.597054E-011	3.250541E-012	0	0.000000E+000
2	119.49890567	3.250541E-012	1.597054E-011	1	0.000000E+000
2	119.49900637	1.597054E-011	3.250541E-012	0	0.000000E+000
2	119.50246043	3.250541E-012	1.597054E-011	1	0.000000E+000
2	119.50262012	1.597054E-011	3.250541E-012	0	0.000000E+000
2	119.50337513	3.250541E-012	1.597054E-011	1	0.000000E+000
2	119.50390967	1.597054E-011	3.250541E-012	0	0.000000E+000
2	119.50484038	3.250541E-012	1.597054E-011	1	0.000000E+000
2	119.50486799	1.597054E-011	3.250541E-012	0	0.000000E+000
2	119.50629640	3.250541E-012	1.597054E-011	1	0.000000E+000
2	119.50644786	1.597054E-011	3.250541E-012	0	0.000000E+000
2	119.50672509	3.250541E-012	1.597054E-011	1	0.000000E+000
2	119.50699872	1.597054E-011	3.250541E-012	0	0.000000E+000
2	119.50727830	3.250541E-012	1.597054E-011	1	0.000000E+000
2	119.50741483	1.597054E-011	3.250541E-012	0	0.000000E+000
2	119.50742687	3.250541E-012	1.597054E-011	1	0.000000E+000
2	119.50757224	1.597054E-011	3.250541E-012	0	0.000000E+000
2	119.50825251	3.250541E-012	1.597054E-011	1	0.000000E+000
2	119.50871169	1.597054E-011	3.250541E-012	0	0.000000E+000
2	119.50878326	3.250541E-012	1.597054E-011	1	0.000000E+000
2	119.50943964	1.597054E-011	3.250541E-012	0	0.000000E+000
2	119.50953367	3.250541E-012	1.597054E-011	1	0.000000E+000
2	119.51067144	1.597054E-011	3.250541E-012	0	0.000000E+000
2	119.51092922	3.250541E-012	1.597054E-011	1	0.000000E+000
2	119.51133398	1.597054E-011	3.250541E-012	0	0.000000E+000
2	119.51176196	3.250541E-012	1.597054E-011	1	0.000000E+000
2	119.51185486	1.597054E-011	3.250541E-012	0	0.000000E+000
2	119.51221332	3.250541E-012	1.597054E-011	1	0.000000E+000
2	119.51278637	1.597054E-011	3.250541E-012	0	0.000000E+000
2	119.51312739	3.250541E-012	1.597054E-011	1	0.000000E+000
2	119.51318548	1.597054E-011	3.250541E-012	0	0.000000E+000
2	119.51418794	3.250541E-012	1.597054E-011	1	0.000000E+000
2	119.51486415	1.597054E-011	3.250541E-012	0	0.000000E+000
2	119.51952567	3.250541E-012	1.597054E-011	1	0.000000E+000
2	119.51959848	1.597054E-011	3.250541E-012	0	0.000000E+000
2	119.52020718	3.250541E-012	1.597054E-011	1	0.000000E+000
2	119.52029406	1.597054E-011	3.250541E-012	0	0.000000E+000
2	119.52124596	3.250541E-012	1.597054E-011	1	0.000000E+000
2	119.52148134	1.597054E-011	3.250541E-012	0	0.000000E+000
2	119.52150918	3.250541E-012	1.597054E-011	1	0.000000E+000
2	119.52172109	1.597054E-011	3.250541E-012	0	0.000000E+000
2	119.52456459	3.250541E-012	1.597054E-011	1	0.000000E+000
2	119.52457462	1.597054E-011	3.250541E-012	0	0.000000E+000
2	119.52549552	3.250541E-012	1.597054E-011	1	0.000000E+000
2	119.52562422	1.597054E-011	3.250541E-012	0	0.000000E+000
2	119.52640114	3.250541E-012	1.597054E-011	1	0.000000E+000
2	119.52643518	1.597054E-011	3.250541E-012	0	0.000000E+000
2	119.52660089	3.250541E-012	1.597054E-011	1	0.000000E+000
2	119.52691485	1.597054E-011	3.250541E-012	0	0.000000E+000
2	119.52693900	3.250541E-012	1.597054E-011	1	0.000000E+000
2	119.52736977	1.597054E-011	3.250541E-012	0	0.000000E+000
2	119.52742910	3.250541E-012	1.597054E-011	1	0.000000E+000
2	119.52777932	1.597054E-011	3.250541E-012	0	0.000000E+000
2	119.52820096	3.250541E-012	1.597054E-011	1	0.000000E+000
2	119.52828988	1.597054E-011	3.250541E-012	0	0.000000E+000
2	119.52990072	3.250541E-012	1.597054E-011	1	0.000000E+000
2	119.53010049	1.597054E-011	3.250541E-012	0	0.000000E+000
2	119.53175011	3.250541E-012	1.597054E-011	1	0.000000E+000
2	119.53203824	1.597054E-011	3.250541E-012	0	0.000000E+000
2	119.53217324	3.250541E-012	1.597054E-011	1	0.000000E+000
2	119.53235075	1.597054E-011	3.250541E-012	0	0.000000E+000
2	119.53235464	3.250541E-012	1.597054E-011	1	0.000000E+000
2	119.53253146	1.597054E-011	3.250541E-012	0	0.000000E+000
2	119.53288310	3.250541E-012	1.597054E-011	1	0.000000E+000
2	119.53334009	1.597054E-011	3.250541E-012	0	0.000000E+000
2	119.53436971	3.250541E-012	1.597054E-011	1	0.000000E+000
2	119.53443929	1.597054E-011	3.250541E-012	0	0.000000E+000
2	119.53448689	3.250541E-012	1.597054E-011	1	0.000000E+000
2	119.53452350	1.597054E-011	3.250541E-012	0	0.000000E+000
2	119.53569266	3.250541E-012	1.597054E-011	1	0.000000E+000
2	119.53589974	1.597054E-011	3.250541E-012	0	0.000000E+000
2	119.53677551	3.250541E-012	1.597054E-011	1	0.000000E+000
2	119.53688966	1.597054E-011	3.250541E-012	0	0.000000E+000
2	119.53810219	3.250541E-012	1.597054E-011	1	0.000000E+000
2	119.53816421	1.597054E-011	3.250541E-012	0	0.000000E+000
2	119.53832039	3.250541E-012	1.597054E-011	1	0.000000E+000
2	119.53839013	1.597054E-011	3.250541E-012	0	0.000000E+000
2	119.53902220	3.250541E-012	1.597054E-011	1	0.000000E+000
2	119.53946022	1.597054E-011	3.250541E-012	0	0.000000E+000
2	119.54017446	3.250541E-012	1.597054E-011	1	0.000000E+000
2	119.54051450	1.597054E-011	3.250541E-012	0	0.000000E+000
2	119.54164985	3.250541E-012	1.597054E-011	1	0.000000E+000
2	119.54226237	1.597054E-011	3.250541E-012	0	0.000000E+000
2	119.54260661	3.250541E-012	1.597054E-011	1	0.000000E+000
2	119.54303519	1.597054E-011	3.250541E-012	0	0.000000E+000
2	119.54355620	3.250541E-012	1.597054E-011	1	0.000000E+000
2	119.54367792	1.597054E-011	3.250541E-012	0	0.000000E+000
2	119.54372229	3.250541E-012	1.597054E-011	1	0.000000E+000
2	119.54401885	1.597054E-011	3.250541E-012	0	0.000000E+000
2	119.54432931	3.250541E-012	1.597054E-011	1	0.000000E+000
2	119.54449319	1.597054E-011	3.250541E-012	0	0.000000E+000
2	119.54449831	3.250541E-012	1.597054E-011	1	0.000000E+000
2	119.54467094	1.597054E-011	3.250541E-012	0	0.000000E+000
2	119.54476211	3.250541E-012	1.597054E-011	1	0.000000E+000
2	119.54504261	1.597054E-011	3.250541E-012	0	0.000000E+000
2	119.54611302	3.250541E-012	1.597054E-011	1	0.000000E+000
2	119.54623331	1.597054E-011	3.250541E-012	0	0.000000E+000
2	119.54625874	3.250541E-012	1.597054E-011	1	0.000000E+000
2	119.54638966	1.597054E-011	3.250541E-012	0	0.000000E+000
2	119.54650100	3.250541E-012	1.597054E-011	1	0.000000E+000
2	119.54660871	1.597054E-011	3.250541E-012	0	0.000000E+000
2	119.54670715	3.250541E-012	1.597054E-011	1	0.000000E+000
2	119.54694059	1.597054E-011	3.250541E-012	0	0.000000E+000
2	119.54696863	3.250541E-012	1.597054E-011	1	0.000000E+000
2	119.54700776	1.597054E-011	3.250541E-012	0	0.000000E+000
2	119.55075659	3.250541E-012	1.597054E-011	1	0.000000E+000
2	119.55080859	1.597054E-011	3.250541E-012	0	0.000000E+000
2	119.55180291	3.250541E-012	1.597054E-011	1	0.000000E+000
2	119.55232672	1.597054E-011	3.250541E-012	0	0.000000E+000
2	119.55249021	3.250541E-012	1.597054E-011	1	0.000000E+000
2	119.55252740	1.597054E-011	3.250541E-012	0	0.000000E+000
2	119.55259597	3.250541E-012	1.597054E-011	1	0.000000E+000
2	119.55279792	1.597054E-011	3.250541E-012	0	0.000000E+000
2	119.55285052	3.250541E-012	1.597054E-011	1	0.000000E+000
2	119.55293862	1.597054E-011	3.250541E-012	0	0.000000E+000
2	119.55653978	3.250541E-012	1.597054E-011	1	0.000000E+000
2	119.55669489	1.597054E-011	3.250541E-012	0	0.000000E+000
2	119.55708810	3.250541E-012	1.597054E-011	1	0.000000E+000
2	119.55764440	1.597054E-011	3.250541E-012	0	0.000000E+000
2	119.55843003	3.250541E-012	1.597054E-011	1	0.000000E+000
2	119.55889340	1.597054E-011	3.250541E-012	0	0.000000E+000
2	119.55899093	3.250541E-012	1.597054E-011	1	0.000000E+000
2	119.55932142	1.597054E-011	3.250541E-012	0	0.000000E+000
2	119.55974223	3.250541E-012	1.597054E-011	1	0.000000E+000
2	119.55983847	1.597054E-011	3.250541E-012	0	0.000000E+000
2	119.56054703	3.250541E-012	1.597054E-011	1	0.000000E+000
2	119.56072873	1.597054E-011	3.250541E-012	0	0.000000E+000
2	119.56129634	3.250541E-012	1.597054E-011	1	0.000000E+000
2	119.56174547	1.597054E-011	3.250541E-012	0	0.000000E+000
2	119.56191552	3.250541E-012	1.597054E-011	1	0.000000E+000
2	119.56292935	1.597054E-011	3.250541E-012	0	0.000000E+000
2	119.56296088	3.250541E-012	1.597054E-011	1	0.000000E+000
2	119.56316483	1.597054E-011	3.250541E-012	0	0.000000E+000
2	119.56338153	3.250541E-012	1.597054E-011	1	0.000000E+000
2	119.56347299	1.597054E-011	3.250541E-012	0	0.000000E+000
2	119.56771306	3.250541E-012	1.597054E-011	1	0.000000E+000
2	119.56807957	1.597054E-011	3.250541E-012	0	0.000000E+000
2	119.56860180	3.250541E-012	1.597054E-011	1	0.000000E+000
2	119.56865454	1.597054E-011	3.250541E-012	0	0.000000E+000
2	119.57080920	3.250541E-012	1.597054E-011	1	0.000000E+000
2	119.57130551	1.597054E-011	3.250541E-012	0	0.000000E+000
2	119.57171745	3.250541E-012	1.597054E-011	1	0.000000E+000
2	119.57203995	1.597054E-011	3.250541E-012	0	0.000000E+000
2	119.57435730	3.250541E-012	1.597054E-011	1	0.000000E+000
2	119.57475571	1.597054E-011	3.250541E-012	0	0.000000E+000
2	119.57476909	3.250541E-012	1.597054E-011	1	0.000000E+000
2	119.57481903	1.597054E-011	3.250541E-012	0	0.000000E+000
2	119.57650533	3.250541E-012	1.597054E-011	1	0.000000E+000
2	119.57659200	1.597054E-011	3.250541E-012	0	0.000000E+000
2	119.57841666	3.250541E-012	1.597054E-011	1	0.000000E+000
2	119.57890734	1.597054E-011	3.250541E-012	0	0.000000E+000
2	119.57969486	3.250541E-012	1.597054E-011	1	0.000000E+000
2	119.57984731	1.597054E-011	3.250541E-012	0	0.000000E+000
2	119.58108939	3.250541E-012	1.597054E-011	1	0.000000E+000
2	119.58190332	1.597054E-011	3.250541E-012	0	0.000000E+000
2	119.58317592	3.250541E-012	1.597054E-011	1	0.000000E+000
2	119.58333390	1.597054E-011	3.250541E-012	0	0.000000E+000
2	119.58702376	3.250541E-012	1.597054E-011	1	0.000000E+000
2	119.58713845	1.597054E-011	3.250541E-012	0	0.000000E+000
2	119.58750172	3.250541E-012	1.597054E-011	1	0.000000E+000
2	119.58788354	1.597054E-011	3.250541E-012	0	0.000000E+000
2	119.59114183	3.250541E-012	1.597054E-011	1	0.000000E+000
2	119.59194183	1.597054E-011	3.250541E-012	0	0.000000E+000
2	119.59596736	3.250541E-012	1.597054E-011	1	0.000000E+000
2	119.59619629	1.597054E-011	3.250541E-012	0	0.000000E+000
2	119.59623744	3.250541E-012	1.597054E-011	1	0.000000E+000
2	119.59629411	1.597054E-011	3.250541E-012	0	0.000000E+000
2	119.60204830	3.250541E-012	1.597054E-011	1	0.000000E+000
2	119.60217115	1.597054E-011	3.250541E-012	0	0.000000E+000
2	119.60331408	3.250541E-012	1.597054E-011	1	0.000000E+000
2	119.60361448	1.597054E-011	3.250541E-012	0	0.000000E+000
2	119.60503221	3.250541E-012	1.597054E-011	1	0.000000E+000
2	119.60509049	1.597054E-011	3.250541E-012	0	0.000000E+000
2	119.60605090	3.250541E-012	1.597054E-011	1	0.000000E+000
2	119.60626806	1.597054E-011	3.250541E-012	0	0.000000E+000
2	119.60741759	3.250541E-012	1.597054E-011	1	0.000000E+000
2	119.60747856	1.597054E-011	3.250541E-012	0	0.000000E+000
2	119.60750186	3.250541E-012	1.597054E-011	1	0.000000E+000
2	119.60777304	1.597054E-011	3.250541E-012	0	0.000000E+000
2	119.60782116	3.250541E-012	1.597054E-011	1	0.000000E+000
2	119.60835632	1.597054E-011	3.250541E-012	0	0.000000E+000
2	119.61014019	3.250541E-012	1.597054E-011	1	0.000000E+000
2	119.61023896	1.597054E-011	3.250541E-012	0	0.000000E+000
2	119.61026208	3.250541E-012	1.597054E-011	1	0.000000E+000
2	119.61071503	1.597054E-011	3.250541E-012	0	0.000000E+000
2	119.61184549	3.250541E-012	1.597054E-011	1	0.000000E+000
2	119.61238787	1.597054E-011	3.250541E-012	0	0.000000E+000
2	119.61239682	3.250541E-012	1.597054E-011	1	0.000000E+000
2	119.61260380	1.597054E-011	3.250541E-012	0	0.000000E+000
2	119.61315350	3.250541E-012	1.597054E-011	1	0.000000E+000
2	119.61317828	1.597054E-011	3.250541E-012	0	0.000000E+000
2	119.61323778	3.250541E-012	1.597054E-011	1	0.000000E+000
2	119.61363458	1.597054E-011	3.250541E-012	0	0.000000E+000
2	119.61432676	3.250541E-012	1.597054E-011	1	0.000000E+000
2	119.61444079	1.597054E-011	3.250541E-012	0	0.000000E+000
2	119.61549950	3.250541E-012	1.597054E-011	1	0.000000E+000
2	119.61576361	1.597054E-011	3.250541E-012	0	0.000000E+000
2	119.61640238	3.250541E-012	1.597054E-011	1	0.000000E+000
2	119.61709750	1.597054E-011	3.250541E-012	0	0.000000E+000
2	119.61713003	3.250541E-012	1.597054E-011	1	0.000000E+000
2	119.61761905	1.597054E-011	3.250541E-012	0	0.000000E+000
2	119.61834635	3.250541E-012	1.597054E-011	1	0.000000E+000
2	119.61856199	1.597054E-011	3.250541E-012	0	0.000000E+000
2	119.61859411	3.250541E-012	1.597054E-011	1	0.000000E+000
2	119.61926560	1.597054E-011	3.250541E-012	0	0.000000E+000
2	119.62151879	3.250541E-012	1.597054E-011	1	0.000000E+000
2	119.62186713	1.597054E-011	3.250541E-012	0	0.000000E+000
2	122.73308985	3.244047E-012	1.596405E-011	1	0.000000E+000
2	122.73325966	1.596405E-011	3.244047E-012	0	0.000000E+000
2	122.73328764	3.244047E-012	1.596405E-011	1	0.000000E+000
2	122.73331172	1.596405E-011	3.244047E-012	0	0.000000E+000
2	122.73431976	3.244047E-012	1.596405E-011	1	0.000000E+000
2	122.73437413	1.596405E-011	3.244047E-012	0	0.000000E+000
2	122.73455717	3.244047E-012	1.596405E-011	1	0.000000E+000
2	122.73458722	1.596405E-011	3.244047E-012	0	0.000000E+000
2	122.73470103	3.244047E-012	1.596405E-011	1	0.000000E+000
2	122.73493981	1.596405E-011	3.244047E-012	0	0.000000E+000
2	122.73497108	3.244047E-012	1.596405E-011	1	0.000000E+000
2	122.73502383	1.596405E-011	3.244047E-012	0	0.000000E+000
2	122.73513208	3.244047E-012	1.596405E-011	1	0.000000E+000
2	122.73517612	1.596405E-011	3.244047E-012	0	0.000000E+000
2	122.73557442	3.244047E-012	1.596405E-011	1	0.000000E+000
2	122.73584121	1.596405E-011	3.244047E-012	0	0.000000E+000
2	122.73625207	3.244047E-012	1.596405E-011	1	0.000000E+000
[truncated: 239,482 more chars]
