# Supplementary material for: Ancestral acetylcholine receptor β-subunit forms homopentamers that prime before opening spontaneously
Source: eLife. 2022 Jul 4;11:e76504. doi: 10.7554/eLife.76504 (PMC9365395; doi:10.7554/eLife.76504)
Supplement: Figure 4—figure supplement 2—source data 1. — Detected single-channel event durations for 2-[(2,6-dimethylphenyl)amino]-N,N,N-trimethyl-2-oxoethaniminium chloride (QX-222) block of the human adult muscle-type acetylcholine receptor. Recordings were in the presence of either 10 µM or 30 µM acetylcholine, and increasing concentrations of QX-222 (QX222; 10 µM, 30 µM, 60 µM, and 100 µM). Compressed file includes 30 TAC 4.3.3 event files (*.evt format) of the single-channel detections for three recordings for each condition (fileA, fileB, and fileC in each case) included in the kinetic analysis, as well as the associated R scripts (*.txt format) for defining and sorting bursts. [file elife-76504-fig4-figsupp2-data1.zip › F4S1-SD2/Source Data - Figure 4-figure supplement 2/Figure 4-figure supplement 2_WTMuscle30uMACh_30uMQX222_fileB.evt]

5
File
Acquire	C:\Users\daCostaLab\Desktop\WT-QX222 Dose Response\30A30Q\a2-20-07-13-WTMuscle-BRBS-PA30Q30OOPS-120mV-17.acquire	0	
Sweeps
1	618.656791	0.000000	0.422832	0.0000000E+000	0.0000000E+000	
Segments
1	143	0.000000	0.422832	1.552504	1.691270	19.114227	19.287815	24.065644	24.224643	26.713357	26.846926	27.399446	27.549012	32.089282	32.249996	32.568766	32.780185	33.028277	33.141621	34.735623	34.994506	39.346071	39.680877	41.221843	41.580284	41.713418	41.899883	49.621577	49.742689	49.798612	49.983085	50.017341	50.283233	51.398869	51.657910	51.726055	52.031479	52.660820	52.816296	52.967744	53.191955	53.505971	53.666122	54.539354	54.757391	59.835664	60.017290	60.428700	60.532101	60.568637	61.035178	73.744282	73.865386	75.028387	75.218564	75.643768	75.969905	82.326730	82.450174	105.830906	105.992887	106.255834	106.453621	106.988565	107.089408	111.721044	111.832326	116.422018	116.535742	123.060996	123.238374	124.338710	124.521546	124.531773	124.710681	124.951153	125.111909	125.140550	125.279278	125.834060	126.093624	126.105310	126.226732	126.236676	126.351034	127.495950	127.595952	127.730440	127.865605	133.524537	134.013184	138.207118	138.412231	140.972403	141.133355	141.189922	141.404897	142.859737	142.965165	143.344093	143.945892	144.031472	144.524461	144.585789	144.659160	145.291289	145.528422	146.244089	146.344185	146.583527	146.742900	147.127047	147.281372	147.282526	147.579644	148.251030	148.403737	148.679523	148.842677	148.845629	148.954031	149.000356	149.116900	149.328738	149.492119	149.500989	149.753419	150.792190	150.921147	151.186420	151.410961	152.073693	152.286707	152.875024	153.053081	154.519936	154.666083	154.830581	155.246768	155.402559	155.531146	155.595837	155.670576	156.078967	156.263688	159.092231	159.469154	165.775785	165.933828	198.860652	199.010968	202.980322	203.193733	261.679714	261.810202	262.729483	262.863240	262.889095	263.062230	263.874014	264.229421	264.769273	264.886613	268.369652	268.496750	271.275210	271.691615	271.726840	271.901955	275.108107	275.509450	275.548646	275.843966	276.230966	276.488239	276.899429	277.066689	277.140104	277.284939	277.326841	277.605146	278.767231	278.867758	279.278907	279.478955	279.668076	279.846064	284.428585	284.713592	284.881945	284.990911	285.714452	285.944475	286.276164	286.397555	288.093769	288.391796	307.185996	307.317925	308.466932	308.589222	308.622397	308.705786	309.005610	309.130595	309.497338	309.659729	313.551197	313.792559	330.484960	330.613071	332.551135	332.654282	333.164758	333.279058	335.216511	335.319303	336.071213	336.340774	362.045250	362.258121	363.277688	363.380207	364.297454	364.596028	438.662407	438.868970	438.907965	439.006752	439.274617	439.495069	446.601938	446.703094	448.761605	449.057748	449.727349	449.831522	454.867611	455.170441	461.729141	461.885597	484.794834	484.895496	489.758676	490.004267	509.669915	509.803556	514.972575	515.192232	515.380640	515.487531	516.433428	516.598894	516.825603	516.990869	531.086346	531.209135	539.407278	539.554487	542.775512	542.876453	543.984232	544.084984	546.650287	546.792419	547.127128	547.279382	547.304509	547.387583	547.902525	548.020045	595.188554	595.338960	596.430726	596.557233	596.981039	597.138116	598.650083	598.778930	598.815805	598.976998	600.345906	600.447689	618.308887	618.409908	618.411069	618.656791	
Events
1	0.05028846	4.224207E-012	1.755421E-011	1	0.000000E+000
1	0.05075597	1.755421E-011	4.224207E-012	0	0.000000E+000
1	0.05078021	4.224207E-012	1.755421E-011	1	0.000000E+000
1	0.05106222	1.755421E-011	4.224207E-012	0	0.000000E+000
1	0.05128549	4.224207E-012	1.755421E-011	1	0.000000E+000
1	0.05157082	1.755421E-011	4.224207E-012	0	0.000000E+000
1	0.05214798	4.224207E-012	1.755421E-011	1	0.000000E+000
1	0.05259090	1.755421E-011	4.224207E-012	0	0.000000E+000
1	0.07033504	4.224207E-012	1.755421E-011	1	0.000000E+000
1	0.07044114	1.755421E-011	4.224207E-012	0	0.000000E+000
1	0.07150873	4.224207E-012	1.755421E-011	1	0.000000E+000
1	0.07151867	1.755421E-011	4.224207E-012	0	0.000000E+000
1	0.07390522	4.224207E-012	1.755421E-011	1	0.000000E+000
1	0.07434522	1.755421E-011	4.224207E-012	0	0.000000E+000
1	0.07479727	4.224207E-012	1.755421E-011	1	0.000000E+000
1	0.07485789	1.755421E-011	4.224207E-012	0	0.000000E+000
1	0.07506149	4.224207E-012	1.755421E-011	1	0.000000E+000
1	0.07527591	1.755421E-011	4.224207E-012	0	0.000000E+000
1	0.08451349	4.224207E-012	1.755421E-011	1	0.000000E+000
1	0.08453494	1.755421E-011	4.224207E-012	0	0.000000E+000
1	0.08593903	4.224207E-012	1.755421E-011	1	0.000000E+000
1	0.08605416	1.755421E-011	4.224207E-012	0	0.000000E+000
1	0.08623076	4.224207E-012	1.755421E-011	1	0.000000E+000
1	0.08631143	1.755421E-011	4.224207E-012	0	0.000000E+000
1	0.08692403	4.224207E-012	1.755421E-011	1	0.000000E+000
1	0.08704225	1.755421E-011	4.224207E-012	0	0.000000E+000
1	0.08755923	4.224207E-012	1.755421E-011	1	0.000000E+000
1	0.08830322	1.755421E-011	4.224207E-012	0	0.000000E+000
1	0.08831920	4.224207E-012	1.755421E-011	1	0.000000E+000
1	0.08886817	1.755421E-011	4.224207E-012	0	0.000000E+000
1	0.08968034	4.224207E-012	1.755421E-011	1	0.000000E+000
1	0.08988956	1.755421E-011	4.224207E-012	0	0.000000E+000
1	0.09038630	4.224207E-012	1.755421E-011	1	0.000000E+000
1	0.09070735	1.755421E-011	4.224207E-012	0	0.000000E+000
1	0.09309495	4.224207E-012	1.755421E-011	1	0.000000E+000
1	0.09344762	1.755421E-011	4.224207E-012	0	0.000000E+000
1	0.12090774	4.224207E-012	1.755421E-011	1	0.000000E+000
1	0.12123004	1.755421E-011	4.224207E-012	0	0.000000E+000
1	0.12256696	4.224207E-012	1.755421E-011	1	0.000000E+000
1	0.12261279	1.755421E-011	4.224207E-012	0	0.000000E+000
1	0.12331360	4.224207E-012	1.755421E-011	1	0.000000E+000
1	0.12340502	1.755421E-011	4.224207E-012	0	0.000000E+000
1	0.12425522	4.224207E-012	1.755421E-011	1	0.000000E+000
1	0.12437630	1.755421E-011	4.224207E-012	0	0.000000E+000
1	0.12441560	4.224207E-012	1.755421E-011	1	0.000000E+000
1	0.12464668	1.755421E-011	4.224207E-012	0	0.000000E+000
1	0.12579135	4.224207E-012	1.755421E-011	1	0.000000E+000
1	0.12597517	1.755421E-011	4.224207E-012	0	0.000000E+000
1	0.12619527	4.224207E-012	1.755421E-011	1	0.000000E+000
1	0.12671519	1.755421E-011	4.224207E-012	0	0.000000E+000
1	0.12690812	4.224207E-012	1.755421E-011	1	0.000000E+000
1	0.12723868	1.755421E-011	4.224207E-012	0	0.000000E+000
1	0.12808013	4.224207E-012	1.755421E-011	1	0.000000E+000
1	0.12833893	1.755421E-011	4.224207E-012	0	0.000000E+000
1	0.12966620	4.224207E-012	1.755421E-011	1	0.000000E+000
1	0.12997976	1.755421E-011	4.224207E-012	0	0.000000E+000
1	0.13121193	4.224207E-012	1.755421E-011	1	0.000000E+000
1	0.13153763	1.755421E-011	4.224207E-012	0	0.000000E+000
1	0.13206082	4.224207E-012	1.755421E-011	1	0.000000E+000
1	0.13222190	1.755421E-011	4.224207E-012	0	0.000000E+000
1	0.13262487	4.224207E-012	1.755421E-011	1	0.000000E+000
1	0.13269037	1.755421E-011	4.224207E-012	0	0.000000E+000
1	0.13361603	4.224207E-012	1.755421E-011	1	0.000000E+000
1	0.13366297	1.755421E-011	4.224207E-012	0	0.000000E+000
1	0.13393474	4.224207E-012	1.755421E-011	1	0.000000E+000
1	0.13440647	1.755421E-011	4.224207E-012	0	0.000000E+000
1	0.13443485	4.224207E-012	1.755421E-011	1	0.000000E+000
1	0.13455593	1.755421E-011	4.224207E-012	0	0.000000E+000
1	0.13643043	4.224207E-012	1.755421E-011	1	0.000000E+000
1	0.13662680	1.755421E-011	4.224207E-012	0	0.000000E+000
1	0.13675608	4.224207E-012	1.755421E-011	1	0.000000E+000
1	0.13742942	1.755421E-011	4.224207E-012	0	0.000000E+000
1	0.13776192	4.224207E-012	1.755421E-011	1	0.000000E+000
1	0.13777595	1.755421E-011	4.224207E-012	0	0.000000E+000
1	0.13782109	4.224207E-012	1.755421E-011	1	0.000000E+000
1	0.13793785	1.755421E-011	4.224207E-012	0	0.000000E+000
1	0.13872637	4.224207E-012	1.755421E-011	1	0.000000E+000
1	0.13875393	1.755421E-011	4.224207E-012	0	0.000000E+000
1	0.13885059	4.224207E-012	1.755421E-011	1	0.000000E+000
1	0.13949077	1.755421E-011	4.224207E-012	0	0.000000E+000
1	0.14053606	4.224207E-012	1.755421E-011	1	0.000000E+000
1	0.14113517	1.755421E-011	4.224207E-012	0	0.000000E+000
1	0.14220146	4.224207E-012	1.755421E-011	1	0.000000E+000
1	0.14232270	1.755421E-011	4.224207E-012	0	0.000000E+000
1	0.14623156	4.224207E-012	1.755421E-011	1	0.000000E+000
1	0.14652797	1.755421E-011	4.224207E-012	0	0.000000E+000
1	0.15190956	4.224207E-012	1.755421E-011	1	0.000000E+000
1	0.15207274	1.755421E-011	4.224207E-012	0	0.000000E+000
1	0.15500510	4.224207E-012	1.755421E-011	1	0.000000E+000
1	0.15516784	1.755421E-011	4.224207E-012	0	0.000000E+000
1	0.15836615	4.224207E-012	1.755421E-011	1	0.000000E+000
1	0.15850054	1.755421E-011	4.224207E-012	0	0.000000E+000
1	0.15885774	4.224207E-012	1.755421E-011	1	0.000000E+000
1	0.15907346	1.755421E-011	4.224207E-012	0	0.000000E+000
1	0.15939567	4.224207E-012	1.755421E-011	1	0.000000E+000
1	0.16002146	1.755421E-011	4.224207E-012	0	0.000000E+000
1	0.16016007	4.224207E-012	1.755421E-011	1	0.000000E+000
1	0.16037535	1.755421E-011	4.224207E-012	0	0.000000E+000
1	0.16179530	4.224207E-012	1.755421E-011	1	0.000000E+000
1	0.16192334	1.755421E-011	4.224207E-012	0	0.000000E+000
1	0.16302265	4.224207E-012	1.755421E-011	1	0.000000E+000
1	0.16307703	1.755421E-011	4.224207E-012	0	0.000000E+000
1	0.16321666	4.224207E-012	1.755421E-011	1	0.000000E+000
1	0.16323861	1.755421E-011	4.224207E-012	0	0.000000E+000
1	0.16357154	4.224207E-012	1.755421E-011	1	0.000000E+000
1	0.16369813	1.755421E-011	4.224207E-012	0	0.000000E+000
1	0.16412752	4.224207E-012	1.755421E-011	1	0.000000E+000
1	0.16425548	1.755421E-011	4.224207E-012	0	0.000000E+000
1	0.16426716	4.224207E-012	1.755421E-011	1	0.000000E+000
1	0.16448780	1.755421E-011	4.224207E-012	0	0.000000E+000
1	0.16519637	4.224207E-012	1.755421E-011	1	0.000000E+000
1	0.16534131	1.755421E-011	4.224207E-012	0	0.000000E+000
1	0.16580519	4.224207E-012	1.755421E-011	1	0.000000E+000
1	0.16590495	1.755421E-011	4.224207E-012	0	0.000000E+000
1	0.16703830	4.224207E-012	1.755421E-011	1	0.000000E+000
1	0.16719983	1.755421E-011	4.224207E-012	0	0.000000E+000
1	0.16859878	4.224207E-012	1.755421E-011	1	0.000000E+000
1	0.16874398	1.755421E-011	4.224207E-012	0	0.000000E+000
1	0.17108403	4.224207E-012	1.755421E-011	1	0.000000E+000
1	0.17114963	1.755421E-011	4.224207E-012	0	0.000000E+000
1	0.17135153	4.224207E-012	1.755421E-011	1	0.000000E+000
1	0.17139267	1.755421E-011	4.224207E-012	0	0.000000E+000
1	0.17141119	4.224207E-012	1.755421E-011	1	0.000000E+000
1	0.17147086	1.755421E-011	4.224207E-012	0	0.000000E+000
1	0.17151076	4.224207E-012	1.755421E-011	1	0.000000E+000
1	0.17176699	1.755421E-011	4.224207E-012	0	0.000000E+000
1	0.17192483	4.224207E-012	1.755421E-011	1	0.000000E+000
1	0.17195725	1.755421E-011	4.224207E-012	0	0.000000E+000
1	0.17792653	4.224207E-012	1.755421E-011	1	0.000000E+000
1	0.17809751	1.755421E-011	4.224207E-012	0	0.000000E+000
1	0.17902265	4.224207E-012	1.755421E-011	1	0.000000E+000
1	0.17925975	1.755421E-011	4.224207E-012	0	0.000000E+000
1	0.17930299	4.224207E-012	1.755421E-011	1	0.000000E+000
1	0.17949433	1.755421E-011	4.224207E-012	0	0.000000E+000
1	0.18112231	4.224207E-012	1.755421E-011	1	0.000000E+000
1	0.18146524	1.755421E-011	4.224207E-012	0	0.000000E+000
1	0.18159146	4.224207E-012	1.755421E-011	1	0.000000E+000
1	0.18166820	1.755421E-011	4.224207E-012	0	0.000000E+000
1	0.18168790	4.224207E-012	1.755421E-011	1	0.000000E+000
1	0.18179366	1.755421E-011	4.224207E-012	0	0.000000E+000
1	0.18243177	4.224207E-012	1.755421E-011	1	0.000000E+000
1	0.18265597	1.755421E-011	4.224207E-012	0	0.000000E+000
1	0.18411209	4.224207E-012	1.755421E-011	1	0.000000E+000
1	0.18435485	1.755421E-011	4.224207E-012	0	0.000000E+000
1	0.18439167	4.224207E-012	1.755421E-011	1	0.000000E+000
1	0.18452911	1.755421E-011	4.224207E-012	0	0.000000E+000
1	0.18458221	4.224207E-012	1.755421E-011	1	0.000000E+000
1	0.18535833	1.755421E-011	4.224207E-012	0	0.000000E+000
1	0.18539452	4.224207E-012	1.755421E-011	1	0.000000E+000
1	0.18550154	1.755421E-011	4.224207E-012	0	0.000000E+000
1	0.18867065	4.224207E-012	1.755421E-011	1	0.000000E+000
1	0.18875212	1.755421E-011	4.224207E-012	0	0.000000E+000
1	0.18888879	4.224207E-012	1.755421E-011	1	0.000000E+000
1	0.18911696	1.755421E-011	4.224207E-012	0	0.000000E+000
1	0.19043856	4.224207E-012	1.755421E-011	1	0.000000E+000
1	0.19118473	1.755421E-011	4.224207E-012	0	0.000000E+000
1	0.19120988	4.224207E-012	1.755421E-011	1	0.000000E+000
1	0.19131299	1.755421E-011	4.224207E-012	0	0.000000E+000
1	0.19262612	4.224207E-012	1.755421E-011	1	0.000000E+000
1	0.19279122	1.755421E-011	4.224207E-012	0	0.000000E+000
1	0.19281955	4.224207E-012	1.755421E-011	1	0.000000E+000
1	0.19295393	1.755421E-011	4.224207E-012	0	0.000000E+000
1	0.19510935	4.224207E-012	1.755421E-011	1	0.000000E+000
1	0.19529687	1.755421E-011	4.224207E-012	0	0.000000E+000
1	0.19532573	4.224207E-012	1.755421E-011	1	0.000000E+000
1	0.19542952	1.755421E-011	4.224207E-012	0	0.000000E+000
1	0.19659649	4.224207E-012	1.755421E-011	1	0.000000E+000
1	0.19691756	1.755421E-011	4.224207E-012	0	0.000000E+000
1	0.19695537	4.224207E-012	1.755421E-011	1	0.000000E+000
1	0.19735675	1.755421E-011	4.224207E-012	0	0.000000E+000
1	0.19738478	4.224207E-012	1.755421E-011	1	0.000000E+000
1	0.19757011	1.755421E-011	4.224207E-012	0	0.000000E+000
1	0.19896604	4.224207E-012	1.755421E-011	1	0.000000E+000
1	0.19919581	1.755421E-011	4.224207E-012	0	0.000000E+000
1	0.19949029	4.224207E-012	1.755421E-011	1	0.000000E+000
1	0.19952126	1.755421E-011	4.224207E-012	0	0.000000E+000
1	0.19972632	4.224207E-012	1.755421E-011	1	0.000000E+000
1	0.20002128	1.755421E-011	4.224207E-012	0	0.000000E+000
1	0.20081088	4.224207E-012	1.755421E-011	1	0.000000E+000
1	0.20119588	1.755421E-011	4.224207E-012	0	0.000000E+000
1	0.20134584	4.224207E-012	1.755421E-011	1	0.000000E+000
1	0.20141511	1.755421E-011	4.224207E-012	0	0.000000E+000
1	0.20454367	4.224207E-012	1.755421E-011	1	0.000000E+000
1	0.20476652	1.755421E-011	4.224207E-012	0	0.000000E+000
1	0.20480181	4.224207E-012	1.755421E-011	1	0.000000E+000
1	0.20496442	1.755421E-011	4.224207E-012	0	0.000000E+000
1	0.20509430	4.224207E-012	1.755421E-011	1	0.000000E+000
1	0.20513636	1.755421E-011	4.224207E-012	0	0.000000E+000
1	0.20669577	4.224207E-012	1.755421E-011	1	0.000000E+000
1	0.20712017	1.755421E-011	4.224207E-012	0	0.000000E+000
1	0.20750575	4.224207E-012	1.755421E-011	1	0.000000E+000
1	0.20785718	1.755421E-011	4.224207E-012	0	0.000000E+000
1	0.20979352	4.224207E-012	1.755421E-011	1	0.000000E+000
1	0.20996210	1.755421E-011	4.224207E-012	0	0.000000E+000
1	0.21017148	4.224207E-012	1.755421E-011	1	0.000000E+000
1	0.21023173	1.755421E-011	4.224207E-012	0	0.000000E+000
1	0.21059179	4.224207E-012	1.755421E-011	1	0.000000E+000
1	0.21110444	1.755421E-011	4.224207E-012	0	0.000000E+000
1	0.21186850	4.224207E-012	1.755421E-011	1	0.000000E+000
1	0.21215702	1.755421E-011	4.224207E-012	0	0.000000E+000
1	0.21553459	4.224207E-012	1.755421E-011	1	0.000000E+000
1	0.21565304	1.755421E-011	4.224207E-012	0	0.000000E+000
1	0.21566397	4.224207E-012	1.755421E-011	1	0.000000E+000
1	0.21574914	1.755421E-011	4.224207E-012	0	0.000000E+000
1	0.21576309	4.224207E-012	1.755421E-011	1	0.000000E+000
1	0.21599773	1.755421E-011	4.224207E-012	0	0.000000E+000
1	0.21924931	4.224207E-012	1.755421E-011	1	0.000000E+000
1	0.21934168	1.755421E-011	4.224207E-012	0	0.000000E+000
1	0.21936291	4.224207E-012	1.755421E-011	1	0.000000E+000
1	0.21969368	1.755421E-011	4.224207E-012	0	0.000000E+000
1	0.22287916	4.224207E-012	1.755421E-011	1	0.000000E+000
1	0.22307048	1.755421E-011	4.224207E-012	0	0.000000E+000
1	0.22366455	4.224207E-012	1.755421E-011	1	0.000000E+000
1	0.22377233	1.755421E-011	4.224207E-012	0	0.000000E+000
1	0.22393032	4.224207E-012	1.755421E-011	1	0.000000E+000
1	0.22432250	1.755421E-011	4.224207E-012	0	0.000000E+000
1	0.22458942	4.224207E-012	1.755421E-011	1	0.000000E+000
1	0.22464175	1.755421E-011	4.224207E-012	0	0.000000E+000
1	0.22488745	4.224207E-012	1.755421E-011	1	0.000000E+000
1	0.22498381	1.755421E-011	4.224207E-012	0	0.000000E+000
1	0.22555972	4.224207E-012	1.755421E-011	1	0.000000E+000
1	0.22563875	1.755421E-011	4.224207E-012	0	0.000000E+000
1	0.22605702	4.224207E-012	1.755421E-011	1	0.000000E+000
1	0.22637062	1.755421E-011	4.224207E-012	0	0.000000E+000
1	0.22736727	4.224207E-012	1.755421E-011	1	0.000000E+000
1	0.22756894	1.755421E-011	4.224207E-012	0	0.000000E+000
1	0.22770085	4.224207E-012	1.755421E-011	1	0.000000E+000
1	0.22789515	1.755421E-011	4.224207E-012	0	0.000000E+000
1	0.22907130	4.224207E-012	1.755421E-011	1	0.000000E+000
1	0.22918229	1.755421E-011	4.224207E-012	0	0.000000E+000
1	0.23602037	4.224207E-012	1.755421E-011	1	0.000000E+000
1	0.23604762	1.755421E-011	4.224207E-012	0	0.000000E+000
1	0.23990385	4.224207E-012	1.755421E-011	1	0.000000E+000
1	0.24008062	1.755421E-011	4.224207E-012	0	0.000000E+000
1	0.24036149	4.224207E-012	1.755421E-011	1	0.000000E+000
1	0.24064738	1.755421E-011	4.224207E-012	0	0.000000E+000
1	0.24226779	4.224207E-012	1.755421E-011	1	0.000000E+000
1	0.24241085	1.755421E-011	4.224207E-012	0	0.000000E+000
1	0.24623887	4.224207E-012	1.755421E-011	1	0.000000E+000
1	0.24637359	1.755421E-011	4.224207E-012	0	0.000000E+000
1	0.24761768	4.224207E-012	1.755421E-011	1	0.000000E+000
1	0.24789402	1.755421E-011	4.224207E-012	0	0.000000E+000
1	0.24866631	4.224207E-012	1.755421E-011	1	0.000000E+000
1	0.24932712	1.755421E-011	4.224207E-012	0	0.000000E+000
1	0.25001584	4.224207E-012	1.755421E-011	1	0.000000E+000
1	0.25005900	1.755421E-011	4.224207E-012	0	0.000000E+000
1	0.25401031	4.224207E-012	1.755421E-011	1	0.000000E+000
1	0.25462045	1.755421E-011	4.224207E-012	0	0.000000E+000
1	0.25487384	4.224207E-012	1.755421E-011	1	0.000000E+000
1	0.25499602	1.755421E-011	4.224207E-012	0	0.000000E+000
1	0.25500371	4.224207E-012	1.755421E-011	1	0.000000E+000
1	0.25509530	1.755421E-011	4.224207E-012	0	0.000000E+000
1	0.25676667	4.224207E-012	1.755421E-011	1	0.000000E+000
1	0.25732149	1.755421E-011	4.224207E-012	0	0.000000E+000
1	0.25889186	4.224207E-012	1.755421E-011	1	0.000000E+000
1	0.25900935	1.755421E-011	4.224207E-012	0	0.000000E+000
1	0.26073774	4.224207E-012	1.755421E-011	1	0.000000E+000
1	0.26122692	1.755421E-011	4.224207E-012	0	0.000000E+000
1	0.26374185	4.224207E-012	1.755421E-011	1	0.000000E+000
1	0.26429791	1.755421E-011	4.224207E-012	0	0.000000E+000
1	0.26552848	4.224207E-012	1.755421E-011	1	0.000000E+000
1	0.26561137	1.755421E-011	4.224207E-012	0	0.000000E+000
1	0.26585125	4.224207E-012	1.755421E-011	1	0.000000E+000
1	0.26615219	1.755421E-011	4.224207E-012	0	0.000000E+000
1	0.26650355	4.224207E-012	1.755421E-011	1	0.000000E+000
1	0.26684569	1.755421E-011	4.224207E-012	0	0.000000E+000
1	0.26728108	4.224207E-012	1.755421E-011	1	0.000000E+000
1	0.26765647	1.755421E-011	4.224207E-012	0	0.000000E+000
1	0.26804353	4.224207E-012	1.755421E-011	1	0.000000E+000
1	0.26817414	1.755421E-011	4.224207E-012	0	0.000000E+000
1	0.26905812	4.224207E-012	1.755421E-011	1	0.000000E+000
1	0.26942694	1.755421E-011	4.224207E-012	0	0.000000E+000
1	0.27036950	4.224207E-012	1.755421E-011	1	0.000000E+000
1	0.27049209	1.755421E-011	4.224207E-012	0	0.000000E+000
1	0.27106499	4.224207E-012	1.755421E-011	1	0.000000E+000
1	0.27124312	1.755421E-011	4.224207E-012	0	0.000000E+000
1	0.27146646	4.224207E-012	1.755421E-011	1	0.000000E+000
1	0.27154759	1.755421E-011	4.224207E-012	0	0.000000E+000
1	0.27175783	4.224207E-012	1.755421E-011	1	0.000000E+000
1	0.27177339	1.755421E-011	4.224207E-012	0	0.000000E+000
1	0.27255479	4.224207E-012	1.755421E-011	1	0.000000E+000
1	0.27310853	1.755421E-011	4.224207E-012	0	0.000000E+000
1	0.27336862	4.224207E-012	1.755421E-011	1	0.000000E+000
1	0.27346331	1.755421E-011	4.224207E-012	0	0.000000E+000
1	0.27386658	4.224207E-012	1.755421E-011	1	0.000000E+000
1	0.27417889	1.755421E-011	4.224207E-012	0	0.000000E+000
1	0.27424374	4.224207E-012	1.755421E-011	1	0.000000E+000
1	0.27425405	1.755421E-011	4.224207E-012	0	0.000000E+000
1	0.27517052	4.224207E-012	1.755421E-011	1	0.000000E+000
1	0.27532347	1.755421E-011	4.224207E-012	0	0.000000E+000
1	0.27599301	4.224207E-012	1.755421E-011	1	0.000000E+000
1	0.27651997	1.755421E-011	4.224207E-012	0	0.000000E+000
1	0.27658743	4.224207E-012	1.755421E-011	1	0.000000E+000
1	0.27677141	1.755421E-011	4.224207E-012	0	0.000000E+000
1	0.27680216	4.224207E-012	1.755421E-011	1	0.000000E+000
1	0.27721330	1.755421E-011	4.224207E-012	0	0.000000E+000
1	0.27726552	4.224207E-012	1.755421E-011	1	0.000000E+000
1	0.27735660	1.755421E-011	4.224207E-012	0	0.000000E+000
1	0.27753865	4.224207E-012	1.755421E-011	1	0.000000E+000
1	0.27776349	1.755421E-011	4.224207E-012	0	0.000000E+000
1	0.27813293	4.224207E-012	1.755421E-011	1	0.000000E+000
1	0.27826957	1.755421E-011	4.224207E-012	0	0.000000E+000
1	0.27827827	4.224207E-012	1.755421E-011	1	0.000000E+000
1	0.27838007	1.755421E-011	4.224207E-012	0	0.000000E+000
1	0.28029511	4.224207E-012	1.755421E-011	1	0.000000E+000
1	0.28048184	1.755421E-011	4.224207E-012	0	0.000000E+000
1	0.28289633	4.224207E-012	1.755421E-011	1	0.000000E+000
1	0.28292811	1.755421E-011	4.224207E-012	0	0.000000E+000
1	0.28582184	4.224207E-012	1.755421E-011	1	0.000000E+000
1	0.28599016	1.755421E-011	4.224207E-012	0	0.000000E+000
1	0.28886963	4.224207E-012	1.755421E-011	1	0.000000E+000
1	0.28905972	1.755421E-011	4.224207E-012	0	0.000000E+000
1	0.29080902	4.224207E-012	1.755421E-011	1	0.000000E+000
1	0.29107908	1.755421E-011	4.224207E-012	0	0.000000E+000
1	0.29126945	4.224207E-012	1.755421E-011	1	0.000000E+000
1	0.29203428	1.755421E-011	4.224207E-012	0	0.000000E+000
1	0.29207804	4.224207E-012	1.755421E-011	1	0.000000E+000
1	0.29225418	1.755421E-011	4.224207E-012	0	0.000000E+000
1	0.29250376	4.224207E-012	1.755421E-011	1	0.000000E+000
1	0.29267662	1.755421E-011	4.224207E-012	0	0.000000E+000
1	0.29285638	4.224207E-012	1.755421E-011	1	0.000000E+000
1	0.29313290	1.755421E-011	4.224207E-012	0	0.000000E+000
1	0.29338549	4.224207E-012	1.755421E-011	1	0.000000E+000
1	0.29345264	1.755421E-011	4.224207E-012	0	0.000000E+000
1	0.29354940	4.224207E-012	1.755421E-011	1	0.000000E+000
1	0.29373564	1.755421E-011	4.224207E-012	0	0.000000E+000
1	0.29505128	4.224207E-012	1.755421E-011	1	0.000000E+000
1	0.29523216	1.755421E-011	4.224207E-012	0	0.000000E+000
1	0.29589827	4.224207E-012	1.755421E-011	1	0.000000E+000
1	0.29610220	1.755421E-011	4.224207E-012	0	0.000000E+000
1	0.29613156	4.224207E-012	1.755421E-011	1	0.000000E+000
1	0.29644305	1.755421E-011	4.224207E-012	0	0.000000E+000
1	0.29652687	4.224207E-012	1.755421E-011	1	0.000000E+000
1	0.29665406	1.755421E-011	4.224207E-012	0	0.000000E+000
1	0.29829754	4.224207E-012	1.755421E-011	1	0.000000E+000
1	0.29851147	1.755421E-011	4.224207E-012	0	0.000000E+000
1	0.31103973	4.224207E-012	1.755421E-011	1	0.000000E+000
1	0.31119816	1.755421E-011	4.224207E-012	0	0.000000E+000
1	0.31146115	4.224207E-012	1.755421E-011	1	0.000000E+000
1	0.31153899	1.755421E-011	4.224207E-012	0	0.000000E+000
1	0.31296634	4.224207E-012	1.755421E-011	1	0.000000E+000
1	0.31363489	1.755421E-011	4.224207E-012	0	0.000000E+000
1	0.31598512	4.224207E-012	1.755421E-011	1	0.000000E+000
1	0.31608621	1.755421E-011	4.224207E-012	0	0.000000E+000
1	0.31662015	4.224207E-012	1.755421E-011	1	0.000000E+000
1	0.31687402	1.755421E-011	4.224207E-012	0	0.000000E+000
1	0.31743363	4.224207E-012	1.755421E-011	1	0.000000E+000
1	0.31761698	1.755421E-011	4.224207E-012	0	0.000000E+000
1	0.31817413	4.224207E-012	1.755421E-011	1	0.000000E+000
1	0.31836707	1.755421E-011	4.224207E-012	0	0.000000E+000
1	0.31883337	4.224207E-012	1.755421E-011	1	0.000000E+000
1	0.31888099	1.755421E-011	4.224207E-012	0	0.000000E+000
1	0.32081204	4.224207E-012	1.755421E-011	1	0.000000E+000
1	0.32087024	1.755421E-011	4.224207E-012	0	0.000000E+000
1	0.32161756	4.224207E-012	1.755421E-011	1	0.000000E+000
1	0.32200351	1.755421E-011	4.224207E-012	0	0.000000E+000
1	0.32363849	4.224207E-012	1.755421E-011	1	0.000000E+000
1	0.32383203	1.755421E-011	4.224207E-012	0	0.000000E+000
1	0.32391748	4.224207E-012	1.755421E-011	1	0.000000E+000
1	0.32398153	1.755421E-011	4.224207E-012	0	0.000000E+000
1	0.32400188	4.224207E-012	1.755421E-011	1	0.000000E+000
1	0.32405229	1.755421E-011	4.224207E-012	0	0.000000E+000
1	0.32742218	4.224207E-012	1.755421E-011	1	0.000000E+000
1	0.32759092	1.755421E-011	4.224207E-012	0	0.000000E+000
1	0.32767918	4.224207E-012	1.755421E-011	1	0.000000E+000
1	0.32769171	1.755421E-011	4.224207E-012	0	0.000000E+000
1	0.33060331	4.224207E-012	1.755421E-011	1	0.000000E+000
1	0.33063497	1.755421E-011	4.224207E-012	0	0.000000E+000
1	0.33075935	4.224207E-012	1.755421E-011	1	0.000000E+000
1	0.33120291	1.755421E-011	4.224207E-012	0	0.000000E+000
1	0.33123272	4.224207E-012	1.755421E-011	1	0.000000E+000
1	0.33132830	1.755421E-011	4.224207E-012	0	0.000000E+000
1	0.33366048	4.224207E-012	1.755421E-011	1	0.000000E+000
1	0.33420435	1.755421E-011	4.224207E-012	0	0.000000E+000
1	0.33422884	4.224207E-012	1.755421E-011	1	0.000000E+000
1	0.33425594	1.755421E-011	4.224207E-012	0	0.000000E+000
1	0.34176284	4.224207E-012	1.755421E-011	1	0.000000E+000
1	0.34185704	1.755421E-011	4.224207E-012	0	0.000000E+000
1	0.34909802	4.224207E-012	1.755421E-011	1	0.000000E+000
1	0.34938572	1.755421E-011	4.224207E-012	0	0.000000E+000
1	0.34971040	4.224207E-012	1.755421E-011	1	0.000000E+000
1	0.35016925	1.755421E-011	4.224207E-012	0	0.000000E+000
1	0.35090494	4.224207E-012	1.755421E-011	1	0.000000E+000
1	0.35128516	1.755421E-011	4.224207E-012	0	0.000000E+000
1	0.35132210	4.224207E-012	1.755421E-011	1	0.000000E+000
1	0.35145449	1.755421E-011	4.224207E-012	0	0.000000E+000
1	0.36070123	4.224207E-012	1.755421E-011	1	0.000000E+000
1	0.36098902	1.755421E-011	4.224207E-012	0	0.000000E+000
1	0.36100340	4.224207E-012	1.755421E-011	1	0.000000E+000
1	0.36105178	1.755421E-011	4.224207E-012	0	0.000000E+000
1	0.36108621	4.224207E-012	1.755421E-011	1	0.000000E+000
1	0.36145516	1.755421E-011	4.224207E-012	0	0.000000E+000
1	0.36337613	4.224207E-012	1.755421E-011	1	0.000000E+000
1	0.36357743	1.755421E-011	4.224207E-012	0	0.000000E+000
1	0.36391131	4.224207E-012	1.755421E-011	1	0.000000E+000
1	0.36408015	1.755421E-011	4.224207E-012	0	0.000000E+000
1	0.36492809	4.224207E-012	1.755421E-011	1	0.000000E+000
1	0.36504801	1.755421E-011	4.224207E-012	0	0.000000E+000
1	0.36547761	4.224207E-012	1.755421E-011	1	0.000000E+000
1	0.36549916	1.755421E-011	4.224207E-012	0	0.000000E+000
1	0.36674330	4.224207E-012	1.755421E-011	1	0.000000E+000
1	0.36736255	1.755421E-011	4.224207E-012	0	0.000000E+000
1	0.36737685	4.224207E-012	1.755421E-011	1	0.000000E+000
1	0.36775286	1.755421E-011	4.224207E-012	0	0.000000E+000
1	0.36776598	4.224207E-012	1.755421E-011	1	0.000000E+000
1	0.36795816	1.755421E-011	4.224207E-012	0	0.000000E+000
1	0.36798576	4.224207E-012	1.755421E-011	1	0.000000E+000
1	0.36799932	1.755421E-011	4.224207E-012	0	0.000000E+000
1	0.36850883	4.224207E-012	1.755421E-011	1	0.000000E+000
1	0.36853769	1.755421E-011	4.224207E-012	0	0.000000E+000
1	0.36863370	4.224207E-012	1.755421E-011	1	0.000000E+000
1	0.36875753	1.755421E-011	4.224207E-012	0	0.000000E+000
1	0.37064408	4.224207E-012	1.755421E-011	1	0.000000E+000
1	0.37139937	1.755421E-011	4.224207E-012	0	0.000000E+000
1	0.37178184	4.224207E-012	1.755421E-011	1	0.000000E+000
1	0.37198754	1.755421E-011	4.224207E-012	0	0.000000E+000
1	0.37199740	4.224207E-012	1.755421E-011	1	0.000000E+000
1	0.37240512	1.755421E-011	4.224207E-012	0	0.000000E+000
1	0.37258999	4.224207E-012	1.755421E-011	1	0.000000E+000
1	0.37266744	1.755421E-011	4.224207E-012	0	0.000000E+000
1	0.37276407	4.224207E-012	1.755421E-011	1	0.000000E+000
1	0.37286053	1.755421E-011	4.224207E-012	0	0.000000E+000
1	1.60098568	3.947512E-012	1.727751E-011	1	0.000000E+000
1	1.60100917	1.727751E-011	3.947512E-012	0	0.000000E+000
1	1.60147270	3.947512E-012	1.727751E-011	1	0.000000E+000
1	1.60153582	1.727751E-011	3.947512E-012	0	0.000000E+000
1	1.60165957	3.947512E-012	1.727751E-011	1	0.000000E+000
1	1.60170328	1.727751E-011	3.947512E-012	0	0.000000E+000
1	1.60277912	3.947512E-012	1.727751E-011	1	0.000000E+000
1	1.60328801	1.727751E-011	3.947512E-012	0	0.000000E+000
1	1.60505452	3.947512E-012	1.727751E-011	1	0.000000E+000
1	1.60507526	1.727751E-011	3.947512E-012	0	0.000000E+000
1	1.60700801	3.947512E-012	1.727751E-011	1	0.000000E+000
1	1.60738046	1.727751E-011	3.947512E-012	0	0.000000E+000
1	1.60752179	3.947512E-012	1.727751E-011	1	0.000000E+000
1	1.60754067	1.727751E-011	3.947512E-012	0	0.000000E+000
1	1.60768229	3.947512E-012	1.727751E-011	1	0.000000E+000
1	1.60773089	1.727751E-011	3.947512E-012	0	0.000000E+000
1	1.61048481	3.947512E-012	1.727751E-011	1	0.000000E+000
1	1.61057582	1.727751E-011	3.947512E-012	0	0.000000E+000
1	1.61089228	3.947512E-012	1.727751E-011	1	0.000000E+000
1	1.61090027	1.727751E-011	3.947512E-012	0	0.000000E+000
1	1.61244795	3.947512E-012	1.727751E-011	1	0.000000E+000
1	1.61259033	1.727751E-011	3.947512E-012	0	0.000000E+000
1	1.61499676	3.947512E-012	1.727751E-011	1	0.000000E+000
1	1.61542698	1.727751E-011	3.947512E-012	0	0.000000E+000
1	1.61553189	3.947512E-012	1.727751E-011	1	0.000000E+000
1	1.61558239	1.727751E-011	3.947512E-012	0	0.000000E+000
1	1.61652700	3.947512E-012	1.727751E-011	1	0.000000E+000
1	1.61661250	1.727751E-011	3.947512E-012	0	0.000000E+000
1	1.61766760	3.947512E-012	1.727751E-011	1	0.000000E+000
1	1.61770914	1.727751E-011	3.947512E-012	0	0.000000E+000
1	1.61888329	3.947512E-012	1.727751E-011	1	0.000000E+000
1	1.61907783	1.727751E-011	3.947512E-012	0	0.000000E+000
1	1.61908635	3.947512E-012	1.727751E-011	1	0.000000E+000
1	1.61968755	1.727751E-011	3.947512E-012	0	0.000000E+000
1	1.61985955	3.947512E-012	1.727751E-011	1	0.000000E+000
1	1.61995053	1.727751E-011	3.947512E-012	0	0.000000E+000
1	1.61997467	3.947512E-012	1.727751E-011	1	0.000000E+000
1	1.62007714	1.727751E-011	3.947512E-012	0	0.000000E+000
1	1.62027705	3.947512E-012	1.727751E-011	1	0.000000E+000
1	1.62029508	1.727751E-011	3.947512E-012	0	0.000000E+000
1	1.62080361	3.947512E-012	1.727751E-011	1	0.000000E+000
1	1.62091086	1.727751E-011	3.947512E-012	0	0.000000E+000
1	1.62093973	3.947512E-012	1.727751E-011	1	0.000000E+000
1	1.62098925	1.727751E-011	3.947512E-012	0	0.000000E+000
1	1.62147353	3.947512E-012	1.727751E-011	1	0.000000E+000
1	1.62165833	1.727751E-011	3.947512E-012	0	0.000000E+000
1	1.62296823	3.947512E-012	1.727751E-011	1	0.000000E+000
1	1.62327847	1.727751E-011	3.947512E-012	0	0.000000E+000
1	1.62466675	3.947512E-012	1.727751E-011	1	0.000000E+000
1	1.62476083	1.727751E-011	3.947512E-012	0	0.000000E+000
1	1.62538155	3.947512E-012	1.727751E-011	1	0.000000E+000
1	1.62556802	1.727751E-011	3.947512E-012	0	0.000000E+000
1	1.62586119	3.947512E-012	1.727751E-011	1	0.000000E+000
1	1.62589754	1.727751E-011	3.947512E-012	0	0.000000E+000
1	1.62596662	3.947512E-012	1.727751E-011	1	0.000000E+000
1	1.62602873	1.727751E-011	3.947512E-012	0	0.000000E+000
1	1.62605673	3.947512E-012	1.727751E-011	1	0.000000E+000
1	1.62665666	1.727751E-011	3.947512E-012	0	0.000000E+000
1	1.62872858	3.947512E-012	1.727751E-011	1	0.000000E+000
1	1.62899130	1.727751E-011	3.947512E-012	0	0.000000E+000
1	1.63011288	3.947512E-012	1.727751E-011	1	0.000000E+000
1	1.63071149	1.727751E-011	3.947512E-012	0	0.000000E+000
1	1.63126620	3.947512E-012	1.727751E-011	1	0.000000E+000
1	1.63148973	1.727751E-011	3.947512E-012	0	0.000000E+000
1	1.63228696	3.947512E-012	1.727751E-011	1	0.000000E+000
1	1.63233951	1.727751E-011	3.947512E-012	0	0.000000E+000
1	1.63236551	3.947512E-012	1.727751E-011	1	0.000000E+000
1	1.63252073	1.727751E-011	3.947512E-012	0	0.000000E+000
1	1.63435749	3.947512E-012	1.727751E-011	1	0.000000E+000
1	1.63465696	1.727751E-011	3.947512E-012	0	0.000000E+000
1	1.63487529	3.947512E-012	1.727751E-011	1	0.000000E+000
1	1.63497821	1.727751E-011	3.947512E-012	0	0.000000E+000
1	1.63500307	3.947512E-012	1.727751E-011	1	0.000000E+000
1	1.63533043	1.727751E-011	3.947512E-012	0	0.000000E+000
1	1.63759382	3.947512E-012	1.727751E-011	1	0.000000E+000
1	1.63763377	1.727751E-011	3.947512E-012	0	0.000000E+000
1	1.63871719	3.947512E-012	1.727751E-011	1	0.000000E+000
1	1.63883741	1.727751E-011	3.947512E-012	0	0.000000E+000
1	1.64074806	3.947512E-012	1.727751E-011	1	0.000000E+000
1	1.64102253	1.727751E-011	3.947512E-012	0	0.000000E+000
1	19.16447336	3.576354E-012	1.690635E-011	1	0.000000E+000
1	19.16493735	1.690635E-011	3.576354E-012	0	0.000000E+000
1	19.16588240	3.576354E-012	1.690635E-011	1	0.000000E+000
1	19.16606178	1.690635E-011	3.576354E-012	0	0.000000E+000
1	19.16867689	3.576354E-012	1.690635E-011	1	0.000000E+000
1	19.16894477	1.690635E-011	3.576354E-012	0	0.000000E+000
1	19.17168501	3.576354E-012	1.690635E-011	1	0.000000E+000
1	19.17180816	1.690635E-011	3.576354E-012	0	0.000000E+000
1	19.17471648	3.576354E-012	1.690635E-011	1	0.000000E+000
1	19.17554067	1.690635E-011	3.576354E-012	0	0.000000E+000
1	19.17717440	3.576354E-012	1.690635E-011	1	0.000000E+000
1	19.17731879	1.690635E-011	3.576354E-012	0	0.000000E+000
1	19.17765160	3.576354E-012	1.690635E-011	1	0.000000E+000
1	19.17806752	1.690635E-011	3.576354E-012	0	0.000000E+000
1	19.17808096	3.576354E-012	1.690635E-011	1	0.000000E+000
1	19.17814596	1.690635E-011	3.576354E-012	0	0.000000E+000
1	19.17816511	3.576354E-012	1.690635E-011	1	0.000000E+000
1	19.17834134	1.690635E-011	3.576354E-012	0	0.000000E+000
1	19.17840890	3.576354E-012	1.690635E-011	1	0.000000E+000
1	19.17843601	1.690635E-011	3.576354E-012	0	0.000000E+000
1	19.17845410	3.576354E-012	1.690635E-011	1	0.000000E+000
1	19.17863435	1.690635E-011	3.576354E-012	0	0.000000E+000
1	19.17866475	3.576354E-012	1.690635E-011	1	0.000000E+000
1	19.17874839	1.690635E-011	3.576354E-012	0	0.000000E+000
1	19.17977624	3.576354E-012	1.690635E-011	1	0.000000E+000
1	19.17990043	1.690635E-011	3.576354E-012	0	0.000000E+000
1	19.18008265	3.576354E-012	1.690635E-011	1	0.000000E+000
1	19.18046211	1.690635E-011	3.576354E-012	0	0.000000E+000
1	19.18248359	3.576354E-012	1.690635E-011	1	0.000000E+000
1	19.18265238	1.690635E-011	3.576354E-012	0	0.000000E+000
1	19.18266572	3.576354E-012	1.690635E-011	1	0.000000E+000
1	19.18287900	1.690635E-011	3.576354E-012	0	0.000000E+000
1	19.18288870	3.576354E-012	1.690635E-011	1	0.000000E+000
1	19.18300779	1.690635E-011	3.576354E-012	0	0.000000E+000
1	19.18366470	3.576354E-012	1.690635E-011	1	0.000000E+000
1	19.18370331	1.690635E-011	3.576354E-012	0	0.000000E+000
1	19.18441050	3.576354E-012	1.690635E-011	1	0.000000E+000
1	19.18445624	1.690635E-011	3.576354E-012	0	0.000000E+000
1	19.18447685	3.576354E-012	1.690635E-011	1	0.000000E+000
1	19.18453291	1.690635E-011	3.576354E-012	0	0.000000E+000
1	19.18471994	3.576354E-012	1.690635E-011	1	0.000000E+000
1	19.18481707	1.690635E-011	3.576354E-012	0	0.000000E+000
1	19.18497455	3.576354E-012	1.690635E-011	1	0.000000E+000
1	19.18518802	1.690635E-011	3.576354E-012	0	0.000000E+000
1	19.18519906	3.576354E-012	1.690635E-011	1	0.000000E+000
1	19.18526628	1.690635E-011	3.576354E-012	0	0.000000E+000
1	19.18606479	3.576354E-012	1.690635E-011	1	0.000000E+000
1	19.18607515	1.690635E-011	3.576354E-012	0	0.000000E+000
1	19.18883493	3.576354E-012	1.690635E-011	1	0.000000E+000
1	19.18887703	1.690635E-011	3.576354E-012	0	0.000000E+000
1	19.18963319	3.576354E-012	1.690635E-011	1	0.000000E+000
1	19.18965844	1.690635E-011	3.576354E-012	0	0.000000E+000
1	19.19068531	3.576354E-012	1.690635E-011	1	0.000000E+000
1	19.19074927	1.690635E-011	3.576354E-012	0	0.000000E+000
1	19.19121827	3.576354E-012	1.690635E-011	1	0.000000E+000
1	19.19131033	1.690635E-011	3.576354E-012	0	0.000000E+000
1	19.19224214	3.576354E-012	1.690635E-011	1	0.000000E+000
1	19.19239865	1.690635E-011	3.576354E-012	0	0.000000E+000
1	19.19250968	3.576354E-012	1.690635E-011	1	0.000000E+000
1	19.19258680	1.690635E-011	3.576354E-012	0	0.000000E+000
1	19.19320682	3.576354E-012	1.690635E-011	1	0.000000E+000
1	19.19422538	1.690635E-011	3.576354E-012	0	0.000000E+000
1	19.19643838	3.576354E-012	1.690635E-011	1	0.000000E+000
1	19.19644852	1.690635E-011	3.576354E-012	0	0.000000E+000
1	19.19646947	3.576354E-012	1.690635E-011	1	0.000000E+000
1	19.19694465	1.690635E-011	3.576354E-012	0	0.000000E+000
1	19.19711200	3.576354E-012	1.690635E-011	1	0.000000E+000
1	19.19714463	1.690635E-011	3.576354E-012	0	0.000000E+000
1	19.19715630	3.576354E-012	1.690635E-011	1	0.000000E+000
1	19.19739260	1.690635E-011	3.576354E-012	0	0.000000E+000
1	19.19784805	3.576354E-012	1.690635E-011	1	0.000000E+000
1	19.19812796	1.690635E-011	3.576354E-012	0	0.000000E+000
1	19.19817452	3.576354E-012	1.690635E-011	1	0.000000E+000
1	19.19836144	1.690635E-011	3.576354E-012	0	0.000000E+000
1	19.20132296	3.576354E-012	1.690635E-011	1	0.000000E+000
1	19.20165431	1.690635E-011	3.576354E-012	0	0.000000E+000
1	19.20204845	3.576354E-012	1.690635E-011	1	0.000000E+000
1	19.20271402	1.690635E-011	3.576354E-012	0	0.000000E+000
1	19.20273964	3.576354E-012	1.690635E-011	1	0.000000E+000
1	19.20275058	1.690635E-011	3.576354E-012	0	0.000000E+000
1	19.20295321	3.576354E-012	1.690635E-011	1	0.000000E+000
1	19.20344659	1.690635E-011	3.576354E-012	0	0.000000E+000
1	19.20350275	3.576354E-012	1.690635E-011	1	0.000000E+000
1	19.20378574	1.690635E-011	3.576354E-012	0	0.000000E+000
1	19.20499228	3.576354E-012	1.690635E-011	1	0.000000E+000
1	19.20514888	1.690635E-011	3.576354E-012	0	0.000000E+000
1	19.20586814	3.576354E-012	1.690635E-011	1	0.000000E+000
1	19.20594153	1.690635E-011	3.576354E-012	0	0.000000E+000
1	19.20700650	3.576354E-012	1.690635E-011	1	0.000000E+000
1	19.20704833	1.690635E-011	3.576354E-012	0	0.000000E+000
1	19.20709002	3.576354E-012	1.690635E-011	1	0.000000E+000
1	19.20711285	1.690635E-011	3.576354E-012	0	0.000000E+000
1	19.20752846	3.576354E-012	1.690635E-011	1	0.000000E+000
1	19.20794493	1.690635E-011	3.576354E-012	0	0.000000E+000
1	19.20816358	3.576354E-012	1.690635E-011	1	0.000000E+000
1	19.20907364	1.690635E-011	3.576354E-012	0	0.000000E+000
1	19.20947965	3.576354E-012	1.690635E-011	1	0.000000E+000
1	19.20970137	1.690635E-011	3.576354E-012	0	0.000000E+000
1	19.20984566	3.576354E-012	1.690635E-011	1	0.000000E+000
1	19.21037976	1.690635E-011	3.576354E-012	0	0.000000E+000
1	19.21065925	3.576354E-012	1.690635E-011	1	0.000000E+000
1	19.21090528	1.690635E-011	3.576354E-012	0	0.000000E+000
1	19.21371315	3.576354E-012	1.690635E-011	1	0.000000E+000
1	19.21391725	1.690635E-011	3.576354E-012	0	0.000000E+000
1	19.21480093	3.576354E-012	1.690635E-011	1	0.000000E+000
1	19.21506544	1.690635E-011	3.576354E-012	0	0.000000E+000
1	19.23485806	3.576354E-012	1.690635E-011	1	0.000000E+000
1	19.23492601	1.690635E-011	3.576354E-012	0	0.000000E+000
1	19.23532674	3.576354E-012	1.690635E-011	1	0.000000E+000
1	19.23543326	1.690635E-011	3.576354E-012	0	0.000000E+000
1	19.23698048	3.576354E-012	1.690635E-011	1	0.000000E+000
1	19.23752121	1.690635E-011	3.576354E-012	0	0.000000E+000
1	19.23769716	3.576354E-012	1.690635E-011	1	0.000000E+000
1	19.23774733	1.690635E-011	3.576354E-012	0	0.000000E+000
1	24.11292386	3.409246E-012	1.673925E-011	1	0.000000E+000
1	24.11298065	1.673925E-011	3.409246E-012	0	0.000000E+000
1	24.11496489	3.409246E-012	1.673925E-011	1	0.000000E+000
1	24.11510354	1.673925E-011	3.409246E-012	0	0.000000E+000
1	24.11589461	3.409246E-012	1.673925E-011	1	0.000000E+000
1	24.11649106	1.673925E-011	3.409246E-012	0	0.000000E+000
1	24.11650590	3.409246E-012	1.673925E-011	1	0.000000E+000
1	24.11697622	1.673925E-011	3.409246E-012	0	0.000000E+000
1	24.11904432	3.409246E-012	1.673925E-011	1	0.000000E+000
1	24.11916992	1.673925E-011	3.409246E-012	0	0.000000E+000
1	24.11988766	3.409246E-012	1.673925E-011	1	0.000000E+000
1	24.11994403	1.673925E-011	3.409246E-012	0	0.000000E+000
1	24.11996376	3.409246E-012	1.673925E-011	1	0.000000E+000
1	24.12001067	1.673925E-011	3.409246E-012	0	0.000000E+000
1	24.12068347	3.409246E-012	1.673925E-011	1	0.000000E+000
1	24.12097049	1.673925E-011	3.409246E-012	0	0.000000E+000
1	24.12153400	3.409246E-012	1.673925E-011	1	0.000000E+000
1	24.12173411	1.673925E-011	3.409246E-012	0	0.000000E+000
1	24.12179683	3.409246E-012	1.673925E-011	1	0.000000E+000
1	24.12203178	1.673925E-011	3.409246E-012	0	0.000000E+000
1	24.12251124	3.409246E-012	1.673925E-011	1	0.000000E+000
1	24.12268456	1.673925E-011	3.409246E-012	0	0.000000E+000
1	24.12366706	3.409246E-012	1.673925E-011	1	0.000000E+000
1	24.12377100	1.673925E-011	3.409246E-012	0	0.000000E+000
1	24.12415554	3.409246E-012	1.673925E-011	1	0.000000E+000
1	24.12434261	1.673925E-011	3.409246E-012	0	0.000000E+000
1	24.12436153	3.409246E-012	1.673925E-011	1	0.000000E+000
1	24.12447284	1.673925E-011	3.409246E-012	0	0.000000E+000
1	24.12515441	3.409246E-012	1.673925E-011	1	0.000000E+000
1	24.12522447	1.673925E-011	3.409246E-012	0	0.000000E+000
1	24.13186359	3.409246E-012	1.673925E-011	1	0.000000E+000
1	24.13197706	1.673925E-011	3.409246E-012	0	0.000000E+000
1	24.13513506	3.409246E-012	1.673925E-011	1	0.000000E+000
1	24.13524565	1.673925E-011	3.409246E-012	0	0.000000E+000
1	24.13525875	3.409246E-012	1.673925E-011	1	0.000000E+000
1	24.13546370	1.673925E-011	3.409246E-012	0	0.000000E+000
1	24.13613942	3.409246E-012	1.673925E-011	1	0.000000E+000
1	24.13620835	1.673925E-011	3.409246E-012	0	0.000000E+000
1	24.13622776	3.409246E-012	1.673925E-011	1	0.000000E+000
1	24.13648552	1.673925E-011	3.409246E-012	0	0.000000E+000
1	24.13671149	3.409246E-012	1.673925E-011	1	0.000000E+000
1	24.13681016	1.673925E-011	3.409246E-012	0	0.000000E+000
1	24.13794403	3.409246E-012	1.673925E-011	1	0.000000E+000
1	24.13799816	1.673925E-011	3.409246E-012	0	0.000000E+000
1	24.13881978	3.409246E-012	1.673925E-011	1	0.000000E+000
1	24.13948099	1.673925E-011	3.409246E-012	0	0.000000E+000
1	24.14006008	3.409246E-012	1.673925E-011	1	0.000000E+000
1	24.14033611	1.673925E-011	3.409246E-012	0	0.000000E+000
1	24.14088166	3.409246E-012	1.673925E-011	1	0.000000E+000
1	24.14109412	1.673925E-011	3.409246E-012	0	0.000000E+000
1	24.14217455	3.409246E-012	1.673925E-011	1	0.000000E+000
1	24.14230539	1.673925E-011	3.409246E-012	0	0.000000E+000
1	24.14234670	3.409246E-012	1.673925E-011	1	0.000000E+000
1	24.14241832	1.673925E-011	3.409246E-012	0	0.000000E+000
1	24.14258773	3.409246E-012	1.673925E-011	1	0.000000E+000
1	24.14265169	1.673925E-011	3.409246E-012	0	0.000000E+000
1	24.14266819	3.409246E-012	1.673925E-011	1	0.000000E+000
1	24.14302545	1.673925E-011	3.409246E-012	0	0.000000E+000
1	24.14542553	3.409246E-012	1.673925E-011	1	0.000000E+000
1	24.14573673	1.673925E-011	3.409246E-012	0	0.000000E+000
1	24.14574625	3.409246E-012	1.673925E-011	1	0.000000E+000
1	24.14642094	1.673925E-011	3.409246E-012	0	0.000000E+000
1	24.14690589	3.409246E-012	1.673925E-011	1	0.000000E+000
1	24.14732480	1.673925E-011	3.409246E-012	0	0.000000E+000
1	24.14745369	3.409246E-012	1.673925E-011	1	0.000000E+000
1	24.14754623	1.673925E-011	3.409246E-012	0	0.000000E+000
1	24.14903478	3.409246E-012	1.673925E-011	1	0.000000E+000
1	24.14919907	1.673925E-011	3.409246E-012	0	0.000000E+000
1	24.14921727	3.409246E-012	1.673925E-011	1	0.000000E+000
1	24.14952016	1.673925E-011	3.409246E-012	0	0.000000E+000
1	24.14956731	3.409246E-012	1.673925E-011	1	0.000000E+000
1	24.14963512	1.673925E-011	3.409246E-012	0	0.000000E+000
1	24.14977032	3.409246E-012	1.673925E-011	1	0.000000E+000
1	24.14988791	1.673925E-011	3.409246E-012	0	0.000000E+000
1	24.14994825	3.409246E-012	1.673925E-011	1	0.000000E+000
1	24.15044639	1.673925E-011	3.409246E-012	0	0.000000E+000
1	24.15422263	3.409246E-012	1.673925E-011	1	0.000000E+000
1	24.15423205	1.673925E-011	3.409246E-012	0	0.000000E+000
1	24.15598001	3.409246E-012	1.673925E-011	1	0.000000E+000
1	24.15611247	1.673925E-011	3.409246E-012	0	0.000000E+000
1	24.15991830	3.409246E-012	1.673925E-011	1	0.000000E+000
1	24.15995659	1.673925E-011	3.409246E-012	0	0.000000E+000
1	24.16063311	3.409246E-012	1.673925E-011	1	0.000000E+000
1	24.16115376	1.673925E-011	3.409246E-012	0	0.000000E+000
1	24.16160574	3.409246E-012	1.673925E-011	1	0.000000E+000
1	24.16197659	1.673925E-011	3.409246E-012	0	0.000000E+000
1	24.16198705	3.409246E-012	1.673925E-011	1	0.000000E+000
1	24.16207656	1.673925E-011	3.409246E-012	0	0.000000E+000
1	24.16566592	3.409246E-012	1.673925E-011	1	0.000000E+000
1	24.16573656	1.673925E-011	3.409246E-012	0	0.000000E+000
1	24.16627370	3.409246E-012	1.673925E-011	1	0.000000E+000
1	24.16651278	1.673925E-011	3.409246E-012	0	0.000000E+000
1	24.16652971	3.409246E-012	1.673925E-011	1	0.000000E+000
1	24.16678700	1.673925E-011	3.409246E-012	0	0.000000E+000
1	24.16709583	3.409246E-012	1.673925E-011	1	0.000000E+000
1	24.16746653	1.673925E-011	3.409246E-012	0	0.000000E+000
1	24.17412738	3.409246E-012	1.673925E-011	1	0.000000E+000
1	24.17433149	1.673925E-011	3.409246E-012	0	0.000000E+000
1	24.17464507	3.409246E-012	1.673925E-011	1	0.000000E+000
1	24.17472869	1.673925E-011	3.409246E-012	0	0.000000E+000
1	27.44968060	3.455825E-012	1.678582E-011	1	0.000000E+000
1	27.44998928	1.678582E-011	3.455825E-012	0	0.000000E+000
1	27.45019978	3.455825E-012	1.678582E-011	1	0.000000E+000
1	27.45060215	1.678582E-011	3.455825E-012	0	0.000000E+000
1	27.45168677	3.455825E-012	1.678582E-011	1	0.000000E+000
1	27.45172884	1.678582E-011	3.455825E-012	0	0.000000E+000
1	27.45175955	3.455825E-012	1.678582E-011	1	0.000000E+000
1	27.45223113	1.678582E-011	3.455825E-012	0	0.000000E+000
1	27.45349695	3.455825E-012	1.678582E-011	1	0.000000E+000
1	27.45364056	1.678582E-011	3.455825E-012	0	0.000000E+000
1	27.45510312	3.455825E-012	1.678582E-011	1	0.000000E+000
1	27.45521259	1.678582E-011	3.455825E-012	0	0.000000E+000
1	27.45524956	3.455825E-012	1.678582E-011	1	0.000000E+000
1	27.45550740	1.678582E-011	3.455825E-012	0	0.000000E+000
1	27.45562982	3.455825E-012	1.678582E-011	1	0.000000E+000
1	27.45565117	1.678582E-011	3.455825E-012	0	0.000000E+000
1	27.45616692	3.455825E-012	1.678582E-011	1	0.000000E+000
1	27.45638385	1.678582E-011	3.455825E-012	0	0.000000E+000
1	27.45640419	3.455825E-012	1.678582E-011	1	0.000000E+000
1	27.45664781	1.678582E-011	3.455825E-012	0	0.000000E+000
1	27.45795422	3.455825E-012	1.678582E-011	1	0.000000E+000
1	27.45803595	1.678582E-011	3.455825E-012	0	0.000000E+000
1	27.45819337	3.455825E-012	1.678582E-011	1	0.000000E+000
1	27.45825214	1.678582E-011	3.455825E-012	0	0.000000E+000
1	27.45893776	3.455825E-012	1.678582E-011	1	0.000000E+000
1	27.45917083	1.678582E-011	3.455825E-012	0	0.000000E+000
1	27.45941325	3.455825E-012	1.678582E-011	1	0.000000E+000
1	27.45946473	1.678582E-011	3.455825E-012	0	0.000000E+000
1	27.45988864	3.455825E-012	1.678582E-011	1	0.000000E+000
1	27.46025282	1.678582E-011	3.455825E-012	0	0.000000E+000
1	27.46026206	3.455825E-012	1.678582E-011	1	0.000000E+000
1	27.46031586	1.678582E-011	3.455825E-012	0	0.000000E+000
1	27.46033198	3.455825E-012	1.678582E-011	1	0.000000E+000
1	27.46051407	1.678582E-011	3.455825E-012	0	0.000000E+000
1	27.46055258	3.455825E-012	1.678582E-011	1	0.000000E+000
1	27.46077781	1.678582E-011	3.455825E-012	0	0.000000E+000
1	27.46095640	3.455825E-012	1.678582E-011	1	0.000000E+000
1	27.46108426	1.678582E-011	3.455825E-012	0	0.000000E+000
1	27.46109054	3.455825E-012	1.678582E-011	1	0.000000E+000
1	27.46123614	1.678582E-011	3.455825E-012	0	0.000000E+000
1	27.46294672	3.455825E-012	1.678582E-011	1	0.000000E+000
1	27.46328798	1.678582E-011	3.455825E-012	0	0.000000E+000
1	27.46407049	3.455825E-012	1.678582E-011	1	0.000000E+000
1	27.46413670	1.678582E-011	3.455825E-012	0	0.000000E+000
1	27.46558986	3.455825E-012	1.678582E-011	1	0.000000E+000
1	27.46560408	1.678582E-011	3.455825E-012	0	0.000000E+000
1	27.46568545	3.455825E-012	1.678582E-011	1	0.000000E+000
1	27.46598772	1.678582E-011	3.455825E-012	0	0.000000E+000
1	27.46727587	3.455825E-012	1.678582E-011	1	0.000000E+000
1	27.46747163	1.678582E-011	3.455825E-012	0	0.000000E+000
1	27.46874599	3.455825E-012	1.678582E-011	1	0.000000E+000
1	27.46967840	1.678582E-011	3.455825E-012	0	0.000000E+000
1	27.47064115	3.455825E-012	1.678582E-011	1	0.000000E+000
1	27.47065409	1.678582E-011	3.455825E-012	0	0.000000E+000
1	27.47154665	3.455825E-012	1.678582E-011	1	0.000000E+000
1	27.47166839	1.678582E-011	3.455825E-012	0	0.000000E+000
1	27.47169491	3.455825E-012	1.678582E-011	1	0.000000E+000
1	27.47222081	1.678582E-011	3.455825E-012	0	0.000000E+000
1	27.47256493	3.455825E-012	1.678582E-011	1	0.000000E+000
1	27.47271818	1.678582E-011	3.455825E-012	0	0.000000E+000
1	27.47333991	3.455825E-012	1.678582E-011	1	0.000000E+000
1	27.47393381	1.678582E-011	3.455825E-012	0	0.000000E+000
1	27.47891953	3.455825E-012	1.678582E-011	1	0.000000E+000
1	27.47942928	1.678582E-011	3.455825E-012	0	0.000000E+000
1	27.48018093	3.455825E-012	1.678582E-011	1	0.000000E+000
1	27.48022256	1.678582E-011	3.455825E-012	0	0.000000E+000
1	27.48044873	3.455825E-012	1.678582E-011	1	0.000000E+000
1	27.48079063	1.678582E-011	3.455825E-012	0	0.000000E+000
1	27.48113038	3.455825E-012	1.678582E-011	1	0.000000E+000
1	27.48139488	1.678582E-011	3.455825E-012	0	0.000000E+000
1	27.48178808	3.455825E-012	1.678582E-011	1	0.000000E+000
1	27.48203163	1.678582E-011	3.455825E-012	0	0.000000E+000
1	27.48204473	3.455825E-012	1.678582E-011	1	0.000000E+000
1	27.48209291	1.678582E-011	3.455825E-012	0	0.000000E+000
1	27.48477560	3.455825E-012	1.678582E-011	1	0.000000E+000
1	27.48483299	1.678582E-011	3.455825E-012	0	0.000000E+000
1	27.48521334	3.455825E-012	1.678582E-011	1	0.000000E+000
1	27.48568360	1.678582E-011	3.455825E-012	0	0.000000E+000
1	27.48568937	3.455825E-012	1.678582E-011	1	0.000000E+000
1	27.48604765	1.678582E-011	3.455825E-012	0	0.000000E+000
1	27.48801522	3.455825E-012	1.678582E-011	1	0.000000E+000
1	27.48805300	1.678582E-011	3.455825E-012	0	0.000000E+000
1	27.48873193	3.455825E-012	1.678582E-011	1	0.000000E+000
1	27.48921708	1.678582E-011	3.455825E-012	0	0.000000E+000
1	27.48923312	3.455825E-012	1.678582E-011	1	0.000000E+000
1	27.48938761	1.678582E-011	3.455825E-012	0	0.000000E+000
1	27.49069739	3.455825E-012	1.678582E-011	1	0.000000E+000
1	27.49081708	1.678582E-011	3.455825E-012	0	0.000000E+000
1	27.49263775	3.455825E-012	1.678582E-011	1	0.000000E+000
1	27.49273810	1.678582E-011	3.455825E-012	0	0.000000E+000
1	27.49427580	3.455825E-012	1.678582E-011	1	0.000000E+000
1	27.49430404	1.678582E-011	3.455825E-012	0	0.000000E+000
1	27.49432070	3.455825E-012	1.678582E-011	1	0.000000E+000
1	27.49436517	1.678582E-011	3.455825E-012	0	0.000000E+000
1	27.49440757	3.455825E-012	1.678582E-011	1	0.000000E+000
1	27.49443242	1.678582E-011	3.455825E-012	0	0.000000E+000
1	27.49611530	3.455825E-012	1.678582E-011	1	0.000000E+000
1	27.49647189	1.678582E-011	3.455825E-012	0	0.000000E+000
1	27.49648288	3.455825E-012	1.678582E-011	1	0.000000E+000
1	27.49732838	1.678582E-011	3.455825E-012	0	0.000000E+000
1	27.49764309	3.455825E-012	1.678582E-011	1	0.000000E+000
1	27.49830352	1.678582E-011	3.455825E-012	0	0.000000E+000
1	27.49835636	3.455825E-012	1.678582E-011	1	0.000000E+000
1	27.49842577	1.678582E-011	3.455825E-012	0	0.000000E+000
1	27.49847405	3.455825E-012	1.678582E-011	1	0.000000E+000
1	27.49868638	1.678582E-011	3.455825E-012	0	0.000000E+000
1	27.49870936	3.455825E-012	1.678582E-011	1	0.000000E+000
1	27.49879559	1.678582E-011	3.455825E-012	0	0.000000E+000
1	32.13782476	3.366655E-012	1.669666E-011	1	0.000000E+000
1	32.13794022	1.669666E-011	3.366655E-012	0	0.000000E+000
1	32.13949377	3.366655E-012	1.669666E-011	1	0.000000E+000
1	32.13999735	1.669666E-011	3.366655E-012	0	0.000000E+000
1	32.14009102	3.366655E-012	1.669666E-011	1	0.000000E+000
1	32.14056363	1.669666E-011	3.366655E-012	0	0.000000E+000
1	32.14074553	3.366655E-012	1.669666E-011	1	0.000000E+000
1	32.14099820	1.669666E-011	3.366655E-012	0	0.000000E+000
1	32.14119893	3.366655E-012	1.669666E-011	1	0.000000E+000
1	32.14151080	1.669666E-011	3.366655E-012	0	0.000000E+000
1	32.14154190	3.366655E-012	1.669666E-011	1	0.000000E+000
1	32.14208967	1.669666E-011	3.366655E-012	0	0.000000E+000
1	32.14741339	3.366655E-012	1.669666E-011	1	0.000000E+000
1	32.14769126	1.669666E-011	3.366655E-012	0	0.000000E+000
1	32.14776082	3.366655E-012	1.669666E-011	1	0.000000E+000
1	32.14789015	1.669666E-011	3.366655E-012	0	0.000000E+000
1	32.14861748	3.366655E-012	1.669666E-011	1	0.000000E+000
1	32.14866084	1.669666E-011	3.366655E-012	0	0.000000E+000
1	32.15045168	3.366655E-012	1.669666E-011	1	0.000000E+000
1	32.15085037	1.669666E-011	3.366655E-012	0	0.000000E+000
1	32.15191682	3.366655E-012	1.669666E-011	1	0.000000E+000
1	32.15219989	1.669666E-011	3.366655E-012	0	0.000000E+000
1	32.15239932	3.366655E-012	1.669666E-011	1	0.000000E+000
1	32.15243934	1.669666E-011	3.366655E-012	0	0.000000E+000
1	32.15490254	3.366655E-012	1.669666E-011	1	0.000000E+000
1	32.15507261	1.669666E-011	3.366655E-012	0	0.000000E+000
1	32.15615138	3.366655E-012	1.669666E-011	1	0.000000E+000
1	32.15664599	1.669666E-011	3.366655E-012	0	0.000000E+000
1	32.15706043	3.366655E-012	1.669666E-011	1	0.000000E+000
1	32.15749808	1.669666E-011	3.366655E-012	0	0.000000E+000
1	32.15764196	3.366655E-012	1.669666E-011	1	0.000000E+000
1	32.15775882	1.669666E-011	3.366655E-012	0	0.000000E+000
1	32.15789360	3.366655E-012	1.669666E-011	1	0.000000E+000
1	32.15819075	1.669666E-011	3.366655E-012	0	0.000000E+000
1	32.15852617	3.366655E-012	1.669666E-011	1	0.000000E+000
1	32.15858841	1.669666E-011	3.366655E-012	0	0.000000E+000
1	32.15931968	3.366655E-012	1.669666E-011	1	0.000000E+000
1	32.15961166	1.669666E-011	3.366655E-012	0	0.000000E+000
1	32.16049043	3.366655E-012	1.669666E-011	1	0.000000E+000
1	32.16055531	1.669666E-011	3.366655E-012	0	0.000000E+000
1	32.16354888	3.366655E-012	1.669666E-011	1	0.000000E+000
1	32.16363576	1.669666E-011	3.366655E-012	0	0.000000E+000
1	32.16465102	3.366655E-012	1.669666E-011	1	0.000000E+000
1	32.16561020	1.669666E-011	3.366655E-012	0	0.000000E+000
1	32.16579597	3.366655E-012	1.669666E-011	1	0.000000E+000
1	32.16622177	1.669666E-011	3.366655E-012	0	0.000000E+000
1	32.16681492	3.366655E-012	1.669666E-011	1	0.000000E+000
1	32.16706041	1.669666E-011	3.366655E-012	0	0.000000E+000
1	32.16710549	3.366655E-012	1.669666E-011	1	0.000000E+000
1	32.16746235	1.669666E-011	3.366655E-012	0	0.000000E+000
1	32.16757893	3.366655E-012	1.669666E-011	1	0.000000E+000
1	32.16766356	1.669666E-011	3.366655E-012	0	0.000000E+000
1	32.17047585	3.366655E-012	1.669666E-011	1	0.000000E+000
1	32.17080655	1.669666E-011	3.366655E-012	0	0.000000E+000
1	32.17192660	3.366655E-012	1.669666E-011	1	0.000000E+000
1	32.17201356	1.669666E-011	3.366655E-012	0	0.000000E+000
1	32.17331499	3.366655E-012	1.669666E-011	1	0.000000E+000
1	32.17344314	1.669666E-011	3.366655E-012	0	0.000000E+000
1	32.17382771	3.366655E-012	1.669666E-011	1	0.000000E+000
1	32.17393185	1.669666E-011	3.366655E-012	0	0.000000E+000
1	32.17394952	3.366655E-012	1.669666E-011	1	0.000000E+000
1	32.17399017	1.669666E-011	3.366655E-012	0	0.000000E+000
1	32.17531740	3.366655E-012	1.669666E-011	1	0.000000E+000
1	32.17543835	1.669666E-011	3.366655E-012	0	0.000000E+000
1	32.17637642	3.366655E-012	1.669666E-011	1	0.000000E+000
1	32.17641557	1.669666E-011	3.366655E-012	0	0.000000E+000
1	32.17653590	3.366655E-012	1.669666E-011	1	0.000000E+000
1	32.17685720	1.669666E-011	3.366655E-012	0	0.000000E+000
1	32.17852133	3.366655E-012	1.669666E-011	1	0.000000E+000
1	32.17856124	1.669666E-011	3.366655E-012	0	0.000000E+000
1	32.17860316	3.366655E-012	1.669666E-011	1	0.000000E+000
1	32.17875863	1.669666E-011	3.366655E-012	0	0.000000E+000
1	32.17907260	3.366655E-012	1.669666E-011	1	0.000000E+000
1	32.17933924	1.669666E-011	3.366655E-012	0	0.000000E+000
1	32.17954443	3.366655E-012	1.669666E-011	1	0.000000E+000
1	32.17958297	1.669666E-011	3.366655E-012	0	0.000000E+000
1	32.18348395	3.366655E-012	1.669666E-011	1	0.000000E+000
1	32.18351574	1.669666E-011	3.366655E-012	0	0.000000E+000
1	32.18577425	3.366655E-012	1.669666E-011	1	0.000000E+000
1	32.18649513	1.669666E-011	3.366655E-012	0	0.000000E+000
1	32.18955489	3.366655E-012	1.669666E-011	1	0.000000E+000
1	32.18982398	1.669666E-011	3.366655E-012	0	0.000000E+000
1	32.19006395	3.366655E-012	1.669666E-011	1	0.000000E+000
1	32.19034943	1.669666E-011	3.366655E-012	0	0.000000E+000
1	32.19036232	3.366655E-012	1.669666E-011	1	0.000000E+000
1	32.19047576	1.669666E-011	3.366655E-012	0	0.000000E+000
1	32.19128387	3.366655E-012	1.669666E-011	1	0.000000E+000
1	32.19136391	1.669666E-011	3.366655E-012	0	0.000000E+000
1	32.19139284	3.366655E-012	1.669666E-011	1	0.000000E+000
1	32.19179961	1.669666E-011	3.366655E-012	0	0.000000E+000
1	32.19229417	3.366655E-012	1.669666E-011	1	0.000000E+000
1	32.19266782	1.669666E-011	3.366655E-012	0	0.000000E+000
1	32.19271468	3.366655E-012	1.669666E-011	1	0.000000E+000
1	32.19299617	1.669666E-011	3.366655E-012	0	0.000000E+000
1	32.19365818	3.366655E-012	1.669666E-011	1	0.000000E+000
1	32.19448094	1.669666E-011	3.366655E-012	0	0.000000E+000
1	32.19450089	3.366655E-012	1.669666E-011	1	0.000000E+000
1	32.19463939	1.669666E-011	3.366655E-012	0	0.000000E+000
1	32.19491705	3.366655E-012	1.669666E-011	1	0.000000E+000
1	32.19511018	1.669666E-011	3.366655E-012	0	0.000000E+000
1	32.19708739	3.366655E-012	1.669666E-011	1	0.000000E+000
1	32.19737071	1.669666E-011	3.366655E-012	0	0.000000E+000
1	32.19861413	3.366655E-012	1.669666E-011	1	0.000000E+000
1	32.19872859	1.669666E-011	3.366655E-012	0	0.000000E+000
1	32.19949214	3.366655E-012	1.669666E-011	1	0.000000E+000
1	32.19977705	1.669666E-011	3.366655E-012	0	0.000000E+000
1	32.20458307	3.366655E-012	1.669666E-011	1	0.000000E+000
1	32.20465559	1.669666E-011	3.366655E-012	0	0.000000E+000
1	34.78583734	3.440254E-012	1.677025E-011	1	0.000000E+000
1	34.78661253	1.677025E-011	3.440254E-012	0	0.000000E+000
1	34.78685607	3.440254E-012	1.677025E-011	1	0.000000E+000
1	34.78703828	1.677025E-011	3.440254E-012	0	0.000000E+000
1	34.78754473	3.440254E-012	1.677025E-011	1	0.000000E+000
1	34.78776464	1.677025E-011	3.440254E-012	0	0.000000E+000
1	34.78779302	3.440254E-012	1.677025E-011	1	0.000000E+000
1	34.78784893	1.677025E-011	3.440254E-012	0	0.000000E+000
1	34.79136874	3.440254E-012	1.677025E-011	1	0.000000E+000
1	34.79141453	1.677025E-011	3.440254E-012	0	0.000000E+000
1	34.79300717	3.440254E-012	1.677025E-011	1	0.000000E+000
1	34.79333474	1.677025E-011	3.440254E-012	0	0.000000E+000
1	34.79610951	3.440254E-012	1.677025E-011	1	0.000000E+000
1	34.79638609	1.677025E-011	3.440254E-012	0	0.000000E+000
1	34.79772583	3.440254E-012	1.677025E-011	1	0.000000E+000
1	34.79776943	1.677025E-011	3.440254E-012	0	0.000000E+000
1	34.79809479	3.440254E-012	1.677025E-011	1	0.000000E+000
1	34.79813372	1.677025E-011	3.440254E-012	0	0.000000E+000
1	34.80143377	3.440254E-012	1.677025E-011	1	0.000000E+000
1	34.80144127	1.677025E-011	3.440254E-012	0	0.000000E+000
1	34.80330729	3.440254E-012	1.677025E-011	1	0.000000E+000
1	34.80341395	1.677025E-011	3.440254E-012	0	0.000000E+000
1	34.80349789	3.440254E-012	1.677025E-011	1	0.000000E+000
1	34.80381754	1.677025E-011	3.440254E-012	0	0.000000E+000
1	34.80476901	3.440254E-012	1.677025E-011	1	0.000000E+000
1	34.80498937	1.677025E-011	3.440254E-012	0	0.000000E+000
1	34.80500199	3.440254E-012	1.677025E-011	1	0.000000E+000
1	34.80504106	1.677025E-011	3.440254E-012	0	0.000000E+000
1	34.81185241	3.440254E-012	1.677025E-011	1	0.000000E+000
1	34.81193134	1.677025E-011	3.440254E-012	0	0.000000E+000
1	34.81195201	3.440254E-012	1.677025E-011	1	0.000000E+000
1	34.81200447	1.677025E-011	3.440254E-012	0	0.000000E+000
1	34.81227382	3.440254E-012	1.677025E-011	1	0.000000E+000
1	34.81263474	1.677025E-011	3.440254E-012	0	0.000000E+000
1	34.81303513	3.440254E-012	1.677025E-011	1	0.000000E+000
1	34.81305089	1.677025E-011	3.440254E-012	0	0.000000E+000
1	34.81310274	3.440254E-012	1.677025E-011	1	0.000000E+000
1	34.81311586	1.677025E-011	3.440254E-012	0	0.000000E+000
1	34.81324415	3.440254E-012	1.677025E-011	1	0.000000E+000
1	34.81381381	1.677025E-011	3.440254E-012	0	0.000000E+000
1	34.81388249	3.440254E-012	1.677025E-011	1	0.000000E+000
1	34.81405176	1.677025E-011	3.440254E-012	0	0.000000E+000
1	34.81441742	3.440254E-012	1.677025E-011	1	0.000000E+000
1	34.81484493	1.677025E-011	3.440254E-012	0	0.000000E+000
1	34.81486411	3.440254E-012	1.677025E-011	1	0.000000E+000
1	34.81546484	1.677025E-011	3.440254E-012	0	0.000000E+000
1	34.81609688	3.440254E-012	1.677025E-011	1	0.000000E+000
1	34.81654701	1.677025E-011	3.440254E-012	0	0.000000E+000
1	34.81655960	3.440254E-012	1.677025E-011	1	0.000000E+000
1	34.81691683	1.677025E-011	3.440254E-012	0	0.000000E+000
1	34.81693197	3.440254E-012	1.677025E-011	1	0.000000E+000
1	34.81698783	1.677025E-011	3.440254E-012	0	0.000000E+000
1	34.81817076	3.440254E-012	1.677025E-011	1	0.000000E+000
1	34.81825653	1.677025E-011	3.440254E-012	0	0.000000E+000
1	34.81934755	3.440254E-012	1.677025E-011	1	0.000000E+000
1	34.81987267	1.677025E-011	3.440254E-012	0	0.000000E+000
1	34.82065809	3.440254E-012	1.677025E-011	1	0.000000E+000
1	34.82073110	1.677025E-011	3.440254E-012	0	0.000000E+000
1	34.82114054	3.440254E-012	1.677025E-011	1	0.000000E+000
1	34.82123110	1.677025E-011	3.440254E-012	0	0.000000E+000
1	34.82134485	3.440254E-012	1.677025E-011	1	0.000000E+000
1	34.82160048	1.677025E-011	3.440254E-012	0	0.000000E+000
1	34.82409518	3.440254E-012	1.677025E-011	1	0.000000E+000
1	34.82444337	1.677025E-011	3.440254E-012	0	0.000000E+000
1	34.82575313	3.440254E-012	1.677025E-011	1	0.000000E+000
1	34.82603428	1.677025E-011	3.440254E-012	0	0.000000E+000
1	34.82605411	3.440254E-012	1.677025E-011	1	0.000000E+000
1	34.82613321	1.677025E-011	3.440254E-012	0	0.000000E+000
1	34.82616061	3.440254E-012	1.677025E-011	1	0.000000E+000
1	34.82634125	1.677025E-011	3.440254E-012	0	0.000000E+000
1	34.82809028	3.440254E-012	1.677025E-011	1	0.000000E+000
1	34.82813937	1.677025E-011	3.440254E-012	0	0.000000E+000
1	34.82823606	3.440254E-012	1.677025E-011	1	0.000000E+000
1	34.82839542	1.677025E-011	3.440254E-012	0	0.000000E+000
1	34.82887318	3.440254E-012	1.677025E-011	1	0.000000E+000
1	34.82928727	1.677025E-011	3.440254E-012	0	0.000000E+000
1	34.82933280	3.440254E-012	1.677025E-011	1	0.000000E+000
1	34.82936924	1.677025E-011	3.440254E-012	0	0.000000E+000
1	34.83056447	3.440254E-012	1.677025E-011	1	0.000000E+000
1	34.83087836	1.677025E-011	3.440254E-012	0	0.000000E+000
1	34.83172779	3.440254E-012	1.677025E-011	1	0.000000E+000
1	34.83184075	1.677025E-011	3.440254E-012	0	0.000000E+000
1	34.83380042	3.440254E-012	1.677025E-011	1	0.000000E+000
1	34.83394466	1.677025E-011	3.440254E-012	0	0.000000E+000
1	34.83533857	3.440254E-012	1.677025E-011	1	0.000000E+000
1	34.83574100	1.677025E-011	3.440254E-012	0	0.000000E+000
1	34.83576316	3.440254E-012	1.677025E-011	1	0.000000E+000
1	34.83581728	1.677025E-011	3.440254E-012	0	0.000000E+000
1	34.83610550	3.440254E-012	1.677025E-011	1	0.000000E+000
1	34.83626511	1.677025E-011	3.440254E-012	0	0.000000E+000
1	34.83678379	3.440254E-012	1.677025E-011	1	0.000000E+000
1	34.83679494	1.677025E-011	3.440254E-012	0	0.000000E+000
1	34.83682494	3.440254E-012	1.677025E-011	1	0.000000E+000
1	34.83731374	1.677025E-011	3.440254E-012	0	0.000000E+000
1	34.84003208	3.440254E-012	1.677025E-011	1	0.000000E+000
1	34.84037594	1.677025E-011	3.440254E-012	0	0.000000E+000
1	34.84040372	3.440254E-012	1.677025E-011	1	0.000000E+000
1	34.84041942	1.677025E-011	3.440254E-012	0	0.000000E+000
1	34.84273354	3.440254E-012	1.677025E-011	1	0.000000E+000
1	34.84287731	1.677025E-011	3.440254E-012	0	0.000000E+000
1	34.84334059	3.440254E-012	1.677025E-011	1	0.000000E+000
1	34.84374210	1.677025E-011	3.440254E-012	0	0.000000E+000
1	34.84376999	3.440254E-012	1.677025E-011	1	0.000000E+000
1	34.84384649	1.677025E-011	3.440254E-012	0	0.000000E+000
1	34.84515814	3.440254E-012	1.677025E-011	1	0.000000E+000
1	34.84524954	1.677025E-011	3.440254E-012	0	0.000000E+000
1	34.84541211	3.440254E-012	1.677025E-011	1	0.000000E+000
1	34.84549818	1.677025E-011	3.440254E-012	0	0.000000E+000
1	34.84795467	3.440254E-012	1.677025E-011	1	0.000000E+000
1	34.84806172	1.677025E-011	3.440254E-012	0	0.000000E+000
1	34.84825633	3.440254E-012	1.677025E-011	1	0.000000E+000
1	34.84854190	1.677025E-011	3.440254E-012	0	0.000000E+000
1	34.84872737	3.440254E-012	1.677025E-011	1	0.000000E+000
1	34.84877139	1.677025E-011	3.440254E-012	0	0.000000E+000
1	34.85399079	3.440254E-012	1.677025E-011	1	0.000000E+000
1	34.85414448	1.677025E-011	3.440254E-012	0	0.000000E+000
1	34.85418237	3.440254E-012	1.677025E-011	1	0.000000E+000
1	34.85446719	1.677025E-011	3.440254E-012	0	0.000000E+000
1	34.85738609	3.440254E-012	1.677025E-011	1	0.000000E+000
1	34.85744739	1.677025E-011	3.440254E-012	0	0.000000E+000
1	34.85770898	3.440254E-012	1.677025E-011	1	0.000000E+000
1	34.85847029	1.677025E-011	3.440254E-012	0	0.000000E+000
1	34.85872869	3.440254E-012	1.677025E-011	1	0.000000E+000
1	34.85883228	1.677025E-011	3.440254E-012	0	0.000000E+000
1	34.85958745	3.440254E-012	1.677025E-011	1	0.000000E+000
1	34.85963419	1.677025E-011	3.440254E-012	0	0.000000E+000
1	34.85965832	3.440254E-012	1.677025E-011	1	0.000000E+000
1	34.85971495	1.677025E-011	3.440254E-012	0	0.000000E+000
1	34.86029752	3.440254E-012	1.677025E-011	1	0.000000E+000
1	34.86082982	1.677025E-011	3.440254E-012	0	0.000000E+000
1	34.86103741	3.440254E-012	1.677025E-011	1	0.000000E+000
1	34.86152479	1.677025E-011	3.440254E-012	0	0.000000E+000
1	34.86174005	3.440254E-012	1.677025E-011	1	0.000000E+000
1	34.86195541	1.677025E-011	3.440254E-012	0	0.000000E+000
1	34.86215125	3.440254E-012	1.677025E-011	1	0.000000E+000
1	34.86225319	1.677025E-011	3.440254E-012	0	0.000000E+000
1	34.86231338	3.440254E-012	1.677025E-011	1	0.000000E+000
1	34.86236606	1.677025E-011	3.440254E-012	0	0.000000E+000
1	34.86240001	3.440254E-012	1.677025E-011	1	0.000000E+000
1	34.86271722	1.677025E-011	3.440254E-012	0	0.000000E+000
1	34.86314519	3.440254E-012	1.677025E-011	1	0.000000E+000
1	34.86404262	1.677025E-011	3.440254E-012	0	0.000000E+000
1	34.86409010	3.440254E-012	1.677025E-011	1	0.000000E+000
1	34.86442265	1.677025E-011	3.440254E-012	0	0.000000E+000
1	34.86444784	3.440254E-012	1.677025E-011	1	0.000000E+000
1	34.86470350	1.677025E-011	3.440254E-012	0	0.000000E+000
1	34.86471478	3.440254E-012	1.677025E-011	1	0.000000E+000
1	34.86476641	1.677025E-011	3.440254E-012	0	0.000000E+000
1	34.86478368	3.440254E-012	1.677025E-011	1	0.000000E+000
1	34.86485975	1.677025E-011	3.440254E-012	0	0.000000E+000
1	34.86612597	3.440254E-012	1.677025E-011	1	0.000000E+000
1	34.86632999	1.677025E-011	3.440254E-012	0	0.000000E+000
1	34.86818773	3.440254E-012	1.677025E-011	1	0.000000E+000
1	34.86827675	1.677025E-011	3.440254E-012	0	0.000000E+000
1	34.86829603	3.440254E-012	1.677025E-011	1	0.000000E+000
1	34.86856741	1.677025E-011	3.440254E-012	0	0.000000E+000
1	34.86857117	3.440254E-012	1.677025E-011	1	0.000000E+000
1	34.86865224	1.677025E-011	3.440254E-012	0	0.000000E+000
1	34.86881299	3.440254E-012	1.677025E-011	1	0.000000E+000
1	34.86884439	1.677025E-011	3.440254E-012	0	0.000000E+000
1	34.86946805	3.440254E-012	1.677025E-011	1	0.000000E+000
1	34.87015830	1.677025E-011	3.440254E-012	0	0.000000E+000
1	34.87042779	3.440254E-012	1.677025E-011	1	0.000000E+000
1	34.87079918	1.677025E-011	3.440254E-012	0	0.000000E+000
1	34.87127341	3.440254E-012	1.677025E-011	1	0.000000E+000
1	34.87158152	1.677025E-011	3.440254E-012	0	0.000000E+000
1	34.87160308	3.440254E-012	1.677025E-011	1	0.000000E+000
1	34.87167101	1.677025E-011	3.440254E-012	0	0.000000E+000
1	34.87276786	3.440254E-012	1.677025E-011	1	0.000000E+000
1	34.87309640	1.677025E-011	3.440254E-012	0	0.000000E+000
1	34.87333317	3.440254E-012	1.677025E-011	1	0.000000E+000
1	34.87346004	1.677025E-011	3.440254E-012	0	0.000000E+000
1	34.87358282	3.440254E-012	1.677025E-011	1	0.000000E+000
1	34.87395848	1.677025E-011	3.440254E-012	0	0.000000E+000
1	34.87399822	3.440254E-012	1.677025E-011	1	0.000000E+000
1	34.87408445	1.677025E-011	3.440254E-012	0	0.000000E+000
1	34.87562960	3.440254E-012	1.677025E-011	1	0.000000E+000
1	34.87567034	1.677025E-011	3.440254E-012	0	0.000000E+000
1	34.87906862	3.440254E-012	1.677025E-011	1	0.000000E+000
1	34.87940549	1.677025E-011	3.440254E-012	0	0.000000E+000
1	34.87946059	3.440254E-012	1.677025E-011	1	0.000000E+000
1	34.88027675	1.677025E-011	3.440254E-012	0	0.000000E+000
1	34.88071782	3.440254E-012	1.677025E-011	1	0.000000E+000
1	34.88101211	1.677025E-011	3.440254E-012	0	0.000000E+000
1	34.88203350	3.440254E-012	1.677025E-011	1	0.000000E+000
1	34.88209579	1.677025E-011	3.440254E-012	0	0.000000E+000
1	34.88211573	3.440254E-012	1.677025E-011	1	0.000000E+000
1	34.88217135	1.677025E-011	3.440254E-012	0	0.000000E+000
1	34.88241049	3.440254E-012	1.677025E-011	1	0.000000E+000
1	34.88253015	1.677025E-011	3.440254E-012	0	0.000000E+000
1	34.88259124	3.440254E-012	1.677025E-011	1	0.000000E+000
1	34.88264432	1.677025E-011	3.440254E-012	0	0.000000E+000
1	34.88265385	3.440254E-012	1.677025E-011	1	0.000000E+000
1	34.88282982	1.677025E-011	3.440254E-012	0	0.000000E+000
1	34.88525371	3.440254E-012	1.677025E-011	1	0.000000E+000
1	34.88560492	1.677025E-011	3.440254E-012	0	0.000000E+000
1	34.88597426	3.440254E-012	1.677025E-011	1	0.000000E+000
1	34.88624876	1.677025E-011	3.440254E-012	0	0.000000E+000
1	34.88636637	3.440254E-012	1.677025E-011	1	0.000000E+000
1	34.88650858	1.677025E-011	3.440254E-012	0	0.000000E+000
1	34.88970568	3.440254E-012	1.677025E-011	1	0.000000E+000
1	34.88977064	1.677025E-011	3.440254E-012	0	0.000000E+000
1	34.89008214	3.440254E-012	1.677025E-011	1	0.000000E+000
1	34.89018799	1.677025E-011	3.440254E-012	0	0.000000E+000
1	34.89080951	3.440254E-012	1.677025E-011	1	0.000000E+000
1	34.89103385	1.677025E-011	3.440254E-012	0	0.000000E+000
1	34.89108256	3.440254E-012	1.677025E-011	1	0.000000E+000
1	34.89121611	1.677025E-011	3.440254E-012	0	0.000000E+000
1	34.89301353	3.440254E-012	1.677025E-011	1	0.000000E+000
1	34.89304208	1.677025E-011	3.440254E-012	0	0.000000E+000
1	34.89312763	3.440254E-012	1.677025E-011	1	0.000000E+000
1	34.89316449	1.677025E-011	3.440254E-012	0	0.000000E+000
1	34.89589039	3.440254E-012	1.677025E-011	1	0.000000E+000
1	34.89608845	1.677025E-011	3.440254E-012	0	0.000000E+000
1	34.89611224	3.440254E-012	1.677025E-011	1	0.000000E+000
1	34.89657788	1.677025E-011	3.440254E-012	0	0.000000E+000
1	34.89713714	3.440254E-012	1.677025E-011	1	0.000000E+000
1	34.89724682	1.677025E-011	3.440254E-012	0	0.000000E+000
1	34.89731749	3.440254E-012	1.677025E-011	1	0.000000E+000
1	34.89790418	1.677025E-011	3.440254E-012	0	0.000000E+000
1	34.89807555	3.440254E-012	1.677025E-011	1	0.000000E+000
1	34.89834481	1.677025E-011	3.440254E-012	0	0.000000E+000
1	34.90427486	3.440254E-012	1.677025E-011	1	0.000000E+000
1	34.90462872	1.677025E-011	3.440254E-012	0	0.000000E+000
1	34.90464452	3.440254E-012	1.677025E-011	1	0.000000E+000
1	34.90482262	1.677025E-011	3.440254E-012	0	0.000000E+000
1	34.90601176	3.440254E-012	1.677025E-011	1	0.000000E+000
1	34.90628611	1.677025E-011	3.440254E-012	0	0.000000E+000
1	34.90893101	3.440254E-012	1.677025E-011	1	0.000000E+000
1	34.90896649	1.677025E-011	3.440254E-012	0	0.000000E+000
1	34.91115817	3.440254E-012	1.677025E-011	1	0.000000E+000
1	34.91122746	1.677025E-011	3.440254E-012	0	0.000000E+000
1	34.91268567	3.440254E-012	1.677025E-011	1	0.000000E+000
1	34.91277739	1.677025E-011	3.440254E-012	0	0.000000E+000
1	34.91343868	3.440254E-012	1.677025E-011	1	0.000000E+000
1	34.91395943	1.677025E-011	3.440254E-012	0	0.000000E+000
1	34.91397539	3.440254E-012	1.677025E-011	1	0.000000E+000
1	34.91427937	1.677025E-011	3.440254E-012	0	0.000000E+000
1	34.91649150	3.440254E-012	1.677025E-011	1	0.000000E+000
1	34.91656762	1.677025E-011	3.440254E-012	0	0.000000E+000
1	34.91858331	3.440254E-012	1.677025E-011	1	0.000000E+000
1	34.91862239	1.677025E-011	3.440254E-012	0	0.000000E+000
1	34.92053105	3.440254E-012	1.677025E-011	1	0.000000E+000
1	34.92068139	1.677025E-011	3.440254E-012	0	0.000000E+000
1	34.92071137	3.440254E-012	1.677025E-011	1	0.000000E+000
1	34.92080490	1.677025E-011	3.440254E-012	0	0.000000E+000
1	34.92090613	3.440254E-012	1.677025E-011	1	0.000000E+000
1	34.92100661	1.677025E-011	3.440254E-012	0	0.000000E+000
1	34.92315400	3.440254E-012	1.677025E-011	1	0.000000E+000
1	34.92324470	1.677025E-011	3.440254E-012	0	0.000000E+000
1	34.92477372	3.440254E-012	1.677025E-011	1	0.000000E+000
1	34.92484069	1.677025E-011	3.440254E-012	0	0.000000E+000
1	34.92597843	3.440254E-012	1.677025E-011	1	0.000000E+000
1	34.92605438	1.677025E-011	3.440254E-012	0	0.000000E+000
1	34.92628284	3.440254E-012	1.677025E-011	1	0.000000E+000
1	34.92631945	1.677025E-011	3.440254E-012	0	0.000000E+000
1	34.92675317	3.440254E-012	1.677025E-011	1	0.000000E+000
1	34.92694018	1.677025E-011	3.440254E-012	0	0.000000E+000
1	34.93078894	3.440254E-012	1.677025E-011	1	0.000000E+000
1	34.93120404	1.677025E-011	3.440254E-012	0	0.000000E+000
1	34.93236547	3.440254E-012	1.677025E-011	1	0.000000E+000
1	34.93277544	1.677025E-011	3.440254E-012	0	0.000000E+000
1	34.93280932	3.440254E-012	1.677025E-011	1	0.000000E+000
1	34.93309380	1.677025E-011	3.440254E-012	0	0.000000E+000
1	34.93325107	3.440254E-012	1.677025E-011	1	0.000000E+000
1	34.93340600	1.677025E-011	3.440254E-012	0	0.000000E+000
1	34.93354066	3.440254E-012	1.677025E-011	1	0.000000E+000
1	34.93391757	1.677025E-011	3.440254E-012	0	0.000000E+000
1	34.93411898	3.440254E-012	1.677025E-011	1	0.000000E+000
1	34.93441630	1.677025E-011	3.440254E-012	0	0.000000E+000
1	34.93449061	3.440254E-012	1.677025E-011	1	0.000000E+000
1	34.93485099	1.677025E-011	3.440254E-012	0	0.000000E+000
1	34.93498285	3.440254E-012	1.677025E-011	1	0.000000E+000
1	34.93517580	1.677025E-011	3.440254E-012	0	0.000000E+000
1	34.93533738	3.440254E-012	1.677025E-011	1	0.000000E+000
1	34.93537736	1.677025E-011	3.440254E-012	0	0.000000E+000
1	34.93546749	3.440254E-012	1.677025E-011	1	0.000000E+000
1	34.93558455	1.677025E-011	3.440254E-012	0	0.000000E+000
1	34.93667322	3.440254E-012	1.677025E-011	1	0.000000E+000
1	34.93704711	1.677025E-011	3.440254E-012	0	0.000000E+000
1	34.94101111	3.440254E-012	1.677025E-011	1	0.000000E+000
1	34.94115001	1.677025E-011	3.440254E-012	0	0.000000E+000
1	34.94115850	3.440254E-012	1.677025E-011	1	0.000000E+000
1	34.94123802	1.677025E-011	3.440254E-012	0	0.000000E+000
1	34.94184193	3.440254E-012	1.677025E-011	1	0.000000E+000
1	34.94205255	1.677025E-011	3.440254E-012	0	0.000000E+000
1	34.94290704	3.440254E-012	1.677025E-011	1	0.000000E+000
1	34.94318755	1.677025E-011	3.440254E-012	0	0.000000E+000
1	34.94336095	3.440254E-012	1.677025E-011	1	0.000000E+000
1	34.94371697	1.677025E-011	3.440254E-012	0	0.000000E+000
1	34.94396091	3.440254E-012	1.677025E-011	1	0.000000E+000
1	34.94424706	1.677025E-011	3.440254E-012	0	0.000000E+000
1	39.39394198	3.459852E-012	1.678985E-011	1	0.000000E+000
1	39.39400850	1.678985E-011	3.459852E-012	0	0.000000E+000
1	39.39427520	3.459852E-012	1.678985E-011	1	0.000000E+000
1	39.39437139	1.678985E-011	3.459852E-012	0	0.000000E+000
1	39.39633334	3.459852E-012	1.678985E-011	1	0.000000E+000
1	39.39661996	1.678985E-011	3.459852E-012	0	0.000000E+000
1	39.39668425	3.459852E-012	1.678985E-011	1	0.000000E+000
1	39.39699983	1.678985E-011	3.459852E-012	0	0.000000E+000
1	39.39889114	3.459852E-012	1.678985E-011	1	0.000000E+000
1	39.39891449	1.678985E-011	3.459852E-012	0	0.000000E+000
1	39.39930291	3.459852E-012	1.678985E-011	1	0.000000E+000
1	39.39941811	1.678985E-011	3.459852E-012	0	0.000000E+000
1	39.40159689	3.459852E-012	1.678985E-011	1	0.000000E+000
1	39.40163765	1.678985E-011	3.459852E-012	0	0.000000E+000
1	39.40258827	3.459852E-012	1.678985E-011	1	0.000000E+000
1	39.40279484	1.678985E-011	3.459852E-012	0	0.000000E+000
1	39.40281704	3.459852E-012	1.678985E-011	1	0.000000E+000
1	39.40314176	1.678985E-011	3.459852E-012	0	0.000000E+000
1	39.40432673	3.459852E-012	1.678985E-011	1	0.000000E+000
1	39.40443187	1.678985E-011	3.459852E-012	0	0.000000E+000
1	39.40576335	3.459852E-012	1.678985E-011	1	0.000000E+000
1	39.40579240	1.678985E-011	3.459852E-012	0	0.000000E+000
1	39.40722882	3.459852E-012	1.678985E-011	1	0.000000E+000
1	39.40735974	1.678985E-011	3.459852E-012	0	0.000000E+000
1	39.40763322	3.459852E-012	1.678985E-011	1	0.000000E+000
1	39.40778043	1.678985E-011	3.459852E-012	0	0.000000E+000
1	39.40788602	3.459852E-012	1.678985E-011	1	0.000000E+000
1	39.40809156	1.678985E-011	3.459852E-012	0	0.000000E+000
1	39.40864555	3.459852E-012	1.678985E-011	1	0.000000E+000
1	39.40865836	1.678985E-011	3.459852E-012	0	0.000000E+000
1	39.40985921	3.459852E-012	1.678985E-011	1	0.000000E+000
1	39.40994460	1.678985E-011	3.459852E-012	0	0.000000E+000
1	39.41078319	3.459852E-012	1.678985E-011	1	0.000000E+000
1	39.41084797	1.678985E-011	3.459852E-012	0	0.000000E+000
1	39.41086698	3.459852E-012	1.678985E-011	1	0.000000E+000
1	39.41094834	1.678985E-011	3.459852E-012	0	0.000000E+000
1	39.41098008	3.459852E-012	1.678985E-011	1	0.000000E+000
1	39.41107426	1.678985E-011	3.459852E-012	0	0.000000E+000
1	39.41266281	3.459852E-012	1.678985E-011	1	0.000000E+000
1	39.41269294	1.678985E-011	3.459852E-012	0	0.000000E+000
1	39.41447826	3.459852E-012	1.678985E-011	1	0.000000E+000
1	39.41498488	1.678985E-011	3.459852E-012	0	0.000000E+000
1	39.41502549	3.459852E-012	1.678985E-011	1	0.000000E+000
1	39.41518673	1.678985E-011	3.459852E-012	0	0.000000E+000
1	39.41940077	3.459852E-012	1.678985E-011	1	0.000000E+000
1	39.41967486	1.678985E-011	3.459852E-012	0	0.000000E+000
1	39.47818251	3.459852E-012	1.678985E-011	1	0.000000E+000
1	39.47822505	1.678985E-011	3.459852E-012	0	0.000000E+000
1	39.48158368	3.459852E-012	1.678985E-011	1	0.000000E+000
1	39.48160232	1.678985E-011	3.459852E-012	0	0.000000E+000
1	39.48238080	3.459852E-012	1.678985E-011	1	0.000000E+000
1	39.48294657	1.678985E-011	3.459852E-012	0	0.000000E+000
1	39.48392288	3.459852E-012	1.678985E-011	1	0.000000E+000
1	39.48398711	1.678985E-011	3.459852E-012	0	0.000000E+000
1	39.48491007	3.459852E-012	1.678985E-011	1	0.000000E+000
1	39.48511275	1.678985E-011	3.459852E-012	0	0.000000E+000
1	39.48514020	3.459852E-012	1.678985E-011	1	0.000000E+000
1	39.48554551	1.678985E-011	3.459852E-012	0	0.000000E+000
1	39.48620796	3.459852E-012	1.678985E-011	1	0.000000E+000
1	39.48633743	1.678985E-011	3.459852E-012	0	0.000000E+000
1	39.48641468	3.459852E-012	1.678985E-011	1	0.000000E+000
1	39.48662736	1.678985E-011	3.459852E-012	0	0.000000E+000
1	39.48664381	3.459852E-012	1.678985E-011	1	0.000000E+000
1	39.48677610	1.678985E-011	3.459852E-012	0	0.000000E+000
1	39.48709840	3.459852E-012	1.678985E-011	1	0.000000E+000
1	39.48726171	1.678985E-011	3.459852E-012	0	0.000000E+000
1	39.48751943	3.459852E-012	1.678985E-011	1	0.000000E+000
1	39.48788642	1.678985E-011	3.459852E-012	0	0.000000E+000
1	39.48790736	3.459852E-012	1.678985E-011	1	0.000000E+000
1	39.48803509	1.678985E-011	3.459852E-012	0	0.000000E+000
1	39.48829319	3.459852E-012	1.678985E-011	1	0.000000E+000
1	39.48872106	1.678985E-011	3.459852E-012	0	0.000000E+000
1	39.48999857	3.459852E-012	1.678985E-011	1	0.000000E+000
1	39.49006696	1.678985E-011	3.459852E-012	0	0.000000E+000
1	39.49070562	3.459852E-012	1.678985E-011	1	0.000000E+000
1	39.49072083	1.678985E-011	3.459852E-012	0	0.000000E+000
1	39.49158218	3.459852E-012	1.678985E-011	1	0.000000E+000
1	39.49181890	1.678985E-011	3.459852E-012	0	0.000000E+000
1	39.49182624	3.459852E-012	1.678985E-011	1	0.000000E+000
1	39.49187161	1.678985E-011	3.459852E-012	0	0.000000E+000
1	39.49189118	3.459852E-012	1.678985E-011	1	0.000000E+000
1	39.49211827	1.678985E-011	3.459852E-012	0	0.000000E+000
1	39.49232878	3.459852E-012	1.678985E-011	1	0.000000E+000
1	39.49238699	1.678985E-011	3.459852E-012	0	0.000000E+000
1	39.49315449	3.459852E-012	1.678985E-011	1	0.000000E+000
1	39.49345230	1.678985E-011	3.459852E-012	0	0.000000E+000
1	39.49349417	3.459852E-012	1.678985E-011	1	0.000000E+000
1	39.49362140	1.678985E-011	3.459852E-012	0	0.000000E+000
1	39.49386820	3.459852E-012	1.678985E-011	1	0.000000E+000
1	39.49402841	1.678985E-011	3.459852E-012	0	0.000000E+000
1	39.49413290	3.459852E-012	1.678985E-011	1	0.000000E+000
1	39.49420369	1.678985E-011	3.459852E-012	0	0.000000E+000
1	39.49424123	3.459852E-012	1.678985E-011	1	0.000000E+000
1	39.49432886	1.678985E-011	3.459852E-012	0	0.000000E+000
1	39.49457743	3.459852E-012	1.678985E-011	1	0.000000E+000
1	39.49483515	1.678985E-011	3.459852E-012	0	0.000000E+000
1	39.49603569	3.459852E-012	1.678985E-011	1	0.000000E+000
1	39.49625545	1.678985E-011	3.459852E-012	0	0.000000E+000
1	39.49740474	3.459852E-012	1.678985E-011	1	0.000000E+000
1	39.49758070	1.678985E-011	3.459852E-012	0	0.000000E+000
1	39.49793137	3.459852E-012	1.678985E-011	1	0.000000E+000
1	39.49828393	1.678985E-011	3.459852E-012	0	0.000000E+000
1	39.49889028	3.459852E-012	1.678985E-011	1	0.000000E+000
1	39.49907631	1.678985E-011	3.459852E-012	0	0.000000E+000
1	39.49980891	3.459852E-012	1.678985E-011	1	0.000000E+000
1	39.49991170	1.678985E-011	3.459852E-012	0	0.000000E+000
1	39.49998587	3.459852E-012	1.678985E-011	1	0.000000E+000
1	39.50003121	1.678985E-011	3.459852E-012	0	0.000000E+000
1	39.50005654	3.459852E-012	1.678985E-011	1	0.000000E+000
1	39.50013596	1.678985E-011	3.459852E-012	0	0.000000E+000
1	39.50059669	3.459852E-012	1.678985E-011	1	0.000000E+000
1	39.50069966	1.678985E-011	3.459852E-012	0	0.000000E+000
1	39.50191663	3.459852E-012	1.678985E-011	1	0.000000E+000
1	39.50200902	1.678985E-011	3.459852E-012	0	0.000000E+000
1	39.50378548	3.459852E-012	1.678985E-011	1	0.000000E+000
1	39.50396487	1.678985E-011	3.459852E-012	0	0.000000E+000
1	39.50521754	3.459852E-012	1.678985E-011	1	0.000000E+000
1	39.50529925	1.678985E-011	3.459852E-012	0	0.000000E+000
1	39.50562884	3.459852E-012	1.678985E-011	1	0.000000E+000
1	39.50566116	1.678985E-011	3.459852E-012	0	0.000000E+000
1	39.50570509	3.459852E-012	1.678985E-011	1	0.000000E+000
1	39.50575097	1.678985E-011	3.459852E-012	0	0.000000E+000
1	39.50849666	3.459852E-012	1.678985E-011	1	0.000000E+000
1	39.50866708	1.678985E-011	3.459852E-012	0	0.000000E+000
1	39.50889161	3.459852E-012	1.678985E-011	1	0.000000E+000
1	39.50909749	1.678985E-011	3.459852E-012	0	0.000000E+000
1	39.50913222	3.459852E-012	1.678985E-011	1	0.000000E+000
1	39.50927128	1.678985E-011	3.459852E-012	0	0.000000E+000
1	39.51057029	3.459852E-012	1.678985E-011	1	0.000000E+000
1	39.51083660	1.678985E-011	3.459852E-012	0	0.000000E+000
1	39.51087242	3.459852E-012	1.678985E-011	1	0.000000E+000
1	39.51132916	1.678985E-011	3.459852E-012	0	0.000000E+000
1	39.51293458	3.459852E-012	1.678985E-011	1	0.000000E+000
1	39.51305375	1.678985E-011	3.459852E-012	0	0.000000E+000
1	39.51308402	3.459852E-012	1.678985E-011	1	0.000000E+000
1	39.51325364	1.678985E-011	3.459852E-012	0	0.000000E+000
1	39.51384714	3.459852E-012	1.678985E-011	1	0.000000E+000
1	39.51474886	1.678985E-011	3.459852E-012	0	0.000000E+000
1	39.51540810	3.459852E-012	1.678985E-011	1	0.000000E+000
1	39.51545107	1.678985E-011	3.459852E-012	0	0.000000E+000
1	39.51550384	3.459852E-012	1.678985E-011	1	0.000000E+000
1	39.51600432	1.678985E-011	3.459852E-012	0	0.000000E+000
1	39.51628871	3.459852E-012	1.678985E-011	1	0.000000E+000
1	39.51651967	1.678985E-011	3.459852E-012	0	0.000000E+000
1	39.51895916	3.459852E-012	1.678985E-011	1	0.000000E+000
1	39.51918210	1.678985E-011	3.459852E-012	0	0.000000E+000
1	39.51928519	3.459852E-012	1.678985E-011	1	0.000000E+000
1	39.51950096	1.678985E-011	3.459852E-012	0	0.000000E+000
1	39.57015441	3.459852E-012	1.678985E-011	1	0.000000E+000
1	39.57039117	1.678985E-011	3.459852E-012	0	0.000000E+000
1	39.57041128	3.459852E-012	1.678985E-011	1	0.000000E+000
1	39.57045714	1.678985E-011	3.459852E-012	0	0.000000E+000
1	39.57070940	3.459852E-012	1.678985E-011	1	0.000000E+000
1	39.57071484	1.678985E-011	3.459852E-012	0	0.000000E+000
1	39.57254624	3.459852E-012	1.678985E-011	1	0.000000E+000
1	39.57273613	1.678985E-011	3.459852E-012	0	0.000000E+000
1	39.57485652	3.459852E-012	1.678985E-011	1	0.000000E+000
1	39.57510811	1.678985E-011	3.459852E-012	0	0.000000E+000
1	39.57593616	3.459852E-012	1.678985E-011	1	0.000000E+000
1	39.57610366	1.678985E-011	3.459852E-012	0	0.000000E+000
1	39.57612509	3.459852E-012	1.678985E-011	1	0.000000E+000
1	39.57637068	1.678985E-011	3.459852E-012	0	0.000000E+000
1	39.57811948	3.459852E-012	1.678985E-011	1	0.000000E+000
1	39.57823349	1.678985E-011	3.459852E-012	0	0.000000E+000
1	39.57841658	3.459852E-012	1.678985E-011	1	0.000000E+000
1	39.57850486	1.678985E-011	3.459852E-012	0	0.000000E+000
1	39.57957749	3.459852E-012	1.678985E-011	1	0.000000E+000
1	39.57963377	1.678985E-011	3.459852E-012	0	0.000000E+000
1	39.57963833	3.459852E-012	1.678985E-011	1	0.000000E+000
1	39.58011855	1.678985E-011	3.459852E-012	0	0.000000E+000
1	39.58039086	3.459852E-012	1.678985E-011	1	0.000000E+000
1	39.58102562	1.678985E-011	3.459852E-012	0	0.000000E+000
1	39.58109706	3.459852E-012	1.678985E-011	1	0.000000E+000
1	39.58111508	1.678985E-011	3.459852E-012	0	0.000000E+000
1	39.58169059	3.459852E-012	1.678985E-011	1	0.000000E+000
1	39.58183538	1.678985E-011	3.459852E-012	0	0.000000E+000
1	39.58447652	3.459852E-012	1.678985E-011	1	0.000000E+000
1	39.58456449	1.678985E-011	3.459852E-012	0	0.000000E+000
1	39.58589307	3.459852E-012	1.678985E-011	1	0.000000E+000
1	39.58608030	1.678985E-011	3.459852E-012	0	0.000000E+000
1	39.58683743	3.459852E-012	1.678985E-011	1	0.000000E+000
1	39.58705801	1.678985E-011	3.459852E-012	0	0.000000E+000
1	39.58771670	3.459852E-012	1.678985E-011	1	0.000000E+000
1	39.58789941	1.678985E-011	3.459852E-012	0	0.000000E+000
1	39.58842085	3.459852E-012	1.678985E-011	1	0.000000E+000
1	39.58873460	1.678985E-011	3.459852E-012	0	0.000000E+000
1	39.58960945	3.459852E-012	1.678985E-011	1	0.000000E+000
1	39.58970335	1.678985E-011	3.459852E-012	0	0.000000E+000
1	39.59039589	3.459852E-012	1.678985E-011	1	0.000000E+000
1	39.59047166	1.678985E-011	3.459852E-012	0	0.000000E+000
1	39.59079071	3.459852E-012	1.678985E-011	1	0.000000E+000
1	39.59103459	1.678985E-011	3.459852E-012	0	0.000000E+000
1	39.59112793	3.459852E-012	1.678985E-011	1	0.000000E+000
1	39.59113876	1.678985E-011	3.459852E-012	0	0.000000E+000
1	39.59473935	3.459852E-012	1.678985E-011	1	0.000000E+000
1	39.59480881	1.678985E-011	3.459852E-012	0	0.000000E+000
1	39.59521628	3.459852E-012	1.678985E-011	1	0.000000E+000
1	39.59550840	1.678985E-011	3.459852E-012	0	0.000000E+000
1	39.59642793	3.459852E-012	1.678985E-011	1	0.000000E+000
1	39.59646858	1.678985E-011	3.459852E-012	0	0.000000E+000
1	39.59713304	3.459852E-012	1.678985E-011	1	0.000000E+000
1	39.59751056	1.678985E-011	3.459852E-012	0	0.000000E+000
1	39.59791831	3.459852E-012	1.678985E-011	1	0.000000E+000
1	39.59804638	1.678985E-011	3.459852E-012	0	0.000000E+000
1	39.59805771	3.459852E-012	1.678985E-011	1	0.000000E+000
1	39.59842546	1.678985E-011	3.459852E-012	0	0.000000E+000
1	39.60041141	3.459852E-012	1.678985E-011	1	0.000000E+000
1	39.60045509	1.678985E-011	3.459852E-012	0	0.000000E+000
1	39.60099353	3.459852E-012	1.678985E-011	1	0.000000E+000
1	39.60101958	1.678985E-011	3.459852E-012	0	0.000000E+000
1	39.60196072	3.459852E-012	1.678985E-011	1	0.000000E+000
1	39.60200417	1.678985E-011	3.459852E-012	0	0.000000E+000
1	39.60210217	3.459852E-012	1.678985E-011	1	0.000000E+000
1	39.60256192	1.678985E-011	3.459852E-012	0	0.000000E+000
1	39.60348989	3.459852E-012	1.678985E-011	1	0.000000E+000
1	39.60369900	1.678985E-011	3.459852E-012	0	0.000000E+000
1	39.60502226	3.459852E-012	1.678985E-011	1	0.000000E+000
1	39.60524114	1.678985E-011	3.459852E-012	0	0.000000E+000
1	39.60709698	3.459852E-012	1.678985E-011	1	0.000000E+000
1	39.60748527	1.678985E-011	3.459852E-012	0	0.000000E+000
1	39.60936945	3.459852E-012	1.678985E-011	1	0.000000E+000
1	39.60953838	1.678985E-011	3.459852E-012	0	0.000000E+000
1	39.60955928	3.459852E-012	1.678985E-011	1	0.000000E+000
1	39.60965280	1.678985E-011	3.459852E-012	0	0.000000E+000
1	39.61103196	3.459852E-012	1.678985E-011	1	0.000000E+000
1	39.61116278	1.678985E-011	3.459852E-012	0	0.000000E+000
1	39.61144765	3.459852E-012	1.678985E-011	1	0.000000E+000
1	39.61176550	1.678985E-011	3.459852E-012	0	0.000000E+000
1	39.61269901	3.459852E-012	1.678985E-011	1	0.000000E+000
1	39.61296440	1.678985E-011	3.459852E-012	0	0.000000E+000
1	39.61299141	3.459852E-012	1.678985E-011	1	0.000000E+000
1	39.61318909	1.678985E-011	3.459852E-012	0	0.000000E+000
1	39.61390228	3.459852E-012	1.678985E-011	1	0.000000E+000
1	39.61411432	1.678985E-011	3.459852E-012	0	0.000000E+000
1	39.61495441	3.459852E-012	1.678985E-011	1	0.000000E+000
1	39.61500483	1.678985E-011	3.459852E-012	0	0.000000E+000
1	39.61501154	3.459852E-012	1.678985E-011	1	0.000000E+000
1	39.61510719	1.678985E-011	3.459852E-012	0	0.000000E+000
1	39.61551287	3.459852E-012	1.678985E-011	1	0.000000E+000
1	39.61560728	1.678985E-011	3.459852E-012	0	0.000000E+000
1	39.61574986	3.459852E-012	1.678985E-011	1	0.000000E+000
1	39.61591155	1.678985E-011	3.459852E-012	0	0.000000E+000
1	39.61729767	3.459852E-012	1.678985E-011	1	0.000000E+000
1	39.61750409	1.678985E-011	3.459852E-012	0	0.000000E+000
1	39.62213742	3.459852E-012	1.678985E-011	1	0.000000E+000
1	39.62242661	1.678985E-011	3.459852E-012	0	0.000000E+000
1	39.62676967	3.459852E-012	1.678985E-011	1	0.000000E+000
1	39.62694457	1.678985E-011	3.459852E-012	0	0.000000E+000
1	39.62718572	3.459852E-012	1.678985E-011	1	0.000000E+000
1	39.62742986	1.678985E-011	3.459852E-012	0	0.000000E+000
1	39.62786949	3.459852E-012	1.678985E-011	1	0.000000E+000
1	39.62800262	1.678985E-011	3.459852E-012	0	0.000000E+000
1	39.62992728	3.459852E-012	1.678985E-011	1	0.000000E+000
1	39.63033847	1.678985E-011	3.459852E-012	0	0.000000E+000
1	39.63035887	3.459852E-012	1.678985E-011	1	0.000000E+000
1	39.63064126	1.678985E-011	3.459852E-012	0	0.000000E+000
1	39.63150177	3.459852E-012	1.678985E-011	1	0.000000E+000
1	39.63169974	1.678985E-011	3.459852E-012	0	0.000000E+000
1	41.26778790	3.071412E-012	1.640141E-011	1	0.000000E+000
1	41.26789536	1.640141E-011	3.071412E-012	0	0.000000E+000
1	41.26966855	3.071412E-012	1.640141E-011	1	0.000000E+000
1	41.26973483	1.640141E-011	3.071412E-012	0	0.000000E+000
1	41.27020794	3.071412E-012	1.640141E-011	1	0.000000E+000
1	41.27022552	1.640141E-011	3.071412E-012	0	0.000000E+000
1	41.27140372	3.071412E-012	1.640141E-011	1	0.000000E+000
1	41.27158011	1.640141E-011	3.071412E-012	0	0.000000E+000
1	41.27158657	3.071412E-012	1.640141E-011	1	0.000000E+000
1	41.27166735	1.640141E-011	3.071412E-012	0	0.000000E+000
1	41.27229422	3.071412E-012	1.640141E-011	1	0.000000E+000
1	41.27234133	1.640141E-011	3.071412E-012	0	0.000000E+000
1	41.27354250	3.071412E-012	1.640141E-011	1	0.000000E+000
1	41.27374064	1.640141E-011	3.071412E-012	0	0.000000E+000
1	41.27505361	3.071412E-012	1.640141E-011	1	0.000000E+000
1	41.27540851	1.640141E-011	3.071412E-012	0	0.000000E+000
1	41.27611763	3.071412E-012	1.640141E-011	1	0.000000E+000
1	41.27630701	1.640141E-011	3.071412E-012	0	0.000000E+000
1	41.27632505	3.071412E-012	1.640141E-011	1	0.000000E+000
1	41.27662730	1.640141E-011	3.071412E-012	0	0.000000E+000
1	41.27663974	3.071412E-012	1.640141E-011	1	0.000000E+000
1	41.27681646	1.640141E-011	3.071412E-012	0	0.000000E+000
1	41.27790917	3.071412E-012	1.640141E-011	1	0.000000E+000
1	41.27852388	1.640141E-011	3.071412E-012	0	0.000000E+000
1	41.27854285	3.071412E-012	1.640141E-011	1	0.000000E+000
1	41.27867103	1.640141E-011	3.071412E-012	0	0.000000E+000
1	41.27993163	3.071412E-012	1.640141E-011	1	0.000000E+000
1	41.28020118	1.640141E-011	3.071412E-012	0	0.000000E+000
1	41.28131554	3.071412E-012	1.640141E-011	1	0.000000E+000
1	41.28149963	1.640141E-011	3.071412E-012	0	0.000000E+000
1	41.28218748	3.071412E-012	1.640141E-011	1	0.000000E+000
1	41.28227080	1.640141E-011	3.071412E-012	0	0.000000E+000
1	41.28303821	3.071412E-012	1.640141E-011	1	0.000000E+000
1	41.28336979	1.640141E-011	3.071412E-012	0	0.000000E+000
1	41.28567883	3.071412E-012	1.640141E-011	1	0.000000E+000
1	41.28595103	1.640141E-011	3.071412E-012	0	0.000000E+000
1	41.28635265	3.071412E-012	1.640141E-011	1	0.000000E+000
1	41.28640377	1.640141E-011	3.071412E-012	0	0.000000E+000
1	41.28646181	3.071412E-012	1.640141E-011	1	0.000000E+000
1	41.28651456	1.640141E-011	3.071412E-012	0	0.000000E+000
1	41.28769440	3.071412E-012	1.640141E-011	1	0.000000E+000
1	41.28778018	1.640141E-011	3.071412E-012	0	0.000000E+000
1	41.28888155	3.071412E-012	1.640141E-011	1	0.000000E+000
1	41.28890120	1.640141E-011	3.071412E-012	0	0.000000E+000
1	41.28893620	3.071412E-012	1.640141E-011	1	0.000000E+000
1	41.28956858	1.640141E-011	3.071412E-012	0	0.000000E+000
1	41.28993081	3.071412E-012	1.640141E-011	1	0.000000E+000
1	41.29009717	1.640141E-011	3.071412E-012	0	0.000000E+000
1	41.29097158	3.071412E-012	1.640141E-011	1	0.000000E+000
1	41.29104324	1.640141E-011	3.071412E-012	0	0.000000E+000
1	41.29182295	3.071412E-012	1.640141E-011	1	0.000000E+000
1	41.29186546	1.640141E-011	3.071412E-012	0	0.000000E+000
1	41.29190407	3.071412E-012	1.640141E-011	1	0.000000E+000
1	41.29196237	1.640141E-011	3.071412E-012	0	0.000000E+000
1	41.29241963	3.071412E-012	1.640141E-011	1	0.000000E+000
1	41.29271230	1.640141E-011	3.071412E-012	0	0.000000E+000
1	41.29336999	3.071412E-012	1.640141E-011	1	0.000000E+000
1	41.29358052	1.640141E-011	3.071412E-012	0	0.000000E+000
1	41.29422457	3.071412E-012	1.640141E-011	1	0.000000E+000
1	41.29430549	1.640141E-011	3.071412E-012	0	0.000000E+000
1	41.29475720	3.071412E-012	1.640141E-011	1	0.000000E+000
1	41.29478451	1.640141E-011	3.071412E-012	0	0.000000E+000
1	41.29516869	3.071412E-012	1.640141E-011	1	0.000000E+000
1	41.29610236	1.640141E-011	3.071412E-012	0	0.000000E+000
1	41.29636704	3.071412E-012	1.640141E-011	1	0.000000E+000
1	41.29651363	1.640141E-011	3.071412E-012	0	0.000000E+000
1	41.29669856	3.071412E-012	1.640141E-011	1	0.000000E+000
1	41.29693178	1.640141E-011	3.071412E-012	0	0.000000E+000
1	41.29856622	3.071412E-012	1.640141E-011	1	0.000000E+000
1	41.29862040	1.640141E-011	3.071412E-012	0	0.000000E+000
1	41.29928846	3.071412E-012	1.640141E-011	1	0.000000E+000
1	41.29947697	1.640141E-011	3.071412E-012	0	0.000000E+000
1	41.29956018	3.071412E-012	1.640141E-011	1	0.000000E+000
1	41.29969702	1.640141E-011	3.071412E-012	0	0.000000E+000
1	41.29998215	3.071412E-012	1.640141E-011	1	0.000000E+000
1	41.30064747	1.640141E-011	3.071412E-012	0	0.000000E+000
1	41.30115228	3.071412E-012	1.640141E-011	1	0.000000E+000
1	41.30122695	1.640141E-011	3.071412E-012	0	0.000000E+000
1	41.30123522	3.071412E-012	1.640141E-011	1	0.000000E+000
1	41.30160315	1.640141E-011	3.071412E-012	0	0.000000E+000
1	41.30379869	3.071412E-012	1.640141E-011	1	0.000000E+000
1	41.30383660	1.640141E-011	3.071412E-012	0	0.000000E+000
1	41.30388191	3.071412E-012	1.640141E-011	1	0.000000E+000
1	41.30393438	1.640141E-011	3.071412E-012	0	0.000000E+000
1	41.30434168	3.071412E-012	1.640141E-011	1	0.000000E+000
1	41.30460591	1.640141E-011	3.071412E-012	0	0.000000E+000
1	41.30486582	3.071412E-012	1.640141E-011	1	0.000000E+000
1	41.30525054	1.640141E-011	3.071412E-012	0	0.000000E+000
1	41.30644808	3.071412E-012	1.640141E-011	1	0.000000E+000
1	41.30654202	1.640141E-011	3.071412E-012	0	0.000000E+000
1	41.30773700	3.071412E-012	1.640141E-011	1	0.000000E+000
1	41.30801870	1.640141E-011	3.071412E-012	0	0.000000E+000
1	41.30901364	3.071412E-012	1.640141E-011	1	0.000000E+000
1	41.30924700	1.640141E-011	3.071412E-012	0	0.000000E+000
1	41.30925832	3.071412E-012	1.640141E-011	1	0.000000E+000
1	41.30932993	1.640141E-011	3.071412E-012	0	0.000000E+000
1	41.31025378	3.071412E-012	1.640141E-011	1	0.000000E+000
1	41.31032785	1.640141E-011	3.071412E-012	0	0.000000E+000
1	41.31033399	3.071412E-012	1.640141E-011	1	0.000000E+000
1	41.31093367	1.640141E-011	3.071412E-012	0	0.000000E+000
1	41.31095387	3.071412E-012	1.640141E-011	1	0.000000E+000
1	41.31101991	1.640141E-011	3.071412E-012	0	0.000000E+000
1	41.31340261	3.071412E-012	1.640141E-011	1	0.000000E+000
1	41.31371788	1.640141E-011	3.071412E-012	0	0.000000E+000
1	41.31457140	3.071412E-012	1.640141E-011	1	0.000000E+000
1	41.31462834	1.640141E-011	3.071412E-012	0	0.000000E+000
1	41.31555965	3.071412E-012	1.640141E-011	1	0.000000E+000
1	41.31558187	1.640141E-011	3.071412E-012	0	0.000000E+000
1	41.31571861	3.071412E-012	1.640141E-011	1	0.000000E+000
1	41.31577433	1.640141E-011	3.071412E-012	0	0.000000E+000
1	41.31578427	3.071412E-012	1.640141E-011	1	0.000000E+000
1	41.31620280	1.640141E-011	3.071412E-012	0	0.000000E+000
1	41.31715021	3.071412E-012	1.640141E-011	1	0.000000E+000
1	41.31735684	1.640141E-011	3.071412E-012	0	0.000000E+000
1	41.31739890	3.071412E-012	1.640141E-011	1	0.000000E+000
1	41.31753195	1.640141E-011	3.071412E-012	0	0.000000E+000
1	41.31792845	3.071412E-012	1.640141E-011	1	0.000000E+000
1	41.31798737	1.640141E-011	3.071412E-012	0	0.000000E+000
1	41.31856101	3.071412E-012	1.640141E-011	1	0.000000E+000
1	41.31908430	1.640141E-011	3.071412E-012	0	0.000000E+000
1	41.31912849	3.071412E-012	1.640141E-011	1	0.000000E+000
1	41.31918794	1.640141E-011	3.071412E-012	0	0.000000E+000
1	41.31919868	3.071412E-012	1.640141E-011	1	0.000000E+000
1	41.31924506	1.640141E-011	3.071412E-012	0	0.000000E+000
1	41.32155752	3.071412E-012	1.640141E-011	1	0.000000E+000
1	41.32178384	1.640141E-011	3.071412E-012	0	0.000000E+000
1	41.32199552	3.071412E-012	1.640141E-011	1	0.000000E+000
1	41.32243798	1.640141E-011	3.071412E-012	0	0.000000E+000
1	41.32286848	3.071412E-012	1.640141E-011	1	0.000000E+000
1	41.32297463	1.640141E-011	3.071412E-012	0	0.000000E+000
1	41.32307406	3.071412E-012	1.640141E-011	1	0.000000E+000
1	41.32337288	1.640141E-011	3.071412E-012	0	0.000000E+000
1	41.32344912	3.071412E-012	1.640141E-011	1	0.000000E+000
1	41.32349257	1.640141E-011	3.071412E-012	0	0.000000E+000
1	41.32398932	3.071412E-012	1.640141E-011	1	0.000000E+000
1	41.32405750	1.640141E-011	3.071412E-012	0	0.000000E+000
1	41.32409256	3.071412E-012	1.640141E-011	1	0.000000E+000
1	41.32417908	1.640141E-011	3.071412E-012	0	0.000000E+000
1	41.32515800	3.071412E-012	1.640141E-011	1	0.000000E+000
1	41.32525346	1.640141E-011	3.071412E-012	0	0.000000E+000
1	41.32538068	3.071412E-012	1.640141E-011	1	0.000000E+000
1	41.32539875	1.640141E-011	3.071412E-012	0	0.000000E+000
1	41.32730533	3.071412E-012	1.640141E-011	1	0.000000E+000
1	41.32747656	1.640141E-011	3.071412E-012	0	0.000000E+000
1	41.33050587	3.071412E-012	1.640141E-011	1	0.000000E+000
1	41.33071235	1.640141E-011	3.071412E-012	0	0.000000E+000
1	41.33091851	3.071412E-012	1.640141E-011	1	0.000000E+000
1	41.33129600	1.640141E-011	3.071412E-012	0	0.000000E+000
1	41.33131598	3.071412E-012	1.640141E-011	1	0.000000E+000
1	41.33144235	1.640141E-011	3.071412E-012	0	0.000000E+000
1	41.33368440	3.071412E-012	1.640141E-011	1	0.000000E+000
1	41.33370276	1.640141E-011	3.071412E-012	0	0.000000E+000
1	41.33374681	3.071412E-012	1.640141E-011	1	0.000000E+000
1	41.33376988	1.640141E-011	3.071412E-012	0	0.000000E+000
1	41.33496095	3.071412E-012	1.640141E-011	1	0.000000E+000
1	41.33503400	1.640141E-011	3.071412E-012	0	0.000000E+000
1	41.33505381	3.071412E-012	1.640141E-011	1	0.000000E+000
1	41.33575362	1.640141E-011	3.071412E-012	0	0.000000E+000
1	41.33595242	3.071412E-012	1.640141E-011	1	0.000000E+000
1	41.33636541	1.640141E-011	3.071412E-012	0	0.000000E+000
1	41.33816614	3.071412E-012	1.640141E-011	1	0.000000E+000
1	41.33824622	1.640141E-011	3.071412E-012	0	0.000000E+000
1	41.33834319	3.071412E-012	1.640141E-011	1	0.000000E+000
1	41.33857173	1.640141E-011	3.071412E-012	0	0.000000E+000
1	41.33904759	3.071412E-012	1.640141E-011	1	0.000000E+000
1	41.33925701	1.640141E-011	3.071412E-012	0	0.000000E+000
1	41.34008251	3.071412E-012	1.640141E-011	1	0.000000E+000
1	41.34017564	1.640141E-011	3.071412E-012	0	0.000000E+000
1	41.34129844	3.071412E-012	1.640141E-011	1	0.000000E+000
1	41.34144799	1.640141E-011	3.071412E-012	0	0.000000E+000
1	41.34147881	3.071412E-012	1.640141E-011	1	0.000000E+000
1	41.34154627	1.640141E-011	3.071412E-012	0	0.000000E+000
1	41.34185660	3.071412E-012	1.640141E-011	1	0.000000E+000
1	41.34232266	1.640141E-011	3.071412E-012	0	0.000000E+000
1	41.34255939	3.071412E-012	1.640141E-011	1	0.000000E+000
1	41.34261338	1.640141E-011	3.071412E-012	0	0.000000E+000
1	41.34354409	3.071412E-012	1.640141E-011	1	0.000000E+000
1	41.34444959	1.640141E-011	3.071412E-012	0	0.000000E+000
1	41.34586914	3.071412E-012	1.640141E-011	1	0.000000E+000
1	41.34628775	1.640141E-011	3.071412E-012	0	0.000000E+000
1	41.34714606	3.071412E-012	1.640141E-011	1	0.000000E+000
1	41.34716236	1.640141E-011	3.071412E-012	0	0.000000E+000
1	41.34772498	3.071412E-012	1.640141E-011	1	0.000000E+000
1	41.34780007	1.640141E-011	3.071412E-012	0	0.000000E+000
1	41.34976937	3.071412E-012	1.640141E-011	1	0.000000E+000
1	41.34988333	1.640141E-011	3.071412E-012	0	0.000000E+000
1	41.34995759	3.071412E-012	1.640141E-011	1	0.000000E+000
1	41.35026086	1.640141E-011	3.071412E-012	0	0.000000E+000
1	41.35048229	3.071412E-012	1.640141E-011	1	0.000000E+000
1	41.35059813	1.640141E-011	3.071412E-012	0	0.000000E+000
1	41.35077883	3.071412E-012	1.640141E-011	1	0.000000E+000
1	41.35099878	1.640141E-011	3.071412E-012	0	0.000000E+000
1	41.35207235	3.071412E-012	1.640141E-011	1	0.000000E+000
1	41.35207771	1.640141E-011	3.071412E-012	0	0.000000E+000
1	41.35275633	3.071412E-012	1.640141E-011	1	0.000000E+000
1	41.35298678	1.640141E-011	3.071412E-012	0	0.000000E+000
1	41.35376762	3.071412E-012	1.640141E-011	1	0.000000E+000
1	41.35385107	1.640141E-011	3.071412E-012	0	0.000000E+000
1	41.35391139	3.071412E-012	1.640141E-011	1	0.000000E+000
1	41.35402303	1.640141E-011	3.071412E-012	0	0.000000E+000
1	41.35546052	3.071412E-012	1.640141E-011	1	0.000000E+000
1	41.35572674	1.640141E-011	3.071412E-012	0	0.000000E+000
1	41.36010462	3.071412E-012	1.640141E-011	1	0.000000E+000
1	41.36015953	1.640141E-011	3.071412E-012	0	0.000000E+000
1	41.36029908	3.071412E-012	1.640141E-011	1	0.000000E+000
1	41.36036542	1.640141E-011	3.071412E-012	0	0.000000E+000
1	41.36123398	3.071412E-012	1.640141E-011	1	0.000000E+000
1	41.36140986	1.640141E-011	3.071412E-012	0	0.000000E+000
1	41.36216975	3.071412E-012	1.640141E-011	1	0.000000E+000
1	41.36236658	1.640141E-011	3.071412E-012	0	0.000000E+000
1	41.36240661	3.071412E-012	1.640141E-011	1	0.000000E+000
1	41.36261025	1.640141E-011	3.071412E-012	0	0.000000E+000
1	41.36269869	3.071412E-012	1.640141E-011	1	0.000000E+000
1	41.36295794	1.640141E-011	3.071412E-012	0	0.000000E+000
1	41.36373566	3.071412E-012	1.640141E-011	1	0.000000E+000
1	41.36377539	1.640141E-011	3.071412E-012	0	0.000000E+000
1	41.36414187	3.071412E-012	1.640141E-011	1	0.000000E+000
1	41.36450625	1.640141E-011	3.071412E-012	0	0.000000E+000
1	41.36571503	3.071412E-012	1.640141E-011	1	0.000000E+000
1	41.36575394	1.640141E-011	3.071412E-012	0	0.000000E+000
1	41.36625401	3.071412E-012	1.640141E-011	1	0.000000E+000
1	41.36635268	1.640141E-011	3.071412E-012	0	0.000000E+000
1	41.36694981	3.071412E-012	1.640141E-011	1	0.000000E+000
1	41.36737693	1.640141E-011	3.071412E-012	0	0.000000E+000
1	41.37026242	3.071412E-012	1.640141E-011	1	0.000000E+000
1	41.37033542	1.640141E-011	3.071412E-012	0	0.000000E+000
1	41.37090349	3.071412E-012	1.640141E-011	1	0.000000E+000
1	41.37116696	1.640141E-011	3.071412E-012	0	0.000000E+000
1	41.37297464	3.071412E-012	1.640141E-011	1	0.000000E+000
1	41.37310195	1.640141E-011	3.071412E-012	0	0.000000E+000
1	41.37349126	3.071412E-012	1.640141E-011	1	0.000000E+000
1	41.37376637	1.640141E-011	3.071412E-012	0	0.000000E+000
1	41.37422976	3.071412E-012	1.640141E-011	1	0.000000E+000
1	41.37425203	1.640141E-011	3.071412E-012	0	0.000000E+000
1	41.37650036	3.071412E-012	1.640141E-011	1	0.000000E+000
1	41.37704446	1.640141E-011	3.071412E-012	0	0.000000E+000
1	41.37705812	3.071412E-012	1.640141E-011	1	0.000000E+000
1	41.37713312	1.640141E-011	3.071412E-012	0	0.000000E+000
1	41.37716135	3.071412E-012	1.640141E-011	1	0.000000E+000
1	41.37720010	1.640141E-011	3.071412E-012	0	0.000000E+000
1	41.37731739	3.071412E-012	1.640141E-011	1	0.000000E+000
1	41.37743870	1.640141E-011	3.071412E-012	0	0.000000E+000
1	41.37886620	3.071412E-012	1.640141E-011	1	0.000000E+000
1	41.37888050	1.640141E-011	3.071412E-012	0	0.000000E+000
1	41.37918719	3.071412E-012	1.640141E-011	1	0.000000E+000
1	41.37924934	1.640141E-011	3.071412E-012	0	0.000000E+000
1	41.37965303	3.071412E-012	1.640141E-011	1	0.000000E+000
1	41.37987232	1.640141E-011	3.071412E-012	0	0.000000E+000
1	41.38102940	3.071412E-012	1.640141E-011	1	0.000000E+000
1	41.38118872	1.640141E-011	3.071412E-012	0	0.000000E+000
1	41.38161978	3.071412E-012	1.640141E-011	1	0.000000E+000
1	41.38170559	1.640141E-011	3.071412E-012	0	0.000000E+000
1	41.38174445	3.071412E-012	1.640141E-011	1	0.000000E+000
1	41.38207616	1.640141E-011	3.071412E-012	0	0.000000E+000
1	41.38231667	3.071412E-012	1.640141E-011	1	0.000000E+000
1	41.38236673	1.640141E-011	3.071412E-012	0	0.000000E+000
1	41.38245187	3.071412E-012	1.640141E-011	1	0.000000E+000
1	41.38265186	1.640141E-011	3.071412E-012	0	0.000000E+000
1	41.38269030	3.071412E-012	1.640141E-011	1	0.000000E+000
1	41.38393711	1.640141E-011	3.071412E-012	0	0.000000E+000
1	41.38435289	3.071412E-012	1.640141E-011	1	0.000000E+000
1	41.38444600	1.640141E-011	3.071412E-012	0	0.000000E+000
1	41.39069685	3.071412E-012	1.640141E-011	1	0.000000E+000
1	41.39077778	1.640141E-011	3.071412E-012	0	0.000000E+000
1	41.39239448	3.071412E-012	1.640141E-011	1	0.000000E+000
1	41.39285374	1.640141E-011	3.071412E-012	0	0.000000E+000
1	41.39342557	3.071412E-012	1.640141E-011	1	0.000000E+000
1	41.39350633	1.640141E-011	3.071412E-012	0	0.000000E+000
1	41.39493216	3.071412E-012	1.640141E-011	1	0.000000E+000
1	41.39511505	1.640141E-011	3.071412E-012	0	0.000000E+000
1	41.39770705	3.071412E-012	1.640141E-011	1	0.000000E+000
1	41.39772390	1.640141E-011	3.071412E-012	0	0.000000E+000
1	41.39852819	3.071412E-012	1.640141E-011	1	0.000000E+000
1	41.39862166	1.640141E-011	3.071412E-012	0	0.000000E+000
1	41.39906047	3.071412E-012	1.640141E-011	1	0.000000E+000
1	41.39912744	1.640141E-011	3.071412E-012	0	0.000000E+000
1	41.39913871	3.071412E-012	1.640141E-011	1	0.000000E+000
1	41.39938097	1.640141E-011	3.071412E-012	0	0.000000E+000
1	41.39939914	3.071412E-012	1.640141E-011	1	0.000000E+000
1	41.39947755	1.640141E-011	3.071412E-012	0	0.000000E+000
1	41.40039749	3.071412E-012	1.640141E-011	1	0.000000E+000
1	41.40043362	1.640141E-011	3.071412E-012	0	0.000000E+000
1	41.40084133	3.071412E-012	1.640141E-011	1	0.000000E+000
1	41.40109496	1.640141E-011	3.071412E-012	0	0.000000E+000
1	41.40473108	3.071412E-012	1.640141E-011	1	0.000000E+000
1	41.40477986	1.640141E-011	3.071412E-012	0	0.000000E+000
1	41.40611328	3.071412E-012	1.640141E-011	1	0.000000E+000
1	41.40638137	1.640141E-011	3.071412E-012	0	0.000000E+000
1	41.40713083	3.071412E-012	1.640141E-011	1	0.000000E+000
1	41.40760075	1.640141E-011	3.071412E-012	0	0.000000E+000
1	41.40762833	3.071412E-012	1.640141E-011	1	0.000000E+000
1	41.40816500	1.640141E-011	3.071412E-012	0	0.000000E+000
1	41.40819908	3.071412E-012	1.640141E-011	1	0.000000E+000
1	41.40866824	1.640141E-011	3.071412E-012	0	0.000000E+000
1	41.40868217	3.071412E-012	1.640141E-011	1	0.000000E+000
1	41.40989731	1.640141E-011	3.071412E-012	0	0.000000E+000
1	41.40998337	3.071412E-012	1.640141E-011	1	0.000000E+000
1	41.41033695	1.640141E-011	3.071412E-012	0	0.000000E+000
1	41.41153966	3.071412E-012	1.640141E-011	1	0.000000E+000
1	41.41180973	1.640141E-011	3.071412E-012	0	0.000000E+000
1	41.41270085	3.071412E-012	1.640141E-011	1	0.000000E+000
1	41.41291069	1.640141E-011	3.071412E-012	0	0.000000E+000
1	41.41420111	3.071412E-012	1.640141E-011	1	0.000000E+000
1	41.41435757	1.640141E-011	3.071412E-012	0	0.000000E+000
1	41.41467841	3.071412E-012	1.640141E-011	1	0.000000E+000
1	41.41500049	1.640141E-011	3.071412E-012	0	0.000000E+000
1	41.41611490	3.071412E-012	1.640141E-011	1	0.000000E+000
1	41.41620259	1.640141E-011	3.071412E-012	0	0.000000E+000
1	41.41828855	3.071412E-012	1.640141E-011	1	0.000000E+000
1	41.41837668	1.640141E-011	3.071412E-012	0	0.000000E+000
1	41.41862517	3.071412E-012	1.640141E-011	1	0.000000E+000
1	41.41865011	1.640141E-011	3.071412E-012	0	0.000000E+000
1	41.41934644	3.071412E-012	1.640141E-011	1	0.000000E+000
1	41.41961910	1.640141E-011	3.071412E-012	0	0.000000E+000
1	41.41963184	3.071412E-012	1.640141E-011	1	0.000000E+000
1	41.41964335	1.640141E-011	3.071412E-012	0	0.000000E+000
1	41.41967189	3.071412E-012	1.640141E-011	1	0.000000E+000
1	41.42012295	1.640141E-011	3.071412E-012	0	0.000000E+000
1	41.42017271	3.071412E-012	1.640141E-011	1	0.000000E+000
1	41.42070005	1.640141E-011	3.071412E-012	0	0.000000E+000
1	41.42099089	3.071412E-012	1.640141E-011	1	0.000000E+000
1	41.42173858	1.640141E-011	3.071412E-012	0	0.000000E+000
1	41.42175205	3.071412E-012	1.640141E-011	1	0.000000E+000
1	41.42199579	1.640141E-011	3.071412E-012	0	0.000000E+000
1	41.42201308	3.071412E-012	1.640141E-011	1	0.000000E+000
1	41.42214882	1.640141E-011	3.071412E-012	0	0.000000E+000
1	41.42317510	3.071412E-012	1.640141E-011	1	0.000000E+000
1	41.42332165	1.640141E-011	3.071412E-012	0	0.000000E+000
1	41.42529085	3.071412E-012	1.640141E-011	1	0.000000E+000
1	41.42537697	1.640141E-011	3.071412E-012	0	0.000000E+000
1	41.42754890	3.071412E-012	1.640141E-011	1	0.000000E+000
1	41.42765758	1.640141E-011	3.071412E-012	0	0.000000E+000
1	41.42836448	3.071412E-012	1.640141E-011	1	0.000000E+000
1	41.42890484	1.640141E-011	3.071412E-012	0	0.000000E+000
1	41.42982897	3.071412E-012	1.640141E-011	1	0.000000E+000
1	41.42992403	1.640141E-011	3.071412E-012	0	0.000000E+000
1	41.43038153	3.071412E-012	1.640141E-011	1	0.000000E+000
1	41.43042636	1.640141E-011	3.071412E-012	0	0.000000E+000
1	41.43046739	3.071412E-012	1.640141E-011	1	0.000000E+000
1	41.43049386	1.640141E-011	3.071412E-012	0	0.000000E+000
1	41.43100891	3.071412E-012	1.640141E-011	1	0.000000E+000
1	41.43164016	1.640141E-011	3.071412E-012	0	0.000000E+000
1	41.43231989	3.071412E-012	1.640141E-011	1	0.000000E+000
1	41.43234065	1.640141E-011	3.071412E-012	0	0.000000E+000
1	41.43453655	3.071412E-012	1.640141E-011	1	0.000000E+000
1	41.43466326	1.640141E-011	3.071412E-012	0	0.000000E+000
1	41.43512607	3.071412E-012	1.640141E-011	1	0.000000E+000
1	41.43543030	1.640141E-011	3.071412E-012	0	0.000000E+000
1	41.43543874	3.071412E-012	1.640141E-011	1	0.000000E+000
1	41.43562493	1.640141E-011	3.071412E-012	0	0.000000E+000
1	41.43564435	3.071412E-012	1.640141E-011	1	0.000000E+000
1	41.43618558	1.640141E-011	3.071412E-012	0	0.000000E+000
1	41.43655988	3.071412E-012	1.640141E-011	1	0.000000E+000
1	41.43692718	1.640141E-011	3.071412E-012	0	0.000000E+000
1	41.43711132	3.071412E-012	1.640141E-011	1	0.000000E+000
1	41.43785279	1.640141E-011	3.071412E-012	0	0.000000E+000
1	41.44116201	3.071412E-012	1.640141E-011	1	0.000000E+000
1	41.44128016	1.640141E-011	3.071412E-012	0	0.000000E+000
1	41.44217388	3.071412E-012	1.640141E-011	1	0.000000E+000
1	41.44248190	1.640141E-011	3.071412E-012	0	0.000000E+000
1	41.44305249	3.071412E-012	1.640141E-011	1	0.000000E+000
1	41.44344394	1.640141E-011	3.071412E-012	0	0.000000E+000
1	41.44347089	3.071412E-012	1.640141E-011	1	0.000000E+000
1	41.44354603	1.640141E-011	3.071412E-012	0	0.000000E+000
1	41.44468848	3.071412E-012	1.640141E-011	1	0.000000E+000
1	41.44478195	1.640141E-011	3.071412E-012	0	0.000000E+000
1	41.44616308	3.071412E-012	1.640141E-011	1	0.000000E+000
1	41.44622506	1.640141E-011	3.071412E-012	0	0.000000E+000
1	41.44623370	3.071412E-012	1.640141E-011	1	0.000000E+000
1	41.44662745	1.640141E-011	3.071412E-012	0	0.000000E+000
1	41.44887506	3.071412E-012	1.640141E-011	1	0.000000E+000
1	41.44903084	1.640141E-011	3.071412E-012	0	0.000000E+000
1	41.44903448	3.071412E-012	1.640141E-011	1	0.000000E+000
1	41.44939703	1.640141E-011	3.071412E-012	0	0.000000E+000
1	41.44999652	3.071412E-012	1.640141E-011	1	0.000000E+000
1	41.45019546	1.640141E-011	3.071412E-012	0	0.000000E+000
1	41.45257238	3.071412E-012	1.640141E-011	1	0.000000E+000
1	41.45261806	1.640141E-011	3.071412E-012	0	0.000000E+000
1	41.45347587	3.071412E-012	1.640141E-011	1	0.000000E+000
1	41.45358097	1.640141E-011	3.071412E-012	0	0.000000E+000
1	41.45564960	3.071412E-012	1.640141E-011	1	0.000000E+000
1	41.45581408	1.640141E-011	3.071412E-012	0	0.000000E+000
1	41.46045339	3.071412E-012	1.640141E-011	1	0.000000E+000
1	41.46089110	1.640141E-011	3.071412E-012	0	0.000000E+000
1	41.46090424	3.071412E-012	1.640141E-011	1	0.000000E+000
1	41.46110560	1.640141E-011	3.071412E-012	0	0.000000E+000
1	41.46178263	3.071412E-012	1.640141E-011	1	0.000000E+000
1	41.46213908	1.640141E-011	3.071412E-012	0	0.000000E+000
1	41.46218176	3.071412E-012	1.640141E-011	1	0.000000E+000
1	41.46227657	1.640141E-011	3.071412E-012	0	0.000000E+000
1	41.46349098	3.071412E-012	1.640141E-011	1	0.000000E+000
1	41.46378768	1.640141E-011	3.071412E-012	0	0.000000E+000
1	41.46599173	3.071412E-012	1.640141E-011	1	0.000000E+000
1	41.46613681	1.640141E-011	3.071412E-012	0	0.000000E+000
1	41.46651941	3.071412E-012	1.640141E-011	1	0.000000E+000
1	41.46670752	1.640141E-011	3.071412E-012	0	0.000000E+000
1	41.46711762	3.071412E-012	1.640141E-011	1	0.000000E+000
1	41.46715579	1.640141E-011	3.071412E-012	0	0.000000E+000
1	41.46717360	3.071412E-012	1.640141E-011	1	0.000000E+000
1	41.46741470	1.640141E-011	3.071412E-012	0	0.000000E+000
1	41.46905302	3.071412E-012	1.640141E-011	1	0.000000E+000
1	41.46919035	1.640141E-011	3.071412E-012	0	0.000000E+000
1	41.47178861	3.071412E-012	1.640141E-011	1	0.000000E+000
1	41.47260416	1.640141E-011	3.071412E-012	0	0.000000E+000
1	41.47605300	3.071412E-012	1.640141E-011	1	0.000000E+000
1	41.47626623	1.640141E-011	3.071412E-012	0	0.000000E+000
1	41.47734282	3.071412E-012	1.640141E-011	1	0.000000E+000
1	41.47770052	1.640141E-011	3.071412E-012	0	0.000000E+000
1	41.47835431	3.071412E-012	1.640141E-011	1	0.000000E+000
1	41.47852791	1.640141E-011	3.071412E-012	0	0.000000E+000
1	41.47857910	3.071412E-012	1.640141E-011	1	0.000000E+000
1	41.47902400	1.640141E-011	3.071412E-012	0	0.000000E+000
1	41.47957791	3.071412E-012	1.640141E-011	1	0.000000E+000
1	41.47965507	1.640141E-011	3.071412E-012	0	0.000000E+000
1	41.47993810	3.071412E-012	1.640141E-011	1	0.000000E+000
1	41.48002951	1.640141E-011	3.071412E-012	0	0.000000E+000
1	41.48026291	3.071412E-012	1.640141E-011	1	0.000000E+000
1	41.48047504	1.640141E-011	3.071412E-012	0	0.000000E+000
1	41.48089419	3.071412E-012	1.640141E-011	1	0.000000E+000
1	41.48119433	1.640141E-011	3.071412E-012	0	0.000000E+000
1	41.48509664	3.071412E-012	1.640141E-011	1	0.000000E+000
1	41.48524165	1.640141E-011	3.071412E-012	0	0.000000E+000
1	41.49032285	3.071412E-012	1.640141E-011	1	0.000000E+000
1	41.49035312	1.640141E-011	3.071412E-012	0	0.000000E+000
1	41.49185585	3.071412E-012	1.640141E-011	1	0.000000E+000
1	41.49196931	1.640141E-011	3.071412E-012	0	0.000000E+000
1	41.49359653	3.071412E-012	1.640141E-011	1	0.000000E+000
1	41.49481873	1.640141E-011	3.071412E-012	0	0.000000E+000
1	41.49865116	3.071412E-012	1.640141E-011	1	0.000000E+000
1	41.49901200	1.640141E-011	3.071412E-012	0	0.000000E+000
1	41.49931097	3.071412E-012	1.640141E-011	1	0.000000E+000
1	41.49946684	1.640141E-011	3.071412E-012	0	0.000000E+000
1	41.50062347	3.071412E-012	1.640141E-011	1	0.000000E+000
1	41.50109180	1.640141E-011	3.071412E-012	0	0.000000E+000
1	41.50113024	3.071412E-012	1.640141E-011	1	0.000000E+000
1	41.50142983	1.640141E-011	3.071412E-012	0	0.000000E+000
1	41.50145739	3.071412E-012	1.640141E-011	1	0.000000E+000
1	41.50155799	1.640141E-011	3.071412E-012	0	0.000000E+000
1	41.50158215	3.071412E-012	1.640141E-011	1	0.000000E+000
1	41.50182274	1.640141E-011	3.071412E-012	0	0.000000E+000
1	41.50213454	3.071412E-012	1.640141E-011	1	0.000000E+000
1	41.50216497	1.640141E-011	3.071412E-012	0	0.000000E+000
1	41.52959836	3.071412E-012	1.640141E-011	1	0.000000E+000
1	41.52995625	1.640141E-011	3.071412E-012	0	0.000000E+000
1	41.52997029	3.071412E-012	1.640141E-011	1	0.000000E+000
1	41.53010572	1.640141E-011	3.071412E-012	0	0.000000E+000
1	41.75873039	2.931246E-012	1.626125E-011	1	0.000000E+000
1	41.75892696	1.626125E-011	2.931246E-012	0	0.000000E+000
1	41.76001180	2.931246E-012	1.626125E-011	1	0.000000E+000
1	41.76007303	1.626125E-011	2.931246E-012	0	0.000000E+000
1	41.76057569	2.931246E-012	1.626125E-011	1	0.000000E+000
1	41.76067895	1.626125E-011	2.931246E-012	0	0.000000E+000
1	41.76070670	2.931246E-012	1.626125E-011	1	0.000000E+000
1	41.76078066	1.626125E-011	2.931246E-012	0	0.000000E+000
1	41.76362350	2.931246E-012	1.626125E-011	1	0.000000E+000
1	41.76392391	1.626125E-011	2.931246E-012	0	0.000000E+000
1	41.76423864	2.931246E-012	1.626125E-011	1	0.000000E+000
1	41.76442150	1.626125E-011	2.931246E-012	0	0.000000E+000
1	41.76447700	2.931246E-012	1.626125E-011	1	0.000000E+000
1	41.76466249	1.626125E-011	2.931246E-012	0	0.000000E+000
1	41.76469458	2.931246E-012	1.626125E-011	1	0.000000E+000
1	41.76489680	1.626125E-011	2.931246E-012	0	0.000000E+000
1	41.76501599	2.931246E-012	1.626125E-011	1	0.000000E+000
1	41.76513958	1.626125E-011	2.931246E-012	0	0.000000E+000
1	41.76518874	2.931246E-012	1.626125E-011	1	0.000000E+000
1	41.76549464	1.626125E-011	2.931246E-012	0	0.000000E+000
1	41.76583813	2.931246E-012	1.626125E-011	1	0.000000E+000
1	41.76590038	1.626125E-011	2.931246E-012	0	0.000000E+000
1	41.76906378	2.931246E-012	1.626125E-011	1	0.000000E+000
1	41.76909688	1.626125E-011	2.931246E-012	0	0.000000E+000
1	41.77373282	2.931246E-012	1.626125E-011	1	0.000000E+000
1	41.77375002	1.626125E-011	2.931246E-012	0	0.000000E+000
1	41.77391762	2.931246E-012	1.626125E-011	1	0.000000E+000
1	41.77447984	1.626125E-011	2.931246E-012	0	0.000000E+000
1	41.77481489	2.931246E-012	1.626125E-011	1	0.000000E+000
1	41.77514483	1.626125E-011	2.931246E-012	0	0.000000E+000
1	41.77562673	2.931246E-012	1.626125E-011	1	0.000000E+000
1	41.77572520	1.626125E-011	2.931246E-012	0	0.000000E+000
1	41.77697532	2.931246E-012	1.626125E-011	1	0.000000E+000
1	41.77757358	1.626125E-011	2.931246E-012	0	0.000000E+000
1	41.77760336	2.931246E-012	1.626125E-011	1	0.000000E+000
1	41.77798023	1.626125E-011	2.931246E-012	0	0.000000E+000
1	41.77826204	2.931246E-012	1.626125E-011	1	0.000000E+000
1	41.77830946	1.626125E-011	2.931246E-012	0	0.000000E+000
1	41.77841279	2.931246E-012	1.626125E-011	1	0.000000E+000
1	41.77879372	1.626125E-011	2.931246E-012	0	0.000000E+000
1	41.77956130	2.931246E-012	1.626125E-011	1	0.000000E+000
1	41.77968264	1.626125E-011	2.931246E-012	0	0.000000E+000
1	41.77971191	2.931246E-012	1.626125E-011	1	0.000000E+000
1	41.77971868	1.626125E-011	2.931246E-012	0	0.000000E+000
1	41.77973232	2.931246E-012	1.626125E-011	1	0.000000E+000
1	41.78025527	1.626125E-011	2.931246E-012	0	0.000000E+000
1	41.78072180	2.931246E-012	1.626125E-011	1	0.000000E+000
1	41.78087714	1.626125E-011	2.931246E-012	0	0.000000E+000
1	41.78165229	2.931246E-012	1.626125E-011	1	0.000000E+000
1	41.78167340	1.626125E-011	2.931246E-012	0	0.000000E+000
1	41.78409345	2.931246E-012	1.626125E-011	1	0.000000E+000
1	41.78534515	1.626125E-011	2.931246E-012	0	0.000000E+000
1	41.78544380	2.931246E-012	1.626125E-011	1	0.000000E+000
1	41.78556205	1.626125E-011	2.931246E-012	0	0.000000E+000
1	41.78811390	2.931246E-012	1.626125E-011	1	0.000000E+000
1	41.78846536	1.626125E-011	2.931246E-012	0	0.000000E+000
1	41.78861108	2.931246E-012	1.626125E-011	1	0.000000E+000
1	41.78863532	1.626125E-011	2.931246E-012	0	0.000000E+000
1	41.78984071	2.931246E-012	1.626125E-011	1	0.000000E+000
1	41.78990168	1.626125E-011	2.931246E-012	0	0.000000E+000
1	41.78993637	2.931246E-012	1.626125E-011	1	0.000000E+000
1	41.79032009	1.626125E-011	2.931246E-012	0	0.000000E+000
1	41.79049334	2.931246E-012	1.626125E-011	1	0.000000E+000
1	41.79052853	1.626125E-011	2.931246E-012	0	0.000000E+000
1	41.79059985	2.931246E-012	1.626125E-011	1	0.000000E+000
1	41.79100401	1.626125E-011	2.931246E-012	0	0.000000E+000
1	41.79198965	2.931246E-012	1.626125E-011	1	0.000000E+000
1	41.79207307	1.626125E-011	2.931246E-012	0	0.000000E+000
1	41.79395844	2.931246E-012	1.626125E-011	1	0.000000E+000
1	41.79426224	1.626125E-011	2.931246E-012	0	0.000000E+000
1	41.79496419	2.931246E-012	1.626125E-011	1	0.000000E+000
1	41.79608444	1.626125E-011	2.931246E-012	0	0.000000E+000
1	41.79626748	2.931246E-012	1.626125E-011	1	0.000000E+000
1	41.79633295	1.626125E-011	2.931246E-012	0	0.000000E+000
1	41.79711705	2.931246E-012	1.626125E-011	1	0.000000E+000
1	41.79776258	1.626125E-011	2.931246E-012	0	0.000000E+000
1	41.79817569	2.931246E-012	1.626125E-011	1	0.000000E+000
1	41.79820085	1.626125E-011	2.931246E-012	0	0.000000E+000
1	41.79827817	2.931246E-012	1.626125E-011	1	0.000000E+000
1	41.79851436	1.626125E-011	2.931246E-012	0	0.000000E+000
1	41.79900927	2.931246E-012	1.626125E-011	1	0.000000E+000
1	41.79914510	1.626125E-011	2.931246E-012	0	0.000000E+000
1	41.80237979	2.931246E-012	1.626125E-011	1	0.000000E+000
1	41.80256037	1.626125E-011	2.931246E-012	0	0.000000E+000
1	41.80258072	2.931246E-012	1.626125E-011	1	0.000000E+000
1	41.80294939	1.626125E-011	2.931246E-012	0	0.000000E+000
1	41.80382539	2.931246E-012	1.626125E-011	1	0.000000E+000
1	41.80413460	1.626125E-011	2.931246E-012	0	0.000000E+000
1	41.80418251	2.931246E-012	1.626125E-011	1	0.000000E+000
1	41.80433550	1.626125E-011	2.931246E-012	0	0.000000E+000
1	41.80546799	2.931246E-012	1.626125E-011	1	0.000000E+000
1	41.80575281	1.626125E-011	2.931246E-012	0	0.000000E+000
1	41.80679029	2.931246E-012	1.626125E-011	1	0.000000E+000
1	41.80703966	1.626125E-011	2.931246E-012	0	0.000000E+000
1	41.80975606	2.931246E-012	1.626125E-011	1	0.000000E+000
1	41.80995155	1.626125E-011	2.931246E-012	0	0.000000E+000
1	41.81085070	2.931246E-012	1.626125E-011	1	0.000000E+000
1	41.81115194	1.626125E-011	2.931246E-012	0	0.000000E+000
1	41.81194558	2.931246E-012	1.626125E-011	1	0.000000E+000
1	41.81234830	1.626125E-011	2.931246E-012	0	0.000000E+000
1	41.81286534	2.931246E-012	1.626125E-011	1	0.000000E+000
1	41.81289281	1.626125E-011	2.931246E-012	0	0.000000E+000
1	41.81347897	2.931246E-012	1.626125E-011	1	0.000000E+000
1	41.81390147	1.626125E-011	2.931246E-012	0	0.000000E+000
1	41.81419896	2.931246E-012	1.626125E-011	1	0.000000E+000
1	41.81506711	1.626125E-011	2.931246E-012	0	0.000000E+000
1	41.81827672	2.931246E-012	1.626125E-011	1	0.000000E+000
1	41.81841757	1.626125E-011	2.931246E-012	0	0.000000E+000
1	41.81843910	2.931246E-012	1.626125E-011	1	0.000000E+000
1	41.81847453	1.626125E-011	2.931246E-012	0	0.000000E+000
1	41.81871245	2.931246E-012	1.626125E-011	1	0.000000E+000
1	41.81902377	1.626125E-011	2.931246E-012	0	0.000000E+000
1	41.81970054	2.931246E-012	1.626125E-011	1	0.000000E+000
1	41.81975456	1.626125E-011	2.931246E-012	0	0.000000E+000
1	41.82022949	2.931246E-012	1.626125E-011	1	0.000000E+000
1	41.82043976	1.626125E-011	2.931246E-012	0	0.000000E+000
1	41.82142759	2.931246E-012	1.626125E-011	1	0.000000E+000
1	41.82150283	1.626125E-011	2.931246E-012	0	0.000000E+000
1	41.82553494	2.931246E-012	1.626125E-011	1	0.000000E+000
1	41.82585412	1.626125E-011	2.931246E-012	0	0.000000E+000
1	41.82634091	2.931246E-012	1.626125E-011	1	0.000000E+000
1	41.82653398	1.626125E-011	2.931246E-012	0	0.000000E+000
1	41.82771027	2.931246E-012	1.626125E-011	1	0.000000E+000
1	41.82802034	1.626125E-011	2.931246E-012	0	0.000000E+000
1	41.82806498	2.931246E-012	1.626125E-011	1	0.000000E+000
1	41.82821103	1.626125E-011	2.931246E-012	0	0.000000E+000
1	41.82848991	2.931246E-012	1.626125E-011	1	0.000000E+000
1	41.82892756	1.626125E-011	2.931246E-012	0	0.000000E+000
1	41.82929478	2.931246E-012	1.626125E-011	1	0.000000E+000
1	41.82931936	1.626125E-011	2.931246E-012	0	0.000000E+000
1	41.83521641	2.931246E-012	1.626125E-011	1	0.000000E+000
1	41.83547088	1.626125E-011	2.931246E-012	0	0.000000E+000
1	41.83578709	2.931246E-012	1.626125E-011	1	0.000000E+000
1	41.83586097	1.626125E-011	2.931246E-012	0	0.000000E+000
1	41.83587963	2.931246E-012	1.626125E-011	1	0.000000E+000
1	41.83596217	1.626125E-011	2.931246E-012	0	0.000000E+000
1	41.83645513	2.931246E-012	1.626125E-011	1	0.000000E+000
1	41.83693012	1.626125E-011	2.931246E-012	0	0.000000E+000
1	41.83806442	2.931246E-012	1.626125E-011	1	0.000000E+000
1	41.83809079	1.626125E-011	2.931246E-012	0	0.000000E+000
1	41.83947094	2.931246E-012	1.626125E-011	1	0.000000E+000
1	41.83970769	1.626125E-011	2.931246E-012	0	0.000000E+000
1	41.83988849	2.931246E-012	1.626125E-011	1	0.000000E+000
1	41.84005863	1.626125E-011	2.931246E-012	0	0.000000E+000
1	41.84007596	2.931246E-012	1.626125E-011	1	0.000000E+000
1	41.84012840	1.626125E-011	2.931246E-012	0	0.000000E+000
1	41.84056657	2.931246E-012	1.626125E-011	1	0.000000E+000
1	41.84090086	1.626125E-011	2.931246E-012	0	0.000000E+000
1	41.84194555	2.931246E-012	1.626125E-011	1	0.000000E+000
1	41.84231859	1.626125E-011	2.931246E-012	0	0.000000E+000
1	41.84374032	2.931246E-012	1.626125E-011	1	0.000000E+000
1	41.84405326	1.626125E-011	2.931246E-012	0	0.000000E+000
1	41.84432385	2.931246E-012	1.626125E-011	1	0.000000E+000
1	41.84446776	1.626125E-011	2.931246E-012	0	0.000000E+000
1	41.84861120	2.931246E-012	1.626125E-011	1	0.000000E+000
1	41.84869859	1.626125E-011	2.931246E-012	0	0.000000E+000
1	41.84870834	2.931246E-012	1.626125E-011	1	0.000000E+000
1	41.84894516	1.626125E-011	2.931246E-012	0	0.000000E+000
1	41.84895997	2.931246E-012	1.626125E-011	1	0.000000E+000
1	41.84913237	1.626125E-011	2.931246E-012	0	0.000000E+000
1	41.84931742	2.931246E-012	1.626125E-011	1	0.000000E+000
1	41.84966882	1.626125E-011	2.931246E-012	0	0.000000E+000
1	49.66979645	2.966854E-012	1.629685E-011	1	0.000000E+000
1	49.66993565	1.629685E-011	2.966854E-012	0	0.000000E+000
1	49.67005210	2.966854E-012	1.629685E-011	1	0.000000E+000
1	49.67017302	1.629685E-011	2.966854E-012	0	0.000000E+000
1	49.67175096	2.966854E-012	1.629685E-011	1	0.000000E+000
1	49.67219954	1.629685E-011	2.966854E-012	0	0.000000E+000
1	49.67403911	2.966854E-012	1.629685E-011	1	0.000000E+000
1	49.67435485	1.629685E-011	2.966854E-012	0	0.000000E+000
1	49.67545893	2.966854E-012	1.629685E-011	1	0.000000E+000
1	49.67556948	1.629685E-011	2.966854E-012	0	0.000000E+000
1	49.67616059	2.966854E-012	1.629685E-011	1	0.000000E+000
1	49.67619483	1.629685E-011	2.966854E-012	0	0.000000E+000
1	49.67621035	2.966854E-012	1.629685E-011	1	0.000000E+000
1	49.67692092	1.629685E-011	2.966854E-012	0	0.000000E+000
1	49.68271810	2.966854E-012	1.629685E-011	1	0.000000E+000
1	49.68307614	1.629685E-011	2.966854E-012	0	0.000000E+000
1	49.68489755	2.966854E-012	1.629685E-011	1	0.000000E+000
1	49.68551434	1.629685E-011	2.966854E-012	0	0.000000E+000
1	49.68603491	2.966854E-012	1.629685E-011	1	0.000000E+000
1	49.68605908	1.629685E-011	2.966854E-012	0	0.000000E+000
1	49.68670323	2.966854E-012	1.629685E-011	1	0.000000E+000
1	49.68702239	1.629685E-011	2.966854E-012	0	0.000000E+000
1	49.68742459	2.966854E-012	1.629685E-011	1	0.000000E+000
1	49.68753296	1.629685E-011	2.966854E-012	0	0.000000E+000
1	49.68908067	2.966854E-012	1.629685E-011	1	0.000000E+000
1	49.68914289	1.629685E-011	2.966854E-012	0	0.000000E+000
1	49.68926881	2.966854E-012	1.629685E-011	1	0.000000E+000
1	49.68972453	1.629685E-011	2.966854E-012	0	0.000000E+000
1	49.69211097	2.966854E-012	1.629685E-011	1	0.000000E+000
1	49.69219670	1.629685E-011	2.966854E-012	0	0.000000E+000
1	49.69225287	2.966854E-012	1.629685E-011	1	0.000000E+000
1	49.69259227	1.629685E-011	2.966854E-012	0	0.000000E+000
1	49.69498951	2.966854E-012	1.629685E-011	1	0.000000E+000
1	49.69505321	1.629685E-011	2.966854E-012	0	0.000000E+000
1	49.69533639	2.966854E-012	1.629685E-011	1	0.000000E+000
1	49.69554015	1.629685E-011	2.966854E-012	0	0.000000E+000
1	49.69631474	2.966854E-012	1.629685E-011	1	0.000000E+000
1	49.69650087	1.629685E-011	2.966854E-012	0	0.000000E+000
1	49.69663949	2.966854E-012	1.629685E-011	1	0.000000E+000
1	49.69666628	1.629685E-011	2.966854E-012	0	0.000000E+000
1	49.84726127	2.850451E-012	1.618045E-011	1	0.000000E+000
1	49.84729475	1.618045E-011	2.850451E-012	0	0.000000E+000
1	49.84749273	2.850451E-012	1.618045E-011	1	0.000000E+000
1	49.84775135	1.618045E-011	2.850451E-012	0	0.000000E+000
1	49.84881046	2.850451E-012	1.618045E-011	1	0.000000E+000
1	49.84920646	1.618045E-011	2.850451E-012	0	0.000000E+000
1	49.84930922	2.850451E-012	1.618045E-011	1	0.000000E+000
1	49.84932057	1.618045E-011	2.850451E-012	0	0.000000E+000
1	49.85020984	2.850451E-012	1.618045E-011	1	0.000000E+000
1	49.85041867	1.618045E-011	2.850451E-012	0	0.000000E+000
1	49.85062091	2.850451E-012	1.618045E-011	1	0.000000E+000
1	49.85063856	1.618045E-011	2.850451E-012	0	0.000000E+000
1	49.85948698	2.850451E-012	1.618045E-011	1	0.000000E+000
1	49.85954090	1.618045E-011	2.850451E-012	0	0.000000E+000
1	49.85958170	2.850451E-012	1.618045E-011	1	0.000000E+000
1	49.85967059	1.618045E-011	2.850451E-012	0	0.000000E+000
1	49.86095212	2.850451E-012	1.618045E-011	1	0.000000E+000
1	49.86212398	1.618045E-011	2.850451E-012	0	0.000000E+000
1	49.86721795	2.850451E-012	1.618045E-011	1	0.000000E+000
1	49.86763069	1.618045E-011	2.850451E-012	0	0.000000E+000
1	49.87000569	2.850451E-012	1.618045E-011	1	0.000000E+000
1	49.87002145	1.618045E-011	2.850451E-012	0	0.000000E+000
1	49.87029145	2.850451E-012	1.618045E-011	1	0.000000E+000
1	49.87112080	1.618045E-011	2.850451E-012	0	0.000000E+000
1	49.87154132	2.850451E-012	1.618045E-011	1	0.000000E+000
1	49.87208363	1.618045E-011	2.850451E-012	0	0.000000E+000
1	49.87212278	2.850451E-012	1.618045E-011	1	0.000000E+000
1	49.87267725	1.618045E-011	2.850451E-012	0	0.000000E+000
1	49.87437394	2.850451E-012	1.618045E-011	1	0.000000E+000
1	49.87443645	1.618045E-011	2.850451E-012	0	0.000000E+000
1	49.87483353	2.850451E-012	1.618045E-011	1	0.000000E+000
1	49.87530825	1.618045E-011	2.850451E-012	0	0.000000E+000
1	49.87588494	2.850451E-012	1.618045E-011	1	0.000000E+000
1	49.87605869	1.618045E-011	2.850451E-012	0	0.000000E+000
1	49.87679149	2.850451E-012	1.618045E-011	1	0.000000E+000
1	49.87693200	1.618045E-011	2.850451E-012	0	0.000000E+000
1	49.87700333	2.850451E-012	1.618045E-011	1	0.000000E+000
1	49.87725205	1.618045E-011	2.850451E-012	0	0.000000E+000
1	49.87755125	2.850451E-012	1.618045E-011	1	0.000000E+000
1	49.87758491	1.618045E-011	2.850451E-012	0	0.000000E+000
1	49.87876885	2.850451E-012	1.618045E-011	1	0.000000E+000
1	49.87934059	1.618045E-011	2.850451E-012	0	0.000000E+000
1	49.87934861	2.850451E-012	1.618045E-011	1	0.000000E+000
1	49.87952589	1.618045E-011	2.850451E-012	0	0.000000E+000
1	49.88015720	2.850451E-012	1.618045E-011	1	0.000000E+000
1	49.88030078	1.618045E-011	2.850451E-012	0	0.000000E+000
1	49.88031372	2.850451E-012	1.618045E-011	1	0.000000E+000
1	49.88094249	1.618045E-011	2.850451E-012	0	0.000000E+000
1	49.88400396	2.850451E-012	1.618045E-011	1	0.000000E+000
1	49.88417548	1.618045E-011	2.850451E-012	0	0.000000E+000
1	49.88446100	2.850451E-012	1.618045E-011	1	0.000000E+000
1	49.88497278	1.618045E-011	2.850451E-012	0	0.000000E+000
1	49.88558581	2.850451E-012	1.618045E-011	1	0.000000E+000
1	49.88561303	1.618045E-011	2.850451E-012	0	0.000000E+000
1	49.88562335	2.850451E-012	1.618045E-011	1	0.000000E+000
1	49.88572271	1.618045E-011	2.850451E-012	0	0.000000E+000
1	49.88574454	2.850451E-012	1.618045E-011	1	0.000000E+000
1	49.88587632	1.618045E-011	2.850451E-012	0	0.000000E+000
1	49.88672034	2.850451E-012	1.618045E-011	1	0.000000E+000
1	49.88676304	1.618045E-011	2.850451E-012	0	0.000000E+000
1	49.88678245	2.850451E-012	1.618045E-011	1	0.000000E+000
1	49.88693506	1.618045E-011	2.850451E-012	0	0.000000E+000
1	49.88793141	2.850451E-012	1.618045E-011	1	0.000000E+000
1	49.88802552	1.618045E-011	2.850451E-012	0	0.000000E+000
1	49.88804760	2.850451E-012	1.618045E-011	1	0.000000E+000
1	49.88852795	1.618045E-011	2.850451E-012	0	0.000000E+000
1	49.88926722	2.850451E-012	1.618045E-011	1	0.000000E+000
1	49.88928598	1.618045E-011	2.850451E-012	0	0.000000E+000
1	49.89027732	2.850451E-012	1.618045E-011	1	0.000000E+000
1	49.89074601	1.618045E-011	2.850451E-012	0	0.000000E+000
1	49.89368394	2.850451E-012	1.618045E-011	1	0.000000E+000
1	49.89377183	1.618045E-011	2.850451E-012	0	0.000000E+000
1	49.89574758	2.850451E-012	1.618045E-011	1	0.000000E+000
1	49.89655391	1.618045E-011	2.850451E-012	0	0.000000E+000
1	49.89842565	2.850451E-012	1.618045E-011	1	0.000000E+000
1	49.89892628	1.618045E-011	2.850451E-012	0	0.000000E+000
1	49.89979537	2.850451E-012	1.618045E-011	1	0.000000E+000
1	49.89998897	1.618045E-011	2.850451E-012	0	0.000000E+000
1	49.90033451	2.850451E-012	1.618045E-011	1	0.000000E+000
1	49.90039835	1.618045E-011	2.850451E-012	0	0.000000E+000
1	49.90109328	2.850451E-012	1.618045E-011	1	0.000000E+000
1	49.90111799	1.618045E-011	2.850451E-012	0	0.000000E+000
1	49.90141365	2.850451E-012	1.618045E-011	1	0.000000E+000
1	49.90144842	1.618045E-011	2.850451E-012	0	0.000000E+000
1	49.90165749	2.850451E-012	1.618045E-011	1	0.000000E+000
1	49.90247302	1.618045E-011	2.850451E-012	0	0.000000E+000
1	49.90384238	2.850451E-012	1.618045E-011	1	0.000000E+000
1	49.90418135	1.618045E-011	2.850451E-012	0	0.000000E+000
1	49.90454244	2.850451E-012	1.618045E-011	1	0.000000E+000
1	49.90491609	1.618045E-011	2.850451E-012	0	0.000000E+000
1	49.90493622	2.850451E-012	1.618045E-011	1	0.000000E+000
1	49.90515499	1.618045E-011	2.850451E-012	0	0.000000E+000
1	49.90659535	2.850451E-012	1.618045E-011	1	0.000000E+000
1	49.90675629	1.618045E-011	2.850451E-012	0	0.000000E+000
1	49.90772209	2.850451E-012	1.618045E-011	1	0.000000E+000
1	49.90831134	1.618045E-011	2.850451E-012	0	0.000000E+000
1	49.90858874	2.850451E-012	1.618045E-011	1	0.000000E+000
1	49.90897451	1.618045E-011	2.850451E-012	0	0.000000E+000
1	49.90906480	2.850451E-012	1.618045E-011	1	0.000000E+000
1	49.90928234	1.618045E-011	2.850451E-012	0	0.000000E+000
1	49.90930401	2.850451E-012	1.618045E-011	1	0.000000E+000
1	49.90936176	1.618045E-011	2.850451E-012	0	0.000000E+000
1	49.90938649	2.850451E-012	1.618045E-011	1	0.000000E+000
1	49.90947903	1.618045E-011	2.850451E-012	0	0.000000E+000
1	49.91011968	2.850451E-012	1.618045E-011	1	0.000000E+000
1	49.91033032	1.618045E-011	2.850451E-012	0	0.000000E+000
1	49.91089166	2.850451E-012	1.618045E-011	1	0.000000E+000
1	49.91092380	1.618045E-011	2.850451E-012	0	0.000000E+000
1	49.91115838	2.850451E-012	1.618045E-011	1	0.000000E+000
1	49.91123620	1.618045E-011	2.850451E-012	0	0.000000E+000
1	49.91124544	2.850451E-012	1.618045E-011	1	0.000000E+000
1	49.91129994	1.618045E-011	2.850451E-012	0	0.000000E+000
1	49.91165043	2.850451E-012	1.618045E-011	1	0.000000E+000
1	49.91171658	1.618045E-011	2.850451E-012	0	0.000000E+000
1	49.91277627	2.850451E-012	1.618045E-011	1	0.000000E+000
1	49.91315076	1.618045E-011	2.850451E-012	0	0.000000E+000
1	49.91318725	2.850451E-012	1.618045E-011	1	0.000000E+000
1	49.91471003	1.618045E-011	2.850451E-012	0	0.000000E+000
1	49.91507650	2.850451E-012	1.618045E-011	1	0.000000E+000
1	49.91556268	1.618045E-011	2.850451E-012	0	0.000000E+000
1	49.91594323	2.850451E-012	1.618045E-011	1	0.000000E+000
1	49.91626462	1.618045E-011	2.850451E-012	0	0.000000E+000
1	49.91633408	2.850451E-012	1.618045E-011	1	0.000000E+000
1	49.91664707	1.618045E-011	2.850451E-012	0	0.000000E+000
1	49.91752289	2.850451E-012	1.618045E-011	1	0.000000E+000
1	49.91791391	1.618045E-011	2.850451E-012	0	0.000000E+000
1	49.92129621	2.850451E-012	1.618045E-011	1	0.000000E+000
1	49.92138188	1.618045E-011	2.850451E-012	0	0.000000E+000
1	49.92178388	2.850451E-012	1.618045E-011	1	0.000000E+000
1	49.92183910	1.618045E-011	2.850451E-012	0	0.000000E+000
1	49.92289116	2.850451E-012	1.618045E-011	1	0.000000E+000
1	49.92295771	1.618045E-011	2.850451E-012	0	0.000000E+000
1	49.92337962	2.850451E-012	1.618045E-011	1	0.000000E+000
1	49.92343544	1.618045E-011	2.850451E-012	0	0.000000E+000
1	49.92535473	2.850451E-012	1.618045E-011	1	0.000000E+000
1	49.92543233	1.618045E-011	2.850451E-012	0	0.000000E+000
1	49.92581338	2.850451E-012	1.618045E-011	1	0.000000E+000
1	49.92589171	1.618045E-011	2.850451E-012	0	0.000000E+000
1	49.92691504	2.850451E-012	1.618045E-011	1	0.000000E+000
1	49.92726599	1.618045E-011	2.850451E-012	0	0.000000E+000
1	49.92727411	2.850451E-012	1.618045E-011	1	0.000000E+000
1	49.92828907	1.618045E-011	2.850451E-012	0	0.000000E+000
1	49.92991903	2.850451E-012	1.618045E-011	1	0.000000E+000
1	49.92996505	1.618045E-011	2.850451E-012	0	0.000000E+000
1	49.93197964	2.850451E-012	1.618045E-011	1	0.000000E+000
1	49.93219566	1.618045E-011	2.850451E-012	0	0.000000E+000
1	49.93238574	2.850451E-012	1.618045E-011	1	0.000000E+000
1	49.93289511	1.618045E-011	2.850451E-012	0	0.000000E+000
1	49.93445150	2.850451E-012	1.618045E-011	1	0.000000E+000
1	49.93453638	1.618045E-011	2.850451E-012	0	0.000000E+000
1	49.93484066	2.850451E-012	1.618045E-011	1	0.000000E+000
1	49.93491280	1.618045E-011	2.850451E-012	0	0.000000E+000
1	49.93690824	2.850451E-012	1.618045E-011	1	0.000000E+000
1	49.93695138	1.618045E-011	2.850451E-012	0	0.000000E+000
1	49.93714863	2.850451E-012	1.618045E-011	1	0.000000E+000
1	49.93720726	1.618045E-011	2.850451E-012	0	0.000000E+000
1	50.02605562	3.038846E-012	1.636885E-011	1	0.000000E+000
1	50.02628930	1.636885E-011	3.038846E-012	0	0.000000E+000
1	50.02794705	3.038846E-012	1.636885E-011	1	0.000000E+000
1	50.02802001	1.636885E-011	3.038846E-012	0	0.000000E+000
1	50.02806410	3.038846E-012	1.636885E-011	1	0.000000E+000
1	50.02816841	1.636885E-011	3.038846E-012	0	0.000000E+000
1	50.02818079	3.038846E-012	1.636885E-011	1	0.000000E+000
1	50.02892190	1.636885E-011	3.038846E-012	0	0.000000E+000
1	50.02893761	3.038846E-012	1.636885E-011	1	0.000000E+000
1	50.02925267	1.636885E-011	3.038846E-012	0	0.000000E+000
1	50.02929968	3.038846E-012	1.636885E-011	1	0.000000E+000
1	50.02963339	1.636885E-011	3.038846E-012	0	0.000000E+000
1	50.03089790	3.038846E-012	1.636885E-011	1	0.000000E+000
1	50.03098037	1.636885E-011	3.038846E-012	0	0.000000E+000
1	50.03301745	3.038846E-012	1.636885E-011	1	0.000000E+000
1	50.03333548	1.636885E-011	3.038846E-012	0	0.000000E+000
1	50.03617730	3.038846E-012	1.636885E-011	1	0.000000E+000
1	50.03639671	1.636885E-011	3.038846E-012	0	0.000000E+000
1	50.03785679	3.038846E-012	1.636885E-011	1	0.000000E+000
1	50.03822182	1.636885E-011	3.038846E-012	0	0.000000E+000
1	50.04103328	3.038846E-012	1.636885E-011	1	0.000000E+000
1	50.04153334	1.636885E-011	3.038846E-012	0	0.000000E+000
1	50.04198640	3.038846E-012	1.636885E-011	1	0.000000E+000
1	50.04224808	1.636885E-011	3.038846E-012	0	0.000000E+000
1	50.04401863	3.038846E-012	1.636885E-011	1	0.000000E+000
1	50.04426814	1.636885E-011	3.038846E-012	0	0.000000E+000
1	50.04599970	3.038846E-012	1.636885E-011	1	0.000000E+000
1	50.04611392	1.636885E-011	3.038846E-012	0	0.000000E+000
1	50.04676782	3.038846E-012	1.636885E-011	1	0.000000E+000
1	50.04730906	1.636885E-011	3.038846E-012	0	0.000000E+000
1	50.04909092	3.038846E-012	1.636885E-011	1	0.000000E+000
1	50.04911725	1.636885E-011	3.038846E-012	0	0.000000E+000
1	50.04914126	3.038846E-012	1.636885E-011	1	0.000000E+000
1	50.04986387	1.636885E-011	3.038846E-012	0	0.000000E+000
1	50.04988020	3.038846E-012	1.636885E-011	1	0.000000E+000
1	50.05002588	1.636885E-011	3.038846E-012	0	0.000000E+000
1	50.05133841	3.038846E-012	1.636885E-011	1	0.000000E+000
1	50.05138380	1.636885E-011	3.038846E-012	0	0.000000E+000
1	50.05185764	3.038846E-012	1.636885E-011	1	0.000000E+000
1	50.05217193	1.636885E-011	3.038846E-012	0	0.000000E+000
1	50.05221415	3.038846E-012	1.636885E-011	1	0.000000E+000
1	50.05254644	1.636885E-011	3.038846E-012	0	0.000000E+000
1	50.05481474	3.038846E-012	1.636885E-011	1	0.000000E+000
1	50.05490274	1.636885E-011	3.038846E-012	0	0.000000E+000
1	50.05518708	3.038846E-012	1.636885E-011	1	0.000000E+000
1	50.05529062	1.636885E-011	3.038846E-012	0	0.000000E+000
1	50.05718234	3.038846E-012	1.636885E-011	1	0.000000E+000
1	50.05744972	1.636885E-011	3.038846E-012	0	0.000000E+000
1	50.05757829	3.038846E-012	1.636885E-011	1	0.000000E+000
1	50.05776396	1.636885E-011	3.038846E-012	0	0.000000E+000
1	50.05813608	3.038846E-012	1.636885E-011	1	0.000000E+000
1	50.05833831	1.636885E-011	3.038846E-012	0	0.000000E+000
1	50.05836267	3.038846E-012	1.636885E-011	1	0.000000E+000
1	50.05843891	1.636885E-011	3.038846E-012	0	0.000000E+000
1	50.05985127	3.038846E-012	1.636885E-011	1	0.000000E+000
1	50.05995350	1.636885E-011	3.038846E-012	0	0.000000E+000
1	50.06039572	3.038846E-012	1.636885E-011	1	0.000000E+000
1	50.06041051	1.636885E-011	3.038846E-012	0	0.000000E+000
1	50.06111927	3.038846E-012	1.636885E-011	1	0.000000E+000
1	50.06120312	1.636885E-011	3.038846E-012	0	0.000000E+000
1	50.06121814	3.038846E-012	1.636885E-011	1	0.000000E+000
1	50.06127171	1.636885E-011	3.038846E-012	0	0.000000E+000
1	50.06178258	3.038846E-012	1.636885E-011	1	0.000000E+000
1	50.06193849	1.636885E-011	3.038846E-012	0	0.000000E+000
1	50.06197547	3.038846E-012	1.636885E-011	1	0.000000E+000
1	50.06197619	1.636885E-011	3.038846E-012	0	0.000000E+000
1	50.06242587	3.038846E-012	1.636885E-011	1	0.000000E+000
1	50.06246155	1.636885E-011	3.038846E-012	0	0.000000E+000
1	50.06432429	3.038846E-012	1.636885E-011	1	0.000000E+000
1	50.06445068	1.636885E-011	3.038846E-012	0	0.000000E+000
1	50.06563397	3.038846E-012	1.636885E-011	1	0.000000E+000
1	50.06607629	1.636885E-011	3.038846E-012	0	0.000000E+000
1	50.06620272	3.038846E-012	1.636885E-011	1	0.000000E+000
1	50.06631880	1.636885E-011	3.038846E-012	0	0.000000E+000
1	50.06959051	3.038846E-012	1.636885E-011	1	0.000000E+000
1	50.06964470	1.636885E-011	3.038846E-012	0	0.000000E+000
1	50.07155593	3.038846E-012	1.636885E-011	1	0.000000E+000
1	50.07160769	1.636885E-011	3.038846E-012	0	0.000000E+000
1	50.07165439	3.038846E-012	1.636885E-011	1	0.000000E+000
1	50.07168325	1.636885E-011	3.038846E-012	0	0.000000E+000
1	50.07170792	3.038846E-012	1.636885E-011	1	0.000000E+000
1	50.07177544	1.636885E-011	3.038846E-012	0	0.000000E+000
1	50.07244771	3.038846E-012	1.636885E-011	1	0.000000E+000
1	50.07270261	1.636885E-011	3.038846E-012	0	0.000000E+000
1	50.07406061	3.038846E-012	1.636885E-011	1	0.000000E+000
1	50.07413158	1.636885E-011	3.038846E-012	0	0.000000E+000
1	50.07415656	3.038846E-012	1.636885E-011	1	0.000000E+000
1	50.07425498	1.636885E-011	3.038846E-012	0	0.000000E+000
1	50.07666105	3.038846E-012	1.636885E-011	1	0.000000E+000
1	50.07762839	1.636885E-011	3.038846E-012	0	0.000000E+000
1	50.07766547	3.038846E-012	1.636885E-011	1	0.000000E+000
1	50.07813062	1.636885E-011	3.038846E-012	0	0.000000E+000
1	50.07840521	3.038846E-012	1.636885E-011	1	0.000000E+000
1	50.07858281	1.636885E-011	3.038846E-012	0	0.000000E+000
1	50.07899760	3.038846E-012	1.636885E-011	1	0.000000E+000
1	50.07903367	1.636885E-011	3.038846E-012	0	0.000000E+000
1	50.07909452	3.038846E-012	1.636885E-011	1	0.000000E+000
1	50.07913250	1.636885E-011	3.038846E-012	0	0.000000E+000
1	50.07915640	3.038846E-012	1.636885E-011	1	0.000000E+000
1	50.07925437	1.636885E-011	3.038846E-012	0	0.000000E+000
1	50.08004299	3.038846E-012	1.636885E-011	1	0.000000E+000
1	50.08044351	1.636885E-011	3.038846E-012	0	0.000000E+000
1	50.08051447	3.038846E-012	1.636885E-011	1	0.000000E+000
1	50.08053045	1.636885E-011	3.038846E-012	0	0.000000E+000
1	50.08221888	3.038846E-012	1.636885E-011	1	0.000000E+000
1	50.08251183	1.636885E-011	3.038846E-012	0	0.000000E+000
1	50.08252812	3.038846E-012	1.636885E-011	1	0.000000E+000
1	50.08280245	1.636885E-011	3.038846E-012	0	0.000000E+000
1	50.08352633	3.038846E-012	1.636885E-011	1	0.000000E+000
1	50.08365529	1.636885E-011	3.038846E-012	0	0.000000E+000
1	50.08436843	3.038846E-012	1.636885E-011	1	0.000000E+000
1	50.08444720	1.636885E-011	3.038846E-012	0	0.000000E+000
1	50.08454665	3.038846E-012	1.636885E-011	1	0.000000E+000
1	50.08480391	1.636885E-011	3.038846E-012	0	0.000000E+000
1	50.08583748	3.038846E-012	1.636885E-011	1	0.000000E+000
1	50.08620436	1.636885E-011	3.038846E-012	0	0.000000E+000
1	50.08667771	3.038846E-012	1.636885E-011	1	0.000000E+000
1	50.08681546	1.636885E-011	3.038846E-012	0	0.000000E+000
1	50.08684921	3.038846E-012	1.636885E-011	1	0.000000E+000
1	50.08693049	1.636885E-011	3.038846E-012	0	0.000000E+000
1	50.08696166	3.038846E-012	1.636885E-011	1	0.000000E+000
1	50.08784303	1.636885E-011	3.038846E-012	0	0.000000E+000
1	50.09118077	3.038846E-012	1.636885E-011	1	0.000000E+000
1	50.09147413	1.636885E-011	3.038846E-012	0	0.000000E+000
1	50.09149924	3.038846E-012	1.636885E-011	1	0.000000E+000
1	50.09297100	1.636885E-011	3.038846E-012	0	0.000000E+000
1	50.09367864	3.038846E-012	1.636885E-011	1	0.000000E+000
1	50.09389232	1.636885E-011	3.038846E-012	0	0.000000E+000
1	50.09394288	3.038846E-012	1.636885E-011	1	0.000000E+000
1	50.09423462	1.636885E-011	3.038846E-012	0	0.000000E+000
1	50.09426056	3.038846E-012	1.636885E-011	1	0.000000E+000
1	50.09442509	1.636885E-011	3.038846E-012	0	0.000000E+000
1	50.09799590	3.038846E-012	1.636885E-011	1	0.000000E+000
1	50.09809962	1.636885E-011	3.038846E-012	0	0.000000E+000
1	50.09864232	3.038846E-012	1.636885E-011	1	0.000000E+000
1	50.09879927	1.636885E-011	3.038846E-012	0	0.000000E+000
1	50.10444775	3.038846E-012	1.636885E-011	1	0.000000E+000
1	50.10465587	1.636885E-011	3.038846E-012	0	0.000000E+000
1	50.10606774	3.038846E-012	1.636885E-011	1	0.000000E+000
1	50.10651201	1.636885E-011	3.038846E-012	0	0.000000E+000
1	50.10808495	3.038846E-012	1.636885E-011	1	0.000000E+000
1	50.10813170	1.636885E-011	3.038846E-012	0	0.000000E+000
1	50.10990521	3.038846E-012	1.636885E-011	1	0.000000E+000
1	50.11059222	1.636885E-011	3.038846E-012	0	0.000000E+000
1	50.11525346	3.038846E-012	1.636885E-011	1	0.000000E+000
1	50.11533655	1.636885E-011	3.038846E-012	0	0.000000E+000
1	50.11545522	3.038846E-012	1.636885E-011	1	0.000000E+000
1	50.11556442	1.636885E-011	3.038846E-012	0	0.000000E+000
1	50.11585524	3.038846E-012	1.636885E-011	1	0.000000E+000
1	50.11587511	1.636885E-011	3.038846E-012	0	0.000000E+000
1	50.11749218	3.038846E-012	1.636885E-011	1	0.000000E+000
1	50.11761666	1.636885E-011	3.038846E-012	0	0.000000E+000
1	50.11848797	3.038846E-012	1.636885E-011	1	0.000000E+000
1	50.11883714	1.636885E-011	3.038846E-012	0	0.000000E+000
1	50.12304309	3.038846E-012	1.636885E-011	1	0.000000E+000
1	50.12310397	1.636885E-011	3.038846E-012	0	0.000000E+000
1	50.12313376	3.038846E-012	1.636885E-011	1	0.000000E+000
1	50.12322310	1.636885E-011	3.038846E-012	0	0.000000E+000
1	50.12410065	3.038846E-012	1.636885E-011	1	0.000000E+000
1	50.12461890	1.636885E-011	3.038846E-012	0	0.000000E+000
1	50.12464372	3.038846E-012	1.636885E-011	1	0.000000E+000
1	50.12486159	1.636885E-011	3.038846E-012	0	0.000000E+000
1	50.12494078	3.038846E-012	1.636885E-011	1	0.000000E+000
1	50.12521947	1.636885E-011	3.038846E-012	0	0.000000E+000
1	50.12558720	3.038846E-012	1.636885E-011	1	0.000000E+000
1	50.12564841	1.636885E-011	3.038846E-012	0	0.000000E+000
1	50.12583572	3.038846E-012	1.636885E-011	1	0.000000E+000
1	50.12598916	1.636885E-011	3.038846E-012	0	0.000000E+000
1	50.12605357	3.038846E-012	1.636885E-011	1	0.000000E+000
1	50.12606998	1.636885E-011	3.038846E-012	0	0.000000E+000
1	50.12609306	3.038846E-012	1.636885E-011	1	0.000000E+000
1	50.12645221	1.636885E-011	3.038846E-012	0	0.000000E+000
1	50.12848943	3.038846E-012	1.636885E-011	1	0.000000E+000
1	50.12896577	1.636885E-011	3.038846E-012	0	0.000000E+000
1	50.12904558	3.038846E-012	1.636885E-011	1	0.000000E+000
1	50.12908477	1.636885E-011	3.038846E-012	0	0.000000E+000
1	50.12953216	3.038846E-012	1.636885E-011	1	0.000000E+000
1	50.12982236	1.636885E-011	3.038846E-012	0	0.000000E+000
1	50.13201561	3.038846E-012	1.636885E-011	1	0.000000E+000
1	50.13210114	1.636885E-011	3.038846E-012	0	0.000000E+000
1	50.13247591	3.038846E-012	1.636885E-011	1	0.000000E+000
1	50.13275444	1.636885E-011	3.038846E-012	0	0.000000E+000
1	50.13277446	3.038846E-012	1.636885E-011	1	0.000000E+000
1	50.13294885	1.636885E-011	3.038846E-012	0	0.000000E+000
1	50.13487856	3.038846E-012	1.636885E-011	1	0.000000E+000
1	50.13527568	1.636885E-011	3.038846E-012	0	0.000000E+000
1	50.13663382	3.038846E-012	1.636885E-011	1	0.000000E+000
1	50.13700800	1.636885E-011	3.038846E-012	0	0.000000E+000
1	50.14102385	3.038846E-012	1.636885E-011	1	0.000000E+000
1	50.14109791	1.636885E-011	3.038846E-012	0	0.000000E+000
1	50.14229079	3.038846E-012	1.636885E-011	1	0.000000E+000
1	50.14232684	1.636885E-011	3.038846E-012	0	0.000000E+000
1	50.14233739	3.038846E-012	1.636885E-011	1	0.000000E+000
1	50.14243465	1.636885E-011	3.038846E-012	0	0.000000E+000
1	50.14249859	3.038846E-012	1.636885E-011	1	0.000000E+000
1	50.14263020	1.636885E-011	3.038846E-012	0	0.000000E+000
1	50.14353980	3.038846E-012	1.636885E-011	1	0.000000E+000
1	50.14373546	1.636885E-011	3.038846E-012	0	0.000000E+000
1	50.14374155	3.038846E-012	1.636885E-011	1	0.000000E+000
1	50.14396190	1.636885E-011	3.038846E-012	0	0.000000E+000
1	50.14516337	3.038846E-012	1.636885E-011	1	0.000000E+000
1	50.14530871	1.636885E-011	3.038846E-012	0	0.000000E+000
1	50.14581968	3.038846E-012	1.636885E-011	1	0.000000E+000
1	50.14593196	1.636885E-011	3.038846E-012	0	0.000000E+000
1	50.14636267	3.038846E-012	1.636885E-011	1	0.000000E+000
1	50.14656533	1.636885E-011	3.038846E-012	0	0.000000E+000
1	50.14755424	3.038846E-012	1.636885E-011	1	0.000000E+000
1	50.14815564	1.636885E-011	3.038846E-012	0	0.000000E+000
1	50.14862028	3.038846E-012	1.636885E-011	1	0.000000E+000
1	50.14894669	1.636885E-011	3.038846E-012	0	0.000000E+000
1	50.15074031	3.038846E-012	1.636885E-011	1	0.000000E+000
1	50.15093168	1.636885E-011	3.038846E-012	0	0.000000E+000
1	50.15096330	3.038846E-012	1.636885E-011	1	0.000000E+000
1	50.15114163	1.636885E-011	3.038846E-012	0	0.000000E+000
1	50.15198723	3.038846E-012	1.636885E-011	1	0.000000E+000
1	50.15232293	1.636885E-011	3.038846E-012	0	0.000000E+000
1	50.15249512	3.038846E-012	1.636885E-011	1	0.000000E+000
1	50.15255398	1.636885E-011	3.038846E-012	0	0.000000E+000
1	50.15286395	3.038846E-012	1.636885E-011	1	0.000000E+000
1	50.15328342	1.636885E-011	3.038846E-012	0	0.000000E+000
1	50.15499656	3.038846E-012	1.636885E-011	1	0.000000E+000
1	50.15524066	1.636885E-011	3.038846E-012	0	0.000000E+000
1	50.15596246	3.038846E-012	1.636885E-011	1	0.000000E+000
1	50.15609888	1.636885E-011	3.038846E-012	0	0.000000E+000
1	50.15615268	3.038846E-012	1.636885E-011	1	0.000000E+000
1	50.15621279	1.636885E-011	3.038846E-012	0	0.000000E+000
1	50.15710738	3.038846E-012	1.636885E-011	1	0.000000E+000
1	50.15716056	1.636885E-011	3.038846E-012	0	0.000000E+000
1	50.15735107	3.038846E-012	1.636885E-011	1	0.000000E+000
1	50.15750088	1.636885E-011	3.038846E-012	0	0.000000E+000
1	50.15801968	3.038846E-012	1.636885E-011	1	0.000000E+000
1	50.15877169	1.636885E-011	3.038846E-012	0	0.000000E+000
1	50.15880261	3.038846E-012	1.636885E-011	1	0.000000E+000
1	50.15908112	1.636885E-011	3.038846E-012	0	0.000000E+000
1	50.15941397	3.038846E-012	1.636885E-011	1	0.000000E+000
1	50.15969020	1.636885E-011	3.038846E-012	0	0.000000E+000
1	50.15995155	3.038846E-012	1.636885E-011	1	0.000000E+000
1	50.16050602	1.636885E-011	3.038846E-012	0	0.000000E+000
1	50.16174805	3.038846E-012	1.636885E-011	1	0.000000E+000
1	50.16202508	1.636885E-011	3.038846E-012	0	0.000000E+000
1	50.16478838	3.038846E-012	1.636885E-011	1	0.000000E+000
1	50.16556671	1.636885E-011	3.038846E-012	0	0.000000E+000
1	50.16856402	3.038846E-012	1.636885E-011	1	0.000000E+000
1	50.16868001	1.636885E-011	3.038846E-012	0	0.000000E+000
1	50.16872015	3.038846E-012	1.636885E-011	1	0.000000E+000
1	50.16892658	1.636885E-011	3.038846E-012	0	0.000000E+000
1	50.16990266	3.038846E-012	1.636885E-011	1	0.000000E+000
1	50.17029363	1.636885E-011	3.038846E-012	0	0.000000E+000
1	50.17117921	3.038846E-012	1.636885E-011	1	0.000000E+000
1	50.17148472	1.636885E-011	3.038846E-012	0	0.000000E+000
1	50.17296968	3.038846E-012	1.636885E-011	1	0.000000E+000
1	50.17302131	1.636885E-011	3.038846E-012	0	0.000000E+000
1	50.17307683	3.038846E-012	1.636885E-011	1	0.000000E+000
1	50.17331928	1.636885E-011	3.038846E-012	0	0.000000E+000
1	50.17337198	3.038846E-012	1.636885E-011	1	0.000000E+000
1	50.17340503	1.636885E-011	3.038846E-012	0	0.000000E+000
1	50.17342482	3.038846E-012	1.636885E-011	1	0.000000E+000
1	50.17381546	1.636885E-011	3.038846E-012	0	0.000000E+000
1	50.17386537	3.038846E-012	1.636885E-011	1	0.000000E+000
1	50.17402190	1.636885E-011	3.038846E-012	0	0.000000E+000
1	50.17404168	3.038846E-012	1.636885E-011	1	0.000000E+000
1	50.17412902	1.636885E-011	3.038846E-012	0	0.000000E+000
1	50.17473912	3.038846E-012	1.636885E-011	1	0.000000E+000
1	50.17490598	1.636885E-011	3.038846E-012	0	0.000000E+000
1	50.17766234	3.038846E-012	1.636885E-011	1	0.000000E+000
1	50.17777275	1.636885E-011	3.038846E-012	0	0.000000E+000
1	50.17790447	3.038846E-012	1.636885E-011	1	0.000000E+000
1	50.17799480	1.636885E-011	3.038846E-012	0	0.000000E+000
1	50.17849450	3.038846E-012	1.636885E-011	1	0.000000E+000
1	50.17861011	1.636885E-011	3.038846E-012	0	0.000000E+000
1	50.17948039	3.038846E-012	1.636885E-011	1	0.000000E+000
1	50.17984507	1.636885E-011	3.038846E-012	0	0.000000E+000
1	50.18105320	3.038846E-012	1.636885E-011	1	0.000000E+000
1	50.18122280	1.636885E-011	3.038846E-012	0	0.000000E+000
1	50.18227564	3.038846E-012	1.636885E-011	1	0.000000E+000
1	50.18230050	1.636885E-011	3.038846E-012	0	0.000000E+000
1	50.18276261	3.038846E-012	1.636885E-011	1	0.000000E+000
1	50.18316970	1.636885E-011	3.038846E-012	0	0.000000E+000
1	50.18738713	3.038846E-012	1.636885E-011	1	0.000000E+000
1	50.18772860	1.636885E-011	3.038846E-012	0	0.000000E+000
1	50.19369920	3.038846E-012	1.636885E-011	1	0.000000E+000
1	50.19401498	1.636885E-011	3.038846E-012	0	0.000000E+000
1	50.19633180	3.038846E-012	1.636885E-011	1	0.000000E+000
1	50.19641965	1.636885E-011	3.038846E-012	0	0.000000E+000
1	50.19676134	3.038846E-012	1.636885E-011	1	0.000000E+000
1	50.19697792	1.636885E-011	3.038846E-012	0	0.000000E+000
1	50.19710704	3.038846E-012	1.636885E-011	1	0.000000E+000
1	50.19799132	1.636885E-011	3.038846E-012	0	0.000000E+000
1	50.20272862	3.038846E-012	1.636885E-011	1	0.000000E+000
1	50.20276030	1.636885E-011	3.038846E-012	0	0.000000E+000
1	50.20309731	3.038846E-012	1.636885E-011	1	0.000000E+000
1	50.20339675	1.636885E-011	3.038846E-012	0	0.000000E+000
1	50.20606057	3.038846E-012	1.636885E-011	1	0.000000E+000
1	50.20614425	1.636885E-011	3.038846E-012	0	0.000000E+000
1	50.20698338	3.038846E-012	1.636885E-011	1	0.000000E+000
1	50.20713060	1.636885E-011	3.038846E-012	0	0.000000E+000
1	50.20765896	3.038846E-012	1.636885E-011	1	0.000000E+000
1	50.20773479	1.636885E-011	3.038846E-012	0	0.000000E+000
1	50.21040454	3.038846E-012	1.636885E-011	1	0.000000E+000
1	50.21076373	1.636885E-011	3.038846E-012	0	0.000000E+000
1	50.21498149	3.038846E-012	1.636885E-011	1	0.000000E+000
1	50.21501708	1.636885E-011	3.038846E-012	0	0.000000E+000
1	50.21659212	3.038846E-012	1.636885E-011	1	0.000000E+000
1	50.21678493	1.636885E-011	3.038846E-012	0	0.000000E+000
1	50.21698945	3.038846E-012	1.636885E-011	1	0.000000E+000
1	50.21804557	1.636885E-011	3.038846E-012	0	0.000000E+000
1	50.22267820	3.038846E-012	1.636885E-011	1	0.000000E+000
1	50.22271987	1.636885E-011	3.038846E-012	0	0.000000E+000
1	50.22781396	3.038846E-012	1.636885E-011	1	0.000000E+000
1	50.22795092	1.636885E-011	3.038846E-012	0	0.000000E+000
1	50.22862198	3.038846E-012	1.636885E-011	1	0.000000E+000
1	50.22874994	1.636885E-011	3.038846E-012	0	0.000000E+000
1	50.23027010	3.038846E-012	1.636885E-011	1	0.000000E+000
1	50.23099441	1.636885E-011	3.038846E-012	0	0.000000E+000
1	50.23119364	3.038846E-012	1.636885E-011	1	0.000000E+000
1	50.23121815	1.636885E-011	3.038846E-012	0	0.000000E+000
1	50.23125881	3.038846E-012	1.636885E-011	1	0.000000E+000
1	50.23154615	1.636885E-011	3.038846E-012	0	0.000000E+000
1	50.23159139	3.038846E-012	1.636885E-011	1	0.000000E+000
1	50.23192030	1.636885E-011	3.038846E-012	0	0.000000E+000
1	50.23204419	3.038846E-012	1.636885E-011	1	0.000000E+000
1	50.23213548	1.636885E-011	3.038846E-012	0	0.000000E+000
1	50.23261072	3.038846E-012	1.636885E-011	1	0.000000E+000
1	50.23307048	1.636885E-011	3.038846E-012	0	0.000000E+000
1	50.23448401	3.038846E-012	1.636885E-011	1	0.000000E+000
1	50.23467168	1.636885E-011	3.038846E-012	0	0.000000E+000
1	50.23470173	3.038846E-012	1.636885E-011	1	0.000000E+000
1	50.23481117	1.636885E-011	3.038846E-012	0	0.000000E+000
1	51.44335955	2.815005E-012	1.614500E-011	1	0.000000E+000
1	51.44349209	1.614500E-011	2.815005E-012	0	0.000000E+000
1	51.44459165	2.815005E-012	1.614500E-011	1	0.000000E+000
1	51.44484345	1.614500E-011	2.815005E-012	0	0.000000E+000
1	51.44563320	2.815005E-012	1.614500E-011	1	0.000000E+000
1	51.44566591	1.614500E-011	2.815005E-012	0	0.000000E+000
1	51.44573032	2.815005E-012	1.614500E-011	1	0.000000E+000
1	51.44591045	1.614500E-011	2.815005E-012	0	0.000000E+000
1	51.44880702	2.815005E-012	1.614500E-011	1	0.000000E+000
1	51.44890325	1.614500E-011	2.815005E-012	0	0.000000E+000
1	51.44917709	2.815005E-012	1.614500E-011	1	0.000000E+000
1	51.44959467	1.614500E-011	2.815005E-012	0	0.000000E+000
1	51.45022603	2.815005E-012	1.614500E-011	1	0.000000E+000
1	51.45053016	1.614500E-011	2.815005E-012	0	0.000000E+000
1	51.45128439	2.815005E-012	1.614500E-011	1	0.000000E+000
1	51.45148146	1.614500E-011	2.815005E-012	0	0.000000E+000
1	51.45148834	2.815005E-012	1.614500E-011	1	0.000000E+000
1	51.45155538	1.614500E-011	2.815005E-012	0	0.000000E+000
1	51.45353898	2.815005E-012	1.614500E-011	1	0.000000E+000
1	51.45380797	1.614500E-011	2.815005E-012	0	0.000000E+000
1	51.45565077	2.815005E-012	1.614500E-011	1	0.000000E+000
1	51.45638483	1.614500E-011	2.815005E-012	0	0.000000E+000
1	51.45666903	2.815005E-012	1.614500E-011	1	0.000000E+000
1	51.45699457	1.614500E-011	2.815005E-012	0	0.000000E+000
1	51.45944045	2.815005E-012	1.614500E-011	1	0.000000E+000
1	51.45951638	1.614500E-011	2.815005E-012	0	0.000000E+000
1	51.46944658	2.815005E-012	1.614500E-011	1	0.000000E+000
1	51.46979722	1.614500E-011	2.815005E-012	0	0.000000E+000
1	51.47061453	2.815005E-012	1.614500E-011	1	0.000000E+000
1	51.47101232	1.614500E-011	2.815005E-012	0	0.000000E+000
1	51.47130664	2.815005E-012	1.614500E-011	1	0.000000E+000
1	51.47141603	1.614500E-011	2.815005E-012	0	0.000000E+000
1	51.47648509	2.815005E-012	1.614500E-011	1	0.000000E+000
1	51.47665831	1.614500E-011	2.815005E-012	0	0.000000E+000
1	51.47670908	2.815005E-012	1.614500E-011	1	0.000000E+000
1	51.47696965	1.614500E-011	2.815005E-012	0	0.000000E+000
1	51.54881364	2.815005E-012	1.614500E-011	1	0.000000E+000
1	51.54883990	1.614500E-011	2.815005E-012	0	0.000000E+000
1	51.54891906	2.815005E-012	1.614500E-011	1	0.000000E+000
1	51.54914644	1.614500E-011	2.815005E-012	0	0.000000E+000
1	51.55190930	2.815005E-012	1.614500E-011	1	0.000000E+000
1	51.55193006	1.614500E-011	2.815005E-012	0	0.000000E+000
1	51.55202806	2.815005E-012	1.614500E-011	1	0.000000E+000
1	51.55223927	1.614500E-011	2.815005E-012	0	0.000000E+000
1	51.55558426	2.815005E-012	1.614500E-011	1	0.000000E+000
1	51.55563540	1.614500E-011	2.815005E-012	0	0.000000E+000
1	51.55606773	2.815005E-012	1.614500E-011	1	0.000000E+000
1	51.55610759	1.614500E-011	2.815005E-012	0	0.000000E+000
1	51.55636651	2.815005E-012	1.614500E-011	1	0.000000E+000
1	51.55639057	1.614500E-011	2.815005E-012	0	0.000000E+000
1	51.55708157	2.815005E-012	1.614500E-011	1	0.000000E+000
1	51.55711734	1.614500E-011	2.815005E-012	0	0.000000E+000
1	51.55714017	2.815005E-012	1.614500E-011	1	0.000000E+000
1	51.55721645	1.614500E-011	2.815005E-012	0	0.000000E+000
1	51.55960633	2.815005E-012	1.614500E-011	1	0.000000E+000
1	51.55993773	1.614500E-011	2.815005E-012	0	0.000000E+000
1	51.56005504	2.815005E-012	1.614500E-011	1	0.000000E+000
1	51.56023584	1.614500E-011	2.815005E-012	0	0.000000E+000
1	51.56107862	2.815005E-012	1.614500E-011	1	0.000000E+000
1	51.56178689	1.614500E-011	2.815005E-012	0	0.000000E+000
1	51.56184899	2.815005E-012	1.614500E-011	1	0.000000E+000
1	51.56228382	1.614500E-011	2.815005E-012	0	0.000000E+000
1	51.56256331	2.815005E-012	1.614500E-011	1	0.000000E+000
1	51.56297544	1.614500E-011	2.815005E-012	0	0.000000E+000
1	51.56310045	2.815005E-012	1.614500E-011	1	0.000000E+000
1	51.56313158	1.614500E-011	2.815005E-012	0	0.000000E+000
1	51.56399413	2.815005E-012	1.614500E-011	1	0.000000E+000
1	51.56404250	1.614500E-011	2.815005E-012	0	0.000000E+000
1	51.56510714	2.815005E-012	1.614500E-011	1	0.000000E+000
1	51.56515594	1.614500E-011	2.815005E-012	0	0.000000E+000
1	51.56874094	2.815005E-012	1.614500E-011	1	0.000000E+000
1	51.56914753	1.614500E-011	2.815005E-012	0	0.000000E+000
1	51.56921426	2.815005E-012	1.614500E-011	1	0.000000E+000
1	51.56927096	1.614500E-011	2.815005E-012	0	0.000000E+000
1	51.56929993	2.815005E-012	1.614500E-011	1	0.000000E+000
1	51.56956221	1.614500E-011	2.815005E-012	0	0.000000E+000
1	51.57037220	2.815005E-012	1.614500E-011	1	0.000000E+000
1	51.57041017	1.614500E-011	2.815005E-012	0	0.000000E+000
1	51.57084831	2.815005E-012	1.614500E-011	1	0.000000E+000
1	51.57127323	1.614500E-011	2.815005E-012	0	0.000000E+000
1	51.57221662	2.815005E-012	1.614500E-011	1	0.000000E+000
1	51.57268900	1.614500E-011	2.815005E-012	0	0.000000E+000
1	51.57999404	2.815005E-012	1.614500E-011	1	0.000000E+000
1	51.58008556	1.614500E-011	2.815005E-012	0	0.000000E+000
1	51.58016238	2.815005E-012	1.614500E-011	1	0.000000E+000
1	51.58049554	1.614500E-011	2.815005E-012	0	0.000000E+000
1	51.58074302	2.815005E-012	1.614500E-011	1	0.000000E+000
1	51.58088783	1.614500E-011	2.815005E-012	0	0.000000E+000
1	51.58212535	2.815005E-012	1.614500E-011	1	0.000000E+000
1	51.58246053	1.614500E-011	2.815005E-012	0	0.000000E+000
1	51.58348041	2.815005E-012	1.614500E-011	1	0.000000E+000
1	51.58363893	1.614500E-011	2.815005E-012	0	0.000000E+000
1	51.58533980	2.815005E-012	1.614500E-011	1	0.000000E+000
1	51.58537535	1.614500E-011	2.815005E-012	0	0.000000E+000
1	51.58617170	2.815005E-012	1.614500E-011	1	0.000000E+000
1	51.58650583	1.614500E-011	2.815005E-012	0	0.000000E+000
1	51.58787004	2.815005E-012	1.614500E-011	1	0.000000E+000
1	51.58796431	1.614500E-011	2.815005E-012	0	0.000000E+000
1	51.59135968	2.815005E-012	1.614500E-011	1	0.000000E+000
1	51.59179298	1.614500E-011	2.815005E-012	0	0.000000E+000
1	51.59207654	2.815005E-012	1.614500E-011	1	0.000000E+000
1	51.59247416	1.614500E-011	2.815005E-012	0	0.000000E+000
1	51.59290951	2.815005E-012	1.614500E-011	1	0.000000E+000
1	51.59304234	1.614500E-011	2.815005E-012	0	0.000000E+000
1	51.59372646	2.815005E-012	1.614500E-011	1	0.000000E+000
1	51.59402021	1.614500E-011	2.815005E-012	0	0.000000E+000
1	51.59416505	2.815005E-012	1.614500E-011	1	0.000000E+000
1	51.59439040	1.614500E-011	2.815005E-012	0	0.000000E+000
1	51.59475406	2.815005E-012	1.614500E-011	1	0.000000E+000
1	51.59490925	1.614500E-011	2.815005E-012	0	0.000000E+000
1	51.59544614	2.815005E-012	1.614500E-011	1	0.000000E+000
1	51.59563402	1.614500E-011	2.815005E-012	0	0.000000E+000
1	51.59565977	2.815005E-012	1.614500E-011	1	0.000000E+000
1	51.59603406	1.614500E-011	2.815005E-012	0	0.000000E+000
1	51.59806893	2.815005E-012	1.614500E-011	1	0.000000E+000
1	51.59814970	1.614500E-011	2.815005E-012	0	0.000000E+000
1	51.59842408	2.815005E-012	1.614500E-011	1	0.000000E+000
1	51.59848658	1.614500E-011	2.815005E-012	0	0.000000E+000
1	51.59971972	2.815005E-012	1.614500E-011	1	0.000000E+000
1	51.59975822	1.614500E-011	2.815005E-012	0	0.000000E+000
1	51.60011355	2.815005E-012	1.614500E-011	1	0.000000E+000
1	51.60023605	1.614500E-011	2.815005E-012	0	0.000000E+000
1	51.60198494	2.815005E-012	1.614500E-011	1	0.000000E+000
1	51.60214616	1.614500E-011	2.815005E-012	0	0.000000E+000
1	51.60223567	2.815005E-012	1.614500E-011	1	0.000000E+000
1	51.60240026	1.614500E-011	2.815005E-012	0	0.000000E+000
1	51.60480009	2.815005E-012	1.614500E-011	1	0.000000E+000
1	51.60493433	1.614500E-011	2.815005E-012	0	0.000000E+000
1	51.60494856	2.815005E-012	1.614500E-011	1	0.000000E+000
1	51.60500707	1.614500E-011	2.815005E-012	0	0.000000E+000
1	51.60509260	2.815005E-012	1.614500E-011	1	0.000000E+000
1	51.60528882	1.614500E-011	2.815005E-012	0	0.000000E+000
1	51.60718852	2.815005E-012	1.614500E-011	1	0.000000E+000
1	51.60725020	1.614500E-011	2.815005E-012	0	0.000000E+000
1	51.60726110	2.815005E-012	1.614500E-011	1	0.000000E+000
1	51.60744644	1.614500E-011	2.815005E-012	0	0.000000E+000
1	51.60749039	2.815005E-012	1.614500E-011	1	0.000000E+000
1	51.60777579	1.614500E-011	2.815005E-012	0	0.000000E+000
1	51.60935672	2.815005E-012	1.614500E-011	1	0.000000E+000
1	51.60940738	1.614500E-011	2.815005E-012	0	0.000000E+000
1	51.77573104	2.768861E-012	1.609886E-011	1	0.000000E+000
1	51.77581852	1.609886E-011	2.768861E-012	0	0.000000E+000
1	51.77592301	2.768861E-012	1.609886E-011	1	0.000000E+000
1	51.77597642	1.609886E-011	2.768861E-012	0	0.000000E+000
1	51.77611192	2.768861E-012	1.609886E-011	1	0.000000E+000
1	51.77619261	1.609886E-011	2.768861E-012	0	0.000000E+000
1	51.77647855	2.768861E-012	1.609886E-011	1	0.000000E+000
1	51.77660480	1.609886E-011	2.768861E-012	0	0.000000E+000
1	51.77737032	2.768861E-012	1.609886E-011	1	0.000000E+000
1	51.77772894	1.609886E-011	2.768861E-012	0	0.000000E+000
1	51.78256475	2.768861E-012	1.609886E-011	1	0.000000E+000
1	51.78278975	1.609886E-011	2.768861E-012	0	0.000000E+000
1	51.78426141	2.768861E-012	1.609886E-011	1	0.000000E+000
1	51.78454729	1.609886E-011	2.768861E-012	0	0.000000E+000
1	51.78459836	2.768861E-012	1.609886E-011	1	0.000000E+000
1	51.78491575	1.609886E-011	2.768861E-012	0	0.000000E+000
1	51.78505053	2.768861E-012	1.609886E-011	1	0.000000E+000
1	51.78525906	1.609886E-011	2.768861E-012	0	0.000000E+000
1	51.78667383	2.768861E-012	1.609886E-011	1	0.000000E+000
1	51.78687228	1.609886E-011	2.768861E-012	0	0.000000E+000
1	51.78692332	2.768861E-012	1.609886E-011	1	0.000000E+000
1	51.78740275	1.609886E-011	2.768861E-012	0	0.000000E+000
1	51.78928486	2.768861E-012	1.609886E-011	1	0.000000E+000
1	51.78944190	1.609886E-011	2.768861E-012	0	0.000000E+000
1	51.78989357	2.768861E-012	1.609886E-011	1	0.000000E+000
1	51.78998985	1.609886E-011	2.768861E-012	0	0.000000E+000
1	51.79087687	2.768861E-012	1.609886E-011	1	0.000000E+000
1	51.79089578	1.609886E-011	2.768861E-012	0	0.000000E+000
1	51.79141060	2.768861E-012	1.609886E-011	1	0.000000E+000
1	51.79143309	1.609886E-011	2.768861E-012	0	0.000000E+000
1	51.79323055	2.768861E-012	1.609886E-011	1	0.000000E+000
1	51.79328895	1.609886E-011	2.768861E-012	0	0.000000E+000
1	51.79510943	2.768861E-012	1.609886E-011	1	0.000000E+000
1	51.79511503	1.609886E-011	2.768861E-012	0	0.000000E+000
1	51.79565868	2.768861E-012	1.609886E-011	1	0.000000E+000
1	51.79619526	1.609886E-011	2.768861E-012	0	0.000000E+000
1	51.79906470	2.768861E-012	1.609886E-011	1	0.000000E+000
1	51.79945123	1.609886E-011	2.768861E-012	0	0.000000E+000
1	51.80127314	2.768861E-012	1.609886E-011	1	0.000000E+000
1	51.80129640	1.609886E-011	2.768861E-012	0	0.000000E+000
1	51.80162987	2.768861E-012	1.609886E-011	1	0.000000E+000
1	51.80175195	1.609886E-011	2.768861E-012	0	0.000000E+000
1	51.80275593	2.768861E-012	1.609886E-011	1	0.000000E+000
1	51.80291852	1.609886E-011	2.768861E-012	0	0.000000E+000
1	51.80386471	2.768861E-012	1.609886E-011	1	0.000000E+000
1	51.80413921	1.609886E-011	2.768861E-012	0	0.000000E+000
1	51.80414658	2.768861E-012	1.609886E-011	1	0.000000E+000
1	51.80441804	1.609886E-011	2.768861E-012	0	0.000000E+000
1	51.80444475	2.768861E-012	1.609886E-011	1	0.000000E+000
1	51.80527512	1.609886E-011	2.768861E-012	0	0.000000E+000
1	51.80679145	2.768861E-012	1.609886E-011	1	0.000000E+000
1	51.80706591	1.609886E-011	2.768861E-012	0	0.000000E+000
1	51.80882669	2.768861E-012	1.609886E-011	1	0.000000E+000
1	51.80891585	1.609886E-011	2.768861E-012	0	0.000000E+000
1	51.80936374	2.768861E-012	1.609886E-011	1	0.000000E+000
1	51.80944049	1.609886E-011	2.768861E-012	0	0.000000E+000
1	51.81243265	2.768861E-012	1.609886E-011	1	0.000000E+000
1	51.81249455	1.609886E-011	2.768861E-012	0	0.000000E+000
1	51.81273682	2.768861E-012	1.609886E-011	1	0.000000E+000
1	51.81296192	1.609886E-011	2.768861E-012	0	0.000000E+000
1	51.81312730	2.768861E-012	1.609886E-011	1	0.000000E+000
1	51.81347821	1.609886E-011	2.768861E-012	0	0.000000E+000
1	51.81374909	2.768861E-012	1.609886E-011	1	0.000000E+000
1	51.81379543	1.609886E-011	2.768861E-012	0	0.000000E+000
1	51.81412329	2.768861E-012	1.609886E-011	1	0.000000E+000
1	51.81459955	1.609886E-011	2.768861E-012	0	0.000000E+000
1	51.81480197	2.768861E-012	1.609886E-011	1	0.000000E+000
1	51.81485128	1.609886E-011	2.768861E-012	0	0.000000E+000
1	51.81493915	2.768861E-012	1.609886E-011	1	0.000000E+000
1	51.81508700	1.609886E-011	2.768861E-012	0	0.000000E+000
1	51.81510731	2.768861E-012	1.609886E-011	1	0.000000E+000
1	51.81535408	1.609886E-011	2.768861E-012	0	0.000000E+000
1	51.81670931	2.768861E-012	1.609886E-011	1	0.000000E+000
1	51.81714793	1.609886E-011	2.768861E-012	0	0.000000E+000
1	51.81996428	2.768861E-012	1.609886E-011	1	0.000000E+000
1	51.82015837	1.609886E-011	2.768861E-012	0	0.000000E+000
1	51.82017593	2.768861E-012	1.609886E-011	1	0.000000E+000
1	51.82064449	1.609886E-011	2.768861E-012	0	0.000000E+000
1	51.82077962	2.768861E-012	1.609886E-011	1	0.000000E+000
1	51.82138778	1.609886E-011	2.768861E-012	0	0.000000E+000
1	51.83285900	2.768861E-012	1.609886E-011	1	0.000000E+000
1	51.83294702	1.609886E-011	2.768861E-012	0	0.000000E+000
1	51.83355061	2.768861E-012	1.609886E-011	1	0.000000E+000
1	51.83377285	1.609886E-011	2.768861E-012	0	0.000000E+000
1	51.83483981	2.768861E-012	1.609886E-011	1	0.000000E+000
1	51.83489817	1.609886E-011	2.768861E-012	0	0.000000E+000
1	51.83493708	2.768861E-012	1.609886E-011	1	0.000000E+000
1	51.83505144	1.609886E-011	2.768861E-012	0	0.000000E+000
1	51.83508079	2.768861E-012	1.609886E-011	1	0.000000E+000
1	51.83510188	1.609886E-011	2.768861E-012	0	0.000000E+000
1	51.83681664	2.768861E-012	1.609886E-011	1	0.000000E+000
1	51.83686024	1.609886E-011	2.768861E-012	0	0.000000E+000
1	51.83729589	2.768861E-012	1.609886E-011	1	0.000000E+000
1	51.83750495	1.609886E-011	2.768861E-012	0	0.000000E+000
1	51.83753234	2.768861E-012	1.609886E-011	1	0.000000E+000
1	51.83763467	1.609886E-011	2.768861E-012	0	0.000000E+000
1	51.83764461	2.768861E-012	1.609886E-011	1	0.000000E+000
1	51.83773829	1.609886E-011	2.768861E-012	0	0.000000E+000
1	51.83932604	2.768861E-012	1.609886E-011	1	0.000000E+000
1	51.83933434	1.609886E-011	2.768861E-012	0	0.000000E+000
1	51.84164519	2.768861E-012	1.609886E-011	1	0.000000E+000
1	51.84173471	1.609886E-011	2.768861E-012	0	0.000000E+000
1	51.84177940	2.768861E-012	1.609886E-011	1	0.000000E+000
1	51.84190400	1.609886E-011	2.768861E-012	0	0.000000E+000
1	51.84221072	2.768861E-012	1.609886E-011	1	0.000000E+000
1	51.84226522	1.609886E-011	2.768861E-012	0	0.000000E+000
1	51.84238137	2.768861E-012	1.609886E-011	1	0.000000E+000
1	51.84242918	1.609886E-011	2.768861E-012	0	0.000000E+000
1	51.84640658	2.768861E-012	1.609886E-011	1	0.000000E+000
1	51.84655633	1.609886E-011	2.768861E-012	0	0.000000E+000
1	51.84721161	2.768861E-012	1.609886E-011	1	0.000000E+000
1	51.84754427	1.609886E-011	2.768861E-012	0	0.000000E+000
1	51.84928100	2.768861E-012	1.609886E-011	1	0.000000E+000
1	51.85061043	1.609886E-011	2.768861E-012	0	0.000000E+000
1	51.85165112	2.768861E-012	1.609886E-011	1	0.000000E+000
1	51.85166592	1.609886E-011	2.768861E-012	0	0.000000E+000
1	51.85383987	2.768861E-012	1.609886E-011	1	0.000000E+000
1	51.85386584	1.609886E-011	2.768861E-012	0	0.000000E+000
1	51.85579955	2.768861E-012	1.609886E-011	1	0.000000E+000
1	51.85592203	1.609886E-011	2.768861E-012	0	0.000000E+000
1	51.85712811	2.768861E-012	1.609886E-011	1	0.000000E+000
1	51.85753001	1.609886E-011	2.768861E-012	0	0.000000E+000
1	51.85794882	2.768861E-012	1.609886E-011	1	0.000000E+000
1	51.85833505	1.609886E-011	2.768861E-012	0	0.000000E+000
1	51.85838036	2.768861E-012	1.609886E-011	1	0.000000E+000
1	51.85850712	1.609886E-011	2.768861E-012	0	0.000000E+000
1	51.85857647	2.768861E-012	1.609886E-011	1	0.000000E+000
1	51.85859997	1.609886E-011	2.768861E-012	0	0.000000E+000
1	51.85963017	2.768861E-012	1.609886E-011	1	0.000000E+000
1	51.85978790	1.609886E-011	2.768861E-012	0	0.000000E+000
1	51.86081767	2.768861E-012	1.609886E-011	1	0.000000E+000
1	51.86086816	1.609886E-011	2.768861E-012	0	0.000000E+000
1	51.86230143	2.768861E-012	1.609886E-011	1	0.000000E+000
1	51.86240770	1.609886E-011	2.768861E-012	0	0.000000E+000
1	51.86491535	2.768861E-012	1.609886E-011	1	0.000000E+000
1	51.86523592	1.609886E-011	2.768861E-012	0	0.000000E+000
1	51.86588428	2.768861E-012	1.609886E-011	1	0.000000E+000
1	51.86596453	1.609886E-011	2.768861E-012	0	0.000000E+000
1	51.86768430	2.768861E-012	1.609886E-011	1	0.000000E+000
1	51.86781069	1.609886E-011	2.768861E-012	0	0.000000E+000
1	51.86938490	2.768861E-012	1.609886E-011	1	0.000000E+000
1	51.86938525	1.609886E-011	2.768861E-012	0	0.000000E+000
1	51.86993981	2.768861E-012	1.609886E-011	1	0.000000E+000
1	51.86995993	1.609886E-011	2.768861E-012	0	0.000000E+000
1	51.87112420	2.768861E-012	1.609886E-011	1	0.000000E+000
1	51.87139419	1.609886E-011	2.768861E-012	0	0.000000E+000
1	51.87141814	2.768861E-012	1.609886E-011	1	0.000000E+000
1	51.87147615	1.609886E-011	2.768861E-012	0	0.000000E+000
1	51.87179961	2.768861E-012	1.609886E-011	1	0.000000E+000
1	51.87193132	1.609886E-011	2.768861E-012	0	0.000000E+000
1	51.87273300	2.768861E-012	1.609886E-011	1	0.000000E+000
1	51.87306225	1.609886E-011	2.768861E-012	0	0.000000E+000
1	51.87365363	2.768861E-012	1.609886E-011	1	0.000000E+000
1	51.87388846	1.609886E-011	2.768861E-012	0	0.000000E+000
1	51.87428459	2.768861E-012	1.609886E-011	1	0.000000E+000
1	51.87455613	1.609886E-011	2.768861E-012	0	0.000000E+000
1	51.87490197	2.768861E-012	1.609886E-011	1	0.000000E+000
1	51.87491043	1.609886E-011	2.768861E-012	0	0.000000E+000
1	51.87514559	2.768861E-012	1.609886E-011	1	0.000000E+000
1	51.87516303	1.609886E-011	2.768861E-012	0	0.000000E+000
1	51.87589033	2.768861E-012	1.609886E-011	1	0.000000E+000
1	51.87598442	1.609886E-011	2.768861E-012	0	0.000000E+000
1	51.87644905	2.768861E-012	1.609886E-011	1	0.000000E+000
1	51.87647187	1.609886E-011	2.768861E-012	0	0.000000E+000
1	51.87669378	2.768861E-012	1.609886E-011	1	0.000000E+000
1	51.87692235	1.609886E-011	2.768861E-012	0	0.000000E+000
1	51.87785940	2.768861E-012	1.609886E-011	1	0.000000E+000
1	51.87793799	1.609886E-011	2.768861E-012	0	0.000000E+000
1	51.88023403	2.768861E-012	1.609886E-011	1	0.000000E+000
1	51.88036163	1.609886E-011	2.768861E-012	0	0.000000E+000
1	51.88130282	2.768861E-012	1.609886E-011	1	0.000000E+000
1	51.88147229	1.609886E-011	2.768861E-012	0	0.000000E+000
1	51.88172077	2.768861E-012	1.609886E-011	1	0.000000E+000
1	51.88201555	1.609886E-011	2.768861E-012	0	0.000000E+000
1	51.88203199	2.768861E-012	1.609886E-011	1	0.000000E+000
1	51.88228966	1.609886E-011	2.768861E-012	0	0.000000E+000
1	51.88489436	2.768861E-012	1.609886E-011	1	0.000000E+000
1	51.88506395	1.609886E-011	2.768861E-012	0	0.000000E+000
1	51.88550516	2.768861E-012	1.609886E-011	1	0.000000E+000
1	51.88586285	1.609886E-011	2.768861E-012	0	0.000000E+000
1	51.88589303	2.768861E-012	1.609886E-011	1	0.000000E+000
1	51.88612296	1.609886E-011	2.768861E-012	0	0.000000E+000
1	51.88674747	2.768861E-012	1.609886E-011	1	0.000000E+000
1	51.88680715	1.609886E-011	2.768861E-012	0	0.000000E+000
1	51.88765255	2.768861E-012	1.609886E-011	1	0.000000E+000
1	51.88811245	1.609886E-011	2.768861E-012	0	0.000000E+000
1	51.89069633	2.768861E-012	1.609886E-011	1	0.000000E+000
1	51.89076745	1.609886E-011	2.768861E-012	0	0.000000E+000
1	51.89217176	2.768861E-012	1.609886E-011	1	0.000000E+000
1	51.89221279	1.609886E-011	2.768861E-012	0	0.000000E+000
1	51.89438621	2.768861E-012	1.609886E-011	1	0.000000E+000
1	51.89448516	1.609886E-011	2.768861E-012	0	0.000000E+000
1	51.89450749	2.768861E-012	1.609886E-011	1	0.000000E+000
1	51.89464654	1.609886E-011	2.768861E-012	0	0.000000E+000
1	51.89612769	2.768861E-012	1.609886E-011	1	0.000000E+000
1	51.89630690	1.609886E-011	2.768861E-012	0	0.000000E+000
1	51.89646187	2.768861E-012	1.609886E-011	1	0.000000E+000
1	51.89678779	1.609886E-011	2.768861E-012	0	0.000000E+000
1	51.89775393	2.768861E-012	1.609886E-011	1	0.000000E+000
1	51.89782761	1.609886E-011	2.768861E-012	0	0.000000E+000
1	51.89852833	2.768861E-012	1.609886E-011	1	0.000000E+000
1	51.89870656	1.609886E-011	2.768861E-012	0	0.000000E+000
1	51.90141875	2.768861E-012	1.609886E-011	1	0.000000E+000
1	51.90190985	1.609886E-011	2.768861E-012	0	0.000000E+000
1	51.90197528	2.768861E-012	1.609886E-011	1	0.000000E+000
1	51.90216275	1.609886E-011	2.768861E-012	0	0.000000E+000
1	51.90223284	2.768861E-012	1.609886E-011	1	0.000000E+000
1	51.90245057	1.609886E-011	2.768861E-012	0	0.000000E+000
1	51.90465127	2.768861E-012	1.609886E-011	1	0.000000E+000
1	51.90466373	1.609886E-011	2.768861E-012	0	0.000000E+000
1	51.90619963	2.768861E-012	1.609886E-011	1	0.000000E+000
1	51.90624647	1.609886E-011	2.768861E-012	0	0.000000E+000
1	51.90627435	2.768861E-012	1.609886E-011	1	0.000000E+000
1	51.90648667	1.609886E-011	2.768861E-012	0	0.000000E+000
1	51.90662305	2.768861E-012	1.609886E-011	1	0.000000E+000
1	51.90673251	1.609886E-011	2.768861E-012	0	0.000000E+000
1	51.90676146	2.768861E-012	1.609886E-011	1	0.000000E+000
1	51.90679506	1.609886E-011	2.768861E-012	0	0.000000E+000
1	51.90705762	2.768861E-012	1.609886E-011	1	0.000000E+000
1	51.90707238	1.609886E-011	2.768861E-012	0	0.000000E+000
1	51.90788866	2.768861E-012	1.609886E-011	1	0.000000E+000
1	51.90798381	1.609886E-011	2.768861E-012	0	0.000000E+000
1	51.90927734	2.768861E-012	1.609886E-011	1	0.000000E+000
1	51.90929736	1.609886E-011	2.768861E-012	0	0.000000E+000
1	51.91222238	2.768861E-012	1.609886E-011	1	0.000000E+000
1	51.91279443	1.609886E-011	2.768861E-012	0	0.000000E+000
1	51.91467801	2.768861E-012	1.609886E-011	1	0.000000E+000
1	51.91503218	1.609886E-011	2.768861E-012	0	0.000000E+000
1	51.91507754	2.768861E-012	1.609886E-011	1	0.000000E+000
1	51.91539422	1.609886E-011	2.768861E-012	0	0.000000E+000
1	51.91570297	2.768861E-012	1.609886E-011	1	0.000000E+000
1	51.91575252	1.609886E-011	2.768861E-012	0	0.000000E+000
1	51.91576278	2.768861E-012	1.609886E-011	1	0.000000E+000
1	51.91590114	1.609886E-011	2.768861E-012	0	0.000000E+000
1	51.91684479	2.768861E-012	1.609886E-011	1	0.000000E+000
1	51.91687356	1.609886E-011	2.768861E-012	0	0.000000E+000
1	51.91743555	2.768861E-012	1.609886E-011	1	0.000000E+000
1	51.91754128	1.609886E-011	2.768861E-012	0	0.000000E+000
1	51.91774688	2.768861E-012	1.609886E-011	1	0.000000E+000
1	51.91858199	1.609886E-011	2.768861E-012	0	0.000000E+000
1	51.91914956	2.768861E-012	1.609886E-011	1	0.000000E+000
1	51.91918168	1.609886E-011	2.768861E-012	0	0.000000E+000
1	51.91941343	2.768861E-012	1.609886E-011	1	0.000000E+000
1	51.91954231	1.609886E-011	2.768861E-012	0	0.000000E+000
1	51.91956483	2.768861E-012	1.609886E-011	1	0.000000E+000
1	51.91961876	1.609886E-011	2.768861E-012	0	0.000000E+000
1	51.92163839	2.768861E-012	1.609886E-011	1	0.000000E+000
1	51.92174086	1.609886E-011	2.768861E-012	0	0.000000E+000
1	51.92247821	2.768861E-012	1.609886E-011	1	0.000000E+000
1	51.92252439	1.609886E-011	2.768861E-012	0	0.000000E+000
1	51.92498773	2.768861E-012	1.609886E-011	1	0.000000E+000
1	51.92514509	1.609886E-011	2.768861E-012	0	0.000000E+000
1	51.92764528	2.768861E-012	1.609886E-011	1	0.000000E+000
1	51.92780300	1.609886E-011	2.768861E-012	0	0.000000E+000
1	51.92800308	2.768861E-012	1.609886E-011	1	0.000000E+000
1	51.92824188	1.609886E-011	2.768861E-012	0	0.000000E+000
1	51.92935839	2.768861E-012	1.609886E-011	1	0.000000E+000
1	51.93012606	1.609886E-011	2.768861E-012	0	0.000000E+000
1	51.93102892	2.768861E-012	1.609886E-011	1	0.000000E+000
1	51.93120552	1.609886E-011	2.768861E-012	0	0.000000E+000
1	51.93138874	2.768861E-012	1.609886E-011	1	0.000000E+000
1	51.93152560	1.609886E-011	2.768861E-012	0	0.000000E+000
1	51.93286864	2.768861E-012	1.609886E-011	1	0.000000E+000
1	51.93314286	1.609886E-011	2.768861E-012	0	0.000000E+000
1	51.93330331	2.768861E-012	1.609886E-011	1	0.000000E+000
1	51.93337192	1.609886E-011	2.768861E-012	0	0.000000E+000
1	51.93420609	2.768861E-012	1.609886E-011	1	0.000000E+000
1	51.93429538	1.609886E-011	2.768861E-012	0	0.000000E+000
1	51.93479758	2.768861E-012	1.609886E-011	1	0.000000E+000
1	51.93525957	1.609886E-011	2.768861E-012	0	0.000000E+000
1	51.93571622	2.768861E-012	1.609886E-011	1	0.000000E+000
1	51.93579129	1.609886E-011	2.768861E-012	0	0.000000E+000
1	51.93662066	2.768861E-012	1.609886E-011	1	0.000000E+000
1	51.93682137	1.609886E-011	2.768861E-012	0	0.000000E+000
1	51.93812897	2.768861E-012	1.609886E-011	1	0.000000E+000
1	51.93821107	1.609886E-011	2.768861E-012	0	0.000000E+000
1	51.93844038	2.768861E-012	1.609886E-011	1	0.000000E+000
1	51.93884847	1.609886E-011	2.768861E-012	0	0.000000E+000
1	51.93887105	2.768861E-012	1.609886E-011	1	0.000000E+000
1	51.93903459	1.609886E-011	2.768861E-012	0	0.000000E+000
1	51.93931340	2.768861E-012	1.609886E-011	1	0.000000E+000
1	51.94039339	1.609886E-011	2.768861E-012	0	0.000000E+000
1	51.94041426	2.768861E-012	1.609886E-011	1	0.000000E+000
1	51.94052660	1.609886E-011	2.768861E-012	0	0.000000E+000
1	51.94098119	2.768861E-012	1.609886E-011	1	0.000000E+000
1	51.94125761	1.609886E-011	2.768861E-012	0	0.000000E+000
1	51.94234192	2.768861E-012	1.609886E-011	1	0.000000E+000
1	51.94330458	1.609886E-011	2.768861E-012	0	0.000000E+000
1	51.94548897	2.768861E-012	1.609886E-011	1	0.000000E+000
1	51.94566537	1.609886E-011	2.768861E-012	0	0.000000E+000
1	51.94581737	2.768861E-012	1.609886E-011	1	0.000000E+000
1	51.94604849	1.609886E-011	2.768861E-012	0	0.000000E+000
1	51.94618009	2.768861E-012	1.609886E-011	1	0.000000E+000
1	51.94644928	1.609886E-011	2.768861E-012	0	0.000000E+000
1	51.94683857	2.768861E-012	1.609886E-011	1	0.000000E+000
1	51.94688828	1.609886E-011	2.768861E-012	0	0.000000E+000
1	51.94910830	2.768861E-012	1.609886E-011	1	0.000000E+000
1	51.94949393	1.609886E-011	2.768861E-012	0	0.000000E+000
1	51.95197543	2.768861E-012	1.609886E-011	1	0.000000E+000
1	51.95202933	1.609886E-011	2.768861E-012	0	0.000000E+000
1	51.95279250	2.768861E-012	1.609886E-011	1	0.000000E+000
1	51.95291275	1.609886E-011	2.768861E-012	0	0.000000E+000
1	51.95314412	2.768861E-012	1.609886E-011	1	0.000000E+000
1	51.95322964	1.609886E-011	2.768861E-012	0	0.000000E+000
1	51.95326401	2.768861E-012	1.609886E-011	1	0.000000E+000
1	51.95339161	1.609886E-011	2.768861E-012	0	0.000000E+000
1	51.95341018	2.768861E-012	1.609886E-011	1	0.000000E+000
1	51.95403081	1.609886E-011	2.768861E-012	0	0.000000E+000
1	51.95745587	2.768861E-012	1.609886E-011	1	0.000000E+000
1	51.95758013	1.609886E-011	2.768861E-012	0	0.000000E+000
1	51.95872941	2.768861E-012	1.609886E-011	1	0.000000E+000
1	51.95886421	1.609886E-011	2.768861E-012	0	0.000000E+000
1	51.96020944	2.768861E-012	1.609886E-011	1	0.000000E+000
1	51.96034229	1.609886E-011	2.768861E-012	0	0.000000E+000
1	51.96179912	2.768861E-012	1.609886E-011	1	0.000000E+000
1	51.96206432	1.609886E-011	2.768861E-012	0	0.000000E+000
1	51.96237205	2.768861E-012	1.609886E-011	1	0.000000E+000
1	51.96244382	1.609886E-011	2.768861E-012	0	0.000000E+000
1	51.96504511	2.768861E-012	1.609886E-011	1	0.000000E+000
1	51.96541719	1.609886E-011	2.768861E-012	0	0.000000E+000
1	51.96747606	2.768861E-012	1.609886E-011	1	0.000000E+000
1	51.96768191	1.609886E-011	2.768861E-012	0	0.000000E+000
1	51.96809967	2.768861E-012	1.609886E-011	1	0.000000E+000
1	51.96816138	1.609886E-011	2.768861E-012	0	0.000000E+000
1	51.96868050	2.768861E-012	1.609886E-011	1	0.000000E+000
1	51.96876502	1.609886E-011	2.768861E-012	0	0.000000E+000
1	51.97112809	2.768861E-012	1.609886E-011	1	0.000000E+000
1	51.97131671	1.609886E-011	2.768861E-012	0	0.000000E+000
1	51.97160542	2.768861E-012	1.609886E-011	1	0.000000E+000
1	51.97204824	1.609886E-011	2.768861E-012	0	0.000000E+000
1	51.97210314	2.768861E-012	1.609886E-011	1	0.000000E+000
1	51.97222697	1.609886E-011	2.768861E-012	0	0.000000E+000
1	51.97236654	2.768861E-012	1.609886E-011	1	0.000000E+000
1	51.97289719	1.609886E-011	2.768861E-012	0	0.000000E+000
1	51.97311783	2.768861E-012	1.609886E-011	1	0.000000E+000
1	51.97353737	1.609886E-011	2.768861E-012	0	0.000000E+000
1	51.97388546	2.768861E-012	1.609886E-011	1	0.000000E+000
1	51.97457430	1.609886E-011	2.768861E-012	0	0.000000E+000
1	51.97771207	2.768861E-012	1.609886E-011	1	0.000000E+000
1	51.97805991	1.609886E-011	2.768861E-012	0	0.000000E+000
1	51.97819391	2.768861E-012	1.609886E-011	1	0.000000E+000
1	51.97829508	1.609886E-011	2.768861E-012	0	0.000000E+000
1	51.97881254	2.768861E-012	1.609886E-011	1	0.000000E+000
1	51.97887967	1.609886E-011	2.768861E-012	0	0.000000E+000
1	51.98027371	2.768861E-012	1.609886E-011	1	0.000000E+000
1	51.98035194	1.609886E-011	2.768861E-012	0	0.000000E+000
1	51.98064947	2.768861E-012	1.609886E-011	1	0.000000E+000
1	51.98104556	1.609886E-011	2.768861E-012	0	0.000000E+000
1	51.98152403	2.768861E-012	1.609886E-011	1	0.000000E+000
1	51.98177763	1.609886E-011	2.768861E-012	0	0.000000E+000
1	52.70997295	2.778717E-012	1.610872E-011	1	0.000000E+000
1	52.71007565	1.610872E-011	2.778717E-012	0	0.000000E+000
1	52.71096163	2.778717E-012	1.610872E-011	1	0.000000E+000
1	52.71126695	1.610872E-011	2.778717E-012	0	0.000000E+000
1	52.71127832	2.778717E-012	1.610872E-011	1	0.000000E+000
1	52.71136399	1.610872E-011	2.778717E-012	0	0.000000E+000
1	52.71200374	2.778717E-012	1.610872E-011	1	0.000000E+000
1	52.71235699	1.610872E-011	2.778717E-012	0	0.000000E+000
1	52.71289094	2.778717E-012	1.610872E-011	1	0.000000E+000
1	52.71333253	1.610872E-011	2.778717E-012	0	0.000000E+000
1	52.73412667	2.778717E-012	1.610872E-011	1	0.000000E+000
1	52.73435415	1.610872E-011	2.778717E-012	0	0.000000E+000
1	52.73486055	2.778717E-012	1.610872E-011	1	0.000000E+000
1	52.73587718	1.610872E-011	2.778717E-012	0	0.000000E+000
1	52.73634788	2.778717E-012	1.610872E-011	1	0.000000E+000
1	52.73651479	1.610872E-011	2.778717E-012	0	0.000000E+000
1	52.73662893	2.778717E-012	1.610872E-011	1	0.000000E+000
1	52.73723019	1.610872E-011	2.778717E-012	0	0.000000E+000
1	52.73743617	2.778717E-012	1.610872E-011	1	0.000000E+000
1	52.73832364	1.610872E-011	2.778717E-012	0	0.000000E+000
1	52.73991243	2.778717E-012	1.610872E-011	1	0.000000E+000
1	52.74005802	1.610872E-011	2.778717E-012	0	0.000000E+000
1	52.74008670	2.778717E-012	1.610872E-011	1	0.000000E+000
1	52.74013914	1.610872E-011	2.778717E-012	0	0.000000E+000
1	52.74347175	2.778717E-012	1.610872E-011	1	0.000000E+000
1	52.74419514	1.610872E-011	2.778717E-012	0	0.000000E+000
1	52.74427920	2.778717E-012	1.610872E-011	1	0.000000E+000
1	52.74463969	1.610872E-011	2.778717E-012	0	0.000000E+000
1	52.74466566	2.778717E-012	1.610872E-011	1	0.000000E+000
1	52.74486058	1.610872E-011	2.778717E-012	0	0.000000E+000
1	52.74544093	2.778717E-012	1.610872E-011	1	0.000000E+000
1	52.74546546	1.610872E-011	2.778717E-012	0	0.000000E+000
1	52.74583503	2.778717E-012	1.610872E-011	1	0.000000E+000
1	52.74590039	1.610872E-011	2.778717E-012	0	0.000000E+000
1	52.74639016	2.778717E-012	1.610872E-011	1	0.000000E+000
1	52.74651901	1.610872E-011	2.778717E-012	0	0.000000E+000
1	52.74654122	2.778717E-012	1.610872E-011	1	0.000000E+000
1	52.74670826	1.610872E-011	2.778717E-012	0	0.000000E+000
1	52.74788839	2.778717E-012	1.610872E-011	1	0.000000E+000
1	52.74806065	1.610872E-011	2.778717E-012	0	0.000000E+000
1	52.74809392	2.778717E-012	1.610872E-011	1	0.000000E+000
1	52.74820629	1.610872E-011	2.778717E-012	0	0.000000E+000
1	52.75099744	2.778717E-012	1.610872E-011	1	0.000000E+000
1	52.75102337	1.610872E-011	2.778717E-012	0	0.000000E+000
1	52.75142393	2.778717E-012	1.610872E-011	1	0.000000E+000
1	52.75159330	1.610872E-011	2.778717E-012	0	0.000000E+000
1	52.75244223	2.778717E-012	1.610872E-011	1	0.000000E+000
1	52.75279171	1.610872E-011	2.778717E-012	0	0.000000E+000
1	52.75280414	2.778717E-012	1.610872E-011	1	0.000000E+000
1	52.75288254	1.610872E-011	2.778717E-012	0	0.000000E+000
1	52.75584790	2.778717E-012	1.610872E-011	1	0.000000E+000
1	52.75602556	1.610872E-011	2.778717E-012	0	0.000000E+000
1	52.75648858	2.778717E-012	1.610872E-011	1	0.000000E+000
1	52.75654031	1.610872E-011	2.778717E-012	0	0.000000E+000
1	52.75724604	2.778717E-012	1.610872E-011	1	0.000000E+000
1	52.75734484	1.610872E-011	2.778717E-012	0	0.000000E+000
1	52.75913370	2.778717E-012	1.610872E-011	1	0.000000E+000
1	52.75955400	1.610872E-011	2.778717E-012	0	0.000000E+000
1	52.75955557	2.778717E-012	1.610872E-011	1	0.000000E+000
1	52.75974989	1.610872E-011	2.778717E-012	0	0.000000E+000
1	52.76174117	2.778717E-012	1.610872E-011	1	0.000000E+000
1	52.76182459	1.610872E-011	2.778717E-012	0	0.000000E+000
1	52.76339471	2.778717E-012	1.610872E-011	1	0.000000E+000
1	52.76356272	1.610872E-011	2.778717E-012	0	0.000000E+000
1	52.76570713	2.778717E-012	1.610872E-011	1	0.000000E+000
1	52.76607258	1.610872E-011	2.778717E-012	0	0.000000E+000
1	52.76675504	2.778717E-012	1.610872E-011	1	0.000000E+000
1	52.76682962	1.610872E-011	2.778717E-012	0	0.000000E+000
1	52.76773344	2.778717E-012	1.610872E-011	1	0.000000E+000
1	52.76777380	1.610872E-011	2.778717E-012	0	0.000000E+000
1	52.77050109	2.778717E-012	1.610872E-011	1	0.000000E+000
1	52.77071363	1.610872E-011	2.778717E-012	0	0.000000E+000
1	52.77213104	2.778717E-012	1.610872E-011	1	0.000000E+000
1	52.77231200	1.610872E-011	2.778717E-012	0	0.000000E+000
1	52.77450805	2.778717E-012	1.610872E-011	1	0.000000E+000
1	52.77459205	1.610872E-011	2.778717E-012	0	0.000000E+000
1	53.00786644	2.948294E-012	1.627829E-011	1	0.000000E+000
1	53.00794714	1.627829E-011	2.948294E-012	0	0.000000E+000
1	53.00811743	2.948294E-012	1.627829E-011	1	0.000000E+000
1	53.00817984	1.627829E-011	2.948294E-012	0	0.000000E+000
1	53.00820853	2.948294E-012	1.627829E-011	1	0.000000E+000
1	53.00831363	1.627829E-011	2.948294E-012	0	0.000000E+000
1	53.00955839	2.948294E-012	1.627829E-011	1	0.000000E+000
1	53.00964588	1.627829E-011	2.948294E-012	0	0.000000E+000
1	53.01075241	2.948294E-012	1.627829E-011	1	0.000000E+000
1	53.01089120	1.627829E-011	2.948294E-012	0	0.000000E+000
1	53.01126006	2.948294E-012	1.627829E-011	1	0.000000E+000
1	53.01128124	1.627829E-011	2.948294E-012	0	0.000000E+000
1	53.01247030	2.948294E-012	1.627829E-011	1	0.000000E+000
1	53.01256367	1.627829E-011	2.948294E-012	0	0.000000E+000
1	53.01323784	2.948294E-012	1.627829E-011	1	0.000000E+000
1	53.01338958	1.627829E-011	2.948294E-012	0	0.000000E+000
1	53.01637564	2.948294E-012	1.627829E-011	1	0.000000E+000
1	53.01641862	1.627829E-011	2.948294E-012	0	0.000000E+000
1	53.01793332	2.948294E-012	1.627829E-011	1	0.000000E+000
1	53.01841889	1.627829E-011	2.948294E-012	0	0.000000E+000
1	53.01990064	2.948294E-012	1.627829E-011	1	0.000000E+000
1	53.01998275	1.627829E-011	2.948294E-012	0	0.000000E+000
1	53.02158127	2.948294E-012	1.627829E-011	1	0.000000E+000
1	53.02190659	1.627829E-011	2.948294E-012	0	0.000000E+000
1	53.02195840	2.948294E-012	1.627829E-011	1	0.000000E+000
1	53.02209810	1.627829E-011	2.948294E-012	0	0.000000E+000
1	53.02288512	2.948294E-012	1.627829E-011	1	0.000000E+000
1	53.02308425	1.627829E-011	2.948294E-012	0	0.000000E+000
1	53.02317747	2.948294E-012	1.627829E-011	1	0.000000E+000
1	53.02325241	1.627829E-011	2.948294E-012	0	0.000000E+000
1	53.02514444	2.948294E-012	1.627829E-011	1	0.000000E+000
1	53.02541274	1.627829E-011	2.948294E-012	0	0.000000E+000
1	53.02583703	2.948294E-012	1.627829E-011	1	0.000000E+000
1	53.02590882	1.627829E-011	2.948294E-012	0	0.000000E+000
1	53.02888335	2.948294E-012	1.627829E-011	1	0.000000E+000
1	53.02890402	1.627829E-011	2.948294E-012	0	0.000000E+000
1	53.03309031	2.948294E-012	1.627829E-011	1	0.000000E+000
1	53.03310068	1.627829E-011	2.948294E-012	0	0.000000E+000
1	53.03346290	2.948294E-012	1.627829E-011	1	0.000000E+000
1	53.03373099	1.627829E-011	2.948294E-012	0	0.000000E+000
1	53.03376302	2.948294E-012	1.627829E-011	1	0.000000E+000
1	53.03384558	1.627829E-011	2.948294E-012	0	0.000000E+000
1	53.03389669	2.948294E-012	1.627829E-011	1	0.000000E+000
1	53.03464942	1.627829E-011	2.948294E-012	0	0.000000E+000
1	53.06292209	2.948294E-012	1.627829E-011	1	0.000000E+000
1	53.06300223	1.627829E-011	2.948294E-012	0	0.000000E+000
1	53.08188299	2.948294E-012	1.627829E-011	1	0.000000E+000
1	53.08194846	1.627829E-011	2.948294E-012	0	0.000000E+000
1	53.08313852	2.948294E-012	1.627829E-011	1	0.000000E+000
1	53.08316503	1.627829E-011	2.948294E-012	0	0.000000E+000
1	53.08377471	2.948294E-012	1.627829E-011	1	0.000000E+000
1	53.08387603	1.627829E-011	2.948294E-012	0	0.000000E+000
1	53.08474623	2.948294E-012	1.627829E-011	1	0.000000E+000
1	53.08498636	1.627829E-011	2.948294E-012	0	0.000000E+000
1	53.08511685	2.948294E-012	1.627829E-011	1	0.000000E+000
1	53.08523649	1.627829E-011	2.948294E-012	0	0.000000E+000
1	53.08553695	2.948294E-012	1.627829E-011	1	0.000000E+000
1	53.08590878	1.627829E-011	2.948294E-012	0	0.000000E+000
1	53.08657988	2.948294E-012	1.627829E-011	1	0.000000E+000
1	53.08703256	1.627829E-011	2.948294E-012	0	0.000000E+000
1	53.08750759	2.948294E-012	1.627829E-011	1	0.000000E+000
1	53.08752701	1.627829E-011	2.948294E-012	0	0.000000E+000
1	53.08758897	2.948294E-012	1.627829E-011	1	0.000000E+000
1	53.08761293	1.627829E-011	2.948294E-012	0	0.000000E+000
1	53.09014750	2.948294E-012	1.627829E-011	1	0.000000E+000
1	53.09066195	1.627829E-011	2.948294E-012	0	0.000000E+000
1	53.09203431	2.948294E-012	1.627829E-011	1	0.000000E+000
1	53.09224739	1.627829E-011	2.948294E-012	0	0.000000E+000
1	53.09924760	2.948294E-012	1.627829E-011	1	0.000000E+000
1	53.09935342	1.627829E-011	2.948294E-012	0	0.000000E+000
1	53.10043771	2.948294E-012	1.627829E-011	1	0.000000E+000
1	53.10059369	1.627829E-011	2.948294E-012	0	0.000000E+000
1	53.10254779	2.948294E-012	1.627829E-011	1	0.000000E+000
1	53.10283191	1.627829E-011	2.948294E-012	0	0.000000E+000
1	53.10289269	2.948294E-012	1.627829E-011	1	0.000000E+000
1	53.10354626	1.627829E-011	2.948294E-012	0	0.000000E+000
1	53.10384474	2.948294E-012	1.627829E-011	1	0.000000E+000
1	53.10396655	1.627829E-011	2.948294E-012	0	0.000000E+000
1	53.10491146	2.948294E-012	1.627829E-011	1	0.000000E+000
1	53.10525601	1.627829E-011	2.948294E-012	0	0.000000E+000
1	53.10602371	2.948294E-012	1.627829E-011	1	0.000000E+000
1	53.10609513	1.627829E-011	2.948294E-012	0	0.000000E+000
1	53.10664756	2.948294E-012	1.627829E-011	1	0.000000E+000
1	53.10675020	1.627829E-011	2.948294E-012	0	0.000000E+000
1	53.10709965	2.948294E-012	1.627829E-011	1	0.000000E+000
1	53.10768705	1.627829E-011	2.948294E-012	0	0.000000E+000
1	53.10797814	2.948294E-012	1.627829E-011	1	0.000000E+000
1	53.10805392	1.627829E-011	2.948294E-012	0	0.000000E+000
1	53.10955881	2.948294E-012	1.627829E-011	1	0.000000E+000
1	53.10960237	1.627829E-011	2.948294E-012	0	0.000000E+000
1	53.10962286	2.948294E-012	1.627829E-011	1	0.000000E+000
1	53.10998624	1.627829E-011	2.948294E-012	0	0.000000E+000
1	53.11001545	2.948294E-012	1.627829E-011	1	0.000000E+000
1	53.11005912	1.627829E-011	2.948294E-012	0	0.000000E+000
1	53.11091830	2.948294E-012	1.627829E-011	1	0.000000E+000
1	53.11114374	1.627829E-011	2.948294E-012	0	0.000000E+000
1	53.11219093	2.948294E-012	1.627829E-011	1	0.000000E+000
1	53.11236074	1.627829E-011	2.948294E-012	0	0.000000E+000
1	53.11236478	2.948294E-012	1.627829E-011	1	0.000000E+000
1	53.11242522	1.627829E-011	2.948294E-012	0	0.000000E+000
1	53.11248908	2.948294E-012	1.627829E-011	1	0.000000E+000
1	53.11268246	1.627829E-011	2.948294E-012	0	0.000000E+000
1	53.11452584	2.948294E-012	1.627829E-011	1	0.000000E+000
1	53.11463554	1.627829E-011	2.948294E-012	0	0.000000E+000
1	53.11478445	2.948294E-012	1.627829E-011	1	0.000000E+000
1	53.11483006	1.627829E-011	2.948294E-012	0	0.000000E+000
1	53.11495064	2.948294E-012	1.627829E-011	1	0.000000E+000
1	53.11512435	1.627829E-011	2.948294E-012	0	0.000000E+000
1	53.11583003	2.948294E-012	1.627829E-011	1	0.000000E+000
1	53.11599592	1.627829E-011	2.948294E-012	0	0.000000E+000
1	53.11852524	2.948294E-012	1.627829E-011	1	0.000000E+000
1	53.11886372	1.627829E-011	2.948294E-012	0	0.000000E+000
1	53.11894919	2.948294E-012	1.627829E-011	1	0.000000E+000
1	53.11920872	1.627829E-011	2.948294E-012	0	0.000000E+000
1	53.12292679	2.948294E-012	1.627829E-011	1	0.000000E+000
1	53.12308516	1.627829E-011	2.948294E-012	0	0.000000E+000
1	53.12374427	2.948294E-012	1.627829E-011	1	0.000000E+000
1	53.12379795	1.627829E-011	2.948294E-012	0	0.000000E+000
1	53.12381537	2.948294E-012	1.627829E-011	1	0.000000E+000
1	53.12390780	1.627829E-011	2.948294E-012	0	0.000000E+000
1	53.12634270	2.948294E-012	1.627829E-011	1	0.000000E+000
1	53.12652839	1.627829E-011	2.948294E-012	0	0.000000E+000
1	53.12694962	2.948294E-012	1.627829E-011	1	0.000000E+000
1	53.12708516	1.627829E-011	2.948294E-012	0	0.000000E+000
1	53.13089710	2.948294E-012	1.627829E-011	1	0.000000E+000
1	53.13127692	1.627829E-011	2.948294E-012	0	0.000000E+000
1	53.13236349	2.948294E-012	1.627829E-011	1	0.000000E+000
1	53.13248298	1.627829E-011	2.948294E-012	0	0.000000E+000
1	53.13251075	2.948294E-012	1.627829E-011	1	0.000000E+000
1	53.13262592	1.627829E-011	2.948294E-012	0	0.000000E+000
1	53.13285478	2.948294E-012	1.627829E-011	1	0.000000E+000
1	53.13313611	1.627829E-011	2.948294E-012	0	0.000000E+000
1	53.13344169	2.948294E-012	1.627829E-011	1	0.000000E+000
1	53.13344758	1.627829E-011	2.948294E-012	0	0.000000E+000
1	53.13460383	2.948294E-012	1.627829E-011	1	0.000000E+000
1	53.13475683	1.627829E-011	2.948294E-012	0	0.000000E+000
1	53.13479569	2.948294E-012	1.627829E-011	1	0.000000E+000
1	53.13505710	1.627829E-011	2.948294E-012	0	0.000000E+000
1	53.13815602	2.948294E-012	1.627829E-011	1	0.000000E+000
1	53.13867922	1.627829E-011	2.948294E-012	0	0.000000E+000
1	53.13916007	2.948294E-012	1.627829E-011	1	0.000000E+000
1	53.13935246	1.627829E-011	2.948294E-012	0	0.000000E+000
1	53.14139351	2.948294E-012	1.627829E-011	1	0.000000E+000
1	53.14175904	1.627829E-011	2.948294E-012	0	0.000000E+000
1	53.14357313	2.948294E-012	1.627829E-011	1	0.000000E+000
1	53.14378510	1.627829E-011	2.948294E-012	0	0.000000E+000
1	53.55615078	2.711604E-012	1.604160E-011	1	0.000000E+000
1	53.55662196	1.604160E-011	2.711604E-012	0	0.000000E+000
1	53.55851724	2.711604E-012	1.604160E-011	1	0.000000E+000
1	53.55859571	1.604160E-011	2.711604E-012	0	0.000000E+000
1	53.55890832	2.711604E-012	1.604160E-011	1	0.000000E+000
1	53.55912398	1.604160E-011	2.711604E-012	0	0.000000E+000
1	53.55941820	2.711604E-012	1.604160E-011	1	0.000000E+000
1	53.55984363	1.604160E-011	2.711604E-012	0	0.000000E+000
1	53.55987258	2.711604E-012	1.604160E-011	1	0.000000E+000
1	53.56012225	1.604160E-011	2.711604E-012	0	0.000000E+000
1	53.56089019	2.711604E-012	1.604160E-011	1	0.000000E+000
1	53.56109751	1.604160E-011	2.711604E-012	0	0.000000E+000
1	53.56128065	2.711604E-012	1.604160E-011	1	0.000000E+000
1	53.56138037	1.604160E-011	2.711604E-012	0	0.000000E+000
1	53.56155843	2.711604E-012	1.604160E-011	1	0.000000E+000
1	53.56183303	1.604160E-011	2.711604E-012	0	0.000000E+000
1	53.56425506	2.711604E-012	1.604160E-011	1	0.000000E+000
1	53.56441156	1.604160E-011	2.711604E-012	0	0.000000E+000
1	53.56484128	2.711604E-012	1.604160E-011	1	0.000000E+000
1	53.56486555	1.604160E-011	2.711604E-012	0	0.000000E+000
1	53.56540140	2.711604E-012	1.604160E-011	1	0.000000E+000
1	53.56545395	1.604160E-011	2.711604E-012	0	0.000000E+000
1	53.56582780	2.711604E-012	1.604160E-011	1	0.000000E+000
1	53.56602637	1.604160E-011	2.711604E-012	0	0.000000E+000
1	53.56625482	2.711604E-012	1.604160E-011	1	0.000000E+000
1	53.56637240	1.604160E-011	2.711604E-012	0	0.000000E+000
1	53.56684086	2.711604E-012	1.604160E-011	1	0.000000E+000
1	53.56688747	1.604160E-011	2.711604E-012	0	0.000000E+000
1	53.56752879	2.711604E-012	1.604160E-011	1	0.000000E+000
1	53.56768433	1.604160E-011	2.711604E-012	0	0.000000E+000
1	53.56828654	2.711604E-012	1.604160E-011	1	0.000000E+000
1	53.56851633	1.604160E-011	2.711604E-012	0	0.000000E+000
1	53.56982473	2.711604E-012	1.604160E-011	1	0.000000E+000
1	53.57000514	1.604160E-011	2.711604E-012	0	0.000000E+000
1	53.57053427	2.711604E-012	1.604160E-011	1	0.000000E+000
1	53.57072776	1.604160E-011	2.711604E-012	0	0.000000E+000
1	53.57121178	2.711604E-012	1.604160E-011	1	0.000000E+000
1	53.57158615	1.604160E-011	2.711604E-012	0	0.000000E+000
1	53.57160265	2.711604E-012	1.604160E-011	1	0.000000E+000
1	53.57171194	1.604160E-011	2.711604E-012	0	0.000000E+000
1	53.57198767	2.711604E-012	1.604160E-011	1	0.000000E+000
1	53.57204880	1.604160E-011	2.711604E-012	0	0.000000E+000
1	53.57257477	2.711604E-012	1.604160E-011	1	0.000000E+000
1	53.57260344	1.604160E-011	2.711604E-012	0	0.000000E+000
1	53.57262978	2.711604E-012	1.604160E-011	1	0.000000E+000
1	53.57291804	1.604160E-011	2.711604E-012	0	0.000000E+000
1	53.57358733	2.711604E-012	1.604160E-011	1	0.000000E+000
1	53.57365113	1.604160E-011	2.711604E-012	0	0.000000E+000
1	53.57367569	2.711604E-012	1.604160E-011	1	0.000000E+000
1	53.57379442	1.604160E-011	2.711604E-012	0	0.000000E+000
1	53.57550143	2.711604E-012	1.604160E-011	1	0.000000E+000
1	53.57574468	1.604160E-011	2.711604E-012	0	0.000000E+000
1	53.57626097	2.711604E-012	1.604160E-011	1	0.000000E+000
1	53.57661065	1.604160E-011	2.711604E-012	0	0.000000E+000
1	53.57750144	2.711604E-012	1.604160E-011	1	0.000000E+000
1	53.57754800	1.604160E-011	2.711604E-012	0	0.000000E+000
1	53.57787351	2.711604E-012	1.604160E-011	1	0.000000E+000
1	53.57839448	1.604160E-011	2.711604E-012	0	0.000000E+000
1	53.57888876	2.711604E-012	1.604160E-011	1	0.000000E+000
1	53.57910603	1.604160E-011	2.711604E-012	0	0.000000E+000
1	53.58051940	2.711604E-012	1.604160E-011	1	0.000000E+000
1	53.58101149	1.604160E-011	2.711604E-012	0	0.000000E+000
1	53.58134916	2.711604E-012	1.604160E-011	1	0.000000E+000
1	53.58153743	1.604160E-011	2.711604E-012	0	0.000000E+000
1	53.58279510	2.711604E-012	1.604160E-011	1	0.000000E+000
1	53.58379440	1.604160E-011	2.711604E-012	0	0.000000E+000
1	53.58454451	2.711604E-012	1.604160E-011	1	0.000000E+000
1	53.58470894	1.604160E-011	2.711604E-012	0	0.000000E+000
1	53.58503405	2.711604E-012	1.604160E-011	1	0.000000E+000
1	53.58521104	1.604160E-011	2.711604E-012	0	0.000000E+000
1	53.58586654	2.711604E-012	1.604160E-011	1	0.000000E+000
1	53.58613890	1.604160E-011	2.711604E-012	0	0.000000E+000
1	53.58650289	2.711604E-012	1.604160E-011	1	0.000000E+000
1	53.58722104	1.604160E-011	2.711604E-012	0	0.000000E+000
1	53.58723478	2.711604E-012	1.604160E-011	1	0.000000E+000
1	53.58750237	1.604160E-011	2.711604E-012	0	0.000000E+000
1	53.58751582	2.711604E-012	1.604160E-011	1	0.000000E+000
1	53.58756551	1.604160E-011	2.711604E-012	0	0.000000E+000
1	53.58815781	2.711604E-012	1.604160E-011	1	0.000000E+000
1	53.58823525	1.604160E-011	2.711604E-012	0	0.000000E+000
1	53.58949028	2.711604E-012	1.604160E-011	1	0.000000E+000
1	53.58964139	1.604160E-011	2.711604E-012	0	0.000000E+000
1	53.58965645	2.711604E-012	1.604160E-011	1	0.000000E+000
1	53.58975688	1.604160E-011	2.711604E-012	0	0.000000E+000
1	53.59068174	2.711604E-012	1.604160E-011	1	0.000000E+000
1	53.59073964	1.604160E-011	2.711604E-012	0	0.000000E+000
1	53.59074998	2.711604E-012	1.604160E-011	1	0.000000E+000
1	53.59118384	1.604160E-011	2.711604E-012	0	0.000000E+000
1	53.59275901	2.711604E-012	1.604160E-011	1	0.000000E+000
1	53.59290369	1.604160E-011	2.711604E-012	0	0.000000E+000
1	53.59357066	2.711604E-012	1.604160E-011	1	0.000000E+000
1	53.59384695	1.604160E-011	2.711604E-012	0	0.000000E+000
1	53.59645684	2.711604E-012	1.604160E-011	1	0.000000E+000
1	53.59670508	1.604160E-011	2.711604E-012	0	0.000000E+000
1	53.59778609	2.711604E-012	1.604160E-011	1	0.000000E+000
1	53.59851508	1.604160E-011	2.711604E-012	0	0.000000E+000
1	53.59859969	2.711604E-012	1.604160E-011	1	0.000000E+000
1	53.59896120	1.604160E-011	2.711604E-012	0	0.000000E+000
1	53.59941891	2.711604E-012	1.604160E-011	1	0.000000E+000
1	53.60007960	1.604160E-011	2.711604E-012	0	0.000000E+000
1	53.60065410	2.711604E-012	1.604160E-011	1	0.000000E+000
1	53.60069232	1.604160E-011	2.711604E-012	0	0.000000E+000
1	53.60203898	2.711604E-012	1.604160E-011	1	0.000000E+000
1	53.60213561	1.604160E-011	2.711604E-012	0	0.000000E+000
1	53.60339914	2.711604E-012	1.604160E-011	1	0.000000E+000
1	53.60343775	1.604160E-011	2.711604E-012	0	0.000000E+000
1	53.60682766	2.711604E-012	1.604160E-011	1	0.000000E+000
1	53.60709938	1.604160E-011	2.711604E-012	0	0.000000E+000
1	53.60778262	2.711604E-012	1.604160E-011	1	0.000000E+000
1	53.60810207	1.604160E-011	2.711604E-012	0	0.000000E+000
1	53.60833543	2.711604E-012	1.604160E-011	1	0.000000E+000
1	53.60880917	1.604160E-011	2.711604E-012	0	0.000000E+000
1	53.61008633	2.711604E-012	1.604160E-011	1	0.000000E+000
1	53.61030598	1.604160E-011	2.711604E-012	0	0.000000E+000
1	53.61034519	2.711604E-012	1.604160E-011	1	0.000000E+000
1	53.61043691	1.604160E-011	2.711604E-012	0	0.000000E+000
1	53.61272344	2.711604E-012	1.604160E-011	1	0.000000E+000
1	53.61274396	1.604160E-011	2.711604E-012	0	0.000000E+000
1	53.61301305	2.711604E-012	1.604160E-011	1	0.000000E+000
1	53.61354726	1.604160E-011	2.711604E-012	0	0.000000E+000
1	53.61496503	2.711604E-012	1.604160E-011	1	0.000000E+000
1	53.61525277	1.604160E-011	2.711604E-012	0	0.000000E+000
1	53.61529067	2.711604E-012	1.604160E-011	1	0.000000E+000
1	53.61574446	1.604160E-011	2.711604E-012	0	0.000000E+000
1	53.61600860	2.711604E-012	1.604160E-011	1	0.000000E+000
1	53.61613497	1.604160E-011	2.711604E-012	0	0.000000E+000
1	53.61614241	2.711604E-012	1.604160E-011	1	0.000000E+000
1	53.61621553	1.604160E-011	2.711604E-012	0	0.000000E+000
1	53.61673887	2.711604E-012	1.604160E-011	1	0.000000E+000
1	53.61677191	1.604160E-011	2.711604E-012	0	0.000000E+000
1	54.58477478	2.473661E-012	1.580366E-011	1	0.000000E+000
1	54.58484916	1.580366E-011	2.473661E-012	0	0.000000E+000
1	54.58762786	2.473661E-012	1.580366E-011	1	0.000000E+000
1	54.58766380	1.580366E-011	2.473661E-012	0	0.000000E+000
1	54.58767519	2.473661E-012	1.580366E-011	1	0.000000E+000
1	54.58791521	1.580366E-011	2.473661E-012	0	0.000000E+000
1	54.58932220	2.473661E-012	1.580366E-011	1	0.000000E+000
1	54.58964573	1.580366E-011	2.473661E-012	0	0.000000E+000
1	54.58987173	2.473661E-012	1.580366E-011	1	0.000000E+000
1	54.59017222	1.580366E-011	2.473661E-012	0	0.000000E+000
1	54.59023228	2.473661E-012	1.580366E-011	1	0.000000E+000
1	54.59078193	1.580366E-011	2.473661E-012	0	0.000000E+000
1	54.59208182	2.473661E-012	1.580366E-011	1	0.000000E+000
1	54.59216532	1.580366E-011	2.473661E-012	0	0.000000E+000
1	54.59224776	2.473661E-012	1.580366E-011	1	0.000000E+000
1	54.59245501	1.580366E-011	2.473661E-012	0	0.000000E+000
1	54.59305344	2.473661E-012	1.580366E-011	1	0.000000E+000
1	54.59350311	1.580366E-011	2.473661E-012	0	0.000000E+000
1	54.59491876	2.473661E-012	1.580366E-011	1	0.000000E+000
1	54.59503054	1.580366E-011	2.473661E-012	0	0.000000E+000
1	54.59584149	2.473661E-012	1.580366E-011	1	0.000000E+000
1	54.59619173	1.580366E-011	2.473661E-012	0	0.000000E+000
1	54.59680785	2.473661E-012	1.580366E-011	1	0.000000E+000
1	54.59684640	1.580366E-011	2.473661E-012	0	0.000000E+000
1	54.60013288	2.473661E-012	1.580366E-011	1	0.000000E+000
1	54.60059146	1.580366E-011	2.473661E-012	0	0.000000E+000
1	54.60063347	2.473661E-012	1.580366E-011	1	0.000000E+000
1	54.60123853	1.580366E-011	2.473661E-012	0	0.000000E+000
1	54.60187332	2.473661E-012	1.580366E-011	1	0.000000E+000
1	54.60272466	1.580366E-011	2.473661E-012	0	0.000000E+000
1	54.60419786	2.473661E-012	1.580366E-011	1	0.000000E+000
1	54.60436625	1.580366E-011	2.473661E-012	0	0.000000E+000
1	54.60440567	2.473661E-012	1.580366E-011	1	0.000000E+000
1	54.60470461	1.580366E-011	2.473661E-012	0	0.000000E+000
1	54.60496989	2.473661E-012	1.580366E-011	1	0.000000E+000
1	54.60536616	1.580366E-011	2.473661E-012	0	0.000000E+000
1	54.60558316	2.473661E-012	1.580366E-011	1	0.000000E+000
1	54.60571535	1.580366E-011	2.473661E-012	0	0.000000E+000
1	54.60606032	2.473661E-012	1.580366E-011	1	0.000000E+000
1	54.60634227	1.580366E-011	2.473661E-012	0	0.000000E+000
1	54.60635915	2.473661E-012	1.580366E-011	1	0.000000E+000
1	54.60674200	1.580366E-011	2.473661E-012	0	0.000000E+000
1	54.60675206	2.473661E-012	1.580366E-011	1	0.000000E+000
1	54.60759854	1.580366E-011	2.473661E-012	0	0.000000E+000
1	54.60815034	2.473661E-012	1.580366E-011	1	0.000000E+000
1	54.60828780	1.580366E-011	2.473661E-012	0	0.000000E+000
1	54.60968730	2.473661E-012	1.580366E-011	1	0.000000E+000
1	54.60986468	1.580366E-011	2.473661E-012	0	0.000000E+000
1	54.61496039	2.473661E-012	1.580366E-011	1	0.000000E+000
1	54.61498140	1.580366E-011	2.473661E-012	0	0.000000E+000
1	54.61623045	2.473661E-012	1.580366E-011	1	0.000000E+000
1	54.61681888	1.580366E-011	2.473661E-012	0	0.000000E+000
1	54.62018404	2.473661E-012	1.580366E-011	1	0.000000E+000
1	54.62031652	1.580366E-011	2.473661E-012	0	0.000000E+000
1	54.62071151	2.473661E-012	1.580366E-011	1	0.000000E+000
1	54.62089998	1.580366E-011	2.473661E-012	0	0.000000E+000
1	54.62177438	2.473661E-012	1.580366E-011	1	0.000000E+000
1	54.62212567	1.580366E-011	2.473661E-012	0	0.000000E+000
1	54.62219179	2.473661E-012	1.580366E-011	1	0.000000E+000
1	54.62235357	1.580366E-011	2.473661E-012	0	0.000000E+000
1	54.62264917	2.473661E-012	1.580366E-011	1	0.000000E+000
1	54.62275463	1.580366E-011	2.473661E-012	0	0.000000E+000
1	54.62342679	2.473661E-012	1.580366E-011	1	0.000000E+000
1	54.62374917	1.580366E-011	2.473661E-012	0	0.000000E+000
1	54.62604081	2.473661E-012	1.580366E-011	1	0.000000E+000
1	54.62614557	1.580366E-011	2.473661E-012	0	0.000000E+000
1	54.62730903	2.473661E-012	1.580366E-011	1	0.000000E+000
1	54.62741849	1.580366E-011	2.473661E-012	0	0.000000E+000
1	54.62745217	2.473661E-012	1.580366E-011	1	0.000000E+000
1	54.62763846	1.580366E-011	2.473661E-012	0	0.000000E+000
1	54.62766285	2.473661E-012	1.580366E-011	1	0.000000E+000
1	54.62812935	1.580366E-011	2.473661E-012	0	0.000000E+000
1	54.62863364	2.473661E-012	1.580366E-011	1	0.000000E+000
1	54.62868513	1.580366E-011	2.473661E-012	0	0.000000E+000
1	54.62927895	2.473661E-012	1.580366E-011	1	0.000000E+000
1	54.62966355	1.580366E-011	2.473661E-012	0	0.000000E+000
1	54.63083149	2.473661E-012	1.580366E-011	1	0.000000E+000
1	54.63083781	1.580366E-011	2.473661E-012	0	0.000000E+000
1	54.63116280	2.473661E-012	1.580366E-011	1	0.000000E+000
1	54.63117201	1.580366E-011	2.473661E-012	0	0.000000E+000
1	54.63177626	2.473661E-012	1.580366E-011	1	0.000000E+000
1	54.63182742	1.580366E-011	2.473661E-012	0	0.000000E+000
1	54.63184442	2.473661E-012	1.580366E-011	1	0.000000E+000
1	54.63217491	1.580366E-011	2.473661E-012	0	0.000000E+000
1	54.63223968	2.473661E-012	1.580366E-011	1	0.000000E+000
1	54.63242185	1.580366E-011	2.473661E-012	0	0.000000E+000
1	54.63509483	2.473661E-012	1.580366E-011	1	0.000000E+000
1	54.63528624	1.580366E-011	2.473661E-012	0	0.000000E+000
1	54.63582683	2.473661E-012	1.580366E-011	1	0.000000E+000
1	54.63610252	1.580366E-011	2.473661E-012	0	0.000000E+000
1	54.63671416	2.473661E-012	1.580366E-011	1	0.000000E+000
1	54.63683210	1.580366E-011	2.473661E-012	0	0.000000E+000
1	54.63684403	2.473661E-012	1.580366E-011	1	0.000000E+000
1	54.63693002	1.580366E-011	2.473661E-012	0	0.000000E+000
1	54.63839986	2.473661E-012	1.580366E-011	1	0.000000E+000
1	54.63859342	1.580366E-011	2.473661E-012	0	0.000000E+000
1	54.63988893	2.473661E-012	1.580366E-011	1	0.000000E+000
1	54.63999348	1.580366E-011	2.473661E-012	0	0.000000E+000
1	54.64002874	2.473661E-012	1.580366E-011	1	0.000000E+000
1	54.64016425	1.580366E-011	2.473661E-012	0	0.000000E+000
1	54.64350485	2.473661E-012	1.580366E-011	1	0.000000E+000
1	54.64354229	1.580366E-011	2.473661E-012	0	0.000000E+000
1	54.64656260	2.473661E-012	1.580366E-011	1	0.000000E+000
1	54.64684472	1.580366E-011	2.473661E-012	0	0.000000E+000
1	54.64797598	2.473661E-012	1.580366E-011	1	0.000000E+000
1	54.64802933	1.580366E-011	2.473661E-012	0	0.000000E+000
1	54.64805956	2.473661E-012	1.580366E-011	1	0.000000E+000
1	54.64823193	1.580366E-011	2.473661E-012	0	0.000000E+000
1	54.64885760	2.473661E-012	1.580366E-011	1	0.000000E+000
1	54.64904853	1.580366E-011	2.473661E-012	0	0.000000E+000
1	54.65085659	2.473661E-012	1.580366E-011	1	0.000000E+000
1	54.65101573	1.580366E-011	2.473661E-012	0	0.000000E+000
1	54.65408261	2.473661E-012	1.580366E-011	1	0.000000E+000
1	54.65442752	1.580366E-011	2.473661E-012	0	0.000000E+000
1	54.65513689	2.473661E-012	1.580366E-011	1	0.000000E+000
1	54.65515976	1.580366E-011	2.473661E-012	0	0.000000E+000
1	54.65783594	2.473661E-012	1.580366E-011	1	0.000000E+000
1	54.65786911	1.580366E-011	2.473661E-012	0	0.000000E+000
1	54.65902125	2.473661E-012	1.580366E-011	1	0.000000E+000
1	54.65904499	1.580366E-011	2.473661E-012	0	0.000000E+000
1	54.66011064	2.473661E-012	1.580366E-011	1	0.000000E+000
1	54.66031193	1.580366E-011	2.473661E-012	0	0.000000E+000
1	54.66346440	2.473661E-012	1.580366E-011	1	0.000000E+000
1	54.66348700	1.580366E-011	2.473661E-012	0	0.000000E+000
1	54.66678980	2.473661E-012	1.580366E-011	1	0.000000E+000
1	54.66691131	1.580366E-011	2.473661E-012	0	0.000000E+000
1	54.66800548	2.473661E-012	1.580366E-011	1	0.000000E+000
1	54.66838933	1.580366E-011	2.473661E-012	0	0.000000E+000
1	54.66987397	2.473661E-012	1.580366E-011	1	0.000000E+000
1	54.67000533	1.580366E-011	2.473661E-012	0	0.000000E+000
1	54.67191079	2.473661E-012	1.580366E-011	1	0.000000E+000
1	54.67246934	1.580366E-011	2.473661E-012	0	0.000000E+000
1	54.67286084	2.473661E-012	1.580366E-011	1	0.000000E+000
1	54.67317950	1.580366E-011	2.473661E-012	0	0.000000E+000
1	54.67322552	2.473661E-012	1.580366E-011	1	0.000000E+000
1	54.67348124	1.580366E-011	2.473661E-012	0	0.000000E+000
1	54.67362146	2.473661E-012	1.580366E-011	1	0.000000E+000
1	54.67371876	1.580366E-011	2.473661E-012	0	0.000000E+000
1	54.67374242	2.473661E-012	1.580366E-011	1	0.000000E+000
1	54.67384003	1.580366E-011	2.473661E-012	0	0.000000E+000
1	54.67385047	2.473661E-012	1.580366E-011	1	0.000000E+000
1	54.67392472	1.580366E-011	2.473661E-012	0	0.000000E+000
1	54.67649204	2.473661E-012	1.580366E-011	1	0.000000E+000
1	54.67688741	1.580366E-011	2.473661E-012	0	0.000000E+000
1	54.67690351	2.473661E-012	1.580366E-011	1	0.000000E+000
1	54.67698070	1.580366E-011	2.473661E-012	0	0.000000E+000
1	54.67701757	2.473661E-012	1.580366E-011	1	0.000000E+000
1	54.67747992	1.580366E-011	2.473661E-012	0	0.000000E+000
1	54.67841638	2.473661E-012	1.580366E-011	1	0.000000E+000
1	54.67860044	1.580366E-011	2.473661E-012	0	0.000000E+000
1	54.67862390	2.473661E-012	1.580366E-011	1	0.000000E+000
1	54.67873539	1.580366E-011	2.473661E-012	0	0.000000E+000
1	54.68183000	2.473661E-012	1.580366E-011	1	0.000000E+000
1	54.68193169	1.580366E-011	2.473661E-012	0	0.000000E+000
1	54.68246828	2.473661E-012	1.580366E-011	1	0.000000E+000
1	54.68262336	1.580366E-011	2.473661E-012	0	0.000000E+000
1	54.68346359	2.473661E-012	1.580366E-011	1	0.000000E+000
1	54.68354731	1.580366E-011	2.473661E-012	0	0.000000E+000
1	54.68359670	2.473661E-012	1.580366E-011	1	0.000000E+000
1	54.68394920	1.580366E-011	2.473661E-012	0	0.000000E+000
1	54.68418171	2.473661E-012	1.580366E-011	1	0.000000E+000
1	54.68440503	1.580366E-011	2.473661E-012	0	0.000000E+000
1	54.68441558	2.473661E-012	1.580366E-011	1	0.000000E+000
1	54.68491277	1.580366E-011	2.473661E-012	0	0.000000E+000
1	54.68562183	2.473661E-012	1.580366E-011	1	0.000000E+000
1	54.68599363	1.580366E-011	2.473661E-012	0	0.000000E+000
1	54.68695252	2.473661E-012	1.580366E-011	1	0.000000E+000
1	54.68740451	1.580366E-011	2.473661E-012	0	0.000000E+000
1	54.68743021	2.473661E-012	1.580366E-011	1	0.000000E+000
1	54.68749939	1.580366E-011	2.473661E-012	0	0.000000E+000
1	54.68759139	2.473661E-012	1.580366E-011	1	0.000000E+000
1	54.68785725	1.580366E-011	2.473661E-012	0	0.000000E+000
1	54.68840869	2.473661E-012	1.580366E-011	1	0.000000E+000
1	54.68843897	1.580366E-011	2.473661E-012	0	0.000000E+000
1	54.69079907	2.473661E-012	1.580366E-011	1	0.000000E+000
1	54.69087141	1.580366E-011	2.473661E-012	0	0.000000E+000
1	54.69092698	2.473661E-012	1.580366E-011	1	0.000000E+000
1	54.69125337	1.580366E-011	2.473661E-012	0	0.000000E+000
1	54.69128836	2.473661E-012	1.580366E-011	1	0.000000E+000
1	54.69138856	1.580366E-011	2.473661E-012	0	0.000000E+000
1	54.69382583	2.473661E-012	1.580366E-011	1	0.000000E+000
1	54.69430067	1.580366E-011	2.473661E-012	0	0.000000E+000
1	54.69431757	2.473661E-012	1.580366E-011	1	0.000000E+000
1	54.69445231	1.580366E-011	2.473661E-012	0	0.000000E+000
1	54.69458778	2.473661E-012	1.580366E-011	1	0.000000E+000
1	54.69522705	1.580366E-011	2.473661E-012	0	0.000000E+000
1	54.69719396	2.473661E-012	1.580366E-011	1	0.000000E+000
1	54.69734752	1.580366E-011	2.473661E-012	0	0.000000E+000
1	54.69845407	2.473661E-012	1.580366E-011	1	0.000000E+000
1	54.69856297	1.580366E-011	2.473661E-012	0	0.000000E+000
1	54.69936352	2.473661E-012	1.580366E-011	1	0.000000E+000
1	54.69948954	1.580366E-011	2.473661E-012	0	0.000000E+000
1	54.70004324	2.473661E-012	1.580366E-011	1	0.000000E+000
1	54.70042741	1.580366E-011	2.473661E-012	0	0.000000E+000
1	54.70144892	2.473661E-012	1.580366E-011	1	0.000000E+000
1	54.70164802	1.580366E-011	2.473661E-012	0	0.000000E+000
1	54.70175264	2.473661E-012	1.580366E-011	1	0.000000E+000
1	54.70212212	1.580366E-011	2.473661E-012	0	0.000000E+000
1	54.70213876	2.473661E-012	1.580366E-011	1	0.000000E+000
1	54.70222293	1.580366E-011	2.473661E-012	0	0.000000E+000
1	54.70308721	2.473661E-012	1.580366E-011	1	0.000000E+000
1	54.70337092	1.580366E-011	2.473661E-012	0	0.000000E+000
1	54.70680208	2.473661E-012	1.580366E-011	1	0.000000E+000
1	54.70717836	1.580366E-011	2.473661E-012	0	0.000000E+000
1	54.70734876	2.473661E-012	1.580366E-011	1	0.000000E+000
1	54.70739392	1.580366E-011	2.473661E-012	0	0.000000E+000
1	59.88213818	2.850956E-012	1.618096E-011	1	0.000000E+000
1	59.88233589	1.618096E-011	2.850956E-012	0	0.000000E+000
1	59.88332803	2.850956E-012	1.618096E-011	1	0.000000E+000
1	59.88335888	1.618096E-011	2.850956E-012	0	0.000000E+000
1	59.88418059	2.850956E-012	1.618096E-011	1	0.000000E+000
1	59.88439154	1.618096E-011	2.850956E-012	0	0.000000E+000
1	59.88453814	2.850956E-012	1.618096E-011	1	0.000000E+000
1	59.88460490	1.618096E-011	2.850956E-012	0	0.000000E+000
1	59.88564527	2.850956E-012	1.618096E-011	1	0.000000E+000
1	59.88567118	1.618096E-011	2.850956E-012	0	0.000000E+000
1	59.88586565	2.850956E-012	1.618096E-011	1	0.000000E+000
1	59.88616567	1.618096E-011	2.850956E-012	0	0.000000E+000
1	59.88675553	2.850956E-012	1.618096E-011	1	0.000000E+000
1	59.88756050	1.618096E-011	2.850956E-012	0	0.000000E+000
1	59.89085559	2.850956E-012	1.618096E-011	1	0.000000E+000
1	59.89111151	1.618096E-011	2.850956E-012	0	0.000000E+000
1	59.89114986	2.850956E-012	1.618096E-011	1	0.000000E+000
1	59.89124107	1.618096E-011	2.850956E-012	0	0.000000E+000
1	59.89143315	2.850956E-012	1.618096E-011	1	0.000000E+000
1	59.89146751	1.618096E-011	2.850956E-012	0	0.000000E+000
1	59.89253305	2.850956E-012	1.618096E-011	1	0.000000E+000
1	59.89264609	1.618096E-011	2.850956E-012	0	0.000000E+000
1	59.89450435	2.850956E-012	1.618096E-011	1	0.000000E+000
1	59.89455569	1.618096E-011	2.850956E-012	0	0.000000E+000
1	59.89458398	2.850956E-012	1.618096E-011	1	0.000000E+000
1	59.89467021	1.618096E-011	2.850956E-012	0	0.000000E+000
1	59.89486282	2.850956E-012	1.618096E-011	1	0.000000E+000
1	59.89515175	1.618096E-011	2.850956E-012	0	0.000000E+000
1	59.89516546	2.850956E-012	1.618096E-011	1	0.000000E+000
1	59.89529026	1.618096E-011	2.850956E-012	0	0.000000E+000
1	59.89699807	2.850956E-012	1.618096E-011	1	0.000000E+000
1	59.89717209	1.618096E-011	2.850956E-012	0	0.000000E+000
1	59.89801100	2.850956E-012	1.618096E-011	1	0.000000E+000
1	59.89843717	1.618096E-011	2.850956E-012	0	0.000000E+000
1	59.90097020	2.850956E-012	1.618096E-011	1	0.000000E+000
1	59.90120736	1.618096E-011	2.850956E-012	0	0.000000E+000
1	59.90519911	2.850956E-012	1.618096E-011	1	0.000000E+000
1	59.90531884	1.618096E-011	2.850956E-012	0	0.000000E+000
1	59.90673607	2.850956E-012	1.618096E-011	1	0.000000E+000
1	59.90702348	1.618096E-011	2.850956E-012	0	0.000000E+000
1	59.90709254	2.850956E-012	1.618096E-011	1	0.000000E+000
1	59.90781562	1.618096E-011	2.850956E-012	0	0.000000E+000
1	59.90783230	2.850956E-012	1.618096E-011	1	0.000000E+000
1	59.90786645	1.618096E-011	2.850956E-012	0	0.000000E+000
1	59.91044541	2.850956E-012	1.618096E-011	1	0.000000E+000
1	59.91052029	1.618096E-011	2.850956E-012	0	0.000000E+000
1	59.91101302	2.850956E-012	1.618096E-011	1	0.000000E+000
1	59.91273789	1.618096E-011	2.850956E-012	0	0.000000E+000
1	59.91365043	2.850956E-012	1.618096E-011	1	0.000000E+000
1	59.91427561	1.618096E-011	2.850956E-012	0	0.000000E+000
1	59.91435891	2.850956E-012	1.618096E-011	1	0.000000E+000
1	59.91465328	1.618096E-011	2.850956E-012	0	0.000000E+000
1	59.91539895	2.850956E-012	1.618096E-011	1	0.000000E+000
1	59.91545174	1.618096E-011	2.850956E-012	0	0.000000E+000
1	59.91582308	2.850956E-012	1.618096E-011	1	0.000000E+000
1	59.91612521	1.618096E-011	2.850956E-012	0	0.000000E+000
1	59.91733807	2.850956E-012	1.618096E-011	1	0.000000E+000
1	59.91740225	1.618096E-011	2.850956E-012	0	0.000000E+000
1	59.91755012	2.850956E-012	1.618096E-011	1	0.000000E+000
1	59.91762112	1.618096E-011	2.850956E-012	0	0.000000E+000
1	59.91826919	2.850956E-012	1.618096E-011	1	0.000000E+000
1	59.91837893	1.618096E-011	2.850956E-012	0	0.000000E+000
1	59.91967797	2.850956E-012	1.618096E-011	1	0.000000E+000
1	59.91981427	1.618096E-011	2.850956E-012	0	0.000000E+000
1	59.91992935	2.850956E-012	1.618096E-011	1	0.000000E+000
1	59.92008491	1.618096E-011	2.850956E-012	0	0.000000E+000
1	59.92049149	2.850956E-012	1.618096E-011	1	0.000000E+000
1	59.92098644	1.618096E-011	2.850956E-012	0	0.000000E+000
1	59.92103351	2.850956E-012	1.618096E-011	1	0.000000E+000
1	59.92125717	1.618096E-011	2.850956E-012	0	0.000000E+000
1	59.92163649	2.850956E-012	1.618096E-011	1	0.000000E+000
1	59.92166332	1.618096E-011	2.850956E-012	0	0.000000E+000
1	59.92273380	2.850956E-012	1.618096E-011	1	0.000000E+000
1	59.92279976	1.618096E-011	2.850956E-012	0	0.000000E+000
1	59.92345389	2.850956E-012	1.618096E-011	1	0.000000E+000
1	59.92364875	1.618096E-011	2.850956E-012	0	0.000000E+000
1	59.92367195	2.850956E-012	1.618096E-011	1	0.000000E+000
1	59.92386856	1.618096E-011	2.850956E-012	0	0.000000E+000
1	59.92388611	2.850956E-012	1.618096E-011	1	0.000000E+000
1	59.92398721	1.618096E-011	2.850956E-012	0	0.000000E+000
1	59.92400138	2.850956E-012	1.618096E-011	1	0.000000E+000
1	59.92438561	1.618096E-011	2.850956E-012	0	0.000000E+000
1	59.92469132	2.850956E-012	1.618096E-011	1	0.000000E+000
1	59.92475355	1.618096E-011	2.850956E-012	0	0.000000E+000
1	59.92728978	2.850956E-012	1.618096E-011	1	0.000000E+000
1	59.92748890	1.618096E-011	2.850956E-012	0	0.000000E+000
1	59.92796951	2.850956E-012	1.618096E-011	1	0.000000E+000
1	59.92813237	1.618096E-011	2.850956E-012	0	0.000000E+000
1	59.92841826	2.850956E-012	1.618096E-011	1	0.000000E+000
1	59.92864607	1.618096E-011	2.850956E-012	0	0.000000E+000
1	59.92926988	2.850956E-012	1.618096E-011	1	0.000000E+000
1	59.92945098	1.618096E-011	2.850956E-012	0	0.000000E+000
1	59.93133259	2.850956E-012	1.618096E-011	1	0.000000E+000
1	59.93159758	1.618096E-011	2.850956E-012	0	0.000000E+000
1	59.93164252	2.850956E-012	1.618096E-011	1	0.000000E+000
1	59.93181475	1.618096E-011	2.850956E-012	0	0.000000E+000
1	59.93212788	2.850956E-012	1.618096E-011	1	0.000000E+000
1	59.93213672	1.618096E-011	2.850956E-012	0	0.000000E+000
1	59.93357766	2.850956E-012	1.618096E-011	1	0.000000E+000
1	59.93387391	1.618096E-011	2.850956E-012	0	0.000000E+000
1	59.93390728	2.850956E-012	1.618096E-011	1	0.000000E+000
1	59.93416248	1.618096E-011	2.850956E-012	0	0.000000E+000
1	59.93485584	2.850956E-012	1.618096E-011	1	0.000000E+000
1	59.93525243	1.618096E-011	2.850956E-012	0	0.000000E+000
1	59.93526795	2.850956E-012	1.618096E-011	1	0.000000E+000
1	59.93530689	1.618096E-011	2.850956E-012	0	0.000000E+000
1	59.93584289	2.850956E-012	1.618096E-011	1	0.000000E+000
1	59.93603666	1.618096E-011	2.850956E-012	0	0.000000E+000
1	59.93683027	2.850956E-012	1.618096E-011	1	0.000000E+000
1	59.93700467	1.618096E-011	2.850956E-012	0	0.000000E+000
1	59.93959919	2.850956E-012	1.618096E-011	1	0.000000E+000
1	59.93993885	1.618096E-011	2.850956E-012	0	0.000000E+000
1	59.94091581	2.850956E-012	1.618096E-011	1	0.000000E+000
1	59.94098426	1.618096E-011	2.850956E-012	0	0.000000E+000
1	59.94398212	2.850956E-012	1.618096E-011	1	0.000000E+000
1	59.94403280	1.618096E-011	2.850956E-012	0	0.000000E+000
1	59.94627888	2.850956E-012	1.618096E-011	1	0.000000E+000
1	59.94636553	1.618096E-011	2.850956E-012	0	0.000000E+000
1	59.95211440	2.850956E-012	1.618096E-011	1	0.000000E+000
1	59.95216315	1.618096E-011	2.850956E-012	0	0.000000E+000
1	59.95254150	2.850956E-012	1.618096E-011	1	0.000000E+000
1	59.95262058	1.618096E-011	2.850956E-012	0	0.000000E+000
1	59.95262984	2.850956E-012	1.618096E-011	1	0.000000E+000
1	59.95274523	1.618096E-011	2.850956E-012	0	0.000000E+000
1	59.95276996	2.850956E-012	1.618096E-011	1	0.000000E+000
1	59.95283141	1.618096E-011	2.850956E-012	0	0.000000E+000
1	59.95297329	2.850956E-012	1.618096E-011	1	0.000000E+000
1	59.95371296	1.618096E-011	2.850956E-012	0	0.000000E+000
1	59.95417828	2.850956E-012	1.618096E-011	1	0.000000E+000
1	59.95433186	1.618096E-011	2.850956E-012	0	0.000000E+000
1	59.95627861	2.850956E-012	1.618096E-011	1	0.000000E+000
1	59.95647231	1.618096E-011	2.850956E-012	0	0.000000E+000
1	59.95665549	2.850956E-012	1.618096E-011	1	0.000000E+000
1	59.95673787	1.618096E-011	2.850956E-012	0	0.000000E+000
1	59.95677731	2.850956E-012	1.618096E-011	1	0.000000E+000
1	59.95705619	1.618096E-011	2.850956E-012	0	0.000000E+000
1	59.95726521	2.850956E-012	1.618096E-011	1	0.000000E+000
1	59.95743981	1.618096E-011	2.850956E-012	0	0.000000E+000
1	59.95765012	2.850956E-012	1.618096E-011	1	0.000000E+000
1	59.95779288	1.618096E-011	2.850956E-012	0	0.000000E+000
1	59.95953514	2.850956E-012	1.618096E-011	1	0.000000E+000
1	59.95959857	1.618096E-011	2.850956E-012	0	0.000000E+000
1	59.96055163	2.850956E-012	1.618096E-011	1	0.000000E+000
1	59.96068804	1.618096E-011	2.850956E-012	0	0.000000E+000
1	59.96083682	2.850956E-012	1.618096E-011	1	0.000000E+000
1	59.96103381	1.618096E-011	2.850956E-012	0	0.000000E+000
1	59.96106778	2.850956E-012	1.618096E-011	1	0.000000E+000
1	59.96167334	1.618096E-011	2.850956E-012	0	0.000000E+000
1	59.96400929	2.850956E-012	1.618096E-011	1	0.000000E+000
1	59.96425649	1.618096E-011	2.850956E-012	0	0.000000E+000
1	59.96429293	2.850956E-012	1.618096E-011	1	0.000000E+000
1	59.96456735	1.618096E-011	2.850956E-012	0	0.000000E+000
1	59.96474597	2.850956E-012	1.618096E-011	1	0.000000E+000
1	59.96490733	1.618096E-011	2.850956E-012	0	0.000000E+000
1	59.96546785	2.850956E-012	1.618096E-011	1	0.000000E+000
1	59.96611851	1.618096E-011	2.850956E-012	0	0.000000E+000
1	59.96677809	2.850956E-012	1.618096E-011	1	0.000000E+000
1	59.96681993	1.618096E-011	2.850956E-012	0	0.000000E+000
1	59.96708348	2.850956E-012	1.618096E-011	1	0.000000E+000
1	59.96738244	1.618096E-011	2.850956E-012	0	0.000000E+000
1	59.96878990	2.850956E-012	1.618096E-011	1	0.000000E+000
1	59.96905986	1.618096E-011	2.850956E-012	0	0.000000E+000
1	59.96976136	2.850956E-012	1.618096E-011	1	0.000000E+000
1	59.96985811	1.618096E-011	2.850956E-012	0	0.000000E+000
1	75.07245859	2.175585E-012	1.550559E-011	1	0.000000E+000
1	75.07273985	1.550559E-011	2.175585E-012	0	0.000000E+000
1	75.07476490	2.175585E-012	1.550559E-011	1	0.000000E+000
1	75.07483554	1.550559E-011	2.175585E-012	0	0.000000E+000
1	75.07506131	2.175585E-012	1.550559E-011	1	0.000000E+000
1	75.07515053	1.550559E-011	2.175585E-012	0	0.000000E+000
1	75.07761468	2.175585E-012	1.550559E-011	1	0.000000E+000
1	75.07779980	1.550559E-011	2.175585E-012	0	0.000000E+000
1	75.07849915	2.175585E-012	1.550559E-011	1	0.000000E+000
1	75.07879367	1.550559E-011	2.175585E-012	0	0.000000E+000
1	75.07879741	2.175585E-012	1.550559E-011	1	0.000000E+000
1	75.07917357	1.550559E-011	2.175585E-012	0	0.000000E+000
1	75.07924225	2.175585E-012	1.550559E-011	1	0.000000E+000
1	75.07931345	1.550559E-011	2.175585E-012	0	0.000000E+000
1	75.08049091	2.175585E-012	1.550559E-011	1	0.000000E+000
1	75.08064265	1.550559E-011	2.175585E-012	0	0.000000E+000
1	75.08080159	2.175585E-012	1.550559E-011	1	0.000000E+000
1	75.08091946	1.550559E-011	2.175585E-012	0	0.000000E+000
1	75.08099672	2.175585E-012	1.550559E-011	1	0.000000E+000
1	75.08127649	1.550559E-011	2.175585E-012	0	0.000000E+000
1	75.08141886	2.175585E-012	1.550559E-011	1	0.000000E+000
1	75.08195088	1.550559E-011	2.175585E-012	0	0.000000E+000
1	75.08276631	2.175585E-012	1.550559E-011	1	0.000000E+000
1	75.08282027	1.550559E-011	2.175585E-012	0	0.000000E+000
1	75.08530946	2.175585E-012	1.550559E-011	1	0.000000E+000
1	75.08634952	1.550559E-011	2.175585E-012	0	0.000000E+000
1	75.08889477	2.175585E-012	1.550559E-011	1	0.000000E+000
1	75.08915682	1.550559E-011	2.175585E-012	0	0.000000E+000
1	75.09032866	2.175585E-012	1.550559E-011	1	0.000000E+000
1	75.09043255	1.550559E-011	2.175585E-012	0	0.000000E+000
1	75.09058234	2.175585E-012	1.550559E-011	1	0.000000E+000
1	75.09066843	1.550559E-011	2.175585E-012	0	0.000000E+000
1	75.09181377	2.175585E-012	1.550559E-011	1	0.000000E+000
1	75.09186699	1.550559E-011	2.175585E-012	0	0.000000E+000
1	75.09195586	2.175585E-012	1.550559E-011	1	0.000000E+000
1	75.09205164	1.550559E-011	2.175585E-012	0	0.000000E+000
1	75.09217426	2.175585E-012	1.550559E-011	1	0.000000E+000
1	75.09230896	1.550559E-011	2.175585E-012	0	0.000000E+000
1	75.09355127	2.175585E-012	1.550559E-011	1	0.000000E+000
1	75.09374947	1.550559E-011	2.175585E-012	0	0.000000E+000
1	75.09377803	2.175585E-012	1.550559E-011	1	0.000000E+000
1	75.09410730	1.550559E-011	2.175585E-012	0	0.000000E+000
1	75.09433038	2.175585E-012	1.550559E-011	1	0.000000E+000
1	75.09459686	1.550559E-011	2.175585E-012	0	0.000000E+000
1	75.09462319	2.175585E-012	1.550559E-011	1	0.000000E+000
1	75.09465210	1.550559E-011	2.175585E-012	0	0.000000E+000
1	75.09491149	2.175585E-012	1.550559E-011	1	0.000000E+000
1	75.09508021	1.550559E-011	2.175585E-012	0	0.000000E+000
1	75.09636840	2.175585E-012	1.550559E-011	1	0.000000E+000
1	75.09648067	1.550559E-011	2.175585E-012	0	0.000000E+000
1	75.09816698	2.175585E-012	1.550559E-011	1	0.000000E+000
1	75.09849245	1.550559E-011	2.175585E-012	0	0.000000E+000
1	75.09854653	2.175585E-012	1.550559E-011	1	0.000000E+000
1	75.09871384	1.550559E-011	2.175585E-012	0	0.000000E+000
1	75.09885564	2.175585E-012	1.550559E-011	1	0.000000E+000
1	75.09890361	1.550559E-011	2.175585E-012	0	0.000000E+000
1	75.10027403	2.175585E-012	1.550559E-011	1	0.000000E+000
1	75.10039379	1.550559E-011	2.175585E-012	0	0.000000E+000
1	75.10350350	2.175585E-012	1.550559E-011	1	0.000000E+000
1	75.10432880	1.550559E-011	2.175585E-012	0	0.000000E+000
1	75.10613255	2.175585E-012	1.550559E-011	1	0.000000E+000
1	75.10617426	1.550559E-011	2.175585E-012	0	0.000000E+000
1	75.10754574	2.175585E-012	1.550559E-011	1	0.000000E+000
1	75.10760801	1.550559E-011	2.175585E-012	0	0.000000E+000
1	75.10829570	2.175585E-012	1.550559E-011	1	0.000000E+000
1	75.10844218	1.550559E-011	2.175585E-012	0	0.000000E+000
1	75.10849379	2.175585E-012	1.550559E-011	1	0.000000E+000
1	75.10856695	1.550559E-011	2.175585E-012	0	0.000000E+000
1	75.11342978	2.175585E-012	1.550559E-011	1	0.000000E+000
1	75.11406266	1.550559E-011	2.175585E-012	0	0.000000E+000
1	75.11434516	2.175585E-012	1.550559E-011	1	0.000000E+000
1	75.11447932	1.550559E-011	2.175585E-012	0	0.000000E+000
1	75.11526047	2.175585E-012	1.550559E-011	1	0.000000E+000
1	75.11540823	1.550559E-011	2.175585E-012	0	0.000000E+000
1	75.11543430	2.175585E-012	1.550559E-011	1	0.000000E+000
1	75.11554753	1.550559E-011	2.175585E-012	0	0.000000E+000
1	75.11707602	2.175585E-012	1.550559E-011	1	0.000000E+000
1	75.11737074	1.550559E-011	2.175585E-012	0	0.000000E+000
1	75.11784278	2.175585E-012	1.550559E-011	1	0.000000E+000
1	75.11799442	1.550559E-011	2.175585E-012	0	0.000000E+000
1	75.12056232	2.175585E-012	1.550559E-011	1	0.000000E+000
1	75.12114732	1.550559E-011	2.175585E-012	0	0.000000E+000
1	75.12227396	2.175585E-012	1.550559E-011	1	0.000000E+000
1	75.12236833	1.550559E-011	2.175585E-012	0	0.000000E+000
1	75.12301345	2.175585E-012	1.550559E-011	1	0.000000E+000
1	75.12333903	1.550559E-011	2.175585E-012	0	0.000000E+000
1	75.12407808	2.175585E-012	1.550559E-011	1	0.000000E+000
1	75.12428412	1.550559E-011	2.175585E-012	0	0.000000E+000
1	75.12435245	2.175585E-012	1.550559E-011	1	0.000000E+000
1	75.12442408	1.550559E-011	2.175585E-012	0	0.000000E+000
1	75.12494205	2.175585E-012	1.550559E-011	1	0.000000E+000
1	75.12603278	1.550559E-011	2.175585E-012	0	0.000000E+000
1	75.12613905	2.175585E-012	1.550559E-011	1	0.000000E+000
1	75.12622233	1.550559E-011	2.175585E-012	0	0.000000E+000
1	75.12624836	2.175585E-012	1.550559E-011	1	0.000000E+000
1	75.12631333	1.550559E-011	2.175585E-012	0	0.000000E+000
1	75.12759108	2.175585E-012	1.550559E-011	1	0.000000E+000
1	75.12772268	1.550559E-011	2.175585E-012	0	0.000000E+000
1	75.12841763	2.175585E-012	1.550559E-011	1	0.000000E+000
1	75.12848353	1.550559E-011	2.175585E-012	0	0.000000E+000
1	75.12854798	2.175585E-012	1.550559E-011	1	0.000000E+000
1	75.12867994	1.550559E-011	2.175585E-012	0	0.000000E+000
1	75.13109965	2.175585E-012	1.550559E-011	1	0.000000E+000
1	75.13134041	1.550559E-011	2.175585E-012	0	0.000000E+000
1	75.13204199	2.175585E-012	1.550559E-011	1	0.000000E+000
1	75.13224880	1.550559E-011	2.175585E-012	0	0.000000E+000
1	75.13243508	2.175585E-012	1.550559E-011	1	0.000000E+000
1	75.13269581	1.550559E-011	2.175585E-012	0	0.000000E+000
1	75.13431477	2.175585E-012	1.550559E-011	1	0.000000E+000
1	75.13438749	1.550559E-011	2.175585E-012	0	0.000000E+000
1	75.13440933	2.175585E-012	1.550559E-011	1	0.000000E+000
1	75.13455846	1.550559E-011	2.175585E-012	0	0.000000E+000
1	75.13494695	2.175585E-012	1.550559E-011	1	0.000000E+000
1	75.13500608	1.550559E-011	2.175585E-012	0	0.000000E+000
1	75.13508887	2.175585E-012	1.550559E-011	1	0.000000E+000
1	75.13513118	1.550559E-011	2.175585E-012	0	0.000000E+000
1	75.13549849	2.175585E-012	1.550559E-011	1	0.000000E+000
1	75.13566168	1.550559E-011	2.175585E-012	0	0.000000E+000
1	75.13773993	2.175585E-012	1.550559E-011	1	0.000000E+000
1	75.13783415	1.550559E-011	2.175585E-012	0	0.000000E+000
1	75.13871287	2.175585E-012	1.550559E-011	1	0.000000E+000
1	75.13917189	1.550559E-011	2.175585E-012	0	0.000000E+000
1	75.14059374	2.175585E-012	1.550559E-011	1	0.000000E+000
1	75.14169666	1.550559E-011	2.175585E-012	0	0.000000E+000
1	75.14177826	2.175585E-012	1.550559E-011	1	0.000000E+000
1	75.14187766	1.550559E-011	2.175585E-012	0	0.000000E+000
1	75.14189301	2.175585E-012	1.550559E-011	1	0.000000E+000
1	75.14220250	1.550559E-011	2.175585E-012	0	0.000000E+000
1	75.14225230	2.175585E-012	1.550559E-011	1	0.000000E+000
1	75.14239947	1.550559E-011	2.175585E-012	0	0.000000E+000
1	75.14253715	2.175585E-012	1.550559E-011	1	0.000000E+000
1	75.14261994	1.550559E-011	2.175585E-012	0	0.000000E+000
1	75.14402574	2.175585E-012	1.550559E-011	1	0.000000E+000
1	75.14413105	1.550559E-011	2.175585E-012	0	0.000000E+000
1	75.14414219	2.175585E-012	1.550559E-011	1	0.000000E+000
1	75.14423834	1.550559E-011	2.175585E-012	0	0.000000E+000
1	75.14439505	2.175585E-012	1.550559E-011	1	0.000000E+000
1	75.14446495	1.550559E-011	2.175585E-012	0	0.000000E+000
1	75.14455931	2.175585E-012	1.550559E-011	1	0.000000E+000
1	75.14457071	1.550559E-011	2.175585E-012	0	0.000000E+000
1	75.14840181	2.175585E-012	1.550559E-011	1	0.000000E+000
1	75.14893251	1.550559E-011	2.175585E-012	0	0.000000E+000
1	75.15067251	2.175585E-012	1.550559E-011	1	0.000000E+000
1	75.15088923	1.550559E-011	2.175585E-012	0	0.000000E+000
1	75.15133158	2.175585E-012	1.550559E-011	1	0.000000E+000
1	75.15213449	1.550559E-011	2.175585E-012	0	0.000000E+000
1	75.15252253	2.175585E-012	1.550559E-011	1	0.000000E+000
1	75.15263560	1.550559E-011	2.175585E-012	0	0.000000E+000
1	75.15282859	2.175585E-012	1.550559E-011	1	0.000000E+000
1	75.15293121	1.550559E-011	2.175585E-012	0	0.000000E+000
1	75.15474247	2.175585E-012	1.550559E-011	1	0.000000E+000
1	75.15497751	1.550559E-011	2.175585E-012	0	0.000000E+000
1	75.15498192	2.175585E-012	1.550559E-011	1	0.000000E+000
1	75.15514184	1.550559E-011	2.175585E-012	0	0.000000E+000
1	75.15637626	2.175585E-012	1.550559E-011	1	0.000000E+000
1	75.15657279	1.550559E-011	2.175585E-012	0	0.000000E+000
1	75.15712706	2.175585E-012	1.550559E-011	1	0.000000E+000
1	75.15714546	1.550559E-011	2.175585E-012	0	0.000000E+000
1	75.16153751	2.175585E-012	1.550559E-011	1	0.000000E+000
1	75.16211763	1.550559E-011	2.175585E-012	0	0.000000E+000
1	75.16239935	2.175585E-012	1.550559E-011	1	0.000000E+000
1	75.16249229	1.550559E-011	2.175585E-012	0	0.000000E+000
1	75.16333818	2.175585E-012	1.550559E-011	1	0.000000E+000
1	75.16398133	1.550559E-011	2.175585E-012	0	0.000000E+000
1	75.16415682	2.175585E-012	1.550559E-011	1	0.000000E+000
1	75.16427629	1.550559E-011	2.175585E-012	0	0.000000E+000
1	75.16431797	2.175585E-012	1.550559E-011	1	0.000000E+000
1	75.16454749	1.550559E-011	2.175585E-012	0	0.000000E+000
1	75.16606331	2.175585E-012	1.550559E-011	1	0.000000E+000
1	75.16610536	1.550559E-011	2.175585E-012	0	0.000000E+000
1	75.16727959	2.175585E-012	1.550559E-011	1	0.000000E+000
1	75.16732477	1.550559E-011	2.175585E-012	0	0.000000E+000
1	75.16784267	2.175585E-012	1.550559E-011	1	0.000000E+000
1	75.16846292	1.550559E-011	2.175585E-012	0	0.000000E+000
1	75.17009069	2.175585E-012	1.550559E-011	1	0.000000E+000
1	75.17022290	1.550559E-011	2.175585E-012	0	0.000000E+000
1	75.17049891	2.175585E-012	1.550559E-011	1	0.000000E+000
1	75.17059226	1.550559E-011	2.175585E-012	0	0.000000E+000
1	75.17157242	2.175585E-012	1.550559E-011	1	0.000000E+000
1	75.17172548	1.550559E-011	2.175585E-012	0	0.000000E+000
1	75.17202584	2.175585E-012	1.550559E-011	1	0.000000E+000
1	75.17214241	1.550559E-011	2.175585E-012	0	0.000000E+000
1	75.17370953	2.175585E-012	1.550559E-011	1	0.000000E+000
1	75.17372875	1.550559E-011	2.175585E-012	0	0.000000E+000
1	75.68219993	2.286350E-012	1.561635E-011	1	0.000000E+000
1	75.68254488	1.561635E-011	2.286350E-012	0	0.000000E+000
1	75.68406889	2.286350E-012	1.561635E-011	1	0.000000E+000
1	75.68418608	1.561635E-011	2.286350E-012	0	0.000000E+000
1	75.69346684	2.286350E-012	1.561635E-011	1	0.000000E+000
1	75.69351072	1.561635E-011	2.286350E-012	0	0.000000E+000
1	75.69359004	2.286350E-012	1.561635E-011	1	0.000000E+000
1	75.69386672	1.561635E-011	2.286350E-012	0	0.000000E+000
1	75.69423214	2.286350E-012	1.561635E-011	1	0.000000E+000
1	75.69431245	1.561635E-011	2.286350E-012	0	0.000000E+000
1	75.69616827	2.286350E-012	1.561635E-011	1	0.000000E+000
1	75.69679556	1.561635E-011	2.286350E-012	0	0.000000E+000
1	75.69682124	2.286350E-012	1.561635E-011	1	0.000000E+000
1	75.69751111	1.561635E-011	2.286350E-012	0	0.000000E+000
1	75.69816477	2.286350E-012	1.561635E-011	1	0.000000E+000
1	75.69904174	1.561635E-011	2.286350E-012	0	0.000000E+000
1	75.69904944	2.286350E-012	1.561635E-011	1	0.000000E+000
1	75.69935983	1.561635E-011	2.286350E-012	0	0.000000E+000
1	75.70159473	2.286350E-012	1.561635E-011	1	0.000000E+000
1	75.70164342	1.561635E-011	2.286350E-012	0	0.000000E+000
1	75.70618429	2.286350E-012	1.561635E-011	1	0.000000E+000
1	75.70627135	1.561635E-011	2.286350E-012	0	0.000000E+000
1	75.70628991	2.286350E-012	1.561635E-011	1	0.000000E+000
1	75.70657809	1.561635E-011	2.286350E-012	0	0.000000E+000
1	75.70806658	2.286350E-012	1.561635E-011	1	0.000000E+000
1	75.70847008	1.561635E-011	2.286350E-012	0	0.000000E+000
1	75.70850341	2.286350E-012	1.561635E-011	1	0.000000E+000
1	75.70857021	1.561635E-011	2.286350E-012	0	0.000000E+000
1	75.71107069	2.286350E-012	1.561635E-011	1	0.000000E+000
1	75.71141188	1.561635E-011	2.286350E-012	0	0.000000E+000
1	75.71239466	2.286350E-012	1.561635E-011	1	0.000000E+000
1	75.71245953	1.561635E-011	2.286350E-012	0	0.000000E+000
1	75.71340183	2.286350E-012	1.561635E-011	1	0.000000E+000
1	75.71346918	1.561635E-011	2.286350E-012	0	0.000000E+000
1	75.71669417	2.286350E-012	1.561635E-011	1	0.000000E+000
1	75.71682788	1.561635E-011	2.286350E-012	0	0.000000E+000
1	75.71888293	2.286350E-012	1.561635E-011	1	0.000000E+000
1	75.71890849	1.561635E-011	2.286350E-012	0	0.000000E+000
1	75.72133000	2.286350E-012	1.561635E-011	1	0.000000E+000
1	75.72137274	1.561635E-011	2.286350E-012	0	0.000000E+000
1	75.72507018	2.286350E-012	1.561635E-011	1	0.000000E+000
1	75.72516176	1.561635E-011	2.286350E-012	0	0.000000E+000
1	75.72547009	2.286350E-012	1.561635E-011	1	0.000000E+000
1	75.72548988	1.561635E-011	2.286350E-012	0	0.000000E+000
1	75.72798335	2.286350E-012	1.561635E-011	1	0.000000E+000
1	75.72820665	1.561635E-011	2.286350E-012	0	0.000000E+000
1	75.72852581	2.286350E-012	1.561635E-011	1	0.000000E+000
1	75.72863152	1.561635E-011	2.286350E-012	0	0.000000E+000
1	75.72917605	2.286350E-012	1.561635E-011	1	0.000000E+000
1	75.72941566	1.561635E-011	2.286350E-012	0	0.000000E+000
1	75.72991515	2.286350E-012	1.561635E-011	1	0.000000E+000
1	75.73017616	1.561635E-011	2.286350E-012	0	0.000000E+000
1	75.73056179	2.286350E-012	1.561635E-011	1	0.000000E+000
1	75.73061338	1.561635E-011	2.286350E-012	0	0.000000E+000
1	75.73063292	2.286350E-012	1.561635E-011	1	0.000000E+000
1	75.73103136	1.561635E-011	2.286350E-012	0	0.000000E+000
1	75.73145040	2.286350E-012	1.561635E-011	1	0.000000E+000
1	75.73153122	1.561635E-011	2.286350E-012	0	0.000000E+000
1	75.73228607	2.286350E-012	1.561635E-011	1	0.000000E+000
1	75.73310713	1.561635E-011	2.286350E-012	0	0.000000E+000
1	75.73313525	2.286350E-012	1.561635E-011	1	0.000000E+000
1	75.73320119	1.561635E-011	2.286350E-012	0	0.000000E+000
1	75.73489444	2.286350E-012	1.561635E-011	1	0.000000E+000
1	75.73496338	1.561635E-011	2.286350E-012	0	0.000000E+000
1	75.73497626	2.286350E-012	1.561635E-011	1	0.000000E+000
1	75.73523569	1.561635E-011	2.286350E-012	0	0.000000E+000
1	75.73699755	2.286350E-012	1.561635E-011	1	0.000000E+000
1	75.73744003	1.561635E-011	2.286350E-012	0	0.000000E+000
1	75.74172717	2.286350E-012	1.561635E-011	1	0.000000E+000
1	75.74177356	1.561635E-011	2.286350E-012	0	0.000000E+000
1	75.74339444	2.286350E-012	1.561635E-011	1	0.000000E+000
1	75.74343304	1.561635E-011	2.286350E-012	0	0.000000E+000
1	75.74634688	2.286350E-012	1.561635E-011	1	0.000000E+000
1	75.74659045	1.561635E-011	2.286350E-012	0	0.000000E+000
1	75.74756562	2.286350E-012	1.561635E-011	1	0.000000E+000
1	75.74813299	1.561635E-011	2.286350E-012	0	0.000000E+000
1	75.74920946	2.286350E-012	1.561635E-011	1	0.000000E+000
1	75.74925651	1.561635E-011	2.286350E-012	0	0.000000E+000
1	75.74926403	2.286350E-012	1.561635E-011	1	0.000000E+000
1	75.74949525	1.561635E-011	2.286350E-012	0	0.000000E+000
1	75.74966487	2.286350E-012	1.561635E-011	1	0.000000E+000
1	75.74993130	1.561635E-011	2.286350E-012	0	0.000000E+000
1	75.75169165	2.286350E-012	1.561635E-011	1	0.000000E+000
1	75.75185727	1.561635E-011	2.286350E-012	0	0.000000E+000
1	75.75476985	2.286350E-012	1.561635E-011	1	0.000000E+000
1	75.75479555	1.561635E-011	2.286350E-012	0	0.000000E+000
1	75.75479685	2.286350E-012	1.561635E-011	1	0.000000E+000
1	75.75510937	1.561635E-011	2.286350E-012	0	0.000000E+000
1	75.75659667	2.286350E-012	1.561635E-011	1	0.000000E+000
1	75.75688467	1.561635E-011	2.286350E-012	0	0.000000E+000
1	75.75691164	2.286350E-012	1.561635E-011	1	0.000000E+000
1	75.75744721	1.561635E-011	2.286350E-012	0	0.000000E+000
1	75.75807759	2.286350E-012	1.561635E-011	1	0.000000E+000
1	75.75813849	1.561635E-011	2.286350E-012	0	0.000000E+000
1	75.75947019	2.286350E-012	1.561635E-011	1	0.000000E+000
1	75.75957868	1.561635E-011	2.286350E-012	0	0.000000E+000
1	75.76021138	2.286350E-012	1.561635E-011	1	0.000000E+000
1	75.76070140	1.561635E-011	2.286350E-012	0	0.000000E+000
1	75.76071635	2.286350E-012	1.561635E-011	1	0.000000E+000
1	75.76087922	1.561635E-011	2.286350E-012	0	0.000000E+000
1	75.76131105	2.286350E-012	1.561635E-011	1	0.000000E+000
1	75.76176630	1.561635E-011	2.286350E-012	0	0.000000E+000
1	75.76272795	2.286350E-012	1.561635E-011	1	0.000000E+000
1	75.76290639	1.561635E-011	2.286350E-012	0	0.000000E+000
1	75.76400958	2.286350E-012	1.561635E-011	1	0.000000E+000
1	75.76429196	1.561635E-011	2.286350E-012	0	0.000000E+000
1	75.76504732	2.286350E-012	1.561635E-011	1	0.000000E+000
1	75.76571709	1.561635E-011	2.286350E-012	0	0.000000E+000
1	75.76700288	2.286350E-012	1.561635E-011	1	0.000000E+000
1	75.76702554	1.561635E-011	2.286350E-012	0	0.000000E+000
1	75.77075453	2.286350E-012	1.561635E-011	1	0.000000E+000
1	75.77093424	1.561635E-011	2.286350E-012	0	0.000000E+000
1	75.77108859	2.286350E-012	1.561635E-011	1	0.000000E+000
1	75.77132433	1.561635E-011	2.286350E-012	0	0.000000E+000
1	75.77133777	2.286350E-012	1.561635E-011	1	0.000000E+000
1	75.77143992	1.561635E-011	2.286350E-012	0	0.000000E+000
1	75.77164388	2.286350E-012	1.561635E-011	1	0.000000E+000
1	75.77224253	1.561635E-011	2.286350E-012	0	0.000000E+000
1	75.77283645	2.286350E-012	1.561635E-011	1	0.000000E+000
1	75.77320627	1.561635E-011	2.286350E-012	0	0.000000E+000
1	75.77327460	2.286350E-012	1.561635E-011	1	0.000000E+000
1	75.77332787	1.561635E-011	2.286350E-012	0	0.000000E+000
1	75.77466049	2.286350E-012	1.561635E-011	1	0.000000E+000
1	75.77470389	1.561635E-011	2.286350E-012	0	0.000000E+000
1	75.77472480	2.286350E-012	1.561635E-011	1	0.000000E+000
1	75.77497304	1.561635E-011	2.286350E-012	0	0.000000E+000
1	75.77543730	2.286350E-012	1.561635E-011	1	0.000000E+000
1	75.77549915	1.561635E-011	2.286350E-012	0	0.000000E+000
1	75.77779612	2.286350E-012	1.561635E-011	1	0.000000E+000
1	75.77798274	1.561635E-011	2.286350E-012	0	0.000000E+000
1	75.77845408	2.286350E-012	1.561635E-011	1	0.000000E+000
1	75.77883558	1.561635E-011	2.286350E-012	0	0.000000E+000
1	75.77912893	2.286350E-012	1.561635E-011	1	0.000000E+000
1	75.77925096	1.561635E-011	2.286350E-012	0	0.000000E+000
1	75.78134790	2.286350E-012	1.561635E-011	1	0.000000E+000
1	75.78163618	1.561635E-011	2.286350E-012	0	0.000000E+000
1	75.78165516	2.286350E-012	1.561635E-011	1	0.000000E+000
1	75.78187522	1.561635E-011	2.286350E-012	0	0.000000E+000
1	75.78245669	2.286350E-012	1.561635E-011	1	0.000000E+000
1	75.78287199	1.561635E-011	2.286350E-012	0	0.000000E+000
1	75.78289315	2.286350E-012	1.561635E-011	1	0.000000E+000
1	75.78292238	1.561635E-011	2.286350E-012	0	0.000000E+000
1	75.78336688	2.286350E-012	1.561635E-011	1	0.000000E+000
1	75.78337019	1.561635E-011	2.286350E-012	0	0.000000E+000
1	75.78463304	2.286350E-012	1.561635E-011	1	0.000000E+000
1	75.78479332	1.561635E-011	2.286350E-012	0	0.000000E+000
1	75.78921366	2.286350E-012	1.561635E-011	1	0.000000E+000
1	75.78924561	1.561635E-011	2.286350E-012	0	0.000000E+000
1	75.79035931	2.286350E-012	1.561635E-011	1	0.000000E+000
1	75.79065777	1.561635E-011	2.286350E-012	0	0.000000E+000
1	75.79068211	2.286350E-012	1.561635E-011	1	0.000000E+000
1	75.79094704	1.561635E-011	2.286350E-012	0	0.000000E+000
1	75.79105003	2.286350E-012	1.561635E-011	1	0.000000E+000
1	75.79122108	1.561635E-011	2.286350E-012	0	0.000000E+000
1	75.79187146	2.286350E-012	1.561635E-011	1	0.000000E+000
1	75.79192654	1.561635E-011	2.286350E-012	0	0.000000E+000
1	75.79213062	2.286350E-012	1.561635E-011	1	0.000000E+000
1	75.79220044	1.561635E-011	2.286350E-012	0	0.000000E+000
1	75.79590230	2.286350E-012	1.561635E-011	1	0.000000E+000
1	75.79651620	1.561635E-011	2.286350E-012	0	0.000000E+000
1	75.79687028	2.286350E-012	1.561635E-011	1	0.000000E+000
1	75.79695766	1.561635E-011	2.286350E-012	0	0.000000E+000
1	75.80052630	2.286350E-012	1.561635E-011	1	0.000000E+000
1	75.80065878	1.561635E-011	2.286350E-012	0	0.000000E+000
1	75.80195726	2.286350E-012	1.561635E-011	1	0.000000E+000
1	75.80205190	1.561635E-011	2.286350E-012	0	0.000000E+000
1	75.80207730	2.286350E-012	1.561635E-011	1	0.000000E+000
1	75.80211955	1.561635E-011	2.286350E-012	0	0.000000E+000
1	75.80221579	2.286350E-012	1.561635E-011	1	0.000000E+000
1	75.80229086	1.561635E-011	2.286350E-012	0	0.000000E+000
1	75.80231521	2.286350E-012	1.561635E-011	1	0.000000E+000
1	75.80257033	1.561635E-011	2.286350E-012	0	0.000000E+000
1	75.80262110	2.286350E-012	1.561635E-011	1	0.000000E+000
1	75.80273588	1.561635E-011	2.286350E-012	0	0.000000E+000
1	75.80438535	2.286350E-012	1.561635E-011	1	0.000000E+000
1	75.80441472	1.561635E-011	2.286350E-012	0	0.000000E+000
1	75.80549031	2.286350E-012	1.561635E-011	1	0.000000E+000
1	75.80595410	1.561635E-011	2.286350E-012	0	0.000000E+000
1	75.80603330	2.286350E-012	1.561635E-011	1	0.000000E+000
1	75.80620316	1.561635E-011	2.286350E-012	0	0.000000E+000
1	75.80621834	2.286350E-012	1.561635E-011	1	0.000000E+000
1	75.80634328	1.561635E-011	2.286350E-012	0	0.000000E+000
1	75.80808484	2.286350E-012	1.561635E-011	1	0.000000E+000
1	75.80829753	1.561635E-011	2.286350E-012	0	0.000000E+000
1	75.80881917	2.286350E-012	1.561635E-011	1	0.000000E+000
1	75.80899729	1.561635E-011	2.286350E-012	0	0.000000E+000
1	75.80902947	2.286350E-012	1.561635E-011	1	0.000000E+000
1	75.80931561	1.561635E-011	2.286350E-012	0	0.000000E+000
1	75.81171267	2.286350E-012	1.561635E-011	1	0.000000E+000
1	75.81198515	1.561635E-011	2.286350E-012	0	0.000000E+000
1	75.81318641	2.286350E-012	1.561635E-011	1	0.000000E+000
1	75.81335768	1.561635E-011	2.286350E-012	0	0.000000E+000
1	75.81684685	2.286350E-012	1.561635E-011	1	0.000000E+000
1	75.81703777	1.561635E-011	2.286350E-012	0	0.000000E+000
1	75.81758354	2.286350E-012	1.561635E-011	1	0.000000E+000
1	75.81770178	1.561635E-011	2.286350E-012	0	0.000000E+000
1	75.81796938	2.286350E-012	1.561635E-011	1	0.000000E+000
1	75.81805487	1.561635E-011	2.286350E-012	0	0.000000E+000
1	75.81999029	2.286350E-012	1.561635E-011	1	0.000000E+000
1	75.82016820	1.561635E-011	2.286350E-012	0	0.000000E+000
1	75.82048311	2.286350E-012	1.561635E-011	1	0.000000E+000
1	75.82065493	1.561635E-011	2.286350E-012	0	0.000000E+000
1	75.82109185	2.286350E-012	1.561635E-011	1	0.000000E+000
1	75.82124253	1.561635E-011	2.286350E-012	0	0.000000E+000
1	75.82162467	2.286350E-012	1.561635E-011	1	0.000000E+000
1	75.82166250	1.561635E-011	2.286350E-012	0	0.000000E+000
1	75.83035032	2.286350E-012	1.561635E-011	1	0.000000E+000
1	75.83037292	1.561635E-011	2.286350E-012	0	0.000000E+000
1	75.83106079	2.286350E-012	1.561635E-011	1	0.000000E+000
1	75.83132685	1.561635E-011	2.286350E-012	0	0.000000E+000
1	75.83185401	2.286350E-012	1.561635E-011	1	0.000000E+000
1	75.83196839	1.561635E-011	2.286350E-012	0	0.000000E+000
1	75.83351872	2.286350E-012	1.561635E-011	1	0.000000E+000
1	75.83396568	1.561635E-011	2.286350E-012	0	0.000000E+000
1	75.85440996	2.286350E-012	1.561635E-011	1	0.000000E+000
1	75.85443018	1.561635E-011	2.286350E-012	0	0.000000E+000
1	75.86039109	2.286350E-012	1.561635E-011	1	0.000000E+000
1	75.86050955	1.561635E-011	2.286350E-012	0	0.000000E+000
1	75.86249642	2.286350E-012	1.561635E-011	1	0.000000E+000
1	75.86256853	1.561635E-011	2.286350E-012	0	0.000000E+000
1	75.86493629	2.286350E-012	1.561635E-011	1	0.000000E+000
1	75.86499484	1.561635E-011	2.286350E-012	0	0.000000E+000
1	75.86574668	2.286350E-012	1.561635E-011	1	0.000000E+000
1	75.86577228	1.561635E-011	2.286350E-012	0	0.000000E+000
1	75.86886161	2.286350E-012	1.561635E-011	1	0.000000E+000
1	75.86898390	1.561635E-011	2.286350E-012	0	0.000000E+000
1	75.86902585	2.286350E-012	1.561635E-011	1	0.000000E+000
1	75.86908738	1.561635E-011	2.286350E-012	0	0.000000E+000
1	75.86913266	2.286350E-012	1.561635E-011	1	0.000000E+000
1	75.86918036	1.561635E-011	2.286350E-012	0	0.000000E+000
1	75.87058144	2.286350E-012	1.561635E-011	1	0.000000E+000
1	75.87088624	1.561635E-011	2.286350E-012	0	0.000000E+000
1	75.87100871	2.286350E-012	1.561635E-011	1	0.000000E+000
1	75.87170694	1.561635E-011	2.286350E-012	0	0.000000E+000
1	75.87219914	2.286350E-012	1.561635E-011	1	0.000000E+000
1	75.87235684	1.561635E-011	2.286350E-012	0	0.000000E+000
1	75.87307589	2.286350E-012	1.561635E-011	1	0.000000E+000
1	75.87311849	1.561635E-011	2.286350E-012	0	0.000000E+000
1	75.87313318	2.286350E-012	1.561635E-011	1	0.000000E+000
1	75.87319439	1.561635E-011	2.286350E-012	0	0.000000E+000
1	75.87460309	2.286350E-012	1.561635E-011	1	0.000000E+000
1	75.87526337	1.561635E-011	2.286350E-012	0	0.000000E+000
1	75.87577292	2.286350E-012	1.561635E-011	1	0.000000E+000
1	75.87580296	1.561635E-011	2.286350E-012	0	0.000000E+000
1	75.87583349	2.286350E-012	1.561635E-011	1	0.000000E+000
1	75.87647985	1.561635E-011	2.286350E-012	0	0.000000E+000
1	75.87916736	2.286350E-012	1.561635E-011	1	0.000000E+000
1	75.87930338	1.561635E-011	2.286350E-012	0	0.000000E+000
1	75.87999075	2.286350E-012	1.561635E-011	1	0.000000E+000
1	75.88002932	1.561635E-011	2.286350E-012	0	0.000000E+000
1	75.88004182	2.286350E-012	1.561635E-011	1	0.000000E+000
1	75.88015248	1.561635E-011	2.286350E-012	0	0.000000E+000
1	75.88157139	2.286350E-012	1.561635E-011	1	0.000000E+000
1	75.88175755	1.561635E-011	2.286350E-012	0	0.000000E+000
1	75.88267516	2.286350E-012	1.561635E-011	1	0.000000E+000
1	75.88275888	1.561635E-011	2.286350E-012	0	0.000000E+000
1	75.88276835	2.286350E-012	1.561635E-011	1	0.000000E+000
1	75.88297440	1.561635E-011	2.286350E-012	0	0.000000E+000
1	75.88310511	2.286350E-012	1.561635E-011	1	0.000000E+000
1	75.88313645	1.561635E-011	2.286350E-012	0	0.000000E+000
1	75.88355687	2.286350E-012	1.561635E-011	1	0.000000E+000
1	75.88364309	1.561635E-011	2.286350E-012	0	0.000000E+000
1	75.88456855	2.286350E-012	1.561635E-011	1	0.000000E+000
1	75.88459897	1.561635E-011	2.286350E-012	0	0.000000E+000
1	75.88509613	2.286350E-012	1.561635E-011	1	0.000000E+000
1	75.88522375	1.561635E-011	2.286350E-012	0	0.000000E+000
1	75.88602862	2.286350E-012	1.561635E-011	1	0.000000E+000
1	75.88621349	1.561635E-011	2.286350E-012	0	0.000000E+000
1	75.88622859	2.286350E-012	1.561635E-011	1	0.000000E+000
1	75.88673957	1.561635E-011	2.286350E-012	0	0.000000E+000
1	75.88836425	2.286350E-012	1.561635E-011	1	0.000000E+000
1	75.88853621	1.561635E-011	2.286350E-012	0	0.000000E+000
1	75.88873362	2.286350E-012	1.561635E-011	1	0.000000E+000
1	75.88948694	1.561635E-011	2.286350E-012	0	0.000000E+000
1	75.89017945	2.286350E-012	1.561635E-011	1	0.000000E+000
1	75.89031498	1.561635E-011	2.286350E-012	0	0.000000E+000
1	75.89111518	2.286350E-012	1.561635E-011	1	0.000000E+000
1	75.89125716	1.561635E-011	2.286350E-012	0	0.000000E+000
1	75.89137196	2.286350E-012	1.561635E-011	1	0.000000E+000
1	75.89180493	1.561635E-011	2.286350E-012	0	0.000000E+000
1	75.89307249	2.286350E-012	1.561635E-011	1	0.000000E+000
1	75.89325584	1.561635E-011	2.286350E-012	0	0.000000E+000
1	75.89330478	2.286350E-012	1.561635E-011	1	0.000000E+000
1	75.89403301	1.561635E-011	2.286350E-012	0	0.000000E+000
1	75.89405723	2.286350E-012	1.561635E-011	1	0.000000E+000
1	75.89411091	1.561635E-011	2.286350E-012	0	0.000000E+000
1	75.89429279	2.286350E-012	1.561635E-011	1	0.000000E+000
1	75.89448702	1.561635E-011	2.286350E-012	0	0.000000E+000
1	75.89600919	2.286350E-012	1.561635E-011	1	0.000000E+000
1	75.89605853	1.561635E-011	2.286350E-012	0	0.000000E+000
1	75.89630091	2.286350E-012	1.561635E-011	1	0.000000E+000
1	75.89631589	1.561635E-011	2.286350E-012	0	0.000000E+000
1	75.89662989	2.286350E-012	1.561635E-011	1	0.000000E+000
1	75.89667863	1.561635E-011	2.286350E-012	0	0.000000E+000
1	75.89684596	2.286350E-012	1.561635E-011	1	0.000000E+000
1	75.89698225	1.561635E-011	2.286350E-012	0	0.000000E+000
1	75.89768894	2.286350E-012	1.561635E-011	1	0.000000E+000
1	75.89783503	1.561635E-011	2.286350E-012	0	0.000000E+000
1	75.89810615	2.286350E-012	1.561635E-011	1	0.000000E+000
1	75.89821321	1.561635E-011	2.286350E-012	0	0.000000E+000
1	75.89890265	2.286350E-012	1.561635E-011	1	0.000000E+000
1	75.89918179	1.561635E-011	2.286350E-012	0	0.000000E+000
1	75.90078232	2.286350E-012	1.561635E-011	1	0.000000E+000
1	75.90108596	1.561635E-011	2.286350E-012	0	0.000000E+000
1	75.90239444	2.286350E-012	1.561635E-011	1	0.000000E+000
1	75.90259438	1.561635E-011	2.286350E-012	0	0.000000E+000
1	75.90261442	2.286350E-012	1.561635E-011	1	0.000000E+000
1	75.90274373	1.561635E-011	2.286350E-012	0	0.000000E+000
1	75.90339499	2.286350E-012	1.561635E-011	1	0.000000E+000
1	75.90347197	1.561635E-011	2.286350E-012	0	0.000000E+000
1	75.90353149	2.286350E-012	1.561635E-011	1	0.000000E+000
1	75.90365831	1.561635E-011	2.286350E-012	0	0.000000E+000
1	75.90431856	2.286350E-012	1.561635E-011	1	0.000000E+000
1	75.90441429	1.561635E-011	2.286350E-012	0	0.000000E+000
1	75.90678164	2.286350E-012	1.561635E-011	1	0.000000E+000
1	75.90701749	1.561635E-011	2.286350E-012	0	0.000000E+000
1	75.90769413	2.286350E-012	1.561635E-011	1	0.000000E+000
1	75.90775009	1.561635E-011	2.286350E-012	0	0.000000E+000
1	75.90785369	2.286350E-012	1.561635E-011	1	0.000000E+000
1	75.90817072	1.561635E-011	2.286350E-012	0	0.000000E+000
1	75.90819582	2.286350E-012	1.561635E-011	1	0.000000E+000
1	75.90842701	1.561635E-011	2.286350E-012	0	0.000000E+000
1	75.90846038	2.286350E-012	1.561635E-011	1	0.000000E+000
1	75.90854622	1.561635E-011	2.286350E-012	0	0.000000E+000
1	75.90908705	2.286350E-012	1.561635E-011	1	0.000000E+000
1	75.90916609	1.561635E-011	2.286350E-012	0	0.000000E+000
1	75.90965406	2.286350E-012	1.561635E-011	1	0.000000E+000
1	75.90976218	1.561635E-011	2.286350E-012	0	0.000000E+000
1	75.91200198	2.286350E-012	1.561635E-011	1	0.000000E+000
1	75.91210941	1.561635E-011	2.286350E-012	0	0.000000E+000
1	75.91339483	2.286350E-012	1.561635E-011	1	0.000000E+000
1	75.91360932	1.561635E-011	2.286350E-012	0	0.000000E+000
1	75.91619506	2.286350E-012	1.561635E-011	1	0.000000E+000
1	75.91639785	1.561635E-011	2.286350E-012	0	0.000000E+000
1	75.91722398	2.286350E-012	1.561635E-011	1	0.000000E+000
1	75.91758692	1.561635E-011	2.286350E-012	0	0.000000E+000
1	75.91800565	2.286350E-012	1.561635E-011	1	0.000000E+000
1	75.91840420	1.561635E-011	2.286350E-012	0	0.000000E+000
1	75.91853826	2.286350E-012	1.561635E-011	1	0.000000E+000
1	75.91866395	1.561635E-011	2.286350E-012	0	0.000000E+000
1	75.91896513	2.286350E-012	1.561635E-011	1	0.000000E+000
1	75.91911785	1.561635E-011	2.286350E-012	0	0.000000E+000
1	75.91913726	2.286350E-012	1.561635E-011	1	0.000000E+000
1	75.91931419	1.561635E-011	2.286350E-012	0	0.000000E+000
1	75.91932683	2.286350E-012	1.561635E-011	1	0.000000E+000
1	75.91936900	1.561635E-011	2.286350E-012	0	0.000000E+000
1	75.91939729	2.286350E-012	1.561635E-011	1	0.000000E+000
1	75.91973897	1.561635E-011	2.286350E-012	0	0.000000E+000
1	75.92274840	2.286350E-012	1.561635E-011	1	0.000000E+000
1	75.92290458	1.561635E-011	2.286350E-012	0	0.000000E+000
1	105.87485401	2.101577E-012	1.543158E-011	1	0.000000E+000
1	105.87514328	1.543158E-011	2.101577E-012	0	0.000000E+000
1	105.87545122	2.101577E-012	1.543158E-011	1	0.000000E+000
1	105.87548140	1.543158E-011	2.101577E-012	0	0.000000E+000
1	105.87703957	2.101577E-012	1.543158E-011	1	0.000000E+000
1	105.87726528	1.543158E-011	2.101577E-012	0	0.000000E+000
1	105.87824496	2.101577E-012	1.543158E-011	1	0.000000E+000
1	105.87836454	1.543158E-011	2.101577E-012	0	0.000000E+000
1	105.87955119	2.101577E-012	1.543158E-011	1	0.000000E+000
1	105.87965754	1.543158E-011	2.101577E-012	0	0.000000E+000
1	105.88104611	2.101577E-012	1.543158E-011	1	0.000000E+000
1	105.88141331	1.543158E-011	2.101577E-012	0	0.000000E+000
1	105.88221291	2.101577E-012	1.543158E-011	1	0.000000E+000
1	105.88276755	1.543158E-011	2.101577E-012	0	0.000000E+000
1	105.88278995	2.101577E-012	1.543158E-011	1	0.000000E+000
1	105.88295526	1.543158E-011	2.101577E-012	0	0.000000E+000
1	105.88331199	2.101577E-012	1.543158E-011	1	0.000000E+000
1	105.88340132	1.543158E-011	2.101577E-012	0	0.000000E+000
1	105.88362043	2.101577E-012	1.543158E-011	1	0.000000E+000
1	105.88402763	1.543158E-011	2.101577E-012	0	0.000000E+000
1	105.88414115	2.101577E-012	1.543158E-011	1	0.000000E+000
1	105.88416703	1.543158E-011	2.101577E-012	0	0.000000E+000
1	105.88774910	2.101577E-012	1.543158E-011	1	0.000000E+000
1	105.88776760	1.543158E-011	2.101577E-012	0	0.000000E+000
1	105.88816768	2.101577E-012	1.543158E-011	1	0.000000E+000
1	105.88851148	1.543158E-011	2.101577E-012	0	0.000000E+000
1	105.88853474	2.101577E-012	1.543158E-011	1	0.000000E+000
1	105.88872922	1.543158E-011	2.101577E-012	0	0.000000E+000
1	105.88981644	2.101577E-012	1.543158E-011	1	0.000000E+000
1	105.88984971	1.543158E-011	2.101577E-012	0	0.000000E+000
1	105.89043826	2.101577E-012	1.543158E-011	1	0.000000E+000
1	105.89088081	1.543158E-011	2.101577E-012	0	0.000000E+000
1	105.89640154	2.101577E-012	1.543158E-011	1	0.000000E+000
1	105.89643967	1.543158E-011	2.101577E-012	0	0.000000E+000
1	105.89713180	2.101577E-012	1.543158E-011	1	0.000000E+000
1	105.89728622	1.543158E-011	2.101577E-012	0	0.000000E+000
1	105.89762865	2.101577E-012	1.543158E-011	1	0.000000E+000
1	105.89772296	1.543158E-011	2.101577E-012	0	0.000000E+000
1	105.90001229	2.101577E-012	1.543158E-011	1	0.000000E+000
1	105.90007682	1.543158E-011	2.101577E-012	0	0.000000E+000
1	105.90080204	2.101577E-012	1.543158E-011	1	0.000000E+000
1	105.90099291	1.543158E-011	2.101577E-012	0	0.000000E+000
1	105.90163738	2.101577E-012	1.543158E-011	1	0.000000E+000
1	105.90174878	1.543158E-011	2.101577E-012	0	0.000000E+000
1	105.90177372	2.101577E-012	1.543158E-011	1	0.000000E+000
1	105.90188641	1.543158E-011	2.101577E-012	0	0.000000E+000
1	105.90217992	2.101577E-012	1.543158E-011	1	0.000000E+000
1	105.90224130	1.543158E-011	2.101577E-012	0	0.000000E+000
1	105.90229313	2.101577E-012	1.543158E-011	1	0.000000E+000
1	105.90243992	1.543158E-011	2.101577E-012	0	0.000000E+000
1	105.90246031	2.101577E-012	1.543158E-011	1	0.000000E+000
1	105.90261601	1.543158E-011	2.101577E-012	0	0.000000E+000
1	105.90442990	2.101577E-012	1.543158E-011	1	0.000000E+000
1	105.90463832	1.543158E-011	2.101577E-012	0	0.000000E+000
1	105.90468969	2.101577E-012	1.543158E-011	1	0.000000E+000
1	105.90474472	1.543158E-011	2.101577E-012	0	0.000000E+000
1	105.90534740	2.101577E-012	1.543158E-011	1	0.000000E+000
1	105.90548480	1.543158E-011	2.101577E-012	0	0.000000E+000
1	105.90689242	2.101577E-012	1.543158E-011	1	0.000000E+000
1	105.90728024	1.543158E-011	2.101577E-012	0	0.000000E+000
1	105.90815239	2.101577E-012	1.543158E-011	1	0.000000E+000
1	105.90819802	1.543158E-011	2.101577E-012	0	0.000000E+000
1	105.90895170	2.101577E-012	1.543158E-011	1	0.000000E+000
1	105.90900357	1.543158E-011	2.101577E-012	0	0.000000E+000
1	105.91098283	2.101577E-012	1.543158E-011	1	0.000000E+000
1	105.91099619	1.543158E-011	2.101577E-012	0	0.000000E+000
1	105.91119277	2.101577E-012	1.543158E-011	1	0.000000E+000
1	105.91180056	1.543158E-011	2.101577E-012	0	0.000000E+000
1	105.91322976	2.101577E-012	1.543158E-011	1	0.000000E+000
1	105.91339753	1.543158E-011	2.101577E-012	0	0.000000E+000
1	105.91474464	2.101577E-012	1.543158E-011	1	0.000000E+000
1	105.91524731	1.543158E-011	2.101577E-012	0	0.000000E+000
1	105.91541760	2.101577E-012	1.543158E-011	1	0.000000E+000
1	105.91544642	1.543158E-011	2.101577E-012	0	0.000000E+000
1	105.91548351	2.101577E-012	1.543158E-011	1	0.000000E+000
1	105.91561209	1.543158E-011	2.101577E-012	0	0.000000E+000
1	105.91596508	2.101577E-012	1.543158E-011	1	0.000000E+000
1	105.91601190	1.543158E-011	2.101577E-012	0	0.000000E+000
1	105.91745757	2.101577E-012	1.543158E-011	1	0.000000E+000
1	105.91794660	1.543158E-011	2.101577E-012	0	0.000000E+000
1	105.91985810	2.101577E-012	1.543158E-011	1	0.000000E+000
1	105.92048252	1.543158E-011	2.101577E-012	0	0.000000E+000
1	105.92120086	2.101577E-012	1.543158E-011	1	0.000000E+000
1	105.92155520	1.543158E-011	2.101577E-012	0	0.000000E+000
1	105.92233269	2.101577E-012	1.543158E-011	1	0.000000E+000
1	105.92255563	1.543158E-011	2.101577E-012	0	0.000000E+000
1	105.92260334	2.101577E-012	1.543158E-011	1	0.000000E+000
1	105.92272843	1.543158E-011	2.101577E-012	0	0.000000E+000
1	105.92316766	2.101577E-012	1.543158E-011	1	0.000000E+000
1	105.92324090	1.543158E-011	2.101577E-012	0	0.000000E+000
1	105.92413284	2.101577E-012	1.543158E-011	1	0.000000E+000
1	105.92417677	1.543158E-011	2.101577E-012	0	0.000000E+000
1	105.92431000	2.101577E-012	1.543158E-011	1	0.000000E+000
1	105.92439052	1.543158E-011	2.101577E-012	0	0.000000E+000
1	105.92541508	2.101577E-012	1.543158E-011	1	0.000000E+000
1	105.92566718	1.543158E-011	2.101577E-012	0	0.000000E+000
1	105.92675135	2.101577E-012	1.543158E-011	1	0.000000E+000
1	105.92682350	1.543158E-011	2.101577E-012	0	0.000000E+000
1	105.92827820	2.101577E-012	1.543158E-011	1	0.000000E+000
1	105.92853649	1.543158E-011	2.101577E-012	0	0.000000E+000
1	105.93100999	2.101577E-012	1.543158E-011	1	0.000000E+000
1	105.93106070	1.543158E-011	2.101577E-012	0	0.000000E+000
1	105.93124499	2.101577E-012	1.543158E-011	1	0.000000E+000
1	105.93167530	1.543158E-011	2.101577E-012	0	0.000000E+000
1	105.93325356	2.101577E-012	1.543158E-011	1	0.000000E+000
1	105.93414764	1.543158E-011	2.101577E-012	0	0.000000E+000
1	105.93467707	2.101577E-012	1.543158E-011	1	0.000000E+000
1	105.93513337	1.543158E-011	2.101577E-012	0	0.000000E+000
1	105.93540320	2.101577E-012	1.543158E-011	1	0.000000E+000
1	105.93557135	1.543158E-011	2.101577E-012	0	0.000000E+000
1	105.93586985	2.101577E-012	1.543158E-011	1	0.000000E+000
1	105.93587712	1.543158E-011	2.101577E-012	0	0.000000E+000
1	105.93638772	2.101577E-012	1.543158E-011	1	0.000000E+000
1	105.93649997	1.543158E-011	2.101577E-012	0	0.000000E+000
1	105.93652016	2.101577E-012	1.543158E-011	1	0.000000E+000
1	105.93724706	1.543158E-011	2.101577E-012	0	0.000000E+000
1	105.93927635	2.101577E-012	1.543158E-011	1	0.000000E+000
1	105.93938281	1.543158E-011	2.101577E-012	0	0.000000E+000
1	105.93953309	2.101577E-012	1.543158E-011	1	0.000000E+000
1	105.93971037	1.543158E-011	2.101577E-012	0	0.000000E+000
1	105.94119920	2.101577E-012	1.543158E-011	1	0.000000E+000
1	105.94127934	1.543158E-011	2.101577E-012	0	0.000000E+000
1	105.94197849	2.101577E-012	1.543158E-011	1	0.000000E+000
1	105.94200646	1.543158E-011	2.101577E-012	0	0.000000E+000
1	105.94207859	2.101577E-012	1.543158E-011	1	0.000000E+000
1	105.94275196	1.543158E-011	2.101577E-012	0	0.000000E+000
1	105.94409370	2.101577E-012	1.543158E-011	1	0.000000E+000
1	105.94418637	1.543158E-011	2.101577E-012	0	0.000000E+000
1	105.94460626	2.101577E-012	1.543158E-011	1	0.000000E+000
1	105.94479389	1.543158E-011	2.101577E-012	0	0.000000E+000
1	105.94530489	2.101577E-012	1.543158E-011	1	0.000000E+000
1	105.94546206	1.543158E-011	2.101577E-012	0	0.000000E+000
1	105.94619323	2.101577E-012	1.543158E-011	1	0.000000E+000
1	105.94624280	1.543158E-011	2.101577E-012	0	0.000000E+000
1	105.94746486	2.101577E-012	1.543158E-011	1	0.000000E+000
1	105.94748046	1.543158E-011	2.101577E-012	0	0.000000E+000
1	105.94781386	2.101577E-012	1.543158E-011	1	0.000000E+000
1	105.94784859	1.543158E-011	2.101577E-012	0	0.000000E+000
1	105.94925382	2.101577E-012	1.543158E-011	1	0.000000E+000
1	105.94930171	1.543158E-011	2.101577E-012	0	0.000000E+000
1	105.95005126	2.101577E-012	1.543158E-011	1	0.000000E+000
1	105.95032201	1.543158E-011	2.101577E-012	0	0.000000E+000
1	105.95116930	2.101577E-012	1.543158E-011	1	0.000000E+000
1	105.95136536	1.543158E-011	2.101577E-012	0	0.000000E+000
1	105.95254521	2.101577E-012	1.543158E-011	1	0.000000E+000
1	105.95267887	1.543158E-011	2.101577E-012	0	0.000000E+000
1	105.95318736	2.101577E-012	1.543158E-011	1	0.000000E+000
1	105.95320506	1.543158E-011	2.101577E-012	0	0.000000E+000
1	105.95339683	2.101577E-012	1.543158E-011	1	0.000000E+000
1	105.95349523	1.543158E-011	2.101577E-012	0	0.000000E+000
1	105.95443536	2.101577E-012	1.543158E-011	1	0.000000E+000
1	105.95477987	1.543158E-011	2.101577E-012	0	0.000000E+000
1	105.95557643	2.101577E-012	1.543158E-011	1	0.000000E+000
1	105.95588553	1.543158E-011	2.101577E-012	0	0.000000E+000
1	105.95769492	2.101577E-012	1.543158E-011	1	0.000000E+000
1	105.95780312	1.543158E-011	2.101577E-012	0	0.000000E+000
1	105.96213391	2.101577E-012	1.543158E-011	1	0.000000E+000
1	105.96224074	1.543158E-011	2.101577E-012	0	0.000000E+000
1	105.96231624	2.101577E-012	1.543158E-011	1	0.000000E+000
1	105.96244306	1.543158E-011	2.101577E-012	0	0.000000E+000
1	105.96338367	2.101577E-012	1.543158E-011	1	0.000000E+000
1	105.96358204	1.543158E-011	2.101577E-012	0	0.000000E+000
1	123.10965310	1.692786E-012	1.502279E-011	1	0.000000E+000
1	123.10996060	1.502279E-011	1.692786E-012	0	0.000000E+000
1	123.11086661	1.692786E-012	1.502279E-011	1	0.000000E+000
1	123.11094640	1.502279E-011	1.692786E-012	0	0.000000E+000
1	123.11118721	1.692786E-012	1.502279E-011	1	0.000000E+000
1	123.11189382	1.502279E-011	1.692786E-012	0	0.000000E+000
1	123.11284860	1.692786E-012	1.502279E-011	1	0.000000E+000
1	123.11314847	1.502279E-011	1.692786E-012	0	0.000000E+000
1	123.11315742	1.692786E-012	1.502279E-011	1	0.000000E+000
1	123.11319324	1.502279E-011	1.692786E-012	0	0.000000E+000
1	123.11405885	1.692786E-012	1.502279E-011	1	0.000000E+000
1	123.11411922	1.502279E-011	1.692786E-012	0	0.000000E+000
1	123.11419125	1.692786E-012	1.502279E-011	1	0.000000E+000
1	123.11455617	1.502279E-011	1.692786E-012	0	0.000000E+000
1	123.11468080	1.692786E-012	1.502279E-011	1	0.000000E+000
1	123.11481720	1.502279E-011	1.692786E-012	0	0.000000E+000
1	123.11677291	1.692786E-012	1.502279E-011	1	0.000000E+000
1	123.11706527	1.502279E-011	1.692786E-012	0	0.000000E+000
1	123.11707279	1.692786E-012	1.502279E-011	1	0.000000E+000
1	123.11719580	1.502279E-011	1.692786E-012	0	0.000000E+000
1	123.11726780	1.692786E-012	1.502279E-011	1	0.000000E+000
1	123.11796789	1.502279E-011	1.692786E-012	0	0.000000E+000
1	123.11797518	1.692786E-012	1.502279E-011	1	0.000000E+000
1	123.11802633	1.502279E-011	1.692786E-012	0	0.000000E+000
1	123.12026687	1.692786E-012	1.502279E-011	1	0.000000E+000
1	123.12072787	1.502279E-011	1.692786E-012	0	0.000000E+000
1	123.12120083	1.692786E-012	1.502279E-011	1	0.000000E+000
1	123.12130427	1.502279E-011	1.692786E-012	0	0.000000E+000
1	123.12229045	1.692786E-012	1.502279E-011	1	0.000000E+000
1	123.12229890	1.502279E-011	1.692786E-012	0	0.000000E+000
1	123.12248351	1.692786E-012	1.502279E-011	1	0.000000E+000
1	123.12299127	1.502279E-011	1.692786E-012	0	0.000000E+000
1	123.12366998	1.692786E-012	1.502279E-011	1	0.000000E+000
1	123.12384111	1.502279E-011	1.692786E-012	0	0.000000E+000
1	123.12385382	1.692786E-012	1.502279E-011	1	0.000000E+000
1	123.12408889	1.502279E-011	1.692786E-012	0	0.000000E+000
1	123.12518990	1.692786E-012	1.502279E-011	1	0.000000E+000
1	123.12552620	1.502279E-011	1.692786E-012	0	0.000000E+000
1	123.12693370	1.692786E-012	1.502279E-011	1	0.000000E+000
1	123.12746511	1.502279E-011	1.692786E-012	0	0.000000E+000
1	123.12851601	1.692786E-012	1.502279E-011	1	0.000000E+000
1	123.12866818	1.502279E-011	1.692786E-012	0	0.000000E+000
1	123.12913045	1.692786E-012	1.502279E-011	1	0.000000E+000
1	123.12923299	1.502279E-011	1.692786E-012	0	0.000000E+000
1	123.12927897	1.692786E-012	1.502279E-011	1	0.000000E+000
1	123.12940998	1.502279E-011	1.692786E-012	0	0.000000E+000
1	123.13044333	1.692786E-012	1.502279E-011	1	0.000000E+000
1	123.13059275	1.502279E-011	1.692786E-012	0	0.000000E+000
1	123.13201634	1.692786E-012	1.502279E-011	1	0.000000E+000
1	123.13226279	1.502279E-011	1.692786E-012	0	0.000000E+000
1	123.13227543	1.692786E-012	1.502279E-011	1	0.000000E+000
1	123.13252971	1.502279E-011	1.692786E-012	0	0.000000E+000
1	123.13312718	1.692786E-012	1.502279E-011	1	0.000000E+000
1	123.13345224	1.502279E-011	1.692786E-012	0	0.000000E+000
1	123.13409410	1.692786E-012	1.502279E-011	1	0.000000E+000
1	123.13434942	1.502279E-011	1.692786E-012	0	0.000000E+000
1	123.13496004	1.692786E-012	1.502279E-011	1	0.000000E+000
1	123.13499240	1.502279E-011	1.692786E-012	0	0.000000E+000
1	123.13539828	1.692786E-012	1.502279E-011	1	0.000000E+000
1	123.13549635	1.502279E-011	1.692786E-012	0	0.000000E+000
1	123.13769707	1.692786E-012	1.502279E-011	1	0.000000E+000
1	123.13780200	1.502279E-011	1.692786E-012	0	0.000000E+000
1	123.13853400	1.692786E-012	1.502279E-011	1	0.000000E+000
1	123.13863634	1.502279E-011	1.692786E-012	0	0.000000E+000
1	123.13913367	1.692786E-012	1.502279E-011	1	0.000000E+000
1	123.13929539	1.502279E-011	1.692786E-012	0	0.000000E+000
1	123.14431374	1.692786E-012	1.502279E-011	1	0.000000E+000
1	123.14435647	1.502279E-011	1.692786E-012	0	0.000000E+000
1	123.14479737	1.692786E-012	1.502279E-011	1	0.000000E+000
1	123.14500938	1.502279E-011	1.692786E-012	0	0.000000E+000
1	123.14511370	1.692786E-012	1.502279E-011	1	0.000000E+000
1	123.14518367	1.502279E-011	1.692786E-012	0	0.000000E+000
1	123.14545453	1.692786E-012	1.502279E-011	1	0.000000E+000
1	123.14564602	1.502279E-011	1.692786E-012	0	0.000000E+000
1	123.14568694	1.692786E-012	1.502279E-011	1	0.000000E+000
1	123.14573751	1.502279E-011	1.692786E-012	0	0.000000E+000
1	123.14576297	1.692786E-012	1.502279E-011	1	0.000000E+000
1	123.14586784	1.502279E-011	1.692786E-012	0	0.000000E+000
1	123.14626191	1.692786E-012	1.502279E-011	1	0.000000E+000
1	123.14668600	1.502279E-011	1.692786E-012	0	0.000000E+000
1	123.14712664	1.692786E-012	1.502279E-011	1	0.000000E+000
1	123.14729868	1.502279E-011	1.692786E-012	0	0.000000E+000
1	123.14781990	1.692786E-012	1.502279E-011	1	0.000000E+000
1	123.14805670	1.502279E-011	1.692786E-012	0	0.000000E+000
1	123.14809123	1.692786E-012	1.502279E-011	1	0.000000E+000
1	123.14817573	1.502279E-011	1.692786E-012	0	0.000000E+000
1	123.14868303	1.692786E-012	1.502279E-011	1	0.000000E+000
1	123.14964938	1.502279E-011	1.692786E-012	0	0.000000E+000
1	123.14972246	1.692786E-012	1.502279E-011	1	0.000000E+000
1	123.14978076	1.502279E-011	1.692786E-012	0	0.000000E+000
1	123.15139067	1.692786E-012	1.502279E-011	1	0.000000E+000
1	123.15147565	1.502279E-011	1.692786E-012	0	0.000000E+000
1	123.15159653	1.692786E-012	1.502279E-011	1	0.000000E+000
1	123.15195572	1.502279E-011	1.692786E-012	0	0.000000E+000
1	123.15464509	1.692786E-012	1.502279E-011	1	0.000000E+000
1	123.15475457	1.502279E-011	1.692786E-012	0	0.000000E+000
1	123.15547665	1.692786E-012	1.502279E-011	1	0.000000E+000
1	123.15551572	1.502279E-011	1.692786E-012	0	0.000000E+000
1	123.15576152	1.692786E-012	1.502279E-011	1	0.000000E+000
1	123.15641520	1.502279E-011	1.692786E-012	0	0.000000E+000
1	123.15642683	1.692786E-012	1.502279E-011	1	0.000000E+000
1	123.15664480	1.502279E-011	1.692786E-012	0	0.000000E+000
1	123.15686590	1.692786E-012	1.502279E-011	1	0.000000E+000
1	123.15705516	1.502279E-011	1.692786E-012	0	0.000000E+000
1	123.15720971	1.692786E-012	1.502279E-011	1	0.000000E+000
1	123.15769213	1.502279E-011	1.692786E-012	0	0.000000E+000
1	123.15771436	1.692786E-012	1.502279E-011	1	0.000000E+000
1	123.15794865	1.502279E-011	1.692786E-012	0	0.000000E+000
1	123.15800304	1.692786E-012	1.502279E-011	1	0.000000E+000
1	123.15861691	1.502279E-011	1.692786E-012	0	0.000000E+000
1	123.15995446	1.692786E-012	1.502279E-011	1	0.000000E+000
1	123.15998808	1.502279E-011	1.692786E-012	0	0.000000E+000
1	123.16188087	1.692786E-012	1.502279E-011	1	0.000000E+000
1	123.16194589	1.502279E-011	1.692786E-012	0	0.000000E+000
1	123.16439477	1.692786E-012	1.502279E-011	1	0.000000E+000
1	123.16473423	1.502279E-011	1.692786E-012	0	0.000000E+000
1	123.16496528	1.692786E-012	1.502279E-011	1	0.000000E+000
1	123.16522961	1.502279E-011	1.692786E-012	0	0.000000E+000
1	123.16524245	1.692786E-012	1.502279E-011	1	0.000000E+000
1	123.16530995	1.502279E-011	1.692786E-012	0	0.000000E+000
1	123.16661009	1.692786E-012	1.502279E-011	1	0.000000E+000
1	123.16675816	1.502279E-011	1.692786E-012	0	0.000000E+000
1	123.16780894	1.692786E-012	1.502279E-011	1	0.000000E+000
1	123.16806444	1.502279E-011	1.692786E-012	0	0.000000E+000
1	123.16831638	1.692786E-012	1.502279E-011	1	0.000000E+000
1	123.16888716	1.502279E-011	1.692786E-012	0	0.000000E+000
1	123.16944159	1.692786E-012	1.502279E-011	1	0.000000E+000
1	123.16966357	1.502279E-011	1.692786E-012	0	0.000000E+000
1	123.17095288	1.692786E-012	1.502279E-011	1	0.000000E+000
1	123.17131839	1.502279E-011	1.692786E-012	0	0.000000E+000
1	123.17151336	1.692786E-012	1.502279E-011	1	0.000000E+000
1	123.17165891	1.502279E-011	1.692786E-012	0	0.000000E+000
1	123.17181037	1.692786E-012	1.502279E-011	1	0.000000E+000
1	123.17186338	1.502279E-011	1.692786E-012	0	0.000000E+000
1	123.17244826	1.692786E-012	1.502279E-011	1	0.000000E+000
1	123.17272565	1.502279E-011	1.692786E-012	0	0.000000E+000
1	123.17526317	1.692786E-012	1.502279E-011	1	0.000000E+000
1	123.17541961	1.502279E-011	1.692786E-012	0	0.000000E+000
1	123.17942657	1.692786E-012	1.502279E-011	1	0.000000E+000
1	123.17952923	1.502279E-011	1.692786E-012	0	0.000000E+000
1	123.18031093	1.692786E-012	1.502279E-011	1	0.000000E+000
1	123.18067552	1.502279E-011	1.692786E-012	0	0.000000E+000
1	123.18092119	1.692786E-012	1.502279E-011	1	0.000000E+000
1	123.18118426	1.502279E-011	1.692786E-012	0	0.000000E+000
1	123.18121804	1.692786E-012	1.502279E-011	1	0.000000E+000
1	123.18132925	1.502279E-011	1.692786E-012	0	0.000000E+000
1	123.18292782	1.692786E-012	1.502279E-011	1	0.000000E+000
1	123.18293970	1.502279E-011	1.692786E-012	0	0.000000E+000
1	123.18349873	1.692786E-012	1.502279E-011	1	0.000000E+000
1	123.18364427	1.502279E-011	1.692786E-012	0	0.000000E+000
1	123.18397269	1.692786E-012	1.502279E-011	1	0.000000E+000
1	123.18401064	1.502279E-011	1.692786E-012	0	0.000000E+000
1	123.18431007	1.692786E-012	1.502279E-011	1	0.000000E+000
1	123.18457419	1.502279E-011	1.692786E-012	0	0.000000E+000
1	123.18597893	1.692786E-012	1.502279E-011	1	0.000000E+000
1	123.18645957	1.502279E-011	1.692786E-012	0	0.000000E+000
1	123.18654079	1.692786E-012	1.502279E-011	1	0.000000E+000
1	123.18665846	1.502279E-011	1.692786E-012	0	0.000000E+000
1	123.18684635	1.692786E-012	1.502279E-011	1	0.000000E+000
1	123.18719592	1.502279E-011	1.692786E-012	0	0.000000E+000
1	123.18721012	1.692786E-012	1.502279E-011	1	0.000000E+000
1	123.18737991	1.502279E-011	1.692786E-012	0	0.000000E+000
1	123.18788511	1.692786E-012	1.502279E-011	1	0.000000E+000
1	123.18819316	1.502279E-011	1.692786E-012	0	0.000000E+000
1	123.18822605	1.692786E-012	1.502279E-011	1	0.000000E+000
1	123.18827516	1.502279E-011	1.692786E-012	0	0.000000E+000
1	123.18828404	1.692786E-012	1.502279E-011	1	0.000000E+000
1	123.18833630	1.502279E-011	1.692786E-012	0	0.000000E+000
1	124.38217654	1.850235E-012	1.518024E-011	1	0.000000E+000
1	124.38237204	1.518024E-011	1.850235E-012	0	0.000000E+000
1	124.38528874	1.850235E-012	1.518024E-011	1	0.000000E+000
1	124.38534517	1.518024E-011	1.850235E-012	0	0.000000E+000
1	124.38548246	1.850235E-012	1.518024E-011	1	0.000000E+000
1	124.38553224	1.518024E-011	1.850235E-012	0	0.000000E+000
1	124.38603226	1.850235E-012	1.518024E-011	1	0.000000E+000
1	124.38625587	1.518024E-011	1.850235E-012	0	0.000000E+000
1	124.38795782	1.850235E-012	1.518024E-011	1	0.000000E+000
1	124.38798857	1.518024E-011	1.850235E-012	0	0.000000E+000
1	124.38865376	1.850235E-012	1.518024E-011	1	0.000000E+000
1	124.38870814	1.518024E-011	1.850235E-012	0	0.000000E+000
1	124.38872305	1.850235E-012	1.518024E-011	1	0.000000E+000
1	124.38903646	1.518024E-011	1.850235E-012	0	0.000000E+000
1	124.38917961	1.850235E-012	1.518024E-011	1	0.000000E+000
1	124.38934680	1.518024E-011	1.850235E-012	0	0.000000E+000
1	124.38971935	1.850235E-012	1.518024E-011	1	0.000000E+000
1	124.38995410	1.518024E-011	1.850235E-012	0	0.000000E+000
1	124.39073692	1.850235E-012	1.518024E-011	1	0.000000E+000
1	124.39076535	1.518024E-011	1.850235E-012	0	0.000000E+000
1	124.39209818	1.850235E-012	1.518024E-011	1	0.000000E+000
1	124.39219959	1.518024E-011	1.850235E-012	0	0.000000E+000
1	124.39417958	1.850235E-012	1.518024E-011	1	0.000000E+000
1	124.39426881	1.518024E-011	1.850235E-012	0	0.000000E+000
1	124.39861119	1.850235E-012	1.518024E-011	1	0.000000E+000
1	124.39871798	1.518024E-011	1.850235E-012	0	0.000000E+000
1	124.39872086	1.850235E-012	1.518024E-011	1	0.000000E+000
1	124.39916412	1.518024E-011	1.850235E-012	0	0.000000E+000
1	124.40113948	1.850235E-012	1.518024E-011	1	0.000000E+000
1	124.40128175	1.518024E-011	1.850235E-012	0	0.000000E+000
1	124.40556237	1.850235E-012	1.518024E-011	1	0.000000E+000
1	124.40565224	1.518024E-011	1.850235E-012	0	0.000000E+000
1	124.40569014	1.850235E-012	1.518024E-011	1	0.000000E+000
1	124.40574679	1.518024E-011	1.850235E-012	0	0.000000E+000
1	124.41668596	1.850235E-012	1.518024E-011	1	0.000000E+000
1	124.41678136	1.518024E-011	1.850235E-012	0	0.000000E+000
1	124.41678520	1.850235E-012	1.518024E-011	1	0.000000E+000
1	124.41696433	1.518024E-011	1.850235E-012	0	0.000000E+000
1	124.41739010	1.850235E-012	1.518024E-011	1	0.000000E+000
1	124.41771529	1.518024E-011	1.850235E-012	0	0.000000E+000
1	124.42121598	1.850235E-012	1.518024E-011	1	0.000000E+000
1	124.42137956	1.518024E-011	1.850235E-012	0	0.000000E+000
1	124.42294899	1.850235E-012	1.518024E-011	1	0.000000E+000
1	124.42319553	1.518024E-011	1.850235E-012	0	0.000000E+000
1	124.42345802	1.850235E-012	1.518024E-011	1	0.000000E+000
1	124.42452046	1.518024E-011	1.850235E-012	0	0.000000E+000
1	124.42657573	1.850235E-012	1.518024E-011	1	0.000000E+000
1	124.42669900	1.518024E-011	1.850235E-012	0	0.000000E+000
1	124.42761642	1.850235E-012	1.518024E-011	1	0.000000E+000
1	124.42776008	1.518024E-011	1.850235E-012	0	0.000000E+000
1	124.42844092	1.850235E-012	1.518024E-011	1	0.000000E+000
1	124.42849549	1.518024E-011	1.850235E-012	0	0.000000E+000
1	124.42922097	1.850235E-012	1.518024E-011	1	0.000000E+000
1	124.42952518	1.518024E-011	1.850235E-012	0	0.000000E+000
1	124.42954333	1.850235E-012	1.518024E-011	1	0.000000E+000
1	124.42976409	1.518024E-011	1.850235E-012	0	0.000000E+000
1	124.43130524	1.850235E-012	1.518024E-011	1	0.000000E+000
1	124.43158720	1.518024E-011	1.850235E-012	0	0.000000E+000
1	124.43220729	1.850235E-012	1.518024E-011	1	0.000000E+000
1	124.43285648	1.518024E-011	1.850235E-012	0	0.000000E+000
1	124.43317687	1.850235E-012	1.518024E-011	1	0.000000E+000
1	124.43319755	1.518024E-011	1.850235E-012	0	0.000000E+000
1	124.43549253	1.850235E-012	1.518024E-011	1	0.000000E+000
1	124.43556385	1.518024E-011	1.850235E-012	0	0.000000E+000
1	124.43938069	1.850235E-012	1.518024E-011	1	0.000000E+000
1	124.43953531	1.518024E-011	1.850235E-012	0	0.000000E+000
1	124.44162460	1.850235E-012	1.518024E-011	1	0.000000E+000
1	124.44202754	1.518024E-011	1.850235E-012	0	0.000000E+000
1	124.44747510	1.850235E-012	1.518024E-011	1	0.000000E+000
1	124.44782359	1.518024E-011	1.850235E-012	0	0.000000E+000
1	124.44844604	1.850235E-012	1.518024E-011	1	0.000000E+000
1	124.44856038	1.518024E-011	1.850235E-012	0	0.000000E+000
1	124.45071401	1.850235E-012	1.518024E-011	1	0.000000E+000
1	124.45094005	1.518024E-011	1.850235E-012	0	0.000000E+000
1	124.45168034	1.850235E-012	1.518024E-011	1	0.000000E+000
1	124.45217982	1.518024E-011	1.850235E-012	0	0.000000E+000
1	124.45394834	1.850235E-012	1.518024E-011	1	0.000000E+000
1	124.45401478	1.518024E-011	1.850235E-012	0	0.000000E+000
1	124.45509395	1.850235E-012	1.518024E-011	1	0.000000E+000
1	124.45549439	1.518024E-011	1.850235E-012	0	0.000000E+000
1	124.45550073	1.850235E-012	1.518024E-011	1	0.000000E+000
1	124.45556923	1.518024E-011	1.850235E-012	0	0.000000E+000
1	124.45584429	1.850235E-012	1.518024E-011	1	0.000000E+000
1	124.45611059	1.518024E-011	1.850235E-012	0	0.000000E+000
1	124.45685739	1.850235E-012	1.518024E-011	1	0.000000E+000
1	124.45698870	1.518024E-011	1.850235E-012	0	0.000000E+000
1	124.45757369	1.850235E-012	1.518024E-011	1	0.000000E+000
1	124.45782931	1.518024E-011	1.850235E-012	0	0.000000E+000
1	124.45784650	1.850235E-012	1.518024E-011	1	0.000000E+000
1	124.45806514	1.518024E-011	1.850235E-012	0	0.000000E+000
1	124.45808495	1.850235E-012	1.518024E-011	1	0.000000E+000
1	124.45826596	1.518024E-011	1.850235E-012	0	0.000000E+000
1	124.45850312	1.850235E-012	1.518024E-011	1	0.000000E+000
1	124.45857721	1.518024E-011	1.850235E-012	0	0.000000E+000
1	124.45862272	1.850235E-012	1.518024E-011	1	0.000000E+000
1	124.45865216	1.518024E-011	1.850235E-012	0	0.000000E+000
1	124.45887636	1.850235E-012	1.518024E-011	1	0.000000E+000
1	124.45905632	1.518024E-011	1.850235E-012	0	0.000000E+000
1	124.45943979	1.850235E-012	1.518024E-011	1	0.000000E+000
1	124.45948145	1.518024E-011	1.850235E-012	0	0.000000E+000
1	124.46012948	1.850235E-012	1.518024E-011	1	0.000000E+000
1	124.46053908	1.518024E-011	1.850235E-012	0	0.000000E+000
1	124.46216885	1.850235E-012	1.518024E-011	1	0.000000E+000
1	124.46242800	1.518024E-011	1.850235E-012	0	0.000000E+000
1	124.46348965	1.850235E-012	1.518024E-011	1	0.000000E+000
1	124.46361717	1.518024E-011	1.850235E-012	0	0.000000E+000
1	124.46377940	1.850235E-012	1.518024E-011	1	0.000000E+000
1	124.46386078	1.518024E-011	1.850235E-012	0	0.000000E+000
1	124.46425875	1.850235E-012	1.518024E-011	1	0.000000E+000
1	124.46450891	1.518024E-011	1.850235E-012	0	0.000000E+000
1	124.46579884	1.850235E-012	1.518024E-011	1	0.000000E+000
1	124.46605546	1.518024E-011	1.850235E-012	0	0.000000E+000
1	124.46706605	1.850235E-012	1.518024E-011	1	0.000000E+000
1	124.46719873	1.518024E-011	1.850235E-012	0	0.000000E+000
1	124.46750324	1.850235E-012	1.518024E-011	1	0.000000E+000
1	124.46792869	1.518024E-011	1.850235E-012	0	0.000000E+000
1	124.46988919	1.850235E-012	1.518024E-011	1	0.000000E+000
1	124.46996931	1.518024E-011	1.850235E-012	0	0.000000E+000
1	124.47072103	1.850235E-012	1.518024E-011	1	0.000000E+000
1	124.47140767	1.518024E-011	1.850235E-012	0	0.000000E+000
1	124.47188364	1.850235E-012	1.518024E-011	1	0.000000E+000
1	124.47192513	1.518024E-011	1.850235E-012	0	0.000000E+000
1	125.18688364	1.643470E-012	1.497347E-011	1	0.000000E+000
1	125.18717112	1.497347E-011	1.643470E-012	0	0.000000E+000
1	125.18794669	1.643470E-012	1.497347E-011	1	0.000000E+000
1	125.18797983	1.497347E-011	1.643470E-012	0	0.000000E+000
1	125.18836842	1.643470E-012	1.497347E-011	1	0.000000E+000
1	125.18850073	1.497347E-011	1.643470E-012	0	0.000000E+000
1	125.18858400	1.643470E-012	1.497347E-011	1	0.000000E+000
1	125.18860729	1.497347E-011	1.643470E-012	0	0.000000E+000
1	125.19065008	1.643470E-012	1.497347E-011	1	0.000000E+000
1	125.19123754	1.497347E-011	1.643470E-012	0	0.000000E+000
1	125.19257624	1.643470E-012	1.497347E-011	1	0.000000E+000
1	125.19293228	1.497347E-011	1.643470E-012	0	0.000000E+000
1	125.19425598	1.643470E-012	1.497347E-011	1	0.000000E+000
1	125.19441088	1.497347E-011	1.643470E-012	0	0.000000E+000
1	125.19443041	1.643470E-012	1.497347E-011	1	0.000000E+000
1	125.19469497	1.497347E-011	1.643470E-012	0	0.000000E+000
1	125.19475742	1.643470E-012	1.497347E-011	1	0.000000E+000
1	125.19522225	1.497347E-011	1.643470E-012	0	0.000000E+000
1	125.19525191	1.643470E-012	1.497347E-011	1	0.000000E+000
1	125.19599640	1.497347E-011	1.643470E-012	0	0.000000E+000
1	125.19805458	1.643470E-012	1.497347E-011	1	0.000000E+000
1	125.19808434	1.497347E-011	1.643470E-012	0	0.000000E+000
1	125.19960853	1.643470E-012	1.497347E-011	1	0.000000E+000
1	125.19981662	1.497347E-011	1.643470E-012	0	0.000000E+000
1	125.20031518	1.643470E-012	1.497347E-011	1	0.000000E+000
1	125.20041420	1.497347E-011	1.643470E-012	0	0.000000E+000
1	125.20066541	1.643470E-012	1.497347E-011	1	0.000000E+000
1	125.20136764	1.497347E-011	1.643470E-012	0	0.000000E+000
1	125.20148406	1.643470E-012	1.497347E-011	1	0.000000E+000
1	125.20164063	1.497347E-011	1.643470E-012	0	0.000000E+000
1	125.20187498	1.643470E-012	1.497347E-011	1	0.000000E+000
1	125.20243743	1.497347E-011	1.643470E-012	0	0.000000E+000
1	125.20264277	1.643470E-012	1.497347E-011	1	0.000000E+000
1	125.20287570	1.497347E-011	1.643470E-012	0	0.000000E+000
1	125.20939124	1.643470E-012	1.497347E-011	1	0.000000E+000
1	125.20948185	1.497347E-011	1.643470E-012	0	0.000000E+000
1	125.21349889	1.643470E-012	1.497347E-011	1	0.000000E+000
1	125.21384404	1.497347E-011	1.643470E-012	0	0.000000E+000
1	125.21403304	1.643470E-012	1.497347E-011	1	0.000000E+000
1	125.21419964	1.497347E-011	1.643470E-012	0	0.000000E+000
1	125.21496869	1.643470E-012	1.497347E-011	1	0.000000E+000
1	125.21512176	1.497347E-011	1.643470E-012	0	0.000000E+000
1	125.21848895	1.643470E-012	1.497347E-011	1	0.000000E+000
1	125.21870503	1.497347E-011	1.643470E-012	0	0.000000E+000
1	125.21909884	1.643470E-012	1.497347E-011	1	0.000000E+000
1	125.21925506	1.497347E-011	1.643470E-012	0	0.000000E+000
1	125.21929434	1.643470E-012	1.497347E-011	1	0.000000E+000
1	125.21955833	1.497347E-011	1.643470E-012	0	0.000000E+000
1	125.21993362	1.643470E-012	1.497347E-011	1	0.000000E+000
1	125.22015489	1.497347E-011	1.643470E-012	0	0.000000E+000
1	125.22021458	1.643470E-012	1.497347E-011	1	0.000000E+000
1	125.22031354	1.497347E-011	1.643470E-012	0	0.000000E+000
1	125.22032090	1.643470E-012	1.497347E-011	1	0.000000E+000
1	125.22046398	1.497347E-011	1.643470E-012	0	0.000000E+000
1	125.22102279	1.643470E-012	1.497347E-011	1	0.000000E+000
1	125.22110075	1.497347E-011	1.643470E-012	0	0.000000E+000
1	125.22215941	1.643470E-012	1.497347E-011	1	0.000000E+000
1	125.22227349	1.497347E-011	1.643470E-012	0	0.000000E+000
1	125.22231270	1.643470E-012	1.497347E-011	1	0.000000E+000
1	125.22261427	1.497347E-011	1.643470E-012	0	0.000000E+000
1	125.22602769	1.643470E-012	1.497347E-011	1	0.000000E+000
1	125.22607960	1.497347E-011	1.643470E-012	0	0.000000E+000
1	125.22671865	1.643470E-012	1.497347E-011	1	0.000000E+000
1	125.22684062	1.497347E-011	1.643470E-012	0	0.000000E+000
1	125.22843871	1.643470E-012	1.497347E-011	1	0.000000E+000
1	125.22914689	1.497347E-011	1.643470E-012	0	0.000000E+000
1	125.22921375	1.643470E-012	1.497347E-011	1	0.000000E+000
1	125.22925640	1.497347E-011	1.643470E-012	0	0.000000E+000
1	125.88412176	1.674376E-012	1.500438E-011	1	0.000000E+000
1	125.88491208	1.500438E-011	1.674376E-012	0	0.000000E+000
1	125.88626142	1.674376E-012	1.500438E-011	1	0.000000E+000
1	125.88632810	1.500438E-011	1.674376E-012	0	0.000000E+000
1	125.88634388	1.674376E-012	1.500438E-011	1	0.000000E+000
1	125.88656662	1.500438E-011	1.674376E-012	0	0.000000E+000
1	125.89023738	1.674376E-012	1.500438E-011	1	0.000000E+000
1	125.89033373	1.500438E-011	1.674376E-012	0	0.000000E+000
1	125.89089188	1.674376E-012	1.500438E-011	1	0.000000E+000
1	125.89091370	1.500438E-011	1.674376E-012	0	0.000000E+000
1	125.89409900	1.674376E-012	1.500438E-011	1	0.000000E+000
1	125.89419183	1.500438E-011	1.674376E-012	0	0.000000E+000
1	125.89573386	1.674376E-012	1.500438E-011	1	0.000000E+000
1	125.89576909	1.500438E-011	1.674376E-012	0	0.000000E+000
1	125.89584559	1.674376E-012	1.500438E-011	1	0.000000E+000
1	125.89600021	1.500438E-011	1.674376E-012	0	0.000000E+000
1	125.89679395	1.674376E-012	1.500438E-011	1	0.000000E+000
1	125.89683068	1.500438E-011	1.674376E-012	0	0.000000E+000
1	125.89834800	1.674376E-012	1.500438E-011	1	0.000000E+000
1	125.89845516	1.500438E-011	1.674376E-012	0	0.000000E+000
1	125.89901542	1.674376E-012	1.500438E-011	1	0.000000E+000
1	125.89910609	1.500438E-011	1.674376E-012	0	0.000000E+000
1	125.89950158	1.674376E-012	1.500438E-011	1	0.000000E+000
1	125.90009364	1.500438E-011	1.674376E-012	0	0.000000E+000
1	125.90090777	1.674376E-012	1.500438E-011	1	0.000000E+000
1	125.90095507	1.500438E-011	1.674376E-012	0	0.000000E+000
1	125.90114040	1.674376E-012	1.500438E-011	1	0.000000E+000
1	125.90126466	1.500438E-011	1.674376E-012	0	0.000000E+000
1	125.90166092	1.674376E-012	1.500438E-011	1	0.000000E+000
1	125.90190436	1.500438E-011	1.674376E-012	0	0.000000E+000
1	125.90191188	1.674376E-012	1.500438E-011	1	0.000000E+000
1	125.90212976	1.500438E-011	1.674376E-012	0	0.000000E+000
1	125.90214605	1.674376E-012	1.500438E-011	1	0.000000E+000
1	125.90241710	1.500438E-011	1.674376E-012	0	0.000000E+000
1	125.90458846	1.674376E-012	1.500438E-011	1	0.000000E+000
1	125.90473372	1.500438E-011	1.674376E-012	0	0.000000E+000
1	125.90476550	1.674376E-012	1.500438E-011	1	0.000000E+000
1	125.90532749	1.500438E-011	1.674376E-012	0	0.000000E+000
1	125.90771942	1.674376E-012	1.500438E-011	1	0.000000E+000
1	125.90870852	1.500438E-011	1.674376E-012	0	0.000000E+000
1	125.91119769	1.674376E-012	1.500438E-011	1	0.000000E+000
1	125.91150484	1.500438E-011	1.674376E-012	0	0.000000E+000
1	125.91200687	1.674376E-012	1.500438E-011	1	0.000000E+000
1	125.91203564	1.500438E-011	1.674376E-012	0	0.000000E+000
1	125.91397048	1.674376E-012	1.500438E-011	1	0.000000E+000
1	125.91400757	1.500438E-011	1.674376E-012	0	0.000000E+000
1	125.91437861	1.674376E-012	1.500438E-011	1	0.000000E+000
1	125.91440020	1.500438E-011	1.674376E-012	0	0.000000E+000
1	125.91451044	1.674376E-012	1.500438E-011	1	0.000000E+000
1	125.91461072	1.500438E-011	1.674376E-012	0	0.000000E+000
1	125.91634481	1.674376E-012	1.500438E-011	1	0.000000E+000
1	125.91639087	1.500438E-011	1.674376E-012	0	0.000000E+000
1	125.91757497	1.674376E-012	1.500438E-011	1	0.000000E+000
1	125.91797148	1.500438E-011	1.674376E-012	0	0.000000E+000
1	125.91925439	1.674376E-012	1.500438E-011	1	0.000000E+000
1	125.91937709	1.500438E-011	1.674376E-012	0	0.000000E+000
1	125.92019997	1.674376E-012	1.500438E-011	1	0.000000E+000
1	125.92068762	1.500438E-011	1.674376E-012	0	0.000000E+000
1	125.92089603	1.674376E-012	1.500438E-011	1	0.000000E+000
1	125.92176030	1.500438E-011	1.674376E-012	0	0.000000E+000
1	125.92178888	1.674376E-012	1.500438E-011	1	0.000000E+000
1	125.92181402	1.500438E-011	1.674376E-012	0	0.000000E+000
1	125.92196705	1.674376E-012	1.500438E-011	1	0.000000E+000
1	125.92229592	1.500438E-011	1.674376E-012	0	0.000000E+000
1	125.92234220	1.674376E-012	1.500438E-011	1	0.000000E+000
1	125.92248484	1.500438E-011	1.674376E-012	0	0.000000E+000
1	125.92291092	1.674376E-012	1.500438E-011	1	0.000000E+000
1	125.92317271	1.500438E-011	1.674376E-012	0	0.000000E+000
1	125.92674193	1.674376E-012	1.500438E-011	1	0.000000E+000
1	125.92676107	1.500438E-011	1.674376E-012	0	0.000000E+000
1	125.92876173	1.674376E-012	1.500438E-011	1	0.000000E+000
1	125.92884054	1.500438E-011	1.674376E-012	0	0.000000E+000
1	125.92887202	1.674376E-012	1.500438E-011	1	0.000000E+000
1	125.92909105	1.500438E-011	1.674376E-012	0	0.000000E+000
1	125.96626941	1.674376E-012	1.500438E-011	1	0.000000E+000
1	125.96642916	1.500438E-011	1.674376E-012	0	0.000000E+000
1	125.96752846	1.674376E-012	1.500438E-011	1	0.000000E+000
1	125.96780479	1.500438E-011	1.674376E-012	0	0.000000E+000
1	125.96794728	1.674376E-012	1.500438E-011	1	0.000000E+000
1	125.96796151	1.500438E-011	1.674376E-012	0	0.000000E+000
1	125.96979876	1.674376E-012	1.500438E-011	1	0.000000E+000
1	125.96990626	1.500438E-011	1.674376E-012	0	0.000000E+000
1	125.96993009	1.674376E-012	1.500438E-011	1	0.000000E+000
1	125.97003017	1.500438E-011	1.674376E-012	0	0.000000E+000
1	125.97007871	1.674376E-012	1.500438E-011	1	0.000000E+000
1	125.97013771	1.500438E-011	1.674376E-012	0	0.000000E+000
1	125.97016588	1.674376E-012	1.500438E-011	1	0.000000E+000
1	125.97022422	1.500438E-011	1.674376E-012	0	0.000000E+000
1	125.97174228	1.674376E-012	1.500438E-011	1	0.000000E+000
1	125.97177308	1.500438E-011	1.674376E-012	0	0.000000E+000
1	125.97211956	1.674376E-012	1.500438E-011	1	0.000000E+000
1	125.97251848	1.500438E-011	1.674376E-012	0	0.000000E+000
1	125.97418218	1.674376E-012	1.500438E-011	1	0.000000E+000
1	125.97439306	1.500438E-011	1.674376E-012	0	0.000000E+000
1	125.97456119	1.674376E-012	1.500438E-011	1	0.000000E+000
1	125.97470237	1.500438E-011	1.674376E-012	0	0.000000E+000
1	125.97473465	1.674376E-012	1.500438E-011	1	0.000000E+000
1	125.97497368	1.500438E-011	1.674376E-012	0	0.000000E+000
1	125.97503586	1.674376E-012	1.500438E-011	1	0.000000E+000
1	125.97524508	1.500438E-011	1.674376E-012	0	0.000000E+000
1	125.97977651	1.674376E-012	1.500438E-011	1	0.000000E+000
1	125.97980299	1.500438E-011	1.674376E-012	0	0.000000E+000
1	125.97996310	1.674376E-012	1.500438E-011	1	0.000000E+000
1	125.97997658	1.500438E-011	1.674376E-012	0	0.000000E+000
1	125.98005252	1.674376E-012	1.500438E-011	1	0.000000E+000
1	125.98008641	1.500438E-011	1.674376E-012	0	0.000000E+000
1	125.98011256	1.674376E-012	1.500438E-011	1	0.000000E+000
1	125.98039626	1.500438E-011	1.674376E-012	0	0.000000E+000
1	125.98110301	1.674376E-012	1.500438E-011	1	0.000000E+000
1	125.98142503	1.500438E-011	1.674376E-012	0	0.000000E+000
1	125.98151043	1.674376E-012	1.500438E-011	1	0.000000E+000
1	125.98176231	1.500438E-011	1.674376E-012	0	0.000000E+000
1	125.98272981	1.674376E-012	1.500438E-011	1	0.000000E+000
1	125.98283677	1.500438E-011	1.674376E-012	0	0.000000E+000
1	125.98298406	1.674376E-012	1.500438E-011	1	0.000000E+000
1	125.98306582	1.500438E-011	1.674376E-012	0	0.000000E+000
1	125.98310670	1.674376E-012	1.500438E-011	1	0.000000E+000
1	125.98329280	1.500438E-011	1.674376E-012	0	0.000000E+000
1	125.98331251	1.674376E-012	1.500438E-011	1	0.000000E+000
1	125.98343271	1.500438E-011	1.674376E-012	0	0.000000E+000
1	125.98346469	1.674376E-012	1.500438E-011	1	0.000000E+000
1	125.98384617	1.500438E-011	1.674376E-012	0	0.000000E+000
1	125.98638216	1.674376E-012	1.500438E-011	1	0.000000E+000
1	125.98662392	1.500438E-011	1.674376E-012	0	0.000000E+000
1	125.98733219	1.674376E-012	1.500438E-011	1	0.000000E+000
1	125.98766794	1.500438E-011	1.674376E-012	0	0.000000E+000
1	125.98827233	1.674376E-012	1.500438E-011	1	0.000000E+000
1	125.98834282	1.500438E-011	1.674376E-012	0	0.000000E+000
1	125.98864421	1.674376E-012	1.500438E-011	1	0.000000E+000
1	125.98914732	1.500438E-011	1.674376E-012	0	0.000000E+000
1	125.98976290	1.674376E-012	1.500438E-011	1	0.000000E+000
1	125.99001193	1.500438E-011	1.674376E-012	0	0.000000E+000
1	125.99010088	1.674376E-012	1.500438E-011	1	0.000000E+000
1	125.99028530	1.500438E-011	1.674376E-012	0	0.000000E+000
1	125.99030938	1.674376E-012	1.500438E-011	1	0.000000E+000
1	125.99036109	1.500438E-011	1.674376E-012	0	0.000000E+000
1	125.99048073	1.674376E-012	1.500438E-011	1	0.000000E+000
1	125.99129387	1.500438E-011	1.674376E-012	0	0.000000E+000
1	125.99180279	1.674376E-012	1.500438E-011	1	0.000000E+000
1	125.99206874	1.500438E-011	1.674376E-012	0	0.000000E+000
1	125.99241991	1.674376E-012	1.500438E-011	1	0.000000E+000
1	125.99262726	1.500438E-011	1.674376E-012	0	0.000000E+000
1	125.99265099	1.674376E-012	1.500438E-011	1	0.000000E+000
1	125.99277672	1.500438E-011	1.674376E-012	0	0.000000E+000
1	125.99742817	1.674376E-012	1.500438E-011	1	0.000000E+000
1	125.99749564	1.500438E-011	1.674376E-012	0	0.000000E+000
1	125.99895742	1.674376E-012	1.500438E-011	1	0.000000E+000
1	125.99951915	1.500438E-011	1.674376E-012	0	0.000000E+000
1	126.00850385	1.674376E-012	1.500438E-011	1	0.000000E+000
1	126.01036058	1.500438E-011	1.674376E-012	0	0.000000E+000
1	126.01224986	1.674376E-012	1.500438E-011	1	0.000000E+000
1	126.01277056	1.500438E-011	1.674376E-012	0	0.000000E+000
1	126.01320533	1.674376E-012	1.500438E-011	1	0.000000E+000
1	126.01330534	1.500438E-011	1.674376E-012	0	0.000000E+000
1	126.01332763	1.674376E-012	1.500438E-011	1	0.000000E+000
1	126.01343642	1.500438E-011	1.674376E-012	0	0.000000E+000
1	126.01454118	1.674376E-012	1.500438E-011	1	0.000000E+000
1	126.01539973	1.500438E-011	1.674376E-012	0	0.000000E+000
1	126.01566077	1.674376E-012	1.500438E-011	1	0.000000E+000
1	126.01600135	1.500438E-011	1.674376E-012	0	0.000000E+000
1	126.01602897	1.674376E-012	1.500438E-011	1	0.000000E+000
1	126.01620972	1.500438E-011	1.674376E-012	0	0.000000E+000
1	126.01742520	1.674376E-012	1.500438E-011	1	0.000000E+000
1	126.01749175	1.500438E-011	1.674376E-012	0	0.000000E+000
1	126.01769266	1.674376E-012	1.500438E-011	1	0.000000E+000
1	126.01779325	1.500438E-011	1.674376E-012	0	0.000000E+000
1	126.01794531	1.674376E-012	1.500438E-011	1	0.000000E+000
1	126.01828889	1.500438E-011	1.674376E-012	0	0.000000E+000
1	126.01829706	1.674376E-012	1.500438E-011	1	0.000000E+000
1	126.01912192	1.500438E-011	1.674376E-012	0	0.000000E+000
1	126.01929566	1.674376E-012	1.500438E-011	1	0.000000E+000
1	126.01936358	1.500438E-011	1.674376E-012	0	0.000000E+000
1	126.02060640	1.674376E-012	1.500438E-011	1	0.000000E+000
1	126.02065395	1.500438E-011	1.674376E-012	0	0.000000E+000
1	126.02082231	1.674376E-012	1.500438E-011	1	0.000000E+000
1	126.02113449	1.500438E-011	1.674376E-012	0	0.000000E+000
1	126.02126277	1.674376E-012	1.500438E-011	1	0.000000E+000
1	126.02147072	1.500438E-011	1.674376E-012	0	0.000000E+000
1	126.02206294	1.674376E-012	1.500438E-011	1	0.000000E+000
1	126.02211078	1.500438E-011	1.674376E-012	0	0.000000E+000
1	126.02212404	1.674376E-012	1.500438E-011	1	0.000000E+000
1	126.02238385	1.500438E-011	1.674376E-012	0	0.000000E+000
1	126.02256741	1.674376E-012	1.500438E-011	1	0.000000E+000
1	126.02283225	1.500438E-011	1.674376E-012	0	0.000000E+000
1	126.02535119	1.674376E-012	1.500438E-011	1	0.000000E+000
1	126.02554429	1.500438E-011	1.674376E-012	0	0.000000E+000
1	126.02588509	1.674376E-012	1.500438E-011	1	0.000000E+000
1	126.02616767	1.500438E-011	1.674376E-012	0	0.000000E+000
1	126.02661262	1.674376E-012	1.500438E-011	1	0.000000E+000
1	126.02731400	1.500438E-011	1.674376E-012	0	0.000000E+000
1	126.02820777	1.674376E-012	1.500438E-011	1	0.000000E+000
1	126.02873825	1.500438E-011	1.674376E-012	0	0.000000E+000
1	126.02916064	1.674376E-012	1.500438E-011	1	0.000000E+000
1	126.02928914	1.500438E-011	1.674376E-012	0	0.000000E+000
1	126.03047630	1.674376E-012	1.500438E-011	1	0.000000E+000
1	126.03212553	1.500438E-011	1.674376E-012	0	0.000000E+000
1	126.03215911	1.674376E-012	1.500438E-011	1	0.000000E+000
1	126.03218121	1.500438E-011	1.674376E-012	0	0.000000E+000
1	126.03243860	1.674376E-012	1.500438E-011	1	0.000000E+000
1	126.03330205	1.500438E-011	1.674376E-012	0	0.000000E+000
1	126.03332068	1.674376E-012	1.500438E-011	1	0.000000E+000
1	126.03338299	1.500438E-011	1.674376E-012	0	0.000000E+000
1	126.03534672	1.674376E-012	1.500438E-011	1	0.000000E+000
1	126.03547217	1.500438E-011	1.674376E-012	0	0.000000E+000
1	126.03550715	1.674376E-012	1.500438E-011	1	0.000000E+000
1	126.03556717	1.500438E-011	1.674376E-012	0	0.000000E+000
1	126.03847053	1.674376E-012	1.500438E-011	1	0.000000E+000
1	126.03851478	1.500438E-011	1.674376E-012	0	0.000000E+000
1	126.04114909	1.674376E-012	1.500438E-011	1	0.000000E+000
1	126.04125893	1.500438E-011	1.674376E-012	0	0.000000E+000
1	126.04127879	1.674376E-012	1.500438E-011	1	0.000000E+000
1	126.04156199	1.500438E-011	1.674376E-012	0	0.000000E+000
1	126.04180100	1.674376E-012	1.500438E-011	1	0.000000E+000
1	126.04193224	1.500438E-011	1.674376E-012	0	0.000000E+000
1	126.04260904	1.674376E-012	1.500438E-011	1	0.000000E+000
1	126.04351442	1.500438E-011	1.674376E-012	0	0.000000E+000
1	126.28675653	1.690339E-012	1.502034E-011	1	0.000000E+000
1	126.28689687	1.502034E-011	1.690339E-012	0	0.000000E+000
1	126.28691303	1.690339E-012	1.502034E-011	1	0.000000E+000
1	126.28722340	1.502034E-011	1.690339E-012	0	0.000000E+000
1	126.28760200	1.690339E-012	1.502034E-011	1	0.000000E+000
1	126.28783087	1.502034E-011	1.690339E-012	0	0.000000E+000
1	126.28991682	1.690339E-012	1.502034E-011	1	0.000000E+000
1	126.28995555	1.502034E-011	1.690339E-012	0	0.000000E+000
1	126.29156933	1.690339E-012	1.502034E-011	1	0.000000E+000
1	126.29178064	1.502034E-011	1.690339E-012	0	0.000000E+000
1	126.29204163	1.690339E-012	1.502034E-011	1	0.000000E+000
1	126.29207928	1.502034E-011	1.690339E-012	0	0.000000E+000
1	126.29272385	1.690339E-012	1.502034E-011	1	0.000000E+000
1	126.29309131	1.502034E-011	1.690339E-012	0	0.000000E+000
1	126.29835845	1.690339E-012	1.502034E-011	1	0.000000E+000
1	126.29843389	1.502034E-011	1.690339E-012	0	0.000000E+000
1	126.29942139	1.690339E-012	1.502034E-011	1	0.000000E+000
1	126.30000499	1.502034E-011	1.690339E-012	0	0.000000E+000
1	126.30009103	1.690339E-012	1.502034E-011	1	0.000000E+000
1	126.30036778	1.502034E-011	1.690339E-012	0	0.000000E+000
1	126.30052207	1.690339E-012	1.502034E-011	1	0.000000E+000
1	126.30096155	1.502034E-011	1.690339E-012	0	0.000000E+000
1	126.30176929	1.690339E-012	1.502034E-011	1	0.000000E+000
1	126.30181695	1.502034E-011	1.690339E-012	0	0.000000E+000
1	126.30199642	1.690339E-012	1.502034E-011	1	0.000000E+000
1	126.30215070	1.502034E-011	1.690339E-012	0	0.000000E+000
1	126.30283588	1.690339E-012	1.502034E-011	1	0.000000E+000
1	126.30291895	1.502034E-011	1.690339E-012	0	0.000000E+000
1	126.30471574	1.690339E-012	1.502034E-011	1	0.000000E+000
1	126.30493822	1.502034E-011	1.690339E-012	0	0.000000E+000
1	127.78044998	1.868693E-012	1.519869E-011	1	0.000000E+000
1	127.78054902	1.519869E-011	1.868693E-012	0	0.000000E+000
1	127.78064534	1.868693E-012	1.519869E-011	1	0.000000E+000
1	127.78126450	1.519869E-011	1.868693E-012	0	0.000000E+000
1	127.78290881	1.868693E-012	1.519869E-011	1	0.000000E+000
1	127.78303478	1.519869E-011	1.868693E-012	0	0.000000E+000
1	127.78355691	1.868693E-012	1.519869E-011	1	0.000000E+000
1	127.78369764	1.519869E-011	1.868693E-012	0	0.000000E+000
1	127.78374222	1.868693E-012	1.519869E-011	1	0.000000E+000
1	127.78391785	1.519869E-011	1.868693E-012	0	0.000000E+000
1	127.78393706	1.868693E-012	1.519869E-011	1	0.000000E+000
1	127.78406219	1.519869E-011	1.868693E-012	0	0.000000E+000
1	127.78413484	1.868693E-012	1.519869E-011	1	0.000000E+000
1	127.78415997	1.519869E-011	1.868693E-012	0	0.000000E+000
1	127.78512717	1.868693E-012	1.519869E-011	1	0.000000E+000
1	127.78532622	1.519869E-011	1.868693E-012	0	0.000000E+000
1	127.78595230	1.868693E-012	1.519869E-011	1	0.000000E+000
1	127.78613713	1.519869E-011	1.868693E-012	0	0.000000E+000
1	127.78728176	1.868693E-012	1.519869E-011	1	0.000000E+000
1	127.78743558	1.519869E-011	1.868693E-012	0	0.000000E+000
1	127.78942828	1.868693E-012	1.519869E-011	1	0.000000E+000
1	127.78946726	1.519869E-011	1.868693E-012	0	0.000000E+000
1	127.79064277	1.868693E-012	1.519869E-011	1	0.000000E+000
1	127.79122743	1.519869E-011	1.868693E-012	0	0.000000E+000
1	127.79130475	1.868693E-012	1.519869E-011	1	0.000000E+000
1	127.79137967	1.519869E-011	1.868693E-012	0	0.000000E+000
1	127.79193825	1.868693E-012	1.519869E-011	1	0.000000E+000
1	127.79234449	1.519869E-011	1.868693E-012	0	0.000000E+000
1	127.79249365	1.868693E-012	1.519869E-011	1	0.000000E+000
1	127.79258893	1.519869E-011	1.868693E-012	0	0.000000E+000
1	127.79287384	1.868693E-012	1.519869E-011	1	0.000000E+000
1	127.79326507	1.519869E-011	1.868693E-012	0	0.000000E+000
1	127.79449135	1.868693E-012	1.519869E-011	1	0.000000E+000
1	127.79525841	1.519869E-011	1.868693E-012	0	0.000000E+000
1	127.79528590	1.868693E-012	1.519869E-011	1	0.000000E+000
1	127.79540400	1.519869E-011	1.868693E-012	0	0.000000E+000
1	127.79540527	1.868693E-012	1.519869E-011	1	0.000000E+000
1	127.79562763	1.519869E-011	1.868693E-012	0	0.000000E+000
1	127.79608844	1.868693E-012	1.519869E-011	1	0.000000E+000
1	127.79609265	1.519869E-011	1.868693E-012	0	0.000000E+000
1	127.79751014	1.868693E-012	1.519869E-011	1	0.000000E+000
1	127.79775020	1.519869E-011	1.868693E-012	0	0.000000E+000
1	127.79776216	1.868693E-012	1.519869E-011	1	0.000000E+000
1	127.79790348	1.519869E-011	1.868693E-012	0	0.000000E+000
1	127.79824283	1.868693E-012	1.519869E-011	1	0.000000E+000
1	127.79824606	1.519869E-011	1.868693E-012	0	0.000000E+000
1	127.79901648	1.868693E-012	1.519869E-011	1	0.000000E+000
1	127.79902454	1.519869E-011	1.868693E-012	0	0.000000E+000
1	127.79907647	1.868693E-012	1.519869E-011	1	0.000000E+000
1	127.79914765	1.519869E-011	1.868693E-012	0	0.000000E+000
1	127.79986254	1.868693E-012	1.519869E-011	1	0.000000E+000
1	127.80018738	1.519869E-011	1.868693E-012	0	0.000000E+000
1	127.80087982	1.868693E-012	1.519869E-011	1	0.000000E+000
1	127.80103430	1.519869E-011	1.868693E-012	0	0.000000E+000
1	127.80104849	1.868693E-012	1.519869E-011	1	0.000000E+000
1	127.80116310	1.519869E-011	1.868693E-012	0	0.000000E+000
1	127.80221888	1.868693E-012	1.519869E-011	1	0.000000E+000
1	127.80226573	1.519869E-011	1.868693E-012	0	0.000000E+000
1	127.80280321	1.868693E-012	1.519869E-011	1	0.000000E+000
1	127.80351304	1.519869E-011	1.868693E-012	0	0.000000E+000
1	127.80386339	1.868693E-012	1.519869E-011	1	0.000000E+000
1	127.80395449	1.519869E-011	1.868693E-012	0	0.000000E+000
1	127.80490550	1.868693E-012	1.519869E-011	1	0.000000E+000
1	127.80503465	1.519869E-011	1.868693E-012	0	0.000000E+000
1	127.80515954	1.868693E-012	1.519869E-011	1	0.000000E+000
1	127.80523394	1.519869E-011	1.868693E-012	0	0.000000E+000
1	127.80584662	1.868693E-012	1.519869E-011	1	0.000000E+000
1	127.80589080	1.519869E-011	1.868693E-012	0	0.000000E+000
1	127.80776669	1.868693E-012	1.519869E-011	1	0.000000E+000
1	127.80814298	1.519869E-011	1.868693E-012	0	0.000000E+000
1	127.81074715	1.868693E-012	1.519869E-011	1	0.000000E+000
1	127.81078446	1.519869E-011	1.868693E-012	0	0.000000E+000
1	127.81131569	1.868693E-012	1.519869E-011	1	0.000000E+000
1	127.81154306	1.519869E-011	1.868693E-012	0	0.000000E+000
1	127.81243272	1.868693E-012	1.519869E-011	1	0.000000E+000
1	127.81257476	1.519869E-011	1.868693E-012	0	0.000000E+000
1	127.81368683	1.868693E-012	1.519869E-011	1	0.000000E+000
1	127.81396325	1.519869E-011	1.868693E-012	0	0.000000E+000
1	127.81500068	1.868693E-012	1.519869E-011	1	0.000000E+000
1	127.81549663	1.519869E-011	1.868693E-012	0	0.000000E+000
1	133.57466902	1.801299E-012	1.513130E-011	1	0.000000E+000
1	133.57505954	1.513130E-011	1.801299E-012	0	0.000000E+000
1	133.57741925	1.801299E-012	1.513130E-011	1	0.000000E+000
1	133.57750542	1.513130E-011	1.801299E-012	0	0.000000E+000
1	133.57752809	1.801299E-012	1.513130E-011	1	0.000000E+000
1	133.57759690	1.513130E-011	1.801299E-012	0	0.000000E+000
1	133.58156576	1.801299E-012	1.513130E-011	1	0.000000E+000
1	133.58178455	1.513130E-011	1.801299E-012	0	0.000000E+000
1	133.58388241	1.801299E-012	1.513130E-011	1	0.000000E+000
1	133.58421063	1.513130E-011	1.801299E-012	0	0.000000E+000
1	133.58548308	1.801299E-012	1.513130E-011	1	0.000000E+000
1	133.58555670	1.513130E-011	1.801299E-012	0	0.000000E+000
1	133.58598610	1.801299E-012	1.513130E-011	1	0.000000E+000
1	133.58622224	1.513130E-011	1.801299E-012	0	0.000000E+000
1	133.58747103	1.801299E-012	1.513130E-011	1	0.000000E+000
1	133.58799631	1.513130E-011	1.801299E-012	0	0.000000E+000
1	133.58864776	1.801299E-012	1.513130E-011	1	0.000000E+000
1	133.58871051	1.513130E-011	1.801299E-012	0	0.000000E+000
1	133.58894364	1.801299E-012	1.513130E-011	1	0.000000E+000
1	133.58916429	1.513130E-011	1.801299E-012	0	0.000000E+000
1	133.58961771	1.801299E-012	1.513130E-011	1	0.000000E+000
1	133.58966134	1.513130E-011	1.801299E-012	0	0.000000E+000
1	133.59025979	1.801299E-012	1.513130E-011	1	0.000000E+000
1	133.59035785	1.513130E-011	1.801299E-012	0	0.000000E+000
1	133.59455441	1.801299E-012	1.513130E-011	1	0.000000E+000
1	133.59561719	1.513130E-011	1.801299E-012	0	0.000000E+000
1	133.59789399	1.801299E-012	1.513130E-011	1	0.000000E+000
1	133.59813408	1.513130E-011	1.801299E-012	0	0.000000E+000
1	133.59848743	1.801299E-012	1.513130E-011	1	0.000000E+000
1	133.59857837	1.513130E-011	1.801299E-012	0	0.000000E+000
1	133.59884146	1.801299E-012	1.513130E-011	1	0.000000E+000
1	133.59891342	1.513130E-011	1.801299E-012	0	0.000000E+000
1	133.60024421	1.801299E-012	1.513130E-011	1	0.000000E+000
1	133.60034609	1.513130E-011	1.801299E-012	0	0.000000E+000
1	133.60039415	1.801299E-012	1.513130E-011	1	0.000000E+000
1	133.60069789	1.513130E-011	1.801299E-012	0	0.000000E+000
1	133.60213215	1.801299E-012	1.513130E-011	1	0.000000E+000
1	133.60292989	1.513130E-011	1.801299E-012	0	0.000000E+000
1	133.60419798	1.801299E-012	1.513130E-011	1	0.000000E+000
1	133.60454361	1.513130E-011	1.801299E-012	0	0.000000E+000
1	133.60858540	1.801299E-012	1.513130E-011	1	0.000000E+000
1	133.60913176	1.513130E-011	1.801299E-012	0	0.000000E+000
1	133.60957251	1.801299E-012	1.513130E-011	1	0.000000E+000
1	133.60975219	1.513130E-011	1.801299E-012	0	0.000000E+000
1	133.61001597	1.801299E-012	1.513130E-011	1	0.000000E+000
1	133.61023378	1.513130E-011	1.801299E-012	0	0.000000E+000
1	133.61312218	1.801299E-012	1.513130E-011	1	0.000000E+000
1	133.61327485	1.513130E-011	1.801299E-012	0	0.000000E+000
1	133.61758928	1.801299E-012	1.513130E-011	1	0.000000E+000
1	133.61803380	1.513130E-011	1.801299E-012	0	0.000000E+000
1	133.62233035	1.801299E-012	1.513130E-011	1	0.000000E+000
1	133.62244838	1.513130E-011	1.801299E-012	0	0.000000E+000
1	133.62274968	1.801299E-012	1.513130E-011	1	0.000000E+000
1	133.62304241	1.513130E-011	1.801299E-012	0	0.000000E+000
1	133.62309286	1.801299E-012	1.513130E-011	1	0.000000E+000
1	133.62320057	1.513130E-011	1.801299E-012	0	0.000000E+000
1	133.62510908	1.801299E-012	1.513130E-011	1	0.000000E+000
1	133.62593492	1.513130E-011	1.801299E-012	0	0.000000E+000
1	133.62717810	1.801299E-012	1.513130E-011	1	0.000000E+000
1	133.62725153	1.513130E-011	1.801299E-012	0	0.000000E+000
1	133.62728560	1.801299E-012	1.513130E-011	1	0.000000E+000
1	133.62761665	1.513130E-011	1.801299E-012	0	0.000000E+000
1	133.62801534	1.801299E-012	1.513130E-011	1	0.000000E+000
1	133.62860703	1.513130E-011	1.801299E-012	0	0.000000E+000
1	133.62941461	1.801299E-012	1.513130E-011	1	0.000000E+000
1	133.62964054	1.513130E-011	1.801299E-012	0	0.000000E+000
1	133.63016441	1.801299E-012	1.513130E-011	1	0.000000E+000
1	133.63035785	1.513130E-011	1.801299E-012	0	0.000000E+000
1	133.63260974	1.801299E-012	1.513130E-011	1	0.000000E+000
1	133.63275258	1.513130E-011	1.801299E-012	0	0.000000E+000
1	133.63380415	1.801299E-012	1.513130E-011	1	0.000000E+000
1	133.63396476	1.513130E-011	1.801299E-012	0	0.000000E+000
1	133.63486926	1.801299E-012	1.513130E-011	1	0.000000E+000
1	133.63497187	1.513130E-011	1.801299E-012	0	0.000000E+000
1	133.63526045	1.801299E-012	1.513130E-011	1	0.000000E+000
1	133.63528631	1.513130E-011	1.801299E-012	0	0.000000E+000
1	133.63572801	1.801299E-012	1.513130E-011	1	0.000000E+000
1	133.63577722	1.513130E-011	1.801299E-012	0	0.000000E+000
1	133.63652604	1.801299E-012	1.513130E-011	1	0.000000E+000
1	133.63661244	1.513130E-011	1.801299E-012	0	0.000000E+000
1	133.63666812	1.801299E-012	1.513130E-011	1	0.000000E+000
1	133.63697023	1.513130E-011	1.801299E-012	0	0.000000E+000
1	133.63713803	1.801299E-012	1.513130E-011	1	0.000000E+000
1	133.63761181	1.513130E-011	1.801299E-012	0	0.000000E+000
1	133.63911781	1.801299E-012	1.513130E-011	1	0.000000E+000
1	133.63956800	1.513130E-011	1.801299E-012	0	0.000000E+000
1	133.64038389	1.801299E-012	1.513130E-011	1	0.000000E+000
1	133.64042673	1.513130E-011	1.801299E-012	0	0.000000E+000
1	133.64157680	1.801299E-012	1.513130E-011	1	0.000000E+000
1	133.64193212	1.513130E-011	1.801299E-012	0	0.000000E+000
1	133.64199286	1.801299E-012	1.513130E-011	1	0.000000E+000
1	133.64212077	1.513130E-011	1.801299E-012	0	0.000000E+000
1	133.64287847	1.801299E-012	1.513130E-011	1	0.000000E+000
1	133.64324735	1.513130E-011	1.801299E-012	0	0.000000E+000
1	133.64327746	1.801299E-012	1.513130E-011	1	0.000000E+000
1	133.64334928	1.513130E-011	1.801299E-012	0	0.000000E+000
1	133.64508297	1.801299E-012	1.513130E-011	1	0.000000E+000
1	133.64516705	1.513130E-011	1.801299E-012	0	0.000000E+000
1	133.64565561	1.801299E-012	1.513130E-011	1	0.000000E+000
1	133.64582886	1.513130E-011	1.801299E-012	0	0.000000E+000
1	133.64663544	1.801299E-012	1.513130E-011	1	0.000000E+000
1	133.64670201	1.513130E-011	1.801299E-012	0	0.000000E+000
1	133.64723329	1.801299E-012	1.513130E-011	1	0.000000E+000
1	133.64742125	1.513130E-011	1.801299E-012	0	0.000000E+000
1	133.64843089	1.801299E-012	1.513130E-011	1	0.000000E+000
1	133.64877298	1.513130E-011	1.801299E-012	0	0.000000E+000
1	133.64967805	1.801299E-012	1.513130E-011	1	0.000000E+000
1	133.64972960	1.513130E-011	1.801299E-012	0	0.000000E+000
1	133.64975154	1.801299E-012	1.513130E-011	1	0.000000E+000
1	133.64994455	1.513130E-011	1.801299E-012	0	0.000000E+000
1	133.65004976	1.801299E-012	1.513130E-011	1	0.000000E+000
1	133.65035266	1.513130E-011	1.801299E-012	0	0.000000E+000
1	133.65041410	1.801299E-012	1.513130E-011	1	0.000000E+000
1	133.65047576	1.513130E-011	1.801299E-012	0	0.000000E+000
1	133.65088992	1.801299E-012	1.513130E-011	1	0.000000E+000
1	133.65092940	1.513130E-011	1.801299E-012	0	0.000000E+000
1	133.65375711	1.801299E-012	1.513130E-011	1	0.000000E+000
1	133.65390769	1.513130E-011	1.801299E-012	0	0.000000E+000
1	133.65477358	1.801299E-012	1.513130E-011	1	0.000000E+000
1	133.65489754	1.513130E-011	1.801299E-012	0	0.000000E+000
1	133.65715911	1.801299E-012	1.513130E-011	1	0.000000E+000
1	133.65750093	1.513130E-011	1.801299E-012	0	0.000000E+000
1	133.66439840	1.801299E-012	1.513130E-011	1	0.000000E+000
1	133.66456211	1.513130E-011	1.801299E-012	0	0.000000E+000
1	133.66465815	1.801299E-012	1.513130E-011	1	0.000000E+000
1	133.66478135	1.513130E-011	1.801299E-012	0	0.000000E+000
1	133.66496828	1.801299E-012	1.513130E-011	1	0.000000E+000
1	133.66508063	1.513130E-011	1.801299E-012	0	0.000000E+000
1	133.66532128	1.801299E-012	1.513130E-011	1	0.000000E+000
1	133.66537572	1.513130E-011	1.801299E-012	0	0.000000E+000
1	133.66616840	1.801299E-012	1.513130E-011	1	0.000000E+000
1	133.66672978	1.513130E-011	1.801299E-012	0	0.000000E+000
1	133.66679880	1.801299E-012	1.513130E-011	1	0.000000E+000
1	133.66746655	1.513130E-011	1.801299E-012	0	0.000000E+000
1	133.66757620	1.801299E-012	1.513130E-011	1	0.000000E+000
1	133.66788123	1.513130E-011	1.801299E-012	0	0.000000E+000
1	133.69127999	1.801299E-012	1.513130E-011	1	0.000000E+000
1	133.69157546	1.513130E-011	1.801299E-012	0	0.000000E+000
1	133.69160332	1.801299E-012	1.513130E-011	1	0.000000E+000
1	133.69184975	1.513130E-011	1.801299E-012	0	0.000000E+000
1	133.69187592	1.801299E-012	1.513130E-011	1	0.000000E+000
1	133.69200160	1.513130E-011	1.801299E-012	0	0.000000E+000
1	133.69338613	1.801299E-012	1.513130E-011	1	0.000000E+000
1	133.69343485	1.513130E-011	1.801299E-012	0	0.000000E+000
1	133.69621890	1.801299E-012	1.513130E-011	1	0.000000E+000
1	133.69627235	1.513130E-011	1.801299E-012	0	0.000000E+000
1	133.69660348	1.801299E-012	1.513130E-011	1	0.000000E+000
1	133.69663829	1.513130E-011	1.801299E-012	0	0.000000E+000
1	133.69671242	1.801299E-012	1.513130E-011	1	0.000000E+000
1	133.69686855	1.513130E-011	1.801299E-012	0	0.000000E+000
1	133.69689182	1.801299E-012	1.513130E-011	1	0.000000E+000
1	133.69705425	1.513130E-011	1.801299E-012	0	0.000000E+000
1	133.69709122	1.801299E-012	1.513130E-011	1	0.000000E+000
1	133.69714004	1.513130E-011	1.801299E-012	0	0.000000E+000
1	133.69742551	1.801299E-012	1.513130E-011	1	0.000000E+000
1	133.69756123	1.513130E-011	1.801299E-012	0	0.000000E+000
1	133.69787819	1.801299E-012	1.513130E-011	1	0.000000E+000
1	133.69798086	1.513130E-011	1.801299E-012	0	0.000000E+000
1	133.69807954	1.801299E-012	1.513130E-011	1	0.000000E+000
1	133.69811277	1.513130E-011	1.801299E-012	0	0.000000E+000
1	133.69831192	1.801299E-012	1.513130E-011	1	0.000000E+000
1	133.69865707	1.513130E-011	1.801299E-012	0	0.000000E+000
1	133.72860986	1.801299E-012	1.513130E-011	1	0.000000E+000
1	133.72861433	1.513130E-011	1.801299E-012	0	0.000000E+000
1	133.73194486	1.801299E-012	1.513130E-011	1	0.000000E+000
1	133.73219935	1.513130E-011	1.801299E-012	0	0.000000E+000
1	133.73316445	1.801299E-012	1.513130E-011	1	0.000000E+000
1	133.73346177	1.513130E-011	1.801299E-012	0	0.000000E+000
1	133.73349690	1.801299E-012	1.513130E-011	1	0.000000E+000
1	133.73361428	1.513130E-011	1.801299E-012	0	0.000000E+000
1	133.73450920	1.801299E-012	1.513130E-011	1	0.000000E+000
1	133.73474730	1.513130E-011	1.801299E-012	0	0.000000E+000
1	133.73694538	1.801299E-012	1.513130E-011	1	0.000000E+000
1	133.73701801	1.513130E-011	1.801299E-012	0	0.000000E+000
1	133.73718179	1.801299E-012	1.513130E-011	1	0.000000E+000
1	133.73771501	1.513130E-011	1.801299E-012	0	0.000000E+000
1	133.73864607	1.801299E-012	1.513130E-011	1	0.000000E+000
1	133.73873126	1.513130E-011	1.801299E-012	0	0.000000E+000
1	133.73976676	1.801299E-012	1.513130E-011	1	0.000000E+000
1	133.73999980	1.513130E-011	1.801299E-012	0	0.000000E+000
1	133.74002872	1.801299E-012	1.513130E-011	1	0.000000E+000
1	133.74030208	1.513130E-011	1.801299E-012	0	0.000000E+000
1	133.74069220	1.801299E-012	1.513130E-011	1	0.000000E+000
1	133.74074346	1.513130E-011	1.801299E-012	0	0.000000E+000
1	133.74162634	1.801299E-012	1.513130E-011	1	0.000000E+000
1	133.74182487	1.513130E-011	1.801299E-012	0	0.000000E+000
1	133.74451720	1.801299E-012	1.513130E-011	1	0.000000E+000
1	133.74512070	1.513130E-011	1.801299E-012	0	0.000000E+000
1	133.74578677	1.801299E-012	1.513130E-011	1	0.000000E+000
1	133.74625358	1.513130E-011	1.801299E-012	0	0.000000E+000
1	133.74635850	1.801299E-012	1.513130E-011	1	0.000000E+000
1	133.74676470	1.513130E-011	1.801299E-012	0	0.000000E+000
1	133.74784761	1.801299E-012	1.513130E-011	1	0.000000E+000
1	133.74794822	1.513130E-011	1.801299E-012	0	0.000000E+000
1	133.74874226	1.801299E-012	1.513130E-011	1	0.000000E+000
1	133.74915861	1.513130E-011	1.801299E-012	0	0.000000E+000
1	133.75116838	1.801299E-012	1.513130E-011	1	0.000000E+000
1	133.75164679	1.513130E-011	1.801299E-012	0	0.000000E+000
1	133.75251597	1.801299E-012	1.513130E-011	1	0.000000E+000
1	133.75261099	1.513130E-011	1.801299E-012	0	0.000000E+000
1	133.75304009	1.801299E-012	1.513130E-011	1	0.000000E+000
1	133.75347146	1.513130E-011	1.801299E-012	0	0.000000E+000
1	133.75482914	1.801299E-012	1.513130E-011	1	0.000000E+000
1	133.75487274	1.513130E-011	1.801299E-012	0	0.000000E+000
1	133.75489079	1.801299E-012	1.513130E-011	1	0.000000E+000
1	133.75495919	1.513130E-011	1.801299E-012	0	0.000000E+000
1	133.75496703	1.801299E-012	1.513130E-011	1	0.000000E+000
1	133.75528254	1.513130E-011	1.801299E-012	0	0.000000E+000
1	133.75574619	1.801299E-012	1.513130E-011	1	0.000000E+000
1	133.75580928	1.513130E-011	1.801299E-012	0	0.000000E+000
1	133.75582354	1.801299E-012	1.513130E-011	1	0.000000E+000
1	133.75603049	1.513130E-011	1.801299E-012	0	0.000000E+000
1	133.75668835	1.801299E-012	1.513130E-011	1	0.000000E+000
1	133.75781114	1.513130E-011	1.801299E-012	0	0.000000E+000
1	133.76052220	1.801299E-012	1.513130E-011	1	0.000000E+000
1	133.76058882	1.513130E-011	1.801299E-012	0	0.000000E+000
1	133.76059540	1.801299E-012	1.513130E-011	1	0.000000E+000
1	133.76066922	1.513130E-011	1.801299E-012	0	0.000000E+000
1	133.76127343	1.801299E-012	1.513130E-011	1	0.000000E+000
1	133.76133892	1.513130E-011	1.801299E-012	0	0.000000E+000
1	133.76137242	1.801299E-012	1.513130E-011	1	0.000000E+000
1	133.76188058	1.513130E-011	1.801299E-012	0	0.000000E+000
1	133.76337772	1.801299E-012	1.513130E-011	1	0.000000E+000
1	133.76392084	1.513130E-011	1.801299E-012	0	0.000000E+000
1	133.76472130	1.801299E-012	1.513130E-011	1	0.000000E+000
1	133.76474194	1.513130E-011	1.801299E-012	0	0.000000E+000
1	133.76519440	1.801299E-012	1.513130E-011	1	0.000000E+000
1	133.76591052	1.513130E-011	1.801299E-012	0	0.000000E+000
1	133.76593326	1.801299E-012	1.513130E-011	1	0.000000E+000
1	133.76599841	1.513130E-011	1.801299E-012	0	0.000000E+000
1	133.76601907	1.801299E-012	1.513130E-011	1	0.000000E+000
1	133.76641635	1.513130E-011	1.801299E-012	0	0.000000E+000
1	133.76642632	1.801299E-012	1.513130E-011	1	0.000000E+000
1	133.76661218	1.513130E-011	1.801299E-012	0	0.000000E+000
1	133.76685170	1.801299E-012	1.513130E-011	1	0.000000E+000
1	133.76707492	1.513130E-011	1.801299E-012	0	0.000000E+000
1	133.76729019	1.801299E-012	1.513130E-011	1	0.000000E+000
1	133.76820016	1.513130E-011	1.801299E-012	0	0.000000E+000
1	133.76857021	1.801299E-012	1.513130E-011	1	0.000000E+000
1	133.76859712	1.513130E-011	1.801299E-012	0	0.000000E+000
1	133.77212961	1.801299E-012	1.513130E-011	1	0.000000E+000
1	133.77214519	1.513130E-011	1.801299E-012	0	0.000000E+000
1	133.77236870	1.801299E-012	1.513130E-011	1	0.000000E+000
1	133.77295070	1.513130E-011	1.801299E-012	0	0.000000E+000
1	133.77304137	1.801299E-012	1.513130E-011	1	0.000000E+000
1	133.77306779	1.513130E-011	1.801299E-012	0	0.000000E+000
1	133.77335908	1.801299E-012	1.513130E-011	1	0.000000E+000
1	133.77343707	1.513130E-011	1.801299E-012	0	0.000000E+000
1	133.77355861	1.801299E-012	1.513130E-011	1	0.000000E+000
1	133.77387830	1.513130E-011	1.801299E-012	0	0.000000E+000
1	133.77394231	1.801299E-012	1.513130E-011	1	0.000000E+000
1	133.77443857	1.513130E-011	1.801299E-012	0	0.000000E+000
1	133.77502661	1.801299E-012	1.513130E-011	1	0.000000E+000
1	133.77539375	1.513130E-011	1.801299E-012	0	0.000000E+000
1	133.78039335	1.801299E-012	1.513130E-011	1	0.000000E+000
1	133.78079460	1.513130E-011	1.801299E-012	0	0.000000E+000
1	133.78324408	1.801299E-012	1.513130E-011	1	0.000000E+000
1	133.78338215	1.513130E-011	1.801299E-012	0	0.000000E+000
1	133.78385704	1.801299E-012	1.513130E-011	1	0.000000E+000
1	133.78390302	1.513130E-011	1.801299E-012	0	0.000000E+000
1	133.78528361	1.801299E-012	1.513130E-011	1	0.000000E+000
1	133.78533765	1.513130E-011	1.801299E-012	0	0.000000E+000
1	133.78795517	1.801299E-012	1.513130E-011	1	0.000000E+000
1	133.78798139	1.513130E-011	1.801299E-012	0	0.000000E+000
1	133.78803395	1.801299E-012	1.513130E-011	1	0.000000E+000
1	133.78809991	1.513130E-011	1.801299E-012	0	0.000000E+000
1	133.78849796	1.801299E-012	1.513130E-011	1	0.000000E+000
1	133.78858016	1.513130E-011	1.801299E-012	0	0.000000E+000
1	133.78859337	1.801299E-012	1.513130E-011	1	0.000000E+000
1	133.78864111	1.513130E-011	1.801299E-012	0	0.000000E+000
1	133.79014511	1.801299E-012	1.513130E-011	1	0.000000E+000
1	133.79031375	1.513130E-011	1.801299E-012	0	0.000000E+000
1	133.79042313	1.801299E-012	1.513130E-011	1	0.000000E+000
1	133.79071011	1.513130E-011	1.801299E-012	0	0.000000E+000
1	133.79101150	1.801299E-012	1.513130E-011	1	0.000000E+000
1	133.79110352	1.513130E-011	1.801299E-012	0	0.000000E+000
1	133.79243643	1.801299E-012	1.513130E-011	1	0.000000E+000
1	133.79249403	1.513130E-011	1.801299E-012	0	0.000000E+000
1	133.79342917	1.801299E-012	1.513130E-011	1	0.000000E+000
1	133.79364129	1.513130E-011	1.801299E-012	0	0.000000E+000
1	133.79381910	1.801299E-012	1.513130E-011	1	0.000000E+000
1	133.79388984	1.513130E-011	1.801299E-012	0	0.000000E+000
1	133.79410171	1.801299E-012	1.513130E-011	1	0.000000E+000
1	133.79459319	1.513130E-011	1.801299E-012	0	0.000000E+000
1	133.79520980	1.801299E-012	1.513130E-011	1	0.000000E+000
1	133.79538798	1.513130E-011	1.801299E-012	0	0.000000E+000
1	133.79539646	1.801299E-012	1.513130E-011	1	0.000000E+000
1	133.79544901	1.513130E-011	1.801299E-012	0	0.000000E+000
1	133.79583679	1.801299E-012	1.513130E-011	1	0.000000E+000
1	133.79626095	1.513130E-011	1.801299E-012	0	0.000000E+000
1	133.79663213	1.801299E-012	1.513130E-011	1	0.000000E+000
1	133.79699014	1.513130E-011	1.801299E-012	0	0.000000E+000
1	133.79702518	1.801299E-012	1.513130E-011	1	0.000000E+000
1	133.79793969	1.513130E-011	1.801299E-012	0	0.000000E+000
1	133.79797420	1.801299E-012	1.513130E-011	1	0.000000E+000
1	133.79828917	1.513130E-011	1.801299E-012	0	0.000000E+000
1	133.79876245	1.801299E-012	1.513130E-011	1	0.000000E+000
1	133.79880363	1.513130E-011	1.801299E-012	0	0.000000E+000
1	133.80229521	1.801299E-012	1.513130E-011	1	0.000000E+000
1	133.80237831	1.513130E-011	1.801299E-012	0	0.000000E+000
1	133.80244815	1.801299E-012	1.513130E-011	1	0.000000E+000
1	133.80331389	1.513130E-011	1.801299E-012	0	0.000000E+000
1	133.80336285	1.801299E-012	1.513130E-011	1	0.000000E+000
1	133.80358330	1.513130E-011	1.801299E-012	0	0.000000E+000
1	133.80621517	1.801299E-012	1.513130E-011	1	0.000000E+000
1	133.80628992	1.513130E-011	1.801299E-012	0	0.000000E+000
1	133.80632109	1.801299E-012	1.513130E-011	1	0.000000E+000
1	133.80660548	1.513130E-011	1.801299E-012	0	0.000000E+000
1	133.80813126	1.801299E-012	1.513130E-011	1	0.000000E+000
1	133.80897387	1.513130E-011	1.801299E-012	0	0.000000E+000
1	133.80966642	1.801299E-012	1.513130E-011	1	0.000000E+000
1	133.81019947	1.513130E-011	1.801299E-012	0	0.000000E+000
1	133.81021138	1.801299E-012	1.513130E-011	1	0.000000E+000
1	133.81062537	1.513130E-011	1.801299E-012	0	0.000000E+000
1	133.81134565	1.801299E-012	1.513130E-011	1	0.000000E+000
1	133.81163525	1.513130E-011	1.801299E-012	0	0.000000E+000
1	133.81171816	1.801299E-012	1.513130E-011	1	0.000000E+000
1	133.81180017	1.513130E-011	1.801299E-012	0	0.000000E+000
1	133.81277077	1.801299E-012	1.513130E-011	1	0.000000E+000
1	133.81329606	1.513130E-011	1.801299E-012	0	0.000000E+000
1	133.81811590	1.801299E-012	1.513130E-011	1	0.000000E+000
1	133.81833371	1.513130E-011	1.801299E-012	0	0.000000E+000
1	133.81884825	1.801299E-012	1.513130E-011	1	0.000000E+000
1	133.81888634	1.513130E-011	1.801299E-012	0	0.000000E+000
1	133.82007375	1.801299E-012	1.513130E-011	1	0.000000E+000
1	133.82017770	1.513130E-011	1.801299E-012	0	0.000000E+000
1	133.82141638	1.801299E-012	1.513130E-011	1	0.000000E+000
1	133.82146791	1.513130E-011	1.801299E-012	0	0.000000E+000
1	133.82220907	1.801299E-012	1.513130E-011	1	0.000000E+000
1	133.82244660	1.513130E-011	1.801299E-012	0	0.000000E+000
1	133.82341407	1.801299E-012	1.513130E-011	1	0.000000E+000
1	133.82358938	1.513130E-011	1.801299E-012	0	0.000000E+000
1	133.82456208	1.801299E-012	1.513130E-011	1	0.000000E+000
1	133.82466322	1.513130E-011	1.801299E-012	0	0.000000E+000
1	133.82767007	1.801299E-012	1.513130E-011	1	0.000000E+000
1	133.82783907	1.513130E-011	1.801299E-012	0	0.000000E+000
1	133.82900915	1.801299E-012	1.513130E-011	1	0.000000E+000
1	133.82908672	1.513130E-011	1.801299E-012	0	0.000000E+000
1	133.82988067	1.801299E-012	1.513130E-011	1	0.000000E+000
1	133.82994131	1.513130E-011	1.801299E-012	0	0.000000E+000
1	133.83051119	1.801299E-012	1.513130E-011	1	0.000000E+000
1	133.83061767	1.513130E-011	1.801299E-012	0	0.000000E+000
1	133.83121109	1.801299E-012	1.513130E-011	1	0.000000E+000
1	133.83180748	1.513130E-011	1.801299E-012	0	0.000000E+000
1	133.83216122	1.801299E-012	1.513130E-011	1	0.000000E+000
1	133.83227915	1.513130E-011	1.801299E-012	0	0.000000E+000
1	133.83437588	1.801299E-012	1.513130E-011	1	0.000000E+000
1	133.83458046	1.513130E-011	1.801299E-012	0	0.000000E+000
1	133.83485865	1.801299E-012	1.513130E-011	1	0.000000E+000
1	133.83495267	1.513130E-011	1.801299E-012	0	0.000000E+000
1	133.83498357	1.801299E-012	1.513130E-011	1	0.000000E+000
1	133.83527004	1.513130E-011	1.801299E-012	0	0.000000E+000
1	133.83640349	1.801299E-012	1.513130E-011	1	0.000000E+000
1	133.83652850	1.513130E-011	1.801299E-012	0	0.000000E+000
1	133.83704081	1.801299E-012	1.513130E-011	1	0.000000E+000
1	133.83705434	1.513130E-011	1.801299E-012	0	0.000000E+000
1	133.83765505	1.801299E-012	1.513130E-011	1	0.000000E+000
1	133.83791386	1.513130E-011	1.801299E-012	0	0.000000E+000
1	133.83864116	1.801299E-012	1.513130E-011	1	0.000000E+000
1	133.83871378	1.513130E-011	1.801299E-012	0	0.000000E+000
1	133.83875847	1.801299E-012	1.513130E-011	1	0.000000E+000
1	133.83876718	1.513130E-011	1.801299E-012	0	0.000000E+000
1	133.83880375	1.801299E-012	1.513130E-011	1	0.000000E+000
1	133.83897780	1.513130E-011	1.801299E-012	0	0.000000E+000
1	133.83966698	1.801299E-012	1.513130E-011	1	0.000000E+000
1	133.84007987	1.513130E-011	1.801299E-012	0	0.000000E+000
1	133.84065867	1.801299E-012	1.513130E-011	1	0.000000E+000
1	133.84097394	1.513130E-011	1.801299E-012	0	0.000000E+000
1	133.84149084	1.801299E-012	1.513130E-011	1	0.000000E+000
1	133.84249121	1.513130E-011	1.801299E-012	0	0.000000E+000
1	133.84446014	1.801299E-012	1.513130E-011	1	0.000000E+000
1	133.84485952	1.513130E-011	1.801299E-012	0	0.000000E+000
1	133.85177440	1.801299E-012	1.513130E-011	1	0.000000E+000
1	133.85216645	1.513130E-011	1.801299E-012	0	0.000000E+000
1	133.85937195	1.801299E-012	1.513130E-011	1	0.000000E+000
1	133.85957687	1.513130E-011	1.801299E-012	0	0.000000E+000
1	133.86046500	1.801299E-012	1.513130E-011	1	0.000000E+000
1	133.86060503	1.513130E-011	1.801299E-012	0	0.000000E+000
1	133.86083997	1.801299E-012	1.513130E-011	1	0.000000E+000
1	133.86099989	1.513130E-011	1.801299E-012	0	0.000000E+000
1	133.86112079	1.801299E-012	1.513130E-011	1	0.000000E+000
1	133.86149179	1.513130E-011	1.801299E-012	0	0.000000E+000
1	133.86328157	1.801299E-012	1.513130E-011	1	0.000000E+000
1	133.86344305	1.513130E-011	1.801299E-012	0	0.000000E+000
1	133.86355521	1.801299E-012	1.513130E-011	1	0.000000E+000
1	133.86357779	1.513130E-011	1.801299E-012	0	0.000000E+000
1	133.86358802	1.801299E-012	1.513130E-011	1	0.000000E+000
1	133.86365756	1.513130E-011	1.801299E-012	0	0.000000E+000
1	133.86424726	1.801299E-012	1.513130E-011	1	0.000000E+000
1	133.86428948	1.513130E-011	1.801299E-012	0	0.000000E+000
1	133.86472001	1.801299E-012	1.513130E-011	1	0.000000E+000
1	133.86492098	1.513130E-011	1.801299E-012	0	0.000000E+000
1	133.86819605	1.801299E-012	1.513130E-011	1	0.000000E+000
1	133.86837957	1.513130E-011	1.801299E-012	0	0.000000E+000
1	133.87088453	1.801299E-012	1.513130E-011	1	0.000000E+000
1	133.87152954	1.513130E-011	1.801299E-012	0	0.000000E+000
1	133.87293149	1.801299E-012	1.513130E-011	1	0.000000E+000
1	133.87297056	1.513130E-011	1.801299E-012	0	0.000000E+000
1	133.87352651	1.801299E-012	1.513130E-011	1	0.000000E+000
1	133.87383988	1.513130E-011	1.801299E-012	0	0.000000E+000
1	133.87422540	1.801299E-012	1.513130E-011	1	0.000000E+000
1	133.87451347	1.513130E-011	1.801299E-012	0	0.000000E+000
1	133.92839835	1.801299E-012	1.513130E-011	1	0.000000E+000
1	133.92880147	1.513130E-011	1.801299E-012	0	0.000000E+000
1	133.93052968	1.801299E-012	1.513130E-011	1	0.000000E+000
1	133.93063336	1.513130E-011	1.801299E-012	0	0.000000E+000
1	133.93803401	1.801299E-012	1.513130E-011	1	0.000000E+000
1	133.93835824	1.513130E-011	1.801299E-012	0	0.000000E+000
1	133.93838465	1.801299E-012	1.513130E-011	1	0.000000E+000
1	133.93846200	1.513130E-011	1.801299E-012	0	0.000000E+000
1	133.93871759	1.801299E-012	1.513130E-011	1	0.000000E+000
1	133.93877011	1.513130E-011	1.801299E-012	0	0.000000E+000
1	133.94014064	1.801299E-012	1.513130E-011	1	0.000000E+000
1	133.94041804	1.513130E-011	1.801299E-012	0	0.000000E+000
1	133.94104739	1.801299E-012	1.513130E-011	1	0.000000E+000
1	133.94123229	1.513130E-011	1.801299E-012	0	0.000000E+000
1	133.94127513	1.801299E-012	1.513130E-011	1	0.000000E+000
1	133.94151596	1.513130E-011	1.801299E-012	0	0.000000E+000
1	133.94163928	1.801299E-012	1.513130E-011	1	0.000000E+000
1	133.94174695	1.513130E-011	1.801299E-012	0	0.000000E+000
1	133.94473998	1.801299E-012	1.513130E-011	1	0.000000E+000
1	133.94482501	1.513130E-011	1.801299E-012	0	0.000000E+000
1	133.94835515	1.801299E-012	1.513130E-011	1	0.000000E+000
1	133.94857951	1.513130E-011	1.801299E-012	0	0.000000E+000
1	133.94865856	1.801299E-012	1.513130E-011	1	0.000000E+000
1	133.94870418	1.513130E-011	1.801299E-012	0	0.000000E+000
1	133.94911248	1.801299E-012	1.513130E-011	1	0.000000E+000
1	133.94917688	1.513130E-011	1.801299E-012	0	0.000000E+000
1	133.95051729	1.801299E-012	1.513130E-011	1	0.000000E+000
1	133.95078627	1.513130E-011	1.801299E-012	0	0.000000E+000
1	133.96241790	1.801299E-012	1.513130E-011	1	0.000000E+000
1	133.96253587	1.513130E-011	1.801299E-012	0	0.000000E+000
1	133.96255804	1.801299E-012	1.513130E-011	1	0.000000E+000
1	133.96295344	1.513130E-011	1.801299E-012	0	0.000000E+000
1	133.96343851	1.801299E-012	1.513130E-011	1	0.000000E+000
1	133.96359190	1.513130E-011	1.801299E-012	0	0.000000E+000
1	133.96634630	1.801299E-012	1.513130E-011	1	0.000000E+000
1	133.96639120	1.513130E-011	1.801299E-012	0	0.000000E+000
1	134.00575850	1.801299E-012	1.513130E-011	1	0.000000E+000
1	134.00597762	1.513130E-011	1.801299E-012	0	0.000000E+000
1	138.25471692	1.597598E-012	1.492760E-011	1	0.000000E+000
1	138.25473379	1.492760E-011	1.597598E-012	0	0.000000E+000
1	138.25717297	1.597598E-012	1.492760E-011	1	0.000000E+000
1	138.25758540	1.492760E-011	1.597598E-012	0	0.000000E+000
1	138.26036495	1.597598E-012	1.492760E-011	1	0.000000E+000
1	138.26042777	1.492760E-011	1.597598E-012	0	0.000000E+000
1	138.26046291	1.597598E-012	1.492760E-011	1	0.000000E+000
1	138.26058767	1.492760E-011	1.597598E-012	0	0.000000E+000
1	138.26085778	1.597598E-012	1.492760E-011	1	0.000000E+000
1	138.26104078	1.492760E-011	1.597598E-012	0	0.000000E+000
1	138.26135819	1.597598E-012	1.492760E-011	1	0.000000E+000
1	138.26148186	1.492760E-011	1.597598E-012	0	0.000000E+000
1	138.26160293	1.597598E-012	1.492760E-011	1	0.000000E+000
1	138.26212877	1.492760E-011	1.597598E-012	0	0.000000E+000
1	138.26279063	1.597598E-012	1.492760E-011	1	0.000000E+000
1	138.26289671	1.492760E-011	1.597598E-012	0	0.000000E+000
1	138.26318302	1.597598E-012	1.492760E-011	1	0.000000E+000
1	138.26339173	1.492760E-011	1.597598E-012	0	0.000000E+000
1	138.26361920	1.597598E-012	1.492760E-011	1	0.000000E+000
1	138.26372768	1.492760E-011	1.597598E-012	0	0.000000E+000
1	138.26420319	1.597598E-012	1.492760E-011	1	0.000000E+000
1	138.26427674	1.492760E-011	1.597598E-012	0	0.000000E+000
1	138.26489331	1.597598E-012	1.492760E-011	1	0.000000E+000
1	138.26535586	1.492760E-011	1.597598E-012	0	0.000000E+000
1	138.26544232	1.597598E-012	1.492760E-011	1	0.000000E+000
1	138.26579304	1.492760E-011	1.597598E-012	0	0.000000E+000
1	138.26587436	1.597598E-012	1.492760E-011	1	0.000000E+000
1	138.26587887	1.492760E-011	1.597598E-012	0	0.000000E+000
1	138.26640746	1.597598E-012	1.492760E-011	1	0.000000E+000
1	138.26665059	1.492760E-011	1.597598E-012	0	0.000000E+000
1	138.26752662	1.597598E-012	1.492760E-011	1	0.000000E+000
1	138.26759569	1.492760E-011	1.597598E-012	0	0.000000E+000
1	138.27271946	1.597598E-012	1.492760E-011	1	0.000000E+000
1	138.27281388	1.492760E-011	1.597598E-012	0	0.000000E+000
1	138.27348457	1.597598E-012	1.492760E-011	1	0.000000E+000
1	138.27351286	1.492760E-011	1.597598E-012	0	0.000000E+000
1	138.27561684	1.597598E-012	1.492760E-011	1	0.000000E+000
1	138.27583880	1.492760E-011	1.597598E-012	0	0.000000E+000
1	138.27679912	1.597598E-012	1.492760E-011	1	0.000000E+000
1	138.27717614	1.492760E-011	1.597598E-012	0	0.000000E+000
1	138.27730181	1.597598E-012	1.492760E-011	1	0.000000E+000
1	138.27754877	1.492760E-011	1.597598E-012	0	0.000000E+000
1	138.27789946	1.597598E-012	1.492760E-011	1	0.000000E+000
1	138.27797122	1.492760E-011	1.597598E-012	0	0.000000E+000
1	138.27798898	1.597598E-012	1.492760E-011	1	0.000000E+000
1	138.27803438	1.492760E-011	1.597598E-012	0	0.000000E+000
1	138.27888133	1.597598E-012	1.492760E-011	1	0.000000E+000
1	138.27910601	1.492760E-011	1.597598E-012	0	0.000000E+000
1	138.27932002	1.597598E-012	1.492760E-011	1	0.000000E+000
1	138.27941174	1.492760E-011	1.597598E-012	0	0.000000E+000
1	138.28016015	1.597598E-012	1.492760E-011	1	0.000000E+000
1	138.28024651	1.492760E-011	1.597598E-012	0	0.000000E+000
1	138.28043443	1.597598E-012	1.492760E-011	1	0.000000E+000
1	138.28048655	1.492760E-011	1.597598E-012	0	0.000000E+000
1	138.28095134	1.597598E-012	1.492760E-011	1	0.000000E+000
1	138.28111294	1.492760E-011	1.597598E-012	0	0.000000E+000
1	138.28141037	1.597598E-012	1.492760E-011	1	0.000000E+000
1	138.28143585	1.492760E-011	1.597598E-012	0	0.000000E+000
1	138.28328574	1.597598E-012	1.492760E-011	1	0.000000E+000
1	138.28338538	1.492760E-011	1.597598E-012	0	0.000000E+000
1	138.28396820	1.597598E-012	1.492760E-011	1	0.000000E+000
1	138.28443320	1.492760E-011	1.597598E-012	0	0.000000E+000
1	138.28547949	1.597598E-012	1.492760E-011	1	0.000000E+000
1	138.28573645	1.492760E-011	1.597598E-012	0	0.000000E+000
1	138.28575383	1.597598E-012	1.492760E-011	1	0.000000E+000
1	138.28602940	1.492760E-011	1.597598E-012	0	0.000000E+000
1	138.28749638	1.597598E-012	1.492760E-011	1	0.000000E+000
1	138.28756586	1.492760E-011	1.597598E-012	0	0.000000E+000
1	138.28847142	1.597598E-012	1.492760E-011	1	0.000000E+000
1	138.28859357	1.492760E-011	1.597598E-012	0	0.000000E+000
1	138.29054725	1.597598E-012	1.492760E-011	1	0.000000E+000
1	138.29101170	1.492760E-011	1.597598E-012	0	0.000000E+000
1	138.29274019	1.597598E-012	1.492760E-011	1	0.000000E+000
1	138.29288763	1.492760E-011	1.597598E-012	0	0.000000E+000
1	138.29377164	1.597598E-012	1.492760E-011	1	0.000000E+000
1	138.29380345	1.492760E-011	1.597598E-012	0	0.000000E+000
1	138.29534736	1.597598E-012	1.492760E-011	1	0.000000E+000
1	138.29554101	1.492760E-011	1.597598E-012	0	0.000000E+000
1	138.29617423	1.597598E-012	1.492760E-011	1	0.000000E+000
1	138.29694692	1.492760E-011	1.597598E-012	0	0.000000E+000
1	138.29715062	1.597598E-012	1.492760E-011	1	0.000000E+000
1	138.29733241	1.492760E-011	1.597598E-012	0	0.000000E+000
1	138.29837842	1.597598E-012	1.492760E-011	1	0.000000E+000
1	138.29839113	1.492760E-011	1.597598E-012	0	0.000000E+000
1	138.29935298	1.597598E-012	1.492760E-011	1	0.000000E+000
1	138.29944400	1.492760E-011	1.597598E-012	0	0.000000E+000
1	138.33101547	1.597598E-012	1.492760E-011	1	0.000000E+000
1	138.33102956	1.492760E-011	1.597598E-012	0	0.000000E+000
1	138.33179338	1.597598E-012	1.492760E-011	1	0.000000E+000
1	138.33186500	1.492760E-011	1.597598E-012	0	0.000000E+000
1	138.33301017	1.597598E-012	1.492760E-011	1	0.000000E+000
1	138.33318960	1.492760E-011	1.597598E-012	0	0.000000E+000
1	138.33323109	1.597598E-012	1.492760E-011	1	0.000000E+000
1	138.33331524	1.492760E-011	1.597598E-012	0	0.000000E+000
1	138.33335893	1.597598E-012	1.492760E-011	1	0.000000E+000
1	138.33366901	1.492760E-011	1.597598E-012	0	0.000000E+000
1	138.33371884	1.597598E-012	1.492760E-011	1	0.000000E+000
1	138.33439877	1.492760E-011	1.597598E-012	0	0.000000E+000
1	138.33454178	1.597598E-012	1.492760E-011	1	0.000000E+000
1	138.33520526	1.492760E-011	1.597598E-012	0	0.000000E+000
1	138.33585443	1.597598E-012	1.492760E-011	1	0.000000E+000
1	138.33607391	1.492760E-011	1.597598E-012	0	0.000000E+000
1	138.33883041	1.597598E-012	1.492760E-011	1	0.000000E+000
1	138.33913139	1.492760E-011	1.597598E-012	0	0.000000E+000
1	138.33914399	1.597598E-012	1.492760E-011	1	0.000000E+000
1	138.33917233	1.492760E-011	1.597598E-012	0	0.000000E+000
1	138.33930660	1.597598E-012	1.492760E-011	1	0.000000E+000
1	138.33992103	1.492760E-011	1.597598E-012	0	0.000000E+000
1	138.34072450	1.597598E-012	1.492760E-011	1	0.000000E+000
1	138.34075446	1.492760E-011	1.597598E-012	0	0.000000E+000
1	138.34085258	1.597598E-012	1.492760E-011	1	0.000000E+000
1	138.34135548	1.492760E-011	1.597598E-012	0	0.000000E+000
1	138.34166771	1.597598E-012	1.492760E-011	1	0.000000E+000
1	138.34178495	1.492760E-011	1.597598E-012	0	0.000000E+000
1	138.34182596	1.597598E-012	1.492760E-011	1	0.000000E+000
1	138.34200143	1.492760E-011	1.597598E-012	0	0.000000E+000
1	138.34390259	1.597598E-012	1.492760E-011	1	0.000000E+000
1	138.34403481	1.492760E-011	1.597598E-012	0	0.000000E+000
1	138.34574799	1.597598E-012	1.492760E-011	1	0.000000E+000
1	138.34617502	1.492760E-011	1.597598E-012	0	0.000000E+000
1	138.34833341	1.597598E-012	1.492760E-011	1	0.000000E+000
1	138.34851017	1.492760E-011	1.597598E-012	0	0.000000E+000
1	138.34997017	1.597598E-012	1.492760E-011	1	0.000000E+000
1	138.35023950	1.492760E-011	1.597598E-012	0	0.000000E+000
1	138.35211054	1.597598E-012	1.492760E-011	1	0.000000E+000
1	138.35217733	1.492760E-011	1.597598E-012	0	0.000000E+000
1	138.35259436	1.597598E-012	1.492760E-011	1	0.000000E+000
1	138.35288818	1.492760E-011	1.597598E-012	0	0.000000E+000
1	138.35352601	1.597598E-012	1.492760E-011	1	0.000000E+000
1	138.35358564	1.492760E-011	1.597598E-012	0	0.000000E+000
1	138.35407170	1.597598E-012	1.492760E-011	1	0.000000E+000
1	138.35418271	1.492760E-011	1.597598E-012	0	0.000000E+000
1	138.35419847	1.597598E-012	1.492760E-011	1	0.000000E+000
1	138.35427299	1.492760E-011	1.597598E-012	0	0.000000E+000
1	138.35539057	1.597598E-012	1.492760E-011	1	0.000000E+000
1	138.35561794	1.492760E-011	1.597598E-012	0	0.000000E+000
1	138.35571105	1.597598E-012	1.492760E-011	1	0.000000E+000
1	138.35572621	1.492760E-011	1.597598E-012	0	0.000000E+000
1	138.35857591	1.597598E-012	1.492760E-011	1	0.000000E+000
1	138.35885397	1.492760E-011	1.597598E-012	0	0.000000E+000
1	138.35890499	1.597598E-012	1.492760E-011	1	0.000000E+000
1	138.35900165	1.492760E-011	1.597598E-012	0	0.000000E+000
1	138.36119846	1.597598E-012	1.492760E-011	1	0.000000E+000
1	138.36160369	1.492760E-011	1.597598E-012	0	0.000000E+000
1	138.36162579	1.597598E-012	1.492760E-011	1	0.000000E+000
1	138.36183176	1.492760E-011	1.597598E-012	0	0.000000E+000
1	138.36184155	1.597598E-012	1.492760E-011	1	0.000000E+000
1	138.36215763	1.492760E-011	1.597598E-012	0	0.000000E+000
1	141.23111266	1.576927E-012	1.490693E-011	1	0.000000E+000
1	141.23115512	1.490693E-011	1.576927E-012	0	0.000000E+000
1	141.23205262	1.576927E-012	1.490693E-011	1	0.000000E+000
1	141.23219839	1.490693E-011	1.576927E-012	0	0.000000E+000
1	141.23321294	1.576927E-012	1.490693E-011	1	0.000000E+000
1	141.23333109	1.490693E-011	1.576927E-012	0	0.000000E+000
1	141.23359413	1.576927E-012	1.490693E-011	1	0.000000E+000
1	141.23362763	1.490693E-011	1.576927E-012	0	0.000000E+000
1	141.23407944	1.576927E-012	1.490693E-011	1	0.000000E+000
1	141.23414956	1.490693E-011	1.576927E-012	0	0.000000E+000
1	141.23558853	1.576927E-012	1.490693E-011	1	0.000000E+000
1	141.23562544	1.490693E-011	1.576927E-012	0	0.000000E+000
1	141.23707501	1.576927E-012	1.490693E-011	1	0.000000E+000
1	141.23712570	1.490693E-011	1.576927E-012	0	0.000000E+000
1	141.23715147	1.576927E-012	1.490693E-011	1	0.000000E+000
1	141.23720417	1.490693E-011	1.576927E-012	0	0.000000E+000
1	141.23746248	1.576927E-012	1.490693E-011	1	0.000000E+000
1	141.23773216	1.490693E-011	1.576927E-012	0	0.000000E+000
1	141.24001294	1.576927E-012	1.490693E-011	1	0.000000E+000
1	141.24076703	1.490693E-011	1.576927E-012	0	0.000000E+000
1	141.24249439	1.576927E-012	1.490693E-011	1	0.000000E+000
1	141.24255382	1.490693E-011	1.576927E-012	0	0.000000E+000
1	141.24325193	1.576927E-012	1.490693E-011	1	0.000000E+000
1	141.24328475	1.490693E-011	1.576927E-012	0	0.000000E+000
1	141.24565440	1.576927E-012	1.490693E-011	1	0.000000E+000
1	141.24574442	1.490693E-011	1.576927E-012	0	0.000000E+000
1	141.24700317	1.576927E-012	1.490693E-011	1	0.000000E+000
1	141.24739147	1.490693E-011	1.576927E-012	0	0.000000E+000
1	141.24912118	1.576927E-012	1.490693E-011	1	0.000000E+000
1	141.24921998	1.490693E-011	1.576927E-012	0	0.000000E+000
1	141.24929865	1.576927E-012	1.490693E-011	1	0.000000E+000
1	141.24960167	1.490693E-011	1.576927E-012	0	0.000000E+000
1	141.24995512	1.576927E-012	1.490693E-011	1	0.000000E+000
1	141.24997366	1.490693E-011	1.576927E-012	0	0.000000E+000
1	141.25019357	1.576927E-012	1.490693E-011	1	0.000000E+000
1	141.25032957	1.490693E-011	1.576927E-012	0	0.000000E+000
1	141.25051003	1.576927E-012	1.490693E-011	1	0.000000E+000
1	141.25056185	1.490693E-011	1.576927E-012	0	0.000000E+000
1	141.25231990	1.576927E-012	1.490693E-011	1	0.000000E+000
1	141.25238175	1.490693E-011	1.576927E-012	0	0.000000E+000
1	141.25241890	1.576927E-012	1.490693E-011	1	0.000000E+000
1	141.25246309	1.490693E-011	1.576927E-012	0	0.000000E+000
1	141.25403143	1.576927E-012	1.490693E-011	1	0.000000E+000
1	141.25411299	1.490693E-011	1.576927E-012	0	0.000000E+000
1	141.25417348	1.576927E-012	1.490693E-011	1	0.000000E+000
1	141.25427090	1.490693E-011	1.576927E-012	0	0.000000E+000
1	141.25508699	1.576927E-012	1.490693E-011	1	0.000000E+000
1	141.25520345	1.490693E-011	1.576927E-012	0	0.000000E+000
1	141.25632412	1.576927E-012	1.490693E-011	1	0.000000E+000
1	141.25667862	1.490693E-011	1.576927E-012	0	0.000000E+000
1	141.25696424	1.576927E-012	1.490693E-011	1	0.000000E+000
1	141.25712784	1.490693E-011	1.576927E-012	0	0.000000E+000
1	141.25968752	1.576927E-012	1.490693E-011	1	0.000000E+000
1	141.26031476	1.490693E-011	1.576927E-012	0	0.000000E+000
1	141.26039251	1.576927E-012	1.490693E-011	1	0.000000E+000
1	141.26054082	1.490693E-011	1.576927E-012	0	0.000000E+000
1	141.26064724	1.576927E-012	1.490693E-011	1	0.000000E+000
1	141.26084277	1.490693E-011	1.576927E-012	0	0.000000E+000
1	141.26095236	1.576927E-012	1.490693E-011	1	0.000000E+000
1	141.26142347	1.490693E-011	1.576927E-012	0	0.000000E+000
1	141.26159524	1.576927E-012	1.490693E-011	1	0.000000E+000
1	141.26196440	1.490693E-011	1.576927E-012	0	0.000000E+000
1	141.26198986	1.576927E-012	1.490693E-011	1	0.000000E+000
1	141.26202213	1.490693E-011	1.576927E-012	0	0.000000E+000
1	141.26292549	1.576927E-012	1.490693E-011	1	0.000000E+000
1	141.26319934	1.490693E-011	1.576927E-012	0	0.000000E+000
1	141.26323250	1.576927E-012	1.490693E-011	1	0.000000E+000
1	141.26334899	1.490693E-011	1.576927E-012	0	0.000000E+000
1	141.26677373	1.576927E-012	1.490693E-011	1	0.000000E+000
1	141.26680809	1.490693E-011	1.576927E-012	0	0.000000E+000
1	141.26681205	1.576927E-012	1.490693E-011	1	0.000000E+000
1	141.26696877	1.490693E-011	1.576927E-012	0	0.000000E+000
1	141.26962945	1.576927E-012	1.490693E-011	1	0.000000E+000
1	141.26980099	1.490693E-011	1.576927E-012	0	0.000000E+000
1	141.26986581	1.576927E-012	1.490693E-011	1	0.000000E+000
1	141.26996953	1.490693E-011	1.576927E-012	0	0.000000E+000
1	141.27026272	1.576927E-012	1.490693E-011	1	0.000000E+000
1	141.27036286	1.490693E-011	1.576927E-012	0	0.000000E+000
1	141.27645020	1.576927E-012	1.490693E-011	1	0.000000E+000
1	141.27648067	1.490693E-011	1.576927E-012	0	0.000000E+000
1	141.28152903	1.576927E-012	1.490693E-011	1	0.000000E+000
1	141.28165824	1.490693E-011	1.576927E-012	0	0.000000E+000
1	141.28198488	1.576927E-012	1.490693E-011	1	0.000000E+000
1	141.28202330	1.490693E-011	1.576927E-012	0	0.000000E+000
1	141.28292787	1.576927E-012	1.490693E-011	1	0.000000E+000
1	141.28309628	1.490693E-011	1.576927E-012	0	0.000000E+000
1	141.28405725	1.576927E-012	1.490693E-011	1	0.000000E+000
1	141.28450889	1.490693E-011	1.576927E-012	0	0.000000E+000
1	141.28560046	1.576927E-012	1.490693E-011	1	0.000000E+000
1	141.28604938	1.490693E-011	1.576927E-012	0	0.000000E+000
1	141.28611476	1.576927E-012	1.490693E-011	1	0.000000E+000
1	141.28614185	1.490693E-011	1.576927E-012	0	0.000000E+000
1	141.28911360	1.576927E-012	1.490693E-011	1	0.000000E+000
1	141.28925987	1.490693E-011	1.576927E-012	0	0.000000E+000
1	141.28929230	1.576927E-012	1.490693E-011	1	0.000000E+000
1	141.28949611	1.490693E-011	1.576927E-012	0	0.000000E+000
1	141.28998301	1.576927E-012	1.490693E-011	1	0.000000E+000
1	141.29025714	1.490693E-011	1.576927E-012	0	0.000000E+000
1	141.29028976	1.576927E-012	1.490693E-011	1	0.000000E+000
1	141.29038745	1.490693E-011	1.576927E-012	0	0.000000E+000
1	141.29205284	1.576927E-012	1.490693E-011	1	0.000000E+000
1	141.29217727	1.490693E-011	1.576927E-012	0	0.000000E+000
1	141.29537102	1.576927E-012	1.490693E-011	1	0.000000E+000
1	141.29557561	1.490693E-011	1.576927E-012	0	0.000000E+000
1	141.29589550	1.576927E-012	1.490693E-011	1	0.000000E+000
1	141.29592011	1.490693E-011	1.576927E-012	0	0.000000E+000
1	141.29671851	1.576927E-012	1.490693E-011	1	0.000000E+000
1	141.29674686	1.490693E-011	1.576927E-012	0	0.000000E+000
1	141.30027212	1.576927E-012	1.490693E-011	1	0.000000E+000
1	141.30035024	1.490693E-011	1.576927E-012	0	0.000000E+000
1	141.30085328	1.576927E-012	1.490693E-011	1	0.000000E+000
1	141.30087466	1.490693E-011	1.576927E-012	0	0.000000E+000
1	141.30624790	1.576927E-012	1.490693E-011	1	0.000000E+000
1	141.30628802	1.490693E-011	1.576927E-012	0	0.000000E+000
1	141.30676004	1.576927E-012	1.490693E-011	1	0.000000E+000
1	141.30682361	1.490693E-011	1.576927E-012	0	0.000000E+000
1	141.30930589	1.576927E-012	1.490693E-011	1	0.000000E+000
1	141.30937960	1.490693E-011	1.576927E-012	0	0.000000E+000
1	141.31049943	1.576927E-012	1.490693E-011	1	0.000000E+000
1	141.31086493	1.490693E-011	1.576927E-012	0	0.000000E+000
1	141.31171573	1.576927E-012	1.490693E-011	1	0.000000E+000
1	141.31201630	1.490693E-011	1.576927E-012	0	0.000000E+000
1	141.31277092	1.576927E-012	1.490693E-011	1	0.000000E+000
1	141.31288750	1.490693E-011	1.576927E-012	0	0.000000E+000
1	141.31353377	1.576927E-012	1.490693E-011	1	0.000000E+000
1	141.31360969	1.490693E-011	1.576927E-012	0	0.000000E+000
1	141.31371293	1.576927E-012	1.490693E-011	1	0.000000E+000
1	141.31379488	1.490693E-011	1.576927E-012	0	0.000000E+000
1	141.31484471	1.576927E-012	1.490693E-011	1	0.000000E+000
1	141.31489677	1.490693E-011	1.576927E-012	0	0.000000E+000
1	141.31491842	1.576927E-012	1.490693E-011	1	0.000000E+000
1	141.31509364	1.490693E-011	1.576927E-012	0	0.000000E+000
1	141.31761232	1.576927E-012	1.490693E-011	1	0.000000E+000
1	141.31790208	1.490693E-011	1.576927E-012	0	0.000000E+000
1	141.31794183	1.576927E-012	1.490693E-011	1	0.000000E+000
1	141.31851413	1.490693E-011	1.576927E-012	0	0.000000E+000
1	141.32222079	1.576927E-012	1.490693E-011	1	0.000000E+000
1	141.32229471	1.490693E-011	1.576927E-012	0	0.000000E+000
1	141.32331926	1.576927E-012	1.490693E-011	1	0.000000E+000
1	141.32351510	1.490693E-011	1.576927E-012	0	0.000000E+000
1	141.32379736	1.576927E-012	1.490693E-011	1	0.000000E+000
1	141.32394505	1.490693E-011	1.576927E-012	0	0.000000E+000
1	141.32554236	1.576927E-012	1.490693E-011	1	0.000000E+000
1	141.32554898	1.490693E-011	1.576927E-012	0	0.000000E+000
1	141.32726654	1.576927E-012	1.490693E-011	1	0.000000E+000
1	141.32743236	1.490693E-011	1.576927E-012	0	0.000000E+000
1	141.32754557	1.576927E-012	1.490693E-011	1	0.000000E+000
1	141.32799107	1.490693E-011	1.576927E-012	0	0.000000E+000
1	141.32887693	1.576927E-012	1.490693E-011	1	0.000000E+000
1	141.32898001	1.490693E-011	1.576927E-012	0	0.000000E+000
1	141.32935096	1.576927E-012	1.490693E-011	1	0.000000E+000
1	141.32958420	1.490693E-011	1.576927E-012	0	0.000000E+000
1	141.32962213	1.576927E-012	1.490693E-011	1	0.000000E+000
1	141.32976808	1.490693E-011	1.576927E-012	0	0.000000E+000
1	141.33209508	1.576927E-012	1.490693E-011	1	0.000000E+000
1	141.33219322	1.490693E-011	1.576927E-012	0	0.000000E+000
1	141.33286855	1.576927E-012	1.490693E-011	1	0.000000E+000
1	141.33291800	1.490693E-011	1.576927E-012	0	0.000000E+000
1	141.33361478	1.576927E-012	1.490693E-011	1	0.000000E+000
1	141.33393199	1.490693E-011	1.576927E-012	0	0.000000E+000
1	141.33409814	1.576927E-012	1.490693E-011	1	0.000000E+000
1	141.33433851	1.490693E-011	1.576927E-012	0	0.000000E+000
1	141.33566827	1.576927E-012	1.490693E-011	1	0.000000E+000
1	141.33571390	1.490693E-011	1.576927E-012	0	0.000000E+000
1	141.33578650	1.576927E-012	1.490693E-011	1	0.000000E+000
1	141.33667250	1.490693E-011	1.576927E-012	0	0.000000E+000
1	141.33776682	1.576927E-012	1.490693E-011	1	0.000000E+000
1	141.33780348	1.490693E-011	1.576927E-012	0	0.000000E+000
1	141.33920751	1.576927E-012	1.490693E-011	1	0.000000E+000
1	141.33926902	1.490693E-011	1.576927E-012	0	0.000000E+000
1	141.33929850	1.576927E-012	1.490693E-011	1	0.000000E+000
1	141.33933110	1.490693E-011	1.576927E-012	0	0.000000E+000
1	141.33939084	1.576927E-012	1.490693E-011	1	0.000000E+000
1	141.33943406	1.490693E-011	1.576927E-012	0	0.000000E+000
1	141.33965967	1.576927E-012	1.490693E-011	1	0.000000E+000
1	141.33988711	1.490693E-011	1.576927E-012	0	0.000000E+000
1	141.34405760	1.576927E-012	1.490693E-011	1	0.000000E+000
1	141.34418072	1.490693E-011	1.576927E-012	0	0.000000E+000
1	141.34424636	1.576927E-012	1.490693E-011	1	0.000000E+000
1	141.34443616	1.490693E-011	1.576927E-012	0	0.000000E+000
1	141.34446635	1.576927E-012	1.490693E-011	1	0.000000E+000
1	141.34455973	1.490693E-011	1.576927E-012	0	0.000000E+000
1	141.34494664	1.576927E-012	1.490693E-011	1	0.000000E+000
1	141.34572459	1.490693E-011	1.576927E-012	0	0.000000E+000
1	141.34576270	1.576927E-012	1.490693E-011	1	0.000000E+000
1	141.34593659	1.490693E-011	1.576927E-012	0	0.000000E+000
1	141.34596829	1.576927E-012	1.490693E-011	1	0.000000E+000
1	141.34616953	1.490693E-011	1.576927E-012	0	0.000000E+000
1	141.34636687	1.576927E-012	1.490693E-011	1	0.000000E+000
1	141.34637469	1.490693E-011	1.576927E-012	0	0.000000E+000
1	141.34928798	1.576927E-012	1.490693E-011	1	0.000000E+000
1	141.34961766	1.490693E-011	1.576927E-012	0	0.000000E+000
1	141.34977428	1.576927E-012	1.490693E-011	1	0.000000E+000
1	141.34981712	1.490693E-011	1.576927E-012	0	0.000000E+000
1	141.35104086	1.576927E-012	1.490693E-011	1	0.000000E+000
1	141.35110576	1.490693E-011	1.576927E-012	0	0.000000E+000
1	141.35115030	1.576927E-012	1.490693E-011	1	0.000000E+000
1	141.35125690	1.490693E-011	1.576927E-012	0	0.000000E+000
1	141.35204936	1.576927E-012	1.490693E-011	1	0.000000E+000
1	141.35207436	1.490693E-011	1.576927E-012	0	0.000000E+000
1	141.35286861	1.576927E-012	1.490693E-011	1	0.000000E+000
1	141.35288731	1.490693E-011	1.576927E-012	0	0.000000E+000
1	141.35294639	1.576927E-012	1.490693E-011	1	0.000000E+000
1	141.35320984	1.490693E-011	1.576927E-012	0	0.000000E+000
1	141.35323695	1.576927E-012	1.490693E-011	1	0.000000E+000
1	141.35374491	1.490693E-011	1.576927E-012	0	0.000000E+000
1	141.35376663	1.576927E-012	1.490693E-011	1	0.000000E+000
1	141.35395239	1.490693E-011	1.576927E-012	0	0.000000E+000
1	141.35415101	1.576927E-012	1.490693E-011	1	0.000000E+000
1	141.35425588	1.490693E-011	1.576927E-012	0	0.000000E+000
1	141.35436863	1.576927E-012	1.490693E-011	1	0.000000E+000
1	141.35482357	1.490693E-011	1.576927E-012	0	0.000000E+000
1	141.35592757	1.576927E-012	1.490693E-011	1	0.000000E+000
1	141.35615986	1.490693E-011	1.576927E-012	0	0.000000E+000
1	143.39228992	1.669694E-012	1.499969E-011	1	0.000000E+000
1	143.39234208	1.499969E-011	1.669694E-012	0	0.000000E+000
1	143.39256978	1.669694E-012	1.499969E-011	1	0.000000E+000
1	143.39261353	1.499969E-011	1.669694E-012	0	0.000000E+000
1	143.39367198	1.669694E-012	1.499969E-011	1	0.000000E+000
1	143.39387767	1.499969E-011	1.669694E-012	0	0.000000E+000
1	143.39440286	1.669694E-012	1.499969E-011	1	0.000000E+000
1	143.39463847	1.499969E-011	1.669694E-012	0	0.000000E+000
1	143.39728800	1.669694E-012	1.499969E-011	1	0.000000E+000
1	143.39739647	1.499969E-011	1.669694E-012	0	0.000000E+000
1	143.40911312	1.669694E-012	1.499969E-011	1	0.000000E+000
1	143.40961917	1.499969E-011	1.669694E-012	0	0.000000E+000
1	143.40995768	1.669694E-012	1.499969E-011	1	0.000000E+000
1	143.41013298	1.499969E-011	1.669694E-012	0	0.000000E+000
1	143.41028252	1.669694E-012	1.499969E-011	1	0.000000E+000
1	143.41043174	1.499969E-011	1.669694E-012	0	0.000000E+000
1	143.41125612	1.669694E-012	1.499969E-011	1	0.000000E+000
1	143.41138651	1.499969E-011	1.669694E-012	0	0.000000E+000
1	143.41151875	1.669694E-012	1.499969E-011	1	0.000000E+000
1	143.41167052	1.499969E-011	1.669694E-012	0	0.000000E+000
1	143.41242380	1.669694E-012	1.499969E-011	1	0.000000E+000
1	143.41334574	1.499969E-011	1.669694E-012	0	0.000000E+000
1	143.44970463	1.669694E-012	1.499969E-011	1	0.000000E+000
1	143.44976571	1.499969E-011	1.669694E-012	0	0.000000E+000
1	143.45013830	1.669694E-012	1.499969E-011	1	0.000000E+000
1	143.45040509	1.499969E-011	1.669694E-012	0	0.000000E+000
1	143.45092613	1.669694E-012	1.499969E-011	1	0.000000E+000
1	143.45124115	1.499969E-011	1.669694E-012	0	0.000000E+000
1	143.45284829	1.669694E-012	1.499969E-011	1	0.000000E+000
1	143.45308559	1.499969E-011	1.669694E-012	0	0.000000E+000
1	143.45357322	1.669694E-012	1.499969E-011	1	0.000000E+000
1	143.45413229	1.499969E-011	1.669694E-012	0	0.000000E+000
1	143.45416560	1.669694E-012	1.499969E-011	1	0.000000E+000
1	143.45464684	1.499969E-011	1.669694E-012	0	0.000000E+000
1	143.45650488	1.669694E-012	1.499969E-011	1	0.000000E+000
1	143.45680315	1.499969E-011	1.669694E-012	0	0.000000E+000
1	143.45771935	1.669694E-012	1.499969E-011	1	0.000000E+000
1	143.45802723	1.499969E-011	1.669694E-012	0	0.000000E+000
1	143.46386542	1.669694E-012	1.499969E-011	1	0.000000E+000
1	143.46394842	1.499969E-011	1.669694E-012	0	0.000000E+000
1	143.46574899	1.669694E-012	1.499969E-011	1	0.000000E+000
1	143.46592928	1.499969E-011	1.669694E-012	0	0.000000E+000
1	143.46594334	1.669694E-012	1.499969E-011	1	0.000000E+000
1	143.46605987	1.499969E-011	1.669694E-012	0	0.000000E+000
1	143.50512136	1.669694E-012	1.499969E-011	1	0.000000E+000
1	143.50563449	1.499969E-011	1.669694E-012	0	0.000000E+000
1	143.50663729	1.669694E-012	1.499969E-011	1	0.000000E+000
1	143.50680633	1.499969E-011	1.669694E-012	0	0.000000E+000
1	143.50708771	1.669694E-012	1.499969E-011	1	0.000000E+000
1	143.50736150	1.499969E-011	1.669694E-012	0	0.000000E+000
1	143.50739200	1.669694E-012	1.499969E-011	1	0.000000E+000
1	143.50792450	1.499969E-011	1.669694E-012	0	0.000000E+000
1	143.50810988	1.669694E-012	1.499969E-011	1	0.000000E+000
1	143.50895305	1.499969E-011	1.669694E-012	0	0.000000E+000
1	143.50991504	1.669694E-012	1.499969E-011	1	0.000000E+000
1	143.51011199	1.499969E-011	1.669694E-012	0	0.000000E+000
1	143.51017991	1.669694E-012	1.499969E-011	1	0.000000E+000
1	143.51065854	1.499969E-011	1.669694E-012	0	0.000000E+000
1	143.51107612	1.669694E-012	1.499969E-011	1	0.000000E+000
1	143.51115359	1.499969E-011	1.669694E-012	0	0.000000E+000
1	143.51119229	1.669694E-012	1.499969E-011	1	0.000000E+000
1	143.51139173	1.499969E-011	1.669694E-012	0	0.000000E+000
1	143.51183935	1.669694E-012	1.499969E-011	1	0.000000E+000
1	143.51194357	1.499969E-011	1.669694E-012	0	0.000000E+000
1	143.51217457	1.669694E-012	1.499969E-011	1	0.000000E+000
1	143.51327930	1.499969E-011	1.669694E-012	0	0.000000E+000
1	143.51566805	1.669694E-012	1.499969E-011	1	0.000000E+000
1	143.51656906	1.499969E-011	1.669694E-012	0	0.000000E+000
1	143.51662644	1.669694E-012	1.499969E-011	1	0.000000E+000
1	143.51684816	1.499969E-011	1.669694E-012	0	0.000000E+000
1	143.51823050	1.669694E-012	1.499969E-011	1	0.000000E+000
1	143.51830601	1.499969E-011	1.669694E-012	0	0.000000E+000
1	143.51937243	1.669694E-012	1.499969E-011	1	0.000000E+000
1	143.51951224	1.499969E-011	1.669694E-012	0	0.000000E+000
1	143.52001881	1.669694E-012	1.499969E-011	1	0.000000E+000
1	143.52029873	1.499969E-011	1.669694E-012	0	0.000000E+000
1	143.52051893	1.669694E-012	1.499969E-011	1	0.000000E+000
1	143.52067259	1.499969E-011	1.669694E-012	0	0.000000E+000
1	143.52157940	1.669694E-012	1.499969E-011	1	0.000000E+000
1	143.52166330	1.499969E-011	1.669694E-012	0	0.000000E+000
1	143.52258184	1.669694E-012	1.499969E-011	1	0.000000E+000
1	143.52307130	1.499969E-011	1.669694E-012	0	0.000000E+000
1	143.52354331	1.669694E-012	1.499969E-011	1	0.000000E+000
1	143.52402813	1.499969E-011	1.669694E-012	0	0.000000E+000
1	143.52577702	1.669694E-012	1.499969E-011	1	0.000000E+000
1	143.52593178	1.499969E-011	1.669694E-012	0	0.000000E+000
1	143.52710416	1.669694E-012	1.499969E-011	1	0.000000E+000
1	143.52717488	1.499969E-011	1.669694E-012	0	0.000000E+000
1	143.52720441	1.669694E-012	1.499969E-011	1	0.000000E+000
1	143.52738015	1.499969E-011	1.669694E-012	0	0.000000E+000
1	143.53052614	1.669694E-012	1.499969E-011	1	0.000000E+000
1	143.53069366	1.499969E-011	1.669694E-012	0	0.000000E+000
1	143.53070863	1.669694E-012	1.499969E-011	1	0.000000E+000
1	143.53099834	1.499969E-011	1.669694E-012	0	0.000000E+000
1	143.53206452	1.669694E-012	1.499969E-011	1	0.000000E+000
1	143.53219433	1.499969E-011	1.669694E-012	0	0.000000E+000
1	143.53221541	1.669694E-012	1.499969E-011	1	0.000000E+000
1	143.53236856	1.499969E-011	1.669694E-012	0	0.000000E+000
1	143.53273833	1.669694E-012	1.499969E-011	1	0.000000E+000
1	143.53332750	1.499969E-011	1.669694E-012	0	0.000000E+000
1	143.53338135	1.669694E-012	1.499969E-011	1	0.000000E+000
1	143.53353450	1.499969E-011	1.669694E-012	0	0.000000E+000
1	143.53397641	1.669694E-012	1.499969E-011	1	0.000000E+000
1	143.53424343	1.499969E-011	1.669694E-012	0	0.000000E+000
1	143.53427910	1.669694E-012	1.499969E-011	1	0.000000E+000
1	143.53449171	1.499969E-011	1.669694E-012	0	0.000000E+000
1	143.53517636	1.669694E-012	1.499969E-011	1	0.000000E+000
1	143.53540292	1.499969E-011	1.669694E-012	0	0.000000E+000
1	143.53694941	1.669694E-012	1.499969E-011	1	0.000000E+000
1	143.53697970	1.499969E-011	1.669694E-012	0	0.000000E+000
1	143.53719895	1.669694E-012	1.499969E-011	1	0.000000E+000
1	143.53738217	1.499969E-011	1.669694E-012	0	0.000000E+000
1	143.53744513	1.669694E-012	1.499969E-011	1	0.000000E+000
1	143.53772037	1.499969E-011	1.669694E-012	0	0.000000E+000
1	143.54004096	1.669694E-012	1.499969E-011	1	0.000000E+000
1	143.54008709	1.499969E-011	1.669694E-012	0	0.000000E+000
1	143.54015674	1.669694E-012	1.499969E-011	1	0.000000E+000
1	143.54017145	1.499969E-011	1.669694E-012	0	0.000000E+000
1	143.54270586	1.669694E-012	1.499969E-011	1	0.000000E+000
1	143.54303467	1.499969E-011	1.669694E-012	0	0.000000E+000
1	143.54305859	1.669694E-012	1.499969E-011	1	0.000000E+000
1	143.54317615	1.499969E-011	1.669694E-012	0	0.000000E+000
1	143.54321344	1.669694E-012	1.499969E-011	1	0.000000E+000
1	143.54377550	1.499969E-011	1.669694E-012	0	0.000000E+000
1	143.54383880	1.669694E-012	1.499969E-011	1	0.000000E+000
1	143.54387998	1.499969E-011	1.669694E-012	0	0.000000E+000
1	143.54431148	1.669694E-012	1.499969E-011	1	0.000000E+000
1	143.54434270	1.499969E-011	1.669694E-012	0	0.000000E+000
1	143.54464265	1.669694E-012	1.499969E-011	1	0.000000E+000
1	143.54479615	1.499969E-011	1.669694E-012	0	0.000000E+000
1	143.54552870	1.669694E-012	1.499969E-011	1	0.000000E+000
1	143.54562676	1.499969E-011	1.669694E-012	0	0.000000E+000
1	143.54573418	1.669694E-012	1.499969E-011	1	0.000000E+000
1	143.54580283	1.499969E-011	1.669694E-012	0	0.000000E+000
1	143.54652214	1.669694E-012	1.499969E-011	1	0.000000E+000
1	143.54661442	1.499969E-011	1.669694E-012	0	0.000000E+000
1	143.54666961	1.669694E-012	1.499969E-011	1	0.000000E+000
1	143.54689397	1.499969E-011	1.669694E-012	0	0.000000E+000
1	143.54697878	1.669694E-012	1.499969E-011	1	0.000000E+000
1	143.54737246	1.499969E-011	1.669694E-012	0	0.000000E+000
1	143.54740997	1.669694E-012	1.499969E-011	1	0.000000E+000
1	143.54754733	1.499969E-011	1.669694E-012	0	0.000000E+000
1	143.54771728	1.669694E-012	1.499969E-011	1	0.000000E+000
1	143.54801682	1.499969E-011	1.669694E-012	0	0.000000E+000
1	143.54962824	1.669694E-012	1.499969E-011	1	0.000000E+000
1	143.54990813	1.499969E-011	1.669694E-012	0	0.000000E+000
1	143.55083058	1.669694E-012	1.499969E-011	1	0.000000E+000
1	143.55089971	1.499969E-011	1.669694E-012	0	0.000000E+000
1	143.55196812	1.669694E-012	1.499969E-011	1	0.000000E+000
1	143.55202352	1.499969E-011	1.669694E-012	0	0.000000E+000
1	143.55269226	1.669694E-012	1.499969E-011	1	0.000000E+000
1	143.55279169	1.499969E-011	1.669694E-012	0	0.000000E+000
1	143.55308896	1.669694E-012	1.499969E-011	1	0.000000E+000
1	143.55333009	1.499969E-011	1.669694E-012	0	0.000000E+000
1	143.55335379	1.669694E-012	1.499969E-011	1	0.000000E+000
1	143.55362246	1.499969E-011	1.669694E-012	0	0.000000E+000
1	143.55433606	1.669694E-012	1.499969E-011	1	0.000000E+000
1	143.55436377	1.499969E-011	1.669694E-012	0	0.000000E+000
1	143.55461244	1.669694E-012	1.499969E-011	1	0.000000E+000
1	143.55476469	1.499969E-011	1.669694E-012	0	0.000000E+000
1	143.55532023	1.669694E-012	1.499969E-011	1	0.000000E+000
1	143.55537078	1.499969E-011	1.669694E-012	0	0.000000E+000
1	143.55877975	1.669694E-012	1.499969E-011	1	0.000000E+000
1	143.55909215	1.499969E-011	1.669694E-012	0	0.000000E+000
1	143.56077873	1.669694E-012	1.499969E-011	1	0.000000E+000
1	143.56094789	1.499969E-011	1.669694E-012	0	0.000000E+000
1	143.56272817	1.669694E-012	1.499969E-011	1	0.000000E+000
1	143.56276577	1.499969E-011	1.669694E-012	0	0.000000E+000
1	143.56314256	1.669694E-012	1.499969E-011	1	0.000000E+000
1	143.56346194	1.499969E-011	1.669694E-012	0	0.000000E+000
1	143.56667524	1.669694E-012	1.499969E-011	1	0.000000E+000
1	143.56682675	1.499969E-011	1.669694E-012	0	0.000000E+000
1	143.56821852	1.669694E-012	1.499969E-011	1	0.000000E+000
1	143.56845707	1.499969E-011	1.669694E-012	0	0.000000E+000
1	143.59418213	1.669694E-012	1.499969E-011	1	0.000000E+000
1	143.59428792	1.499969E-011	1.669694E-012	0	0.000000E+000
1	143.59429463	1.669694E-012	1.499969E-011	1	0.000000E+000
1	143.59462857	1.499969E-011	1.669694E-012	0	0.000000E+000
1	143.59488452	1.669694E-012	1.499969E-011	1	0.000000E+000
1	143.59493299	1.499969E-011	1.669694E-012	0	0.000000E+000
1	143.59680559	1.669694E-012	1.499969E-011	1	0.000000E+000
1	143.59694664	1.499969E-011	1.669694E-012	0	0.000000E+000
1	143.59708869	1.669694E-012	1.499969E-011	1	0.000000E+000
1	143.59767886	1.499969E-011	1.669694E-012	0	0.000000E+000
1	143.59820684	1.669694E-012	1.499969E-011	1	0.000000E+000
1	143.59825714	1.499969E-011	1.669694E-012	0	0.000000E+000
1	143.60340391	1.669694E-012	1.499969E-011	1	0.000000E+000
1	143.60362558	1.499969E-011	1.669694E-012	0	0.000000E+000
1	143.60370753	1.669694E-012	1.499969E-011	1	0.000000E+000
1	143.60415886	1.499969E-011	1.669694E-012	0	0.000000E+000
1	143.60417885	1.669694E-012	1.499969E-011	1	0.000000E+000
1	143.60462198	1.499969E-011	1.669694E-012	0	0.000000E+000
1	143.60600682	1.669694E-012	1.499969E-011	1	0.000000E+000
1	143.60610469	1.499969E-011	1.669694E-012	0	0.000000E+000
1	143.60649422	1.669694E-012	1.499969E-011	1	0.000000E+000
1	143.60656572	1.499969E-011	1.669694E-012	0	0.000000E+000
1	143.60719541	1.669694E-012	1.499969E-011	1	0.000000E+000
1	143.60727346	1.499969E-011	1.669694E-012	0	0.000000E+000
1	143.60731348	1.669694E-012	1.499969E-011	1	0.000000E+000
1	143.60748668	1.499969E-011	1.669694E-012	0	0.000000E+000
1	143.60763267	1.669694E-012	1.499969E-011	1	0.000000E+000
1	143.60769621	1.499969E-011	1.669694E-012	0	0.000000E+000
1	143.60834145	1.669694E-012	1.499969E-011	1	0.000000E+000
1	143.60862570	1.499969E-011	1.669694E-012	0	0.000000E+000
1	143.60868237	1.669694E-012	1.499969E-011	1	0.000000E+000
1	143.60939897	1.499969E-011	1.669694E-012	0	0.000000E+000
1	143.60965090	1.669694E-012	1.499969E-011	1	0.000000E+000
1	143.60973725	1.499969E-011	1.669694E-012	0	0.000000E+000
1	143.60982001	1.669694E-012	1.499969E-011	1	0.000000E+000
1	143.60984734	1.499969E-011	1.669694E-012	0	0.000000E+000
1	143.61009931	1.669694E-012	1.499969E-011	1	0.000000E+000
1	143.61027582	1.499969E-011	1.669694E-012	0	0.000000E+000
1	143.61049102	1.669694E-012	1.499969E-011	1	0.000000E+000
1	143.61057866	1.499969E-011	1.669694E-012	0	0.000000E+000
1	143.61074483	1.669694E-012	1.499969E-011	1	0.000000E+000
1	143.61100122	1.499969E-011	1.669694E-012	0	0.000000E+000
1	143.61108935	1.669694E-012	1.499969E-011	1	0.000000E+000
1	143.61115791	1.499969E-011	1.669694E-012	0	0.000000E+000
1	143.61178706	1.669694E-012	1.499969E-011	1	0.000000E+000
1	143.61180807	1.499969E-011	1.669694E-012	0	0.000000E+000
1	143.61237007	1.669694E-012	1.499969E-011	1	0.000000E+000
1	143.61263115	1.499969E-011	1.669694E-012	0	0.000000E+000
1	143.61281150	1.669694E-012	1.499969E-011	1	0.000000E+000
1	143.61309413	1.499969E-011	1.669694E-012	0	0.000000E+000
1	143.61312359	1.669694E-012	1.499969E-011	1	0.000000E+000
1	143.61322884	1.499969E-011	1.669694E-012	0	0.000000E+000
1	143.61391152	1.669694E-012	1.499969E-011	1	0.000000E+000
1	143.61392774	1.499969E-011	1.669694E-012	0	0.000000E+000
1	143.61506282	1.669694E-012	1.499969E-011	1	0.000000E+000
1	143.61536188	1.499969E-011	1.669694E-012	0	0.000000E+000
1	143.61597820	1.669694E-012	1.499969E-011	1	0.000000E+000
1	143.61606709	1.499969E-011	1.669694E-012	0	0.000000E+000
1	143.61859748	1.669694E-012	1.499969E-011	1	0.000000E+000
1	143.61860833	1.499969E-011	1.669694E-012	0	0.000000E+000
1	143.62082903	1.669694E-012	1.499969E-011	1	0.000000E+000
1	143.62088810	1.499969E-011	1.669694E-012	0	0.000000E+000
1	143.62184973	1.669694E-012	1.499969E-011	1	0.000000E+000
1	143.62189588	1.499969E-011	1.669694E-012	0	0.000000E+000
1	143.62788895	1.669694E-012	1.499969E-011	1	0.000000E+000
1	143.62811609	1.499969E-011	1.669694E-012	0	0.000000E+000
1	143.62819006	1.669694E-012	1.499969E-011	1	0.000000E+000
1	143.62845080	1.499969E-011	1.669694E-012	0	0.000000E+000
1	143.62850203	1.669694E-012	1.499969E-011	1	0.000000E+000
1	143.62854792	1.499969E-011	1.669694E-012	0	0.000000E+000
1	143.63059487	1.669694E-012	1.499969E-011	1	0.000000E+000
1	143.63079325	1.499969E-011	1.669694E-012	0	0.000000E+000
1	143.63245243	1.669694E-012	1.499969E-011	1	0.000000E+000
1	143.63246088	1.499969E-011	1.669694E-012	0	0.000000E+000
1	143.63470204	1.669694E-012	1.499969E-011	1	0.000000E+000
1	143.63477933	1.499969E-011	1.669694E-012	0	0.000000E+000
1	143.63506841	1.669694E-012	1.499969E-011	1	0.000000E+000
1	143.63541513	1.499969E-011	1.669694E-012	0	0.000000E+000
1	143.63762312	1.669694E-012	1.499969E-011	1	0.000000E+000
1	143.63806734	1.499969E-011	1.669694E-012	0	0.000000E+000
1	143.63879603	1.669694E-012	1.499969E-011	1	0.000000E+000
1	143.63927981	1.499969E-011	1.669694E-012	0	0.000000E+000
1	143.64078888	1.669694E-012	1.499969E-011	1	0.000000E+000
1	143.64143471	1.499969E-011	1.669694E-012	0	0.000000E+000
1	143.64169572	1.669694E-012	1.499969E-011	1	0.000000E+000
1	143.64176615	1.499969E-011	1.669694E-012	0	0.000000E+000
1	143.64456895	1.669694E-012	1.499969E-011	1	0.000000E+000
1	143.64479372	1.499969E-011	1.669694E-012	0	0.000000E+000
1	143.64604260	1.669694E-012	1.499969E-011	1	0.000000E+000
1	143.64609979	1.499969E-011	1.669694E-012	0	0.000000E+000
1	143.64731324	1.669694E-012	1.499969E-011	1	0.000000E+000
1	143.64748947	1.499969E-011	1.669694E-012	0	0.000000E+000
1	143.64856098	1.669694E-012	1.499969E-011	1	0.000000E+000
1	143.64858057	1.499969E-011	1.669694E-012	0	0.000000E+000
1	143.64885503	1.669694E-012	1.499969E-011	1	0.000000E+000
1	143.64895150	1.499969E-011	1.669694E-012	0	0.000000E+000
1	143.64943879	1.669694E-012	1.499969E-011	1	0.000000E+000
1	143.64948688	1.499969E-011	1.669694E-012	0	0.000000E+000
1	143.64954514	1.669694E-012	1.499969E-011	1	0.000000E+000
1	143.65017262	1.499969E-011	1.669694E-012	0	0.000000E+000
1	143.65204199	1.669694E-012	1.499969E-011	1	0.000000E+000
1	143.65237626	1.499969E-011	1.669694E-012	0	0.000000E+000
1	143.65252494	1.669694E-012	1.499969E-011	1	0.000000E+000
1	143.65270609	1.499969E-011	1.669694E-012	0	0.000000E+000
1	143.65326752	1.669694E-012	1.499969E-011	1	0.000000E+000
1	143.65363335	1.499969E-011	1.669694E-012	0	0.000000E+000
1	143.65388210	1.669694E-012	1.499969E-011	1	0.000000E+000
1	143.65410118	1.499969E-011	1.669694E-012	0	0.000000E+000
1	143.65481488	1.669694E-012	1.499969E-011	1	0.000000E+000
1	143.65492167	1.499969E-011	1.669694E-012	0	0.000000E+000
1	143.65566863	1.669694E-012	1.499969E-011	1	0.000000E+000
1	143.65570794	1.499969E-011	1.669694E-012	0	0.000000E+000
1	143.65727891	1.669694E-012	1.499969E-011	1	0.000000E+000
1	143.65751622	1.499969E-011	1.669694E-012	0	0.000000E+000
1	143.65846037	1.669694E-012	1.499969E-011	1	0.000000E+000
1	143.65872995	1.499969E-011	1.669694E-012	0	0.000000E+000
1	143.66008119	1.669694E-012	1.499969E-011	1	0.000000E+000
1	143.66035058	1.499969E-011	1.669694E-012	0	0.000000E+000
1	143.66055700	1.669694E-012	1.499969E-011	1	0.000000E+000
1	143.66086812	1.499969E-011	1.669694E-012	0	0.000000E+000
1	143.66209161	1.669694E-012	1.499969E-011	1	0.000000E+000
1	143.66241843	1.499969E-011	1.669694E-012	0	0.000000E+000
1	143.66294268	1.669694E-012	1.499969E-011	1	0.000000E+000
1	143.66300832	1.499969E-011	1.669694E-012	0	0.000000E+000
1	143.66330502	1.669694E-012	1.499969E-011	1	0.000000E+000
1	143.66342745	1.499969E-011	1.669694E-012	0	0.000000E+000
1	143.66769033	1.669694E-012	1.499969E-011	1	0.000000E+000
1	143.66770600	1.499969E-011	1.669694E-012	0	0.000000E+000
1	143.66833256	1.669694E-012	1.499969E-011	1	0.000000E+000
1	143.66844409	1.499969E-011	1.669694E-012	0	0.000000E+000
1	143.67020890	1.669694E-012	1.499969E-011	1	0.000000E+000
1	143.67023094	1.499969E-011	1.669694E-012	0	0.000000E+000
1	143.67067381	1.669694E-012	1.499969E-011	1	0.000000E+000
1	143.67114241	1.499969E-011	1.669694E-012	0	0.000000E+000
1	143.67165634	1.669694E-012	1.499969E-011	1	0.000000E+000
1	143.67206080	1.499969E-011	1.669694E-012	0	0.000000E+000
1	143.67271375	1.669694E-012	1.499969E-011	1	0.000000E+000
1	143.67312586	1.499969E-011	1.669694E-012	0	0.000000E+000
1	143.67381084	1.669694E-012	1.499969E-011	1	0.000000E+000
1	143.67466426	1.499969E-011	1.669694E-012	0	0.000000E+000
1	143.67508183	1.669694E-012	1.499969E-011	1	0.000000E+000
1	143.67571642	1.499969E-011	1.669694E-012	0	0.000000E+000
1	143.67671253	1.669694E-012	1.499969E-011	1	0.000000E+000
1	143.67674961	1.499969E-011	1.669694E-012	0	0.000000E+000
1	143.67676424	1.669694E-012	1.499969E-011	1	0.000000E+000
1	143.67755619	1.499969E-011	1.669694E-012	0	0.000000E+000
1	143.67874526	1.669694E-012	1.499969E-011	1	0.000000E+000
1	143.67889629	1.499969E-011	1.669694E-012	0	0.000000E+000
1	143.67891138	1.669694E-012	1.499969E-011	1	0.000000E+000
1	143.67900915	1.499969E-011	1.669694E-012	0	0.000000E+000
1	143.67936089	1.669694E-012	1.499969E-011	1	0.000000E+000
1	143.67941878	1.499969E-011	1.669694E-012	0	0.000000E+000
1	143.68062463	1.669694E-012	1.499969E-011	1	0.000000E+000
1	143.68078271	1.499969E-011	1.669694E-012	0	0.000000E+000
1	143.68155875	1.669694E-012	1.499969E-011	1	0.000000E+000
1	143.68176717	1.499969E-011	1.669694E-012	0	0.000000E+000
1	143.68445862	1.669694E-012	1.499969E-011	1	0.000000E+000
1	143.68449676	1.499969E-011	1.669694E-012	0	0.000000E+000
1	143.69528895	1.669694E-012	1.499969E-011	1	0.000000E+000
1	143.69559693	1.499969E-011	1.669694E-012	0	0.000000E+000
1	143.69736144	1.669694E-012	1.499969E-011	1	0.000000E+000
1	143.69744612	1.499969E-011	1.669694E-012	0	0.000000E+000
1	143.69752935	1.669694E-012	1.499969E-011	1	0.000000E+000
1	143.69762329	1.499969E-011	1.669694E-012	0	0.000000E+000
1	143.69765988	1.669694E-012	1.499969E-011	1	0.000000E+000
1	143.69776027	1.499969E-011	1.669694E-012	0	0.000000E+000
1	143.70045933	1.669694E-012	1.499969E-011	1	0.000000E+000
1	143.70090499	1.499969E-011	1.669694E-012	0	0.000000E+000
1	143.70180593	1.669694E-012	1.499969E-011	1	0.000000E+000
1	143.70187321	1.499969E-011	1.669694E-012	0	0.000000E+000
1	143.70277781	1.669694E-012	1.499969E-011	1	0.000000E+000
1	143.70306777	1.499969E-011	1.669694E-012	0	0.000000E+000
1	143.70366318	1.669694E-012	1.499969E-011	1	0.000000E+000
1	143.70372984	1.499969E-011	1.669694E-012	0	0.000000E+000
1	143.70474315	1.669694E-012	1.499969E-011	1	0.000000E+000
1	143.70498241	1.499969E-011	1.669694E-012	0	0.000000E+000
1	143.70498628	1.669694E-012	1.499969E-011	1	0.000000E+000
1	143.70511358	1.499969E-011	1.669694E-012	0	0.000000E+000
1	143.70755584	1.669694E-012	1.499969E-011	1	0.000000E+000
1	143.70758150	1.499969E-011	1.669694E-012	0	0.000000E+000
1	143.70849751	1.669694E-012	1.499969E-011	1	0.000000E+000
1	143.70853251	1.499969E-011	1.669694E-012	0	0.000000E+000
1	143.70862159	1.669694E-012	1.499969E-011	1	0.000000E+000
1	143.70876302	1.499969E-011	1.669694E-012	0	0.000000E+000
1	143.70893886	1.669694E-012	1.499969E-011	1	0.000000E+000
1	143.70905889	1.499969E-011	1.669694E-012	0	0.000000E+000
1	143.70908441	1.669694E-012	1.499969E-011	1	0.000000E+000
1	143.70921856	1.499969E-011	1.669694E-012	0	0.000000E+000
1	143.70923498	1.669694E-012	1.499969E-011	1	0.000000E+000
1	143.70927117	1.499969E-011	1.669694E-012	0	0.000000E+000
1	143.71089524	1.669694E-012	1.499969E-011	1	0.000000E+000
1	143.71127357	1.499969E-011	1.669694E-012	0	0.000000E+000
1	143.71128989	1.669694E-012	1.499969E-011	1	0.000000E+000
1	143.71196402	1.499969E-011	1.669694E-012	0	0.000000E+000
1	143.71268199	1.669694E-012	1.499969E-011	1	0.000000E+000
1	143.71276736	1.499969E-011	1.669694E-012	0	0.000000E+000
1	143.71680849	1.669694E-012	1.499969E-011	1	0.000000E+000
1	143.71702351	1.499969E-011	1.669694E-012	0	0.000000E+000
1	143.72018378	1.669694E-012	1.499969E-011	1	0.000000E+000
1	143.72060321	1.499969E-011	1.669694E-012	0	0.000000E+000
1	143.72092457	1.669694E-012	1.499969E-011	1	0.000000E+000
1	143.72110051	1.499969E-011	1.669694E-012	0	0.000000E+000
1	143.72164022	1.669694E-012	1.499969E-011	1	0.000000E+000
1	143.72182121	1.499969E-011	1.669694E-012	0	0.000000E+000
1	143.72361426	1.669694E-012	1.499969E-011	1	0.000000E+000
1	143.72374500	1.499969E-011	1.669694E-012	0	0.000000E+000
1	143.72569630	1.669694E-012	1.499969E-011	1	0.000000E+000
1	143.72598428	1.499969E-011	1.669694E-012	0	0.000000E+000
1	143.72685707	1.669694E-012	1.499969E-011	1	0.000000E+000
1	143.72689127	1.499969E-011	1.669694E-012	0	0.000000E+000
1	143.72717529	1.669694E-012	1.499969E-011	1	0.000000E+000
1	143.72720831	1.499969E-011	1.669694E-012	0	0.000000E+000
1	143.73037175	1.669694E-012	1.499969E-011	1	0.000000E+000
1	143.73103864	1.499969E-011	1.669694E-012	0	0.000000E+000
1	143.73330548	1.669694E-012	1.499969E-011	1	0.000000E+000
1	143.73360425	1.499969E-011	1.669694E-012	0	0.000000E+000
1	143.73376570	1.669694E-012	1.499969E-011	1	0.000000E+000
1	143.73381886	1.499969E-011	1.669694E-012	0	0.000000E+000
1	143.73383626	1.669694E-012	1.499969E-011	1	0.000000E+000
1	143.73392658	1.499969E-011	1.669694E-012	0	0.000000E+000
1	143.73454749	1.669694E-012	1.499969E-011	1	0.000000E+000
1	143.73483600	1.499969E-011	1.669694E-012	0	0.000000E+000
1	143.73718868	1.669694E-012	1.499969E-011	1	0.000000E+000
1	143.73721312	1.499969E-011	1.669694E-012	0	0.000000E+000
1	143.73750758	1.669694E-012	1.499969E-011	1	0.000000E+000
1	143.73761818	1.499969E-011	1.669694E-012	0	0.000000E+000
1	143.74031161	1.669694E-012	1.499969E-011	1	0.000000E+000
1	143.74040986	1.499969E-011	1.669694E-012	0	0.000000E+000
1	143.74043515	1.669694E-012	1.499969E-011	1	0.000000E+000
1	143.74051244	1.499969E-011	1.669694E-012	0	0.000000E+000
1	143.74076487	1.669694E-012	1.499969E-011	1	0.000000E+000
1	143.74113366	1.499969E-011	1.669694E-012	0	0.000000E+000
1	143.74272999	1.669694E-012	1.499969E-011	1	0.000000E+000
1	143.74289486	1.499969E-011	1.669694E-012	0	0.000000E+000
1	143.74293710	1.669694E-012	1.499969E-011	1	0.000000E+000
1	143.74301588	1.499969E-011	1.669694E-012	0	0.000000E+000
1	143.74432198	1.669694E-012	1.499969E-011	1	0.000000E+000
1	143.74432839	1.499969E-011	1.669694E-012	0	0.000000E+000
1	143.74673652	1.669694E-012	1.499969E-011	1	0.000000E+000
1	143.74683809	1.499969E-011	1.669694E-012	0	0.000000E+000
1	143.74719051	1.669694E-012	1.499969E-011	1	0.000000E+000
1	143.74732224	1.499969E-011	1.669694E-012	0	0.000000E+000
1	143.74789381	1.669694E-012	1.499969E-011	1	0.000000E+000
1	143.74816883	1.499969E-011	1.669694E-012	0	0.000000E+000
1	143.74850992	1.669694E-012	1.499969E-011	1	0.000000E+000
1	143.74864874	1.499969E-011	1.669694E-012	0	0.000000E+000
1	143.74872066	1.669694E-012	1.499969E-011	1	0.000000E+000
1	143.74894296	1.499969E-011	1.669694E-012	0	0.000000E+000
1	143.74994835	1.669694E-012	1.499969E-011	1	0.000000E+000
1	143.75025860	1.499969E-011	1.669694E-012	0	0.000000E+000
1	143.75066881	1.669694E-012	1.499969E-011	1	0.000000E+000
1	143.75124529	1.499969E-011	1.669694E-012	0	0.000000E+000
1	143.75181212	1.669694E-012	1.499969E-011	1	0.000000E+000
1	143.75189099	1.499969E-011	1.669694E-012	0	0.000000E+000
1	143.75270960	1.669694E-012	1.499969E-011	1	0.000000E+000
1	143.75304957	1.499969E-011	1.669694E-012	0	0.000000E+000
1	143.75411457	1.669694E-012	1.499969E-011	1	0.000000E+000
1	143.75434382	1.499969E-011	1.669694E-012	0	0.000000E+000
1	143.75520850	1.669694E-012	1.499969E-011	1	0.000000E+000
1	143.75562592	1.499969E-011	1.669694E-012	0	0.000000E+000
1	143.78375993	1.669694E-012	1.499969E-011	1	0.000000E+000
1	143.78474291	1.499969E-011	1.669694E-012	0	0.000000E+000
1	143.78588851	1.669694E-012	1.499969E-011	1	0.000000E+000
1	143.78596035	1.499969E-011	1.669694E-012	0	0.000000E+000
1	143.78621057	1.669694E-012	1.499969E-011	1	0.000000E+000
1	143.78629906	1.499969E-011	1.669694E-012	0	0.000000E+000
1	143.78679211	1.669694E-012	1.499969E-011	1	0.000000E+000
1	143.78679947	1.499969E-011	1.669694E-012	0	0.000000E+000
1	143.78898567	1.669694E-012	1.499969E-011	1	0.000000E+000
1	143.78948863	1.499969E-011	1.669694E-012	0	0.000000E+000
1	143.78968274	1.669694E-012	1.499969E-011	1	0.000000E+000
1	143.78974540	1.499969E-011	1.669694E-012	0	0.000000E+000
1	143.79096351	1.669694E-012	1.499969E-011	1	0.000000E+000
1	143.79104847	1.499969E-011	1.669694E-012	0	0.000000E+000
1	143.79175830	1.669694E-012	1.499969E-011	1	0.000000E+000
1	143.79220593	1.499969E-011	1.669694E-012	0	0.000000E+000
1	143.79230396	1.669694E-012	1.499969E-011	1	0.000000E+000
1	143.79240583	1.499969E-011	1.669694E-012	0	0.000000E+000
1	143.79346968	1.669694E-012	1.499969E-011	1	0.000000E+000
1	143.79350740	1.499969E-011	1.669694E-012	0	0.000000E+000
1	143.79352956	1.669694E-012	1.499969E-011	1	0.000000E+000
1	143.79356142	1.499969E-011	1.669694E-012	0	0.000000E+000
1	143.79531362	1.669694E-012	1.499969E-011	1	0.000000E+000
1	143.79537511	1.499969E-011	1.669694E-012	0	0.000000E+000
1	143.79629477	1.669694E-012	1.499969E-011	1	0.000000E+000
1	143.79639930	1.499969E-011	1.669694E-012	0	0.000000E+000
1	143.79659299	1.669694E-012	1.499969E-011	1	0.000000E+000
1	143.79718577	1.499969E-011	1.669694E-012	0	0.000000E+000
1	143.79762291	1.669694E-012	1.499969E-011	1	0.000000E+000
1	143.79790962	1.499969E-011	1.669694E-012	0	0.000000E+000
1	143.79978946	1.669694E-012	1.499969E-011	1	0.000000E+000
1	143.79992236	1.499969E-011	1.669694E-012	0	0.000000E+000
1	143.79993781	1.669694E-012	1.499969E-011	1	0.000000E+000
1	143.80007384	1.499969E-011	1.669694E-012	0	0.000000E+000
1	143.80072631	1.669694E-012	1.499969E-011	1	0.000000E+000
1	143.80102108	1.499969E-011	1.669694E-012	0	0.000000E+000
1	143.80246611	1.669694E-012	1.499969E-011	1	0.000000E+000
1	143.80291323	1.499969E-011	1.669694E-012	0	0.000000E+000
1	143.80305689	1.669694E-012	1.499969E-011	1	0.000000E+000
1	143.80322949	1.499969E-011	1.669694E-012	0	0.000000E+000
1	143.83483261	1.669694E-012	1.499969E-011	1	0.000000E+000
1	143.83483979	1.499969E-011	1.669694E-012	0	0.000000E+000
1	143.83503206	1.669694E-012	1.499969E-011	1	0.000000E+000
1	143.83508532	1.499969E-011	1.669694E-012	0	0.000000E+000
1	143.83758328	1.669694E-012	1.499969E-011	1	0.000000E+000
1	143.83799832	1.499969E-011	1.669694E-012	0	0.000000E+000
1	143.83820344	1.669694E-012	1.499969E-011	1	0.000000E+000
1	143.83868807	1.499969E-011	1.669694E-012	0	0.000000E+000
1	143.84017541	1.669694E-012	1.499969E-011	1	0.000000E+000
1	143.84048254	1.499969E-011	1.669694E-012	0	0.000000E+000
1	143.84052399	1.669694E-012	1.499969E-011	1	0.000000E+000
1	143.84062124	1.499969E-011	1.669694E-012	0	0.000000E+000
1	143.84115402	1.669694E-012	1.499969E-011	1	0.000000E+000
1	143.84163803	1.499969E-011	1.669694E-012	0	0.000000E+000
1	143.84164084	1.669694E-012	1.499969E-011	1	0.000000E+000
1	143.84226555	1.499969E-011	1.669694E-012	0	0.000000E+000
1	143.84297992	1.669694E-012	1.499969E-011	1	0.000000E+000
1	143.84326177	1.499969E-011	1.669694E-012	0	0.000000E+000
1	143.84416972	1.669694E-012	1.499969E-011	1	0.000000E+000
1	143.84426670	1.499969E-011	1.669694E-012	0	0.000000E+000
1	143.84427615	1.669694E-012	1.499969E-011	1	0.000000E+000
1	143.84453736	1.499969E-011	1.669694E-012	0	0.000000E+000
1	143.84456455	1.669694E-012	1.499969E-011	1	0.000000E+000
1	143.84476155	1.499969E-011	1.669694E-012	0	0.000000E+000
1	143.84578444	1.669694E-012	1.499969E-011	1	0.000000E+000
1	143.84584418	1.499969E-011	1.669694E-012	0	0.000000E+000
1	143.84600434	1.669694E-012	1.499969E-011	1	0.000000E+000
1	143.84615111	1.499969E-011	1.669694E-012	0	0.000000E+000
1	143.84657171	1.669694E-012	1.499969E-011	1	0.000000E+000
1	143.84671697	1.499969E-011	1.669694E-012	0	0.000000E+000
1	143.84898065	1.669694E-012	1.499969E-011	1	0.000000E+000
1	143.84922206	1.499969E-011	1.669694E-012	0	0.000000E+000
1	143.85079905	1.669694E-012	1.499969E-011	1	0.000000E+000
1	143.85131460	1.499969E-011	1.669694E-012	0	0.000000E+000
1	143.85195658	1.669694E-012	1.499969E-011	1	0.000000E+000
1	143.85227613	1.499969E-011	1.669694E-012	0	0.000000E+000
1	143.85229305	1.669694E-012	1.499969E-011	1	0.000000E+000
1	143.85238379	1.499969E-011	1.669694E-012	0	0.000000E+000
1	143.85316952	1.669694E-012	1.499969E-011	1	0.000000E+000
1	143.85394743	1.499969E-011	1.669694E-012	0	0.000000E+000
1	143.85634570	1.669694E-012	1.499969E-011	1	0.000000E+000
1	143.85651227	1.499969E-011	1.669694E-012	0	0.000000E+000
1	143.85674230	1.669694E-012	1.499969E-011	1	0.000000E+000
1	143.85685770	1.499969E-011	1.669694E-012	0	0.000000E+000
1	143.85842737	1.669694E-012	1.499969E-011	1	0.000000E+000
1	143.85856778	1.499969E-011	1.669694E-012	0	0.000000E+000
1	143.85858798	1.669694E-012	1.499969E-011	1	0.000000E+000
1	143.85887679	1.499969E-011	1.669694E-012	0	0.000000E+000
1	143.85888980	1.669694E-012	1.499969E-011	1	0.000000E+000
1	143.85896165	1.499969E-011	1.669694E-012	0	0.000000E+000
1	143.85899720	1.669694E-012	1.499969E-011	1	0.000000E+000
1	143.85907391	1.499969E-011	1.669694E-012	0	0.000000E+000
1	143.85918705	1.669694E-012	1.499969E-011	1	0.000000E+000
1	143.85953264	1.499969E-011	1.669694E-012	0	0.000000E+000
1	143.86051694	1.669694E-012	1.499969E-011	1	0.000000E+000
1	143.86073543	1.499969E-011	1.669694E-012	0	0.000000E+000
1	143.86076670	1.669694E-012	1.499969E-011	1	0.000000E+000
1	143.86101721	1.499969E-011	1.669694E-012	0	0.000000E+000
1	143.86102893	1.669694E-012	1.499969E-011	1	0.000000E+000
1	143.86109011	1.499969E-011	1.669694E-012	0	0.000000E+000
1	143.86341827	1.669694E-012	1.499969E-011	1	0.000000E+000
1	143.86398806	1.499969E-011	1.669694E-012	0	0.000000E+000
1	143.86430135	1.669694E-012	1.499969E-011	1	0.000000E+000
1	143.86454044	1.499969E-011	1.669694E-012	0	0.000000E+000
1	143.86503317	1.669694E-012	1.499969E-011	1	0.000000E+000
1	143.86509364	1.499969E-011	1.669694E-012	0	0.000000E+000
1	143.86655970	1.669694E-012	1.499969E-011	1	0.000000E+000
1	143.86662952	1.499969E-011	1.669694E-012	0	0.000000E+000
1	143.86670972	1.669694E-012	1.499969E-011	1	0.000000E+000
1	143.86681827	1.499969E-011	1.669694E-012	0	0.000000E+000
1	143.86777853	1.669694E-012	1.499969E-011	1	0.000000E+000
1	143.86799667	1.499969E-011	1.669694E-012	0	0.000000E+000
1	143.87090828	1.669694E-012	1.499969E-011	1	0.000000E+000
1	143.87111044	1.499969E-011	1.669694E-012	0	0.000000E+000
1	143.87126840	1.669694E-012	1.499969E-011	1	0.000000E+000
1	143.87180583	1.499969E-011	1.669694E-012	0	0.000000E+000
1	143.87185255	1.669694E-012	1.499969E-011	1	0.000000E+000
1	143.87192580	1.499969E-011	1.669694E-012	0	0.000000E+000
1	143.87258149	1.669694E-012	1.499969E-011	1	0.000000E+000
1	143.87267960	1.499969E-011	1.669694E-012	0	0.000000E+000
1	143.87271187	1.669694E-012	1.499969E-011	1	0.000000E+000
1	143.87290134	1.499969E-011	1.669694E-012	0	0.000000E+000
1	143.87366508	1.669694E-012	1.499969E-011	1	0.000000E+000
1	143.87385545	1.499969E-011	1.669694E-012	0	0.000000E+000
1	143.87431677	1.669694E-012	1.499969E-011	1	0.000000E+000
1	143.87444984	1.499969E-011	1.669694E-012	0	0.000000E+000
1	143.87578430	1.669694E-012	1.499969E-011	1	0.000000E+000
1	143.87625459	1.499969E-011	1.669694E-012	0	0.000000E+000
1	143.87642741	1.669694E-012	1.499969E-011	1	0.000000E+000
1	143.87665282	1.499969E-011	1.669694E-012	0	0.000000E+000
1	143.87740855	1.669694E-012	1.499969E-011	1	0.000000E+000
1	143.87770970	1.499969E-011	1.669694E-012	0	0.000000E+000
1	143.87962374	1.669694E-012	1.499969E-011	1	0.000000E+000
1	143.87977512	1.499969E-011	1.669694E-012	0	0.000000E+000
1	143.88333599	1.669694E-012	1.499969E-011	1	0.000000E+000
1	143.88357995	1.499969E-011	1.669694E-012	0	0.000000E+000
1	143.88485171	1.669694E-012	1.499969E-011	1	0.000000E+000
1	143.88506895	1.499969E-011	1.669694E-012	0	0.000000E+000
1	143.88536745	1.669694E-012	1.499969E-011	1	0.000000E+000
1	143.88542840	1.499969E-011	1.669694E-012	0	0.000000E+000
1	143.88588385	1.669694E-012	1.499969E-011	1	0.000000E+000
1	143.88589247	1.499969E-011	1.669694E-012	0	0.000000E+000
1	143.88592423	1.669694E-012	1.499969E-011	1	0.000000E+000
1	143.88622974	1.499969E-011	1.669694E-012	0	0.000000E+000
1	143.88627514	1.669694E-012	1.499969E-011	1	0.000000E+000
1	143.88643375	1.499969E-011	1.669694E-012	0	0.000000E+000
1	143.89300079	1.669694E-012	1.499969E-011	1	0.000000E+000
1	143.89329241	1.499969E-011	1.669694E-012	0	0.000000E+000
1	143.89423597	1.669694E-012	1.499969E-011	1	0.000000E+000
1	143.89437195	1.499969E-011	1.669694E-012	0	0.000000E+000
1	143.89463618	1.669694E-012	1.499969E-011	1	0.000000E+000
1	143.89512390	1.499969E-011	1.669694E-012	0	0.000000E+000
1	143.89515697	1.669694E-012	1.499969E-011	1	0.000000E+000
1	143.89554407	1.499969E-011	1.669694E-012	0	0.000000E+000
1	143.89554998	1.669694E-012	1.499969E-011	1	0.000000E+000
1	143.89582150	1.499969E-011	1.669694E-012	0	0.000000E+000
1	145.34140652	1.712261E-012	1.504226E-011	1	0.000000E+000
1	145.34182292	1.504226E-011	1.712261E-012	0	0.000000E+000
1	145.34292999	1.712261E-012	1.504226E-011	1	0.000000E+000
1	145.34404423	1.504226E-011	1.712261E-012	0	0.000000E+000
1	145.34710008	1.712261E-012	1.504226E-011	1	0.000000E+000
1	145.34717026	1.504226E-011	1.712261E-012	0	0.000000E+000
1	145.34845268	1.712261E-012	1.504226E-011	1	0.000000E+000
1	145.34918178	1.504226E-011	1.712261E-012	0	0.000000E+000
1	145.34924784	1.712261E-012	1.504226E-011	1	0.000000E+000
1	145.34952231	1.504226E-011	1.712261E-012	0	0.000000E+000
1	145.35117179	1.712261E-012	1.504226E-011	1	0.000000E+000
1	145.35160647	1.504226E-011	1.712261E-012	0	0.000000E+000
1	145.35162709	1.712261E-012	1.504226E-011	1	0.000000E+000
1	145.35220348	1.504226E-011	1.712261E-012	0	0.000000E+000
1	145.35359409	1.712261E-012	1.504226E-011	1	0.000000E+000
1	145.35375047	1.504226E-011	1.712261E-012	0	0.000000E+000
1	145.35803504	1.712261E-012	1.504226E-011	1	0.000000E+000
1	145.35805745	1.504226E-011	1.712261E-012	0	0.000000E+000
1	145.35860057	1.712261E-012	1.504226E-011	1	0.000000E+000
1	145.35866657	1.504226E-011	1.712261E-012	0	0.000000E+000
1	145.35873905	1.712261E-012	1.504226E-011	1	0.000000E+000
1	145.35879603	1.504226E-011	1.712261E-012	0	0.000000E+000
1	145.35999276	1.712261E-012	1.504226E-011	1	0.000000E+000
1	145.36008414	1.504226E-011	1.712261E-012	0	0.000000E+000
1	145.36295798	1.712261E-012	1.504226E-011	1	0.000000E+000
1	145.36297094	1.504226E-011	1.712261E-012	0	0.000000E+000
1	145.36383558	1.712261E-012	1.504226E-011	1	0.000000E+000
1	145.36387794	1.504226E-011	1.712261E-012	0	0.000000E+000
1	145.36433990	1.712261E-012	1.504226E-011	1	0.000000E+000
1	145.36443265	1.504226E-011	1.712261E-012	0	0.000000E+000
1	145.36504272	1.712261E-012	1.504226E-011	1	0.000000E+000
1	145.36568157	1.504226E-011	1.712261E-012	0	0.000000E+000
1	145.36956107	1.712261E-012	1.504226E-011	1	0.000000E+000
1	145.36979355	1.504226E-011	1.712261E-012	0	0.000000E+000
1	145.37380204	1.712261E-012	1.504226E-011	1	0.000000E+000
1	145.37399459	1.504226E-011	1.712261E-012	0	0.000000E+000
1	145.37406791	1.712261E-012	1.504226E-011	1	0.000000E+000
1	145.37453193	1.504226E-011	1.712261E-012	0	0.000000E+000
1	145.37458426	1.712261E-012	1.504226E-011	1	0.000000E+000
1	145.37505379	1.504226E-011	1.712261E-012	0	0.000000E+000
1	145.37828873	1.712261E-012	1.504226E-011	1	0.000000E+000
1	145.37831856	1.504226E-011	1.712261E-012	0	0.000000E+000
1	145.38015410	1.712261E-012	1.504226E-011	1	0.000000E+000
1	145.38074467	1.504226E-011	1.712261E-012	0	0.000000E+000
1	145.38219145	1.712261E-012	1.504226E-011	1	0.000000E+000
1	145.38229884	1.504226E-011	1.712261E-012	0	0.000000E+000
1	145.38233126	1.712261E-012	1.504226E-011	1	0.000000E+000
1	145.38246517	1.504226E-011	1.712261E-012	0	0.000000E+000
1	145.38248137	1.712261E-012	1.504226E-011	1	0.000000E+000
1	145.38322456	1.504226E-011	1.712261E-012	0	0.000000E+000
1	145.38339653	1.712261E-012	1.504226E-011	1	0.000000E+000
1	145.38344508	1.504226E-011	1.712261E-012	0	0.000000E+000
1	145.38528201	1.712261E-012	1.504226E-011	1	0.000000E+000
1	145.38552349	1.504226E-011	1.712261E-012	0	0.000000E+000
1	145.38552757	1.712261E-012	1.504226E-011	1	0.000000E+000
1	145.38577354	1.504226E-011	1.712261E-012	0	0.000000E+000
1	145.38662125	1.712261E-012	1.504226E-011	1	0.000000E+000
1	145.38693099	1.504226E-011	1.712261E-012	0	0.000000E+000
1	145.38741882	1.712261E-012	1.504226E-011	1	0.000000E+000
1	145.38746201	1.504226E-011	1.712261E-012	0	0.000000E+000
1	145.38926634	1.712261E-012	1.504226E-011	1	0.000000E+000
1	145.38938776	1.504226E-011	1.712261E-012	0	0.000000E+000
1	145.38963925	1.712261E-012	1.504226E-011	1	0.000000E+000
1	145.38970685	1.504226E-011	1.712261E-012	0	0.000000E+000
1	145.38977549	1.712261E-012	1.504226E-011	1	0.000000E+000
1	145.38995658	1.504226E-011	1.712261E-012	0	0.000000E+000
1	145.39014406	1.712261E-012	1.504226E-011	1	0.000000E+000
1	145.39032099	1.504226E-011	1.712261E-012	0	0.000000E+000
1	145.39093008	1.712261E-012	1.504226E-011	1	0.000000E+000
1	145.39099926	1.504226E-011	1.712261E-012	0	0.000000E+000
1	145.39142172	1.712261E-012	1.504226E-011	1	0.000000E+000
1	145.39150485	1.504226E-011	1.712261E-012	0	0.000000E+000
1	145.39171879	1.712261E-012	1.504226E-011	1	0.000000E+000
1	145.39176221	1.504226E-011	1.712261E-012	0	0.000000E+000
1	145.39290515	1.712261E-012	1.504226E-011	1	0.000000E+000
1	145.39302677	1.504226E-011	1.712261E-012	0	0.000000E+000
1	145.39307432	1.712261E-012	1.504226E-011	1	0.000000E+000
1	145.39317725	1.504226E-011	1.712261E-012	0	0.000000E+000
1	145.39389807	1.712261E-012	1.504226E-011	1	0.000000E+000
1	145.39391968	1.504226E-011	1.712261E-012	0	0.000000E+000
1	145.40079420	1.712261E-012	1.504226E-011	1	0.000000E+000
1	145.40085312	1.504226E-011	1.712261E-012	0	0.000000E+000
1	145.40157530	1.712261E-012	1.504226E-011	1	0.000000E+000
1	145.40164973	1.504226E-011	1.712261E-012	0	0.000000E+000
1	145.40346870	1.712261E-012	1.504226E-011	1	0.000000E+000
1	145.40358813	1.504226E-011	1.712261E-012	0	0.000000E+000
1	145.40370134	1.712261E-012	1.504226E-011	1	0.000000E+000
1	145.40388241	1.504226E-011	1.712261E-012	0	0.000000E+000
1	145.40390181	1.712261E-012	1.504226E-011	1	0.000000E+000
1	145.40469780	1.504226E-011	1.712261E-012	0	0.000000E+000
1	145.40596366	1.712261E-012	1.504226E-011	1	0.000000E+000
1	145.40604063	1.504226E-011	1.712261E-012	0	0.000000E+000
1	145.40629709	1.712261E-012	1.504226E-011	1	0.000000E+000
1	145.40635874	1.504226E-011	1.712261E-012	0	0.000000E+000
1	145.40728400	1.712261E-012	1.504226E-011	1	0.000000E+000
1	145.40754114	1.504226E-011	1.712261E-012	0	0.000000E+000
1	145.40773585	1.712261E-012	1.504226E-011	1	0.000000E+000
1	145.40826497	1.504226E-011	1.712261E-012	0	0.000000E+000
1	145.40927744	1.712261E-012	1.504226E-011	1	0.000000E+000
1	145.40975787	1.504226E-011	1.712261E-012	0	0.000000E+000
1	145.40978780	1.712261E-012	1.504226E-011	1	0.000000E+000
1	145.40997544	1.504226E-011	1.712261E-012	0	0.000000E+000
1	145.41116394	1.712261E-012	1.504226E-011	1	0.000000E+000
1	145.41169733	1.504226E-011	1.712261E-012	0	0.000000E+000
1	145.41171309	1.712261E-012	1.504226E-011	1	0.000000E+000
1	145.41200113	1.504226E-011	1.712261E-012	0	0.000000E+000
1	145.41240968	1.712261E-012	1.504226E-011	1	0.000000E+000
1	145.41273094	1.504226E-011	1.712261E-012	0	0.000000E+000
1	145.41277540	1.712261E-012	1.504226E-011	1	0.000000E+000
1	145.41285027	1.504226E-011	1.712261E-012	0	0.000000E+000
1	145.41291415	1.712261E-012	1.504226E-011	1	0.000000E+000
1	145.41319097	1.504226E-011	1.712261E-012	0	0.000000E+000
1	145.41416612	1.712261E-012	1.504226E-011	1	0.000000E+000
1	145.41492716	1.504226E-011	1.712261E-012	0	0.000000E+000
1	145.41548481	1.712261E-012	1.504226E-011	1	0.000000E+000
1	145.41550079	1.504226E-011	1.712261E-012	0	0.000000E+000
1	145.41589560	1.712261E-012	1.504226E-011	1	0.000000E+000
1	145.41632557	1.504226E-011	1.712261E-012	0	0.000000E+000
1	145.42298200	1.712261E-012	1.504226E-011	1	0.000000E+000
1	145.42310704	1.504226E-011	1.712261E-012	0	0.000000E+000
1	145.42544385	1.712261E-012	1.504226E-011	1	0.000000E+000
1	145.42562575	1.504226E-011	1.712261E-012	0	0.000000E+000
1	145.42588147	1.712261E-012	1.504226E-011	1	0.000000E+000
1	145.42600678	1.504226E-011	1.712261E-012	0	0.000000E+000
1	145.42788976	1.712261E-012	1.504226E-011	1	0.000000E+000
1	145.42814198	1.504226E-011	1.712261E-012	0	0.000000E+000
1	145.42820204	1.712261E-012	1.504226E-011	1	0.000000E+000
1	145.42822832	1.504226E-011	1.712261E-012	0	0.000000E+000
1	145.42836043	1.712261E-012	1.504226E-011	1	0.000000E+000
1	145.42897760	1.504226E-011	1.712261E-012	0	0.000000E+000
1	145.42915693	1.712261E-012	1.504226E-011	1	0.000000E+000
1	145.42941790	1.504226E-011	1.712261E-012	0	0.000000E+000
1	145.42946874	1.712261E-012	1.504226E-011	1	0.000000E+000
1	145.43028711	1.504226E-011	1.712261E-012	0	0.000000E+000
1	145.43051814	1.712261E-012	1.504226E-011	1	0.000000E+000
1	145.43053479	1.504226E-011	1.712261E-012	0	0.000000E+000
1	145.43202735	1.712261E-012	1.504226E-011	1	0.000000E+000
1	145.43204300	1.504226E-011	1.712261E-012	0	0.000000E+000
1	145.43701602	1.712261E-012	1.504226E-011	1	0.000000E+000
1	145.43735722	1.504226E-011	1.712261E-012	0	0.000000E+000
1	145.43772846	1.712261E-012	1.504226E-011	1	0.000000E+000
1	145.43801047	1.504226E-011	1.712261E-012	0	0.000000E+000
1	145.43908067	1.712261E-012	1.504226E-011	1	0.000000E+000
1	145.43921709	1.504226E-011	1.712261E-012	0	0.000000E+000
1	145.44113846	1.712261E-012	1.504226E-011	1	0.000000E+000
1	145.44115649	1.504226E-011	1.712261E-012	0	0.000000E+000
1	145.44246887	1.712261E-012	1.504226E-011	1	0.000000E+000
1	145.44278055	1.504226E-011	1.712261E-012	0	0.000000E+000
1	145.44279865	1.712261E-012	1.504226E-011	1	0.000000E+000
1	145.44285573	1.504226E-011	1.712261E-012	0	0.000000E+000
1	145.44528127	1.712261E-012	1.504226E-011	1	0.000000E+000
1	145.44532566	1.504226E-011	1.712261E-012	0	0.000000E+000
1	145.44655164	1.712261E-012	1.504226E-011	1	0.000000E+000
1	145.44660321	1.504226E-011	1.712261E-012	0	0.000000E+000
1	145.44669933	1.712261E-012	1.504226E-011	1	0.000000E+000
1	145.44697555	1.504226E-011	1.712261E-012	0	0.000000E+000
1	145.44749217	1.712261E-012	1.504226E-011	1	0.000000E+000
1	145.44751489	1.504226E-011	1.712261E-012	0	0.000000E+000
1	145.44792895	1.712261E-012	1.504226E-011	1	0.000000E+000
1	145.44828622	1.504226E-011	1.712261E-012	0	0.000000E+000
1	145.44907134	1.712261E-012	1.504226E-011	1	0.000000E+000
1	145.44920137	1.504226E-011	1.712261E-012	0	0.000000E+000
1	145.44925167	1.712261E-012	1.504226E-011	1	0.000000E+000
1	145.44941136	1.504226E-011	1.712261E-012	0	0.000000E+000
1	145.44945297	1.712261E-012	1.504226E-011	1	0.000000E+000
1	145.44994310	1.504226E-011	1.712261E-012	0	0.000000E+000
1	145.45159559	1.712261E-012	1.504226E-011	1	0.000000E+000
1	145.45160329	1.504226E-011	1.712261E-012	0	0.000000E+000
1	145.45169042	1.712261E-012	1.504226E-011	1	0.000000E+000
1	145.45183012	1.504226E-011	1.712261E-012	0	0.000000E+000
1	145.45341234	1.712261E-012	1.504226E-011	1	0.000000E+000
1	145.45357196	1.504226E-011	1.712261E-012	0	0.000000E+000
1	145.45481086	1.712261E-012	1.504226E-011	1	0.000000E+000
1	145.45490566	1.504226E-011	1.712261E-012	0	0.000000E+000
1	145.45508729	1.712261E-012	1.504226E-011	1	0.000000E+000
1	145.45538445	1.504226E-011	1.712261E-012	0	0.000000E+000
1	145.45606365	1.712261E-012	1.504226E-011	1	0.000000E+000
1	145.45634311	1.504226E-011	1.712261E-012	0	0.000000E+000
1	145.46110875	1.712261E-012	1.504226E-011	1	0.000000E+000
1	145.46117058	1.504226E-011	1.712261E-012	0	0.000000E+000
1	145.46324640	1.712261E-012	1.504226E-011	1	0.000000E+000
1	145.46358273	1.504226E-011	1.712261E-012	0	0.000000E+000
1	145.46430694	1.712261E-012	1.504226E-011	1	0.000000E+000
1	145.46478493	1.504226E-011	1.712261E-012	0	0.000000E+000
1	145.46481631	1.712261E-012	1.504226E-011	1	0.000000E+000
1	145.46510724	1.504226E-011	1.712261E-012	0	0.000000E+000
1	145.46834483	1.712261E-012	1.504226E-011	1	0.000000E+000
1	145.46841913	1.504226E-011	1.712261E-012	0	0.000000E+000
1	145.46859103	1.712261E-012	1.504226E-011	1	0.000000E+000
1	145.46868658	1.504226E-011	1.712261E-012	0	0.000000E+000
1	145.46928714	1.712261E-012	1.504226E-011	1	0.000000E+000
1	145.46953366	1.504226E-011	1.712261E-012	0	0.000000E+000
1	145.46956502	1.712261E-012	1.504226E-011	1	0.000000E+000
1	145.46983062	1.504226E-011	1.712261E-012	0	0.000000E+000
1	145.47024728	1.712261E-012	1.504226E-011	1	0.000000E+000
1	145.47076977	1.504226E-011	1.712261E-012	0	0.000000E+000
1	145.47150901	1.712261E-012	1.504226E-011	1	0.000000E+000
1	145.47168579	1.504226E-011	1.712261E-012	0	0.000000E+000
1	145.47291582	1.712261E-012	1.504226E-011	1	0.000000E+000
1	145.47340763	1.504226E-011	1.712261E-012	0	0.000000E+000
1	145.47363022	1.712261E-012	1.504226E-011	1	0.000000E+000
1	145.47373306	1.504226E-011	1.712261E-012	0	0.000000E+000
1	145.47710855	1.712261E-012	1.504226E-011	1	0.000000E+000
1	145.47719303	1.504226E-011	1.712261E-012	0	0.000000E+000
1	145.47739048	1.712261E-012	1.504226E-011	1	0.000000E+000
1	145.47773090	1.504226E-011	1.712261E-012	0	0.000000E+000
1	145.47780510	1.712261E-012	1.504226E-011	1	0.000000E+000
1	145.47798269	1.504226E-011	1.712261E-012	0	0.000000E+000
[truncated: 231,045 more chars]
