# Supplementary material for: Ancestral acetylcholine receptor β-subunit forms homopentamers that prime before opening spontaneously
Source: eLife. 2022 Jul 4;11:e76504. doi: 10.7554/eLife.76504 (PMC9365395; doi:10.7554/eLife.76504)
Supplement: Figure 4—figure supplement 2—source data 1. — Detected single-channel event durations for 2-[(2,6-dimethylphenyl)amino]-N,N,N-trimethyl-2-oxoethaniminium chloride (QX-222) block of the human adult muscle-type acetylcholine receptor. Recordings were in the presence of either 10 µM or 30 µM acetylcholine, and increasing concentrations of QX-222 (QX222; 10 µM, 30 µM, 60 µM, and 100 µM). Compressed file includes 30 TAC 4.3.3 event files (*.evt format) of the single-channel detections for three recordings for each condition (fileA, fileB, and fileC in each case) included in the kinetic analysis, as well as the associated R scripts (*.txt format) for defining and sorting bursts. [file elife-76504-fig4-figsupp2-data1.zip › F4S1-SD2/Source Data - Figure 4-figure supplement 2/Figure 4-figure supplement 2_WTMuscle30uMACh_30uMQX222_fileC.evt]

5
File
Acquire	C:\Users\daCostaLab\Desktop\WT-QX222 Dose Response\30A30Q\a3-20-07-14-WTMuscle-BRBS-PA30Q30OOPS-120mV-12.acquire	0	
Sweeps
1	193.626669	0.000000	0.179868	0.0000000E+000	0.0000000E+000	
Segments
1	206	0.000000	0.179868	0.454097	0.589727	0.654860	0.877051	1.313888	1.800709	1.981539	2.082321	2.222651	2.375442	3.258407	3.398217	3.616276	3.828029	3.866124	3.964995	4.281334	4.503824	4.527881	4.715077	4.718092	4.834247	4.870494	4.970910	5.270464	5.563192	5.679606	6.441592	8.607246	8.932473	10.014078	10.121532	10.766188	10.951053	11.009548	11.108101	11.140620	11.291723	11.407390	11.620250	12.706530	12.929638	15.763066	15.895303	16.023444	16.141525	17.879533	18.023308	19.704694	19.942252	19.987980	20.053283	20.053516	20.158441	20.333541	20.507292	20.662235	21.023135	23.420614	23.681343	23.942387	24.102585	24.922449	25.177551	25.398595	25.698448	26.208760	26.316223	28.163838	28.264579	28.564581	28.780781	29.313710	29.525657	30.561211	30.661562	32.156333	32.342690	32.891741	33.168710	33.245483	33.412446	35.074029	35.311587	35.630842	35.741395	39.199167	39.362419	39.616865	39.736135	40.241801	40.394584	41.398632	41.575812	47.849653	47.952993	48.238477	48.412183	48.430604	48.728989	49.095039	49.197277	49.834244	50.206420	50.482186	50.597079	50.689436	50.796670	50.855436	50.962894	51.111060	51.261362	51.365249	51.632126	51.693985	52.057933	52.160167	52.559663	53.024946	53.213835	53.214732	53.379102	53.755149	53.856056	55.515087	55.632294	55.639564	55.771640	56.844135	56.970345	58.593676	59.093051	59.538103	59.824585	60.651253	60.776564	60.966255	61.156098	61.759679	62.155675	63.351159	63.500776	63.503884	63.616429	65.286353	65.407573	65.408787	66.234880	69.621639	69.837037	69.860876	69.970499	70.765748	71.304120	71.583887	71.934138	72.147314	72.405154	72.604928	72.715911	74.244087	74.692591	75.093560	75.309320	76.035067	76.183257	76.627592	77.152662	77.495453	78.051639	78.052876	78.349966	79.148727	79.339502	79.363596	79.809216	83.751236	83.861551	85.365320	85.483707	86.534086	86.645896	86.703628	86.814033	89.855739	90.139500	90.531806	90.745430	94.875200	95.146521	102.192479	102.337005	102.366732	102.495864	102.665178	102.839670	103.120727	103.271750	103.786514	103.895966	104.681659	104.813733	105.570370	105.689946	105.873726	106.008393	106.074931	106.588996	106.933378	107.115160	107.154633	107.372738	107.524732	107.625301	107.675148	107.873823	108.507948	108.924598	108.985868	109.079062	109.130209	109.465159	110.091982	110.257321	110.296588	111.542341	111.723877	111.846647	112.000999	112.444490	112.536057	112.875532	113.186860	113.784708	113.869021	114.175733	114.298356	114.429513	114.782216	115.205663	115.565348	115.673802	115.736076	115.931062	116.172888	116.277663	116.339486	116.537594	116.692032	117.212425	118.022015	118.170517	118.389365	118.866896	118.954710	119.635243	120.301421	120.707482	120.716812	121.083369	122.527421	123.071314	123.321130	123.791841	123.809781	124.064685	124.180914	124.573368	124.603236	124.865096	125.157208	125.260626	125.383797	125.620100	125.632012	126.039524	126.503922	126.754157	127.064395	127.398813	129.242742	129.448333	130.324676	130.461164	130.481676	130.828909	136.709259	136.890743	136.904204	137.341301	137.958734	138.214052	138.486391	138.611030	138.794122	138.937044	139.019291	139.144792	139.515288	139.665093	139.805379	140.234762	140.393522	140.494635	141.529841	141.637419	141.932111	142.306374	142.847975	142.983036	143.151825	143.310921	143.352201	143.493793	143.530756	143.739960	148.196802	148.424407	148.699276	148.875130	149.745853	150.058335	150.841405	151.179517	151.626993	151.910930	152.204575	153.667098	153.997479	154.297664	154.744144	155.278041	155.577124	155.688181	157.080714	157.182290	158.355209	158.834057	161.444167	161.814854	162.242363	162.911850	163.059938	163.728313	164.919704	165.345478	166.229501	166.602768	166.679740	167.352017	167.390715	167.757677	167.771660	168.394842	169.170332	169.466693	169.475596	169.529543	170.415246	170.825834	170.876787	171.009085	171.250449	172.336447	172.366854	172.518623	172.798026	172.966488	174.768136	174.999899	175.238811	175.593477	176.353979	176.527724	176.714121	177.136708	177.143308	177.299474	177.339916	177.431737	177.470988	177.577094	180.329812	180.751317	181.441711	181.592901	181.635360	181.781028	181.973968	182.170579	182.204847	182.524871	182.582796	182.657626	182.659074	183.339395	184.282908	184.630198	185.327893	185.538071	186.730272	187.175446	187.235852	187.384200	187.861686	188.110893	190.930368	191.132131	193.508804	193.626669	
Events
1	0.68678061	6.976912E-012	1.999691E-011	1	0.000000E+000
1	0.68743465	1.999691E-011	6.976912E-012	0	0.000000E+000
1	0.68853542	6.976912E-012	1.999691E-011	1	0.000000E+000
1	0.68870040	1.999691E-011	6.976912E-012	0	0.000000E+000
1	0.68874610	6.976912E-012	1.999691E-011	1	0.000000E+000
1	0.68876101	1.999691E-011	6.976912E-012	0	0.000000E+000
1	0.68898608	6.976912E-012	1.999691E-011	1	0.000000E+000
1	0.68902158	1.999691E-011	6.976912E-012	0	0.000000E+000
1	0.69250627	6.976912E-012	1.999691E-011	1	0.000000E+000
1	0.69269822	1.999691E-011	6.976912E-012	0	0.000000E+000
1	0.69288005	6.976912E-012	1.999691E-011	1	0.000000E+000
1	0.69296096	1.999691E-011	6.976912E-012	0	0.000000E+000
1	0.69460477	6.976912E-012	1.999691E-011	1	0.000000E+000
1	0.69462108	1.999691E-011	6.976912E-012	0	0.000000E+000
1	0.69742590	6.976912E-012	1.999691E-011	1	0.000000E+000
1	0.69765382	1.999691E-011	6.976912E-012	0	0.000000E+000
1	0.69940630	6.976912E-012	1.999691E-011	1	0.000000E+000
1	0.69990638	1.999691E-011	6.976912E-012	0	0.000000E+000
1	0.69992825	6.976912E-012	1.999691E-011	1	0.000000E+000
1	0.70016147	1.999691E-011	6.976912E-012	0	0.000000E+000
1	0.70109892	6.976912E-012	1.999691E-011	1	0.000000E+000
1	0.70111002	1.999691E-011	6.976912E-012	0	0.000000E+000
1	0.70288428	6.976912E-012	1.999691E-011	1	0.000000E+000
1	0.70319639	1.999691E-011	6.976912E-012	0	0.000000E+000
1	0.70339529	6.976912E-012	1.999691E-011	1	0.000000E+000
1	0.70342214	1.999691E-011	6.976912E-012	0	0.000000E+000
1	0.70372305	6.976912E-012	1.999691E-011	1	0.000000E+000
1	0.70380959	1.999691E-011	6.976912E-012	0	0.000000E+000
1	0.70516567	6.976912E-012	1.999691E-011	1	0.000000E+000
1	0.70561387	1.999691E-011	6.976912E-012	0	0.000000E+000
1	0.70565484	6.976912E-012	1.999691E-011	1	0.000000E+000
1	0.70568363	1.999691E-011	6.976912E-012	0	0.000000E+000
1	0.71014897	6.976912E-012	1.999691E-011	1	0.000000E+000
1	0.71031934	1.999691E-011	6.976912E-012	0	0.000000E+000
1	0.71100635	6.976912E-012	1.999691E-011	1	0.000000E+000
1	0.71132134	1.999691E-011	6.976912E-012	0	0.000000E+000
1	0.71134875	6.976912E-012	1.999691E-011	1	0.000000E+000
1	0.71137393	1.999691E-011	6.976912E-012	0	0.000000E+000
1	0.71186196	6.976912E-012	1.999691E-011	1	0.000000E+000
1	0.71218379	1.999691E-011	6.976912E-012	0	0.000000E+000
1	0.71276476	6.976912E-012	1.999691E-011	1	0.000000E+000
1	0.71293291	1.999691E-011	6.976912E-012	0	0.000000E+000
1	0.71294798	6.976912E-012	1.999691E-011	1	0.000000E+000
1	0.71336502	1.999691E-011	6.976912E-012	0	0.000000E+000
1	0.71386890	6.976912E-012	1.999691E-011	1	0.000000E+000
1	0.71390684	1.999691E-011	6.976912E-012	0	0.000000E+000
1	0.71496754	6.976912E-012	1.999691E-011	1	0.000000E+000
1	0.71527919	1.999691E-011	6.976912E-012	0	0.000000E+000
1	0.71533465	6.976912E-012	1.999691E-011	1	0.000000E+000
1	0.71542674	1.999691E-011	6.976912E-012	0	0.000000E+000
1	0.71963271	6.976912E-012	1.999691E-011	1	0.000000E+000
1	0.71989694	1.999691E-011	6.976912E-012	0	0.000000E+000
1	0.72668639	6.976912E-012	1.999691E-011	1	0.000000E+000
1	0.72679637	1.999691E-011	6.976912E-012	0	0.000000E+000
1	0.72830807	6.976912E-012	1.999691E-011	1	0.000000E+000
1	0.72841058	1.999691E-011	6.976912E-012	0	0.000000E+000
1	0.72897442	6.976912E-012	1.999691E-011	1	0.000000E+000
1	0.72957619	1.999691E-011	6.976912E-012	0	0.000000E+000
1	0.73035862	6.976912E-012	1.999691E-011	1	0.000000E+000
1	0.73046130	1.999691E-011	6.976912E-012	0	0.000000E+000
1	0.73048626	6.976912E-012	1.999691E-011	1	0.000000E+000
1	0.73081333	1.999691E-011	6.976912E-012	0	0.000000E+000
1	0.73108018	6.976912E-012	1.999691E-011	1	0.000000E+000
1	0.73123160	1.999691E-011	6.976912E-012	0	0.000000E+000
1	0.73533060	6.976912E-012	1.999691E-011	1	0.000000E+000
1	0.73554093	1.999691E-011	6.976912E-012	0	0.000000E+000
1	0.73748077	6.976912E-012	1.999691E-011	1	0.000000E+000
1	0.73767046	1.999691E-011	6.976912E-012	0	0.000000E+000
1	0.73843429	6.976912E-012	1.999691E-011	1	0.000000E+000
1	0.73850092	1.999691E-011	6.976912E-012	0	0.000000E+000
1	0.73857007	6.976912E-012	1.999691E-011	1	0.000000E+000
1	0.73889717	1.999691E-011	6.976912E-012	0	0.000000E+000
1	0.73891320	6.976912E-012	1.999691E-011	1	0.000000E+000
1	0.73923980	1.999691E-011	6.976912E-012	0	0.000000E+000
1	0.73938424	6.976912E-012	1.999691E-011	1	0.000000E+000
1	0.73960591	1.999691E-011	6.976912E-012	0	0.000000E+000
1	0.74029945	6.976912E-012	1.999691E-011	1	0.000000E+000
1	0.74045839	1.999691E-011	6.976912E-012	0	0.000000E+000
1	0.74104186	6.976912E-012	1.999691E-011	1	0.000000E+000
1	0.74105163	1.999691E-011	6.976912E-012	0	0.000000E+000
1	0.74133154	6.976912E-012	1.999691E-011	1	0.000000E+000
1	0.74154154	1.999691E-011	6.976912E-012	0	0.000000E+000
1	0.74351580	6.976912E-012	1.999691E-011	1	0.000000E+000
1	0.74355306	1.999691E-011	6.976912E-012	0	0.000000E+000
1	0.74408913	6.976912E-012	1.999691E-011	1	0.000000E+000
1	0.74425901	1.999691E-011	6.976912E-012	0	0.000000E+000
1	0.74460353	6.976912E-012	1.999691E-011	1	0.000000E+000
1	0.74472868	1.999691E-011	6.976912E-012	0	0.000000E+000
1	0.74855160	6.976912E-012	1.999691E-011	1	0.000000E+000
1	0.74869042	1.999691E-011	6.976912E-012	0	0.000000E+000
1	0.75102426	6.976912E-012	1.999691E-011	1	0.000000E+000
1	0.75127666	1.999691E-011	6.976912E-012	0	0.000000E+000
1	0.75140494	6.976912E-012	1.999691E-011	1	0.000000E+000
1	0.75156151	1.999691E-011	6.976912E-012	0	0.000000E+000
1	0.75164755	6.976912E-012	1.999691E-011	1	0.000000E+000
1	0.75194876	1.999691E-011	6.976912E-012	0	0.000000E+000
1	0.75234800	6.976912E-012	1.999691E-011	1	0.000000E+000
1	0.75280290	1.999691E-011	6.976912E-012	0	0.000000E+000
1	0.75702160	6.976912E-012	1.999691E-011	1	0.000000E+000
1	0.75706270	1.999691E-011	6.976912E-012	0	0.000000E+000
1	0.75729995	6.976912E-012	1.999691E-011	1	0.000000E+000
1	0.75754697	1.999691E-011	6.976912E-012	0	0.000000E+000
1	0.75757797	6.976912E-012	1.999691E-011	1	0.000000E+000
1	0.75763952	1.999691E-011	6.976912E-012	0	0.000000E+000
1	0.75955130	6.976912E-012	1.999691E-011	1	0.000000E+000
1	0.75962046	1.999691E-011	6.976912E-012	0	0.000000E+000
1	0.75962327	6.976912E-012	1.999691E-011	1	0.000000E+000
1	0.75977360	1.999691E-011	6.976912E-012	0	0.000000E+000
1	0.75982799	6.976912E-012	1.999691E-011	1	0.000000E+000
1	0.75994150	1.999691E-011	6.976912E-012	0	0.000000E+000
1	0.76740014	6.976912E-012	1.999691E-011	1	0.000000E+000
1	0.76765704	1.999691E-011	6.976912E-012	0	0.000000E+000
1	0.76879339	6.976912E-012	1.999691E-011	1	0.000000E+000
1	0.76905774	1.999691E-011	6.976912E-012	0	0.000000E+000
1	0.76926675	6.976912E-012	1.999691E-011	1	0.000000E+000
1	0.76935318	1.999691E-011	6.976912E-012	0	0.000000E+000
1	0.76958409	6.976912E-012	1.999691E-011	1	0.000000E+000
1	0.76962311	1.999691E-011	6.976912E-012	0	0.000000E+000
1	0.76964988	6.976912E-012	1.999691E-011	1	0.000000E+000
1	0.76973152	1.999691E-011	6.976912E-012	0	0.000000E+000
1	0.76988224	6.976912E-012	1.999691E-011	1	0.000000E+000
1	0.77003268	1.999691E-011	6.976912E-012	0	0.000000E+000
1	0.77104511	6.976912E-012	1.999691E-011	1	0.000000E+000
1	0.77136298	1.999691E-011	6.976912E-012	0	0.000000E+000
1	0.77248698	6.976912E-012	1.999691E-011	1	0.000000E+000
1	0.77249691	1.999691E-011	6.976912E-012	0	0.000000E+000
1	0.77253665	6.976912E-012	1.999691E-011	1	0.000000E+000
1	0.77261194	1.999691E-011	6.976912E-012	0	0.000000E+000
1	0.77266727	6.976912E-012	1.999691E-011	1	0.000000E+000
1	0.77318720	1.999691E-011	6.976912E-012	0	0.000000E+000
1	0.77340530	6.976912E-012	1.999691E-011	1	0.000000E+000
1	0.77381481	1.999691E-011	6.976912E-012	0	0.000000E+000
1	0.77407573	6.976912E-012	1.999691E-011	1	0.000000E+000
1	0.77409000	1.999691E-011	6.976912E-012	0	0.000000E+000
1	0.77526920	6.976912E-012	1.999691E-011	1	0.000000E+000
1	0.77530191	1.999691E-011	6.976912E-012	0	0.000000E+000
1	0.77543912	6.976912E-012	1.999691E-011	1	0.000000E+000
1	0.77549830	1.999691E-011	6.976912E-012	0	0.000000E+000
1	0.77578723	6.976912E-012	1.999691E-011	1	0.000000E+000
1	0.77598231	1.999691E-011	6.976912E-012	0	0.000000E+000
1	0.77609716	6.976912E-012	1.999691E-011	1	0.000000E+000
1	0.77624045	1.999691E-011	6.976912E-012	0	0.000000E+000
1	0.77723441	6.976912E-012	1.999691E-011	1	0.000000E+000
1	0.77765156	1.999691E-011	6.976912E-012	0	0.000000E+000
1	0.77810723	6.976912E-012	1.999691E-011	1	0.000000E+000
1	0.77817180	1.999691E-011	6.976912E-012	0	0.000000E+000
1	0.77857918	6.976912E-012	1.999691E-011	1	0.000000E+000
1	0.77880938	1.999691E-011	6.976912E-012	0	0.000000E+000
1	0.77883709	6.976912E-012	1.999691E-011	1	0.000000E+000
1	0.77893133	1.999691E-011	6.976912E-012	0	0.000000E+000
1	0.78016161	6.976912E-012	1.999691E-011	1	0.000000E+000
1	0.78048741	1.999691E-011	6.976912E-012	0	0.000000E+000
1	0.78109373	6.976912E-012	1.999691E-011	1	0.000000E+000
1	0.78112456	1.999691E-011	6.976912E-012	0	0.000000E+000
1	0.78117796	6.976912E-012	1.999691E-011	1	0.000000E+000
1	0.78158743	1.999691E-011	6.976912E-012	0	0.000000E+000
1	0.78401126	6.976912E-012	1.999691E-011	1	0.000000E+000
1	0.78405670	1.999691E-011	6.976912E-012	0	0.000000E+000
1	0.78480567	6.976912E-012	1.999691E-011	1	0.000000E+000
1	0.78491168	1.999691E-011	6.976912E-012	0	0.000000E+000
1	0.78582866	6.976912E-012	1.999691E-011	1	0.000000E+000
1	0.78596280	1.999691E-011	6.976912E-012	0	0.000000E+000
1	0.78723571	6.976912E-012	1.999691E-011	1	0.000000E+000
1	0.78725234	1.999691E-011	6.976912E-012	0	0.000000E+000
1	0.78861122	6.976912E-012	1.999691E-011	1	0.000000E+000
1	0.78906924	1.999691E-011	6.976912E-012	0	0.000000E+000
1	0.78915051	6.976912E-012	1.999691E-011	1	0.000000E+000
1	0.78918383	1.999691E-011	6.976912E-012	0	0.000000E+000
1	0.78921845	6.976912E-012	1.999691E-011	1	0.000000E+000
1	0.78971597	1.999691E-011	6.976912E-012	0	0.000000E+000
1	0.79025697	6.976912E-012	1.999691E-011	1	0.000000E+000
1	0.79034656	1.999691E-011	6.976912E-012	0	0.000000E+000
1	0.79035313	6.976912E-012	1.999691E-011	1	0.000000E+000
1	0.79052237	1.999691E-011	6.976912E-012	0	0.000000E+000
1	0.79080506	6.976912E-012	1.999691E-011	1	0.000000E+000
1	0.79095142	1.999691E-011	6.976912E-012	0	0.000000E+000
1	0.79139010	6.976912E-012	1.999691E-011	1	0.000000E+000
1	0.79171516	1.999691E-011	6.976912E-012	0	0.000000E+000
1	0.79198830	6.976912E-012	1.999691E-011	1	0.000000E+000
1	0.79208507	1.999691E-011	6.976912E-012	0	0.000000E+000
1	0.79221959	6.976912E-012	1.999691E-011	1	0.000000E+000
1	0.79235651	1.999691E-011	6.976912E-012	0	0.000000E+000
1	0.79272628	6.976912E-012	1.999691E-011	1	0.000000E+000
1	0.79298249	1.999691E-011	6.976912E-012	0	0.000000E+000
1	0.79451681	6.976912E-012	1.999691E-011	1	0.000000E+000
1	0.79452918	1.999691E-011	6.976912E-012	0	0.000000E+000
1	0.79494027	6.976912E-012	1.999691E-011	1	0.000000E+000
1	0.79506242	1.999691E-011	6.976912E-012	0	0.000000E+000
1	0.79636053	6.976912E-012	1.999691E-011	1	0.000000E+000
1	0.79649356	1.999691E-011	6.976912E-012	0	0.000000E+000
1	0.79700511	6.976912E-012	1.999691E-011	1	0.000000E+000
1	0.79706444	1.999691E-011	6.976912E-012	0	0.000000E+000
1	0.79752730	6.976912E-012	1.999691E-011	1	0.000000E+000
1	0.79770423	1.999691E-011	6.976912E-012	0	0.000000E+000
1	0.79771506	6.976912E-012	1.999691E-011	1	0.000000E+000
1	0.79814359	1.999691E-011	6.976912E-012	0	0.000000E+000
1	0.79978838	6.976912E-012	1.999691E-011	1	0.000000E+000
1	0.80006958	1.999691E-011	6.976912E-012	0	0.000000E+000
1	0.80008097	6.976912E-012	1.999691E-011	1	0.000000E+000
1	0.80021457	1.999691E-011	6.976912E-012	0	0.000000E+000
1	0.80227244	6.976912E-012	1.999691E-011	1	0.000000E+000
1	0.80254477	1.999691E-011	6.976912E-012	0	0.000000E+000
1	0.80262987	6.976912E-012	1.999691E-011	1	0.000000E+000
1	0.80281230	1.999691E-011	6.976912E-012	0	0.000000E+000
1	0.80326240	6.976912E-012	1.999691E-011	1	0.000000E+000
1	0.80338892	1.999691E-011	6.976912E-012	0	0.000000E+000
1	0.80340079	6.976912E-012	1.999691E-011	1	0.000000E+000
1	0.80393153	1.999691E-011	6.976912E-012	0	0.000000E+000
1	0.80429614	6.976912E-012	1.999691E-011	1	0.000000E+000
1	0.80437570	1.999691E-011	6.976912E-012	0	0.000000E+000
1	0.80493019	6.976912E-012	1.999691E-011	1	0.000000E+000
1	0.80536641	1.999691E-011	6.976912E-012	0	0.000000E+000
1	0.80780156	6.976912E-012	1.999691E-011	1	0.000000E+000
1	0.80802945	1.999691E-011	6.976912E-012	0	0.000000E+000
1	0.80820660	6.976912E-012	1.999691E-011	1	0.000000E+000
1	0.80910658	1.999691E-011	6.976912E-012	0	0.000000E+000
1	0.80961627	6.976912E-012	1.999691E-011	1	0.000000E+000
1	0.80968817	1.999691E-011	6.976912E-012	0	0.000000E+000
1	0.81111540	6.976912E-012	1.999691E-011	1	0.000000E+000
1	0.81116139	1.999691E-011	6.976912E-012	0	0.000000E+000
1	0.81465892	6.976912E-012	1.999691E-011	1	0.000000E+000
1	0.81496391	1.999691E-011	6.976912E-012	0	0.000000E+000
1	0.81603582	6.976912E-012	1.999691E-011	1	0.000000E+000
1	0.81606196	1.999691E-011	6.976912E-012	0	0.000000E+000
1	0.81789580	6.976912E-012	1.999691E-011	1	0.000000E+000
1	0.81804138	1.999691E-011	6.976912E-012	0	0.000000E+000
1	0.81882968	6.976912E-012	1.999691E-011	1	0.000000E+000
1	0.81912890	1.999691E-011	6.976912E-012	0	0.000000E+000
1	0.81917795	6.976912E-012	1.999691E-011	1	0.000000E+000
1	0.81921014	1.999691E-011	6.976912E-012	0	0.000000E+000
1	0.82010574	6.976912E-012	1.999691E-011	1	0.000000E+000
1	0.82025193	1.999691E-011	6.976912E-012	0	0.000000E+000
1	0.82063373	6.976912E-012	1.999691E-011	1	0.000000E+000
1	0.82100266	1.999691E-011	6.976912E-012	0	0.000000E+000
1	0.82102860	6.976912E-012	1.999691E-011	1	0.000000E+000
1	0.82134848	1.999691E-011	6.976912E-012	0	0.000000E+000
1	0.82509029	6.976912E-012	1.999691E-011	1	0.000000E+000
1	0.82521359	1.999691E-011	6.976912E-012	0	0.000000E+000
1	0.82570724	6.976912E-012	1.999691E-011	1	0.000000E+000
1	0.82585580	1.999691E-011	6.976912E-012	0	0.000000E+000
1	0.82649559	6.976912E-012	1.999691E-011	1	0.000000E+000
1	0.82672251	1.999691E-011	6.976912E-012	0	0.000000E+000
1	0.82675871	6.976912E-012	1.999691E-011	1	0.000000E+000
1	0.82688653	1.999691E-011	6.976912E-012	0	0.000000E+000
1	0.82815085	6.976912E-012	1.999691E-011	1	0.000000E+000
1	0.82830765	1.999691E-011	6.976912E-012	0	0.000000E+000
1	0.82856365	6.976912E-012	1.999691E-011	1	0.000000E+000
1	0.82860794	1.999691E-011	6.976912E-012	0	0.000000E+000
1	0.82864134	6.976912E-012	1.999691E-011	1	0.000000E+000
1	0.82874428	1.999691E-011	6.976912E-012	0	0.000000E+000
1	2.26546709	7.046653E-012	2.006665E-011	1	0.000000E+000
1	2.26566085	2.006665E-011	7.046653E-012	0	0.000000E+000
1	2.26572871	7.046653E-012	2.006665E-011	1	0.000000E+000
1	2.26577057	2.006665E-011	7.046653E-012	0	0.000000E+000
1	2.26768293	7.046653E-012	2.006665E-011	1	0.000000E+000
1	2.26771660	2.006665E-011	7.046653E-012	0	0.000000E+000
1	2.26880039	7.046653E-012	2.006665E-011	1	0.000000E+000
1	2.26887122	2.006665E-011	7.046653E-012	0	0.000000E+000
1	2.26891631	7.046653E-012	2.006665E-011	1	0.000000E+000
1	2.26900724	2.006665E-011	7.046653E-012	0	0.000000E+000
1	2.27074931	7.046653E-012	2.006665E-011	1	0.000000E+000
1	2.27087001	2.006665E-011	7.046653E-012	0	0.000000E+000
1	2.27277519	7.046653E-012	2.006665E-011	1	0.000000E+000
1	2.27304810	2.006665E-011	7.046653E-012	0	0.000000E+000
1	2.27311330	7.046653E-012	2.006665E-011	1	0.000000E+000
1	2.27343607	2.006665E-011	7.046653E-012	0	0.000000E+000
1	2.27419006	7.046653E-012	2.006665E-011	1	0.000000E+000
1	2.27420809	2.006665E-011	7.046653E-012	0	0.000000E+000
1	2.27492756	7.046653E-012	2.006665E-011	1	0.000000E+000
1	2.27517256	2.006665E-011	7.046653E-012	0	0.000000E+000
1	2.27707923	7.046653E-012	2.006665E-011	1	0.000000E+000
1	2.27712511	2.006665E-011	7.046653E-012	0	0.000000E+000
1	2.27852366	7.046653E-012	2.006665E-011	1	0.000000E+000
1	2.27866472	2.006665E-011	7.046653E-012	0	0.000000E+000
1	2.27868594	7.046653E-012	2.006665E-011	1	0.000000E+000
1	2.27871918	2.006665E-011	7.046653E-012	0	0.000000E+000
1	2.28097794	7.046653E-012	2.006665E-011	1	0.000000E+000
1	2.28133618	2.006665E-011	7.046653E-012	0	0.000000E+000
1	2.28585934	7.046653E-012	2.006665E-011	1	0.000000E+000
1	2.28589650	2.006665E-011	7.046653E-012	0	0.000000E+000
1	2.28614397	7.046653E-012	2.006665E-011	1	0.000000E+000
1	2.28640568	2.006665E-011	7.046653E-012	0	0.000000E+000
1	2.28650981	7.046653E-012	2.006665E-011	1	0.000000E+000
1	2.28654268	2.006665E-011	7.046653E-012	0	0.000000E+000
1	2.28721806	7.046653E-012	2.006665E-011	1	0.000000E+000
1	2.28723786	2.006665E-011	7.046653E-012	0	0.000000E+000
1	2.28732347	7.046653E-012	2.006665E-011	1	0.000000E+000
1	2.28739141	2.006665E-011	7.046653E-012	0	0.000000E+000
1	2.28774389	7.046653E-012	2.006665E-011	1	0.000000E+000
1	2.28783002	2.006665E-011	7.046653E-012	0	0.000000E+000
1	2.28846036	7.046653E-012	2.006665E-011	1	0.000000E+000
1	2.28856045	2.006665E-011	7.046653E-012	0	0.000000E+000
1	2.28867657	7.046653E-012	2.006665E-011	1	0.000000E+000
1	2.28911521	2.006665E-011	7.046653E-012	0	0.000000E+000
1	2.28915769	7.046653E-012	2.006665E-011	1	0.000000E+000
1	2.28930751	2.006665E-011	7.046653E-012	0	0.000000E+000
1	2.29001415	7.046653E-012	2.006665E-011	1	0.000000E+000
1	2.29016454	2.006665E-011	7.046653E-012	0	0.000000E+000
1	2.29060622	7.046653E-012	2.006665E-011	1	0.000000E+000
1	2.29063822	2.006665E-011	7.046653E-012	0	0.000000E+000
1	2.29127487	7.046653E-012	2.006665E-011	1	0.000000E+000
1	2.29160352	2.006665E-011	7.046653E-012	0	0.000000E+000
1	2.29315887	7.046653E-012	2.006665E-011	1	0.000000E+000
1	2.29329568	2.006665E-011	7.046653E-012	0	0.000000E+000
1	2.29406654	7.046653E-012	2.006665E-011	1	0.000000E+000
1	2.29425094	2.006665E-011	7.046653E-012	0	0.000000E+000
1	2.29428142	7.046653E-012	2.006665E-011	1	0.000000E+000
1	2.29444040	2.006665E-011	7.046653E-012	0	0.000000E+000
1	2.29476744	7.046653E-012	2.006665E-011	1	0.000000E+000
1	2.29489218	2.006665E-011	7.046653E-012	0	0.000000E+000
1	2.29490456	7.046653E-012	2.006665E-011	1	0.000000E+000
1	2.29495878	2.006665E-011	7.046653E-012	0	0.000000E+000
1	2.29533705	7.046653E-012	2.006665E-011	1	0.000000E+000
1	2.29572638	2.006665E-011	7.046653E-012	0	0.000000E+000
1	2.29573304	7.046653E-012	2.006665E-011	1	0.000000E+000
1	2.29578324	2.006665E-011	7.046653E-012	0	0.000000E+000
1	2.29624304	7.046653E-012	2.006665E-011	1	0.000000E+000
1	2.29632996	2.006665E-011	7.046653E-012	0	0.000000E+000
1	2.29683697	7.046653E-012	2.006665E-011	1	0.000000E+000
1	2.29763510	2.006665E-011	7.046653E-012	0	0.000000E+000
1	2.29767601	7.046653E-012	2.006665E-011	1	0.000000E+000
1	2.29785215	2.006665E-011	7.046653E-012	0	0.000000E+000
1	2.29920664	7.046653E-012	2.006665E-011	1	0.000000E+000
1	2.29922829	2.006665E-011	7.046653E-012	0	0.000000E+000
1	2.29989265	7.046653E-012	2.006665E-011	1	0.000000E+000
1	2.30019635	2.006665E-011	7.046653E-012	0	0.000000E+000
1	2.30233210	7.046653E-012	2.006665E-011	1	0.000000E+000
1	2.30248915	2.006665E-011	7.046653E-012	0	0.000000E+000
1	2.30334006	7.046653E-012	2.006665E-011	1	0.000000E+000
1	2.30336250	2.006665E-011	7.046653E-012	0	0.000000E+000
1	2.30411915	7.046653E-012	2.006665E-011	1	0.000000E+000
1	2.30429947	2.006665E-011	7.046653E-012	0	0.000000E+000
1	2.30432117	7.046653E-012	2.006665E-011	1	0.000000E+000
1	2.30447936	2.006665E-011	7.046653E-012	0	0.000000E+000
1	2.30561531	7.046653E-012	2.006665E-011	1	0.000000E+000
1	2.30576696	2.006665E-011	7.046653E-012	0	0.000000E+000
1	2.30579134	7.046653E-012	2.006665E-011	1	0.000000E+000
1	2.30583373	2.006665E-011	7.046653E-012	0	0.000000E+000
1	2.30626120	7.046653E-012	2.006665E-011	1	0.000000E+000
1	2.30659640	2.006665E-011	7.046653E-012	0	0.000000E+000
1	2.30937450	7.046653E-012	2.006665E-011	1	0.000000E+000
1	2.30964968	2.006665E-011	7.046653E-012	0	0.000000E+000
1	2.31009564	7.046653E-012	2.006665E-011	1	0.000000E+000
1	2.31027755	2.006665E-011	7.046653E-012	0	0.000000E+000
1	2.31238428	7.046653E-012	2.006665E-011	1	0.000000E+000
1	2.31254416	2.006665E-011	7.046653E-012	0	0.000000E+000
1	2.31443910	7.046653E-012	2.006665E-011	1	0.000000E+000
1	2.31469965	2.006665E-011	7.046653E-012	0	0.000000E+000
1	2.31512573	7.046653E-012	2.006665E-011	1	0.000000E+000
1	2.31547631	2.006665E-011	7.046653E-012	0	0.000000E+000
1	2.31552132	7.046653E-012	2.006665E-011	1	0.000000E+000
1	2.31561087	2.006665E-011	7.046653E-012	0	0.000000E+000
1	2.31607754	7.046653E-012	2.006665E-011	1	0.000000E+000
1	2.31611348	2.006665E-011	7.046653E-012	0	0.000000E+000
1	2.31678623	7.046653E-012	2.006665E-011	1	0.000000E+000
1	2.31719939	2.006665E-011	7.046653E-012	0	0.000000E+000
1	2.31721872	7.046653E-012	2.006665E-011	1	0.000000E+000
1	2.31790101	2.006665E-011	7.046653E-012	0	0.000000E+000
1	2.31978585	7.046653E-012	2.006665E-011	1	0.000000E+000
1	2.31995631	2.006665E-011	7.046653E-012	0	0.000000E+000
1	2.32076726	7.046653E-012	2.006665E-011	1	0.000000E+000
1	2.32079717	2.006665E-011	7.046653E-012	0	0.000000E+000
1	2.32121296	7.046653E-012	2.006665E-011	1	0.000000E+000
1	2.32169665	2.006665E-011	7.046653E-012	0	0.000000E+000
1	2.32300897	7.046653E-012	2.006665E-011	1	0.000000E+000
1	2.32307716	2.006665E-011	7.046653E-012	0	0.000000E+000
1	2.32317207	7.046653E-012	2.006665E-011	1	0.000000E+000
1	2.32328962	2.006665E-011	7.046653E-012	0	0.000000E+000
1	2.32437287	7.046653E-012	2.006665E-011	1	0.000000E+000
1	2.32515691	2.006665E-011	7.046653E-012	0	0.000000E+000
1	2.32543961	7.046653E-012	2.006665E-011	1	0.000000E+000
1	2.32554998	2.006665E-011	7.046653E-012	0	0.000000E+000
1	3.30840930	7.079953E-012	2.009995E-011	1	0.000000E+000
1	3.30870222	2.009995E-011	7.079953E-012	0	0.000000E+000
1	3.30887145	7.079953E-012	2.009995E-011	1	0.000000E+000
1	3.30937457	2.009995E-011	7.079953E-012	0	0.000000E+000
1	3.30972643	7.079953E-012	2.009995E-011	1	0.000000E+000
1	3.31008528	2.009995E-011	7.079953E-012	0	0.000000E+000
1	3.31021579	7.079953E-012	2.009995E-011	1	0.000000E+000
1	3.31058254	2.009995E-011	7.079953E-012	0	0.000000E+000
1	3.31058559	7.079953E-012	2.009995E-011	1	0.000000E+000
1	3.31075013	2.009995E-011	7.079953E-012	0	0.000000E+000
1	3.31120052	7.079953E-012	2.009995E-011	1	0.000000E+000
1	3.31124916	2.009995E-011	7.079953E-012	0	0.000000E+000
1	3.31130934	7.079953E-012	2.009995E-011	1	0.000000E+000
1	3.31136526	2.009995E-011	7.079953E-012	0	0.000000E+000
1	3.31169257	7.079953E-012	2.009995E-011	1	0.000000E+000
1	3.31181931	2.009995E-011	7.079953E-012	0	0.000000E+000
1	3.31215534	7.079953E-012	2.009995E-011	1	0.000000E+000
1	3.31248069	2.009995E-011	7.079953E-012	0	0.000000E+000
1	3.31250343	7.079953E-012	2.009995E-011	1	0.000000E+000
1	3.31257586	2.009995E-011	7.079953E-012	0	0.000000E+000
1	3.31261049	7.079953E-012	2.009995E-011	1	0.000000E+000
1	3.31292960	2.009995E-011	7.079953E-012	0	0.000000E+000
1	3.31294878	7.079953E-012	2.009995E-011	1	0.000000E+000
1	3.31299984	2.009995E-011	7.079953E-012	0	0.000000E+000
1	3.31344155	7.079953E-012	2.009995E-011	1	0.000000E+000
1	3.31344515	2.009995E-011	7.079953E-012	0	0.000000E+000
1	3.31361598	7.079953E-012	2.009995E-011	1	0.000000E+000
1	3.31383093	2.009995E-011	7.079953E-012	0	0.000000E+000
1	3.31394190	7.079953E-012	2.009995E-011	1	0.000000E+000
1	3.31414361	2.009995E-011	7.079953E-012	0	0.000000E+000
1	3.31417056	7.079953E-012	2.009995E-011	1	0.000000E+000
1	3.31434909	2.009995E-011	7.079953E-012	0	0.000000E+000
1	3.31630266	7.079953E-012	2.009995E-011	1	0.000000E+000
1	3.31655136	2.009995E-011	7.079953E-012	0	0.000000E+000
1	3.31699969	7.079953E-012	2.009995E-011	1	0.000000E+000
1	3.31750482	2.009995E-011	7.079953E-012	0	0.000000E+000
1	3.31751103	7.079953E-012	2.009995E-011	1	0.000000E+000
1	3.31786018	2.009995E-011	7.079953E-012	0	0.000000E+000
1	3.31788470	7.079953E-012	2.009995E-011	1	0.000000E+000
1	3.31794374	2.009995E-011	7.079953E-012	0	0.000000E+000
1	3.31975827	7.079953E-012	2.009995E-011	1	0.000000E+000
1	3.31997456	2.009995E-011	7.079953E-012	0	0.000000E+000
1	3.32124963	7.079953E-012	2.009995E-011	1	0.000000E+000
1	3.32131086	2.009995E-011	7.079953E-012	0	0.000000E+000
1	3.32132056	7.079953E-012	2.009995E-011	1	0.000000E+000
1	3.32135500	2.009995E-011	7.079953E-012	0	0.000000E+000
1	3.32229567	7.079953E-012	2.009995E-011	1	0.000000E+000
1	3.32246916	2.009995E-011	7.079953E-012	0	0.000000E+000
1	3.32264526	7.079953E-012	2.009995E-011	1	0.000000E+000
1	3.32269514	2.009995E-011	7.079953E-012	0	0.000000E+000
1	3.32460269	7.079953E-012	2.009995E-011	1	0.000000E+000
1	3.32492108	2.009995E-011	7.079953E-012	0	0.000000E+000
1	3.32705182	7.079953E-012	2.009995E-011	1	0.000000E+000
1	3.32708875	2.009995E-011	7.079953E-012	0	0.000000E+000
1	3.32743289	7.079953E-012	2.009995E-011	1	0.000000E+000
1	3.32762812	2.009995E-011	7.079953E-012	0	0.000000E+000
1	3.32763750	7.079953E-012	2.009995E-011	1	0.000000E+000
1	3.32838598	2.009995E-011	7.079953E-012	0	0.000000E+000
1	3.32854963	7.079953E-012	2.009995E-011	1	0.000000E+000
1	3.32916244	2.009995E-011	7.079953E-012	0	0.000000E+000
1	3.32931807	7.079953E-012	2.009995E-011	1	0.000000E+000
1	3.32964145	2.009995E-011	7.079953E-012	0	0.000000E+000
1	3.32968766	7.079953E-012	2.009995E-011	1	0.000000E+000
1	3.33006825	2.009995E-011	7.079953E-012	0	0.000000E+000
1	3.33263487	7.079953E-012	2.009995E-011	1	0.000000E+000
1	3.33272549	2.009995E-011	7.079953E-012	0	0.000000E+000
1	3.33340638	7.079953E-012	2.009995E-011	1	0.000000E+000
1	3.33342628	2.009995E-011	7.079953E-012	0	0.000000E+000
1	3.33418173	7.079953E-012	2.009995E-011	1	0.000000E+000
1	3.33428876	2.009995E-011	7.079953E-012	0	0.000000E+000
1	3.33430422	7.079953E-012	2.009995E-011	1	0.000000E+000
1	3.33436025	2.009995E-011	7.079953E-012	0	0.000000E+000
1	3.33455457	7.079953E-012	2.009995E-011	1	0.000000E+000
1	3.33478493	2.009995E-011	7.079953E-012	0	0.000000E+000
1	3.33543235	7.079953E-012	2.009995E-011	1	0.000000E+000
1	3.33544105	2.009995E-011	7.079953E-012	0	0.000000E+000
1	3.33575944	7.079953E-012	2.009995E-011	1	0.000000E+000
1	3.33583446	2.009995E-011	7.079953E-012	0	0.000000E+000
1	3.33593917	7.079953E-012	2.009995E-011	1	0.000000E+000
1	3.33658363	2.009995E-011	7.079953E-012	0	0.000000E+000
1	3.33696555	7.079953E-012	2.009995E-011	1	0.000000E+000
1	3.33770946	2.009995E-011	7.079953E-012	0	0.000000E+000
1	3.33786909	7.079953E-012	2.009995E-011	1	0.000000E+000
1	3.33798420	2.009995E-011	7.079953E-012	0	0.000000E+000
1	3.33939436	7.079953E-012	2.009995E-011	1	0.000000E+000
1	3.33942607	2.009995E-011	7.079953E-012	0	0.000000E+000
1	3.34003732	7.079953E-012	2.009995E-011	1	0.000000E+000
1	3.34042856	2.009995E-011	7.079953E-012	0	0.000000E+000
1	3.34195276	7.079953E-012	2.009995E-011	1	0.000000E+000
1	3.34201437	2.009995E-011	7.079953E-012	0	0.000000E+000
1	3.34220104	7.079953E-012	2.009995E-011	1	0.000000E+000
1	3.34226406	2.009995E-011	7.079953E-012	0	0.000000E+000
1	3.34229784	7.079953E-012	2.009995E-011	1	0.000000E+000
1	3.34233945	2.009995E-011	7.079953E-012	0	0.000000E+000
1	3.34345392	7.079953E-012	2.009995E-011	1	0.000000E+000
1	3.34347468	2.009995E-011	7.079953E-012	0	0.000000E+000
1	3.34381462	7.079953E-012	2.009995E-011	1	0.000000E+000
1	3.34396491	2.009995E-011	7.079953E-012	0	0.000000E+000
1	3.34561168	7.079953E-012	2.009995E-011	1	0.000000E+000
1	3.34609077	2.009995E-011	7.079953E-012	0	0.000000E+000
1	3.34767224	7.079953E-012	2.009995E-011	1	0.000000E+000
1	3.34784877	2.009995E-011	7.079953E-012	0	0.000000E+000
1	3.34791794	7.079953E-012	2.009995E-011	1	0.000000E+000
1	3.34811312	2.009995E-011	7.079953E-012	0	0.000000E+000
1	11.16952852	6.723816E-012	1.974382E-011	1	0.000000E+000
1	11.16965654	1.974382E-011	6.723816E-012	0	0.000000E+000
1	11.16983431	6.723816E-012	1.974382E-011	1	0.000000E+000
1	11.17003109	1.974382E-011	6.723816E-012	0	0.000000E+000
1	11.17016984	6.723816E-012	1.974382E-011	1	0.000000E+000
1	11.17019315	1.974382E-011	6.723816E-012	0	0.000000E+000
1	11.17259854	6.723816E-012	1.974382E-011	1	0.000000E+000
1	11.17294503	1.974382E-011	6.723816E-012	0	0.000000E+000
1	11.17306506	6.723816E-012	1.974382E-011	1	0.000000E+000
1	11.17309144	1.974382E-011	6.723816E-012	0	0.000000E+000
1	11.17311653	6.723816E-012	1.974382E-011	1	0.000000E+000
1	11.17359367	1.974382E-011	6.723816E-012	0	0.000000E+000
1	11.17405188	6.723816E-012	1.974382E-011	1	0.000000E+000
1	11.17434730	1.974382E-011	6.723816E-012	0	0.000000E+000
1	11.17502340	6.723816E-012	1.974382E-011	1	0.000000E+000
1	11.17513672	1.974382E-011	6.723816E-012	0	0.000000E+000
1	11.17524801	6.723816E-012	1.974382E-011	1	0.000000E+000
1	11.17528576	1.974382E-011	6.723816E-012	0	0.000000E+000
1	11.17530065	6.723816E-012	1.974382E-011	1	0.000000E+000
1	11.17548455	1.974382E-011	6.723816E-012	0	0.000000E+000
1	11.17591884	6.723816E-012	1.974382E-011	1	0.000000E+000
1	11.17621268	1.974382E-011	6.723816E-012	0	0.000000E+000
1	11.17624734	6.723816E-012	1.974382E-011	1	0.000000E+000
1	11.17648004	1.974382E-011	6.723816E-012	0	0.000000E+000
1	11.17779528	6.723816E-012	1.974382E-011	1	0.000000E+000
1	11.17796185	1.974382E-011	6.723816E-012	0	0.000000E+000
1	11.17893157	6.723816E-012	1.974382E-011	1	0.000000E+000
1	11.17909486	1.974382E-011	6.723816E-012	0	0.000000E+000
1	11.17911476	6.723816E-012	1.974382E-011	1	0.000000E+000
1	11.17920514	1.974382E-011	6.723816E-012	0	0.000000E+000
1	11.17988959	6.723816E-012	1.974382E-011	1	0.000000E+000
1	11.18000773	1.974382E-011	6.723816E-012	0	0.000000E+000
1	11.18063043	6.723816E-012	1.974382E-011	1	0.000000E+000
1	11.18071788	1.974382E-011	6.723816E-012	0	0.000000E+000
1	11.18109813	6.723816E-012	1.974382E-011	1	0.000000E+000
1	11.18111895	1.974382E-011	6.723816E-012	0	0.000000E+000
1	11.18123008	6.723816E-012	1.974382E-011	1	0.000000E+000
1	11.18141438	1.974382E-011	6.723816E-012	0	0.000000E+000
1	11.18176235	6.723816E-012	1.974382E-011	1	0.000000E+000
1	11.18181003	1.974382E-011	6.723816E-012	0	0.000000E+000
1	11.18377210	6.723816E-012	1.974382E-011	1	0.000000E+000
1	11.18378799	1.974382E-011	6.723816E-012	0	0.000000E+000
1	11.18560358	6.723816E-012	1.974382E-011	1	0.000000E+000
1	11.18604364	1.974382E-011	6.723816E-012	0	0.000000E+000
1	11.19280462	6.723816E-012	1.974382E-011	1	0.000000E+000
1	11.19323904	1.974382E-011	6.723816E-012	0	0.000000E+000
1	11.19528957	6.723816E-012	1.974382E-011	1	0.000000E+000
1	11.19551855	1.974382E-011	6.723816E-012	0	0.000000E+000
1	11.19632175	6.723816E-012	1.974382E-011	1	0.000000E+000
1	11.19638355	1.974382E-011	6.723816E-012	0	0.000000E+000
1	11.19677286	6.723816E-012	1.974382E-011	1	0.000000E+000
1	11.19710048	1.974382E-011	6.723816E-012	0	0.000000E+000
1	11.19745780	6.723816E-012	1.974382E-011	1	0.000000E+000
1	11.19748987	1.974382E-011	6.723816E-012	0	0.000000E+000
1	11.19763384	6.723816E-012	1.974382E-011	1	0.000000E+000
1	11.19801262	1.974382E-011	6.723816E-012	0	0.000000E+000
1	11.19939690	6.723816E-012	1.974382E-011	1	0.000000E+000
1	11.19963018	1.974382E-011	6.723816E-012	0	0.000000E+000
1	11.20190142	6.723816E-012	1.974382E-011	1	0.000000E+000
1	11.20199760	1.974382E-011	6.723816E-012	0	0.000000E+000
1	11.20203593	6.723816E-012	1.974382E-011	1	0.000000E+000
1	11.20207252	1.974382E-011	6.723816E-012	0	0.000000E+000
1	11.20589554	6.723816E-012	1.974382E-011	1	0.000000E+000
1	11.20602580	1.974382E-011	6.723816E-012	0	0.000000E+000
1	11.20689639	6.723816E-012	1.974382E-011	1	0.000000E+000
1	11.20716171	1.974382E-011	6.723816E-012	0	0.000000E+000
1	11.20721209	6.723816E-012	1.974382E-011	1	0.000000E+000
1	11.20737528	1.974382E-011	6.723816E-012	0	0.000000E+000
1	11.20817378	6.723816E-012	1.974382E-011	1	0.000000E+000
1	11.20831999	1.974382E-011	6.723816E-012	0	0.000000E+000
1	11.20976246	6.723816E-012	1.974382E-011	1	0.000000E+000
1	11.20993674	1.974382E-011	6.723816E-012	0	0.000000E+000
1	11.21073556	6.723816E-012	1.974382E-011	1	0.000000E+000
1	11.21080355	1.974382E-011	6.723816E-012	0	0.000000E+000
1	11.21122603	6.723816E-012	1.974382E-011	1	0.000000E+000
1	11.21131194	1.974382E-011	6.723816E-012	0	0.000000E+000
1	11.21154726	6.723816E-012	1.974382E-011	1	0.000000E+000
1	11.21156702	1.974382E-011	6.723816E-012	0	0.000000E+000
1	11.21236705	6.723816E-012	1.974382E-011	1	0.000000E+000
1	11.21256419	1.974382E-011	6.723816E-012	0	0.000000E+000
1	11.21313886	6.723816E-012	1.974382E-011	1	0.000000E+000
1	11.21317508	1.974382E-011	6.723816E-012	0	0.000000E+000
1	11.21319866	6.723816E-012	1.974382E-011	1	0.000000E+000
1	11.21327131	1.974382E-011	6.723816E-012	0	0.000000E+000
1	11.21328125	6.723816E-012	1.974382E-011	1	0.000000E+000
1	11.21370998	1.974382E-011	6.723816E-012	0	0.000000E+000
1	11.21391403	6.723816E-012	1.974382E-011	1	0.000000E+000
1	11.21402741	1.974382E-011	6.723816E-012	0	0.000000E+000
1	11.21476355	6.723816E-012	1.974382E-011	1	0.000000E+000
1	11.21512403	1.974382E-011	6.723816E-012	0	0.000000E+000
1	11.21651969	6.723816E-012	1.974382E-011	1	0.000000E+000
1	11.21691203	1.974382E-011	6.723816E-012	0	0.000000E+000
1	11.21734030	6.723816E-012	1.974382E-011	1	0.000000E+000
1	11.21744708	1.974382E-011	6.723816E-012	0	0.000000E+000
1	11.21801903	6.723816E-012	1.974382E-011	1	0.000000E+000
1	11.21823704	1.974382E-011	6.723816E-012	0	0.000000E+000
1	11.21886763	6.723816E-012	1.974382E-011	1	0.000000E+000
1	11.21898063	1.974382E-011	6.723816E-012	0	0.000000E+000
1	11.22021093	6.723816E-012	1.974382E-011	1	0.000000E+000
1	11.22025711	1.974382E-011	6.723816E-012	0	0.000000E+000
1	11.22028552	6.723816E-012	1.974382E-011	1	0.000000E+000
1	11.22089118	1.974382E-011	6.723816E-012	0	0.000000E+000
1	11.22532509	6.723816E-012	1.974382E-011	1	0.000000E+000
1	11.22544707	1.974382E-011	6.723816E-012	0	0.000000E+000
1	11.22587850	6.723816E-012	1.974382E-011	1	0.000000E+000
1	11.22591415	1.974382E-011	6.723816E-012	0	0.000000E+000
1	11.22596223	6.723816E-012	1.974382E-011	1	0.000000E+000
1	11.22598983	1.974382E-011	6.723816E-012	0	0.000000E+000
1	11.22649225	6.723816E-012	1.974382E-011	1	0.000000E+000
1	11.22667130	1.974382E-011	6.723816E-012	0	0.000000E+000
1	11.22756186	6.723816E-012	1.974382E-011	1	0.000000E+000
1	11.22771464	1.974382E-011	6.723816E-012	0	0.000000E+000
1	11.22773756	6.723816E-012	1.974382E-011	1	0.000000E+000
1	11.22783144	1.974382E-011	6.723816E-012	0	0.000000E+000
1	11.23111279	6.723816E-012	1.974382E-011	1	0.000000E+000
1	11.23164952	1.974382E-011	6.723816E-012	0	0.000000E+000
1	11.23165591	6.723816E-012	1.974382E-011	1	0.000000E+000
1	11.23168967	1.974382E-011	6.723816E-012	0	0.000000E+000
1	11.23177489	6.723816E-012	1.974382E-011	1	0.000000E+000
1	11.23186617	1.974382E-011	6.723816E-012	0	0.000000E+000
1	11.23282395	6.723816E-012	1.974382E-011	1	0.000000E+000
1	11.23291100	1.974382E-011	6.723816E-012	0	0.000000E+000
1	11.23293247	6.723816E-012	1.974382E-011	1	0.000000E+000
1	11.23300585	1.974382E-011	6.723816E-012	0	0.000000E+000
1	11.23311914	6.723816E-012	1.974382E-011	1	0.000000E+000
1	11.23313749	1.974382E-011	6.723816E-012	0	0.000000E+000
1	11.23454498	6.723816E-012	1.974382E-011	1	0.000000E+000
1	11.23478048	1.974382E-011	6.723816E-012	0	0.000000E+000
1	11.23732963	6.723816E-012	1.974382E-011	1	0.000000E+000
1	11.23746167	1.974382E-011	6.723816E-012	0	0.000000E+000
1	11.23758648	6.723816E-012	1.974382E-011	1	0.000000E+000
1	11.23784237	1.974382E-011	6.723816E-012	0	0.000000E+000
1	11.23944084	6.723816E-012	1.974382E-011	1	0.000000E+000
1	11.23967157	1.974382E-011	6.723816E-012	0	0.000000E+000
1	11.23992947	6.723816E-012	1.974382E-011	1	0.000000E+000
1	11.23997854	1.974382E-011	6.723816E-012	0	0.000000E+000
1	11.23999346	6.723816E-012	1.974382E-011	1	0.000000E+000
1	11.24010698	1.974382E-011	6.723816E-012	0	0.000000E+000
1	11.24012393	6.723816E-012	1.974382E-011	1	0.000000E+000
1	11.24038121	1.974382E-011	6.723816E-012	0	0.000000E+000
1	11.24057971	6.723816E-012	1.974382E-011	1	0.000000E+000
1	11.24110913	1.974382E-011	6.723816E-012	0	0.000000E+000
1	11.24113191	6.723816E-012	1.974382E-011	1	0.000000E+000
1	11.24125824	1.974382E-011	6.723816E-012	0	0.000000E+000
1	11.24182730	6.723816E-012	1.974382E-011	1	0.000000E+000
1	11.24207417	1.974382E-011	6.723816E-012	0	0.000000E+000
1	11.24211623	6.723816E-012	1.974382E-011	1	0.000000E+000
1	11.24217027	1.974382E-011	6.723816E-012	0	0.000000E+000
1	11.24480064	6.723816E-012	1.974382E-011	1	0.000000E+000
1	11.24491710	1.974382E-011	6.723816E-012	0	0.000000E+000
1	11.24632481	6.723816E-012	1.974382E-011	1	0.000000E+000
1	11.24639430	1.974382E-011	6.723816E-012	0	0.000000E+000
1	11.24769417	6.723816E-012	1.974382E-011	1	0.000000E+000
1	11.24786585	1.974382E-011	6.723816E-012	0	0.000000E+000
1	12.75663393	6.343109E-012	1.936311E-011	1	0.000000E+000
1	12.75671499	1.936311E-011	6.343109E-012	0	0.000000E+000
1	12.75674500	6.343109E-012	1.936311E-011	1	0.000000E+000
1	12.75735504	1.936311E-011	6.343109E-012	0	0.000000E+000
1	12.75807349	6.343109E-012	1.936311E-011	1	0.000000E+000
1	12.75846585	1.936311E-011	6.343109E-012	0	0.000000E+000
1	12.75852867	6.343109E-012	1.936311E-011	1	0.000000E+000
1	12.75888229	1.936311E-011	6.343109E-012	0	0.000000E+000
1	12.76024332	6.343109E-012	1.936311E-011	1	0.000000E+000
1	12.76106007	1.936311E-011	6.343109E-012	0	0.000000E+000
1	12.76118593	6.343109E-012	1.936311E-011	1	0.000000E+000
1	12.76154917	1.936311E-011	6.343109E-012	0	0.000000E+000
1	12.76185428	6.343109E-012	1.936311E-011	1	0.000000E+000
1	12.76207186	1.936311E-011	6.343109E-012	0	0.000000E+000
1	12.76209582	6.343109E-012	1.936311E-011	1	0.000000E+000
1	12.76214727	1.936311E-011	6.343109E-012	0	0.000000E+000
1	12.76259937	6.343109E-012	1.936311E-011	1	0.000000E+000
1	12.76265941	1.936311E-011	6.343109E-012	0	0.000000E+000
1	12.76338845	6.343109E-012	1.936311E-011	1	0.000000E+000
1	12.76356889	1.936311E-011	6.343109E-012	0	0.000000E+000
1	12.76360195	6.343109E-012	1.936311E-011	1	0.000000E+000
1	12.76373564	1.936311E-011	6.343109E-012	0	0.000000E+000
1	12.76426466	6.343109E-012	1.936311E-011	1	0.000000E+000
1	12.76437507	1.936311E-011	6.343109E-012	0	0.000000E+000
1	12.76570153	6.343109E-012	1.936311E-011	1	0.000000E+000
1	12.76576260	1.936311E-011	6.343109E-012	0	0.000000E+000
1	12.76672310	6.343109E-012	1.936311E-011	1	0.000000E+000
1	12.76684327	1.936311E-011	6.343109E-012	0	0.000000E+000
1	12.76686806	6.343109E-012	1.936311E-011	1	0.000000E+000
1	12.76724639	1.936311E-011	6.343109E-012	0	0.000000E+000
1	12.76836116	6.343109E-012	1.936311E-011	1	0.000000E+000
1	12.76837903	1.936311E-011	6.343109E-012	0	0.000000E+000
1	12.76865117	6.343109E-012	1.936311E-011	1	0.000000E+000
1	12.76922940	1.936311E-011	6.343109E-012	0	0.000000E+000
1	12.77075120	6.343109E-012	1.936311E-011	1	0.000000E+000
1	12.77109581	1.936311E-011	6.343109E-012	0	0.000000E+000
1	12.77112056	6.343109E-012	1.936311E-011	1	0.000000E+000
1	12.77123718	1.936311E-011	6.343109E-012	0	0.000000E+000
1	12.77134695	6.343109E-012	1.936311E-011	1	0.000000E+000
1	12.77144628	1.936311E-011	6.343109E-012	0	0.000000E+000
1	12.77147409	6.343109E-012	1.936311E-011	1	0.000000E+000
1	12.77215480	1.936311E-011	6.343109E-012	0	0.000000E+000
1	12.77252143	6.343109E-012	1.936311E-011	1	0.000000E+000
1	12.77255768	1.936311E-011	6.343109E-012	0	0.000000E+000
1	12.77383267	6.343109E-012	1.936311E-011	1	0.000000E+000
1	12.77395462	1.936311E-011	6.343109E-012	0	0.000000E+000
1	12.77540831	6.343109E-012	1.936311E-011	1	0.000000E+000
1	12.77565732	1.936311E-011	6.343109E-012	0	0.000000E+000
1	12.77567465	6.343109E-012	1.936311E-011	1	0.000000E+000
1	12.77604529	1.936311E-011	6.343109E-012	0	0.000000E+000
1	12.77770576	6.343109E-012	1.936311E-011	1	0.000000E+000
1	12.77808542	1.936311E-011	6.343109E-012	0	0.000000E+000
1	12.77837299	6.343109E-012	1.936311E-011	1	0.000000E+000
1	12.77855994	1.936311E-011	6.343109E-012	0	0.000000E+000
1	12.77993224	6.343109E-012	1.936311E-011	1	0.000000E+000
1	12.77999063	1.936311E-011	6.343109E-012	0	0.000000E+000
1	12.78214083	6.343109E-012	1.936311E-011	1	0.000000E+000
1	12.78219545	1.936311E-011	6.343109E-012	0	0.000000E+000
1	12.78232308	6.343109E-012	1.936311E-011	1	0.000000E+000
1	12.78291931	1.936311E-011	6.343109E-012	0	0.000000E+000
1	12.78308014	6.343109E-012	1.936311E-011	1	0.000000E+000
1	12.78312649	1.936311E-011	6.343109E-012	0	0.000000E+000
1	12.78314472	6.343109E-012	1.936311E-011	1	0.000000E+000
1	12.78347923	1.936311E-011	6.343109E-012	0	0.000000E+000
1	12.78448078	6.343109E-012	1.936311E-011	1	0.000000E+000
1	12.78458709	1.936311E-011	6.343109E-012	0	0.000000E+000
1	12.78781787	6.343109E-012	1.936311E-011	1	0.000000E+000
1	12.78800082	1.936311E-011	6.343109E-012	0	0.000000E+000
1	12.78801391	6.343109E-012	1.936311E-011	1	0.000000E+000
1	12.78847167	1.936311E-011	6.343109E-012	0	0.000000E+000
1	12.78857758	6.343109E-012	1.936311E-011	1	0.000000E+000
1	12.78968352	1.936311E-011	6.343109E-012	0	0.000000E+000
1	12.79066345	6.343109E-012	1.936311E-011	1	0.000000E+000
1	12.79080483	1.936311E-011	6.343109E-012	0	0.000000E+000
1	12.79184079	6.343109E-012	1.936311E-011	1	0.000000E+000
1	12.79194867	1.936311E-011	6.343109E-012	0	0.000000E+000
1	12.79198268	6.343109E-012	1.936311E-011	1	0.000000E+000
1	12.79214864	1.936311E-011	6.343109E-012	0	0.000000E+000
1	12.79320128	6.343109E-012	1.936311E-011	1	0.000000E+000
1	12.79351031	1.936311E-011	6.343109E-012	0	0.000000E+000
1	12.79381412	6.343109E-012	1.936311E-011	1	0.000000E+000
1	12.79387343	1.936311E-011	6.343109E-012	0	0.000000E+000
1	12.79391057	6.343109E-012	1.936311E-011	1	0.000000E+000
1	12.79414618	1.936311E-011	6.343109E-012	0	0.000000E+000
1	12.79921716	6.343109E-012	1.936311E-011	1	0.000000E+000
1	12.79996355	1.936311E-011	6.343109E-012	0	0.000000E+000
1	12.79996891	6.343109E-012	1.936311E-011	1	0.000000E+000
1	12.80003177	1.936311E-011	6.343109E-012	0	0.000000E+000
1	12.80007369	6.343109E-012	1.936311E-011	1	0.000000E+000
1	12.80091199	1.936311E-011	6.343109E-012	0	0.000000E+000
1	12.80151945	6.343109E-012	1.936311E-011	1	0.000000E+000
1	12.80189445	1.936311E-011	6.343109E-012	0	0.000000E+000
1	12.80256648	6.343109E-012	1.936311E-011	1	0.000000E+000
1	12.80271139	1.936311E-011	6.343109E-012	0	0.000000E+000
1	12.80277500	6.343109E-012	1.936311E-011	1	0.000000E+000
1	12.80280884	1.936311E-011	6.343109E-012	0	0.000000E+000
1	12.80346449	6.343109E-012	1.936311E-011	1	0.000000E+000
1	12.80385781	1.936311E-011	6.343109E-012	0	0.000000E+000
1	12.80403445	6.343109E-012	1.936311E-011	1	0.000000E+000
1	12.80413570	1.936311E-011	6.343109E-012	0	0.000000E+000
1	12.80622773	6.343109E-012	1.936311E-011	1	0.000000E+000
1	12.80633422	1.936311E-011	6.343109E-012	0	0.000000E+000
1	12.80674038	6.343109E-012	1.936311E-011	1	0.000000E+000
1	12.80686635	1.936311E-011	6.343109E-012	0	0.000000E+000
1	12.80700038	6.343109E-012	1.936311E-011	1	0.000000E+000
1	12.80705027	1.936311E-011	6.343109E-012	0	0.000000E+000
1	12.80761490	6.343109E-012	1.936311E-011	1	0.000000E+000
1	12.80768443	1.936311E-011	6.343109E-012	0	0.000000E+000
1	12.80901539	6.343109E-012	1.936311E-011	1	0.000000E+000
1	12.80912045	1.936311E-011	6.343109E-012	0	0.000000E+000
1	12.80924146	6.343109E-012	1.936311E-011	1	0.000000E+000
1	12.80938312	1.936311E-011	6.343109E-012	0	0.000000E+000
1	12.80993455	6.343109E-012	1.936311E-011	1	0.000000E+000
1	12.80995850	1.936311E-011	6.343109E-012	0	0.000000E+000
1	12.81293811	6.343109E-012	1.936311E-011	1	0.000000E+000
1	12.81297705	1.936311E-011	6.343109E-012	0	0.000000E+000
1	12.81405050	6.343109E-012	1.936311E-011	1	0.000000E+000
1	12.81415242	1.936311E-011	6.343109E-012	0	0.000000E+000
1	12.81577470	6.343109E-012	1.936311E-011	1	0.000000E+000
1	12.81601072	1.936311E-011	6.343109E-012	0	0.000000E+000
1	12.81699689	6.343109E-012	1.936311E-011	1	0.000000E+000
1	12.81737746	1.936311E-011	6.343109E-012	0	0.000000E+000
1	12.81903511	6.343109E-012	1.936311E-011	1	0.000000E+000
1	12.81961895	1.936311E-011	6.343109E-012	0	0.000000E+000
1	12.81997585	6.343109E-012	1.936311E-011	1	0.000000E+000
1	12.82011452	1.936311E-011	6.343109E-012	0	0.000000E+000
1	12.82160430	6.343109E-012	1.936311E-011	1	0.000000E+000
1	12.82163202	1.936311E-011	6.343109E-012	0	0.000000E+000
1	12.82285309	6.343109E-012	1.936311E-011	1	0.000000E+000
1	12.82289855	1.936311E-011	6.343109E-012	0	0.000000E+000
1	12.82315193	6.343109E-012	1.936311E-011	1	0.000000E+000
1	12.82327894	1.936311E-011	6.343109E-012	0	0.000000E+000
1	12.82440380	6.343109E-012	1.936311E-011	1	0.000000E+000
1	12.82452253	1.936311E-011	6.343109E-012	0	0.000000E+000
1	12.82526775	6.343109E-012	1.936311E-011	1	0.000000E+000
1	12.82530523	1.936311E-011	6.343109E-012	0	0.000000E+000
1	12.83010240	6.343109E-012	1.936311E-011	1	0.000000E+000
1	12.83030293	1.936311E-011	6.343109E-012	0	0.000000E+000
1	12.83031428	6.343109E-012	1.936311E-011	1	0.000000E+000
1	12.83052125	1.936311E-011	6.343109E-012	0	0.000000E+000
1	12.83062851	6.343109E-012	1.936311E-011	1	0.000000E+000
1	12.83117437	1.936311E-011	6.343109E-012	0	0.000000E+000
1	12.83141861	6.343109E-012	1.936311E-011	1	0.000000E+000
1	12.83148539	1.936311E-011	6.343109E-012	0	0.000000E+000
1	12.83150777	6.343109E-012	1.936311E-011	1	0.000000E+000
1	12.83209885	1.936311E-011	6.343109E-012	0	0.000000E+000
1	12.83214118	6.343109E-012	1.936311E-011	1	0.000000E+000
1	12.83239475	1.936311E-011	6.343109E-012	0	0.000000E+000
1	12.83260285	6.343109E-012	1.936311E-011	1	0.000000E+000
1	12.83272582	1.936311E-011	6.343109E-012	0	0.000000E+000
1	12.83281827	6.343109E-012	1.936311E-011	1	0.000000E+000
1	12.83297807	1.936311E-011	6.343109E-012	0	0.000000E+000
1	12.83409366	6.343109E-012	1.936311E-011	1	0.000000E+000
1	12.83415290	1.936311E-011	6.343109E-012	0	0.000000E+000
1	12.83535330	6.343109E-012	1.936311E-011	1	0.000000E+000
1	12.83549122	1.936311E-011	6.343109E-012	0	0.000000E+000
1	12.83550278	6.343109E-012	1.936311E-011	1	0.000000E+000
1	12.83566344	1.936311E-011	6.343109E-012	0	0.000000E+000
1	12.83827078	6.343109E-012	1.936311E-011	1	0.000000E+000
1	12.83914372	1.936311E-011	6.343109E-012	0	0.000000E+000
1	12.83927459	6.343109E-012	1.936311E-011	1	0.000000E+000
1	12.83950758	1.936311E-011	6.343109E-012	0	0.000000E+000
1	12.84034735	6.343109E-012	1.936311E-011	1	0.000000E+000
1	12.84039138	1.936311E-011	6.343109E-012	0	0.000000E+000
1	12.84089599	6.343109E-012	1.936311E-011	1	0.000000E+000
1	12.84108651	1.936311E-011	6.343109E-012	0	0.000000E+000
1	12.84207896	6.343109E-012	1.936311E-011	1	0.000000E+000
1	12.84263483	1.936311E-011	6.343109E-012	0	0.000000E+000
1	12.84279687	6.343109E-012	1.936311E-011	1	0.000000E+000
1	12.84336093	1.936311E-011	6.343109E-012	0	0.000000E+000
1	12.84519143	6.343109E-012	1.936311E-011	1	0.000000E+000
1	12.84533706	1.936311E-011	6.343109E-012	0	0.000000E+000
1	12.84568406	6.343109E-012	1.936311E-011	1	0.000000E+000
1	12.84598942	1.936311E-011	6.343109E-012	0	0.000000E+000
1	12.84737978	6.343109E-012	1.936311E-011	1	0.000000E+000
1	12.84740971	1.936311E-011	6.343109E-012	0	0.000000E+000
1	12.84743223	6.343109E-012	1.936311E-011	1	0.000000E+000
1	12.84767415	1.936311E-011	6.343109E-012	0	0.000000E+000
1	12.84770835	6.343109E-012	1.936311E-011	1	0.000000E+000
1	12.84779071	1.936311E-011	6.343109E-012	0	0.000000E+000
1	12.84800196	6.343109E-012	1.936311E-011	1	0.000000E+000
1	12.84814618	1.936311E-011	6.343109E-012	0	0.000000E+000
1	12.84969162	6.343109E-012	1.936311E-011	1	0.000000E+000
1	12.85003719	1.936311E-011	6.343109E-012	0	0.000000E+000
1	12.85004363	6.343109E-012	1.936311E-011	1	0.000000E+000
1	12.85022861	1.936311E-011	6.343109E-012	0	0.000000E+000
1	12.85025882	6.343109E-012	1.936311E-011	1	0.000000E+000
1	12.85088296	1.936311E-011	6.343109E-012	0	0.000000E+000
1	12.85151875	6.343109E-012	1.936311E-011	1	0.000000E+000
1	12.85152947	1.936311E-011	6.343109E-012	0	0.000000E+000
1	12.85164277	6.343109E-012	1.936311E-011	1	0.000000E+000
1	12.85165487	1.936311E-011	6.343109E-012	0	0.000000E+000
1	12.85169921	6.343109E-012	1.936311E-011	1	0.000000E+000
1	12.85243726	1.936311E-011	6.343109E-012	0	0.000000E+000
1	12.85432391	6.343109E-012	1.936311E-011	1	0.000000E+000
1	12.85441587	1.936311E-011	6.343109E-012	0	0.000000E+000
1	12.85549157	6.343109E-012	1.936311E-011	1	0.000000E+000
1	12.85560118	1.936311E-011	6.343109E-012	0	0.000000E+000
1	12.85918006	6.343109E-012	1.936311E-011	1	0.000000E+000
1	12.85931790	1.936311E-011	6.343109E-012	0	0.000000E+000
1	12.86001778	6.343109E-012	1.936311E-011	1	0.000000E+000
1	12.86008772	1.936311E-011	6.343109E-012	0	0.000000E+000
1	12.86021593	6.343109E-012	1.936311E-011	1	0.000000E+000
1	12.86044555	1.936311E-011	6.343109E-012	0	0.000000E+000
1	12.86046659	6.343109E-012	1.936311E-011	1	0.000000E+000
1	12.86055095	1.936311E-011	6.343109E-012	0	0.000000E+000
1	12.86055652	6.343109E-012	1.936311E-011	1	0.000000E+000
1	12.86080707	1.936311E-011	6.343109E-012	0	0.000000E+000
1	12.86117136	6.343109E-012	1.936311E-011	1	0.000000E+000
1	12.86133752	1.936311E-011	6.343109E-012	0	0.000000E+000
1	12.86186694	6.343109E-012	1.936311E-011	1	0.000000E+000
1	12.86188591	1.936311E-011	6.343109E-012	0	0.000000E+000
1	12.86193776	6.343109E-012	1.936311E-011	1	0.000000E+000
1	12.86232915	1.936311E-011	6.343109E-012	0	0.000000E+000
1	12.86279991	6.343109E-012	1.936311E-011	1	0.000000E+000
1	12.86324431	1.936311E-011	6.343109E-012	0	0.000000E+000
1	12.86326682	6.343109E-012	1.936311E-011	1	0.000000E+000
1	12.86332706	1.936311E-011	6.343109E-012	0	0.000000E+000
1	12.86832950	6.343109E-012	1.936311E-011	1	0.000000E+000
1	12.86889246	1.936311E-011	6.343109E-012	0	0.000000E+000
1	12.87091868	6.343109E-012	1.936311E-011	1	0.000000E+000
1	12.87111489	1.936311E-011	6.343109E-012	0	0.000000E+000
1	12.87121791	6.343109E-012	1.936311E-011	1	0.000000E+000
1	12.87139521	1.936311E-011	6.343109E-012	0	0.000000E+000
1	12.87145255	6.343109E-012	1.936311E-011	1	0.000000E+000
1	12.87204999	1.936311E-011	6.343109E-012	0	0.000000E+000
1	12.87205000	6.343109E-012	1.936311E-011	1	0.000000E+000
1	12.87237947	1.936311E-011	6.343109E-012	0	0.000000E+000
1	12.87296707	6.343109E-012	1.936311E-011	1	0.000000E+000
1	12.87303003	1.936311E-011	6.343109E-012	0	0.000000E+000
1	12.87353124	6.343109E-012	1.936311E-011	1	0.000000E+000
1	12.87356547	1.936311E-011	6.343109E-012	0	0.000000E+000
1	12.87361808	6.343109E-012	1.936311E-011	1	0.000000E+000
1	12.87374322	1.936311E-011	6.343109E-012	0	0.000000E+000
1	12.87378956	6.343109E-012	1.936311E-011	1	0.000000E+000
1	12.87423266	1.936311E-011	6.343109E-012	0	0.000000E+000
1	12.87616968	6.343109E-012	1.936311E-011	1	0.000000E+000
1	12.87620074	1.936311E-011	6.343109E-012	0	0.000000E+000
1	12.87782144	6.343109E-012	1.936311E-011	1	0.000000E+000
1	12.87784450	1.936311E-011	6.343109E-012	0	0.000000E+000
1	12.87889388	6.343109E-012	1.936311E-011	1	0.000000E+000
1	12.87934191	1.936311E-011	6.343109E-012	0	0.000000E+000
1	12.87935349	6.343109E-012	1.936311E-011	1	0.000000E+000
1	12.87952347	1.936311E-011	6.343109E-012	0	0.000000E+000
1	12.89414105	6.343109E-012	1.936311E-011	1	0.000000E+000
1	12.89419985	1.936311E-011	6.343109E-012	0	0.000000E+000
1	15.81318088	6.386389E-012	1.940639E-011	1	0.000000E+000
1	15.81334721	1.940639E-011	6.386389E-012	0	0.000000E+000
1	15.81337705	6.386389E-012	1.940639E-011	1	0.000000E+000
1	15.81374979	1.940639E-011	6.386389E-012	0	0.000000E+000
1	15.81390312	6.386389E-012	1.940639E-011	1	0.000000E+000
1	15.81391380	1.940639E-011	6.386389E-012	0	0.000000E+000
1	15.81423113	6.386389E-012	1.940639E-011	1	0.000000E+000
1	15.81464522	1.940639E-011	6.386389E-012	0	0.000000E+000
1	15.81494528	6.386389E-012	1.940639E-011	1	0.000000E+000
1	15.81516668	1.940639E-011	6.386389E-012	0	0.000000E+000
1	15.81521803	6.386389E-012	1.940639E-011	1	0.000000E+000
1	15.81535481	1.940639E-011	6.386389E-012	0	0.000000E+000
1	15.81549791	6.386389E-012	1.940639E-011	1	0.000000E+000
1	15.81556346	1.940639E-011	6.386389E-012	0	0.000000E+000
1	15.81621536	6.386389E-012	1.940639E-011	1	0.000000E+000
1	15.81625962	1.940639E-011	6.386389E-012	0	0.000000E+000
1	15.81779837	6.386389E-012	1.940639E-011	1	0.000000E+000
1	15.81797460	1.940639E-011	6.386389E-012	0	0.000000E+000
1	15.82162447	6.386389E-012	1.940639E-011	1	0.000000E+000
1	15.82209392	1.940639E-011	6.386389E-012	0	0.000000E+000
1	15.82221502	6.386389E-012	1.940639E-011	1	0.000000E+000
1	15.82237449	1.940639E-011	6.386389E-012	0	0.000000E+000
1	15.82475124	6.386389E-012	1.940639E-011	1	0.000000E+000
1	15.82497043	1.940639E-011	6.386389E-012	0	0.000000E+000
1	15.82545597	6.386389E-012	1.940639E-011	1	0.000000E+000
1	15.82546833	1.940639E-011	6.386389E-012	0	0.000000E+000
1	15.82568873	6.386389E-012	1.940639E-011	1	0.000000E+000
1	15.82588570	1.940639E-011	6.386389E-012	0	0.000000E+000
1	15.82831659	6.386389E-012	1.940639E-011	1	0.000000E+000
1	15.82862309	1.940639E-011	6.386389E-012	0	0.000000E+000
1	15.82888126	6.386389E-012	1.940639E-011	1	0.000000E+000
1	15.82898842	1.940639E-011	6.386389E-012	0	0.000000E+000
1	15.83106574	6.386389E-012	1.940639E-011	1	0.000000E+000
1	15.83122465	1.940639E-011	6.386389E-012	0	0.000000E+000
1	15.83147857	6.386389E-012	1.940639E-011	1	0.000000E+000
1	15.83155765	1.940639E-011	6.386389E-012	0	0.000000E+000
1	15.83158917	6.386389E-012	1.940639E-011	1	0.000000E+000
1	15.83204359	1.940639E-011	6.386389E-012	0	0.000000E+000
1	15.83317799	6.386389E-012	1.940639E-011	1	0.000000E+000
1	15.83341776	1.940639E-011	6.386389E-012	0	0.000000E+000
1	15.83343772	6.386389E-012	1.940639E-011	1	0.000000E+000
1	15.83350083	1.940639E-011	6.386389E-012	0	0.000000E+000
1	15.83630170	6.386389E-012	1.940639E-011	1	0.000000E+000
1	15.83657811	1.940639E-011	6.386389E-012	0	0.000000E+000
1	15.83699497	6.386389E-012	1.940639E-011	1	0.000000E+000
1	15.83704941	1.940639E-011	6.386389E-012	0	0.000000E+000
1	15.84012560	6.386389E-012	1.940639E-011	1	0.000000E+000
1	15.84041479	1.940639E-011	6.386389E-012	0	0.000000E+000
1	15.84410450	6.386389E-012	1.940639E-011	1	0.000000E+000
1	15.84455980	1.940639E-011	6.386389E-012	0	0.000000E+000
1	15.84476647	6.386389E-012	1.940639E-011	1	0.000000E+000
1	15.84517270	1.940639E-011	6.386389E-012	0	0.000000E+000
1	15.84678158	6.386389E-012	1.940639E-011	1	0.000000E+000
1	15.84698995	1.940639E-011	6.386389E-012	0	0.000000E+000
1	15.84756928	6.386389E-012	1.940639E-011	1	0.000000E+000
1	15.84761063	1.940639E-011	6.386389E-012	0	0.000000E+000
1	15.84818885	6.386389E-012	1.940639E-011	1	0.000000E+000
1	15.84824212	1.940639E-011	6.386389E-012	0	0.000000E+000
1	15.84880917	6.386389E-012	1.940639E-011	1	0.000000E+000
1	15.84898080	1.940639E-011	6.386389E-012	0	0.000000E+000
1	15.84937031	6.386389E-012	1.940639E-011	1	0.000000E+000
1	15.84948449	1.940639E-011	6.386389E-012	0	0.000000E+000
1	15.85046600	6.386389E-012	1.940639E-011	1	0.000000E+000
1	15.85060150	1.940639E-011	6.386389E-012	0	0.000000E+000
1	15.85061952	6.386389E-012	1.940639E-011	1	0.000000E+000
1	15.85068726	1.940639E-011	6.386389E-012	0	0.000000E+000
1	15.85134998	6.386389E-012	1.940639E-011	1	0.000000E+000
1	15.85151781	1.940639E-011	6.386389E-012	0	0.000000E+000
1	16.07097757	6.438151E-012	1.945815E-011	1	0.000000E+000
1	16.07105393	1.945815E-011	6.438151E-012	0	0.000000E+000
1	16.07223621	6.438151E-012	1.945815E-011	1	0.000000E+000
1	16.07239485	1.945815E-011	6.438151E-012	0	0.000000E+000
1	16.07246560	6.438151E-012	1.945815E-011	1	0.000000E+000
1	16.07262230	1.945815E-011	6.438151E-012	0	0.000000E+000
1	16.07359031	6.438151E-012	1.945815E-011	1	0.000000E+000
1	16.07407959	1.945815E-011	6.438151E-012	0	0.000000E+000
1	16.07487241	6.438151E-012	1.945815E-011	1	0.000000E+000
1	16.07524746	1.945815E-011	6.438151E-012	0	0.000000E+000
1	16.07573102	6.438151E-012	1.945815E-011	1	0.000000E+000
1	16.07611909	1.945815E-011	6.438151E-012	0	0.000000E+000
1	16.07766276	6.438151E-012	1.945815E-011	1	0.000000E+000
1	16.07788788	1.945815E-011	6.438151E-012	0	0.000000E+000
1	16.07845960	6.438151E-012	1.945815E-011	1	0.000000E+000
1	16.07855576	1.945815E-011	6.438151E-012	0	0.000000E+000
1	16.07859177	6.438151E-012	1.945815E-011	1	0.000000E+000
1	16.07869046	1.945815E-011	6.438151E-012	0	0.000000E+000
1	16.07959853	6.438151E-012	1.945815E-011	1	0.000000E+000
1	16.07977369	1.945815E-011	6.438151E-012	0	0.000000E+000
1	16.08041939	6.438151E-012	1.945815E-011	1	0.000000E+000
1	16.08043976	1.945815E-011	6.438151E-012	0	0.000000E+000
1	16.08056726	6.438151E-012	1.945815E-011	1	0.000000E+000
1	16.08066388	1.945815E-011	6.438151E-012	0	0.000000E+000
1	16.08089229	6.438151E-012	1.945815E-011	1	0.000000E+000
1	16.08107502	1.945815E-011	6.438151E-012	0	0.000000E+000
1	16.08108595	6.438151E-012	1.945815E-011	1	0.000000E+000
1	16.08113010	1.945815E-011	6.438151E-012	0	0.000000E+000
1	16.08114076	6.438151E-012	1.945815E-011	1	0.000000E+000
1	16.08121510	1.945815E-011	6.438151E-012	0	0.000000E+000
1	16.08204732	6.438151E-012	1.945815E-011	1	0.000000E+000
1	16.08252390	1.945815E-011	6.438151E-012	0	0.000000E+000
1	16.08268842	6.438151E-012	1.945815E-011	1	0.000000E+000
1	16.08289996	1.945815E-011	6.438151E-012	0	0.000000E+000
1	16.08293089	6.438151E-012	1.945815E-011	1	0.000000E+000
1	16.08307516	1.945815E-011	6.438151E-012	0	0.000000E+000
1	16.08334408	6.438151E-012	1.945815E-011	1	0.000000E+000
1	16.08368232	1.945815E-011	6.438151E-012	0	0.000000E+000
1	16.08370691	6.438151E-012	1.945815E-011	1	0.000000E+000
1	16.08373772	1.945815E-011	6.438151E-012	0	0.000000E+000
1	16.08491888	6.438151E-012	1.945815E-011	1	0.000000E+000
1	16.08533699	1.945815E-011	6.438151E-012	0	0.000000E+000
1	16.08641640	6.438151E-012	1.945815E-011	1	0.000000E+000
1	16.08647359	1.945815E-011	6.438151E-012	0	0.000000E+000
1	16.08678612	6.438151E-012	1.945815E-011	1	0.000000E+000
1	16.08721214	1.945815E-011	6.438151E-012	0	0.000000E+000
1	16.08761053	6.438151E-012	1.945815E-011	1	0.000000E+000
1	16.08771799	1.945815E-011	6.438151E-012	0	0.000000E+000
1	16.08886994	6.438151E-012	1.945815E-011	1	0.000000E+000
1	16.08917331	1.945815E-011	6.438151E-012	0	0.000000E+000
1	16.09026084	6.438151E-012	1.945815E-011	1	0.000000E+000
1	16.09063384	1.945815E-011	6.438151E-012	0	0.000000E+000
1	16.09071274	6.438151E-012	1.945815E-011	1	0.000000E+000
1	16.09118062	1.945815E-011	6.438151E-012	0	0.000000E+000
1	16.09132349	6.438151E-012	1.945815E-011	1	0.000000E+000
1	16.09141673	1.945815E-011	6.438151E-012	0	0.000000E+000
1	16.09155225	6.438151E-012	1.945815E-011	1	0.000000E+000
1	16.09158933	1.945815E-011	6.438151E-012	0	0.000000E+000
1	16.09191251	6.438151E-012	1.945815E-011	1	0.000000E+000
1	16.09197977	1.945815E-011	6.438151E-012	0	0.000000E+000
1	17.92815416	6.543338E-012	1.956334E-011	1	0.000000E+000
1	17.92817888	1.956334E-011	6.543338E-012	0	0.000000E+000
1	17.92864115	6.543338E-012	1.956334E-011	1	0.000000E+000
1	17.92874916	1.956334E-011	6.543338E-012	0	0.000000E+000
1	17.92939150	6.543338E-012	1.956334E-011	1	0.000000E+000
1	17.92945549	1.956334E-011	6.543338E-012	0	0.000000E+000
1	17.92953017	6.543338E-012	1.956334E-011	1	0.000000E+000
1	17.92964754	1.956334E-011	6.543338E-012	0	0.000000E+000
1	17.92984356	6.543338E-012	1.956334E-011	1	0.000000E+000
1	17.93007196	1.956334E-011	6.543338E-012	0	0.000000E+000
1	17.93010197	6.543338E-012	1.956334E-011	1	0.000000E+000
1	17.93018084	1.956334E-011	6.543338E-012	0	0.000000E+000
1	17.93079643	6.543338E-012	1.956334E-011	1	0.000000E+000
1	17.93099033	1.956334E-011	6.543338E-012	0	0.000000E+000
1	17.93100498	6.543338E-012	1.956334E-011	1	0.000000E+000
1	17.93104477	1.956334E-011	6.543338E-012	0	0.000000E+000
1	17.93300300	6.543338E-012	1.956334E-011	1	0.000000E+000
1	17.93303391	1.956334E-011	6.543338E-012	0	0.000000E+000
1	17.93306325	6.543338E-012	1.956334E-011	1	0.000000E+000
1	17.93358836	1.956334E-011	6.543338E-012	0	0.000000E+000
1	17.93384370	6.543338E-012	1.956334E-011	1	0.000000E+000
1	17.93392413	1.956334E-011	6.543338E-012	0	0.000000E+000
1	17.93398850	6.543338E-012	1.956334E-011	1	0.000000E+000
1	17.93417509	1.956334E-011	6.543338E-012	0	0.000000E+000
1	17.93421139	6.543338E-012	1.956334E-011	1	0.000000E+000
1	17.93429514	1.956334E-011	6.543338E-012	0	0.000000E+000
1	17.93680261	6.543338E-012	1.956334E-011	1	0.000000E+000
1	17.93694162	1.956334E-011	6.543338E-012	0	0.000000E+000
1	17.93838768	6.543338E-012	1.956334E-011	1	0.000000E+000
1	17.93889267	1.956334E-011	6.543338E-012	0	0.000000E+000
1	17.93900383	6.543338E-012	1.956334E-011	1	0.000000E+000
1	17.93940576	1.956334E-011	6.543338E-012	0	0.000000E+000
1	17.93959032	6.543338E-012	1.956334E-011	1	0.000000E+000
1	17.93977129	1.956334E-011	6.543338E-012	0	0.000000E+000
1	17.94345269	6.543338E-012	1.956334E-011	1	0.000000E+000
1	17.94363047	1.956334E-011	6.543338E-012	0	0.000000E+000
1	17.94748224	6.543338E-012	1.956334E-011	1	0.000000E+000
1	17.94750074	1.956334E-011	6.543338E-012	0	0.000000E+000
1	17.94895075	6.543338E-012	1.956334E-011	1	0.000000E+000
1	17.94901673	1.956334E-011	6.543338E-012	0	0.000000E+000
1	17.94914967	6.543338E-012	1.956334E-011	1	0.000000E+000
1	17.94944370	1.956334E-011	6.543338E-012	0	0.000000E+000
1	17.94945696	6.543338E-012	1.956334E-011	1	0.000000E+000
1	17.94949839	1.956334E-011	6.543338E-012	0	0.000000E+000
1	17.94951019	6.543338E-012	1.956334E-011	1	0.000000E+000
1	17.94963454	1.956334E-011	6.543338E-012	0	0.000000E+000
1	17.95030042	6.543338E-012	1.956334E-011	1	0.000000E+000
1	17.95080971	1.956334E-011	6.543338E-012	0	0.000000E+000
1	17.95298117	6.543338E-012	1.956334E-011	1	0.000000E+000
1	17.95312583	1.956334E-011	6.543338E-012	0	0.000000E+000
1	17.95473138	6.543338E-012	1.956334E-011	1	0.000000E+000
1	17.95507567	1.956334E-011	6.543338E-012	0	0.000000E+000
1	17.95548388	6.543338E-012	1.956334E-011	1	0.000000E+000
1	17.95557053	1.956334E-011	6.543338E-012	0	0.000000E+000
1	17.95609070	6.543338E-012	1.956334E-011	1	0.000000E+000
1	17.95612954	1.956334E-011	6.543338E-012	0	0.000000E+000
1	17.95672091	6.543338E-012	1.956334E-011	1	0.000000E+000
1	17.95726629	1.956334E-011	6.543338E-012	0	0.000000E+000
1	17.95731210	6.543338E-012	1.956334E-011	1	0.000000E+000
1	17.95737690	1.956334E-011	6.543338E-012	0	0.000000E+000
1	17.95808308	6.543338E-012	1.956334E-011	1	0.000000E+000
1	17.95811693	1.956334E-011	6.543338E-012	0	0.000000E+000
1	17.95978134	6.543338E-012	1.956334E-011	1	0.000000E+000
1	17.95985740	1.956334E-011	6.543338E-012	0	0.000000E+000
1	17.96266939	6.543338E-012	1.956334E-011	1	0.000000E+000
1	17.96272768	1.956334E-011	6.543338E-012	0	0.000000E+000
1	17.96619360	6.543338E-012	1.956334E-011	1	0.000000E+000
1	17.96627783	1.956334E-011	6.543338E-012	0	0.000000E+000
1	17.96680503	6.543338E-012	1.956334E-011	1	0.000000E+000
1	17.96694201	1.956334E-011	6.543338E-012	0	0.000000E+000
1	17.96782914	6.543338E-012	1.956334E-011	1	0.000000E+000
1	17.96817748	1.956334E-011	6.543338E-012	0	0.000000E+000
1	17.96820402	6.543338E-012	1.956334E-011	1	0.000000E+000
1	17.96862849	1.956334E-011	6.543338E-012	0	0.000000E+000
1	17.96881220	6.543338E-012	1.956334E-011	1	0.000000E+000
1	17.96885766	1.956334E-011	6.543338E-012	0	0.000000E+000
1	17.96886743	6.543338E-012	1.956334E-011	1	0.000000E+000
1	17.96892180	1.956334E-011	6.543338E-012	0	0.000000E+000
1	17.97152500	6.543338E-012	1.956334E-011	1	0.000000E+000
1	17.97208458	1.956334E-011	6.543338E-012	0	0.000000E+000
1	17.97208884	6.543338E-012	1.956334E-011	1	0.000000E+000
1	17.97260675	1.956334E-011	6.543338E-012	0	0.000000E+000
1	17.97264016	6.543338E-012	1.956334E-011	1	0.000000E+000
1	17.97315636	1.956334E-011	6.543338E-012	0	0.000000E+000
1	17.97509698	6.543338E-012	1.956334E-011	1	0.000000E+000
1	17.97512588	1.956334E-011	6.543338E-012	0	0.000000E+000
1	24.97217241	6.182352E-012	1.920235E-011	1	0.000000E+000
1	24.97224457	1.920235E-011	6.182352E-012	0	0.000000E+000
1	24.97225497	6.182352E-012	1.920235E-011	1	0.000000E+000
1	24.97251696	1.920235E-011	6.182352E-012	0	0.000000E+000
1	24.97288144	6.182352E-012	1.920235E-011	1	0.000000E+000
1	24.97302648	1.920235E-011	6.182352E-012	0	0.000000E+000
1	24.97318680	6.182352E-012	1.920235E-011	1	0.000000E+000
1	24.97322926	1.920235E-011	6.182352E-012	0	0.000000E+000
1	24.97330861	6.182352E-012	1.920235E-011	1	0.000000E+000
1	24.97362864	1.920235E-011	6.182352E-012	0	0.000000E+000
1	24.97371371	6.182352E-012	1.920235E-011	1	0.000000E+000
1	24.97375225	1.920235E-011	6.182352E-012	0	0.000000E+000
1	24.97498756	6.182352E-012	1.920235E-011	1	0.000000E+000
1	24.97514607	1.920235E-011	6.182352E-012	0	0.000000E+000
1	24.97937033	6.182352E-012	1.920235E-011	1	0.000000E+000
1	24.97955213	1.920235E-011	6.182352E-012	0	0.000000E+000
1	24.98091192	6.182352E-012	1.920235E-011	1	0.000000E+000
1	24.98092629	1.920235E-011	6.182352E-012	0	0.000000E+000
1	24.98097285	6.182352E-012	1.920235E-011	1	0.000000E+000
1	24.98124064	1.920235E-011	6.182352E-012	0	0.000000E+000
1	24.98213316	6.182352E-012	1.920235E-011	1	0.000000E+000
1	24.98232368	1.920235E-011	6.182352E-012	0	0.000000E+000
1	24.98288809	6.182352E-012	1.920235E-011	1	0.000000E+000
1	24.98302525	1.920235E-011	6.182352E-012	0	0.000000E+000
1	24.98405189	6.182352E-012	1.920235E-011	1	0.000000E+000
1	24.98454341	1.920235E-011	6.182352E-012	0	0.000000E+000
1	24.98484703	6.182352E-012	1.920235E-011	1	0.000000E+000
1	24.98516411	1.920235E-011	6.182352E-012	0	0.000000E+000
1	24.98516689	6.182352E-012	1.920235E-011	1	0.000000E+000
1	24.98519942	1.920235E-011	6.182352E-012	0	0.000000E+000
1	24.98633779	6.182352E-012	1.920235E-011	1	0.000000E+000
1	24.98692174	1.920235E-011	6.182352E-012	0	0.000000E+000
1	24.98982032	6.182352E-012	1.920235E-011	1	0.000000E+000
1	24.98989063	1.920235E-011	6.182352E-012	0	0.000000E+000
1	24.99521656	6.182352E-012	1.920235E-011	1	0.000000E+000
1	24.99533100	1.920235E-011	6.182352E-012	0	0.000000E+000
1	24.99606942	6.182352E-012	1.920235E-011	1	0.000000E+000
1	24.99611623	1.920235E-011	6.182352E-012	0	0.000000E+000
1	24.99613645	6.182352E-012	1.920235E-011	1	0.000000E+000
1	24.99626129	1.920235E-011	6.182352E-012	0	0.000000E+000
1	24.99856525	6.182352E-012	1.920235E-011	1	0.000000E+000
1	24.99874812	1.920235E-011	6.182352E-012	0	0.000000E+000
1	24.99883376	6.182352E-012	1.920235E-011	1	0.000000E+000
1	24.99886510	1.920235E-011	6.182352E-012	0	0.000000E+000
1	24.99952381	6.182352E-012	1.920235E-011	1	0.000000E+000
1	24.99955824	1.920235E-011	6.182352E-012	0	0.000000E+000
1	24.99974619	6.182352E-012	1.920235E-011	1	0.000000E+000
1	25.00021428	1.920235E-011	6.182352E-012	0	0.000000E+000
1	25.00029427	6.182352E-012	1.920235E-011	1	0.000000E+000
1	25.00032976	1.920235E-011	6.182352E-012	0	0.000000E+000
1	25.00327753	6.182352E-012	1.920235E-011	1	0.000000E+000
1	25.00332358	1.920235E-011	6.182352E-012	0	0.000000E+000
1	25.00371111	6.182352E-012	1.920235E-011	1	0.000000E+000
1	25.00373481	1.920235E-011	6.182352E-012	0	0.000000E+000
1	25.00593747	6.182352E-012	1.920235E-011	1	0.000000E+000
1	25.00609528	1.920235E-011	6.182352E-012	0	0.000000E+000
1	25.00610494	6.182352E-012	1.920235E-011	1	0.000000E+000
1	25.00642689	1.920235E-011	6.182352E-012	0	0.000000E+000
1	25.00673079	6.182352E-012	1.920235E-011	1	0.000000E+000
1	25.00703345	1.920235E-011	6.182352E-012	0	0.000000E+000
1	25.00791471	6.182352E-012	1.920235E-011	1	0.000000E+000
1	25.00820719	1.920235E-011	6.182352E-012	0	0.000000E+000
1	25.00870046	6.182352E-012	1.920235E-011	1	0.000000E+000
1	25.00881146	1.920235E-011	6.182352E-012	0	0.000000E+000
1	25.00906321	6.182352E-012	1.920235E-011	1	0.000000E+000
1	25.00975327	1.920235E-011	6.182352E-012	0	0.000000E+000
1	25.01040213	6.182352E-012	1.920235E-011	1	0.000000E+000
1	25.01057475	1.920235E-011	6.182352E-012	0	0.000000E+000
1	25.01059221	6.182352E-012	1.920235E-011	1	0.000000E+000
1	25.01073950	1.920235E-011	6.182352E-012	0	0.000000E+000
1	25.01094243	6.182352E-012	1.920235E-011	1	0.000000E+000
1	25.01112408	1.920235E-011	6.182352E-012	0	0.000000E+000
1	25.01142012	6.182352E-012	1.920235E-011	1	0.000000E+000
1	25.01169860	1.920235E-011	6.182352E-012	0	0.000000E+000
1	25.01173057	6.182352E-012	1.920235E-011	1	0.000000E+000
1	25.01177779	1.920235E-011	6.182352E-012	0	0.000000E+000
1	25.01180002	6.182352E-012	1.920235E-011	1	0.000000E+000
1	25.01248269	1.920235E-011	6.182352E-012	0	0.000000E+000
1	25.01262192	6.182352E-012	1.920235E-011	1	0.000000E+000
1	25.01368947	1.920235E-011	6.182352E-012	0	0.000000E+000
1	25.01462853	6.182352E-012	1.920235E-011	1	0.000000E+000
1	25.01492279	1.920235E-011	6.182352E-012	0	0.000000E+000
1	25.09511314	6.182352E-012	1.920235E-011	1	0.000000E+000
1	25.09515642	1.920235E-011	6.182352E-012	0	0.000000E+000
1	25.09653865	6.182352E-012	1.920235E-011	1	0.000000E+000
1	25.09664646	1.920235E-011	6.182352E-012	0	0.000000E+000
1	25.09824520	6.182352E-012	1.920235E-011	1	0.000000E+000
1	25.09854966	1.920235E-011	6.182352E-012	0	0.000000E+000
1	25.09858414	6.182352E-012	1.920235E-011	1	0.000000E+000
1	25.09876085	1.920235E-011	6.182352E-012	0	0.000000E+000
1	25.09878619	6.182352E-012	1.920235E-011	1	0.000000E+000
1	25.09883236	1.920235E-011	6.182352E-012	0	0.000000E+000
1	25.09947854	6.182352E-012	1.920235E-011	1	0.000000E+000
1	25.09951066	1.920235E-011	6.182352E-012	0	0.000000E+000
1	25.09952769	6.182352E-012	1.920235E-011	1	0.000000E+000
1	25.09958921	1.920235E-011	6.182352E-012	0	0.000000E+000
1	25.10627079	6.182352E-012	1.920235E-011	1	0.000000E+000
1	25.10636874	1.920235E-011	6.182352E-012	0	0.000000E+000
1	25.10640678	6.182352E-012	1.920235E-011	1	0.000000E+000
1	25.10654451	1.920235E-011	6.182352E-012	0	0.000000E+000
1	25.10788695	6.182352E-012	1.920235E-011	1	0.000000E+000
1	25.10793336	1.920235E-011	6.182352E-012	0	0.000000E+000
1	25.10964963	6.182352E-012	1.920235E-011	1	0.000000E+000
1	25.10991658	1.920235E-011	6.182352E-012	0	0.000000E+000
1	25.11013920	6.182352E-012	1.920235E-011	1	0.000000E+000
1	25.11027119	1.920235E-011	6.182352E-012	0	0.000000E+000
1	25.11099315	6.182352E-012	1.920235E-011	1	0.000000E+000
1	25.11118590	1.920235E-011	6.182352E-012	0	0.000000E+000
1	25.11121013	6.182352E-012	1.920235E-011	1	0.000000E+000
1	25.11122567	1.920235E-011	6.182352E-012	0	0.000000E+000
1	25.11241573	6.182352E-012	1.920235E-011	1	0.000000E+000
1	25.11256189	1.920235E-011	6.182352E-012	0	0.000000E+000
1	25.11311796	6.182352E-012	1.920235E-011	1	0.000000E+000
1	25.11333079	1.920235E-011	6.182352E-012	0	0.000000E+000
1	25.11334802	6.182352E-012	1.920235E-011	1	0.000000E+000
1	25.11338937	1.920235E-011	6.182352E-012	0	0.000000E+000
1	25.11505081	6.182352E-012	1.920235E-011	1	0.000000E+000
1	25.11593220	1.920235E-011	6.182352E-012	0	0.000000E+000
1	25.11679996	6.182352E-012	1.920235E-011	1	0.000000E+000
1	25.11692342	1.920235E-011	6.182352E-012	0	0.000000E+000
1	25.11734112	6.182352E-012	1.920235E-011	1	0.000000E+000
1	25.11773380	1.920235E-011	6.182352E-012	0	0.000000E+000
1	25.11797895	6.182352E-012	1.920235E-011	1	0.000000E+000
1	25.11841997	1.920235E-011	6.182352E-012	0	0.000000E+000
1	25.11868689	6.182352E-012	1.920235E-011	1	0.000000E+000
1	25.11874039	1.920235E-011	6.182352E-012	0	0.000000E+000
1	25.11970070	6.182352E-012	1.920235E-011	1	0.000000E+000
1	25.11980902	1.920235E-011	6.182352E-012	0	0.000000E+000
1	25.12023318	6.182352E-012	1.920235E-011	1	0.000000E+000
1	25.12029410	1.920235E-011	6.182352E-012	0	0.000000E+000
1	25.12032548	6.182352E-012	1.920235E-011	1	0.000000E+000
1	25.12062191	1.920235E-011	6.182352E-012	0	0.000000E+000
1	25.12453697	6.182352E-012	1.920235E-011	1	0.000000E+000
1	25.12534034	1.920235E-011	6.182352E-012	0	0.000000E+000
1	25.12563175	6.182352E-012	1.920235E-011	1	0.000000E+000
1	25.12591542	1.920235E-011	6.182352E-012	0	0.000000E+000
1	25.12593904	6.182352E-012	1.920235E-011	1	0.000000E+000
1	25.12624100	1.920235E-011	6.182352E-012	0	0.000000E+000
1	25.12675710	6.182352E-012	1.920235E-011	1	0.000000E+000
1	25.12718798	1.920235E-011	6.182352E-012	0	0.000000E+000
1	25.12735089	6.182352E-012	1.920235E-011	1	0.000000E+000
1	25.12758998	1.920235E-011	6.182352E-012	0	0.000000E+000
1	25.43936291	5.977020E-012	1.899702E-011	1	0.000000E+000
1	25.43939935	1.899702E-011	5.977020E-012	0	0.000000E+000
1	25.44470912	5.977020E-012	1.899702E-011	1	0.000000E+000
1	25.44491593	1.899702E-011	5.977020E-012	0	0.000000E+000
1	25.44669580	5.977020E-012	1.899702E-011	1	0.000000E+000
1	25.44681119	1.899702E-011	5.977020E-012	0	0.000000E+000
1	25.44864632	5.977020E-012	1.899702E-011	1	0.000000E+000
1	25.44880149	1.899702E-011	5.977020E-012	0	0.000000E+000
1	25.44885911	5.977020E-012	1.899702E-011	1	0.000000E+000
1	25.44979896	1.899702E-011	5.977020E-012	0	0.000000E+000
1	25.44983051	5.977020E-012	1.899702E-011	1	0.000000E+000
1	25.44986875	1.899702E-011	5.977020E-012	0	0.000000E+000
1	25.44996891	5.977020E-012	1.899702E-011	1	0.000000E+000
1	25.45037429	1.899702E-011	5.977020E-012	0	0.000000E+000
1	25.45068777	5.977020E-012	1.899702E-011	1	0.000000E+000
1	25.45074043	1.899702E-011	5.977020E-012	0	0.000000E+000
1	25.45438148	5.977020E-012	1.899702E-011	1	0.000000E+000
1	25.45443088	1.899702E-011	5.977020E-012	0	0.000000E+000
1	25.45445578	5.977020E-012	1.899702E-011	1	0.000000E+000
1	25.45471898	1.899702E-011	5.977020E-012	0	0.000000E+000
1	25.46199062	5.977020E-012	1.899702E-011	1	0.000000E+000
1	25.46228692	1.899702E-011	5.977020E-012	0	0.000000E+000
1	25.46308838	5.977020E-012	1.899702E-011	1	0.000000E+000
1	25.46321645	1.899702E-011	5.977020E-012	0	0.000000E+000
1	25.46645524	5.977020E-012	1.899702E-011	1	0.000000E+000
1	25.46659180	1.899702E-011	5.977020E-012	0	0.000000E+000
1	25.46682725	5.977020E-012	1.899702E-011	1	0.000000E+000
1	25.46728639	1.899702E-011	5.977020E-012	0	0.000000E+000
1	25.46730934	5.977020E-012	1.899702E-011	1	0.000000E+000
1	25.46741185	1.899702E-011	5.977020E-012	0	0.000000E+000
1	25.46748905	5.977020E-012	1.899702E-011	1	0.000000E+000
1	25.46756155	1.899702E-011	5.977020E-012	0	0.000000E+000
1	25.46858420	5.977020E-012	1.899702E-011	1	0.000000E+000
1	25.46870278	1.899702E-011	5.977020E-012	0	0.000000E+000
1	25.46873378	5.977020E-012	1.899702E-011	1	0.000000E+000
1	25.46875803	1.899702E-011	5.977020E-012	0	0.000000E+000
1	25.46950267	5.977020E-012	1.899702E-011	1	0.000000E+000
1	25.46952440	1.899702E-011	5.977020E-012	0	0.000000E+000
1	25.47124187	5.977020E-012	1.899702E-011	1	0.000000E+000
1	25.47128687	1.899702E-011	5.977020E-012	0	0.000000E+000
1	25.47412794	5.977020E-012	1.899702E-011	1	0.000000E+000
1	25.47435172	1.899702E-011	5.977020E-012	0	0.000000E+000
1	25.47471042	5.977020E-012	1.899702E-011	1	0.000000E+000
1	25.47473803	1.899702E-011	5.977020E-012	0	0.000000E+000
1	25.47525214	5.977020E-012	1.899702E-011	1	0.000000E+000
1	25.47563596	1.899702E-011	5.977020E-012	0	0.000000E+000
1	25.47646011	5.977020E-012	1.899702E-011	1	0.000000E+000
1	25.47664491	1.899702E-011	5.977020E-012	0	0.000000E+000
1	25.47771492	5.977020E-012	1.899702E-011	1	0.000000E+000
1	25.47776736	1.899702E-011	5.977020E-012	0	0.000000E+000
1	25.47788743	5.977020E-012	1.899702E-011	1	0.000000E+000
1	25.47794102	1.899702E-011	5.977020E-012	0	0.000000E+000
1	25.47988190	5.977020E-012	1.899702E-011	1	0.000000E+000
1	25.47995079	1.899702E-011	5.977020E-012	0	0.000000E+000
1	25.47995526	5.977020E-012	1.899702E-011	1	0.000000E+000
1	25.48005873	1.899702E-011	5.977020E-012	0	0.000000E+000
1	25.48006034	5.977020E-012	1.899702E-011	1	0.000000E+000
1	25.48016828	1.899702E-011	5.977020E-012	0	0.000000E+000
1	25.48028748	5.977020E-012	1.899702E-011	1	0.000000E+000
1	25.48030875	1.899702E-011	5.977020E-012	0	0.000000E+000
1	25.48032695	5.977020E-012	1.899702E-011	1	0.000000E+000
1	25.48047288	1.899702E-011	5.977020E-012	0	0.000000E+000
1	25.48056342	5.977020E-012	1.899702E-011	1	0.000000E+000
1	25.48098155	1.899702E-011	5.977020E-012	0	0.000000E+000
1	25.48164320	5.977020E-012	1.899702E-011	1	0.000000E+000
1	25.48170034	1.899702E-011	5.977020E-012	0	0.000000E+000
1	25.48171992	5.977020E-012	1.899702E-011	1	0.000000E+000
1	25.48186544	1.899702E-011	5.977020E-012	0	0.000000E+000
1	25.48478898	5.977020E-012	1.899702E-011	1	0.000000E+000
1	25.48490933	1.899702E-011	5.977020E-012	0	0.000000E+000
1	25.48661249	5.977020E-012	1.899702E-011	1	0.000000E+000
1	25.48683532	1.899702E-011	5.977020E-012	0	0.000000E+000
1	25.48731195	5.977020E-012	1.899702E-011	1	0.000000E+000
1	25.48736766	1.899702E-011	5.977020E-012	0	0.000000E+000
1	25.48738304	5.977020E-012	1.899702E-011	1	0.000000E+000
1	25.48761676	1.899702E-011	5.977020E-012	0	0.000000E+000
1	25.48881379	5.977020E-012	1.899702E-011	1	0.000000E+000
1	25.48899343	1.899702E-011	5.977020E-012	0	0.000000E+000
1	25.48974024	5.977020E-012	1.899702E-011	1	0.000000E+000
1	25.48978999	1.899702E-011	5.977020E-012	0	0.000000E+000
1	25.48982915	5.977020E-012	1.899702E-011	1	0.000000E+000
1	25.49010555	1.899702E-011	5.977020E-012	0	0.000000E+000
1	25.49056914	5.977020E-012	1.899702E-011	1	0.000000E+000
1	25.49065224	1.899702E-011	5.977020E-012	0	0.000000E+000
1	25.49118471	5.977020E-012	1.899702E-011	1	0.000000E+000
1	25.49218416	1.899702E-011	5.977020E-012	0	0.000000E+000
1	25.49372876	5.977020E-012	1.899702E-011	1	0.000000E+000
1	25.49392447	1.899702E-011	5.977020E-012	0	0.000000E+000
1	25.49420897	5.977020E-012	1.899702E-011	1	0.000000E+000
1	25.49429329	1.899702E-011	5.977020E-012	0	0.000000E+000
1	25.49473008	5.977020E-012	1.899702E-011	1	0.000000E+000
1	25.49486938	1.899702E-011	5.977020E-012	0	0.000000E+000
1	25.49609706	5.977020E-012	1.899702E-011	1	0.000000E+000
1	25.49617592	1.899702E-011	5.977020E-012	0	0.000000E+000
1	25.49621699	5.977020E-012	1.899702E-011	1	0.000000E+000
1	25.49636226	1.899702E-011	5.977020E-012	0	0.000000E+000
1	25.49807776	5.977020E-012	1.899702E-011	1	0.000000E+000
1	25.49820502	1.899702E-011	5.977020E-012	0	0.000000E+000
1	25.49823017	5.977020E-012	1.899702E-011	1	0.000000E+000
1	25.49840469	1.899702E-011	5.977020E-012	0	0.000000E+000
1	25.49882512	5.977020E-012	1.899702E-011	1	0.000000E+000
1	25.49923909	1.899702E-011	5.977020E-012	0	0.000000E+000
1	25.49961822	5.977020E-012	1.899702E-011	1	0.000000E+000
1	25.49974962	1.899702E-011	5.977020E-012	0	0.000000E+000
1	25.49980689	5.977020E-012	1.899702E-011	1	0.000000E+000
1	25.50015688	1.899702E-011	5.977020E-012	0	0.000000E+000
1	25.50029653	5.977020E-012	1.899702E-011	1	0.000000E+000
1	25.50047221	1.899702E-011	5.977020E-012	0	0.000000E+000
1	25.50048335	5.977020E-012	1.899702E-011	1	0.000000E+000
1	25.50099632	1.899702E-011	5.977020E-012	0	0.000000E+000
1	25.50132794	5.977020E-012	1.899702E-011	1	0.000000E+000
1	25.50145565	1.899702E-011	5.977020E-012	0	0.000000E+000
1	25.50150236	5.977020E-012	1.899702E-011	1	0.000000E+000
1	25.50188011	1.899702E-011	5.977020E-012	0	0.000000E+000
1	25.50281586	5.977020E-012	1.899702E-011	1	0.000000E+000
1	25.50281865	1.899702E-011	5.977020E-012	0	0.000000E+000
1	25.50286093	5.977020E-012	1.899702E-011	1	0.000000E+000
1	25.50293057	1.899702E-011	5.977020E-012	0	0.000000E+000
1	25.50406429	5.977020E-012	1.899702E-011	1	0.000000E+000
1	25.50414510	1.899702E-011	5.977020E-012	0	0.000000E+000
1	25.50416789	5.977020E-012	1.899702E-011	1	0.000000E+000
1	25.50425085	1.899702E-011	5.977020E-012	0	0.000000E+000
1	25.50606121	5.977020E-012	1.899702E-011	1	0.000000E+000
1	25.50685033	1.899702E-011	5.977020E-012	0	0.000000E+000
1	25.50806343	5.977020E-012	1.899702E-011	1	0.000000E+000
1	25.50826395	1.899702E-011	5.977020E-012	0	0.000000E+000
1	25.50842899	5.977020E-012	1.899702E-011	1	0.000000E+000
1	25.50869096	1.899702E-011	5.977020E-012	0	0.000000E+000
1	25.50871954	5.977020E-012	1.899702E-011	1	0.000000E+000
1	25.50876816	1.899702E-011	5.977020E-012	0	0.000000E+000
1	25.51065356	5.977020E-012	1.899702E-011	1	0.000000E+000
1	25.51081297	1.899702E-011	5.977020E-012	0	0.000000E+000
1	25.51170986	5.977020E-012	1.899702E-011	1	0.000000E+000
1	25.51174247	1.899702E-011	5.977020E-012	0	0.000000E+000
1	25.51224557	5.977020E-012	1.899702E-011	1	0.000000E+000
1	25.51251436	1.899702E-011	5.977020E-012	0	0.000000E+000
1	25.51292717	5.977020E-012	1.899702E-011	1	0.000000E+000
1	25.51307562	1.899702E-011	5.977020E-012	0	0.000000E+000
1	25.51344654	5.977020E-012	1.899702E-011	1	0.000000E+000
1	25.51361319	1.899702E-011	5.977020E-012	0	0.000000E+000
1	25.51368740	5.977020E-012	1.899702E-011	1	0.000000E+000
1	25.51450016	1.899702E-011	5.977020E-012	0	0.000000E+000
1	25.51453269	5.977020E-012	1.899702E-011	1	0.000000E+000
1	25.51483412	1.899702E-011	5.977020E-012	0	0.000000E+000
1	25.51490842	5.977020E-012	1.899702E-011	1	0.000000E+000
1	25.51521731	1.899702E-011	5.977020E-012	0	0.000000E+000
1	25.51598935	5.977020E-012	1.899702E-011	1	0.000000E+000
1	25.51645346	1.899702E-011	5.977020E-012	0	0.000000E+000
1	25.51818829	5.977020E-012	1.899702E-011	1	0.000000E+000
1	25.51888703	1.899702E-011	5.977020E-012	0	0.000000E+000
1	25.52082668	5.977020E-012	1.899702E-011	1	0.000000E+000
1	25.52087521	1.899702E-011	5.977020E-012	0	0.000000E+000
1	25.52169864	5.977020E-012	1.899702E-011	1	0.000000E+000
1	25.52218232	1.899702E-011	5.977020E-012	0	0.000000E+000
1	25.52279254	5.977020E-012	1.899702E-011	1	0.000000E+000
1	25.52281948	1.899702E-011	5.977020E-012	0	0.000000E+000
1	25.52337941	5.977020E-012	1.899702E-011	1	0.000000E+000
1	25.52381005	1.899702E-011	5.977020E-012	0	0.000000E+000
1	25.52628865	5.977020E-012	1.899702E-011	1	0.000000E+000
1	25.52641648	1.899702E-011	5.977020E-012	0	0.000000E+000
1	25.52836000	5.977020E-012	1.899702E-011	1	0.000000E+000
1	25.52863041	1.899702E-011	5.977020E-012	0	0.000000E+000
1	25.52962664	5.977020E-012	1.899702E-011	1	0.000000E+000
1	25.52963611	1.899702E-011	5.977020E-012	0	0.000000E+000
1	25.52977665	5.977020E-012	1.899702E-011	1	0.000000E+000
1	25.52997301	1.899702E-011	5.977020E-012	0	0.000000E+000
1	25.53000480	5.977020E-012	1.899702E-011	1	0.000000E+000
1	25.53044043	1.899702E-011	5.977020E-012	0	0.000000E+000
1	25.53100591	5.977020E-012	1.899702E-011	1	0.000000E+000
1	25.53113780	1.899702E-011	5.977020E-012	0	0.000000E+000
1	25.53120595	5.977020E-012	1.899702E-011	1	0.000000E+000
1	25.53135607	1.899702E-011	5.977020E-012	0	0.000000E+000
1	25.53327790	5.977020E-012	1.899702E-011	1	0.000000E+000
1	25.53364188	1.899702E-011	5.977020E-012	0	0.000000E+000
1	25.53499234	5.977020E-012	1.899702E-011	1	0.000000E+000
1	25.53502164	1.899702E-011	5.977020E-012	0	0.000000E+000
1	25.53573797	5.977020E-012	1.899702E-011	1	0.000000E+000
1	25.53596704	1.899702E-011	5.977020E-012	0	0.000000E+000
1	25.53608928	5.977020E-012	1.899702E-011	1	0.000000E+000
1	25.53617675	1.899702E-011	5.977020E-012	0	0.000000E+000
1	25.53627865	5.977020E-012	1.899702E-011	1	0.000000E+000
1	25.53674832	1.899702E-011	5.977020E-012	0	0.000000E+000
1	25.53676553	5.977020E-012	1.899702E-011	1	0.000000E+000
1	25.53730383	1.899702E-011	5.977020E-012	0	0.000000E+000
1	25.53845363	5.977020E-012	1.899702E-011	1	0.000000E+000
1	25.53849584	1.899702E-011	5.977020E-012	0	0.000000E+000
1	25.53950560	5.977020E-012	1.899702E-011	1	0.000000E+000
1	25.53978941	1.899702E-011	5.977020E-012	0	0.000000E+000
1	25.53983235	5.977020E-012	1.899702E-011	1	0.000000E+000
1	25.54045667	1.899702E-011	5.977020E-012	0	0.000000E+000
1	25.54081148	5.977020E-012	1.899702E-011	1	0.000000E+000
1	25.54086177	1.899702E-011	5.977020E-012	0	0.000000E+000
1	25.54093052	5.977020E-012	1.899702E-011	1	0.000000E+000
1	25.54129798	1.899702E-011	5.977020E-012	0	0.000000E+000
1	25.54133902	5.977020E-012	1.899702E-011	1	0.000000E+000
1	25.54155674	1.899702E-011	5.977020E-012	0	0.000000E+000
1	25.54158813	5.977020E-012	1.899702E-011	1	0.000000E+000
1	25.54171122	1.899702E-011	5.977020E-012	0	0.000000E+000
1	25.54272312	5.977020E-012	1.899702E-011	1	0.000000E+000
1	25.54312816	1.899702E-011	5.977020E-012	0	0.000000E+000
1	25.54341612	5.977020E-012	1.899702E-011	1	0.000000E+000
1	25.54349903	1.899702E-011	5.977020E-012	0	0.000000E+000
1	25.54514162	5.977020E-012	1.899702E-011	1	0.000000E+000
1	25.54517805	1.899702E-011	5.977020E-012	0	0.000000E+000
1	25.54526895	5.977020E-012	1.899702E-011	1	0.000000E+000
1	25.54531041	1.899702E-011	5.977020E-012	0	0.000000E+000
1	25.54804290	5.977020E-012	1.899702E-011	1	0.000000E+000
1	25.54811072	1.899702E-011	5.977020E-012	0	0.000000E+000
1	25.54893969	5.977020E-012	1.899702E-011	1	0.000000E+000
1	25.54919393	1.899702E-011	5.977020E-012	0	0.000000E+000
1	25.54984603	5.977020E-012	1.899702E-011	1	0.000000E+000
1	25.54989471	1.899702E-011	5.977020E-012	0	0.000000E+000
1	25.55030163	5.977020E-012	1.899702E-011	1	0.000000E+000
1	25.55044352	1.899702E-011	5.977020E-012	0	0.000000E+000
1	25.55121960	5.977020E-012	1.899702E-011	1	0.000000E+000
1	25.55179171	1.899702E-011	5.977020E-012	0	0.000000E+000
1	25.55242357	5.977020E-012	1.899702E-011	1	0.000000E+000
1	25.55255237	1.899702E-011	5.977020E-012	0	0.000000E+000
1	25.55256676	5.977020E-012	1.899702E-011	1	0.000000E+000
1	25.55274871	1.899702E-011	5.977020E-012	0	0.000000E+000
1	25.55298213	5.977020E-012	1.899702E-011	1	0.000000E+000
1	25.55318855	1.899702E-011	5.977020E-012	0	0.000000E+000
1	25.55319789	5.977020E-012	1.899702E-011	1	0.000000E+000
1	25.55326589	1.899702E-011	5.977020E-012	0	0.000000E+000
1	25.55391758	5.977020E-012	1.899702E-011	1	0.000000E+000
1	25.55395294	1.899702E-011	5.977020E-012	0	0.000000E+000
1	25.55411511	5.977020E-012	1.899702E-011	1	0.000000E+000
1	25.55436254	1.899702E-011	5.977020E-012	0	0.000000E+000
1	25.55438764	5.977020E-012	1.899702E-011	1	0.000000E+000
1	25.55465133	1.899702E-011	5.977020E-012	0	0.000000E+000
1	25.55523273	5.977020E-012	1.899702E-011	1	0.000000E+000
1	25.55558683	1.899702E-011	5.977020E-012	0	0.000000E+000
1	25.55566978	5.977020E-012	1.899702E-011	1	0.000000E+000
1	25.55572206	1.899702E-011	5.977020E-012	0	0.000000E+000
1	25.55584763	5.977020E-012	1.899702E-011	1	0.000000E+000
1	25.55652738	1.899702E-011	5.977020E-012	0	0.000000E+000
1	25.55766893	5.977020E-012	1.899702E-011	1	0.000000E+000
1	25.55767552	1.899702E-011	5.977020E-012	0	0.000000E+000
1	25.55771355	5.977020E-012	1.899702E-011	1	0.000000E+000
1	25.55787217	1.899702E-011	5.977020E-012	0	0.000000E+000
1	25.55808250	5.977020E-012	1.899702E-011	1	0.000000E+000
1	25.55855692	1.899702E-011	5.977020E-012	0	0.000000E+000
1	25.56039786	5.977020E-012	1.899702E-011	1	0.000000E+000
1	25.56054784	1.899702E-011	5.977020E-012	0	0.000000E+000
1	25.56131772	5.977020E-012	1.899702E-011	1	0.000000E+000
1	25.56148324	1.899702E-011	5.977020E-012	0	0.000000E+000
1	25.56167675	5.977020E-012	1.899702E-011	1	0.000000E+000
1	25.56185695	1.899702E-011	5.977020E-012	0	0.000000E+000
1	25.56199084	5.977020E-012	1.899702E-011	1	0.000000E+000
1	25.56211351	1.899702E-011	5.977020E-012	0	0.000000E+000
1	25.56228809	5.977020E-012	1.899702E-011	1	0.000000E+000
1	25.56253027	1.899702E-011	5.977020E-012	0	0.000000E+000
1	25.56255729	5.977020E-012	1.899702E-011	1	0.000000E+000
1	25.56349030	1.899702E-011	5.977020E-012	0	0.000000E+000
1	25.56359592	5.977020E-012	1.899702E-011	1	0.000000E+000
1	25.56385939	1.899702E-011	5.977020E-012	0	0.000000E+000
1	25.56437680	5.977020E-012	1.899702E-011	1	0.000000E+000
1	25.56445635	1.899702E-011	5.977020E-012	0	0.000000E+000
1	25.56525565	5.977020E-012	1.899702E-011	1	0.000000E+000
1	25.56548438	1.899702E-011	5.977020E-012	0	0.000000E+000
1	25.56656671	5.977020E-012	1.899702E-011	1	0.000000E+000
1	25.56678032	1.899702E-011	5.977020E-012	0	0.000000E+000
1	25.56708242	5.977020E-012	1.899702E-011	1	0.000000E+000
1	25.56715830	1.899702E-011	5.977020E-012	0	0.000000E+000
1	25.56727055	5.977020E-012	1.899702E-011	1	0.000000E+000
1	25.56743368	1.899702E-011	5.977020E-012	0	0.000000E+000
1	25.56749331	5.977020E-012	1.899702E-011	1	0.000000E+000
1	25.56759139	1.899702E-011	5.977020E-012	0	0.000000E+000
1	25.56765261	5.977020E-012	1.899702E-011	1	0.000000E+000
1	25.56768495	1.899702E-011	5.977020E-012	0	0.000000E+000
1	25.56834642	5.977020E-012	1.899702E-011	1	0.000000E+000
1	25.56904510	1.899702E-011	5.977020E-012	0	0.000000E+000
1	25.56911965	5.977020E-012	1.899702E-011	1	0.000000E+000
1	25.56922158	1.899702E-011	5.977020E-012	0	0.000000E+000
1	25.56999227	5.977020E-012	1.899702E-011	1	0.000000E+000
1	25.57025524	1.899702E-011	5.977020E-012	0	0.000000E+000
1	25.57091384	5.977020E-012	1.899702E-011	1	0.000000E+000
1	25.57129693	1.899702E-011	5.977020E-012	0	0.000000E+000
1	25.57330320	5.977020E-012	1.899702E-011	1	0.000000E+000
1	25.57356300	1.899702E-011	5.977020E-012	0	0.000000E+000
1	25.57601226	5.977020E-012	1.899702E-011	1	0.000000E+000
1	25.57604330	1.899702E-011	5.977020E-012	0	0.000000E+000
1	25.57675107	5.977020E-012	1.899702E-011	1	0.000000E+000
1	25.57678719	1.899702E-011	5.977020E-012	0	0.000000E+000
1	25.57736414	5.977020E-012	1.899702E-011	1	0.000000E+000
1	25.57743795	1.899702E-011	5.977020E-012	0	0.000000E+000
1	25.57747511	5.977020E-012	1.899702E-011	1	0.000000E+000
1	25.57759380	1.899702E-011	5.977020E-012	0	0.000000E+000
1	25.57837327	5.977020E-012	1.899702E-011	1	0.000000E+000
1	25.57850989	1.899702E-011	5.977020E-012	0	0.000000E+000
1	25.57974170	5.977020E-012	1.899702E-011	1	0.000000E+000
1	25.57984128	1.899702E-011	5.977020E-012	0	0.000000E+000
1	25.58120038	5.977020E-012	1.899702E-011	1	0.000000E+000
1	25.58161581	1.899702E-011	5.977020E-012	0	0.000000E+000
1	25.58174787	5.977020E-012	1.899702E-011	1	0.000000E+000
1	25.58176496	1.899702E-011	5.977020E-012	0	0.000000E+000
1	25.58578401	5.977020E-012	1.899702E-011	1	0.000000E+000
1	25.58606555	1.899702E-011	5.977020E-012	0	0.000000E+000
1	25.58650113	5.977020E-012	1.899702E-011	1	0.000000E+000
1	25.58655383	1.899702E-011	5.977020E-012	0	0.000000E+000
1	25.58657046	5.977020E-012	1.899702E-011	1	0.000000E+000
1	25.58672545	1.899702E-011	5.977020E-012	0	0.000000E+000
1	25.58771005	5.977020E-012	1.899702E-011	1	0.000000E+000
1	25.58816508	1.899702E-011	5.977020E-012	0	0.000000E+000
1	25.58858339	5.977020E-012	1.899702E-011	1	0.000000E+000
1	25.58869849	1.899702E-011	5.977020E-012	0	0.000000E+000
1	25.58891122	5.977020E-012	1.899702E-011	1	0.000000E+000
1	25.58900969	1.899702E-011	5.977020E-012	0	0.000000E+000
1	25.58936702	5.977020E-012	1.899702E-011	1	0.000000E+000
1	25.58961823	1.899702E-011	5.977020E-012	0	0.000000E+000
1	25.59029497	5.977020E-012	1.899702E-011	1	0.000000E+000
1	25.59057926	1.899702E-011	5.977020E-012	0	0.000000E+000
1	25.59060073	5.977020E-012	1.899702E-011	1	0.000000E+000
1	25.59075207	1.899702E-011	5.977020E-012	0	0.000000E+000
1	25.59262557	5.977020E-012	1.899702E-011	1	0.000000E+000
1	25.59274826	1.899702E-011	5.977020E-012	0	0.000000E+000
1	25.59392592	5.977020E-012	1.899702E-011	1	0.000000E+000
1	25.59413362	1.899702E-011	5.977020E-012	0	0.000000E+000
1	25.59449166	5.977020E-012	1.899702E-011	1	0.000000E+000
1	25.59453123	1.899702E-011	5.977020E-012	0	0.000000E+000
1	25.59618308	5.977020E-012	1.899702E-011	1	0.000000E+000
1	25.59649956	1.899702E-011	5.977020E-012	0	0.000000E+000
1	25.59732157	5.977020E-012	1.899702E-011	1	0.000000E+000
1	25.59795305	1.899702E-011	5.977020E-012	0	0.000000E+000
1	25.59796362	5.977020E-012	1.899702E-011	1	0.000000E+000
1	25.59850687	1.899702E-011	5.977020E-012	0	0.000000E+000
1	25.60042333	5.977020E-012	1.899702E-011	1	0.000000E+000
1	25.60053759	1.899702E-011	5.977020E-012	0	0.000000E+000
1	25.60068581	5.977020E-012	1.899702E-011	1	0.000000E+000
1	25.60080437	1.899702E-011	5.977020E-012	0	0.000000E+000
1	25.60492705	5.977020E-012	1.899702E-011	1	0.000000E+000
1	25.60495847	1.899702E-011	5.977020E-012	0	0.000000E+000
1	25.60647910	5.977020E-012	1.899702E-011	1	0.000000E+000
1	25.60720740	1.899702E-011	5.977020E-012	0	0.000000E+000
1	25.60779450	5.977020E-012	1.899702E-011	1	0.000000E+000
1	25.60804892	1.899702E-011	5.977020E-012	0	0.000000E+000
1	25.60897071	5.977020E-012	1.899702E-011	1	0.000000E+000
1	25.60941508	1.899702E-011	5.977020E-012	0	0.000000E+000
1	25.60983864	5.977020E-012	1.899702E-011	1	0.000000E+000
1	25.61055629	1.899702E-011	5.977020E-012	0	0.000000E+000
1	25.61102119	5.977020E-012	1.899702E-011	1	0.000000E+000
1	25.61133048	1.899702E-011	5.977020E-012	0	0.000000E+000
1	25.61147360	5.977020E-012	1.899702E-011	1	0.000000E+000
1	25.61165484	1.899702E-011	5.977020E-012	0	0.000000E+000
1	25.61231305	5.977020E-012	1.899702E-011	1	0.000000E+000
1	25.61277655	1.899702E-011	5.977020E-012	0	0.000000E+000
1	25.61279777	5.977020E-012	1.899702E-011	1	0.000000E+000
1	25.61295049	1.899702E-011	5.977020E-012	0	0.000000E+000
1	25.61346219	5.977020E-012	1.899702E-011	1	0.000000E+000
1	25.61362377	1.899702E-011	5.977020E-012	0	0.000000E+000
1	25.61363343	5.977020E-012	1.899702E-011	1	0.000000E+000
1	25.61368996	1.899702E-011	5.977020E-012	0	0.000000E+000
1	25.61374837	5.977020E-012	1.899702E-011	1	0.000000E+000
1	25.61380739	1.899702E-011	5.977020E-012	0	0.000000E+000
1	25.61386946	5.977020E-012	1.899702E-011	1	0.000000E+000
1	25.61452374	1.899702E-011	5.977020E-012	0	0.000000E+000
1	25.61553868	5.977020E-012	1.899702E-011	1	0.000000E+000
1	25.61578866	1.899702E-011	5.977020E-012	0	0.000000E+000
1	25.61581600	5.977020E-012	1.899702E-011	1	0.000000E+000
1	25.61584581	1.899702E-011	5.977020E-012	0	0.000000E+000
1	25.61587072	5.977020E-012	1.899702E-011	1	0.000000E+000
1	25.61613071	1.899702E-011	5.977020E-012	0	0.000000E+000
1	25.61654118	5.977020E-012	1.899702E-011	1	0.000000E+000
1	25.61675057	1.899702E-011	5.977020E-012	0	0.000000E+000
1	25.61707367	5.977020E-012	1.899702E-011	1	0.000000E+000
1	25.61711189	1.899702E-011	5.977020E-012	0	0.000000E+000
1	25.61769950	5.977020E-012	1.899702E-011	1	0.000000E+000
1	25.61780033	1.899702E-011	5.977020E-012	0	0.000000E+000
1	25.61782211	5.977020E-012	1.899702E-011	1	0.000000E+000
1	25.61792606	1.899702E-011	5.977020E-012	0	0.000000E+000
1	25.61794682	5.977020E-012	1.899702E-011	1	0.000000E+000
1	25.61812017	1.899702E-011	5.977020E-012	0	0.000000E+000
1	25.61908354	5.977020E-012	1.899702E-011	1	0.000000E+000
1	25.61910179	1.899702E-011	5.977020E-012	0	0.000000E+000
1	25.61972627	5.977020E-012	1.899702E-011	1	0.000000E+000
1	25.61978657	1.899702E-011	5.977020E-012	0	0.000000E+000
1	25.62464204	5.977020E-012	1.899702E-011	1	0.000000E+000
1	25.62482048	1.899702E-011	5.977020E-012	0	0.000000E+000
1	25.62561699	5.977020E-012	1.899702E-011	1	0.000000E+000
1	25.62601306	1.899702E-011	5.977020E-012	0	0.000000E+000
1	25.62712713	5.977020E-012	1.899702E-011	1	0.000000E+000
1	25.62771176	1.899702E-011	5.977020E-012	0	0.000000E+000
1	25.62772816	5.977020E-012	1.899702E-011	1	0.000000E+000
1	25.62786540	1.899702E-011	5.977020E-012	0	0.000000E+000
1	25.63045749	5.977020E-012	1.899702E-011	1	0.000000E+000
1	25.63144946	1.899702E-011	5.977020E-012	0	0.000000E+000
1	25.63147649	5.977020E-012	1.899702E-011	1	0.000000E+000
1	25.63161306	1.899702E-011	5.977020E-012	0	0.000000E+000
1	25.63179175	5.977020E-012	1.899702E-011	1	0.000000E+000
1	25.63180717	1.899702E-011	5.977020E-012	0	0.000000E+000
1	25.63325555	5.977020E-012	1.899702E-011	1	0.000000E+000
1	25.63336618	1.899702E-011	5.977020E-012	0	0.000000E+000
1	25.63495147	5.977020E-012	1.899702E-011	1	0.000000E+000
1	25.63528854	1.899702E-011	5.977020E-012	0	0.000000E+000
1	25.63618621	5.977020E-012	1.899702E-011	1	0.000000E+000
1	25.63636843	1.899702E-011	5.977020E-012	0	0.000000E+000
1	25.63648796	5.977020E-012	1.899702E-011	1	0.000000E+000
1	25.63669967	1.899702E-011	5.977020E-012	0	0.000000E+000
1	25.63789704	5.977020E-012	1.899702E-011	1	0.000000E+000
1	25.63792035	1.899702E-011	5.977020E-012	0	0.000000E+000
1	25.63913262	5.977020E-012	1.899702E-011	1	0.000000E+000
1	25.63918157	1.899702E-011	5.977020E-012	0	0.000000E+000
1	25.63956282	5.977020E-012	1.899702E-011	1	0.000000E+000
1	25.63960588	1.899702E-011	5.977020E-012	0	0.000000E+000
1	25.63968151	5.977020E-012	1.899702E-011	1	0.000000E+000
1	25.63980947	1.899702E-011	5.977020E-012	0	0.000000E+000
1	25.64103532	5.977020E-012	1.899702E-011	1	0.000000E+000
1	25.64155158	1.899702E-011	5.977020E-012	0	0.000000E+000
1	25.64476992	5.977020E-012	1.899702E-011	1	0.000000E+000
1	25.64545732	1.899702E-011	5.977020E-012	0	0.000000E+000
1	25.64662760	5.977020E-012	1.899702E-011	1	0.000000E+000
1	25.64691064	1.899702E-011	5.977020E-012	0	0.000000E+000
1	25.64695942	5.977020E-012	1.899702E-011	1	0.000000E+000
1	25.64717651	1.899702E-011	5.977020E-012	0	0.000000E+000
1	25.64719919	5.977020E-012	1.899702E-011	1	0.000000E+000
1	25.64733412	1.899702E-011	5.977020E-012	0	0.000000E+000
1	25.64736244	5.977020E-012	1.899702E-011	1	0.000000E+000
1	25.64762673	1.899702E-011	5.977020E-012	0	0.000000E+000
1	25.64767778	5.977020E-012	1.899702E-011	1	0.000000E+000
1	25.64774254	1.899702E-011	5.977020E-012	0	0.000000E+000
1	25.64774903	5.977020E-012	1.899702E-011	1	0.000000E+000
1	25.64831878	1.899702E-011	5.977020E-012	0	0.000000E+000
1	25.65345458	5.977020E-012	1.899702E-011	1	0.000000E+000
1	25.65354534	1.899702E-011	5.977020E-012	0	0.000000E+000
1	25.65375547	5.977020E-012	1.899702E-011	1	0.000000E+000
1	25.65392610	1.899702E-011	5.977020E-012	0	0.000000E+000
1	35.12413116	5.963995E-012	1.898399E-011	1	0.000000E+000
1	35.12456592	1.898399E-011	5.963995E-012	0	0.000000E+000
1	35.12526468	5.963995E-012	1.898399E-011	1	0.000000E+000
1	35.12533800	1.898399E-011	5.963995E-012	0	0.000000E+000
1	35.12536784	5.963995E-012	1.898399E-011	1	0.000000E+000
1	35.12547764	1.898399E-011	5.963995E-012	0	0.000000E+000
1	35.12635217	5.963995E-012	1.898399E-011	1	0.000000E+000
1	35.12713488	1.898399E-011	5.963995E-012	0	0.000000E+000
1	35.12839561	5.963995E-012	1.898399E-011	1	0.000000E+000
1	35.12845737	1.898399E-011	5.963995E-012	0	0.000000E+000
1	35.12849293	5.963995E-012	1.898399E-011	1	0.000000E+000
1	35.12860231	1.898399E-011	5.963995E-012	0	0.000000E+000
1	35.12908843	5.963995E-012	1.898399E-011	1	0.000000E+000
1	35.12947232	1.898399E-011	5.963995E-012	0	0.000000E+000
1	35.13181398	5.963995E-012	1.898399E-011	1	0.000000E+000
1	35.13194489	1.898399E-011	5.963995E-012	0	0.000000E+000
1	35.13345497	5.963995E-012	1.898399E-011	1	0.000000E+000
1	35.13391135	1.898399E-011	5.963995E-012	0	0.000000E+000
1	35.13395194	5.963995E-012	1.898399E-011	1	0.000000E+000
1	35.13397159	1.898399E-011	5.963995E-012	0	0.000000E+000
1	35.13510712	5.963995E-012	1.898399E-011	1	0.000000E+000
1	35.13513746	1.898399E-011	5.963995E-012	0	0.000000E+000
1	35.13523850	5.963995E-012	1.898399E-011	1	0.000000E+000
1	35.13559235	1.898399E-011	5.963995E-012	0	0.000000E+000
1	35.13738462	5.963995E-012	1.898399E-011	1	0.000000E+000
1	35.13747332	1.898399E-011	5.963995E-012	0	0.000000E+000
1	35.15417796	5.963995E-012	1.898399E-011	1	0.000000E+000
1	35.15451289	1.898399E-011	5.963995E-012	0	0.000000E+000
1	35.15843299	5.963995E-012	1.898399E-011	1	0.000000E+000
1	35.15865918	1.898399E-011	5.963995E-012	0	0.000000E+000
1	35.15943632	5.963995E-012	1.898399E-011	1	0.000000E+000
1	35.15977325	1.898399E-011	5.963995E-012	0	0.000000E+000
1	35.16097320	5.963995E-012	1.898399E-011	1	0.000000E+000
1	35.16232704	1.898399E-011	5.963995E-012	0	0.000000E+000
1	35.16235592	5.963995E-012	1.898399E-011	1	0.000000E+000
1	35.16273464	1.898399E-011	5.963995E-012	0	0.000000E+000
1	35.16308539	5.963995E-012	1.898399E-011	1	0.000000E+000
1	35.16311122	1.898399E-011	5.963995E-012	0	0.000000E+000
1	35.16582677	5.963995E-012	1.898399E-011	1	0.000000E+000
1	35.16598005	1.898399E-011	5.963995E-012	0	0.000000E+000
1	35.16600178	5.963995E-012	1.898399E-011	1	0.000000E+000
1	35.16612869	1.898399E-011	5.963995E-012	0	0.000000E+000
1	35.16721858	5.963995E-012	1.898399E-011	1	0.000000E+000
1	35.16736934	1.898399E-011	5.963995E-012	0	0.000000E+000
1	35.16938193	5.963995E-012	1.898399E-011	1	0.000000E+000
1	35.17009980	1.898399E-011	5.963995E-012	0	0.000000E+000
1	35.17092618	5.963995E-012	1.898399E-011	1	0.000000E+000
1	35.17107508	1.898399E-011	5.963995E-012	0	0.000000E+000
1	35.17139762	5.963995E-012	1.898399E-011	1	0.000000E+000
1	35.17144824	1.898399E-011	5.963995E-012	0	0.000000E+000
1	35.17171710	5.963995E-012	1.898399E-011	1	0.000000E+000
1	35.17219155	1.898399E-011	5.963995E-012	0	0.000000E+000
1	35.17247201	5.963995E-012	1.898399E-011	1	0.000000E+000
1	35.17256257	1.898399E-011	5.963995E-012	0	0.000000E+000
1	35.17521335	5.963995E-012	1.898399E-011	1	0.000000E+000
1	35.17580980	1.898399E-011	5.963995E-012	0	0.000000E+000
1	35.17603871	5.963995E-012	1.898399E-011	1	0.000000E+000
1	35.17645996	1.898399E-011	5.963995E-012	0	0.000000E+000
1	35.17857990	5.963995E-012	1.898399E-011	1	0.000000E+000
1	35.17874854	1.898399E-011	5.963995E-012	0	0.000000E+000
1	35.17886323	5.963995E-012	1.898399E-011	1	0.000000E+000
1	35.17900785	1.898399E-011	5.963995E-012	0	0.000000E+000
1	35.18019672	5.963995E-012	1.898399E-011	1	0.000000E+000
1	35.18063715	1.898399E-011	5.963995E-012	0	0.000000E+000
1	35.18280257	5.963995E-012	1.898399E-011	1	0.000000E+000
1	35.18287418	1.898399E-011	5.963995E-012	0	0.000000E+000
1	35.18411393	5.963995E-012	1.898399E-011	1	0.000000E+000
1	35.18419596	1.898399E-011	5.963995E-012	0	0.000000E+000
1	35.18423061	5.963995E-012	1.898399E-011	1	0.000000E+000
1	35.18436484	1.898399E-011	5.963995E-012	0	0.000000E+000
1	35.18458065	5.963995E-012	1.898399E-011	1	0.000000E+000
1	35.18459310	1.898399E-011	5.963995E-012	0	0.000000E+000
1	35.18466215	5.963995E-012	1.898399E-011	1	0.000000E+000
1	35.18479908	1.898399E-011	5.963995E-012	0	0.000000E+000
1	35.18649452	5.963995E-012	1.898399E-011	1	0.000000E+000
1	35.18679317	1.898399E-011	5.963995E-012	0	0.000000E+000
1	35.18687721	5.963995E-012	1.898399E-011	1	0.000000E+000
1	35.18694425	1.898399E-011	5.963995E-012	0	0.000000E+000
1	35.18803116	5.963995E-012	1.898399E-011	1	0.000000E+000
1	35.18818709	1.898399E-011	5.963995E-012	0	0.000000E+000
1	35.18928209	5.963995E-012	1.898399E-011	1	0.000000E+000
1	35.18938165	1.898399E-011	5.963995E-012	0	0.000000E+000
1	35.18960172	5.963995E-012	1.898399E-011	1	0.000000E+000
1	35.18969865	1.898399E-011	5.963995E-012	0	0.000000E+000
1	35.19164653	5.963995E-012	1.898399E-011	1	0.000000E+000
1	35.19167052	1.898399E-011	5.963995E-012	0	0.000000E+000
1	35.19186987	5.963995E-012	1.898399E-011	1	0.000000E+000
1	35.19209559	1.898399E-011	5.963995E-012	0	0.000000E+000
1	35.19219332	5.963995E-012	1.898399E-011	1	0.000000E+000
1	35.19240143	1.898399E-011	5.963995E-012	0	0.000000E+000
1	35.19367635	5.963995E-012	1.898399E-011	1	0.000000E+000
1	35.19406447	1.898399E-011	5.963995E-012	0	0.000000E+000
1	35.19408378	5.963995E-012	1.898399E-011	1	0.000000E+000
1	35.19415132	1.898399E-011	5.963995E-012	0	0.000000E+000
1	35.19466564	5.963995E-012	1.898399E-011	1	0.000000E+000
1	35.19535481	1.898399E-011	5.963995E-012	0	0.000000E+000
1	35.19538689	5.963995E-012	1.898399E-011	1	0.000000E+000
1	35.19542654	1.898399E-011	5.963995E-012	0	0.000000E+000
1	35.19638828	5.963995E-012	1.898399E-011	1	0.000000E+000
1	35.19644425	1.898399E-011	5.963995E-012	0	0.000000E+000
1	35.19649906	5.963995E-012	1.898399E-011	1	0.000000E+000
1	35.19661883	1.898399E-011	5.963995E-012	0	0.000000E+000
1	35.19811271	5.963995E-012	1.898399E-011	1	0.000000E+000
1	35.19823423	1.898399E-011	5.963995E-012	0	0.000000E+000
1	35.19955909	5.963995E-012	1.898399E-011	1	0.000000E+000
1	35.19981583	1.898399E-011	5.963995E-012	0	0.000000E+000
1	35.20080411	5.963995E-012	1.898399E-011	1	0.000000E+000
1	35.20086839	1.898399E-011	5.963995E-012	0	0.000000E+000
1	35.20088696	5.963995E-012	1.898399E-011	1	0.000000E+000
1	35.20116093	1.898399E-011	5.963995E-012	0	0.000000E+000
1	35.20178746	5.963995E-012	1.898399E-011	1	0.000000E+000
1	35.20193331	1.898399E-011	5.963995E-012	0	0.000000E+000
1	35.20254337	5.963995E-012	1.898399E-011	1	0.000000E+000
1	35.20260253	1.898399E-011	5.963995E-012	0	0.000000E+000
1	35.20336872	5.963995E-012	1.898399E-011	1	0.000000E+000
1	35.20379829	1.898399E-011	5.963995E-012	0	0.000000E+000
1	35.20493984	5.963995E-012	1.898399E-011	1	0.000000E+000
1	35.20521953	1.898399E-011	5.963995E-012	0	0.000000E+000
1	35.20525783	5.963995E-012	1.898399E-011	1	0.000000E+000
1	35.20560468	1.898399E-011	5.963995E-012	0	0.000000E+000
1	35.20765681	5.963995E-012	1.898399E-011	1	0.000000E+000
1	35.20791130	1.898399E-011	5.963995E-012	0	0.000000E+000
1	35.20865143	5.963995E-012	1.898399E-011	1	0.000000E+000
1	35.20914337	1.898399E-011	5.963995E-012	0	0.000000E+000
1	35.21144142	5.963995E-012	1.898399E-011	1	0.000000E+000
1	35.21188967	1.898399E-011	5.963995E-012	0	0.000000E+000
1	35.21248814	5.963995E-012	1.898399E-011	1	0.000000E+000
1	35.21257681	1.898399E-011	5.963995E-012	0	0.000000E+000
1	35.21396722	5.963995E-012	1.898399E-011	1	0.000000E+000
1	35.21407685	1.898399E-011	5.963995E-012	0	0.000000E+000
1	35.21409933	5.963995E-012	1.898399E-011	1	0.000000E+000
1	35.21497824	1.898399E-011	5.963995E-012	0	0.000000E+000
1	35.21500510	5.963995E-012	1.898399E-011	1	0.000000E+000
1	35.21558712	1.898399E-011	5.963995E-012	0	0.000000E+000
1	35.21631220	5.963995E-012	1.898399E-011	1	0.000000E+000
1	35.21634655	1.898399E-011	5.963995E-012	0	0.000000E+000
1	35.21885098	5.963995E-012	1.898399E-011	1	0.000000E+000
1	35.21904740	1.898399E-011	5.963995E-012	0	0.000000E+000
1	35.21908335	5.963995E-012	1.898399E-011	1	0.000000E+000
1	35.21952686	1.898399E-011	5.963995E-012	0	0.000000E+000
1	35.21955446	5.963995E-012	1.898399E-011	1	0.000000E+000
1	35.21967541	1.898399E-011	5.963995E-012	0	0.000000E+000
1	35.21969206	5.963995E-012	1.898399E-011	1	0.000000E+000
1	35.21977270	1.898399E-011	5.963995E-012	0	0.000000E+000
1	35.22025725	5.963995E-012	1.898399E-011	1	0.000000E+000
1	35.22047307	1.898399E-011	5.963995E-012	0	0.000000E+000
1	35.22097373	5.963995E-012	1.898399E-011	1	0.000000E+000
1	35.22131283	1.898399E-011	5.963995E-012	0	0.000000E+000
1	35.22233845	5.963995E-012	1.898399E-011	1	0.000000E+000
1	35.22335868	1.898399E-011	5.963995E-012	0	0.000000E+000
1	35.22393316	5.963995E-012	1.898399E-011	1	0.000000E+000
1	35.22413485	1.898399E-011	5.963995E-012	0	0.000000E+000
1	35.22415259	5.963995E-012	1.898399E-011	1	0.000000E+000
1	35.22418592	1.898399E-011	5.963995E-012	0	0.000000E+000
1	35.22419668	5.963995E-012	1.898399E-011	1	0.000000E+000
1	35.22436006	1.898399E-011	5.963995E-012	0	0.000000E+000
1	35.22456521	5.963995E-012	1.898399E-011	1	0.000000E+000
1	35.22467514	1.898399E-011	5.963995E-012	0	0.000000E+000
1	35.22486613	5.963995E-012	1.898399E-011	1	0.000000E+000
1	35.22487549	1.898399E-011	5.963995E-012	0	0.000000E+000
1	35.22938958	5.963995E-012	1.898399E-011	1	0.000000E+000
1	35.23000002	1.898399E-011	5.963995E-012	0	0.000000E+000
1	35.23084420	5.963995E-012	1.898399E-011	1	0.000000E+000
1	35.23087629	1.898399E-011	5.963995E-012	0	0.000000E+000
1	35.23118264	5.963995E-012	1.898399E-011	1	0.000000E+000
1	35.23131613	1.898399E-011	5.963995E-012	0	0.000000E+000
1	35.23328788	5.963995E-012	1.898399E-011	1	0.000000E+000
1	35.23356087	1.898399E-011	5.963995E-012	0	0.000000E+000
1	35.23951399	5.963995E-012	1.898399E-011	1	0.000000E+000
1	35.23957929	1.898399E-011	5.963995E-012	0	0.000000E+000
1	35.24100443	5.963995E-012	1.898399E-011	1	0.000000E+000
1	35.24149432	1.898399E-011	5.963995E-012	0	0.000000E+000
1	35.24464880	5.963995E-012	1.898399E-011	1	0.000000E+000
1	35.24528000	1.898399E-011	5.963995E-012	0	0.000000E+000
1	35.24608190	5.963995E-012	1.898399E-011	1	0.000000E+000
1	35.24612775	1.898399E-011	5.963995E-012	0	0.000000E+000
1	35.24613383	5.963995E-012	1.898399E-011	1	0.000000E+000
1	35.24620590	1.898399E-011	5.963995E-012	0	0.000000E+000
1	35.24623924	5.963995E-012	1.898399E-011	1	0.000000E+000
1	35.24632449	1.898399E-011	5.963995E-012	0	0.000000E+000
1	35.24637484	5.963995E-012	1.898399E-011	1	0.000000E+000
1	35.24685368	1.898399E-011	5.963995E-012	0	0.000000E+000
1	35.24688583	5.963995E-012	1.898399E-011	1	0.000000E+000
1	35.24715767	1.898399E-011	5.963995E-012	0	0.000000E+000
1	35.24725715	5.963995E-012	1.898399E-011	1	0.000000E+000
1	35.24734422	1.898399E-011	5.963995E-012	0	0.000000E+000
1	35.24735916	5.963995E-012	1.898399E-011	1	0.000000E+000
1	35.24750260	1.898399E-011	5.963995E-012	0	0.000000E+000
1	35.24755431	5.963995E-012	1.898399E-011	1	0.000000E+000
1	35.24801684	1.898399E-011	5.963995E-012	0	0.000000E+000
1	35.24804075	5.963995E-012	1.898399E-011	1	0.000000E+000
1	35.24816226	1.898399E-011	5.963995E-012	0	0.000000E+000
1	35.24821451	5.963995E-012	1.898399E-011	1	0.000000E+000
1	35.24870764	1.898399E-011	5.963995E-012	0	0.000000E+000
1	35.24875128	5.963995E-012	1.898399E-011	1	0.000000E+000
1	35.24967325	1.898399E-011	5.963995E-012	0	0.000000E+000
1	35.25115513	5.963995E-012	1.898399E-011	1	0.000000E+000
1	35.25130674	1.898399E-011	5.963995E-012	0	0.000000E+000
1	35.25160845	5.963995E-012	1.898399E-011	1	0.000000E+000
1	35.25188702	1.898399E-011	5.963995E-012	0	0.000000E+000
1	35.25403527	5.963995E-012	1.898399E-011	1	0.000000E+000
1	35.25425787	1.898399E-011	5.963995E-012	0	0.000000E+000
1	35.25468137	5.963995E-012	1.898399E-011	1	0.000000E+000
1	35.25491952	1.898399E-011	5.963995E-012	0	0.000000E+000
1	35.25567626	5.963995E-012	1.898399E-011	1	0.000000E+000
1	35.25623341	1.898399E-011	5.963995E-012	0	0.000000E+000
1	35.25670693	5.963995E-012	1.898399E-011	1	0.000000E+000
1	35.25691506	1.898399E-011	5.963995E-012	0	0.000000E+000
1	35.25726875	5.963995E-012	1.898399E-011	1	0.000000E+000
1	35.25732763	1.898399E-011	5.963995E-012	0	0.000000E+000
1	35.25957731	5.963995E-012	1.898399E-011	1	0.000000E+000
1	35.25981199	1.898399E-011	5.963995E-012	0	0.000000E+000
1	35.26000828	5.963995E-012	1.898399E-011	1	0.000000E+000
1	35.26028254	1.898399E-011	5.963995E-012	0	0.000000E+000
1	35.26033320	5.963995E-012	1.898399E-011	1	0.000000E+000
1	35.26038633	1.898399E-011	5.963995E-012	0	0.000000E+000
1	35.26088552	5.963995E-012	1.898399E-011	1	0.000000E+000
1	35.26146287	1.898399E-011	5.963995E-012	0	0.000000E+000
1	35.27191049	5.963995E-012	1.898399E-011	1	0.000000E+000
1	35.27198664	1.898399E-011	5.963995E-012	0	0.000000E+000
1	35.27288168	5.963995E-012	1.898399E-011	1	0.000000E+000
1	35.27292645	1.898399E-011	5.963995E-012	0	0.000000E+000
1	35.27496572	5.963995E-012	1.898399E-011	1	0.000000E+000
1	35.27502056	1.898399E-011	5.963995E-012	0	0.000000E+000
1	35.27523965	5.963995E-012	1.898399E-011	1	0.000000E+000
1	35.27538605	1.898399E-011	5.963995E-012	0	0.000000E+000
1	39.24646721	5.780102E-012	1.880010E-011	1	0.000000E+000
1	39.24678641	1.880010E-011	5.780102E-012	0	0.000000E+000
1	39.24688596	5.780102E-012	1.880010E-011	1	0.000000E+000
1	39.24691634	1.880010E-011	5.780102E-012	0	0.000000E+000
1	39.24882545	5.780102E-012	1.880010E-011	1	0.000000E+000
1	39.24903492	1.880010E-011	5.780102E-012	0	0.000000E+000
1	39.24929269	5.780102E-012	1.880010E-011	1	0.000000E+000
1	39.24934245	1.880010E-011	5.780102E-012	0	0.000000E+000
1	39.24952117	5.780102E-012	1.880010E-011	1	0.000000E+000
1	39.24988618	1.880010E-011	5.780102E-012	0	0.000000E+000
1	39.25117362	5.780102E-012	1.880010E-011	1	0.000000E+000
1	39.25126568	1.880010E-011	5.780102E-012	0	0.000000E+000
1	39.25128087	5.780102E-012	1.880010E-011	1	0.000000E+000
1	39.25222090	1.880010E-011	5.780102E-012	0	0.000000E+000
1	39.25371686	5.780102E-012	1.880010E-011	1	0.000000E+000
1	39.25383213	1.880010E-011	5.780102E-012	0	0.000000E+000
1	39.25387519	5.780102E-012	1.880010E-011	1	0.000000E+000
1	39.25398422	1.880010E-011	5.780102E-012	0	0.000000E+000
1	39.25662907	5.780102E-012	1.880010E-011	1	0.000000E+000
1	39.25684354	1.880010E-011	5.780102E-012	0	0.000000E+000
1	39.25725526	5.780102E-012	1.880010E-011	1	0.000000E+000
1	39.25754005	1.880010E-011	5.780102E-012	0	0.000000E+000
1	39.25822861	5.780102E-012	1.880010E-011	1	0.000000E+000
1	39.25828434	1.880010E-011	5.780102E-012	0	0.000000E+000
1	39.25838651	5.780102E-012	1.880010E-011	1	0.000000E+000
1	39.25839396	1.880010E-011	5.780102E-012	0	0.000000E+000
1	39.25905105	5.780102E-012	1.880010E-011	1	0.000000E+000
1	39.25921259	1.880010E-011	5.780102E-012	0	0.000000E+000
1	39.25955170	5.780102E-012	1.880010E-011	1	0.000000E+000
1	39.25973180	1.880010E-011	5.780102E-012	0	0.000000E+000
1	39.26039201	5.780102E-012	1.880010E-011	1	0.000000E+000
1	39.26053403	1.880010E-011	5.780102E-012	0	0.000000E+000
1	39.26423959	5.780102E-012	1.880010E-011	1	0.000000E+000
1	39.26427067	1.880010E-011	5.780102E-012	0	0.000000E+000
1	39.26503465	5.780102E-012	1.880010E-011	1	0.000000E+000
1	39.26554910	1.880010E-011	5.780102E-012	0	0.000000E+000
1	39.26608155	5.780102E-012	1.880010E-011	1	0.000000E+000
1	39.26620251	1.880010E-011	5.780102E-012	0	0.000000E+000
1	39.26765543	5.780102E-012	1.880010E-011	1	0.000000E+000
1	39.26778310	1.880010E-011	5.780102E-012	0	0.000000E+000
1	39.26781417	5.780102E-012	1.880010E-011	1	0.000000E+000
1	39.26797177	1.880010E-011	5.780102E-012	0	0.000000E+000
1	39.26922389	5.780102E-012	1.880010E-011	1	0.000000E+000
1	39.27000982	1.880010E-011	5.780102E-012	0	0.000000E+000
1	39.27003091	5.780102E-012	1.880010E-011	1	0.000000E+000
1	39.27008665	1.880010E-011	5.780102E-012	0	0.000000E+000
1	39.27017962	5.780102E-012	1.880010E-011	1	0.000000E+000
1	39.27030332	1.880010E-011	5.780102E-012	0	0.000000E+000
1	39.27068178	5.780102E-012	1.880010E-011	1	0.000000E+000
1	39.27071677	1.880010E-011	5.780102E-012	0	0.000000E+000
1	39.27110585	5.780102E-012	1.880010E-011	1	0.000000E+000
1	39.27150178	1.880010E-011	5.780102E-012	0	0.000000E+000
1	39.27162660	5.780102E-012	1.880010E-011	1	0.000000E+000
1	39.27176468	1.880010E-011	5.780102E-012	0	0.000000E+000
1	39.27178290	5.780102E-012	1.880010E-011	1	0.000000E+000
1	39.27180424	1.880010E-011	5.780102E-012	0	0.000000E+000
1	39.27250318	5.780102E-012	1.880010E-011	1	0.000000E+000
1	39.27255183	1.880010E-011	5.780102E-012	0	0.000000E+000
1	39.27264299	5.780102E-012	1.880010E-011	1	0.000000E+000
1	39.27292719	1.880010E-011	5.780102E-012	0	0.000000E+000
1	39.27296224	5.780102E-012	1.880010E-011	1	0.000000E+000
1	39.27311208	1.880010E-011	5.780102E-012	0	0.000000E+000
1	39.27313032	5.780102E-012	1.880010E-011	1	0.000000E+000
1	39.27330852	1.880010E-011	5.780102E-012	0	0.000000E+000
1	39.27339508	5.780102E-012	1.880010E-011	1	0.000000E+000
1	39.27342859	1.880010E-011	5.780102E-012	0	0.000000E+000
1	39.27372206	5.780102E-012	1.880010E-011	1	0.000000E+000
1	39.27412302	1.880010E-011	5.780102E-012	0	0.000000E+000
1	39.27567021	5.780102E-012	1.880010E-011	1	0.000000E+000
1	39.27584253	1.880010E-011	5.780102E-012	0	0.000000E+000
1	39.27644103	5.780102E-012	1.880010E-011	1	0.000000E+000
1	39.27650876	1.880010E-011	5.780102E-012	0	0.000000E+000
1	39.27653345	5.780102E-012	1.880010E-011	1	0.000000E+000
1	39.27658181	1.880010E-011	5.780102E-012	0	0.000000E+000
1	39.27759374	5.780102E-012	1.880010E-011	1	0.000000E+000
1	39.27761671	1.880010E-011	5.780102E-012	0	0.000000E+000
1	39.27774616	5.780102E-012	1.880010E-011	1	0.000000E+000
1	39.27776395	1.880010E-011	5.780102E-012	0	0.000000E+000
1	39.27854179	5.780102E-012	1.880010E-011	1	0.000000E+000
1	39.27856938	1.880010E-011	5.780102E-012	0	0.000000E+000
1	39.27930371	5.780102E-012	1.880010E-011	1	0.000000E+000
1	39.28002819	1.880010E-011	5.780102E-012	0	0.000000E+000
1	39.28005169	5.780102E-012	1.880010E-011	1	0.000000E+000
1	39.28009784	1.880010E-011	5.780102E-012	0	0.000000E+000
1	39.28052154	5.780102E-012	1.880010E-011	1	0.000000E+000
1	39.28056057	1.880010E-011	5.780102E-012	0	0.000000E+000
1	39.28151525	5.780102E-012	1.880010E-011	1	0.000000E+000
1	39.28154388	1.880010E-011	5.780102E-012	0	0.000000E+000
1	39.28166688	5.780102E-012	1.880010E-011	1	0.000000E+000
1	39.28177289	1.880010E-011	5.780102E-012	0	0.000000E+000
1	39.28314751	5.780102E-012	1.880010E-011	1	0.000000E+000
1	39.28331946	1.880010E-011	5.780102E-012	0	0.000000E+000
1	39.28348744	5.780102E-012	1.880010E-011	1	0.000000E+000
1	39.28377284	1.880010E-011	5.780102E-012	0	0.000000E+000
1	39.28476355	5.780102E-012	1.880010E-011	1	0.000000E+000
1	39.28477889	1.880010E-011	5.780102E-012	0	0.000000E+000
1	39.28616314	5.780102E-012	1.880010E-011	1	0.000000E+000
1	39.28647004	1.880010E-011	5.780102E-012	0	0.000000E+000
1	39.28737658	5.780102E-012	1.880010E-011	1	0.000000E+000
1	39.28778045	1.880010E-011	5.780102E-012	0	0.000000E+000
1	39.28780070	5.780102E-012	1.880010E-011	1	0.000000E+000
1	39.28790932	1.880010E-011	5.780102E-012	0	0.000000E+000
1	39.28862614	5.780102E-012	1.880010E-011	1	0.000000E+000
1	39.28884617	1.880010E-011	5.780102E-012	0	0.000000E+000
1	39.29122336	5.780102E-012	1.880010E-011	1	0.000000E+000
1	39.29171827	1.880010E-011	5.780102E-012	0	0.000000E+000
1	39.29278090	5.780102E-012	1.880010E-011	1	0.000000E+000
1	39.29303848	1.880010E-011	5.780102E-012	0	0.000000E+000
1	39.29322218	5.780102E-012	1.880010E-011	1	0.000000E+000
1	39.29345775	1.880010E-011	5.780102E-012	0	0.000000E+000
1	39.29479194	5.780102E-012	1.880010E-011	1	0.000000E+000
1	39.29498473	1.880010E-011	5.780102E-012	0	0.000000E+000
1	39.29577808	5.780102E-012	1.880010E-011	1	0.000000E+000
1	39.29604643	1.880010E-011	5.780102E-012	0	0.000000E+000
1	39.29620174	5.780102E-012	1.880010E-011	1	0.000000E+000
1	39.29626824	1.880010E-011	5.780102E-012	0	0.000000E+000
1	39.30007629	5.780102E-012	1.880010E-011	1	0.000000E+000
1	39.30059235	1.880010E-011	5.780102E-012	0	0.000000E+000
1	39.30125700	5.780102E-012	1.880010E-011	1	0.000000E+000
1	39.30159165	1.880010E-011	5.780102E-012	0	0.000000E+000
1	39.30272597	5.780102E-012	1.880010E-011	1	0.000000E+000
1	39.30293092	1.880010E-011	5.780102E-012	0	0.000000E+000
1	39.30460874	5.780102E-012	1.880010E-011	1	0.000000E+000
1	39.30515077	1.880010E-011	5.780102E-012	0	0.000000E+000
1	39.30723571	5.780102E-012	1.880010E-011	1	0.000000E+000
1	39.30743923	1.880010E-011	5.780102E-012	0	0.000000E+000
1	39.30835191	5.780102E-012	1.880010E-011	1	0.000000E+000
1	39.30853830	1.880010E-011	5.780102E-012	0	0.000000E+000
1	39.31004277	5.780102E-012	1.880010E-011	1	0.000000E+000
1	39.31011370	1.880010E-011	5.780102E-012	0	0.000000E+000
1	39.31138120	5.780102E-012	1.880010E-011	1	0.000000E+000
1	39.31217697	1.880010E-011	5.780102E-012	0	0.000000E+000
1	39.31219199	5.780102E-012	1.880010E-011	1	0.000000E+000
1	39.31228952	1.880010E-011	5.780102E-012	0	0.000000E+000
1	39.31270750	5.780102E-012	1.880010E-011	1	0.000000E+000
1	39.31276934	1.880010E-011	5.780102E-012	0	0.000000E+000
1	39.31494743	5.780102E-012	1.880010E-011	1	0.000000E+000
1	39.31498543	1.880010E-011	5.780102E-012	0	0.000000E+000
1	39.31657818	5.780102E-012	1.880010E-011	1	0.000000E+000
1	39.31671686	1.880010E-011	5.780102E-012	0	0.000000E+000
1	39.31810522	5.780102E-012	1.880010E-011	1	0.000000E+000
1	39.31816461	1.880010E-011	5.780102E-012	0	0.000000E+000
1	39.32074201	5.780102E-012	1.880010E-011	1	0.000000E+000
1	39.32097623	1.880010E-011	5.780102E-012	0	0.000000E+000
1	39.32211087	5.780102E-012	1.880010E-011	1	0.000000E+000
1	39.32225537	1.880010E-011	5.780102E-012	0	0.000000E+000
1	39.32228227	5.780102E-012	1.880010E-011	1	0.000000E+000
1	39.32239371	1.880010E-011	5.780102E-012	0	0.000000E+000
1	39.32365836	5.780102E-012	1.880010E-011	1	0.000000E+000
1	39.32372119	1.880010E-011	5.780102E-012	0	0.000000E+000
1	39.32441635	5.780102E-012	1.880010E-011	1	0.000000E+000
1	39.32459324	1.880010E-011	5.780102E-012	0	0.000000E+000
1	39.32487122	5.780102E-012	1.880010E-011	1	0.000000E+000
1	39.32491827	1.880010E-011	5.780102E-012	0	0.000000E+000
1	39.32634499	5.780102E-012	1.880010E-011	1	0.000000E+000
1	39.32635671	1.880010E-011	5.780102E-012	0	0.000000E+000
1	40.29107632	5.653914E-012	1.867391E-011	1	0.000000E+000
1	40.29114082	1.867391E-011	5.653914E-012	0	0.000000E+000
1	40.29165378	5.653914E-012	1.867391E-011	1	0.000000E+000
1	40.29176695	1.867391E-011	5.653914E-012	0	0.000000E+000
1	40.29177968	5.653914E-012	1.867391E-011	1	0.000000E+000
1	40.29191834	1.867391E-011	5.653914E-012	0	0.000000E+000
1	40.29215315	5.653914E-012	1.867391E-011	1	0.000000E+000
1	40.29255106	1.867391E-011	5.653914E-012	0	0.000000E+000
1	40.29495196	5.653914E-012	1.867391E-011	1	0.000000E+000
1	40.29520758	1.867391E-011	5.653914E-012	0	0.000000E+000
1	40.29546153	5.653914E-012	1.867391E-011	1	0.000000E+000
1	40.29570440	1.867391E-011	5.653914E-012	0	0.000000E+000
1	40.29572546	5.653914E-012	1.867391E-011	1	0.000000E+000
1	40.29584451	1.867391E-011	5.653914E-012	0	0.000000E+000
1	40.29638538	5.653914E-012	1.867391E-011	1	0.000000E+000
1	40.29641716	1.867391E-011	5.653914E-012	0	0.000000E+000
1	40.29659908	5.653914E-012	1.867391E-011	1	0.000000E+000
1	40.29678680	1.867391E-011	5.653914E-012	0	0.000000E+000
1	40.29683517	5.653914E-012	1.867391E-011	1	0.000000E+000
1	40.29701092	1.867391E-011	5.653914E-012	0	0.000000E+000
1	40.29802652	5.653914E-012	1.867391E-011	1	0.000000E+000
1	40.29806297	1.867391E-011	5.653914E-012	0	0.000000E+000
1	40.29831298	5.653914E-012	1.867391E-011	1	0.000000E+000
1	40.29859640	1.867391E-011	5.653914E-012	0	0.000000E+000
1	40.29989754	5.653914E-012	1.867391E-011	1	0.000000E+000
1	40.29992192	1.867391E-011	5.653914E-012	0	0.000000E+000
1	40.30021946	5.653914E-012	1.867391E-011	1	0.000000E+000
1	40.30081066	1.867391E-011	5.653914E-012	0	0.000000E+000
1	40.30197030	5.653914E-012	1.867391E-011	1	0.000000E+000
1	40.30200236	1.867391E-011	5.653914E-012	0	0.000000E+000
1	40.30330103	5.653914E-012	1.867391E-011	1	0.000000E+000
1	40.30353682	1.867391E-011	5.653914E-012	0	0.000000E+000
1	40.30356480	5.653914E-012	1.867391E-011	1	0.000000E+000
1	40.30368151	1.867391E-011	5.653914E-012	0	0.000000E+000
1	40.30709491	5.653914E-012	1.867391E-011	1	0.000000E+000
1	40.30737058	1.867391E-011	5.653914E-012	0	0.000000E+000
1	40.30794954	5.653914E-012	1.867391E-011	1	0.000000E+000
1	40.30835796	1.867391E-011	5.653914E-012	0	0.000000E+000
1	40.30951642	5.653914E-012	1.867391E-011	1	0.000000E+000
1	40.30954206	1.867391E-011	5.653914E-012	0	0.000000E+000
1	40.30992125	5.653914E-012	1.867391E-011	1	0.000000E+000
1	40.31001228	1.867391E-011	5.653914E-012	0	0.000000E+000
1	40.31212488	5.653914E-012	1.867391E-011	1	0.000000E+000
1	40.31234781	1.867391E-011	5.653914E-012	0	0.000000E+000
1	40.31597469	5.653914E-012	1.867391E-011	1	0.000000E+000
1	40.31653839	1.867391E-011	5.653914E-012	0	0.000000E+000
1	40.31697894	5.653914E-012	1.867391E-011	1	0.000000E+000
1	40.31798127	1.867391E-011	5.653914E-012	0	0.000000E+000
1	40.31873538	5.653914E-012	1.867391E-011	1	0.000000E+000
1	40.31882775	1.867391E-011	5.653914E-012	0	0.000000E+000
1	40.31938484	5.653914E-012	1.867391E-011	1	0.000000E+000
1	40.31944011	1.867391E-011	5.653914E-012	0	0.000000E+000
1	40.32277967	5.653914E-012	1.867391E-011	1	0.000000E+000
1	40.32282310	1.867391E-011	5.653914E-012	0	0.000000E+000
1	40.32921420	5.653914E-012	1.867391E-011	1	0.000000E+000
1	40.32930833	1.867391E-011	5.653914E-012	0	0.000000E+000
1	40.33046122	5.653914E-012	1.867391E-011	1	0.000000E+000
1	40.33053847	1.867391E-011	5.653914E-012	0	0.000000E+000
1	40.33342221	5.653914E-012	1.867391E-011	1	0.000000E+000
1	40.33355445	1.867391E-011	5.653914E-012	0	0.000000E+000
1	40.33424799	5.653914E-012	1.867391E-011	1	0.000000E+000
1	40.33433492	1.867391E-011	5.653914E-012	0	0.000000E+000
1	40.33435247	5.653914E-012	1.867391E-011	1	0.000000E+000
1	40.33446912	1.867391E-011	5.653914E-012	0	0.000000E+000
1	40.33586633	5.653914E-012	1.867391E-011	1	0.000000E+000
1	40.33641949	1.867391E-011	5.653914E-012	0	0.000000E+000
1	40.33687615	5.653914E-012	1.867391E-011	1	0.000000E+000
1	40.33689685	1.867391E-011	5.653914E-012	0	0.000000E+000
1	40.33767224	5.653914E-012	1.867391E-011	1	0.000000E+000
1	40.33804114	1.867391E-011	5.653914E-012	0	0.000000E+000
1	40.33981111	5.653914E-012	1.867391E-011	1	0.000000E+000
1	40.34012154	1.867391E-011	5.653914E-012	0	0.000000E+000
1	40.34267563	5.653914E-012	1.867391E-011	1	0.000000E+000
1	40.34272151	1.867391E-011	5.653914E-012	0	0.000000E+000
1	40.34404372	5.653914E-012	1.867391E-011	1	0.000000E+000
1	40.34427317	1.867391E-011	5.653914E-012	0	0.000000E+000
1	40.34484276	5.653914E-012	1.867391E-011	1	0.000000E+000
1	40.34505309	1.867391E-011	5.653914E-012	0	0.000000E+000
1	40.34540903	5.653914E-012	1.867391E-011	1	0.000000E+000
1	40.34552830	1.867391E-011	5.653914E-012	0	0.000000E+000
1	40.34593765	5.653914E-012	1.867391E-011	1	0.000000E+000
1	40.34600501	1.867391E-011	5.653914E-012	0	0.000000E+000
1	48.28842270	5.821199E-012	1.884120E-011	1	0.000000E+000
1	48.28860393	1.884120E-011	5.821199E-012	0	0.000000E+000
1	48.28876655	5.821199E-012	1.884120E-011	1	0.000000E+000
1	48.28919928	1.884120E-011	5.821199E-012	0	0.000000E+000
1	48.28922357	5.821199E-012	1.884120E-011	1	0.000000E+000
1	48.28991122	1.884120E-011	5.821199E-012	0	0.000000E+000
1	48.29565976	5.821199E-012	1.884120E-011	1	0.000000E+000
1	48.29573592	1.884120E-011	5.821199E-012	0	0.000000E+000
1	48.29599714	5.821199E-012	1.884120E-011	1	0.000000E+000
1	48.29615180	1.884120E-011	5.821199E-012	0	0.000000E+000
1	48.29654290	5.821199E-012	1.884120E-011	1	0.000000E+000
1	48.29665470	1.884120E-011	5.821199E-012	0	0.000000E+000
1	48.29807274	5.821199E-012	1.884120E-011	1	0.000000E+000
1	48.29817937	1.884120E-011	5.821199E-012	0	0.000000E+000
1	48.29825429	5.821199E-012	1.884120E-011	1	0.000000E+000
1	48.29828000	1.884120E-011	5.821199E-012	0	0.000000E+000
1	48.29883466	5.821199E-012	1.884120E-011	1	0.000000E+000
1	48.29889396	1.884120E-011	5.821199E-012	0	0.000000E+000
1	48.29944172	5.821199E-012	1.884120E-011	1	0.000000E+000
1	48.29948758	1.884120E-011	5.821199E-012	0	0.000000E+000
1	48.30050686	5.821199E-012	1.884120E-011	1	0.000000E+000
1	48.30060425	1.884120E-011	5.821199E-012	0	0.000000E+000
1	48.30195493	5.821199E-012	1.884120E-011	1	0.000000E+000
1	48.30220138	1.884120E-011	5.821199E-012	0	0.000000E+000
1	48.30261373	5.821199E-012	1.884120E-011	1	0.000000E+000
1	48.30271997	1.884120E-011	5.821199E-012	0	0.000000E+000
1	48.30305612	5.821199E-012	1.884120E-011	1	0.000000E+000
1	48.30323907	1.884120E-011	5.821199E-012	0	0.000000E+000
1	48.30331442	5.821199E-012	1.884120E-011	1	0.000000E+000
1	48.30334592	1.884120E-011	5.821199E-012	0	0.000000E+000
1	48.30395564	5.821199E-012	1.884120E-011	1	0.000000E+000
1	48.30399135	1.884120E-011	5.821199E-012	0	0.000000E+000
1	48.30559410	5.821199E-012	1.884120E-011	1	0.000000E+000
1	48.30580334	1.884120E-011	5.821199E-012	0	0.000000E+000
1	48.30581368	5.821199E-012	1.884120E-011	1	0.000000E+000
1	48.30645292	1.884120E-011	5.821199E-012	0	0.000000E+000
1	48.30769289	5.821199E-012	1.884120E-011	1	0.000000E+000
1	48.30771793	1.884120E-011	5.821199E-012	0	0.000000E+000
1	48.32023940	5.821199E-012	1.884120E-011	1	0.000000E+000
1	48.32053972	1.884120E-011	5.821199E-012	0	0.000000E+000
1	48.32645267	5.821199E-012	1.884120E-011	1	0.000000E+000
1	48.32710529	1.884120E-011	5.821199E-012	0	0.000000E+000
1	48.32834803	5.821199E-012	1.884120E-011	1	0.000000E+000
1	48.32872822	1.884120E-011	5.821199E-012	0	0.000000E+000
1	48.32959510	5.821199E-012	1.884120E-011	1	0.000000E+000
1	48.32962299	1.884120E-011	5.821199E-012	0	0.000000E+000
1	48.33081506	5.821199E-012	1.884120E-011	1	0.000000E+000
1	48.33146302	1.884120E-011	5.821199E-012	0	0.000000E+000
1	48.33362720	5.821199E-012	1.884120E-011	1	0.000000E+000
1	48.33381776	1.884120E-011	5.821199E-012	0	0.000000E+000
1	48.33402904	5.821199E-012	1.884120E-011	1	0.000000E+000
1	48.33412556	1.884120E-011	5.821199E-012	0	0.000000E+000
1	48.33415504	5.821199E-012	1.884120E-011	1	0.000000E+000
1	48.33459578	1.884120E-011	5.821199E-012	0	0.000000E+000
1	48.33607569	5.821199E-012	1.884120E-011	1	0.000000E+000
1	48.33619488	1.884120E-011	5.821199E-012	0	0.000000E+000
1	48.33624203	5.821199E-012	1.884120E-011	1	0.000000E+000
1	48.33658527	1.884120E-011	5.821199E-012	0	0.000000E+000
1	48.33661957	5.821199E-012	1.884120E-011	1	0.000000E+000
1	48.33663275	1.884120E-011	5.821199E-012	0	0.000000E+000
1	48.33721289	5.821199E-012	1.884120E-011	1	0.000000E+000
1	48.33724643	1.884120E-011	5.821199E-012	0	0.000000E+000
1	48.33734264	5.821199E-012	1.884120E-011	1	0.000000E+000
1	48.33746486	1.884120E-011	5.821199E-012	0	0.000000E+000
1	48.33997497	5.821199E-012	1.884120E-011	1	0.000000E+000
1	48.33998917	1.884120E-011	5.821199E-012	0	0.000000E+000
1	48.34085272	5.821199E-012	1.884120E-011	1	0.000000E+000
1	48.34109863	1.884120E-011	5.821199E-012	0	0.000000E+000
1	48.34240945	5.821199E-012	1.884120E-011	1	0.000000E+000
1	48.34254523	1.884120E-011	5.821199E-012	0	0.000000E+000
1	48.34261712	5.821199E-012	1.884120E-011	1	0.000000E+000
1	48.34281850	1.884120E-011	5.821199E-012	0	0.000000E+000
1	48.34380055	5.821199E-012	1.884120E-011	1	0.000000E+000
1	48.34386635	1.884120E-011	5.821199E-012	0	0.000000E+000
1	48.34493300	5.821199E-012	1.884120E-011	1	0.000000E+000
1	48.34518472	1.884120E-011	5.821199E-012	0	0.000000E+000
1	48.34749381	5.821199E-012	1.884120E-011	1	0.000000E+000
1	48.34754210	1.884120E-011	5.821199E-012	0	0.000000E+000
1	48.34775845	5.821199E-012	1.884120E-011	1	0.000000E+000
1	48.34832606	1.884120E-011	5.821199E-012	0	0.000000E+000
1	48.34870350	5.821199E-012	1.884120E-011	1	0.000000E+000
1	48.34941086	1.884120E-011	5.821199E-012	0	0.000000E+000
1	48.34964709	5.821199E-012	1.884120E-011	1	0.000000E+000
1	48.34977757	1.884120E-011	5.821199E-012	0	0.000000E+000
1	48.35096170	5.821199E-012	1.884120E-011	1	0.000000E+000
1	48.35138651	1.884120E-011	5.821199E-012	0	0.000000E+000
1	48.35139685	5.821199E-012	1.884120E-011	1	0.000000E+000
1	48.35155278	1.884120E-011	5.821199E-012	0	0.000000E+000
1	48.35266862	5.821199E-012	1.884120E-011	1	0.000000E+000
1	48.35277217	1.884120E-011	5.821199E-012	0	0.000000E+000
1	48.35366146	5.821199E-012	1.884120E-011	1	0.000000E+000
1	48.35385439	1.884120E-011	5.821199E-012	0	0.000000E+000
1	48.35471426	5.821199E-012	1.884120E-011	1	0.000000E+000
1	48.35494018	1.884120E-011	5.821199E-012	0	0.000000E+000
1	48.35523858	5.821199E-012	1.884120E-011	1	0.000000E+000
1	48.35530053	1.884120E-011	5.821199E-012	0	0.000000E+000
1	48.35531493	5.821199E-012	1.884120E-011	1	0.000000E+000
1	48.35564933	1.884120E-011	5.821199E-012	0	0.000000E+000
1	48.35655375	5.821199E-012	1.884120E-011	1	0.000000E+000
1	48.35681381	1.884120E-011	5.821199E-012	0	0.000000E+000
1	48.35683618	5.821199E-012	1.884120E-011	1	0.000000E+000
1	48.35725612	1.884120E-011	5.821199E-012	0	0.000000E+000
1	48.35728317	5.821199E-012	1.884120E-011	1	0.000000E+000
1	48.35732131	1.884120E-011	5.821199E-012	0	0.000000E+000
1	48.36151299	5.821199E-012	1.884120E-011	1	0.000000E+000
1	48.36154294	1.884120E-011	5.821199E-012	0	0.000000E+000
1	48.36158846	5.821199E-012	1.884120E-011	1	0.000000E+000
1	48.36207082	1.884120E-011	5.821199E-012	0	0.000000E+000
1	48.45976296	5.491585E-012	1.851159E-011	1	0.000000E+000
1	48.45990977	1.851159E-011	5.491585E-012	0	0.000000E+000
1	48.46133087	5.491585E-012	1.851159E-011	1	0.000000E+000
1	48.46137191	1.851159E-011	5.491585E-012	0	0.000000E+000
1	48.46145955	5.491585E-012	1.851159E-011	1	0.000000E+000
1	48.46184902	1.851159E-011	5.491585E-012	0	0.000000E+000
1	48.46221939	5.491585E-012	1.851159E-011	1	0.000000E+000
1	48.46236239	1.851159E-011	5.491585E-012	0	0.000000E+000
1	48.46424949	5.491585E-012	1.851159E-011	1	0.000000E+000
1	48.46468715	1.851159E-011	5.491585E-012	0	0.000000E+000
1	48.46470814	5.491585E-012	1.851159E-011	1	0.000000E+000
1	48.46493030	1.851159E-011	5.491585E-012	0	0.000000E+000
1	48.46651675	5.491585E-012	1.851159E-011	1	0.000000E+000
1	48.46714312	1.851159E-011	5.491585E-012	0	0.000000E+000
1	48.46714788	5.491585E-012	1.851159E-011	1	0.000000E+000
1	48.46724510	1.851159E-011	5.491585E-012	0	0.000000E+000
1	48.46741916	5.491585E-012	1.851159E-011	1	0.000000E+000
1	48.46745165	1.851159E-011	5.491585E-012	0	0.000000E+000
1	48.46746619	5.491585E-012	1.851159E-011	1	0.000000E+000
1	48.46802894	1.851159E-011	5.491585E-012	0	0.000000E+000
1	48.46871042	5.491585E-012	1.851159E-011	1	0.000000E+000
1	48.46894517	1.851159E-011	5.491585E-012	0	0.000000E+000
1	48.46906776	5.491585E-012	1.851159E-011	1	0.000000E+000
1	48.46978986	1.851159E-011	5.491585E-012	0	0.000000E+000
1	48.47131496	5.491585E-012	1.851159E-011	1	0.000000E+000
1	48.47194956	1.851159E-011	5.491585E-012	0	0.000000E+000
1	48.47501324	5.491585E-012	1.851159E-011	1	0.000000E+000
1	48.47592737	1.851159E-011	5.491585E-012	0	0.000000E+000
1	48.47624514	5.491585E-012	1.851159E-011	1	0.000000E+000
1	48.47633340	1.851159E-011	5.491585E-012	0	0.000000E+000
1	48.47636060	5.491585E-012	1.851159E-011	1	0.000000E+000
1	48.47644496	1.851159E-011	5.491585E-012	0	0.000000E+000
1	48.47652159	5.491585E-012	1.851159E-011	1	0.000000E+000
1	48.47660450	1.851159E-011	5.491585E-012	0	0.000000E+000
1	48.47757531	5.491585E-012	1.851159E-011	1	0.000000E+000
1	48.47795434	1.851159E-011	5.491585E-012	0	0.000000E+000
1	48.47798420	5.491585E-012	1.851159E-011	1	0.000000E+000
1	48.47811796	1.851159E-011	5.491585E-012	0	0.000000E+000
1	48.48273391	5.491585E-012	1.851159E-011	1	0.000000E+000
1	48.48285596	1.851159E-011	5.491585E-012	0	0.000000E+000
1	48.48288878	5.491585E-012	1.851159E-011	1	0.000000E+000
1	48.48311247	1.851159E-011	5.491585E-012	0	0.000000E+000
1	48.48375133	5.491585E-012	1.851159E-011	1	0.000000E+000
1	48.48390421	1.851159E-011	5.491585E-012	0	0.000000E+000
1	48.48500704	5.491585E-012	1.851159E-011	1	0.000000E+000
1	48.48527594	1.851159E-011	5.491585E-012	0	0.000000E+000
1	48.48594638	5.491585E-012	1.851159E-011	1	0.000000E+000
1	48.48605310	1.851159E-011	5.491585E-012	0	0.000000E+000
1	48.48637112	5.491585E-012	1.851159E-011	1	0.000000E+000
1	48.48640536	1.851159E-011	5.491585E-012	0	0.000000E+000
1	48.48663337	5.491585E-012	1.851159E-011	1	0.000000E+000
1	48.48707331	1.851159E-011	5.491585E-012	0	0.000000E+000
1	48.48921715	5.491585E-012	1.851159E-011	1	0.000000E+000
1	48.48924847	1.851159E-011	5.491585E-012	0	0.000000E+000
1	48.49065511	5.491585E-012	1.851159E-011	1	0.000000E+000
1	48.49093589	1.851159E-011	5.491585E-012	0	0.000000E+000
1	48.49133827	5.491585E-012	1.851159E-011	1	0.000000E+000
1	48.49138590	1.851159E-011	5.491585E-012	0	0.000000E+000
1	48.49629666	5.491585E-012	1.851159E-011	1	0.000000E+000
1	48.49632511	1.851159E-011	5.491585E-012	0	0.000000E+000
1	48.50094778	5.491585E-012	1.851159E-011	1	0.000000E+000
1	48.50148797	1.851159E-011	5.491585E-012	0	0.000000E+000
1	48.50306574	5.491585E-012	1.851159E-011	1	0.000000E+000
1	48.50314734	1.851159E-011	5.491585E-012	0	0.000000E+000
1	48.50501136	5.491585E-012	1.851159E-011	1	0.000000E+000
1	48.50545928	1.851159E-011	5.491585E-012	0	0.000000E+000
1	48.50746043	5.491585E-012	1.851159E-011	1	0.000000E+000
1	48.50756987	1.851159E-011	5.491585E-012	0	0.000000E+000
1	48.50894042	5.491585E-012	1.851159E-011	1	0.000000E+000
1	48.50913020	1.851159E-011	5.491585E-012	0	0.000000E+000
1	48.50914906	5.491585E-012	1.851159E-011	1	0.000000E+000
1	48.51028315	1.851159E-011	5.491585E-012	0	0.000000E+000
1	48.51179016	5.491585E-012	1.851159E-011	1	0.000000E+000
1	48.51184182	1.851159E-011	5.491585E-012	0	0.000000E+000
1	48.51185466	5.491585E-012	1.851159E-011	1	0.000000E+000
1	48.51242702	1.851159E-011	5.491585E-012	0	0.000000E+000
1	48.51350399	5.491585E-012	1.851159E-011	1	0.000000E+000
1	48.51357262	1.851159E-011	5.491585E-012	0	0.000000E+000
1	48.51425458	5.491585E-012	1.851159E-011	1	0.000000E+000
1	48.51447553	1.851159E-011	5.491585E-012	0	0.000000E+000
1	48.51683474	5.491585E-012	1.851159E-011	1	0.000000E+000
1	48.51723910	1.851159E-011	5.491585E-012	0	0.000000E+000
1	48.51780436	5.491585E-012	1.851159E-011	1	0.000000E+000
1	48.51783858	1.851159E-011	5.491585E-012	0	0.000000E+000
1	48.51788898	5.491585E-012	1.851159E-011	1	0.000000E+000
1	48.51818165	1.851159E-011	5.491585E-012	0	0.000000E+000
1	48.51952837	5.491585E-012	1.851159E-011	1	0.000000E+000
1	48.52003427	1.851159E-011	5.491585E-012	0	0.000000E+000
1	48.52169334	5.491585E-012	1.851159E-011	1	0.000000E+000
1	48.52187599	1.851159E-011	5.491585E-012	0	0.000000E+000
1	48.52255374	5.491585E-012	1.851159E-011	1	0.000000E+000
1	48.52259528	1.851159E-011	5.491585E-012	0	0.000000E+000
1	48.52680407	5.491585E-012	1.851159E-011	1	0.000000E+000
1	48.52682538	1.851159E-011	5.491585E-012	0	0.000000E+000
1	48.52871687	5.491585E-012	1.851159E-011	1	0.000000E+000
1	48.52922785	1.851159E-011	5.491585E-012	0	0.000000E+000
1	48.52984889	5.491585E-012	1.851159E-011	1	0.000000E+000
1	48.53023950	1.851159E-011	5.491585E-012	0	0.000000E+000
1	48.53091564	5.491585E-012	1.851159E-011	1	0.000000E+000
1	48.53108840	1.851159E-011	5.491585E-012	0	0.000000E+000
1	48.53464736	5.491585E-012	1.851159E-011	1	0.000000E+000
1	48.53478845	1.851159E-011	5.491585E-012	0	0.000000E+000
1	48.53498479	5.491585E-012	1.851159E-011	1	0.000000E+000
1	48.53502978	1.851159E-011	5.491585E-012	0	0.000000E+000
1	48.53525199	5.491585E-012	1.851159E-011	1	0.000000E+000
1	48.53527125	1.851159E-011	5.491585E-012	0	0.000000E+000
1	48.53532539	5.491585E-012	1.851159E-011	1	0.000000E+000
1	48.53543237	1.851159E-011	5.491585E-012	0	0.000000E+000
1	48.53562373	5.491585E-012	1.851159E-011	1	0.000000E+000
1	48.53587700	1.851159E-011	5.491585E-012	0	0.000000E+000
1	48.53669784	5.491585E-012	1.851159E-011	1	0.000000E+000
1	48.53673790	1.851159E-011	5.491585E-012	0	0.000000E+000
1	48.54053932	5.491585E-012	1.851159E-011	1	0.000000E+000
1	48.54083574	1.851159E-011	5.491585E-012	0	0.000000E+000
1	48.54356521	5.491585E-012	1.851159E-011	1	0.000000E+000
1	48.54358261	1.851159E-011	5.491585E-012	0	0.000000E+000
1	48.54387774	5.491585E-012	1.851159E-011	1	0.000000E+000
1	48.54408791	1.851159E-011	5.491585E-012	0	0.000000E+000
1	48.54818893	5.491585E-012	1.851159E-011	1	0.000000E+000
1	48.54831361	1.851159E-011	5.491585E-012	0	0.000000E+000
1	48.55074234	5.491585E-012	1.851159E-011	1	0.000000E+000
1	48.55082174	1.851159E-011	5.491585E-012	0	0.000000E+000
1	48.55168982	5.491585E-012	1.851159E-011	1	0.000000E+000
1	48.55188911	1.851159E-011	5.491585E-012	0	0.000000E+000
1	48.55220591	5.491585E-012	1.851159E-011	1	0.000000E+000
1	48.55236330	1.851159E-011	5.491585E-012	0	0.000000E+000
1	48.55292913	5.491585E-012	1.851159E-011	1	0.000000E+000
1	48.55306958	1.851159E-011	5.491585E-012	0	0.000000E+000
1	48.55350331	5.491585E-012	1.851159E-011	1	0.000000E+000
1	48.55376499	1.851159E-011	5.491585E-012	0	0.000000E+000
1	48.55409889	5.491585E-012	1.851159E-011	1	0.000000E+000
1	48.55416523	1.851159E-011	5.491585E-012	0	0.000000E+000
1	48.55419484	5.491585E-012	1.851159E-011	1	0.000000E+000
1	48.55432299	1.851159E-011	5.491585E-012	0	0.000000E+000
1	48.55438756	5.491585E-012	1.851159E-011	1	0.000000E+000
1	48.55455502	1.851159E-011	5.491585E-012	0	0.000000E+000
1	48.55475115	5.491585E-012	1.851159E-011	1	0.000000E+000
1	48.55499575	1.851159E-011	5.491585E-012	0	0.000000E+000
1	48.55512839	5.491585E-012	1.851159E-011	1	0.000000E+000
1	48.55553348	1.851159E-011	5.491585E-012	0	0.000000E+000
1	48.55568938	5.491585E-012	1.851159E-011	1	0.000000E+000
1	48.55571182	1.851159E-011	5.491585E-012	0	0.000000E+000
1	48.55580781	5.491585E-012	1.851159E-011	1	0.000000E+000
1	48.55589911	1.851159E-011	5.491585E-012	0	0.000000E+000
1	48.55618852	5.491585E-012	1.851159E-011	1	0.000000E+000
1	48.55640656	1.851159E-011	5.491585E-012	0	0.000000E+000
1	48.55707439	5.491585E-012	1.851159E-011	1	0.000000E+000
1	48.55727090	1.851159E-011	5.491585E-012	0	0.000000E+000
1	48.55770674	5.491585E-012	1.851159E-011	1	0.000000E+000
1	48.55801135	1.851159E-011	5.491585E-012	0	0.000000E+000
1	48.55906979	5.491585E-012	1.851159E-011	1	0.000000E+000
1	48.55912959	1.851159E-011	5.491585E-012	0	0.000000E+000
1	48.56102161	5.491585E-012	1.851159E-011	1	0.000000E+000
1	48.56172242	1.851159E-011	5.491585E-012	0	0.000000E+000
1	48.56294738	5.491585E-012	1.851159E-011	1	0.000000E+000
1	48.56329455	1.851159E-011	5.491585E-012	0	0.000000E+000
1	48.56342495	5.491585E-012	1.851159E-011	1	0.000000E+000
1	48.56372156	1.851159E-011	5.491585E-012	0	0.000000E+000
1	48.56378075	5.491585E-012	1.851159E-011	1	0.000000E+000
1	48.56386534	1.851159E-011	5.491585E-012	0	0.000000E+000
1	48.56466215	5.491585E-012	1.851159E-011	1	0.000000E+000
1	48.56496140	1.851159E-011	5.491585E-012	0	0.000000E+000
1	48.56576315	5.491585E-012	1.851159E-011	1	0.000000E+000
1	48.56579552	1.851159E-011	5.491585E-012	0	0.000000E+000
1	48.56602680	5.491585E-012	1.851159E-011	1	0.000000E+000
1	48.56615541	1.851159E-011	5.491585E-012	0	0.000000E+000
1	48.56666173	5.491585E-012	1.851159E-011	1	0.000000E+000
1	48.56725937	1.851159E-011	5.491585E-012	0	0.000000E+000
1	48.56727896	5.491585E-012	1.851159E-011	1	0.000000E+000
1	48.56738624	1.851159E-011	5.491585E-012	0	0.000000E+000
1	48.56770199	5.491585E-012	1.851159E-011	1	0.000000E+000
1	48.56800824	1.851159E-011	5.491585E-012	0	0.000000E+000
1	48.57076208	5.491585E-012	1.851159E-011	1	0.000000E+000
1	48.57117346	1.851159E-011	5.491585E-012	0	0.000000E+000
1	48.57124188	5.491585E-012	1.851159E-011	1	0.000000E+000
1	48.57131050	1.851159E-011	5.491585E-012	0	0.000000E+000
1	48.57173958	5.491585E-012	1.851159E-011	1	0.000000E+000
1	48.57228732	1.851159E-011	5.491585E-012	0	0.000000E+000
1	48.57275300	5.491585E-012	1.851159E-011	1	0.000000E+000
1	48.57295891	1.851159E-011	5.491585E-012	0	0.000000E+000
1	48.57426556	5.491585E-012	1.851159E-011	1	0.000000E+000
1	48.57435487	1.851159E-011	5.491585E-012	0	0.000000E+000
1	48.57534255	5.491585E-012	1.851159E-011	1	0.000000E+000
1	48.57548579	1.851159E-011	5.491585E-012	0	0.000000E+000
1	48.57555329	5.491585E-012	1.851159E-011	1	0.000000E+000
1	48.57574336	1.851159E-011	5.491585E-012	0	0.000000E+000
1	48.57577008	5.491585E-012	1.851159E-011	1	0.000000E+000
1	48.57615176	1.851159E-011	5.491585E-012	0	0.000000E+000
1	48.57705420	5.491585E-012	1.851159E-011	1	0.000000E+000
1	48.57707114	1.851159E-011	5.491585E-012	0	0.000000E+000
1	48.57726145	5.491585E-012	1.851159E-011	1	0.000000E+000
1	48.57747530	1.851159E-011	5.491585E-012	0	0.000000E+000
1	48.57833474	5.491585E-012	1.851159E-011	1	0.000000E+000
1	48.57881549	1.851159E-011	5.491585E-012	0	0.000000E+000
1	48.58106824	5.491585E-012	1.851159E-011	1	0.000000E+000
1	48.58117519	1.851159E-011	5.491585E-012	0	0.000000E+000
1	48.58293020	5.491585E-012	1.851159E-011	1	0.000000E+000
1	48.58381157	1.851159E-011	5.491585E-012	0	0.000000E+000
1	48.58382555	5.491585E-012	1.851159E-011	1	0.000000E+000
1	48.58401038	1.851159E-011	5.491585E-012	0	0.000000E+000
1	48.58428056	5.491585E-012	1.851159E-011	1	0.000000E+000
1	48.58458968	1.851159E-011	5.491585E-012	0	0.000000E+000
1	48.58658089	5.491585E-012	1.851159E-011	1	0.000000E+000
1	48.58725945	1.851159E-011	5.491585E-012	0	0.000000E+000
1	48.58824168	5.491585E-012	1.851159E-011	1	0.000000E+000
1	48.58836118	1.851159E-011	5.491585E-012	0	0.000000E+000
1	48.58947965	5.491585E-012	1.851159E-011	1	0.000000E+000
1	48.58980958	1.851159E-011	5.491585E-012	0	0.000000E+000
1	48.59305475	5.491585E-012	1.851159E-011	1	0.000000E+000
1	48.59335457	1.851159E-011	5.491585E-012	0	0.000000E+000
1	48.59646077	5.491585E-012	1.851159E-011	1	0.000000E+000
1	48.59667837	1.851159E-011	5.491585E-012	0	0.000000E+000
1	48.59670133	5.491585E-012	1.851159E-011	1	0.000000E+000
1	48.59695073	1.851159E-011	5.491585E-012	0	0.000000E+000
1	48.59757219	5.491585E-012	1.851159E-011	1	0.000000E+000
1	48.59814800	1.851159E-011	5.491585E-012	0	0.000000E+000
1	48.60152727	5.491585E-012	1.851159E-011	1	0.000000E+000
1	48.60163502	1.851159E-011	5.491585E-012	0	0.000000E+000
1	48.60166056	5.491585E-012	1.851159E-011	1	0.000000E+000
1	48.60175712	1.851159E-011	5.491585E-012	0	0.000000E+000
1	48.60273905	5.491585E-012	1.851159E-011	1	0.000000E+000
1	48.60278479	1.851159E-011	5.491585E-012	0	0.000000E+000
1	48.60347282	5.491585E-012	1.851159E-011	1	0.000000E+000
1	48.60362477	1.851159E-011	5.491585E-012	0	0.000000E+000
1	48.60400505	5.491585E-012	1.851159E-011	1	0.000000E+000
1	48.60423160	1.851159E-011	5.491585E-012	0	0.000000E+000
1	48.60425812	5.491585E-012	1.851159E-011	1	0.000000E+000
1	48.60442126	1.851159E-011	5.491585E-012	0	0.000000E+000
1	48.60545819	5.491585E-012	1.851159E-011	1	0.000000E+000
1	48.60567512	1.851159E-011	5.491585E-012	0	0.000000E+000
1	48.60649559	5.491585E-012	1.851159E-011	1	0.000000E+000
1	48.60666962	1.851159E-011	5.491585E-012	0	0.000000E+000
1	48.60818775	5.491585E-012	1.851159E-011	1	0.000000E+000
1	48.60836258	1.851159E-011	5.491585E-012	0	0.000000E+000
1	48.60888283	5.491585E-012	1.851159E-011	1	0.000000E+000
1	48.60890919	1.851159E-011	5.491585E-012	0	0.000000E+000
1	48.61425860	5.491585E-012	1.851159E-011	1	0.000000E+000
1	48.61435313	1.851159E-011	5.491585E-012	0	0.000000E+000
1	48.61438040	5.491585E-012	1.851159E-011	1	0.000000E+000
1	48.61502431	1.851159E-011	5.491585E-012	0	0.000000E+000
1	48.61536992	5.491585E-012	1.851159E-011	1	0.000000E+000
1	48.61542672	1.851159E-011	5.491585E-012	0	0.000000E+000
1	48.61600854	5.491585E-012	1.851159E-011	1	0.000000E+000
1	48.61632592	1.851159E-011	5.491585E-012	0	0.000000E+000
1	48.61661001	5.491585E-012	1.851159E-011	1	0.000000E+000
1	48.61768712	1.851159E-011	5.491585E-012	0	0.000000E+000
1	48.61895760	5.491585E-012	1.851159E-011	1	0.000000E+000
1	48.61910346	1.851159E-011	5.491585E-012	0	0.000000E+000
1	48.61911938	5.491585E-012	1.851159E-011	1	0.000000E+000
1	48.61982387	1.851159E-011	5.491585E-012	0	0.000000E+000
1	48.62032895	5.491585E-012	1.851159E-011	1	0.000000E+000
1	48.62067682	1.851159E-011	5.491585E-012	0	0.000000E+000
1	48.62073254	5.491585E-012	1.851159E-011	1	0.000000E+000
1	48.62090465	1.851159E-011	5.491585E-012	0	0.000000E+000
1	48.62100661	5.491585E-012	1.851159E-011	1	0.000000E+000
1	48.62141265	1.851159E-011	5.491585E-012	0	0.000000E+000
1	48.62164374	5.491585E-012	1.851159E-011	1	0.000000E+000
1	48.62181955	1.851159E-011	5.491585E-012	0	0.000000E+000
1	48.62223414	5.491585E-012	1.851159E-011	1	0.000000E+000
1	48.62229140	1.851159E-011	5.491585E-012	0	0.000000E+000
1	48.62234208	5.491585E-012	1.851159E-011	1	0.000000E+000
1	48.62253505	1.851159E-011	5.491585E-012	0	0.000000E+000
1	48.62274513	5.491585E-012	1.851159E-011	1	0.000000E+000
1	48.62286265	1.851159E-011	5.491585E-012	0	0.000000E+000
1	48.62289124	5.491585E-012	1.851159E-011	1	0.000000E+000
1	48.62343762	1.851159E-011	5.491585E-012	0	0.000000E+000
1	48.62351194	5.491585E-012	1.851159E-011	1	0.000000E+000
1	48.62356693	1.851159E-011	5.491585E-012	0	0.000000E+000
1	48.62371612	5.491585E-012	1.851159E-011	1	0.000000E+000
1	48.62384707	1.851159E-011	5.491585E-012	0	0.000000E+000
1	48.62386800	5.491585E-012	1.851159E-011	1	0.000000E+000
1	48.62397361	1.851159E-011	5.491585E-012	0	0.000000E+000
1	48.62515213	5.491585E-012	1.851159E-011	1	0.000000E+000
1	48.62521879	1.851159E-011	5.491585E-012	0	0.000000E+000
1	48.62531101	5.491585E-012	1.851159E-011	1	0.000000E+000
1	48.62555652	1.851159E-011	5.491585E-012	0	0.000000E+000
1	48.62731884	5.491585E-012	1.851159E-011	1	0.000000E+000
1	48.62744697	1.851159E-011	5.491585E-012	0	0.000000E+000
1	48.62842883	5.491585E-012	1.851159E-011	1	0.000000E+000
1	48.62851832	1.851159E-011	5.491585E-012	0	0.000000E+000
1	48.62855536	5.491585E-012	1.851159E-011	1	0.000000E+000
1	48.62868162	1.851159E-011	5.491585E-012	0	0.000000E+000
1	48.62895733	5.491585E-012	1.851159E-011	1	0.000000E+000
1	48.62897372	1.851159E-011	5.491585E-012	0	0.000000E+000
1	48.62902622	5.491585E-012	1.851159E-011	1	0.000000E+000
1	48.62906713	1.851159E-011	5.491585E-012	0	0.000000E+000
1	48.63064214	5.491585E-012	1.851159E-011	1	0.000000E+000
1	48.63089324	1.851159E-011	5.491585E-012	0	0.000000E+000
1	48.63159347	5.491585E-012	1.851159E-011	1	0.000000E+000
1	48.63213252	1.851159E-011	5.491585E-012	0	0.000000E+000
1	48.63660725	5.491585E-012	1.851159E-011	1	0.000000E+000
1	48.63670538	1.851159E-011	5.491585E-012	0	0.000000E+000
1	48.63702406	5.491585E-012	1.851159E-011	1	0.000000E+000
1	48.63707136	1.851159E-011	5.491585E-012	0	0.000000E+000
1	48.63781319	5.491585E-012	1.851159E-011	1	0.000000E+000
1	48.63783187	1.851159E-011	5.491585E-012	0	0.000000E+000
1	48.63786569	5.491585E-012	1.851159E-011	1	0.000000E+000
1	48.63790748	1.851159E-011	5.491585E-012	0	0.000000E+000
1	48.63803028	5.491585E-012	1.851159E-011	1	0.000000E+000
1	48.63873979	1.851159E-011	5.491585E-012	0	0.000000E+000
1	48.64024961	5.491585E-012	1.851159E-011	1	0.000000E+000
1	48.64078775	1.851159E-011	5.491585E-012	0	0.000000E+000
1	48.64141991	5.491585E-012	1.851159E-011	1	0.000000E+000
1	48.64166264	1.851159E-011	5.491585E-012	0	0.000000E+000
1	48.64191321	5.491585E-012	1.851159E-011	1	0.000000E+000
1	48.64260899	1.851159E-011	5.491585E-012	0	0.000000E+000
1	48.64365776	5.491585E-012	1.851159E-011	1	0.000000E+000
1	48.64384888	1.851159E-011	5.491585E-012	0	0.000000E+000
1	48.64387663	5.491585E-012	1.851159E-011	1	0.000000E+000
1	48.64502565	1.851159E-011	5.491585E-012	0	0.000000E+000
1	48.64524014	5.491585E-012	1.851159E-011	1	0.000000E+000
1	48.64546004	1.851159E-011	5.491585E-012	0	0.000000E+000
1	48.64749895	5.491585E-012	1.851159E-011	1	0.000000E+000
1	48.64769463	1.851159E-011	5.491585E-012	0	0.000000E+000
1	48.64778380	5.491585E-012	1.851159E-011	1	0.000000E+000
1	48.64797117	1.851159E-011	5.491585E-012	0	0.000000E+000
1	48.64829577	5.491585E-012	1.851159E-011	1	0.000000E+000
1	48.64839979	1.851159E-011	5.491585E-012	0	0.000000E+000
1	48.64848639	5.491585E-012	1.851159E-011	1	0.000000E+000
1	48.64852416	1.851159E-011	5.491585E-012	0	0.000000E+000
1	48.64910510	5.491585E-012	1.851159E-011	1	0.000000E+000
1	48.64921607	1.851159E-011	5.491585E-012	0	0.000000E+000
1	48.65103331	5.491585E-012	1.851159E-011	1	0.000000E+000
1	48.65110649	1.851159E-011	5.491585E-012	0	0.000000E+000
1	48.65233121	5.491585E-012	1.851159E-011	1	0.000000E+000
1	48.65265991	1.851159E-011	5.491585E-012	0	0.000000E+000
1	48.65267746	5.491585E-012	1.851159E-011	1	0.000000E+000
1	48.65274303	1.851159E-011	5.491585E-012	0	0.000000E+000
1	48.65437880	5.491585E-012	1.851159E-011	1	0.000000E+000
1	48.65470874	1.851159E-011	5.491585E-012	0	0.000000E+000
1	48.65513373	5.491585E-012	1.851159E-011	1	0.000000E+000
1	48.65547956	1.851159E-011	5.491585E-012	0	0.000000E+000
1	48.65617863	5.491585E-012	1.851159E-011	1	0.000000E+000
1	48.65629485	1.851159E-011	5.491585E-012	0	0.000000E+000
1	48.65689722	5.491585E-012	1.851159E-011	1	0.000000E+000
1	48.65706767	1.851159E-011	5.491585E-012	0	0.000000E+000
1	48.65919655	5.491585E-012	1.851159E-011	1	0.000000E+000
1	48.65960667	1.851159E-011	5.491585E-012	0	0.000000E+000
1	48.66389658	5.491585E-012	1.851159E-011	1	0.000000E+000
1	48.66399063	1.851159E-011	5.491585E-012	0	0.000000E+000
1	48.66586749	5.491585E-012	1.851159E-011	1	0.000000E+000
1	48.66609403	1.851159E-011	5.491585E-012	0	0.000000E+000
1	48.66620939	5.491585E-012	1.851159E-011	1	0.000000E+000
1	48.66638773	1.851159E-011	5.491585E-012	0	0.000000E+000
1	48.66642056	5.491585E-012	1.851159E-011	1	0.000000E+000
1	48.66652975	1.851159E-011	5.491585E-012	0	0.000000E+000
1	48.66755414	5.491585E-012	1.851159E-011	1	0.000000E+000
1	48.66776123	1.851159E-011	5.491585E-012	0	0.000000E+000
1	48.66776562	5.491585E-012	1.851159E-011	1	0.000000E+000
1	48.66790640	1.851159E-011	5.491585E-012	0	0.000000E+000
1	48.66861565	5.491585E-012	1.851159E-011	1	0.000000E+000
1	48.66862632	1.851159E-011	5.491585E-012	0	0.000000E+000
1	48.66923874	5.491585E-012	1.851159E-011	1	0.000000E+000
1	48.66930101	1.851159E-011	5.491585E-012	0	0.000000E+000
1	48.66932813	5.491585E-012	1.851159E-011	1	0.000000E+000
1	48.66935903	1.851159E-011	5.491585E-012	0	0.000000E+000
1	48.66940268	5.491585E-012	1.851159E-011	1	0.000000E+000
1	48.66956109	1.851159E-011	5.491585E-012	0	0.000000E+000
1	48.67220911	5.491585E-012	1.851159E-011	1	0.000000E+000
1	48.67243028	1.851159E-011	5.491585E-012	0	0.000000E+000
1	48.67243775	5.491585E-012	1.851159E-011	1	0.000000E+000
1	48.67397200	1.851159E-011	5.491585E-012	0	0.000000E+000
1	48.67556034	5.491585E-012	1.851159E-011	1	0.000000E+000
1	48.67593943	1.851159E-011	5.491585E-012	0	0.000000E+000
1	48.67738825	5.491585E-012	1.851159E-011	1	0.000000E+000
1	48.67772159	1.851159E-011	5.491585E-012	0	0.000000E+000
1	48.67799490	5.491585E-012	1.851159E-011	1	0.000000E+000
1	48.67811544	1.851159E-011	5.491585E-012	0	0.000000E+000
1	48.67813149	5.491585E-012	1.851159E-011	1	0.000000E+000
1	48.67889252	1.851159E-011	5.491585E-012	0	0.000000E+000
1	48.68054440	5.491585E-012	1.851159E-011	1	0.000000E+000
1	48.68057547	1.851159E-011	5.491585E-012	0	0.000000E+000
1	48.68181185	5.491585E-012	1.851159E-011	1	0.000000E+000
1	48.68206498	1.851159E-011	5.491585E-012	0	0.000000E+000
1	53.23733906	5.570479E-012	1.859048E-011	1	0.000000E+000
1	53.23739144	1.859048E-011	5.570479E-012	0	0.000000E+000
1	53.23882386	5.570479E-012	1.859048E-011	1	0.000000E+000
1	53.23940151	1.859048E-011	5.570479E-012	0	0.000000E+000
1	53.24009811	5.570479E-012	1.859048E-011	1	0.000000E+000
1	53.24019054	1.859048E-011	5.570479E-012	0	0.000000E+000
1	53.24021157	5.570479E-012	1.859048E-011	1	0.000000E+000
1	53.24047267	1.859048E-011	5.570479E-012	0	0.000000E+000
1	53.24047933	5.570479E-012	1.859048E-011	1	0.000000E+000
1	53.24063245	1.859048E-011	5.570479E-012	0	0.000000E+000
1	53.24142966	5.570479E-012	1.859048E-011	1	0.000000E+000
1	53.24168542	1.859048E-011	5.570479E-012	0	0.000000E+000
1	53.24524218	5.570479E-012	1.859048E-011	1	0.000000E+000
1	53.24529700	1.859048E-011	5.570479E-012	0	0.000000E+000
1	53.24530341	5.570479E-012	1.859048E-011	1	0.000000E+000
1	53.24538445	1.859048E-011	5.570479E-012	0	0.000000E+000
1	53.24850996	5.570479E-012	1.859048E-011	1	0.000000E+000
1	53.24855879	1.859048E-011	5.570479E-012	0	0.000000E+000
1	53.24931044	5.570479E-012	1.859048E-011	1	0.000000E+000
1	53.24968057	1.859048E-011	5.570479E-012	0	0.000000E+000
1	53.25022146	5.570479E-012	1.859048E-011	1	0.000000E+000
1	53.25061891	1.859048E-011	5.570479E-012	0	0.000000E+000
1	53.25073981	5.570479E-012	1.859048E-011	1	0.000000E+000
1	53.25081796	1.859048E-011	5.570479E-012	0	0.000000E+000
1	53.25808717	5.570479E-012	1.859048E-011	1	0.000000E+000
1	53.25865966	1.859048E-011	5.570479E-012	0	0.000000E+000
1	53.25866166	5.570479E-012	1.859048E-011	1	0.000000E+000
1	53.25889584	1.859048E-011	5.570479E-012	0	0.000000E+000
1	53.26007287	5.570479E-012	1.859048E-011	1	0.000000E+000
1	53.26022313	1.859048E-011	5.570479E-012	0	0.000000E+000
1	53.26222811	5.570479E-012	1.859048E-011	1	0.000000E+000
1	53.26242860	1.859048E-011	5.570479E-012	0	0.000000E+000
1	53.26243639	5.570479E-012	1.859048E-011	1	0.000000E+000
1	53.26258543	1.859048E-011	5.570479E-012	0	0.000000E+000
1	53.26267894	5.570479E-012	1.859048E-011	1	0.000000E+000
1	53.26330271	1.859048E-011	5.570479E-012	0	0.000000E+000
1	53.26333803	5.570479E-012	1.859048E-011	1	0.000000E+000
1	53.26445261	1.859048E-011	5.570479E-012	0	0.000000E+000
1	53.26709322	5.570479E-012	1.859048E-011	1	0.000000E+000
1	53.26807532	1.859048E-011	5.570479E-012	0	0.000000E+000
1	53.27240828	5.570479E-012	1.859048E-011	1	0.000000E+000
1	53.27246543	1.859048E-011	5.570479E-012	0	0.000000E+000
1	53.27270894	5.570479E-012	1.859048E-011	1	0.000000E+000
1	53.27290075	1.859048E-011	5.570479E-012	0	0.000000E+000
1	53.27292425	5.570479E-012	1.859048E-011	1	0.000000E+000
1	53.27297053	1.859048E-011	5.570479E-012	0	0.000000E+000
1	53.27302303	5.570479E-012	1.859048E-011	1	0.000000E+000
1	53.27303906	1.859048E-011	5.570479E-012	0	0.000000E+000
1	53.27354080	5.570479E-012	1.859048E-011	1	0.000000E+000
1	53.27364226	1.859048E-011	5.570479E-012	0	0.000000E+000
1	53.27679967	5.570479E-012	1.859048E-011	1	0.000000E+000
1	53.27826561	1.859048E-011	5.570479E-012	0	0.000000E+000
1	53.27927104	5.570479E-012	1.859048E-011	1	0.000000E+000
1	53.27928659	1.859048E-011	5.570479E-012	0	0.000000E+000
1	53.28463408	5.570479E-012	1.859048E-011	1	0.000000E+000
1	53.28494382	1.859048E-011	5.570479E-012	0	0.000000E+000
1	53.28495561	5.570479E-012	1.859048E-011	1	0.000000E+000
1	53.28503856	1.859048E-011	5.570479E-012	0	0.000000E+000
1	53.29144782	5.570479E-012	1.859048E-011	1	0.000000E+000
1	53.29159087	1.859048E-011	5.570479E-012	0	0.000000E+000
1	53.29161135	5.570479E-012	1.859048E-011	1	0.000000E+000
1	53.29171009	1.859048E-011	5.570479E-012	0	0.000000E+000
1	53.29420400	5.570479E-012	1.859048E-011	1	0.000000E+000
1	53.29437638	1.859048E-011	5.570479E-012	0	0.000000E+000
1	53.29440221	5.570479E-012	1.859048E-011	1	0.000000E+000
1	53.29451521	1.859048E-011	5.570479E-012	0	0.000000E+000
1	53.29858989	5.570479E-012	1.859048E-011	1	0.000000E+000
1	53.29893436	1.859048E-011	5.570479E-012	0	0.000000E+000
1	53.29928836	5.570479E-012	1.859048E-011	1	0.000000E+000
1	53.29931293	1.859048E-011	5.570479E-012	0	0.000000E+000
1	53.29940520	5.570479E-012	1.859048E-011	1	0.000000E+000
1	53.29960105	1.859048E-011	5.570479E-012	0	0.000000E+000
1	53.30252530	5.570479E-012	1.859048E-011	1	0.000000E+000
1	53.30260818	1.859048E-011	5.570479E-012	0	0.000000E+000
1	53.30315593	5.570479E-012	1.859048E-011	1	0.000000E+000
1	53.30357684	1.859048E-011	5.570479E-012	0	0.000000E+000
1	53.30364212	5.570479E-012	1.859048E-011	1	0.000000E+000
1	53.30380877	1.859048E-011	5.570479E-012	0	0.000000E+000
1	53.30400169	5.570479E-012	1.859048E-011	1	0.000000E+000
1	53.30408832	1.859048E-011	5.570479E-012	0	0.000000E+000
1	53.30429147	5.570479E-012	1.859048E-011	1	0.000000E+000
1	53.30440834	1.859048E-011	5.570479E-012	0	0.000000E+000
1	53.30564146	5.570479E-012	1.859048E-011	1	0.000000E+000
1	53.30589655	1.859048E-011	5.570479E-012	0	0.000000E+000
1	53.30654167	5.570479E-012	1.859048E-011	1	0.000000E+000
1	53.30694729	1.859048E-011	5.570479E-012	0	0.000000E+000
1	53.30748185	5.570479E-012	1.859048E-011	1	0.000000E+000
1	53.30755269	1.859048E-011	5.570479E-012	0	0.000000E+000
1	53.30802626	5.570479E-012	1.859048E-011	1	0.000000E+000
1	53.30809846	1.859048E-011	5.570479E-012	0	0.000000E+000
1	53.30949618	5.570479E-012	1.859048E-011	1	0.000000E+000
1	53.30958635	1.859048E-011	5.570479E-012	0	0.000000E+000
1	53.31234171	5.570479E-012	1.859048E-011	1	0.000000E+000
1	53.31240434	1.859048E-011	5.570479E-012	0	0.000000E+000
1	53.31542034	5.570479E-012	1.859048E-011	1	0.000000E+000
1	53.31561377	1.859048E-011	5.570479E-012	0	0.000000E+000
1	53.31565394	5.570479E-012	1.859048E-011	1	0.000000E+000
1	53.31570332	1.859048E-011	5.570479E-012	0	0.000000E+000
1	53.31736302	5.570479E-012	1.859048E-011	1	0.000000E+000
1	53.31741161	1.859048E-011	5.570479E-012	0	0.000000E+000
1	53.31900645	5.570479E-012	1.859048E-011	1	0.000000E+000
1	53.31946477	1.859048E-011	5.570479E-012	0	0.000000E+000
1	53.32082039	5.570479E-012	1.859048E-011	1	0.000000E+000
1	53.32087857	1.859048E-011	5.570479E-012	0	0.000000E+000
1	53.32099730	5.570479E-012	1.859048E-011	1	0.000000E+000
1	53.32107433	1.859048E-011	5.570479E-012	0	0.000000E+000
1	53.32109501	5.570479E-012	1.859048E-011	1	0.000000E+000
1	53.32126493	1.859048E-011	5.570479E-012	0	0.000000E+000
1	53.32131453	5.570479E-012	1.859048E-011	1	0.000000E+000
1	53.32181145	1.859048E-011	5.570479E-012	0	0.000000E+000
1	53.32258315	5.570479E-012	1.859048E-011	1	0.000000E+000
1	53.32268717	1.859048E-011	5.570479E-012	0	0.000000E+000
1	53.32285676	5.570479E-012	1.859048E-011	1	0.000000E+000
1	53.32349319	1.859048E-011	5.570479E-012	0	0.000000E+000
1	53.32361407	5.570479E-012	1.859048E-011	1	0.000000E+000
1	53.32363949	1.859048E-011	5.570479E-012	0	0.000000E+000
1	53.32403327	5.570479E-012	1.859048E-011	1	0.000000E+000
1	53.32416054	1.859048E-011	5.570479E-012	0	0.000000E+000
1	53.32466251	5.570479E-012	1.859048E-011	1	0.000000E+000
1	53.32476776	1.859048E-011	5.570479E-012	0	0.000000E+000
1	53.32492403	5.570479E-012	1.859048E-011	1	0.000000E+000
1	53.32502172	1.859048E-011	5.570479E-012	0	0.000000E+000
1	53.32505775	5.570479E-012	1.859048E-011	1	0.000000E+000
1	53.32510540	1.859048E-011	5.570479E-012	0	0.000000E+000
1	53.32825174	5.570479E-012	1.859048E-011	1	0.000000E+000
1	53.32856575	1.859048E-011	5.570479E-012	0	0.000000E+000
1	53.32859530	5.570479E-012	1.859048E-011	1	0.000000E+000
1	53.32882868	1.859048E-011	5.570479E-012	0	0.000000E+000
1	53.32918899	5.570479E-012	1.859048E-011	1	0.000000E+000
1	53.32938180	1.859048E-011	5.570479E-012	0	0.000000E+000
1	53.33228162	5.570479E-012	1.859048E-011	1	0.000000E+000
1	53.33248595	1.859048E-011	5.570479E-012	0	0.000000E+000
1	53.33267380	5.570479E-012	1.859048E-011	1	0.000000E+000
1	53.33279008	1.859048E-011	5.570479E-012	0	0.000000E+000
1	58.64375127	5.520832E-012	1.854083E-011	1	0.000000E+000
1	58.64436377	1.854083E-011	5.520832E-012	0	0.000000E+000
1	58.64641708	5.520832E-012	1.854083E-011	1	0.000000E+000
1	58.64646879	1.854083E-011	5.520832E-012	0	0.000000E+000
1	58.64664048	5.520832E-012	1.854083E-011	1	0.000000E+000
1	58.64668207	1.854083E-011	5.520832E-012	0	0.000000E+000
1	58.64803033	5.520832E-012	1.854083E-011	1	0.000000E+000
1	58.64818363	1.854083E-011	5.520832E-012	0	0.000000E+000
1	58.64857711	5.520832E-012	1.854083E-011	1	0.000000E+000
1	58.64909458	1.854083E-011	5.520832E-012	0	0.000000E+000
1	58.64924665	5.520832E-012	1.854083E-011	1	0.000000E+000
1	58.64951020	1.854083E-011	5.520832E-012	0	0.000000E+000
1	58.65147272	5.520832E-012	1.854083E-011	1	0.000000E+000
1	58.65192263	1.854083E-011	5.520832E-012	0	0.000000E+000
1	58.66029626	5.520832E-012	1.854083E-011	1	0.000000E+000
1	58.66101037	1.854083E-011	5.520832E-012	0	0.000000E+000
1	58.66172204	5.520832E-012	1.854083E-011	1	0.000000E+000
1	58.66177322	1.854083E-011	5.520832E-012	0	0.000000E+000
1	58.66179956	5.520832E-012	1.854083E-011	1	0.000000E+000
1	58.66193143	1.854083E-011	5.520832E-012	0	0.000000E+000
1	58.66195923	5.520832E-012	1.854083E-011	1	0.000000E+000
1	58.66207567	1.854083E-011	5.520832E-012	0	0.000000E+000
1	58.66268289	5.520832E-012	1.854083E-011	1	0.000000E+000
1	58.66276841	1.854083E-011	5.520832E-012	0	0.000000E+000
1	58.66685765	5.520832E-012	1.854083E-011	1	0.000000E+000
1	58.66692787	1.854083E-011	5.520832E-012	0	0.000000E+000
1	58.66837011	5.520832E-012	1.854083E-011	1	0.000000E+000
1	58.66849027	1.854083E-011	5.520832E-012	0	0.000000E+000
1	58.66850800	5.520832E-012	1.854083E-011	1	0.000000E+000
1	58.66873374	1.854083E-011	5.520832E-012	0	0.000000E+000
1	58.66954052	5.520832E-012	1.854083E-011	1	0.000000E+000
1	58.66986392	1.854083E-011	5.520832E-012	0	0.000000E+000
1	58.67123403	5.520832E-012	1.854083E-011	1	0.000000E+000
1	58.67127525	1.854083E-011	5.520832E-012	0	0.000000E+000
1	58.67408544	5.520832E-012	1.854083E-011	1	0.000000E+000
1	58.67423121	1.854083E-011	5.520832E-012	0	0.000000E+000
1	58.67460184	5.520832E-012	1.854083E-011	1	0.000000E+000
1	58.67464509	1.854083E-011	5.520832E-012	0	0.000000E+000
1	58.67473464	5.520832E-012	1.854083E-011	1	0.000000E+000
1	58.67476479	1.854083E-011	5.520832E-012	0	0.000000E+000
1	58.67522941	5.520832E-012	1.854083E-011	1	0.000000E+000
1	58.67551520	1.854083E-011	5.520832E-012	0	0.000000E+000
1	58.67589252	5.520832E-012	1.854083E-011	1	0.000000E+000
1	58.67622013	1.854083E-011	5.520832E-012	0	0.000000E+000
1	58.67643512	5.520832E-012	1.854083E-011	1	0.000000E+000
1	58.67652367	1.854083E-011	5.520832E-012	0	0.000000E+000
1	58.67703671	5.520832E-012	1.854083E-011	1	0.000000E+000
1	58.67764026	1.854083E-011	5.520832E-012	0	0.000000E+000
1	58.67785812	5.520832E-012	1.854083E-011	1	0.000000E+000
1	58.67828705	1.854083E-011	5.520832E-012	0	0.000000E+000
1	58.69490996	5.520832E-012	1.854083E-011	1	0.000000E+000
1	58.69516366	1.854083E-011	5.520832E-012	0	0.000000E+000
1	58.69894336	5.520832E-012	1.854083E-011	1	0.000000E+000
1	58.69896140	1.854083E-011	5.520832E-012	0	0.000000E+000
1	58.69999828	5.520832E-012	1.854083E-011	1	0.000000E+000
1	58.70030359	1.854083E-011	5.520832E-012	0	0.000000E+000
1	58.70040117	5.520832E-012	1.854083E-011	1	0.000000E+000
1	58.70071483	1.854083E-011	5.520832E-012	0	0.000000E+000
1	58.70169089	5.520832E-012	1.854083E-011	1	0.000000E+000
1	58.70230165	1.854083E-011	5.520832E-012	0	0.000000E+000
1	58.70241173	5.520832E-012	1.854083E-011	1	0.000000E+000
1	58.70252825	1.854083E-011	5.520832E-012	0	0.000000E+000
1	58.70297923	5.520832E-012	1.854083E-011	1	0.000000E+000
1	58.70343792	1.854083E-011	5.520832E-012	0	0.000000E+000
1	58.70461203	5.520832E-012	1.854083E-011	1	0.000000E+000
1	58.70473976	1.854083E-011	5.520832E-012	0	0.000000E+000
1	58.70639652	5.520832E-012	1.854083E-011	1	0.000000E+000
1	58.70663922	1.854083E-011	5.520832E-012	0	0.000000E+000
1	58.70724880	5.520832E-012	1.854083E-011	1	0.000000E+000
1	58.70769550	1.854083E-011	5.520832E-012	0	0.000000E+000
1	58.71054607	5.520832E-012	1.854083E-011	1	0.000000E+000
1	58.71057491	1.854083E-011	5.520832E-012	0	0.000000E+000
1	58.71063406	5.520832E-012	1.854083E-011	1	0.000000E+000
1	58.71066957	1.854083E-011	5.520832E-012	0	0.000000E+000
1	58.71384253	5.520832E-012	1.854083E-011	1	0.000000E+000
1	58.71409320	1.854083E-011	5.520832E-012	0	0.000000E+000
1	58.71602069	5.520832E-012	1.854083E-011	1	0.000000E+000
1	58.71675601	1.854083E-011	5.520832E-012	0	0.000000E+000
1	58.71701040	5.520832E-012	1.854083E-011	1	0.000000E+000
1	58.71720882	1.854083E-011	5.520832E-012	0	0.000000E+000
1	58.71882440	5.520832E-012	1.854083E-011	1	0.000000E+000
1	58.71908187	1.854083E-011	5.520832E-012	0	0.000000E+000
1	58.71932941	5.520832E-012	1.854083E-011	1	0.000000E+000
1	58.71946388	1.854083E-011	5.520832E-012	0	0.000000E+000
1	58.71976178	5.520832E-012	1.854083E-011	1	0.000000E+000
1	58.71986643	1.854083E-011	5.520832E-012	0	0.000000E+000
1	58.72019047	5.520832E-012	1.854083E-011	1	0.000000E+000
1	58.72039033	1.854083E-011	5.520832E-012	0	0.000000E+000
1	58.72130896	5.520832E-012	1.854083E-011	1	0.000000E+000
1	58.72174389	1.854083E-011	5.520832E-012	0	0.000000E+000
1	58.72337860	5.520832E-012	1.854083E-011	1	0.000000E+000
1	58.72355835	1.854083E-011	5.520832E-012	0	0.000000E+000
1	58.72357995	5.520832E-012	1.854083E-011	1	0.000000E+000
1	58.72365931	1.854083E-011	5.520832E-012	0	0.000000E+000
1	58.72370573	5.520832E-012	1.854083E-011	1	0.000000E+000
1	58.72376777	1.854083E-011	5.520832E-012	0	0.000000E+000
1	58.72387995	5.520832E-012	1.854083E-011	1	0.000000E+000
1	58.72395769	1.854083E-011	5.520832E-012	0	0.000000E+000
1	58.72461811	5.520832E-012	1.854083E-011	1	0.000000E+000
1	58.72555631	1.854083E-011	5.520832E-012	0	0.000000E+000
1	58.72647370	5.520832E-012	1.854083E-011	1	0.000000E+000
1	58.72657422	1.854083E-011	5.520832E-012	0	0.000000E+000
1	58.72736439	5.520832E-012	1.854083E-011	1	0.000000E+000
1	58.72758396	1.854083E-011	5.520832E-012	0	0.000000E+000
1	58.72819868	5.520832E-012	1.854083E-011	1	0.000000E+000
1	58.72828135	1.854083E-011	5.520832E-012	0	0.000000E+000
1	58.72989540	5.520832E-012	1.854083E-011	1	0.000000E+000
1	58.73036878	1.854083E-011	5.520832E-012	0	0.000000E+000
1	58.73077614	5.520832E-012	1.854083E-011	1	0.000000E+000
1	58.73094072	1.854083E-011	5.520832E-012	0	0.000000E+000
1	58.73417241	5.520832E-012	1.854083E-011	1	0.000000E+000
1	58.73433191	1.854083E-011	5.520832E-012	0	0.000000E+000
1	58.73678523	5.520832E-012	1.854083E-011	1	0.000000E+000
1	58.73713844	1.854083E-011	5.520832E-012	0	0.000000E+000
1	58.73757581	5.520832E-012	1.854083E-011	1	0.000000E+000
1	58.73763863	1.854083E-011	5.520832E-012	0	0.000000E+000
1	58.73841581	5.520832E-012	1.854083E-011	1	0.000000E+000
1	58.73863504	1.854083E-011	5.520832E-012	0	0.000000E+000
1	58.73891405	5.520832E-012	1.854083E-011	1	0.000000E+000
1	58.73897412	1.854083E-011	5.520832E-012	0	0.000000E+000
1	58.74129034	5.520832E-012	1.854083E-011	1	0.000000E+000
1	58.74160302	1.854083E-011	5.520832E-012	0	0.000000E+000
1	58.74177184	5.520832E-012	1.854083E-011	1	0.000000E+000
1	58.74177710	1.854083E-011	5.520832E-012	0	0.000000E+000
1	58.74231893	5.520832E-012	1.854083E-011	1	0.000000E+000
1	58.74232937	1.854083E-011	5.520832E-012	0	0.000000E+000
1	58.74235183	5.520832E-012	1.854083E-011	1	0.000000E+000
1	58.74237754	1.854083E-011	5.520832E-012	0	0.000000E+000
1	58.74334297	5.520832E-012	1.854083E-011	1	0.000000E+000
1	58.74342496	1.854083E-011	5.520832E-012	0	0.000000E+000
1	58.74346461	5.520832E-012	1.854083E-011	1	0.000000E+000
1	58.74350722	1.854083E-011	5.520832E-012	0	0.000000E+000
1	58.74759841	5.520832E-012	1.854083E-011	1	0.000000E+000
1	58.74767319	1.854083E-011	5.520832E-012	0	0.000000E+000
1	58.74869706	5.520832E-012	1.854083E-011	1	0.000000E+000
1	58.74903346	1.854083E-011	5.520832E-012	0	0.000000E+000
1	58.74993130	5.520832E-012	1.854083E-011	1	0.000000E+000
1	58.75008254	1.854083E-011	5.520832E-012	0	0.000000E+000
1	58.75090450	5.520832E-012	1.854083E-011	1	0.000000E+000
1	58.75212954	1.854083E-011	5.520832E-012	0	0.000000E+000
1	58.75255550	5.520832E-012	1.854083E-011	1	0.000000E+000
1	58.75257868	1.854083E-011	5.520832E-012	0	0.000000E+000
1	58.75347660	5.520832E-012	1.854083E-011	1	0.000000E+000
1	58.75365157	1.854083E-011	5.520832E-012	0	0.000000E+000
1	58.75565458	5.520832E-012	1.854083E-011	1	0.000000E+000
1	58.75579216	1.854083E-011	5.520832E-012	0	0.000000E+000
1	58.75597223	5.520832E-012	1.854083E-011	1	0.000000E+000
1	58.75625948	1.854083E-011	5.520832E-012	0	0.000000E+000
1	58.75659958	5.520832E-012	1.854083E-011	1	0.000000E+000
1	58.75670346	1.854083E-011	5.520832E-012	0	0.000000E+000
1	58.75753298	5.520832E-012	1.854083E-011	1	0.000000E+000
1	58.75763882	1.854083E-011	5.520832E-012	0	0.000000E+000
1	58.75982241	5.520832E-012	1.854083E-011	1	0.000000E+000
1	58.76012135	1.854083E-011	5.520832E-012	0	0.000000E+000
1	58.76702879	5.520832E-012	1.854083E-011	1	0.000000E+000
1	58.76716151	1.854083E-011	5.520832E-012	0	0.000000E+000
1	58.76718261	5.520832E-012	1.854083E-011	1	0.000000E+000
1	58.76736148	1.854083E-011	5.520832E-012	0	0.000000E+000
1	58.76917587	5.520832E-012	1.854083E-011	1	0.000000E+000
1	58.76980921	1.854083E-011	5.520832E-012	0	0.000000E+000
1	58.76983630	5.520832E-012	1.854083E-011	1	0.000000E+000
1	58.76994329	1.854083E-011	5.520832E-012	0	0.000000E+000
1	58.76994849	5.520832E-012	1.854083E-011	1	0.000000E+000
1	58.77013563	1.854083E-011	5.520832E-012	0	0.000000E+000
1	58.77208345	5.520832E-012	1.854083E-011	1	0.000000E+000
1	58.77225063	1.854083E-011	5.520832E-012	0	0.000000E+000
1	58.77237892	5.520832E-012	1.854083E-011	1	0.000000E+000
1	58.77242684	1.854083E-011	5.520832E-012	0	0.000000E+000
1	58.77271709	5.520832E-012	1.854083E-011	1	0.000000E+000
1	58.77279939	1.854083E-011	5.520832E-012	0	0.000000E+000
1	58.77400223	5.520832E-012	1.854083E-011	1	0.000000E+000
1	58.77542263	1.854083E-011	5.520832E-012	0	0.000000E+000
1	58.77545259	5.520832E-012	1.854083E-011	1	0.000000E+000
1	58.77583675	1.854083E-011	5.520832E-012	0	0.000000E+000
1	58.77656017	5.520832E-012	1.854083E-011	1	0.000000E+000
1	58.77669673	1.854083E-011	5.520832E-012	0	0.000000E+000
1	58.78221692	5.520832E-012	1.854083E-011	1	0.000000E+000
1	58.78350884	1.854083E-011	5.520832E-012	0	0.000000E+000
1	58.78371427	5.520832E-012	1.854083E-011	1	0.000000E+000
1	58.78420377	1.854083E-011	5.520832E-012	0	0.000000E+000
1	58.78531089	5.520832E-012	1.854083E-011	1	0.000000E+000
1	58.78585324	1.854083E-011	5.520832E-012	0	0.000000E+000
1	58.78586766	5.520832E-012	1.854083E-011	1	0.000000E+000
1	58.78590882	1.854083E-011	5.520832E-012	0	0.000000E+000
1	58.78623411	5.520832E-012	1.854083E-011	1	0.000000E+000
1	58.78644643	1.854083E-011	5.520832E-012	0	0.000000E+000
1	58.78692269	5.520832E-012	1.854083E-011	1	0.000000E+000
1	58.78720084	1.854083E-011	5.520832E-012	0	0.000000E+000
1	58.78752760	5.520832E-012	1.854083E-011	1	0.000000E+000
1	58.78761227	1.854083E-011	5.520832E-012	0	0.000000E+000
1	58.78931792	5.520832E-012	1.854083E-011	1	0.000000E+000
1	58.78940173	1.854083E-011	5.520832E-012	0	0.000000E+000
1	58.79026414	5.520832E-012	1.854083E-011	1	0.000000E+000
1	58.79046690	1.854083E-011	5.520832E-012	0	0.000000E+000
1	58.79049668	5.520832E-012	1.854083E-011	1	0.000000E+000
1	58.79066548	1.854083E-011	5.520832E-012	0	0.000000E+000
1	58.79069577	5.520832E-012	1.854083E-011	1	0.000000E+000
1	58.79083163	1.854083E-011	5.520832E-012	0	0.000000E+000
1	58.79096057	5.520832E-012	1.854083E-011	1	0.000000E+000
1	58.79109405	1.854083E-011	5.520832E-012	0	0.000000E+000
1	58.79308027	5.520832E-012	1.854083E-011	1	0.000000E+000
1	58.79335658	1.854083E-011	5.520832E-012	0	0.000000E+000
1	58.79462701	5.520832E-012	1.854083E-011	1	0.000000E+000
1	58.79464364	1.854083E-011	5.520832E-012	0	0.000000E+000
1	58.79562619	5.520832E-012	1.854083E-011	1	0.000000E+000
1	58.79564741	1.854083E-011	5.520832E-012	0	0.000000E+000
1	58.79581574	5.520832E-012	1.854083E-011	1	0.000000E+000
1	58.79589958	1.854083E-011	5.520832E-012	0	0.000000E+000
1	58.79640752	5.520832E-012	1.854083E-011	1	0.000000E+000
1	58.79643727	1.854083E-011	5.520832E-012	0	0.000000E+000
1	58.79677942	5.520832E-012	1.854083E-011	1	0.000000E+000
1	58.79703329	1.854083E-011	5.520832E-012	0	0.000000E+000
1	58.79704342	5.520832E-012	1.854083E-011	1	0.000000E+000
1	58.79716235	1.854083E-011	5.520832E-012	0	0.000000E+000
1	58.79720164	5.520832E-012	1.854083E-011	1	0.000000E+000
1	58.79756122	1.854083E-011	5.520832E-012	0	0.000000E+000
1	58.79760987	5.520832E-012	1.854083E-011	1	0.000000E+000
1	58.79771911	1.854083E-011	5.520832E-012	0	0.000000E+000
1	58.80351213	5.520832E-012	1.854083E-011	1	0.000000E+000
1	58.80399615	1.854083E-011	5.520832E-012	0	0.000000E+000
1	58.80653301	5.520832E-012	1.854083E-011	1	0.000000E+000
1	58.80658814	1.854083E-011	5.520832E-012	0	0.000000E+000
1	58.80772303	5.520832E-012	1.854083E-011	1	0.000000E+000
1	58.80776842	1.854083E-011	5.520832E-012	0	0.000000E+000
1	58.80791529	5.520832E-012	1.854083E-011	1	0.000000E+000
1	58.80857676	1.854083E-011	5.520832E-012	0	0.000000E+000
1	58.80992424	5.520832E-012	1.854083E-011	1	0.000000E+000
1	58.81010260	1.854083E-011	5.520832E-012	0	0.000000E+000
1	58.81118728	5.520832E-012	1.854083E-011	1	0.000000E+000
1	58.81133939	1.854083E-011	5.520832E-012	0	0.000000E+000
1	58.81608334	5.520832E-012	1.854083E-011	1	0.000000E+000
1	58.81610762	1.854083E-011	5.520832E-012	0	0.000000E+000
1	58.81709111	5.520832E-012	1.854083E-011	1	0.000000E+000
1	58.81760973	1.854083E-011	5.520832E-012	0	0.000000E+000
1	58.81762382	5.520832E-012	1.854083E-011	1	0.000000E+000
1	58.81781594	1.854083E-011	5.520832E-012	0	0.000000E+000
1	58.82375155	5.520832E-012	1.854083E-011	1	0.000000E+000
1	58.82378396	1.854083E-011	5.520832E-012	0	0.000000E+000
1	58.82380042	5.520832E-012	1.854083E-011	1	0.000000E+000
1	58.82415358	1.854083E-011	5.520832E-012	0	0.000000E+000
1	58.82446993	5.520832E-012	1.854083E-011	1	0.000000E+000
1	58.82500590	1.854083E-011	5.520832E-012	0	0.000000E+000
1	58.82503782	5.520832E-012	1.854083E-011	1	0.000000E+000
1	58.82506120	1.854083E-011	5.520832E-012	0	0.000000E+000
1	58.82685402	5.520832E-012	1.854083E-011	1	0.000000E+000
1	58.82689040	1.854083E-011	5.520832E-012	0	0.000000E+000
1	58.82736331	5.520832E-012	1.854083E-011	1	0.000000E+000
1	58.82817216	1.854083E-011	5.520832E-012	0	0.000000E+000
1	58.82935943	5.520832E-012	1.854083E-011	1	0.000000E+000
1	58.82942669	1.854083E-011	5.520832E-012	0	0.000000E+000
1	58.83044486	5.520832E-012	1.854083E-011	1	0.000000E+000
1	58.83135395	1.854083E-011	5.520832E-012	0	0.000000E+000
1	58.83367920	5.520832E-012	1.854083E-011	1	0.000000E+000
1	58.83394306	1.854083E-011	5.520832E-012	0	0.000000E+000
1	58.83507778	5.520832E-012	1.854083E-011	1	0.000000E+000
1	58.83516225	1.854083E-011	5.520832E-012	0	0.000000E+000
1	58.83618445	5.520832E-012	1.854083E-011	1	0.000000E+000
1	58.83621022	1.854083E-011	5.520832E-012	0	0.000000E+000
1	58.83682411	5.520832E-012	1.854083E-011	1	0.000000E+000
1	58.83697809	1.854083E-011	5.520832E-012	0	0.000000E+000
1	58.84079100	5.520832E-012	1.854083E-011	1	0.000000E+000
1	58.84139685	1.854083E-011	5.520832E-012	0	0.000000E+000
1	58.84148545	5.520832E-012	1.854083E-011	1	0.000000E+000
1	58.84187370	1.854083E-011	5.520832E-012	0	0.000000E+000
1	58.84323237	5.520832E-012	1.854083E-011	1	0.000000E+000
1	58.84421999	1.854083E-011	5.520832E-012	0	0.000000E+000
1	58.84428717	5.520832E-012	1.854083E-011	1	0.000000E+000
1	58.84433672	1.854083E-011	5.520832E-012	0	0.000000E+000
1	58.84521565	5.520832E-012	1.854083E-011	1	0.000000E+000
1	58.84525648	1.854083E-011	5.520832E-012	0	0.000000E+000
1	58.84803074	5.520832E-012	1.854083E-011	1	0.000000E+000
1	58.84894133	1.854083E-011	5.520832E-012	0	0.000000E+000
1	58.84898903	5.520832E-012	1.854083E-011	1	0.000000E+000
1	58.84911185	1.854083E-011	5.520832E-012	0	0.000000E+000
1	58.84933491	5.520832E-012	1.854083E-011	1	0.000000E+000
1	58.84944167	1.854083E-011	5.520832E-012	0	0.000000E+000
1	58.85280454	5.520832E-012	1.854083E-011	1	0.000000E+000
1	58.85314326	1.854083E-011	5.520832E-012	0	0.000000E+000
1	58.85316391	5.520832E-012	1.854083E-011	1	0.000000E+000
1	58.85321155	1.854083E-011	5.520832E-012	0	0.000000E+000
1	58.85345385	5.520832E-012	1.854083E-011	1	0.000000E+000
1	58.85355393	1.854083E-011	5.520832E-012	0	0.000000E+000
1	58.85374463	5.520832E-012	1.854083E-011	1	0.000000E+000
1	58.85397916	1.854083E-011	5.520832E-012	0	0.000000E+000
1	58.85407987	5.520832E-012	1.854083E-011	1	0.000000E+000
1	58.85430524	1.854083E-011	5.520832E-012	0	0.000000E+000
1	58.85522330	5.520832E-012	1.854083E-011	1	0.000000E+000
1	58.85566268	1.854083E-011	5.520832E-012	0	0.000000E+000
1	58.85700377	5.520832E-012	1.854083E-011	1	0.000000E+000
1	58.85718377	1.854083E-011	5.520832E-012	0	0.000000E+000
1	58.85976288	5.520832E-012	1.854083E-011	1	0.000000E+000
1	58.86042542	1.854083E-011	5.520832E-012	0	0.000000E+000
1	58.86171949	5.520832E-012	1.854083E-011	1	0.000000E+000
1	58.86228165	1.854083E-011	5.520832E-012	0	0.000000E+000
1	58.86230545	5.520832E-012	1.854083E-011	1	0.000000E+000
1	58.86274088	1.854083E-011	5.520832E-012	0	0.000000E+000
1	58.86278543	5.520832E-012	1.854083E-011	1	0.000000E+000
1	58.86298670	1.854083E-011	5.520832E-012	0	0.000000E+000
1	58.86356671	5.520832E-012	1.854083E-011	1	0.000000E+000
1	58.86403066	1.854083E-011	5.520832E-012	0	0.000000E+000
1	58.86521963	5.520832E-012	1.854083E-011	1	0.000000E+000
1	58.86534843	1.854083E-011	5.520832E-012	0	0.000000E+000
1	58.86605823	5.520832E-012	1.854083E-011	1	0.000000E+000
1	58.86662648	1.854083E-011	5.520832E-012	0	0.000000E+000
1	58.86790630	5.520832E-012	1.854083E-011	1	0.000000E+000
1	58.86798559	1.854083E-011	5.520832E-012	0	0.000000E+000
1	58.86907969	5.520832E-012	1.854083E-011	1	0.000000E+000
1	58.86927083	1.854083E-011	5.520832E-012	0	0.000000E+000
1	58.86959082	5.520832E-012	1.854083E-011	1	0.000000E+000
1	58.86990448	1.854083E-011	5.520832E-012	0	0.000000E+000
1	58.87058244	5.520832E-012	1.854083E-011	1	0.000000E+000
1	58.87065098	1.854083E-011	5.520832E-012	0	0.000000E+000
1	58.87287661	5.520832E-012	1.854083E-011	1	0.000000E+000
1	58.87300906	1.854083E-011	5.520832E-012	0	0.000000E+000
1	58.87303791	5.520832E-012	1.854083E-011	1	0.000000E+000
1	58.87311373	1.854083E-011	5.520832E-012	0	0.000000E+000
1	58.87312221	5.520832E-012	1.854083E-011	1	0.000000E+000
1	58.87318813	1.854083E-011	5.520832E-012	0	0.000000E+000
1	58.87395329	5.520832E-012	1.854083E-011	1	0.000000E+000
1	58.87423306	1.854083E-011	5.520832E-012	0	0.000000E+000
1	58.87692354	5.520832E-012	1.854083E-011	1	0.000000E+000
1	58.87703251	1.854083E-011	5.520832E-012	0	0.000000E+000
1	58.87722036	5.520832E-012	1.854083E-011	1	0.000000E+000
1	58.87725122	1.854083E-011	5.520832E-012	0	0.000000E+000
1	58.87728870	5.520832E-012	1.854083E-011	1	0.000000E+000
1	58.87756165	1.854083E-011	5.520832E-012	0	0.000000E+000
1	58.87818883	5.520832E-012	1.854083E-011	1	0.000000E+000
1	58.87844433	1.854083E-011	5.520832E-012	0	0.000000E+000
1	58.87846627	5.520832E-012	1.854083E-011	1	0.000000E+000
1	58.87852321	1.854083E-011	5.520832E-012	0	0.000000E+000
1	58.87861274	5.520832E-012	1.854083E-011	1	0.000000E+000
1	58.87862979	1.854083E-011	5.520832E-012	0	0.000000E+000
1	58.87984042	5.520832E-012	1.854083E-011	1	0.000000E+000
1	58.88019751	1.854083E-011	5.520832E-012	0	0.000000E+000
1	58.88276097	5.520832E-012	1.854083E-011	1	0.000000E+000
1	58.88285217	1.854083E-011	5.520832E-012	0	0.000000E+000
1	58.88286628	5.520832E-012	1.854083E-011	1	0.000000E+000
1	58.88312906	1.854083E-011	5.520832E-012	0	0.000000E+000
1	58.88404677	5.520832E-012	1.854083E-011	1	0.000000E+000
1	58.88412860	1.854083E-011	5.520832E-012	0	0.000000E+000
1	58.88423406	5.520832E-012	1.854083E-011	1	0.000000E+000
1	58.88451585	1.854083E-011	5.520832E-012	0	0.000000E+000
1	58.88632211	5.520832E-012	1.854083E-011	1	0.000000E+000
1	58.88644749	1.854083E-011	5.520832E-012	0	0.000000E+000
1	58.88722944	5.520832E-012	1.854083E-011	1	0.000000E+000
1	58.88727617	1.854083E-011	5.520832E-012	0	0.000000E+000
1	58.88730543	5.520832E-012	1.854083E-011	1	0.000000E+000
1	58.88734374	1.854083E-011	5.520832E-012	0	0.000000E+000
1	58.88736514	5.520832E-012	1.854083E-011	1	0.000000E+000
1	58.88751054	1.854083E-011	5.520832E-012	0	0.000000E+000
1	58.89042987	5.520832E-012	1.854083E-011	1	0.000000E+000
1	58.89059398	1.854083E-011	5.520832E-012	0	0.000000E+000
1	58.89062488	5.520832E-012	1.854083E-011	1	0.000000E+000
1	58.89083699	1.854083E-011	5.520832E-012	0	0.000000E+000
1	58.89089740	5.520832E-012	1.854083E-011	1	0.000000E+000
1	58.89127109	1.854083E-011	5.520832E-012	0	0.000000E+000
1	58.89144042	5.520832E-012	1.854083E-011	1	0.000000E+000
1	58.89148550	1.854083E-011	5.520832E-012	0	0.000000E+000
1	58.89677666	5.520832E-012	1.854083E-011	1	0.000000E+000
1	58.89758448	1.854083E-011	5.520832E-012	0	0.000000E+000
1	58.89861668	5.520832E-012	1.854083E-011	1	0.000000E+000
1	58.89899086	1.854083E-011	5.520832E-012	0	0.000000E+000
1	58.89978014	5.520832E-012	1.854083E-011	1	0.000000E+000
1	58.90020401	1.854083E-011	5.520832E-012	0	0.000000E+000
1	58.90029850	5.520832E-012	1.854083E-011	1	0.000000E+000
1	58.90111305	1.854083E-011	5.520832E-012	0	0.000000E+000
1	58.90161768	5.520832E-012	1.854083E-011	1	0.000000E+000
1	58.90187811	1.854083E-011	5.520832E-012	0	0.000000E+000
1	58.90238477	5.520832E-012	1.854083E-011	1	0.000000E+000
1	58.90274575	1.854083E-011	5.520832E-012	0	0.000000E+000
1	58.90415362	5.520832E-012	1.854083E-011	1	0.000000E+000
1	58.90428413	1.854083E-011	5.520832E-012	0	0.000000E+000
1	58.90470228	5.520832E-012	1.854083E-011	1	0.000000E+000
1	58.90501248	1.854083E-011	5.520832E-012	0	0.000000E+000
1	58.90629791	5.520832E-012	1.854083E-011	1	0.000000E+000
1	58.90635754	1.854083E-011	5.520832E-012	0	0.000000E+000
1	58.90678076	5.520832E-012	1.854083E-011	1	0.000000E+000
1	58.90689969	1.854083E-011	5.520832E-012	0	0.000000E+000
1	58.90693183	5.520832E-012	1.854083E-011	1	0.000000E+000
1	58.90702649	1.854083E-011	5.520832E-012	0	0.000000E+000
1	58.90715036	5.520832E-012	1.854083E-011	1	0.000000E+000
1	58.90737934	1.854083E-011	5.520832E-012	0	0.000000E+000
1	58.91163102	5.520832E-012	1.854083E-011	1	0.000000E+000
1	58.91209773	1.854083E-011	5.520832E-012	0	0.000000E+000
1	58.91498466	5.520832E-012	1.854083E-011	1	0.000000E+000
1	58.91518952	1.854083E-011	5.520832E-012	0	0.000000E+000
1	58.91522057	5.520832E-012	1.854083E-011	1	0.000000E+000
1	58.91544001	1.854083E-011	5.520832E-012	0	0.000000E+000
1	58.91776244	5.520832E-012	1.854083E-011	1	0.000000E+000
1	58.91777693	1.854083E-011	5.520832E-012	0	0.000000E+000
1	58.91819850	5.520832E-012	1.854083E-011	1	0.000000E+000
1	58.91887482	1.854083E-011	5.520832E-012	0	0.000000E+000
1	58.91889033	5.520832E-012	1.854083E-011	1	0.000000E+000
1	58.91911204	1.854083E-011	5.520832E-012	0	0.000000E+000
1	58.91956140	5.520832E-012	1.854083E-011	1	0.000000E+000
1	58.91965200	1.854083E-011	5.520832E-012	0	0.000000E+000
1	58.91968757	5.520832E-012	1.854083E-011	1	0.000000E+000
1	58.91981735	1.854083E-011	5.520832E-012	0	0.000000E+000
1	58.91984712	5.520832E-012	1.854083E-011	1	0.000000E+000
1	58.92065866	1.854083E-011	5.520832E-012	0	0.000000E+000
1	58.92067839	5.520832E-012	1.854083E-011	1	0.000000E+000
1	58.92089894	1.854083E-011	5.520832E-012	0	0.000000E+000
1	58.92162823	5.520832E-012	1.854083E-011	1	0.000000E+000
1	58.92175787	1.854083E-011	5.520832E-012	0	0.000000E+000
1	58.92179311	5.520832E-012	1.854083E-011	1	0.000000E+000
1	58.92225739	1.854083E-011	5.520832E-012	0	0.000000E+000
1	58.92228740	5.520832E-012	1.854083E-011	1	0.000000E+000
1	58.92277113	1.854083E-011	5.520832E-012	0	0.000000E+000
1	58.92384688	5.520832E-012	1.854083E-011	1	0.000000E+000
1	58.92391749	1.854083E-011	5.520832E-012	0	0.000000E+000
1	58.92538255	5.520832E-012	1.854083E-011	1	0.000000E+000
1	58.92543527	1.854083E-011	5.520832E-012	0	0.000000E+000
1	58.92563464	5.520832E-012	1.854083E-011	1	0.000000E+000
1	58.92587537	1.854083E-011	5.520832E-012	0	0.000000E+000
1	58.92599427	5.520832E-012	1.854083E-011	1	0.000000E+000
1	58.92647731	1.854083E-011	5.520832E-012	0	0.000000E+000
1	58.92779984	5.520832E-012	1.854083E-011	1	0.000000E+000
1	58.92782294	1.854083E-011	5.520832E-012	0	0.000000E+000
1	58.92887407	5.520832E-012	1.854083E-011	1	0.000000E+000
1	58.92908870	1.854083E-011	5.520832E-012	0	0.000000E+000
1	58.92922347	5.520832E-012	1.854083E-011	1	0.000000E+000
1	58.92923599	1.854083E-011	5.520832E-012	0	0.000000E+000
1	58.93373229	5.520832E-012	1.854083E-011	1	0.000000E+000
1	58.93388999	1.854083E-011	5.520832E-012	0	0.000000E+000
1	58.93393044	5.520832E-012	1.854083E-011	1	0.000000E+000
1	58.93498307	1.854083E-011	5.520832E-012	0	0.000000E+000
1	58.93588579	5.520832E-012	1.854083E-011	1	0.000000E+000
1	58.93601952	1.854083E-011	5.520832E-012	0	0.000000E+000
1	58.93629256	5.520832E-012	1.854083E-011	1	0.000000E+000
1	58.93633199	1.854083E-011	5.520832E-012	0	0.000000E+000
1	58.93861789	5.520832E-012	1.854083E-011	1	0.000000E+000
1	58.93872048	1.854083E-011	5.520832E-012	0	0.000000E+000
1	58.93905887	5.520832E-012	1.854083E-011	1	0.000000E+000
1	58.93927167	1.854083E-011	5.520832E-012	0	0.000000E+000
1	58.93943268	5.520832E-012	1.854083E-011	1	0.000000E+000
1	58.93957320	1.854083E-011	5.520832E-012	0	0.000000E+000
1	58.94578284	5.520832E-012	1.854083E-011	1	0.000000E+000
1	58.94607683	1.854083E-011	5.520832E-012	0	0.000000E+000
1	58.94609558	5.520832E-012	1.854083E-011	1	0.000000E+000
1	58.94632990	1.854083E-011	5.520832E-012	0	0.000000E+000
1	58.94733938	5.520832E-012	1.854083E-011	1	0.000000E+000
1	58.94763130	1.854083E-011	5.520832E-012	0	0.000000E+000
1	58.94771310	5.520832E-012	1.854083E-011	1	0.000000E+000
1	58.94815662	1.854083E-011	5.520832E-012	0	0.000000E+000
1	58.94837348	5.520832E-012	1.854083E-011	1	0.000000E+000
1	58.94844832	1.854083E-011	5.520832E-012	0	0.000000E+000
1	58.94868614	5.520832E-012	1.854083E-011	1	0.000000E+000
1	58.94882618	1.854083E-011	5.520832E-012	0	0.000000E+000
1	58.94975775	5.520832E-012	1.854083E-011	1	0.000000E+000
1	58.95018827	1.854083E-011	5.520832E-012	0	0.000000E+000
1	58.95060742	5.520832E-012	1.854083E-011	1	0.000000E+000
1	58.95107233	1.854083E-011	5.520832E-012	0	0.000000E+000
1	58.95108395	5.520832E-012	1.854083E-011	1	0.000000E+000
1	58.95118792	1.854083E-011	5.520832E-012	0	0.000000E+000
1	58.95343650	5.520832E-012	1.854083E-011	1	0.000000E+000
1	58.95358826	1.854083E-011	5.520832E-012	0	0.000000E+000
1	58.95360121	5.520832E-012	1.854083E-011	1	0.000000E+000
1	58.95395834	1.854083E-011	5.520832E-012	0	0.000000E+000
1	58.95410606	5.520832E-012	1.854083E-011	1	0.000000E+000
1	58.95418801	1.854083E-011	5.520832E-012	0	0.000000E+000
1	58.95419694	5.520832E-012	1.854083E-011	1	0.000000E+000
1	58.95428949	1.854083E-011	5.520832E-012	0	0.000000E+000
1	58.95452627	5.520832E-012	1.854083E-011	1	0.000000E+000
1	58.95473733	1.854083E-011	5.520832E-012	0	0.000000E+000
1	58.95475100	5.520832E-012	1.854083E-011	1	0.000000E+000
1	58.95536294	1.854083E-011	5.520832E-012	0	0.000000E+000
1	58.95769528	5.520832E-012	1.854083E-011	1	0.000000E+000
1	58.95771916	1.854083E-011	5.520832E-012	0	0.000000E+000
1	58.95881398	5.520832E-012	1.854083E-011	1	0.000000E+000
1	58.95939613	1.854083E-011	5.520832E-012	0	0.000000E+000
1	58.95973718	5.520832E-012	1.854083E-011	1	0.000000E+000
1	58.96035024	1.854083E-011	5.520832E-012	0	0.000000E+000
1	58.96213748	5.520832E-012	1.854083E-011	1	0.000000E+000
1	58.96213991	1.854083E-011	5.520832E-012	0	0.000000E+000
1	58.96228990	5.520832E-012	1.854083E-011	1	0.000000E+000
1	58.96240291	1.854083E-011	5.520832E-012	0	0.000000E+000
1	58.96242248	5.520832E-012	1.854083E-011	1	0.000000E+000
1	58.96249152	1.854083E-011	5.520832E-012	0	0.000000E+000
1	58.96283468	5.520832E-012	1.854083E-011	1	0.000000E+000
1	58.96297674	1.854083E-011	5.520832E-012	0	0.000000E+000
1	58.96299486	5.520832E-012	1.854083E-011	1	0.000000E+000
1	58.96303304	1.854083E-011	5.520832E-012	0	0.000000E+000
1	58.96332430	5.520832E-012	1.854083E-011	1	0.000000E+000
1	58.96347845	1.854083E-011	5.520832E-012	0	0.000000E+000
1	58.96349857	5.520832E-012	1.854083E-011	1	0.000000E+000
1	58.96379340	1.854083E-011	5.520832E-012	0	0.000000E+000
1	58.96405478	5.520832E-012	1.854083E-011	1	0.000000E+000
1	58.96467135	1.854083E-011	5.520832E-012	0	0.000000E+000
1	58.96484912	5.520832E-012	1.854083E-011	1	0.000000E+000
1	58.96509597	1.854083E-011	5.520832E-012	0	0.000000E+000
1	58.96521007	5.520832E-012	1.854083E-011	1	0.000000E+000
1	58.96563960	1.854083E-011	5.520832E-012	0	0.000000E+000
1	58.96593217	5.520832E-012	1.854083E-011	1	0.000000E+000
1	58.96607285	1.854083E-011	5.520832E-012	0	0.000000E+000
1	58.96802239	5.520832E-012	1.854083E-011	1	0.000000E+000
1	58.96815570	1.854083E-011	5.520832E-012	0	0.000000E+000
1	58.96853605	5.520832E-012	1.854083E-011	1	0.000000E+000
1	58.96861788	1.854083E-011	5.520832E-012	0	0.000000E+000
1	58.97205302	5.520832E-012	1.854083E-011	1	0.000000E+000
1	58.97229286	1.854083E-011	5.520832E-012	0	0.000000E+000
1	58.97285626	5.520832E-012	1.854083E-011	1	0.000000E+000
1	58.97292763	1.854083E-011	5.520832E-012	0	0.000000E+000
1	58.97355668	5.520832E-012	1.854083E-011	1	0.000000E+000
1	58.97380259	1.854083E-011	5.520832E-012	0	0.000000E+000
1	58.97387718	5.520832E-012	1.854083E-011	1	0.000000E+000
1	58.97397331	1.854083E-011	5.520832E-012	0	0.000000E+000
1	58.97585962	5.520832E-012	1.854083E-011	1	0.000000E+000
1	58.97597867	1.854083E-011	5.520832E-012	0	0.000000E+000
1	58.97655762	5.520832E-012	1.854083E-011	1	0.000000E+000
1	58.97659392	1.854083E-011	5.520832E-012	0	0.000000E+000
1	58.97661533	5.520832E-012	1.854083E-011	1	0.000000E+000
1	58.97675453	1.854083E-011	5.520832E-012	0	0.000000E+000
1	58.97721945	5.520832E-012	1.854083E-011	1	0.000000E+000
1	58.97731870	1.854083E-011	5.520832E-012	0	0.000000E+000
1	58.97815189	5.520832E-012	1.854083E-011	1	0.000000E+000
1	58.97857924	1.854083E-011	5.520832E-012	0	0.000000E+000
1	58.97860812	5.520832E-012	1.854083E-011	1	0.000000E+000
1	58.97868797	1.854083E-011	5.520832E-012	0	0.000000E+000
1	58.97966261	5.520832E-012	1.854083E-011	1	0.000000E+000
1	58.97979668	1.854083E-011	5.520832E-012	0	0.000000E+000
1	58.98104804	5.520832E-012	1.854083E-011	1	0.000000E+000
1	58.98107629	1.854083E-011	5.520832E-012	0	0.000000E+000
1	58.98252781	5.520832E-012	1.854083E-011	1	0.000000E+000
1	58.98287092	1.854083E-011	5.520832E-012	0	0.000000E+000
1	58.98467577	5.520832E-012	1.854083E-011	1	0.000000E+000
1	58.98484067	1.854083E-011	5.520832E-012	0	0.000000E+000
1	58.98789549	5.520832E-012	1.854083E-011	1	0.000000E+000
1	58.98825578	1.854083E-011	5.520832E-012	0	0.000000E+000
1	58.99116435	5.520832E-012	1.854083E-011	1	0.000000E+000
1	58.99181745	1.854083E-011	5.520832E-012	0	0.000000E+000
1	58.99185458	5.520832E-012	1.854083E-011	1	0.000000E+000
1	58.99226232	1.854083E-011	5.520832E-012	0	0.000000E+000
1	58.99259157	5.520832E-012	1.854083E-011	1	0.000000E+000
1	58.99280528	1.854083E-011	5.520832E-012	0	0.000000E+000
1	58.99383076	5.520832E-012	1.854083E-011	1	0.000000E+000
1	58.99406919	1.854083E-011	5.520832E-012	0	0.000000E+000
1	58.99497722	5.520832E-012	1.854083E-011	1	0.000000E+000
1	58.99511360	1.854083E-011	5.520832E-012	0	0.000000E+000
1	58.99722378	5.520832E-012	1.854083E-011	1	0.000000E+000
1	58.99752802	1.854083E-011	5.520832E-012	0	0.000000E+000
1	58.99926114	5.520832E-012	1.854083E-011	1	0.000000E+000
1	58.99971948	1.854083E-011	5.520832E-012	0	0.000000E+000
1	59.00098209	5.520832E-012	1.854083E-011	1	0.000000E+000
1	59.00109578	1.854083E-011	5.520832E-012	0	0.000000E+000
1	59.00192678	5.520832E-012	1.854083E-011	1	0.000000E+000
1	59.00201548	1.854083E-011	5.520832E-012	0	0.000000E+000
1	59.00603564	5.520832E-012	1.854083E-011	1	0.000000E+000
1	59.00611250	1.854083E-011	5.520832E-012	0	0.000000E+000
1	59.00730005	5.520832E-012	1.854083E-011	1	0.000000E+000
1	59.00734403	1.854083E-011	5.520832E-012	0	0.000000E+000
1	59.00811545	5.520832E-012	1.854083E-011	1	0.000000E+000
1	59.00824375	1.854083E-011	5.520832E-012	0	0.000000E+000
1	59.00835249	5.520832E-012	1.854083E-011	1	0.000000E+000
1	59.00838013	1.854083E-011	5.520832E-012	0	0.000000E+000
1	59.00840372	5.520832E-012	1.854083E-011	1	0.000000E+000
1	59.00897805	1.854083E-011	5.520832E-012	0	0.000000E+000
1	59.01106568	5.520832E-012	1.854083E-011	1	0.000000E+000
1	59.01122508	1.854083E-011	5.520832E-012	0	0.000000E+000
1	59.01142464	5.520832E-012	1.854083E-011	1	0.000000E+000
1	59.01158177	1.854083E-011	5.520832E-012	0	0.000000E+000
1	59.01228668	5.520832E-012	1.854083E-011	1	0.000000E+000
1	59.01232893	1.854083E-011	5.520832E-012	0	0.000000E+000
1	59.01293912	5.520832E-012	1.854083E-011	1	0.000000E+000
1	59.01302563	1.854083E-011	5.520832E-012	0	0.000000E+000
1	59.01743809	5.520832E-012	1.854083E-011	1	0.000000E+000
1	59.01811231	1.854083E-011	5.520832E-012	0	0.000000E+000
1	59.01820091	5.520832E-012	1.854083E-011	1	0.000000E+000
1	59.01833465	1.854083E-011	5.520832E-012	0	0.000000E+000
1	59.01835435	5.520832E-012	1.854083E-011	1	0.000000E+000
1	59.01864732	1.854083E-011	5.520832E-012	0	0.000000E+000
1	59.01947089	5.520832E-012	1.854083E-011	1	0.000000E+000
1	59.01977839	1.854083E-011	5.520832E-012	0	0.000000E+000
1	59.01979972	5.520832E-012	1.854083E-011	1	0.000000E+000
1	59.01984104	1.854083E-011	5.520832E-012	0	0.000000E+000
1	60.69753766	5.702418E-012	1.872242E-011	1	0.000000E+000
1	60.69783546	1.872242E-011	5.702418E-012	0	0.000000E+000
1	60.70132709	5.702418E-012	1.872242E-011	1	0.000000E+000
1	60.70162127	1.872242E-011	5.702418E-012	0	0.000000E+000
1	60.70163479	5.702418E-012	1.872242E-011	1	0.000000E+000
1	60.70241252	1.872242E-011	5.702418E-012	0	0.000000E+000
1	60.70371047	5.702418E-012	1.872242E-011	1	0.000000E+000
1	60.70397198	1.872242E-011	5.702418E-012	0	0.000000E+000
1	60.70421878	5.702418E-012	1.872242E-011	1	0.000000E+000
1	60.70437148	1.872242E-011	5.702418E-012	0	0.000000E+000
1	60.70505263	5.702418E-012	1.872242E-011	1	0.000000E+000
1	60.70509286	1.872242E-011	5.702418E-012	0	0.000000E+000
1	60.70615967	5.702418E-012	1.872242E-011	1	0.000000E+000
1	60.70620074	1.872242E-011	5.702418E-012	0	0.000000E+000
1	60.70642342	5.702418E-012	1.872242E-011	1	0.000000E+000
1	60.70735617	1.872242E-011	5.702418E-012	0	0.000000E+000
1	60.70742638	5.702418E-012	1.872242E-011	1	0.000000E+000
1	60.70748030	1.872242E-011	5.702418E-012	0	0.000000E+000
1	60.70773263	5.702418E-012	1.872242E-011	1	0.000000E+000
1	60.70784519	1.872242E-011	5.702418E-012	0	0.000000E+000
1	60.70786511	5.702418E-012	1.872242E-011	1	0.000000E+000
1	60.70806794	1.872242E-011	5.702418E-012	0	0.000000E+000
1	60.70961283	5.702418E-012	1.872242E-011	1	0.000000E+000
1	60.71022178	1.872242E-011	5.702418E-012	0	0.000000E+000
1	60.71195619	5.702418E-012	1.872242E-011	1	0.000000E+000
1	60.71215378	1.872242E-011	5.702418E-012	0	0.000000E+000
1	60.71234289	5.702418E-012	1.872242E-011	1	0.000000E+000
1	60.71252935	1.872242E-011	5.702418E-012	0	0.000000E+000
1	60.71255849	5.702418E-012	1.872242E-011	1	0.000000E+000
1	60.71275389	1.872242E-011	5.702418E-012	0	0.000000E+000
1	60.71278199	5.702418E-012	1.872242E-011	1	0.000000E+000
1	60.71298125	1.872242E-011	5.702418E-012	0	0.000000E+000
1	60.71303805	5.702418E-012	1.872242E-011	1	0.000000E+000
1	60.71359665	1.872242E-011	5.702418E-012	0	0.000000E+000
1	60.71361520	5.702418E-012	1.872242E-011	1	0.000000E+000
1	60.71424611	1.872242E-011	5.702418E-012	0	0.000000E+000
1	60.71427513	5.702418E-012	1.872242E-011	1	0.000000E+000
1	60.71460813	1.872242E-011	5.702418E-012	0	0.000000E+000
1	60.71461749	5.702418E-012	1.872242E-011	1	0.000000E+000
1	60.71466665	1.872242E-011	5.702418E-012	0	0.000000E+000
1	60.71685729	5.702418E-012	1.872242E-011	1	0.000000E+000
1	60.71729743	1.872242E-011	5.702418E-012	0	0.000000E+000
1	60.71841264	5.702418E-012	1.872242E-011	1	0.000000E+000
1	60.71862546	1.872242E-011	5.702418E-012	0	0.000000E+000
1	60.71972414	5.702418E-012	1.872242E-011	1	0.000000E+000
1	60.72004736	1.872242E-011	5.702418E-012	0	0.000000E+000
1	60.72222406	5.702418E-012	1.872242E-011	1	0.000000E+000
1	60.72243551	1.872242E-011	5.702418E-012	0	0.000000E+000
1	60.72346481	5.702418E-012	1.872242E-011	1	0.000000E+000
1	60.72369726	1.872242E-011	5.702418E-012	0	0.000000E+000
1	60.72396069	5.702418E-012	1.872242E-011	1	0.000000E+000
1	60.72419853	1.872242E-011	5.702418E-012	0	0.000000E+000
1	60.72463535	5.702418E-012	1.872242E-011	1	0.000000E+000
1	60.72503680	1.872242E-011	5.702418E-012	0	0.000000E+000
1	60.72543676	5.702418E-012	1.872242E-011	1	0.000000E+000
1	60.72552779	1.872242E-011	5.702418E-012	0	0.000000E+000
1	60.72599307	5.702418E-012	1.872242E-011	1	0.000000E+000
1	60.72650437	1.872242E-011	5.702418E-012	0	0.000000E+000
1	65.32314013	5.443547E-012	1.846355E-011	1	0.000000E+000
1	65.32317511	1.846355E-011	5.443547E-012	0	0.000000E+000
1	65.32520583	5.443547E-012	1.846355E-011	1	0.000000E+000
1	65.32530205	1.846355E-011	5.443547E-012	0	0.000000E+000
1	65.32776227	5.443547E-012	1.846355E-011	1	0.000000E+000
1	65.32777204	1.846355E-011	5.443547E-012	0	0.000000E+000
1	65.32947898	5.443547E-012	1.846355E-011	1	0.000000E+000
1	65.32964597	1.846355E-011	5.443547E-012	0	0.000000E+000
1	65.32988029	5.443547E-012	1.846355E-011	1	0.000000E+000
1	65.32997025	1.846355E-011	5.443547E-012	0	0.000000E+000
1	65.33134070	5.443547E-012	1.846355E-011	1	0.000000E+000
1	65.33141273	1.846355E-011	5.443547E-012	0	0.000000E+000
1	65.33224878	5.443547E-012	1.846355E-011	1	0.000000E+000
1	65.33244459	1.846355E-011	5.443547E-012	0	0.000000E+000
1	65.33251506	5.443547E-012	1.846355E-011	1	0.000000E+000
1	65.33257465	1.846355E-011	5.443547E-012	0	0.000000E+000
1	65.33261765	5.443547E-012	1.846355E-011	1	0.000000E+000
1	65.33268749	1.846355E-011	5.443547E-012	0	0.000000E+000
1	65.33642423	5.443547E-012	1.846355E-011	1	0.000000E+000
1	65.33702733	1.846355E-011	5.443547E-012	0	0.000000E+000
1	65.33716357	5.443547E-012	1.846355E-011	1	0.000000E+000
1	65.33783202	1.846355E-011	5.443547E-012	0	0.000000E+000
1	65.33843188	5.443547E-012	1.846355E-011	1	0.000000E+000
1	65.33914144	1.846355E-011	5.443547E-012	0	0.000000E+000
1	65.34026055	5.443547E-012	1.846355E-011	1	0.000000E+000
1	65.34062173	1.846355E-011	5.443547E-012	0	0.000000E+000
1	65.34072541	5.443547E-012	1.846355E-011	1	0.000000E+000
1	65.34079312	1.846355E-011	5.443547E-012	0	0.000000E+000
1	65.34099575	5.443547E-012	1.846355E-011	1	0.000000E+000
1	65.34103936	1.846355E-011	5.443547E-012	0	0.000000E+000
1	65.34122249	5.443547E-012	1.846355E-011	1	0.000000E+000
1	65.34152004	1.846355E-011	5.443547E-012	0	0.000000E+000
1	65.34185709	5.443547E-012	1.846355E-011	1	0.000000E+000
1	65.34241162	1.846355E-011	5.443547E-012	0	0.000000E+000
1	65.34369982	5.443547E-012	1.846355E-011	1	0.000000E+000
1	65.34388681	1.846355E-011	5.443547E-012	0	0.000000E+000
1	65.34391719	5.443547E-012	1.846355E-011	1	0.000000E+000
1	65.34413820	1.846355E-011	5.443547E-012	0	0.000000E+000
1	65.34575894	5.443547E-012	1.846355E-011	1	0.000000E+000
1	65.34581833	1.846355E-011	5.443547E-012	0	0.000000E+000
1	65.34639588	5.443547E-012	1.846355E-011	1	0.000000E+000
1	65.34640788	1.846355E-011	5.443547E-012	0	0.000000E+000
1	65.34706883	5.443547E-012	1.846355E-011	1	0.000000E+000
1	65.34712100	1.846355E-011	5.443547E-012	0	0.000000E+000
1	65.34812504	5.443547E-012	1.846355E-011	1	0.000000E+000
1	65.34829175	1.846355E-011	5.443547E-012	0	0.000000E+000
1	65.34919354	5.443547E-012	1.846355E-011	1	0.000000E+000
1	65.34930378	1.846355E-011	5.443547E-012	0	0.000000E+000
1	65.34932738	5.443547E-012	1.846355E-011	1	0.000000E+000
1	65.34965389	1.846355E-011	5.443547E-012	0	0.000000E+000
1	65.35097900	5.443547E-012	1.846355E-011	1	0.000000E+000
1	65.35134014	1.846355E-011	5.443547E-012	0	0.000000E+000
1	65.35317916	5.443547E-012	1.846355E-011	1	0.000000E+000
1	65.35401727	1.846355E-011	5.443547E-012	0	0.000000E+000
1	65.35440530	5.443547E-012	1.846355E-011	1	0.000000E+000
1	65.35499394	1.846355E-011	5.443547E-012	0	0.000000E+000
1	65.35536997	5.443547E-012	1.846355E-011	1	0.000000E+000
1	65.35568388	1.846355E-011	5.443547E-012	0	0.000000E+000
1	65.35682006	5.443547E-012	1.846355E-011	1	0.000000E+000
1	65.35687896	1.846355E-011	5.443547E-012	0	0.000000E+000
1	65.35692443	5.443547E-012	1.846355E-011	1	0.000000E+000
1	65.35737259	1.846355E-011	5.443547E-012	0	0.000000E+000
1	65.35779021	5.443547E-012	1.846355E-011	1	0.000000E+000
1	65.35789271	1.846355E-011	5.443547E-012	0	0.000000E+000
1	65.35821763	5.443547E-012	1.846355E-011	1	0.000000E+000
1	65.35823020	1.846355E-011	5.443547E-012	0	0.000000E+000
1	69.67169825	5.510596E-012	1.853060E-011	1	0.000000E+000
1	69.67244989	1.853060E-011	5.510596E-012	0	0.000000E+000
1	69.67281636	5.510596E-012	1.853060E-011	1	0.000000E+000
1	69.67297792	1.853060E-011	5.510596E-012	0	0.000000E+000
1	69.67298957	5.510596E-012	1.853060E-011	1	0.000000E+000
1	69.67312889	1.853060E-011	5.510596E-012	0	0.000000E+000
1	69.67332594	5.510596E-012	1.853060E-011	1	0.000000E+000
1	69.67339994	1.853060E-011	5.510596E-012	0	0.000000E+000
1	69.67344634	5.510596E-012	1.853060E-011	1	0.000000E+000
1	69.67353460	1.853060E-011	5.510596E-012	0	0.000000E+000
1	69.67394849	5.510596E-012	1.853060E-011	1	0.000000E+000
1	69.67477253	1.853060E-011	5.510596E-012	0	0.000000E+000
1	69.67479789	5.510596E-012	1.853060E-011	1	0.000000E+000
1	69.67510789	1.853060E-011	5.510596E-012	0	0.000000E+000
1	69.67861214	5.510596E-012	1.853060E-011	1	0.000000E+000
1	69.67876988	1.853060E-011	5.510596E-012	0	0.000000E+000
1	69.67878220	5.510596E-012	1.853060E-011	1	0.000000E+000
1	69.67908623	1.853060E-011	5.510596E-012	0	0.000000E+000
1	69.67938878	5.510596E-012	1.853060E-011	1	0.000000E+000
1	69.67948850	1.853060E-011	5.510596E-012	0	0.000000E+000
1	69.68195839	5.510596E-012	1.853060E-011	1	0.000000E+000
1	69.68214054	1.853060E-011	5.510596E-012	0	0.000000E+000
1	69.68564461	5.510596E-012	1.853060E-011	1	0.000000E+000
1	69.68570959	1.853060E-011	5.510596E-012	0	0.000000E+000
1	69.68571703	5.510596E-012	1.853060E-011	1	0.000000E+000
1	69.68596285	1.853060E-011	5.510596E-012	0	0.000000E+000
1	69.68601522	5.510596E-012	1.853060E-011	1	0.000000E+000
1	69.68718052	1.853060E-011	5.510596E-012	0	0.000000E+000
1	69.68730961	5.510596E-012	1.853060E-011	1	0.000000E+000
1	69.68763404	1.853060E-011	5.510596E-012	0	0.000000E+000
1	69.68764513	5.510596E-012	1.853060E-011	1	0.000000E+000
1	69.68818983	1.853060E-011	5.510596E-012	0	0.000000E+000
1	69.68827449	5.510596E-012	1.853060E-011	1	0.000000E+000
1	69.68833731	1.853060E-011	5.510596E-012	0	0.000000E+000
1	69.69019399	5.510596E-012	1.853060E-011	1	0.000000E+000
1	69.69045109	1.853060E-011	5.510596E-012	0	0.000000E+000
1	69.69262615	5.510596E-012	1.853060E-011	1	0.000000E+000
1	69.69267647	1.853060E-011	5.510596E-012	0	0.000000E+000
1	69.69271612	5.510596E-012	1.853060E-011	1	0.000000E+000
1	69.69282057	1.853060E-011	5.510596E-012	0	0.000000E+000
1	69.69352522	5.510596E-012	1.853060E-011	1	0.000000E+000
1	69.69463937	1.853060E-011	5.510596E-012	0	0.000000E+000
1	69.69697280	5.510596E-012	1.853060E-011	1	0.000000E+000
1	69.69747388	1.853060E-011	5.510596E-012	0	0.000000E+000
1	69.69820224	5.510596E-012	1.853060E-011	1	0.000000E+000
1	69.69871712	1.853060E-011	5.510596E-012	0	0.000000E+000
1	69.70477026	5.510596E-012	1.853060E-011	1	0.000000E+000
1	69.70481288	1.853060E-011	5.510596E-012	0	0.000000E+000
1	69.70527121	5.510596E-012	1.853060E-011	1	0.000000E+000
1	69.70637544	1.853060E-011	5.510596E-012	0	0.000000E+000
1	69.70661460	5.510596E-012	1.853060E-011	1	0.000000E+000
1	69.70690258	1.853060E-011	5.510596E-012	0	0.000000E+000
1	69.70754879	5.510596E-012	1.853060E-011	1	0.000000E+000
1	69.70765084	1.853060E-011	5.510596E-012	0	0.000000E+000
1	69.70929767	5.510596E-012	1.853060E-011	1	0.000000E+000
1	69.70937708	1.853060E-011	5.510596E-012	0	0.000000E+000
1	69.70939100	5.510596E-012	1.853060E-011	1	0.000000E+000
1	69.70943728	1.853060E-011	5.510596E-012	0	0.000000E+000
1	69.70950796	5.510596E-012	1.853060E-011	1	0.000000E+000
1	69.70967006	1.853060E-011	5.510596E-012	0	0.000000E+000
1	69.70969570	5.510596E-012	1.853060E-011	1	0.000000E+000
1	69.70981503	1.853060E-011	5.510596E-012	0	0.000000E+000
1	69.71045725	5.510596E-012	1.853060E-011	1	0.000000E+000
1	69.71056960	1.853060E-011	5.510596E-012	0	0.000000E+000
1	69.71060043	5.510596E-012	1.853060E-011	1	0.000000E+000
1	69.71109498	1.853060E-011	5.510596E-012	0	0.000000E+000
1	69.71256591	5.510596E-012	1.853060E-011	1	0.000000E+000
1	69.71288464	1.853060E-011	5.510596E-012	0	0.000000E+000
1	69.71679948	5.510596E-012	1.853060E-011	1	0.000000E+000
1	69.71684801	1.853060E-011	5.510596E-012	0	0.000000E+000
1	69.71710514	5.510596E-012	1.853060E-011	1	0.000000E+000
1	69.71737117	1.853060E-011	5.510596E-012	0	0.000000E+000
1	69.71856592	5.510596E-012	1.853060E-011	1	0.000000E+000
1	69.71860038	1.853060E-011	5.510596E-012	0	0.000000E+000
1	69.71864494	5.510596E-012	1.853060E-011	1	0.000000E+000
1	69.71872865	1.853060E-011	5.510596E-012	0	0.000000E+000
1	69.72045919	5.510596E-012	1.853060E-011	1	0.000000E+000
1	69.72079806	1.853060E-011	5.510596E-012	0	0.000000E+000
1	69.72080653	5.510596E-012	1.853060E-011	1	0.000000E+000
1	69.72084799	1.853060E-011	5.510596E-012	0	0.000000E+000
1	69.72124774	5.510596E-012	1.853060E-011	1	0.000000E+000
1	69.72162312	1.853060E-011	5.510596E-012	0	0.000000E+000
1	69.72539129	5.510596E-012	1.853060E-011	1	0.000000E+000
1	69.72561335	1.853060E-011	5.510596E-012	0	0.000000E+000
1	69.72982704	5.510596E-012	1.853060E-011	1	0.000000E+000
1	69.72990204	1.853060E-011	5.510596E-012	0	0.000000E+000
1	69.73035474	5.510596E-012	1.853060E-011	1	0.000000E+000
1	69.73081243	1.853060E-011	5.510596E-012	0	0.000000E+000
1	69.73120950	5.510596E-012	1.853060E-011	1	0.000000E+000
1	69.73126345	1.853060E-011	5.510596E-012	0	0.000000E+000
1	69.73129028	5.510596E-012	1.853060E-011	1	0.000000E+000
1	69.73145039	1.853060E-011	5.510596E-012	0	0.000000E+000
1	69.73180153	5.510596E-012	1.853060E-011	1	0.000000E+000
1	69.73183187	1.853060E-011	5.510596E-012	0	0.000000E+000
1	69.73232127	5.510596E-012	1.853060E-011	1	0.000000E+000
1	69.73295632	1.853060E-011	5.510596E-012	0	0.000000E+000
1	69.73526564	5.510596E-012	1.853060E-011	1	0.000000E+000
1	69.73580009	1.853060E-011	5.510596E-012	0	0.000000E+000
1	69.73640296	5.510596E-012	1.853060E-011	1	0.000000E+000
1	69.73645834	1.853060E-011	5.510596E-012	0	0.000000E+000
1	69.73837658	5.510596E-012	1.853060E-011	1	0.000000E+000
1	69.73839639	1.853060E-011	5.510596E-012	0	0.000000E+000
1	69.74410237	5.510596E-012	1.853060E-011	1	0.000000E+000
1	69.74435518	1.853060E-011	5.510596E-012	0	0.000000E+000
1	69.74448742	5.510596E-012	1.853060E-011	1	0.000000E+000
1	69.74463638	1.853060E-011	5.510596E-012	0	0.000000E+000
1	69.74603411	5.510596E-012	1.853060E-011	1	0.000000E+000
1	69.74639151	1.853060E-011	5.510596E-012	0	0.000000E+000
1	69.74641826	5.510596E-012	1.853060E-011	1	0.000000E+000
1	69.74645385	1.853060E-011	5.510596E-012	0	0.000000E+000
1	69.74697527	5.510596E-012	1.853060E-011	1	0.000000E+000
1	69.74705084	1.853060E-011	5.510596E-012	0	0.000000E+000
1	69.74836660	5.510596E-012	1.853060E-011	1	0.000000E+000
1	69.74841671	1.853060E-011	5.510596E-012	0	0.000000E+000
1	69.74930814	5.510596E-012	1.853060E-011	1	0.000000E+000
1	69.74932359	1.853060E-011	5.510596E-012	0	0.000000E+000
1	69.75023359	5.510596E-012	1.853060E-011	1	0.000000E+000
1	69.75053661	1.853060E-011	5.510596E-012	0	0.000000E+000
1	69.75282393	5.510596E-012	1.853060E-011	1	0.000000E+000
1	69.75291733	1.853060E-011	5.510596E-012	0	0.000000E+000
1	69.75319062	5.510596E-012	1.853060E-011	1	0.000000E+000
1	69.75355471	1.853060E-011	5.510596E-012	0	0.000000E+000
1	69.75364260	5.510596E-012	1.853060E-011	1	0.000000E+000
1	69.75390309	1.853060E-011	5.510596E-012	0	0.000000E+000
1	69.75468295	5.510596E-012	1.853060E-011	1	0.000000E+000
1	69.75478246	1.853060E-011	5.510596E-012	0	0.000000E+000
1	69.75493083	5.510596E-012	1.853060E-011	1	0.000000E+000
1	69.75558966	1.853060E-011	5.510596E-012	0	0.000000E+000
1	69.75632081	5.510596E-012	1.853060E-011	1	0.000000E+000
1	69.75698588	1.853060E-011	5.510596E-012	0	0.000000E+000
1	69.76161399	5.510596E-012	1.853060E-011	1	0.000000E+000
1	69.76164837	1.853060E-011	5.510596E-012	0	0.000000E+000
1	69.76661005	5.510596E-012	1.853060E-011	1	0.000000E+000
1	69.76665132	1.853060E-011	5.510596E-012	0	0.000000E+000
1	69.76689527	5.510596E-012	1.853060E-011	1	0.000000E+000
1	69.76708884	1.853060E-011	5.510596E-012	0	0.000000E+000
1	69.76747688	5.510596E-012	1.853060E-011	1	0.000000E+000
1	69.76763572	1.853060E-011	5.510596E-012	0	0.000000E+000
1	69.76845188	5.510596E-012	1.853060E-011	1	0.000000E+000
1	69.76849126	1.853060E-011	5.510596E-012	0	0.000000E+000
1	69.76892467	5.510596E-012	1.853060E-011	1	0.000000E+000
1	69.77039692	1.853060E-011	5.510596E-012	0	0.000000E+000
1	69.77137246	5.510596E-012	1.853060E-011	1	0.000000E+000
1	69.77150110	1.853060E-011	5.510596E-012	0	0.000000E+000
1	69.77275758	5.510596E-012	1.853060E-011	1	0.000000E+000
1	69.77298259	1.853060E-011	5.510596E-012	0	0.000000E+000
1	69.77341020	5.510596E-012	1.853060E-011	1	0.000000E+000
1	69.77344770	1.853060E-011	5.510596E-012	0	0.000000E+000
1	69.77355535	5.510596E-012	1.853060E-011	1	0.000000E+000
1	69.77368702	1.853060E-011	5.510596E-012	0	0.000000E+000
1	69.77371635	5.510596E-012	1.853060E-011	1	0.000000E+000
1	69.77403554	1.853060E-011	5.510596E-012	0	0.000000E+000
1	69.77404942	5.510596E-012	1.853060E-011	1	0.000000E+000
1	69.77417877	1.853060E-011	5.510596E-012	0	0.000000E+000
1	69.77506840	5.510596E-012	1.853060E-011	1	0.000000E+000
1	69.77515297	1.853060E-011	5.510596E-012	0	0.000000E+000
1	69.77520521	5.510596E-012	1.853060E-011	1	0.000000E+000
1	69.77527156	1.853060E-011	5.510596E-012	0	0.000000E+000
1	69.77528178	5.510596E-012	1.853060E-011	1	0.000000E+000
1	69.77553360	1.853060E-011	5.510596E-012	0	0.000000E+000
1	69.77554835	5.510596E-012	1.853060E-011	1	0.000000E+000
1	69.77576037	1.853060E-011	5.510596E-012	0	0.000000E+000
1	69.77577829	5.510596E-012	1.853060E-011	1	0.000000E+000
1	69.77618584	1.853060E-011	5.510596E-012	0	0.000000E+000
1	69.77772247	5.510596E-012	1.853060E-011	1	0.000000E+000
1	69.77778148	1.853060E-011	5.510596E-012	0	0.000000E+000
1	69.77870721	5.510596E-012	1.853060E-011	1	0.000000E+000
1	69.77878361	1.853060E-011	5.510596E-012	0	0.000000E+000
1	69.78002991	5.510596E-012	1.853060E-011	1	0.000000E+000
1	69.78026547	1.853060E-011	5.510596E-012	0	0.000000E+000
1	69.78306378	5.510596E-012	1.853060E-011	1	0.000000E+000
1	69.78313076	1.853060E-011	5.510596E-012	0	0.000000E+000
1	69.78486247	5.510596E-012	1.853060E-011	1	0.000000E+000
1	69.78515564	1.853060E-011	5.510596E-012	0	0.000000E+000
1	69.78530460	5.510596E-012	1.853060E-011	1	0.000000E+000
1	69.78542153	1.853060E-011	5.510596E-012	0	0.000000E+000
1	69.78543202	5.510596E-012	1.853060E-011	1	0.000000E+000
1	69.78596116	1.853060E-011	5.510596E-012	0	0.000000E+000
1	69.78626269	5.510596E-012	1.853060E-011	1	0.000000E+000
1	69.78642955	1.853060E-011	5.510596E-012	0	0.000000E+000
1	69.78645831	5.510596E-012	1.853060E-011	1	0.000000E+000
1	69.78664736	1.853060E-011	5.510596E-012	0	0.000000E+000
1	69.78672283	5.510596E-012	1.853060E-011	1	0.000000E+000
1	69.78703572	1.853060E-011	5.510596E-012	0	0.000000E+000
1	71.63396853	5.661355E-012	1.868135E-011	1	0.000000E+000
1	71.63464652	1.868135E-011	5.661355E-012	0	0.000000E+000
1	71.63538950	5.661355E-012	1.868135E-011	1	0.000000E+000
1	71.63545637	1.868135E-011	5.661355E-012	0	0.000000E+000
1	71.63753241	5.661355E-012	1.868135E-011	1	0.000000E+000
1	71.63754817	1.868135E-011	5.661355E-012	0	0.000000E+000
1	71.63922077	5.661355E-012	1.868135E-011	1	0.000000E+000
1	71.63943215	1.868135E-011	5.661355E-012	0	0.000000E+000
1	71.63982528	5.661355E-012	1.868135E-011	1	0.000000E+000
1	71.63993800	1.868135E-011	5.661355E-012	0	0.000000E+000
1	71.64038983	5.661355E-012	1.868135E-011	1	0.000000E+000
1	71.64050278	1.868135E-011	5.661355E-012	0	0.000000E+000
1	71.64052402	5.661355E-012	1.868135E-011	1	0.000000E+000
1	71.64057259	1.868135E-011	5.661355E-012	0	0.000000E+000
1	71.64350546	5.661355E-012	1.868135E-011	1	0.000000E+000
1	71.64376097	1.868135E-011	5.661355E-012	0	0.000000E+000
1	71.64433228	5.661355E-012	1.868135E-011	1	0.000000E+000
1	71.64456017	1.868135E-011	5.661355E-012	0	0.000000E+000
1	71.64468825	5.661355E-012	1.868135E-011	1	0.000000E+000
1	71.64478515	1.868135E-011	5.661355E-012	0	0.000000E+000
1	71.64520450	5.661355E-012	1.868135E-011	1	0.000000E+000
1	71.64528778	1.868135E-011	5.661355E-012	0	0.000000E+000
1	71.64528985	5.661355E-012	1.868135E-011	1	0.000000E+000
1	71.64586743	1.868135E-011	5.661355E-012	0	0.000000E+000
1	71.64732603	5.661355E-012	1.868135E-011	1	0.000000E+000
1	71.64762579	1.868135E-011	5.661355E-012	0	0.000000E+000
1	71.64808183	5.661355E-012	1.868135E-011	1	0.000000E+000
1	71.64815093	1.868135E-011	5.661355E-012	0	0.000000E+000
1	71.64884066	5.661355E-012	1.868135E-011	1	0.000000E+000
1	71.64894860	1.868135E-011	5.661355E-012	0	0.000000E+000
1	71.65090672	5.661355E-012	1.868135E-011	1	0.000000E+000
1	71.65123667	1.868135E-011	5.661355E-012	0	0.000000E+000
1	71.65134410	5.661355E-012	1.868135E-011	1	0.000000E+000
1	71.65147393	1.868135E-011	5.661355E-012	0	0.000000E+000
1	71.65212781	5.661355E-012	1.868135E-011	1	0.000000E+000
1	71.65241700	1.868135E-011	5.661355E-012	0	0.000000E+000
1	71.65324633	5.661355E-012	1.868135E-011	1	0.000000E+000
1	71.65336968	1.868135E-011	5.661355E-012	0	0.000000E+000
1	71.65394957	5.661355E-012	1.868135E-011	1	0.000000E+000
1	71.65424604	1.868135E-011	5.661355E-012	0	0.000000E+000
1	71.65516156	5.661355E-012	1.868135E-011	1	0.000000E+000
1	71.65592673	1.868135E-011	5.661355E-012	0	0.000000E+000
1	71.65776108	5.661355E-012	1.868135E-011	1	0.000000E+000
1	71.65811267	1.868135E-011	5.661355E-012	0	0.000000E+000
1	71.65945918	5.661355E-012	1.868135E-011	1	0.000000E+000
1	71.65959388	1.868135E-011	5.661355E-012	0	0.000000E+000
1	71.66122784	5.661355E-012	1.868135E-011	1	0.000000E+000
1	71.66155981	1.868135E-011	5.661355E-012	0	0.000000E+000
1	71.66165190	5.661355E-012	1.868135E-011	1	0.000000E+000
1	71.66190547	1.868135E-011	5.661355E-012	0	0.000000E+000
1	71.66328829	5.661355E-012	1.868135E-011	1	0.000000E+000
1	71.66335444	1.868135E-011	5.661355E-012	0	0.000000E+000
1	71.66339700	5.661355E-012	1.868135E-011	1	0.000000E+000
1	71.66341737	1.868135E-011	5.661355E-012	0	0.000000E+000
1	71.66460747	5.661355E-012	1.868135E-011	1	0.000000E+000
1	71.66519634	1.868135E-011	5.661355E-012	0	0.000000E+000
1	71.66529273	5.661355E-012	1.868135E-011	1	0.000000E+000
1	71.66533766	1.868135E-011	5.661355E-012	0	0.000000E+000
1	71.66570763	5.661355E-012	1.868135E-011	1	0.000000E+000
1	71.66593411	1.868135E-011	5.661355E-012	0	0.000000E+000
1	71.66594452	5.661355E-012	1.868135E-011	1	0.000000E+000
1	71.66611057	1.868135E-011	5.661355E-012	0	0.000000E+000
1	71.66655162	5.661355E-012	1.868135E-011	1	0.000000E+000
1	71.66663825	1.868135E-011	5.661355E-012	0	0.000000E+000
1	71.66783561	5.661355E-012	1.868135E-011	1	0.000000E+000
1	71.66809815	1.868135E-011	5.661355E-012	0	0.000000E+000
1	71.66811035	5.661355E-012	1.868135E-011	1	0.000000E+000
1	71.66890869	1.868135E-011	5.661355E-012	0	0.000000E+000
1	71.66919730	5.661355E-012	1.868135E-011	1	0.000000E+000
1	71.66957696	1.868135E-011	5.661355E-012	0	0.000000E+000
1	71.66959711	5.661355E-012	1.868135E-011	1	0.000000E+000
1	71.66965226	1.868135E-011	5.661355E-012	0	0.000000E+000
1	71.67005214	5.661355E-012	1.868135E-011	1	0.000000E+000
1	71.67016245	1.868135E-011	5.661355E-012	0	0.000000E+000
1	71.67131685	5.661355E-012	1.868135E-011	1	0.000000E+000
1	71.67136252	1.868135E-011	5.661355E-012	0	0.000000E+000
1	71.67185869	5.661355E-012	1.868135E-011	1	0.000000E+000
1	71.67207985	1.868135E-011	5.661355E-012	0	0.000000E+000
1	71.67208658	5.661355E-012	1.868135E-011	1	0.000000E+000
1	71.67217307	1.868135E-011	5.661355E-012	0	0.000000E+000
1	71.67268178	5.661355E-012	1.868135E-011	1	0.000000E+000
1	71.67273244	1.868135E-011	5.661355E-012	0	0.000000E+000
1	71.67318935	5.661355E-012	1.868135E-011	1	0.000000E+000
1	71.67321798	1.868135E-011	5.661355E-012	0	0.000000E+000
1	71.67391465	5.661355E-012	1.868135E-011	1	0.000000E+000
1	71.67403607	1.868135E-011	5.661355E-012	0	0.000000E+000
1	71.67405568	5.661355E-012	1.868135E-011	1	0.000000E+000
1	71.67443345	1.868135E-011	5.661355E-012	0	0.000000E+000
1	71.67444208	5.661355E-012	1.868135E-011	1	0.000000E+000
1	71.67459634	1.868135E-011	5.661355E-012	0	0.000000E+000
1	71.67478674	5.661355E-012	1.868135E-011	1	0.000000E+000
1	71.67504349	1.868135E-011	5.661355E-012	0	0.000000E+000
1	71.67999958	5.661355E-012	1.868135E-011	1	0.000000E+000
1	71.68010291	1.868135E-011	5.661355E-012	0	0.000000E+000
1	71.68013505	5.661355E-012	1.868135E-011	1	0.000000E+000
1	71.68029804	1.868135E-011	5.661355E-012	0	0.000000E+000
1	71.68047381	5.661355E-012	1.868135E-011	1	0.000000E+000
1	71.68093171	1.868135E-011	5.661355E-012	0	0.000000E+000
1	71.68117651	5.661355E-012	1.868135E-011	1	0.000000E+000
1	71.68124805	1.868135E-011	5.661355E-012	0	0.000000E+000
1	71.68419181	5.661355E-012	1.868135E-011	1	0.000000E+000
1	71.68432341	1.868135E-011	5.661355E-012	0	0.000000E+000
1	71.68498936	5.661355E-012	1.868135E-011	1	0.000000E+000
1	71.68506972	1.868135E-011	5.661355E-012	0	0.000000E+000
1	71.68514224	5.661355E-012	1.868135E-011	1	0.000000E+000
1	71.68541243	1.868135E-011	5.661355E-012	0	0.000000E+000
1	71.68543179	5.661355E-012	1.868135E-011	1	0.000000E+000
1	71.68553145	1.868135E-011	5.661355E-012	0	0.000000E+000
1	71.68733997	5.661355E-012	1.868135E-011	1	0.000000E+000
1	71.68748107	1.868135E-011	5.661355E-012	0	0.000000E+000
1	71.68750546	5.661355E-012	1.868135E-011	1	0.000000E+000
1	71.68753079	1.868135E-011	5.661355E-012	0	0.000000E+000
1	71.68869341	5.661355E-012	1.868135E-011	1	0.000000E+000
1	71.68878868	1.868135E-011	5.661355E-012	0	0.000000E+000
1	71.68908466	5.661355E-012	1.868135E-011	1	0.000000E+000
1	71.68908763	1.868135E-011	5.661355E-012	0	0.000000E+000
1	71.69048411	5.661355E-012	1.868135E-011	1	0.000000E+000
1	71.69056295	1.868135E-011	5.661355E-012	0	0.000000E+000
1	71.69062167	5.661355E-012	1.868135E-011	1	0.000000E+000
1	71.69159513	1.868135E-011	5.661355E-012	0	0.000000E+000
1	71.69171922	5.661355E-012	1.868135E-011	1	0.000000E+000
1	71.69188690	1.868135E-011	5.661355E-012	0	0.000000E+000
1	71.69193853	5.661355E-012	1.868135E-011	1	0.000000E+000
1	71.69206632	1.868135E-011	5.661355E-012	0	0.000000E+000
1	71.69287105	5.661355E-012	1.868135E-011	1	0.000000E+000
1	71.69301887	1.868135E-011	5.661355E-012	0	0.000000E+000
1	71.69369943	5.661355E-012	1.868135E-011	1	0.000000E+000
1	71.69381725	1.868135E-011	5.661355E-012	0	0.000000E+000
1	71.69417092	5.661355E-012	1.868135E-011	1	0.000000E+000
1	71.69423376	1.868135E-011	5.661355E-012	0	0.000000E+000
1	71.69597191	5.661355E-012	1.868135E-011	1	0.000000E+000
1	71.69618359	1.868135E-011	5.661355E-012	0	0.000000E+000
1	71.69693083	5.661355E-012	1.868135E-011	1	0.000000E+000
1	71.69721357	1.868135E-011	5.661355E-012	0	0.000000E+000
1	71.69768511	5.661355E-012	1.868135E-011	1	0.000000E+000
1	71.69806964	1.868135E-011	5.661355E-012	0	0.000000E+000
1	71.69917697	5.661355E-012	1.868135E-011	1	0.000000E+000
1	71.69946224	1.868135E-011	5.661355E-012	0	0.000000E+000
1	71.69990550	5.661355E-012	1.868135E-011	1	0.000000E+000
1	71.69995747	1.868135E-011	5.661355E-012	0	0.000000E+000
1	71.69996727	5.661355E-012	1.868135E-011	1	0.000000E+000
1	71.70002103	1.868135E-011	5.661355E-012	0	0.000000E+000
1	71.70006396	5.661355E-012	1.868135E-011	1	0.000000E+000
1	71.70009807	1.868135E-011	5.661355E-012	0	0.000000E+000
1	71.70161323	5.661355E-012	1.868135E-011	1	0.000000E+000
1	71.70190665	1.868135E-011	5.661355E-012	0	0.000000E+000
1	71.70224159	5.661355E-012	1.868135E-011	1	0.000000E+000
1	71.70226692	1.868135E-011	5.661355E-012	0	0.000000E+000
1	71.70356576	5.661355E-012	1.868135E-011	1	0.000000E+000
1	71.70364462	1.868135E-011	5.661355E-012	0	0.000000E+000
1	71.70382290	5.661355E-012	1.868135E-011	1	0.000000E+000
1	71.70412988	1.868135E-011	5.661355E-012	0	0.000000E+000
1	71.70590314	5.661355E-012	1.868135E-011	1	0.000000E+000
1	71.70596638	1.868135E-011	5.661355E-012	0	0.000000E+000
1	71.70607355	5.661355E-012	1.868135E-011	1	0.000000E+000
1	71.70615298	1.868135E-011	5.661355E-012	0	0.000000E+000
1	71.70886215	5.661355E-012	1.868135E-011	1	0.000000E+000
1	71.70897615	1.868135E-011	5.661355E-012	0	0.000000E+000
1	71.71083900	5.661355E-012	1.868135E-011	1	0.000000E+000
1	71.71097126	1.868135E-011	5.661355E-012	0	0.000000E+000
1	71.71208413	5.661355E-012	1.868135E-011	1	0.000000E+000
1	71.71262606	1.868135E-011	5.661355E-012	0	0.000000E+000
1	71.71266815	5.661355E-012	1.868135E-011	1	0.000000E+000
1	71.71296813	1.868135E-011	5.661355E-012	0	0.000000E+000
1	71.71318030	5.661355E-012	1.868135E-011	1	0.000000E+000
1	71.71328833	1.868135E-011	5.661355E-012	0	0.000000E+000
1	71.71395376	5.661355E-012	1.868135E-011	1	0.000000E+000
1	71.71425508	1.868135E-011	5.661355E-012	0	0.000000E+000
1	71.71427818	5.661355E-012	1.868135E-011	1	0.000000E+000
1	71.71431885	1.868135E-011	5.661355E-012	0	0.000000E+000
1	71.71481029	5.661355E-012	1.868135E-011	1	0.000000E+000
1	71.71509002	1.868135E-011	5.661355E-012	0	0.000000E+000
1	71.71512114	5.661355E-012	1.868135E-011	1	0.000000E+000
1	71.71562489	1.868135E-011	5.661355E-012	0	0.000000E+000
1	71.71563243	5.661355E-012	1.868135E-011	1	0.000000E+000
1	71.71600754	1.868135E-011	5.661355E-012	0	0.000000E+000
1	71.71629191	5.661355E-012	1.868135E-011	1	0.000000E+000
1	71.71648281	1.868135E-011	5.661355E-012	0	0.000000E+000
1	71.71758908	5.661355E-012	1.868135E-011	1	0.000000E+000
1	71.71765496	1.868135E-011	5.661355E-012	0	0.000000E+000
1	71.71836053	5.661355E-012	1.868135E-011	1	0.000000E+000
1	71.71839485	1.868135E-011	5.661355E-012	0	0.000000E+000
1	71.71881019	5.661355E-012	1.868135E-011	1	0.000000E+000
1	71.71905216	1.868135E-011	5.661355E-012	0	0.000000E+000
1	71.71979622	5.661355E-012	1.868135E-011	1	0.000000E+000
1	71.71984965	1.868135E-011	5.661355E-012	0	0.000000E+000
1	71.71988887	5.661355E-012	1.868135E-011	1	0.000000E+000
1	71.72002039	1.868135E-011	5.661355E-012	0	0.000000E+000
1	71.72009269	5.661355E-012	1.868135E-011	1	0.000000E+000
1	71.72020031	1.868135E-011	5.661355E-012	0	0.000000E+000
1	71.72304525	5.661355E-012	1.868135E-011	1	0.000000E+000
1	71.72321260	1.868135E-011	5.661355E-012	0	0.000000E+000
1	71.72322521	5.661355E-012	1.868135E-011	1	0.000000E+000
1	71.72334175	1.868135E-011	5.661355E-012	0	0.000000E+000
1	71.72340113	5.661355E-012	1.868135E-011	1	0.000000E+000
1	71.72342308	1.868135E-011	5.661355E-012	0	0.000000E+000
1	71.72362512	5.661355E-012	1.868135E-011	1	0.000000E+000
1	71.72369920	1.868135E-011	5.661355E-012	0	0.000000E+000
1	71.72520432	5.661355E-012	1.868135E-011	1	0.000000E+000
1	71.72594528	1.868135E-011	5.661355E-012	0	0.000000E+000
1	71.72619808	5.661355E-012	1.868135E-011	1	0.000000E+000
1	71.72650016	1.868135E-011	5.661355E-012	0	0.000000E+000
1	71.72721735	5.661355E-012	1.868135E-011	1	0.000000E+000
1	71.72741934	1.868135E-011	5.661355E-012	0	0.000000E+000
1	71.72759433	5.661355E-012	1.868135E-011	1	0.000000E+000
1	71.72773634	1.868135E-011	5.661355E-012	0	0.000000E+000
1	71.72791495	5.661355E-012	1.868135E-011	1	0.000000E+000
1	71.72908505	1.868135E-011	5.661355E-012	0	0.000000E+000
1	71.73004647	5.661355E-012	1.868135E-011	1	0.000000E+000
1	71.73039632	1.868135E-011	5.661355E-012	0	0.000000E+000
1	71.73053307	5.661355E-012	1.868135E-011	1	0.000000E+000
1	71.73060608	1.868135E-011	5.661355E-012	0	0.000000E+000
1	71.73129975	5.661355E-012	1.868135E-011	1	0.000000E+000
1	71.73134360	1.868135E-011	5.661355E-012	0	0.000000E+000
1	71.73147807	5.661355E-012	1.868135E-011	1	0.000000E+000
1	71.73187218	1.868135E-011	5.661355E-012	0	0.000000E+000
1	71.73336795	5.661355E-012	1.868135E-011	1	0.000000E+000
1	71.73368580	1.868135E-011	5.661355E-012	0	0.000000E+000
1	71.73421268	5.661355E-012	1.868135E-011	1	0.000000E+000
1	71.73427863	1.868135E-011	5.661355E-012	0	0.000000E+000
1	71.73647380	5.661355E-012	1.868135E-011	1	0.000000E+000
1	71.73665793	1.868135E-011	5.661355E-012	0	0.000000E+000
1	71.73749552	5.661355E-012	1.868135E-011	1	0.000000E+000
1	71.73774751	1.868135E-011	5.661355E-012	0	0.000000E+000
1	71.73782957	5.661355E-012	1.868135E-011	1	0.000000E+000
1	71.73798814	1.868135E-011	5.661355E-012	0	0.000000E+000
1	71.73820886	5.661355E-012	1.868135E-011	1	0.000000E+000
1	71.73897196	1.868135E-011	5.661355E-012	0	0.000000E+000
1	71.74001564	5.661355E-012	1.868135E-011	1	0.000000E+000
1	71.74006418	1.868135E-011	5.661355E-012	0	0.000000E+000
1	71.74038086	5.661355E-012	1.868135E-011	1	0.000000E+000
1	71.74046312	1.868135E-011	5.661355E-012	0	0.000000E+000
1	71.74111594	5.661355E-012	1.868135E-011	1	0.000000E+000
1	71.74225819	1.868135E-011	5.661355E-012	0	0.000000E+000
1	71.74227728	5.661355E-012	1.868135E-011	1	0.000000E+000
1	71.74260826	1.868135E-011	5.661355E-012	0	0.000000E+000
1	71.74261948	5.661355E-012	1.868135E-011	1	0.000000E+000
1	71.74284897	1.868135E-011	5.661355E-012	0	0.000000E+000
1	71.74296267	5.661355E-012	1.868135E-011	1	0.000000E+000
1	71.74313767	1.868135E-011	5.661355E-012	0	0.000000E+000
1	71.74317843	5.661355E-012	1.868135E-011	1	0.000000E+000
1	71.74384252	1.868135E-011	5.661355E-012	0	0.000000E+000
1	71.74386713	5.661355E-012	1.868135E-011	1	0.000000E+000
1	71.74436206	1.868135E-011	5.661355E-012	0	0.000000E+000
1	71.74570996	5.661355E-012	1.868135E-011	1	0.000000E+000
1	71.74618298	1.868135E-011	5.661355E-012	0	0.000000E+000
1	71.74823320	5.661355E-012	1.868135E-011	1	0.000000E+000
1	71.74843462	1.868135E-011	5.661355E-012	0	0.000000E+000
1	71.74929828	5.661355E-012	1.868135E-011	1	0.000000E+000
1	71.74931811	1.868135E-011	5.661355E-012	0	0.000000E+000
1	71.75145267	5.661355E-012	1.868135E-011	1	0.000000E+000
1	71.75154435	1.868135E-011	5.661355E-012	0	0.000000E+000
1	71.75299603	5.661355E-012	1.868135E-011	1	0.000000E+000
1	71.75320657	1.868135E-011	5.661355E-012	0	0.000000E+000
1	71.75325047	5.661355E-012	1.868135E-011	1	0.000000E+000
1	71.75332360	1.868135E-011	5.661355E-012	0	0.000000E+000
1	71.75446525	5.661355E-012	1.868135E-011	1	0.000000E+000
1	71.75472882	1.868135E-011	5.661355E-012	0	0.000000E+000
1	71.75474146	5.661355E-012	1.868135E-011	1	0.000000E+000
1	71.75531671	1.868135E-011	5.661355E-012	0	0.000000E+000
1	71.76337667	5.661355E-012	1.868135E-011	1	0.000000E+000
1	71.76348671	1.868135E-011	5.661355E-012	0	0.000000E+000
1	71.76477425	5.661355E-012	1.868135E-011	1	0.000000E+000
1	71.76482739	1.868135E-011	5.661355E-012	0	0.000000E+000
1	71.76574553	5.661355E-012	1.868135E-011	1	0.000000E+000
1	71.76588014	1.868135E-011	5.661355E-012	0	0.000000E+000
1	71.76604659	5.661355E-012	1.868135E-011	1	0.000000E+000
1	71.76651712	1.868135E-011	5.661355E-012	0	0.000000E+000
1	71.76826177	5.661355E-012	1.868135E-011	1	0.000000E+000
1	71.76835480	1.868135E-011	5.661355E-012	0	0.000000E+000
1	71.76910075	5.661355E-012	1.868135E-011	1	0.000000E+000
1	71.76931230	1.868135E-011	5.661355E-012	0	0.000000E+000
1	71.76997218	5.661355E-012	1.868135E-011	1	0.000000E+000
1	71.77019085	1.868135E-011	5.661355E-012	0	0.000000E+000
1	71.77023857	5.661355E-012	1.868135E-011	1	0.000000E+000
1	71.77031338	1.868135E-011	5.661355E-012	0	0.000000E+000
1	71.77165135	5.661355E-012	1.868135E-011	1	0.000000E+000
1	71.77167865	1.868135E-011	5.661355E-012	0	0.000000E+000
1	71.77202476	5.661355E-012	1.868135E-011	1	0.000000E+000
1	71.77205974	1.868135E-011	5.661355E-012	0	0.000000E+000
1	71.77211248	5.661355E-012	1.868135E-011	1	0.000000E+000
1	71.77256907	1.868135E-011	5.661355E-012	0	0.000000E+000
1	71.77283320	5.661355E-012	1.868135E-011	1	0.000000E+000
1	71.77292389	1.868135E-011	5.661355E-012	0	0.000000E+000
1	71.77295369	5.661355E-012	1.868135E-011	1	0.000000E+000
1	71.77418769	1.868135E-011	5.661355E-012	0	0.000000E+000
1	71.77604317	5.661355E-012	1.868135E-011	1	0.000000E+000
1	71.77610093	1.868135E-011	5.661355E-012	0	0.000000E+000
1	71.77615289	5.661355E-012	1.868135E-011	1	0.000000E+000
1	71.77620734	1.868135E-011	5.661355E-012	0	0.000000E+000
1	71.77624261	5.661355E-012	1.868135E-011	1	0.000000E+000
1	71.77636254	1.868135E-011	5.661355E-012	0	0.000000E+000
1	71.77642019	5.661355E-012	1.868135E-011	1	0.000000E+000
1	71.77660058	1.868135E-011	5.661355E-012	0	0.000000E+000
1	71.77693293	5.661355E-012	1.868135E-011	1	0.000000E+000
1	71.77697965	1.868135E-011	5.661355E-012	0	0.000000E+000
1	71.77748903	5.661355E-012	1.868135E-011	1	0.000000E+000
1	71.77769994	1.868135E-011	5.661355E-012	0	0.000000E+000
1	71.77813156	5.661355E-012	1.868135E-011	1	0.000000E+000
1	71.77836725	1.868135E-011	5.661355E-012	0	0.000000E+000
1	71.77840153	5.661355E-012	1.868135E-011	1	0.000000E+000
1	71.77859260	1.868135E-011	5.661355E-012	0	0.000000E+000
1	71.78193944	5.661355E-012	1.868135E-011	1	0.000000E+000
1	71.78199609	1.868135E-011	5.661355E-012	0	0.000000E+000
1	71.78421823	5.661355E-012	1.868135E-011	1	0.000000E+000
1	71.78445949	1.868135E-011	5.661355E-012	0	0.000000E+000
1	71.78611717	5.661355E-012	1.868135E-011	1	0.000000E+000
1	71.78616631	1.868135E-011	5.661355E-012	0	0.000000E+000
1	71.78708965	5.661355E-012	1.868135E-011	1	0.000000E+000
1	71.78727030	1.868135E-011	5.661355E-012	0	0.000000E+000
1	71.78740009	5.661355E-012	1.868135E-011	1	0.000000E+000
1	71.78746058	1.868135E-011	5.661355E-012	0	0.000000E+000
1	71.78770176	5.661355E-012	1.868135E-011	1	0.000000E+000
1	71.78806791	1.868135E-011	5.661355E-012	0	0.000000E+000
1	71.79071384	5.661355E-012	1.868135E-011	1	0.000000E+000
1	71.79076100	1.868135E-011	5.661355E-012	0	0.000000E+000
1	71.79114611	5.661355E-012	1.868135E-011	1	0.000000E+000
1	71.79134645	1.868135E-011	5.661355E-012	0	0.000000E+000
1	71.79185327	5.661355E-012	1.868135E-011	1	0.000000E+000
1	71.79192571	1.868135E-011	5.661355E-012	0	0.000000E+000
1	71.79275098	5.661355E-012	1.868135E-011	1	0.000000E+000
1	71.79298336	1.868135E-011	5.661355E-012	0	0.000000E+000
1	71.79302213	5.661355E-012	1.868135E-011	1	0.000000E+000
1	71.79312525	1.868135E-011	5.661355E-012	0	0.000000E+000
1	71.79537896	5.661355E-012	1.868135E-011	1	0.000000E+000
1	71.79570314	1.868135E-011	5.661355E-012	0	0.000000E+000
1	71.79978612	5.661355E-012	1.868135E-011	1	0.000000E+000
1	71.79994218	1.868135E-011	5.661355E-012	0	0.000000E+000
1	71.80318765	5.661355E-012	1.868135E-011	1	0.000000E+000
1	71.80342853	1.868135E-011	5.661355E-012	0	0.000000E+000
1	71.80390191	5.661355E-012	1.868135E-011	1	0.000000E+000
1	71.80437379	1.868135E-011	5.661355E-012	0	0.000000E+000
1	71.80438110	5.661355E-012	1.868135E-011	1	0.000000E+000
1	71.80461398	1.868135E-011	5.661355E-012	0	0.000000E+000
1	71.80470903	5.661355E-012	1.868135E-011	1	0.000000E+000
1	71.80501474	1.868135E-011	5.661355E-012	0	0.000000E+000
1	71.80567820	5.661355E-012	1.868135E-011	1	0.000000E+000
1	71.80570582	1.868135E-011	5.661355E-012	0	0.000000E+000
1	71.80572143	5.661355E-012	1.868135E-011	1	0.000000E+000
1	71.80588645	1.868135E-011	5.661355E-012	0	0.000000E+000
1	71.80618468	5.661355E-012	1.868135E-011	1	0.000000E+000
1	71.80621649	1.868135E-011	5.661355E-012	0	0.000000E+000
1	71.81000634	5.661355E-012	1.868135E-011	1	0.000000E+000
1	71.81018651	1.868135E-011	5.661355E-012	0	0.000000E+000
1	71.81037437	5.661355E-012	1.868135E-011	1	0.000000E+000
1	71.81048415	1.868135E-011	5.661355E-012	0	0.000000E+000
1	71.81079219	5.661355E-012	1.868135E-011	1	0.000000E+000
1	71.81097137	1.868135E-011	5.661355E-012	0	0.000000E+000
1	71.81116560	5.661355E-012	1.868135E-011	1	0.000000E+000
1	71.81120337	1.868135E-011	5.661355E-012	0	0.000000E+000
1	71.81122061	5.661355E-012	1.868135E-011	1	0.000000E+000
1	71.81183891	1.868135E-011	5.661355E-012	0	0.000000E+000
1	71.81315195	5.661355E-012	1.868135E-011	1	0.000000E+000
1	71.81345321	1.868135E-011	5.661355E-012	0	0.000000E+000
1	71.81471722	5.661355E-012	1.868135E-011	1	0.000000E+000
1	71.81477679	1.868135E-011	5.661355E-012	0	0.000000E+000
1	71.81497649	5.661355E-012	1.868135E-011	1	0.000000E+000
1	71.81513891	1.868135E-011	5.661355E-012	0	0.000000E+000
1	71.81515661	5.661355E-012	1.868135E-011	1	0.000000E+000
1	71.81565388	1.868135E-011	5.661355E-012	0	0.000000E+000
1	71.81709754	5.661355E-012	1.868135E-011	1	0.000000E+000
1	71.81741634	1.868135E-011	5.661355E-012	0	0.000000E+000
1	71.81766218	5.661355E-012	1.868135E-011	1	0.000000E+000
1	71.81771012	1.868135E-011	5.661355E-012	0	0.000000E+000
1	71.81831200	5.661355E-012	1.868135E-011	1	0.000000E+000
1	71.81871407	1.868135E-011	5.661355E-012	0	0.000000E+000
1	71.81980048	5.661355E-012	1.868135E-011	1	0.000000E+000
1	71.81984727	1.868135E-011	5.661355E-012	0	0.000000E+000
1	71.84515951	5.661355E-012	1.868135E-011	1	0.000000E+000
1	71.84536697	1.868135E-011	5.661355E-012	0	0.000000E+000
1	71.84539439	5.661355E-012	1.868135E-011	1	0.000000E+000
1	71.84556611	1.868135E-011	5.661355E-012	0	0.000000E+000
1	71.84572205	5.661355E-012	1.868135E-011	1	0.000000E+000
1	71.84580868	1.868135E-011	5.661355E-012	0	0.000000E+000
1	71.84666935	5.661355E-012	1.868135E-011	1	0.000000E+000
1	71.84677635	1.868135E-011	5.661355E-012	0	0.000000E+000
1	71.84946602	5.661355E-012	1.868135E-011	1	0.000000E+000
1	71.84956593	1.868135E-011	5.661355E-012	0	0.000000E+000
1	71.84975384	5.661355E-012	1.868135E-011	1	0.000000E+000
1	71.84984627	1.868135E-011	5.661355E-012	0	0.000000E+000
1	71.85068689	5.661355E-012	1.868135E-011	1	0.000000E+000
1	71.85087888	1.868135E-011	5.661355E-012	0	0.000000E+000
1	71.85178843	5.661355E-012	1.868135E-011	1	0.000000E+000
1	71.85181199	1.868135E-011	5.661355E-012	0	0.000000E+000
1	71.85194035	5.661355E-012	1.868135E-011	1	0.000000E+000
1	71.85200155	1.868135E-011	5.661355E-012	0	0.000000E+000
1	71.85476178	5.661355E-012	1.868135E-011	1	0.000000E+000
1	71.85512480	1.868135E-011	5.661355E-012	0	0.000000E+000
1	71.85515257	5.661355E-012	1.868135E-011	1	0.000000E+000
1	71.85549755	1.868135E-011	5.661355E-012	0	0.000000E+000
1	71.85574599	5.661355E-012	1.868135E-011	1	0.000000E+000
1	71.85598108	1.868135E-011	5.661355E-012	0	0.000000E+000
1	71.85644537	5.661355E-012	1.868135E-011	1	0.000000E+000
1	71.85653142	1.868135E-011	5.661355E-012	0	0.000000E+000
1	71.85680639	5.661355E-012	1.868135E-011	1	0.000000E+000
1	71.85683051	1.868135E-011	5.661355E-012	0	0.000000E+000
1	71.85708514	5.661355E-012	1.868135E-011	1	0.000000E+000
1	71.85734805	1.868135E-011	5.661355E-012	0	0.000000E+000
1	71.86177826	5.661355E-012	1.868135E-011	1	0.000000E+000
1	71.86251517	1.868135E-011	5.661355E-012	0	0.000000E+000
1	71.86261747	5.661355E-012	1.868135E-011	1	0.000000E+000
1	71.86269950	1.868135E-011	5.661355E-012	0	0.000000E+000
1	71.86316469	5.661355E-012	1.868135E-011	1	0.000000E+000
1	71.86323572	1.868135E-011	5.661355E-012	0	0.000000E+000
1	71.86892126	5.661355E-012	1.868135E-011	1	0.000000E+000
1	71.86892603	1.868135E-011	5.661355E-012	0	0.000000E+000
1	71.87090465	5.661355E-012	1.868135E-011	1	0.000000E+000
1	71.87146692	1.868135E-011	5.661355E-012	0	0.000000E+000
1	71.87182436	5.661355E-012	1.868135E-011	1	0.000000E+000
1	71.87189705	1.868135E-011	5.661355E-012	0	0.000000E+000
1	71.87249451	5.661355E-012	1.868135E-011	1	0.000000E+000
1	71.87257902	1.868135E-011	5.661355E-012	0	0.000000E+000
1	71.87297853	5.661355E-012	1.868135E-011	1	0.000000E+000
1	71.87392007	1.868135E-011	5.661355E-012	0	0.000000E+000
1	71.87420072	5.661355E-012	1.868135E-011	1	0.000000E+000
1	71.87421488	1.868135E-011	5.661355E-012	0	0.000000E+000
1	71.87549812	5.661355E-012	1.868135E-011	1	0.000000E+000
1	71.87578051	1.868135E-011	5.661355E-012	0	0.000000E+000
1	71.87671446	5.661355E-012	1.868135E-011	1	0.000000E+000
1	71.87751193	1.868135E-011	5.661355E-012	0	0.000000E+000
1	71.87790269	5.661355E-012	1.868135E-011	1	0.000000E+000
1	71.87795846	1.868135E-011	5.661355E-012	0	0.000000E+000
1	71.87798656	5.661355E-012	1.868135E-011	1	0.000000E+000
1	71.87837190	1.868135E-011	5.661355E-012	0	0.000000E+000
1	71.87905310	5.661355E-012	1.868135E-011	1	0.000000E+000
1	71.87922747	1.868135E-011	5.661355E-012	0	0.000000E+000
1	71.88003813	5.661355E-012	1.868135E-011	1	0.000000E+000
1	71.88008383	1.868135E-011	5.661355E-012	0	0.000000E+000
1	71.88200894	5.661355E-012	1.868135E-011	1	0.000000E+000
1	71.88241087	1.868135E-011	5.661355E-012	0	0.000000E+000
1	71.88300056	5.661355E-012	1.868135E-011	1	0.000000E+000
1	71.88310257	1.868135E-011	5.661355E-012	0	0.000000E+000
1	71.88314249	5.661355E-012	1.868135E-011	1	0.000000E+000
1	71.88317891	1.868135E-011	5.661355E-012	0	0.000000E+000
1	71.88329670	5.661355E-012	1.868135E-011	1	0.000000E+000
1	71.88344588	1.868135E-011	5.661355E-012	0	0.000000E+000
1	71.88345630	5.661355E-012	1.868135E-011	1	0.000000E+000
1	71.88352805	1.868135E-011	5.661355E-012	0	0.000000E+000
1	71.88354122	5.661355E-012	1.868135E-011	1	0.000000E+000
1	71.88360902	1.868135E-011	5.661355E-012	0	0.000000E+000
1	71.88362652	5.661355E-012	1.868135E-011	1	0.000000E+000
1	71.88391044	1.868135E-011	5.661355E-012	0	0.000000E+000
1	71.88429768	5.661355E-012	1.868135E-011	1	0.000000E+000
1	71.88443126	1.868135E-011	5.661355E-012	0	0.000000E+000
1	71.88615206	5.661355E-012	1.868135E-011	1	0.000000E+000
1	71.88621884	1.868135E-011	5.661355E-012	0	0.000000E+000
1	71.88640390	5.661355E-012	1.868135E-011	1	0.000000E+000
1	71.88648761	1.868135E-011	5.661355E-012	0	0.000000E+000
1	71.88711422	5.661355E-012	1.868135E-011	1	0.000000E+000
1	71.88737106	1.868135E-011	5.661355E-012	0	0.000000E+000
1	71.88742418	5.661355E-012	1.868135E-011	1	0.000000E+000
1	71.88754630	1.868135E-011	5.661355E-012	0	0.000000E+000
1	71.88808071	5.661355E-012	1.868135E-011	1	0.000000E+000
1	71.88811702	1.868135E-011	5.661355E-012	0	0.000000E+000
1	71.88876438	5.661355E-012	1.868135E-011	1	0.000000E+000
1	71.88897557	1.868135E-011	5.661355E-012	0	0.000000E+000
1	71.89010790	5.661355E-012	1.868135E-011	1	0.000000E+000
1	71.89026265	1.868135E-011	5.661355E-012	0	0.000000E+000
1	71.89081835	5.661355E-012	1.868135E-011	1	0.000000E+000
1	71.89100071	1.868135E-011	5.661355E-012	0	0.000000E+000
1	71.89104649	5.661355E-012	1.868135E-011	1	0.000000E+000
1	71.89115114	1.868135E-011	5.661355E-012	0	0.000000E+000
1	71.89232973	5.661355E-012	1.868135E-011	1	0.000000E+000
1	71.89261561	1.868135E-011	5.661355E-012	0	0.000000E+000
1	76.08261961	5.553693E-012	1.857369E-011	1	0.000000E+000
1	76.08278405	1.857369E-011	5.553693E-012	0	0.000000E+000
1	76.08427134	5.553693E-012	1.857369E-011	1	0.000000E+000
1	76.08441934	1.857369E-011	5.553693E-012	0	0.000000E+000
1	76.08462732	5.553693E-012	1.857369E-011	1	0.000000E+000
1	76.08481380	1.857369E-011	5.553693E-012	0	0.000000E+000
1	76.08528748	5.553693E-012	1.857369E-011	1	0.000000E+000
1	76.08565549	1.857369E-011	5.553693E-012	0	0.000000E+000
1	76.09050205	5.553693E-012	1.857369E-011	1	0.000000E+000
1	76.09094484	1.857369E-011	5.553693E-012	0	0.000000E+000
1	76.09125500	5.553693E-012	1.857369E-011	1	0.000000E+000
1	76.09131862	1.857369E-011	5.553693E-012	0	0.000000E+000
1	76.09402650	5.553693E-012	1.857369E-011	1	0.000000E+000
1	76.09415105	1.857369E-011	5.553693E-012	0	0.000000E+000
1	76.09420361	5.553693E-012	1.857369E-011	1	0.000000E+000
1	76.09451623	1.857369E-011	5.553693E-012	0	0.000000E+000
1	76.09478199	5.553693E-012	1.857369E-011	1	0.000000E+000
1	76.09488772	1.857369E-011	5.553693E-012	0	0.000000E+000
1	76.09594233	5.553693E-012	1.857369E-011	1	0.000000E+000
1	76.09614757	1.857369E-011	5.553693E-012	0	0.000000E+000
1	76.09631830	5.553693E-012	1.857369E-011	1	0.000000E+000
1	76.09633101	1.857369E-011	5.553693E-012	0	0.000000E+000
1	76.09651115	5.553693E-012	1.857369E-011	1	0.000000E+000
1	76.09664985	1.857369E-011	5.553693E-012	0	0.000000E+000
1	76.10170468	5.553693E-012	1.857369E-011	1	0.000000E+000
1	76.10202681	1.857369E-011	5.553693E-012	0	0.000000E+000
1	76.10211981	5.553693E-012	1.857369E-011	1	0.000000E+000
1	76.10243139	1.857369E-011	5.553693E-012	0	0.000000E+000
1	76.10279883	5.553693E-012	1.857369E-011	1	0.000000E+000
1	76.10304286	1.857369E-011	5.553693E-012	0	0.000000E+000
1	76.10387837	5.553693E-012	1.857369E-011	1	0.000000E+000
1	76.10399245	1.857369E-011	5.553693E-012	0	0.000000E+000
1	76.10401397	5.553693E-012	1.857369E-011	1	0.000000E+000
1	76.10417759	1.857369E-011	5.553693E-012	0	0.000000E+000
1	76.10438649	5.553693E-012	1.857369E-011	1	0.000000E+000
1	76.10463539	1.857369E-011	5.553693E-012	0	0.000000E+000
1	76.10709921	5.553693E-012	1.857369E-011	1	0.000000E+000
1	76.10755558	1.857369E-011	5.553693E-012	0	0.000000E+000
1	76.10858259	5.553693E-012	1.857369E-011	1	0.000000E+000
1	76.10888695	1.857369E-011	5.553693E-012	0	0.000000E+000
1	76.11170201	5.553693E-012	1.857369E-011	1	0.000000E+000
1	76.11182989	1.857369E-011	5.553693E-012	0	0.000000E+000
1	76.11244478	5.553693E-012	1.857369E-011	1	0.000000E+000
1	76.11253604	1.857369E-011	5.553693E-012	0	0.000000E+000
1	76.11255099	5.553693E-012	1.857369E-011	1	0.000000E+000
1	76.11260995	1.857369E-011	5.553693E-012	0	0.000000E+000
1	76.11315150	5.553693E-012	1.857369E-011	1	0.000000E+000
1	76.11333607	1.857369E-011	5.553693E-012	0	0.000000E+000
1	76.11375097	5.553693E-012	1.857369E-011	1	0.000000E+000
1	76.11410887	1.857369E-011	5.553693E-012	0	0.000000E+000
1	76.11511732	5.553693E-012	1.857369E-011	1	0.000000E+000
1	76.11519738	1.857369E-011	5.553693E-012	0	0.000000E+000
1	76.11541250	5.553693E-012	1.857369E-011	1	0.000000E+000
1	76.11547823	1.857369E-011	5.553693E-012	0	0.000000E+000
1	76.11721233	5.553693E-012	1.857369E-011	1	0.000000E+000
1	76.11727278	1.857369E-011	5.553693E-012	0	0.000000E+000
1	76.12019808	5.553693E-012	1.857369E-011	1	0.000000E+000
1	76.12030345	1.857369E-011	5.553693E-012	0	0.000000E+000
1	76.12034135	5.553693E-012	1.857369E-011	1	0.000000E+000
1	76.12055786	1.857369E-011	5.553693E-012	0	0.000000E+000
1	76.12080442	5.553693E-012	1.857369E-011	1	0.000000E+000
1	76.12083623	1.857369E-011	5.553693E-012	0	0.000000E+000
1	76.12088283	5.553693E-012	1.857369E-011	1	0.000000E+000
1	76.12092127	1.857369E-011	5.553693E-012	0	0.000000E+000
1	76.12186075	5.553693E-012	1.857369E-011	1	0.000000E+000
1	76.12193199	1.857369E-011	5.553693E-012	0	0.000000E+000
1	76.12221901	5.553693E-012	1.857369E-011	1	0.000000E+000
1	76.12237600	1.857369E-011	5.553693E-012	0	0.000000E+000
1	76.12288461	5.553693E-012	1.857369E-011	1	0.000000E+000
1	76.12291494	1.857369E-011	5.553693E-012	0	0.000000E+000
1	76.12295948	5.553693E-012	1.857369E-011	1	0.000000E+000
1	76.12343091	1.857369E-011	5.553693E-012	0	0.000000E+000
1	76.12399138	5.553693E-012	1.857369E-011	1	0.000000E+000
1	76.12400063	1.857369E-011	5.553693E-012	0	0.000000E+000
1	76.12491356	5.553693E-012	1.857369E-011	1	0.000000E+000
1	76.12519576	1.857369E-011	5.553693E-012	0	0.000000E+000
1	76.12527912	5.553693E-012	1.857369E-011	1	0.000000E+000
1	76.12575904	1.857369E-011	5.553693E-012	0	0.000000E+000
1	76.12732249	5.553693E-012	1.857369E-011	1	0.000000E+000
1	76.12742164	1.857369E-011	5.553693E-012	0	0.000000E+000
1	76.12806499	5.553693E-012	1.857369E-011	1	0.000000E+000
1	76.12810844	1.857369E-011	5.553693E-012	0	0.000000E+000
1	76.12816127	5.553693E-012	1.857369E-011	1	0.000000E+000
1	76.12818903	1.857369E-011	5.553693E-012	0	0.000000E+000
1	76.12981629	5.553693E-012	1.857369E-011	1	0.000000E+000
1	76.12986541	1.857369E-011	5.553693E-012	0	0.000000E+000
1	76.13045973	5.553693E-012	1.857369E-011	1	0.000000E+000
1	76.13088789	1.857369E-011	5.553693E-012	0	0.000000E+000
1	76.13095290	5.553693E-012	1.857369E-011	1	0.000000E+000
1	76.13150401	1.857369E-011	5.553693E-012	0	0.000000E+000
1	76.13244591	5.553693E-012	1.857369E-011	1	0.000000E+000
1	76.13247337	1.857369E-011	5.553693E-012	0	0.000000E+000
1	76.13268201	5.553693E-012	1.857369E-011	1	0.000000E+000
1	76.13312357	1.857369E-011	5.553693E-012	0	0.000000E+000
1	76.13360649	5.553693E-012	1.857369E-011	1	0.000000E+000
1	76.13370584	1.857369E-011	5.553693E-012	0	0.000000E+000
1	76.13417496	5.553693E-012	1.857369E-011	1	0.000000E+000
1	76.13431792	1.857369E-011	5.553693E-012	0	0.000000E+000
1	76.67760679	5.475577E-012	1.849558E-011	1	0.000000E+000
1	76.67848991	1.849558E-011	5.475577E-012	0	0.000000E+000
1	76.67851903	5.475577E-012	1.849558E-011	1	0.000000E+000
1	76.67857161	1.849558E-011	5.475577E-012	0	0.000000E+000
1	76.67872025	5.475577E-012	1.849558E-011	1	0.000000E+000
1	76.67883220	1.849558E-011	5.475577E-012	0	0.000000E+000
1	76.67886550	5.475577E-012	1.849558E-011	1	0.000000E+000
1	76.67900107	1.849558E-011	5.475577E-012	0	0.000000E+000
1	76.68320545	5.475577E-012	1.849558E-011	1	0.000000E+000
1	76.68341751	1.849558E-011	5.475577E-012	0	0.000000E+000
1	76.68593938	5.475577E-012	1.849558E-011	1	0.000000E+000
1	76.68617597	1.849558E-011	5.475577E-012	0	0.000000E+000
1	76.68964496	5.475577E-012	1.849558E-011	1	0.000000E+000
1	76.68979010	1.849558E-011	5.475577E-012	0	0.000000E+000
1	76.69061321	5.475577E-012	1.849558E-011	1	0.000000E+000
1	76.69095356	1.849558E-011	5.475577E-012	0	0.000000E+000
1	76.69520363	5.475577E-012	1.849558E-011	1	0.000000E+000
1	76.69536995	1.849558E-011	5.475577E-012	0	0.000000E+000
1	76.69564360	5.475577E-012	1.849558E-011	1	0.000000E+000
1	76.69614266	1.849558E-011	5.475577E-012	0	0.000000E+000
1	76.69615990	5.475577E-012	1.849558E-011	1	0.000000E+000
1	76.69622297	1.849558E-011	5.475577E-012	0	0.000000E+000
1	76.69809842	5.475577E-012	1.849558E-011	1	0.000000E+000
1	76.69813677	1.849558E-011	5.475577E-012	0	0.000000E+000
1	76.69997116	5.475577E-012	1.849558E-011	1	0.000000E+000
1	76.70019384	1.849558E-011	5.475577E-012	0	0.000000E+000
1	76.70024139	5.475577E-012	1.849558E-011	1	0.000000E+000
1	76.70037061	1.849558E-011	5.475577E-012	0	0.000000E+000
1	76.72423599	5.475577E-012	1.849558E-011	1	0.000000E+000
1	76.72436217	1.849558E-011	5.475577E-012	0	0.000000E+000
1	76.72438341	5.475577E-012	1.849558E-011	1	0.000000E+000
1	76.72458143	1.849558E-011	5.475577E-012	0	0.000000E+000
1	76.72460404	5.475577E-012	1.849558E-011	1	0.000000E+000
1	76.72509654	1.849558E-011	5.475577E-012	0	0.000000E+000
1	76.72522082	5.475577E-012	1.849558E-011	1	0.000000E+000
1	76.72544738	1.849558E-011	5.475577E-012	0	0.000000E+000
1	76.72555532	5.475577E-012	1.849558E-011	1	0.000000E+000
1	76.72561739	1.849558E-011	5.475577E-012	0	0.000000E+000
1	76.72568688	5.475577E-012	1.849558E-011	1	0.000000E+000
1	76.72604191	1.849558E-011	5.475577E-012	0	0.000000E+000
1	76.72610281	5.475577E-012	1.849558E-011	1	0.000000E+000
1	76.72631190	1.849558E-011	5.475577E-012	0	0.000000E+000
1	76.72715739	5.475577E-012	1.849558E-011	1	0.000000E+000
1	76.72738381	1.849558E-011	5.475577E-012	0	0.000000E+000
1	76.72900401	5.475577E-012	1.849558E-011	1	0.000000E+000
1	76.72936265	1.849558E-011	5.475577E-012	0	0.000000E+000
1	76.72962971	5.475577E-012	1.849558E-011	1	0.000000E+000
1	76.72991864	1.849558E-011	5.475577E-012	0	0.000000E+000
1	76.73008028	5.475577E-012	1.849558E-011	1	0.000000E+000
1	76.73050541	1.849558E-011	5.475577E-012	0	0.000000E+000
1	76.73052021	5.475577E-012	1.849558E-011	1	0.000000E+000
1	76.73064669	1.849558E-011	5.475577E-012	0	0.000000E+000
1	76.73070953	5.475577E-012	1.849558E-011	1	0.000000E+000
1	76.73118682	1.849558E-011	5.475577E-012	0	0.000000E+000
1	76.73122619	5.475577E-012	1.849558E-011	1	0.000000E+000
1	76.73137330	1.849558E-011	5.475577E-012	0	0.000000E+000
1	76.73268950	5.475577E-012	1.849558E-011	1	0.000000E+000
1	76.73355852	1.849558E-011	5.475577E-012	0	0.000000E+000
1	76.73582745	5.475577E-012	1.849558E-011	1	0.000000E+000
1	76.73595046	1.849558E-011	5.475577E-012	0	0.000000E+000
1	76.73597098	5.475577E-012	1.849558E-011	1	0.000000E+000
1	76.73609313	1.849558E-011	5.475577E-012	0	0.000000E+000
1	76.73619802	5.475577E-012	1.849558E-011	1	0.000000E+000
1	76.73622215	1.849558E-011	5.475577E-012	0	0.000000E+000
1	76.73626521	5.475577E-012	1.849558E-011	1	0.000000E+000
1	76.73634862	1.849558E-011	5.475577E-012	0	0.000000E+000
1	76.73901417	5.475577E-012	1.849558E-011	1	0.000000E+000
1	76.73924442	1.849558E-011	5.475577E-012	0	0.000000E+000
1	76.73926706	5.475577E-012	1.849558E-011	1	0.000000E+000
1	76.73984045	1.849558E-011	5.475577E-012	0	0.000000E+000
1	76.74010400	5.475577E-012	1.849558E-011	1	0.000000E+000
1	76.74063569	1.849558E-011	5.475577E-012	0	0.000000E+000
1	76.74081852	5.475577E-012	1.849558E-011	1	0.000000E+000
1	76.74132764	1.849558E-011	5.475577E-012	0	0.000000E+000
1	76.74134274	5.475577E-012	1.849558E-011	1	0.000000E+000
1	76.74152092	1.849558E-011	5.475577E-012	0	0.000000E+000
1	76.74216686	5.475577E-012	1.849558E-011	1	0.000000E+000
1	76.74235211	1.849558E-011	5.475577E-012	0	0.000000E+000
1	76.74236798	5.475577E-012	1.849558E-011	1	0.000000E+000
1	76.74268187	1.849558E-011	5.475577E-012	0	0.000000E+000
1	76.74269380	5.475577E-012	1.849558E-011	1	0.000000E+000
1	76.74280481	1.849558E-011	5.475577E-012	0	0.000000E+000
1	76.74284817	5.475577E-012	1.849558E-011	1	0.000000E+000
1	76.74291733	1.849558E-011	5.475577E-012	0	0.000000E+000
1	76.74414090	5.475577E-012	1.849558E-011	1	0.000000E+000
1	76.74437833	1.849558E-011	5.475577E-012	0	0.000000E+000
1	76.74450869	5.475577E-012	1.849558E-011	1	0.000000E+000
1	76.74506474	1.849558E-011	5.475577E-012	0	0.000000E+000
1	76.74544941	5.475577E-012	1.849558E-011	1	0.000000E+000
1	76.74588694	1.849558E-011	5.475577E-012	0	0.000000E+000
1	76.75030661	5.475577E-012	1.849558E-011	1	0.000000E+000
1	76.75039269	1.849558E-011	5.475577E-012	0	0.000000E+000
1	76.75042601	5.475577E-012	1.849558E-011	1	0.000000E+000
1	76.75051762	1.849558E-011	5.475577E-012	0	0.000000E+000
1	76.75058252	5.475577E-012	1.849558E-011	1	0.000000E+000
1	76.75062068	1.849558E-011	5.475577E-012	0	0.000000E+000
1	76.75065926	5.475577E-012	1.849558E-011	1	0.000000E+000
1	76.75081622	1.849558E-011	5.475577E-012	0	0.000000E+000
1	76.75082839	5.475577E-012	1.849558E-011	1	0.000000E+000
1	76.75129710	1.849558E-011	5.475577E-012	0	0.000000E+000
1	76.75253871	5.475577E-012	1.849558E-011	1	0.000000E+000
1	76.75284171	1.849558E-011	5.475577E-012	0	0.000000E+000
1	76.75490354	5.475577E-012	1.849558E-011	1	0.000000E+000
1	76.75501885	1.849558E-011	5.475577E-012	0	0.000000E+000
1	76.75630524	5.475577E-012	1.849558E-011	1	0.000000E+000
1	76.75644307	1.849558E-011	5.475577E-012	0	0.000000E+000
1	76.75647327	5.475577E-012	1.849558E-011	1	0.000000E+000
1	76.75665987	1.849558E-011	5.475577E-012	0	0.000000E+000
1	76.75672634	5.475577E-012	1.849558E-011	1	0.000000E+000
1	76.75759368	1.849558E-011	5.475577E-012	0	0.000000E+000
1	76.75846968	5.475577E-012	1.849558E-011	1	0.000000E+000
1	76.75874400	1.849558E-011	5.475577E-012	0	0.000000E+000
1	76.75913796	5.475577E-012	1.849558E-011	1	0.000000E+000
1	76.75920061	1.849558E-011	5.475577E-012	0	0.000000E+000
1	76.76071572	5.475577E-012	1.849558E-011	1	0.000000E+000
1	76.76094031	1.849558E-011	5.475577E-012	0	0.000000E+000
1	76.76095781	5.475577E-012	1.849558E-011	1	0.000000E+000
1	76.76150608	1.849558E-011	5.475577E-012	0	0.000000E+000
1	76.76169312	5.475577E-012	1.849558E-011	1	0.000000E+000
1	76.76175274	1.849558E-011	5.475577E-012	0	0.000000E+000
1	76.76548086	5.475577E-012	1.849558E-011	1	0.000000E+000
1	76.76569088	1.849558E-011	5.475577E-012	0	0.000000E+000
1	76.76569470	5.475577E-012	1.849558E-011	1	0.000000E+000
1	76.76576092	1.849558E-011	5.475577E-012	0	0.000000E+000
1	76.76695179	5.475577E-012	1.849558E-011	1	0.000000E+000
1	76.76702425	1.849558E-011	5.475577E-012	0	0.000000E+000
1	76.76746353	5.475577E-012	1.849558E-011	1	0.000000E+000
1	76.76754573	1.849558E-011	5.475577E-012	0	0.000000E+000
1	76.76849719	5.475577E-012	1.849558E-011	1	0.000000E+000
1	76.76877934	1.849558E-011	5.475577E-012	0	0.000000E+000
1	76.76889790	5.475577E-012	1.849558E-011	1	0.000000E+000
1	76.76916814	1.849558E-011	5.475577E-012	0	0.000000E+000
1	76.76917547	5.475577E-012	1.849558E-011	1	0.000000E+000
1	76.76955913	1.849558E-011	5.475577E-012	0	0.000000E+000
1	76.76964487	5.475577E-012	1.849558E-011	1	0.000000E+000
1	76.76974057	1.849558E-011	5.475577E-012	0	0.000000E+000
1	76.77166815	5.475577E-012	1.849558E-011	1	0.000000E+000
1	76.77169205	1.849558E-011	5.475577E-012	0	0.000000E+000
1	76.77403812	5.475577E-012	1.849558E-011	1	0.000000E+000
1	76.77406662	1.849558E-011	5.475577E-012	0	0.000000E+000
1	76.77652521	5.475577E-012	1.849558E-011	1	0.000000E+000
1	76.77663948	1.849558E-011	5.475577E-012	0	0.000000E+000
1	76.77668500	5.475577E-012	1.849558E-011	1	0.000000E+000
1	76.77674962	1.849558E-011	5.475577E-012	0	0.000000E+000
1	76.77678219	5.475577E-012	1.849558E-011	1	0.000000E+000
1	76.77692210	1.849558E-011	5.475577E-012	0	0.000000E+000
1	76.77894905	5.475577E-012	1.849558E-011	1	0.000000E+000
1	76.77901752	1.849558E-011	5.475577E-012	0	0.000000E+000
1	76.78004855	5.475577E-012	1.849558E-011	1	0.000000E+000
1	76.78055876	1.849558E-011	5.475577E-012	0	0.000000E+000
1	76.78173693	5.475577E-012	1.849558E-011	1	0.000000E+000
1	76.78220838	1.849558E-011	5.475577E-012	0	0.000000E+000
1	76.78304021	5.475577E-012	1.849558E-011	1	0.000000E+000
1	76.78305949	1.849558E-011	5.475577E-012	0	0.000000E+000
1	76.78464166	5.475577E-012	1.849558E-011	1	0.000000E+000
1	76.78511437	1.849558E-011	5.475577E-012	0	0.000000E+000
1	76.78534228	5.475577E-012	1.849558E-011	1	0.000000E+000
1	76.78540133	1.849558E-011	5.475577E-012	0	0.000000E+000
1	76.78542068	5.475577E-012	1.849558E-011	1	0.000000E+000
1	76.78566263	1.849558E-011	5.475577E-012	0	0.000000E+000
1	76.78586037	5.475577E-012	1.849558E-011	1	0.000000E+000
1	76.78594951	1.849558E-011	5.475577E-012	0	0.000000E+000
1	76.78630955	5.475577E-012	1.849558E-011	1	0.000000E+000
1	76.78645669	1.849558E-011	5.475577E-012	0	0.000000E+000
1	76.78747122	5.475577E-012	1.849558E-011	1	0.000000E+000
1	76.78751799	1.849558E-011	5.475577E-012	0	0.000000E+000
1	76.78768408	5.475577E-012	1.849558E-011	1	0.000000E+000
1	76.78791944	1.849558E-011	5.475577E-012	0	0.000000E+000
1	76.78885548	5.475577E-012	1.849558E-011	1	0.000000E+000
1	76.78890891	1.849558E-011	5.475577E-012	0	0.000000E+000
1	76.79013744	5.475577E-012	1.849558E-011	1	0.000000E+000
1	76.79028282	1.849558E-011	5.475577E-012	0	0.000000E+000
1	76.79084650	5.475577E-012	1.849558E-011	1	0.000000E+000
1	76.79085772	1.849558E-011	5.475577E-012	0	0.000000E+000
1	76.79090155	5.475577E-012	1.849558E-011	1	0.000000E+000
1	76.79095080	1.849558E-011	5.475577E-012	0	0.000000E+000
1	76.79111512	5.475577E-012	1.849558E-011	1	0.000000E+000
1	76.79143033	1.849558E-011	5.475577E-012	0	0.000000E+000
1	76.79310572	5.475577E-012	1.849558E-011	1	0.000000E+000
1	76.79335992	1.849558E-011	5.475577E-012	0	0.000000E+000
1	76.79409792	5.475577E-012	1.849558E-011	1	0.000000E+000
1	76.79434788	1.849558E-011	5.475577E-012	0	0.000000E+000
1	76.79584740	5.475577E-012	1.849558E-011	1	0.000000E+000
1	76.79614160	1.849558E-011	5.475577E-012	0	0.000000E+000
1	76.79678636	5.475577E-012	1.849558E-011	1	0.000000E+000
1	76.79740664	1.849558E-011	5.475577E-012	0	0.000000E+000
1	76.79966217	5.475577E-012	1.849558E-011	1	0.000000E+000
1	76.79972446	1.849558E-011	5.475577E-012	0	0.000000E+000
1	76.79974176	5.475577E-012	1.849558E-011	1	0.000000E+000
1	76.79989213	1.849558E-011	5.475577E-012	0	0.000000E+000
1	76.80047728	5.475577E-012	1.849558E-011	1	0.000000E+000
1	76.80063073	1.849558E-011	5.475577E-012	0	0.000000E+000
1	76.80184278	5.475577E-012	1.849558E-011	1	0.000000E+000
1	76.80191762	1.849558E-011	5.475577E-012	0	0.000000E+000
1	76.80265459	5.475577E-012	1.849558E-011	1	0.000000E+000
1	76.80271456	1.849558E-011	5.475577E-012	0	0.000000E+000
1	76.80307881	5.475577E-012	1.849558E-011	1	0.000000E+000
1	76.80315834	1.849558E-011	5.475577E-012	0	0.000000E+000
1	76.80319726	5.475577E-012	1.849558E-011	1	0.000000E+000
1	76.80369281	1.849558E-011	5.475577E-012	0	0.000000E+000
1	76.80398663	5.475577E-012	1.849558E-011	1	0.000000E+000
1	76.80403894	1.849558E-011	5.475577E-012	0	0.000000E+000
1	76.80455354	5.475577E-012	1.849558E-011	1	0.000000E+000
1	76.80474708	1.849558E-011	5.475577E-012	0	0.000000E+000
1	76.80475610	5.475577E-012	1.849558E-011	1	0.000000E+000
1	76.80506591	1.849558E-011	5.475577E-012	0	0.000000E+000
1	76.80579311	5.475577E-012	1.849558E-011	1	0.000000E+000
1	76.80583032	1.849558E-011	5.475577E-012	0	0.000000E+000
1	76.80825077	5.475577E-012	1.849558E-011	1	0.000000E+000
1	76.80852644	1.849558E-011	5.475577E-012	0	0.000000E+000
1	76.80857872	5.475577E-012	1.849558E-011	1	0.000000E+000
1	76.80904174	1.849558E-011	5.475577E-012	0	0.000000E+000
1	76.80909431	5.475577E-012	1.849558E-011	1	0.000000E+000
1	76.80990998	1.849558E-011	5.475577E-012	0	0.000000E+000
1	76.80993340	5.475577E-012	1.849558E-011	1	0.000000E+000
1	76.81014073	1.849558E-011	5.475577E-012	0	0.000000E+000
1	76.81017661	5.475577E-012	1.849558E-011	1	0.000000E+000
1	76.81034687	1.849558E-011	5.475577E-012	0	0.000000E+000
1	76.81047400	5.475577E-012	1.849558E-011	1	0.000000E+000
1	76.81097055	1.849558E-011	5.475577E-012	0	0.000000E+000
1	76.81138392	5.475577E-012	1.849558E-011	1	0.000000E+000
1	76.81152793	1.849558E-011	5.475577E-012	0	0.000000E+000
1	76.81175074	5.475577E-012	1.849558E-011	1	0.000000E+000
1	76.81225492	1.849558E-011	5.475577E-012	0	0.000000E+000
1	76.81316792	5.475577E-012	1.849558E-011	1	0.000000E+000
1	76.81337274	1.849558E-011	5.475577E-012	0	0.000000E+000
1	76.81417540	5.475577E-012	1.849558E-011	1	0.000000E+000
1	76.81419393	1.849558E-011	5.475577E-012	0	0.000000E+000
1	76.81440581	5.475577E-012	1.849558E-011	1	0.000000E+000
1	76.81457248	1.849558E-011	5.475577E-012	0	0.000000E+000
1	76.81630171	5.475577E-012	1.849558E-011	1	0.000000E+000
1	76.81664135	1.849558E-011	5.475577E-012	0	0.000000E+000
1	76.81710576	5.475577E-012	1.849558E-011	1	0.000000E+000
1	76.81784044	1.849558E-011	5.475577E-012	0	0.000000E+000
1	76.81921924	5.475577E-012	1.849558E-011	1	0.000000E+000
1	76.81941712	1.849558E-011	5.475577E-012	0	0.000000E+000
1	76.82122780	5.475577E-012	1.849558E-011	1	0.000000E+000
1	76.82136939	1.849558E-011	5.475577E-012	0	0.000000E+000
1	76.82165973	5.475577E-012	1.849558E-011	1	0.000000E+000
1	76.82180893	1.849558E-011	5.475577E-012	0	0.000000E+000
1	76.82430750	5.475577E-012	1.849558E-011	1	0.000000E+000
1	76.82470808	1.849558E-011	5.475577E-012	0	0.000000E+000
1	76.82498778	5.475577E-012	1.849558E-011	1	0.000000E+000
1	76.82511252	1.849558E-011	5.475577E-012	0	0.000000E+000
1	76.82638851	5.475577E-012	1.849558E-011	1	0.000000E+000
1	76.82675885	1.849558E-011	5.475577E-012	0	0.000000E+000
1	76.82850608	5.475577E-012	1.849558E-011	1	0.000000E+000
1	76.82863556	1.849558E-011	5.475577E-012	0	0.000000E+000
1	76.82904178	5.475577E-012	1.849558E-011	1	0.000000E+000
1	76.82914712	1.849558E-011	5.475577E-012	0	0.000000E+000
1	76.83008743	5.475577E-012	1.849558E-011	1	0.000000E+000
1	76.83052656	1.849558E-011	5.475577E-012	0	0.000000E+000
1	76.83114784	5.475577E-012	1.849558E-011	1	0.000000E+000
1	76.83160918	1.849558E-011	5.475577E-012	0	0.000000E+000
1	76.83191087	5.475577E-012	1.849558E-011	1	0.000000E+000
1	76.83222702	1.849558E-011	5.475577E-012	0	0.000000E+000
1	76.83325373	5.475577E-012	1.849558E-011	1	0.000000E+000
1	76.83330037	1.849558E-011	5.475577E-012	0	0.000000E+000
1	76.83535248	5.475577E-012	1.849558E-011	1	0.000000E+000
1	76.83548012	1.849558E-011	5.475577E-012	0	0.000000E+000
1	76.83549571	5.475577E-012	1.849558E-011	1	0.000000E+000
1	76.83579223	1.849558E-011	5.475577E-012	0	0.000000E+000
1	76.83580534	5.475577E-012	1.849558E-011	1	0.000000E+000
1	76.83599068	1.849558E-011	5.475577E-012	0	0.000000E+000
1	76.83807638	5.475577E-012	1.849558E-011	1	0.000000E+000
1	76.83812313	1.849558E-011	5.475577E-012	0	0.000000E+000
1	76.83860658	5.475577E-012	1.849558E-011	1	0.000000E+000
1	76.83900064	1.849558E-011	5.475577E-012	0	0.000000E+000
1	76.84047960	5.475577E-012	1.849558E-011	1	0.000000E+000
1	76.84072649	1.849558E-011	5.475577E-012	0	0.000000E+000
1	76.84254193	5.475577E-012	1.849558E-011	1	0.000000E+000
1	76.84257824	1.849558E-011	5.475577E-012	0	0.000000E+000
1	76.84259808	5.475577E-012	1.849558E-011	1	0.000000E+000
1	76.84274526	1.849558E-011	5.475577E-012	0	0.000000E+000
1	76.84303718	5.475577E-012	1.849558E-011	1	0.000000E+000
1	76.84315100	1.849558E-011	5.475577E-012	0	0.000000E+000
1	76.84362339	5.475577E-012	1.849558E-011	1	0.000000E+000
1	76.84399868	1.849558E-011	5.475577E-012	0	0.000000E+000
1	76.84405878	5.475577E-012	1.849558E-011	1	0.000000E+000
1	76.84423624	1.849558E-011	5.475577E-012	0	0.000000E+000
1	76.84678112	5.475577E-012	1.849558E-011	1	0.000000E+000
1	76.84701022	1.849558E-011	5.475577E-012	0	0.000000E+000
1	76.84750133	5.475577E-012	1.849558E-011	1	0.000000E+000
1	76.84777155	1.849558E-011	5.475577E-012	0	0.000000E+000
1	76.84843853	5.475577E-012	1.849558E-011	1	0.000000E+000
1	76.84862103	1.849558E-011	5.475577E-012	0	0.000000E+000
1	76.84863817	5.475577E-012	1.849558E-011	1	0.000000E+000
1	76.84879096	1.849558E-011	5.475577E-012	0	0.000000E+000
1	76.85193854	5.475577E-012	1.849558E-011	1	0.000000E+000
1	76.85218494	1.849558E-011	5.475577E-012	0	0.000000E+000
1	76.85219233	5.475577E-012	1.849558E-011	1	0.000000E+000
1	76.85240127	1.849558E-011	5.475577E-012	0	0.000000E+000
1	76.85307942	5.475577E-012	1.849558E-011	1	0.000000E+000
1	76.85323188	1.849558E-011	5.475577E-012	0	0.000000E+000
1	76.85523123	5.475577E-012	1.849558E-011	1	0.000000E+000
1	76.85534447	1.849558E-011	5.475577E-012	0	0.000000E+000
1	76.85894400	5.475577E-012	1.849558E-011	1	0.000000E+000
1	76.85905114	1.849558E-011	5.475577E-012	0	0.000000E+000
1	76.85908366	5.475577E-012	1.849558E-011	1	0.000000E+000
1	76.85919803	1.849558E-011	5.475577E-012	0	0.000000E+000
1	76.85989396	5.475577E-012	1.849558E-011	1	0.000000E+000
1	76.85994062	1.849558E-011	5.475577E-012	0	0.000000E+000
1	76.86036919	5.475577E-012	1.849558E-011	1	0.000000E+000
1	76.86052324	1.849558E-011	5.475577E-012	0	0.000000E+000
1	76.86286590	5.475577E-012	1.849558E-011	1	0.000000E+000
1	76.86303181	1.849558E-011	5.475577E-012	0	0.000000E+000
1	76.86328937	5.475577E-012	1.849558E-011	1	0.000000E+000
1	76.86346472	1.849558E-011	5.475577E-012	0	0.000000E+000
1	76.86349459	5.475577E-012	1.849558E-011	1	0.000000E+000
1	76.86375421	1.849558E-011	5.475577E-012	0	0.000000E+000
1	76.86382411	5.475577E-012	1.849558E-011	1	0.000000E+000
1	76.86386670	1.849558E-011	5.475577E-012	0	0.000000E+000
1	76.86394262	5.475577E-012	1.849558E-011	1	0.000000E+000
1	76.86414641	1.849558E-011	5.475577E-012	0	0.000000E+000
1	76.86441770	5.475577E-012	1.849558E-011	1	0.000000E+000
1	76.86451234	1.849558E-011	5.475577E-012	0	0.000000E+000
1	76.86504155	5.475577E-012	1.849558E-011	1	0.000000E+000
1	76.86547992	1.849558E-011	5.475577E-012	0	0.000000E+000
1	76.86711400	5.475577E-012	1.849558E-011	1	0.000000E+000
1	76.86716712	1.849558E-011	5.475577E-012	0	0.000000E+000
1	76.86796879	5.475577E-012	1.849558E-011	1	0.000000E+000
1	76.86821784	1.849558E-011	5.475577E-012	0	0.000000E+000
1	76.86964423	5.475577E-012	1.849558E-011	1	0.000000E+000
1	76.86968030	1.849558E-011	5.475577E-012	0	0.000000E+000
1	76.87052431	5.475577E-012	1.849558E-011	1	0.000000E+000
1	76.87085094	1.849558E-011	5.475577E-012	0	0.000000E+000
1	76.87184665	5.475577E-012	1.849558E-011	1	0.000000E+000
1	76.87254176	1.849558E-011	5.475577E-012	0	0.000000E+000
1	76.87258078	5.475577E-012	1.849558E-011	1	0.000000E+000
1	76.87305595	1.849558E-011	5.475577E-012	0	0.000000E+000
1	76.87308395	5.475577E-012	1.849558E-011	1	0.000000E+000
1	76.87326250	1.849558E-011	5.475577E-012	0	0.000000E+000
1	76.87350034	5.475577E-012	1.849558E-011	1	0.000000E+000
1	76.87357819	1.849558E-011	5.475577E-012	0	0.000000E+000
1	76.87384848	5.475577E-012	1.849558E-011	1	0.000000E+000
1	76.87410087	1.849558E-011	5.475577E-012	0	0.000000E+000
1	76.87448769	5.475577E-012	1.849558E-011	1	0.000000E+000
1	76.87452622	1.849558E-011	5.475577E-012	0	0.000000E+000
1	76.87475614	5.475577E-012	1.849558E-011	1	0.000000E+000
1	76.87523251	1.849558E-011	5.475577E-012	0	0.000000E+000
1	76.87548349	5.475577E-012	1.849558E-011	1	0.000000E+000
1	76.87572758	1.849558E-011	5.475577E-012	0	0.000000E+000
1	76.87578566	5.475577E-012	1.849558E-011	1	0.000000E+000
1	76.87580533	1.849558E-011	5.475577E-012	0	0.000000E+000
1	76.87621122	5.475577E-012	1.849558E-011	1	0.000000E+000
1	76.87625985	1.849558E-011	5.475577E-012	0	0.000000E+000
1	76.87878410	5.475577E-012	1.849558E-011	1	0.000000E+000
1	76.87885850	1.849558E-011	5.475577E-012	0	0.000000E+000
1	76.87903432	5.475577E-012	1.849558E-011	1	0.000000E+000
1	76.87906922	1.849558E-011	5.475577E-012	0	0.000000E+000
1	76.87914940	5.475577E-012	1.849558E-011	1	0.000000E+000
1	76.87970878	1.849558E-011	5.475577E-012	0	0.000000E+000
1	76.87994454	5.475577E-012	1.849558E-011	1	0.000000E+000
1	76.88011869	1.849558E-011	5.475577E-012	0	0.000000E+000
1	76.88083653	5.475577E-012	1.849558E-011	1	0.000000E+000
1	76.88109995	1.849558E-011	5.475577E-012	0	0.000000E+000
1	76.88352858	5.475577E-012	1.849558E-011	1	0.000000E+000
1	76.88378674	1.849558E-011	5.475577E-012	0	0.000000E+000
1	76.88381013	5.475577E-012	1.849558E-011	1	0.000000E+000
1	76.88382963	1.849558E-011	5.475577E-012	0	0.000000E+000
1	76.88392510	5.475577E-012	1.849558E-011	1	0.000000E+000
1	76.88437870	1.849558E-011	5.475577E-012	0	0.000000E+000
1	76.88439438	5.475577E-012	1.849558E-011	1	0.000000E+000
1	76.88444727	1.849558E-011	5.475577E-012	0	0.000000E+000
1	76.88522694	5.475577E-012	1.849558E-011	1	0.000000E+000
1	76.88561704	1.849558E-011	5.475577E-012	0	0.000000E+000
1	76.88605917	5.475577E-012	1.849558E-011	1	0.000000E+000
1	76.88644729	1.849558E-011	5.475577E-012	0	0.000000E+000
1	76.88831746	5.475577E-012	1.849558E-011	1	0.000000E+000
1	76.88832704	1.849558E-011	5.475577E-012	0	0.000000E+000
1	76.88987158	5.475577E-012	1.849558E-011	1	0.000000E+000
1	76.89001703	1.849558E-011	5.475577E-012	0	0.000000E+000
1	76.89003004	5.475577E-012	1.849558E-011	1	0.000000E+000
1	76.89032126	1.849558E-011	5.475577E-012	0	0.000000E+000
1	76.89063411	5.475577E-012	1.849558E-011	1	0.000000E+000
1	76.89078759	1.849558E-011	5.475577E-012	0	0.000000E+000
1	76.89093622	5.475577E-012	1.849558E-011	1	0.000000E+000
1	76.89141731	1.849558E-011	5.475577E-012	0	0.000000E+000
1	76.89143144	5.475577E-012	1.849558E-011	1	0.000000E+000
1	76.89148724	1.849558E-011	5.475577E-012	0	0.000000E+000
1	76.89362539	5.475577E-012	1.849558E-011	1	0.000000E+000
1	76.89384199	1.849558E-011	5.475577E-012	0	0.000000E+000
1	76.89471503	5.475577E-012	1.849558E-011	1	0.000000E+000
1	76.89482775	1.849558E-011	5.475577E-012	0	0.000000E+000
1	76.89509638	5.475577E-012	1.849558E-011	1	0.000000E+000
1	76.89552568	1.849558E-011	5.475577E-012	0	0.000000E+000
1	76.89566833	5.475577E-012	1.849558E-011	1	0.000000E+000
1	76.89616181	1.849558E-011	5.475577E-012	0	0.000000E+000
1	76.89764916	5.475577E-012	1.849558E-011	1	0.000000E+000
1	76.89782740	1.849558E-011	5.475577E-012	0	0.000000E+000
1	76.89925826	5.475577E-012	1.849558E-011	1	0.000000E+000
1	76.90030211	1.849558E-011	5.475577E-012	0	0.000000E+000
1	76.90165600	5.475577E-012	1.849558E-011	1	0.000000E+000
1	76.90189411	1.849558E-011	5.475577E-012	0	0.000000E+000
1	76.90257132	5.475577E-012	1.849558E-011	1	0.000000E+000
1	76.90286908	1.849558E-011	5.475577E-012	0	0.000000E+000
1	76.90305886	5.475577E-012	1.849558E-011	1	0.000000E+000
1	76.90310802	1.849558E-011	5.475577E-012	0	0.000000E+000
1	76.90530268	5.475577E-012	1.849558E-011	1	0.000000E+000
1	76.90604521	1.849558E-011	5.475577E-012	0	0.000000E+000
1	76.90717272	5.475577E-012	1.849558E-011	1	0.000000E+000
1	76.90735976	1.849558E-011	5.475577E-012	0	0.000000E+000
1	76.90736528	5.475577E-012	1.849558E-011	1	0.000000E+000
1	76.90766667	1.849558E-011	5.475577E-012	0	0.000000E+000
1	76.90864996	5.475577E-012	1.849558E-011	1	0.000000E+000
1	76.90895603	1.849558E-011	5.475577E-012	0	0.000000E+000
1	76.90949099	5.475577E-012	1.849558E-011	1	0.000000E+000
1	76.90951835	1.849558E-011	5.475577E-012	0	0.000000E+000
1	76.90954351	5.475577E-012	1.849558E-011	1	0.000000E+000
1	76.91032153	1.849558E-011	5.475577E-012	0	0.000000E+000
1	76.91067103	5.475577E-012	1.849558E-011	1	0.000000E+000
1	76.91083157	1.849558E-011	5.475577E-012	0	0.000000E+000
1	76.91123114	5.475577E-012	1.849558E-011	1	0.000000E+000
1	76.91164999	1.849558E-011	5.475577E-012	0	0.000000E+000
1	76.91237997	5.475577E-012	1.849558E-011	1	0.000000E+000
1	76.91246631	1.849558E-011	5.475577E-012	0	0.000000E+000
1	76.91369783	5.475577E-012	1.849558E-011	1	0.000000E+000
1	76.91401628	1.849558E-011	5.475577E-012	0	0.000000E+000
1	76.91517450	5.475577E-012	1.849558E-011	1	0.000000E+000
1	76.91550406	1.849558E-011	5.475577E-012	0	0.000000E+000
1	76.91601872	5.475577E-012	1.849558E-011	1	0.000000E+000
1	76.91628053	1.849558E-011	5.475577E-012	0	0.000000E+000
1	76.92538164	5.475577E-012	1.849558E-011	1	0.000000E+000
1	76.92548519	1.849558E-011	5.475577E-012	0	0.000000E+000
1	76.92551550	5.475577E-012	1.849558E-011	1	0.000000E+000
1	76.92642054	1.849558E-011	5.475577E-012	0	0.000000E+000
1	76.93059724	5.475577E-012	1.849558E-011	1	0.000000E+000
1	76.93061542	1.849558E-011	5.475577E-012	0	0.000000E+000
1	76.93082398	5.475577E-012	1.849558E-011	1	0.000000E+000
1	76.93088084	1.849558E-011	5.475577E-012	0	0.000000E+000
1	76.93088830	5.475577E-012	1.849558E-011	1	0.000000E+000
1	76.93095536	1.849558E-011	5.475577E-012	0	0.000000E+000
1	76.93098594	5.475577E-012	1.849558E-011	1	0.000000E+000
1	76.93130392	1.849558E-011	5.475577E-012	0	0.000000E+000
1	76.93340157	5.475577E-012	1.849558E-011	1	0.000000E+000
1	76.93384347	1.849558E-011	5.475577E-012	0	0.000000E+000
1	76.93589004	5.475577E-012	1.849558E-011	1	0.000000E+000
1	76.93595324	1.849558E-011	5.475577E-012	0	0.000000E+000
1	76.93693289	5.475577E-012	1.849558E-011	1	0.000000E+000
1	76.93729780	1.849558E-011	5.475577E-012	0	0.000000E+000
1	76.93749821	5.475577E-012	1.849558E-011	1	0.000000E+000
1	76.93819701	1.849558E-011	5.475577E-012	0	0.000000E+000
1	76.93874508	5.475577E-012	1.849558E-011	1	0.000000E+000
1	76.93882594	1.849558E-011	5.475577E-012	0	0.000000E+000
1	76.93905274	5.475577E-012	1.849558E-011	1	0.000000E+000
1	76.93914119	1.849558E-011	5.475577E-012	0	0.000000E+000
1	76.94294188	5.475577E-012	1.849558E-011	1	0.000000E+000
1	76.94311783	1.849558E-011	5.475577E-012	0	0.000000E+000
1	76.94349624	5.475577E-012	1.849558E-011	1	0.000000E+000
1	76.94360284	1.849558E-011	5.475577E-012	0	0.000000E+000
1	76.94494733	5.475577E-012	1.849558E-011	1	0.000000E+000
1	76.94506047	1.849558E-011	5.475577E-012	0	0.000000E+000
1	76.94605657	5.475577E-012	1.849558E-011	1	0.000000E+000
1	76.94622863	1.849558E-011	5.475577E-012	0	0.000000E+000
1	76.94845312	5.475577E-012	1.849558E-011	1	0.000000E+000
1	76.94904589	1.849558E-011	5.475577E-012	0	0.000000E+000
1	76.94908879	5.475577E-012	1.849558E-011	1	0.000000E+000
1	76.94912963	1.849558E-011	5.475577E-012	0	0.000000E+000
1	76.94946779	5.475577E-012	1.849558E-011	1	0.000000E+000
1	76.94989214	1.849558E-011	5.475577E-012	0	0.000000E+000
1	76.95012030	5.475577E-012	1.849558E-011	1	0.000000E+000
1	76.95032265	1.849558E-011	5.475577E-012	0	0.000000E+000
1	76.95112356	5.475577E-012	1.849558E-011	1	0.000000E+000
1	76.95120016	1.849558E-011	5.475577E-012	0	0.000000E+000
1	76.95242594	5.475577E-012	1.849558E-011	1	0.000000E+000
1	76.95249361	1.849558E-011	5.475577E-012	0	0.000000E+000
1	76.95253301	5.475577E-012	1.849558E-011	1	0.000000E+000
1	76.95275499	1.849558E-011	5.475577E-012	0	0.000000E+000
1	76.95277371	5.475577E-012	1.849558E-011	1	0.000000E+000
1	76.95285995	1.849558E-011	5.475577E-012	0	0.000000E+000
1	76.95362168	5.475577E-012	1.849558E-011	1	0.000000E+000
1	76.95404349	1.849558E-011	5.475577E-012	0	0.000000E+000
1	76.95505426	5.475577E-012	1.849558E-011	1	0.000000E+000
1	76.95510242	1.849558E-011	5.475577E-012	0	0.000000E+000
1	76.95685096	5.475577E-012	1.849558E-011	1	0.000000E+000
1	76.95688855	1.849558E-011	5.475577E-012	0	0.000000E+000
1	76.95756333	5.475577E-012	1.849558E-011	1	0.000000E+000
1	76.95762078	1.849558E-011	5.475577E-012	0	0.000000E+000
1	76.95897710	5.475577E-012	1.849558E-011	1	0.000000E+000
1	76.95902330	1.849558E-011	5.475577E-012	0	0.000000E+000
1	76.96058785	5.475577E-012	1.849558E-011	1	0.000000E+000
1	76.96210086	1.849558E-011	5.475577E-012	0	0.000000E+000
1	76.96391718	5.475577E-012	1.849558E-011	1	0.000000E+000
1	76.96395913	1.849558E-011	5.475577E-012	0	0.000000E+000
1	76.96426334	5.475577E-012	1.849558E-011	1	0.000000E+000
1	76.96472153	1.849558E-011	5.475577E-012	0	0.000000E+000
1	76.96474598	5.475577E-012	1.849558E-011	1	0.000000E+000
1	76.96496456	1.849558E-011	5.475577E-012	0	0.000000E+000
1	76.96500273	5.475577E-012	1.849558E-011	1	0.000000E+000
1	76.96505145	1.849558E-011	5.475577E-012	0	0.000000E+000
1	76.97052591	5.475577E-012	1.849558E-011	1	0.000000E+000
1	76.97091327	1.849558E-011	5.475577E-012	0	0.000000E+000
1	76.97156996	5.475577E-012	1.849558E-011	1	0.000000E+000
1	76.97167558	1.849558E-011	5.475577E-012	0	0.000000E+000
1	76.97340205	5.475577E-012	1.849558E-011	1	0.000000E+000
1	76.97357249	1.849558E-011	5.475577E-012	0	0.000000E+000
1	76.97395099	5.475577E-012	1.849558E-011	1	0.000000E+000
1	76.97405190	1.849558E-011	5.475577E-012	0	0.000000E+000
1	76.97705242	5.475577E-012	1.849558E-011	1	0.000000E+000
1	76.97734364	1.849558E-011	5.475577E-012	0	0.000000E+000
1	76.97854100	5.475577E-012	1.849558E-011	1	0.000000E+000
1	76.97883492	1.849558E-011	5.475577E-012	0	0.000000E+000
1	76.98042241	5.475577E-012	1.849558E-011	1	0.000000E+000
1	76.98076159	1.849558E-011	5.475577E-012	0	0.000000E+000
1	76.98156838	5.475577E-012	1.849558E-011	1	0.000000E+000
1	76.98197355	1.849558E-011	5.475577E-012	0	0.000000E+000
1	76.98318616	5.475577E-012	1.849558E-011	1	0.000000E+000
1	76.98360627	1.849558E-011	5.475577E-012	0	0.000000E+000
1	76.98460167	5.475577E-012	1.849558E-011	1	0.000000E+000
1	76.98474910	1.849558E-011	5.475577E-012	0	0.000000E+000
1	76.98621162	5.475577E-012	1.849558E-011	1	0.000000E+000
1	76.98644335	1.849558E-011	5.475577E-012	0	0.000000E+000
1	76.98792831	5.475577E-012	1.849558E-011	1	0.000000E+000
1	76.98840625	1.849558E-011	5.475577E-012	0	0.000000E+000
1	76.98910425	5.475577E-012	1.849558E-011	1	0.000000E+000
1	76.98961096	1.849558E-011	5.475577E-012	0	0.000000E+000
1	76.98964431	5.475577E-012	1.849558E-011	1	0.000000E+000
1	76.98976773	1.849558E-011	5.475577E-012	0	0.000000E+000
1	76.99027626	5.475577E-012	1.849558E-011	1	0.000000E+000
1	76.99044565	1.849558E-011	5.475577E-012	0	0.000000E+000
1	76.99136402	5.475577E-012	1.849558E-011	1	0.000000E+000
1	76.99138222	1.849558E-011	5.475577E-012	0	0.000000E+000
1	76.99141737	5.475577E-012	1.849558E-011	1	0.000000E+000
1	76.99149461	1.849558E-011	5.475577E-012	0	0.000000E+000
1	76.99279801	5.475577E-012	1.849558E-011	1	0.000000E+000
1	76.99337680	1.849558E-011	5.475577E-012	0	0.000000E+000
1	76.99847184	5.475577E-012	1.849558E-011	1	0.000000E+000
1	76.99853183	1.849558E-011	5.475577E-012	0	0.000000E+000
1	76.99853563	5.475577E-012	1.849558E-011	1	0.000000E+000
1	76.99870770	1.849558E-011	5.475577E-012	0	0.000000E+000
1	76.99988477	5.475577E-012	1.849558E-011	1	0.000000E+000
1	76.99999585	1.849558E-011	5.475577E-012	0	0.000000E+000
1	77.00019822	5.475577E-012	1.849558E-011	1	0.000000E+000
1	77.00041490	1.849558E-011	5.475577E-012	0	0.000000E+000
1	77.00168191	5.475577E-012	1.849558E-011	1	0.000000E+000
1	77.00172413	1.849558E-011	5.475577E-012	0	0.000000E+000
1	77.00277288	5.475577E-012	1.849558E-011	1	0.000000E+000
1	77.00296834	1.849558E-011	5.475577E-012	0	0.000000E+000
1	77.00316637	5.475577E-012	1.849558E-011	1	0.000000E+000
1	77.00335748	1.849558E-011	5.475577E-012	0	0.000000E+000
1	77.00361273	5.475577E-012	1.849558E-011	1	0.000000E+000
1	77.00424864	1.849558E-011	5.475577E-012	0	0.000000E+000
1	77.00510983	5.475577E-012	1.849558E-011	1	0.000000E+000
1	77.00562817	1.849558E-011	5.475577E-012	0	0.000000E+000
1	77.00641927	5.475577E-012	1.849558E-011	1	0.000000E+000
1	77.00647935	1.849558E-011	5.475577E-012	0	0.000000E+000
1	77.00699327	5.475577E-012	1.849558E-011	1	0.000000E+000
1	77.00705905	1.849558E-011	5.475577E-012	0	0.000000E+000
1	77.00920519	5.475577E-012	1.849558E-011	1	0.000000E+000
1	77.00963857	1.849558E-011	5.475577E-012	0	0.000000E+000
1	77.00965043	5.475577E-012	1.849558E-011	1	0.000000E+000
1	77.00978564	1.849558E-011	5.475577E-012	0	0.000000E+000
1	77.01192295	5.475577E-012	1.849558E-011	1	0.000000E+000
1	77.01215444	1.849558E-011	5.475577E-012	0	0.000000E+000
1	77.01235988	5.475577E-012	1.849558E-011	1	0.000000E+000
1	77.01246201	1.849558E-011	5.475577E-012	0	0.000000E+000
1	77.01392274	5.475577E-012	1.849558E-011	1	0.000000E+000
1	77.01432541	1.849558E-011	5.475577E-012	0	0.000000E+000
1	77.01439586	5.475577E-012	1.849558E-011	1	0.000000E+000
1	77.01448800	1.849558E-011	5.475577E-012	0	0.000000E+000
1	77.01450243	5.475577E-012	1.849558E-011	1	0.000000E+000
1	77.01480506	1.849558E-011	5.475577E-012	0	0.000000E+000
1	77.01564856	5.475577E-012	1.849558E-011	1	0.000000E+000
1	77.01577187	1.849558E-011	5.475577E-012	0	0.000000E+000
1	77.01578629	5.475577E-012	1.849558E-011	1	0.000000E+000
1	77.01612699	1.849558E-011	5.475577E-012	0	0.000000E+000
1	77.01613302	5.475577E-012	1.849558E-011	1	0.000000E+000
1	77.01625354	1.849558E-011	5.475577E-012	0	0.000000E+000
1	77.01633031	5.475577E-012	1.849558E-011	1	0.000000E+000
1	77.01654653	1.849558E-011	5.475577E-012	0	0.000000E+000
1	77.01656064	5.475577E-012	1.849558E-011	1	0.000000E+000
1	77.01678829	1.849558E-011	5.475577E-012	0	0.000000E+000
1	77.01680143	5.475577E-012	1.849558E-011	1	0.000000E+000
1	77.01705085	1.849558E-011	5.475577E-012	0	0.000000E+000
1	77.01719637	5.475577E-012	1.849558E-011	1	0.000000E+000
1	77.01729036	1.849558E-011	5.475577E-012	0	0.000000E+000
1	77.01776227	5.475577E-012	1.849558E-011	1	0.000000E+000
1	77.01830841	1.849558E-011	5.475577E-012	0	0.000000E+000
1	77.01940060	5.475577E-012	1.849558E-011	1	0.000000E+000
1	77.01941724	1.849558E-011	5.475577E-012	0	0.000000E+000
1	77.01959906	5.475577E-012	1.849558E-011	1	0.000000E+000
1	77.01983722	1.849558E-011	5.475577E-012	0	0.000000E+000
1	77.02081562	5.475577E-012	1.849558E-011	1	0.000000E+000
1	77.02083339	1.849558E-011	5.475577E-012	0	0.000000E+000
1	77.02193340	5.475577E-012	1.849558E-011	1	0.000000E+000
1	77.02201752	1.849558E-011	5.475577E-012	0	0.000000E+000
1	77.02265419	5.475577E-012	1.849558E-011	1	0.000000E+000
1	77.02283978	1.849558E-011	5.475577E-012	0	0.000000E+000
1	77.02290607	5.475577E-012	1.849558E-011	1	0.000000E+000
1	77.02294081	1.849558E-011	5.475577E-012	0	0.000000E+000
1	77.02311757	5.475577E-012	1.849558E-011	1	0.000000E+000
1	77.02350538	1.849558E-011	5.475577E-012	0	0.000000E+000
1	77.02772155	5.475577E-012	1.849558E-011	1	0.000000E+000
1	77.02773263	1.849558E-011	5.475577E-012	0	0.000000E+000
1	77.02899626	5.475577E-012	1.849558E-011	1	0.000000E+000
1	77.02917004	1.849558E-011	5.475577E-012	0	0.000000E+000
1	77.03053425	5.475577E-012	1.849558E-011	1	0.000000E+000
1	77.03064186	1.849558E-011	5.475577E-012	0	0.000000E+000
1	77.03151648	5.475577E-012	1.849558E-011	1	0.000000E+000
1	77.03168711	1.849558E-011	5.475577E-012	0	0.000000E+000
1	77.03220428	5.475577E-012	1.849558E-011	1	0.000000E+000
1	77.03244401	1.849558E-011	5.475577E-012	0	0.000000E+000
1	77.03249034	5.475577E-012	1.849558E-011	1	0.000000E+000
1	77.03321060	1.849558E-011	5.475577E-012	0	0.000000E+000
1	77.03321959	5.475577E-012	1.849558E-011	1	0.000000E+000
1	77.03376632	1.849558E-011	5.475577E-012	0	0.000000E+000
1	77.03434904	5.475577E-012	1.849558E-011	1	0.000000E+000
1	77.03441066	1.849558E-011	5.475577E-012	0	0.000000E+000
1	77.03695972	5.475577E-012	1.849558E-011	1	0.000000E+000
1	77.03765226	1.849558E-011	5.475577E-012	0	0.000000E+000
1	77.03767782	5.475577E-012	1.849558E-011	1	0.000000E+000
1	77.03776631	1.849558E-011	5.475577E-012	0	0.000000E+000
1	77.03845925	5.475577E-012	1.849558E-011	1	0.000000E+000
1	77.03853334	1.849558E-011	5.475577E-012	0	0.000000E+000
1	77.03957900	5.475577E-012	1.849558E-011	1	0.000000E+000
1	77.03973403	1.849558E-011	5.475577E-012	0	0.000000E+000
1	77.03983361	5.475577E-012	1.849558E-011	1	0.000000E+000
1	77.03997320	1.849558E-011	5.475577E-012	0	0.000000E+000
1	77.04001041	5.475577E-012	1.849558E-011	1	0.000000E+000
1	77.04060284	1.849558E-011	5.475577E-012	0	0.000000E+000
1	77.04408377	5.475577E-012	1.849558E-011	1	0.000000E+000
1	77.04469699	1.849558E-011	5.475577E-012	0	0.000000E+000
1	77.04507238	5.475577E-012	1.849558E-011	1	0.000000E+000
1	77.04560828	1.849558E-011	5.475577E-012	0	0.000000E+000
1	77.04680496	5.475577E-012	1.849558E-011	1	0.000000E+000
1	77.04692666	1.849558E-011	5.475577E-012	0	0.000000E+000
1	77.04694872	5.475577E-012	1.849558E-011	1	0.000000E+000
1	77.04768798	1.849558E-011	5.475577E-012	0	0.000000E+000
1	77.04797439	5.475577E-012	1.849558E-011	1	0.000000E+000
1	77.04822686	1.849558E-011	5.475577E-012	0	0.000000E+000
1	77.05327600	5.475577E-012	1.849558E-011	1	0.000000E+000
1	77.05337919	1.849558E-011	5.475577E-012	0	0.000000E+000
1	77.05338565	5.475577E-012	1.849558E-011	1	0.000000E+000
1	77.05366252	1.849558E-011	5.475577E-012	0	0.000000E+000
1	77.05526378	5.475577E-012	1.849558E-011	1	0.000000E+000
1	77.05574573	1.849558E-011	5.475577E-012	0	0.000000E+000
1	77.05714028	5.475577E-012	1.849558E-011	1	0.000000E+000
1	77.05768666	1.849558E-011	5.475577E-012	0	0.000000E+000
1	77.05971567	5.475577E-012	1.849558E-011	1	0.000000E+000
1	77.05991459	1.849558E-011	5.475577E-012	0	0.000000E+000
1	77.06019343	5.475577E-012	1.849558E-011	1	0.000000E+000
1	77.06023208	1.849558E-011	5.475577E-012	0	0.000000E+000
1	77.06025500	5.475577E-012	1.849558E-011	1	0.000000E+000
1	77.06083782	1.849558E-011	5.475577E-012	0	0.000000E+000
1	77.06113062	5.475577E-012	1.849558E-011	1	0.000000E+000
1	77.06121328	1.849558E-011	5.475577E-012	0	0.000000E+000
1	77.06207294	5.475577E-012	1.849558E-011	1	0.000000E+000
1	77.06209380	1.849558E-011	5.475577E-012	0	0.000000E+000
1	77.06261157	5.475577E-012	1.849558E-011	1	0.000000E+000
1	77.06279116	1.849558E-011	5.475577E-012	0	0.000000E+000
1	77.06334551	5.475577E-012	1.849558E-011	1	0.000000E+000
1	77.06367569	1.849558E-011	5.475577E-012	0	0.000000E+000
1	77.06376918	5.475577E-012	1.849558E-011	1	0.000000E+000
1	77.06382075	1.849558E-011	5.475577E-012	0	0.000000E+000
1	77.06757273	5.475577E-012	1.849558E-011	1	0.000000E+000
1	77.06762391	1.849558E-011	5.475577E-012	0	0.000000E+000
1	77.06764618	5.475577E-012	1.849558E-011	1	0.000000E+000
1	77.06780547	1.849558E-011	5.475577E-012	0	0.000000E+000
1	77.06986382	5.475577E-012	1.849558E-011	1	0.000000E+000
1	77.06990932	1.849558E-011	5.475577E-012	0	0.000000E+000
1	77.07217980	5.475577E-012	1.849558E-011	1	0.000000E+000
1	77.07266084	1.849558E-011	5.475577E-012	0	0.000000E+000
1	77.07271806	5.475577E-012	1.849558E-011	1	0.000000E+000
1	77.07278650	1.849558E-011	5.475577E-012	0	0.000000E+000
1	77.07537960	5.475577E-012	1.849558E-011	1	0.000000E+000
1	77.07538516	1.849558E-011	5.475577E-012	0	0.000000E+000
1	77.07967731	5.475577E-012	1.849558E-011	1	0.000000E+000
1	77.07978909	1.849558E-011	5.475577E-012	0	0.000000E+000
1	77.08082387	5.475577E-012	1.849558E-011	1	0.000000E+000
1	77.08109068	1.849558E-011	5.475577E-012	0	0.000000E+000
1	77.08129946	5.475577E-012	1.849558E-011	1	0.000000E+000
1	77.08163195	1.849558E-011	5.475577E-012	0	0.000000E+000
1	77.08171193	5.475577E-012	1.849558E-011	1	0.000000E+000
1	77.08178350	1.849558E-011	5.475577E-012	0	0.000000E+000
1	77.08327307	5.475577E-012	1.849558E-011	1	0.000000E+000
1	77.08399681	1.849558E-011	5.475577E-012	0	0.000000E+000
1	77.08403518	5.475577E-012	1.849558E-011	1	0.000000E+000
1	77.08411589	1.849558E-011	5.475577E-012	0	0.000000E+000
1	77.08552934	5.475577E-012	1.849558E-011	1	0.000000E+000
1	77.08567005	1.849558E-011	5.475577E-012	0	0.000000E+000
1	77.08577852	5.475577E-012	1.849558E-011	1	0.000000E+000
1	77.08585546	1.849558E-011	5.475577E-012	0	0.000000E+000
1	77.08627366	5.475577E-012	1.849558E-011	1	0.000000E+000
1	77.08649440	1.849558E-011	5.475577E-012	0	0.000000E+000
1	77.08676691	5.475577E-012	1.849558E-011	1	0.000000E+000
1	77.08686183	1.849558E-011	5.475577E-012	0	0.000000E+000
1	77.08887159	5.475577E-012	1.849558E-011	1	0.000000E+000
1	77.08901273	1.849558E-011	5.475577E-012	0	0.000000E+000
1	77.09212282	5.475577E-012	1.849558E-011	1	0.000000E+000
1	77.09268458	1.849558E-011	5.475577E-012	0	0.000000E+000
1	77.09270349	5.475577E-012	1.849558E-011	1	0.000000E+000
1	77.09275291	1.849558E-011	5.475577E-012	0	0.000000E+000
1	77.09330219	5.475577E-012	1.849558E-011	1	0.000000E+000
1	77.09351181	1.849558E-011	5.475577E-012	0	0.000000E+000
1	77.09571556	5.475577E-012	1.849558E-011	1	0.000000E+000
1	77.09604007	1.849558E-011	5.475577E-012	0	0.000000E+000
1	77.09621862	5.475577E-012	1.849558E-011	1	0.000000E+000
1	77.09734385	1.849558E-011	5.475577E-012	0	0.000000E+000
1	77.09736736	5.475577E-012	1.849558E-011	1	0.000000E+000
1	77.09750820	1.849558E-011	5.475577E-012	0	0.000000E+000
1	77.09797161	5.475577E-012	1.849558E-011	1	0.000000E+000
1	77.09800881	1.849558E-011	5.475577E-012	0	0.000000E+000
1	77.09803547	5.475577E-012	1.849558E-011	1	0.000000E+000
1	77.09816204	1.849558E-011	5.475577E-012	0	0.000000E+000
1	77.09895729	5.475577E-012	1.849558E-011	1	0.000000E+000
1	77.09899229	1.849558E-011	5.475577E-012	0	0.000000E+000
1	77.09911666	5.475577E-012	1.849558E-011	1	0.000000E+000
1	77.09923320	1.849558E-011	5.475577E-012	0	0.000000E+000
1	77.10112378	5.475577E-012	1.849558E-011	1	0.000000E+000
1	77.10127369	1.849558E-011	5.475577E-012	0	0.000000E+000
1	77.10168493	5.475577E-012	1.849558E-011	1	0.000000E+000
1	77.10196724	1.849558E-011	5.475577E-012	0	0.000000E+000
1	77.10209786	5.475577E-012	1.849558E-011	1	0.000000E+000
1	77.10221339	1.849558E-011	5.475577E-012	0	0.000000E+000
1	77.10223329	5.475577E-012	1.849558E-011	1	0.000000E+000
1	77.10237257	1.849558E-011	5.475577E-012	0	0.000000E+000
1	77.10240843	5.475577E-012	1.849558E-011	1	0.000000E+000
1	77.10261999	1.849558E-011	5.475577E-012	0	0.000000E+000
1	77.10286560	5.475577E-012	1.849558E-011	1	0.000000E+000
1	77.10289865	1.849558E-011	5.475577E-012	0	0.000000E+000
1	77.10349055	5.475577E-012	1.849558E-011	1	0.000000E+000
1	77.10392700	1.849558E-011	5.475577E-012	0	0.000000E+000
1	77.10476889	5.475577E-012	1.849558E-011	1	0.000000E+000
1	77.10490949	1.849558E-011	5.475577E-012	0	0.000000E+000
1	77.10541154	5.475577E-012	1.849558E-011	1	0.000000E+000
1	77.10558209	1.849558E-011	5.475577E-012	0	0.000000E+000
1	77.10675482	5.475577E-012	1.849558E-011	1	0.000000E+000
1	77.10703221	1.849558E-011	5.475577E-012	0	0.000000E+000
1	79.17807142	5.464662E-012	1.848466E-011	1	0.000000E+000
1	79.17824801	1.848466E-011	5.464662E-012	0	0.000000E+000
1	79.17901181	5.464662E-012	1.848466E-011	1	0.000000E+000
1	79.17924588	1.848466E-011	5.464662E-012	0	0.000000E+000
1	79.17927720	5.464662E-012	1.848466E-011	1	0.000000E+000
1	79.17935077	1.848466E-011	5.464662E-012	0	0.000000E+000
1	79.17943600	5.464662E-012	1.848466E-011	1	0.000000E+000
1	79.17945964	1.848466E-011	5.464662E-012	0	0.000000E+000
1	79.17954157	5.464662E-012	1.848466E-011	1	0.000000E+000
1	79.17960084	1.848466E-011	5.464662E-012	0	0.000000E+000
1	79.18120474	5.464662E-012	1.848466E-011	1	0.000000E+000
1	79.18138174	1.848466E-011	5.464662E-012	0	0.000000E+000
1	79.18363054	5.464662E-012	1.848466E-011	1	0.000000E+000
1	79.18370151	1.848466E-011	5.464662E-012	0	0.000000E+000
1	79.19874852	5.464662E-012	1.848466E-011	1	0.000000E+000
1	79.19889261	1.848466E-011	5.464662E-012	0	0.000000E+000
1	79.19892203	5.464662E-012	1.848466E-011	1	0.000000E+000
1	79.19939780	1.848466E-011	5.464662E-012	0	0.000000E+000
1	79.19952437	5.464662E-012	1.848466E-011	1	0.000000E+000
1	79.19955090	1.848466E-011	5.464662E-012	0	0.000000E+000
1	79.20083542	5.464662E-012	1.848466E-011	1	0.000000E+000
1	79.20093651	1.848466E-011	5.464662E-012	0	0.000000E+000
1	79.20101541	5.464662E-012	1.848466E-011	1	0.000000E+000
1	79.20103400	1.848466E-011	5.464662E-012	0	0.000000E+000
1	79.20158362	5.464662E-012	1.848466E-011	1	0.000000E+000
1	79.20172318	1.848466E-011	5.464662E-012	0	0.000000E+000
1	79.20275770	5.464662E-012	1.848466E-011	1	0.000000E+000
1	79.20283443	1.848466E-011	5.464662E-012	0	0.000000E+000
1	79.20297365	5.464662E-012	1.848466E-011	1	0.000000E+000
1	79.20309057	1.848466E-011	5.464662E-012	0	0.000000E+000
1	79.20311519	5.464662E-012	1.848466E-011	1	0.000000E+000
1	79.20319950	1.848466E-011	5.464662E-012	0	0.000000E+000
1	79.20345973	5.464662E-012	1.848466E-011	1	0.000000E+000
1	79.20364551	1.848466E-011	5.464662E-012	0	0.000000E+000
1	79.20365932	5.464662E-012	1.848466E-011	1	0.000000E+000
1	79.20378325	1.848466E-011	5.464662E-012	0	0.000000E+000
1	79.20474074	5.464662E-012	1.848466E-011	1	0.000000E+000
1	79.20486578	1.848466E-011	5.464662E-012	0	0.000000E+000
1	79.21303419	5.464662E-012	1.848466E-011	1	0.000000E+000
1	79.21311454	1.848466E-011	5.464662E-012	0	0.000000E+000
1	79.21341910	5.464662E-012	1.848466E-011	1	0.000000E+000
1	79.21394163	1.848466E-011	5.464662E-012	0	0.000000E+000
1	79.21397299	5.464662E-012	1.848466E-011	1	0.000000E+000
1	79.21438416	1.848466E-011	5.464662E-012	0	0.000000E+000
1	79.21584547	5.464662E-012	1.848466E-011	1	0.000000E+000
1	79.21599827	1.848466E-011	5.464662E-012	0	0.000000E+000
1	79.21630511	5.464662E-012	1.848466E-011	1	0.000000E+000
1	79.21673240	1.848466E-011	5.464662E-012	0	0.000000E+000
1	79.21841821	5.464662E-012	1.848466E-011	1	0.000000E+000
1	79.21848967	1.848466E-011	5.464662E-012	0	0.000000E+000
1	79.21903862	5.464662E-012	1.848466E-011	1	0.000000E+000
1	79.21957003	1.848466E-011	5.464662E-012	0	0.000000E+000
1	79.22037831	5.464662E-012	1.848466E-011	1	0.000000E+000
1	79.22047875	1.848466E-011	5.464662E-012	0	0.000000E+000
1	79.22054155	5.464662E-012	1.848466E-011	1	0.000000E+000
1	79.22056093	1.848466E-011	5.464662E-012	0	0.000000E+000
1	79.22148938	5.464662E-012	1.848466E-011	1	0.000000E+000
1	79.22179377	1.848466E-011	5.464662E-012	0	0.000000E+000
1	79.22225240	5.464662E-012	1.848466E-011	1	0.000000E+000
1	79.22237610	1.848466E-011	5.464662E-012	0	0.000000E+000
1	79.22262941	5.464662E-012	1.848466E-011	1	0.000000E+000
1	79.22302256	1.848466E-011	5.464662E-012	0	0.000000E+000
1	79.22305196	5.464662E-012	1.848466E-011	1	0.000000E+000
1	79.22363443	1.848466E-011	5.464662E-012	0	0.000000E+000
1	79.22420134	5.464662E-012	1.848466E-011	1	0.000000E+000
1	79.22481689	1.848466E-011	5.464662E-012	0	0.000000E+000
1	79.22726750	5.464662E-012	1.848466E-011	1	0.000000E+000
1	79.22745679	1.848466E-011	5.464662E-012	0	0.000000E+000
1	79.22765080	5.464662E-012	1.848466E-011	1	0.000000E+000
1	79.22766732	1.848466E-011	5.464662E-012	0	0.000000E+000
1	79.22886726	5.464662E-012	1.848466E-011	1	0.000000E+000
1	79.22905607	1.848466E-011	5.464662E-012	0	0.000000E+000
1	79.22936354	5.464662E-012	1.848466E-011	1	0.000000E+000
1	79.22955123	1.848466E-011	5.464662E-012	0	0.000000E+000
1	79.22970783	5.464662E-012	1.848466E-011	1	0.000000E+000
1	79.22981633	1.848466E-011	5.464662E-012	0	0.000000E+000
1	79.23007710	5.464662E-012	1.848466E-011	1	0.000000E+000
1	79.23054769	1.848466E-011	5.464662E-012	0	0.000000E+000
1	79.23055896	5.464662E-012	1.848466E-011	1	0.000000E+000
1	79.23066086	1.848466E-011	5.464662E-012	0	0.000000E+000
1	79.23182701	5.464662E-012	1.848466E-011	1	0.000000E+000
1	79.23198887	1.848466E-011	5.464662E-012	0	0.000000E+000
1	79.23290683	5.464662E-012	1.848466E-011	1	0.000000E+000
1	79.23321677	1.848466E-011	5.464662E-012	0	0.000000E+000
1	79.23464255	5.464662E-012	1.848466E-011	1	0.000000E+000
1	79.23501784	1.848466E-011	5.464662E-012	0	0.000000E+000
1	79.23510248	5.464662E-012	1.848466E-011	1	0.000000E+000
1	79.23528138	1.848466E-011	5.464662E-012	0	0.000000E+000
1	79.23539618	5.464662E-012	1.848466E-011	1	0.000000E+000
1	79.23542783	1.848466E-011	5.464662E-012	0	0.000000E+000
1	79.23916415	5.464662E-012	1.848466E-011	1	0.000000E+000
1	79.23964782	1.848466E-011	5.464662E-012	0	0.000000E+000
1	79.24058339	5.464662E-012	1.848466E-011	1	0.000000E+000
1	79.24061072	1.848466E-011	5.464662E-012	0	0.000000E+000
1	79.24125745	5.464662E-012	1.848466E-011	1	0.000000E+000
1	79.24147556	1.848466E-011	5.464662E-012	0	0.000000E+000
1	79.24150786	5.464662E-012	1.848466E-011	1	0.000000E+000
1	79.24162365	1.848466E-011	5.464662E-012	0	0.000000E+000
1	79.24194714	5.464662E-012	1.848466E-011	1	0.000000E+000
1	79.24198505	1.848466E-011	5.464662E-012	0	0.000000E+000
1	79.25366632	5.464662E-012	1.848466E-011	1	0.000000E+000
1	79.25397828	1.848466E-011	5.464662E-012	0	0.000000E+000
1	79.25801944	5.464662E-012	1.848466E-011	1	0.000000E+000
1	79.25853179	1.848466E-011	5.464662E-012	0	0.000000E+000
1	79.25862181	5.464662E-012	1.848466E-011	1	0.000000E+000
1	79.25865970	1.848466E-011	5.464662E-012	0	0.000000E+000
1	79.25921157	5.464662E-012	1.848466E-011	1	0.000000E+000
1	79.25925519	1.848466E-011	5.464662E-012	0	0.000000E+000
1	79.25992940	5.464662E-012	1.848466E-011	1	0.000000E+000
1	79.26009033	1.848466E-011	5.464662E-012	0	0.000000E+000
1	79.26079400	5.464662E-012	1.848466E-011	1	0.000000E+000
1	79.26084088	1.848466E-011	5.464662E-012	0	0.000000E+000
1	79.26214209	5.464662E-012	1.848466E-011	1	0.000000E+000
1	79.26218903	1.848466E-011	5.464662E-012	0	0.000000E+000
1	79.26230303	5.464662E-012	1.848466E-011	1	0.000000E+000
1	79.26279898	1.848466E-011	5.464662E-012	0	0.000000E+000
1	79.26387915	5.464662E-012	1.848466E-011	1	0.000000E+000
1	79.26391005	1.848466E-011	5.464662E-012	0	0.000000E+000
1	79.26500069	5.464662E-012	1.848466E-011	1	0.000000E+000
1	79.26529839	1.848466E-011	5.464662E-012	0	0.000000E+000
1	79.26631088	5.464662E-012	1.848466E-011	1	0.000000E+000
1	79.26643775	1.848466E-011	5.464662E-012	0	0.000000E+000
1	79.26768884	5.464662E-012	1.848466E-011	1	0.000000E+000
1	79.26865250	1.848466E-011	5.464662E-012	0	0.000000E+000
1	79.26971532	5.464662E-012	1.848466E-011	1	0.000000E+000
1	79.27004884	1.848466E-011	5.464662E-012	0	0.000000E+000
1	79.27007800	5.464662E-012	1.848466E-011	1	0.000000E+000
1	79.27109241	1.848466E-011	5.464662E-012	0	0.000000E+000
1	79.27264318	5.464662E-012	1.848466E-011	1	0.000000E+000
1	79.27284634	1.848466E-011	5.464662E-012	0	0.000000E+000
1	79.27528338	5.464662E-012	1.848466E-011	1	0.000000E+000
1	79.27568904	1.848466E-011	5.464662E-012	0	0.000000E+000
1	79.27667239	5.464662E-012	1.848466E-011	1	0.000000E+000
1	79.27714618	1.848466E-011	5.464662E-012	0	0.000000E+000
1	79.27723733	5.464662E-012	1.848466E-011	1	0.000000E+000
1	79.27739005	1.848466E-011	5.464662E-012	0	0.000000E+000
1	79.27748994	5.464662E-012	1.848466E-011	1	0.000000E+000
1	79.27764100	1.848466E-011	5.464662E-012	0	0.000000E+000
1	79.27997559	5.464662E-012	1.848466E-011	1	0.000000E+000
1	79.28004502	1.848466E-011	5.464662E-012	0	0.000000E+000
1	79.28150825	5.464662E-012	1.848466E-011	1	0.000000E+000
1	79.28156493	1.848466E-011	5.464662E-012	0	0.000000E+000
1	79.28160155	5.464662E-012	1.848466E-011	1	0.000000E+000
1	79.28196655	1.848466E-011	5.464662E-012	0	0.000000E+000
1	79.28290213	5.464662E-012	1.848466E-011	1	0.000000E+000
1	79.28302089	1.848466E-011	5.464662E-012	0	0.000000E+000
1	79.28307984	5.464662E-012	1.848466E-011	1	0.000000E+000
1	79.28340337	1.848466E-011	5.464662E-012	0	0.000000E+000
1	79.28367502	5.464662E-012	1.848466E-011	1	0.000000E+000
1	79.28371035	1.848466E-011	5.464662E-012	0	0.000000E+000
1	79.28373744	5.464662E-012	1.848466E-011	1	0.000000E+000
1	79.28479080	1.848466E-011	5.464662E-012	0	0.000000E+000
1	79.28669149	5.464662E-012	1.848466E-011	1	0.000000E+000
1	79.28687479	1.848466E-011	5.464662E-012	0	0.000000E+000
1	79.28692398	5.464662E-012	1.848466E-011	1	0.000000E+000
1	79.28717744	1.848466E-011	5.464662E-012	0	0.000000E+000
1	79.28814883	5.464662E-012	1.848466E-011	1	0.000000E+000
1	79.28828131	1.848466E-011	5.464662E-012	0	0.000000E+000
1	79.28834539	5.464662E-012	1.848466E-011	1	0.000000E+000
1	79.28900132	1.848466E-011	5.464662E-012	0	0.000000E+000
1	79.28903975	5.464662E-012	1.848466E-011	1	0.000000E+000
1	79.28945406	1.848466E-011	5.464662E-012	0	0.000000E+000
1	79.29057665	5.464662E-012	1.848466E-011	1	0.000000E+000
1	79.29063713	1.848466E-011	5.464662E-012	0	0.000000E+000
1	79.29196498	5.464662E-012	1.848466E-011	1	0.000000E+000
1	79.29205989	1.848466E-011	5.464662E-012	0	0.000000E+000
1	79.29215983	5.464662E-012	1.848466E-011	1	0.000000E+000
1	79.29233543	1.848466E-011	5.464662E-012	0	0.000000E+000
1	79.29369588	5.464662E-012	1.848466E-011	1	0.000000E+000
1	79.29371629	1.848466E-011	5.464662E-012	0	0.000000E+000
1	86.58138820	5.232351E-012	1.825235E-011	1	0.000000E+000
1	86.58145616	1.825235E-011	5.232351E-012	0	0.000000E+000
1	86.58192575	5.232351E-012	1.825235E-011	1	0.000000E+000
1	86.58198266	1.825235E-011	5.232351E-012	0	0.000000E+000
1	86.58264428	5.232351E-012	1.825235E-011	1	0.000000E+000
1	86.58283542	1.825235E-011	5.232351E-012	0	0.000000E+000
1	86.58287720	5.232351E-012	1.825235E-011	1	0.000000E+000
1	86.58307435	1.825235E-011	5.232351E-012	0	0.000000E+000
1	86.58415161	5.232351E-012	1.825235E-011	1	0.000000E+000
1	86.58480686	1.825235E-011	5.232351E-012	0	0.000000E+000
1	86.58565368	5.232351E-012	1.825235E-011	1	0.000000E+000
1	86.58598028	1.825235E-011	5.232351E-012	0	0.000000E+000
1	86.58625883	5.232351E-012	1.825235E-011	1	0.000000E+000
1	86.58695914	1.825235E-011	5.232351E-012	0	0.000000E+000
1	86.58704301	5.232351E-012	1.825235E-011	1	0.000000E+000
1	86.58708476	1.825235E-011	5.232351E-012	0	0.000000E+000
1	86.58737586	5.232351E-012	1.825235E-011	1	0.000000E+000
1	86.58745736	1.825235E-011	5.232351E-012	0	0.000000E+000
1	86.58754648	5.232351E-012	1.825235E-011	1	0.000000E+000
1	86.58816641	1.825235E-011	5.232351E-012	0	0.000000E+000
1	86.59031476	5.232351E-012	1.825235E-011	1	0.000000E+000
1	86.59038727	1.825235E-011	5.232351E-012	0	0.000000E+000
1	86.59120510	5.232351E-012	1.825235E-011	1	0.000000E+000
1	86.59134318	1.825235E-011	5.232351E-012	0	0.000000E+000
1	86.59213743	5.232351E-012	1.825235E-011	1	0.000000E+000
1	86.59219272	1.825235E-011	5.232351E-012	0	0.000000E+000
1	86.59240263	5.232351E-012	1.825235E-011	1	0.000000E+000
1	86.59252120	1.825235E-011	5.232351E-012	0	0.000000E+000
1	86.59370021	5.232351E-012	1.825235E-011	1	0.000000E+000
1	86.59381349	1.825235E-011	5.232351E-012	0	0.000000E+000
1	86.59410644	5.232351E-012	1.825235E-011	1	0.000000E+000
1	86.59451417	1.825235E-011	5.232351E-012	0	0.000000E+000
1	86.59478288	5.232351E-012	1.825235E-011	1	0.000000E+000
1	86.59552145	1.825235E-011	5.232351E-012	0	0.000000E+000
1	86.59596232	5.232351E-012	1.825235E-011	1	0.000000E+000
1	86.59627655	1.825235E-011	5.232351E-012	0	0.000000E+000
1	86.59700506	5.232351E-012	1.825235E-011	1	0.000000E+000
1	86.59739435	1.825235E-011	5.232351E-012	0	0.000000E+000
1	86.59801862	5.232351E-012	1.825235E-011	1	0.000000E+000
1	86.59820529	1.825235E-011	5.232351E-012	0	0.000000E+000
1	89.90075483	5.334426E-012	1.835443E-011	1	0.000000E+000
1	89.90086805	1.835443E-011	5.334426E-012	0	0.000000E+000
1	89.90121529	5.334426E-012	1.835443E-011	1	0.000000E+000
1	89.90125948	1.835443E-011	5.334426E-012	0	0.000000E+000
1	89.90232275	5.334426E-012	1.835443E-011	1	0.000000E+000
1	89.90245391	1.835443E-011	5.334426E-012	0	0.000000E+000
1	89.90281655	5.334426E-012	1.835443E-011	1	0.000000E+000
1	89.90293294	1.835443E-011	5.334426E-012	0	0.000000E+000
1	89.90430106	5.334426E-012	1.835443E-011	1	0.000000E+000
1	89.90473246	1.835443E-011	5.334426E-012	0	0.000000E+000
1	89.90576975	5.334426E-012	1.835443E-011	1	0.000000E+000
1	89.90613435	1.835443E-011	5.334426E-012	0	0.000000E+000
1	89.90614646	5.334426E-012	1.835443E-011	1	0.000000E+000
1	89.90635966	1.835443E-011	5.334426E-012	0	0.000000E+000
1	89.90761085	5.334426E-012	1.835443E-011	1	0.000000E+000
1	89.90846651	1.835443E-011	5.334426E-012	0	0.000000E+000
1	89.90868810	5.334426E-012	1.835443E-011	1	0.000000E+000
1	89.90880701	1.835443E-011	5.334426E-012	0	0.000000E+000
1	89.91114432	5.334426E-012	1.835443E-011	1	0.000000E+000
1	89.91124410	1.835443E-011	5.334426E-012	0	0.000000E+000
1	89.91162347	5.334426E-012	1.835443E-011	1	0.000000E+000
1	89.91176616	1.835443E-011	5.334426E-012	0	0.000000E+000
1	89.91355552	5.334426E-012	1.835443E-011	1	0.000000E+000
1	89.91363562	1.835443E-011	5.334426E-012	0	0.000000E+000
1	89.91378144	5.334426E-012	1.835443E-011	1	0.000000E+000
1	89.91383472	1.835443E-011	5.334426E-012	0	0.000000E+000
1	89.91384663	5.334426E-012	1.835443E-011	1	0.000000E+000
1	89.91411007	1.835443E-011	5.334426E-012	0	0.000000E+000
1	89.91653523	5.334426E-012	1.835443E-011	1	0.000000E+000
1	89.91748084	1.835443E-011	5.334426E-012	0	0.000000E+000
1	89.91838190	5.334426E-012	1.835443E-011	1	0.000000E+000
1	89.91866393	1.835443E-011	5.334426E-012	0	0.000000E+000
1	89.91913575	5.334426E-012	1.835443E-011	1	0.000000E+000
1	89.91930283	1.835443E-011	5.334426E-012	0	0.000000E+000
1	89.91933463	5.334426E-012	1.835443E-011	1	0.000000E+000
1	89.91961417	1.835443E-011	5.334426E-012	0	0.000000E+000
1	89.92174235	5.334426E-012	1.835443E-011	1	0.000000E+000
1	89.92205193	1.835443E-011	5.334426E-012	0	0.000000E+000
1	89.92455364	5.334426E-012	1.835443E-011	1	0.000000E+000
1	89.92496057	1.835443E-011	5.334426E-012	0	0.000000E+000
1	89.92632738	5.334426E-012	1.835443E-011	1	0.000000E+000
1	89.92686960	1.835443E-011	5.334426E-012	0	0.000000E+000
1	89.92722457	5.334426E-012	1.835443E-011	1	0.000000E+000
1	89.92748248	1.835443E-011	5.334426E-012	0	0.000000E+000
1	89.92750349	5.334426E-012	1.835443E-011	1	0.000000E+000
1	89.92755601	1.835443E-011	5.334426E-012	0	0.000000E+000
1	89.92871097	5.334426E-012	1.835443E-011	1	0.000000E+000
1	89.92912992	1.835443E-011	5.334426E-012	0	0.000000E+000
1	89.93023772	5.334426E-012	1.835443E-011	1	0.000000E+000
1	89.93026507	1.835443E-011	5.334426E-012	0	0.000000E+000
1	89.93061489	5.334426E-012	1.835443E-011	1	0.000000E+000
1	89.93081608	1.835443E-011	5.334426E-012	0	0.000000E+000
1	89.93146951	5.334426E-012	1.835443E-011	1	0.000000E+000
1	89.93149003	1.835443E-011	5.334426E-012	0	0.000000E+000
1	89.93240010	5.334426E-012	1.835443E-011	1	0.000000E+000
1	89.93256418	1.835443E-011	5.334426E-012	0	0.000000E+000
1	89.93288514	5.334426E-012	1.835443E-011	1	0.000000E+000
1	89.93313592	1.835443E-011	5.334426E-012	0	0.000000E+000
1	89.93384308	5.334426E-012	1.835443E-011	1	0.000000E+000
1	89.93403540	1.835443E-011	5.334426E-012	0	0.000000E+000
1	89.93436747	5.334426E-012	1.835443E-011	1	0.000000E+000
1	89.93448793	1.835443E-011	5.334426E-012	0	0.000000E+000
1	89.93451045	5.334426E-012	1.835443E-011	1	0.000000E+000
1	89.93467923	1.835443E-011	5.334426E-012	0	0.000000E+000
1	89.93474266	5.334426E-012	1.835443E-011	1	0.000000E+000
1	89.93497794	1.835443E-011	5.334426E-012	0	0.000000E+000
1	89.93692575	5.334426E-012	1.835443E-011	1	0.000000E+000
1	89.93724012	1.835443E-011	5.334426E-012	0	0.000000E+000
1	89.93725905	5.334426E-012	1.835443E-011	1	0.000000E+000
1	89.93791720	1.835443E-011	5.334426E-012	0	0.000000E+000
1	89.93863121	5.334426E-012	1.835443E-011	1	0.000000E+000
1	89.93868989	1.835443E-011	5.334426E-012	0	0.000000E+000
1	89.93940196	5.334426E-012	1.835443E-011	1	0.000000E+000
1	89.93980302	1.835443E-011	5.334426E-012	0	0.000000E+000
1	89.93987104	5.334426E-012	1.835443E-011	1	0.000000E+000
1	89.93987419	1.835443E-011	5.334426E-012	0	0.000000E+000
1	89.94069436	5.334426E-012	1.835443E-011	1	0.000000E+000
1	89.94122254	1.835443E-011	5.334426E-012	0	0.000000E+000
1	89.94131746	5.334426E-012	1.835443E-011	1	0.000000E+000
1	89.94172805	1.835443E-011	5.334426E-012	0	0.000000E+000
1	89.94270674	5.334426E-012	1.835443E-011	1	0.000000E+000
1	89.94272560	1.835443E-011	5.334426E-012	0	0.000000E+000
1	89.94419474	5.334426E-012	1.835443E-011	1	0.000000E+000
1	89.94421656	1.835443E-011	5.334426E-012	0	0.000000E+000
1	89.94425010	5.334426E-012	1.835443E-011	1	0.000000E+000
1	89.94446799	1.835443E-011	5.334426E-012	0	0.000000E+000
1	89.94512829	5.334426E-012	1.835443E-011	1	0.000000E+000
1	89.94552880	1.835443E-011	5.334426E-012	0	0.000000E+000
1	89.95214835	5.334426E-012	1.835443E-011	1	0.000000E+000
1	89.95221962	1.835443E-011	5.334426E-012	0	0.000000E+000
1	89.95228950	5.334426E-012	1.835443E-011	1	0.000000E+000
1	89.95246018	1.835443E-011	5.334426E-012	0	0.000000E+000
1	89.95613237	5.334426E-012	1.835443E-011	1	0.000000E+000
1	89.95625458	1.835443E-011	5.334426E-012	0	0.000000E+000
1	89.95687275	5.334426E-012	1.835443E-011	1	0.000000E+000
1	89.95699911	1.835443E-011	5.334426E-012	0	0.000000E+000
1	89.95703097	5.334426E-012	1.835443E-011	1	0.000000E+000
1	89.95718322	1.835443E-011	5.334426E-012	0	0.000000E+000
1	89.96369048	5.334426E-012	1.835443E-011	1	0.000000E+000
1	89.96381690	1.835443E-011	5.334426E-012	0	0.000000E+000
1	89.96458144	5.334426E-012	1.835443E-011	1	0.000000E+000
1	89.96479132	1.835443E-011	5.334426E-012	0	0.000000E+000
1	89.96479811	5.334426E-012	1.835443E-011	1	0.000000E+000
1	89.96492090	1.835443E-011	5.334426E-012	0	0.000000E+000
1	89.96861528	5.334426E-012	1.835443E-011	1	0.000000E+000
1	89.96917891	1.835443E-011	5.334426E-012	0	0.000000E+000
1	89.96946133	5.334426E-012	1.835443E-011	1	0.000000E+000
1	89.97022982	1.835443E-011	5.334426E-012	0	0.000000E+000
1	89.97195556	5.334426E-012	1.835443E-011	1	0.000000E+000
1	89.97217214	1.835443E-011	5.334426E-012	0	0.000000E+000
1	89.97303697	5.334426E-012	1.835443E-011	1	0.000000E+000
1	89.97305852	1.835443E-011	5.334426E-012	0	0.000000E+000
1	89.97377113	5.334426E-012	1.835443E-011	1	0.000000E+000
1	89.97380575	1.835443E-011	5.334426E-012	0	0.000000E+000
1	89.97418751	5.334426E-012	1.835443E-011	1	0.000000E+000
1	89.97472141	1.835443E-011	5.334426E-012	0	0.000000E+000
1	89.97596087	5.334426E-012	1.835443E-011	1	0.000000E+000
1	89.97637263	1.835443E-011	5.334426E-012	0	0.000000E+000
1	89.97643485	5.334426E-012	1.835443E-011	1	0.000000E+000
1	89.97664866	1.835443E-011	5.334426E-012	0	0.000000E+000
1	89.97923849	5.334426E-012	1.835443E-011	1	0.000000E+000
1	89.97943343	1.835443E-011	5.334426E-012	0	0.000000E+000
1	89.97952461	5.334426E-012	1.835443E-011	1	0.000000E+000
1	89.97972889	1.835443E-011	5.334426E-012	0	0.000000E+000
1	89.97975352	5.334426E-012	1.835443E-011	1	0.000000E+000
1	89.97982706	1.835443E-011	5.334426E-012	0	0.000000E+000
1	89.98048307	5.334426E-012	1.835443E-011	1	0.000000E+000
1	89.98053254	1.835443E-011	5.334426E-012	0	0.000000E+000
1	89.98083525	5.334426E-012	1.835443E-011	1	0.000000E+000
1	89.98115161	1.835443E-011	5.334426E-012	0	0.000000E+000
1	89.98117146	5.334426E-012	1.835443E-011	1	0.000000E+000
1	89.98153448	1.835443E-011	5.334426E-012	0	0.000000E+000
1	89.98155467	5.334426E-012	1.835443E-011	1	0.000000E+000
1	89.98158419	1.835443E-011	5.334426E-012	0	0.000000E+000
1	89.98244519	5.334426E-012	1.835443E-011	1	0.000000E+000
1	89.98303067	1.835443E-011	5.334426E-012	0	0.000000E+000
1	89.98325873	5.334426E-012	1.835443E-011	1	0.000000E+000
1	89.98361893	1.835443E-011	5.334426E-012	0	0.000000E+000
1	89.98493400	5.334426E-012	1.835443E-011	1	0.000000E+000
1	89.98515995	1.835443E-011	5.334426E-012	0	0.000000E+000
1	89.98665613	5.334426E-012	1.835443E-011	1	0.000000E+000
1	89.98689536	1.835443E-011	5.334426E-012	0	0.000000E+000
1	89.98690681	5.334426E-012	1.835443E-011	1	0.000000E+000
1	89.98731951	1.835443E-011	5.334426E-012	0	0.000000E+000
1	89.98844295	5.334426E-012	1.835443E-011	1	0.000000E+000
1	89.98853490	1.835443E-011	5.334426E-012	0	0.000000E+000
1	89.98970289	5.334426E-012	1.835443E-011	1	0.000000E+000
1	89.98971935	1.835443E-011	5.334426E-012	0	0.000000E+000
1	89.98984942	5.334426E-012	1.835443E-011	1	0.000000E+000
1	89.99047580	1.835443E-011	5.334426E-012	0	0.000000E+000
1	89.99075050	5.334426E-012	1.835443E-011	1	0.000000E+000
1	89.99088247	1.835443E-011	5.334426E-012	0	0.000000E+000
1	89.99108186	5.334426E-012	1.835443E-011	1	0.000000E+000
1	89.99114373	1.835443E-011	5.334426E-012	0	0.000000E+000
1	89.99134795	5.334426E-012	1.835443E-011	1	0.000000E+000
1	89.99147315	1.835443E-011	5.334426E-012	0	0.000000E+000
1	89.99470885	5.334426E-012	1.835443E-011	1	0.000000E+000
1	89.99504295	1.835443E-011	5.334426E-012	0	0.000000E+000
1	89.99713163	5.334426E-012	1.835443E-011	1	0.000000E+000
1	89.99734238	1.835443E-011	5.334426E-012	0	0.000000E+000
1	89.99747403	5.334426E-012	1.835443E-011	1	0.000000E+000
1	89.99749137	1.835443E-011	5.334426E-012	0	0.000000E+000
1	89.99856321	5.334426E-012	1.835443E-011	1	0.000000E+000
1	89.99867167	1.835443E-011	5.334426E-012	0	0.000000E+000
1	89.99872865	5.334426E-012	1.835443E-011	1	0.000000E+000
1	89.99885230	1.835443E-011	5.334426E-012	0	0.000000E+000
1	89.99887576	5.334426E-012	1.835443E-011	1	0.000000E+000
1	89.99910191	1.835443E-011	5.334426E-012	0	0.000000E+000
1	89.99913393	5.334426E-012	1.835443E-011	1	0.000000E+000
1	89.99929416	1.835443E-011	5.334426E-012	0	0.000000E+000
1	89.99941954	5.334426E-012	1.835443E-011	1	0.000000E+000
1	89.99974017	1.835443E-011	5.334426E-012	0	0.000000E+000
1	89.99992510	5.334426E-012	1.835443E-011	1	0.000000E+000
1	90.00095262	1.835443E-011	5.334426E-012	0	0.000000E+000
1	90.00289602	5.334426E-012	1.835443E-011	1	0.000000E+000
1	90.00316813	1.835443E-011	5.334426E-012	0	0.000000E+000
1	90.00525817	5.334426E-012	1.835443E-011	1	0.000000E+000
1	90.00536187	1.835443E-011	5.334426E-012	0	0.000000E+000
1	90.00676751	5.334426E-012	1.835443E-011	1	0.000000E+000
1	90.00718967	1.835443E-011	5.334426E-012	0	0.000000E+000
1	90.00863708	5.334426E-012	1.835443E-011	1	0.000000E+000
1	90.00888640	1.835443E-011	5.334426E-012	0	0.000000E+000
1	90.00981959	5.334426E-012	1.835443E-011	1	0.000000E+000
1	90.00989655	1.835443E-011	5.334426E-012	0	0.000000E+000
1	90.00994881	5.334426E-012	1.835443E-011	1	0.000000E+000
1	90.01023543	1.835443E-011	5.334426E-012	0	0.000000E+000
1	90.01051258	5.334426E-012	1.835443E-011	1	0.000000E+000
1	90.01059679	1.835443E-011	5.334426E-012	0	0.000000E+000
1	90.01107741	5.334426E-012	1.835443E-011	1	0.000000E+000
1	90.01135659	1.835443E-011	5.334426E-012	0	0.000000E+000
1	90.01485501	5.334426E-012	1.835443E-011	1	0.000000E+000
1	90.01493810	1.835443E-011	5.334426E-012	0	0.000000E+000
1	90.01622743	5.334426E-012	1.835443E-011	1	0.000000E+000
1	90.01679003	1.835443E-011	5.334426E-012	0	0.000000E+000
1	90.01683428	5.334426E-012	1.835443E-011	1	0.000000E+000
1	90.01724794	1.835443E-011	5.334426E-012	0	0.000000E+000
1	90.01830846	5.334426E-012	1.835443E-011	1	0.000000E+000
1	90.01865633	1.835443E-011	5.334426E-012	0	0.000000E+000
1	90.02006632	5.334426E-012	1.835443E-011	1	0.000000E+000
1	90.02016837	1.835443E-011	5.334426E-012	0	0.000000E+000
1	90.02018715	5.334426E-012	1.835443E-011	1	0.000000E+000
1	90.02052917	1.835443E-011	5.334426E-012	0	0.000000E+000
1	90.02252994	5.334426E-012	1.835443E-011	1	0.000000E+000
1	90.02257860	1.835443E-011	5.334426E-012	0	0.000000E+000
1	90.02483353	5.334426E-012	1.835443E-011	1	0.000000E+000
1	90.02529976	1.835443E-011	5.334426E-012	0	0.000000E+000
1	90.02613317	5.334426E-012	1.835443E-011	1	0.000000E+000
1	90.02618538	1.835443E-011	5.334426E-012	0	0.000000E+000
1	90.02813534	5.334426E-012	1.835443E-011	1	0.000000E+000
1	90.02947413	1.835443E-011	5.334426E-012	0	0.000000E+000
1	90.03081848	5.334426E-012	1.835443E-011	1	0.000000E+000
1	90.03086199	1.835443E-011	5.334426E-012	0	0.000000E+000
1	90.03193134	5.334426E-012	1.835443E-011	1	0.000000E+000
1	90.03205257	1.835443E-011	5.334426E-012	0	0.000000E+000
1	90.03215872	5.334426E-012	1.835443E-011	1	0.000000E+000
1	90.03255360	1.835443E-011	5.334426E-012	0	0.000000E+000
1	90.05245004	5.334426E-012	1.835443E-011	1	0.000000E+000
1	90.05312441	1.835443E-011	5.334426E-012	0	0.000000E+000
1	90.05430789	5.334426E-012	1.835443E-011	1	0.000000E+000
1	90.05433701	1.835443E-011	5.334426E-012	0	0.000000E+000
1	90.05643127	5.334426E-012	1.835443E-011	1	0.000000E+000
1	90.05677234	1.835443E-011	5.334426E-012	0	0.000000E+000
1	90.05679017	5.334426E-012	1.835443E-011	1	0.000000E+000
1	90.05688913	1.835443E-011	5.334426E-012	0	0.000000E+000
1	90.05817190	5.334426E-012	1.835443E-011	1	0.000000E+000
1	90.05824962	1.835443E-011	5.334426E-012	0	0.000000E+000
1	90.05855454	5.334426E-012	1.835443E-011	1	0.000000E+000
1	90.05859425	1.835443E-011	5.334426E-012	0	0.000000E+000
1	90.05861779	5.334426E-012	1.835443E-011	1	0.000000E+000
1	90.05867104	1.835443E-011	5.334426E-012	0	0.000000E+000
1	90.05868400	5.334426E-012	1.835443E-011	1	0.000000E+000
1	90.05874008	1.835443E-011	5.334426E-012	0	0.000000E+000
1	90.05989951	5.334426E-012	1.835443E-011	1	0.000000E+000
1	90.06003570	1.835443E-011	5.334426E-012	0	0.000000E+000
1	90.06452456	5.334426E-012	1.835443E-011	1	0.000000E+000
1	90.06475433	1.835443E-011	5.334426E-012	0	0.000000E+000
1	90.06614691	5.334426E-012	1.835443E-011	1	0.000000E+000
1	90.06617348	1.835443E-011	5.334426E-012	0	0.000000E+000
1	90.06826551	5.334426E-012	1.835443E-011	1	0.000000E+000
1	90.06836595	1.835443E-011	5.334426E-012	0	0.000000E+000
1	90.07168366	5.334426E-012	1.835443E-011	1	0.000000E+000
1	90.07261841	1.835443E-011	5.334426E-012	0	0.000000E+000
1	90.07365978	5.334426E-012	1.835443E-011	1	0.000000E+000
1	90.07367971	1.835443E-011	5.334426E-012	0	0.000000E+000
1	90.07443878	5.334426E-012	1.835443E-011	1	0.000000E+000
1	90.07455376	1.835443E-011	5.334426E-012	0	0.000000E+000
1	90.07477838	5.334426E-012	1.835443E-011	1	0.000000E+000
1	90.07492627	1.835443E-011	5.334426E-012	0	0.000000E+000
1	90.07862530	5.334426E-012	1.835443E-011	1	0.000000E+000
1	90.07913849	1.835443E-011	5.334426E-012	0	0.000000E+000
1	90.07978225	5.334426E-012	1.835443E-011	1	0.000000E+000
1	90.07992921	1.835443E-011	5.334426E-012	0	0.000000E+000
1	90.08005404	5.334426E-012	1.835443E-011	1	0.000000E+000
1	90.08016520	1.835443E-011	5.334426E-012	0	0.000000E+000
1	90.08087364	5.334426E-012	1.835443E-011	1	0.000000E+000
1	90.08114852	1.835443E-011	5.334426E-012	0	0.000000E+000
1	90.08195551	5.334426E-012	1.835443E-011	1	0.000000E+000
1	90.08257952	1.835443E-011	5.334426E-012	0	0.000000E+000
1	90.08260878	5.334426E-012	1.835443E-011	1	0.000000E+000
1	90.08302793	1.835443E-011	5.334426E-012	0	0.000000E+000
1	90.08311033	5.334426E-012	1.835443E-011	1	0.000000E+000
1	90.08342397	1.835443E-011	5.334426E-012	0	0.000000E+000
1	90.08513361	5.334426E-012	1.835443E-011	1	0.000000E+000
1	90.08516767	1.835443E-011	5.334426E-012	0	0.000000E+000
1	90.08689393	5.334426E-012	1.835443E-011	1	0.000000E+000
1	90.08726818	1.835443E-011	5.334426E-012	0	0.000000E+000
1	90.08770032	5.334426E-012	1.835443E-011	1	0.000000E+000
1	90.08806379	1.835443E-011	5.334426E-012	0	0.000000E+000
1	90.08807726	5.334426E-012	1.835443E-011	1	0.000000E+000
1	90.08840967	1.835443E-011	5.334426E-012	0	0.000000E+000
1	90.08888512	5.334426E-012	1.835443E-011	1	0.000000E+000
1	90.08893386	1.835443E-011	5.334426E-012	0	0.000000E+000
1	90.08896479	5.334426E-012	1.835443E-011	1	0.000000E+000
1	90.08943739	1.835443E-011	5.334426E-012	0	0.000000E+000
1	90.57703448	5.304992E-012	1.832499E-011	1	0.000000E+000
1	90.57706524	1.832499E-011	5.304992E-012	0	0.000000E+000
1	90.57782147	5.304992E-012	1.832499E-011	1	0.000000E+000
1	90.57814835	1.832499E-011	5.304992E-012	0	0.000000E+000
1	90.57923732	5.304992E-012	1.832499E-011	1	0.000000E+000
1	90.57931716	1.832499E-011	5.304992E-012	0	0.000000E+000
1	90.58009527	5.304992E-012	1.832499E-011	1	0.000000E+000
1	90.58037132	1.832499E-011	5.304992E-012	0	0.000000E+000
1	90.58112547	5.304992E-012	1.832499E-011	1	0.000000E+000
1	90.58117222	1.832499E-011	5.304992E-012	0	0.000000E+000
1	90.58167340	5.304992E-012	1.832499E-011	1	0.000000E+000
1	90.58181604	1.832499E-011	5.304992E-012	0	0.000000E+000
1	90.58184914	5.304992E-012	1.832499E-011	1	0.000000E+000
1	90.58198224	1.832499E-011	5.304992E-012	0	0.000000E+000
1	90.58213493	5.304992E-012	1.832499E-011	1	0.000000E+000
1	90.58263689	1.832499E-011	5.304992E-012	0	0.000000E+000
1	90.58314772	5.304992E-012	1.832499E-011	1	0.000000E+000
1	90.58338359	1.832499E-011	5.304992E-012	0	0.000000E+000
1	90.58341570	5.304992E-012	1.832499E-011	1	0.000000E+000
1	90.58395325	1.832499E-011	5.304992E-012	0	0.000000E+000
1	90.58440953	5.304992E-012	1.832499E-011	1	0.000000E+000
1	90.58445796	1.832499E-011	5.304992E-012	0	0.000000E+000
1	90.58543655	5.304992E-012	1.832499E-011	1	0.000000E+000
1	90.58579404	1.832499E-011	5.304992E-012	0	0.000000E+000
1	90.58671321	5.304992E-012	1.832499E-011	1	0.000000E+000
1	90.58684552	1.832499E-011	5.304992E-012	0	0.000000E+000
1	90.58755670	5.304992E-012	1.832499E-011	1	0.000000E+000
1	90.58793592	1.832499E-011	5.304992E-012	0	0.000000E+000
1	90.58879219	5.304992E-012	1.832499E-011	1	0.000000E+000
1	90.58882399	1.832499E-011	5.304992E-012	0	0.000000E+000
1	90.58928360	5.304992E-012	1.832499E-011	1	0.000000E+000
1	90.58935298	1.832499E-011	5.304992E-012	0	0.000000E+000
1	90.58937824	5.304992E-012	1.832499E-011	1	0.000000E+000
1	90.58961688	1.832499E-011	5.304992E-012	0	0.000000E+000
1	90.59313351	5.304992E-012	1.832499E-011	1	0.000000E+000
1	90.59327451	1.832499E-011	5.304992E-012	0	0.000000E+000
1	90.59458840	5.304992E-012	1.832499E-011	1	0.000000E+000
1	90.59482949	1.832499E-011	5.304992E-012	0	0.000000E+000
1	90.59487061	5.304992E-012	1.832499E-011	1	0.000000E+000
1	90.59525595	1.832499E-011	5.304992E-012	0	0.000000E+000
1	90.59527790	5.304992E-012	1.832499E-011	1	0.000000E+000
1	90.59565014	1.832499E-011	5.304992E-012	0	0.000000E+000
1	90.59816496	5.304992E-012	1.832499E-011	1	0.000000E+000
1	90.59837357	1.832499E-011	5.304992E-012	0	0.000000E+000
1	90.59933021	5.304992E-012	1.832499E-011	1	0.000000E+000
1	90.59955320	1.832499E-011	5.304992E-012	0	0.000000E+000
1	90.60101215	5.304992E-012	1.832499E-011	1	0.000000E+000
1	90.60234236	1.832499E-011	5.304992E-012	0	0.000000E+000
1	90.60317290	5.304992E-012	1.832499E-011	1	0.000000E+000
1	90.60323166	1.832499E-011	5.304992E-012	0	0.000000E+000
1	90.60395111	5.304992E-012	1.832499E-011	1	0.000000E+000
1	90.60396496	1.832499E-011	5.304992E-012	0	0.000000E+000
1	90.60402008	5.304992E-012	1.832499E-011	1	0.000000E+000
1	90.60405220	1.832499E-011	5.304992E-012	0	0.000000E+000
1	90.60407322	5.304992E-012	1.832499E-011	1	0.000000E+000
1	90.60427902	1.832499E-011	5.304992E-012	0	0.000000E+000
1	90.60521596	5.304992E-012	1.832499E-011	1	0.000000E+000
1	90.60542966	1.832499E-011	5.304992E-012	0	0.000000E+000
1	90.60545885	5.304992E-012	1.832499E-011	1	0.000000E+000
1	90.60577744	1.832499E-011	5.304992E-012	0	0.000000E+000
1	90.60578496	5.304992E-012	1.832499E-011	1	0.000000E+000
1	90.60588383	1.832499E-011	5.304992E-012	0	0.000000E+000
1	90.60649276	5.304992E-012	1.832499E-011	1	0.000000E+000
1	90.60655161	1.832499E-011	5.304992E-012	0	0.000000E+000
1	90.60656324	5.304992E-012	1.832499E-011	1	0.000000E+000
1	90.60669210	1.832499E-011	5.304992E-012	0	0.000000E+000
1	90.60821644	5.304992E-012	1.832499E-011	1	0.000000E+000
1	90.60844888	1.832499E-011	5.304992E-012	0	0.000000E+000
1	90.60874079	5.304992E-012	1.832499E-011	1	0.000000E+000
1	90.60905689	1.832499E-011	5.304992E-012	0	0.000000E+000
1	90.61029364	5.304992E-012	1.832499E-011	1	0.000000E+000
1	90.61059527	1.832499E-011	5.304992E-012	0	0.000000E+000
1	90.61190808	5.304992E-012	1.832499E-011	1	0.000000E+000
1	90.61207731	1.832499E-011	5.304992E-012	0	0.000000E+000
1	90.61344276	5.304992E-012	1.832499E-011	1	0.000000E+000
1	90.61391095	1.832499E-011	5.304992E-012	0	0.000000E+000
1	90.61399081	5.304992E-012	1.832499E-011	1	0.000000E+000
1	90.61404699	1.832499E-011	5.304992E-012	0	0.000000E+000
1	90.61414287	5.304992E-012	1.832499E-011	1	0.000000E+000
1	90.61426621	1.832499E-011	5.304992E-012	0	0.000000E+000
1	90.61464045	5.304992E-012	1.832499E-011	1	0.000000E+000
1	90.61468958	1.832499E-011	5.304992E-012	0	0.000000E+000
1	90.61805887	5.304992E-012	1.832499E-011	1	0.000000E+000
1	90.61818015	1.832499E-011	5.304992E-012	0	0.000000E+000
1	90.61905654	5.304992E-012	1.832499E-011	1	0.000000E+000
1	90.61910316	1.832499E-011	5.304992E-012	0	0.000000E+000
1	90.61982086	5.304992E-012	1.832499E-011	1	0.000000E+000
1	90.62033133	1.832499E-011	5.304992E-012	0	0.000000E+000
1	90.62201744	5.304992E-012	1.832499E-011	1	0.000000E+000
1	90.62220372	1.832499E-011	5.304992E-012	0	0.000000E+000
1	90.62411018	5.304992E-012	1.832499E-011	1	0.000000E+000
1	90.62418724	1.832499E-011	5.304992E-012	0	0.000000E+000
1	90.62433932	5.304992E-012	1.832499E-011	1	0.000000E+000
1	90.62442675	1.832499E-011	5.304992E-012	0	0.000000E+000
1	90.62472589	5.304992E-012	1.832499E-011	1	0.000000E+000
1	90.62480323	1.832499E-011	5.304992E-012	0	0.000000E+000
1	90.62517330	5.304992E-012	1.832499E-011	1	0.000000E+000
1	90.62530036	1.832499E-011	5.304992E-012	0	0.000000E+000
1	90.62548841	5.304992E-012	1.832499E-011	1	0.000000E+000
1	90.62549202	1.832499E-011	5.304992E-012	0	0.000000E+000
1	90.62604311	5.304992E-012	1.832499E-011	1	0.000000E+000
1	90.62643809	1.832499E-011	5.304992E-012	0	0.000000E+000
1	90.62664238	5.304992E-012	1.832499E-011	1	0.000000E+000
1	90.62711917	1.832499E-011	5.304992E-012	0	0.000000E+000
1	90.63130794	5.304992E-012	1.832499E-011	1	0.000000E+000
1	90.63145870	1.832499E-011	5.304992E-012	0	0.000000E+000
1	90.63401791	5.304992E-012	1.832499E-011	1	0.000000E+000
1	90.63412633	1.832499E-011	5.304992E-012	0	0.000000E+000
1	90.63518892	5.304992E-012	1.832499E-011	1	0.000000E+000
1	90.63533037	1.832499E-011	5.304992E-012	0	0.000000E+000
1	90.63536793	5.304992E-012	1.832499E-011	1	0.000000E+000
1	90.63581946	1.832499E-011	5.304992E-012	0	0.000000E+000
1	90.63739420	5.304992E-012	1.832499E-011	1	0.000000E+000
1	90.63749469	1.832499E-011	5.304992E-012	0	0.000000E+000
1	90.63958141	5.304992E-012	1.832499E-011	1	0.000000E+000
1	90.63963193	1.832499E-011	5.304992E-012	0	0.000000E+000
1	90.64049634	5.304992E-012	1.832499E-011	1	0.000000E+000
1	90.64078784	1.832499E-011	5.304992E-012	0	0.000000E+000
1	90.64346547	5.304992E-012	1.832499E-011	1	0.000000E+000
1	90.64385293	1.832499E-011	5.304992E-012	0	0.000000E+000
1	90.64388481	5.304992E-012	1.832499E-011	1	0.000000E+000
1	90.64390779	1.832499E-011	5.304992E-012	0	0.000000E+000
1	90.64394354	5.304992E-012	1.832499E-011	1	0.000000E+000
1	90.64402070	1.832499E-011	5.304992E-012	0	0.000000E+000
1	90.64552217	5.304992E-012	1.832499E-011	1	0.000000E+000
1	90.64572183	1.832499E-011	5.304992E-012	0	0.000000E+000
1	90.64658000	5.304992E-012	1.832499E-011	1	0.000000E+000
1	90.64668422	1.832499E-011	5.304992E-012	0	0.000000E+000
1	90.64794704	5.304992E-012	1.832499E-011	1	0.000000E+000
1	90.64810125	1.832499E-011	5.304992E-012	0	0.000000E+000
1	90.64815904	5.304992E-012	1.832499E-011	1	0.000000E+000
1	90.64862873	1.832499E-011	5.304992E-012	0	0.000000E+000
1	90.64950678	5.304992E-012	1.832499E-011	1	0.000000E+000
1	90.64990140	1.832499E-011	5.304992E-012	0	0.000000E+000
1	90.64992845	5.304992E-012	1.832499E-011	1	0.000000E+000
1	90.65017839	1.832499E-011	5.304992E-012	0	0.000000E+000
1	90.65042219	5.304992E-012	1.832499E-011	1	0.000000E+000
1	90.65076210	1.832499E-011	5.304992E-012	0	0.000000E+000
1	90.65080940	5.304992E-012	1.832499E-011	1	0.000000E+000
1	90.65082109	1.832499E-011	5.304992E-012	0	0.000000E+000
1	90.65085514	5.304992E-012	1.832499E-011	1	0.000000E+000
1	90.65140995	1.832499E-011	5.304992E-012	0	0.000000E+000
1	90.65246766	5.304992E-012	1.832499E-011	1	0.000000E+000
1	90.65276987	1.832499E-011	5.304992E-012	0	0.000000E+000
1	90.65476962	5.304992E-012	1.832499E-011	1	0.000000E+000
1	90.65500844	1.832499E-011	5.304992E-012	0	0.000000E+000
1	90.65538683	5.304992E-012	1.832499E-011	1	0.000000E+000
1	90.65565799	1.832499E-011	5.304992E-012	0	0.000000E+000
1	90.65569107	5.304992E-012	1.832499E-011	1	0.000000E+000
1	90.65571313	1.832499E-011	5.304992E-012	0	0.000000E+000
1	90.65694425	5.304992E-012	1.832499E-011	1	0.000000E+000
1	90.65723653	1.832499E-011	5.304992E-012	0	0.000000E+000
1	90.65726265	5.304992E-012	1.832499E-011	1	0.000000E+000
1	90.65738242	1.832499E-011	5.304992E-012	0	0.000000E+000
1	90.65811660	5.304992E-012	1.832499E-011	1	0.000000E+000
1	90.65818070	1.832499E-011	5.304992E-012	0	0.000000E+000
1	90.66085025	5.304992E-012	1.832499E-011	1	0.000000E+000
1	90.66111071	1.832499E-011	5.304992E-012	0	0.000000E+000
1	90.66176777	5.304992E-012	1.832499E-011	1	0.000000E+000
1	90.66179665	1.832499E-011	5.304992E-012	0	0.000000E+000
1	90.66189385	5.304992E-012	1.832499E-011	1	0.000000E+000
1	90.66209039	1.832499E-011	5.304992E-012	0	0.000000E+000
1	90.66375740	5.304992E-012	1.832499E-011	1	0.000000E+000
1	90.66380471	1.832499E-011	5.304992E-012	0	0.000000E+000
1	90.66781052	5.304992E-012	1.832499E-011	1	0.000000E+000
1	90.66787129	1.832499E-011	5.304992E-012	0	0.000000E+000
1	90.66789007	5.304992E-012	1.832499E-011	1	0.000000E+000
1	90.66793114	1.832499E-011	5.304992E-012	0	0.000000E+000
1	90.67155456	5.304992E-012	1.832499E-011	1	0.000000E+000
1	90.67198979	1.832499E-011	5.304992E-012	0	0.000000E+000
1	90.67265925	5.304992E-012	1.832499E-011	1	0.000000E+000
1	90.67280166	1.832499E-011	5.304992E-012	0	0.000000E+000
1	90.67558804	5.304992E-012	1.832499E-011	1	0.000000E+000
1	90.67578860	1.832499E-011	5.304992E-012	0	0.000000E+000
1	90.67767241	5.304992E-012	1.832499E-011	1	0.000000E+000
1	90.67848303	1.832499E-011	5.304992E-012	0	0.000000E+000
1	90.67859806	5.304992E-012	1.832499E-011	1	0.000000E+000
1	90.67906262	1.832499E-011	5.304992E-012	0	0.000000E+000
1	90.67907659	5.304992E-012	1.832499E-011	1	0.000000E+000
1	90.67919822	1.832499E-011	5.304992E-012	0	0.000000E+000
1	90.68027156	5.304992E-012	1.832499E-011	1	0.000000E+000
1	90.68030194	1.832499E-011	5.304992E-012	0	0.000000E+000
1	90.68039054	5.304992E-012	1.832499E-011	1	0.000000E+000
1	90.68076175	1.832499E-011	5.304992E-012	0	0.000000E+000
1	90.68143399	5.304992E-012	1.832499E-011	1	0.000000E+000
1	90.68145062	1.832499E-011	5.304992E-012	0	0.000000E+000
1	90.68171415	5.304992E-012	1.832499E-011	1	0.000000E+000
1	90.68190248	1.832499E-011	5.304992E-012	0	0.000000E+000
1	90.68300032	5.304992E-012	1.832499E-011	1	0.000000E+000
1	90.68337825	1.832499E-011	5.304992E-012	0	0.000000E+000
1	90.68391546	5.304992E-012	1.832499E-011	1	0.000000E+000
1	90.68393268	1.832499E-011	5.304992E-012	0	0.000000E+000
1	90.68396705	5.304992E-012	1.832499E-011	1	0.000000E+000
1	90.68403460	1.832499E-011	5.304992E-012	0	0.000000E+000
1	90.68553112	5.304992E-012	1.832499E-011	1	0.000000E+000
1	90.68562213	1.832499E-011	5.304992E-012	0	0.000000E+000
1	90.68572400	5.304992E-012	1.832499E-011	1	0.000000E+000
1	90.68646228	1.832499E-011	5.304992E-012	0	0.000000E+000
1	90.68783920	5.304992E-012	1.832499E-011	1	0.000000E+000
1	90.68813454	1.832499E-011	5.304992E-012	0	0.000000E+000
1	90.68831120	5.304992E-012	1.832499E-011	1	0.000000E+000
1	90.68858644	1.832499E-011	5.304992E-012	0	0.000000E+000
1	90.68989802	5.304992E-012	1.832499E-011	1	0.000000E+000
1	90.69038736	1.832499E-011	5.304992E-012	0	0.000000E+000
1	90.69279884	5.304992E-012	1.832499E-011	1	0.000000E+000
1	90.69289118	1.832499E-011	5.304992E-012	0	0.000000E+000
1	90.69341270	5.304992E-012	1.832499E-011	1	0.000000E+000
1	90.69375229	1.832499E-011	5.304992E-012	0	0.000000E+000
1	90.69381443	5.304992E-012	1.832499E-011	1	0.000000E+000
1	90.69391730	1.832499E-011	5.304992E-012	0	0.000000E+000
1	90.69442258	5.304992E-012	1.832499E-011	1	0.000000E+000
1	90.69535710	1.832499E-011	5.304992E-012	0	0.000000E+000
1	90.69608257	5.304992E-012	1.832499E-011	1	0.000000E+000
1	90.69616260	1.832499E-011	5.304992E-012	0	0.000000E+000
1	90.69718368	5.304992E-012	1.832499E-011	1	0.000000E+000
1	90.69731195	1.832499E-011	5.304992E-012	0	0.000000E+000
1	90.69733560	5.304992E-012	1.832499E-011	1	0.000000E+000
1	90.69747555	1.832499E-011	5.304992E-012	0	0.000000E+000
1	90.69893148	5.304992E-012	1.832499E-011	1	0.000000E+000
1	90.69902164	1.832499E-011	5.304992E-012	0	0.000000E+000
1	94.92522678	5.205921E-012	1.822592E-011	1	0.000000E+000
1	94.92573478	1.822592E-011	5.205921E-012	0	0.000000E+000
1	94.92574754	5.205921E-012	1.822592E-011	1	0.000000E+000
1	94.92583416	1.822592E-011	5.205921E-012	0	0.000000E+000
1	94.92642888	5.205921E-012	1.822592E-011	1	0.000000E+000
1	94.92681025	1.822592E-011	5.205921E-012	0	0.000000E+000
1	94.92683441	5.205921E-012	1.822592E-011	1	0.000000E+000
1	94.92716067	1.822592E-011	5.205921E-012	0	0.000000E+000
1	94.92869242	5.205921E-012	1.822592E-011	1	0.000000E+000
1	94.92894481	1.822592E-011	5.205921E-012	0	0.000000E+000
1	94.93211346	5.205921E-012	1.822592E-011	1	0.000000E+000
1	94.93265543	1.822592E-011	5.205921E-012	0	0.000000E+000
1	94.93381497	5.205921E-012	1.822592E-011	1	0.000000E+000
1	94.93436809	1.822592E-011	5.205921E-012	0	0.000000E+000
1	94.93707214	5.205921E-012	1.822592E-011	1	0.000000E+000
1	94.93724853	1.822592E-011	5.205921E-012	0	0.000000E+000
1	94.93986548	5.205921E-012	1.822592E-011	1	0.000000E+000
1	94.93990774	1.822592E-011	5.205921E-012	0	0.000000E+000
1	94.93992321	5.205921E-012	1.822592E-011	1	0.000000E+000
1	94.94049639	1.822592E-011	5.205921E-012	0	0.000000E+000
1	94.94062727	5.205921E-012	1.822592E-011	1	0.000000E+000
1	94.94070729	1.822592E-011	5.205921E-012	0	0.000000E+000
1	94.94216641	5.205921E-012	1.822592E-011	1	0.000000E+000
1	94.94222040	1.822592E-011	5.205921E-012	0	0.000000E+000
1	94.94229983	5.205921E-012	1.822592E-011	1	0.000000E+000
1	94.94323909	1.822592E-011	5.205921E-012	0	0.000000E+000
1	94.94479493	5.205921E-012	1.822592E-011	1	0.000000E+000
1	94.94487363	1.822592E-011	5.205921E-012	0	0.000000E+000
1	94.94490628	5.205921E-012	1.822592E-011	1	0.000000E+000
1	94.94518760	1.822592E-011	5.205921E-012	0	0.000000E+000
1	94.94521707	5.205921E-012	1.822592E-011	1	0.000000E+000
1	94.94532816	1.822592E-011	5.205921E-012	0	0.000000E+000
1	94.94549679	5.205921E-012	1.822592E-011	1	0.000000E+000
1	94.94560646	1.822592E-011	5.205921E-012	0	0.000000E+000
1	94.94561994	5.205921E-012	1.822592E-011	1	0.000000E+000
1	94.94567280	1.822592E-011	5.205921E-012	0	0.000000E+000
1	94.94633642	5.205921E-012	1.822592E-011	1	0.000000E+000
1	94.94651857	1.822592E-011	5.205921E-012	0	0.000000E+000
1	94.94674815	5.205921E-012	1.822592E-011	1	0.000000E+000
1	94.94697771	1.822592E-011	5.205921E-012	0	0.000000E+000
1	94.94807091	5.205921E-012	1.822592E-011	1	0.000000E+000
1	94.94816572	1.822592E-011	5.205921E-012	0	0.000000E+000
1	94.94819806	5.205921E-012	1.822592E-011	1	0.000000E+000
1	94.94828712	1.822592E-011	5.205921E-012	0	0.000000E+000
1	94.94832136	5.205921E-012	1.822592E-011	1	0.000000E+000
1	94.94856501	1.822592E-011	5.205921E-012	0	0.000000E+000
1	94.95238351	5.205921E-012	1.822592E-011	1	0.000000E+000
1	94.95273357	1.822592E-011	5.205921E-012	0	0.000000E+000
1	94.95280103	5.205921E-012	1.822592E-011	1	0.000000E+000
1	94.95295523	1.822592E-011	5.205921E-012	0	0.000000E+000
1	94.95481854	5.205921E-012	1.822592E-011	1	0.000000E+000
1	94.95506351	1.822592E-011	5.205921E-012	0	0.000000E+000
1	94.95557926	5.205921E-012	1.822592E-011	1	0.000000E+000
1	94.95572625	1.822592E-011	5.205921E-012	0	0.000000E+000
1	94.95968520	5.205921E-012	1.822592E-011	1	0.000000E+000
1	94.95989545	1.822592E-011	5.205921E-012	0	0.000000E+000
1	94.96045627	5.205921E-012	1.822592E-011	1	0.000000E+000
1	94.96054783	1.822592E-011	5.205921E-012	0	0.000000E+000
1	94.96063739	5.205921E-012	1.822592E-011	1	0.000000E+000
1	94.96091369	1.822592E-011	5.205921E-012	0	0.000000E+000
1	94.96092701	5.205921E-012	1.822592E-011	1	0.000000E+000
1	94.96149816	1.822592E-011	5.205921E-012	0	0.000000E+000
1	94.96248405	5.205921E-012	1.822592E-011	1	0.000000E+000
1	94.96262978	1.822592E-011	5.205921E-012	0	0.000000E+000
1	94.96264993	5.205921E-012	1.822592E-011	1	0.000000E+000
1	94.96271645	1.822592E-011	5.205921E-012	0	0.000000E+000
1	94.96286634	5.205921E-012	1.822592E-011	1	0.000000E+000
1	94.96296186	1.822592E-011	5.205921E-012	0	0.000000E+000
1	94.96299089	5.205921E-012	1.822592E-011	1	0.000000E+000
1	94.96304610	1.822592E-011	5.205921E-012	0	0.000000E+000
1	94.96305674	5.205921E-012	1.822592E-011	1	0.000000E+000
1	94.96343490	1.822592E-011	5.205921E-012	0	0.000000E+000
1	94.96432203	5.205921E-012	1.822592E-011	1	0.000000E+000
1	94.96457683	1.822592E-011	5.205921E-012	0	0.000000E+000
1	94.96486760	5.205921E-012	1.822592E-011	1	0.000000E+000
1	94.96524045	1.822592E-011	5.205921E-012	0	0.000000E+000
1	94.97567611	5.205921E-012	1.822592E-011	1	0.000000E+000
1	94.97568454	1.822592E-011	5.205921E-012	0	0.000000E+000
1	94.98082617	5.205921E-012	1.822592E-011	1	0.000000E+000
1	94.98096081	1.822592E-011	5.205921E-012	0	0.000000E+000
1	94.98600765	5.205921E-012	1.822592E-011	1	0.000000E+000
1	94.98602032	1.822592E-011	5.205921E-012	0	0.000000E+000
1	94.98723630	5.205921E-012	1.822592E-011	1	0.000000E+000
1	94.98777036	1.822592E-011	5.205921E-012	0	0.000000E+000
1	94.98827800	5.205921E-012	1.822592E-011	1	0.000000E+000
1	94.98830925	1.822592E-011	5.205921E-012	0	0.000000E+000
1	94.98924412	5.205921E-012	1.822592E-011	1	0.000000E+000
1	94.98928454	1.822592E-011	5.205921E-012	0	0.000000E+000
1	94.99107899	5.205921E-012	1.822592E-011	1	0.000000E+000
1	94.99208821	1.822592E-011	5.205921E-012	0	0.000000E+000
1	94.99442146	5.205921E-012	1.822592E-011	1	0.000000E+000
1	94.99478076	1.822592E-011	5.205921E-012	0	0.000000E+000
1	94.99580546	5.205921E-012	1.822592E-011	1	0.000000E+000
1	94.99591382	1.822592E-011	5.205921E-012	0	0.000000E+000
1	94.99696926	5.205921E-012	1.822592E-011	1	0.000000E+000
1	94.99707929	1.822592E-011	5.205921E-012	0	0.000000E+000
1	94.99709784	5.205921E-012	1.822592E-011	1	0.000000E+000
1	94.99713650	1.822592E-011	5.205921E-012	0	0.000000E+000
1	94.99742609	5.205921E-012	1.822592E-011	1	0.000000E+000
1	94.99754898	1.822592E-011	5.205921E-012	0	0.000000E+000
1	95.00019152	5.205921E-012	1.822592E-011	1	0.000000E+000
1	95.00034874	1.822592E-011	5.205921E-012	0	0.000000E+000
1	95.00403790	5.205921E-012	1.822592E-011	1	0.000000E+000
1	95.00469817	1.822592E-011	5.205921E-012	0	0.000000E+000
1	95.00471710	5.205921E-012	1.822592E-011	1	0.000000E+000
1	95.00475083	1.822592E-011	5.205921E-012	0	0.000000E+000
1	95.00520994	5.205921E-012	1.822592E-011	1	0.000000E+000
1	95.00534104	1.822592E-011	5.205921E-012	0	0.000000E+000
1	95.00537205	5.205921E-012	1.822592E-011	1	0.000000E+000
1	95.00564680	1.822592E-011	5.205921E-012	0	0.000000E+000
1	95.00630821	5.205921E-012	1.822592E-011	1	0.000000E+000
1	95.00633612	1.822592E-011	5.205921E-012	0	0.000000E+000
1	95.00795467	5.205921E-012	1.822592E-011	1	0.000000E+000
1	95.00812877	1.822592E-011	5.205921E-012	0	0.000000E+000
1	95.00816565	5.205921E-012	1.822592E-011	1	0.000000E+000
1	95.00848457	1.822592E-011	5.205921E-012	0	0.000000E+000
1	95.00853921	5.205921E-012	1.822592E-011	1	0.000000E+000
1	95.00896989	1.822592E-011	5.205921E-012	0	0.000000E+000
1	95.00914831	5.205921E-012	1.822592E-011	1	0.000000E+000
1	95.00930939	1.822592E-011	5.205921E-012	0	0.000000E+000
1	95.01112324	5.205921E-012	1.822592E-011	1	0.000000E+000
1	95.01168107	1.822592E-011	5.205921E-012	0	0.000000E+000
1	95.01180921	5.205921E-012	1.822592E-011	1	0.000000E+000
1	95.01192036	1.822592E-011	5.205921E-012	0	0.000000E+000
1	95.01239746	5.205921E-012	1.822592E-011	1	0.000000E+000
1	95.01245070	1.822592E-011	5.205921E-012	0	0.000000E+000
1	95.01763581	5.205921E-012	1.822592E-011	1	0.000000E+000
1	95.01786890	1.822592E-011	5.205921E-012	0	0.000000E+000
1	95.01788706	5.205921E-012	1.822592E-011	1	0.000000E+000
1	95.01798160	1.822592E-011	5.205921E-012	0	0.000000E+000
1	95.01811822	5.205921E-012	1.822592E-011	1	0.000000E+000
1	95.01826589	1.822592E-011	5.205921E-012	0	0.000000E+000
1	95.01855814	5.205921E-012	1.822592E-011	1	0.000000E+000
1	95.01865469	1.822592E-011	5.205921E-012	0	0.000000E+000
1	95.01985186	5.205921E-012	1.822592E-011	1	0.000000E+000
1	95.02005825	1.822592E-011	5.205921E-012	0	0.000000E+000
1	95.02011566	5.205921E-012	1.822592E-011	1	0.000000E+000
1	95.02026270	1.822592E-011	5.205921E-012	0	0.000000E+000
1	95.02135529	5.205921E-012	1.822592E-011	1	0.000000E+000
1	95.02155298	1.822592E-011	5.205921E-012	0	0.000000E+000
1	95.02205550	5.205921E-012	1.822592E-011	1	0.000000E+000
1	95.02215639	1.822592E-011	5.205921E-012	0	0.000000E+000
1	95.02688040	5.205921E-012	1.822592E-011	1	0.000000E+000
1	95.02701237	1.822592E-011	5.205921E-012	0	0.000000E+000
1	95.02751113	5.205921E-012	1.822592E-011	1	0.000000E+000
1	95.02761639	1.822592E-011	5.205921E-012	0	0.000000E+000
1	95.02830760	5.205921E-012	1.822592E-011	1	0.000000E+000
1	95.02874344	1.822592E-011	5.205921E-012	0	0.000000E+000
1	95.02876353	5.205921E-012	1.822592E-011	1	0.000000E+000
1	95.02889430	1.822592E-011	5.205921E-012	0	0.000000E+000
1	95.03116001	5.205921E-012	1.822592E-011	1	0.000000E+000
1	95.03132376	1.822592E-011	5.205921E-012	0	0.000000E+000
1	95.03135468	5.205921E-012	1.822592E-011	1	0.000000E+000
1	95.03151378	1.822592E-011	5.205921E-012	0	0.000000E+000
1	95.03254268	5.205921E-012	1.822592E-011	1	0.000000E+000
1	95.03260722	1.822592E-011	5.205921E-012	0	0.000000E+000
1	95.03293158	5.205921E-012	1.822592E-011	1	0.000000E+000
1	95.03377936	1.822592E-011	5.205921E-012	0	0.000000E+000
1	95.03434599	5.205921E-012	1.822592E-011	1	0.000000E+000
1	95.03453002	1.822592E-011	5.205921E-012	0	0.000000E+000
1	95.03471760	5.205921E-012	1.822592E-011	1	0.000000E+000
1	95.03495567	1.822592E-011	5.205921E-012	0	0.000000E+000
1	95.03496465	5.205921E-012	1.822592E-011	1	0.000000E+000
1	95.03530540	1.822592E-011	5.205921E-012	0	0.000000E+000
1	95.03889731	5.205921E-012	1.822592E-011	1	0.000000E+000
1	95.03896555	1.822592E-011	5.205921E-012	0	0.000000E+000
1	95.03900524	5.205921E-012	1.822592E-011	1	0.000000E+000
1	95.03912417	1.822592E-011	5.205921E-012	0	0.000000E+000
1	95.04261328	5.205921E-012	1.822592E-011	1	0.000000E+000
1	95.04307152	1.822592E-011	5.205921E-012	0	0.000000E+000
1	95.04458571	5.205921E-012	1.822592E-011	1	0.000000E+000
1	95.04503800	1.822592E-011	5.205921E-012	0	0.000000E+000
1	95.04609316	5.205921E-012	1.822592E-011	1	0.000000E+000
1	95.04631539	1.822592E-011	5.205921E-012	0	0.000000E+000
1	95.04664010	5.205921E-012	1.822592E-011	1	0.000000E+000
1	95.04677293	1.822592E-011	5.205921E-012	0	0.000000E+000
1	95.04698355	5.205921E-012	1.822592E-011	1	0.000000E+000
1	95.04712346	1.822592E-011	5.205921E-012	0	0.000000E+000
1	95.05044285	5.205921E-012	1.822592E-011	1	0.000000E+000
1	95.05049743	1.822592E-011	5.205921E-012	0	0.000000E+000
1	95.05184613	5.205921E-012	1.822592E-011	1	0.000000E+000
1	95.05233428	1.822592E-011	5.205921E-012	0	0.000000E+000
1	95.05247424	5.205921E-012	1.822592E-011	1	0.000000E+000
1	95.05262598	1.822592E-011	5.205921E-012	0	0.000000E+000
1	95.05272924	5.205921E-012	1.822592E-011	1	0.000000E+000
1	95.05289555	1.822592E-011	5.205921E-012	0	0.000000E+000
1	95.05295082	5.205921E-012	1.822592E-011	1	0.000000E+000
1	95.05327050	1.822592E-011	5.205921E-012	0	0.000000E+000
1	95.05367519	5.205921E-012	1.822592E-011	1	0.000000E+000
1	95.05380695	1.822592E-011	5.205921E-012	0	0.000000E+000
1	95.05676957	5.205921E-012	1.822592E-011	1	0.000000E+000
1	95.05680558	1.822592E-011	5.205921E-012	0	0.000000E+000
1	95.05752278	5.205921E-012	1.822592E-011	1	0.000000E+000
1	95.05774884	1.822592E-011	5.205921E-012	0	0.000000E+000
1	95.05844092	5.205921E-012	1.822592E-011	1	0.000000E+000
1	95.05898107	1.822592E-011	5.205921E-012	0	0.000000E+000
1	95.05923845	5.205921E-012	1.822592E-011	1	0.000000E+000
1	95.05940987	1.822592E-011	5.205921E-012	0	0.000000E+000
1	95.05973498	5.205921E-012	1.822592E-011	1	0.000000E+000
1	95.05979711	1.822592E-011	5.205921E-012	0	0.000000E+000
1	95.06026390	5.205921E-012	1.822592E-011	1	0.000000E+000
1	95.06037460	1.822592E-011	5.205921E-012	0	0.000000E+000
1	95.06040933	5.205921E-012	1.822592E-011	1	0.000000E+000
1	95.06042568	1.822592E-011	5.205921E-012	0	0.000000E+000
1	95.06051781	5.205921E-012	1.822592E-011	1	0.000000E+000
1	95.06064545	1.822592E-011	5.205921E-012	0	0.000000E+000
1	95.06255513	5.205921E-012	1.822592E-011	1	0.000000E+000
1	95.06262264	1.822592E-011	5.205921E-012	0	0.000000E+000
1	95.06296309	5.205921E-012	1.822592E-011	1	0.000000E+000
1	95.06319494	1.822592E-011	5.205921E-012	0	0.000000E+000
1	95.06329318	5.205921E-012	1.822592E-011	1	0.000000E+000
1	95.06353203	1.822592E-011	5.205921E-012	0	0.000000E+000
1	95.06355535	5.205921E-012	1.822592E-011	1	0.000000E+000
1	95.06367684	1.822592E-011	5.205921E-012	0	0.000000E+000
1	95.06396652	5.205921E-012	1.822592E-011	1	0.000000E+000
1	95.06425968	1.822592E-011	5.205921E-012	0	0.000000E+000
1	95.06466299	5.205921E-012	1.822592E-011	1	0.000000E+000
1	95.06498316	1.822592E-011	5.205921E-012	0	0.000000E+000
1	95.06500335	5.205921E-012	1.822592E-011	1	0.000000E+000
1	95.06506890	1.822592E-011	5.205921E-012	0	0.000000E+000
1	95.06573548	5.205921E-012	1.822592E-011	1	0.000000E+000
1	95.06612708	1.822592E-011	5.205921E-012	0	0.000000E+000
1	95.06618852	5.205921E-012	1.822592E-011	1	0.000000E+000
1	95.06621313	1.822592E-011	5.205921E-012	0	0.000000E+000
1	95.06640870	5.205921E-012	1.822592E-011	1	0.000000E+000
1	95.06651821	1.822592E-011	5.205921E-012	0	0.000000E+000
1	95.06672838	5.205921E-012	1.822592E-011	1	0.000000E+000
1	95.06675282	1.822592E-011	5.205921E-012	0	0.000000E+000
1	95.06773002	5.205921E-012	1.822592E-011	1	0.000000E+000
1	95.06792157	1.822592E-011	5.205921E-012	0	0.000000E+000
1	95.06881645	5.205921E-012	1.822592E-011	1	0.000000E+000
1	95.06887152	1.822592E-011	5.205921E-012	0	0.000000E+000
1	95.06918521	5.205921E-012	1.822592E-011	1	0.000000E+000
1	95.06936170	1.822592E-011	5.205921E-012	0	0.000000E+000
1	95.06951750	5.205921E-012	1.822592E-011	1	0.000000E+000
1	95.06957780	1.822592E-011	5.205921E-012	0	0.000000E+000
1	95.07157042	5.205921E-012	1.822592E-011	1	0.000000E+000
1	95.07161184	1.822592E-011	5.205921E-012	0	0.000000E+000
1	95.07336860	5.205921E-012	1.822592E-011	1	0.000000E+000
1	95.07359541	1.822592E-011	5.205921E-012	0	0.000000E+000
1	95.07635560	5.205921E-012	1.822592E-011	1	0.000000E+000
1	95.07640305	1.822592E-011	5.205921E-012	0	0.000000E+000
1	95.07697608	5.205921E-012	1.822592E-011	1	0.000000E+000
1	95.07733911	1.822592E-011	5.205921E-012	0	0.000000E+000
1	95.07761362	5.205921E-012	1.822592E-011	1	0.000000E+000
1	95.07773585	1.822592E-011	5.205921E-012	0	0.000000E+000
1	95.07779944	5.205921E-012	1.822592E-011	1	0.000000E+000
1	95.07807968	1.822592E-011	5.205921E-012	0	0.000000E+000
1	95.07875275	5.205921E-012	1.822592E-011	1	0.000000E+000
1	95.07889767	1.822592E-011	5.205921E-012	0	0.000000E+000
1	95.07945865	5.205921E-012	1.822592E-011	1	0.000000E+000
1	95.07953260	1.822592E-011	5.205921E-012	0	0.000000E+000
1	95.07993067	5.205921E-012	1.822592E-011	1	0.000000E+000
1	95.08008775	1.822592E-011	5.205921E-012	0	0.000000E+000
1	95.08054529	5.205921E-012	1.822592E-011	1	0.000000E+000
1	95.08056488	1.822592E-011	5.205921E-012	0	0.000000E+000
1	95.08065363	5.205921E-012	1.822592E-011	1	0.000000E+000
1	95.08068647	1.822592E-011	5.205921E-012	0	0.000000E+000
1	95.08126317	5.205921E-012	1.822592E-011	1	0.000000E+000
1	95.08161308	1.822592E-011	5.205921E-012	0	0.000000E+000
1	95.08165862	5.205921E-012	1.822592E-011	1	0.000000E+000
1	95.08184571	1.822592E-011	5.205921E-012	0	0.000000E+000
1	95.08369448	5.205921E-012	1.822592E-011	1	0.000000E+000
1	95.08388741	1.822592E-011	5.205921E-012	0	0.000000E+000
1	95.08394395	5.205921E-012	1.822592E-011	1	0.000000E+000
1	95.08402935	1.822592E-011	5.205921E-012	0	0.000000E+000
1	95.08509844	5.205921E-012	1.822592E-011	1	0.000000E+000
1	95.08511786	1.822592E-011	5.205921E-012	0	0.000000E+000
1	95.08518403	5.205921E-012	1.822592E-011	1	0.000000E+000
1	95.08551422	1.822592E-011	5.205921E-012	0	0.000000E+000
1	95.08667172	5.205921E-012	1.822592E-011	1	0.000000E+000
1	95.08667770	1.822592E-011	5.205921E-012	0	0.000000E+000
1	95.08931638	5.205921E-012	1.822592E-011	1	0.000000E+000
1	95.08935339	1.822592E-011	5.205921E-012	0	0.000000E+000
1	95.09020057	5.205921E-012	1.822592E-011	1	0.000000E+000
1	95.09025309	1.822592E-011	5.205921E-012	0	0.000000E+000
1	95.09097672	5.205921E-012	1.822592E-011	1	0.000000E+000
1	95.09107834	1.822592E-011	5.205921E-012	0	0.000000E+000
1	95.09136279	5.205921E-012	1.822592E-011	1	0.000000E+000
1	95.09144132	1.822592E-011	5.205921E-012	0	0.000000E+000
1	95.09222365	5.205921E-012	1.822592E-011	1	0.000000E+000
1	95.09242234	1.822592E-011	5.205921E-012	0	0.000000E+000
1	95.09293944	5.205921E-012	1.822592E-011	1	0.000000E+000
1	95.09300099	1.822592E-011	5.205921E-012	0	0.000000E+000
1	95.09560062	5.205921E-012	1.822592E-011	1	0.000000E+000
1	95.09581574	1.822592E-011	5.205921E-012	0	0.000000E+000
1	95.09598441	5.205921E-012	1.822592E-011	1	0.000000E+000
1	95.09626814	1.822592E-011	5.205921E-012	0	0.000000E+000
1	95.09629881	5.205921E-012	1.822592E-011	1	0.000000E+000
1	95.09648225	1.822592E-011	5.205921E-012	0	0.000000E+000
1	95.09720114	5.205921E-012	1.822592E-011	1	0.000000E+000
1	95.09730445	1.822592E-011	5.205921E-012	0	0.000000E+000
1	95.09766375	5.205921E-012	1.822592E-011	1	0.000000E+000
1	95.09786076	1.822592E-011	5.205921E-012	0	0.000000E+000
1	95.09789252	5.205921E-012	1.822592E-011	1	0.000000E+000
1	95.09791603	1.822592E-011	5.205921E-012	0	0.000000E+000
1	95.09857404	5.205921E-012	1.822592E-011	1	0.000000E+000
1	95.09867783	1.822592E-011	5.205921E-012	0	0.000000E+000
1	102.24189424	5.224124E-012	1.824412E-011	1	0.000000E+000
1	102.24195376	1.824412E-011	5.224124E-012	0	0.000000E+000
1	102.24253473	5.224124E-012	1.824412E-011	1	0.000000E+000
1	102.24306863	1.824412E-011	5.224124E-012	0	0.000000E+000
1	102.24338144	5.224124E-012	1.824412E-011	1	0.000000E+000
1	102.24343388	1.824412E-011	5.224124E-012	0	0.000000E+000
1	102.24423311	5.224124E-012	1.824412E-011	1	0.000000E+000
1	102.24428807	1.824412E-011	5.224124E-012	0	0.000000E+000
1	102.24430084	5.224124E-012	1.824412E-011	1	0.000000E+000
1	102.24439521	1.824412E-011	5.224124E-012	0	0.000000E+000
1	102.25358766	5.224124E-012	1.824412E-011	1	0.000000E+000
1	102.25361618	1.824412E-011	5.224124E-012	0	0.000000E+000
1	102.25417383	5.224124E-012	1.824412E-011	1	0.000000E+000
1	102.25431133	1.824412E-011	5.224124E-012	0	0.000000E+000
1	102.25513410	5.224124E-012	1.824412E-011	1	0.000000E+000
1	102.25523243	1.824412E-011	5.224124E-012	0	0.000000E+000
1	102.25599097	5.224124E-012	1.824412E-011	1	0.000000E+000
1	102.25650001	1.824412E-011	5.224124E-012	0	0.000000E+000
1	102.25690760	5.224124E-012	1.824412E-011	1	0.000000E+000
1	102.25711293	1.824412E-011	5.224124E-012	0	0.000000E+000
1	102.25842778	5.224124E-012	1.824412E-011	1	0.000000E+000
1	102.25853600	1.824412E-011	5.224124E-012	0	0.000000E+000
1	102.25969199	5.224124E-012	1.824412E-011	1	0.000000E+000
1	102.25987014	1.824412E-011	5.224124E-012	0	0.000000E+000
1	102.26178831	5.224124E-012	1.824412E-011	1	0.000000E+000
1	102.26237187	1.824412E-011	5.224124E-012	0	0.000000E+000
1	102.26265810	5.224124E-012	1.824412E-011	1	0.000000E+000
1	102.26275722	1.824412E-011	5.224124E-012	0	0.000000E+000
1	102.26284305	5.224124E-012	1.824412E-011	1	0.000000E+000
1	102.26294481	1.824412E-011	5.224124E-012	0	0.000000E+000
1	102.26296472	5.224124E-012	1.824412E-011	1	0.000000E+000
1	102.26316488	1.824412E-011	5.224124E-012	0	0.000000E+000
1	102.26394444	5.224124E-012	1.824412E-011	1	0.000000E+000
1	102.26435884	1.824412E-011	5.224124E-012	0	0.000000E+000
1	102.26438244	5.224124E-012	1.824412E-011	1	0.000000E+000
1	102.26442380	1.824412E-011	5.224124E-012	0	0.000000E+000
1	102.26483953	5.224124E-012	1.824412E-011	1	0.000000E+000
1	102.26492792	1.824412E-011	5.224124E-012	0	0.000000E+000
1	102.26644617	5.224124E-012	1.824412E-011	1	0.000000E+000
1	102.26650659	1.824412E-011	5.224124E-012	0	0.000000E+000
1	102.26651442	5.224124E-012	1.824412E-011	1	0.000000E+000
1	102.26674793	1.824412E-011	5.224124E-012	0	0.000000E+000
1	102.26679326	5.224124E-012	1.824412E-011	1	0.000000E+000
1	102.26684186	1.824412E-011	5.224124E-012	0	0.000000E+000
1	102.26744029	5.224124E-012	1.824412E-011	1	0.000000E+000
1	102.26757725	1.824412E-011	5.224124E-012	0	0.000000E+000
1	102.26808767	5.224124E-012	1.824412E-011	1	0.000000E+000
1	102.26833644	1.824412E-011	5.224124E-012	0	0.000000E+000
1	102.26900136	5.224124E-012	1.824412E-011	1	0.000000E+000
1	102.26909806	1.824412E-011	5.224124E-012	0	0.000000E+000
1	102.26911835	5.224124E-012	1.824412E-011	1	0.000000E+000
1	102.26932352	1.824412E-011	5.224124E-012	0	0.000000E+000
1	102.26993310	5.224124E-012	1.824412E-011	1	0.000000E+000
1	102.27037746	1.824412E-011	5.224124E-012	0	0.000000E+000
1	102.27361522	5.224124E-012	1.824412E-011	1	0.000000E+000
1	102.27381313	1.824412E-011	5.224124E-012	0	0.000000E+000
1	102.27591870	5.224124E-012	1.824412E-011	1	0.000000E+000
1	102.27602328	1.824412E-011	5.224124E-012	0	0.000000E+000
1	102.27694217	5.224124E-012	1.824412E-011	1	0.000000E+000
1	102.27713837	1.824412E-011	5.224124E-012	0	0.000000E+000
1	102.27734917	5.224124E-012	1.824412E-011	1	0.000000E+000
1	102.27747793	1.824412E-011	5.224124E-012	0	0.000000E+000
1	102.28057819	5.224124E-012	1.824412E-011	1	0.000000E+000
1	102.28076400	1.824412E-011	5.224124E-012	0	0.000000E+000
1	102.28153186	5.224124E-012	1.824412E-011	1	0.000000E+000
1	102.28170864	1.824412E-011	5.224124E-012	0	0.000000E+000
1	102.28203042	5.224124E-012	1.824412E-011	1	0.000000E+000
1	102.28245994	1.824412E-011	5.224124E-012	0	0.000000E+000
1	102.28478769	5.224124E-012	1.824412E-011	1	0.000000E+000
1	102.28480202	1.824412E-011	5.224124E-012	0	0.000000E+000
1	102.28510935	5.224124E-012	1.824412E-011	1	0.000000E+000
1	102.28697240	1.824412E-011	5.224124E-012	0	0.000000E+000
1	102.71500219	5.259125E-012	1.827912E-011	1	0.000000E+000
1	102.71505053	1.827912E-011	5.259125E-012	0	0.000000E+000
1	102.71529337	5.259125E-012	1.827912E-011	1	0.000000E+000
1	102.71595866	1.827912E-011	5.259125E-012	0	0.000000E+000
1	102.71947512	5.259125E-012	1.827912E-011	1	0.000000E+000
1	102.71989240	1.827912E-011	5.259125E-012	0	0.000000E+000
1	102.72062100	5.259125E-012	1.827912E-011	1	0.000000E+000
1	102.72063425	1.827912E-011	5.259125E-012	0	0.000000E+000
1	102.72127227	5.259125E-012	1.827912E-011	1	0.000000E+000
1	102.72138398	1.827912E-011	5.259125E-012	0	0.000000E+000
1	102.72165346	5.259125E-012	1.827912E-011	1	0.000000E+000
1	102.72167265	1.827912E-011	5.259125E-012	0	0.000000E+000
1	102.72390699	5.259125E-012	1.827912E-011	1	0.000000E+000
1	102.72418991	1.827912E-011	5.259125E-012	0	0.000000E+000
1	102.72489361	5.259125E-012	1.827912E-011	1	0.000000E+000
1	102.72515215	1.827912E-011	5.259125E-012	0	0.000000E+000
1	102.72568173	5.259125E-012	1.827912E-011	1	0.000000E+000
1	102.72576740	1.827912E-011	5.259125E-012	0	0.000000E+000
1	102.72614594	5.259125E-012	1.827912E-011	1	0.000000E+000
1	102.72656790	1.827912E-011	5.259125E-012	0	0.000000E+000
1	102.72743587	5.259125E-012	1.827912E-011	1	0.000000E+000
1	102.72749449	1.827912E-011	5.259125E-012	0	0.000000E+000
1	102.72798017	5.259125E-012	1.827912E-011	1	0.000000E+000
1	102.72861193	1.827912E-011	5.259125E-012	0	0.000000E+000
1	102.72903089	5.259125E-012	1.827912E-011	1	0.000000E+000
1	102.72917872	1.827912E-011	5.259125E-012	0	0.000000E+000
1	102.75070756	5.259125E-012	1.827912E-011	1	0.000000E+000
1	102.75080766	1.827912E-011	5.259125E-012	0	0.000000E+000
1	102.75122861	5.259125E-012	1.827912E-011	1	0.000000E+000
1	102.75151729	1.827912E-011	5.259125E-012	0	0.000000E+000
1	102.75612498	5.259125E-012	1.827912E-011	1	0.000000E+000
1	102.75650237	1.827912E-011	5.259125E-012	0	0.000000E+000
1	102.75728550	5.259125E-012	1.827912E-011	1	0.000000E+000
1	102.75734043	1.827912E-011	5.259125E-012	0	0.000000E+000
1	102.75779801	5.259125E-012	1.827912E-011	1	0.000000E+000
1	102.75795158	1.827912E-011	5.259125E-012	0	0.000000E+000
1	102.75798764	5.259125E-012	1.827912E-011	1	0.000000E+000
1	102.75801280	1.827912E-011	5.259125E-012	0	0.000000E+000
1	102.75902200	5.259125E-012	1.827912E-011	1	0.000000E+000
1	102.75911329	1.827912E-011	5.259125E-012	0	0.000000E+000
1	102.75974452	5.259125E-012	1.827912E-011	1	0.000000E+000
1	102.75994911	1.827912E-011	5.259125E-012	0	0.000000E+000
1	102.76057727	5.259125E-012	1.827912E-011	1	0.000000E+000
1	102.76069197	1.827912E-011	5.259125E-012	0	0.000000E+000
1	102.76074628	5.259125E-012	1.827912E-011	1	0.000000E+000
1	102.76077424	1.827912E-011	5.259125E-012	0	0.000000E+000
1	102.76091529	5.259125E-012	1.827912E-011	1	0.000000E+000
1	102.76096220	1.827912E-011	5.259125E-012	0	0.000000E+000
1	102.76250419	5.259125E-012	1.827912E-011	1	0.000000E+000
1	102.76254161	1.827912E-011	5.259125E-012	0	0.000000E+000
1	102.76427787	5.259125E-012	1.827912E-011	1	0.000000E+000
1	102.76468871	1.827912E-011	5.259125E-012	0	0.000000E+000
1	102.76665360	5.259125E-012	1.827912E-011	1	0.000000E+000
1	102.76677549	1.827912E-011	5.259125E-012	0	0.000000E+000
1	102.76735896	5.259125E-012	1.827912E-011	1	0.000000E+000
1	102.76737882	1.827912E-011	5.259125E-012	0	0.000000E+000
1	102.76814809	5.259125E-012	1.827912E-011	1	0.000000E+000
1	102.76830341	1.827912E-011	5.259125E-012	0	0.000000E+000
1	102.76946383	5.259125E-012	1.827912E-011	1	0.000000E+000
1	102.76976616	1.827912E-011	5.259125E-012	0	0.000000E+000
1	102.77163544	5.259125E-012	1.827912E-011	1	0.000000E+000
1	102.77163958	1.827912E-011	5.259125E-012	0	0.000000E+000
1	102.77167907	5.259125E-012	1.827912E-011	1	0.000000E+000
1	102.77186717	1.827912E-011	5.259125E-012	0	0.000000E+000
1	102.77599895	5.259125E-012	1.827912E-011	1	0.000000E+000
1	102.77620151	1.827912E-011	5.259125E-012	0	0.000000E+000
1	102.77623537	5.259125E-012	1.827912E-011	1	0.000000E+000
1	102.77639631	1.827912E-011	5.259125E-012	0	0.000000E+000
1	102.77692896	5.259125E-012	1.827912E-011	1	0.000000E+000
1	102.77701901	1.827912E-011	5.259125E-012	0	0.000000E+000
1	102.77776617	5.259125E-012	1.827912E-011	1	0.000000E+000
1	102.77786575	1.827912E-011	5.259125E-012	0	0.000000E+000
1	102.78052101	5.259125E-012	1.827912E-011	1	0.000000E+000
1	102.78096175	1.827912E-011	5.259125E-012	0	0.000000E+000
1	102.78149570	5.259125E-012	1.827912E-011	1	0.000000E+000
1	102.78176348	1.827912E-011	5.259125E-012	0	0.000000E+000
1	102.78183432	5.259125E-012	1.827912E-011	1	0.000000E+000
1	102.78210155	1.827912E-011	5.259125E-012	0	0.000000E+000
1	102.78252750	5.259125E-012	1.827912E-011	1	0.000000E+000
1	102.78278752	1.827912E-011	5.259125E-012	0	0.000000E+000
1	102.78395264	5.259125E-012	1.827912E-011	1	0.000000E+000
1	102.78416712	1.827912E-011	5.259125E-012	0	0.000000E+000
1	102.78444719	5.259125E-012	1.827912E-011	1	0.000000E+000
1	102.78447466	1.827912E-011	5.259125E-012	0	0.000000E+000
1	102.78493260	5.259125E-012	1.827912E-011	1	0.000000E+000
1	102.78497476	1.827912E-011	5.259125E-012	0	0.000000E+000
1	102.78663669	5.259125E-012	1.827912E-011	1	0.000000E+000
1	102.78712352	1.827912E-011	5.259125E-012	0	0.000000E+000
1	102.78714895	5.259125E-012	1.827912E-011	1	0.000000E+000
1	102.78728846	1.827912E-011	5.259125E-012	0	0.000000E+000
1	102.78862633	5.259125E-012	1.827912E-011	1	0.000000E+000
1	102.78886126	1.827912E-011	5.259125E-012	0	0.000000E+000
1	102.78888015	5.259125E-012	1.827912E-011	1	0.000000E+000
1	102.78923393	1.827912E-011	5.259125E-012	0	0.000000E+000
1	102.78967181	5.259125E-012	1.827912E-011	1	0.000000E+000
1	102.79006741	1.827912E-011	5.259125E-012	0	0.000000E+000
1	102.79098334	5.259125E-012	1.827912E-011	1	0.000000E+000
1	102.79113986	1.827912E-011	5.259125E-012	0	0.000000E+000
1	102.79246521	5.259125E-012	1.827912E-011	1	0.000000E+000
1	102.79251327	1.827912E-011	5.259125E-012	0	0.000000E+000
1	102.79326704	5.259125E-012	1.827912E-011	1	0.000000E+000
1	102.79339371	1.827912E-011	5.259125E-012	0	0.000000E+000
1	102.79341579	5.259125E-012	1.827912E-011	1	0.000000E+000
1	102.79353758	1.827912E-011	5.259125E-012	0	0.000000E+000
1	102.79377571	5.259125E-012	1.827912E-011	1	0.000000E+000
1	102.79395655	1.827912E-011	5.259125E-012	0	0.000000E+000
1	102.79518015	5.259125E-012	1.827912E-011	1	0.000000E+000
1	102.79528859	1.827912E-011	5.259125E-012	0	0.000000E+000
1	102.79567828	5.259125E-012	1.827912E-011	1	0.000000E+000
1	102.79583908	1.827912E-011	5.259125E-012	0	0.000000E+000
1	102.79598151	5.259125E-012	1.827912E-011	1	0.000000E+000
1	102.79606265	1.827912E-011	5.259125E-012	0	0.000000E+000
1	102.79712883	5.259125E-012	1.827912E-011	1	0.000000E+000
1	102.79750429	1.827912E-011	5.259125E-012	0	0.000000E+000
1	102.79884732	5.259125E-012	1.827912E-011	1	0.000000E+000
1	102.79901747	1.827912E-011	5.259125E-012	0	0.000000E+000
1	103.16993317	5.083034E-012	1.810303E-011	1	0.000000E+000
1	103.17007425	1.810303E-011	5.083034E-012	0	0.000000E+000
1	103.17011037	5.083034E-012	1.810303E-011	1	0.000000E+000
1	103.17021410	1.810303E-011	5.083034E-012	0	0.000000E+000
1	103.17077638	5.083034E-012	1.810303E-011	1	0.000000E+000
1	103.17134225	1.810303E-011	5.083034E-012	0	0.000000E+000
1	103.17166356	5.083034E-012	1.810303E-011	1	0.000000E+000
1	103.17180985	1.810303E-011	5.083034E-012	0	0.000000E+000
1	103.17198928	5.083034E-012	1.810303E-011	1	0.000000E+000
1	103.17223729	1.810303E-011	5.083034E-012	0	0.000000E+000
1	103.17431668	5.083034E-012	1.810303E-011	1	0.000000E+000
1	103.17442430	1.810303E-011	5.083034E-012	0	0.000000E+000
1	103.17606127	5.083034E-012	1.810303E-011	1	0.000000E+000
1	103.17616144	1.810303E-011	5.083034E-012	0	0.000000E+000
1	103.17699946	5.083034E-012	1.810303E-011	1	0.000000E+000
1	103.17703441	1.810303E-011	5.083034E-012	0	0.000000E+000
1	103.17795568	5.083034E-012	1.810303E-011	1	0.000000E+000
1	103.17811944	1.810303E-011	5.083034E-012	0	0.000000E+000
1	103.17920435	5.083034E-012	1.810303E-011	1	0.000000E+000
1	103.17928730	1.810303E-011	5.083034E-012	0	0.000000E+000
1	103.17946026	5.083034E-012	1.810303E-011	1	0.000000E+000
1	103.17951276	1.810303E-011	5.083034E-012	0	0.000000E+000
1	103.17953322	5.083034E-012	1.810303E-011	1	0.000000E+000
1	103.17959375	1.810303E-011	5.083034E-012	0	0.000000E+000
1	103.17961355	5.083034E-012	1.810303E-011	1	0.000000E+000
1	103.17981512	1.810303E-011	5.083034E-012	0	0.000000E+000
1	103.18044252	5.083034E-012	1.810303E-011	1	0.000000E+000
1	103.18052175	1.810303E-011	5.083034E-012	0	0.000000E+000
1	103.18059496	5.083034E-012	1.810303E-011	1	0.000000E+000
1	103.18063182	1.810303E-011	5.083034E-012	0	0.000000E+000
1	103.18069175	5.083034E-012	1.810303E-011	1	0.000000E+000
1	103.18088174	1.810303E-011	5.083034E-012	0	0.000000E+000
1	103.18171745	5.083034E-012	1.810303E-011	1	0.000000E+000
1	103.18185154	1.810303E-011	5.083034E-012	0	0.000000E+000
1	103.18709994	5.083034E-012	1.810303E-011	1	0.000000E+000
1	103.18718437	1.810303E-011	5.083034E-012	0	0.000000E+000
1	103.19001103	5.083034E-012	1.810303E-011	1	0.000000E+000
1	103.19007407	1.810303E-011	5.083034E-012	0	0.000000E+000
1	103.19007993	5.083034E-012	1.810303E-011	1	0.000000E+000
1	103.19046270	1.810303E-011	5.083034E-012	0	0.000000E+000
1	103.19199428	5.083034E-012	1.810303E-011	1	0.000000E+000
1	103.19209468	1.810303E-011	5.083034E-012	0	0.000000E+000
1	103.19276241	5.083034E-012	1.810303E-011	1	0.000000E+000
1	103.19279901	1.810303E-011	5.083034E-012	0	0.000000E+000
1	103.19304490	5.083034E-012	1.810303E-011	1	0.000000E+000
1	103.19327894	1.810303E-011	5.083034E-012	0	0.000000E+000
1	103.19497870	5.083034E-012	1.810303E-011	1	0.000000E+000
1	103.19521665	1.810303E-011	5.083034E-012	0	0.000000E+000
1	103.19524305	5.083034E-012	1.810303E-011	1	0.000000E+000
1	103.19560754	1.810303E-011	5.083034E-012	0	0.000000E+000
1	103.19640030	5.083034E-012	1.810303E-011	1	0.000000E+000
1	103.19686212	1.810303E-011	5.083034E-012	0	0.000000E+000
1	103.19968954	5.083034E-012	1.810303E-011	1	0.000000E+000
1	103.19974006	1.810303E-011	5.083034E-012	0	0.000000E+000
1	103.20023529	5.083034E-012	1.810303E-011	1	0.000000E+000
1	103.20054845	1.810303E-011	5.083034E-012	0	0.000000E+000
1	103.20112992	5.083034E-012	1.810303E-011	1	0.000000E+000
1	103.20121462	1.810303E-011	5.083034E-012	0	0.000000E+000
1	103.20142918	5.083034E-012	1.810303E-011	1	0.000000E+000
1	103.20152636	1.810303E-011	5.083034E-012	0	0.000000E+000
1	103.20154310	5.083034E-012	1.810303E-011	1	0.000000E+000
1	103.20176005	1.810303E-011	5.083034E-012	0	0.000000E+000
1	103.20263151	5.083034E-012	1.810303E-011	1	0.000000E+000
1	103.20302982	1.810303E-011	5.083034E-012	0	0.000000E+000
1	103.20317766	5.083034E-012	1.810303E-011	1	0.000000E+000
1	103.20361475	1.810303E-011	5.083034E-012	0	0.000000E+000
1	103.20466846	5.083034E-012	1.810303E-011	1	0.000000E+000
1	103.20480776	1.810303E-011	5.083034E-012	0	0.000000E+000
1	103.20556106	5.083034E-012	1.810303E-011	1	0.000000E+000
1	103.20580578	1.810303E-011	5.083034E-012	0	0.000000E+000
1	103.20659633	5.083034E-012	1.810303E-011	1	0.000000E+000
1	103.20679392	1.810303E-011	5.083034E-012	0	0.000000E+000
1	103.20889746	5.083034E-012	1.810303E-011	1	0.000000E+000
1	103.20897902	1.810303E-011	5.083034E-012	0	0.000000E+000
1	103.20901610	5.083034E-012	1.810303E-011	1	0.000000E+000
1	103.20926391	1.810303E-011	5.083034E-012	0	0.000000E+000
1	103.21103522	5.083034E-012	1.810303E-011	1	0.000000E+000
1	103.21144180	1.810303E-011	5.083034E-012	0	0.000000E+000
1	103.21327866	5.083034E-012	1.810303E-011	1	0.000000E+000
1	103.21329484	1.810303E-011	5.083034E-012	0	0.000000E+000
1	103.21539933	5.083034E-012	1.810303E-011	1	0.000000E+000
1	103.21558221	1.810303E-011	5.083034E-012	0	0.000000E+000
1	103.21559643	5.083034E-012	1.810303E-011	1	0.000000E+000
1	103.21560868	1.810303E-011	5.083034E-012	0	0.000000E+000
1	103.21750277	5.083034E-012	1.810303E-011	1	0.000000E+000
1	103.21752009	1.810303E-011	5.083034E-012	0	0.000000E+000
1	103.21754677	5.083034E-012	1.810303E-011	1	0.000000E+000
1	103.21785234	1.810303E-011	5.083034E-012	0	0.000000E+000
1	103.21794837	5.083034E-012	1.810303E-011	1	0.000000E+000
1	103.21800745	1.810303E-011	5.083034E-012	0	0.000000E+000
1	103.21836299	5.083034E-012	1.810303E-011	1	0.000000E+000
1	103.21851459	1.810303E-011	5.083034E-012	0	0.000000E+000
1	103.22069121	5.083034E-012	1.810303E-011	1	0.000000E+000
1	103.22074247	1.810303E-011	5.083034E-012	0	0.000000E+000
1	103.22114109	5.083034E-012	1.810303E-011	1	0.000000E+000
1	103.22168546	1.810303E-011	5.083034E-012	0	0.000000E+000
1	103.22236986	5.083034E-012	1.810303E-011	1	0.000000E+000
1	103.22244947	1.810303E-011	5.083034E-012	0	0.000000E+000
1	103.22328990	5.083034E-012	1.810303E-011	1	0.000000E+000
1	103.22364908	1.810303E-011	5.083034E-012	0	0.000000E+000
1	103.22534037	5.083034E-012	1.810303E-011	1	0.000000E+000
1	103.22559363	1.810303E-011	5.083034E-012	0	0.000000E+000
1	103.22778589	5.083034E-012	1.810303E-011	1	0.000000E+000
1	103.22797859	1.810303E-011	5.083034E-012	0	0.000000E+000
1	103.23014952	5.083034E-012	1.810303E-011	1	0.000000E+000
1	103.23019279	1.810303E-011	5.083034E-012	0	0.000000E+000
1	103.23071558	5.083034E-012	1.810303E-011	1	0.000000E+000
1	103.23093638	1.810303E-011	5.083034E-012	0	0.000000E+000
1	103.23372168	5.083034E-012	1.810303E-011	1	0.000000E+000
1	103.23388597	1.810303E-011	5.083034E-012	0	0.000000E+000
1	103.23390101	5.083034E-012	1.810303E-011	1	0.000000E+000
1	103.23401539	1.810303E-011	5.083034E-012	0	0.000000E+000
1	103.23432075	5.083034E-012	1.810303E-011	1	0.000000E+000
1	103.23438257	1.810303E-011	5.083034E-012	0	0.000000E+000
1	103.23440454	5.083034E-012	1.810303E-011	1	0.000000E+000
1	103.23446946	1.810303E-011	5.083034E-012	0	0.000000E+000
1	103.23645478	5.083034E-012	1.810303E-011	1	0.000000E+000
1	103.23656315	1.810303E-011	5.083034E-012	0	0.000000E+000
1	103.23793955	5.083034E-012	1.810303E-011	1	0.000000E+000
1	103.23826758	1.810303E-011	5.083034E-012	0	0.000000E+000
1	103.23893855	5.083034E-012	1.810303E-011	1	0.000000E+000
1	103.23920575	1.810303E-011	5.083034E-012	0	0.000000E+000
1	103.24342971	5.083034E-012	1.810303E-011	1	0.000000E+000
1	103.24348142	1.810303E-011	5.083034E-012	0	0.000000E+000
1	103.24417448	5.083034E-012	1.810303E-011	1	0.000000E+000
1	103.24431643	1.810303E-011	5.083034E-012	0	0.000000E+000
1	103.24729868	5.083034E-012	1.810303E-011	1	0.000000E+000
1	103.24743638	1.810303E-011	5.083034E-012	0	0.000000E+000
1	104.72993775	5.118719E-012	1.813872E-011	1	0.000000E+000
1	104.73012269	1.813872E-011	5.118719E-012	0	0.000000E+000
1	104.73122539	5.118719E-012	1.813872E-011	1	0.000000E+000
1	104.73156856	1.813872E-011	5.118719E-012	0	0.000000E+000
1	104.73202904	5.118719E-012	1.813872E-011	1	0.000000E+000
1	104.73227759	1.813872E-011	5.118719E-012	0	0.000000E+000
1	104.73228899	5.118719E-012	1.813872E-011	1	0.000000E+000
1	104.73237171	1.813872E-011	5.118719E-012	0	0.000000E+000
1	104.73386810	5.118719E-012	1.813872E-011	1	0.000000E+000
1	104.73415928	1.813872E-011	5.118719E-012	0	0.000000E+000
1	104.73450042	5.118719E-012	1.813872E-011	1	0.000000E+000
1	104.73476579	1.813872E-011	5.118719E-012	0	0.000000E+000
1	104.73497791	5.118719E-012	1.813872E-011	1	0.000000E+000
1	104.73506134	1.813872E-011	5.118719E-012	0	0.000000E+000
1	104.73571827	5.118719E-012	1.813872E-011	1	0.000000E+000
1	104.73581028	1.813872E-011	5.118719E-012	0	0.000000E+000
1	104.73607824	5.118719E-012	1.813872E-011	1	0.000000E+000
1	104.73611764	1.813872E-011	5.118719E-012	0	0.000000E+000
1	104.73951271	5.118719E-012	1.813872E-011	1	0.000000E+000
1	104.73957455	1.813872E-011	5.118719E-012	0	0.000000E+000
1	104.73984676	5.118719E-012	1.813872E-011	1	0.000000E+000
1	104.74013566	1.813872E-011	5.118719E-012	0	0.000000E+000
1	104.74025449	5.118719E-012	1.813872E-011	1	0.000000E+000
1	104.74130005	1.813872E-011	5.118719E-012	0	0.000000E+000
1	104.74901457	5.118719E-012	1.813872E-011	1	0.000000E+000
1	104.74931852	1.813872E-011	5.118719E-012	0	0.000000E+000
1	104.74974570	5.118719E-012	1.813872E-011	1	0.000000E+000
1	104.74979418	1.813872E-011	5.118719E-012	0	0.000000E+000
1	104.75125908	5.118719E-012	1.813872E-011	1	0.000000E+000
1	104.75143702	1.813872E-011	5.118719E-012	0	0.000000E+000
1	104.75313104	5.118719E-012	1.813872E-011	1	0.000000E+000
1	104.75325992	1.813872E-011	5.118719E-012	0	0.000000E+000
1	104.75428562	5.118719E-012	1.813872E-011	1	0.000000E+000
1	104.75437114	1.813872E-011	5.118719E-012	0	0.000000E+000
1	104.75559859	5.118719E-012	1.813872E-011	1	0.000000E+000
1	104.75565619	1.813872E-011	5.118719E-012	0	0.000000E+000
1	104.75589374	5.118719E-012	1.813872E-011	1	0.000000E+000
1	104.75621112	1.813872E-011	5.118719E-012	0	0.000000E+000
1	104.75621513	5.118719E-012	1.813872E-011	1	0.000000E+000
1	104.75666194	1.813872E-011	5.118719E-012	0	0.000000E+000
1	104.75938566	5.118719E-012	1.813872E-011	1	0.000000E+000
1	104.76021975	1.813872E-011	5.118719E-012	0	0.000000E+000
1	104.76023190	5.118719E-012	1.813872E-011	1	0.000000E+000
1	104.76039496	1.813872E-011	5.118719E-012	0	0.000000E+000
1	104.76090192	5.118719E-012	1.813872E-011	1	0.000000E+000
1	104.76122190	1.813872E-011	5.118719E-012	0	0.000000E+000
1	104.76289662	5.118719E-012	1.813872E-011	1	0.000000E+000
1	104.76328445	1.813872E-011	5.118719E-012	0	0.000000E+000
1	104.76332450	5.118719E-012	1.813872E-011	1	0.000000E+000
1	104.76338135	1.813872E-011	5.118719E-012	0	0.000000E+000
1	104.76350974	5.118719E-012	1.813872E-011	1	0.000000E+000
1	104.76357397	1.813872E-011	5.118719E-012	0	0.000000E+000
1	104.76360114	5.118719E-012	1.813872E-011	1	0.000000E+000
1	104.76362722	1.813872E-011	5.118719E-012	0	0.000000E+000
1	104.76378179	5.118719E-012	1.813872E-011	1	0.000000E+000
1	104.76404392	1.813872E-011	5.118719E-012	0	0.000000E+000
1	104.76487795	5.118719E-012	1.813872E-011	1	0.000000E+000
1	104.76490339	1.813872E-011	5.118719E-012	0	0.000000E+000
1	104.76513684	5.118719E-012	1.813872E-011	1	0.000000E+000
1	104.76527017	1.813872E-011	5.118719E-012	0	0.000000E+000
1	104.76601625	5.118719E-012	1.813872E-011	1	0.000000E+000
1	104.76613278	1.813872E-011	5.118719E-012	0	0.000000E+000
1	104.76629706	5.118719E-012	1.813872E-011	1	0.000000E+000
1	104.76642682	1.813872E-011	5.118719E-012	0	0.000000E+000
1	104.76758492	5.118719E-012	1.813872E-011	1	0.000000E+000
1	104.76760244	1.813872E-011	5.118719E-012	0	0.000000E+000
1	104.76793567	5.118719E-012	1.813872E-011	1	0.000000E+000
1	104.76803411	1.813872E-011	5.118719E-012	0	0.000000E+000
1	104.76824081	5.118719E-012	1.813872E-011	1	0.000000E+000
1	104.76835754	1.813872E-011	5.118719E-012	0	0.000000E+000
1	104.77125261	5.118719E-012	1.813872E-011	1	0.000000E+000
1	104.77131259	1.813872E-011	5.118719E-012	0	0.000000E+000
1	105.92200785	5.012724E-012	1.803272E-011	1	0.000000E+000
1	105.92242966	1.803272E-011	5.012724E-012	0	0.000000E+000
1	105.92378085	5.012724E-012	1.803272E-011	1	0.000000E+000
1	105.92431545	1.803272E-011	5.012724E-012	0	0.000000E+000
1	105.92435011	5.012724E-012	1.803272E-011	1	0.000000E+000
1	105.92437173	1.803272E-011	5.012724E-012	0	0.000000E+000
1	105.92518611	5.012724E-012	1.803272E-011	1	0.000000E+000
1	105.92540390	1.803272E-011	5.012724E-012	0	0.000000E+000
1	105.92546137	5.012724E-012	1.803272E-011	1	0.000000E+000
1	105.92552891	1.803272E-011	5.012724E-012	0	0.000000E+000
1	105.92573814	5.012724E-012	1.803272E-011	1	0.000000E+000
1	105.92576716	1.803272E-011	5.012724E-012	0	0.000000E+000
1	105.92625910	5.012724E-012	1.803272E-011	1	0.000000E+000
1	105.92643433	1.803272E-011	5.012724E-012	0	0.000000E+000
1	105.92695030	5.012724E-012	1.803272E-011	1	0.000000E+000
1	105.92718133	1.803272E-011	5.012724E-012	0	0.000000E+000
1	105.92970105	5.012724E-012	1.803272E-011	1	0.000000E+000
1	105.92985885	1.803272E-011	5.012724E-012	0	0.000000E+000
1	105.92988326	5.012724E-012	1.803272E-011	1	0.000000E+000
1	105.93003730	1.803272E-011	5.012724E-012	0	0.000000E+000
1	105.93127344	5.012724E-012	1.803272E-011	1	0.000000E+000
1	105.93175332	1.803272E-011	5.012724E-012	0	0.000000E+000
1	105.93195177	5.012724E-012	1.803272E-011	1	0.000000E+000
1	105.93203496	1.803272E-011	5.012724E-012	0	0.000000E+000
1	105.93332176	5.012724E-012	1.803272E-011	1	0.000000E+000
1	105.93343131	1.803272E-011	5.012724E-012	0	0.000000E+000
1	105.93372484	5.012724E-012	1.803272E-011	1	0.000000E+000
1	105.93390725	1.803272E-011	5.012724E-012	0	0.000000E+000
1	105.93394353	5.012724E-012	1.803272E-011	1	0.000000E+000
1	105.93403866	1.803272E-011	5.012724E-012	0	0.000000E+000
1	105.93406660	5.012724E-012	1.803272E-011	1	0.000000E+000
1	105.93411964	1.803272E-011	5.012724E-012	0	0.000000E+000
1	105.93415699	5.012724E-012	1.803272E-011	1	0.000000E+000
1	105.93464870	1.803272E-011	5.012724E-012	0	0.000000E+000
1	105.93583344	5.012724E-012	1.803272E-011	1	0.000000E+000
1	105.93588533	1.803272E-011	5.012724E-012	0	0.000000E+000
1	105.93778050	5.012724E-012	1.803272E-011	1	0.000000E+000
1	105.93789777	1.803272E-011	5.012724E-012	0	0.000000E+000
1	105.93902016	5.012724E-012	1.803272E-011	1	0.000000E+000
1	105.93925810	1.803272E-011	5.012724E-012	0	0.000000E+000
1	105.94036295	5.012724E-012	1.803272E-011	1	0.000000E+000
1	105.94046687	1.803272E-011	5.012724E-012	0	0.000000E+000
1	105.94105859	5.012724E-012	1.803272E-011	1	0.000000E+000
1	105.94111899	1.803272E-011	5.012724E-012	0	0.000000E+000
1	105.94227673	5.012724E-012	1.803272E-011	1	0.000000E+000
1	105.94235311	1.803272E-011	5.012724E-012	0	0.000000E+000
1	105.94248340	5.012724E-012	1.803272E-011	1	0.000000E+000
1	105.94258357	1.803272E-011	5.012724E-012	0	0.000000E+000
1	105.94339002	5.012724E-012	1.803272E-011	1	0.000000E+000
1	105.94363355	1.803272E-011	5.012724E-012	0	0.000000E+000
1	105.94366287	5.012724E-012	1.803272E-011	1	0.000000E+000
1	105.94373459	1.803272E-011	5.012724E-012	0	0.000000E+000
1	105.94563300	5.012724E-012	1.803272E-011	1	0.000000E+000
1	105.94568683	1.803272E-011	5.012724E-012	0	0.000000E+000
1	105.94732676	5.012724E-012	1.803272E-011	1	0.000000E+000
1	105.94738202	1.803272E-011	5.012724E-012	0	0.000000E+000
1	105.94751357	5.012724E-012	1.803272E-011	1	0.000000E+000
1	105.94765806	1.803272E-011	5.012724E-012	0	0.000000E+000
1	105.94782469	5.012724E-012	1.803272E-011	1	0.000000E+000
1	105.94803782	1.803272E-011	5.012724E-012	0	0.000000E+000
1	105.94910196	5.012724E-012	1.803272E-011	1	0.000000E+000
1	105.94917278	1.803272E-011	5.012724E-012	0	0.000000E+000
1	105.94924206	5.012724E-012	1.803272E-011	1	0.000000E+000
1	105.94944627	1.803272E-011	5.012724E-012	0	0.000000E+000
1	105.94948162	5.012724E-012	1.803272E-011	1	0.000000E+000
1	105.94949910	1.803272E-011	5.012724E-012	0	0.000000E+000
1	105.94953324	5.012724E-012	1.803272E-011	1	0.000000E+000
1	105.94957099	1.803272E-011	5.012724E-012	0	0.000000E+000
1	105.94960452	5.012724E-012	1.803272E-011	1	0.000000E+000
1	105.94970402	1.803272E-011	5.012724E-012	0	0.000000E+000
1	105.94978009	5.012724E-012	1.803272E-011	1	0.000000E+000
1	105.95052113	1.803272E-011	5.012724E-012	0	0.000000E+000
1	105.95082634	5.012724E-012	1.803272E-011	1	0.000000E+000
1	105.95095922	1.803272E-011	5.012724E-012	0	0.000000E+000
1	105.95205956	5.012724E-012	1.803272E-011	1	0.000000E+000
1	105.95233105	1.803272E-011	5.012724E-012	0	0.000000E+000
1	105.95277251	5.012724E-012	1.803272E-011	1	0.000000E+000
1	105.95288392	1.803272E-011	5.012724E-012	0	0.000000E+000
1	105.95572045	5.012724E-012	1.803272E-011	1	0.000000E+000
1	105.95587423	1.803272E-011	5.012724E-012	0	0.000000E+000
1	105.95689048	5.012724E-012	1.803272E-011	1	0.000000E+000
1	105.95745299	1.803272E-011	5.012724E-012	0	0.000000E+000
1	105.95771023	5.012724E-012	1.803272E-011	1	0.000000E+000
1	105.95790316	1.803272E-011	5.012724E-012	0	0.000000E+000
1	105.95819252	5.012724E-012	1.803272E-011	1	0.000000E+000
1	105.95862568	1.803272E-011	5.012724E-012	0	0.000000E+000
1	106.98198643	5.123322E-012	1.814332E-011	1	0.000000E+000
1	106.98201090	1.814332E-011	5.123322E-012	0	0.000000E+000
1	106.98204454	5.123322E-012	1.814332E-011	1	0.000000E+000
1	106.98211650	1.814332E-011	5.123322E-012	0	0.000000E+000
1	106.98268628	5.123322E-012	1.814332E-011	1	0.000000E+000
1	106.98308928	1.814332E-011	5.123322E-012	0	0.000000E+000
1	106.98366038	5.123322E-012	1.814332E-011	1	0.000000E+000
1	106.98456346	1.814332E-011	5.123322E-012	0	0.000000E+000
1	106.98491635	5.123322E-012	1.814332E-011	1	0.000000E+000
1	106.98495341	1.814332E-011	5.123322E-012	0	0.000000E+000
1	106.98660584	5.123322E-012	1.814332E-011	1	0.000000E+000
1	106.98761936	1.814332E-011	5.123322E-012	0	0.000000E+000
1	106.98947947	5.123322E-012	1.814332E-011	1	0.000000E+000
1	106.99003334	1.814332E-011	5.123322E-012	0	0.000000E+000
1	106.99200953	5.123322E-012	1.814332E-011	1	0.000000E+000
1	106.99215944	1.814332E-011	5.123322E-012	0	0.000000E+000
1	106.99218149	5.123322E-012	1.814332E-011	1	0.000000E+000
1	106.99238961	1.814332E-011	5.123322E-012	0	0.000000E+000
1	106.99249400	5.123322E-012	1.814332E-011	1	0.000000E+000
1	106.99252589	1.814332E-011	5.123322E-012	0	0.000000E+000
1	106.99287310	5.123322E-012	1.814332E-011	1	0.000000E+000
1	106.99288980	1.814332E-011	5.123322E-012	0	0.000000E+000
1	106.99383615	5.123322E-012	1.814332E-011	1	0.000000E+000
1	106.99467449	1.814332E-011	5.123322E-012	0	0.000000E+000
1	106.99667367	5.123322E-012	1.814332E-011	1	0.000000E+000
1	106.99672722	1.814332E-011	5.123322E-012	0	0.000000E+000
1	106.99890600	5.123322E-012	1.814332E-011	1	0.000000E+000
1	106.99901024	1.814332E-011	5.123322E-012	0	0.000000E+000
1	106.99941495	5.123322E-012	1.814332E-011	1	0.000000E+000
1	106.99959514	1.814332E-011	5.123322E-012	0	0.000000E+000
1	107.00107408	5.123322E-012	1.814332E-011	1	0.000000E+000
1	107.00129752	1.814332E-011	5.123322E-012	0	0.000000E+000
1	107.00291059	5.123322E-012	1.814332E-011	1	0.000000E+000
1	107.00326540	1.814332E-011	5.123322E-012	0	0.000000E+000
1	107.00343292	5.123322E-012	1.814332E-011	1	0.000000E+000
1	107.00377797	1.814332E-011	5.123322E-012	0	0.000000E+000
1	107.00379504	5.123322E-012	1.814332E-011	1	0.000000E+000
1	107.00388937	1.814332E-011	5.123322E-012	0	0.000000E+000
1	107.00450367	5.123322E-012	1.814332E-011	1	0.000000E+000
1	107.00459234	1.814332E-011	5.123322E-012	0	0.000000E+000
1	107.00463966	5.123322E-012	1.814332E-011	1	0.000000E+000
1	107.00505565	1.814332E-011	5.123322E-012	0	0.000000E+000
1	107.00590783	5.123322E-012	1.814332E-011	1	0.000000E+000
1	107.00625001	1.814332E-011	5.123322E-012	0	0.000000E+000
1	107.00675208	5.123322E-012	1.814332E-011	1	0.000000E+000
1	107.00677999	1.814332E-011	5.123322E-012	0	0.000000E+000
1	107.00718771	5.123322E-012	1.814332E-011	1	0.000000E+000
1	107.00724023	1.814332E-011	5.123322E-012	0	0.000000E+000
1	107.00827889	5.123322E-012	1.814332E-011	1	0.000000E+000
1	107.00836837	1.814332E-011	5.123322E-012	0	0.000000E+000
1	107.00838133	5.123322E-012	1.814332E-011	1	0.000000E+000
1	107.00923334	1.814332E-011	5.123322E-012	0	0.000000E+000
1	107.01052911	5.123322E-012	1.814332E-011	1	0.000000E+000
1	107.01066709	1.814332E-011	5.123322E-012	0	0.000000E+000
1	107.01075523	5.123322E-012	1.814332E-011	1	0.000000E+000
1	107.01081253	1.814332E-011	5.123322E-012	0	0.000000E+000
1	107.01123544	5.123322E-012	1.814332E-011	1	0.000000E+000
1	107.01150972	1.814332E-011	5.123322E-012	0	0.000000E+000
1	107.01269721	5.123322E-012	1.814332E-011	1	0.000000E+000
1	107.01285094	1.814332E-011	5.123322E-012	0	0.000000E+000
1	107.01305701	5.123322E-012	1.814332E-011	1	0.000000E+000
1	107.01318727	1.814332E-011	5.123322E-012	0	0.000000E+000
1	107.01322701	5.123322E-012	1.814332E-011	1	0.000000E+000
1	107.01345862	1.814332E-011	5.123322E-012	0	0.000000E+000
1	107.01461902	5.123322E-012	1.814332E-011	1	0.000000E+000
1	107.01468849	1.814332E-011	5.123322E-012	0	0.000000E+000
1	107.01500858	5.123322E-012	1.814332E-011	1	0.000000E+000
1	107.01503267	1.814332E-011	5.123322E-012	0	0.000000E+000
1	107.01513174	5.123322E-012	1.814332E-011	1	0.000000E+000
1	107.01528495	1.814332E-011	5.123322E-012	0	0.000000E+000
1	107.02332517	5.123322E-012	1.814332E-011	1	0.000000E+000
1	107.02357955	1.814332E-011	5.123322E-012	0	0.000000E+000
1	107.02456782	5.123322E-012	1.814332E-011	1	0.000000E+000
1	107.02485008	1.814332E-011	5.123322E-012	0	0.000000E+000
1	107.02592789	5.123322E-012	1.814332E-011	1	0.000000E+000
1	107.02612060	1.814332E-011	5.123322E-012	0	0.000000E+000
1	107.02620289	5.123322E-012	1.814332E-011	1	0.000000E+000
1	107.02622327	1.814332E-011	5.123322E-012	0	0.000000E+000
1	107.02712407	5.123322E-012	1.814332E-011	1	0.000000E+000
1	107.02783745	1.814332E-011	5.123322E-012	0	0.000000E+000
1	107.02798524	5.123322E-012	1.814332E-011	1	0.000000E+000
1	107.02804682	1.814332E-011	5.123322E-012	0	0.000000E+000
1	107.02927528	5.123322E-012	1.814332E-011	1	0.000000E+000
1	107.02943989	1.814332E-011	5.123322E-012	0	0.000000E+000
1	107.03025957	5.123322E-012	1.814332E-011	1	0.000000E+000
1	107.03053974	1.814332E-011	5.123322E-012	0	0.000000E+000
1	107.03301268	5.123322E-012	1.814332E-011	1	0.000000E+000
1	107.03311883	1.814332E-011	5.123322E-012	0	0.000000E+000
1	107.03577634	5.123322E-012	1.814332E-011	1	0.000000E+000
1	107.03607245	1.814332E-011	5.123322E-012	0	0.000000E+000
1	107.03777626	5.123322E-012	1.814332E-011	1	0.000000E+000
1	107.03780960	1.814332E-011	5.123322E-012	0	0.000000E+000
1	107.03783492	5.123322E-012	1.814332E-011	1	0.000000E+000
1	107.03842058	1.814332E-011	5.123322E-012	0	0.000000E+000
1	107.03844209	5.123322E-012	1.814332E-011	1	0.000000E+000
1	107.03855702	1.814332E-011	5.123322E-012	0	0.000000E+000
1	107.03869233	5.123322E-012	1.814332E-011	1	0.000000E+000
1	107.03903111	1.814332E-011	5.123322E-012	0	0.000000E+000
1	107.03904345	5.123322E-012	1.814332E-011	1	0.000000E+000
1	107.03928434	1.814332E-011	5.123322E-012	0	0.000000E+000
1	107.04077877	5.123322E-012	1.814332E-011	1	0.000000E+000
1	107.04113778	1.814332E-011	5.123322E-012	0	0.000000E+000
1	107.04241825	5.123322E-012	1.814332E-011	1	0.000000E+000
1	107.04268599	1.814332E-011	5.123322E-012	0	0.000000E+000
1	107.04417979	5.123322E-012	1.814332E-011	1	0.000000E+000
1	107.04422300	1.814332E-011	5.123322E-012	0	0.000000E+000
1	107.04506165	5.123322E-012	1.814332E-011	1	0.000000E+000
1	107.04519959	1.814332E-011	5.123322E-012	0	0.000000E+000
1	107.04578445	5.123322E-012	1.814332E-011	1	0.000000E+000
1	107.04582600	1.814332E-011	5.123322E-012	0	0.000000E+000
1	107.04598851	5.123322E-012	1.814332E-011	1	0.000000E+000
1	107.04607219	1.814332E-011	5.123322E-012	0	0.000000E+000
1	107.04651656	5.123322E-012	1.814332E-011	1	0.000000E+000
1	107.04663057	1.814332E-011	5.123322E-012	0	0.000000E+000
1	107.04664167	5.123322E-012	1.814332E-011	1	0.000000E+000
1	107.04668527	1.814332E-011	5.123322E-012	0	0.000000E+000
1	107.04669830	5.123322E-012	1.814332E-011	1	0.000000E+000
1	107.04699623	1.814332E-011	5.123322E-012	0	0.000000E+000
1	107.04886953	5.123322E-012	1.814332E-011	1	0.000000E+000
1	107.04907951	1.814332E-011	5.123322E-012	0	0.000000E+000
1	107.04926779	5.123322E-012	1.814332E-011	1	0.000000E+000
1	107.04935959	1.814332E-011	5.123322E-012	0	0.000000E+000
1	107.04961911	5.123322E-012	1.814332E-011	1	0.000000E+000
1	107.04965289	1.814332E-011	5.123322E-012	0	0.000000E+000
1	107.04985980	5.123322E-012	1.814332E-011	1	0.000000E+000
1	107.04989420	1.814332E-011	5.123322E-012	0	0.000000E+000
1	107.05073928	5.123322E-012	1.814332E-011	1	0.000000E+000
1	107.05078881	1.814332E-011	5.123322E-012	0	0.000000E+000
1	107.05219937	5.123322E-012	1.814332E-011	1	0.000000E+000
1	107.05239417	1.814332E-011	5.123322E-012	0	0.000000E+000
1	107.05246257	5.123322E-012	1.814332E-011	1	0.000000E+000
1	107.05301130	1.814332E-011	5.123322E-012	0	0.000000E+000
1	107.05327634	5.123322E-012	1.814332E-011	1	0.000000E+000
1	107.05333719	1.814332E-011	5.123322E-012	0	0.000000E+000
1	107.05519386	5.123322E-012	1.814332E-011	1	0.000000E+000
1	107.05541566	1.814332E-011	5.123322E-012	0	0.000000E+000
1	107.05556256	5.123322E-012	1.814332E-011	1	0.000000E+000
1	107.05592810	1.814332E-011	5.123322E-012	0	0.000000E+000
1	107.05706176	5.123322E-012	1.814332E-011	1	0.000000E+000
1	107.05717995	1.814332E-011	5.123322E-012	0	0.000000E+000
1	107.05723282	5.123322E-012	1.814332E-011	1	0.000000E+000
1	107.05779034	1.814332E-011	5.123322E-012	0	0.000000E+000
1	107.06242939	5.123322E-012	1.814332E-011	1	0.000000E+000
1	107.06266227	1.814332E-011	5.123322E-012	0	0.000000E+000
1	107.06340861	5.123322E-012	1.814332E-011	1	0.000000E+000
1	107.06346682	1.814332E-011	5.123322E-012	0	0.000000E+000
1	107.06372486	5.123322E-012	1.814332E-011	1	0.000000E+000
1	107.06374065	1.814332E-011	5.123322E-012	0	0.000000E+000
1	107.06379029	5.123322E-012	1.814332E-011	1	0.000000E+000
1	107.06440576	1.814332E-011	5.123322E-012	0	0.000000E+000
1	107.06442036	5.123322E-012	1.814332E-011	1	0.000000E+000
1	107.06454658	1.814332E-011	5.123322E-012	0	0.000000E+000
1	107.06468084	5.123322E-012	1.814332E-011	1	0.000000E+000
1	107.06495514	1.814332E-011	5.123322E-012	0	0.000000E+000
1	107.06499099	5.123322E-012	1.814332E-011	1	0.000000E+000
1	107.06517258	1.814332E-011	5.123322E-012	0	0.000000E+000
1	114.33389969	5.018131E-012	1.803813E-011	1	0.000000E+000
1	114.33400539	1.803813E-011	5.018131E-012	0	0.000000E+000
1	114.33402617	5.018131E-012	1.803813E-011	1	0.000000E+000
1	114.33419237	1.803813E-011	5.018131E-012	0	0.000000E+000
1	114.33420109	5.018131E-012	1.803813E-011	1	0.000000E+000
1	114.33437106	1.803813E-011	5.018131E-012	0	0.000000E+000
1	114.33493624	5.018131E-012	1.803813E-011	1	0.000000E+000
1	114.33505285	1.803813E-011	5.018131E-012	0	0.000000E+000
1	114.33696236	5.018131E-012	1.803813E-011	1	0.000000E+000
1	114.33718238	1.803813E-011	5.018131E-012	0	0.000000E+000
1	114.33805225	5.018131E-012	1.803813E-011	1	0.000000E+000
1	114.33806834	1.803813E-011	5.018131E-012	0	0.000000E+000
1	114.33861503	5.018131E-012	1.803813E-011	1	0.000000E+000
1	114.33866734	1.803813E-011	5.018131E-012	0	0.000000E+000
1	114.34054853	5.018131E-012	1.803813E-011	1	0.000000E+000
1	114.34061444	1.803813E-011	5.018131E-012	0	0.000000E+000
1	114.34266351	5.018131E-012	1.803813E-011	1	0.000000E+000
1	114.34292193	1.803813E-011	5.018131E-012	0	0.000000E+000
1	114.34836207	5.018131E-012	1.803813E-011	1	0.000000E+000
1	114.34898460	1.803813E-011	5.018131E-012	0	0.000000E+000
1	114.34911895	5.018131E-012	1.803813E-011	1	0.000000E+000
1	114.34968733	1.803813E-011	5.018131E-012	0	0.000000E+000
1	114.36034197	5.018131E-012	1.803813E-011	1	0.000000E+000
1	114.36041101	1.803813E-011	5.018131E-012	0	0.000000E+000
1	114.36044783	5.018131E-012	1.803813E-011	1	0.000000E+000
1	114.36069379	1.803813E-011	5.018131E-012	0	0.000000E+000
1	114.36072242	5.018131E-012	1.803813E-011	1	0.000000E+000
1	114.36096412	1.803813E-011	5.018131E-012	0	0.000000E+000
1	114.36170966	5.018131E-012	1.803813E-011	1	0.000000E+000
1	114.36204405	1.803813E-011	5.018131E-012	0	0.000000E+000
1	114.36205957	5.018131E-012	1.803813E-011	1	0.000000E+000
1	114.36220297	1.803813E-011	5.018131E-012	0	0.000000E+000
1	114.36527445	5.018131E-012	1.803813E-011	1	0.000000E+000
1	114.36529294	1.803813E-011	5.018131E-012	0	0.000000E+000
1	114.36580206	5.018131E-012	1.803813E-011	1	0.000000E+000
1	114.36582617	1.803813E-011	5.018131E-012	0	0.000000E+000
1	114.36663233	5.018131E-012	1.803813E-011	1	0.000000E+000
1	114.36672607	1.803813E-011	5.018131E-012	0	0.000000E+000
1	114.36715673	5.018131E-012	1.803813E-011	1	0.000000E+000
1	114.36716994	1.803813E-011	5.018131E-012	0	0.000000E+000
1	114.36727140	5.018131E-012	1.803813E-011	1	0.000000E+000
1	114.36761925	1.803813E-011	5.018131E-012	0	0.000000E+000
1	114.36871478	5.018131E-012	1.803813E-011	1	0.000000E+000
1	114.36890063	1.803813E-011	5.018131E-012	0	0.000000E+000
1	114.36891611	5.018131E-012	1.803813E-011	1	0.000000E+000
1	114.37016236	1.803813E-011	5.018131E-012	0	0.000000E+000
1	114.37129431	5.018131E-012	1.803813E-011	1	0.000000E+000
1	114.37160623	1.803813E-011	5.018131E-012	0	0.000000E+000
1	114.37435057	5.018131E-012	1.803813E-011	1	0.000000E+000
1	114.37460734	1.803813E-011	5.018131E-012	0	0.000000E+000
1	114.37463139	5.018131E-012	1.803813E-011	1	0.000000E+000
1	114.37501186	1.803813E-011	5.018131E-012	0	0.000000E+000
1	114.37527216	5.018131E-012	1.803813E-011	1	0.000000E+000
1	114.37568369	1.803813E-011	5.018131E-012	0	0.000000E+000
1	114.37573332	5.018131E-012	1.803813E-011	1	0.000000E+000
1	114.37580676	1.803813E-011	5.018131E-012	0	0.000000E+000
1	114.37647030	5.018131E-012	1.803813E-011	1	0.000000E+000
1	114.37719121	1.803813E-011	5.018131E-012	0	0.000000E+000
1	114.37805811	5.018131E-012	1.803813E-011	1	0.000000E+000
1	114.37836800	1.803813E-011	5.018131E-012	0	0.000000E+000
1	114.37901349	5.018131E-012	1.803813E-011	1	0.000000E+000
1	114.37914878	1.803813E-011	5.018131E-012	0	0.000000E+000
1	114.37940323	5.018131E-012	1.803813E-011	1	0.000000E+000
1	114.37952746	1.803813E-011	5.018131E-012	0	0.000000E+000
1	114.37955065	5.018131E-012	1.803813E-011	1	0.000000E+000
1	114.37975350	1.803813E-011	5.018131E-012	0	0.000000E+000
1	114.81849256	5.361267E-012	1.838127E-011	1	0.000000E+000
1	114.81862485	1.838127E-011	5.361267E-012	0	0.000000E+000
1	114.81950742	5.361267E-012	1.838127E-011	1	0.000000E+000
1	114.81995394	1.838127E-011	5.361267E-012	0	0.000000E+000
1	114.82374743	5.361267E-012	1.838127E-011	1	0.000000E+000
1	114.82387351	1.838127E-011	5.361267E-012	0	0.000000E+000
1	114.82427525	5.361267E-012	1.838127E-011	1	0.000000E+000
1	114.82448842	1.838127E-011	5.361267E-012	0	0.000000E+000
1	114.82454501	5.361267E-012	1.838127E-011	1	0.000000E+000
1	114.82459311	1.838127E-011	5.361267E-012	0	0.000000E+000
1	114.82521640	5.361267E-012	1.838127E-011	1	0.000000E+000
1	114.82554279	1.838127E-011	5.361267E-012	0	0.000000E+000
1	114.82556802	5.361267E-012	1.838127E-011	1	0.000000E+000
1	114.82584441	1.838127E-011	5.361267E-012	0	0.000000E+000
1	114.82768542	5.361267E-012	1.838127E-011	1	0.000000E+000
1	114.82771431	1.838127E-011	5.361267E-012	0	0.000000E+000
1	114.82906020	5.361267E-012	1.838127E-011	1	0.000000E+000
1	114.82908566	1.838127E-011	5.361267E-012	0	0.000000E+000
1	114.83142213	5.361267E-012	1.838127E-011	1	0.000000E+000
1	114.83171785	1.838127E-011	5.361267E-012	0	0.000000E+000
1	114.83175853	5.361267E-012	1.838127E-011	1	0.000000E+000
1	114.83222198	1.838127E-011	5.361267E-012	0	0.000000E+000
1	114.83533694	5.361267E-012	1.838127E-011	1	0.000000E+000
1	114.83566465	1.838127E-011	5.361267E-012	0	0.000000E+000
1	114.83570430	5.361267E-012	1.838127E-011	1	0.000000E+000
1	114.83601731	1.838127E-011	5.361267E-012	0	0.000000E+000
1	114.83605171	5.361267E-012	1.838127E-011	1	0.000000E+000
1	114.83608201	1.838127E-011	5.361267E-012	0	0.000000E+000
1	114.83640572	5.361267E-012	1.838127E-011	1	0.000000E+000
1	114.83642010	1.838127E-011	5.361267E-012	0	0.000000E+000
1	114.83646052	5.361267E-012	1.838127E-011	1	0.000000E+000
1	114.83657620	1.838127E-011	5.361267E-012	0	0.000000E+000
1	114.83772808	5.361267E-012	1.838127E-011	1	0.000000E+000
1	114.83841127	1.838127E-011	5.361267E-012	0	0.000000E+000
1	114.84092769	5.361267E-012	1.838127E-011	1	0.000000E+000
1	114.84117476	1.838127E-011	5.361267E-012	0	0.000000E+000
1	114.84316466	5.361267E-012	1.838127E-011	1	0.000000E+000
1	114.84387250	1.838127E-011	5.361267E-012	0	0.000000E+000
1	114.84481799	5.361267E-012	1.838127E-011	1	0.000000E+000
1	114.84501922	1.838127E-011	5.361267E-012	0	0.000000E+000
1	114.84688254	5.361267E-012	1.838127E-011	1	0.000000E+000
1	114.84735240	1.838127E-011	5.361267E-012	0	0.000000E+000
1	114.84954734	5.361267E-012	1.838127E-011	1	0.000000E+000
1	114.84965965	1.838127E-011	5.361267E-012	0	0.000000E+000
1	114.85004619	5.361267E-012	1.838127E-011	1	0.000000E+000
1	114.85013218	1.838127E-011	5.361267E-012	0	0.000000E+000
1	114.85077223	5.361267E-012	1.838127E-011	1	0.000000E+000
1	114.85098209	1.838127E-011	5.361267E-012	0	0.000000E+000
1	114.85775727	5.361267E-012	1.838127E-011	1	0.000000E+000
1	114.85790119	1.838127E-011	5.361267E-012	0	0.000000E+000
1	114.85792587	5.361267E-012	1.838127E-011	1	0.000000E+000
1	114.85795879	1.838127E-011	5.361267E-012	0	0.000000E+000
1	114.85877287	5.361267E-012	1.838127E-011	1	0.000000E+000
1	114.85881743	1.838127E-011	5.361267E-012	0	0.000000E+000
1	114.85927124	5.361267E-012	1.838127E-011	1	0.000000E+000
1	114.85934087	1.838127E-011	5.361267E-012	0	0.000000E+000
1	114.85937056	5.361267E-012	1.838127E-011	1	0.000000E+000
1	114.85997314	1.838127E-011	5.361267E-012	0	0.000000E+000
1	114.85997996	5.361267E-012	1.838127E-011	1	0.000000E+000
1	114.86103695	1.838127E-011	5.361267E-012	0	0.000000E+000
1	114.86460569	5.361267E-012	1.838127E-011	1	0.000000E+000
1	114.86465727	1.838127E-011	5.361267E-012	0	0.000000E+000
1	114.86490245	5.361267E-012	1.838127E-011	1	0.000000E+000
1	114.86507215	1.838127E-011	5.361267E-012	0	0.000000E+000
1	114.86568484	5.361267E-012	1.838127E-011	1	0.000000E+000
1	114.86593782	1.838127E-011	5.361267E-012	0	0.000000E+000
1	114.86605840	5.361267E-012	1.838127E-011	1	0.000000E+000
1	114.86618900	1.838127E-011	5.361267E-012	0	0.000000E+000
1	114.86625682	5.361267E-012	1.838127E-011	1	0.000000E+000
1	114.86631522	1.838127E-011	5.361267E-012	0	0.000000E+000
1	114.86635654	5.361267E-012	1.838127E-011	1	0.000000E+000
1	114.86681495	1.838127E-011	5.361267E-012	0	0.000000E+000
1	114.86755447	5.361267E-012	1.838127E-011	1	0.000000E+000
1	114.86772195	1.838127E-011	5.361267E-012	0	0.000000E+000
1	114.86809864	5.361267E-012	1.838127E-011	1	0.000000E+000
1	114.86819052	1.838127E-011	5.361267E-012	0	0.000000E+000
1	114.86835588	5.361267E-012	1.838127E-011	1	0.000000E+000
1	114.86841349	1.838127E-011	5.361267E-012	0	0.000000E+000
1	114.86914211	5.361267E-012	1.838127E-011	1	0.000000E+000
1	114.86916133	1.838127E-011	5.361267E-012	0	0.000000E+000
1	114.86931780	5.361267E-012	1.838127E-011	1	0.000000E+000
1	114.86979193	1.838127E-011	5.361267E-012	0	0.000000E+000
1	114.86986821	5.361267E-012	1.838127E-011	1	0.000000E+000
1	114.87044637	1.838127E-011	5.361267E-012	0	0.000000E+000
1	114.87050676	5.361267E-012	1.838127E-011	1	0.000000E+000
1	114.87090756	1.838127E-011	5.361267E-012	0	0.000000E+000
1	114.87186885	5.361267E-012	1.838127E-011	1	0.000000E+000
1	114.87194276	1.838127E-011	5.361267E-012	0	0.000000E+000
1	114.87216795	5.361267E-012	1.838127E-011	1	0.000000E+000
1	114.87224704	1.838127E-011	5.361267E-012	0	0.000000E+000
1	114.87256813	5.361267E-012	1.838127E-011	1	0.000000E+000
1	114.87277983	1.838127E-011	5.361267E-012	0	0.000000E+000
1	114.87415607	5.361267E-012	1.838127E-011	1	0.000000E+000
1	114.87445328	1.838127E-011	5.361267E-012	0	0.000000E+000
1	114.87462851	5.361267E-012	1.838127E-011	1	0.000000E+000
1	114.87482613	1.838127E-011	5.361267E-012	0	0.000000E+000
1	114.87484907	5.361267E-012	1.838127E-011	1	0.000000E+000
1	114.87490804	1.838127E-011	5.361267E-012	0	0.000000E+000
1	114.87683278	5.361267E-012	1.838127E-011	1	0.000000E+000
1	114.87719354	1.838127E-011	5.361267E-012	0	0.000000E+000
1	114.87788363	5.361267E-012	1.838127E-011	1	0.000000E+000
1	114.87839506	1.838127E-011	5.361267E-012	0	0.000000E+000
1	114.87845126	5.361267E-012	1.838127E-011	1	0.000000E+000
1	114.87865712	1.838127E-011	5.361267E-012	0	0.000000E+000
1	114.88077942	5.361267E-012	1.838127E-011	1	0.000000E+000
1	114.88100937	1.838127E-011	5.361267E-012	0	0.000000E+000
1	114.88134478	5.361267E-012	1.838127E-011	1	0.000000E+000
1	114.88158727	1.838127E-011	5.361267E-012	0	0.000000E+000
1	114.88319111	5.361267E-012	1.838127E-011	1	0.000000E+000
1	114.88345074	1.838127E-011	5.361267E-012	0	0.000000E+000
1	114.88413424	5.361267E-012	1.838127E-011	1	0.000000E+000
1	114.88428062	1.838127E-011	5.361267E-012	0	0.000000E+000
1	114.88558730	5.361267E-012	1.838127E-011	1	0.000000E+000
1	114.88570304	1.838127E-011	5.361267E-012	0	0.000000E+000
1	114.88613252	5.361267E-012	1.838127E-011	1	0.000000E+000
1	114.88632219	1.838127E-011	5.361267E-012	0	0.000000E+000
1	114.88869059	5.361267E-012	1.838127E-011	1	0.000000E+000
1	114.88878344	1.838127E-011	5.361267E-012	0	0.000000E+000
1	114.89015153	5.361267E-012	1.838127E-011	1	0.000000E+000
1	114.89031234	1.838127E-011	5.361267E-012	0	0.000000E+000
1	114.89031463	5.361267E-012	1.838127E-011	1	0.000000E+000
1	114.89065406	1.838127E-011	5.361267E-012	0	0.000000E+000
1	114.89070869	5.361267E-012	1.838127E-011	1	0.000000E+000
1	114.89086302	1.838127E-011	5.361267E-012	0	0.000000E+000
1	114.89212858	5.361267E-012	1.838127E-011	1	0.000000E+000
1	114.89248919	1.838127E-011	5.361267E-012	0	0.000000E+000
1	114.89285516	5.361267E-012	1.838127E-011	1	0.000000E+000
1	114.89291630	1.838127E-011	5.361267E-012	0	0.000000E+000
1	114.89292122	5.361267E-012	1.838127E-011	1	0.000000E+000
1	114.89385185	1.838127E-011	5.361267E-012	0	0.000000E+000
1	114.89391748	5.361267E-012	1.838127E-011	1	0.000000E+000
1	114.89397153	1.838127E-011	5.361267E-012	0	0.000000E+000
1	114.89494177	5.361267E-012	1.838127E-011	1	0.000000E+000
1	114.89497018	1.838127E-011	5.361267E-012	0	0.000000E+000
1	114.89572990	5.361267E-012	1.838127E-011	1	0.000000E+000
1	114.89583138	1.838127E-011	5.361267E-012	0	0.000000E+000
1	114.89614965	5.361267E-012	1.838127E-011	1	0.000000E+000
1	114.89642365	1.838127E-011	5.361267E-012	0	0.000000E+000
1	114.89644026	5.361267E-012	1.838127E-011	1	0.000000E+000
1	114.89669189	1.838127E-011	5.361267E-012	0	0.000000E+000
1	114.89908510	5.361267E-012	1.838127E-011	1	0.000000E+000
1	114.89929050	1.838127E-011	5.361267E-012	0	0.000000E+000
1	114.89932958	5.361267E-012	1.838127E-011	1	0.000000E+000
1	114.89972964	1.838127E-011	5.361267E-012	0	0.000000E+000
1	114.89975724	5.361267E-012	1.838127E-011	1	0.000000E+000
1	114.89995125	1.838127E-011	5.361267E-012	0	0.000000E+000
1	114.90015435	5.361267E-012	1.838127E-011	1	0.000000E+000
1	114.90085860	1.838127E-011	5.361267E-012	0	0.000000E+000
1	114.90104567	5.361267E-012	1.838127E-011	1	0.000000E+000
1	114.90127612	1.838127E-011	5.361267E-012	0	0.000000E+000
1	114.90149540	5.361267E-012	1.838127E-011	1	0.000000E+000
1	114.90153543	1.838127E-011	5.361267E-012	0	0.000000E+000
1	114.90154324	5.361267E-012	1.838127E-011	1	0.000000E+000
1	114.90162071	1.838127E-011	5.361267E-012	0	0.000000E+000
1	114.90264952	5.361267E-012	1.838127E-011	1	0.000000E+000
1	114.90283412	1.838127E-011	5.361267E-012	0	0.000000E+000
1	114.90390196	5.361267E-012	1.838127E-011	1	0.000000E+000
1	114.90406472	1.838127E-011	5.361267E-012	0	0.000000E+000
1	114.90409834	5.361267E-012	1.838127E-011	1	0.000000E+000
1	114.90448390	1.838127E-011	5.361267E-012	0	0.000000E+000
1	114.90610397	5.361267E-012	1.838127E-011	1	0.000000E+000
1	114.90614126	1.838127E-011	5.361267E-012	0	0.000000E+000
1	114.90614741	5.361267E-012	1.838127E-011	1	0.000000E+000
1	114.90634726	1.838127E-011	5.361267E-012	0	0.000000E+000
1	114.90749391	5.361267E-012	1.838127E-011	1	0.000000E+000
1	114.90837164	1.838127E-011	5.361267E-012	0	0.000000E+000
1	114.90839991	5.361267E-012	1.838127E-011	1	0.000000E+000
1	114.90891065	1.838127E-011	5.361267E-012	0	0.000000E+000
1	114.98428600	5.361267E-012	1.838127E-011	1	0.000000E+000
1	114.98437192	1.838127E-011	5.361267E-012	0	0.000000E+000
1	114.98744224	5.361267E-012	1.838127E-011	1	0.000000E+000
1	114.98752938	1.838127E-011	5.361267E-012	0	0.000000E+000
1	114.98783182	5.361267E-012	1.838127E-011	1	0.000000E+000
1	114.98795022	1.838127E-011	5.361267E-012	0	0.000000E+000
1	114.98984891	5.361267E-012	1.838127E-011	1	0.000000E+000
1	114.98995098	1.838127E-011	5.361267E-012	0	0.000000E+000
1	114.98996878	5.361267E-012	1.838127E-011	1	0.000000E+000
1	114.99016079	1.838127E-011	5.361267E-012	0	0.000000E+000
1	114.99035811	5.361267E-012	1.838127E-011	1	0.000000E+000
1	114.99041266	1.838127E-011	5.361267E-012	0	0.000000E+000
1	114.99043373	5.361267E-012	1.838127E-011	1	0.000000E+000
1	114.99086369	1.838127E-011	5.361267E-012	0	0.000000E+000
1	114.99088066	5.361267E-012	1.838127E-011	1	0.000000E+000
1	114.99112909	1.838127E-011	5.361267E-012	0	0.000000E+000
1	114.99216739	5.361267E-012	1.838127E-011	1	0.000000E+000
1	114.99221755	1.838127E-011	5.361267E-012	0	0.000000E+000
1	114.99245266	5.361267E-012	1.838127E-011	1	0.000000E+000
1	114.99257001	1.838127E-011	5.361267E-012	0	0.000000E+000
1	114.99458886	5.361267E-012	1.838127E-011	1	0.000000E+000
1	114.99478904	1.838127E-011	5.361267E-012	0	0.000000E+000
1	114.99531998	5.361267E-012	1.838127E-011	1	0.000000E+000
1	114.99563342	1.838127E-011	5.361267E-012	0	0.000000E+000
1	114.99909810	5.361267E-012	1.838127E-011	1	0.000000E+000
1	114.99942112	1.838127E-011	5.361267E-012	0	0.000000E+000
1	115.00086534	5.361267E-012	1.838127E-011	1	0.000000E+000
1	115.00091069	1.838127E-011	5.361267E-012	0	0.000000E+000
1	115.00141099	5.361267E-012	1.838127E-011	1	0.000000E+000
1	115.00158576	1.838127E-011	5.361267E-012	0	0.000000E+000
1	115.00189989	5.361267E-012	1.838127E-011	1	0.000000E+000
1	115.00215666	1.838127E-011	5.361267E-012	0	0.000000E+000
1	115.00399928	5.361267E-012	1.838127E-011	1	0.000000E+000
1	115.00422155	1.838127E-011	5.361267E-012	0	0.000000E+000
1	115.00643973	5.361267E-012	1.838127E-011	1	0.000000E+000
[truncated: 240,072 more chars]
