# Supplementary material for: Ancestral acetylcholine receptor β-subunit forms homopentamers that prime before opening spontaneously
Source: eLife. 2022 Jul 4;11:e76504. doi: 10.7554/eLife.76504 (PMC9365395; doi:10.7554/eLife.76504)
Supplement: Figure 4—figure supplement 2—source data 1. — Detected single-channel event durations for 2-[(2,6-dimethylphenyl)amino]-N,N,N-trimethyl-2-oxoethaniminium chloride (QX-222) block of the human adult muscle-type acetylcholine receptor. Recordings were in the presence of either 10 µM or 30 µM acetylcholine, and increasing concentrations of QX-222 (QX222; 10 µM, 30 µM, 60 µM, and 100 µM). Compressed file includes 30 TAC 4.3.3 event files (*.evt format) of the single-channel detections for three recordings for each condition (fileA, fileB, and fileC in each case) included in the kinetic analysis, as well as the associated R scripts (*.txt format) for defining and sorting bursts. [file elife-76504-fig4-figsupp2-data1.zip › F4S1-SD2/Source Data - Figure 4-figure supplement 2/Figure 4-figure supplement 2_WTMuscle30uMACh_60uMQX222_fileA.evt]

5
File
Acquire	C:\Users\daCostaLab\Desktop\WT-QX222 Dose Response\30A60Q\a1-20-07-14-WTMuscle-BRBS-PA30Q60OOPS-120mV-15.acquire	0	
Sweeps
1	400.780953	0.000000	0.131920	0.0000000E+000	0.0000000E+000	
Segments
1	101	0.000000	0.131920	0.378517	0.480092	0.746667	0.886703	1.560310	1.773304	2.036132	2.332694	6.850967	6.963304	7.202117	7.416193	8.681433	9.061564	39.933111	40.102797	40.779211	40.891452	75.256150	75.657222	78.247277	78.354801	80.906253	81.459736	85.899409	86.043490	106.873439	106.975899	108.405874	108.523930	117.901714	118.225674	118.287963	118.453962	126.917556	127.148592	148.242241	148.499584	148.500059	148.696577	149.186543	149.340079	153.093726	153.228414	153.284187	153.423196	153.767887	153.930349	153.939547	154.150218	155.172515	155.624356	157.923798	158.241759	158.573777	158.870245	161.609842	161.869688	161.934939	162.255277	162.288087	162.468570	166.800681	166.931481	169.519970	169.828905	195.772478	195.943575	196.040239	196.156191	196.535938	196.766097	222.864206	223.167655	227.246216	227.444325	229.577041	229.677711	229.895783	230.658979	230.682203	230.967078	232.269864	232.426678	234.842112	235.121364	237.964127	238.127019	238.154102	238.303350	238.722291	239.331739	239.332955	239.412887	239.500674	239.675500	240.038412	240.226112	248.758017	248.888139	248.927611	249.028126	250.062400	250.190176	250.863418	251.005131	251.372290	251.511878	251.570817	251.717390	251.719259	251.834540	252.271003	252.680664	252.867659	253.077151	253.594929	253.707100	254.273814	254.403040	254.406235	254.483276	254.821727	254.922280	256.469174	256.662003	256.699995	257.221125	263.385283	263.485924	264.531173	264.760147	269.425171	269.890838	269.966147	270.098335	270.753773	270.854369	275.209183	275.441939	275.733253	275.833576	283.907265	284.112405	285.147088	285.721890	285.875689	286.072582	286.637567	286.821091	287.182490	287.491407	287.688899	287.932842	288.007027	288.107700	290.922819	291.036266	291.069345	291.170714	291.186229	291.304597	293.012641	293.113349	303.926535	304.070752	306.392143	306.497282	318.721600	318.821712	322.096834	322.337285	322.367067	322.551820	322.754232	322.876695	327.979432	328.162278	346.204051	346.347746	347.709815	347.831452	347.909687	348.058871	361.917747	362.017753	363.587328	363.769635	374.733299	374.834057	376.535846	376.717984	391.113976	391.214591	392.222718	392.341075	398.319314	398.423583	400.522336	400.780953	
Events
1	0.04926132	3.855755E-012	1.659575E-011	1	0.000000E+000
1	0.04937488	1.659575E-011	3.855755E-012	0	0.000000E+000
1	0.04939547	3.855755E-012	1.659575E-011	1	0.000000E+000
1	0.04943377	1.659575E-011	3.855755E-012	0	0.000000E+000
1	0.05032008	3.855755E-012	1.659575E-011	1	0.000000E+000
1	0.05048916	1.659575E-011	3.855755E-012	0	0.000000E+000
1	0.08038703	3.855755E-012	1.659575E-011	1	0.000000E+000
1	0.08074433	1.659575E-011	3.855755E-012	0	0.000000E+000
1	0.08133560	3.855755E-012	1.659575E-011	1	0.000000E+000
1	0.08151799	1.659575E-011	3.855755E-012	0	0.000000E+000
1	0.08178034	3.855755E-012	1.659575E-011	1	0.000000E+000
1	0.08183917	1.659575E-011	3.855755E-012	0	0.000000E+000
1	0.08321346	3.855755E-012	1.659575E-011	1	0.000000E+000
1	0.08334387	1.659575E-011	3.855755E-012	0	0.000000E+000
1	0.08532930	3.855755E-012	1.659575E-011	1	0.000000E+000
1	0.08537227	1.659575E-011	3.855755E-012	0	0.000000E+000
1	0.08729639	3.855755E-012	1.659575E-011	1	0.000000E+000
1	0.08735312	1.659575E-011	3.855755E-012	0	0.000000E+000
1	0.08761620	3.855755E-012	1.659575E-011	1	0.000000E+000
1	0.08769162	1.659575E-011	3.855755E-012	0	0.000000E+000
1	0.08994999	3.855755E-012	1.659575E-011	1	0.000000E+000
1	0.08995714	1.659575E-011	3.855755E-012	0	0.000000E+000
1	0.09023762	3.855755E-012	1.659575E-011	1	0.000000E+000
1	0.09024867	1.659575E-011	3.855755E-012	0	0.000000E+000
1	0.42035527	3.709622E-012	1.644962E-011	1	0.000000E+000
1	0.42045505	1.644962E-011	3.709622E-012	0	0.000000E+000
1	0.42144625	3.709622E-012	1.644962E-011	1	0.000000E+000
1	0.42151939	1.644962E-011	3.709622E-012	0	0.000000E+000
1	0.42197398	3.709622E-012	1.644962E-011	1	0.000000E+000
1	0.42201177	1.644962E-011	3.709622E-012	0	0.000000E+000
1	0.42545956	3.709622E-012	1.644962E-011	1	0.000000E+000
1	0.42552740	1.644962E-011	3.709622E-012	0	0.000000E+000
1	0.42830109	3.709622E-012	1.644962E-011	1	0.000000E+000
1	0.42841138	1.644962E-011	3.709622E-012	0	0.000000E+000
1	0.42895063	3.709622E-012	1.644962E-011	1	0.000000E+000
1	0.42979050	1.644962E-011	3.709622E-012	0	0.000000E+000
1	0.43307189	3.709622E-012	1.644962E-011	1	0.000000E+000
1	0.43317969	1.644962E-011	3.709622E-012	0	0.000000E+000
1	0.79637677	3.781109E-012	1.652111E-011	1	0.000000E+000
1	0.79640978	1.652111E-011	3.781109E-012	0	0.000000E+000
1	0.79703556	3.781109E-012	1.652111E-011	1	0.000000E+000
1	0.79720303	1.652111E-011	3.781109E-012	0	0.000000E+000
1	0.79766619	3.781109E-012	1.652111E-011	1	0.000000E+000
1	0.79770654	1.652111E-011	3.781109E-012	0	0.000000E+000
1	0.79772534	3.781109E-012	1.652111E-011	1	0.000000E+000
1	0.79790764	1.652111E-011	3.781109E-012	0	0.000000E+000
1	0.79938838	3.781109E-012	1.652111E-011	1	0.000000E+000
1	0.79946918	1.652111E-011	3.781109E-012	0	0.000000E+000
1	0.79950868	3.781109E-012	1.652111E-011	1	0.000000E+000
1	0.79967579	1.652111E-011	3.781109E-012	0	0.000000E+000
1	0.80075686	3.781109E-012	1.652111E-011	1	0.000000E+000
1	0.80086405	1.652111E-011	3.781109E-012	0	0.000000E+000
1	0.80114407	3.781109E-012	1.652111E-011	1	0.000000E+000
1	0.80120329	1.652111E-011	3.781109E-012	0	0.000000E+000
1	0.80476775	3.781109E-012	1.652111E-011	1	0.000000E+000
1	0.80485872	1.652111E-011	3.781109E-012	0	0.000000E+000
1	0.80762247	3.781109E-012	1.652111E-011	1	0.000000E+000
1	0.80766196	1.652111E-011	3.781109E-012	0	0.000000E+000
1	0.80799481	3.781109E-012	1.652111E-011	1	0.000000E+000
1	0.80826637	1.652111E-011	3.781109E-012	0	0.000000E+000
1	0.81152367	3.781109E-012	1.652111E-011	1	0.000000E+000
1	0.81163064	1.652111E-011	3.781109E-012	0	0.000000E+000
1	0.81184060	3.781109E-012	1.652111E-011	1	0.000000E+000
1	0.81199277	1.652111E-011	3.781109E-012	0	0.000000E+000
1	0.81204172	3.781109E-012	1.652111E-011	1	0.000000E+000
1	0.81214987	1.652111E-011	3.781109E-012	0	0.000000E+000
1	0.81793032	3.781109E-012	1.652111E-011	1	0.000000E+000
1	0.81833201	1.652111E-011	3.781109E-012	0	0.000000E+000
1	0.81990997	3.781109E-012	1.652111E-011	1	0.000000E+000
1	0.81995167	1.652111E-011	3.781109E-012	0	0.000000E+000
1	0.82215775	3.781109E-012	1.652111E-011	1	0.000000E+000
1	0.82246645	1.652111E-011	3.781109E-012	0	0.000000E+000
1	0.82258583	3.781109E-012	1.652111E-011	1	0.000000E+000
1	0.82275447	1.652111E-011	3.781109E-012	0	0.000000E+000
1	0.82310548	3.781109E-012	1.652111E-011	1	0.000000E+000
1	0.82314823	1.652111E-011	3.781109E-012	0	0.000000E+000
1	0.82349880	3.781109E-012	1.652111E-011	1	0.000000E+000
1	0.82351121	1.652111E-011	3.781109E-012	0	0.000000E+000
1	0.82624675	3.781109E-012	1.652111E-011	1	0.000000E+000
1	0.82644758	1.652111E-011	3.781109E-012	0	0.000000E+000
1	0.82662548	3.781109E-012	1.652111E-011	1	0.000000E+000
1	0.82667878	1.652111E-011	3.781109E-012	0	0.000000E+000
1	0.82875942	3.781109E-012	1.652111E-011	1	0.000000E+000
1	0.82897923	1.652111E-011	3.781109E-012	0	0.000000E+000
1	0.82942282	3.781109E-012	1.652111E-011	1	0.000000E+000
1	0.82956817	1.652111E-011	3.781109E-012	0	0.000000E+000
1	0.82967523	3.781109E-012	1.652111E-011	1	0.000000E+000
1	0.82977477	1.652111E-011	3.781109E-012	0	0.000000E+000
1	0.83098759	3.781109E-012	1.652111E-011	1	0.000000E+000
1	0.83113012	1.652111E-011	3.781109E-012	0	0.000000E+000
1	0.83187799	3.781109E-012	1.652111E-011	1	0.000000E+000
1	0.83190257	1.652111E-011	3.781109E-012	0	0.000000E+000
1	0.83413663	3.781109E-012	1.652111E-011	1	0.000000E+000
1	0.83426424	1.652111E-011	3.781109E-012	0	0.000000E+000
1	0.83613790	3.781109E-012	1.652111E-011	1	0.000000E+000
1	0.83637640	1.652111E-011	3.781109E-012	0	0.000000E+000
1	2.08642427	3.727198E-012	1.646720E-011	1	0.000000E+000
1	2.08646111	1.646720E-011	3.727198E-012	0	0.000000E+000
1	2.08650334	3.727198E-012	1.646720E-011	1	0.000000E+000
1	2.08666909	1.646720E-011	3.727198E-012	0	0.000000E+000
1	2.08760464	3.727198E-012	1.646720E-011	1	0.000000E+000
1	2.08777813	1.646720E-011	3.727198E-012	0	0.000000E+000
1	2.09341956	3.727198E-012	1.646720E-011	1	0.000000E+000
1	2.09348226	1.646720E-011	3.727198E-012	0	0.000000E+000
1	2.09421916	3.727198E-012	1.646720E-011	1	0.000000E+000
1	2.09429060	1.646720E-011	3.727198E-012	0	0.000000E+000
1	2.09431369	3.727198E-012	1.646720E-011	1	0.000000E+000
1	2.09440612	1.646720E-011	3.727198E-012	0	0.000000E+000
1	2.09540888	3.727198E-012	1.646720E-011	1	0.000000E+000
1	2.09561399	1.646720E-011	3.727198E-012	0	0.000000E+000
1	2.09566378	3.727198E-012	1.646720E-011	1	0.000000E+000
1	2.09573195	1.646720E-011	3.727198E-012	0	0.000000E+000
1	2.09607135	3.727198E-012	1.646720E-011	1	0.000000E+000
1	2.09618677	1.646720E-011	3.727198E-012	0	0.000000E+000
1	2.09868622	3.727198E-012	1.646720E-011	1	0.000000E+000
1	2.09886698	1.646720E-011	3.727198E-012	0	0.000000E+000
1	2.10066171	3.727198E-012	1.646720E-011	1	0.000000E+000
1	2.10073173	1.646720E-011	3.727198E-012	0	0.000000E+000
1	2.10099618	3.727198E-012	1.646720E-011	1	0.000000E+000
1	2.10116503	1.646720E-011	3.727198E-012	0	0.000000E+000
1	2.10240176	3.727198E-012	1.646720E-011	1	0.000000E+000
1	2.10263229	1.646720E-011	3.727198E-012	0	0.000000E+000
1	2.10891152	3.727198E-012	1.646720E-011	1	0.000000E+000
1	2.10915011	1.646720E-011	3.727198E-012	0	0.000000E+000
1	2.10948296	3.727198E-012	1.646720E-011	1	0.000000E+000
1	2.10956229	1.646720E-011	3.727198E-012	0	0.000000E+000
1	2.11007601	3.727198E-012	1.646720E-011	1	0.000000E+000
1	2.11013472	1.646720E-011	3.727198E-012	0	0.000000E+000
1	2.11057010	3.727198E-012	1.646720E-011	1	0.000000E+000
1	2.11086514	1.646720E-011	3.727198E-012	0	0.000000E+000
1	2.11098302	3.727198E-012	1.646720E-011	1	0.000000E+000
1	2.11100356	1.646720E-011	3.727198E-012	0	0.000000E+000
1	2.11339596	3.727198E-012	1.646720E-011	1	0.000000E+000
1	2.11349500	1.646720E-011	3.727198E-012	0	0.000000E+000
1	2.11373043	3.727198E-012	1.646720E-011	1	0.000000E+000
1	2.11374581	1.646720E-011	3.727198E-012	0	0.000000E+000
1	2.11564512	3.727198E-012	1.646720E-011	1	0.000000E+000
1	2.11569144	1.646720E-011	3.727198E-012	0	0.000000E+000
1	2.11707828	3.727198E-012	1.646720E-011	1	0.000000E+000
1	2.11712273	1.646720E-011	3.727198E-012	0	0.000000E+000
1	2.11743216	3.727198E-012	1.646720E-011	1	0.000000E+000
1	2.11773538	1.646720E-011	3.727198E-012	0	0.000000E+000
1	2.11907109	3.727198E-012	1.646720E-011	1	0.000000E+000
1	2.11920490	1.646720E-011	3.727198E-012	0	0.000000E+000
1	2.11996522	3.727198E-012	1.646720E-011	1	0.000000E+000
1	2.12012725	1.646720E-011	3.727198E-012	0	0.000000E+000
1	2.12050321	3.727198E-012	1.646720E-011	1	0.000000E+000
1	2.12071135	1.646720E-011	3.727198E-012	0	0.000000E+000
1	2.12268916	3.727198E-012	1.646720E-011	1	0.000000E+000
1	2.12292067	1.646720E-011	3.727198E-012	0	0.000000E+000
1	2.12331906	3.727198E-012	1.646720E-011	1	0.000000E+000
1	2.12347470	1.646720E-011	3.727198E-012	0	0.000000E+000
1	2.12384659	3.727198E-012	1.646720E-011	1	0.000000E+000
1	2.12404109	1.646720E-011	3.727198E-012	0	0.000000E+000
1	2.12584101	3.727198E-012	1.646720E-011	1	0.000000E+000
1	2.12593510	1.646720E-011	3.727198E-012	0	0.000000E+000
1	2.12604049	3.727198E-012	1.646720E-011	1	0.000000E+000
1	2.12614631	1.646720E-011	3.727198E-012	0	0.000000E+000
1	2.12643049	3.727198E-012	1.646720E-011	1	0.000000E+000
1	2.12654531	1.646720E-011	3.727198E-012	0	0.000000E+000
1	2.12779730	3.727198E-012	1.646720E-011	1	0.000000E+000
1	2.12814471	1.646720E-011	3.727198E-012	0	0.000000E+000
1	2.12892841	3.727198E-012	1.646720E-011	1	0.000000E+000
1	2.12911211	1.646720E-011	3.727198E-012	0	0.000000E+000
1	2.13117086	3.727198E-012	1.646720E-011	1	0.000000E+000
1	2.13125551	1.646720E-011	3.727198E-012	0	0.000000E+000
1	2.13164028	3.727198E-012	1.646720E-011	1	0.000000E+000
1	2.13201774	1.646720E-011	3.727198E-012	0	0.000000E+000
1	2.13412647	3.727198E-012	1.646720E-011	1	0.000000E+000
1	2.13425933	1.646720E-011	3.727198E-012	0	0.000000E+000
1	2.13536736	3.727198E-012	1.646720E-011	1	0.000000E+000
1	2.13541847	1.646720E-011	3.727198E-012	0	0.000000E+000
1	2.13917874	3.727198E-012	1.646720E-011	1	0.000000E+000
1	2.13924767	1.646720E-011	3.727198E-012	0	0.000000E+000
1	2.14014827	3.727198E-012	1.646720E-011	1	0.000000E+000
1	2.14031524	1.646720E-011	3.727198E-012	0	0.000000E+000
1	2.14184276	3.727198E-012	1.646720E-011	1	0.000000E+000
1	2.14187777	1.646720E-011	3.727198E-012	0	0.000000E+000
1	2.14227116	3.727198E-012	1.646720E-011	1	0.000000E+000
1	2.14242486	1.646720E-011	3.727198E-012	0	0.000000E+000
1	2.14750558	3.727198E-012	1.646720E-011	1	0.000000E+000
1	2.14793290	1.646720E-011	3.727198E-012	0	0.000000E+000
1	2.14825755	3.727198E-012	1.646720E-011	1	0.000000E+000
1	2.14865557	1.646720E-011	3.727198E-012	0	0.000000E+000
1	2.14987066	3.727198E-012	1.646720E-011	1	0.000000E+000
1	2.14990496	1.646720E-011	3.727198E-012	0	0.000000E+000
1	2.15069850	3.727198E-012	1.646720E-011	1	0.000000E+000
1	2.15079094	1.646720E-011	3.727198E-012	0	0.000000E+000
1	2.15081103	3.727198E-012	1.646720E-011	1	0.000000E+000
1	2.15086918	1.646720E-011	3.727198E-012	0	0.000000E+000
1	2.15187028	3.727198E-012	1.646720E-011	1	0.000000E+000
1	2.15193867	1.646720E-011	3.727198E-012	0	0.000000E+000
1	2.15198738	3.727198E-012	1.646720E-011	1	0.000000E+000
1	2.15209381	1.646720E-011	3.727198E-012	0	0.000000E+000
1	2.15366959	3.727198E-012	1.646720E-011	1	0.000000E+000
1	2.15373858	1.646720E-011	3.727198E-012	0	0.000000E+000
1	2.15382497	3.727198E-012	1.646720E-011	1	0.000000E+000
1	2.15385926	1.646720E-011	3.727198E-012	0	0.000000E+000
1	2.15618356	3.727198E-012	1.646720E-011	1	0.000000E+000
1	2.15630324	1.646720E-011	3.727198E-012	0	0.000000E+000
1	2.15798633	3.727198E-012	1.646720E-011	1	0.000000E+000
1	2.15799777	1.646720E-011	3.727198E-012	0	0.000000E+000
1	2.15808858	3.727198E-012	1.646720E-011	1	0.000000E+000
1	2.15819426	1.646720E-011	3.727198E-012	0	0.000000E+000
1	2.15839187	3.727198E-012	1.646720E-011	1	0.000000E+000
1	2.15850711	1.646720E-011	3.727198E-012	0	0.000000E+000
1	2.15993844	3.727198E-012	1.646720E-011	1	0.000000E+000
1	2.15995736	1.646720E-011	3.727198E-012	0	0.000000E+000
1	2.16002741	3.727198E-012	1.646720E-011	1	0.000000E+000
1	2.16050373	1.646720E-011	3.727198E-012	0	0.000000E+000
1	2.16360032	3.727198E-012	1.646720E-011	1	0.000000E+000
1	2.16363114	1.646720E-011	3.727198E-012	0	0.000000E+000
1	2.16411978	3.727198E-012	1.646720E-011	1	0.000000E+000
1	2.16415846	1.646720E-011	3.727198E-012	0	0.000000E+000
1	2.16741632	3.727198E-012	1.646720E-011	1	0.000000E+000
1	2.16759036	1.646720E-011	3.727198E-012	0	0.000000E+000
1	2.16772403	3.727198E-012	1.646720E-011	1	0.000000E+000
1	2.16780209	1.646720E-011	3.727198E-012	0	0.000000E+000
1	2.16781241	3.727198E-012	1.646720E-011	1	0.000000E+000
1	2.16804513	1.646720E-011	3.727198E-012	0	0.000000E+000
1	2.16849196	3.727198E-012	1.646720E-011	1	0.000000E+000
1	2.16865029	1.646720E-011	3.727198E-012	0	0.000000E+000
1	2.17210598	3.727198E-012	1.646720E-011	1	0.000000E+000
1	2.17222018	1.646720E-011	3.727198E-012	0	0.000000E+000
1	2.17306005	3.727198E-012	1.646720E-011	1	0.000000E+000
1	2.17335306	1.646720E-011	3.727198E-012	0	0.000000E+000
1	2.17466098	3.727198E-012	1.646720E-011	1	0.000000E+000
1	2.17470061	1.646720E-011	3.727198E-012	0	0.000000E+000
1	2.17521018	3.727198E-012	1.646720E-011	1	0.000000E+000
1	2.17560292	1.646720E-011	3.727198E-012	0	0.000000E+000
1	2.17693691	3.727198E-012	1.646720E-011	1	0.000000E+000
1	2.17704597	1.646720E-011	3.727198E-012	0	0.000000E+000
1	2.17863134	3.727198E-012	1.646720E-011	1	0.000000E+000
1	2.17875480	1.646720E-011	3.727198E-012	0	0.000000E+000
1	2.17913166	3.727198E-012	1.646720E-011	1	0.000000E+000
1	2.17942681	1.646720E-011	3.727198E-012	0	0.000000E+000
1	2.18238063	3.727198E-012	1.646720E-011	1	0.000000E+000
1	2.18249796	1.646720E-011	3.727198E-012	0	0.000000E+000
1	2.18251060	3.727198E-012	1.646720E-011	1	0.000000E+000
1	2.18259936	1.646720E-011	3.727198E-012	0	0.000000E+000
1	2.18561201	3.727198E-012	1.646720E-011	1	0.000000E+000
1	2.18567915	1.646720E-011	3.727198E-012	0	0.000000E+000
1	2.18627149	3.727198E-012	1.646720E-011	1	0.000000E+000
1	2.18629176	1.646720E-011	3.727198E-012	0	0.000000E+000
1	2.18818801	3.727198E-012	1.646720E-011	1	0.000000E+000
1	2.18842367	1.646720E-011	3.727198E-012	0	0.000000E+000
1	2.18862067	3.727198E-012	1.646720E-011	1	0.000000E+000
1	2.18862404	1.646720E-011	3.727198E-012	0	0.000000E+000
1	2.18881197	3.727198E-012	1.646720E-011	1	0.000000E+000
1	2.18886511	1.646720E-011	3.727198E-012	0	0.000000E+000
1	2.18888453	3.727198E-012	1.646720E-011	1	0.000000E+000
1	2.18894435	1.646720E-011	3.727198E-012	0	0.000000E+000
1	2.18905566	3.727198E-012	1.646720E-011	1	0.000000E+000
1	2.18928834	1.646720E-011	3.727198E-012	0	0.000000E+000
1	2.18938469	3.727198E-012	1.646720E-011	1	0.000000E+000
1	2.18951875	1.646720E-011	3.727198E-012	0	0.000000E+000
1	2.19219261	3.727198E-012	1.646720E-011	1	0.000000E+000
1	2.19232251	1.646720E-011	3.727198E-012	0	0.000000E+000
1	2.19738452	3.727198E-012	1.646720E-011	1	0.000000E+000
1	2.19752683	1.646720E-011	3.727198E-012	0	0.000000E+000
1	2.19772896	3.727198E-012	1.646720E-011	1	0.000000E+000
1	2.19791333	1.646720E-011	3.727198E-012	0	0.000000E+000
1	2.19795056	3.727198E-012	1.646720E-011	1	0.000000E+000
1	2.19805162	1.646720E-011	3.727198E-012	0	0.000000E+000
1	2.19932349	3.727198E-012	1.646720E-011	1	0.000000E+000
1	2.19942305	1.646720E-011	3.727198E-012	0	0.000000E+000
1	2.19999419	3.727198E-012	1.646720E-011	1	0.000000E+000
1	2.20012416	1.646720E-011	3.727198E-012	0	0.000000E+000
1	2.20596723	3.727198E-012	1.646720E-011	1	0.000000E+000
1	2.20608123	1.646720E-011	3.727198E-012	0	0.000000E+000
1	2.20632004	3.727198E-012	1.646720E-011	1	0.000000E+000
1	2.20640371	1.646720E-011	3.727198E-012	0	0.000000E+000
1	2.21237365	3.727198E-012	1.646720E-011	1	0.000000E+000
1	2.21251422	1.646720E-011	3.727198E-012	0	0.000000E+000
1	2.21263048	3.727198E-012	1.646720E-011	1	0.000000E+000
1	2.21281800	1.646720E-011	3.727198E-012	0	0.000000E+000
1	2.21385128	3.727198E-012	1.646720E-011	1	0.000000E+000
1	2.21389654	1.646720E-011	3.727198E-012	0	0.000000E+000
1	2.21411617	3.727198E-012	1.646720E-011	1	0.000000E+000
1	2.21426992	1.646720E-011	3.727198E-012	0	0.000000E+000
1	2.21510384	3.727198E-012	1.646720E-011	1	0.000000E+000
1	2.21530362	1.646720E-011	3.727198E-012	0	0.000000E+000
1	2.21729404	3.727198E-012	1.646720E-011	1	0.000000E+000
1	2.21739441	1.646720E-011	3.727198E-012	0	0.000000E+000
1	2.21887055	3.727198E-012	1.646720E-011	1	0.000000E+000
1	2.21906303	1.646720E-011	3.727198E-012	0	0.000000E+000
1	2.21936487	3.727198E-012	1.646720E-011	1	0.000000E+000
1	2.21953973	1.646720E-011	3.727198E-012	0	0.000000E+000
1	2.21997690	3.727198E-012	1.646720E-011	1	0.000000E+000
1	2.22013468	1.646720E-011	3.727198E-012	0	0.000000E+000
1	2.22061660	3.727198E-012	1.646720E-011	1	0.000000E+000
1	2.22094494	1.646720E-011	3.727198E-012	0	0.000000E+000
1	2.22341661	3.727198E-012	1.646720E-011	1	0.000000E+000
1	2.22349029	1.646720E-011	3.727198E-012	0	0.000000E+000
1	2.22407812	3.727198E-012	1.646720E-011	1	0.000000E+000
1	2.22421741	1.646720E-011	3.727198E-012	0	0.000000E+000
1	2.22515140	3.727198E-012	1.646720E-011	1	0.000000E+000
1	2.22526425	1.646720E-011	3.727198E-012	0	0.000000E+000
1	2.22915767	3.727198E-012	1.646720E-011	1	0.000000E+000
1	2.22919611	1.646720E-011	3.727198E-012	0	0.000000E+000
1	2.22932905	3.727198E-012	1.646720E-011	1	0.000000E+000
1	2.22934219	1.646720E-011	3.727198E-012	0	0.000000E+000
1	2.23023260	3.727198E-012	1.646720E-011	1	0.000000E+000
1	2.23049780	1.646720E-011	3.727198E-012	0	0.000000E+000
1	2.23170128	3.727198E-012	1.646720E-011	1	0.000000E+000
1	2.23173817	1.646720E-011	3.727198E-012	0	0.000000E+000
1	2.23315883	3.727198E-012	1.646720E-011	1	0.000000E+000
1	2.23329117	1.646720E-011	3.727198E-012	0	0.000000E+000
1	2.23658682	3.727198E-012	1.646720E-011	1	0.000000E+000
1	2.23663820	1.646720E-011	3.727198E-012	0	0.000000E+000
1	2.24054970	3.727198E-012	1.646720E-011	1	0.000000E+000
1	2.24075261	1.646720E-011	3.727198E-012	0	0.000000E+000
1	2.24208847	3.727198E-012	1.646720E-011	1	0.000000E+000
1	2.24248417	1.646720E-011	3.727198E-012	0	0.000000E+000
1	2.24542601	3.727198E-012	1.646720E-011	1	0.000000E+000
1	2.24569017	1.646720E-011	3.727198E-012	0	0.000000E+000
1	2.24638252	3.727198E-012	1.646720E-011	1	0.000000E+000
1	2.24642958	1.646720E-011	3.727198E-012	0	0.000000E+000
1	2.25051135	3.727198E-012	1.646720E-011	1	0.000000E+000
1	2.25055606	1.646720E-011	3.727198E-012	0	0.000000E+000
1	2.25335939	3.727198E-012	1.646720E-011	1	0.000000E+000
1	2.25341112	1.646720E-011	3.727198E-012	0	0.000000E+000
1	2.25342305	3.727198E-012	1.646720E-011	1	0.000000E+000
1	2.25352313	1.646720E-011	3.727198E-012	0	0.000000E+000
1	2.25355313	3.727198E-012	1.646720E-011	1	0.000000E+000
1	2.25369141	1.646720E-011	3.727198E-012	0	0.000000E+000
1	2.25562551	3.727198E-012	1.646720E-011	1	0.000000E+000
1	2.25572308	1.646720E-011	3.727198E-012	0	0.000000E+000
1	2.25688090	3.727198E-012	1.646720E-011	1	0.000000E+000
1	2.25691816	1.646720E-011	3.727198E-012	0	0.000000E+000
1	2.25705530	3.727198E-012	1.646720E-011	1	0.000000E+000
1	2.25720292	1.646720E-011	3.727198E-012	0	0.000000E+000
1	2.25802593	3.727198E-012	1.646720E-011	1	0.000000E+000
1	2.25810698	1.646720E-011	3.727198E-012	0	0.000000E+000
1	2.26095892	3.727198E-012	1.646720E-011	1	0.000000E+000
1	2.26102292	1.646720E-011	3.727198E-012	0	0.000000E+000
1	2.26570304	3.727198E-012	1.646720E-011	1	0.000000E+000
1	2.26591138	1.646720E-011	3.727198E-012	0	0.000000E+000
1	2.26915702	3.727198E-012	1.646720E-011	1	0.000000E+000
1	2.26924198	1.646720E-011	3.727198E-012	0	0.000000E+000
1	2.26963247	3.727198E-012	1.646720E-011	1	0.000000E+000
1	2.26969666	1.646720E-011	3.727198E-012	0	0.000000E+000
1	2.27048073	3.727198E-012	1.646720E-011	1	0.000000E+000
1	2.27056256	1.646720E-011	3.727198E-012	0	0.000000E+000
1	2.27154625	3.727198E-012	1.646720E-011	1	0.000000E+000
1	2.27159239	1.646720E-011	3.727198E-012	0	0.000000E+000
1	2.27314676	3.727198E-012	1.646720E-011	1	0.000000E+000
1	2.27324039	1.646720E-011	3.727198E-012	0	0.000000E+000
1	2.27331369	3.727198E-012	1.646720E-011	1	0.000000E+000
1	2.27358235	1.646720E-011	3.727198E-012	0	0.000000E+000
1	2.27366116	3.727198E-012	1.646720E-011	1	0.000000E+000
1	2.27381653	1.646720E-011	3.727198E-012	0	0.000000E+000
1	2.27524134	3.727198E-012	1.646720E-011	1	0.000000E+000
1	2.27527863	1.646720E-011	3.727198E-012	0	0.000000E+000
1	2.27619172	3.727198E-012	1.646720E-011	1	0.000000E+000
1	2.27663556	1.646720E-011	3.727198E-012	0	0.000000E+000
1	2.27794798	3.727198E-012	1.646720E-011	1	0.000000E+000
1	2.27799515	1.646720E-011	3.727198E-012	0	0.000000E+000
1	2.27974340	3.727198E-012	1.646720E-011	1	0.000000E+000
1	2.27991111	1.646720E-011	3.727198E-012	0	0.000000E+000
1	2.28006932	3.727198E-012	1.646720E-011	1	0.000000E+000
1	2.28024373	1.646720E-011	3.727198E-012	0	0.000000E+000
1	2.28072759	3.727198E-012	1.646720E-011	1	0.000000E+000
1	2.28099742	1.646720E-011	3.727198E-012	0	0.000000E+000
1	2.28221137	3.727198E-012	1.646720E-011	1	0.000000E+000
1	2.28223844	1.646720E-011	3.727198E-012	0	0.000000E+000
1	2.28266466	3.727198E-012	1.646720E-011	1	0.000000E+000
1	2.28280932	1.646720E-011	3.727198E-012	0	0.000000E+000
1	7.25037004	3.606968E-012	1.634697E-011	1	0.000000E+000
1	7.25037100	1.634697E-011	3.606968E-012	0	0.000000E+000
1	7.25241463	3.606968E-012	1.634697E-011	1	0.000000E+000
1	7.25248070	1.634697E-011	3.606968E-012	0	0.000000E+000
1	7.25249716	3.606968E-012	1.634697E-011	1	0.000000E+000
1	7.25279785	1.634697E-011	3.606968E-012	0	0.000000E+000
1	7.25284760	3.606968E-012	1.634697E-011	1	0.000000E+000
1	7.25291315	1.634697E-011	3.606968E-012	0	0.000000E+000
1	7.25589613	3.606968E-012	1.634697E-011	1	0.000000E+000
1	7.25594346	1.634697E-011	3.606968E-012	0	0.000000E+000
1	7.26219237	3.606968E-012	1.634697E-011	1	0.000000E+000
1	7.26225381	1.634697E-011	3.606968E-012	0	0.000000E+000
1	7.26348573	3.606968E-012	1.634697E-011	1	0.000000E+000
1	7.26355513	1.634697E-011	3.606968E-012	0	0.000000E+000
1	7.26458642	3.606968E-012	1.634697E-011	1	0.000000E+000
1	7.26462118	1.634697E-011	3.606968E-012	0	0.000000E+000
1	7.27070221	3.606968E-012	1.634697E-011	1	0.000000E+000
1	7.27079862	1.634697E-011	3.606968E-012	0	0.000000E+000
1	7.27173874	3.606968E-012	1.634697E-011	1	0.000000E+000
1	7.27197931	1.634697E-011	3.606968E-012	0	0.000000E+000
1	7.27371776	3.606968E-012	1.634697E-011	1	0.000000E+000
1	7.27372624	1.634697E-011	3.606968E-012	0	0.000000E+000
1	7.27388718	3.606968E-012	1.634697E-011	1	0.000000E+000
1	7.27391436	1.634697E-011	3.606968E-012	0	0.000000E+000
1	7.27394423	3.606968E-012	1.634697E-011	1	0.000000E+000
1	7.27397549	1.634697E-011	3.606968E-012	0	0.000000E+000
1	7.27436419	3.606968E-012	1.634697E-011	1	0.000000E+000
1	7.27458430	1.634697E-011	3.606968E-012	0	0.000000E+000
1	7.27587080	3.606968E-012	1.634697E-011	1	0.000000E+000
1	7.27595693	1.634697E-011	3.606968E-012	0	0.000000E+000
1	7.27870436	3.606968E-012	1.634697E-011	1	0.000000E+000
1	7.27877770	1.634697E-011	3.606968E-012	0	0.000000E+000
1	7.28178049	3.606968E-012	1.634697E-011	1	0.000000E+000
1	7.28180022	1.634697E-011	3.606968E-012	0	0.000000E+000
1	7.28184759	3.606968E-012	1.634697E-011	1	0.000000E+000
1	7.28189463	1.634697E-011	3.606968E-012	0	0.000000E+000
1	7.28208604	3.606968E-012	1.634697E-011	1	0.000000E+000
1	7.28215408	1.634697E-011	3.606968E-012	0	0.000000E+000
1	7.28427765	3.606968E-012	1.634697E-011	1	0.000000E+000
1	7.28437237	1.634697E-011	3.606968E-012	0	0.000000E+000
1	7.28462706	3.606968E-012	1.634697E-011	1	0.000000E+000
1	7.28463649	1.634697E-011	3.606968E-012	0	0.000000E+000
1	7.29014482	3.606968E-012	1.634697E-011	1	0.000000E+000
1	7.29052630	1.634697E-011	3.606968E-012	0	0.000000E+000
1	7.29192166	3.606968E-012	1.634697E-011	1	0.000000E+000
1	7.29201625	1.634697E-011	3.606968E-012	0	0.000000E+000
1	7.29291166	3.606968E-012	1.634697E-011	1	0.000000E+000
1	7.29292828	1.634697E-011	3.606968E-012	0	0.000000E+000
1	7.29296565	3.606968E-012	1.634697E-011	1	0.000000E+000
1	7.29340514	1.634697E-011	3.606968E-012	0	0.000000E+000
1	7.29384677	3.606968E-012	1.634697E-011	1	0.000000E+000
1	7.29388410	1.634697E-011	3.606968E-012	0	0.000000E+000
1	7.29526646	3.606968E-012	1.634697E-011	1	0.000000E+000
1	7.29544473	1.634697E-011	3.606968E-012	0	0.000000E+000
1	7.29604044	3.606968E-012	1.634697E-011	1	0.000000E+000
1	7.29619521	1.634697E-011	3.606968E-012	0	0.000000E+000
1	7.29622629	3.606968E-012	1.634697E-011	1	0.000000E+000
1	7.29635600	1.634697E-011	3.606968E-012	0	0.000000E+000
1	7.29717424	3.606968E-012	1.634697E-011	1	0.000000E+000
1	7.29722264	1.634697E-011	3.606968E-012	0	0.000000E+000
1	7.29806447	3.606968E-012	1.634697E-011	1	0.000000E+000
1	7.29831061	1.634697E-011	3.606968E-012	0	0.000000E+000
1	7.29882469	3.606968E-012	1.634697E-011	1	0.000000E+000
1	7.29904132	1.634697E-011	3.606968E-012	0	0.000000E+000
1	7.29956544	3.606968E-012	1.634697E-011	1	0.000000E+000
1	7.29962448	1.634697E-011	3.606968E-012	0	0.000000E+000
1	7.30013120	3.606968E-012	1.634697E-011	1	0.000000E+000
1	7.30035256	1.634697E-011	3.606968E-012	0	0.000000E+000
1	7.30339329	3.606968E-012	1.634697E-011	1	0.000000E+000
1	7.30342073	1.634697E-011	3.606968E-012	0	0.000000E+000
1	7.30450356	3.606968E-012	1.634697E-011	1	0.000000E+000
1	7.30510636	1.634697E-011	3.606968E-012	0	0.000000E+000
1	7.30521151	3.606968E-012	1.634697E-011	1	0.000000E+000
1	7.30527739	1.634697E-011	3.606968E-012	0	0.000000E+000
1	7.30528836	3.606968E-012	1.634697E-011	1	0.000000E+000
1	7.30548563	1.634697E-011	3.606968E-012	0	0.000000E+000
1	7.30641359	3.606968E-012	1.634697E-011	1	0.000000E+000
1	7.30653906	1.634697E-011	3.606968E-012	0	0.000000E+000
1	7.30666414	3.606968E-012	1.634697E-011	1	0.000000E+000
1	7.30676591	1.634697E-011	3.606968E-012	0	0.000000E+000
1	7.30926395	3.606968E-012	1.634697E-011	1	0.000000E+000
1	7.30933631	1.634697E-011	3.606968E-012	0	0.000000E+000
1	7.30939000	3.606968E-012	1.634697E-011	1	0.000000E+000
1	7.30950329	1.634697E-011	3.606968E-012	0	0.000000E+000
1	7.30966661	3.606968E-012	1.634697E-011	1	0.000000E+000
1	7.30987687	1.634697E-011	3.606968E-012	0	0.000000E+000
1	7.31072738	3.606968E-012	1.634697E-011	1	0.000000E+000
1	7.31089999	1.634697E-011	3.606968E-012	0	0.000000E+000
1	7.31170055	3.606968E-012	1.634697E-011	1	0.000000E+000
1	7.31174818	1.634697E-011	3.606968E-012	0	0.000000E+000
1	7.31299192	3.606968E-012	1.634697E-011	1	0.000000E+000
1	7.31306602	1.634697E-011	3.606968E-012	0	0.000000E+000
1	7.31311621	3.606968E-012	1.634697E-011	1	0.000000E+000
1	7.31345029	1.634697E-011	3.606968E-012	0	0.000000E+000
1	7.31635941	3.606968E-012	1.634697E-011	1	0.000000E+000
1	7.31663830	1.634697E-011	3.606968E-012	0	0.000000E+000
1	7.31739715	3.606968E-012	1.634697E-011	1	0.000000E+000
1	7.31757177	1.634697E-011	3.606968E-012	0	0.000000E+000
1	7.31867680	3.606968E-012	1.634697E-011	1	0.000000E+000
1	7.31872594	1.634697E-011	3.606968E-012	0	0.000000E+000
1	7.31890875	3.606968E-012	1.634697E-011	1	0.000000E+000
1	7.31945208	1.634697E-011	3.606968E-012	0	0.000000E+000
1	7.31948964	3.606968E-012	1.634697E-011	1	0.000000E+000
1	7.31965502	1.634697E-011	3.606968E-012	0	0.000000E+000
1	7.31994782	3.606968E-012	1.634697E-011	1	0.000000E+000
1	7.31999375	1.634697E-011	3.606968E-012	0	0.000000E+000
1	7.32378014	3.606968E-012	1.634697E-011	1	0.000000E+000
1	7.32382664	1.634697E-011	3.606968E-012	0	0.000000E+000
1	7.32658459	3.606968E-012	1.634697E-011	1	0.000000E+000
1	7.32663745	1.634697E-011	3.606968E-012	0	0.000000E+000
1	7.33052960	3.606968E-012	1.634697E-011	1	0.000000E+000
1	7.33054559	1.634697E-011	3.606968E-012	0	0.000000E+000
1	7.33130996	3.606968E-012	1.634697E-011	1	0.000000E+000
1	7.33193750	1.634697E-011	3.606968E-012	0	0.000000E+000
1	7.33230849	3.606968E-012	1.634697E-011	1	0.000000E+000
1	7.33235369	1.634697E-011	3.606968E-012	0	0.000000E+000
1	7.33581647	3.606968E-012	1.634697E-011	1	0.000000E+000
1	7.33588256	1.634697E-011	3.606968E-012	0	0.000000E+000
1	7.33593073	3.606968E-012	1.634697E-011	1	0.000000E+000
1	7.33595470	1.634697E-011	3.606968E-012	0	0.000000E+000
1	7.33646322	3.606968E-012	1.634697E-011	1	0.000000E+000
1	7.33648008	1.634697E-011	3.606968E-012	0	0.000000E+000
1	7.33722195	3.606968E-012	1.634697E-011	1	0.000000E+000
1	7.33725473	1.634697E-011	3.606968E-012	0	0.000000E+000
1	7.34319669	3.606968E-012	1.634697E-011	1	0.000000E+000
1	7.34339296	1.634697E-011	3.606968E-012	0	0.000000E+000
1	7.34432567	3.606968E-012	1.634697E-011	1	0.000000E+000
1	7.34443844	1.634697E-011	3.606968E-012	0	0.000000E+000
1	7.34452179	3.606968E-012	1.634697E-011	1	0.000000E+000
1	7.34459056	1.634697E-011	3.606968E-012	0	0.000000E+000
1	7.34568735	3.606968E-012	1.634697E-011	1	0.000000E+000
1	7.34577038	1.634697E-011	3.606968E-012	0	0.000000E+000
1	7.34585910	3.606968E-012	1.634697E-011	1	0.000000E+000
1	7.34589472	1.634697E-011	3.606968E-012	0	0.000000E+000
1	7.34592923	3.606968E-012	1.634697E-011	1	0.000000E+000
1	7.34600262	1.634697E-011	3.606968E-012	0	0.000000E+000
1	7.34695427	3.606968E-012	1.634697E-011	1	0.000000E+000
1	7.34699149	1.634697E-011	3.606968E-012	0	0.000000E+000
1	7.34735401	3.606968E-012	1.634697E-011	1	0.000000E+000
1	7.34738934	1.634697E-011	3.606968E-012	0	0.000000E+000
1	7.34797397	3.606968E-012	1.634697E-011	1	0.000000E+000
1	7.34813638	1.634697E-011	3.606968E-012	0	0.000000E+000
1	7.34815752	3.606968E-012	1.634697E-011	1	0.000000E+000
1	7.34823574	1.634697E-011	3.606968E-012	0	0.000000E+000
1	7.34917612	3.606968E-012	1.634697E-011	1	0.000000E+000
1	7.34924589	1.634697E-011	3.606968E-012	0	0.000000E+000
1	7.34992728	3.606968E-012	1.634697E-011	1	0.000000E+000
1	7.35005805	1.634697E-011	3.606968E-012	0	0.000000E+000
1	7.35153580	3.606968E-012	1.634697E-011	1	0.000000E+000
1	7.35161954	1.634697E-011	3.606968E-012	0	0.000000E+000
1	7.35166932	3.606968E-012	1.634697E-011	1	0.000000E+000
1	7.35193889	1.634697E-011	3.606968E-012	0	0.000000E+000
1	7.35649567	3.606968E-012	1.634697E-011	1	0.000000E+000
1	7.35662147	1.634697E-011	3.606968E-012	0	0.000000E+000
1	7.35714005	3.606968E-012	1.634697E-011	1	0.000000E+000
1	7.35728095	1.634697E-011	3.606968E-012	0	0.000000E+000
1	7.35760970	3.606968E-012	1.634697E-011	1	0.000000E+000
1	7.35818870	1.634697E-011	3.606968E-012	0	0.000000E+000
1	7.36096397	3.606968E-012	1.634697E-011	1	0.000000E+000
1	7.36109553	1.634697E-011	3.606968E-012	0	0.000000E+000
1	7.36253250	3.606968E-012	1.634697E-011	1	0.000000E+000
1	7.36254660	1.634697E-011	3.606968E-012	0	0.000000E+000
1	7.36419570	3.606968E-012	1.634697E-011	1	0.000000E+000
1	7.36422655	1.634697E-011	3.606968E-012	0	0.000000E+000
1	7.36493339	3.606968E-012	1.634697E-011	1	0.000000E+000
1	7.36496480	1.634697E-011	3.606968E-012	0	0.000000E+000
1	7.36525243	3.606968E-012	1.634697E-011	1	0.000000E+000
1	7.36538795	1.634697E-011	3.606968E-012	0	0.000000E+000
1	7.36542419	3.606968E-012	1.634697E-011	1	0.000000E+000
1	7.36576728	1.634697E-011	3.606968E-012	0	0.000000E+000
1	7.36580402	3.606968E-012	1.634697E-011	1	0.000000E+000
1	7.36591833	1.634697E-011	3.606968E-012	0	0.000000E+000
1	7.36735953	3.606968E-012	1.634697E-011	1	0.000000E+000
1	7.36746827	1.634697E-011	3.606968E-012	0	0.000000E+000
1	7.36749582	3.606968E-012	1.634697E-011	1	0.000000E+000
1	7.36753058	1.634697E-011	3.606968E-012	0	0.000000E+000
1	7.36851684	3.606968E-012	1.634697E-011	1	0.000000E+000
1	7.36855189	1.634697E-011	3.606968E-012	0	0.000000E+000
1	8.73172860	3.624533E-012	1.636453E-011	1	0.000000E+000
1	8.73195822	1.636453E-011	3.624533E-012	0	0.000000E+000
1	8.73404352	3.624533E-012	1.636453E-011	1	0.000000E+000
1	8.73415415	1.636453E-011	3.624533E-012	0	0.000000E+000
1	8.73484142	3.624533E-012	1.636453E-011	1	0.000000E+000
1	8.73487670	1.636453E-011	3.624533E-012	0	0.000000E+000
1	8.73585323	3.624533E-012	1.636453E-011	1	0.000000E+000
1	8.73596278	1.636453E-011	3.624533E-012	0	0.000000E+000
1	8.73659953	3.624533E-012	1.636453E-011	1	0.000000E+000
1	8.73677639	1.636453E-011	3.624533E-012	0	0.000000E+000
1	8.73809674	3.624533E-012	1.636453E-011	1	0.000000E+000
1	8.73818054	1.636453E-011	3.624533E-012	0	0.000000E+000
1	8.73831187	3.624533E-012	1.636453E-011	1	0.000000E+000
1	8.73850419	1.636453E-011	3.624533E-012	0	0.000000E+000
1	8.74101378	3.624533E-012	1.636453E-011	1	0.000000E+000
1	8.74102064	1.636453E-011	3.624533E-012	0	0.000000E+000
1	8.74134411	3.624533E-012	1.636453E-011	1	0.000000E+000
1	8.74137083	1.636453E-011	3.624533E-012	0	0.000000E+000
1	8.74160917	3.624533E-012	1.636453E-011	1	0.000000E+000
1	8.74168949	1.636453E-011	3.624533E-012	0	0.000000E+000
1	8.74184261	3.624533E-012	1.636453E-011	1	0.000000E+000
1	8.74205040	1.636453E-011	3.624533E-012	0	0.000000E+000
1	8.74505035	3.624533E-012	1.636453E-011	1	0.000000E+000
1	8.74520559	1.636453E-011	3.624533E-012	0	0.000000E+000
1	8.74557725	3.624533E-012	1.636453E-011	1	0.000000E+000
1	8.74565078	1.636453E-011	3.624533E-012	0	0.000000E+000
1	8.74765737	3.624533E-012	1.636453E-011	1	0.000000E+000
1	8.74768145	1.636453E-011	3.624533E-012	0	0.000000E+000
1	8.74864940	3.624533E-012	1.636453E-011	1	0.000000E+000
1	8.74869717	1.636453E-011	3.624533E-012	0	0.000000E+000
1	8.74952007	3.624533E-012	1.636453E-011	1	0.000000E+000
1	8.74961038	1.636453E-011	3.624533E-012	0	0.000000E+000
1	8.74978164	3.624533E-012	1.636453E-011	1	0.000000E+000
1	8.75036096	1.636453E-011	3.624533E-012	0	0.000000E+000
1	8.75066764	3.624533E-012	1.636453E-011	1	0.000000E+000
1	8.75070233	1.636453E-011	3.624533E-012	0	0.000000E+000
1	8.75219626	3.624533E-012	1.636453E-011	1	0.000000E+000
1	8.75236596	1.636453E-011	3.624533E-012	0	0.000000E+000
1	8.75422598	3.624533E-012	1.636453E-011	1	0.000000E+000
1	8.75445254	1.636453E-011	3.624533E-012	0	0.000000E+000
1	8.75783406	3.624533E-012	1.636453E-011	1	0.000000E+000
1	8.75785021	1.636453E-011	3.624533E-012	0	0.000000E+000
1	8.75933400	3.624533E-012	1.636453E-011	1	0.000000E+000
1	8.75936055	1.636453E-011	3.624533E-012	0	0.000000E+000
1	8.76089256	3.624533E-012	1.636453E-011	1	0.000000E+000
1	8.76096391	1.636453E-011	3.624533E-012	0	0.000000E+000
1	8.76115241	3.624533E-012	1.636453E-011	1	0.000000E+000
1	8.76120309	1.636453E-011	3.624533E-012	0	0.000000E+000
1	8.76369246	3.624533E-012	1.636453E-011	1	0.000000E+000
1	8.76378392	1.636453E-011	3.624533E-012	0	0.000000E+000
1	8.76401085	3.624533E-012	1.636453E-011	1	0.000000E+000
1	8.76438005	1.636453E-011	3.624533E-012	0	0.000000E+000
1	8.76442658	3.624533E-012	1.636453E-011	1	0.000000E+000
1	8.76468892	1.636453E-011	3.624533E-012	0	0.000000E+000
1	8.76519181	3.624533E-012	1.636453E-011	1	0.000000E+000
1	8.76546428	1.636453E-011	3.624533E-012	0	0.000000E+000
1	8.76562752	3.624533E-012	1.636453E-011	1	0.000000E+000
1	8.76570797	1.636453E-011	3.624533E-012	0	0.000000E+000
1	8.76782436	3.624533E-012	1.636453E-011	1	0.000000E+000
1	8.76802190	1.636453E-011	3.624533E-012	0	0.000000E+000
1	8.76824764	3.624533E-012	1.636453E-011	1	0.000000E+000
1	8.76846743	1.636453E-011	3.624533E-012	0	0.000000E+000
1	8.76974334	3.624533E-012	1.636453E-011	1	0.000000E+000
1	8.76990518	1.636453E-011	3.624533E-012	0	0.000000E+000
1	8.76995984	3.624533E-012	1.636453E-011	1	0.000000E+000
1	8.77003852	1.636453E-011	3.624533E-012	0	0.000000E+000
1	8.77008196	3.624533E-012	1.636453E-011	1	0.000000E+000
1	8.77019955	1.636453E-011	3.624533E-012	0	0.000000E+000
1	8.77097514	3.624533E-012	1.636453E-011	1	0.000000E+000
1	8.77118253	1.636453E-011	3.624533E-012	0	0.000000E+000
1	8.77231053	3.624533E-012	1.636453E-011	1	0.000000E+000
1	8.77237525	1.636453E-011	3.624533E-012	0	0.000000E+000
1	8.77262838	3.624533E-012	1.636453E-011	1	0.000000E+000
1	8.77284572	1.636453E-011	3.624533E-012	0	0.000000E+000
1	8.77334266	3.624533E-012	1.636453E-011	1	0.000000E+000
1	8.77347906	1.636453E-011	3.624533E-012	0	0.000000E+000
1	8.77405373	3.624533E-012	1.636453E-011	1	0.000000E+000
1	8.77417065	1.636453E-011	3.624533E-012	0	0.000000E+000
1	8.78281768	3.624533E-012	1.636453E-011	1	0.000000E+000
1	8.78289817	1.636453E-011	3.624533E-012	0	0.000000E+000
1	8.78574530	3.624533E-012	1.636453E-011	1	0.000000E+000
1	8.78587590	1.636453E-011	3.624533E-012	0	0.000000E+000
1	8.78661034	3.624533E-012	1.636453E-011	1	0.000000E+000
1	8.78674179	1.636453E-011	3.624533E-012	0	0.000000E+000
1	8.78713057	3.624533E-012	1.636453E-011	1	0.000000E+000
1	8.78714912	1.636453E-011	3.624533E-012	0	0.000000E+000
1	8.78870117	3.624533E-012	1.636453E-011	1	0.000000E+000
1	8.78875470	1.636453E-011	3.624533E-012	0	0.000000E+000
1	8.78973837	3.624533E-012	1.636453E-011	1	0.000000E+000
1	8.79014795	1.636453E-011	3.624533E-012	0	0.000000E+000
1	8.79258317	3.624533E-012	1.636453E-011	1	0.000000E+000
1	8.79268298	1.636453E-011	3.624533E-012	0	0.000000E+000
1	8.79523253	3.624533E-012	1.636453E-011	1	0.000000E+000
1	8.79526996	1.636453E-011	3.624533E-012	0	0.000000E+000
1	8.79641967	3.624533E-012	1.636453E-011	1	0.000000E+000
1	8.79646517	1.636453E-011	3.624533E-012	0	0.000000E+000
1	8.79781196	3.624533E-012	1.636453E-011	1	0.000000E+000
1	8.79783099	1.636453E-011	3.624533E-012	0	0.000000E+000
1	8.79946242	3.624533E-012	1.636453E-011	1	0.000000E+000
1	8.79952038	1.636453E-011	3.624533E-012	0	0.000000E+000
1	8.80101269	3.624533E-012	1.636453E-011	1	0.000000E+000
1	8.80111644	1.636453E-011	3.624533E-012	0	0.000000E+000
1	8.80261994	3.624533E-012	1.636453E-011	1	0.000000E+000
1	8.80277996	1.636453E-011	3.624533E-012	0	0.000000E+000
1	8.80281397	3.624533E-012	1.636453E-011	1	0.000000E+000
1	8.80293462	1.636453E-011	3.624533E-012	0	0.000000E+000
1	8.80331443	3.624533E-012	1.636453E-011	1	0.000000E+000
1	8.80347998	1.636453E-011	3.624533E-012	0	0.000000E+000
1	8.80386004	3.624533E-012	1.636453E-011	1	0.000000E+000
1	8.80411883	1.636453E-011	3.624533E-012	0	0.000000E+000
1	8.81597995	3.624533E-012	1.636453E-011	1	0.000000E+000
1	8.81599846	1.636453E-011	3.624533E-012	0	0.000000E+000
1	8.81766884	3.624533E-012	1.636453E-011	1	0.000000E+000
1	8.81782054	1.636453E-011	3.624533E-012	0	0.000000E+000
1	8.81980600	3.624533E-012	1.636453E-011	1	0.000000E+000
1	8.82001600	1.636453E-011	3.624533E-012	0	0.000000E+000
1	8.82042055	3.624533E-012	1.636453E-011	1	0.000000E+000
1	8.82047324	1.636453E-011	3.624533E-012	0	0.000000E+000
1	8.82248289	3.624533E-012	1.636453E-011	1	0.000000E+000
1	8.82262964	1.636453E-011	3.624533E-012	0	0.000000E+000
1	8.82434350	3.624533E-012	1.636453E-011	1	0.000000E+000
1	8.82441372	1.636453E-011	3.624533E-012	0	0.000000E+000
1	8.82493071	3.624533E-012	1.636453E-011	1	0.000000E+000
1	8.82508892	1.636453E-011	3.624533E-012	0	0.000000E+000
1	8.82688989	3.624533E-012	1.636453E-011	1	0.000000E+000
1	8.82693123	1.636453E-011	3.624533E-012	0	0.000000E+000
1	8.82822398	3.624533E-012	1.636453E-011	1	0.000000E+000
1	8.82845155	1.636453E-011	3.624533E-012	0	0.000000E+000
1	8.89944719	3.624533E-012	1.636453E-011	1	0.000000E+000
1	8.89948646	1.636453E-011	3.624533E-012	0	0.000000E+000
1	8.89956899	3.624533E-012	1.636453E-011	1	0.000000E+000
1	8.89973605	1.636453E-011	3.624533E-012	0	0.000000E+000
1	8.89982743	3.624533E-012	1.636453E-011	1	0.000000E+000
1	8.90005993	1.636453E-011	3.624533E-012	0	0.000000E+000
1	8.90042945	3.624533E-012	1.636453E-011	1	0.000000E+000
1	8.90071063	1.636453E-011	3.624533E-012	0	0.000000E+000
1	8.90080085	3.624533E-012	1.636453E-011	1	0.000000E+000
1	8.90094969	1.636453E-011	3.624533E-012	0	0.000000E+000
1	8.90096413	3.624533E-012	1.636453E-011	1	0.000000E+000
1	8.90124778	1.636453E-011	3.624533E-012	0	0.000000E+000
1	8.90185559	3.624533E-012	1.636453E-011	1	0.000000E+000
1	8.90193863	1.636453E-011	3.624533E-012	0	0.000000E+000
1	8.90234412	3.624533E-012	1.636453E-011	1	0.000000E+000
1	8.90263533	1.636453E-011	3.624533E-012	0	0.000000E+000
1	8.90267882	3.624533E-012	1.636453E-011	1	0.000000E+000
1	8.90293485	1.636453E-011	3.624533E-012	0	0.000000E+000
1	8.90304574	3.624533E-012	1.636453E-011	1	0.000000E+000
1	8.90345615	1.636453E-011	3.624533E-012	0	0.000000E+000
1	8.90538602	3.624533E-012	1.636453E-011	1	0.000000E+000
1	8.90574778	1.636453E-011	3.624533E-012	0	0.000000E+000
1	8.90577431	3.624533E-012	1.636453E-011	1	0.000000E+000
1	8.90620870	1.636453E-011	3.624533E-012	0	0.000000E+000
1	8.90632237	3.624533E-012	1.636453E-011	1	0.000000E+000
1	8.90633344	1.636453E-011	3.624533E-012	0	0.000000E+000
1	8.90660256	3.624533E-012	1.636453E-011	1	0.000000E+000
1	8.90669424	1.636453E-011	3.624533E-012	0	0.000000E+000
1	8.90698193	3.624533E-012	1.636453E-011	1	0.000000E+000
1	8.90717633	1.636453E-011	3.624533E-012	0	0.000000E+000
1	8.90740368	3.624533E-012	1.636453E-011	1	0.000000E+000
1	8.90748800	1.636453E-011	3.624533E-012	0	0.000000E+000
1	8.90786043	3.624533E-012	1.636453E-011	1	0.000000E+000
1	8.90789378	1.636453E-011	3.624533E-012	0	0.000000E+000
1	8.90950525	3.624533E-012	1.636453E-011	1	0.000000E+000
1	8.90959797	1.636453E-011	3.624533E-012	0	0.000000E+000
1	8.90961384	3.624533E-012	1.636453E-011	1	0.000000E+000
1	8.90970731	1.636453E-011	3.624533E-012	0	0.000000E+000
1	8.90986856	3.624533E-012	1.636453E-011	1	0.000000E+000
1	8.90996575	1.636453E-011	3.624533E-012	0	0.000000E+000
1	8.91483813	3.624533E-012	1.636453E-011	1	0.000000E+000
1	8.91529451	1.636453E-011	3.624533E-012	0	0.000000E+000
1	8.91785900	3.624533E-012	1.636453E-011	1	0.000000E+000
1	8.91788036	1.636453E-011	3.624533E-012	0	0.000000E+000
1	8.92184223	3.624533E-012	1.636453E-011	1	0.000000E+000
1	8.92189108	1.636453E-011	3.624533E-012	0	0.000000E+000
1	8.92242070	3.624533E-012	1.636453E-011	1	0.000000E+000
1	8.92249065	1.636453E-011	3.624533E-012	0	0.000000E+000
1	8.92294483	3.624533E-012	1.636453E-011	1	0.000000E+000
1	8.92352587	1.636453E-011	3.624533E-012	0	0.000000E+000
1	8.92407304	3.624533E-012	1.636453E-011	1	0.000000E+000
1	8.92434230	1.636453E-011	3.624533E-012	0	0.000000E+000
1	8.92739071	3.624533E-012	1.636453E-011	1	0.000000E+000
1	8.92764081	1.636453E-011	3.624533E-012	0	0.000000E+000
1	8.92937683	3.624533E-012	1.636453E-011	1	0.000000E+000
1	8.92950203	1.636453E-011	3.624533E-012	0	0.000000E+000
1	8.93040720	3.624533E-012	1.636453E-011	1	0.000000E+000
1	8.93054232	1.636453E-011	3.624533E-012	0	0.000000E+000
1	8.93061526	3.624533E-012	1.636453E-011	1	0.000000E+000
1	8.93080139	1.636453E-011	3.624533E-012	0	0.000000E+000
1	8.93179212	3.624533E-012	1.636453E-011	1	0.000000E+000
1	8.93195445	1.636453E-011	3.624533E-012	0	0.000000E+000
1	8.93219948	3.624533E-012	1.636453E-011	1	0.000000E+000
1	8.93223823	1.636453E-011	3.624533E-012	0	0.000000E+000
1	8.93574898	3.624533E-012	1.636453E-011	1	0.000000E+000
1	8.93579306	1.636453E-011	3.624533E-012	0	0.000000E+000
1	8.93598685	3.624533E-012	1.636453E-011	1	0.000000E+000
1	8.93601796	1.636453E-011	3.624533E-012	0	0.000000E+000
1	8.93618354	3.624533E-012	1.636453E-011	1	0.000000E+000
1	8.93619396	1.636453E-011	3.624533E-012	0	0.000000E+000
1	8.93695958	3.624533E-012	1.636453E-011	1	0.000000E+000
1	8.93708543	1.636453E-011	3.624533E-012	0	0.000000E+000
1	8.94152686	3.624533E-012	1.636453E-011	1	0.000000E+000
1	8.94198922	1.636453E-011	3.624533E-012	0	0.000000E+000
1	8.94222368	3.624533E-012	1.636453E-011	1	0.000000E+000
1	8.94234114	1.636453E-011	3.624533E-012	0	0.000000E+000
1	8.94399270	3.624533E-012	1.636453E-011	1	0.000000E+000
1	8.94410672	1.636453E-011	3.624533E-012	0	0.000000E+000
1	8.94610886	3.624533E-012	1.636453E-011	1	0.000000E+000
1	8.94615077	1.636453E-011	3.624533E-012	0	0.000000E+000
1	8.95170075	3.624533E-012	1.636453E-011	1	0.000000E+000
1	8.95182244	1.636453E-011	3.624533E-012	0	0.000000E+000
1	8.95276953	3.624533E-012	1.636453E-011	1	0.000000E+000
1	8.95279783	1.636453E-011	3.624533E-012	0	0.000000E+000
1	8.95527382	3.624533E-012	1.636453E-011	1	0.000000E+000
1	8.95538477	1.636453E-011	3.624533E-012	0	0.000000E+000
1	8.95564344	3.624533E-012	1.636453E-011	1	0.000000E+000
1	8.95598840	1.636453E-011	3.624533E-012	0	0.000000E+000
1	8.95737039	3.624533E-012	1.636453E-011	1	0.000000E+000
1	8.95745343	1.636453E-011	3.624533E-012	0	0.000000E+000
1	8.96063391	3.624533E-012	1.636453E-011	1	0.000000E+000
1	8.96079451	1.636453E-011	3.624533E-012	0	0.000000E+000
1	8.96082199	3.624533E-012	1.636453E-011	1	0.000000E+000
1	8.96091093	1.636453E-011	3.624533E-012	0	0.000000E+000
1	8.96145890	3.624533E-012	1.636453E-011	1	0.000000E+000
1	8.96149015	1.636453E-011	3.624533E-012	0	0.000000E+000
1	8.96239467	3.624533E-012	1.636453E-011	1	0.000000E+000
1	8.96255041	1.636453E-011	3.624533E-012	0	0.000000E+000
1	8.96327997	3.624533E-012	1.636453E-011	1	0.000000E+000
1	8.96371044	1.636453E-011	3.624533E-012	0	0.000000E+000
1	8.96374875	3.624533E-012	1.636453E-011	1	0.000000E+000
1	8.96376549	1.636453E-011	3.624533E-012	0	0.000000E+000
1	8.96469640	3.624533E-012	1.636453E-011	1	0.000000E+000
1	8.96487144	1.636453E-011	3.624533E-012	0	0.000000E+000
1	8.96582008	3.624533E-012	1.636453E-011	1	0.000000E+000
1	8.96589930	1.636453E-011	3.624533E-012	0	0.000000E+000
1	8.96622313	3.624533E-012	1.636453E-011	1	0.000000E+000
1	8.96633791	1.636453E-011	3.624533E-012	0	0.000000E+000
1	8.96654767	3.624533E-012	1.636453E-011	1	0.000000E+000
1	8.96663920	1.636453E-011	3.624533E-012	0	0.000000E+000
1	8.96690221	3.624533E-012	1.636453E-011	1	0.000000E+000
1	8.96697435	1.636453E-011	3.624533E-012	0	0.000000E+000
1	8.96749391	3.624533E-012	1.636453E-011	1	0.000000E+000
1	8.96756288	1.636453E-011	3.624533E-012	0	0.000000E+000
1	8.96756615	3.624533E-012	1.636453E-011	1	0.000000E+000
1	8.96784270	1.636453E-011	3.624533E-012	0	0.000000E+000
1	8.96849779	3.624533E-012	1.636453E-011	1	0.000000E+000
1	8.96857001	1.636453E-011	3.624533E-012	0	0.000000E+000
1	8.97125664	3.624533E-012	1.636453E-011	1	0.000000E+000
1	8.97182461	1.636453E-011	3.624533E-012	0	0.000000E+000
1	8.97229734	3.624533E-012	1.636453E-011	1	0.000000E+000
1	8.97234195	1.636453E-011	3.624533E-012	0	0.000000E+000
1	8.97531782	3.624533E-012	1.636453E-011	1	0.000000E+000
1	8.97532738	1.636453E-011	3.624533E-012	0	0.000000E+000
1	8.97547069	3.624533E-012	1.636453E-011	1	0.000000E+000
1	8.97553179	1.636453E-011	3.624533E-012	0	0.000000E+000
1	8.97684086	3.624533E-012	1.636453E-011	1	0.000000E+000
1	8.97686288	1.636453E-011	3.624533E-012	0	0.000000E+000
1	8.98120932	3.624533E-012	1.636453E-011	1	0.000000E+000
1	8.98150420	1.636453E-011	3.624533E-012	0	0.000000E+000
1	8.98376485	3.624533E-012	1.636453E-011	1	0.000000E+000
1	8.98379366	1.636453E-011	3.624533E-012	0	0.000000E+000
1	8.98403256	3.624533E-012	1.636453E-011	1	0.000000E+000
1	8.98413880	1.636453E-011	3.624533E-012	0	0.000000E+000
1	8.98415483	3.624533E-012	1.636453E-011	1	0.000000E+000
1	8.98425568	1.636453E-011	3.624533E-012	0	0.000000E+000
1	8.98427563	3.624533E-012	1.636453E-011	1	0.000000E+000
1	8.98430025	1.636453E-011	3.624533E-012	0	0.000000E+000
1	8.98431617	3.624533E-012	1.636453E-011	1	0.000000E+000
1	8.98453882	1.636453E-011	3.624533E-012	0	0.000000E+000
1	8.98543712	3.624533E-012	1.636453E-011	1	0.000000E+000
1	8.98555674	1.636453E-011	3.624533E-012	0	0.000000E+000
1	8.98556163	3.624533E-012	1.636453E-011	1	0.000000E+000
1	8.98562983	1.636453E-011	3.624533E-012	0	0.000000E+000
1	8.98674076	3.624533E-012	1.636453E-011	1	0.000000E+000
1	8.98703174	1.636453E-011	3.624533E-012	0	0.000000E+000
1	8.98707504	3.624533E-012	1.636453E-011	1	0.000000E+000
1	8.98721914	1.636453E-011	3.624533E-012	0	0.000000E+000
1	8.98725069	3.624533E-012	1.636453E-011	1	0.000000E+000
1	8.98746034	1.636453E-011	3.624533E-012	0	0.000000E+000
1	8.98826613	3.624533E-012	1.636453E-011	1	0.000000E+000
1	8.98842774	1.636453E-011	3.624533E-012	0	0.000000E+000
1	8.98909517	3.624533E-012	1.636453E-011	1	0.000000E+000
1	8.98927646	1.636453E-011	3.624533E-012	0	0.000000E+000
1	8.98948940	3.624533E-012	1.636453E-011	1	0.000000E+000
1	8.98950992	1.636453E-011	3.624533E-012	0	0.000000E+000
1	8.99064221	3.624533E-012	1.636453E-011	1	0.000000E+000
1	8.99085500	1.636453E-011	3.624533E-012	0	0.000000E+000
1	8.99426306	3.624533E-012	1.636453E-011	1	0.000000E+000
1	8.99432173	1.636453E-011	3.624533E-012	0	0.000000E+000
1	8.99470017	3.624533E-012	1.636453E-011	1	0.000000E+000
1	8.99505490	1.636453E-011	3.624533E-012	0	0.000000E+000
1	8.99560921	3.624533E-012	1.636453E-011	1	0.000000E+000
1	8.99563350	1.636453E-011	3.624533E-012	0	0.000000E+000
1	8.99630653	3.624533E-012	1.636453E-011	1	0.000000E+000
1	8.99656732	1.636453E-011	3.624533E-012	0	0.000000E+000
1	8.99658865	3.624533E-012	1.636453E-011	1	0.000000E+000
1	8.99669544	1.636453E-011	3.624533E-012	0	0.000000E+000
1	8.99671007	3.624533E-012	1.636453E-011	1	0.000000E+000
1	8.99707096	1.636453E-011	3.624533E-012	0	0.000000E+000
1	8.99755261	3.624533E-012	1.636453E-011	1	0.000000E+000
1	8.99766853	1.636453E-011	3.624533E-012	0	0.000000E+000
1	8.99866776	3.624533E-012	1.636453E-011	1	0.000000E+000
1	8.99878689	1.636453E-011	3.624533E-012	0	0.000000E+000
1	9.00110276	3.624533E-012	1.636453E-011	1	0.000000E+000
1	9.00115230	1.636453E-011	3.624533E-012	0	0.000000E+000
1	9.00225026	3.624533E-012	1.636453E-011	1	0.000000E+000
1	9.00229516	1.636453E-011	3.624533E-012	0	0.000000E+000
1	9.00256654	3.624533E-012	1.636453E-011	1	0.000000E+000
1	9.00273496	1.636453E-011	3.624533E-012	0	0.000000E+000
1	9.00297821	3.624533E-012	1.636453E-011	1	0.000000E+000
1	9.00304942	1.636453E-011	3.624533E-012	0	0.000000E+000
1	9.00387862	3.624533E-012	1.636453E-011	1	0.000000E+000
1	9.00398912	1.636453E-011	3.624533E-012	0	0.000000E+000
1	9.00401668	3.624533E-012	1.636453E-011	1	0.000000E+000
1	9.00412652	1.636453E-011	3.624533E-012	0	0.000000E+000
1	9.00628581	3.624533E-012	1.636453E-011	1	0.000000E+000
1	9.00637627	1.636453E-011	3.624533E-012	0	0.000000E+000
1	9.00645175	3.624533E-012	1.636453E-011	1	0.000000E+000
1	9.00655318	1.636453E-011	3.624533E-012	0	0.000000E+000
1	9.00746804	3.624533E-012	1.636453E-011	1	0.000000E+000
1	9.00756867	1.636453E-011	3.624533E-012	0	0.000000E+000
1	9.00940910	3.624533E-012	1.636453E-011	1	0.000000E+000
1	9.00977372	1.636453E-011	3.624533E-012	0	0.000000E+000
1	9.01060180	3.624533E-012	1.636453E-011	1	0.000000E+000
1	9.01066483	1.636453E-011	3.624533E-012	0	0.000000E+000
1	9.01092997	3.624533E-012	1.636453E-011	1	0.000000E+000
1	9.01122712	1.636453E-011	3.624533E-012	0	0.000000E+000
1	9.01227411	3.624533E-012	1.636453E-011	1	0.000000E+000
1	9.01230899	1.636453E-011	3.624533E-012	0	0.000000E+000
1	39.97588792	3.218325E-012	1.595833E-011	1	0.000000E+000
1	39.97604051	1.595833E-011	3.218325E-012	0	0.000000E+000
1	39.97674926	3.218325E-012	1.595833E-011	1	0.000000E+000
1	39.97678606	1.595833E-011	3.218325E-012	0	0.000000E+000
1	39.98027235	3.218325E-012	1.595833E-011	1	0.000000E+000
1	39.98036377	1.595833E-011	3.218325E-012	0	0.000000E+000
1	39.98078635	3.218325E-012	1.595833E-011	1	0.000000E+000
1	39.98083489	1.595833E-011	3.218325E-012	0	0.000000E+000
1	39.98213892	3.218325E-012	1.595833E-011	1	0.000000E+000
1	39.98231749	1.595833E-011	3.218325E-012	0	0.000000E+000
1	39.98340825	3.218325E-012	1.595833E-011	1	0.000000E+000
1	39.98363481	1.595833E-011	3.218325E-012	0	0.000000E+000
1	39.98381189	3.218325E-012	1.595833E-011	1	0.000000E+000
1	39.98394421	1.595833E-011	3.218325E-012	0	0.000000E+000
1	39.98436008	3.218325E-012	1.595833E-011	1	0.000000E+000
1	39.98441075	1.595833E-011	3.218325E-012	0	0.000000E+000
1	39.98489505	3.218325E-012	1.595833E-011	1	0.000000E+000
1	39.98533619	1.595833E-011	3.218325E-012	0	0.000000E+000
1	39.98574019	3.218325E-012	1.595833E-011	1	0.000000E+000
1	39.98585486	1.595833E-011	3.218325E-012	0	0.000000E+000
1	39.98791719	3.218325E-012	1.595833E-011	1	0.000000E+000
1	39.98808934	1.595833E-011	3.218325E-012	0	0.000000E+000
1	39.99010579	3.218325E-012	1.595833E-011	1	0.000000E+000
1	39.99017910	1.595833E-011	3.218325E-012	0	0.000000E+000
1	39.99101354	3.218325E-012	1.595833E-011	1	0.000000E+000
1	39.99102873	1.595833E-011	3.218325E-012	0	0.000000E+000
1	39.99130119	3.218325E-012	1.595833E-011	1	0.000000E+000
1	39.99160522	1.595833E-011	3.218325E-012	0	0.000000E+000
1	39.99346518	3.218325E-012	1.595833E-011	1	0.000000E+000
1	39.99383389	1.595833E-011	3.218325E-012	0	0.000000E+000
1	39.99387076	3.218325E-012	1.595833E-011	1	0.000000E+000
1	39.99404520	1.595833E-011	3.218325E-012	0	0.000000E+000
1	39.99442422	3.218325E-012	1.595833E-011	1	0.000000E+000
1	39.99483360	1.595833E-011	3.218325E-012	0	0.000000E+000
1	39.99775529	3.218325E-012	1.595833E-011	1	0.000000E+000
1	39.99822622	1.595833E-011	3.218325E-012	0	0.000000E+000
1	39.99912815	3.218325E-012	1.595833E-011	1	0.000000E+000
1	39.99926224	1.595833E-011	3.218325E-012	0	0.000000E+000
1	40.00369461	3.218325E-012	1.595833E-011	1	0.000000E+000
1	40.00407480	1.595833E-011	3.218325E-012	0	0.000000E+000
1	40.00429218	3.218325E-012	1.595833E-011	1	0.000000E+000
1	40.00432839	1.595833E-011	3.218325E-012	0	0.000000E+000
1	40.00476502	3.218325E-012	1.595833E-011	1	0.000000E+000
1	40.00486882	1.595833E-011	3.218325E-012	0	0.000000E+000
1	40.00516976	3.218325E-012	1.595833E-011	1	0.000000E+000
1	40.00533823	1.595833E-011	3.218325E-012	0	0.000000E+000
1	40.00536375	3.218325E-012	1.595833E-011	1	0.000000E+000
1	40.00566920	1.595833E-011	3.218325E-012	0	0.000000E+000
1	40.00574642	3.218325E-012	1.595833E-011	1	0.000000E+000
1	40.00578480	1.595833E-011	3.218325E-012	0	0.000000E+000
1	40.00715066	3.218325E-012	1.595833E-011	1	0.000000E+000
1	40.00743789	1.595833E-011	3.218325E-012	0	0.000000E+000
1	40.00814208	3.218325E-012	1.595833E-011	1	0.000000E+000
1	40.00830655	1.595833E-011	3.218325E-012	0	0.000000E+000
1	40.00877829	3.218325E-012	1.595833E-011	1	0.000000E+000
1	40.00879552	1.595833E-011	3.218325E-012	0	0.000000E+000
1	40.01025254	3.218325E-012	1.595833E-011	1	0.000000E+000
1	40.01029997	1.595833E-011	3.218325E-012	0	0.000000E+000
1	40.01174299	3.218325E-012	1.595833E-011	1	0.000000E+000
1	40.01180158	1.595833E-011	3.218325E-012	0	0.000000E+000
1	40.01458932	3.218325E-012	1.595833E-011	1	0.000000E+000
1	40.01465884	1.595833E-011	3.218325E-012	0	0.000000E+000
1	40.01557739	3.218325E-012	1.595833E-011	1	0.000000E+000
1	40.01563425	1.595833E-011	3.218325E-012	0	0.000000E+000
1	40.01569292	3.218325E-012	1.595833E-011	1	0.000000E+000
1	40.01579918	1.595833E-011	3.218325E-012	0	0.000000E+000
1	40.01728501	3.218325E-012	1.595833E-011	1	0.000000E+000
1	40.01737421	1.595833E-011	3.218325E-012	0	0.000000E+000
1	40.01738734	3.218325E-012	1.595833E-011	1	0.000000E+000
1	40.01746491	1.595833E-011	3.218325E-012	0	0.000000E+000
1	40.01848541	3.218325E-012	1.595833E-011	1	0.000000E+000
1	40.01854115	1.595833E-011	3.218325E-012	0	0.000000E+000
1	40.02142681	3.218325E-012	1.595833E-011	1	0.000000E+000
1	40.02151628	1.595833E-011	3.218325E-012	0	0.000000E+000
1	40.02184736	3.218325E-012	1.595833E-011	1	0.000000E+000
1	40.02189775	1.595833E-011	3.218325E-012	0	0.000000E+000
1	40.02193159	3.218325E-012	1.595833E-011	1	0.000000E+000
1	40.02195091	1.595833E-011	3.218325E-012	0	0.000000E+000
1	40.02434364	3.218325E-012	1.595833E-011	1	0.000000E+000
1	40.02447141	1.595833E-011	3.218325E-012	0	0.000000E+000
1	40.02485651	3.218325E-012	1.595833E-011	1	0.000000E+000
1	40.02495060	1.595833E-011	3.218325E-012	0	0.000000E+000
1	40.02581878	3.218325E-012	1.595833E-011	1	0.000000E+000
1	40.02599579	1.595833E-011	3.218325E-012	0	0.000000E+000
1	40.02618343	3.218325E-012	1.595833E-011	1	0.000000E+000
1	40.02622982	1.595833E-011	3.218325E-012	0	0.000000E+000
1	40.02746994	3.218325E-012	1.595833E-011	1	0.000000E+000
1	40.02756683	1.595833E-011	3.218325E-012	0	0.000000E+000
1	40.02773399	3.218325E-012	1.595833E-011	1	0.000000E+000
1	40.02780227	1.595833E-011	3.218325E-012	0	0.000000E+000
1	40.02807917	3.218325E-012	1.595833E-011	1	0.000000E+000
1	40.02829558	1.595833E-011	3.218325E-012	0	0.000000E+000
1	40.02898552	3.218325E-012	1.595833E-011	1	0.000000E+000
1	40.02907748	1.595833E-011	3.218325E-012	0	0.000000E+000
1	40.03010007	3.218325E-012	1.595833E-011	1	0.000000E+000
1	40.03012587	1.595833E-011	3.218325E-012	0	0.000000E+000
1	40.03024105	3.218325E-012	1.595833E-011	1	0.000000E+000
1	40.03043483	1.595833E-011	3.218325E-012	0	0.000000E+000
1	40.03048893	3.218325E-012	1.595833E-011	1	0.000000E+000
1	40.03065775	1.595833E-011	3.218325E-012	0	0.000000E+000
1	40.03111185	3.218325E-012	1.595833E-011	1	0.000000E+000
1	40.03138859	1.595833E-011	3.218325E-012	0	0.000000E+000
1	40.03158805	3.218325E-012	1.595833E-011	1	0.000000E+000
1	40.03177274	1.595833E-011	3.218325E-012	0	0.000000E+000
1	40.03200516	3.218325E-012	1.595833E-011	1	0.000000E+000
1	40.03207421	1.595833E-011	3.218325E-012	0	0.000000E+000
1	40.03367269	3.218325E-012	1.595833E-011	1	0.000000E+000
1	40.03398703	1.595833E-011	3.218325E-012	0	0.000000E+000
1	40.03412368	3.218325E-012	1.595833E-011	1	0.000000E+000
1	40.03426581	1.595833E-011	3.218325E-012	0	0.000000E+000
1	40.03462139	3.218325E-012	1.595833E-011	1	0.000000E+000
1	40.03472226	1.595833E-011	3.218325E-012	0	0.000000E+000
1	40.03731077	3.218325E-012	1.595833E-011	1	0.000000E+000
1	40.03755839	1.595833E-011	3.218325E-012	0	0.000000E+000
1	40.03793001	3.218325E-012	1.595833E-011	1	0.000000E+000
1	40.03798471	1.595833E-011	3.218325E-012	0	0.000000E+000
1	40.03855126	3.218325E-012	1.595833E-011	1	0.000000E+000
1	40.03864671	1.595833E-011	3.218325E-012	0	0.000000E+000
1	40.04171451	3.218325E-012	1.595833E-011	1	0.000000E+000
1	40.04186433	1.595833E-011	3.218325E-012	0	0.000000E+000
1	40.04224460	3.218325E-012	1.595833E-011	1	0.000000E+000
1	40.04226794	1.595833E-011	3.218325E-012	0	0.000000E+000
1	40.04443424	3.218325E-012	1.595833E-011	1	0.000000E+000
1	40.04470159	1.595833E-011	3.218325E-012	0	0.000000E+000
1	40.04528448	3.218325E-012	1.595833E-011	1	0.000000E+000
1	40.04557817	1.595833E-011	3.218325E-012	0	0.000000E+000
1	40.04648733	3.218325E-012	1.595833E-011	1	0.000000E+000
1	40.04668954	1.595833E-011	3.218325E-012	0	0.000000E+000
1	40.04843074	3.218325E-012	1.595833E-011	1	0.000000E+000
1	40.04871484	1.595833E-011	3.218325E-012	0	0.000000E+000
1	40.04900240	3.218325E-012	1.595833E-011	1	0.000000E+000
1	40.04903260	1.595833E-011	3.218325E-012	0	0.000000E+000
1	40.04957213	3.218325E-012	1.595833E-011	1	0.000000E+000
1	40.04966183	1.595833E-011	3.218325E-012	0	0.000000E+000
1	40.05046941	3.218325E-012	1.595833E-011	1	0.000000E+000
1	40.05075901	1.595833E-011	3.218325E-012	0	0.000000E+000
1	40.05080146	3.218325E-012	1.595833E-011	1	0.000000E+000
1	40.05086233	1.595833E-011	3.218325E-012	0	0.000000E+000
1	40.05171521	3.218325E-012	1.595833E-011	1	0.000000E+000
1	40.05175736	1.595833E-011	3.218325E-012	0	0.000000E+000
1	40.05188427	3.218325E-012	1.595833E-011	1	0.000000E+000
1	40.05208480	1.595833E-011	3.218325E-012	0	0.000000E+000
1	40.05229751	3.218325E-012	1.595833E-011	1	0.000000E+000
1	40.05250250	1.595833E-011	3.218325E-012	0	0.000000E+000
1	40.82727981	3.261391E-012	1.600139E-011	1	0.000000E+000
1	40.82736078	1.600139E-011	3.261391E-012	0	0.000000E+000
1	40.82949602	3.261391E-012	1.600139E-011	1	0.000000E+000
1	40.82978847	1.600139E-011	3.261391E-012	0	0.000000E+000
1	40.83007960	3.261391E-012	1.600139E-011	1	0.000000E+000
1	40.83011874	1.600139E-011	3.261391E-012	0	0.000000E+000
1	40.83203235	3.261391E-012	1.600139E-011	1	0.000000E+000
1	40.83205375	1.600139E-011	3.261391E-012	0	0.000000E+000
1	40.83248632	3.261391E-012	1.600139E-011	1	0.000000E+000
1	40.83251434	1.600139E-011	3.261391E-012	0	0.000000E+000
1	40.83286764	3.261391E-012	1.600139E-011	1	0.000000E+000
1	40.83292774	1.600139E-011	3.261391E-012	0	0.000000E+000
1	40.83377121	3.261391E-012	1.600139E-011	1	0.000000E+000
1	40.83391043	1.600139E-011	3.261391E-012	0	0.000000E+000
1	40.83409783	3.261391E-012	1.600139E-011	1	0.000000E+000
1	40.83437548	1.600139E-011	3.261391E-012	0	0.000000E+000
1	40.83440963	3.261391E-012	1.600139E-011	1	0.000000E+000
1	40.83471247	1.600139E-011	3.261391E-012	0	0.000000E+000
1	40.83480673	3.261391E-012	1.600139E-011	1	0.000000E+000
1	40.83495544	1.600139E-011	3.261391E-012	0	0.000000E+000
1	40.83521833	3.261391E-012	1.600139E-011	1	0.000000E+000
1	40.83524340	1.600139E-011	3.261391E-012	0	0.000000E+000
1	40.83544671	3.261391E-012	1.600139E-011	1	0.000000E+000
1	40.83547125	1.600139E-011	3.261391E-012	0	0.000000E+000
1	40.83578979	3.261391E-012	1.600139E-011	1	0.000000E+000
1	40.83597083	1.600139E-011	3.261391E-012	0	0.000000E+000
1	40.83739107	3.261391E-012	1.600139E-011	1	0.000000E+000
1	40.83746551	1.600139E-011	3.261391E-012	0	0.000000E+000
1	40.83759527	3.261391E-012	1.600139E-011	1	0.000000E+000
1	40.83772642	1.600139E-011	3.261391E-012	0	0.000000E+000
1	40.83774495	3.261391E-012	1.600139E-011	1	0.000000E+000
1	40.83776748	1.600139E-011	3.261391E-012	0	0.000000E+000
1	40.83898478	3.261391E-012	1.600139E-011	1	0.000000E+000
1	40.83906577	1.600139E-011	3.261391E-012	0	0.000000E+000
1	40.84077176	3.261391E-012	1.600139E-011	1	0.000000E+000
1	40.84089483	1.600139E-011	3.261391E-012	0	0.000000E+000
1	40.84090923	3.261391E-012	1.600139E-011	1	0.000000E+000
1	40.84112195	1.600139E-011	3.261391E-012	0	0.000000E+000
1	40.84247383	3.261391E-012	1.600139E-011	1	0.000000E+000
1	40.84263440	1.600139E-011	3.261391E-012	0	0.000000E+000
1	75.30378768	3.078823E-012	1.581882E-011	1	0.000000E+000
1	75.30383207	1.581882E-011	3.078823E-012	0	0.000000E+000
1	75.30600614	3.078823E-012	1.581882E-011	1	0.000000E+000
1	75.30604495	1.581882E-011	3.078823E-012	0	0.000000E+000
1	75.30617111	3.078823E-012	1.581882E-011	1	0.000000E+000
1	75.30624988	1.581882E-011	3.078823E-012	0	0.000000E+000
1	75.30635504	3.078823E-012	1.581882E-011	1	0.000000E+000
1	75.30646470	1.581882E-011	3.078823E-012	0	0.000000E+000
1	75.30810205	3.078823E-012	1.581882E-011	1	0.000000E+000
1	75.30822583	1.581882E-011	3.078823E-012	0	0.000000E+000
1	75.31187379	3.078823E-012	1.581882E-011	1	0.000000E+000
1	75.31196069	1.581882E-011	3.078823E-012	0	0.000000E+000
1	75.31303347	3.078823E-012	1.581882E-011	1	0.000000E+000
1	75.31305438	1.581882E-011	3.078823E-012	0	0.000000E+000
1	75.31751768	3.078823E-012	1.581882E-011	1	0.000000E+000
1	75.31755514	1.581882E-011	3.078823E-012	0	0.000000E+000
1	75.31832267	3.078823E-012	1.581882E-011	1	0.000000E+000
1	75.31843451	1.581882E-011	3.078823E-012	0	0.000000E+000
1	75.32000582	3.078823E-012	1.581882E-011	1	0.000000E+000
1	75.32036186	1.581882E-011	3.078823E-012	0	0.000000E+000
1	75.32252283	3.078823E-012	1.581882E-011	1	0.000000E+000
1	75.32252706	1.581882E-011	3.078823E-012	0	0.000000E+000
1	75.32286987	3.078823E-012	1.581882E-011	1	0.000000E+000
1	75.32300698	1.581882E-011	3.078823E-012	0	0.000000E+000
1	75.32302652	3.078823E-012	1.581882E-011	1	0.000000E+000
1	75.32307126	1.581882E-011	3.078823E-012	0	0.000000E+000
1	75.32355959	3.078823E-012	1.581882E-011	1	0.000000E+000
1	75.32363123	1.581882E-011	3.078823E-012	0	0.000000E+000
1	75.32399483	3.078823E-012	1.581882E-011	1	0.000000E+000
1	75.32408357	1.581882E-011	3.078823E-012	0	0.000000E+000
1	75.32469487	3.078823E-012	1.581882E-011	1	0.000000E+000
1	75.32478908	1.581882E-011	3.078823E-012	0	0.000000E+000
1	75.32599623	3.078823E-012	1.581882E-011	1	0.000000E+000
1	75.32605843	1.581882E-011	3.078823E-012	0	0.000000E+000
1	75.32740131	3.078823E-012	1.581882E-011	1	0.000000E+000
1	75.32746591	1.581882E-011	3.078823E-012	0	0.000000E+000
1	75.32787434	3.078823E-012	1.581882E-011	1	0.000000E+000
1	75.32803552	1.581882E-011	3.078823E-012	0	0.000000E+000
1	75.33014380	3.078823E-012	1.581882E-011	1	0.000000E+000
1	75.33021634	1.581882E-011	3.078823E-012	0	0.000000E+000
1	75.33209629	3.078823E-012	1.581882E-011	1	0.000000E+000
1	75.33210144	1.581882E-011	3.078823E-012	0	0.000000E+000
1	75.33352540	3.078823E-012	1.581882E-011	1	0.000000E+000
1	75.33370257	1.581882E-011	3.078823E-012	0	0.000000E+000
1	75.33482642	3.078823E-012	1.581882E-011	1	0.000000E+000
1	75.33488483	1.581882E-011	3.078823E-012	0	0.000000E+000
1	75.33528321	3.078823E-012	1.581882E-011	1	0.000000E+000
1	75.33529990	1.581882E-011	3.078823E-012	0	0.000000E+000
1	75.33578654	3.078823E-012	1.581882E-011	1	0.000000E+000
1	75.33588302	1.581882E-011	3.078823E-012	0	0.000000E+000
1	75.33734852	3.078823E-012	1.581882E-011	1	0.000000E+000
1	75.33759389	1.581882E-011	3.078823E-012	0	0.000000E+000
1	75.33824459	3.078823E-012	1.581882E-011	1	0.000000E+000
1	75.33827910	1.581882E-011	3.078823E-012	0	0.000000E+000
1	75.33843220	3.078823E-012	1.581882E-011	1	0.000000E+000
1	75.33848807	1.581882E-011	3.078823E-012	0	0.000000E+000
1	75.34698965	3.078823E-012	1.581882E-011	1	0.000000E+000
1	75.34703761	1.581882E-011	3.078823E-012	0	0.000000E+000
1	75.34945539	3.078823E-012	1.581882E-011	1	0.000000E+000
1	75.34948604	1.581882E-011	3.078823E-012	0	0.000000E+000
1	75.35194318	3.078823E-012	1.581882E-011	1	0.000000E+000
1	75.35226624	1.581882E-011	3.078823E-012	0	0.000000E+000
1	75.35343110	3.078823E-012	1.581882E-011	1	0.000000E+000
1	75.35351198	1.581882E-011	3.078823E-012	0	0.000000E+000
1	75.35353363	3.078823E-012	1.581882E-011	1	0.000000E+000
1	75.35370343	1.581882E-011	3.078823E-012	0	0.000000E+000
1	75.35390617	3.078823E-012	1.581882E-011	1	0.000000E+000
1	75.35402846	1.581882E-011	3.078823E-012	0	0.000000E+000
1	75.35540124	3.078823E-012	1.581882E-011	1	0.000000E+000
1	75.35558047	1.581882E-011	3.078823E-012	0	0.000000E+000
1	75.35743305	3.078823E-012	1.581882E-011	1	0.000000E+000
1	75.35760916	1.581882E-011	3.078823E-012	0	0.000000E+000
1	75.36174749	3.078823E-012	1.581882E-011	1	0.000000E+000
1	75.36241672	1.581882E-011	3.078823E-012	0	0.000000E+000
1	75.36244418	3.078823E-012	1.581882E-011	1	0.000000E+000
1	75.36250395	1.581882E-011	3.078823E-012	0	0.000000E+000
1	75.36258141	3.078823E-012	1.581882E-011	1	0.000000E+000
1	75.36264390	1.581882E-011	3.078823E-012	0	0.000000E+000
1	75.36288340	3.078823E-012	1.581882E-011	1	0.000000E+000
1	75.36294683	1.581882E-011	3.078823E-012	0	0.000000E+000
1	75.36426258	3.078823E-012	1.581882E-011	1	0.000000E+000
1	75.36446721	1.581882E-011	3.078823E-012	0	0.000000E+000
1	75.36496602	3.078823E-012	1.581882E-011	1	0.000000E+000
1	75.36506281	1.581882E-011	3.078823E-012	0	0.000000E+000
1	75.36587294	3.078823E-012	1.581882E-011	1	0.000000E+000
1	75.36631008	1.581882E-011	3.078823E-012	0	0.000000E+000
1	75.36691465	3.078823E-012	1.581882E-011	1	0.000000E+000
1	75.36723340	1.581882E-011	3.078823E-012	0	0.000000E+000
1	75.36870993	3.078823E-012	1.581882E-011	1	0.000000E+000
1	75.36884766	1.581882E-011	3.078823E-012	0	0.000000E+000
1	75.36984597	3.078823E-012	1.581882E-011	1	0.000000E+000
1	75.37036737	1.581882E-011	3.078823E-012	0	0.000000E+000
1	75.37073899	3.078823E-012	1.581882E-011	1	0.000000E+000
1	75.37085331	1.581882E-011	3.078823E-012	0	0.000000E+000
1	75.37381089	3.078823E-012	1.581882E-011	1	0.000000E+000
1	75.37386598	1.581882E-011	3.078823E-012	0	0.000000E+000
1	75.37399749	3.078823E-012	1.581882E-011	1	0.000000E+000
1	75.37411907	1.581882E-011	3.078823E-012	0	0.000000E+000
1	75.37420388	3.078823E-012	1.581882E-011	1	0.000000E+000
1	75.37427878	1.581882E-011	3.078823E-012	0	0.000000E+000
1	75.37524184	3.078823E-012	1.581882E-011	1	0.000000E+000
1	75.37536931	1.581882E-011	3.078823E-012	0	0.000000E+000
1	75.37737563	3.078823E-012	1.581882E-011	1	0.000000E+000
1	75.37747074	1.581882E-011	3.078823E-012	0	0.000000E+000
1	75.37840385	3.078823E-012	1.581882E-011	1	0.000000E+000
1	75.37843863	1.581882E-011	3.078823E-012	0	0.000000E+000
1	75.38253895	3.078823E-012	1.581882E-011	1	0.000000E+000
1	75.38257833	1.581882E-011	3.078823E-012	0	0.000000E+000
1	75.38261698	3.078823E-012	1.581882E-011	1	0.000000E+000
1	75.38264396	1.581882E-011	3.078823E-012	0	0.000000E+000
1	75.38413047	3.078823E-012	1.581882E-011	1	0.000000E+000
1	75.38434139	1.581882E-011	3.078823E-012	0	0.000000E+000
1	75.38441282	3.078823E-012	1.581882E-011	1	0.000000E+000
1	75.38453148	1.581882E-011	3.078823E-012	0	0.000000E+000
1	75.38711331	3.078823E-012	1.581882E-011	1	0.000000E+000
1	75.38716811	1.581882E-011	3.078823E-012	0	0.000000E+000
1	75.39017359	3.078823E-012	1.581882E-011	1	0.000000E+000
1	75.39021865	1.581882E-011	3.078823E-012	0	0.000000E+000
1	75.39039746	3.078823E-012	1.581882E-011	1	0.000000E+000
1	75.39084258	1.581882E-011	3.078823E-012	0	0.000000E+000
1	75.39129566	3.078823E-012	1.581882E-011	1	0.000000E+000
1	75.39138955	1.581882E-011	3.078823E-012	0	0.000000E+000
1	75.39163069	3.078823E-012	1.581882E-011	1	0.000000E+000
1	75.39165962	1.581882E-011	3.078823E-012	0	0.000000E+000
1	75.39234448	3.078823E-012	1.581882E-011	1	0.000000E+000
1	75.39249396	1.581882E-011	3.078823E-012	0	0.000000E+000
1	75.39322040	3.078823E-012	1.581882E-011	1	0.000000E+000
1	75.39332894	1.581882E-011	3.078823E-012	0	0.000000E+000
1	75.39340683	3.078823E-012	1.581882E-011	1	0.000000E+000
1	75.39357163	1.581882E-011	3.078823E-012	0	0.000000E+000
1	75.39363366	3.078823E-012	1.581882E-011	1	0.000000E+000
1	75.39397938	1.581882E-011	3.078823E-012	0	0.000000E+000
1	75.39426932	3.078823E-012	1.581882E-011	1	0.000000E+000
1	75.39432993	1.581882E-011	3.078823E-012	0	0.000000E+000
1	75.39438219	3.078823E-012	1.581882E-011	1	0.000000E+000
1	75.39459216	1.581882E-011	3.078823E-012	0	0.000000E+000
1	75.39465692	3.078823E-012	1.581882E-011	1	0.000000E+000
1	75.39469459	1.581882E-011	3.078823E-012	0	0.000000E+000
1	75.39815560	3.078823E-012	1.581882E-011	1	0.000000E+000
1	75.39817541	1.581882E-011	3.078823E-012	0	0.000000E+000
1	75.40065737	3.078823E-012	1.581882E-011	1	0.000000E+000
1	75.40084084	1.581882E-011	3.078823E-012	0	0.000000E+000
1	75.40097540	3.078823E-012	1.581882E-011	1	0.000000E+000
1	75.40129006	1.581882E-011	3.078823E-012	0	0.000000E+000
1	75.40257382	3.078823E-012	1.581882E-011	1	0.000000E+000
1	75.40276652	1.581882E-011	3.078823E-012	0	0.000000E+000
1	75.40436425	3.078823E-012	1.581882E-011	1	0.000000E+000
1	75.40443542	1.581882E-011	3.078823E-012	0	0.000000E+000
1	75.40668005	3.078823E-012	1.581882E-011	1	0.000000E+000
1	75.40681976	1.581882E-011	3.078823E-012	0	0.000000E+000
1	75.40684023	3.078823E-012	1.581882E-011	1	0.000000E+000
1	75.40692757	1.581882E-011	3.078823E-012	0	0.000000E+000
1	75.40858340	3.078823E-012	1.581882E-011	1	0.000000E+000
1	75.40889749	1.581882E-011	3.078823E-012	0	0.000000E+000
1	75.40954630	3.078823E-012	1.581882E-011	1	0.000000E+000
1	75.40958200	1.581882E-011	3.078823E-012	0	0.000000E+000
1	75.41100652	3.078823E-012	1.581882E-011	1	0.000000E+000
1	75.41120703	1.581882E-011	3.078823E-012	0	0.000000E+000
1	75.41125026	3.078823E-012	1.581882E-011	1	0.000000E+000
1	75.41154848	1.581882E-011	3.078823E-012	0	0.000000E+000
1	75.41177936	3.078823E-012	1.581882E-011	1	0.000000E+000
1	75.41201492	1.581882E-011	3.078823E-012	0	0.000000E+000
1	75.41238910	3.078823E-012	1.581882E-011	1	0.000000E+000
1	75.41246485	1.581882E-011	3.078823E-012	0	0.000000E+000
1	75.41252682	3.078823E-012	1.581882E-011	1	0.000000E+000
1	75.41263091	1.581882E-011	3.078823E-012	0	0.000000E+000
1	75.41294197	3.078823E-012	1.581882E-011	1	0.000000E+000
1	75.41312669	1.581882E-011	3.078823E-012	0	0.000000E+000
1	75.41314369	3.078823E-012	1.581882E-011	1	0.000000E+000
1	75.41341555	1.581882E-011	3.078823E-012	0	0.000000E+000
1	75.41468871	3.078823E-012	1.581882E-011	1	0.000000E+000
1	75.41472049	1.581882E-011	3.078823E-012	0	0.000000E+000
1	75.41609953	3.078823E-012	1.581882E-011	1	0.000000E+000
1	75.41611731	1.581882E-011	3.078823E-012	0	0.000000E+000
1	75.41802250	3.078823E-012	1.581882E-011	1	0.000000E+000
1	75.41819010	1.581882E-011	3.078823E-012	0	0.000000E+000
1	75.41821003	3.078823E-012	1.581882E-011	1	0.000000E+000
1	75.41840361	1.581882E-011	3.078823E-012	0	0.000000E+000
1	75.41888407	3.078823E-012	1.581882E-011	1	0.000000E+000
1	75.41890282	1.581882E-011	3.078823E-012	0	0.000000E+000
1	75.41919596	3.078823E-012	1.581882E-011	1	0.000000E+000
1	75.41932652	1.581882E-011	3.078823E-012	0	0.000000E+000
1	75.41950533	3.078823E-012	1.581882E-011	1	0.000000E+000
1	75.41954357	1.581882E-011	3.078823E-012	0	0.000000E+000
1	75.42006958	3.078823E-012	1.581882E-011	1	0.000000E+000
1	75.42017213	1.581882E-011	3.078823E-012	0	0.000000E+000
1	75.42035307	3.078823E-012	1.581882E-011	1	0.000000E+000
1	75.42068297	1.581882E-011	3.078823E-012	0	0.000000E+000
1	75.42071414	3.078823E-012	1.581882E-011	1	0.000000E+000
1	75.42075083	1.581882E-011	3.078823E-012	0	0.000000E+000
1	75.42077633	3.078823E-012	1.581882E-011	1	0.000000E+000
1	75.42087277	1.581882E-011	3.078823E-012	0	0.000000E+000
1	75.42178470	3.078823E-012	1.581882E-011	1	0.000000E+000
1	75.42183882	1.581882E-011	3.078823E-012	0	0.000000E+000
1	75.42571237	3.078823E-012	1.581882E-011	1	0.000000E+000
1	75.42584257	1.581882E-011	3.078823E-012	0	0.000000E+000
1	75.42674531	3.078823E-012	1.581882E-011	1	0.000000E+000
1	75.42688347	1.581882E-011	3.078823E-012	0	0.000000E+000
1	75.42694593	3.078823E-012	1.581882E-011	1	0.000000E+000
1	75.42744254	1.581882E-011	3.078823E-012	0	0.000000E+000
1	75.42919684	3.078823E-012	1.581882E-011	1	0.000000E+000
1	75.42922454	1.581882E-011	3.078823E-012	0	0.000000E+000
1	75.43010321	3.078823E-012	1.581882E-011	1	0.000000E+000
1	75.43012298	1.581882E-011	3.078823E-012	0	0.000000E+000
1	75.43300646	3.078823E-012	1.581882E-011	1	0.000000E+000
1	75.43321656	1.581882E-011	3.078823E-012	0	0.000000E+000
1	75.43350296	3.078823E-012	1.581882E-011	1	0.000000E+000
1	75.43361655	1.581882E-011	3.078823E-012	0	0.000000E+000
1	75.43363722	3.078823E-012	1.581882E-011	1	0.000000E+000
1	75.43389586	1.581882E-011	3.078823E-012	0	0.000000E+000
1	75.43396125	3.078823E-012	1.581882E-011	1	0.000000E+000
1	75.43403741	1.581882E-011	3.078823E-012	0	0.000000E+000
1	75.43488609	3.078823E-012	1.581882E-011	1	0.000000E+000
1	75.43491405	1.581882E-011	3.078823E-012	0	0.000000E+000
1	75.43502972	3.078823E-012	1.581882E-011	1	0.000000E+000
1	75.43509595	1.581882E-011	3.078823E-012	0	0.000000E+000
1	75.43740480	3.078823E-012	1.581882E-011	1	0.000000E+000
1	75.43744069	1.581882E-011	3.078823E-012	0	0.000000E+000
1	75.43843915	3.078823E-012	1.581882E-011	1	0.000000E+000
1	75.43872169	1.581882E-011	3.078823E-012	0	0.000000E+000
1	75.43919787	3.078823E-012	1.581882E-011	1	0.000000E+000
1	75.43923734	1.581882E-011	3.078823E-012	0	0.000000E+000
1	75.44161378	3.078823E-012	1.581882E-011	1	0.000000E+000
1	75.44162758	1.581882E-011	3.078823E-012	0	0.000000E+000
1	75.44205126	3.078823E-012	1.581882E-011	1	0.000000E+000
1	75.44227010	1.581882E-011	3.078823E-012	0	0.000000E+000
1	75.44231483	3.078823E-012	1.581882E-011	1	0.000000E+000
1	75.44243765	1.581882E-011	3.078823E-012	0	0.000000E+000
1	75.48348273	3.078823E-012	1.581882E-011	1	0.000000E+000
1	75.48350461	1.581882E-011	3.078823E-012	0	0.000000E+000
1	75.48367419	3.078823E-012	1.581882E-011	1	0.000000E+000
1	75.48389624	1.581882E-011	3.078823E-012	0	0.000000E+000
1	75.48396058	3.078823E-012	1.581882E-011	1	0.000000E+000
1	75.48406310	1.581882E-011	3.078823E-012	0	0.000000E+000
1	75.48464479	3.078823E-012	1.581882E-011	1	0.000000E+000
1	75.48479212	1.581882E-011	3.078823E-012	0	0.000000E+000
1	75.48621528	3.078823E-012	1.581882E-011	1	0.000000E+000
1	75.48631754	1.581882E-011	3.078823E-012	0	0.000000E+000
1	75.48921290	3.078823E-012	1.581882E-011	1	0.000000E+000
1	75.48930513	1.581882E-011	3.078823E-012	0	0.000000E+000
1	75.48931175	3.078823E-012	1.581882E-011	1	0.000000E+000
1	75.48943964	1.581882E-011	3.078823E-012	0	0.000000E+000
1	75.48950908	3.078823E-012	1.581882E-011	1	0.000000E+000
1	75.48956377	1.581882E-011	3.078823E-012	0	0.000000E+000
1	75.49141366	3.078823E-012	1.581882E-011	1	0.000000E+000
1	75.49208421	1.581882E-011	3.078823E-012	0	0.000000E+000
1	75.49295869	3.078823E-012	1.581882E-011	1	0.000000E+000
1	75.49299853	1.581882E-011	3.078823E-012	0	0.000000E+000
1	75.49503941	3.078823E-012	1.581882E-011	1	0.000000E+000
1	75.49512257	1.581882E-011	3.078823E-012	0	0.000000E+000
1	75.49676766	3.078823E-012	1.581882E-011	1	0.000000E+000
1	75.49688070	1.581882E-011	3.078823E-012	0	0.000000E+000
1	75.49689963	3.078823E-012	1.581882E-011	1	0.000000E+000
1	75.49704447	1.581882E-011	3.078823E-012	0	0.000000E+000
1	75.49933615	3.078823E-012	1.581882E-011	1	0.000000E+000
1	75.49939067	1.581882E-011	3.078823E-012	0	0.000000E+000
1	75.50019996	3.078823E-012	1.581882E-011	1	0.000000E+000
1	75.50028725	1.581882E-011	3.078823E-012	0	0.000000E+000
1	75.50150765	3.078823E-012	1.581882E-011	1	0.000000E+000
1	75.50153808	1.581882E-011	3.078823E-012	0	0.000000E+000
1	75.50244041	3.078823E-012	1.581882E-011	1	0.000000E+000
1	75.50266453	1.581882E-011	3.078823E-012	0	0.000000E+000
1	75.50268032	3.078823E-012	1.581882E-011	1	0.000000E+000
1	75.50285450	1.581882E-011	3.078823E-012	0	0.000000E+000
1	75.50407553	3.078823E-012	1.581882E-011	1	0.000000E+000
1	75.50426815	1.581882E-011	3.078823E-012	0	0.000000E+000
1	75.50561522	3.078823E-012	1.581882E-011	1	0.000000E+000
1	75.50575550	1.581882E-011	3.078823E-012	0	0.000000E+000
1	75.50636606	3.078823E-012	1.581882E-011	1	0.000000E+000
1	75.50689719	1.581882E-011	3.078823E-012	0	0.000000E+000
1	75.50721015	3.078823E-012	1.581882E-011	1	0.000000E+000
1	75.50725719	1.581882E-011	3.078823E-012	0	0.000000E+000
1	75.50765700	3.078823E-012	1.581882E-011	1	0.000000E+000
1	75.50773955	1.581882E-011	3.078823E-012	0	0.000000E+000
1	75.50855243	3.078823E-012	1.581882E-011	1	0.000000E+000
1	75.50872585	1.581882E-011	3.078823E-012	0	0.000000E+000
1	75.50886720	3.078823E-012	1.581882E-011	1	0.000000E+000
1	75.50889876	1.581882E-011	3.078823E-012	0	0.000000E+000
1	75.50894234	3.078823E-012	1.581882E-011	1	0.000000E+000
1	75.50908408	1.581882E-011	3.078823E-012	0	0.000000E+000
1	75.51084545	3.078823E-012	1.581882E-011	1	0.000000E+000
1	75.51124280	1.581882E-011	3.078823E-012	0	0.000000E+000
1	75.51144551	3.078823E-012	1.581882E-011	1	0.000000E+000
1	75.51148670	1.581882E-011	3.078823E-012	0	0.000000E+000
1	75.51503112	3.078823E-012	1.581882E-011	1	0.000000E+000
1	75.51512038	1.581882E-011	3.078823E-012	0	0.000000E+000
1	75.51698682	3.078823E-012	1.581882E-011	1	0.000000E+000
1	75.51708285	1.581882E-011	3.078823E-012	0	0.000000E+000
1	75.51710650	3.078823E-012	1.581882E-011	1	0.000000E+000
1	75.51717902	1.581882E-011	3.078823E-012	0	0.000000E+000
1	75.51845404	3.078823E-012	1.581882E-011	1	0.000000E+000
1	75.51852287	1.581882E-011	3.078823E-012	0	0.000000E+000
1	75.51874724	3.078823E-012	1.581882E-011	1	0.000000E+000
1	75.51884681	1.581882E-011	3.078823E-012	0	0.000000E+000
1	75.52124783	3.078823E-012	1.581882E-011	1	0.000000E+000
1	75.52129998	1.581882E-011	3.078823E-012	0	0.000000E+000
1	75.52440662	3.078823E-012	1.581882E-011	1	0.000000E+000
1	75.52452606	1.581882E-011	3.078823E-012	0	0.000000E+000
1	75.52518076	3.078823E-012	1.581882E-011	1	0.000000E+000
1	75.52528848	1.581882E-011	3.078823E-012	0	0.000000E+000
1	75.52577819	3.078823E-012	1.581882E-011	1	0.000000E+000
1	75.52584786	1.581882E-011	3.078823E-012	0	0.000000E+000
1	75.52761711	3.078823E-012	1.581882E-011	1	0.000000E+000
1	75.52768476	1.581882E-011	3.078823E-012	0	0.000000E+000
1	75.52933348	3.078823E-012	1.581882E-011	1	0.000000E+000
1	75.52945628	1.581882E-011	3.078823E-012	0	0.000000E+000
1	75.52961232	3.078823E-012	1.581882E-011	1	0.000000E+000
1	75.52968428	1.581882E-011	3.078823E-012	0	0.000000E+000
1	75.52987841	3.078823E-012	1.581882E-011	1	0.000000E+000
1	75.53010154	1.581882E-011	3.078823E-012	0	0.000000E+000
1	75.53036186	3.078823E-012	1.581882E-011	1	0.000000E+000
1	75.53042810	1.581882E-011	3.078823E-012	0	0.000000E+000
1	75.53158497	3.078823E-012	1.581882E-011	1	0.000000E+000
1	75.53160490	1.581882E-011	3.078823E-012	0	0.000000E+000
1	75.53247742	3.078823E-012	1.581882E-011	1	0.000000E+000
1	75.53254237	1.581882E-011	3.078823E-012	0	0.000000E+000
1	75.53258818	3.078823E-012	1.581882E-011	1	0.000000E+000
1	75.53265424	1.581882E-011	3.078823E-012	0	0.000000E+000
1	75.53330363	3.078823E-012	1.581882E-011	1	0.000000E+000
1	75.53340197	1.581882E-011	3.078823E-012	0	0.000000E+000
1	75.53570940	3.078823E-012	1.581882E-011	1	0.000000E+000
1	75.53574624	1.581882E-011	3.078823E-012	0	0.000000E+000
1	75.53637563	3.078823E-012	1.581882E-011	1	0.000000E+000
1	75.53639585	1.581882E-011	3.078823E-012	0	0.000000E+000
1	75.53666923	3.078823E-012	1.581882E-011	1	0.000000E+000
1	75.53683100	1.581882E-011	3.078823E-012	0	0.000000E+000
1	75.53951553	3.078823E-012	1.581882E-011	1	0.000000E+000
1	75.53976656	1.581882E-011	3.078823E-012	0	0.000000E+000
1	75.54051469	3.078823E-012	1.581882E-011	1	0.000000E+000
1	75.54063263	1.581882E-011	3.078823E-012	0	0.000000E+000
1	75.54066977	3.078823E-012	1.581882E-011	1	0.000000E+000
1	75.54088171	1.581882E-011	3.078823E-012	0	0.000000E+000
1	75.54102973	3.078823E-012	1.581882E-011	1	0.000000E+000
1	75.54132118	1.581882E-011	3.078823E-012	0	0.000000E+000
1	75.54214065	3.078823E-012	1.581882E-011	1	0.000000E+000
1	75.54221370	1.581882E-011	3.078823E-012	0	0.000000E+000
1	75.54299539	3.078823E-012	1.581882E-011	1	0.000000E+000
1	75.54313548	1.581882E-011	3.078823E-012	0	0.000000E+000
1	75.54450552	3.078823E-012	1.581882E-011	1	0.000000E+000
1	75.54466133	1.581882E-011	3.078823E-012	0	0.000000E+000
1	75.54588500	3.078823E-012	1.581882E-011	1	0.000000E+000
1	75.54590694	1.581882E-011	3.078823E-012	0	0.000000E+000
1	75.54796581	3.078823E-012	1.581882E-011	1	0.000000E+000
1	75.54806699	1.581882E-011	3.078823E-012	0	0.000000E+000
1	75.54880376	3.078823E-012	1.581882E-011	1	0.000000E+000
1	75.54910699	1.581882E-011	3.078823E-012	0	0.000000E+000
1	75.54925063	3.078823E-012	1.581882E-011	1	0.000000E+000
1	75.54933582	1.581882E-011	3.078823E-012	0	0.000000E+000
1	75.54969309	3.078823E-012	1.581882E-011	1	0.000000E+000
1	75.54989204	1.581882E-011	3.078823E-012	0	0.000000E+000
1	75.55042406	3.078823E-012	1.581882E-011	1	0.000000E+000
1	75.55050282	1.581882E-011	3.078823E-012	0	0.000000E+000
1	75.55135959	3.078823E-012	1.581882E-011	1	0.000000E+000
1	75.55142600	1.581882E-011	3.078823E-012	0	0.000000E+000
1	75.55145164	3.078823E-012	1.581882E-011	1	0.000000E+000
1	75.55158716	1.581882E-011	3.078823E-012	0	0.000000E+000
1	75.55213979	3.078823E-012	1.581882E-011	1	0.000000E+000
1	75.55223999	1.581882E-011	3.078823E-012	0	0.000000E+000
1	75.55224574	3.078823E-012	1.581882E-011	1	0.000000E+000
1	75.55246237	1.581882E-011	3.078823E-012	0	0.000000E+000
1	75.55254366	3.078823E-012	1.581882E-011	1	0.000000E+000
1	75.55275333	1.581882E-011	3.078823E-012	0	0.000000E+000
1	75.55368012	3.078823E-012	1.581882E-011	1	0.000000E+000
1	75.55382045	1.581882E-011	3.078823E-012	0	0.000000E+000
1	75.55883651	3.078823E-012	1.581882E-011	1	0.000000E+000
1	75.55919105	1.581882E-011	3.078823E-012	0	0.000000E+000
1	75.55928138	3.078823E-012	1.581882E-011	1	0.000000E+000
1	75.55965265	1.581882E-011	3.078823E-012	0	0.000000E+000
1	75.56068451	3.078823E-012	1.581882E-011	1	0.000000E+000
1	75.56075434	1.581882E-011	3.078823E-012	0	0.000000E+000
1	75.56091702	3.078823E-012	1.581882E-011	1	0.000000E+000
1	75.56103932	1.581882E-011	3.078823E-012	0	0.000000E+000
1	75.56201606	3.078823E-012	1.581882E-011	1	0.000000E+000
1	75.56204553	1.581882E-011	3.078823E-012	0	0.000000E+000
1	75.56344948	3.078823E-012	1.581882E-011	1	0.000000E+000
1	75.56350549	1.581882E-011	3.078823E-012	0	0.000000E+000
1	75.56472240	3.078823E-012	1.581882E-011	1	0.000000E+000
1	75.56473254	1.581882E-011	3.078823E-012	0	0.000000E+000
1	75.56607806	3.078823E-012	1.581882E-011	1	0.000000E+000
1	75.56610624	1.581882E-011	3.078823E-012	0	0.000000E+000
1	75.57537275	3.078823E-012	1.581882E-011	1	0.000000E+000
1	75.57598249	1.581882E-011	3.078823E-012	0	0.000000E+000
1	75.57611350	3.078823E-012	1.581882E-011	1	0.000000E+000
1	75.57613666	1.581882E-011	3.078823E-012	0	0.000000E+000
1	75.57717427	3.078823E-012	1.581882E-011	1	0.000000E+000
1	75.57722949	1.581882E-011	3.078823E-012	0	0.000000E+000
1	75.58045748	3.078823E-012	1.581882E-011	1	0.000000E+000
1	75.58079735	1.581882E-011	3.078823E-012	0	0.000000E+000
1	75.58104233	3.078823E-012	1.581882E-011	1	0.000000E+000
1	75.58107159	1.581882E-011	3.078823E-012	0	0.000000E+000
1	75.58240868	3.078823E-012	1.581882E-011	1	0.000000E+000
1	75.58250453	1.581882E-011	3.078823E-012	0	0.000000E+000
1	75.58580829	3.078823E-012	1.581882E-011	1	0.000000E+000
1	75.58584430	1.581882E-011	3.078823E-012	0	0.000000E+000
1	75.58622108	3.078823E-012	1.581882E-011	1	0.000000E+000
1	75.58627238	1.581882E-011	3.078823E-012	0	0.000000E+000
1	75.58691779	3.078823E-012	1.581882E-011	1	0.000000E+000
1	75.58699038	1.581882E-011	3.078823E-012	0	0.000000E+000
1	75.58740054	3.078823E-012	1.581882E-011	1	0.000000E+000
1	75.58746567	1.581882E-011	3.078823E-012	0	0.000000E+000
1	75.58749498	3.078823E-012	1.581882E-011	1	0.000000E+000
1	75.58758526	1.581882E-011	3.078823E-012	0	0.000000E+000
1	75.58833995	3.078823E-012	1.581882E-011	1	0.000000E+000
1	75.58870543	1.581882E-011	3.078823E-012	0	0.000000E+000
1	75.58907082	3.078823E-012	1.581882E-011	1	0.000000E+000
1	75.58912412	1.581882E-011	3.078823E-012	0	0.000000E+000
1	75.58941865	3.078823E-012	1.581882E-011	1	0.000000E+000
1	75.58956165	1.581882E-011	3.078823E-012	0	0.000000E+000
1	75.59036395	3.078823E-012	1.581882E-011	1	0.000000E+000
1	75.59052108	1.581882E-011	3.078823E-012	0	0.000000E+000
1	75.59122583	3.078823E-012	1.581882E-011	1	0.000000E+000
1	75.59131081	1.581882E-011	3.078823E-012	0	0.000000E+000
1	75.59508647	3.078823E-012	1.581882E-011	1	0.000000E+000
1	75.59553769	1.581882E-011	3.078823E-012	0	0.000000E+000
1	75.59591795	3.078823E-012	1.581882E-011	1	0.000000E+000
1	75.59598830	1.581882E-011	3.078823E-012	0	0.000000E+000
1	75.59602471	3.078823E-012	1.581882E-011	1	0.000000E+000
1	75.59612041	1.581882E-011	3.078823E-012	0	0.000000E+000
1	75.59612513	3.078823E-012	1.581882E-011	1	0.000000E+000
1	75.59637625	1.581882E-011	3.078823E-012	0	0.000000E+000
1	75.59640440	3.078823E-012	1.581882E-011	1	0.000000E+000
1	75.59647384	1.581882E-011	3.078823E-012	0	0.000000E+000
1	75.59668267	3.078823E-012	1.581882E-011	1	0.000000E+000
1	75.59673332	1.581882E-011	3.078823E-012	0	0.000000E+000
1	75.59779498	3.078823E-012	1.581882E-011	1	0.000000E+000
1	75.59826708	1.581882E-011	3.078823E-012	0	0.000000E+000
1	75.60253346	3.078823E-012	1.581882E-011	1	0.000000E+000
1	75.60262571	1.581882E-011	3.078823E-012	0	0.000000E+000
1	75.60263808	3.078823E-012	1.581882E-011	1	0.000000E+000
1	75.60300582	1.581882E-011	3.078823E-012	0	0.000000E+000
1	75.60642608	3.078823E-012	1.581882E-011	1	0.000000E+000
1	75.60691466	1.581882E-011	3.078823E-012	0	0.000000E+000
1	75.60701874	3.078823E-012	1.581882E-011	1	0.000000E+000
1	75.60702456	1.581882E-011	3.078823E-012	0	0.000000E+000
1	75.60883641	3.078823E-012	1.581882E-011	1	0.000000E+000
1	75.60895920	1.581882E-011	3.078823E-012	0	0.000000E+000
1	75.61044106	3.078823E-012	1.581882E-011	1	0.000000E+000
1	75.61045516	1.581882E-011	3.078823E-012	0	0.000000E+000
1	78.29321176	3.053733E-012	1.579373E-011	1	0.000000E+000
1	78.29326894	1.579373E-011	3.053733E-012	0	0.000000E+000
1	78.29518140	3.053733E-012	1.579373E-011	1	0.000000E+000
1	78.29524831	1.579373E-011	3.053733E-012	0	0.000000E+000
1	78.29751811	3.053733E-012	1.579373E-011	1	0.000000E+000
1	78.29768207	1.579373E-011	3.053733E-012	0	0.000000E+000
1	78.29772354	3.053733E-012	1.579373E-011	1	0.000000E+000
1	78.29806277	1.579373E-011	3.053733E-012	0	0.000000E+000
1	78.29816206	3.053733E-012	1.579373E-011	1	0.000000E+000
1	78.29831935	1.579373E-011	3.053733E-012	0	0.000000E+000
1	78.30119728	3.053733E-012	1.579373E-011	1	0.000000E+000
1	78.30129742	1.579373E-011	3.053733E-012	0	0.000000E+000
1	78.30179954	3.053733E-012	1.579373E-011	1	0.000000E+000
1	78.30187042	1.579373E-011	3.053733E-012	0	0.000000E+000
1	78.30199544	3.053733E-012	1.579373E-011	1	0.000000E+000
1	78.30207030	1.579373E-011	3.053733E-012	0	0.000000E+000
1	78.30253073	3.053733E-012	1.579373E-011	1	0.000000E+000
1	78.30297212	1.579373E-011	3.053733E-012	0	0.000000E+000
1	78.30393400	3.053733E-012	1.579373E-011	1	0.000000E+000
1	78.30442668	1.579373E-011	3.053733E-012	0	0.000000E+000
1	78.30492120	3.053733E-012	1.579373E-011	1	0.000000E+000
1	78.30501617	1.579373E-011	3.053733E-012	0	0.000000E+000
1	80.95651333	3.154513E-012	1.589451E-011	1	0.000000E+000
1	80.95680539	1.589451E-011	3.154513E-012	0	0.000000E+000
1	80.95903435	3.154513E-012	1.589451E-011	1	0.000000E+000
1	80.95904327	1.589451E-011	3.154513E-012	0	0.000000E+000
1	80.95907239	3.154513E-012	1.589451E-011	1	0.000000E+000
1	80.95934346	1.589451E-011	3.154513E-012	0	0.000000E+000
1	80.96108780	3.154513E-012	1.589451E-011	1	0.000000E+000
1	80.96113759	1.589451E-011	3.154513E-012	0	0.000000E+000
1	80.96173831	3.154513E-012	1.589451E-011	1	0.000000E+000
1	80.96180070	1.589451E-011	3.154513E-012	0	0.000000E+000
1	80.96188083	3.154513E-012	1.589451E-011	1	0.000000E+000
1	80.96190320	1.589451E-011	3.154513E-012	0	0.000000E+000
1	80.96249856	3.154513E-012	1.589451E-011	1	0.000000E+000
1	80.96284802	1.589451E-011	3.154513E-012	0	0.000000E+000
1	80.96427156	3.154513E-012	1.589451E-011	1	0.000000E+000
1	80.96431794	1.589451E-011	3.154513E-012	0	0.000000E+000
1	80.96640125	3.154513E-012	1.589451E-011	1	0.000000E+000
1	80.96649879	1.589451E-011	3.154513E-012	0	0.000000E+000
1	80.96652778	3.154513E-012	1.589451E-011	1	0.000000E+000
1	80.96701297	1.589451E-011	3.154513E-012	0	0.000000E+000
1	80.96890516	3.154513E-012	1.589451E-011	1	0.000000E+000
1	80.96893181	1.589451E-011	3.154513E-012	0	0.000000E+000
1	80.96896240	3.154513E-012	1.589451E-011	1	0.000000E+000
1	80.96900279	1.589451E-011	3.154513E-012	0	0.000000E+000
1	80.96901163	3.154513E-012	1.589451E-011	1	0.000000E+000
1	80.96909039	1.589451E-011	3.154513E-012	0	0.000000E+000
1	80.97084462	3.154513E-012	1.589451E-011	1	0.000000E+000
1	80.97090343	1.589451E-011	3.154513E-012	0	0.000000E+000
1	80.97237049	3.154513E-012	1.589451E-011	1	0.000000E+000
1	80.97240452	1.589451E-011	3.154513E-012	0	0.000000E+000
1	80.97362784	3.154513E-012	1.589451E-011	1	0.000000E+000
1	80.97374320	1.589451E-011	3.154513E-012	0	0.000000E+000
1	80.97465908	3.154513E-012	1.589451E-011	1	0.000000E+000
1	80.97488692	1.589451E-011	3.154513E-012	0	0.000000E+000
1	80.97508094	3.154513E-012	1.589451E-011	1	0.000000E+000
1	80.97511326	1.589451E-011	3.154513E-012	0	0.000000E+000
1	80.97517279	3.154513E-012	1.589451E-011	1	0.000000E+000
1	80.97561902	1.589451E-011	3.154513E-012	0	0.000000E+000
1	80.97595173	3.154513E-012	1.589451E-011	1	0.000000E+000
1	80.97606945	1.589451E-011	3.154513E-012	0	0.000000E+000
1	80.98111258	3.154513E-012	1.589451E-011	1	0.000000E+000
1	80.98117692	1.589451E-011	3.154513E-012	0	0.000000E+000
1	80.98128249	3.154513E-012	1.589451E-011	1	0.000000E+000
1	80.98136067	1.589451E-011	3.154513E-012	0	0.000000E+000
1	80.98248482	3.154513E-012	1.589451E-011	1	0.000000E+000
1	80.98264434	1.589451E-011	3.154513E-012	0	0.000000E+000
1	80.98291687	3.154513E-012	1.589451E-011	1	0.000000E+000
1	80.98298595	1.589451E-011	3.154513E-012	0	0.000000E+000
1	80.98348207	3.154513E-012	1.589451E-011	1	0.000000E+000
1	80.98385447	1.589451E-011	3.154513E-012	0	0.000000E+000
1	80.98456301	3.154513E-012	1.589451E-011	1	0.000000E+000
1	80.98465127	1.589451E-011	3.154513E-012	0	0.000000E+000
1	80.98468015	3.154513E-012	1.589451E-011	1	0.000000E+000
1	80.98488467	1.589451E-011	3.154513E-012	0	0.000000E+000
1	80.98634554	3.154513E-012	1.589451E-011	1	0.000000E+000
1	80.98651037	1.589451E-011	3.154513E-012	0	0.000000E+000
1	80.98729425	3.154513E-012	1.589451E-011	1	0.000000E+000
1	80.98764009	1.589451E-011	3.154513E-012	0	0.000000E+000
1	80.98831687	3.154513E-012	1.589451E-011	1	0.000000E+000
1	80.98843238	1.589451E-011	3.154513E-012	0	0.000000E+000
1	80.98911915	3.154513E-012	1.589451E-011	1	0.000000E+000
1	80.98923453	1.589451E-011	3.154513E-012	0	0.000000E+000
1	80.98939122	3.154513E-012	1.589451E-011	1	0.000000E+000
1	80.98974315	1.589451E-011	3.154513E-012	0	0.000000E+000
1	80.99022200	3.154513E-012	1.589451E-011	1	0.000000E+000
1	80.99031216	1.589451E-011	3.154513E-012	0	0.000000E+000
1	80.99077075	3.154513E-012	1.589451E-011	1	0.000000E+000
1	80.99085475	1.589451E-011	3.154513E-012	0	0.000000E+000
1	80.99151754	3.154513E-012	1.589451E-011	1	0.000000E+000
1	80.99162033	1.589451E-011	3.154513E-012	0	0.000000E+000
1	80.99300673	3.154513E-012	1.589451E-011	1	0.000000E+000
1	80.99306104	1.589451E-011	3.154513E-012	0	0.000000E+000
1	80.99322046	3.154513E-012	1.589451E-011	1	0.000000E+000
1	80.99361735	1.589451E-011	3.154513E-012	0	0.000000E+000
1	80.99407552	3.154513E-012	1.589451E-011	1	0.000000E+000
1	80.99414977	1.589451E-011	3.154513E-012	0	0.000000E+000
1	80.99527551	3.154513E-012	1.589451E-011	1	0.000000E+000
1	80.99530630	1.589451E-011	3.154513E-012	0	0.000000E+000
1	80.99642830	3.154513E-012	1.589451E-011	1	0.000000E+000
1	80.99656319	1.589451E-011	3.154513E-012	0	0.000000E+000
1	80.99663638	3.154513E-012	1.589451E-011	1	0.000000E+000
1	80.99665356	1.589451E-011	3.154513E-012	0	0.000000E+000
1	80.99821200	3.154513E-012	1.589451E-011	1	0.000000E+000
1	80.99823423	1.589451E-011	3.154513E-012	0	0.000000E+000
1	80.99913733	3.154513E-012	1.589451E-011	1	0.000000E+000
1	80.99917802	1.589451E-011	3.154513E-012	0	0.000000E+000
1	81.00045752	3.154513E-012	1.589451E-011	1	0.000000E+000
1	81.00080647	1.589451E-011	3.154513E-012	0	0.000000E+000
1	81.00138458	3.154513E-012	1.589451E-011	1	0.000000E+000
1	81.00153751	1.589451E-011	3.154513E-012	0	0.000000E+000
1	81.00254997	3.154513E-012	1.589451E-011	1	0.000000E+000
1	81.00265302	1.589451E-011	3.154513E-012	0	0.000000E+000
1	81.00432983	3.154513E-012	1.589451E-011	1	0.000000E+000
1	81.00452592	1.589451E-011	3.154513E-012	0	0.000000E+000
1	81.00527442	3.154513E-012	1.589451E-011	1	0.000000E+000
1	81.00528382	1.589451E-011	3.154513E-012	0	0.000000E+000
1	81.00610999	3.154513E-012	1.589451E-011	1	0.000000E+000
1	81.00632555	1.589451E-011	3.154513E-012	0	0.000000E+000
1	81.00758005	3.154513E-012	1.589451E-011	1	0.000000E+000
1	81.00762426	1.589451E-011	3.154513E-012	0	0.000000E+000
1	81.00770560	3.154513E-012	1.589451E-011	1	0.000000E+000
1	81.00773993	1.589451E-011	3.154513E-012	0	0.000000E+000
1	81.00811634	3.154513E-012	1.589451E-011	1	0.000000E+000
1	81.00830939	1.589451E-011	3.154513E-012	0	0.000000E+000
1	81.00884819	3.154513E-012	1.589451E-011	1	0.000000E+000
1	81.00907806	1.589451E-011	3.154513E-012	0	0.000000E+000
1	81.00982229	3.154513E-012	1.589451E-011	1	0.000000E+000
1	81.01013174	1.589451E-011	3.154513E-012	0	0.000000E+000
1	81.01115909	3.154513E-012	1.589451E-011	1	0.000000E+000
1	81.01131182	1.589451E-011	3.154513E-012	0	0.000000E+000
1	81.01250489	3.154513E-012	1.589451E-011	1	0.000000E+000
1	81.01252906	1.589451E-011	3.154513E-012	0	0.000000E+000
1	81.01520952	3.154513E-012	1.589451E-011	1	0.000000E+000
1	81.01526076	1.589451E-011	3.154513E-012	0	0.000000E+000
1	81.01528711	3.154513E-012	1.589451E-011	1	0.000000E+000
1	81.01538450	1.589451E-011	3.154513E-012	0	0.000000E+000
1	81.01577496	3.154513E-012	1.589451E-011	1	0.000000E+000
1	81.01584965	1.589451E-011	3.154513E-012	0	0.000000E+000
1	81.01608153	3.154513E-012	1.589451E-011	1	0.000000E+000
1	81.01616890	1.589451E-011	3.154513E-012	0	0.000000E+000
1	81.01625041	3.154513E-012	1.589451E-011	1	0.000000E+000
1	81.01630039	1.589451E-011	3.154513E-012	0	0.000000E+000
1	81.01689269	3.154513E-012	1.589451E-011	1	0.000000E+000
1	81.01706222	1.589451E-011	3.154513E-012	0	0.000000E+000
1	81.01818271	3.154513E-012	1.589451E-011	1	0.000000E+000
1	81.01826596	1.589451E-011	3.154513E-012	0	0.000000E+000
1	81.01915776	3.154513E-012	1.589451E-011	1	0.000000E+000
1	81.01933096	1.589451E-011	3.154513E-012	0	0.000000E+000
1	81.02014927	3.154513E-012	1.589451E-011	1	0.000000E+000
1	81.02016312	1.589451E-011	3.154513E-012	0	0.000000E+000
1	81.02025920	3.154513E-012	1.589451E-011	1	0.000000E+000
1	81.02030489	1.589451E-011	3.154513E-012	0	0.000000E+000
1	81.02054038	3.154513E-012	1.589451E-011	1	0.000000E+000
1	81.02062323	1.589451E-011	3.154513E-012	0	0.000000E+000
1	81.02324057	3.154513E-012	1.589451E-011	1	0.000000E+000
1	81.02334291	1.589451E-011	3.154513E-012	0	0.000000E+000
1	81.02393384	3.154513E-012	1.589451E-011	1	0.000000E+000
1	81.02394286	1.589451E-011	3.154513E-012	0	0.000000E+000
1	81.02417051	3.154513E-012	1.589451E-011	1	0.000000E+000
1	81.02461437	1.589451E-011	3.154513E-012	0	0.000000E+000
1	81.02584458	3.154513E-012	1.589451E-011	1	0.000000E+000
1	81.02610780	1.589451E-011	3.154513E-012	0	0.000000E+000
1	81.02639207	3.154513E-012	1.589451E-011	1	0.000000E+000
1	81.02656926	1.589451E-011	3.154513E-012	0	0.000000E+000
1	81.02668518	3.154513E-012	1.589451E-011	1	0.000000E+000
1	81.02675752	1.589451E-011	3.154513E-012	0	0.000000E+000
1	81.02699403	3.154513E-012	1.589451E-011	1	0.000000E+000
1	81.02705871	1.589451E-011	3.154513E-012	0	0.000000E+000
1	81.02835101	3.154513E-012	1.589451E-011	1	0.000000E+000
1	81.02848325	1.589451E-011	3.154513E-012	0	0.000000E+000
1	81.02966296	3.154513E-012	1.589451E-011	1	0.000000E+000
1	81.02969071	1.589451E-011	3.154513E-012	0	0.000000E+000
1	81.03144785	3.154513E-012	1.589451E-011	1	0.000000E+000
1	81.03147841	1.589451E-011	3.154513E-012	0	0.000000E+000
1	81.03270383	3.154513E-012	1.589451E-011	1	0.000000E+000
1	81.03276578	1.589451E-011	3.154513E-012	0	0.000000E+000
1	81.03631272	3.154513E-012	1.589451E-011	1	0.000000E+000
1	81.03650752	1.589451E-011	3.154513E-012	0	0.000000E+000
1	81.03814929	3.154513E-012	1.589451E-011	1	0.000000E+000
1	81.03820059	1.589451E-011	3.154513E-012	0	0.000000E+000
1	81.04526570	3.154513E-012	1.589451E-011	1	0.000000E+000
1	81.04527830	1.589451E-011	3.154513E-012	0	0.000000E+000
1	81.04660581	3.154513E-012	1.589451E-011	1	0.000000E+000
1	81.04666434	1.589451E-011	3.154513E-012	0	0.000000E+000
1	81.04668894	3.154513E-012	1.589451E-011	1	0.000000E+000
1	81.04673215	1.589451E-011	3.154513E-012	0	0.000000E+000
1	81.04685299	3.154513E-012	1.589451E-011	1	0.000000E+000
1	81.04687263	1.589451E-011	3.154513E-012	0	0.000000E+000
1	81.05004683	3.154513E-012	1.589451E-011	1	0.000000E+000
1	81.05012480	1.589451E-011	3.154513E-012	0	0.000000E+000
1	81.05042710	3.154513E-012	1.589451E-011	1	0.000000E+000
1	81.05062923	1.589451E-011	3.154513E-012	0	0.000000E+000
1	81.05560627	3.154513E-012	1.589451E-011	1	0.000000E+000
1	81.05567704	1.589451E-011	3.154513E-012	0	0.000000E+000
1	81.05581119	3.154513E-012	1.589451E-011	1	0.000000E+000
1	81.05588988	1.589451E-011	3.154513E-012	0	0.000000E+000
1	81.06009626	3.154513E-012	1.589451E-011	1	0.000000E+000
1	81.06017081	1.589451E-011	3.154513E-012	0	0.000000E+000
1	81.06067395	3.154513E-012	1.589451E-011	1	0.000000E+000
1	81.06086339	1.589451E-011	3.154513E-012	0	0.000000E+000
1	81.06159992	3.154513E-012	1.589451E-011	1	0.000000E+000
1	81.06171123	1.589451E-011	3.154513E-012	0	0.000000E+000
1	81.06221066	3.154513E-012	1.589451E-011	1	0.000000E+000
1	81.06241989	1.589451E-011	3.154513E-012	0	0.000000E+000
1	81.06386923	3.154513E-012	1.589451E-011	1	0.000000E+000
1	81.06399210	1.589451E-011	3.154513E-012	0	0.000000E+000
1	81.06652810	3.154513E-012	1.589451E-011	1	0.000000E+000
1	81.06673144	1.589451E-011	3.154513E-012	0	0.000000E+000
1	81.06707842	3.154513E-012	1.589451E-011	1	0.000000E+000
1	81.06720856	1.589451E-011	3.154513E-012	0	0.000000E+000
1	81.06771466	3.154513E-012	1.589451E-011	1	0.000000E+000
1	81.06774626	1.589451E-011	3.154513E-012	0	0.000000E+000
1	81.06823066	3.154513E-012	1.589451E-011	1	0.000000E+000
1	81.06838399	1.589451E-011	3.154513E-012	0	0.000000E+000
1	81.06859301	3.154513E-012	1.589451E-011	1	0.000000E+000
1	81.06861865	1.589451E-011	3.154513E-012	0	0.000000E+000
1	81.07224966	3.154513E-012	1.589451E-011	1	0.000000E+000
1	81.07225774	1.589451E-011	3.154513E-012	0	0.000000E+000
1	81.07266592	3.154513E-012	1.589451E-011	1	0.000000E+000
1	81.07274441	1.589451E-011	3.154513E-012	0	0.000000E+000
1	81.07454857	3.154513E-012	1.589451E-011	1	0.000000E+000
1	81.07464864	1.589451E-011	3.154513E-012	0	0.000000E+000
1	81.07615132	3.154513E-012	1.589451E-011	1	0.000000E+000
1	81.07622432	1.589451E-011	3.154513E-012	0	0.000000E+000
1	81.07690075	3.154513E-012	1.589451E-011	1	0.000000E+000
1	81.07707739	1.589451E-011	3.154513E-012	0	0.000000E+000
1	81.07767645	3.154513E-012	1.589451E-011	1	0.000000E+000
1	81.07769708	1.589451E-011	3.154513E-012	0	0.000000E+000
1	81.07816346	3.154513E-012	1.589451E-011	1	0.000000E+000
1	81.07820191	1.589451E-011	3.154513E-012	0	0.000000E+000
1	81.07888313	3.154513E-012	1.589451E-011	1	0.000000E+000
1	81.07892081	1.589451E-011	3.154513E-012	0	0.000000E+000
1	81.08175911	3.154513E-012	1.589451E-011	1	0.000000E+000
1	81.08189340	1.589451E-011	3.154513E-012	0	0.000000E+000
1	81.08203872	3.154513E-012	1.589451E-011	1	0.000000E+000
1	81.08204173	1.589451E-011	3.154513E-012	0	0.000000E+000
1	81.08223520	3.154513E-012	1.589451E-011	1	0.000000E+000
1	81.08234308	1.589451E-011	3.154513E-012	0	0.000000E+000
1	81.08271880	3.154513E-012	1.589451E-011	1	0.000000E+000
1	81.08275184	1.589451E-011	3.154513E-012	0	0.000000E+000
1	81.08345658	3.154513E-012	1.589451E-011	1	0.000000E+000
1	81.08354839	1.589451E-011	3.154513E-012	0	0.000000E+000
1	81.08482220	3.154513E-012	1.589451E-011	1	0.000000E+000
1	81.08490570	1.589451E-011	3.154513E-012	0	0.000000E+000
1	81.08573519	3.154513E-012	1.589451E-011	1	0.000000E+000
1	81.08619582	1.589451E-011	3.154513E-012	0	0.000000E+000
1	81.08762151	3.154513E-012	1.589451E-011	1	0.000000E+000
1	81.08779952	1.589451E-011	3.154513E-012	0	0.000000E+000
1	81.09281112	3.154513E-012	1.589451E-011	1	0.000000E+000
1	81.09292666	1.589451E-011	3.154513E-012	0	0.000000E+000
1	81.09314248	3.154513E-012	1.589451E-011	1	0.000000E+000
1	81.09327100	1.589451E-011	3.154513E-012	0	0.000000E+000
1	81.09783079	3.154513E-012	1.589451E-011	1	0.000000E+000
1	81.09796308	1.589451E-011	3.154513E-012	0	0.000000E+000
1	81.09867874	3.154513E-012	1.589451E-011	1	0.000000E+000
1	81.09869851	1.589451E-011	3.154513E-012	0	0.000000E+000
1	81.09991874	3.154513E-012	1.589451E-011	1	0.000000E+000
1	81.10003175	1.589451E-011	3.154513E-012	0	0.000000E+000
1	81.10072435	3.154513E-012	1.589451E-011	1	0.000000E+000
1	81.10085936	1.589451E-011	3.154513E-012	0	0.000000E+000
1	81.10176867	3.154513E-012	1.589451E-011	1	0.000000E+000
1	81.10184549	1.589451E-011	3.154513E-012	0	0.000000E+000
1	81.10224937	3.154513E-012	1.589451E-011	1	0.000000E+000
1	81.10241878	1.589451E-011	3.154513E-012	0	0.000000E+000
1	81.10253869	3.154513E-012	1.589451E-011	1	0.000000E+000
1	81.10273138	1.589451E-011	3.154513E-012	0	0.000000E+000
1	81.10293958	3.154513E-012	1.589451E-011	1	0.000000E+000
1	81.10303121	1.589451E-011	3.154513E-012	0	0.000000E+000
1	81.10461499	3.154513E-012	1.589451E-011	1	0.000000E+000
1	81.10502827	1.589451E-011	3.154513E-012	0	0.000000E+000
1	81.10708072	3.154513E-012	1.589451E-011	1	0.000000E+000
1	81.10739936	1.589451E-011	3.154513E-012	0	0.000000E+000
1	81.10961908	3.154513E-012	1.589451E-011	1	0.000000E+000
1	81.11045734	1.589451E-011	3.154513E-012	0	0.000000E+000
1	81.11102377	3.154513E-012	1.589451E-011	1	0.000000E+000
1	81.11104028	1.589451E-011	3.154513E-012	0	0.000000E+000
1	81.11570403	3.154513E-012	1.589451E-011	1	0.000000E+000
1	81.11581144	1.589451E-011	3.154513E-012	0	0.000000E+000
1	81.11594428	3.154513E-012	1.589451E-011	1	0.000000E+000
1	81.11598804	1.589451E-011	3.154513E-012	0	0.000000E+000
1	81.11687829	3.154513E-012	1.589451E-011	1	0.000000E+000
1	81.11690908	1.589451E-011	3.154513E-012	0	0.000000E+000
1	81.11767816	3.154513E-012	1.589451E-011	1	0.000000E+000
1	81.11796477	1.589451E-011	3.154513E-012	0	0.000000E+000
1	81.11799329	3.154513E-012	1.589451E-011	1	0.000000E+000
1	81.11814793	1.589451E-011	3.154513E-012	0	0.000000E+000
1	81.11823998	3.154513E-012	1.589451E-011	1	0.000000E+000
1	81.11828135	1.589451E-011	3.154513E-012	0	0.000000E+000
1	81.11937490	3.154513E-012	1.589451E-011	1	0.000000E+000
1	81.11940595	1.589451E-011	3.154513E-012	0	0.000000E+000
1	81.12083335	3.154513E-012	1.589451E-011	1	0.000000E+000
1	81.12085982	1.589451E-011	3.154513E-012	0	0.000000E+000
1	81.12357842	3.154513E-012	1.589451E-011	1	0.000000E+000
1	81.12381807	1.589451E-011	3.154513E-012	0	0.000000E+000
1	81.12522936	3.154513E-012	1.589451E-011	1	0.000000E+000
1	81.12528630	1.589451E-011	3.154513E-012	0	0.000000E+000
1	81.12850523	3.154513E-012	1.589451E-011	1	0.000000E+000
1	81.12874278	1.589451E-011	3.154513E-012	0	0.000000E+000
1	81.12891068	3.154513E-012	1.589451E-011	1	0.000000E+000
1	81.12916983	1.589451E-011	3.154513E-012	0	0.000000E+000
1	81.13126051	3.154513E-012	1.589451E-011	1	0.000000E+000
1	81.13128185	1.589451E-011	3.154513E-012	0	0.000000E+000
1	81.13242374	3.154513E-012	1.589451E-011	1	0.000000E+000
1	81.13255605	1.589451E-011	3.154513E-012	0	0.000000E+000
1	81.13497692	3.154513E-012	1.589451E-011	1	0.000000E+000
1	81.13521887	1.589451E-011	3.154513E-012	0	0.000000E+000
1	81.13577553	3.154513E-012	1.589451E-011	1	0.000000E+000
1	81.13586131	1.589451E-011	3.154513E-012	0	0.000000E+000
1	81.13597063	3.154513E-012	1.589451E-011	1	0.000000E+000
1	81.13603991	1.589451E-011	3.154513E-012	0	0.000000E+000
1	81.13611278	3.154513E-012	1.589451E-011	1	0.000000E+000
1	81.13612717	1.589451E-011	3.154513E-012	0	0.000000E+000
1	81.13715965	3.154513E-012	1.589451E-011	1	0.000000E+000
1	81.13726168	1.589451E-011	3.154513E-012	0	0.000000E+000
1	81.13989861	3.154513E-012	1.589451E-011	1	0.000000E+000
1	81.13992850	1.589451E-011	3.154513E-012	0	0.000000E+000
1	81.14109320	3.154513E-012	1.589451E-011	1	0.000000E+000
1	81.14127451	1.589451E-011	3.154513E-012	0	0.000000E+000
1	81.14173155	3.154513E-012	1.589451E-011	1	0.000000E+000
1	81.14188423	1.589451E-011	3.154513E-012	0	0.000000E+000
1	81.14293261	3.154513E-012	1.589451E-011	1	0.000000E+000
1	81.14330174	1.589451E-011	3.154513E-012	0	0.000000E+000
1	81.14386179	3.154513E-012	1.589451E-011	1	0.000000E+000
1	81.14410204	1.589451E-011	3.154513E-012	0	0.000000E+000
1	81.14477998	3.154513E-012	1.589451E-011	1	0.000000E+000
1	81.14483275	1.589451E-011	3.154513E-012	0	0.000000E+000
1	81.14589621	3.154513E-012	1.589451E-011	1	0.000000E+000
1	81.14617837	1.589451E-011	3.154513E-012	0	0.000000E+000
1	81.14719198	3.154513E-012	1.589451E-011	1	0.000000E+000
1	81.14733472	1.589451E-011	3.154513E-012	0	0.000000E+000
1	81.14760122	3.154513E-012	1.589451E-011	1	0.000000E+000
1	81.14777335	1.589451E-011	3.154513E-012	0	0.000000E+000
1	81.14790903	3.154513E-012	1.589451E-011	1	0.000000E+000
1	81.14795025	1.589451E-011	3.154513E-012	0	0.000000E+000
1	81.15121294	3.154513E-012	1.589451E-011	1	0.000000E+000
1	81.15125606	1.589451E-011	3.154513E-012	0	0.000000E+000
1	81.15129152	3.154513E-012	1.589451E-011	1	0.000000E+000
1	81.15150975	1.589451E-011	3.154513E-012	0	0.000000E+000
1	81.15383782	3.154513E-012	1.589451E-011	1	0.000000E+000
1	81.15399091	1.589451E-011	3.154513E-012	0	0.000000E+000
1	81.15712745	3.154513E-012	1.589451E-011	1	0.000000E+000
1	81.15719447	1.589451E-011	3.154513E-012	0	0.000000E+000
1	81.15798811	3.154513E-012	1.589451E-011	1	0.000000E+000
1	81.15813256	1.589451E-011	3.154513E-012	0	0.000000E+000
1	81.15826231	3.154513E-012	1.589451E-011	1	0.000000E+000
1	81.15830958	1.589451E-011	3.154513E-012	0	0.000000E+000
1	81.15881431	3.154513E-012	1.589451E-011	1	0.000000E+000
1	81.15893745	1.589451E-011	3.154513E-012	0	0.000000E+000
1	81.15916636	3.154513E-012	1.589451E-011	1	0.000000E+000
1	81.15922551	1.589451E-011	3.154513E-012	0	0.000000E+000
1	81.16053552	3.154513E-012	1.589451E-011	1	0.000000E+000
1	81.16074262	1.589451E-011	3.154513E-012	0	0.000000E+000
1	81.16079404	3.154513E-012	1.589451E-011	1	0.000000E+000
1	81.16085828	1.589451E-011	3.154513E-012	0	0.000000E+000
1	81.16253340	3.154513E-012	1.589451E-011	1	0.000000E+000
1	81.16285299	1.589451E-011	3.154513E-012	0	0.000000E+000
1	81.16304025	3.154513E-012	1.589451E-011	1	0.000000E+000
1	81.16312722	1.589451E-011	3.154513E-012	0	0.000000E+000
1	81.16482246	3.154513E-012	1.589451E-011	1	0.000000E+000
1	81.16488967	1.589451E-011	3.154513E-012	0	0.000000E+000
1	81.16548048	3.154513E-012	1.589451E-011	1	0.000000E+000
1	81.16557265	1.589451E-011	3.154513E-012	0	0.000000E+000
1	81.16558615	3.154513E-012	1.589451E-011	1	0.000000E+000
1	81.16566634	1.589451E-011	3.154513E-012	0	0.000000E+000
1	81.16674522	3.154513E-012	1.589451E-011	1	0.000000E+000
1	81.16686262	1.589451E-011	3.154513E-012	0	0.000000E+000
1	81.16729157	3.154513E-012	1.589451E-011	1	0.000000E+000
1	81.16748998	1.589451E-011	3.154513E-012	0	0.000000E+000
1	81.16998988	3.154513E-012	1.589451E-011	1	0.000000E+000
1	81.17000557	1.589451E-011	3.154513E-012	0	0.000000E+000
1	81.17001953	3.154513E-012	1.589451E-011	1	0.000000E+000
1	81.17020003	1.589451E-011	3.154513E-012	0	0.000000E+000
1	81.17199976	3.154513E-012	1.589451E-011	1	0.000000E+000
1	81.17202234	1.589451E-011	3.154513E-012	0	0.000000E+000
1	81.17207154	3.154513E-012	1.589451E-011	1	0.000000E+000
1	81.17214532	1.589451E-011	3.154513E-012	0	0.000000E+000
1	81.17353508	3.154513E-012	1.589451E-011	1	0.000000E+000
1	81.17372646	1.589451E-011	3.154513E-012	0	0.000000E+000
1	81.17379256	3.154513E-012	1.589451E-011	1	0.000000E+000
1	81.17398267	1.589451E-011	3.154513E-012	0	0.000000E+000
1	81.17446166	3.154513E-012	1.589451E-011	1	0.000000E+000
1	81.17450568	1.589451E-011	3.154513E-012	0	0.000000E+000
1	81.17511840	3.154513E-012	1.589451E-011	1	0.000000E+000
1	81.17514187	1.589451E-011	3.154513E-012	0	0.000000E+000
1	81.17617135	3.154513E-012	1.589451E-011	1	0.000000E+000
1	81.17626265	1.589451E-011	3.154513E-012	0	0.000000E+000
1	81.17631414	3.154513E-012	1.589451E-011	1	0.000000E+000
1	81.17646164	1.589451E-011	3.154513E-012	0	0.000000E+000
1	81.17751597	3.154513E-012	1.589451E-011	1	0.000000E+000
1	81.17755524	1.589451E-011	3.154513E-012	0	0.000000E+000
1	81.17914927	3.154513E-012	1.589451E-011	1	0.000000E+000
1	81.17920030	1.589451E-011	3.154513E-012	0	0.000000E+000
1	81.18050806	3.154513E-012	1.589451E-011	1	0.000000E+000
1	81.18060828	1.589451E-011	3.154513E-012	0	0.000000E+000
1	81.18064254	3.154513E-012	1.589451E-011	1	0.000000E+000
1	81.18078945	1.589451E-011	3.154513E-012	0	0.000000E+000
1	81.18703541	3.154513E-012	1.589451E-011	1	0.000000E+000
1	81.18721834	1.589451E-011	3.154513E-012	0	0.000000E+000
1	81.18727812	3.154513E-012	1.589451E-011	1	0.000000E+000
1	81.18750263	1.589451E-011	3.154513E-012	0	0.000000E+000
1	81.18870506	3.154513E-012	1.589451E-011	1	0.000000E+000
1	81.18909196	1.589451E-011	3.154513E-012	0	0.000000E+000
1	81.19022125	3.154513E-012	1.589451E-011	1	0.000000E+000
1	81.19025067	1.589451E-011	3.154513E-012	0	0.000000E+000
1	81.19097853	3.154513E-012	1.589451E-011	1	0.000000E+000
1	81.19111315	1.589451E-011	3.154513E-012	0	0.000000E+000
1	81.19151657	3.154513E-012	1.589451E-011	1	0.000000E+000
1	81.19157868	1.589451E-011	3.154513E-012	0	0.000000E+000
1	81.19203769	3.154513E-012	1.589451E-011	1	0.000000E+000
1	81.19205308	1.589451E-011	3.154513E-012	0	0.000000E+000
1	81.19244503	3.154513E-012	1.589451E-011	1	0.000000E+000
1	81.19269670	1.589451E-011	3.154513E-012	0	0.000000E+000
1	81.19456603	3.154513E-012	1.589451E-011	1	0.000000E+000
1	81.19483068	1.589451E-011	3.154513E-012	0	0.000000E+000
1	81.19538240	3.154513E-012	1.589451E-011	1	0.000000E+000
1	81.19541590	1.589451E-011	3.154513E-012	0	0.000000E+000
1	81.19747212	3.154513E-012	1.589451E-011	1	0.000000E+000
1	81.19751076	1.589451E-011	3.154513E-012	0	0.000000E+000
1	81.19752871	3.154513E-012	1.589451E-011	1	0.000000E+000
1	81.19772439	1.589451E-011	3.154513E-012	0	0.000000E+000
1	81.19786713	3.154513E-012	1.589451E-011	1	0.000000E+000
1	81.19790500	1.589451E-011	3.154513E-012	0	0.000000E+000
1	81.20069381	3.154513E-012	1.589451E-011	1	0.000000E+000
1	81.20085534	1.589451E-011	3.154513E-012	0	0.000000E+000
1	81.20151951	3.154513E-012	1.589451E-011	1	0.000000E+000
1	81.20164521	1.589451E-011	3.154513E-012	0	0.000000E+000
1	81.20317688	3.154513E-012	1.589451E-011	1	0.000000E+000
1	81.20325323	1.589451E-011	3.154513E-012	0	0.000000E+000
1	81.20485478	3.154513E-012	1.589451E-011	1	0.000000E+000
1	81.20489377	1.589451E-011	3.154513E-012	0	0.000000E+000
1	81.20830301	3.154513E-012	1.589451E-011	1	0.000000E+000
1	81.20837639	1.589451E-011	3.154513E-012	0	0.000000E+000
1	81.21065151	3.154513E-012	1.589451E-011	1	0.000000E+000
1	81.21068816	1.589451E-011	3.154513E-012	0	0.000000E+000
1	81.21281146	3.154513E-012	1.589451E-011	1	0.000000E+000
1	81.21302373	1.589451E-011	3.154513E-012	0	0.000000E+000
1	81.21304149	3.154513E-012	1.589451E-011	1	0.000000E+000
1	81.21342677	1.589451E-011	3.154513E-012	0	0.000000E+000
1	81.21420273	3.154513E-012	1.589451E-011	1	0.000000E+000
1	81.21437180	1.589451E-011	3.154513E-012	0	0.000000E+000
1	81.21463661	3.154513E-012	1.589451E-011	1	0.000000E+000
1	81.21473258	1.589451E-011	3.154513E-012	0	0.000000E+000
1	81.24027783	3.154513E-012	1.589451E-011	1	0.000000E+000
1	81.24034090	1.589451E-011	3.154513E-012	0	0.000000E+000
1	81.24134536	3.154513E-012	1.589451E-011	1	0.000000E+000
1	81.24141859	1.589451E-011	3.154513E-012	0	0.000000E+000
1	81.24248405	3.154513E-012	1.589451E-011	1	0.000000E+000
1	81.24264568	1.589451E-011	3.154513E-012	0	0.000000E+000
1	81.24358109	3.154513E-012	1.589451E-011	1	0.000000E+000
1	81.24367011	1.589451E-011	3.154513E-012	0	0.000000E+000
1	81.24572986	3.154513E-012	1.589451E-011	1	0.000000E+000
1	81.24574306	1.589451E-011	3.154513E-012	0	0.000000E+000
1	81.24594964	3.154513E-012	1.589451E-011	1	0.000000E+000
1	81.24599320	1.589451E-011	3.154513E-012	0	0.000000E+000
1	81.24940004	3.154513E-012	1.589451E-011	1	0.000000E+000
1	81.24949727	1.589451E-011	3.154513E-012	0	0.000000E+000
1	81.24968372	3.154513E-012	1.589451E-011	1	0.000000E+000
1	81.24973983	1.589451E-011	3.154513E-012	0	0.000000E+000
1	81.25285934	3.154513E-012	1.589451E-011	1	0.000000E+000
1	81.25299185	1.589451E-011	3.154513E-012	0	0.000000E+000
1	81.25580679	3.154513E-012	1.589451E-011	1	0.000000E+000
1	81.25594328	1.589451E-011	3.154513E-012	0	0.000000E+000
1	81.25657298	3.154513E-012	1.589451E-011	1	0.000000E+000
1	81.25663754	1.589451E-011	3.154513E-012	0	0.000000E+000
1	81.25672729	3.154513E-012	1.589451E-011	1	0.000000E+000
1	81.25676383	1.589451E-011	3.154513E-012	0	0.000000E+000
1	81.25686134	3.154513E-012	1.589451E-011	1	0.000000E+000
1	81.25691795	1.589451E-011	3.154513E-012	0	0.000000E+000
1	81.26180692	3.154513E-012	1.589451E-011	1	0.000000E+000
1	81.26206731	1.589451E-011	3.154513E-012	0	0.000000E+000
1	81.26212561	3.154513E-012	1.589451E-011	1	0.000000E+000
1	81.26225635	1.589451E-011	3.154513E-012	0	0.000000E+000
1	81.26291924	3.154513E-012	1.589451E-011	1	0.000000E+000
1	81.26328290	1.589451E-011	3.154513E-012	0	0.000000E+000
1	81.26497167	3.154513E-012	1.589451E-011	1	0.000000E+000
1	81.26503903	1.589451E-011	3.154513E-012	0	0.000000E+000
1	81.26506264	3.154513E-012	1.589451E-011	1	0.000000E+000
1	81.26516482	1.589451E-011	3.154513E-012	0	0.000000E+000
1	81.27036001	3.154513E-012	1.589451E-011	1	0.000000E+000
1	81.27039538	1.589451E-011	3.154513E-012	0	0.000000E+000
1	81.27055320	3.154513E-012	1.589451E-011	1	0.000000E+000
1	81.27066253	1.589451E-011	3.154513E-012	0	0.000000E+000
1	81.27072681	3.154513E-012	1.589451E-011	1	0.000000E+000
1	81.27078321	1.589451E-011	3.154513E-012	0	0.000000E+000
1	81.27080109	3.154513E-012	1.589451E-011	1	0.000000E+000
1	81.27101214	1.589451E-011	3.154513E-012	0	0.000000E+000
1	81.27107554	3.154513E-012	1.589451E-011	1	0.000000E+000
1	81.27113820	1.589451E-011	3.154513E-012	0	0.000000E+000
1	81.27117316	3.154513E-012	1.589451E-011	1	0.000000E+000
1	81.27139303	1.589451E-011	3.154513E-012	0	0.000000E+000
1	81.27317925	3.154513E-012	1.589451E-011	1	0.000000E+000
1	81.27335599	1.589451E-011	3.154513E-012	0	0.000000E+000
1	81.27369653	3.154513E-012	1.589451E-011	1	0.000000E+000
1	81.27388494	1.589451E-011	3.154513E-012	0	0.000000E+000
1	81.27453470	3.154513E-012	1.589451E-011	1	0.000000E+000
1	81.27457012	1.589451E-011	3.154513E-012	0	0.000000E+000
1	81.27513121	3.154513E-012	1.589451E-011	1	0.000000E+000
1	81.27522712	1.589451E-011	3.154513E-012	0	0.000000E+000
1	81.27816082	3.154513E-012	1.589451E-011	1	0.000000E+000
1	81.27818021	1.589451E-011	3.154513E-012	0	0.000000E+000
1	81.27951580	3.154513E-012	1.589451E-011	1	0.000000E+000
1	81.27955047	1.589451E-011	3.154513E-012	0	0.000000E+000
1	81.27959717	3.154513E-012	1.589451E-011	1	0.000000E+000
1	81.27975372	1.589451E-011	3.154513E-012	0	0.000000E+000
1	81.28031501	3.154513E-012	1.589451E-011	1	0.000000E+000
1	81.28048616	1.589451E-011	3.154513E-012	0	0.000000E+000
1	81.28094528	3.154513E-012	1.589451E-011	1	0.000000E+000
1	81.28097868	1.589451E-011	3.154513E-012	0	0.000000E+000
1	81.28153265	3.154513E-012	1.589451E-011	1	0.000000E+000
1	81.28194072	1.589451E-011	3.154513E-012	0	0.000000E+000
1	81.28235153	3.154513E-012	1.589451E-011	1	0.000000E+000
1	81.28239726	1.589451E-011	3.154513E-012	0	0.000000E+000
1	81.28337222	3.154513E-012	1.589451E-011	1	0.000000E+000
1	81.28341570	1.589451E-011	3.154513E-012	0	0.000000E+000
1	81.28420515	3.154513E-012	1.589451E-011	1	0.000000E+000
1	81.28441427	1.589451E-011	3.154513E-012	0	0.000000E+000
1	81.28447596	3.154513E-012	1.589451E-011	1	0.000000E+000
1	81.28468032	1.589451E-011	3.154513E-012	0	0.000000E+000
1	81.28680455	3.154513E-012	1.589451E-011	1	0.000000E+000
1	81.28736728	1.589451E-011	3.154513E-012	0	0.000000E+000
1	81.28856849	3.154513E-012	1.589451E-011	1	0.000000E+000
1	81.28874104	1.589451E-011	3.154513E-012	0	0.000000E+000
1	81.29027242	3.154513E-012	1.589451E-011	1	0.000000E+000
1	81.29030113	1.589451E-011	3.154513E-012	0	0.000000E+000
1	81.29092693	3.154513E-012	1.589451E-011	1	0.000000E+000
1	81.29122606	1.589451E-011	3.154513E-012	0	0.000000E+000
1	81.29151815	3.154513E-012	1.589451E-011	1	0.000000E+000
1	81.29156151	1.589451E-011	3.154513E-012	0	0.000000E+000
1	81.29277830	3.154513E-012	1.589451E-011	1	0.000000E+000
1	81.29282238	1.589451E-011	3.154513E-012	0	0.000000E+000
1	81.29310355	3.154513E-012	1.589451E-011	1	0.000000E+000
1	81.29317252	1.589451E-011	3.154513E-012	0	0.000000E+000
1	81.29384475	3.154513E-012	1.589451E-011	1	0.000000E+000
1	81.29393467	1.589451E-011	3.154513E-012	0	0.000000E+000
1	81.29506726	3.154513E-012	1.589451E-011	1	0.000000E+000
1	81.29547702	1.589451E-011	3.154513E-012	0	0.000000E+000
1	81.29677138	3.154513E-012	1.589451E-011	1	0.000000E+000
1	81.29692125	1.589451E-011	3.154513E-012	0	0.000000E+000
1	81.30243703	3.154513E-012	1.589451E-011	1	0.000000E+000
1	81.30267074	1.589451E-011	3.154513E-012	0	0.000000E+000
1	81.30277062	3.154513E-012	1.589451E-011	1	0.000000E+000
1	81.30282697	1.589451E-011	3.154513E-012	0	0.000000E+000
1	81.30284718	3.154513E-012	1.589451E-011	1	0.000000E+000
1	81.30289274	1.589451E-011	3.154513E-012	0	0.000000E+000
1	81.30371862	3.154513E-012	1.589451E-011	1	0.000000E+000
1	81.30381525	1.589451E-011	3.154513E-012	0	0.000000E+000
1	81.30414567	3.154513E-012	1.589451E-011	1	0.000000E+000
1	81.30453534	1.589451E-011	3.154513E-012	0	0.000000E+000
1	81.30479356	3.154513E-012	1.589451E-011	1	0.000000E+000
1	81.30486111	1.589451E-011	3.154513E-012	0	0.000000E+000
1	81.30571864	3.154513E-012	1.589451E-011	1	0.000000E+000
1	81.30579029	1.589451E-011	3.154513E-012	0	0.000000E+000
1	81.30664121	3.154513E-012	1.589451E-011	1	0.000000E+000
1	81.30667570	1.589451E-011	3.154513E-012	0	0.000000E+000
1	81.30678177	3.154513E-012	1.589451E-011	1	0.000000E+000
1	81.30689506	1.589451E-011	3.154513E-012	0	0.000000E+000
1	81.30712991	3.154513E-012	1.589451E-011	1	0.000000E+000
1	81.30720642	1.589451E-011	3.154513E-012	0	0.000000E+000
1	81.30783429	3.154513E-012	1.589451E-011	1	0.000000E+000
1	81.30784651	1.589451E-011	3.154513E-012	0	0.000000E+000
1	81.30911902	3.154513E-012	1.589451E-011	1	0.000000E+000
1	81.30926919	1.589451E-011	3.154513E-012	0	0.000000E+000
1	81.31088087	3.154513E-012	1.589451E-011	1	0.000000E+000
1	81.31098745	1.589451E-011	3.154513E-012	0	0.000000E+000
1	81.31228200	3.154513E-012	1.589451E-011	1	0.000000E+000
1	81.31235504	1.589451E-011	3.154513E-012	0	0.000000E+000
1	81.31522594	3.154513E-012	1.589451E-011	1	0.000000E+000
1	81.31532155	1.589451E-011	3.154513E-012	0	0.000000E+000
1	81.31723738	3.154513E-012	1.589451E-011	1	0.000000E+000
1	81.31727911	1.589451E-011	3.154513E-012	0	0.000000E+000
1	81.31761162	3.154513E-012	1.589451E-011	1	0.000000E+000
1	81.31783618	1.589451E-011	3.154513E-012	0	0.000000E+000
1	81.32046238	3.154513E-012	1.589451E-011	1	0.000000E+000
1	81.32107341	1.589451E-011	3.154513E-012	0	0.000000E+000
1	81.32108623	3.154513E-012	1.589451E-011	1	0.000000E+000
1	81.32143742	1.589451E-011	3.154513E-012	0	0.000000E+000
1	81.32413682	3.154513E-012	1.589451E-011	1	0.000000E+000
1	81.32428464	1.589451E-011	3.154513E-012	0	0.000000E+000
1	81.32506036	3.154513E-012	1.589451E-011	1	0.000000E+000
1	81.32529439	1.589451E-011	3.154513E-012	0	0.000000E+000
1	81.32750554	3.154513E-012	1.589451E-011	1	0.000000E+000
1	81.32756477	1.589451E-011	3.154513E-012	0	0.000000E+000
1	81.32793125	3.154513E-012	1.589451E-011	1	0.000000E+000
1	81.32799368	1.589451E-011	3.154513E-012	0	0.000000E+000
1	81.32983957	3.154513E-012	1.589451E-011	1	0.000000E+000
1	81.32997089	1.589451E-011	3.154513E-012	0	0.000000E+000
1	81.33166862	3.154513E-012	1.589451E-011	1	0.000000E+000
1	81.33182830	1.589451E-011	3.154513E-012	0	0.000000E+000
1	81.33310106	3.154513E-012	1.589451E-011	1	0.000000E+000
1	81.33319939	1.589451E-011	3.154513E-012	0	0.000000E+000
1	81.34053046	3.154513E-012	1.589451E-011	1	0.000000E+000
1	81.34060848	1.589451E-011	3.154513E-012	0	0.000000E+000
1	81.34103585	3.154513E-012	1.589451E-011	1	0.000000E+000
1	81.34115788	1.589451E-011	3.154513E-012	0	0.000000E+000
1	81.34384527	3.154513E-012	1.589451E-011	1	0.000000E+000
1	81.34407781	1.589451E-011	3.154513E-012	0	0.000000E+000
1	81.34461349	3.154513E-012	1.589451E-011	1	0.000000E+000
1	81.34468871	1.589451E-011	3.154513E-012	0	0.000000E+000
1	81.34509666	3.154513E-012	1.589451E-011	1	0.000000E+000
1	81.34518329	1.589451E-011	3.154513E-012	0	0.000000E+000
1	81.34520115	3.154513E-012	1.589451E-011	1	0.000000E+000
1	81.34528108	1.589451E-011	3.154513E-012	0	0.000000E+000
1	81.34608715	3.154513E-012	1.589451E-011	1	0.000000E+000
1	81.34619334	1.589451E-011	3.154513E-012	0	0.000000E+000
1	81.34623919	3.154513E-012	1.589451E-011	1	0.000000E+000
1	81.34629504	1.589451E-011	3.154513E-012	0	0.000000E+000
1	81.34681541	3.154513E-012	1.589451E-011	1	0.000000E+000
1	81.34693274	1.589451E-011	3.154513E-012	0	0.000000E+000
1	81.34787278	3.154513E-012	1.589451E-011	1	0.000000E+000
1	81.34791125	1.589451E-011	3.154513E-012	0	0.000000E+000
1	81.34902534	3.154513E-012	1.589451E-011	1	0.000000E+000
1	81.34934317	1.589451E-011	3.154513E-012	0	0.000000E+000
1	81.35106068	3.154513E-012	1.589451E-011	1	0.000000E+000
1	81.35108397	1.589451E-011	3.154513E-012	0	0.000000E+000
1	81.35109830	3.154513E-012	1.589451E-011	1	0.000000E+000
1	81.35120308	1.589451E-011	3.154513E-012	0	0.000000E+000
1	81.35381539	3.154513E-012	1.589451E-011	1	0.000000E+000
1	81.35396520	1.589451E-011	3.154513E-012	0	0.000000E+000
1	81.35450013	3.154513E-012	1.589451E-011	1	0.000000E+000
1	81.35454233	1.589451E-011	3.154513E-012	0	0.000000E+000
1	81.40909050	3.154513E-012	1.589451E-011	1	0.000000E+000
1	81.40914447	1.589451E-011	3.154513E-012	0	0.000000E+000
1	81.40915423	3.154513E-012	1.589451E-011	1	0.000000E+000
1	81.40932183	1.589451E-011	3.154513E-012	0	0.000000E+000
1	81.40935261	3.154513E-012	1.589451E-011	1	0.000000E+000
1	81.40948665	1.589451E-011	3.154513E-012	0	0.000000E+000
1	81.41075925	3.154513E-012	1.589451E-011	1	0.000000E+000
1	81.41083356	1.589451E-011	3.154513E-012	0	0.000000E+000
1	81.41233660	3.154513E-012	1.589451E-011	1	0.000000E+000
1	81.41236470	1.589451E-011	3.154513E-012	0	0.000000E+000
1	81.41474255	3.154513E-012	1.589451E-011	1	0.000000E+000
1	81.41480924	1.589451E-011	3.154513E-012	0	0.000000E+000
1	81.41864823	3.154513E-012	1.589451E-011	1	0.000000E+000
1	81.41872575	1.589451E-011	3.154513E-012	0	0.000000E+000
1	85.94406533	2.894593E-012	1.563459E-011	1	0.000000E+000
1	85.94416732	1.563459E-011	2.894593E-012	0	0.000000E+000
1	85.94737551	2.894593E-012	1.563459E-011	1	0.000000E+000
1	85.94746899	1.563459E-011	2.894593E-012	0	0.000000E+000
1	85.94759586	2.894593E-012	1.563459E-011	1	0.000000E+000
1	85.94762814	1.563459E-011	2.894593E-012	0	0.000000E+000
1	85.94968119	2.894593E-012	1.563459E-011	1	0.000000E+000
1	85.95000904	1.563459E-011	2.894593E-012	0	0.000000E+000
1	85.95281185	2.894593E-012	1.563459E-011	1	0.000000E+000
1	85.95287719	1.563459E-011	2.894593E-012	0	0.000000E+000
1	85.95294914	2.894593E-012	1.563459E-011	1	0.000000E+000
1	85.95310224	1.563459E-011	2.894593E-012	0	0.000000E+000
1	85.95377650	2.894593E-012	1.563459E-011	1	0.000000E+000
1	85.95386560	1.563459E-011	2.894593E-012	0	0.000000E+000
1	85.95387518	2.894593E-012	1.563459E-011	1	0.000000E+000
1	85.95401885	1.563459E-011	2.894593E-012	0	0.000000E+000
1	85.95470406	2.894593E-012	1.563459E-011	1	0.000000E+000
1	85.95504418	1.563459E-011	2.894593E-012	0	0.000000E+000
1	85.95809447	2.894593E-012	1.563459E-011	1	0.000000E+000
1	85.95824277	1.563459E-011	2.894593E-012	0	0.000000E+000
1	85.95825340	2.894593E-012	1.563459E-011	1	0.000000E+000
1	85.95851879	1.563459E-011	2.894593E-012	0	0.000000E+000
1	85.96064526	2.894593E-012	1.563459E-011	1	0.000000E+000
1	85.96074364	1.563459E-011	2.894593E-012	0	0.000000E+000
1	85.96108867	2.894593E-012	1.563459E-011	1	0.000000E+000
1	85.96114291	1.563459E-011	2.894593E-012	0	0.000000E+000
1	85.96339145	2.894593E-012	1.563459E-011	1	0.000000E+000
1	85.96354059	1.563459E-011	2.894593E-012	0	0.000000E+000
1	85.96605632	2.894593E-012	1.563459E-011	1	0.000000E+000
1	85.96645844	1.563459E-011	2.894593E-012	0	0.000000E+000
1	85.96647885	2.894593E-012	1.563459E-011	1	0.000000E+000
1	85.96652161	1.563459E-011	2.894593E-012	0	0.000000E+000
1	85.96659818	2.894593E-012	1.563459E-011	1	0.000000E+000
1	85.96696246	1.563459E-011	2.894593E-012	0	0.000000E+000
1	85.96698787	2.894593E-012	1.563459E-011	1	0.000000E+000
1	85.96710918	1.563459E-011	2.894593E-012	0	0.000000E+000
1	85.96757971	2.894593E-012	1.563459E-011	1	0.000000E+000
1	85.96774916	1.563459E-011	2.894593E-012	0	0.000000E+000
1	85.96986625	2.894593E-012	1.563459E-011	1	0.000000E+000
1	85.97004508	1.563459E-011	2.894593E-012	0	0.000000E+000
1	85.97008188	2.894593E-012	1.563459E-011	1	0.000000E+000
1	85.97031468	1.563459E-011	2.894593E-012	0	0.000000E+000
1	85.97565431	2.894593E-012	1.563459E-011	1	0.000000E+000
1	85.97569975	1.563459E-011	2.894593E-012	0	0.000000E+000
1	85.97571856	2.894593E-012	1.563459E-011	1	0.000000E+000
1	85.97581091	1.563459E-011	2.894593E-012	0	0.000000E+000
1	85.97656760	2.894593E-012	1.563459E-011	1	0.000000E+000
1	85.97670570	1.563459E-011	2.894593E-012	0	0.000000E+000
1	85.97729916	2.894593E-012	1.563459E-011	1	0.000000E+000
1	85.97734844	1.563459E-011	2.894593E-012	0	0.000000E+000
1	85.97735983	2.894593E-012	1.563459E-011	1	0.000000E+000
1	85.97755981	1.563459E-011	2.894593E-012	0	0.000000E+000
1	85.97787049	2.894593E-012	1.563459E-011	1	0.000000E+000
1	85.97794637	1.563459E-011	2.894593E-012	0	0.000000E+000
1	85.98068007	2.894593E-012	1.563459E-011	1	0.000000E+000
1	85.98079880	1.563459E-011	2.894593E-012	0	0.000000E+000
1	85.98082603	2.894593E-012	1.563459E-011	1	0.000000E+000
1	85.98099720	1.563459E-011	2.894593E-012	0	0.000000E+000
1	85.98133555	2.894593E-012	1.563459E-011	1	0.000000E+000
1	85.98140084	1.563459E-011	2.894593E-012	0	0.000000E+000
1	85.98299172	2.894593E-012	1.563459E-011	1	0.000000E+000
1	85.98301516	1.563459E-011	2.894593E-012	0	0.000000E+000
1	85.98310802	2.894593E-012	1.563459E-011	1	0.000000E+000
1	85.98315335	1.563459E-011	2.894593E-012	0	0.000000E+000
1	85.98452643	2.894593E-012	1.563459E-011	1	0.000000E+000
1	85.98462745	1.563459E-011	2.894593E-012	0	0.000000E+000
1	85.98559929	2.894593E-012	1.563459E-011	1	0.000000E+000
1	85.98566345	1.563459E-011	2.894593E-012	0	0.000000E+000
1	85.98807002	2.894593E-012	1.563459E-011	1	0.000000E+000
1	85.98820754	1.563459E-011	2.894593E-012	0	0.000000E+000
1	85.98917566	2.894593E-012	1.563459E-011	1	0.000000E+000
1	85.98940912	1.563459E-011	2.894593E-012	0	0.000000E+000
1	85.99093569	2.894593E-012	1.563459E-011	1	0.000000E+000
1	85.99101145	1.563459E-011	2.894593E-012	0	0.000000E+000
1	85.99294925	2.894593E-012	1.563459E-011	1	0.000000E+000
1	85.99309309	1.563459E-011	2.894593E-012	0	0.000000E+000
1	85.99323008	2.894593E-012	1.563459E-011	1	0.000000E+000
1	85.99336705	1.563459E-011	2.894593E-012	0	0.000000E+000
1	85.99496846	2.894593E-012	1.563459E-011	1	0.000000E+000
1	85.99497204	1.563459E-011	2.894593E-012	0	0.000000E+000
1	85.99575688	2.894593E-012	1.563459E-011	1	0.000000E+000
1	85.99577708	1.563459E-011	2.894593E-012	0	0.000000E+000
1	108.45609504	2.816479E-012	1.555648E-011	1	0.000000E+000
1	108.45639228	1.555648E-011	2.816479E-012	0	0.000000E+000
1	108.45727401	2.816479E-012	1.555648E-011	1	0.000000E+000
1	108.45767389	1.555648E-011	2.816479E-012	0	0.000000E+000
1	108.45872982	2.816479E-012	1.555648E-011	1	0.000000E+000
1	108.45882625	1.555648E-011	2.816479E-012	0	0.000000E+000
1	108.45941897	2.816479E-012	1.555648E-011	1	0.000000E+000
1	108.45947034	1.555648E-011	2.816479E-012	0	0.000000E+000
1	108.46061040	2.816479E-012	1.555648E-011	1	0.000000E+000
1	108.46082637	1.555648E-011	2.816479E-012	0	0.000000E+000
1	108.46084880	2.816479E-012	1.555648E-011	1	0.000000E+000
1	108.46098607	1.555648E-011	2.816479E-012	0	0.000000E+000
1	108.46223509	2.816479E-012	1.555648E-011	1	0.000000E+000
1	108.46245399	1.555648E-011	2.816479E-012	0	0.000000E+000
1	108.46384607	2.816479E-012	1.555648E-011	1	0.000000E+000
1	108.46394090	1.555648E-011	2.816479E-012	0	0.000000E+000
1	108.46430741	2.816479E-012	1.555648E-011	1	0.000000E+000
1	108.46436591	1.555648E-011	2.816479E-012	0	0.000000E+000
1	108.46703202	2.816479E-012	1.555648E-011	1	0.000000E+000
1	108.46728494	1.555648E-011	2.816479E-012	0	0.000000E+000
1	108.46747062	2.816479E-012	1.555648E-011	1	0.000000E+000
1	108.46763542	1.555648E-011	2.816479E-012	0	0.000000E+000
1	108.47123156	2.816479E-012	1.555648E-011	1	0.000000E+000
1	108.47126520	1.555648E-011	2.816479E-012	0	0.000000E+000
1	108.47267412	2.816479E-012	1.555648E-011	1	0.000000E+000
1	108.47272715	1.555648E-011	2.816479E-012	0	0.000000E+000
1	108.47283119	2.816479E-012	1.555648E-011	1	0.000000E+000
1	108.47295216	1.555648E-011	2.816479E-012	0	0.000000E+000
1	108.47335062	2.816479E-012	1.555648E-011	1	0.000000E+000
1	108.47357631	1.555648E-011	2.816479E-012	0	0.000000E+000
1	108.47370304	2.816479E-012	1.555648E-011	1	0.000000E+000
1	108.47378960	1.555648E-011	2.816479E-012	0	0.000000E+000
1	108.47415486	2.816479E-012	1.555648E-011	1	0.000000E+000
1	108.47418988	1.555648E-011	2.816479E-012	0	0.000000E+000
1	108.47487356	2.816479E-012	1.555648E-011	1	0.000000E+000
1	108.47496151	1.555648E-011	2.816479E-012	0	0.000000E+000
1	108.47515248	2.816479E-012	1.555648E-011	1	0.000000E+000
1	108.47515888	1.555648E-011	2.816479E-012	0	0.000000E+000
1	108.47648180	2.816479E-012	1.555648E-011	1	0.000000E+000
1	108.47651391	1.555648E-011	2.816479E-012	0	0.000000E+000
1	117.95156191	2.703718E-012	1.544372E-011	1	0.000000E+000
1	117.95173863	1.544372E-011	2.703718E-012	0	0.000000E+000
1	117.95212603	2.703718E-012	1.544372E-011	1	0.000000E+000
1	117.95235551	1.544372E-011	2.703718E-012	0	0.000000E+000
1	117.95393162	2.703718E-012	1.544372E-011	1	0.000000E+000
1	117.95399337	1.544372E-011	2.703718E-012	0	0.000000E+000
1	117.95493097	2.703718E-012	1.544372E-011	1	0.000000E+000
1	117.95499665	1.544372E-011	2.703718E-012	0	0.000000E+000
1	117.95588788	2.703718E-012	1.544372E-011	1	0.000000E+000
1	117.95592702	1.544372E-011	2.703718E-012	0	0.000000E+000
1	117.95615908	2.703718E-012	1.544372E-011	1	0.000000E+000
1	117.95619120	1.544372E-011	2.703718E-012	0	0.000000E+000
1	117.95680944	2.703718E-012	1.544372E-011	1	0.000000E+000
1	117.95700416	1.544372E-011	2.703718E-012	0	0.000000E+000
1	117.95746254	2.703718E-012	1.544372E-011	1	0.000000E+000
1	117.95754468	1.544372E-011	2.703718E-012	0	0.000000E+000
1	117.95796890	2.703718E-012	1.544372E-011	1	0.000000E+000
1	117.95805634	1.544372E-011	2.703718E-012	0	0.000000E+000
1	117.95948427	2.703718E-012	1.544372E-011	1	0.000000E+000
1	117.95978532	1.544372E-011	2.703718E-012	0	0.000000E+000
1	117.96059026	2.703718E-012	1.544372E-011	1	0.000000E+000
1	117.96065369	1.544372E-011	2.703718E-012	0	0.000000E+000
1	117.96244614	2.703718E-012	1.544372E-011	1	0.000000E+000
1	117.96273959	1.544372E-011	2.703718E-012	0	0.000000E+000
1	117.96294842	2.703718E-012	1.544372E-011	1	0.000000E+000
1	117.96310397	1.544372E-011	2.703718E-012	0	0.000000E+000
1	117.96567982	2.703718E-012	1.544372E-011	1	0.000000E+000
1	117.96593340	1.544372E-011	2.703718E-012	0	0.000000E+000
1	117.96765509	2.703718E-012	1.544372E-011	1	0.000000E+000
1	117.96768267	1.544372E-011	2.703718E-012	0	0.000000E+000
1	117.96999015	2.703718E-012	1.544372E-011	1	0.000000E+000
1	117.97016944	1.544372E-011	2.703718E-012	0	0.000000E+000
1	117.97028319	2.703718E-012	1.544372E-011	1	0.000000E+000
1	117.97050912	1.544372E-011	2.703718E-012	0	0.000000E+000
1	117.97053597	2.703718E-012	1.544372E-011	1	0.000000E+000
1	117.97060808	1.544372E-011	2.703718E-012	0	0.000000E+000
1	117.97327390	2.703718E-012	1.544372E-011	1	0.000000E+000
1	117.97332013	1.544372E-011	2.703718E-012	0	0.000000E+000
1	117.97616078	2.703718E-012	1.544372E-011	1	0.000000E+000
1	117.97621444	1.544372E-011	2.703718E-012	0	0.000000E+000
1	117.97625316	2.703718E-012	1.544372E-011	1	0.000000E+000
1	117.97628323	1.544372E-011	2.703718E-012	0	0.000000E+000
1	117.97631711	2.703718E-012	1.544372E-011	1	0.000000E+000
1	117.97653882	1.544372E-011	2.703718E-012	0	0.000000E+000
1	117.97774430	2.703718E-012	1.544372E-011	1	0.000000E+000
1	117.97785383	1.544372E-011	2.703718E-012	0	0.000000E+000
1	117.97954529	2.703718E-012	1.544372E-011	1	0.000000E+000
1	117.97961208	1.544372E-011	2.703718E-012	0	0.000000E+000
1	117.98038089	2.703718E-012	1.544372E-011	1	0.000000E+000
1	117.98041444	1.544372E-011	2.703718E-012	0	0.000000E+000
1	117.98056791	2.703718E-012	1.544372E-011	1	0.000000E+000
1	117.98059652	1.544372E-011	2.703718E-012	0	0.000000E+000
1	117.98073707	2.703718E-012	1.544372E-011	1	0.000000E+000
1	117.98088875	1.544372E-011	2.703718E-012	0	0.000000E+000
1	117.98094057	2.703718E-012	1.544372E-011	1	0.000000E+000
1	117.98120078	1.544372E-011	2.703718E-012	0	0.000000E+000
1	117.98185733	2.703718E-012	1.544372E-011	1	0.000000E+000
1	117.98192902	1.544372E-011	2.703718E-012	0	0.000000E+000
1	117.98450727	2.703718E-012	1.544372E-011	1	0.000000E+000
1	117.98457920	1.544372E-011	2.703718E-012	0	0.000000E+000
1	117.98532360	2.703718E-012	1.544372E-011	1	0.000000E+000
1	117.98541795	1.544372E-011	2.703718E-012	0	0.000000E+000
1	117.98555560	2.703718E-012	1.544372E-011	1	0.000000E+000
1	117.98575262	1.544372E-011	2.703718E-012	0	0.000000E+000
1	117.98699086	2.703718E-012	1.544372E-011	1	0.000000E+000
1	117.98724285	1.544372E-011	2.703718E-012	0	0.000000E+000
1	117.99116391	2.703718E-012	1.544372E-011	1	0.000000E+000
1	117.99139528	1.544372E-011	2.703718E-012	0	0.000000E+000
1	117.99192303	2.703718E-012	1.544372E-011	1	0.000000E+000
1	117.99216802	1.544372E-011	2.703718E-012	0	0.000000E+000
1	117.99427283	2.703718E-012	1.544372E-011	1	0.000000E+000
1	117.99430715	1.544372E-011	2.703718E-012	0	0.000000E+000
1	117.99493792	2.703718E-012	1.544372E-011	1	0.000000E+000
1	117.99513378	1.544372E-011	2.703718E-012	0	0.000000E+000
1	117.99594224	2.703718E-012	1.544372E-011	1	0.000000E+000
1	117.99638075	1.544372E-011	2.703718E-012	0	0.000000E+000
1	117.99700066	2.703718E-012	1.544372E-011	1	0.000000E+000
1	117.99708254	1.544372E-011	2.703718E-012	0	0.000000E+000
1	117.99820344	2.703718E-012	1.544372E-011	1	0.000000E+000
1	117.99821687	1.544372E-011	2.703718E-012	0	0.000000E+000
1	118.00388743	2.703718E-012	1.544372E-011	1	0.000000E+000
1	118.00405539	1.544372E-011	2.703718E-012	0	0.000000E+000
1	118.00407826	2.703718E-012	1.544372E-011	1	0.000000E+000
1	118.00421025	1.544372E-011	2.703718E-012	0	0.000000E+000
1	118.00480953	2.703718E-012	1.544372E-011	1	0.000000E+000
1	118.00496551	1.544372E-011	2.703718E-012	0	0.000000E+000
1	118.00758742	2.703718E-012	1.544372E-011	1	0.000000E+000
1	118.00768110	1.544372E-011	2.703718E-012	0	0.000000E+000
1	118.00915811	2.703718E-012	1.544372E-011	1	0.000000E+000
1	118.00917282	1.544372E-011	2.703718E-012	0	0.000000E+000
1	118.01169080	2.703718E-012	1.544372E-011	1	0.000000E+000
1	118.01177101	1.544372E-011	2.703718E-012	0	0.000000E+000
1	118.01179400	2.703718E-012	1.544372E-011	1	0.000000E+000
1	118.01191505	1.544372E-011	2.703718E-012	0	0.000000E+000
1	118.08224569	2.703718E-012	1.544372E-011	1	0.000000E+000
1	118.08227502	1.544372E-011	2.703718E-012	0	0.000000E+000
1	118.08286291	2.703718E-012	1.544372E-011	1	0.000000E+000
1	118.08289289	1.544372E-011	2.703718E-012	0	0.000000E+000
1	118.08291013	2.703718E-012	1.544372E-011	1	0.000000E+000
1	118.08296996	1.544372E-011	2.703718E-012	0	0.000000E+000
1	118.08347656	2.703718E-012	1.544372E-011	1	0.000000E+000
1	118.08352064	1.544372E-011	2.703718E-012	0	0.000000E+000
1	118.08443782	2.703718E-012	1.544372E-011	1	0.000000E+000
1	118.08477056	1.544372E-011	2.703718E-012	0	0.000000E+000
1	118.08601843	2.703718E-012	1.544372E-011	1	0.000000E+000
1	118.08622757	1.544372E-011	2.703718E-012	0	0.000000E+000
1	118.08647289	2.703718E-012	1.544372E-011	1	0.000000E+000
1	118.08652467	1.544372E-011	2.703718E-012	0	0.000000E+000
1	118.08958540	2.703718E-012	1.544372E-011	1	0.000000E+000
1	118.08978840	1.544372E-011	2.703718E-012	0	0.000000E+000
1	118.09108093	2.703718E-012	1.544372E-011	1	0.000000E+000
1	118.09138754	1.544372E-011	2.703718E-012	0	0.000000E+000
1	118.09183827	2.703718E-012	1.544372E-011	1	0.000000E+000
1	118.09221108	1.544372E-011	2.703718E-012	0	0.000000E+000
1	118.09226101	2.703718E-012	1.544372E-011	1	0.000000E+000
1	118.09232400	1.544372E-011	2.703718E-012	0	0.000000E+000
1	118.09233454	2.703718E-012	1.544372E-011	1	0.000000E+000
1	118.09237361	1.544372E-011	2.703718E-012	0	0.000000E+000
1	118.09472498	2.703718E-012	1.544372E-011	1	0.000000E+000
1	118.09476519	1.544372E-011	2.703718E-012	0	0.000000E+000
1	118.09586425	2.703718E-012	1.544372E-011	1	0.000000E+000
1	118.09589300	1.544372E-011	2.703718E-012	0	0.000000E+000
1	118.09702578	2.703718E-012	1.544372E-011	1	0.000000E+000
1	118.09709485	1.544372E-011	2.703718E-012	0	0.000000E+000
1	118.09710581	2.703718E-012	1.544372E-011	1	0.000000E+000
1	118.09716721	1.544372E-011	2.703718E-012	0	0.000000E+000
1	118.10056021	2.703718E-012	1.544372E-011	1	0.000000E+000
1	118.10065739	1.544372E-011	2.703718E-012	0	0.000000E+000
1	118.10099833	2.703718E-012	1.544372E-011	1	0.000000E+000
1	118.10126984	1.544372E-011	2.703718E-012	0	0.000000E+000
1	118.10153592	2.703718E-012	1.544372E-011	1	0.000000E+000
1	118.10163825	1.544372E-011	2.703718E-012	0	0.000000E+000
1	118.10208401	2.703718E-012	1.544372E-011	1	0.000000E+000
1	118.10221358	1.544372E-011	2.703718E-012	0	0.000000E+000
1	118.10363822	2.703718E-012	1.544372E-011	1	0.000000E+000
1	118.10387385	1.544372E-011	2.703718E-012	0	0.000000E+000
1	118.10434165	2.703718E-012	1.544372E-011	1	0.000000E+000
1	118.10438702	1.544372E-011	2.703718E-012	0	0.000000E+000
1	118.10517964	2.703718E-012	1.544372E-011	1	0.000000E+000
1	118.10529759	1.544372E-011	2.703718E-012	0	0.000000E+000
1	118.10533246	2.703718E-012	1.544372E-011	1	0.000000E+000
1	118.10536107	1.544372E-011	2.703718E-012	0	0.000000E+000
1	118.10655815	2.703718E-012	1.544372E-011	1	0.000000E+000
1	118.10658428	1.544372E-011	2.703718E-012	0	0.000000E+000
1	118.10710777	2.703718E-012	1.544372E-011	1	0.000000E+000
1	118.10730475	1.544372E-011	2.703718E-012	0	0.000000E+000
1	118.10890537	2.703718E-012	1.544372E-011	1	0.000000E+000
1	118.10901987	1.544372E-011	2.703718E-012	0	0.000000E+000
1	118.10933886	2.703718E-012	1.544372E-011	1	0.000000E+000
1	118.10978034	1.544372E-011	2.703718E-012	0	0.000000E+000
1	118.11004436	2.703718E-012	1.544372E-011	1	0.000000E+000
1	118.11014944	1.544372E-011	2.703718E-012	0	0.000000E+000
1	118.11038714	2.703718E-012	1.544372E-011	1	0.000000E+000
1	118.11093036	1.544372E-011	2.703718E-012	0	0.000000E+000
1	118.11134441	2.703718E-012	1.544372E-011	1	0.000000E+000
1	118.11147418	1.544372E-011	2.703718E-012	0	0.000000E+000
1	118.11149268	2.703718E-012	1.544372E-011	1	0.000000E+000
1	118.11162198	1.544372E-011	2.703718E-012	0	0.000000E+000
1	118.11229195	2.703718E-012	1.544372E-011	1	0.000000E+000
1	118.11244787	1.544372E-011	2.703718E-012	0	0.000000E+000
1	118.11513347	2.703718E-012	1.544372E-011	1	0.000000E+000
1	118.11514560	1.544372E-011	2.703718E-012	0	0.000000E+000
1	118.11619514	2.703718E-012	1.544372E-011	1	0.000000E+000
1	118.11636412	1.544372E-011	2.703718E-012	0	0.000000E+000
1	118.12051168	2.703718E-012	1.544372E-011	1	0.000000E+000
1	118.12075013	1.544372E-011	2.703718E-012	0	0.000000E+000
1	118.12077656	2.703718E-012	1.544372E-011	1	0.000000E+000
1	118.12084324	1.544372E-011	2.703718E-012	0	0.000000E+000
1	118.12159984	2.703718E-012	1.544372E-011	1	0.000000E+000
1	118.12164317	1.544372E-011	2.703718E-012	0	0.000000E+000
1	118.12225861	2.703718E-012	1.544372E-011	1	0.000000E+000
1	118.12228953	1.544372E-011	2.703718E-012	0	0.000000E+000
1	118.12441739	2.703718E-012	1.544372E-011	1	0.000000E+000
1	118.12450706	1.544372E-011	2.703718E-012	0	0.000000E+000
1	118.12611273	2.703718E-012	1.544372E-011	1	0.000000E+000
1	118.12621393	1.544372E-011	2.703718E-012	0	0.000000E+000
1	118.12780291	2.703718E-012	1.544372E-011	1	0.000000E+000
1	118.12788118	1.544372E-011	2.703718E-012	0	0.000000E+000
1	118.12790066	2.703718E-012	1.544372E-011	1	0.000000E+000
1	118.12819949	1.544372E-011	2.703718E-012	0	0.000000E+000
1	118.12856134	2.703718E-012	1.544372E-011	1	0.000000E+000
1	118.12884856	1.544372E-011	2.703718E-012	0	0.000000E+000
1	118.12889491	2.703718E-012	1.544372E-011	1	0.000000E+000
1	118.12904700	1.544372E-011	2.703718E-012	0	0.000000E+000
1	118.13217010	2.703718E-012	1.544372E-011	1	0.000000E+000
1	118.13251602	1.544372E-011	2.703718E-012	0	0.000000E+000
1	118.13446237	2.703718E-012	1.544372E-011	1	0.000000E+000
1	118.13458524	1.544372E-011	2.703718E-012	0	0.000000E+000
1	118.13708768	2.703718E-012	1.544372E-011	1	0.000000E+000
1	118.13718986	1.544372E-011	2.703718E-012	0	0.000000E+000
1	118.14013909	2.703718E-012	1.544372E-011	1	0.000000E+000
1	118.14016932	1.544372E-011	2.703718E-012	0	0.000000E+000
1	118.14080735	2.703718E-012	1.544372E-011	1	0.000000E+000
1	118.14095100	1.544372E-011	2.703718E-012	0	0.000000E+000
1	118.14191667	2.703718E-012	1.544372E-011	1	0.000000E+000
1	118.14200170	1.544372E-011	2.703718E-012	0	0.000000E+000
1	118.14205679	2.703718E-012	1.544372E-011	1	0.000000E+000
1	118.14277828	1.544372E-011	2.703718E-012	0	0.000000E+000
1	118.14353993	2.703718E-012	1.544372E-011	1	0.000000E+000
1	118.14360871	1.544372E-011	2.703718E-012	0	0.000000E+000
1	118.14492374	2.703718E-012	1.544372E-011	1	0.000000E+000
1	118.14501486	1.544372E-011	2.703718E-012	0	0.000000E+000
1	118.14599974	2.703718E-012	1.544372E-011	1	0.000000E+000
1	118.14612443	1.544372E-011	2.703718E-012	0	0.000000E+000
1	118.14613033	2.703718E-012	1.544372E-011	1	0.000000E+000
1	118.14618350	1.544372E-011	2.703718E-012	0	0.000000E+000
1	118.14631597	2.703718E-012	1.544372E-011	1	0.000000E+000
1	118.14633501	1.544372E-011	2.703718E-012	0	0.000000E+000
1	118.14700741	2.703718E-012	1.544372E-011	1	0.000000E+000
1	118.14701176	1.544372E-011	2.703718E-012	0	0.000000E+000
1	118.14725534	2.703718E-012	1.544372E-011	1	0.000000E+000
1	118.14757261	1.544372E-011	2.703718E-012	0	0.000000E+000
1	118.14854328	2.703718E-012	1.544372E-011	1	0.000000E+000
1	118.14872228	1.544372E-011	2.703718E-012	0	0.000000E+000
1	118.15135063	2.703718E-012	1.544372E-011	1	0.000000E+000
1	118.15137008	1.544372E-011	2.703718E-012	0	0.000000E+000
1	118.15367165	2.703718E-012	1.544372E-011	1	0.000000E+000
1	118.15380923	1.544372E-011	2.703718E-012	0	0.000000E+000
1	118.15415429	2.703718E-012	1.544372E-011	1	0.000000E+000
1	118.15426877	1.544372E-011	2.703718E-012	0	0.000000E+000
1	118.15447951	2.703718E-012	1.544372E-011	1	0.000000E+000
1	118.15478200	1.544372E-011	2.703718E-012	0	0.000000E+000
1	118.15495494	2.703718E-012	1.544372E-011	1	0.000000E+000
1	118.15501587	1.544372E-011	2.703718E-012	0	0.000000E+000
1	118.15706154	2.703718E-012	1.544372E-011	1	0.000000E+000
1	118.15715998	1.544372E-011	2.703718E-012	0	0.000000E+000
1	118.16046306	2.703718E-012	1.544372E-011	1	0.000000E+000
1	118.16060383	1.544372E-011	2.703718E-012	0	0.000000E+000
1	118.16184465	2.703718E-012	1.544372E-011	1	0.000000E+000
1	118.16216004	1.544372E-011	2.703718E-012	0	0.000000E+000
1	118.16235726	2.703718E-012	1.544372E-011	1	0.000000E+000
1	118.16247019	1.544372E-011	2.703718E-012	0	0.000000E+000
1	118.16265322	2.703718E-012	1.544372E-011	1	0.000000E+000
1	118.16287669	1.544372E-011	2.703718E-012	0	0.000000E+000
1	118.16411660	2.703718E-012	1.544372E-011	1	0.000000E+000
1	118.16434749	1.544372E-011	2.703718E-012	0	0.000000E+000
1	118.16473431	2.703718E-012	1.544372E-011	1	0.000000E+000
1	118.16478665	1.544372E-011	2.703718E-012	0	0.000000E+000
1	118.16490014	2.703718E-012	1.544372E-011	1	0.000000E+000
1	118.16513162	1.544372E-011	2.703718E-012	0	0.000000E+000
1	118.16567999	2.703718E-012	1.544372E-011	1	0.000000E+000
1	118.16571560	1.544372E-011	2.703718E-012	0	0.000000E+000
1	118.16715899	2.703718E-012	1.544372E-011	1	0.000000E+000
1	118.16738786	1.544372E-011	2.703718E-012	0	0.000000E+000
1	118.16977876	2.703718E-012	1.544372E-011	1	0.000000E+000
1	118.16984099	1.544372E-011	2.703718E-012	0	0.000000E+000
1	118.16998448	2.703718E-012	1.544372E-011	1	0.000000E+000
1	118.17006592	1.544372E-011	2.703718E-012	0	0.000000E+000
1	118.17129140	2.703718E-012	1.544372E-011	1	0.000000E+000
1	118.17151036	1.544372E-011	2.703718E-012	0	0.000000E+000
1	118.17212951	2.703718E-012	1.544372E-011	1	0.000000E+000
1	118.17219664	1.544372E-011	2.703718E-012	0	0.000000E+000
1	118.17287311	2.703718E-012	1.544372E-011	1	0.000000E+000
1	118.17309147	1.544372E-011	2.703718E-012	0	0.000000E+000
1	118.17515735	2.703718E-012	1.544372E-011	1	0.000000E+000
1	118.17543398	1.544372E-011	2.703718E-012	0	0.000000E+000
1	118.17630303	2.703718E-012	1.544372E-011	1	0.000000E+000
1	118.17639389	1.544372E-011	2.703718E-012	0	0.000000E+000
1	118.31168892	2.938016E-012	1.567802E-011	1	0.000000E+000
1	118.31171971	1.567802E-011	2.938016E-012	0	0.000000E+000
1	118.31208476	2.938016E-012	1.567802E-011	1	0.000000E+000
1	118.31209983	1.567802E-011	2.938016E-012	0	0.000000E+000
1	118.31512354	2.938016E-012	1.567802E-011	1	0.000000E+000
1	118.31515377	1.567802E-011	2.938016E-012	0	0.000000E+000
1	118.31679226	2.938016E-012	1.567802E-011	1	0.000000E+000
1	118.31734481	1.567802E-011	2.938016E-012	0	0.000000E+000
1	118.31749948	2.938016E-012	1.567802E-011	1	0.000000E+000
1	118.31779340	1.567802E-011	2.938016E-012	0	0.000000E+000
1	118.31780623	2.938016E-012	1.567802E-011	1	0.000000E+000
1	118.31800036	1.567802E-011	2.938016E-012	0	0.000000E+000
1	118.31861219	2.938016E-012	1.567802E-011	1	0.000000E+000
1	118.31867422	1.567802E-011	2.938016E-012	0	0.000000E+000
1	118.31876548	2.938016E-012	1.567802E-011	1	0.000000E+000
1	118.31882004	1.567802E-011	2.938016E-012	0	0.000000E+000
1	118.31944074	2.938016E-012	1.567802E-011	1	0.000000E+000
1	118.31973616	1.567802E-011	2.938016E-012	0	0.000000E+000
1	118.31975754	2.938016E-012	1.567802E-011	1	0.000000E+000
1	118.31998962	1.567802E-011	2.938016E-012	0	0.000000E+000
1	118.32034873	2.938016E-012	1.567802E-011	1	0.000000E+000
1	118.32045077	1.567802E-011	2.938016E-012	0	0.000000E+000
1	118.36010820	2.938016E-012	1.567802E-011	1	0.000000E+000
1	118.36016038	1.567802E-011	2.938016E-012	0	0.000000E+000
1	118.36304153	2.938016E-012	1.567802E-011	1	0.000000E+000
1	118.36307917	1.567802E-011	2.938016E-012	0	0.000000E+000
1	118.36332916	2.938016E-012	1.567802E-011	1	0.000000E+000
1	118.36342104	1.567802E-011	2.938016E-012	0	0.000000E+000
1	118.36358255	2.938016E-012	1.567802E-011	1	0.000000E+000
1	118.36368860	1.567802E-011	2.938016E-012	0	0.000000E+000
1	118.36580950	2.938016E-012	1.567802E-011	1	0.000000E+000
1	118.36599230	1.567802E-011	2.938016E-012	0	0.000000E+000
1	118.36659616	2.938016E-012	1.567802E-011	1	0.000000E+000
1	118.36668296	1.567802E-011	2.938016E-012	0	0.000000E+000
1	118.36786825	2.938016E-012	1.567802E-011	1	0.000000E+000
1	118.36801834	1.567802E-011	2.938016E-012	0	0.000000E+000
1	118.36829181	2.938016E-012	1.567802E-011	1	0.000000E+000
1	118.36837498	1.567802E-011	2.938016E-012	0	0.000000E+000
1	118.36902843	2.938016E-012	1.567802E-011	1	0.000000E+000
1	118.36907632	1.567802E-011	2.938016E-012	0	0.000000E+000
1	118.37095194	2.938016E-012	1.567802E-011	1	0.000000E+000
1	118.37125099	1.567802E-011	2.938016E-012	0	0.000000E+000
1	118.37244645	2.938016E-012	1.567802E-011	1	0.000000E+000
1	118.37252996	1.567802E-011	2.938016E-012	0	0.000000E+000
1	118.37479511	2.938016E-012	1.567802E-011	1	0.000000E+000
1	118.37481757	1.567802E-011	2.938016E-012	0	0.000000E+000
1	118.37665845	2.938016E-012	1.567802E-011	1	0.000000E+000
1	118.37735598	1.567802E-011	2.938016E-012	0	0.000000E+000
1	118.37919675	2.938016E-012	1.567802E-011	1	0.000000E+000
1	118.37950490	1.567802E-011	2.938016E-012	0	0.000000E+000
1	118.37963787	2.938016E-012	1.567802E-011	1	0.000000E+000
1	118.37968646	1.567802E-011	2.938016E-012	0	0.000000E+000
1	118.38166033	2.938016E-012	1.567802E-011	1	0.000000E+000
1	118.38181444	1.567802E-011	2.938016E-012	0	0.000000E+000
1	118.38183684	2.938016E-012	1.567802E-011	1	0.000000E+000
1	118.38197948	1.567802E-011	2.938016E-012	0	0.000000E+000
1	118.38430396	2.938016E-012	1.567802E-011	1	0.000000E+000
1	118.38449364	1.567802E-011	2.938016E-012	0	0.000000E+000
1	118.38848400	2.938016E-012	1.567802E-011	1	0.000000E+000
1	118.38866109	1.567802E-011	2.938016E-012	0	0.000000E+000
1	118.38867370	2.938016E-012	1.567802E-011	1	0.000000E+000
1	118.38876232	1.567802E-011	2.938016E-012	0	0.000000E+000
1	118.39267619	2.938016E-012	1.567802E-011	1	0.000000E+000
1	118.39279201	1.567802E-011	2.938016E-012	0	0.000000E+000
1	118.39282981	2.938016E-012	1.567802E-011	1	0.000000E+000
1	118.39295675	1.567802E-011	2.938016E-012	0	0.000000E+000
1	118.39321280	2.938016E-012	1.567802E-011	1	0.000000E+000
1	118.39327912	1.567802E-011	2.938016E-012	0	0.000000E+000
1	118.39368486	2.938016E-012	1.567802E-011	1	0.000000E+000
1	118.39393830	1.567802E-011	2.938016E-012	0	0.000000E+000
1	118.39425249	2.938016E-012	1.567802E-011	1	0.000000E+000
1	118.39432826	1.567802E-011	2.938016E-012	0	0.000000E+000
1	118.39437160	2.938016E-012	1.567802E-011	1	0.000000E+000
1	118.39459191	1.567802E-011	2.938016E-012	0	0.000000E+000
1	118.39551233	2.938016E-012	1.567802E-011	1	0.000000E+000
1	118.39551871	1.567802E-011	2.938016E-012	0	0.000000E+000
1	118.39566399	2.938016E-012	1.567802E-011	1	0.000000E+000
1	118.39578331	1.567802E-011	2.938016E-012	0	0.000000E+000
1	118.39625305	2.938016E-012	1.567802E-011	1	0.000000E+000
1	118.39672124	1.567802E-011	2.938016E-012	0	0.000000E+000
1	118.39858817	2.938016E-012	1.567802E-011	1	0.000000E+000
1	118.39884943	1.567802E-011	2.938016E-012	0	0.000000E+000
1	118.39887263	2.938016E-012	1.567802E-011	1	0.000000E+000
1	118.39891536	1.567802E-011	2.938016E-012	0	0.000000E+000
1	118.40329336	2.938016E-012	1.567802E-011	1	0.000000E+000
1	118.40371976	1.567802E-011	2.938016E-012	0	0.000000E+000
1	118.40504501	2.938016E-012	1.567802E-011	1	0.000000E+000
1	118.40510969	1.567802E-011	2.938016E-012	0	0.000000E+000
1	126.96771073	2.343768E-012	1.508377E-011	1	0.000000E+000
1	126.96776435	1.508377E-011	2.343768E-012	0	0.000000E+000
1	126.96782590	2.343768E-012	1.508377E-011	1	0.000000E+000
1	126.96809242	1.508377E-011	2.343768E-012	0	0.000000E+000
1	126.96810953	2.343768E-012	1.508377E-011	1	0.000000E+000
1	126.96838976	1.508377E-011	2.343768E-012	0	0.000000E+000
1	126.96845630	2.343768E-012	1.508377E-011	1	0.000000E+000
1	126.96849290	1.508377E-011	2.343768E-012	0	0.000000E+000
1	126.97202780	2.343768E-012	1.508377E-011	1	0.000000E+000
1	126.97216081	1.508377E-011	2.343768E-012	0	0.000000E+000
1	126.97225559	2.343768E-012	1.508377E-011	1	0.000000E+000
1	126.97242252	1.508377E-011	2.343768E-012	0	0.000000E+000
1	126.97272450	2.343768E-012	1.508377E-011	1	0.000000E+000
1	126.97277033	1.508377E-011	2.343768E-012	0	0.000000E+000
1	126.97382581	2.343768E-012	1.508377E-011	1	0.000000E+000
1	126.97394883	1.508377E-011	2.343768E-012	0	0.000000E+000
1	126.97405356	2.343768E-012	1.508377E-011	1	0.000000E+000
1	126.97412311	1.508377E-011	2.343768E-012	0	0.000000E+000
1	126.97465331	2.343768E-012	1.508377E-011	1	0.000000E+000
1	126.97499996	1.508377E-011	2.343768E-012	0	0.000000E+000
1	126.97594966	2.343768E-012	1.508377E-011	1	0.000000E+000
1	126.97609370	1.508377E-011	2.343768E-012	0	0.000000E+000
1	126.97615320	2.343768E-012	1.508377E-011	1	0.000000E+000
1	126.97623651	1.508377E-011	2.343768E-012	0	0.000000E+000
1	126.97655172	2.343768E-012	1.508377E-011	1	0.000000E+000
1	126.97681661	1.508377E-011	2.343768E-012	0	0.000000E+000
1	126.97822495	2.343768E-012	1.508377E-011	1	0.000000E+000
1	126.97826250	1.508377E-011	2.343768E-012	0	0.000000E+000
1	126.97943017	2.343768E-012	1.508377E-011	1	0.000000E+000
1	126.97945560	1.508377E-011	2.343768E-012	0	0.000000E+000
1	126.97976560	2.343768E-012	1.508377E-011	1	0.000000E+000
1	126.97994386	1.508377E-011	2.343768E-012	0	0.000000E+000
1	126.98006364	2.343768E-012	1.508377E-011	1	0.000000E+000
1	126.98014329	1.508377E-011	2.343768E-012	0	0.000000E+000
1	126.98293709	2.343768E-012	1.508377E-011	1	0.000000E+000
1	126.98296736	1.508377E-011	2.343768E-012	0	0.000000E+000
1	126.98743572	2.343768E-012	1.508377E-011	1	0.000000E+000
1	126.98750321	1.508377E-011	2.343768E-012	0	0.000000E+000
1	126.99050285	2.343768E-012	1.508377E-011	1	0.000000E+000
1	126.99051658	1.508377E-011	2.343768E-012	0	0.000000E+000
1	126.99264539	2.343768E-012	1.508377E-011	1	0.000000E+000
1	126.99269905	1.508377E-011	2.343768E-012	0	0.000000E+000
1	126.99302409	2.343768E-012	1.508377E-011	1	0.000000E+000
1	126.99345477	1.508377E-011	2.343768E-012	0	0.000000E+000
1	126.99423148	2.343768E-012	1.508377E-011	1	0.000000E+000
1	126.99436559	1.508377E-011	2.343768E-012	0	0.000000E+000
1	126.99440419	2.343768E-012	1.508377E-011	1	0.000000E+000
1	126.99449082	1.508377E-011	2.343768E-012	0	0.000000E+000
1	127.03773123	2.343768E-012	1.508377E-011	1	0.000000E+000
1	127.03782617	1.508377E-011	2.343768E-012	0	0.000000E+000
1	127.03910866	2.343768E-012	1.508377E-011	1	0.000000E+000
1	127.03915950	1.508377E-011	2.343768E-012	0	0.000000E+000
1	127.04072046	2.343768E-012	1.508377E-011	1	0.000000E+000
1	127.04113515	1.508377E-011	2.343768E-012	0	0.000000E+000
1	127.04339358	2.343768E-012	1.508377E-011	1	0.000000E+000
1	127.04344363	1.508377E-011	2.343768E-012	0	0.000000E+000
1	127.04541518	2.343768E-012	1.508377E-011	1	0.000000E+000
1	127.04545098	1.508377E-011	2.343768E-012	0	0.000000E+000
1	127.04690785	2.343768E-012	1.508377E-011	1	0.000000E+000
1	127.04699101	1.508377E-011	2.343768E-012	0	0.000000E+000
1	127.04754452	2.343768E-012	1.508377E-011	1	0.000000E+000
1	127.04760875	1.508377E-011	2.343768E-012	0	0.000000E+000
1	127.04813096	2.343768E-012	1.508377E-011	1	0.000000E+000
1	127.04816493	1.508377E-011	2.343768E-012	0	0.000000E+000
1	127.05067890	2.343768E-012	1.508377E-011	1	0.000000E+000
1	127.05079382	1.508377E-011	2.343768E-012	0	0.000000E+000
1	127.05147967	2.343768E-012	1.508377E-011	1	0.000000E+000
1	127.05177670	1.508377E-011	2.343768E-012	0	0.000000E+000
1	127.05199843	2.343768E-012	1.508377E-011	1	0.000000E+000
1	127.05204563	1.508377E-011	2.343768E-012	0	0.000000E+000
1	127.05284253	2.343768E-012	1.508377E-011	1	0.000000E+000
1	127.05285861	1.508377E-011	2.343768E-012	0	0.000000E+000
1	127.05290151	2.343768E-012	1.508377E-011	1	0.000000E+000
1	127.05293709	1.508377E-011	2.343768E-012	0	0.000000E+000
1	127.05384721	2.343768E-012	1.508377E-011	1	0.000000E+000
1	127.05390451	1.508377E-011	2.343768E-012	0	0.000000E+000
1	127.05392290	2.343768E-012	1.508377E-011	1	0.000000E+000
1	127.05417283	1.508377E-011	2.343768E-012	0	0.000000E+000
1	127.05560470	2.343768E-012	1.508377E-011	1	0.000000E+000
1	127.05571022	1.508377E-011	2.343768E-012	0	0.000000E+000
1	127.06072063	2.343768E-012	1.508377E-011	1	0.000000E+000
1	127.06077546	1.508377E-011	2.343768E-012	0	0.000000E+000
1	127.06129108	2.343768E-012	1.508377E-011	1	0.000000E+000
1	127.06135795	1.508377E-011	2.343768E-012	0	0.000000E+000
1	127.06207975	2.343768E-012	1.508377E-011	1	0.000000E+000
1	127.06230497	1.508377E-011	2.343768E-012	0	0.000000E+000
1	127.06288951	2.343768E-012	1.508377E-011	1	0.000000E+000
1	127.06305511	1.508377E-011	2.343768E-012	0	0.000000E+000
1	127.06429364	2.343768E-012	1.508377E-011	1	0.000000E+000
1	127.06441487	1.508377E-011	2.343768E-012	0	0.000000E+000
1	127.06477907	2.343768E-012	1.508377E-011	1	0.000000E+000
1	127.06493237	1.508377E-011	2.343768E-012	0	0.000000E+000
1	127.06650105	2.343768E-012	1.508377E-011	1	0.000000E+000
1	127.06688845	1.508377E-011	2.343768E-012	0	0.000000E+000
1	127.06810756	2.343768E-012	1.508377E-011	1	0.000000E+000
1	127.06822236	1.508377E-011	2.343768E-012	0	0.000000E+000
1	127.06822907	2.343768E-012	1.508377E-011	1	0.000000E+000
1	127.06827088	1.508377E-011	2.343768E-012	0	0.000000E+000
1	127.06904379	2.343768E-012	1.508377E-011	1	0.000000E+000
1	127.06913727	1.508377E-011	2.343768E-012	0	0.000000E+000
1	127.06973530	2.343768E-012	1.508377E-011	1	0.000000E+000
1	127.06975002	1.508377E-011	2.343768E-012	0	0.000000E+000
1	127.07017181	2.343768E-012	1.508377E-011	1	0.000000E+000
1	127.07029760	1.508377E-011	2.343768E-012	0	0.000000E+000
1	127.07052610	2.343768E-012	1.508377E-011	1	0.000000E+000
1	127.07067813	1.508377E-011	2.343768E-012	0	0.000000E+000
1	127.07176109	2.343768E-012	1.508377E-011	1	0.000000E+000
1	127.07182724	1.508377E-011	2.343768E-012	0	0.000000E+000
1	127.07219801	2.343768E-012	1.508377E-011	1	0.000000E+000
1	127.07225617	1.508377E-011	2.343768E-012	0	0.000000E+000
1	127.07250186	2.343768E-012	1.508377E-011	1	0.000000E+000
1	127.07263871	1.508377E-011	2.343768E-012	0	0.000000E+000
1	127.07382564	2.343768E-012	1.508377E-011	1	0.000000E+000
1	127.07407298	1.508377E-011	2.343768E-012	0	0.000000E+000
1	127.07442362	2.343768E-012	1.508377E-011	1	0.000000E+000
1	127.07446337	1.508377E-011	2.343768E-012	0	0.000000E+000
1	127.07708634	2.343768E-012	1.508377E-011	1	0.000000E+000
1	127.07731282	1.508377E-011	2.343768E-012	0	0.000000E+000
1	127.07777931	2.343768E-012	1.508377E-011	1	0.000000E+000
1	127.07799695	1.508377E-011	2.343768E-012	0	0.000000E+000
1	127.07801950	2.343768E-012	1.508377E-011	1	0.000000E+000
1	127.07825563	1.508377E-011	2.343768E-012	0	0.000000E+000
1	127.07958262	2.343768E-012	1.508377E-011	1	0.000000E+000
1	127.07973100	1.508377E-011	2.343768E-012	0	0.000000E+000
1	127.08147396	2.343768E-012	1.508377E-011	1	0.000000E+000
1	127.08152280	1.508377E-011	2.343768E-012	0	0.000000E+000
1	127.08507757	2.343768E-012	1.508377E-011	1	0.000000E+000
1	127.08510461	1.508377E-011	2.343768E-012	0	0.000000E+000
1	127.08703870	2.343768E-012	1.508377E-011	1	0.000000E+000
1	127.08708057	1.508377E-011	2.343768E-012	0	0.000000E+000
1	127.08872344	2.343768E-012	1.508377E-011	1	0.000000E+000
1	127.08878930	1.508377E-011	2.343768E-012	0	0.000000E+000
1	127.09486701	2.343768E-012	1.508377E-011	1	0.000000E+000
1	127.09519406	1.508377E-011	2.343768E-012	0	0.000000E+000
1	127.09600756	2.343768E-012	1.508377E-011	1	0.000000E+000
1	127.09610489	1.508377E-011	2.343768E-012	0	0.000000E+000
1	127.09669010	2.343768E-012	1.508377E-011	1	0.000000E+000
1	127.09683268	1.508377E-011	2.343768E-012	0	0.000000E+000
1	127.09759205	2.343768E-012	1.508377E-011	1	0.000000E+000
1	127.09815961	1.508377E-011	2.343768E-012	0	0.000000E+000
1	127.09818652	2.343768E-012	1.508377E-011	1	0.000000E+000
1	127.09828853	1.508377E-011	2.343768E-012	0	0.000000E+000
1	127.09876114	2.343768E-012	1.508377E-011	1	0.000000E+000
1	127.09886037	1.508377E-011	2.343768E-012	0	0.000000E+000
1	127.10426282	2.343768E-012	1.508377E-011	1	0.000000E+000
1	127.10429635	1.508377E-011	2.343768E-012	0	0.000000E+000
1	127.10510426	2.343768E-012	1.508377E-011	1	0.000000E+000
1	127.10518090	1.508377E-011	2.343768E-012	0	0.000000E+000
1	127.10781231	2.343768E-012	1.508377E-011	1	0.000000E+000
1	127.10790932	1.508377E-011	2.343768E-012	0	0.000000E+000
1	127.10791850	2.343768E-012	1.508377E-011	1	0.000000E+000
1	127.10797036	1.508377E-011	2.343768E-012	0	0.000000E+000
1	127.10973615	2.343768E-012	1.508377E-011	1	0.000000E+000
1	127.10984029	1.508377E-011	2.343768E-012	0	0.000000E+000
1	148.28568882	2.283035E-012	1.502303E-011	1	0.000000E+000
1	148.28587241	1.502303E-011	2.283035E-012	0	0.000000E+000
1	148.29003206	2.283035E-012	1.502303E-011	1	0.000000E+000
1	148.29004430	1.502303E-011	2.283035E-012	0	0.000000E+000
1	148.29009417	2.283035E-012	1.502303E-011	1	0.000000E+000
1	148.29011112	1.502303E-011	2.283035E-012	0	0.000000E+000
1	148.29238950	2.283035E-012	1.502303E-011	1	0.000000E+000
1	148.29254163	1.502303E-011	2.283035E-012	0	0.000000E+000
1	148.29260408	2.283035E-012	1.502303E-011	1	0.000000E+000
1	148.29290693	1.502303E-011	2.283035E-012	0	0.000000E+000
1	148.29429183	2.283035E-012	1.502303E-011	1	0.000000E+000
1	148.29474155	1.502303E-011	2.283035E-012	0	0.000000E+000
1	148.29779077	2.283035E-012	1.502303E-011	1	0.000000E+000
1	148.29808551	1.502303E-011	2.283035E-012	0	0.000000E+000
1	148.29810965	2.283035E-012	1.502303E-011	1	0.000000E+000
1	148.29842982	1.502303E-011	2.283035E-012	0	0.000000E+000
1	148.29931094	2.283035E-012	1.502303E-011	1	0.000000E+000
1	148.29941858	1.502303E-011	2.283035E-012	0	0.000000E+000
1	148.29977253	2.283035E-012	1.502303E-011	1	0.000000E+000
1	148.29981321	1.502303E-011	2.283035E-012	0	0.000000E+000
1	148.30137535	2.283035E-012	1.502303E-011	1	0.000000E+000
1	148.30157967	1.502303E-011	2.283035E-012	0	0.000000E+000
1	148.30422447	2.283035E-012	1.502303E-011	1	0.000000E+000
1	148.30431989	1.502303E-011	2.283035E-012	0	0.000000E+000
1	148.30442265	2.283035E-012	1.502303E-011	1	0.000000E+000
1	148.30447890	1.502303E-011	2.283035E-012	0	0.000000E+000
1	148.30479551	2.283035E-012	1.502303E-011	1	0.000000E+000
1	148.30482232	1.502303E-011	2.283035E-012	0	0.000000E+000
1	148.30614173	2.283035E-012	1.502303E-011	1	0.000000E+000
1	148.30623051	1.502303E-011	2.283035E-012	0	0.000000E+000
1	148.30625986	2.283035E-012	1.502303E-011	1	0.000000E+000
1	148.30635128	1.502303E-011	2.283035E-012	0	0.000000E+000
1	148.31148862	2.283035E-012	1.502303E-011	1	0.000000E+000
1	148.31150990	1.502303E-011	2.283035E-012	0	0.000000E+000
1	148.31168662	2.283035E-012	1.502303E-011	1	0.000000E+000
1	148.31174438	1.502303E-011	2.283035E-012	0	0.000000E+000
1	148.31266150	2.283035E-012	1.502303E-011	1	0.000000E+000
1	148.31288034	1.502303E-011	2.283035E-012	0	0.000000E+000
1	148.31298556	2.283035E-012	1.502303E-011	1	0.000000E+000
1	148.31331141	1.502303E-011	2.283035E-012	0	0.000000E+000
1	148.31343192	2.283035E-012	1.502303E-011	1	0.000000E+000
1	148.31346733	1.502303E-011	2.283035E-012	0	0.000000E+000
1	148.31426702	2.283035E-012	1.502303E-011	1	0.000000E+000
1	148.31444495	1.502303E-011	2.283035E-012	0	0.000000E+000
1	148.31581086	2.283035E-012	1.502303E-011	1	0.000000E+000
1	148.31583669	1.502303E-011	2.283035E-012	0	0.000000E+000
1	148.31803681	2.283035E-012	1.502303E-011	1	0.000000E+000
1	148.31807252	1.502303E-011	2.283035E-012	0	0.000000E+000
1	148.31993894	2.283035E-012	1.502303E-011	1	0.000000E+000
1	148.31998100	1.502303E-011	2.283035E-012	0	0.000000E+000
1	148.32353939	2.283035E-012	1.502303E-011	1	0.000000E+000
1	148.32365974	1.502303E-011	2.283035E-012	0	0.000000E+000
1	148.32393845	2.283035E-012	1.502303E-011	1	0.000000E+000
1	148.32409889	1.502303E-011	2.283035E-012	0	0.000000E+000
1	148.32482660	2.283035E-012	1.502303E-011	1	0.000000E+000
1	148.32503804	1.502303E-011	2.283035E-012	0	0.000000E+000
1	148.32913837	2.283035E-012	1.502303E-011	1	0.000000E+000
1	148.32915629	1.502303E-011	2.283035E-012	0	0.000000E+000
1	148.33080094	2.283035E-012	1.502303E-011	1	0.000000E+000
1	148.33090905	1.502303E-011	2.283035E-012	0	0.000000E+000
1	148.33414102	2.283035E-012	1.502303E-011	1	0.000000E+000
1	148.33428665	1.502303E-011	2.283035E-012	0	0.000000E+000
1	148.33604179	2.283035E-012	1.502303E-011	1	0.000000E+000
1	148.33649327	1.502303E-011	2.283035E-012	0	0.000000E+000
1	148.33816279	2.283035E-012	1.502303E-011	1	0.000000E+000
1	148.33849931	1.502303E-011	2.283035E-012	0	0.000000E+000
1	148.34011514	2.283035E-012	1.502303E-011	1	0.000000E+000
1	148.34032749	1.502303E-011	2.283035E-012	0	0.000000E+000
1	148.34065407	2.283035E-012	1.502303E-011	1	0.000000E+000
1	148.34068183	1.502303E-011	2.283035E-012	0	0.000000E+000
1	148.34126817	2.283035E-012	1.502303E-011	1	0.000000E+000
1	148.34138152	1.502303E-011	2.283035E-012	0	0.000000E+000
1	148.34191005	2.283035E-012	1.502303E-011	1	0.000000E+000
1	148.34195303	1.502303E-011	2.283035E-012	0	0.000000E+000
1	148.34221463	2.283035E-012	1.502303E-011	1	0.000000E+000
1	148.34229827	1.502303E-011	2.283035E-012	0	0.000000E+000
1	148.34282278	2.283035E-012	1.502303E-011	1	0.000000E+000
1	148.34288784	1.502303E-011	2.283035E-012	0	0.000000E+000
1	148.34450349	2.283035E-012	1.502303E-011	1	0.000000E+000
1	148.34454583	1.502303E-011	2.283035E-012	0	0.000000E+000
1	148.34550087	2.283035E-012	1.502303E-011	1	0.000000E+000
1	148.34554432	1.502303E-011	2.283035E-012	0	0.000000E+000
1	148.34651923	2.283035E-012	1.502303E-011	1	0.000000E+000
1	148.34667631	1.502303E-011	2.283035E-012	0	0.000000E+000
1	148.34694060	2.283035E-012	1.502303E-011	1	0.000000E+000
1	148.34701923	1.502303E-011	2.283035E-012	0	0.000000E+000
1	148.34705977	2.283035E-012	1.502303E-011	1	0.000000E+000
1	148.34716098	1.502303E-011	2.283035E-012	0	0.000000E+000
1	148.34773913	2.283035E-012	1.502303E-011	1	0.000000E+000
1	148.34780701	1.502303E-011	2.283035E-012	0	0.000000E+000
1	148.34829918	2.283035E-012	1.502303E-011	1	0.000000E+000
1	148.34832807	1.502303E-011	2.283035E-012	0	0.000000E+000
1	148.34839970	2.283035E-012	1.502303E-011	1	0.000000E+000
1	148.34844735	1.502303E-011	2.283035E-012	0	0.000000E+000
1	148.34899779	2.283035E-012	1.502303E-011	1	0.000000E+000
1	148.34911442	1.502303E-011	2.283035E-012	0	0.000000E+000
1	148.35209660	2.283035E-012	1.502303E-011	1	0.000000E+000
1	148.35240113	1.502303E-011	2.283035E-012	0	0.000000E+000
1	148.35243932	2.283035E-012	1.502303E-011	1	0.000000E+000
1	148.35248678	1.502303E-011	2.283035E-012	0	0.000000E+000
1	148.35308150	2.283035E-012	1.502303E-011	1	0.000000E+000
1	148.35315489	1.502303E-011	2.283035E-012	0	0.000000E+000
1	148.35328765	2.283035E-012	1.502303E-011	1	0.000000E+000
1	148.35331732	1.502303E-011	2.283035E-012	0	0.000000E+000
1	148.35372677	2.283035E-012	1.502303E-011	1	0.000000E+000
1	148.35429974	1.502303E-011	2.283035E-012	0	0.000000E+000
1	148.35443273	2.283035E-012	1.502303E-011	1	0.000000E+000
1	148.35447813	1.502303E-011	2.283035E-012	0	0.000000E+000
1	148.35559950	2.283035E-012	1.502303E-011	1	0.000000E+000
1	148.35569355	1.502303E-011	2.283035E-012	0	0.000000E+000
1	148.35758835	2.283035E-012	1.502303E-011	1	0.000000E+000
1	148.35760438	1.502303E-011	2.283035E-012	0	0.000000E+000
1	148.35941457	2.283035E-012	1.502303E-011	1	0.000000E+000
1	148.35944253	1.502303E-011	2.283035E-012	0	0.000000E+000
1	148.36047196	2.283035E-012	1.502303E-011	1	0.000000E+000
1	148.36053949	1.502303E-011	2.283035E-012	0	0.000000E+000
1	148.36240516	2.283035E-012	1.502303E-011	1	0.000000E+000
1	148.36258568	1.502303E-011	2.283035E-012	0	0.000000E+000
1	148.36315725	2.283035E-012	1.502303E-011	1	0.000000E+000
1	148.36323248	1.502303E-011	2.283035E-012	0	0.000000E+000
1	148.36325343	2.283035E-012	1.502303E-011	1	0.000000E+000
1	148.36331774	1.502303E-011	2.283035E-012	0	0.000000E+000
1	148.36366551	2.283035E-012	1.502303E-011	1	0.000000E+000
1	148.36374827	1.502303E-011	2.283035E-012	0	0.000000E+000
1	148.36396075	2.283035E-012	1.502303E-011	1	0.000000E+000
1	148.36404489	1.502303E-011	2.283035E-012	0	0.000000E+000
1	148.36483071	2.283035E-012	1.502303E-011	1	0.000000E+000
1	148.36485238	1.502303E-011	2.283035E-012	0	0.000000E+000
1	148.36666632	2.283035E-012	1.502303E-011	1	0.000000E+000
1	148.36669846	1.502303E-011	2.283035E-012	0	0.000000E+000
1	148.36672604	2.283035E-012	1.502303E-011	1	0.000000E+000
1	148.36676442	1.502303E-011	2.283035E-012	0	0.000000E+000
1	148.36678300	2.283035E-012	1.502303E-011	1	0.000000E+000
1	148.36699872	1.502303E-011	2.283035E-012	0	0.000000E+000
1	148.36732887	2.283035E-012	1.502303E-011	1	0.000000E+000
1	148.36735273	1.502303E-011	2.283035E-012	0	0.000000E+000
1	148.36928008	2.283035E-012	1.502303E-011	1	0.000000E+000
1	148.36935013	1.502303E-011	2.283035E-012	0	0.000000E+000
1	148.37176119	2.283035E-012	1.502303E-011	1	0.000000E+000
1	148.37182493	1.502303E-011	2.283035E-012	0	0.000000E+000
1	148.37238472	2.283035E-012	1.502303E-011	1	0.000000E+000
1	148.37260259	1.502303E-011	2.283035E-012	0	0.000000E+000
1	148.37383427	2.283035E-012	1.502303E-011	1	0.000000E+000
1	148.37385410	1.502303E-011	2.283035E-012	0	0.000000E+000
1	148.37427903	2.283035E-012	1.502303E-011	1	0.000000E+000
1	148.37433086	1.502303E-011	2.283035E-012	0	0.000000E+000
1	148.37686427	2.283035E-012	1.502303E-011	1	0.000000E+000
1	148.37697660	1.502303E-011	2.283035E-012	0	0.000000E+000
1	148.37852840	2.283035E-012	1.502303E-011	1	0.000000E+000
1	148.37857970	1.502303E-011	2.283035E-012	0	0.000000E+000
1	148.38196852	2.283035E-012	1.502303E-011	1	0.000000E+000
1	148.38203192	1.502303E-011	2.283035E-012	0	0.000000E+000
1	148.38226307	2.283035E-012	1.502303E-011	1	0.000000E+000
1	148.38235876	1.502303E-011	2.283035E-012	0	0.000000E+000
1	148.38625584	2.283035E-012	1.502303E-011	1	0.000000E+000
1	148.38640872	1.502303E-011	2.283035E-012	0	0.000000E+000
1	148.38827186	2.283035E-012	1.502303E-011	1	0.000000E+000
1	148.38832557	1.502303E-011	2.283035E-012	0	0.000000E+000
1	148.38840750	2.283035E-012	1.502303E-011	1	0.000000E+000
1	148.38847010	1.502303E-011	2.283035E-012	0	0.000000E+000
1	148.38877577	2.283035E-012	1.502303E-011	1	0.000000E+000
1	148.38882379	1.502303E-011	2.283035E-012	0	0.000000E+000
1	148.39006212	2.283035E-012	1.502303E-011	1	0.000000E+000
1	148.39009664	1.502303E-011	2.283035E-012	0	0.000000E+000
1	148.39090648	2.283035E-012	1.502303E-011	1	0.000000E+000
1	148.39105904	1.502303E-011	2.283035E-012	0	0.000000E+000
1	148.39240152	2.283035E-012	1.502303E-011	1	0.000000E+000
1	148.39246785	1.502303E-011	2.283035E-012	0	0.000000E+000
1	148.39290921	2.283035E-012	1.502303E-011	1	0.000000E+000
1	148.39299805	1.502303E-011	2.283035E-012	0	0.000000E+000
1	148.39346484	2.283035E-012	1.502303E-011	1	0.000000E+000
1	148.39355264	1.502303E-011	2.283035E-012	0	0.000000E+000
1	148.39357575	2.283035E-012	1.502303E-011	1	0.000000E+000
1	148.39386333	1.502303E-011	2.283035E-012	0	0.000000E+000
1	148.39512018	2.283035E-012	1.502303E-011	1	0.000000E+000
1	148.39518952	1.502303E-011	2.283035E-012	0	0.000000E+000
1	148.39961060	2.283035E-012	1.502303E-011	1	0.000000E+000
1	148.39969352	1.502303E-011	2.283035E-012	0	0.000000E+000
1	148.40143117	2.283035E-012	1.502303E-011	1	0.000000E+000
1	148.40183087	1.502303E-011	2.283035E-012	0	0.000000E+000
1	148.40269520	2.283035E-012	1.502303E-011	1	0.000000E+000
1	148.40276975	1.502303E-011	2.283035E-012	0	0.000000E+000
1	148.40422681	2.283035E-012	1.502303E-011	1	0.000000E+000
1	148.40475099	1.502303E-011	2.283035E-012	0	0.000000E+000
1	148.40476489	2.283035E-012	1.502303E-011	1	0.000000E+000
1	148.40485532	1.502303E-011	2.283035E-012	0	0.000000E+000
1	148.40579956	2.283035E-012	1.502303E-011	1	0.000000E+000
1	148.40591446	1.502303E-011	2.283035E-012	0	0.000000E+000
1	148.40805522	2.283035E-012	1.502303E-011	1	0.000000E+000
1	148.40812275	1.502303E-011	2.283035E-012	0	0.000000E+000
1	148.40875241	2.283035E-012	1.502303E-011	1	0.000000E+000
1	148.40880822	1.502303E-011	2.283035E-012	0	0.000000E+000
1	148.40940701	2.283035E-012	1.502303E-011	1	0.000000E+000
1	148.40943343	1.502303E-011	2.283035E-012	0	0.000000E+000
1	148.41185511	2.283035E-012	1.502303E-011	1	0.000000E+000
1	148.41205672	1.502303E-011	2.283035E-012	0	0.000000E+000
1	148.41298069	2.283035E-012	1.502303E-011	1	0.000000E+000
1	148.41305322	1.502303E-011	2.283035E-012	0	0.000000E+000
1	148.41308208	2.283035E-012	1.502303E-011	1	0.000000E+000
1	148.41311116	1.502303E-011	2.283035E-012	0	0.000000E+000
1	148.41356007	2.283035E-012	1.502303E-011	1	0.000000E+000
1	148.41367170	1.502303E-011	2.283035E-012	0	0.000000E+000
1	148.41408146	2.283035E-012	1.502303E-011	1	0.000000E+000
1	148.41412114	1.502303E-011	2.283035E-012	0	0.000000E+000
1	148.41421371	2.283035E-012	1.502303E-011	1	0.000000E+000
1	148.41436071	1.502303E-011	2.283035E-012	0	0.000000E+000
1	148.41569715	2.283035E-012	1.502303E-011	1	0.000000E+000
1	148.41598263	1.502303E-011	2.283035E-012	0	0.000000E+000
1	148.41743602	2.283035E-012	1.502303E-011	1	0.000000E+000
1	148.41752029	1.502303E-011	2.283035E-012	0	0.000000E+000
1	148.41784925	2.283035E-012	1.502303E-011	1	0.000000E+000
1	148.41792427	1.502303E-011	2.283035E-012	0	0.000000E+000
1	148.41884791	2.283035E-012	1.502303E-011	1	0.000000E+000
1	148.41893539	1.502303E-011	2.283035E-012	0	0.000000E+000
1	148.41923653	2.283035E-012	1.502303E-011	1	0.000000E+000
1	148.41925561	1.502303E-011	2.283035E-012	0	0.000000E+000
1	148.41927581	2.283035E-012	1.502303E-011	1	0.000000E+000
1	148.41934034	1.502303E-011	2.283035E-012	0	0.000000E+000
1	148.42153368	2.283035E-012	1.502303E-011	1	0.000000E+000
1	148.42164740	1.502303E-011	2.283035E-012	0	0.000000E+000
1	148.42235016	2.283035E-012	1.502303E-011	1	0.000000E+000
1	148.42237972	1.502303E-011	2.283035E-012	0	0.000000E+000
1	148.42258660	2.283035E-012	1.502303E-011	1	0.000000E+000
1	148.42269442	1.502303E-011	2.283035E-012	0	0.000000E+000
1	148.42313762	2.283035E-012	1.502303E-011	1	0.000000E+000
1	148.42325594	1.502303E-011	2.283035E-012	0	0.000000E+000
1	148.42446853	2.283035E-012	1.502303E-011	1	0.000000E+000
1	148.42451286	1.502303E-011	2.283035E-012	0	0.000000E+000
1	148.42708718	2.283035E-012	1.502303E-011	1	0.000000E+000
1	148.42715045	1.502303E-011	2.283035E-012	0	0.000000E+000
1	148.42716966	2.283035E-012	1.502303E-011	1	0.000000E+000
1	148.42725177	1.502303E-011	2.283035E-012	0	0.000000E+000
1	148.42779659	2.283035E-012	1.502303E-011	1	0.000000E+000
1	148.42793381	1.502303E-011	2.283035E-012	0	0.000000E+000
1	148.42807656	2.283035E-012	1.502303E-011	1	0.000000E+000
1	148.42811732	1.502303E-011	2.283035E-012	0	0.000000E+000
1	148.42817796	2.283035E-012	1.502303E-011	1	0.000000E+000
1	148.42828441	1.502303E-011	2.283035E-012	0	0.000000E+000
1	148.43022971	2.283035E-012	1.502303E-011	1	0.000000E+000
1	148.43024154	1.502303E-011	2.283035E-012	0	0.000000E+000
1	148.43143624	2.283035E-012	1.502303E-011	1	0.000000E+000
1	148.43148179	1.502303E-011	2.283035E-012	0	0.000000E+000
1	148.43202354	2.283035E-012	1.502303E-011	1	0.000000E+000
1	148.43213681	1.502303E-011	2.283035E-012	0	0.000000E+000
1	148.43216547	2.283035E-012	1.502303E-011	1	0.000000E+000
1	148.43225701	1.502303E-011	2.283035E-012	0	0.000000E+000
1	148.43228266	2.283035E-012	1.502303E-011	1	0.000000E+000
1	148.43235437	1.502303E-011	2.283035E-012	0	0.000000E+000
1	148.43235829	2.283035E-012	1.502303E-011	1	0.000000E+000
1	148.43241076	1.502303E-011	2.283035E-012	0	0.000000E+000
1	148.43333169	2.283035E-012	1.502303E-011	1	0.000000E+000
1	148.43353785	1.502303E-011	2.283035E-012	0	0.000000E+000
1	148.43357946	2.283035E-012	1.502303E-011	1	0.000000E+000
1	148.43368252	1.502303E-011	2.283035E-012	0	0.000000E+000
1	148.43395987	2.283035E-012	1.502303E-011	1	0.000000E+000
1	148.43414624	1.502303E-011	2.283035E-012	0	0.000000E+000
1	148.43601361	2.283035E-012	1.502303E-011	1	0.000000E+000
1	148.43624305	1.502303E-011	2.283035E-012	0	0.000000E+000
1	148.43700163	2.283035E-012	1.502303E-011	1	0.000000E+000
1	148.43702835	1.502303E-011	2.283035E-012	0	0.000000E+000
1	148.43823349	2.283035E-012	1.502303E-011	1	0.000000E+000
1	148.43849045	1.502303E-011	2.283035E-012	0	0.000000E+000
1	148.44216870	2.283035E-012	1.502303E-011	1	0.000000E+000
1	148.44227296	1.502303E-011	2.283035E-012	0	0.000000E+000
1	148.44242887	2.283035E-012	1.502303E-011	1	0.000000E+000
1	148.44268916	1.502303E-011	2.283035E-012	0	0.000000E+000
1	148.44324116	2.283035E-012	1.502303E-011	1	0.000000E+000
1	148.44340671	1.502303E-011	2.283035E-012	0	0.000000E+000
1	148.44370144	2.283035E-012	1.502303E-011	1	0.000000E+000
1	148.44377756	1.502303E-011	2.283035E-012	0	0.000000E+000
1	148.44423821	2.283035E-012	1.502303E-011	1	0.000000E+000
1	148.44439802	1.502303E-011	2.283035E-012	0	0.000000E+000
1	148.44707283	2.283035E-012	1.502303E-011	1	0.000000E+000
1	148.44716655	1.502303E-011	2.283035E-012	0	0.000000E+000
1	148.44776139	2.283035E-012	1.502303E-011	1	0.000000E+000
1	148.44785015	1.502303E-011	2.283035E-012	0	0.000000E+000
1	148.44891394	2.283035E-012	1.502303E-011	1	0.000000E+000
1	148.44895573	1.502303E-011	2.283035E-012	0	0.000000E+000
1	148.44901000	2.283035E-012	1.502303E-011	1	0.000000E+000
1	148.44919548	1.502303E-011	2.283035E-012	0	0.000000E+000
1	148.44934977	2.283035E-012	1.502303E-011	1	0.000000E+000
1	148.44945031	1.502303E-011	2.283035E-012	0	0.000000E+000
1	148.44959682	2.283035E-012	1.502303E-011	1	0.000000E+000
1	148.44966294	1.502303E-011	2.283035E-012	0	0.000000E+000
1	148.52368019	2.117249E-012	1.485725E-011	1	0.000000E+000
1	148.52371699	1.485725E-011	2.117249E-012	0	0.000000E+000
1	148.52386534	2.117249E-012	1.485725E-011	1	0.000000E+000
1	148.52399929	1.485725E-011	2.117249E-012	0	0.000000E+000
1	148.52565517	2.117249E-012	1.485725E-011	1	0.000000E+000
1	148.52572698	1.485725E-011	2.117249E-012	0	0.000000E+000
1	148.52661847	2.117249E-012	1.485725E-011	1	0.000000E+000
1	148.52675545	1.485725E-011	2.117249E-012	0	0.000000E+000
1	148.52706843	2.117249E-012	1.485725E-011	1	0.000000E+000
1	148.52728965	1.485725E-011	2.117249E-012	0	0.000000E+000
1	148.52731867	2.117249E-012	1.485725E-011	1	0.000000E+000
1	148.52760766	1.485725E-011	2.117249E-012	0	0.000000E+000
1	148.52819316	2.117249E-012	1.485725E-011	1	0.000000E+000
1	148.52821213	1.485725E-011	2.117249E-012	0	0.000000E+000
1	148.52995438	2.117249E-012	1.485725E-011	1	0.000000E+000
1	148.53006295	1.485725E-011	2.117249E-012	0	0.000000E+000
1	148.53337487	2.117249E-012	1.485725E-011	1	0.000000E+000
1	148.53348406	1.485725E-011	2.117249E-012	0	0.000000E+000
1	148.53389274	2.117249E-012	1.485725E-011	1	0.000000E+000
1	148.53393605	1.485725E-011	2.117249E-012	0	0.000000E+000
1	148.53395338	2.117249E-012	1.485725E-011	1	0.000000E+000
1	148.53406867	1.485725E-011	2.117249E-012	0	0.000000E+000
1	148.53583495	2.117249E-012	1.485725E-011	1	0.000000E+000
1	148.53606763	1.485725E-011	2.117249E-012	0	0.000000E+000
1	148.53649563	2.117249E-012	1.485725E-011	1	0.000000E+000
1	148.53671859	1.485725E-011	2.117249E-012	0	0.000000E+000
1	148.53779396	2.117249E-012	1.485725E-011	1	0.000000E+000
1	148.53780766	1.485725E-011	2.117249E-012	0	0.000000E+000
1	148.53910966	2.117249E-012	1.485725E-011	1	0.000000E+000
1	148.53914261	1.485725E-011	2.117249E-012	0	0.000000E+000
1	148.54044410	2.117249E-012	1.485725E-011	1	0.000000E+000
1	148.54059037	1.485725E-011	2.117249E-012	0	0.000000E+000
1	148.54124650	2.117249E-012	1.485725E-011	1	0.000000E+000
1	148.54133043	1.485725E-011	2.117249E-012	0	0.000000E+000
1	148.54165821	2.117249E-012	1.485725E-011	1	0.000000E+000
1	148.54170864	1.485725E-011	2.117249E-012	0	0.000000E+000
1	148.54234441	2.117249E-012	1.485725E-011	1	0.000000E+000
1	148.54255093	1.485725E-011	2.117249E-012	0	0.000000E+000
1	148.54272812	2.117249E-012	1.485725E-011	1	0.000000E+000
1	148.54277488	1.485725E-011	2.117249E-012	0	0.000000E+000
1	148.54285707	2.117249E-012	1.485725E-011	1	0.000000E+000
1	148.54328644	1.485725E-011	2.117249E-012	0	0.000000E+000
1	148.54567557	2.117249E-012	1.485725E-011	1	0.000000E+000
1	148.54582201	1.485725E-011	2.117249E-012	0	0.000000E+000
1	148.54729359	2.117249E-012	1.485725E-011	1	0.000000E+000
1	148.54737736	1.485725E-011	2.117249E-012	0	0.000000E+000
1	148.54766987	2.117249E-012	1.485725E-011	1	0.000000E+000
1	148.54777588	1.485725E-011	2.117249E-012	0	0.000000E+000
1	148.54778042	2.117249E-012	1.485725E-011	1	0.000000E+000
1	148.54797528	1.485725E-011	2.117249E-012	0	0.000000E+000
1	148.54938137	2.117249E-012	1.485725E-011	1	0.000000E+000
1	148.54940842	1.485725E-011	2.117249E-012	0	0.000000E+000
1	148.55251555	2.117249E-012	1.485725E-011	1	0.000000E+000
1	148.55263312	1.485725E-011	2.117249E-012	0	0.000000E+000
1	148.55813699	2.117249E-012	1.485725E-011	1	0.000000E+000
1	148.55830917	1.485725E-011	2.117249E-012	0	0.000000E+000
1	148.55918030	2.117249E-012	1.485725E-011	1	0.000000E+000
1	148.55924301	1.485725E-011	2.117249E-012	0	0.000000E+000
1	148.55947136	2.117249E-012	1.485725E-011	1	0.000000E+000
1	148.55950639	1.485725E-011	2.117249E-012	0	0.000000E+000
1	148.56119898	2.117249E-012	1.485725E-011	1	0.000000E+000
1	148.56142743	1.485725E-011	2.117249E-012	0	0.000000E+000
1	148.56175165	2.117249E-012	1.485725E-011	1	0.000000E+000
1	148.56203907	1.485725E-011	2.117249E-012	0	0.000000E+000
1	148.56255625	2.117249E-012	1.485725E-011	1	0.000000E+000
1	148.56298113	1.485725E-011	2.117249E-012	0	0.000000E+000
1	148.56564854	2.117249E-012	1.485725E-011	1	0.000000E+000
1	148.56590834	1.485725E-011	2.117249E-012	0	0.000000E+000
1	148.56633753	2.117249E-012	1.485725E-011	1	0.000000E+000
1	148.56640782	1.485725E-011	2.117249E-012	0	0.000000E+000
1	148.56934713	2.117249E-012	1.485725E-011	1	0.000000E+000
1	148.56948161	1.485725E-011	2.117249E-012	0	0.000000E+000
1	148.57652552	2.117249E-012	1.485725E-011	1	0.000000E+000
1	148.57661576	1.485725E-011	2.117249E-012	0	0.000000E+000
1	148.58595260	2.117249E-012	1.485725E-011	1	0.000000E+000
1	148.58610089	1.485725E-011	2.117249E-012	0	0.000000E+000
1	148.58614882	2.117249E-012	1.485725E-011	1	0.000000E+000
1	148.58617301	1.485725E-011	2.117249E-012	0	0.000000E+000
1	148.58620199	2.117249E-012	1.485725E-011	1	0.000000E+000
1	148.58637418	1.485725E-011	2.117249E-012	0	0.000000E+000
1	148.59322951	2.117249E-012	1.485725E-011	1	0.000000E+000
1	148.59328668	1.485725E-011	2.117249E-012	0	0.000000E+000
1	148.59460609	2.117249E-012	1.485725E-011	1	0.000000E+000
1	148.59489252	1.485725E-011	2.117249E-012	0	0.000000E+000
1	148.59551724	2.117249E-012	1.485725E-011	1	0.000000E+000
1	148.59562577	1.485725E-011	2.117249E-012	0	0.000000E+000
1	148.59570736	2.117249E-012	1.485725E-011	1	0.000000E+000
1	148.59576440	1.485725E-011	2.117249E-012	0	0.000000E+000
1	148.59614248	2.117249E-012	1.485725E-011	1	0.000000E+000
1	148.59629468	1.485725E-011	2.117249E-012	0	0.000000E+000
1	148.59634191	2.117249E-012	1.485725E-011	1	0.000000E+000
1	148.59698056	1.485725E-011	2.117249E-012	0	0.000000E+000
1	148.59699437	2.117249E-012	1.485725E-011	1	0.000000E+000
1	148.59732468	1.485725E-011	2.117249E-012	0	0.000000E+000
1	148.59733585	2.117249E-012	1.485725E-011	1	0.000000E+000
1	148.59747947	1.485725E-011	2.117249E-012	0	0.000000E+000
1	148.59818423	2.117249E-012	1.485725E-011	1	0.000000E+000
1	148.59848475	1.485725E-011	2.117249E-012	0	0.000000E+000
1	148.59853344	2.117249E-012	1.485725E-011	1	0.000000E+000
1	148.59857543	1.485725E-011	2.117249E-012	0	0.000000E+000
1	148.60028473	2.117249E-012	1.485725E-011	1	0.000000E+000
1	148.60029870	1.485725E-011	2.117249E-012	0	0.000000E+000
1	148.60059765	2.117249E-012	1.485725E-011	1	0.000000E+000
1	148.60066977	1.485725E-011	2.117249E-012	0	0.000000E+000
1	148.60276601	2.117249E-012	1.485725E-011	1	0.000000E+000
1	148.60326513	1.485725E-011	2.117249E-012	0	0.000000E+000
1	148.60564814	2.117249E-012	1.485725E-011	1	0.000000E+000
1	148.60572861	1.485725E-011	2.117249E-012	0	0.000000E+000
1	148.60600679	2.117249E-012	1.485725E-011	1	0.000000E+000
1	148.60634069	1.485725E-011	2.117249E-012	0	0.000000E+000
1	148.60643485	2.117249E-012	1.485725E-011	1	0.000000E+000
1	148.60651197	1.485725E-011	2.117249E-012	0	0.000000E+000
1	148.60673178	2.117249E-012	1.485725E-011	1	0.000000E+000
1	148.60700467	1.485725E-011	2.117249E-012	0	0.000000E+000
1	148.60755989	2.117249E-012	1.485725E-011	1	0.000000E+000
1	148.60761359	1.485725E-011	2.117249E-012	0	0.000000E+000
1	148.61087934	2.117249E-012	1.485725E-011	1	0.000000E+000
1	148.61104336	1.485725E-011	2.117249E-012	0	0.000000E+000
1	148.61335199	2.117249E-012	1.485725E-011	1	0.000000E+000
1	148.61342641	1.485725E-011	2.117249E-012	0	0.000000E+000
1	148.61390715	2.117249E-012	1.485725E-011	1	0.000000E+000
1	148.61397626	1.485725E-011	2.117249E-012	0	0.000000E+000
1	148.61427070	2.117249E-012	1.485725E-011	1	0.000000E+000
1	148.61450339	1.485725E-011	2.117249E-012	0	0.000000E+000
1	148.61463016	2.117249E-012	1.485725E-011	1	0.000000E+000
1	148.61484599	1.485725E-011	2.117249E-012	0	0.000000E+000
1	148.61730942	2.117249E-012	1.485725E-011	1	0.000000E+000
1	148.61743025	1.485725E-011	2.117249E-012	0	0.000000E+000
1	148.61763237	2.117249E-012	1.485725E-011	1	0.000000E+000
1	148.61804625	1.485725E-011	2.117249E-012	0	0.000000E+000
1	148.61866293	2.117249E-012	1.485725E-011	1	0.000000E+000
1	148.61883536	1.485725E-011	2.117249E-012	0	0.000000E+000
1	148.62036863	2.117249E-012	1.485725E-011	1	0.000000E+000
1	148.62047111	1.485725E-011	2.117249E-012	0	0.000000E+000
1	148.62249286	2.117249E-012	1.485725E-011	1	0.000000E+000
1	148.62280146	1.485725E-011	2.117249E-012	0	0.000000E+000
1	148.62405625	2.117249E-012	1.485725E-011	1	0.000000E+000
1	148.62423230	1.485725E-011	2.117249E-012	0	0.000000E+000
1	148.62489382	2.117249E-012	1.485725E-011	1	0.000000E+000
1	148.62497506	1.485725E-011	2.117249E-012	0	0.000000E+000
1	148.62518411	2.117249E-012	1.485725E-011	1	0.000000E+000
1	148.62523234	1.485725E-011	2.117249E-012	0	0.000000E+000
1	148.62771768	2.117249E-012	1.485725E-011	1	0.000000E+000
1	148.62806420	1.485725E-011	2.117249E-012	0	0.000000E+000
1	148.63038053	2.117249E-012	1.485725E-011	1	0.000000E+000
1	148.63070140	1.485725E-011	2.117249E-012	0	0.000000E+000
1	148.63419613	2.117249E-012	1.485725E-011	1	0.000000E+000
1	148.63424458	1.485725E-011	2.117249E-012	0	0.000000E+000
1	148.64005893	2.117249E-012	1.485725E-011	1	0.000000E+000
1	148.64014158	1.485725E-011	2.117249E-012	0	0.000000E+000
1	148.64093307	2.117249E-012	1.485725E-011	1	0.000000E+000
1	148.64102016	1.485725E-011	2.117249E-012	0	0.000000E+000
1	148.64172207	2.117249E-012	1.485725E-011	1	0.000000E+000
1	148.64192086	1.485725E-011	2.117249E-012	0	0.000000E+000
1	148.64228304	2.117249E-012	1.485725E-011	1	0.000000E+000
1	148.64250286	1.485725E-011	2.117249E-012	0	0.000000E+000
1	148.64251397	2.117249E-012	1.485725E-011	1	0.000000E+000
1	148.64265369	1.485725E-011	2.117249E-012	0	0.000000E+000
1	148.64286697	2.117249E-012	1.485725E-011	1	0.000000E+000
1	148.64327900	1.485725E-011	2.117249E-012	0	0.000000E+000
1	148.64406842	2.117249E-012	1.485725E-011	1	0.000000E+000
1	148.64412229	1.485725E-011	2.117249E-012	0	0.000000E+000
1	148.64423044	2.117249E-012	1.485725E-011	1	0.000000E+000
1	148.64434092	1.485725E-011	2.117249E-012	0	0.000000E+000
1	148.64577054	2.117249E-012	1.485725E-011	1	0.000000E+000
1	148.64582281	1.485725E-011	2.117249E-012	0	0.000000E+000
1	148.64599095	2.117249E-012	1.485725E-011	1	0.000000E+000
1	148.64604793	1.485725E-011	2.117249E-012	0	0.000000E+000
1	148.64608321	2.117249E-012	1.485725E-011	1	0.000000E+000
1	148.64614908	1.485725E-011	2.117249E-012	0	0.000000E+000
1	148.64681182	2.117249E-012	1.485725E-011	1	0.000000E+000
1	148.64703749	1.485725E-011	2.117249E-012	0	0.000000E+000
1	148.64990396	2.117249E-012	1.485725E-011	1	0.000000E+000
1	148.64993818	1.485725E-011	2.117249E-012	0	0.000000E+000
1	148.64995711	2.117249E-012	1.485725E-011	1	0.000000E+000
1	148.65015176	1.485725E-011	2.117249E-012	0	0.000000E+000
1	149.23114575	2.351395E-012	1.509139E-011	1	0.000000E+000
1	149.23125575	1.509139E-011	2.351395E-012	0	0.000000E+000
1	149.23175970	2.351395E-012	1.509139E-011	1	0.000000E+000
1	149.23187996	1.509139E-011	2.351395E-012	0	0.000000E+000
1	149.23641934	2.351395E-012	1.509139E-011	1	0.000000E+000
1	149.23646585	1.509139E-011	2.351395E-012	0	0.000000E+000
1	149.23678319	2.351395E-012	1.509139E-011	1	0.000000E+000
1	149.23691732	1.509139E-011	2.351395E-012	0	0.000000E+000
1	149.23696434	2.351395E-012	1.509139E-011	1	0.000000E+000
1	149.23704151	1.509139E-011	2.351395E-012	0	0.000000E+000
1	149.23812059	2.351395E-012	1.509139E-011	1	0.000000E+000
1	149.23825501	1.509139E-011	2.351395E-012	0	0.000000E+000
1	149.24010657	2.351395E-012	1.509139E-011	1	0.000000E+000
1	149.24019931	1.509139E-011	2.351395E-012	0	0.000000E+000
1	149.24031084	2.351395E-012	1.509139E-011	1	0.000000E+000
1	149.24035493	1.509139E-011	2.351395E-012	0	0.000000E+000
1	149.24466296	2.351395E-012	1.509139E-011	1	0.000000E+000
1	149.24469125	1.509139E-011	2.351395E-012	0	0.000000E+000
1	149.24473768	2.351395E-012	1.509139E-011	1	0.000000E+000
1	149.24481354	1.509139E-011	2.351395E-012	0	0.000000E+000
1	149.24706423	2.351395E-012	1.509139E-011	1	0.000000E+000
1	149.24737643	1.509139E-011	2.351395E-012	0	0.000000E+000
1	149.25488753	2.351395E-012	1.509139E-011	1	0.000000E+000
1	149.25495311	1.509139E-011	2.351395E-012	0	0.000000E+000
1	149.25781037	2.351395E-012	1.509139E-011	1	0.000000E+000
1	149.25788409	1.509139E-011	2.351395E-012	0	0.000000E+000
1	149.25903126	2.351395E-012	1.509139E-011	1	0.000000E+000
1	149.25907829	1.509139E-011	2.351395E-012	0	0.000000E+000
1	149.25985713	2.351395E-012	1.509139E-011	1	0.000000E+000
1	149.26009922	1.509139E-011	2.351395E-012	0	0.000000E+000
1	149.26021123	2.351395E-012	1.509139E-011	1	0.000000E+000
1	149.26025203	1.509139E-011	2.351395E-012	0	0.000000E+000
1	149.26124525	2.351395E-012	1.509139E-011	1	0.000000E+000
1	149.26130202	1.509139E-011	2.351395E-012	0	0.000000E+000
1	149.26134857	2.351395E-012	1.509139E-011	1	0.000000E+000
1	149.26148414	1.509139E-011	2.351395E-012	0	0.000000E+000
1	149.26351551	2.351395E-012	1.509139E-011	1	0.000000E+000
1	149.26365335	1.509139E-011	2.351395E-012	0	0.000000E+000
1	149.26480003	2.351395E-012	1.509139E-011	1	0.000000E+000
1	149.26490943	1.509139E-011	2.351395E-012	0	0.000000E+000
1	149.26639056	2.351395E-012	1.509139E-011	1	0.000000E+000
1	149.26662308	1.509139E-011	2.351395E-012	0	0.000000E+000
1	149.26676910	2.351395E-012	1.509139E-011	1	0.000000E+000
1	149.26701438	1.509139E-011	2.351395E-012	0	0.000000E+000
1	149.26758310	2.351395E-012	1.509139E-011	1	0.000000E+000
1	149.26766636	1.509139E-011	2.351395E-012	0	0.000000E+000
1	149.26986718	2.351395E-012	1.509139E-011	1	0.000000E+000
1	149.26996966	1.509139E-011	2.351395E-012	0	0.000000E+000
1	149.27080023	2.351395E-012	1.509139E-011	1	0.000000E+000
1	149.27084619	1.509139E-011	2.351395E-012	0	0.000000E+000
1	149.27391661	2.351395E-012	1.509139E-011	1	0.000000E+000
1	149.27402212	1.509139E-011	2.351395E-012	0	0.000000E+000
1	149.27475522	2.351395E-012	1.509139E-011	1	0.000000E+000
1	149.27498101	1.509139E-011	2.351395E-012	0	0.000000E+000
1	149.27543711	2.351395E-012	1.509139E-011	1	0.000000E+000
1	149.27545598	1.509139E-011	2.351395E-012	0	0.000000E+000
1	149.27780314	2.351395E-012	1.509139E-011	1	0.000000E+000
1	149.27786949	1.509139E-011	2.351395E-012	0	0.000000E+000
1	149.27806001	2.351395E-012	1.509139E-011	1	0.000000E+000
1	149.27824346	1.509139E-011	2.351395E-012	0	0.000000E+000
1	149.27881554	2.351395E-012	1.509139E-011	1	0.000000E+000
1	149.27892021	1.509139E-011	2.351395E-012	0	0.000000E+000
1	149.27899693	2.351395E-012	1.509139E-011	1	0.000000E+000
1	149.27997392	1.509139E-011	2.351395E-012	0	0.000000E+000
1	149.28003467	2.351395E-012	1.509139E-011	1	0.000000E+000
1	149.28003969	1.509139E-011	2.351395E-012	0	0.000000E+000
1	149.28268707	2.351395E-012	1.509139E-011	1	0.000000E+000
1	149.28285388	1.509139E-011	2.351395E-012	0	0.000000E+000
1	149.28289403	2.351395E-012	1.509139E-011	1	0.000000E+000
1	149.28302484	1.509139E-011	2.351395E-012	0	0.000000E+000
1	149.28391623	2.351395E-012	1.509139E-011	1	0.000000E+000
1	149.28405080	1.509139E-011	2.351395E-012	0	0.000000E+000
1	149.28493589	2.351395E-012	1.509139E-011	1	0.000000E+000
1	149.28506222	1.509139E-011	2.351395E-012	0	0.000000E+000
1	149.28718189	2.351395E-012	1.509139E-011	1	0.000000E+000
1	149.28728186	1.509139E-011	2.351395E-012	0	0.000000E+000
1	149.28928647	2.351395E-012	1.509139E-011	1	0.000000E+000
1	149.28931772	1.509139E-011	2.351395E-012	0	0.000000E+000
1	149.28958977	2.351395E-012	1.509139E-011	1	0.000000E+000
1	149.28985868	1.509139E-011	2.351395E-012	0	0.000000E+000
1	149.29295820	2.351395E-012	1.509139E-011	1	0.000000E+000
1	149.29309621	1.509139E-011	2.351395E-012	0	0.000000E+000
1	149.29375604	2.351395E-012	1.509139E-011	1	0.000000E+000
1	149.29389064	1.509139E-011	2.351395E-012	0	0.000000E+000
1	149.29568549	2.351395E-012	1.509139E-011	1	0.000000E+000
1	149.29584970	1.509139E-011	2.351395E-012	0	0.000000E+000
1	149.29613128	2.351395E-012	1.509139E-011	1	0.000000E+000
1	149.29622953	1.509139E-011	2.351395E-012	0	0.000000E+000
1	149.29840940	2.351395E-012	1.509139E-011	1	0.000000E+000
1	149.29856816	1.509139E-011	2.351395E-012	0	0.000000E+000
1	149.29912407	2.351395E-012	1.509139E-011	1	0.000000E+000
1	149.29914674	1.509139E-011	2.351395E-012	0	0.000000E+000
1	149.29917502	2.351395E-012	1.509139E-011	1	0.000000E+000
1	149.29919236	1.509139E-011	2.351395E-012	0	0.000000E+000
1	149.30376854	2.351395E-012	1.509139E-011	1	0.000000E+000
1	149.30390583	1.509139E-011	2.351395E-012	0	0.000000E+000
1	149.30429951	2.351395E-012	1.509139E-011	1	0.000000E+000
1	149.30433439	1.509139E-011	2.351395E-012	0	0.000000E+000
1	153.33085754	2.457317E-012	1.519732E-011	1	0.000000E+000
1	153.33092549	1.519732E-011	2.457317E-012	0	0.000000E+000
1	153.33243530	2.457317E-012	1.519732E-011	1	0.000000E+000
1	153.33275298	1.519732E-011	2.457317E-012	0	0.000000E+000
1	153.33416856	2.457317E-012	1.519732E-011	1	0.000000E+000
1	153.33424553	1.519732E-011	2.457317E-012	0	0.000000E+000
1	153.33442475	2.457317E-012	1.519732E-011	1	0.000000E+000
1	153.33445517	1.519732E-011	2.457317E-012	0	0.000000E+000
1	153.33522315	2.457317E-012	1.519732E-011	1	0.000000E+000
1	153.33529107	1.519732E-011	2.457317E-012	0	0.000000E+000
1	153.33553541	2.457317E-012	1.519732E-011	1	0.000000E+000
1	153.33558949	1.519732E-011	2.457317E-012	0	0.000000E+000
1	153.33588834	2.457317E-012	1.519732E-011	1	0.000000E+000
1	153.33593333	1.519732E-011	2.457317E-012	0	0.000000E+000
1	153.33596624	2.457317E-012	1.519732E-011	1	0.000000E+000
1	153.33611729	1.519732E-011	2.457317E-012	0	0.000000E+000
1	153.33665301	2.457317E-012	1.519732E-011	1	0.000000E+000
1	153.33669182	1.519732E-011	2.457317E-012	0	0.000000E+000
1	153.33977437	2.457317E-012	1.519732E-011	1	0.000000E+000
1	153.33980816	1.519732E-011	2.457317E-012	0	0.000000E+000
1	153.34016594	2.457317E-012	1.519732E-011	1	0.000000E+000
1	153.34028326	1.519732E-011	2.457317E-012	0	0.000000E+000
1	153.34101892	2.457317E-012	1.519732E-011	1	0.000000E+000
1	153.34108644	1.519732E-011	2.457317E-012	0	0.000000E+000
1	153.34297962	2.457317E-012	1.519732E-011	1	0.000000E+000
1	153.34332691	1.519732E-011	2.457317E-012	0	0.000000E+000
1	153.34333523	2.457317E-012	1.519732E-011	1	0.000000E+000
1	153.34393152	1.519732E-011	2.457317E-012	0	0.000000E+000
1	153.34466107	2.457317E-012	1.519732E-011	1	0.000000E+000
1	153.34485054	1.519732E-011	2.457317E-012	0	0.000000E+000
1	153.34603920	2.457317E-012	1.519732E-011	1	0.000000E+000
1	153.34608528	1.519732E-011	2.457317E-012	0	0.000000E+000
1	153.34611067	2.457317E-012	1.519732E-011	1	0.000000E+000
1	153.34642921	1.519732E-011	2.457317E-012	0	0.000000E+000
1	153.35010412	2.457317E-012	1.519732E-011	1	0.000000E+000
1	153.35039404	1.519732E-011	2.457317E-012	0	0.000000E+000
1	153.35042899	2.457317E-012	1.519732E-011	1	0.000000E+000
1	153.35063770	1.519732E-011	2.457317E-012	0	0.000000E+000
1	153.35250779	2.457317E-012	1.519732E-011	1	0.000000E+000
1	153.35260279	1.519732E-011	2.457317E-012	0	0.000000E+000
1	153.35305133	2.457317E-012	1.519732E-011	1	0.000000E+000
1	153.35344769	1.519732E-011	2.457317E-012	0	0.000000E+000
1	153.35466816	2.457317E-012	1.519732E-011	1	0.000000E+000
1	153.35504013	1.519732E-011	2.457317E-012	0	0.000000E+000
1	153.35761960	2.457317E-012	1.519732E-011	1	0.000000E+000
1	153.35767933	1.519732E-011	2.457317E-012	0	0.000000E+000
1	153.35898271	2.457317E-012	1.519732E-011	1	0.000000E+000
1	153.35901621	1.519732E-011	2.457317E-012	0	0.000000E+000
1	153.36019183	2.457317E-012	1.519732E-011	1	0.000000E+000
1	153.36023443	1.519732E-011	2.457317E-012	0	0.000000E+000
1	153.36175206	2.457317E-012	1.519732E-011	1	0.000000E+000
1	153.36194269	1.519732E-011	2.457317E-012	0	0.000000E+000
1	153.36256896	2.457317E-012	1.519732E-011	1	0.000000E+000
1	153.36274161	1.519732E-011	2.457317E-012	0	0.000000E+000
1	153.36581846	2.457317E-012	1.519732E-011	1	0.000000E+000
1	153.36585798	1.519732E-011	2.457317E-012	0	0.000000E+000
1	153.36652624	2.457317E-012	1.519732E-011	1	0.000000E+000
1	153.36677686	1.519732E-011	2.457317E-012	0	0.000000E+000
1	153.37193954	2.457317E-012	1.519732E-011	1	0.000000E+000
1	153.37197996	1.519732E-011	2.457317E-012	0	0.000000E+000
1	153.37228001	2.457317E-012	1.519732E-011	1	0.000000E+000
1	153.37232756	1.519732E-011	2.457317E-012	0	0.000000E+000
1	153.37251647	2.457317E-012	1.519732E-011	1	0.000000E+000
1	153.37289309	1.519732E-011	2.457317E-012	0	0.000000E+000
1	153.37311026	2.457317E-012	1.519732E-011	1	0.000000E+000
1	153.37318958	1.519732E-011	2.457317E-012	0	0.000000E+000
1	155.21772874	2.304772E-012	1.504477E-011	1	0.000000E+000
1	155.21783002	1.504477E-011	2.304772E-012	0	0.000000E+000
1	155.22059200	2.304772E-012	1.504477E-011	1	0.000000E+000
1	155.22061182	1.504477E-011	2.304772E-012	0	0.000000E+000
1	155.22271470	2.304772E-012	1.504477E-011	1	0.000000E+000
1	155.22306872	1.504477E-011	2.304772E-012	0	0.000000E+000
1	155.22606853	2.304772E-012	1.504477E-011	1	0.000000E+000
1	155.22617268	1.504477E-011	2.304772E-012	0	0.000000E+000
1	155.22618115	2.304772E-012	1.504477E-011	1	0.000000E+000
1	155.22633749	1.504477E-011	2.304772E-012	0	0.000000E+000
1	155.22737581	2.304772E-012	1.504477E-011	1	0.000000E+000
1	155.22753024	1.504477E-011	2.304772E-012	0	0.000000E+000
1	155.22843328	2.304772E-012	1.504477E-011	1	0.000000E+000
1	155.22850436	1.504477E-011	2.304772E-012	0	0.000000E+000
1	155.22886497	2.304772E-012	1.504477E-011	1	0.000000E+000
1	155.22900274	1.504477E-011	2.304772E-012	0	0.000000E+000
1	155.23303154	2.304772E-012	1.504477E-011	1	0.000000E+000
1	155.23324169	1.504477E-011	2.304772E-012	0	0.000000E+000
1	155.23492634	2.304772E-012	1.504477E-011	1	0.000000E+000
1	155.23503519	1.504477E-011	2.304772E-012	0	0.000000E+000
1	155.23693343	2.304772E-012	1.504477E-011	1	0.000000E+000
1	155.23711437	1.504477E-011	2.304772E-012	0	0.000000E+000
1	155.23712292	2.304772E-012	1.504477E-011	1	0.000000E+000
1	155.23715142	1.504477E-011	2.304772E-012	0	0.000000E+000
1	155.24324459	2.304772E-012	1.504477E-011	1	0.000000E+000
1	155.24332481	1.504477E-011	2.304772E-012	0	0.000000E+000
1	155.24433340	2.304772E-012	1.504477E-011	1	0.000000E+000
1	155.24436728	1.504477E-011	2.304772E-012	0	0.000000E+000
1	155.24526728	2.304772E-012	1.504477E-011	1	0.000000E+000
1	155.24531652	1.504477E-011	2.304772E-012	0	0.000000E+000
1	155.24623721	2.304772E-012	1.504477E-011	1	0.000000E+000
1	155.24629727	1.504477E-011	2.304772E-012	0	0.000000E+000
1	155.24882212	2.304772E-012	1.504477E-011	1	0.000000E+000
1	155.24890900	1.504477E-011	2.304772E-012	0	0.000000E+000
1	155.24963216	2.304772E-012	1.504477E-011	1	0.000000E+000
1	155.24978974	1.504477E-011	2.304772E-012	0	0.000000E+000
1	155.25013591	2.304772E-012	1.504477E-011	1	0.000000E+000
1	155.25026084	1.504477E-011	2.304772E-012	0	0.000000E+000
1	155.25380918	2.304772E-012	1.504477E-011	1	0.000000E+000
1	155.25382057	1.504477E-011	2.304772E-012	0	0.000000E+000
1	155.25430156	2.304772E-012	1.504477E-011	1	0.000000E+000
1	155.25431347	1.504477E-011	2.304772E-012	0	0.000000E+000
1	155.25520779	2.304772E-012	1.504477E-011	1	0.000000E+000
1	155.25522486	1.504477E-011	2.304772E-012	0	0.000000E+000
1	155.25558439	2.304772E-012	1.504477E-011	1	0.000000E+000
1	155.25590102	1.504477E-011	2.304772E-012	0	0.000000E+000
1	155.25692810	2.304772E-012	1.504477E-011	1	0.000000E+000
1	155.25703741	1.504477E-011	2.304772E-012	0	0.000000E+000
1	155.25949910	2.304772E-012	1.504477E-011	1	0.000000E+000
1	155.25951764	1.504477E-011	2.304772E-012	0	0.000000E+000
1	155.26058182	2.304772E-012	1.504477E-011	1	0.000000E+000
1	155.26066900	1.504477E-011	2.304772E-012	0	0.000000E+000
1	155.26437680	2.304772E-012	1.504477E-011	1	0.000000E+000
1	155.26445829	1.504477E-011	2.304772E-012	0	0.000000E+000
1	155.26814065	2.304772E-012	1.504477E-011	1	0.000000E+000
1	155.26831875	1.504477E-011	2.304772E-012	0	0.000000E+000
1	155.26837417	2.304772E-012	1.504477E-011	1	0.000000E+000
1	155.26843429	1.504477E-011	2.304772E-012	0	0.000000E+000
1	155.26847419	2.304772E-012	1.504477E-011	1	0.000000E+000
1	155.26870826	1.504477E-011	2.304772E-012	0	0.000000E+000
1	155.27177039	2.304772E-012	1.504477E-011	1	0.000000E+000
1	155.27182625	1.504477E-011	2.304772E-012	0	0.000000E+000
1	155.27285588	2.304772E-012	1.504477E-011	1	0.000000E+000
1	155.27303956	1.504477E-011	2.304772E-012	0	0.000000E+000
1	155.27305143	2.304772E-012	1.504477E-011	1	0.000000E+000
1	155.27319791	1.504477E-011	2.304772E-012	0	0.000000E+000
1	155.27322871	2.304772E-012	1.504477E-011	1	0.000000E+000
1	155.27324676	1.504477E-011	2.304772E-012	0	0.000000E+000
1	155.27333167	2.304772E-012	1.504477E-011	1	0.000000E+000
1	155.27351849	1.504477E-011	2.304772E-012	0	0.000000E+000
1	155.27464845	2.304772E-012	1.504477E-011	1	0.000000E+000
1	155.27475906	1.504477E-011	2.304772E-012	0	0.000000E+000
1	155.33429032	2.304772E-012	1.504477E-011	1	0.000000E+000
1	155.33436074	1.504477E-011	2.304772E-012	0	0.000000E+000
1	155.33653454	2.304772E-012	1.504477E-011	1	0.000000E+000
1	155.33665595	1.504477E-011	2.304772E-012	0	0.000000E+000
1	155.33668312	2.304772E-012	1.504477E-011	1	0.000000E+000
1	155.33674324	1.504477E-011	2.304772E-012	0	0.000000E+000
1	155.33811393	2.304772E-012	1.504477E-011	1	0.000000E+000
1	155.33812590	1.504477E-011	2.304772E-012	0	0.000000E+000
1	155.33929094	2.304772E-012	1.504477E-011	1	0.000000E+000
1	155.33931802	1.504477E-011	2.304772E-012	0	0.000000E+000
1	155.34059010	2.304772E-012	1.504477E-011	1	0.000000E+000
1	155.34061735	1.504477E-011	2.304772E-012	0	0.000000E+000
1	155.34086072	2.304772E-012	1.504477E-011	1	0.000000E+000
1	155.34097122	1.504477E-011	2.304772E-012	0	0.000000E+000
1	155.34106162	2.304772E-012	1.504477E-011	1	0.000000E+000
1	155.34146487	1.504477E-011	2.304772E-012	0	0.000000E+000
1	155.34148868	2.304772E-012	1.504477E-011	1	0.000000E+000
1	155.34163752	1.504477E-011	2.304772E-012	0	0.000000E+000
1	155.34185850	2.304772E-012	1.504477E-011	1	0.000000E+000
1	155.34190646	1.504477E-011	2.304772E-012	0	0.000000E+000
1	155.34683933	2.304772E-012	1.504477E-011	1	0.000000E+000
1	155.34685530	1.504477E-011	2.304772E-012	0	0.000000E+000
1	155.34858993	2.304772E-012	1.504477E-011	1	0.000000E+000
1	155.34870704	1.504477E-011	2.304772E-012	0	0.000000E+000
1	155.34928157	2.304772E-012	1.504477E-011	1	0.000000E+000
1	155.34930407	1.504477E-011	2.304772E-012	0	0.000000E+000
1	155.34960305	2.304772E-012	1.504477E-011	1	0.000000E+000
1	155.34997848	1.504477E-011	2.304772E-012	0	0.000000E+000
1	155.35271165	2.304772E-012	1.504477E-011	1	0.000000E+000
1	155.35278801	1.504477E-011	2.304772E-012	0	0.000000E+000
1	155.35280591	2.304772E-012	1.504477E-011	1	0.000000E+000
1	155.35284690	1.504477E-011	2.304772E-012	0	0.000000E+000
1	155.35378700	2.304772E-012	1.504477E-011	1	0.000000E+000
1	155.35387005	1.504477E-011	2.304772E-012	0	0.000000E+000
1	155.35553452	2.304772E-012	1.504477E-011	1	0.000000E+000
1	155.35570658	1.504477E-011	2.304772E-012	0	0.000000E+000
1	155.35799077	2.304772E-012	1.504477E-011	1	0.000000E+000
1	155.35804039	1.504477E-011	2.304772E-012	0	0.000000E+000
1	155.35806308	2.304772E-012	1.504477E-011	1	0.000000E+000
1	155.35826523	1.504477E-011	2.304772E-012	0	0.000000E+000
1	155.35863569	2.304772E-012	1.504477E-011	1	0.000000E+000
1	155.35864461	1.504477E-011	2.304772E-012	0	0.000000E+000
1	155.35958377	2.304772E-012	1.504477E-011	1	0.000000E+000
1	155.35972537	1.504477E-011	2.304772E-012	0	0.000000E+000
1	155.36015023	2.304772E-012	1.504477E-011	1	0.000000E+000
1	155.36046225	1.504477E-011	2.304772E-012	0	0.000000E+000
1	155.36359477	2.304772E-012	1.504477E-011	1	0.000000E+000
1	155.36373770	1.504477E-011	2.304772E-012	0	0.000000E+000
1	155.36500562	2.304772E-012	1.504477E-011	1	0.000000E+000
1	155.36507966	1.504477E-011	2.304772E-012	0	0.000000E+000
1	155.36650567	2.304772E-012	1.504477E-011	1	0.000000E+000
1	155.36666432	1.504477E-011	2.304772E-012	0	0.000000E+000
1	155.36896823	2.304772E-012	1.504477E-011	1	0.000000E+000
1	155.36912360	1.504477E-011	2.304772E-012	0	0.000000E+000
1	155.37229823	2.304772E-012	1.504477E-011	1	0.000000E+000
1	155.37230687	1.504477E-011	2.304772E-012	0	0.000000E+000
1	155.37440369	2.304772E-012	1.504477E-011	1	0.000000E+000
1	155.37443136	1.504477E-011	2.304772E-012	0	0.000000E+000
1	155.37443912	2.304772E-012	1.504477E-011	1	0.000000E+000
1	155.37450731	1.504477E-011	2.304772E-012	0	0.000000E+000
1	155.37453625	2.304772E-012	1.504477E-011	1	0.000000E+000
1	155.37485457	1.504477E-011	2.304772E-012	0	0.000000E+000
1	155.37526816	2.304772E-012	1.504477E-011	1	0.000000E+000
1	155.37534919	1.504477E-011	2.304772E-012	0	0.000000E+000
1	155.37767206	2.304772E-012	1.504477E-011	1	0.000000E+000
1	155.37790412	1.504477E-011	2.304772E-012	0	0.000000E+000
1	155.37902217	2.304772E-012	1.504477E-011	1	0.000000E+000
1	155.37904966	1.504477E-011	2.304772E-012	0	0.000000E+000
1	155.37973147	2.304772E-012	1.504477E-011	1	0.000000E+000
1	155.37980980	1.504477E-011	2.304772E-012	0	0.000000E+000
1	155.38049728	2.304772E-012	1.504477E-011	1	0.000000E+000
1	155.38051633	1.504477E-011	2.304772E-012	0	0.000000E+000
1	155.38183371	2.304772E-012	1.504477E-011	1	0.000000E+000
1	155.38196192	1.504477E-011	2.304772E-012	0	0.000000E+000
1	155.38198384	2.304772E-012	1.504477E-011	1	0.000000E+000
1	155.38244680	1.504477E-011	2.304772E-012	0	0.000000E+000
1	155.38273828	2.304772E-012	1.504477E-011	1	0.000000E+000
1	155.38279996	1.504477E-011	2.304772E-012	0	0.000000E+000
1	155.38591268	2.304772E-012	1.504477E-011	1	0.000000E+000
1	155.38597267	1.504477E-011	2.304772E-012	0	0.000000E+000
1	155.38600140	2.304772E-012	1.504477E-011	1	0.000000E+000
1	155.38608427	1.504477E-011	2.304772E-012	0	0.000000E+000
1	155.38636329	2.304772E-012	1.504477E-011	1	0.000000E+000
1	155.38638464	1.504477E-011	2.304772E-012	0	0.000000E+000
1	155.38706841	2.304772E-012	1.504477E-011	1	0.000000E+000
1	155.38731046	1.504477E-011	2.304772E-012	0	0.000000E+000
1	155.38881251	2.304772E-012	1.504477E-011	1	0.000000E+000
1	155.38935417	1.504477E-011	2.304772E-012	0	0.000000E+000
1	155.39007250	2.304772E-012	1.504477E-011	1	0.000000E+000
1	155.39013547	1.504477E-011	2.304772E-012	0	0.000000E+000
1	155.39165496	2.304772E-012	1.504477E-011	1	0.000000E+000
1	155.39172824	1.504477E-011	2.304772E-012	0	0.000000E+000
1	155.39310115	2.304772E-012	1.504477E-011	1	0.000000E+000
1	155.39311917	1.504477E-011	2.304772E-012	0	0.000000E+000
1	155.39546093	2.304772E-012	1.504477E-011	1	0.000000E+000
1	155.39549658	1.504477E-011	2.304772E-012	0	0.000000E+000
1	155.39604977	2.304772E-012	1.504477E-011	1	0.000000E+000
1	155.39612841	1.504477E-011	2.304772E-012	0	0.000000E+000
1	155.39810951	2.304772E-012	1.504477E-011	1	0.000000E+000
1	155.39819718	1.504477E-011	2.304772E-012	0	0.000000E+000
1	155.40598100	2.304772E-012	1.504477E-011	1	0.000000E+000
1	155.40608344	1.504477E-011	2.304772E-012	0	0.000000E+000
1	155.40677444	2.304772E-012	1.504477E-011	1	0.000000E+000
1	155.40682784	1.504477E-011	2.304772E-012	0	0.000000E+000
1	155.40690196	2.304772E-012	1.504477E-011	1	0.000000E+000
1	155.40700748	1.504477E-011	2.304772E-012	0	0.000000E+000
1	155.40707198	2.304772E-012	1.504477E-011	1	0.000000E+000
1	155.40716680	1.504477E-011	2.304772E-012	0	0.000000E+000
1	155.41007294	2.304772E-012	1.504477E-011	1	0.000000E+000
1	155.41017847	1.504477E-011	2.304772E-012	0	0.000000E+000
1	155.41023540	2.304772E-012	1.504477E-011	1	0.000000E+000
1	155.41037200	1.504477E-011	2.304772E-012	0	0.000000E+000
1	155.41069221	2.304772E-012	1.504477E-011	1	0.000000E+000
1	155.41077104	1.504477E-011	2.304772E-012	0	0.000000E+000
1	155.41632156	2.304772E-012	1.504477E-011	1	0.000000E+000
1	155.41689218	1.504477E-011	2.304772E-012	0	0.000000E+000
1	155.41702721	2.304772E-012	1.504477E-011	1	0.000000E+000
1	155.41721912	1.504477E-011	2.304772E-012	0	0.000000E+000
1	155.41805585	2.304772E-012	1.504477E-011	1	0.000000E+000
1	155.41831705	1.504477E-011	2.304772E-012	0	0.000000E+000
1	155.41839087	2.304772E-012	1.504477E-011	1	0.000000E+000
1	155.41858973	1.504477E-011	2.304772E-012	0	0.000000E+000
1	155.42024502	2.304772E-012	1.504477E-011	1	0.000000E+000
1	155.42026662	1.504477E-011	2.304772E-012	0	0.000000E+000
1	155.42186430	2.304772E-012	1.504477E-011	1	0.000000E+000
1	155.42191863	1.504477E-011	2.304772E-012	0	0.000000E+000
1	155.42196499	2.304772E-012	1.504477E-011	1	0.000000E+000
1	155.42213625	1.504477E-011	2.304772E-012	0	0.000000E+000
1	155.42341883	2.304772E-012	1.504477E-011	1	0.000000E+000
1	155.42346930	1.504477E-011	2.304772E-012	0	0.000000E+000
1	155.42391906	2.304772E-012	1.504477E-011	1	0.000000E+000
1	155.42394944	1.504477E-011	2.304772E-012	0	0.000000E+000
1	155.42663920	2.304772E-012	1.504477E-011	1	0.000000E+000
1	155.42681518	1.504477E-011	2.304772E-012	0	0.000000E+000
1	155.42684530	2.304772E-012	1.504477E-011	1	0.000000E+000
1	155.42697774	1.504477E-011	2.304772E-012	0	0.000000E+000
1	155.42763287	2.304772E-012	1.504477E-011	1	0.000000E+000
1	155.42792091	1.504477E-011	2.304772E-012	0	0.000000E+000
1	155.43063491	2.304772E-012	1.504477E-011	1	0.000000E+000
1	155.43073245	1.504477E-011	2.304772E-012	0	0.000000E+000
1	155.43571911	2.304772E-012	1.504477E-011	1	0.000000E+000
1	155.43578389	1.504477E-011	2.304772E-012	0	0.000000E+000
1	155.43724451	2.304772E-012	1.504477E-011	1	0.000000E+000
1	155.43737133	1.504477E-011	2.304772E-012	0	0.000000E+000
1	155.43813979	2.304772E-012	1.504477E-011	1	0.000000E+000
1	155.43825210	1.504477E-011	2.304772E-012	0	0.000000E+000
1	155.43827240	2.304772E-012	1.504477E-011	1	0.000000E+000
1	155.43842085	1.504477E-011	2.304772E-012	0	0.000000E+000
1	155.43921352	2.304772E-012	1.504477E-011	1	0.000000E+000
1	155.43932127	1.504477E-011	2.304772E-012	0	0.000000E+000
1	155.43956590	2.304772E-012	1.504477E-011	1	0.000000E+000
1	155.43965626	1.504477E-011	2.304772E-012	0	0.000000E+000
1	155.44068017	2.304772E-012	1.504477E-011	1	0.000000E+000
1	155.44081108	1.504477E-011	2.304772E-012	0	0.000000E+000
1	155.44252338	2.304772E-012	1.504477E-011	1	0.000000E+000
1	155.44291199	1.504477E-011	2.304772E-012	0	0.000000E+000
1	155.44294997	2.304772E-012	1.504477E-011	1	0.000000E+000
1	155.44299076	1.504477E-011	2.304772E-012	0	0.000000E+000
1	155.44300762	2.304772E-012	1.504477E-011	1	0.000000E+000
1	155.44350517	1.504477E-011	2.304772E-012	0	0.000000E+000
1	155.44394047	2.304772E-012	1.504477E-011	1	0.000000E+000
1	155.44408231	1.504477E-011	2.304772E-012	0	0.000000E+000
1	155.44420694	2.304772E-012	1.504477E-011	1	0.000000E+000
1	155.44426333	1.504477E-011	2.304772E-012	0	0.000000E+000
1	155.44541930	2.304772E-012	1.504477E-011	1	0.000000E+000
1	155.44561339	1.504477E-011	2.304772E-012	0	0.000000E+000
1	155.44717624	2.304772E-012	1.504477E-011	1	0.000000E+000
1	155.44744001	1.504477E-011	2.304772E-012	0	0.000000E+000
1	155.44830097	2.304772E-012	1.504477E-011	1	0.000000E+000
1	155.44834429	1.504477E-011	2.304772E-012	0	0.000000E+000
1	155.44836525	2.304772E-012	1.504477E-011	1	0.000000E+000
1	155.44845978	1.504477E-011	2.304772E-012	0	0.000000E+000
1	155.44995427	2.304772E-012	1.504477E-011	1	0.000000E+000
1	155.45002067	1.504477E-011	2.304772E-012	0	0.000000E+000
1	155.45134854	2.304772E-012	1.504477E-011	1	0.000000E+000
1	155.45143112	1.504477E-011	2.304772E-012	0	0.000000E+000
1	155.45317184	2.304772E-012	1.504477E-011	1	0.000000E+000
1	155.45336350	1.504477E-011	2.304772E-012	0	0.000000E+000
1	155.45395535	2.304772E-012	1.504477E-011	1	0.000000E+000
1	155.45401710	1.504477E-011	2.304772E-012	0	0.000000E+000
1	155.45437378	2.304772E-012	1.504477E-011	1	0.000000E+000
1	155.45449748	1.504477E-011	2.304772E-012	0	0.000000E+000
1	155.45450940	2.304772E-012	1.504477E-011	1	0.000000E+000
1	155.45453464	1.504477E-011	2.304772E-012	0	0.000000E+000
1	155.45457994	2.304772E-012	1.504477E-011	1	0.000000E+000
1	155.45478250	1.504477E-011	2.304772E-012	0	0.000000E+000
1	155.45543030	2.304772E-012	1.504477E-011	1	0.000000E+000
1	155.45649010	1.504477E-011	2.304772E-012	0	0.000000E+000
1	155.45740909	2.304772E-012	1.504477E-011	1	0.000000E+000
1	155.45745083	1.504477E-011	2.304772E-012	0	0.000000E+000
1	155.45764921	2.304772E-012	1.504477E-011	1	0.000000E+000
1	155.45770996	1.504477E-011	2.304772E-012	0	0.000000E+000
1	155.45918116	2.304772E-012	1.504477E-011	1	0.000000E+000
1	155.45942987	1.504477E-011	2.304772E-012	0	0.000000E+000
1	155.45951026	2.304772E-012	1.504477E-011	1	0.000000E+000
1	155.45972089	1.504477E-011	2.304772E-012	0	0.000000E+000
1	155.46093775	2.304772E-012	1.504477E-011	1	0.000000E+000
1	155.46130983	1.504477E-011	2.304772E-012	0	0.000000E+000
1	155.46251103	2.304772E-012	1.504477E-011	1	0.000000E+000
1	155.46260005	1.504477E-011	2.304772E-012	0	0.000000E+000
1	155.46325648	2.304772E-012	1.504477E-011	1	0.000000E+000
1	155.46332431	1.504477E-011	2.304772E-012	0	0.000000E+000
1	155.46354999	2.304772E-012	1.504477E-011	1	0.000000E+000
1	155.46362408	1.504477E-011	2.304772E-012	0	0.000000E+000
1	155.46376172	2.304772E-012	1.504477E-011	1	0.000000E+000
1	155.46378484	1.504477E-011	2.304772E-012	0	0.000000E+000
1	155.46381754	2.304772E-012	1.504477E-011	1	0.000000E+000
1	155.46410511	1.504477E-011	2.304772E-012	0	0.000000E+000
1	155.46634500	2.304772E-012	1.504477E-011	1	0.000000E+000
1	155.46672484	1.504477E-011	2.304772E-012	0	0.000000E+000
1	155.46797070	2.304772E-012	1.504477E-011	1	0.000000E+000
1	155.46830142	1.504477E-011	2.304772E-012	0	0.000000E+000
1	155.46975246	2.304772E-012	1.504477E-011	1	0.000000E+000
1	155.46978909	1.504477E-011	2.304772E-012	0	0.000000E+000
1	155.47039020	2.304772E-012	1.504477E-011	1	0.000000E+000
1	155.47040390	1.504477E-011	2.304772E-012	0	0.000000E+000
1	155.47085447	2.304772E-012	1.504477E-011	1	0.000000E+000
1	155.47093189	1.504477E-011	2.304772E-012	0	0.000000E+000
1	155.47181653	2.304772E-012	1.504477E-011	1	0.000000E+000
1	155.47203858	1.504477E-011	2.304772E-012	0	0.000000E+000
1	155.47245284	2.304772E-012	1.504477E-011	1	0.000000E+000
1	155.47259427	1.504477E-011	2.304772E-012	0	0.000000E+000
1	155.47387964	2.304772E-012	1.504477E-011	1	0.000000E+000
1	155.47393211	1.504477E-011	2.304772E-012	0	0.000000E+000
1	155.47397019	2.304772E-012	1.504477E-011	1	0.000000E+000
1	155.47403458	1.504477E-011	2.304772E-012	0	0.000000E+000
1	155.47442926	2.304772E-012	1.504477E-011	1	0.000000E+000
1	155.47452620	1.504477E-011	2.304772E-012	0	0.000000E+000
1	155.47474971	2.304772E-012	1.504477E-011	1	0.000000E+000
1	155.47544233	1.504477E-011	2.304772E-012	0	0.000000E+000
1	155.47553069	2.304772E-012	1.504477E-011	1	0.000000E+000
1	155.47558937	1.504477E-011	2.304772E-012	0	0.000000E+000
1	155.47604394	2.304772E-012	1.504477E-011	1	0.000000E+000
1	155.47609746	1.504477E-011	2.304772E-012	0	0.000000E+000
1	155.47649975	2.304772E-012	1.504477E-011	1	0.000000E+000
1	155.47662599	1.504477E-011	2.304772E-012	0	0.000000E+000
1	155.47852723	2.304772E-012	1.504477E-011	1	0.000000E+000
1	155.47868710	1.504477E-011	2.304772E-012	0	0.000000E+000
1	155.48070760	2.304772E-012	1.504477E-011	1	0.000000E+000
1	155.48090835	1.504477E-011	2.304772E-012	0	0.000000E+000
1	155.48239916	2.304772E-012	1.504477E-011	1	0.000000E+000
1	155.48254745	1.504477E-011	2.304772E-012	0	0.000000E+000
1	155.48483040	2.304772E-012	1.504477E-011	1	0.000000E+000
1	155.48487687	1.504477E-011	2.304772E-012	0	0.000000E+000
1	155.48804298	2.304772E-012	1.504477E-011	1	0.000000E+000
1	155.48852931	1.504477E-011	2.304772E-012	0	0.000000E+000
1	155.49008645	2.304772E-012	1.504477E-011	1	0.000000E+000
1	155.49031968	1.504477E-011	2.304772E-012	0	0.000000E+000
1	155.49034644	2.304772E-012	1.504477E-011	1	0.000000E+000
1	155.49039049	1.504477E-011	2.304772E-012	0	0.000000E+000
1	155.49155812	2.304772E-012	1.504477E-011	1	0.000000E+000
1	155.49176082	1.504477E-011	2.304772E-012	0	0.000000E+000
1	155.49344964	2.304772E-012	1.504477E-011	1	0.000000E+000
1	155.49349957	1.504477E-011	2.304772E-012	0	0.000000E+000
1	155.49352355	2.304772E-012	1.504477E-011	1	0.000000E+000
1	155.49360327	1.504477E-011	2.304772E-012	0	0.000000E+000
1	155.49410426	2.304772E-012	1.504477E-011	1	0.000000E+000
1	155.49427664	1.504477E-011	2.304772E-012	0	0.000000E+000
1	155.50453484	2.304772E-012	1.504477E-011	1	0.000000E+000
1	155.50467294	1.504477E-011	2.304772E-012	0	0.000000E+000
1	155.50539409	2.304772E-012	1.504477E-011	1	0.000000E+000
1	155.50541324	1.504477E-011	2.304772E-012	0	0.000000E+000
1	155.50561275	2.304772E-012	1.504477E-011	1	0.000000E+000
1	155.50570104	1.504477E-011	2.304772E-012	0	0.000000E+000
1	155.50584383	2.304772E-012	1.504477E-011	1	0.000000E+000
1	155.50596929	1.504477E-011	2.304772E-012	0	0.000000E+000
1	155.50794616	2.304772E-012	1.504477E-011	1	0.000000E+000
1	155.50806088	1.504477E-011	2.304772E-012	0	0.000000E+000
1	155.50847079	2.304772E-012	1.504477E-011	1	0.000000E+000
1	155.50860914	1.504477E-011	2.304772E-012	0	0.000000E+000
1	155.50866045	2.304772E-012	1.504477E-011	1	0.000000E+000
1	155.50893894	1.504477E-011	2.304772E-012	0	0.000000E+000
1	155.50895486	2.304772E-012	1.504477E-011	1	0.000000E+000
1	155.50939739	1.504477E-011	2.304772E-012	0	0.000000E+000
1	155.50942079	2.304772E-012	1.504477E-011	1	0.000000E+000
1	155.50948508	1.504477E-011	2.304772E-012	0	0.000000E+000
1	155.50976050	2.304772E-012	1.504477E-011	1	0.000000E+000
1	155.50984904	1.504477E-011	2.304772E-012	0	0.000000E+000
1	155.51014789	2.304772E-012	1.504477E-011	1	0.000000E+000
1	155.51043571	1.504477E-011	2.304772E-012	0	0.000000E+000
1	155.51054970	2.304772E-012	1.504477E-011	1	0.000000E+000
1	155.51065703	1.504477E-011	2.304772E-012	0	0.000000E+000
1	155.51080782	2.304772E-012	1.504477E-011	1	0.000000E+000
1	155.51091144	1.504477E-011	2.304772E-012	0	0.000000E+000
1	155.51376821	2.304772E-012	1.504477E-011	1	0.000000E+000
1	155.51382503	1.504477E-011	2.304772E-012	0	0.000000E+000
1	155.52396281	2.304772E-012	1.504477E-011	1	0.000000E+000
1	155.52405862	1.504477E-011	2.304772E-012	0	0.000000E+000
1	155.52418343	2.304772E-012	1.504477E-011	1	0.000000E+000
1	155.52422148	1.504477E-011	2.304772E-012	0	0.000000E+000
1	155.52432033	2.304772E-012	1.504477E-011	1	0.000000E+000
1	155.52447648	1.504477E-011	2.304772E-012	0	0.000000E+000
1	155.52450611	2.304772E-012	1.504477E-011	1	0.000000E+000
1	155.52472073	1.504477E-011	2.304772E-012	0	0.000000E+000
1	155.52531200	2.304772E-012	1.504477E-011	1	0.000000E+000
1	155.52538516	1.504477E-011	2.304772E-012	0	0.000000E+000
1	155.52656664	2.304772E-012	1.504477E-011	1	0.000000E+000
1	155.52664717	1.504477E-011	2.304772E-012	0	0.000000E+000
1	155.52704606	2.304772E-012	1.504477E-011	1	0.000000E+000
1	155.52705818	1.504477E-011	2.304772E-012	0	0.000000E+000
1	155.52749828	2.304772E-012	1.504477E-011	1	0.000000E+000
1	155.52769267	1.504477E-011	2.304772E-012	0	0.000000E+000
1	155.52772110	2.304772E-012	1.504477E-011	1	0.000000E+000
1	155.52777902	1.504477E-011	2.304772E-012	0	0.000000E+000
1	155.52837849	2.304772E-012	1.504477E-011	1	0.000000E+000
1	155.52855490	1.504477E-011	2.304772E-012	0	0.000000E+000
1	155.53120074	2.304772E-012	1.504477E-011	1	0.000000E+000
1	155.53121807	1.504477E-011	2.304772E-012	0	0.000000E+000
1	155.53199893	2.304772E-012	1.504477E-011	1	0.000000E+000
1	155.53202829	1.504477E-011	2.304772E-012	0	0.000000E+000
1	155.53204376	2.304772E-012	1.504477E-011	1	0.000000E+000
1	155.53213937	1.504477E-011	2.304772E-012	0	0.000000E+000
1	155.53354672	2.304772E-012	1.504477E-011	1	0.000000E+000
1	155.53355227	1.504477E-011	2.304772E-012	0	0.000000E+000
1	155.53377701	2.304772E-012	1.504477E-011	1	0.000000E+000
1	155.53402561	1.504477E-011	2.304772E-012	0	0.000000E+000
1	155.53486505	2.304772E-012	1.504477E-011	1	0.000000E+000
1	155.53505928	1.504477E-011	2.304772E-012	0	0.000000E+000
1	155.53514805	2.304772E-012	1.504477E-011	1	0.000000E+000
1	155.53535136	1.504477E-011	2.304772E-012	0	0.000000E+000
1	155.53544085	2.304772E-012	1.504477E-011	1	0.000000E+000
1	155.53560156	1.504477E-011	2.304772E-012	0	0.000000E+000
1	155.53773701	2.304772E-012	1.504477E-011	1	0.000000E+000
1	155.53783439	1.504477E-011	2.304772E-012	0	0.000000E+000
1	155.53984888	2.304772E-012	1.504477E-011	1	0.000000E+000
1	155.53991034	1.504477E-011	2.304772E-012	0	0.000000E+000
1	155.54011577	2.304772E-012	1.504477E-011	1	0.000000E+000
1	155.54026471	1.504477E-011	2.304772E-012	0	0.000000E+000
1	155.54059044	2.304772E-012	1.504477E-011	1	0.000000E+000
1	155.54070646	1.504477E-011	2.304772E-012	0	0.000000E+000
1	155.54122054	2.304772E-012	1.504477E-011	1	0.000000E+000
1	155.54126805	1.504477E-011	2.304772E-012	0	0.000000E+000
1	155.54566028	2.304772E-012	1.504477E-011	1	0.000000E+000
1	155.54576125	1.504477E-011	2.304772E-012	0	0.000000E+000
1	155.54731354	2.304772E-012	1.504477E-011	1	0.000000E+000
1	155.54741798	1.504477E-011	2.304772E-012	0	0.000000E+000
1	155.54741979	2.304772E-012	1.504477E-011	1	0.000000E+000
1	155.54746370	1.504477E-011	2.304772E-012	0	0.000000E+000
1	155.55023888	2.304772E-012	1.504477E-011	1	0.000000E+000
1	155.55026453	1.504477E-011	2.304772E-012	0	0.000000E+000
1	155.55147969	2.304772E-012	1.504477E-011	1	0.000000E+000
1	155.55183890	1.504477E-011	2.304772E-012	0	0.000000E+000
1	155.56723608	2.304772E-012	1.504477E-011	1	0.000000E+000
1	155.56737777	1.504477E-011	2.304772E-012	0	0.000000E+000
1	155.56969348	2.304772E-012	1.504477E-011	1	0.000000E+000
1	155.56980965	1.504477E-011	2.304772E-012	0	0.000000E+000
1	155.57006524	2.304772E-012	1.504477E-011	1	0.000000E+000
1	155.57018999	1.504477E-011	2.304772E-012	0	0.000000E+000
1	155.57376670	2.304772E-012	1.504477E-011	1	0.000000E+000
1	155.57404314	1.504477E-011	2.304772E-012	0	0.000000E+000
1	155.57452502	2.304772E-012	1.504477E-011	1	0.000000E+000
1	155.57464028	1.504477E-011	2.304772E-012	0	0.000000E+000
1	155.57547152	2.304772E-012	1.504477E-011	1	0.000000E+000
1	155.57557186	1.504477E-011	2.304772E-012	0	0.000000E+000
1	155.57607543	2.304772E-012	1.504477E-011	1	0.000000E+000
1	155.57622760	1.504477E-011	2.304772E-012	0	0.000000E+000
1	155.57670972	2.304772E-012	1.504477E-011	1	0.000000E+000
1	155.57682557	1.504477E-011	2.304772E-012	0	0.000000E+000
1	155.57720031	2.304772E-012	1.504477E-011	1	0.000000E+000
1	155.57725440	1.504477E-011	2.304772E-012	0	0.000000E+000
1	155.57813919	2.304772E-012	1.504477E-011	1	0.000000E+000
1	155.57816006	1.504477E-011	2.304772E-012	0	0.000000E+000
1	155.57896145	2.304772E-012	1.504477E-011	1	0.000000E+000
1	155.57898205	1.504477E-011	2.304772E-012	0	0.000000E+000
1	155.57902355	2.304772E-012	1.504477E-011	1	0.000000E+000
1	155.57916851	1.504477E-011	2.304772E-012	0	0.000000E+000
1	157.96469544	2.098488E-012	1.483849E-011	1	0.000000E+000
1	157.96472886	1.483849E-011	2.098488E-012	0	0.000000E+000
1	157.96780769	2.098488E-012	1.483849E-011	1	0.000000E+000
1	157.96793743	1.483849E-011	2.098488E-012	0	0.000000E+000
1	157.97000424	2.098488E-012	1.483849E-011	1	0.000000E+000
1	157.97016572	1.483849E-011	2.098488E-012	0	0.000000E+000
1	157.97247179	2.098488E-012	1.483849E-011	1	0.000000E+000
1	157.97263754	1.483849E-011	2.098488E-012	0	0.000000E+000
1	157.97386454	2.098488E-012	1.483849E-011	1	0.000000E+000
1	157.97405276	1.483849E-011	2.098488E-012	0	0.000000E+000
1	157.97417097	2.098488E-012	1.483849E-011	1	0.000000E+000
1	157.97425677	1.483849E-011	2.098488E-012	0	0.000000E+000
1	157.97428016	2.098488E-012	1.483849E-011	1	0.000000E+000
1	157.97477531	1.483849E-011	2.098488E-012	0	0.000000E+000
1	157.97771412	2.098488E-012	1.483849E-011	1	0.000000E+000
1	157.97775232	1.483849E-011	2.098488E-012	0	0.000000E+000
1	157.98379639	2.098488E-012	1.483849E-011	1	0.000000E+000
1	157.98412710	1.483849E-011	2.098488E-012	0	0.000000E+000
1	157.98726196	2.098488E-012	1.483849E-011	1	0.000000E+000
1	157.98741554	1.483849E-011	2.098488E-012	0	0.000000E+000
1	157.98809557	2.098488E-012	1.483849E-011	1	0.000000E+000
1	157.98816228	1.483849E-011	2.098488E-012	0	0.000000E+000
1	157.98857071	2.098488E-012	1.483849E-011	1	0.000000E+000
1	157.98867531	1.483849E-011	2.098488E-012	0	0.000000E+000
1	157.98899925	2.098488E-012	1.483849E-011	1	0.000000E+000
1	157.98905817	1.483849E-011	2.098488E-012	0	0.000000E+000
1	157.98938658	2.098488E-012	1.483849E-011	1	0.000000E+000
1	157.98954303	1.483849E-011	2.098488E-012	0	0.000000E+000
1	157.99085915	2.098488E-012	1.483849E-011	1	0.000000E+000
1	157.99099738	1.483849E-011	2.098488E-012	0	0.000000E+000
1	157.99110201	2.098488E-012	1.483849E-011	1	0.000000E+000
1	157.99124011	1.483849E-011	2.098488E-012	0	0.000000E+000
1	157.99176689	2.098488E-012	1.483849E-011	1	0.000000E+000
1	157.99201959	1.483849E-011	2.098488E-012	0	0.000000E+000
1	157.99234849	2.098488E-012	1.483849E-011	1	0.000000E+000
1	157.99238712	1.483849E-011	2.098488E-012	0	0.000000E+000
1	157.99317601	2.098488E-012	1.483849E-011	1	0.000000E+000
1	157.99332468	1.483849E-011	2.098488E-012	0	0.000000E+000
1	157.99568022	2.098488E-012	1.483849E-011	1	0.000000E+000
1	157.99573107	1.483849E-011	2.098488E-012	0	0.000000E+000
1	157.99645539	2.098488E-012	1.483849E-011	1	0.000000E+000
1	157.99655871	1.483849E-011	2.098488E-012	0	0.000000E+000
1	157.99704164	2.098488E-012	1.483849E-011	1	0.000000E+000
1	157.99715403	1.483849E-011	2.098488E-012	0	0.000000E+000
1	157.99902126	2.098488E-012	1.483849E-011	1	0.000000E+000
1	157.99912118	1.483849E-011	2.098488E-012	0	0.000000E+000
1	157.99986221	2.098488E-012	1.483849E-011	1	0.000000E+000
1	157.99991006	1.483849E-011	2.098488E-012	0	0.000000E+000
1	158.00036662	2.098488E-012	1.483849E-011	1	0.000000E+000
1	158.00044100	1.483849E-011	2.098488E-012	0	0.000000E+000
1	158.00085611	2.098488E-012	1.483849E-011	1	0.000000E+000
1	158.00109979	1.483849E-011	2.098488E-012	0	0.000000E+000
1	158.00216222	2.098488E-012	1.483849E-011	1	0.000000E+000
1	158.00220739	1.483849E-011	2.098488E-012	0	0.000000E+000
1	158.00423333	2.098488E-012	1.483849E-011	1	0.000000E+000
1	158.00457934	1.483849E-011	2.098488E-012	0	0.000000E+000
1	158.00549299	2.098488E-012	1.483849E-011	1	0.000000E+000
1	158.00568091	1.483849E-011	2.098488E-012	0	0.000000E+000
1	158.00854570	2.098488E-012	1.483849E-011	1	0.000000E+000
1	158.00867229	1.483849E-011	2.098488E-012	0	0.000000E+000
1	158.01011645	2.098488E-012	1.483849E-011	1	0.000000E+000
1	158.01024832	1.483849E-011	2.098488E-012	0	0.000000E+000
1	158.01222705	2.098488E-012	1.483849E-011	1	0.000000E+000
1	158.01235705	1.483849E-011	2.098488E-012	0	0.000000E+000
1	158.01245933	2.098488E-012	1.483849E-011	1	0.000000E+000
1	158.01252973	1.483849E-011	2.098488E-012	0	0.000000E+000
1	158.01304826	2.098488E-012	1.483849E-011	1	0.000000E+000
1	158.01309125	1.483849E-011	2.098488E-012	0	0.000000E+000
1	158.01444425	2.098488E-012	1.483849E-011	1	0.000000E+000
1	158.01486578	1.483849E-011	2.098488E-012	0	0.000000E+000
1	158.01530632	2.098488E-012	1.483849E-011	1	0.000000E+000
1	158.01536010	1.483849E-011	2.098488E-012	0	0.000000E+000
1	158.01558177	2.098488E-012	1.483849E-011	1	0.000000E+000
1	158.01600067	1.483849E-011	2.098488E-012	0	0.000000E+000
1	158.01627257	2.098488E-012	1.483849E-011	1	0.000000E+000
1	158.01643286	1.483849E-011	2.098488E-012	0	0.000000E+000
1	158.01742429	2.098488E-012	1.483849E-011	1	0.000000E+000
1	158.01751981	1.483849E-011	2.098488E-012	0	0.000000E+000
1	158.01842797	2.098488E-012	1.483849E-011	1	0.000000E+000
1	158.01863803	1.483849E-011	2.098488E-012	0	0.000000E+000
1	158.01905496	2.098488E-012	1.483849E-011	1	0.000000E+000
1	158.01923232	1.483849E-011	2.098488E-012	0	0.000000E+000
1	158.02392980	2.098488E-012	1.483849E-011	1	0.000000E+000
1	158.02406962	1.483849E-011	2.098488E-012	0	0.000000E+000
1	158.02689287	2.098488E-012	1.483849E-011	1	0.000000E+000
1	158.02705210	1.483849E-011	2.098488E-012	0	0.000000E+000
1	158.02720877	2.098488E-012	1.483849E-011	1	0.000000E+000
1	158.02728961	1.483849E-011	2.098488E-012	0	0.000000E+000
1	158.02756924	2.098488E-012	1.483849E-011	1	0.000000E+000
1	158.02764116	1.483849E-011	2.098488E-012	0	0.000000E+000
1	158.03110626	2.098488E-012	1.483849E-011	1	0.000000E+000
1	158.03130391	1.483849E-011	2.098488E-012	0	0.000000E+000
1	158.03133950	2.098488E-012	1.483849E-011	1	0.000000E+000
1	158.03149385	1.483849E-011	2.098488E-012	0	0.000000E+000
1	158.03326578	2.098488E-012	1.483849E-011	1	0.000000E+000
1	158.03336914	1.483849E-011	2.098488E-012	0	0.000000E+000
1	158.03338723	2.098488E-012	1.483849E-011	1	0.000000E+000
1	158.03347662	1.483849E-011	2.098488E-012	0	0.000000E+000
1	158.03404158	2.098488E-012	1.483849E-011	1	0.000000E+000
1	158.03410127	1.483849E-011	2.098488E-012	0	0.000000E+000
1	158.03696774	2.098488E-012	1.483849E-011	1	0.000000E+000
1	158.03701744	1.483849E-011	2.098488E-012	0	0.000000E+000
1	158.09719935	2.098488E-012	1.483849E-011	1	0.000000E+000
1	158.09720690	1.483849E-011	2.098488E-012	0	0.000000E+000
1	158.09813218	2.098488E-012	1.483849E-011	1	0.000000E+000
1	158.09820873	1.483849E-011	2.098488E-012	0	0.000000E+000
1	158.09898053	2.098488E-012	1.483849E-011	1	0.000000E+000
1	158.09904489	1.483849E-011	2.098488E-012	0	0.000000E+000
1	158.10035904	2.098488E-012	1.483849E-011	1	0.000000E+000
1	158.10051156	1.483849E-011	2.098488E-012	0	0.000000E+000
1	158.10080597	2.098488E-012	1.483849E-011	1	0.000000E+000
1	158.10087069	1.483849E-011	2.098488E-012	0	0.000000E+000
1	158.10266811	2.098488E-012	1.483849E-011	1	0.000000E+000
1	158.10272787	1.483849E-011	2.098488E-012	0	0.000000E+000
1	158.10337395	2.098488E-012	1.483849E-011	1	0.000000E+000
1	158.10348426	1.483849E-011	2.098488E-012	0	0.000000E+000
1	158.10404139	2.098488E-012	1.483849E-011	1	0.000000E+000
1	158.10412543	1.483849E-011	2.098488E-012	0	0.000000E+000
1	158.10639098	2.098488E-012	1.483849E-011	1	0.000000E+000
1	158.10644937	1.483849E-011	2.098488E-012	0	0.000000E+000
1	158.10681048	2.098488E-012	1.483849E-011	1	0.000000E+000
1	158.10689679	1.483849E-011	2.098488E-012	0	0.000000E+000
1	158.10790209	2.098488E-012	1.483849E-011	1	0.000000E+000
1	158.10793197	1.483849E-011	2.098488E-012	0	0.000000E+000
1	158.11375797	2.098488E-012	1.483849E-011	1	0.000000E+000
1	158.11399713	1.483849E-011	2.098488E-012	0	0.000000E+000
1	158.11514232	2.098488E-012	1.483849E-011	1	0.000000E+000
1	158.11519661	1.483849E-011	2.098488E-012	0	0.000000E+000
1	158.11551297	2.098488E-012	1.483849E-011	1	0.000000E+000
1	158.11552988	1.483849E-011	2.098488E-012	0	0.000000E+000
1	158.11914702	2.098488E-012	1.483849E-011	1	0.000000E+000
1	158.11919114	1.483849E-011	2.098488E-012	0	0.000000E+000
1	158.12107649	2.098488E-012	1.483849E-011	1	0.000000E+000
1	158.12111057	1.483849E-011	2.098488E-012	0	0.000000E+000
1	158.12121822	2.098488E-012	1.483849E-011	1	0.000000E+000
1	158.12126398	1.483849E-011	2.098488E-012	0	0.000000E+000
1	158.12144533	2.098488E-012	1.483849E-011	1	0.000000E+000
1	158.12156962	1.483849E-011	2.098488E-012	0	0.000000E+000
1	158.12277004	2.098488E-012	1.483849E-011	1	0.000000E+000
1	158.12279531	1.483849E-011	2.098488E-012	0	0.000000E+000
1	158.12367021	2.098488E-012	1.483849E-011	1	0.000000E+000
1	158.12381348	1.483849E-011	2.098488E-012	0	0.000000E+000
1	158.12543832	2.098488E-012	1.483849E-011	1	0.000000E+000
1	158.12563694	1.483849E-011	2.098488E-012	0	0.000000E+000
1	158.12656617	2.098488E-012	1.483849E-011	1	0.000000E+000
1	158.12661446	1.483849E-011	2.098488E-012	0	0.000000E+000
1	158.13005872	2.098488E-012	1.483849E-011	1	0.000000E+000
1	158.13008404	1.483849E-011	2.098488E-012	0	0.000000E+000
1	158.13017975	2.098488E-012	1.483849E-011	1	0.000000E+000
1	158.13027624	1.483849E-011	2.098488E-012	0	0.000000E+000
1	158.13049470	2.098488E-012	1.483849E-011	1	0.000000E+000
1	158.13062296	1.483849E-011	2.098488E-012	0	0.000000E+000
1	158.13068220	2.098488E-012	1.483849E-011	1	0.000000E+000
1	158.13080883	1.483849E-011	2.098488E-012	0	0.000000E+000
1	158.13083087	2.098488E-012	1.483849E-011	1	0.000000E+000
1	158.13129145	1.483849E-011	2.098488E-012	0	0.000000E+000
1	158.13441845	2.098488E-012	1.483849E-011	1	0.000000E+000
1	158.13442631	1.483849E-011	2.098488E-012	0	0.000000E+000
1	158.14036173	2.098488E-012	1.483849E-011	1	0.000000E+000
1	158.14037965	1.483849E-011	2.098488E-012	0	0.000000E+000
1	158.14070718	2.098488E-012	1.483849E-011	1	0.000000E+000
1	158.14102726	1.483849E-011	2.098488E-012	0	0.000000E+000
1	158.14136817	2.098488E-012	1.483849E-011	1	0.000000E+000
1	158.14141928	1.483849E-011	2.098488E-012	0	0.000000E+000
1	158.14467025	2.098488E-012	1.483849E-011	1	0.000000E+000
1	158.14469995	1.483849E-011	2.098488E-012	0	0.000000E+000
1	158.14617152	2.098488E-012	1.483849E-011	1	0.000000E+000
1	158.14637491	1.483849E-011	2.098488E-012	0	0.000000E+000
1	158.15312879	2.098488E-012	1.483849E-011	1	0.000000E+000
1	158.15315806	1.483849E-011	2.098488E-012	0	0.000000E+000
1	158.15369179	2.098488E-012	1.483849E-011	1	0.000000E+000
1	158.15391159	1.483849E-011	2.098488E-012	0	0.000000E+000
1	158.16678699	2.098488E-012	1.483849E-011	1	0.000000E+000
1	158.16708634	1.483849E-011	2.098488E-012	0	0.000000E+000
1	158.16774347	2.098488E-012	1.483849E-011	1	0.000000E+000
1	158.16786143	1.483849E-011	2.098488E-012	0	0.000000E+000
1	158.16799377	2.098488E-012	1.483849E-011	1	0.000000E+000
1	158.16808379	1.483849E-011	2.098488E-012	0	0.000000E+000
1	158.16890067	2.098488E-012	1.483849E-011	1	0.000000E+000
1	158.16894908	1.483849E-011	2.098488E-012	0	0.000000E+000
1	158.16936267	2.098488E-012	1.483849E-011	1	0.000000E+000
1	158.16962485	1.483849E-011	2.098488E-012	0	0.000000E+000
1	158.16987332	2.098488E-012	1.483849E-011	1	0.000000E+000
1	158.16989881	1.483849E-011	2.098488E-012	0	0.000000E+000
1	158.17224391	2.098488E-012	1.483849E-011	1	0.000000E+000
1	158.17254077	1.483849E-011	2.098488E-012	0	0.000000E+000
1	158.17321340	2.098488E-012	1.483849E-011	1	0.000000E+000
1	158.17336011	1.483849E-011	2.098488E-012	0	0.000000E+000
1	158.17458936	2.098488E-012	1.483849E-011	1	0.000000E+000
1	158.17461140	1.483849E-011	2.098488E-012	0	0.000000E+000
1	158.17482694	2.098488E-012	1.483849E-011	1	0.000000E+000
1	158.17491342	1.483849E-011	2.098488E-012	0	0.000000E+000
1	158.17550419	2.098488E-012	1.483849E-011	1	0.000000E+000
1	158.17555368	1.483849E-011	2.098488E-012	0	0.000000E+000
1	158.17710349	2.098488E-012	1.483849E-011	1	0.000000E+000
1	158.17713179	1.483849E-011	2.098488E-012	0	0.000000E+000
1	158.17742354	2.098488E-012	1.483849E-011	1	0.000000E+000
1	158.17767848	1.483849E-011	2.098488E-012	0	0.000000E+000
1	158.18047706	2.098488E-012	1.483849E-011	1	0.000000E+000
1	158.18056578	1.483849E-011	2.098488E-012	0	0.000000E+000
1	158.18650341	2.098488E-012	1.483849E-011	1	0.000000E+000
1	158.18653147	1.483849E-011	2.098488E-012	0	0.000000E+000
1	158.18867034	2.098488E-012	1.483849E-011	1	0.000000E+000
1	158.18877743	1.483849E-011	2.098488E-012	0	0.000000E+000
1	158.18980541	2.098488E-012	1.483849E-011	1	0.000000E+000
1	158.18986253	1.483849E-011	2.098488E-012	0	0.000000E+000
1	158.19041317	2.098488E-012	1.483849E-011	1	0.000000E+000
1	158.19054285	1.483849E-011	2.098488E-012	0	0.000000E+000
1	158.19124678	2.098488E-012	1.483849E-011	1	0.000000E+000
1	158.19150306	1.483849E-011	2.098488E-012	0	0.000000E+000
1	158.19173563	2.098488E-012	1.483849E-011	1	0.000000E+000
1	158.19178059	1.483849E-011	2.098488E-012	0	0.000000E+000
1	158.19324180	2.098488E-012	1.483849E-011	1	0.000000E+000
1	158.19331081	1.483849E-011	2.098488E-012	0	0.000000E+000
1	158.19333740	2.098488E-012	1.483849E-011	1	0.000000E+000
1	158.19340444	1.483849E-011	2.098488E-012	0	0.000000E+000
1	158.61693620	2.239312E-012	1.497931E-011	1	0.000000E+000
1	158.61700133	1.497931E-011	2.239312E-012	0	0.000000E+000
1	158.61916540	2.239312E-012	1.497931E-011	1	0.000000E+000
1	158.61944257	1.497931E-011	2.239312E-012	0	0.000000E+000
1	158.62030175	2.239312E-012	1.497931E-011	1	0.000000E+000
1	158.62034874	1.497931E-011	2.239312E-012	0	0.000000E+000
1	158.62065988	2.239312E-012	1.497931E-011	1	0.000000E+000
1	158.62083501	1.497931E-011	2.239312E-012	0	0.000000E+000
1	158.62161374	2.239312E-012	1.497931E-011	1	0.000000E+000
1	158.62179336	1.497931E-011	2.239312E-012	0	0.000000E+000
1	158.62255489	2.239312E-012	1.497931E-011	1	0.000000E+000
1	158.62276263	1.497931E-011	2.239312E-012	0	0.000000E+000
1	158.62397291	2.239312E-012	1.497931E-011	1	0.000000E+000
1	158.62420701	1.497931E-011	2.239312E-012	0	0.000000E+000
1	158.62421495	2.239312E-012	1.497931E-011	1	0.000000E+000
1	158.62460348	1.497931E-011	2.239312E-012	0	0.000000E+000
1	158.62555513	2.239312E-012	1.497931E-011	1	0.000000E+000
1	158.62559638	1.497931E-011	2.239312E-012	0	0.000000E+000
1	158.63091270	2.239312E-012	1.497931E-011	1	0.000000E+000
1	158.63098889	1.497931E-011	2.239312E-012	0	0.000000E+000
1	158.63216648	2.239312E-012	1.497931E-011	1	0.000000E+000
1	158.63224516	1.497931E-011	2.239312E-012	0	0.000000E+000
1	158.63226682	2.239312E-012	1.497931E-011	1	0.000000E+000
1	158.63231067	1.497931E-011	2.239312E-012	0	0.000000E+000
1	158.63401494	2.239312E-012	1.497931E-011	1	0.000000E+000
1	158.63403481	1.497931E-011	2.239312E-012	0	0.000000E+000
1	158.63579755	2.239312E-012	1.497931E-011	1	0.000000E+000
1	158.63587854	1.497931E-011	2.239312E-012	0	0.000000E+000
1	158.63649467	2.239312E-012	1.497931E-011	1	0.000000E+000
1	158.63652379	1.497931E-011	2.239312E-012	0	0.000000E+000
1	158.63696462	2.239312E-012	1.497931E-011	1	0.000000E+000
1	158.63713080	1.497931E-011	2.239312E-012	0	0.000000E+000
1	158.63736857	2.239312E-012	1.497931E-011	1	0.000000E+000
1	158.63746204	1.497931E-011	2.239312E-012	0	0.000000E+000
1	158.63893860	2.239312E-012	1.497931E-011	1	0.000000E+000
1	158.63899351	1.497931E-011	2.239312E-012	0	0.000000E+000
1	158.63969140	2.239312E-012	1.497931E-011	1	0.000000E+000
1	158.63972675	1.497931E-011	2.239312E-012	0	0.000000E+000
1	158.64039874	2.239312E-012	1.497931E-011	1	0.000000E+000
1	158.64056590	1.497931E-011	2.239312E-012	0	0.000000E+000
1	158.64235698	2.239312E-012	1.497931E-011	1	0.000000E+000
1	158.64245515	1.497931E-011	2.239312E-012	0	0.000000E+000
1	158.64596561	2.239312E-012	1.497931E-011	1	0.000000E+000
1	158.64602649	1.497931E-011	2.239312E-012	0	0.000000E+000
1	158.64636674	2.239312E-012	1.497931E-011	1	0.000000E+000
1	158.64641029	1.497931E-011	2.239312E-012	0	0.000000E+000
1	158.65252184	2.239312E-012	1.497931E-011	1	0.000000E+000
1	158.65258175	1.497931E-011	2.239312E-012	0	0.000000E+000
1	158.65262330	2.239312E-012	1.497931E-011	1	0.000000E+000
1	158.65271759	1.497931E-011	2.239312E-012	0	0.000000E+000
1	158.65273755	2.239312E-012	1.497931E-011	1	0.000000E+000
1	158.65282042	1.497931E-011	2.239312E-012	0	0.000000E+000
1	158.65520719	2.239312E-012	1.497931E-011	1	0.000000E+000
1	158.65536963	1.497931E-011	2.239312E-012	0	0.000000E+000
1	158.65862565	2.239312E-012	1.497931E-011	1	0.000000E+000
1	158.65879010	1.497931E-011	2.239312E-012	0	0.000000E+000
1	158.65931466	2.239312E-012	1.497931E-011	1	0.000000E+000
1	158.65934479	1.497931E-011	2.239312E-012	0	0.000000E+000
1	158.66223463	2.239312E-012	1.497931E-011	1	0.000000E+000
1	158.66229051	1.497931E-011	2.239312E-012	0	0.000000E+000
1	158.66230738	2.239312E-012	1.497931E-011	1	0.000000E+000
1	158.66250998	1.497931E-011	2.239312E-012	0	0.000000E+000
1	158.66253182	2.239312E-012	1.497931E-011	1	0.000000E+000
1	158.66280686	1.497931E-011	2.239312E-012	0	0.000000E+000
1	158.66601631	2.239312E-012	1.497931E-011	1	0.000000E+000
1	158.66624769	1.497931E-011	2.239312E-012	0	0.000000E+000
1	158.66813443	2.239312E-012	1.497931E-011	1	0.000000E+000
1	158.66849559	1.497931E-011	2.239312E-012	0	0.000000E+000
1	158.66974858	2.239312E-012	1.497931E-011	1	0.000000E+000
1	158.66981972	1.497931E-011	2.239312E-012	0	0.000000E+000
1	158.66984360	2.239312E-012	1.497931E-011	1	0.000000E+000
1	158.66988648	1.497931E-011	2.239312E-012	0	0.000000E+000
1	158.67155116	2.239312E-012	1.497931E-011	1	0.000000E+000
1	158.67157877	1.497931E-011	2.239312E-012	0	0.000000E+000
1	158.67312891	2.239312E-012	1.497931E-011	1	0.000000E+000
1	158.67317119	1.497931E-011	2.239312E-012	0	0.000000E+000
1	158.67345885	2.239312E-012	1.497931E-011	1	0.000000E+000
1	158.67349749	1.497931E-011	2.239312E-012	0	0.000000E+000
1	158.67383350	2.239312E-012	1.497931E-011	1	0.000000E+000
1	158.67398889	1.497931E-011	2.239312E-012	0	0.000000E+000
1	158.67578738	2.239312E-012	1.497931E-011	1	0.000000E+000
1	158.67624591	1.497931E-011	2.239312E-012	0	0.000000E+000
1	158.67695812	2.239312E-012	1.497931E-011	1	0.000000E+000
1	158.67708729	1.497931E-011	2.239312E-012	0	0.000000E+000
1	158.67824527	2.239312E-012	1.497931E-011	1	0.000000E+000
1	158.67835578	1.497931E-011	2.239312E-012	0	0.000000E+000
1	158.67891058	2.239312E-012	1.497931E-011	1	0.000000E+000
1	158.67906769	1.497931E-011	2.239312E-012	0	0.000000E+000
1	158.68080303	2.239312E-012	1.497931E-011	1	0.000000E+000
1	158.68083483	1.497931E-011	2.239312E-012	0	0.000000E+000
1	158.68348524	2.239312E-012	1.497931E-011	1	0.000000E+000
1	158.68351892	1.497931E-011	2.239312E-012	0	0.000000E+000
1	158.68607092	2.239312E-012	1.497931E-011	1	0.000000E+000
1	158.68619821	1.497931E-011	2.239312E-012	0	0.000000E+000
1	158.69318007	2.239312E-012	1.497931E-011	1	0.000000E+000
1	158.69329330	1.497931E-011	2.239312E-012	0	0.000000E+000
1	158.69331880	2.239312E-012	1.497931E-011	1	0.000000E+000
1	158.69342230	1.497931E-011	2.239312E-012	0	0.000000E+000
1	158.69472850	2.239312E-012	1.497931E-011	1	0.000000E+000
1	158.69477297	1.497931E-011	2.239312E-012	0	0.000000E+000
1	158.69813799	2.239312E-012	1.497931E-011	1	0.000000E+000
1	158.69817404	1.497931E-011	2.239312E-012	0	0.000000E+000
1	158.70007305	2.239312E-012	1.497931E-011	1	0.000000E+000
1	158.70013008	1.497931E-011	2.239312E-012	0	0.000000E+000
1	158.70015530	2.239312E-012	1.497931E-011	1	0.000000E+000
1	158.70038839	1.497931E-011	2.239312E-012	0	0.000000E+000
1	158.70076569	2.239312E-012	1.497931E-011	1	0.000000E+000
1	158.70095686	1.497931E-011	2.239312E-012	0	0.000000E+000
1	158.70097444	2.239312E-012	1.497931E-011	1	0.000000E+000
1	158.70101837	1.497931E-011	2.239312E-012	0	0.000000E+000
1	158.70139759	2.239312E-012	1.497931E-011	1	0.000000E+000
1	158.70142816	1.497931E-011	2.239312E-012	0	0.000000E+000
1	158.70156888	2.239312E-012	1.497931E-011	1	0.000000E+000
1	158.70161015	1.497931E-011	2.239312E-012	0	0.000000E+000
1	158.70163690	2.239312E-012	1.497931E-011	1	0.000000E+000
1	158.70171867	1.497931E-011	2.239312E-012	0	0.000000E+000
1	158.70291327	2.239312E-012	1.497931E-011	1	0.000000E+000
1	158.70295262	1.497931E-011	2.239312E-012	0	0.000000E+000
1	158.70456336	2.239312E-012	1.497931E-011	1	0.000000E+000
1	158.70507955	1.497931E-011	2.239312E-012	0	0.000000E+000
1	158.70570736	2.239312E-012	1.497931E-011	1	0.000000E+000
1	158.70577717	1.497931E-011	2.239312E-012	0	0.000000E+000
1	158.70623504	2.239312E-012	1.497931E-011	1	0.000000E+000
1	158.70632696	1.497931E-011	2.239312E-012	0	0.000000E+000
1	158.70907830	2.239312E-012	1.497931E-011	1	0.000000E+000
1	158.70909227	1.497931E-011	2.239312E-012	0	0.000000E+000
1	158.71094204	2.239312E-012	1.497931E-011	1	0.000000E+000
1	158.71118221	1.497931E-011	2.239312E-012	0	0.000000E+000
1	158.71134280	2.239312E-012	1.497931E-011	1	0.000000E+000
1	158.71137006	1.497931E-011	2.239312E-012	0	0.000000E+000
1	158.71149414	2.239312E-012	1.497931E-011	1	0.000000E+000
1	158.71157335	1.497931E-011	2.239312E-012	0	0.000000E+000
1	158.71631145	2.239312E-012	1.497931E-011	1	0.000000E+000
1	158.71646902	1.497931E-011	2.239312E-012	0	0.000000E+000
1	158.71852787	2.239312E-012	1.497931E-011	1	0.000000E+000
1	158.71868431	1.497931E-011	2.239312E-012	0	0.000000E+000
1	158.71999023	2.239312E-012	1.497931E-011	1	0.000000E+000
1	158.72012797	1.497931E-011	2.239312E-012	0	0.000000E+000
1	158.72166344	2.239312E-012	1.497931E-011	1	0.000000E+000
1	158.72168311	1.497931E-011	2.239312E-012	0	0.000000E+000
1	158.72175054	2.239312E-012	1.497931E-011	1	0.000000E+000
1	158.72179828	1.497931E-011	2.239312E-012	0	0.000000E+000
1	158.72320584	2.239312E-012	1.497931E-011	1	0.000000E+000
1	158.72327575	1.497931E-011	2.239312E-012	0	0.000000E+000
1	158.72425032	2.239312E-012	1.497931E-011	1	0.000000E+000
1	158.72433617	1.497931E-011	2.239312E-012	0	0.000000E+000
1	158.72438605	2.239312E-012	1.497931E-011	1	0.000000E+000
1	158.72476193	1.497931E-011	2.239312E-012	0	0.000000E+000
1	158.72581592	2.239312E-012	1.497931E-011	1	0.000000E+000
1	158.72587921	1.497931E-011	2.239312E-012	0	0.000000E+000
1	158.72596208	2.239312E-012	1.497931E-011	1	0.000000E+000
1	158.72625691	1.497931E-011	2.239312E-012	0	0.000000E+000
1	158.72757705	2.239312E-012	1.497931E-011	1	0.000000E+000
1	158.72768785	1.497931E-011	2.239312E-012	0	0.000000E+000
1	158.72861509	2.239312E-012	1.497931E-011	1	0.000000E+000
1	158.72870186	1.497931E-011	2.239312E-012	0	0.000000E+000
1	158.72870925	2.239312E-012	1.497931E-011	1	0.000000E+000
1	158.72874955	1.497931E-011	2.239312E-012	0	0.000000E+000
1	158.72918073	2.239312E-012	1.497931E-011	1	0.000000E+000
1	158.72924279	1.497931E-011	2.239312E-012	0	0.000000E+000
1	158.72931200	2.239312E-012	1.497931E-011	1	0.000000E+000
1	158.72945647	1.497931E-011	2.239312E-012	0	0.000000E+000
1	158.72966864	2.239312E-012	1.497931E-011	1	0.000000E+000
1	158.72978597	1.497931E-011	2.239312E-012	0	0.000000E+000
1	158.73072074	2.239312E-012	1.497931E-011	1	0.000000E+000
1	158.73080912	1.497931E-011	2.239312E-012	0	0.000000E+000
1	158.73138868	2.239312E-012	1.497931E-011	1	0.000000E+000
1	158.73142358	1.497931E-011	2.239312E-012	0	0.000000E+000
1	158.73148124	2.239312E-012	1.497931E-011	1	0.000000E+000
1	158.73156016	1.497931E-011	2.239312E-012	0	0.000000E+000
1	158.73278383	2.239312E-012	1.497931E-011	1	0.000000E+000
1	158.73308977	1.497931E-011	2.239312E-012	0	0.000000E+000
1	158.73332059	2.239312E-012	1.497931E-011	1	0.000000E+000
1	158.73354377	1.497931E-011	2.239312E-012	0	0.000000E+000
1	158.73580986	2.239312E-012	1.497931E-011	1	0.000000E+000
1	158.73582501	1.497931E-011	2.239312E-012	0	0.000000E+000
1	158.73636081	2.239312E-012	1.497931E-011	1	0.000000E+000
1	158.73645124	1.497931E-011	2.239312E-012	0	0.000000E+000
1	158.73658534	2.239312E-012	1.497931E-011	1	0.000000E+000
1	158.73665272	1.497931E-011	2.239312E-012	0	0.000000E+000
1	158.73676832	2.239312E-012	1.497931E-011	1	0.000000E+000
1	158.73680856	1.497931E-011	2.239312E-012	0	0.000000E+000
1	158.73770204	2.239312E-012	1.497931E-011	1	0.000000E+000
1	158.73781096	1.497931E-011	2.239312E-012	0	0.000000E+000
1	158.73995640	2.239312E-012	1.497931E-011	1	0.000000E+000
1	158.73999740	1.497931E-011	2.239312E-012	0	0.000000E+000
1	158.74034234	2.239312E-012	1.497931E-011	1	0.000000E+000
1	158.74054802	1.497931E-011	2.239312E-012	0	0.000000E+000
1	158.74055168	2.239312E-012	1.497931E-011	1	0.000000E+000
1	158.74101528	1.497931E-011	2.239312E-012	0	0.000000E+000
1	158.74223107	2.239312E-012	1.497931E-011	1	0.000000E+000
1	158.74239305	1.497931E-011	2.239312E-012	0	0.000000E+000
1	158.74284992	2.239312E-012	1.497931E-011	1	0.000000E+000
1	158.74287791	1.497931E-011	2.239312E-012	0	0.000000E+000
1	158.74431146	2.239312E-012	1.497931E-011	1	0.000000E+000
1	158.74434605	1.497931E-011	2.239312E-012	0	0.000000E+000
1	158.74545880	2.239312E-012	1.497931E-011	1	0.000000E+000
1	158.74563429	1.497931E-011	2.239312E-012	0	0.000000E+000
1	158.74575696	2.239312E-012	1.497931E-011	1	0.000000E+000
1	158.74586353	1.497931E-011	2.239312E-012	0	0.000000E+000
1	158.74707258	2.239312E-012	1.497931E-011	1	0.000000E+000
1	158.74708764	1.497931E-011	2.239312E-012	0	0.000000E+000
1	158.74970508	2.239312E-012	1.497931E-011	1	0.000000E+000
1	158.75004920	1.497931E-011	2.239312E-012	0	0.000000E+000
1	158.75068308	2.239312E-012	1.497931E-011	1	0.000000E+000
1	158.75080516	1.497931E-011	2.239312E-012	0	0.000000E+000
1	158.75082814	2.239312E-012	1.497931E-011	1	0.000000E+000
1	158.75087620	1.497931E-011	2.239312E-012	0	0.000000E+000
1	158.75250354	2.239312E-012	1.497931E-011	1	0.000000E+000
1	158.75255242	1.497931E-011	2.239312E-012	0	0.000000E+000
1	158.75296895	2.239312E-012	1.497931E-011	1	0.000000E+000
1	158.75329879	1.497931E-011	2.239312E-012	0	0.000000E+000
1	158.75348625	2.239312E-012	1.497931E-011	1	0.000000E+000
1	158.75349353	1.497931E-011	2.239312E-012	0	0.000000E+000
1	158.75434205	2.239312E-012	1.497931E-011	1	0.000000E+000
1	158.75436754	1.497931E-011	2.239312E-012	0	0.000000E+000
1	158.75481629	2.239312E-012	1.497931E-011	1	0.000000E+000
1	158.75484906	1.497931E-011	2.239312E-012	0	0.000000E+000
1	158.75670571	2.239312E-012	1.497931E-011	1	0.000000E+000
1	158.75694530	1.497931E-011	2.239312E-012	0	0.000000E+000
1	158.75697481	2.239312E-012	1.497931E-011	1	0.000000E+000
1	158.75708769	1.497931E-011	2.239312E-012	0	0.000000E+000
1	158.75878266	2.239312E-012	1.497931E-011	1	0.000000E+000
1	158.75888473	1.497931E-011	2.239312E-012	0	0.000000E+000
1	158.76365722	2.239312E-012	1.497931E-011	1	0.000000E+000
1	158.76394563	1.497931E-011	2.239312E-012	0	0.000000E+000
1	158.76431218	2.239312E-012	1.497931E-011	1	0.000000E+000
1	158.76441962	1.497931E-011	2.239312E-012	0	0.000000E+000
1	158.76448244	2.239312E-012	1.497931E-011	1	0.000000E+000
1	158.76450353	1.497931E-011	2.239312E-012	0	0.000000E+000
1	158.76518391	2.239312E-012	1.497931E-011	1	0.000000E+000
1	158.76534822	1.497931E-011	2.239312E-012	0	0.000000E+000
1	158.76588319	2.239312E-012	1.497931E-011	1	0.000000E+000
1	158.76590948	1.497931E-011	2.239312E-012	0	0.000000E+000
1	158.77181517	2.239312E-012	1.497931E-011	1	0.000000E+000
1	158.77198769	1.497931E-011	2.239312E-012	0	0.000000E+000
1	158.78250234	2.239312E-012	1.497931E-011	1	0.000000E+000
1	158.78266429	1.497931E-011	2.239312E-012	0	0.000000E+000
1	158.78386094	2.239312E-012	1.497931E-011	1	0.000000E+000
1	158.78390218	1.497931E-011	2.239312E-012	0	0.000000E+000
1	158.78486099	2.239312E-012	1.497931E-011	1	0.000000E+000
1	158.78504229	1.497931E-011	2.239312E-012	0	0.000000E+000
1	158.78769853	2.239312E-012	1.497931E-011	1	0.000000E+000
1	158.78771990	1.497931E-011	2.239312E-012	0	0.000000E+000
1	158.79064986	2.239312E-012	1.497931E-011	1	0.000000E+000
1	158.79106361	1.497931E-011	2.239312E-012	0	0.000000E+000
1	158.79145881	2.239312E-012	1.497931E-011	1	0.000000E+000
1	158.79166413	1.497931E-011	2.239312E-012	0	0.000000E+000
1	158.79252410	2.239312E-012	1.497931E-011	1	0.000000E+000
1	158.79259442	1.497931E-011	2.239312E-012	0	0.000000E+000
1	158.79508283	2.239312E-012	1.497931E-011	1	0.000000E+000
1	158.79530662	1.497931E-011	2.239312E-012	0	0.000000E+000
1	158.79692152	2.239312E-012	1.497931E-011	1	0.000000E+000
1	158.79700138	1.497931E-011	2.239312E-012	0	0.000000E+000
1	158.79800757	2.239312E-012	1.497931E-011	1	0.000000E+000
1	158.79815220	1.497931E-011	2.239312E-012	0	0.000000E+000
1	158.79818280	2.239312E-012	1.497931E-011	1	0.000000E+000
1	158.79850858	1.497931E-011	2.239312E-012	0	0.000000E+000
1	158.80169512	2.239312E-012	1.497931E-011	1	0.000000E+000
1	158.80176404	1.497931E-011	2.239312E-012	0	0.000000E+000
1	158.80179603	2.239312E-012	1.497931E-011	1	0.000000E+000
1	158.80189797	1.497931E-011	2.239312E-012	0	0.000000E+000
1	158.80253403	2.239312E-012	1.497931E-011	1	0.000000E+000
1	158.80257022	1.497931E-011	2.239312E-012	0	0.000000E+000
1	158.80291515	2.239312E-012	1.497931E-011	1	0.000000E+000
1	158.80296269	1.497931E-011	2.239312E-012	0	0.000000E+000
1	158.80483465	2.239312E-012	1.497931E-011	1	0.000000E+000
1	158.80508249	1.497931E-011	2.239312E-012	0	0.000000E+000
1	158.81309697	2.239312E-012	1.497931E-011	1	0.000000E+000
1	158.81325756	1.497931E-011	2.239312E-012	0	0.000000E+000
1	158.81520124	2.239312E-012	1.497931E-011	1	0.000000E+000
1	158.81544212	1.497931E-011	2.239312E-012	0	0.000000E+000
1	158.81557570	2.239312E-012	1.497931E-011	1	0.000000E+000
1	158.81562883	1.497931E-011	2.239312E-012	0	0.000000E+000
1	158.81563505	2.239312E-012	1.497931E-011	1	0.000000E+000
1	158.81584953	1.497931E-011	2.239312E-012	0	0.000000E+000
1	158.81784398	2.239312E-012	1.497931E-011	1	0.000000E+000
1	158.81789566	1.497931E-011	2.239312E-012	0	0.000000E+000
1	158.81949609	2.239312E-012	1.497931E-011	1	0.000000E+000
1	158.81993450	1.497931E-011	2.239312E-012	0	0.000000E+000
1	158.81998134	2.239312E-012	1.497931E-011	1	0.000000E+000
1	158.82006942	1.497931E-011	2.239312E-012	0	0.000000E+000
1	161.64930244	2.279456E-012	1.501946E-011	1	0.000000E+000
1	161.64941049	1.501946E-011	2.279456E-012	0	0.000000E+000
1	161.65247235	2.279456E-012	1.501946E-011	1	0.000000E+000
1	161.65283591	1.501946E-011	2.279456E-012	0	0.000000E+000
1	161.65290509	2.279456E-012	1.501946E-011	1	0.000000E+000
1	161.65305890	1.501946E-011	2.279456E-012	0	0.000000E+000
1	161.65349392	2.279456E-012	1.501946E-011	1	0.000000E+000
1	161.65365604	1.501946E-011	2.279456E-012	0	0.000000E+000
1	161.65556227	2.279456E-012	1.501946E-011	1	0.000000E+000
1	161.65596129	1.501946E-011	2.279456E-012	0	0.000000E+000
1	161.65615611	2.279456E-012	1.501946E-011	1	0.000000E+000
1	161.65652359	1.501946E-011	2.279456E-012	0	0.000000E+000
1	161.65921212	2.279456E-012	1.501946E-011	1	0.000000E+000
1	161.65930207	1.501946E-011	2.279456E-012	0	0.000000E+000
1	161.65966949	2.279456E-012	1.501946E-011	1	0.000000E+000
1	161.66012885	1.501946E-011	2.279456E-012	0	0.000000E+000
1	161.66044515	2.279456E-012	1.501946E-011	1	0.000000E+000
1	161.66094274	1.501946E-011	2.279456E-012	0	0.000000E+000
1	161.66131736	2.279456E-012	1.501946E-011	1	0.000000E+000
1	161.66165526	1.501946E-011	2.279456E-012	0	0.000000E+000
1	161.68479820	2.279456E-012	1.501946E-011	1	0.000000E+000
1	161.68480890	1.501946E-011	2.279456E-012	0	0.000000E+000
1	161.68577662	2.279456E-012	1.501946E-011	1	0.000000E+000
1	161.68610222	1.501946E-011	2.279456E-012	0	0.000000E+000
1	161.68645793	2.279456E-012	1.501946E-011	1	0.000000E+000
1	161.68656331	1.501946E-011	2.279456E-012	0	0.000000E+000
1	161.68664377	2.279456E-012	1.501946E-011	1	0.000000E+000
1	161.68668288	1.501946E-011	2.279456E-012	0	0.000000E+000
1	161.68669426	2.279456E-012	1.501946E-011	1	0.000000E+000
1	161.68738949	1.501946E-011	2.279456E-012	0	0.000000E+000
1	161.68797796	2.279456E-012	1.501946E-011	1	0.000000E+000
1	161.68808241	1.501946E-011	2.279456E-012	0	0.000000E+000
1	161.69124334	2.279456E-012	1.501946E-011	1	0.000000E+000
1	161.69130080	1.501946E-011	2.279456E-012	0	0.000000E+000
1	161.69226217	2.279456E-012	1.501946E-011	1	0.000000E+000
1	161.69240060	1.501946E-011	2.279456E-012	0	0.000000E+000
1	161.69245823	2.279456E-012	1.501946E-011	1	0.000000E+000
1	161.69291294	1.501946E-011	2.279456E-012	0	0.000000E+000
1	161.69329425	2.279456E-012	1.501946E-011	1	0.000000E+000
1	161.69335556	1.501946E-011	2.279456E-012	0	0.000000E+000
1	161.69338789	2.279456E-012	1.501946E-011	1	0.000000E+000
1	161.69347283	1.501946E-011	2.279456E-012	0	0.000000E+000
1	161.69531594	2.279456E-012	1.501946E-011	1	0.000000E+000
1	161.69550245	1.501946E-011	2.279456E-012	0	0.000000E+000
1	161.69854674	2.279456E-012	1.501946E-011	1	0.000000E+000
1	161.69873094	1.501946E-011	2.279456E-012	0	0.000000E+000
1	161.70000713	2.279456E-012	1.501946E-011	1	0.000000E+000
1	161.70010835	1.501946E-011	2.279456E-012	0	0.000000E+000
1	161.70026686	2.279456E-012	1.501946E-011	1	0.000000E+000
1	161.70032449	1.501946E-011	2.279456E-012	0	0.000000E+000
1	161.70329805	2.279456E-012	1.501946E-011	1	0.000000E+000
1	161.70341592	1.501946E-011	2.279456E-012	0	0.000000E+000
1	161.70380546	2.279456E-012	1.501946E-011	1	0.000000E+000
1	161.70413833	1.501946E-011	2.279456E-012	0	0.000000E+000
1	161.70615707	2.279456E-012	1.501946E-011	1	0.000000E+000
1	161.70621675	1.501946E-011	2.279456E-012	0	0.000000E+000
1	161.70715092	2.279456E-012	1.501946E-011	1	0.000000E+000
1	161.70721529	1.501946E-011	2.279456E-012	0	0.000000E+000
1	161.70971829	2.279456E-012	1.501946E-011	1	0.000000E+000
1	161.70977766	1.501946E-011	2.279456E-012	0	0.000000E+000
1	161.71486064	2.279456E-012	1.501946E-011	1	0.000000E+000
1	161.71527299	1.501946E-011	2.279456E-012	0	0.000000E+000
1	161.71881332	2.279456E-012	1.501946E-011	1	0.000000E+000
1	161.71881843	1.501946E-011	2.279456E-012	0	0.000000E+000
1	161.71951050	2.279456E-012	1.501946E-011	1	0.000000E+000
1	161.71953587	1.501946E-011	2.279456E-012	0	0.000000E+000
1	161.72128758	2.279456E-012	1.501946E-011	1	0.000000E+000
1	161.72148972	1.501946E-011	2.279456E-012	0	0.000000E+000
1	161.72219694	2.279456E-012	1.501946E-011	1	0.000000E+000
1	161.72233304	1.501946E-011	2.279456E-012	0	0.000000E+000
1	161.72238723	2.279456E-012	1.501946E-011	1	0.000000E+000
1	161.72244926	1.501946E-011	2.279456E-012	0	0.000000E+000
1	161.72609620	2.279456E-012	1.501946E-011	1	0.000000E+000
1	161.72656665	1.501946E-011	2.279456E-012	0	0.000000E+000
1	161.72659233	2.279456E-012	1.501946E-011	1	0.000000E+000
1	161.72683600	1.501946E-011	2.279456E-012	0	0.000000E+000
1	161.72767052	2.279456E-012	1.501946E-011	1	0.000000E+000
1	161.72791124	1.501946E-011	2.279456E-012	0	0.000000E+000
1	161.72831539	2.279456E-012	1.501946E-011	1	0.000000E+000
1	161.72835460	1.501946E-011	2.279456E-012	0	0.000000E+000
1	161.73732441	2.279456E-012	1.501946E-011	1	0.000000E+000
1	161.73744102	1.501946E-011	2.279456E-012	0	0.000000E+000
1	161.73825605	2.279456E-012	1.501946E-011	1	0.000000E+000
1	161.73837304	1.501946E-011	2.279456E-012	0	0.000000E+000
1	161.73897003	2.279456E-012	1.501946E-011	1	0.000000E+000
1	161.73905281	1.501946E-011	2.279456E-012	0	0.000000E+000
1	161.73909317	2.279456E-012	1.501946E-011	1	0.000000E+000
1	161.73921228	1.501946E-011	2.279456E-012	0	0.000000E+000
1	161.73925968	2.279456E-012	1.501946E-011	1	0.000000E+000
1	161.73929493	1.501946E-011	2.279456E-012	0	0.000000E+000
1	161.73987020	2.279456E-012	1.501946E-011	1	0.000000E+000
1	161.73989136	1.501946E-011	2.279456E-012	0	0.000000E+000
1	161.74102688	2.279456E-012	1.501946E-011	1	0.000000E+000
1	161.74108845	1.501946E-011	2.279456E-012	0	0.000000E+000
1	161.74728098	2.279456E-012	1.501946E-011	1	0.000000E+000
1	161.74741286	1.501946E-011	2.279456E-012	0	0.000000E+000
1	161.74785197	2.279456E-012	1.501946E-011	1	0.000000E+000
1	161.74809034	1.501946E-011	2.279456E-012	0	0.000000E+000
1	161.74929745	2.279456E-012	1.501946E-011	1	0.000000E+000
1	161.74950195	1.501946E-011	2.279456E-012	0	0.000000E+000
1	161.75654850	2.279456E-012	1.501946E-011	1	0.000000E+000
1	161.75660728	1.501946E-011	2.279456E-012	0	0.000000E+000
1	161.75667109	2.279456E-012	1.501946E-011	1	0.000000E+000
1	161.75676924	1.501946E-011	2.279456E-012	0	0.000000E+000
1	161.75753876	2.279456E-012	1.501946E-011	1	0.000000E+000
1	161.75761556	1.501946E-011	2.279456E-012	0	0.000000E+000
1	161.75903596	2.279456E-012	1.501946E-011	1	0.000000E+000
1	161.75914329	1.501946E-011	2.279456E-012	0	0.000000E+000
1	161.76029297	2.279456E-012	1.501946E-011	1	0.000000E+000
1	161.76046879	1.501946E-011	2.279456E-012	0	0.000000E+000
1	161.76048193	2.279456E-012	1.501946E-011	1	0.000000E+000
1	161.76077798	1.501946E-011	2.279456E-012	0	0.000000E+000
1	161.76257375	2.279456E-012	1.501946E-011	1	0.000000E+000
1	161.76280301	1.501946E-011	2.279456E-012	0	0.000000E+000
1	161.76385408	2.279456E-012	1.501946E-011	1	0.000000E+000
1	161.76415086	1.501946E-011	2.279456E-012	0	0.000000E+000
1	161.76634363	2.279456E-012	1.501946E-011	1	0.000000E+000
1	161.76673240	1.501946E-011	2.279456E-012	0	0.000000E+000
1	161.76734364	2.279456E-012	1.501946E-011	1	0.000000E+000
1	161.76758695	1.501946E-011	2.279456E-012	0	0.000000E+000
1	161.76763529	2.279456E-012	1.501946E-011	1	0.000000E+000
1	161.76778129	1.501946E-011	2.279456E-012	0	0.000000E+000
1	161.76781211	2.279456E-012	1.501946E-011	1	0.000000E+000
1	161.76825271	1.501946E-011	2.279456E-012	0	0.000000E+000
1	161.76927290	2.279456E-012	1.501946E-011	1	0.000000E+000
1	161.76931898	1.501946E-011	2.279456E-012	0	0.000000E+000
1	161.76984293	2.279456E-012	1.501946E-011	1	0.000000E+000
1	161.76997346	1.501946E-011	2.279456E-012	0	0.000000E+000
1	161.77030376	2.279456E-012	1.501946E-011	1	0.000000E+000
1	161.77042096	1.501946E-011	2.279456E-012	0	0.000000E+000
1	161.77118802	2.279456E-012	1.501946E-011	1	0.000000E+000
1	161.77147572	1.501946E-011	2.279456E-012	0	0.000000E+000
1	161.77194185	2.279456E-012	1.501946E-011	1	0.000000E+000
1	161.77197587	1.501946E-011	2.279456E-012	0	0.000000E+000
1	161.77269545	2.279456E-012	1.501946E-011	1	0.000000E+000
1	161.77288459	1.501946E-011	2.279456E-012	0	0.000000E+000
1	161.77309401	2.279456E-012	1.501946E-011	1	0.000000E+000
1	161.77313215	1.501946E-011	2.279456E-012	0	0.000000E+000
1	161.77352820	2.279456E-012	1.501946E-011	1	0.000000E+000
1	161.77360778	1.501946E-011	2.279456E-012	0	0.000000E+000
1	161.77448082	2.279456E-012	1.501946E-011	1	0.000000E+000
1	161.77449625	1.501946E-011	2.279456E-012	0	0.000000E+000
1	161.77515057	2.279456E-012	1.501946E-011	1	0.000000E+000
1	161.77545381	1.501946E-011	2.279456E-012	0	0.000000E+000
1	161.77643731	2.279456E-012	1.501946E-011	1	0.000000E+000
1	161.77659167	1.501946E-011	2.279456E-012	0	0.000000E+000
1	161.78195287	2.279456E-012	1.501946E-011	1	0.000000E+000
1	161.78202453	1.501946E-011	2.279456E-012	0	0.000000E+000
1	161.78205574	2.279456E-012	1.501946E-011	1	0.000000E+000
1	161.78213603	1.501946E-011	2.279456E-012	0	0.000000E+000
1	161.78345771	2.279456E-012	1.501946E-011	1	0.000000E+000
1	161.78355104	1.501946E-011	2.279456E-012	0	0.000000E+000
1	161.78445255	2.279456E-012	1.501946E-011	1	0.000000E+000
1	161.78455144	1.501946E-011	2.279456E-012	0	0.000000E+000
1	161.78540188	2.279456E-012	1.501946E-011	1	0.000000E+000
1	161.78560314	1.501946E-011	2.279456E-012	0	0.000000E+000
1	161.78700633	2.279456E-012	1.501946E-011	1	0.000000E+000
1	161.78703647	1.501946E-011	2.279456E-012	0	0.000000E+000
1	161.79024929	2.279456E-012	1.501946E-011	1	0.000000E+000
1	161.79032423	1.501946E-011	2.279456E-012	0	0.000000E+000
1	161.79091149	2.279456E-012	1.501946E-011	1	0.000000E+000
1	161.79112834	1.501946E-011	2.279456E-012	0	0.000000E+000
1	161.79116855	2.279456E-012	1.501946E-011	1	0.000000E+000
1	161.79132917	1.501946E-011	2.279456E-012	0	0.000000E+000
1	161.79518271	2.279456E-012	1.501946E-011	1	0.000000E+000
1	161.79526517	1.501946E-011	2.279456E-012	0	0.000000E+000
1	161.79581651	2.279456E-012	1.501946E-011	1	0.000000E+000
1	161.79592638	1.501946E-011	2.279456E-012	0	0.000000E+000
1	161.79606644	2.279456E-012	1.501946E-011	1	0.000000E+000
1	161.79625004	1.501946E-011	2.279456E-012	0	0.000000E+000
1	161.79632814	2.279456E-012	1.501946E-011	1	0.000000E+000
1	161.79653628	1.501946E-011	2.279456E-012	0	0.000000E+000
1	161.79854273	2.279456E-012	1.501946E-011	1	0.000000E+000
1	161.79859092	1.501946E-011	2.279456E-012	0	0.000000E+000
1	161.80667285	2.279456E-012	1.501946E-011	1	0.000000E+000
1	161.80692858	1.501946E-011	2.279456E-012	0	0.000000E+000
1	161.80775039	2.279456E-012	1.501946E-011	1	0.000000E+000
1	161.80783223	1.501946E-011	2.279456E-012	0	0.000000E+000
1	161.80790166	2.279456E-012	1.501946E-011	1	0.000000E+000
1	161.80804976	1.501946E-011	2.279456E-012	0	0.000000E+000
1	161.80831947	2.279456E-012	1.501946E-011	1	0.000000E+000
1	161.80839018	1.501946E-011	2.279456E-012	0	0.000000E+000
1	161.80851304	2.279456E-012	1.501946E-011	1	0.000000E+000
1	161.80885053	1.501946E-011	2.279456E-012	0	0.000000E+000
1	161.81252698	2.279456E-012	1.501946E-011	1	0.000000E+000
1	161.81255839	1.501946E-011	2.279456E-012	0	0.000000E+000
1	161.81532019	2.279456E-012	1.501946E-011	1	0.000000E+000
1	161.81537480	1.501946E-011	2.279456E-012	0	0.000000E+000
1	161.81562245	2.279456E-012	1.501946E-011	1	0.000000E+000
1	161.81571380	1.501946E-011	2.279456E-012	0	0.000000E+000
1	161.81771479	2.279456E-012	1.501946E-011	1	0.000000E+000
1	161.81846785	1.501946E-011	2.279456E-012	0	0.000000E+000
1	161.81850500	2.279456E-012	1.501946E-011	1	0.000000E+000
1	161.81870816	1.501946E-011	2.279456E-012	0	0.000000E+000
1	161.81916628	2.279456E-012	1.501946E-011	1	0.000000E+000
1	161.81924135	1.501946E-011	2.279456E-012	0	0.000000E+000
1	161.81925855	2.279456E-012	1.501946E-011	1	0.000000E+000
1	161.81950747	1.501946E-011	2.279456E-012	0	0.000000E+000
1	161.82130033	2.279456E-012	1.501946E-011	1	0.000000E+000
1	161.82140877	1.501946E-011	2.279456E-012	0	0.000000E+000
1	161.82290358	2.279456E-012	1.501946E-011	1	0.000000E+000
1	161.82297230	1.501946E-011	2.279456E-012	0	0.000000E+000
1	161.82494606	2.279456E-012	1.501946E-011	1	0.000000E+000
1	161.82496640	1.501946E-011	2.279456E-012	0	0.000000E+000
1	161.82775509	2.279456E-012	1.501946E-011	1	0.000000E+000
1	161.82781307	1.501946E-011	2.279456E-012	0	0.000000E+000
1	161.85302597	2.279456E-012	1.501946E-011	1	0.000000E+000
1	161.85312422	1.501946E-011	2.279456E-012	0	0.000000E+000
1	161.93773848	2.351996E-012	1.509200E-011	1	0.000000E+000
1	161.93801916	1.509200E-011	2.351996E-012	0	0.000000E+000
1	161.93991754	2.351996E-012	1.509200E-011	1	0.000000E+000
1	161.93999467	1.509200E-011	2.351996E-012	0	0.000000E+000
1	161.94003506	2.351996E-012	1.509200E-011	1	0.000000E+000
1	161.94007764	1.509200E-011	2.351996E-012	0	0.000000E+000
1	161.94140635	2.351996E-012	1.509200E-011	1	0.000000E+000
1	161.94174040	1.509200E-011	2.351996E-012	0	0.000000E+000
1	161.94198634	2.351996E-012	1.509200E-011	1	0.000000E+000
1	161.94200745	1.509200E-011	2.351996E-012	0	0.000000E+000
1	161.94311082	2.351996E-012	1.509200E-011	1	0.000000E+000
1	161.94331974	1.509200E-011	2.351996E-012	0	0.000000E+000
1	161.94503529	2.351996E-012	1.509200E-011	1	0.000000E+000
1	161.94510157	1.509200E-011	2.351996E-012	0	0.000000E+000
1	161.94520501	2.351996E-012	1.509200E-011	1	0.000000E+000
1	161.94535986	1.509200E-011	2.351996E-012	0	0.000000E+000
1	161.94579502	2.351996E-012	1.509200E-011	1	0.000000E+000
1	161.94581342	1.509200E-011	2.351996E-012	0	0.000000E+000
1	161.95014827	2.351996E-012	1.509200E-011	1	0.000000E+000
1	161.95023514	1.509200E-011	2.351996E-012	0	0.000000E+000
1	161.95091539	2.351996E-012	1.509200E-011	1	0.000000E+000
1	161.95095085	1.509200E-011	2.351996E-012	0	0.000000E+000
1	161.95169090	2.351996E-012	1.509200E-011	1	0.000000E+000
1	161.95175378	1.509200E-011	2.351996E-012	0	0.000000E+000
1	161.95177321	2.351996E-012	1.509200E-011	1	0.000000E+000
1	161.95202098	1.509200E-011	2.351996E-012	0	0.000000E+000
1	161.95494442	2.351996E-012	1.509200E-011	1	0.000000E+000
1	161.95510997	1.509200E-011	2.351996E-012	0	0.000000E+000
1	161.95642320	2.351996E-012	1.509200E-011	1	0.000000E+000
1	161.95647135	1.509200E-011	2.351996E-012	0	0.000000E+000
1	161.95824691	2.351996E-012	1.509200E-011	1	0.000000E+000
1	161.95847161	1.509200E-011	2.351996E-012	0	0.000000E+000
1	161.95920837	2.351996E-012	1.509200E-011	1	0.000000E+000
1	161.95921605	1.509200E-011	2.351996E-012	0	0.000000E+000
1	161.95959686	2.351996E-012	1.509200E-011	1	0.000000E+000
1	161.95977533	1.509200E-011	2.351996E-012	0	0.000000E+000
1	161.95985218	2.351996E-012	1.509200E-011	1	0.000000E+000
1	161.96020081	1.509200E-011	2.351996E-012	0	0.000000E+000
1	161.96142730	2.351996E-012	1.509200E-011	1	0.000000E+000
1	161.96162922	1.509200E-011	2.351996E-012	0	0.000000E+000
1	161.96580506	2.351996E-012	1.509200E-011	1	0.000000E+000
1	161.96644214	1.509200E-011	2.351996E-012	0	0.000000E+000
1	161.96806250	2.351996E-012	1.509200E-011	1	0.000000E+000
1	161.96821846	1.509200E-011	2.351996E-012	0	0.000000E+000
1	161.97275182	2.351996E-012	1.509200E-011	1	0.000000E+000
1	161.97278325	1.509200E-011	2.351996E-012	0	0.000000E+000
1	161.97569006	2.351996E-012	1.509200E-011	1	0.000000E+000
1	161.97580277	1.509200E-011	2.351996E-012	0	0.000000E+000
1	161.99130606	2.351996E-012	1.509200E-011	1	0.000000E+000
1	161.99150245	1.509200E-011	2.351996E-012	0	0.000000E+000
1	161.99830517	2.351996E-012	1.509200E-011	1	0.000000E+000
1	161.99842156	1.509200E-011	2.351996E-012	0	0.000000E+000
1	161.99941855	2.351996E-012	1.509200E-011	1	0.000000E+000
1	161.99963481	1.509200E-011	2.351996E-012	0	0.000000E+000
1	162.00368376	2.351996E-012	1.509200E-011	1	0.000000E+000
1	162.00373150	1.509200E-011	2.351996E-012	0	0.000000E+000
1	162.00439501	2.351996E-012	1.509200E-011	1	0.000000E+000
1	162.00444751	1.509200E-011	2.351996E-012	0	0.000000E+000
1	162.00492687	2.351996E-012	1.509200E-011	1	0.000000E+000
1	162.00493291	1.509200E-011	2.351996E-012	0	0.000000E+000
1	162.00750418	2.351996E-012	1.509200E-011	1	0.000000E+000
1	162.00756496	1.509200E-011	2.351996E-012	0	0.000000E+000
1	162.00889939	2.351996E-012	1.509200E-011	1	0.000000E+000
1	162.00892269	1.509200E-011	2.351996E-012	0	0.000000E+000
1	162.00949452	2.351996E-012	1.509200E-011	1	0.000000E+000
1	162.00979233	1.509200E-011	2.351996E-012	0	0.000000E+000
1	162.01070330	2.351996E-012	1.509200E-011	1	0.000000E+000
1	162.01079360	1.509200E-011	2.351996E-012	0	0.000000E+000
1	162.01110924	2.351996E-012	1.509200E-011	1	0.000000E+000
1	162.01117840	1.509200E-011	2.351996E-012	0	0.000000E+000
1	162.01128583	2.351996E-012	1.509200E-011	1	0.000000E+000
1	162.01144725	1.509200E-011	2.351996E-012	0	0.000000E+000
1	162.01148707	2.351996E-012	1.509200E-011	1	0.000000E+000
1	162.01156378	1.509200E-011	2.351996E-012	0	0.000000E+000
1	162.01234264	2.351996E-012	1.509200E-011	1	0.000000E+000
1	162.01245261	1.509200E-011	2.351996E-012	0	0.000000E+000
1	162.01254601	2.351996E-012	1.509200E-011	1	0.000000E+000
1	162.01261932	1.509200E-011	2.351996E-012	0	0.000000E+000
1	162.01374522	2.351996E-012	1.509200E-011	1	0.000000E+000
1	162.01383625	1.509200E-011	2.351996E-012	0	0.000000E+000
1	162.01436366	2.351996E-012	1.509200E-011	1	0.000000E+000
1	162.01465634	1.509200E-011	2.351996E-012	0	0.000000E+000
1	162.01481600	2.351996E-012	1.509200E-011	1	0.000000E+000
1	162.01511914	1.509200E-011	2.351996E-012	0	0.000000E+000
1	162.01888199	2.351996E-012	1.509200E-011	1	0.000000E+000
1	162.01894955	1.509200E-011	2.351996E-012	0	0.000000E+000
1	162.02041738	2.351996E-012	1.509200E-011	1	0.000000E+000
1	162.02050260	1.509200E-011	2.351996E-012	0	0.000000E+000
1	162.02317300	2.351996E-012	1.509200E-011	1	0.000000E+000
1	162.02337869	1.509200E-011	2.351996E-012	0	0.000000E+000
1	162.02430399	2.351996E-012	1.509200E-011	1	0.000000E+000
1	162.02438607	1.509200E-011	2.351996E-012	0	0.000000E+000
1	162.02542003	2.351996E-012	1.509200E-011	1	0.000000E+000
1	162.02575202	1.509200E-011	2.351996E-012	0	0.000000E+000
1	162.02681996	2.351996E-012	1.509200E-011	1	0.000000E+000
1	162.02692403	1.509200E-011	2.351996E-012	0	0.000000E+000
1	162.02741735	2.351996E-012	1.509200E-011	1	0.000000E+000
1	162.02751462	1.509200E-011	2.351996E-012	0	0.000000E+000
1	162.02908077	2.351996E-012	1.509200E-011	1	0.000000E+000
1	162.02910211	1.509200E-011	2.351996E-012	0	0.000000E+000
1	162.02912388	2.351996E-012	1.509200E-011	1	0.000000E+000
1	162.02931030	1.509200E-011	2.351996E-012	0	0.000000E+000
1	162.02932045	2.351996E-012	1.509200E-011	1	0.000000E+000
1	162.02946742	1.509200E-011	2.351996E-012	0	0.000000E+000
1	162.02997927	2.351996E-012	1.509200E-011	1	0.000000E+000
1	162.03001831	1.509200E-011	2.351996E-012	0	0.000000E+000
1	162.03133347	2.351996E-012	1.509200E-011	1	0.000000E+000
1	162.03145224	1.509200E-011	2.351996E-012	0	0.000000E+000
1	162.03165449	2.351996E-012	1.509200E-011	1	0.000000E+000
1	162.03168792	1.509200E-011	2.351996E-012	0	0.000000E+000
1	162.03189734	2.351996E-012	1.509200E-011	1	0.000000E+000
1	162.03202963	1.509200E-011	2.351996E-012	0	0.000000E+000
1	162.03298463	2.351996E-012	1.509200E-011	1	0.000000E+000
1	162.03301694	1.509200E-011	2.351996E-012	0	0.000000E+000
1	162.03302818	2.351996E-012	1.509200E-011	1	0.000000E+000
1	162.03311079	1.509200E-011	2.351996E-012	0	0.000000E+000
1	162.03314690	2.351996E-012	1.509200E-011	1	0.000000E+000
1	162.03340921	1.509200E-011	2.351996E-012	0	0.000000E+000
1	162.03341444	2.351996E-012	1.509200E-011	1	0.000000E+000
1	162.03347292	1.509200E-011	2.351996E-012	0	0.000000E+000
1	162.03444209	2.351996E-012	1.509200E-011	1	0.000000E+000
1	162.03447547	1.509200E-011	2.351996E-012	0	0.000000E+000
1	162.03535141	2.351996E-012	1.509200E-011	1	0.000000E+000
1	162.03542204	1.509200E-011	2.351996E-012	0	0.000000E+000
1	162.03638224	2.351996E-012	1.509200E-011	1	0.000000E+000
1	162.03656488	1.509200E-011	2.351996E-012	0	0.000000E+000
1	162.03804938	2.351996E-012	1.509200E-011	1	0.000000E+000
1	162.03808872	1.509200E-011	2.351996E-012	0	0.000000E+000
1	162.03971810	2.351996E-012	1.509200E-011	1	0.000000E+000
1	162.03975611	1.509200E-011	2.351996E-012	0	0.000000E+000
1	162.04020799	2.351996E-012	1.509200E-011	1	0.000000E+000
1	162.04057251	1.509200E-011	2.351996E-012	0	0.000000E+000
1	162.04305062	2.351996E-012	1.509200E-011	1	0.000000E+000
1	162.04306671	1.509200E-011	2.351996E-012	0	0.000000E+000
1	162.04524326	2.351996E-012	1.509200E-011	1	0.000000E+000
1	162.04530567	1.509200E-011	2.351996E-012	0	0.000000E+000
1	162.04604278	2.351996E-012	1.509200E-011	1	0.000000E+000
1	162.04615340	1.509200E-011	2.351996E-012	0	0.000000E+000
1	162.04631034	2.351996E-012	1.509200E-011	1	0.000000E+000
1	162.04636153	1.509200E-011	2.351996E-012	0	0.000000E+000
1	162.04654653	2.351996E-012	1.509200E-011	1	0.000000E+000
1	162.04656518	1.509200E-011	2.351996E-012	0	0.000000E+000
1	162.04708297	2.351996E-012	1.509200E-011	1	0.000000E+000
1	162.04710745	1.509200E-011	2.351996E-012	0	0.000000E+000
1	162.04740385	2.351996E-012	1.509200E-011	1	0.000000E+000
1	162.04746499	1.509200E-011	2.351996E-012	0	0.000000E+000
1	162.04801806	2.351996E-012	1.509200E-011	1	0.000000E+000
1	162.04868942	1.509200E-011	2.351996E-012	0	0.000000E+000
1	162.04874623	2.351996E-012	1.509200E-011	1	0.000000E+000
1	162.04879707	1.509200E-011	2.351996E-012	0	0.000000E+000
1	162.04905560	2.351996E-012	1.509200E-011	1	0.000000E+000
1	162.04948998	1.509200E-011	2.351996E-012	0	0.000000E+000
1	162.04960801	2.351996E-012	1.509200E-011	1	0.000000E+000
1	162.04962735	1.509200E-011	2.351996E-012	0	0.000000E+000
1	162.05477571	2.351996E-012	1.509200E-011	1	0.000000E+000
1	162.05478671	1.509200E-011	2.351996E-012	0	0.000000E+000
1	162.08962722	2.351996E-012	1.509200E-011	1	0.000000E+000
1	162.08993251	1.509200E-011	2.351996E-012	0	0.000000E+000
1	162.09023781	2.351996E-012	1.509200E-011	1	0.000000E+000
1	162.09033743	1.509200E-011	2.351996E-012	0	0.000000E+000
1	162.09056809	2.351996E-012	1.509200E-011	1	0.000000E+000
1	162.09066893	1.509200E-011	2.351996E-012	0	0.000000E+000
1	162.09305077	2.351996E-012	1.509200E-011	1	0.000000E+000
1	162.09308860	1.509200E-011	2.351996E-012	0	0.000000E+000
1	162.09402410	2.351996E-012	1.509200E-011	1	0.000000E+000
1	162.09426018	1.509200E-011	2.351996E-012	0	0.000000E+000
1	162.09427723	2.351996E-012	1.509200E-011	1	0.000000E+000
1	162.09444596	1.509200E-011	2.351996E-012	0	0.000000E+000
1	162.09772637	2.351996E-012	1.509200E-011	1	0.000000E+000
1	162.09777521	1.509200E-011	2.351996E-012	0	0.000000E+000
1	162.09780226	2.351996E-012	1.509200E-011	1	0.000000E+000
1	162.09791851	1.509200E-011	2.351996E-012	0	0.000000E+000
1	162.09973281	2.351996E-012	1.509200E-011	1	0.000000E+000
1	162.09990036	1.509200E-011	2.351996E-012	0	0.000000E+000
1	162.09997932	2.351996E-012	1.509200E-011	1	0.000000E+000
1	162.10008020	1.509200E-011	2.351996E-012	0	0.000000E+000
1	162.10063101	2.351996E-012	1.509200E-011	1	0.000000E+000
1	162.10105616	1.509200E-011	2.351996E-012	0	0.000000E+000
1	162.10269256	2.351996E-012	1.509200E-011	1	0.000000E+000
1	162.10288063	1.509200E-011	2.351996E-012	0	0.000000E+000
1	162.10460395	2.351996E-012	1.509200E-011	1	0.000000E+000
1	162.10468751	1.509200E-011	2.351996E-012	0	0.000000E+000
1	162.10484554	2.351996E-012	1.509200E-011	1	0.000000E+000
1	162.10492532	1.509200E-011	2.351996E-012	0	0.000000E+000
1	162.10497516	2.351996E-012	1.509200E-011	1	0.000000E+000
1	162.10498296	1.509200E-011	2.351996E-012	0	0.000000E+000
1	162.10565644	2.351996E-012	1.509200E-011	1	0.000000E+000
1	162.10571275	1.509200E-011	2.351996E-012	0	0.000000E+000
1	162.10676582	2.351996E-012	1.509200E-011	1	0.000000E+000
1	162.10709323	1.509200E-011	2.351996E-012	0	0.000000E+000
1	162.11103606	2.351996E-012	1.509200E-011	1	0.000000E+000
1	162.11138916	1.509200E-011	2.351996E-012	0	0.000000E+000
1	162.11355111	2.351996E-012	1.509200E-011	1	0.000000E+000
1	162.11361704	1.509200E-011	2.351996E-012	0	0.000000E+000
1	162.11366043	2.351996E-012	1.509200E-011	1	0.000000E+000
1	162.11377118	1.509200E-011	2.351996E-012	0	0.000000E+000
1	162.11379823	2.351996E-012	1.509200E-011	1	0.000000E+000
1	162.11381066	1.509200E-011	2.351996E-012	0	0.000000E+000
1	162.11385995	2.351996E-012	1.509200E-011	1	0.000000E+000
1	162.11394998	1.509200E-011	2.351996E-012	0	0.000000E+000
1	162.11506732	2.351996E-012	1.509200E-011	1	0.000000E+000
1	162.11512049	1.509200E-011	2.351996E-012	0	0.000000E+000
1	162.11654263	2.351996E-012	1.509200E-011	1	0.000000E+000
1	162.11661102	1.509200E-011	2.351996E-012	0	0.000000E+000
1	162.11734880	2.351996E-012	1.509200E-011	1	0.000000E+000
1	162.11736889	1.509200E-011	2.351996E-012	0	0.000000E+000
1	162.11754296	2.351996E-012	1.509200E-011	1	0.000000E+000
1	162.11760783	1.509200E-011	2.351996E-012	0	0.000000E+000
1	162.11936226	2.351996E-012	1.509200E-011	1	0.000000E+000
1	162.11946558	1.509200E-011	2.351996E-012	0	0.000000E+000
1	162.11996326	2.351996E-012	1.509200E-011	1	0.000000E+000
1	162.12014211	1.509200E-011	2.351996E-012	0	0.000000E+000
1	162.12093117	2.351996E-012	1.509200E-011	1	0.000000E+000
1	162.12106403	1.509200E-011	2.351996E-012	0	0.000000E+000
1	162.14800894	2.351996E-012	1.509200E-011	1	0.000000E+000
1	162.14813560	1.509200E-011	2.351996E-012	0	0.000000E+000
1	162.14816872	2.351996E-012	1.509200E-011	1	0.000000E+000
1	162.14819335	1.509200E-011	2.351996E-012	0	0.000000E+000
1	162.14932401	2.351996E-012	1.509200E-011	1	0.000000E+000
1	162.14934126	1.509200E-011	2.351996E-012	0	0.000000E+000
1	162.14982600	2.351996E-012	1.509200E-011	1	0.000000E+000
1	162.14987786	1.509200E-011	2.351996E-012	0	0.000000E+000
1	162.15062481	2.351996E-012	1.509200E-011	1	0.000000E+000
1	162.15108118	1.509200E-011	2.351996E-012	0	0.000000E+000
1	162.15113725	2.351996E-012	1.509200E-011	1	0.000000E+000
1	162.15133958	1.509200E-011	2.351996E-012	0	0.000000E+000
1	162.15260344	2.351996E-012	1.509200E-011	1	0.000000E+000
1	162.15274180	1.509200E-011	2.351996E-012	0	0.000000E+000
1	162.15325742	2.351996E-012	1.509200E-011	1	0.000000E+000
1	162.15328426	1.509200E-011	2.351996E-012	0	0.000000E+000
1	162.15357144	2.351996E-012	1.509200E-011	1	0.000000E+000
1	162.15369995	1.509200E-011	2.351996E-012	0	0.000000E+000
1	162.15482665	2.351996E-012	1.509200E-011	1	0.000000E+000
1	162.15506169	1.509200E-011	2.351996E-012	0	0.000000E+000
1	162.15716766	2.351996E-012	1.509200E-011	1	0.000000E+000
1	162.15759410	1.509200E-011	2.351996E-012	0	0.000000E+000
1	162.15922381	2.351996E-012	1.509200E-011	1	0.000000E+000
1	162.15937895	1.509200E-011	2.351996E-012	0	0.000000E+000
1	162.15943538	2.351996E-012	1.509200E-011	1	0.000000E+000
1	162.15954871	1.509200E-011	2.351996E-012	0	0.000000E+000
1	162.15961392	2.351996E-012	1.509200E-011	1	0.000000E+000
1	162.15970178	1.509200E-011	2.351996E-012	0	0.000000E+000
1	162.16318847	2.351996E-012	1.509200E-011	1	0.000000E+000
1	162.16344745	1.509200E-011	2.351996E-012	0	0.000000E+000
1	162.16534225	2.351996E-012	1.509200E-011	1	0.000000E+000
1	162.16571706	1.509200E-011	2.351996E-012	0	0.000000E+000
1	162.16818631	2.351996E-012	1.509200E-011	1	0.000000E+000
1	162.16824991	1.509200E-011	2.351996E-012	0	0.000000E+000
1	162.16856039	2.351996E-012	1.509200E-011	1	0.000000E+000
1	162.16880405	1.509200E-011	2.351996E-012	0	0.000000E+000
1	162.17060142	2.351996E-012	1.509200E-011	1	0.000000E+000
1	162.17095720	1.509200E-011	2.351996E-012	0	0.000000E+000
1	162.17217439	2.351996E-012	1.509200E-011	1	0.000000E+000
1	162.17263869	1.509200E-011	2.351996E-012	0	0.000000E+000
1	162.17288602	2.351996E-012	1.509200E-011	1	0.000000E+000
1	162.17306139	1.509200E-011	2.351996E-012	0	0.000000E+000
1	162.17308525	2.351996E-012	1.509200E-011	1	0.000000E+000
1	162.17310321	1.509200E-011	2.351996E-012	0	0.000000E+000
1	162.17409532	2.351996E-012	1.509200E-011	1	0.000000E+000
1	162.17414609	1.509200E-011	2.351996E-012	0	0.000000E+000
1	162.17417191	2.351996E-012	1.509200E-011	1	0.000000E+000
1	162.17426931	1.509200E-011	2.351996E-012	0	0.000000E+000
1	162.17480500	2.351996E-012	1.509200E-011	1	0.000000E+000
1	162.17487507	1.509200E-011	2.351996E-012	0	0.000000E+000
1	162.17488396	2.351996E-012	1.509200E-011	1	0.000000E+000
1	162.17493810	1.509200E-011	2.351996E-012	0	0.000000E+000
1	162.17625801	2.351996E-012	1.509200E-011	1	0.000000E+000
1	162.17629564	1.509200E-011	2.351996E-012	0	0.000000E+000
1	162.17778386	2.351996E-012	1.509200E-011	1	0.000000E+000
1	162.17787945	1.509200E-011	2.351996E-012	0	0.000000E+000
1	162.18207961	2.351996E-012	1.509200E-011	1	0.000000E+000
1	162.18226314	1.509200E-011	2.351996E-012	0	0.000000E+000
1	162.18310492	2.351996E-012	1.509200E-011	1	0.000000E+000
1	162.18328690	1.509200E-011	2.351996E-012	0	0.000000E+000
1	162.18339846	2.351996E-012	1.509200E-011	1	0.000000E+000
1	162.18386018	1.509200E-011	2.351996E-012	0	0.000000E+000
1	162.18549319	2.351996E-012	1.509200E-011	1	0.000000E+000
1	162.18561002	1.509200E-011	2.351996E-012	0	0.000000E+000
1	162.18581911	2.351996E-012	1.509200E-011	1	0.000000E+000
1	162.18587239	1.509200E-011	2.351996E-012	0	0.000000E+000
1	162.18619542	2.351996E-012	1.509200E-011	1	0.000000E+000
1	162.18667851	1.509200E-011	2.351996E-012	0	0.000000E+000
1	162.18847239	2.351996E-012	1.509200E-011	1	0.000000E+000
1	162.18850454	1.509200E-011	2.351996E-012	0	0.000000E+000
1	162.19329390	2.351996E-012	1.509200E-011	1	0.000000E+000
1	162.19330334	1.509200E-011	2.351996E-012	0	0.000000E+000
1	162.19340346	2.351996E-012	1.509200E-011	1	0.000000E+000
1	162.19345576	1.509200E-011	2.351996E-012	0	0.000000E+000
1	162.19349754	2.351996E-012	1.509200E-011	1	0.000000E+000
1	162.19355924	1.509200E-011	2.351996E-012	0	0.000000E+000
1	162.19357623	2.351996E-012	1.509200E-011	1	0.000000E+000
1	162.19389725	1.509200E-011	2.351996E-012	0	0.000000E+000
1	162.19723941	2.351996E-012	1.509200E-011	1	0.000000E+000
1	162.19759722	1.509200E-011	2.351996E-012	0	0.000000E+000
1	162.20110186	2.351996E-012	1.509200E-011	1	0.000000E+000
1	162.20112736	1.509200E-011	2.351996E-012	0	0.000000E+000
1	162.20139492	2.351996E-012	1.509200E-011	1	0.000000E+000
1	162.20169663	1.509200E-011	2.351996E-012	0	0.000000E+000
1	162.20173258	2.351996E-012	1.509200E-011	1	0.000000E+000
1	162.20177491	1.509200E-011	2.351996E-012	0	0.000000E+000
1	162.20467437	2.351996E-012	1.509200E-011	1	0.000000E+000
1	162.20473237	1.509200E-011	2.351996E-012	0	0.000000E+000
1	162.20473780	2.351996E-012	1.509200E-011	1	0.000000E+000
1	162.20501777	1.509200E-011	2.351996E-012	0	0.000000E+000
1	162.20545167	2.351996E-012	1.509200E-011	1	0.000000E+000
1	162.20550744	1.509200E-011	2.351996E-012	0	0.000000E+000
1	162.20552437	2.351996E-012	1.509200E-011	1	0.000000E+000
1	162.20557573	1.509200E-011	2.351996E-012	0	0.000000E+000
1	162.33156586	2.031367E-012	1.477137E-011	1	0.000000E+000
1	162.33161750	1.477137E-011	2.031367E-012	0	0.000000E+000
1	162.33313244	2.031367E-012	1.477137E-011	1	0.000000E+000
1	162.33313863	1.477137E-011	2.031367E-012	0	0.000000E+000
1	162.33335170	2.031367E-012	1.477137E-011	1	0.000000E+000
1	162.33347045	1.477137E-011	2.031367E-012	0	0.000000E+000
1	162.33784381	2.031367E-012	1.477137E-011	1	0.000000E+000
1	162.33808869	1.477137E-011	2.031367E-012	0	0.000000E+000
1	162.33832007	2.031367E-012	1.477137E-011	1	0.000000E+000
1	162.33834699	1.477137E-011	2.031367E-012	0	0.000000E+000
1	162.33852591	2.031367E-012	1.477137E-011	1	0.000000E+000
1	162.33868292	1.477137E-011	2.031367E-012	0	0.000000E+000
1	162.33980957	2.031367E-012	1.477137E-011	1	0.000000E+000
1	162.33986701	1.477137E-011	2.031367E-012	0	0.000000E+000
1	162.34083348	2.031367E-012	1.477137E-011	1	0.000000E+000
1	162.34090547	1.477137E-011	2.031367E-012	0	0.000000E+000
1	162.34095106	2.031367E-012	1.477137E-011	1	0.000000E+000
1	162.34096822	1.477137E-011	2.031367E-012	0	0.000000E+000
1	162.34099058	2.031367E-012	1.477137E-011	1	0.000000E+000
1	162.34105826	1.477137E-011	2.031367E-012	0	0.000000E+000
1	162.34114448	2.031367E-012	1.477137E-011	1	0.000000E+000
1	162.34121149	1.477137E-011	2.031367E-012	0	0.000000E+000
1	162.34215102	2.031367E-012	1.477137E-011	1	0.000000E+000
1	162.34216844	1.477137E-011	2.031367E-012	0	0.000000E+000
1	162.34283055	2.031367E-012	1.477137E-011	1	0.000000E+000
1	162.34286959	1.477137E-011	2.031367E-012	0	0.000000E+000
1	162.34303726	2.031367E-012	1.477137E-011	1	0.000000E+000
1	162.34312390	1.477137E-011	2.031367E-012	0	0.000000E+000
1	162.34469630	2.031367E-012	1.477137E-011	1	0.000000E+000
1	162.34476635	1.477137E-011	2.031367E-012	0	0.000000E+000
1	162.34488623	2.031367E-012	1.477137E-011	1	0.000000E+000
1	162.34496150	1.477137E-011	2.031367E-012	0	0.000000E+000
1	162.34498879	2.031367E-012	1.477137E-011	1	0.000000E+000
1	162.34503167	1.477137E-011	2.031367E-012	0	0.000000E+000
1	162.34514512	2.031367E-012	1.477137E-011	1	0.000000E+000
1	162.34540672	1.477137E-011	2.031367E-012	0	0.000000E+000
1	162.34582060	2.031367E-012	1.477137E-011	1	0.000000E+000
1	162.34582974	1.477137E-011	2.031367E-012	0	0.000000E+000
1	162.34626156	2.031367E-012	1.477137E-011	1	0.000000E+000
1	162.34627240	1.477137E-011	2.031367E-012	0	0.000000E+000
1	162.35139905	2.031367E-012	1.477137E-011	1	0.000000E+000
1	162.35180677	1.477137E-011	2.031367E-012	0	0.000000E+000
1	162.35525591	2.031367E-012	1.477137E-011	1	0.000000E+000
1	162.35530978	1.477137E-011	2.031367E-012	0	0.000000E+000
1	162.35552813	2.031367E-012	1.477137E-011	1	0.000000E+000
1	162.35555861	1.477137E-011	2.031367E-012	0	0.000000E+000
1	162.35951591	2.031367E-012	1.477137E-011	1	0.000000E+000
1	162.35959600	1.477137E-011	2.031367E-012	0	0.000000E+000
1	162.36038457	2.031367E-012	1.477137E-011	1	0.000000E+000
1	162.36040794	1.477137E-011	2.031367E-012	0	0.000000E+000
1	162.36116532	2.031367E-012	1.477137E-011	1	0.000000E+000
1	162.36121461	1.477137E-011	2.031367E-012	0	0.000000E+000
1	162.36188081	2.031367E-012	1.477137E-011	1	0.000000E+000
1	162.36203933	1.477137E-011	2.031367E-012	0	0.000000E+000
1	162.36547610	2.031367E-012	1.477137E-011	1	0.000000E+000
1	162.36553919	1.477137E-011	2.031367E-012	0	0.000000E+000
1	162.36586588	2.031367E-012	1.477137E-011	1	0.000000E+000
1	162.36588855	1.477137E-011	2.031367E-012	0	0.000000E+000
1	162.36699633	2.031367E-012	1.477137E-011	1	0.000000E+000
1	162.36707214	1.477137E-011	2.031367E-012	0	0.000000E+000
1	162.36839486	2.031367E-012	1.477137E-011	1	0.000000E+000
1	162.36844171	1.477137E-011	2.031367E-012	0	0.000000E+000
1	162.36922781	2.031367E-012	1.477137E-011	1	0.000000E+000
1	162.36931471	1.477137E-011	2.031367E-012	0	0.000000E+000
1	162.36938526	2.031367E-012	1.477137E-011	1	0.000000E+000
1	162.36949364	1.477137E-011	2.031367E-012	0	0.000000E+000
1	162.37090378	2.031367E-012	1.477137E-011	1	0.000000E+000
1	162.37091801	1.477137E-011	2.031367E-012	0	0.000000E+000
1	162.37103446	2.031367E-012	1.477137E-011	1	0.000000E+000
1	162.37108563	1.477137E-011	2.031367E-012	0	0.000000E+000
1	162.37111782	2.031367E-012	1.477137E-011	1	0.000000E+000
1	162.37146111	1.477137E-011	2.031367E-012	0	0.000000E+000
1	162.37732123	2.031367E-012	1.477137E-011	1	0.000000E+000
1	162.37772931	1.477137E-011	2.031367E-012	0	0.000000E+000
1	162.37863022	2.031367E-012	1.477137E-011	1	0.000000E+000
1	162.37894700	1.477137E-011	2.031367E-012	0	0.000000E+000
1	162.37998810	2.031367E-012	1.477137E-011	1	0.000000E+000
1	162.38005881	1.477137E-011	2.031367E-012	0	0.000000E+000
1	162.38254043	2.031367E-012	1.477137E-011	1	0.000000E+000
1	162.38258529	1.477137E-011	2.031367E-012	0	0.000000E+000
1	162.38270886	2.031367E-012	1.477137E-011	1	0.000000E+000
1	162.38274849	1.477137E-011	2.031367E-012	0	0.000000E+000
1	162.38548922	2.031367E-012	1.477137E-011	1	0.000000E+000
1	162.38555334	1.477137E-011	2.031367E-012	0	0.000000E+000
1	162.38624842	2.031367E-012	1.477137E-011	1	0.000000E+000
1	162.38637197	1.477137E-011	2.031367E-012	0	0.000000E+000
1	162.38729223	2.031367E-012	1.477137E-011	1	0.000000E+000
1	162.38733867	1.477137E-011	2.031367E-012	0	0.000000E+000
1	162.38758348	2.031367E-012	1.477137E-011	1	0.000000E+000
1	162.38763237	1.477137E-011	2.031367E-012	0	0.000000E+000
1	162.38970530	2.031367E-012	1.477137E-011	1	0.000000E+000
1	162.38971657	1.477137E-011	2.031367E-012	0	0.000000E+000
1	162.39031968	2.031367E-012	1.477137E-011	1	0.000000E+000
1	162.39046476	1.477137E-011	2.031367E-012	0	0.000000E+000
1	162.39157480	2.031367E-012	1.477137E-011	1	0.000000E+000
1	162.39166917	1.477137E-011	2.031367E-012	0	0.000000E+000
1	162.39172446	2.031367E-012	1.477137E-011	1	0.000000E+000
1	162.39226110	1.477137E-011	2.031367E-012	0	0.000000E+000
1	162.39237787	2.031367E-012	1.477137E-011	1	0.000000E+000
1	162.39254534	1.477137E-011	2.031367E-012	0	0.000000E+000
1	162.39255812	2.031367E-012	1.477137E-011	1	0.000000E+000
1	162.39266384	1.477137E-011	2.031367E-012	0	0.000000E+000
1	162.39343194	2.031367E-012	1.477137E-011	1	0.000000E+000
1	162.39353193	1.477137E-011	2.031367E-012	0	0.000000E+000
1	162.39355937	2.031367E-012	1.477137E-011	1	0.000000E+000
1	162.39367545	1.477137E-011	2.031367E-012	0	0.000000E+000
1	162.39611561	2.031367E-012	1.477137E-011	1	0.000000E+000
1	162.39616652	1.477137E-011	2.031367E-012	0	0.000000E+000
1	162.39628282	2.031367E-012	1.477137E-011	1	0.000000E+000
1	162.39646397	1.477137E-011	2.031367E-012	0	0.000000E+000
1	162.39706785	2.031367E-012	1.477137E-011	1	0.000000E+000
1	162.39729728	1.477137E-011	2.031367E-012	0	0.000000E+000
1	162.39793891	2.031367E-012	1.477137E-011	1	0.000000E+000
1	162.39800858	1.477137E-011	2.031367E-012	0	0.000000E+000
1	162.39924970	2.031367E-012	1.477137E-011	1	0.000000E+000
1	162.39929010	1.477137E-011	2.031367E-012	0	0.000000E+000
1	162.40071554	2.031367E-012	1.477137E-011	1	0.000000E+000
1	162.40113360	1.477137E-011	2.031367E-012	0	0.000000E+000
1	162.40256307	2.031367E-012	1.477137E-011	1	0.000000E+000
1	162.40266724	1.477137E-011	2.031367E-012	0	0.000000E+000
1	162.40398983	2.031367E-012	1.477137E-011	1	0.000000E+000
1	162.40405160	1.477137E-011	2.031367E-012	0	0.000000E+000
1	162.40636517	2.031367E-012	1.477137E-011	1	0.000000E+000
1	162.40659771	1.477137E-011	2.031367E-012	0	0.000000E+000
1	162.40763993	2.031367E-012	1.477137E-011	1	0.000000E+000
1	162.40774722	1.477137E-011	2.031367E-012	0	0.000000E+000
1	162.41081795	2.031367E-012	1.477137E-011	1	0.000000E+000
1	162.41082590	1.477137E-011	2.031367E-012	0	0.000000E+000
1	162.41210959	2.031367E-012	1.477137E-011	1	0.000000E+000
1	162.41220603	1.477137E-011	2.031367E-012	0	0.000000E+000
1	162.41270847	2.031367E-012	1.477137E-011	1	0.000000E+000
1	162.41275452	1.477137E-011	2.031367E-012	0	0.000000E+000
1	162.41277417	2.031367E-012	1.477137E-011	1	0.000000E+000
1	162.41291980	1.477137E-011	2.031367E-012	0	0.000000E+000
1	162.41803063	2.031367E-012	1.477137E-011	1	0.000000E+000
1	162.41835422	1.477137E-011	2.031367E-012	0	0.000000E+000
1	162.42332965	2.031367E-012	1.477137E-011	1	0.000000E+000
1	162.42350140	1.477137E-011	2.031367E-012	0	0.000000E+000
1	162.42468065	2.031367E-012	1.477137E-011	1	0.000000E+000
1	162.42472856	1.477137E-011	2.031367E-012	0	0.000000E+000
1	162.42568972	2.031367E-012	1.477137E-011	1	0.000000E+000
1	162.42571761	1.477137E-011	2.031367E-012	0	0.000000E+000
1	166.84880667	2.066703E-012	1.480670E-011	1	0.000000E+000
1	166.84887005	1.480670E-011	2.066703E-012	0	0.000000E+000
1	166.85083680	2.066703E-012	1.480670E-011	1	0.000000E+000
1	166.85112599	1.480670E-011	2.066703E-012	0	0.000000E+000
1	166.85114827	2.066703E-012	1.480670E-011	1	0.000000E+000
1	166.85182730	1.480670E-011	2.066703E-012	0	0.000000E+000
1	166.85184201	2.066703E-012	1.480670E-011	1	0.000000E+000
1	166.85212732	1.480670E-011	2.066703E-012	0	0.000000E+000
1	166.85289930	2.066703E-012	1.480670E-011	1	0.000000E+000
1	166.85296992	1.480670E-011	2.066703E-012	0	0.000000E+000
1	166.85415404	2.066703E-012	1.480670E-011	1	0.000000E+000
1	166.85455133	1.480670E-011	2.066703E-012	0	0.000000E+000
1	166.85460915	2.066703E-012	1.480670E-011	1	0.000000E+000
1	166.85468227	1.480670E-011	2.066703E-012	0	0.000000E+000
1	166.85544240	2.066703E-012	1.480670E-011	1	0.000000E+000
1	166.85558966	1.480670E-011	2.066703E-012	0	0.000000E+000
1	166.85625901	2.066703E-012	1.480670E-011	1	0.000000E+000
1	166.85645364	1.480670E-011	2.066703E-012	0	0.000000E+000
1	166.85786216	2.066703E-012	1.480670E-011	1	0.000000E+000
1	166.85790621	1.480670E-011	2.066703E-012	0	0.000000E+000
1	166.85951092	2.066703E-012	1.480670E-011	1	0.000000E+000
1	166.85958620	1.480670E-011	2.066703E-012	0	0.000000E+000
1	166.86047167	2.066703E-012	1.480670E-011	1	0.000000E+000
1	166.86061255	1.480670E-011	2.066703E-012	0	0.000000E+000
1	166.86135010	2.066703E-012	1.480670E-011	1	0.000000E+000
1	166.86143938	1.480670E-011	2.066703E-012	0	0.000000E+000
1	166.86148008	2.066703E-012	1.480670E-011	1	0.000000E+000
1	166.86194303	1.480670E-011	2.066703E-012	0	0.000000E+000
1	166.86203995	2.066703E-012	1.480670E-011	1	0.000000E+000
1	166.86206814	1.480670E-011	2.066703E-012	0	0.000000E+000
1	166.86207961	2.066703E-012	1.480670E-011	1	0.000000E+000
1	166.86213545	1.480670E-011	2.066703E-012	0	0.000000E+000
1	166.86325753	2.066703E-012	1.480670E-011	1	0.000000E+000
1	166.86332436	1.480670E-011	2.066703E-012	0	0.000000E+000
1	166.86354369	2.066703E-012	1.480670E-011	1	0.000000E+000
1	166.86359398	1.480670E-011	2.066703E-012	0	0.000000E+000
1	166.86376813	2.066703E-012	1.480670E-011	1	0.000000E+000
1	166.86401535	1.480670E-011	2.066703E-012	0	0.000000E+000
1	166.86451837	2.066703E-012	1.480670E-011	1	0.000000E+000
1	166.86459128	1.480670E-011	2.066703E-012	0	0.000000E+000
1	166.86467236	2.066703E-012	1.480670E-011	1	0.000000E+000
1	166.86471444	1.480670E-011	2.066703E-012	0	0.000000E+000
1	166.86538140	2.066703E-012	1.480670E-011	1	0.000000E+000
1	166.86542636	1.480670E-011	2.066703E-012	0	0.000000E+000
1	166.86546188	2.066703E-012	1.480670E-011	1	0.000000E+000
1	166.86590556	1.480670E-011	2.066703E-012	0	0.000000E+000
1	166.86592708	2.066703E-012	1.480670E-011	1	0.000000E+000
1	166.86613162	1.480670E-011	2.066703E-012	0	0.000000E+000
1	166.86667700	2.066703E-012	1.480670E-011	1	0.000000E+000
1	166.86676038	1.480670E-011	2.066703E-012	0	0.000000E+000
1	166.86678783	2.066703E-012	1.480670E-011	1	0.000000E+000
1	166.86685852	1.480670E-011	2.066703E-012	0	0.000000E+000
1	166.86714558	2.066703E-012	1.480670E-011	1	0.000000E+000
1	166.86749034	1.480670E-011	2.066703E-012	0	0.000000E+000
1	166.86751203	2.066703E-012	1.480670E-011	1	0.000000E+000
1	166.86754037	1.480670E-011	2.066703E-012	0	0.000000E+000
1	166.86806331	2.066703E-012	1.480670E-011	1	0.000000E+000
1	166.86809366	1.480670E-011	2.066703E-012	0	0.000000E+000
1	166.86813020	2.066703E-012	1.480670E-011	1	0.000000E+000
1	166.86826645	1.480670E-011	2.066703E-012	0	0.000000E+000
1	166.87053660	2.066703E-012	1.480670E-011	1	0.000000E+000
1	166.87079798	1.480670E-011	2.066703E-012	0	0.000000E+000
1	166.87103863	2.066703E-012	1.480670E-011	1	0.000000E+000
1	166.87125873	1.480670E-011	2.066703E-012	0	0.000000E+000
1	166.87176462	2.066703E-012	1.480670E-011	1	0.000000E+000
1	166.87199009	1.480670E-011	2.066703E-012	0	0.000000E+000
1	166.87221643	2.066703E-012	1.480670E-011	1	0.000000E+000
1	166.87229736	1.480670E-011	2.066703E-012	0	0.000000E+000
1	166.87283951	2.066703E-012	1.480670E-011	1	0.000000E+000
1	166.87297498	1.480670E-011	2.066703E-012	0	0.000000E+000
1	166.87330324	2.066703E-012	1.480670E-011	1	0.000000E+000
1	166.87366037	1.480670E-011	2.066703E-012	0	0.000000E+000
1	166.87397439	2.066703E-012	1.480670E-011	1	0.000000E+000
1	166.87430815	1.480670E-011	2.066703E-012	0	0.000000E+000
1	166.87463733	2.066703E-012	1.480670E-011	1	0.000000E+000
1	166.87468529	1.480670E-011	2.066703E-012	0	0.000000E+000
1	166.87858147	2.066703E-012	1.480670E-011	1	0.000000E+000
1	166.87866340	1.480670E-011	2.066703E-012	0	0.000000E+000
1	166.87918628	2.066703E-012	1.480670E-011	1	0.000000E+000
1	166.87921054	1.480670E-011	2.066703E-012	0	0.000000E+000
1	166.88038511	2.066703E-012	1.480670E-011	1	0.000000E+000
1	166.88043779	1.480670E-011	2.066703E-012	0	0.000000E+000
1	166.88094338	2.066703E-012	1.480670E-011	1	0.000000E+000
1	166.88101753	1.480670E-011	2.066703E-012	0	0.000000E+000
1	166.88136496	2.066703E-012	1.480670E-011	1	0.000000E+000
1	166.88144310	1.480670E-011	2.066703E-012	0	0.000000E+000
1	166.88177862	2.066703E-012	1.480670E-011	1	0.000000E+000
1	166.88195337	1.480670E-011	2.066703E-012	0	0.000000E+000
1	166.88303438	2.066703E-012	1.480670E-011	1	0.000000E+000
1	166.88315688	1.480670E-011	2.066703E-012	0	0.000000E+000
1	166.88337014	2.066703E-012	1.480670E-011	1	0.000000E+000
1	166.88346821	1.480670E-011	2.066703E-012	0	0.000000E+000
1	166.88377910	2.066703E-012	1.480670E-011	1	0.000000E+000
1	166.88384876	1.480670E-011	2.066703E-012	0	0.000000E+000
1	166.88609220	2.066703E-012	1.480670E-011	1	0.000000E+000
1	166.88628781	1.480670E-011	2.066703E-012	0	0.000000E+000
1	169.56754646	2.203883E-012	1.494388E-011	1	0.000000E+000
1	169.56762157	1.494388E-011	2.203883E-012	0	0.000000E+000
1	169.56839190	2.203883E-012	1.494388E-011	1	0.000000E+000
1	169.56843083	1.494388E-011	2.203883E-012	0	0.000000E+000
1	169.56965085	2.203883E-012	1.494388E-011	1	0.000000E+000
1	169.56974764	1.494388E-011	2.203883E-012	0	0.000000E+000
1	169.57028288	2.203883E-012	1.494388E-011	1	0.000000E+000
1	169.57047642	1.494388E-011	2.203883E-012	0	0.000000E+000
1	169.58140920	2.203883E-012	1.494388E-011	1	0.000000E+000
1	169.58147147	1.494388E-011	2.203883E-012	0	0.000000E+000
1	169.58153504	2.203883E-012	1.494388E-011	1	0.000000E+000
1	169.58163424	1.494388E-011	2.203883E-012	0	0.000000E+000
1	169.58173894	2.203883E-012	1.494388E-011	1	0.000000E+000
1	169.58190487	1.494388E-011	2.203883E-012	0	0.000000E+000
1	169.58202001	2.203883E-012	1.494388E-011	1	0.000000E+000
1	169.58209022	1.494388E-011	2.203883E-012	0	0.000000E+000
1	169.58407172	2.203883E-012	1.494388E-011	1	0.000000E+000
1	169.58417072	1.494388E-011	2.203883E-012	0	0.000000E+000
1	169.58714818	2.203883E-012	1.494388E-011	1	0.000000E+000
1	169.58721232	1.494388E-011	2.203883E-012	0	0.000000E+000
1	169.58724623	2.203883E-012	1.494388E-011	1	0.000000E+000
1	169.58735565	1.494388E-011	2.203883E-012	0	0.000000E+000
1	169.58784682	2.203883E-012	1.494388E-011	1	0.000000E+000
1	169.58796435	1.494388E-011	2.203883E-012	0	0.000000E+000
1	169.58953015	2.203883E-012	1.494388E-011	1	0.000000E+000
1	169.58976780	1.494388E-011	2.203883E-012	0	0.000000E+000
1	169.59372390	2.203883E-012	1.494388E-011	1	0.000000E+000
1	169.59399434	1.494388E-011	2.203883E-012	0	0.000000E+000
1	169.59569946	2.203883E-012	1.494388E-011	1	0.000000E+000
1	169.59574803	1.494388E-011	2.203883E-012	0	0.000000E+000
1	169.59720597	2.203883E-012	1.494388E-011	1	0.000000E+000
1	169.59724201	1.494388E-011	2.203883E-012	0	0.000000E+000
1	169.59741521	2.203883E-012	1.494388E-011	1	0.000000E+000
1	169.59751321	1.494388E-011	2.203883E-012	0	0.000000E+000
1	169.59764645	2.203883E-012	1.494388E-011	1	0.000000E+000
1	169.59775367	1.494388E-011	2.203883E-012	0	0.000000E+000
1	169.59834481	2.203883E-012	1.494388E-011	1	0.000000E+000
1	169.59845615	1.494388E-011	2.203883E-012	0	0.000000E+000
1	169.59850766	2.203883E-012	1.494388E-011	1	0.000000E+000
1	169.59858313	1.494388E-011	2.203883E-012	0	0.000000E+000
1	169.59918648	2.203883E-012	1.494388E-011	1	0.000000E+000
1	169.59920862	1.494388E-011	2.203883E-012	0	0.000000E+000
1	169.60099788	2.203883E-012	1.494388E-011	1	0.000000E+000
1	169.60104968	1.494388E-011	2.203883E-012	0	0.000000E+000
1	169.60371604	2.203883E-012	1.494388E-011	1	0.000000E+000
1	169.60376334	1.494388E-011	2.203883E-012	0	0.000000E+000
1	169.60470384	2.203883E-012	1.494388E-011	1	0.000000E+000
1	169.60480129	1.494388E-011	2.203883E-012	0	0.000000E+000
1	169.61310409	2.203883E-012	1.494388E-011	1	0.000000E+000
1	169.61329594	1.494388E-011	2.203883E-012	0	0.000000E+000
1	169.61570140	2.203883E-012	1.494388E-011	1	0.000000E+000
1	169.61580118	1.494388E-011	2.203883E-012	0	0.000000E+000
1	169.61605412	2.203883E-012	1.494388E-011	1	0.000000E+000
1	169.61629711	1.494388E-011	2.203883E-012	0	0.000000E+000
1	169.61682493	2.203883E-012	1.494388E-011	1	0.000000E+000
1	169.61718315	1.494388E-011	2.203883E-012	0	0.000000E+000
1	169.61719080	2.203883E-012	1.494388E-011	1	0.000000E+000
1	169.61724270	1.494388E-011	2.203883E-012	0	0.000000E+000
1	169.61778054	2.203883E-012	1.494388E-011	1	0.000000E+000
1	169.61796112	1.494388E-011	2.203883E-012	0	0.000000E+000
1	169.61811731	2.203883E-012	1.494388E-011	1	0.000000E+000
1	169.61817829	1.494388E-011	2.203883E-012	0	0.000000E+000
1	169.61945698	2.203883E-012	1.494388E-011	1	0.000000E+000
1	169.61952446	1.494388E-011	2.203883E-012	0	0.000000E+000
1	169.62140440	2.203883E-012	1.494388E-011	1	0.000000E+000
1	169.62143639	1.494388E-011	2.203883E-012	0	0.000000E+000
1	169.62419994	2.203883E-012	1.494388E-011	1	0.000000E+000
1	169.62434211	1.494388E-011	2.203883E-012	0	0.000000E+000
1	169.62565038	2.203883E-012	1.494388E-011	1	0.000000E+000
1	169.62585905	1.494388E-011	2.203883E-012	0	0.000000E+000
1	169.62759380	2.203883E-012	1.494388E-011	1	0.000000E+000
1	169.62766469	1.494388E-011	2.203883E-012	0	0.000000E+000
1	169.62772947	2.203883E-012	1.494388E-011	1	0.000000E+000
1	169.62779081	1.494388E-011	2.203883E-012	0	0.000000E+000
1	169.62996217	2.203883E-012	1.494388E-011	1	0.000000E+000
1	169.62999763	1.494388E-011	2.203883E-012	0	0.000000E+000
1	169.63078675	2.203883E-012	1.494388E-011	1	0.000000E+000
1	169.63084132	1.494388E-011	2.203883E-012	0	0.000000E+000
1	169.63343846	2.203883E-012	1.494388E-011	1	0.000000E+000
1	169.63363572	1.494388E-011	2.203883E-012	0	0.000000E+000
1	169.63726851	2.203883E-012	1.494388E-011	1	0.000000E+000
1	169.63735246	1.494388E-011	2.203883E-012	0	0.000000E+000
1	169.64760898	2.203883E-012	1.494388E-011	1	0.000000E+000
1	169.64767031	1.494388E-011	2.203883E-012	0	0.000000E+000
1	169.64807338	2.203883E-012	1.494388E-011	1	0.000000E+000
1	169.64811671	1.494388E-011	2.203883E-012	0	0.000000E+000
1	169.64815271	2.203883E-012	1.494388E-011	1	0.000000E+000
1	169.64825525	1.494388E-011	2.203883E-012	0	0.000000E+000
1	169.64869434	2.203883E-012	1.494388E-011	1	0.000000E+000
1	169.64887942	1.494388E-011	2.203883E-012	0	0.000000E+000
1	169.65010427	2.203883E-012	1.494388E-011	1	0.000000E+000
1	169.65016923	1.494388E-011	2.203883E-012	0	0.000000E+000
1	169.65051617	2.203883E-012	1.494388E-011	1	0.000000E+000
1	169.65056489	1.494388E-011	2.203883E-012	0	0.000000E+000
1	169.65123879	2.203883E-012	1.494388E-011	1	0.000000E+000
1	169.65137890	1.494388E-011	2.203883E-012	0	0.000000E+000
1	169.65258796	2.203883E-012	1.494388E-011	1	0.000000E+000
1	169.65282238	1.494388E-011	2.203883E-012	0	0.000000E+000
1	169.65380351	2.203883E-012	1.494388E-011	1	0.000000E+000
1	169.65388524	1.494388E-011	2.203883E-012	0	0.000000E+000
1	169.65489117	2.203883E-012	1.494388E-011	1	0.000000E+000
1	169.65490116	1.494388E-011	2.203883E-012	0	0.000000E+000
1	169.65836358	2.203883E-012	1.494388E-011	1	0.000000E+000
1	169.65862739	1.494388E-011	2.203883E-012	0	0.000000E+000
1	169.66025808	2.203883E-012	1.494388E-011	1	0.000000E+000
1	169.66059655	1.494388E-011	2.203883E-012	0	0.000000E+000
1	169.66077471	2.203883E-012	1.494388E-011	1	0.000000E+000
1	169.66093663	1.494388E-011	2.203883E-012	0	0.000000E+000
1	169.66104898	2.203883E-012	1.494388E-011	1	0.000000E+000
1	169.66116264	1.494388E-011	2.203883E-012	0	0.000000E+000
1	169.66118356	2.203883E-012	1.494388E-011	1	0.000000E+000
1	169.66125391	1.494388E-011	2.203883E-012	0	0.000000E+000
1	169.66155866	2.203883E-012	1.494388E-011	1	0.000000E+000
1	169.66174475	1.494388E-011	2.203883E-012	0	0.000000E+000
1	169.66295675	2.203883E-012	1.494388E-011	1	0.000000E+000
1	169.66319739	1.494388E-011	2.203883E-012	0	0.000000E+000
1	169.66411092	2.203883E-012	1.494388E-011	1	0.000000E+000
1	169.66429108	1.494388E-011	2.203883E-012	0	0.000000E+000
1	169.66684677	2.203883E-012	1.494388E-011	1	0.000000E+000
1	169.66701500	1.494388E-011	2.203883E-012	0	0.000000E+000
1	169.66771038	2.203883E-012	1.494388E-011	1	0.000000E+000
1	169.66772582	1.494388E-011	2.203883E-012	0	0.000000E+000
1	169.67082976	2.203883E-012	1.494388E-011	1	0.000000E+000
1	169.67089790	1.494388E-011	2.203883E-012	0	0.000000E+000
1	169.67238012	2.203883E-012	1.494388E-011	1	0.000000E+000
1	169.67250566	1.494388E-011	2.203883E-012	0	0.000000E+000
1	169.67667469	2.203883E-012	1.494388E-011	1	0.000000E+000
1	169.67673163	1.494388E-011	2.203883E-012	0	0.000000E+000
1	169.67676790	2.203883E-012	1.494388E-011	1	0.000000E+000
1	169.67685853	1.494388E-011	2.203883E-012	0	0.000000E+000
1	169.67761624	2.203883E-012	1.494388E-011	1	0.000000E+000
1	169.67784023	1.494388E-011	2.203883E-012	0	0.000000E+000
1	169.68125246	2.203883E-012	1.494388E-011	1	0.000000E+000
1	169.68157540	1.494388E-011	2.203883E-012	0	0.000000E+000
1	169.68242008	2.203883E-012	1.494388E-011	1	0.000000E+000
1	169.68271361	1.494388E-011	2.203883E-012	0	0.000000E+000
1	169.68597487	2.203883E-012	1.494388E-011	1	0.000000E+000
1	169.68601261	1.494388E-011	2.203883E-012	0	0.000000E+000
1	169.68761694	2.203883E-012	1.494388E-011	1	0.000000E+000
1	169.68789704	1.494388E-011	2.203883E-012	0	0.000000E+000
1	169.69194677	2.203883E-012	1.494388E-011	1	0.000000E+000
1	169.69233151	1.494388E-011	2.203883E-012	0	0.000000E+000
1	169.69268378	2.203883E-012	1.494388E-011	1	0.000000E+000
1	169.69279497	1.494388E-011	2.203883E-012	0	0.000000E+000
1	169.69546285	2.203883E-012	1.494388E-011	1	0.000000E+000
1	169.69550245	1.494388E-011	2.203883E-012	0	0.000000E+000
1	169.69553041	2.203883E-012	1.494388E-011	1	0.000000E+000
1	169.69582417	1.494388E-011	2.203883E-012	0	0.000000E+000
1	169.69666128	2.203883E-012	1.494388E-011	1	0.000000E+000
1	169.69670979	1.494388E-011	2.203883E-012	0	0.000000E+000
1	169.69918535	2.203883E-012	1.494388E-011	1	0.000000E+000
1	169.69923385	1.494388E-011	2.203883E-012	0	0.000000E+000
1	169.69934111	2.203883E-012	1.494388E-011	1	0.000000E+000
1	169.69948770	1.494388E-011	2.203883E-012	0	0.000000E+000
1	169.70042355	2.203883E-012	1.494388E-011	1	0.000000E+000
1	169.70049097	1.494388E-011	2.203883E-012	0	0.000000E+000
1	169.70208175	2.203883E-012	1.494388E-011	1	0.000000E+000
1	169.70221865	1.494388E-011	2.203883E-012	0	0.000000E+000
1	169.71713253	2.203883E-012	1.494388E-011	1	0.000000E+000
1	169.71746797	1.494388E-011	2.203883E-012	0	0.000000E+000
1	169.71977311	2.203883E-012	1.494388E-011	1	0.000000E+000
1	169.71991089	1.494388E-011	2.203883E-012	0	0.000000E+000
1	169.72061535	2.203883E-012	1.494388E-011	1	0.000000E+000
1	169.72077978	1.494388E-011	2.203883E-012	0	0.000000E+000
1	169.72224388	2.203883E-012	1.494388E-011	1	0.000000E+000
1	169.72231075	1.494388E-011	2.203883E-012	0	0.000000E+000
1	169.72291617	2.203883E-012	1.494388E-011	1	0.000000E+000
1	169.72319421	1.494388E-011	2.203883E-012	0	0.000000E+000
1	169.72429756	2.203883E-012	1.494388E-011	1	0.000000E+000
1	169.72435383	1.494388E-011	2.203883E-012	0	0.000000E+000
1	169.72742408	2.203883E-012	1.494388E-011	1	0.000000E+000
1	169.72750067	1.494388E-011	2.203883E-012	0	0.000000E+000
1	169.72968216	2.203883E-012	1.494388E-011	1	0.000000E+000
1	169.72990509	1.494388E-011	2.203883E-012	0	0.000000E+000
1	169.73249741	2.203883E-012	1.494388E-011	1	0.000000E+000
1	169.73253450	1.494388E-011	2.203883E-012	0	0.000000E+000
1	169.73456116	2.203883E-012	1.494388E-011	1	0.000000E+000
1	169.73458409	1.494388E-011	2.203883E-012	0	0.000000E+000
1	169.73540475	2.203883E-012	1.494388E-011	1	0.000000E+000
1	169.73568910	1.494388E-011	2.203883E-012	0	0.000000E+000
1	169.73666412	2.203883E-012	1.494388E-011	1	0.000000E+000
1	169.73685364	1.494388E-011	2.203883E-012	0	0.000000E+000
1	169.73876532	2.203883E-012	1.494388E-011	1	0.000000E+000
1	169.73878165	1.494388E-011	2.203883E-012	0	0.000000E+000
1	169.73908091	2.203883E-012	1.494388E-011	1	0.000000E+000
1	169.73915299	1.494388E-011	2.203883E-012	0	0.000000E+000
1	169.74031522	2.203883E-012	1.494388E-011	1	0.000000E+000
1	169.74044685	1.494388E-011	2.203883E-012	0	0.000000E+000
1	169.74047540	2.203883E-012	1.494388E-011	1	0.000000E+000
1	169.74053643	1.494388E-011	2.203883E-012	0	0.000000E+000
1	169.74284710	2.203883E-012	1.494388E-011	1	0.000000E+000
1	169.74289898	1.494388E-011	2.203883E-012	0	0.000000E+000
1	169.74461941	2.203883E-012	1.494388E-011	1	0.000000E+000
1	169.74468936	1.494388E-011	2.203883E-012	0	0.000000E+000
1	169.74502313	2.203883E-012	1.494388E-011	1	0.000000E+000
1	169.74504741	1.494388E-011	2.203883E-012	0	0.000000E+000
1	169.74505957	2.203883E-012	1.494388E-011	1	0.000000E+000
1	169.74537839	1.494388E-011	2.203883E-012	0	0.000000E+000
1	169.74572492	2.203883E-012	1.494388E-011	1	0.000000E+000
1	169.74575422	1.494388E-011	2.203883E-012	0	0.000000E+000
1	169.74732055	2.203883E-012	1.494388E-011	1	0.000000E+000
1	169.74734116	1.494388E-011	2.203883E-012	0	0.000000E+000
1	169.74801711	2.203883E-012	1.494388E-011	1	0.000000E+000
1	169.74871435	1.494388E-011	2.203883E-012	0	0.000000E+000
1	169.75167878	2.203883E-012	1.494388E-011	1	0.000000E+000
1	169.75169816	1.494388E-011	2.203883E-012	0	0.000000E+000
1	169.75216287	2.203883E-012	1.494388E-011	1	0.000000E+000
1	169.75223209	1.494388E-011	2.203883E-012	0	0.000000E+000
1	169.75224464	2.203883E-012	1.494388E-011	1	0.000000E+000
1	169.75239115	1.494388E-011	2.203883E-012	0	0.000000E+000
1	169.75310471	2.203883E-012	1.494388E-011	1	0.000000E+000
1	169.75315374	1.494388E-011	2.203883E-012	0	0.000000E+000
1	169.75752600	2.203883E-012	1.494388E-011	1	0.000000E+000
1	169.75764602	1.494388E-011	2.203883E-012	0	0.000000E+000
1	169.76052625	2.203883E-012	1.494388E-011	1	0.000000E+000
1	169.76110931	1.494388E-011	2.203883E-012	0	0.000000E+000
1	169.76130632	2.203883E-012	1.494388E-011	1	0.000000E+000
1	169.76141227	1.494388E-011	2.203883E-012	0	0.000000E+000
1	169.76272676	2.203883E-012	1.494388E-011	1	0.000000E+000
1	169.76273995	1.494388E-011	2.203883E-012	0	0.000000E+000
1	169.76431912	2.203883E-012	1.494388E-011	1	0.000000E+000
1	169.76437507	1.494388E-011	2.203883E-012	0	0.000000E+000
1	169.76601820	2.203883E-012	1.494388E-011	1	0.000000E+000
1	169.76613330	1.494388E-011	2.203883E-012	0	0.000000E+000
1	169.76717981	2.203883E-012	1.494388E-011	1	0.000000E+000
1	169.76721382	1.494388E-011	2.203883E-012	0	0.000000E+000
1	169.76975265	2.203883E-012	1.494388E-011	1	0.000000E+000
1	169.76982150	1.494388E-011	2.203883E-012	0	0.000000E+000
1	169.77191350	2.203883E-012	1.494388E-011	1	0.000000E+000
1	169.77208036	1.494388E-011	2.203883E-012	0	0.000000E+000
1	169.77430560	2.203883E-012	1.494388E-011	1	0.000000E+000
1	169.77432151	1.494388E-011	2.203883E-012	0	0.000000E+000
1	169.77468307	2.203883E-012	1.494388E-011	1	0.000000E+000
1	169.77478312	1.494388E-011	2.203883E-012	0	0.000000E+000
1	169.77497273	2.203883E-012	1.494388E-011	1	0.000000E+000
1	169.77519262	1.494388E-011	2.203883E-012	0	0.000000E+000
1	169.77795908	2.203883E-012	1.494388E-011	1	0.000000E+000
1	169.77833236	1.494388E-011	2.203883E-012	0	0.000000E+000
1	169.77835697	2.203883E-012	1.494388E-011	1	0.000000E+000
1	169.77847427	1.494388E-011	2.203883E-012	0	0.000000E+000
1	169.77848798	2.203883E-012	1.494388E-011	1	0.000000E+000
1	169.77873136	1.494388E-011	2.203883E-012	0	0.000000E+000
1	195.81228034	1.859400E-012	1.459940E-011	1	0.000000E+000
1	195.81241734	1.459940E-011	1.859400E-012	0	0.000000E+000
1	195.81527118	1.859400E-012	1.459940E-011	1	0.000000E+000
1	195.81537726	1.459940E-011	1.859400E-012	0	0.000000E+000
1	195.81831600	1.859400E-012	1.459940E-011	1	0.000000E+000
1	195.81838243	1.459940E-011	1.859400E-012	0	0.000000E+000
1	195.81839850	1.859400E-012	1.459940E-011	1	0.000000E+000
1	195.81851286	1.459940E-011	1.859400E-012	0	0.000000E+000
1	195.81993732	1.859400E-012	1.459940E-011	1	0.000000E+000
1	195.82014636	1.459940E-011	1.859400E-012	0	0.000000E+000
1	195.82211313	1.859400E-012	1.459940E-011	1	0.000000E+000
1	195.82225582	1.459940E-011	1.859400E-012	0	0.000000E+000
1	195.82229912	1.859400E-012	1.459940E-011	1	0.000000E+000
1	195.82234053	1.459940E-011	1.859400E-012	0	0.000000E+000
1	195.82283300	1.859400E-012	1.459940E-011	1	0.000000E+000
1	195.82310421	1.459940E-011	1.859400E-012	0	0.000000E+000
1	195.82312218	1.859400E-012	1.459940E-011	1	0.000000E+000
1	195.82316725	1.459940E-011	1.859400E-012	0	0.000000E+000
1	195.82402760	1.859400E-012	1.459940E-011	1	0.000000E+000
1	195.82420065	1.459940E-011	1.859400E-012	0	0.000000E+000
1	195.82452693	1.859400E-012	1.459940E-011	1	0.000000E+000
1	195.82456908	1.459940E-011	1.859400E-012	0	0.000000E+000
1	195.82608782	1.859400E-012	1.459940E-011	1	0.000000E+000
1	195.82613289	1.459940E-011	1.859400E-012	0	0.000000E+000
1	195.82613491	1.859400E-012	1.459940E-011	1	0.000000E+000
1	195.82621277	1.459940E-011	1.859400E-012	0	0.000000E+000
1	195.82725165	1.859400E-012	1.459940E-011	1	0.000000E+000
1	195.82751718	1.459940E-011	1.859400E-012	0	0.000000E+000
1	195.82804976	1.859400E-012	1.459940E-011	1	0.000000E+000
1	195.82808444	1.459940E-011	1.859400E-012	0	0.000000E+000
1	195.82825175	1.859400E-012	1.459940E-011	1	0.000000E+000
1	195.82831833	1.459940E-011	1.859400E-012	0	0.000000E+000
1	195.82994249	1.859400E-012	1.459940E-011	1	0.000000E+000
1	195.83002934	1.459940E-011	1.859400E-012	0	0.000000E+000
1	195.83004589	1.859400E-012	1.459940E-011	1	0.000000E+000
1	195.83023100	1.459940E-011	1.859400E-012	0	0.000000E+000
1	195.83031601	1.859400E-012	1.459940E-011	1	0.000000E+000
1	195.83039302	1.459940E-011	1.859400E-012	0	0.000000E+000
1	195.83116000	1.859400E-012	1.459940E-011	1	0.000000E+000
1	195.83124682	1.459940E-011	1.859400E-012	0	0.000000E+000
1	195.83179576	1.859400E-012	1.459940E-011	1	0.000000E+000
1	195.83203029	1.459940E-011	1.859400E-012	0	0.000000E+000
1	195.83235853	1.859400E-012	1.459940E-011	1	0.000000E+000
1	195.83252174	1.459940E-011	1.859400E-012	0	0.000000E+000
1	195.83542067	1.859400E-012	1.459940E-011	1	0.000000E+000
1	195.83548981	1.459940E-011	1.859400E-012	0	0.000000E+000
1	195.83551536	1.859400E-012	1.459940E-011	1	0.000000E+000
1	195.83561799	1.459940E-011	1.859400E-012	0	0.000000E+000
1	195.83711692	1.859400E-012	1.459940E-011	1	0.000000E+000
1	195.83736422	1.459940E-011	1.859400E-012	0	0.000000E+000
1	195.83825796	1.859400E-012	1.459940E-011	1	0.000000E+000
1	195.83841638	1.459940E-011	1.859400E-012	0	0.000000E+000
1	195.83846752	1.859400E-012	1.459940E-011	1	0.000000E+000
1	195.83854067	1.459940E-011	1.859400E-012	0	0.000000E+000
1	195.83923080	1.859400E-012	1.459940E-011	1	0.000000E+000
1	195.83925873	1.459940E-011	1.859400E-012	0	0.000000E+000
1	195.84052140	1.859400E-012	1.459940E-011	1	0.000000E+000
1	195.84092324	1.459940E-011	1.859400E-012	0	0.000000E+000
1	195.84284500	1.859400E-012	1.459940E-011	1	0.000000E+000
1	195.84294350	1.459940E-011	1.859400E-012	0	0.000000E+000
1	195.84352774	1.859400E-012	1.459940E-011	1	0.000000E+000
1	195.84355216	1.459940E-011	1.859400E-012	0	0.000000E+000
1	195.84367111	1.859400E-012	1.459940E-011	1	0.000000E+000
1	195.84371455	1.459940E-011	1.859400E-012	0	0.000000E+000
1	195.84375920	1.859400E-012	1.459940E-011	1	0.000000E+000
1	195.84381675	1.459940E-011	1.859400E-012	0	0.000000E+000
1	195.84423984	1.859400E-012	1.459940E-011	1	0.000000E+000
1	195.84452347	1.459940E-011	1.859400E-012	0	0.000000E+000
1	195.84510752	1.859400E-012	1.459940E-011	1	0.000000E+000
1	195.84516274	1.459940E-011	1.859400E-012	0	0.000000E+000
1	195.84609961	1.859400E-012	1.459940E-011	1	0.000000E+000
1	195.84623545	1.459940E-011	1.859400E-012	0	0.000000E+000
1	195.84995151	1.859400E-012	1.459940E-011	1	0.000000E+000
1	195.85000727	1.459940E-011	1.859400E-012	0	0.000000E+000
1	195.85064613	1.859400E-012	1.459940E-011	1	0.000000E+000
1	195.85069269	1.459940E-011	1.859400E-012	0	0.000000E+000
1	195.85197505	1.859400E-012	1.459940E-011	1	0.000000E+000
1	195.85205645	1.459940E-011	1.859400E-012	0	0.000000E+000
1	195.85278987	1.859400E-012	1.459940E-011	1	0.000000E+000
1	195.85310726	1.459940E-011	1.859400E-012	0	0.000000E+000
1	195.85736113	1.859400E-012	1.459940E-011	1	0.000000E+000
1	195.85749622	1.459940E-011	1.859400E-012	0	0.000000E+000
1	195.85755956	1.859400E-012	1.459940E-011	1	0.000000E+000
1	195.85773322	1.459940E-011	1.859400E-012	0	0.000000E+000
1	195.86069118	1.859400E-012	1.459940E-011	1	0.000000E+000
1	195.86090895	1.459940E-011	1.859400E-012	0	0.000000E+000
1	195.86148145	1.859400E-012	1.459940E-011	1	0.000000E+000
1	195.86156510	1.459940E-011	1.859400E-012	0	0.000000E+000
1	195.86183279	1.859400E-012	1.459940E-011	1	0.000000E+000
1	195.86193518	1.459940E-011	1.859400E-012	0	0.000000E+000
1	195.86412519	1.859400E-012	1.459940E-011	1	0.000000E+000
1	195.86421912	1.459940E-011	1.859400E-012	0	0.000000E+000
1	195.86558747	1.859400E-012	1.459940E-011	1	0.000000E+000
1	195.86599607	1.459940E-011	1.859400E-012	0	0.000000E+000
1	195.86602071	1.859400E-012	1.459940E-011	1	0.000000E+000
1	195.86613280	1.459940E-011	1.859400E-012	0	0.000000E+000
1	195.86668309	1.859400E-012	1.459940E-011	1	0.000000E+000
1	195.86690440	1.459940E-011	1.859400E-012	0	0.000000E+000
1	195.86711027	1.859400E-012	1.459940E-011	1	0.000000E+000
1	195.86724966	1.459940E-011	1.859400E-012	0	0.000000E+000
1	195.86810451	1.859400E-012	1.459940E-011	1	0.000000E+000
1	195.86816196	1.459940E-011	1.859400E-012	0	0.000000E+000
1	195.86887057	1.859400E-012	1.459940E-011	1	0.000000E+000
1	195.86903388	1.459940E-011	1.859400E-012	0	0.000000E+000
1	195.86904008	1.859400E-012	1.459940E-011	1	0.000000E+000
1	195.86912297	1.459940E-011	1.859400E-012	0	0.000000E+000
1	195.87024317	1.859400E-012	1.459940E-011	1	0.000000E+000
1	195.87050215	1.459940E-011	1.859400E-012	0	0.000000E+000
1	195.87123188	1.859400E-012	1.459940E-011	1	0.000000E+000
1	195.87126904	1.459940E-011	1.859400E-012	0	0.000000E+000
1	195.87166031	1.859400E-012	1.459940E-011	1	0.000000E+000
1	195.87195953	1.459940E-011	1.859400E-012	0	0.000000E+000
1	195.87236415	1.859400E-012	1.459940E-011	1	0.000000E+000
1	195.87242415	1.459940E-011	1.859400E-012	0	0.000000E+000
1	195.87272954	1.859400E-012	1.459940E-011	1	0.000000E+000
1	195.87285375	1.459940E-011	1.859400E-012	0	0.000000E+000
1	195.87288139	1.859400E-012	1.459940E-011	1	0.000000E+000
1	195.87294758	1.459940E-011	1.859400E-012	0	0.000000E+000
1	195.87297665	1.859400E-012	1.459940E-011	1	0.000000E+000
1	195.87332097	1.459940E-011	1.859400E-012	0	0.000000E+000
1	195.87395055	1.859400E-012	1.459940E-011	1	0.000000E+000
1	195.87397642	1.459940E-011	1.859400E-012	0	0.000000E+000
1	195.87458357	1.859400E-012	1.459940E-011	1	0.000000E+000
1	195.87519646	1.459940E-011	1.859400E-012	0	0.000000E+000
1	195.87599874	1.859400E-012	1.459940E-011	1	0.000000E+000
1	195.87612469	1.459940E-011	1.859400E-012	0	0.000000E+000
1	195.87630301	1.859400E-012	1.459940E-011	1	0.000000E+000
1	195.87634245	1.459940E-011	1.859400E-012	0	0.000000E+000
1	195.88049667	1.859400E-012	1.459940E-011	1	0.000000E+000
1	195.88051858	1.459940E-011	1.859400E-012	0	0.000000E+000
1	195.88124040	1.859400E-012	1.459940E-011	1	0.000000E+000
1	195.88135913	1.459940E-011	1.859400E-012	0	0.000000E+000
1	195.88237596	1.859400E-012	1.459940E-011	1	0.000000E+000
1	195.88241861	1.459940E-011	1.859400E-012	0	0.000000E+000
1	195.88265024	1.859400E-012	1.459940E-011	1	0.000000E+000
1	195.88290641	1.459940E-011	1.859400E-012	0	0.000000E+000
1	195.88395002	1.859400E-012	1.459940E-011	1	0.000000E+000
1	195.88398011	1.459940E-011	1.859400E-012	0	0.000000E+000
1	195.88587961	1.859400E-012	1.459940E-011	1	0.000000E+000
1	195.88590709	1.459940E-011	1.859400E-012	0	0.000000E+000
1	195.88666953	1.859400E-012	1.459940E-011	1	0.000000E+000
1	195.88675907	1.459940E-011	1.859400E-012	0	0.000000E+000
1	195.88734379	1.859400E-012	1.459940E-011	1	0.000000E+000
1	195.88736779	1.459940E-011	1.859400E-012	0	0.000000E+000
1	195.88825068	1.859400E-012	1.459940E-011	1	0.000000E+000
1	195.88838634	1.459940E-011	1.859400E-012	0	0.000000E+000
1	195.88918680	1.859400E-012	1.459940E-011	1	0.000000E+000
1	195.88933623	1.459940E-011	1.859400E-012	0	0.000000E+000
1	195.88960101	1.859400E-012	1.459940E-011	1	0.000000E+000
1	195.88981403	1.459940E-011	1.859400E-012	0	0.000000E+000
1	195.89280023	1.859400E-012	1.459940E-011	1	0.000000E+000
1	195.89297076	1.459940E-011	1.859400E-012	0	0.000000E+000
1	195.89300352	1.859400E-012	1.459940E-011	1	0.000000E+000
1	195.89310261	1.459940E-011	1.859400E-012	0	0.000000E+000
1	195.89335322	1.859400E-012	1.459940E-011	1	0.000000E+000
1	195.89342072	1.459940E-011	1.859400E-012	0	0.000000E+000
1	195.89377756	1.859400E-012	1.459940E-011	1	0.000000E+000
1	195.89400925	1.459940E-011	1.859400E-012	0	0.000000E+000
1	196.57878220	1.874252E-012	1.461425E-011	1	0.000000E+000
1	196.57898770	1.461425E-011	1.874252E-012	0	0.000000E+000
1	196.57988282	1.874252E-012	1.461425E-011	1	0.000000E+000
1	196.57996128	1.461425E-011	1.874252E-012	0	0.000000E+000
1	196.58023837	1.874252E-012	1.461425E-011	1	0.000000E+000
1	196.58028619	1.461425E-011	1.874252E-012	0	0.000000E+000
1	196.58325404	1.874252E-012	1.461425E-011	1	0.000000E+000
1	196.58334485	1.461425E-011	1.874252E-012	0	0.000000E+000
1	196.58439495	1.874252E-012	1.461425E-011	1	0.000000E+000
1	196.58450969	1.461425E-011	1.874252E-012	0	0.000000E+000
1	196.58573270	1.874252E-012	1.461425E-011	1	0.000000E+000
1	196.58601310	1.461425E-011	1.874252E-012	0	0.000000E+000
1	196.58641095	1.874252E-012	1.461425E-011	1	0.000000E+000
1	196.58645227	1.461425E-011	1.874252E-012	0	0.000000E+000
1	196.59596140	1.874252E-012	1.461425E-011	1	0.000000E+000
1	196.59598425	1.461425E-011	1.874252E-012	0	0.000000E+000
1	196.60119614	1.874252E-012	1.461425E-011	1	0.000000E+000
1	196.60150620	1.461425E-011	1.874252E-012	0	0.000000E+000
1	196.60218179	1.874252E-012	1.461425E-011	1	0.000000E+000
1	196.60236208	1.461425E-011	1.874252E-012	0	0.000000E+000
1	196.60260671	1.874252E-012	1.461425E-011	1	0.000000E+000
1	196.60266675	1.461425E-011	1.874252E-012	0	0.000000E+000
1	196.60268841	1.874252E-012	1.461425E-011	1	0.000000E+000
1	196.60272006	1.461425E-011	1.874252E-012	0	0.000000E+000
1	196.60329449	1.874252E-012	1.461425E-011	1	0.000000E+000
1	196.60341559	1.461425E-011	1.874252E-012	0	0.000000E+000
1	196.60873132	1.874252E-012	1.461425E-011	1	0.000000E+000
1	196.60921757	1.461425E-011	1.874252E-012	0	0.000000E+000
1	196.60957401	1.874252E-012	1.461425E-011	1	0.000000E+000
1	196.60971255	1.461425E-011	1.874252E-012	0	0.000000E+000
1	196.61147889	1.874252E-012	1.461425E-011	1	0.000000E+000
1	196.61161243	1.461425E-011	1.874252E-012	0	0.000000E+000
1	196.61205872	1.874252E-012	1.461425E-011	1	0.000000E+000
1	196.61227507	1.461425E-011	1.874252E-012	0	0.000000E+000
1	196.61321541	1.874252E-012	1.461425E-011	1	0.000000E+000
1	196.61351438	1.461425E-011	1.874252E-012	0	0.000000E+000
1	196.61367567	1.874252E-012	1.461425E-011	1	0.000000E+000
1	196.61379895	1.461425E-011	1.874252E-012	0	0.000000E+000
1	196.61447792	1.874252E-012	1.461425E-011	1	0.000000E+000
1	196.61452000	1.461425E-011	1.874252E-012	0	0.000000E+000
1	196.61572774	1.874252E-012	1.461425E-011	1	0.000000E+000
1	196.61580612	1.461425E-011	1.874252E-012	0	0.000000E+000
1	196.61590903	1.874252E-012	1.461425E-011	1	0.000000E+000
1	196.61605758	1.461425E-011	1.874252E-012	0	0.000000E+000
1	196.61729760	1.874252E-012	1.461425E-011	1	0.000000E+000
1	196.61742778	1.461425E-011	1.874252E-012	0	0.000000E+000
1	196.61781098	1.874252E-012	1.461425E-011	1	0.000000E+000
1	196.61791224	1.461425E-011	1.874252E-012	0	0.000000E+000
1	196.61793229	1.874252E-012	1.461425E-011	1	0.000000E+000
1	196.61800164	1.461425E-011	1.874252E-012	0	0.000000E+000
1	196.61802403	1.874252E-012	1.461425E-011	1	0.000000E+000
1	196.61805963	1.461425E-011	1.874252E-012	0	0.000000E+000
1	196.61807395	1.874252E-012	1.461425E-011	1	0.000000E+000
1	196.61822278	1.461425E-011	1.874252E-012	0	0.000000E+000
1	196.61862687	1.874252E-012	1.461425E-011	1	0.000000E+000
1	196.61866881	1.461425E-011	1.874252E-012	0	0.000000E+000
1	196.61873464	1.874252E-012	1.461425E-011	1	0.000000E+000
1	196.61883395	1.461425E-011	1.874252E-012	0	0.000000E+000
1	196.62066317	1.874252E-012	1.461425E-011	1	0.000000E+000
1	196.62068880	1.461425E-011	1.874252E-012	0	0.000000E+000
1	196.62116897	1.874252E-012	1.461425E-011	1	0.000000E+000
1	196.62123484	1.461425E-011	1.874252E-012	0	0.000000E+000
1	196.62228983	1.874252E-012	1.461425E-011	1	0.000000E+000
1	196.62269666	1.461425E-011	1.874252E-012	0	0.000000E+000
1	196.62464818	1.874252E-012	1.461425E-011	1	0.000000E+000
1	196.62480385	1.461425E-011	1.874252E-012	0	0.000000E+000
1	196.62482039	1.874252E-012	1.461425E-011	1	0.000000E+000
1	196.62503907	1.461425E-011	1.874252E-012	0	0.000000E+000
1	196.62570142	1.874252E-012	1.461425E-011	1	0.000000E+000
1	196.62575550	1.461425E-011	1.874252E-012	0	0.000000E+000
1	196.62703341	1.874252E-012	1.461425E-011	1	0.000000E+000
1	196.62708844	1.461425E-011	1.874252E-012	0	0.000000E+000
1	196.62823604	1.874252E-012	1.461425E-011	1	0.000000E+000
1	196.62830074	1.461425E-011	1.874252E-012	0	0.000000E+000
1	196.62995173	1.874252E-012	1.461425E-011	1	0.000000E+000
1	196.63011316	1.461425E-011	1.874252E-012	0	0.000000E+000
1	196.63158744	1.874252E-012	1.461425E-011	1	0.000000E+000
1	196.63177088	1.461425E-011	1.874252E-012	0	0.000000E+000
1	196.64042551	1.874252E-012	1.461425E-011	1	0.000000E+000
1	196.64047546	1.461425E-011	1.874252E-012	0	0.000000E+000
1	196.64096552	1.874252E-012	1.461425E-011	1	0.000000E+000
1	196.64115602	1.461425E-011	1.874252E-012	0	0.000000E+000
1	196.64423106	1.874252E-012	1.461425E-011	1	0.000000E+000
1	196.64432491	1.461425E-011	1.874252E-012	0	0.000000E+000
1	196.64559320	1.874252E-012	1.461425E-011	1	0.000000E+000
1	196.64566196	1.461425E-011	1.874252E-012	0	0.000000E+000
1	196.64628192	1.874252E-012	1.461425E-011	1	0.000000E+000
1	196.64671691	1.461425E-011	1.874252E-012	0	0.000000E+000
1	196.64698251	1.874252E-012	1.461425E-011	1	0.000000E+000
1	196.64731659	1.461425E-011	1.874252E-012	0	0.000000E+000
1	196.68452206	1.874252E-012	1.461425E-011	1	0.000000E+000
1	196.68462137	1.461425E-011	1.874252E-012	0	0.000000E+000
1	196.68468605	1.874252E-012	1.461425E-011	1	0.000000E+000
1	196.68472324	1.461425E-011	1.874252E-012	0	0.000000E+000
1	196.68514664	1.874252E-012	1.461425E-011	1	0.000000E+000
1	196.68520024	1.461425E-011	1.874252E-012	0	0.000000E+000
1	196.69044694	1.874252E-012	1.461425E-011	1	0.000000E+000
1	196.69046477	1.461425E-011	1.874252E-012	0	0.000000E+000
1	196.69416396	1.874252E-012	1.461425E-011	1	0.000000E+000
1	196.69450929	1.461425E-011	1.874252E-012	0	0.000000E+000
1	196.69488440	1.874252E-012	1.461425E-011	1	0.000000E+000
1	196.69490554	1.461425E-011	1.874252E-012	0	0.000000E+000
1	196.69613519	1.874252E-012	1.461425E-011	1	0.000000E+000
1	196.69634425	1.461425E-011	1.874252E-012	0	0.000000E+000
1	196.69661479	1.874252E-012	1.461425E-011	1	0.000000E+000
1	196.69678823	1.461425E-011	1.874252E-012	0	0.000000E+000
1	196.69727775	1.874252E-012	1.461425E-011	1	0.000000E+000
1	196.69741114	1.461425E-011	1.874252E-012	0	0.000000E+000
1	196.69820958	1.874252E-012	1.461425E-011	1	0.000000E+000
1	196.69846875	1.461425E-011	1.874252E-012	0	0.000000E+000
1	196.69906301	1.874252E-012	1.461425E-011	1	0.000000E+000
1	196.69909323	1.461425E-011	1.874252E-012	0	0.000000E+000
1	196.69920122	1.874252E-012	1.461425E-011	1	0.000000E+000
1	196.69933976	1.461425E-011	1.874252E-012	0	0.000000E+000
1	196.69994399	1.874252E-012	1.461425E-011	1	0.000000E+000
1	196.69997575	1.461425E-011	1.874252E-012	0	0.000000E+000
1	196.70132769	1.874252E-012	1.461425E-011	1	0.000000E+000
1	196.70150088	1.461425E-011	1.874252E-012	0	0.000000E+000
1	196.70155779	1.874252E-012	1.461425E-011	1	0.000000E+000
1	196.70155945	1.461425E-011	1.874252E-012	0	0.000000E+000
1	196.70528494	1.874252E-012	1.461425E-011	1	0.000000E+000
1	196.70544059	1.461425E-011	1.874252E-012	0	0.000000E+000
1	196.70554460	1.874252E-012	1.461425E-011	1	0.000000E+000
1	196.70559437	1.461425E-011	1.874252E-012	0	0.000000E+000
1	196.70591289	1.874252E-012	1.461425E-011	1	0.000000E+000
1	196.70627271	1.461425E-011	1.874252E-012	0	0.000000E+000
1	196.70736243	1.874252E-012	1.461425E-011	1	0.000000E+000
1	196.70741029	1.461425E-011	1.874252E-012	0	0.000000E+000
1	196.71007091	1.874252E-012	1.461425E-011	1	0.000000E+000
1	196.71041853	1.461425E-011	1.874252E-012	0	0.000000E+000
1	196.71110569	1.874252E-012	1.461425E-011	1	0.000000E+000
1	196.71113676	1.461425E-011	1.874252E-012	0	0.000000E+000
1	196.71554132	1.874252E-012	1.461425E-011	1	0.000000E+000
1	196.71572394	1.461425E-011	1.874252E-012	0	0.000000E+000
1	196.71638193	1.874252E-012	1.461425E-011	1	0.000000E+000
1	196.71651610	1.461425E-011	1.874252E-012	0	0.000000E+000
1	196.71653050	1.874252E-012	1.461425E-011	1	0.000000E+000
1	196.71660769	1.461425E-011	1.874252E-012	0	0.000000E+000
1	196.72243830	1.874252E-012	1.461425E-011	1	0.000000E+000
1	196.72259499	1.461425E-011	1.874252E-012	0	0.000000E+000
1	222.90793482	1.662874E-012	1.440287E-011	1	0.000000E+000
1	222.90799330	1.440287E-011	1.662874E-012	0	0.000000E+000
1	222.90906777	1.662874E-012	1.440287E-011	1	0.000000E+000
1	222.90910459	1.440287E-011	1.662874E-012	0	0.000000E+000
1	222.90951348	1.662874E-012	1.440287E-011	1	0.000000E+000
1	222.90966561	1.440287E-011	1.662874E-012	0	0.000000E+000
1	222.91024819	1.662874E-012	1.440287E-011	1	0.000000E+000
1	222.91034121	1.440287E-011	1.662874E-012	0	0.000000E+000
1	222.91319819	1.662874E-012	1.440287E-011	1	0.000000E+000
1	222.91327913	1.440287E-011	1.662874E-012	0	0.000000E+000
1	222.91332420	1.662874E-012	1.440287E-011	1	0.000000E+000
1	222.91344842	1.440287E-011	1.662874E-012	0	0.000000E+000
1	222.91434031	1.662874E-012	1.440287E-011	1	0.000000E+000
1	222.91467911	1.440287E-011	1.662874E-012	0	0.000000E+000
1	222.91468603	1.662874E-012	1.440287E-011	1	0.000000E+000
1	222.91475880	1.440287E-011	1.662874E-012	0	0.000000E+000
1	222.91547613	1.662874E-012	1.440287E-011	1	0.000000E+000
1	222.91557421	1.440287E-011	1.662874E-012	0	0.000000E+000
1	222.92069305	1.662874E-012	1.440287E-011	1	0.000000E+000
1	222.92084465	1.440287E-011	1.662874E-012	0	0.000000E+000
1	222.92100890	1.662874E-012	1.440287E-011	1	0.000000E+000
1	222.92105847	1.440287E-011	1.662874E-012	0	0.000000E+000
1	222.92116730	1.662874E-012	1.440287E-011	1	0.000000E+000
1	222.92153362	1.440287E-011	1.662874E-012	0	0.000000E+000
1	222.92157151	1.662874E-012	1.440287E-011	1	0.000000E+000
1	222.92161943	1.440287E-011	1.662874E-012	0	0.000000E+000
1	222.92347869	1.662874E-012	1.440287E-011	1	0.000000E+000
1	222.92369589	1.440287E-011	1.662874E-012	0	0.000000E+000
1	222.92421478	1.662874E-012	1.440287E-011	1	0.000000E+000
1	222.92451034	1.440287E-011	1.662874E-012	0	0.000000E+000
1	222.92594328	1.662874E-012	1.440287E-011	1	0.000000E+000
1	222.92598190	1.440287E-011	1.662874E-012	0	0.000000E+000
1	222.92602182	1.662874E-012	1.440287E-011	1	0.000000E+000
1	222.92623090	1.440287E-011	1.662874E-012	0	0.000000E+000
1	222.92648843	1.662874E-012	1.440287E-011	1	0.000000E+000
1	222.92651596	1.440287E-011	1.662874E-012	0	0.000000E+000
1	222.92744925	1.662874E-012	1.440287E-011	1	0.000000E+000
1	222.92748908	1.440287E-011	1.662874E-012	0	0.000000E+000
1	222.93228523	1.662874E-012	1.440287E-011	1	0.000000E+000
1	222.93244060	1.440287E-011	1.662874E-012	0	0.000000E+000
1	222.93297610	1.662874E-012	1.440287E-011	1	0.000000E+000
1	222.93309605	1.440287E-011	1.662874E-012	0	0.000000E+000
1	222.93368055	1.662874E-012	1.440287E-011	1	0.000000E+000
1	222.93380175	1.440287E-011	1.662874E-012	0	0.000000E+000
1	222.93396610	1.662874E-012	1.440287E-011	1	0.000000E+000
1	222.93406243	1.440287E-011	1.662874E-012	0	0.000000E+000
1	222.93572256	1.662874E-012	1.440287E-011	1	0.000000E+000
1	222.93593052	1.440287E-011	1.662874E-012	0	0.000000E+000
1	222.93817562	1.662874E-012	1.440287E-011	1	0.000000E+000
1	222.93825722	1.440287E-011	1.662874E-012	0	0.000000E+000
1	222.93855739	1.662874E-012	1.440287E-011	1	0.000000E+000
1	222.93861246	1.440287E-011	1.662874E-012	0	0.000000E+000
1	222.93864932	1.662874E-012	1.440287E-011	1	0.000000E+000
1	222.93879664	1.440287E-011	1.662874E-012	0	0.000000E+000
1	222.93893192	1.662874E-012	1.440287E-011	1	0.000000E+000
1	222.93927528	1.440287E-011	1.662874E-012	0	0.000000E+000
1	222.94022373	1.662874E-012	1.440287E-011	1	0.000000E+000
1	222.94038875	1.440287E-011	1.662874E-012	0	0.000000E+000
1	222.94039478	1.662874E-012	1.440287E-011	1	0.000000E+000
1	222.94047197	1.440287E-011	1.662874E-012	0	0.000000E+000
1	222.94050060	1.662874E-012	1.440287E-011	1	0.000000E+000
1	222.94052015	1.440287E-011	1.662874E-012	0	0.000000E+000
1	222.94182703	1.662874E-012	1.440287E-011	1	0.000000E+000
1	222.94197715	1.440287E-011	1.662874E-012	0	0.000000E+000
1	222.94252800	1.662874E-012	1.440287E-011	1	0.000000E+000
1	222.94274045	1.440287E-011	1.662874E-012	0	0.000000E+000
1	222.94400521	1.662874E-012	1.440287E-011	1	0.000000E+000
1	222.94404168	1.440287E-011	1.662874E-012	0	0.000000E+000
1	222.94407041	1.662874E-012	1.440287E-011	1	0.000000E+000
1	222.94423651	1.440287E-011	1.662874E-012	0	0.000000E+000
1	222.94505592	1.662874E-012	1.440287E-011	1	0.000000E+000
1	222.94510287	1.440287E-011	1.662874E-012	0	0.000000E+000
1	222.94535063	1.662874E-012	1.440287E-011	1	0.000000E+000
1	222.94574041	1.440287E-011	1.662874E-012	0	0.000000E+000
1	222.94713722	1.662874E-012	1.440287E-011	1	0.000000E+000
1	222.94737816	1.440287E-011	1.662874E-012	0	0.000000E+000
1	222.94809732	1.662874E-012	1.440287E-011	1	0.000000E+000
1	222.94824426	1.440287E-011	1.662874E-012	0	0.000000E+000
1	222.94831665	1.662874E-012	1.440287E-011	1	0.000000E+000
1	222.94840459	1.440287E-011	1.662874E-012	0	0.000000E+000
1	222.94859372	1.662874E-012	1.440287E-011	1	0.000000E+000
1	222.94867752	1.440287E-011	1.662874E-012	0	0.000000E+000
1	222.95165045	1.662874E-012	1.440287E-011	1	0.000000E+000
1	222.95180888	1.440287E-011	1.662874E-012	0	0.000000E+000
1	222.95206520	1.662874E-012	1.440287E-011	1	0.000000E+000
1	222.95210808	1.440287E-011	1.662874E-012	0	0.000000E+000
1	222.95297592	1.662874E-012	1.440287E-011	1	0.000000E+000
1	222.95334085	1.440287E-011	1.662874E-012	0	0.000000E+000
1	222.95363289	1.662874E-012	1.440287E-011	1	0.000000E+000
1	222.95386769	1.440287E-011	1.662874E-012	0	0.000000E+000
1	222.95388906	1.662874E-012	1.440287E-011	1	0.000000E+000
1	222.95392969	1.440287E-011	1.662874E-012	0	0.000000E+000
1	222.95468646	1.662874E-012	1.440287E-011	1	0.000000E+000
1	222.95472844	1.440287E-011	1.662874E-012	0	0.000000E+000
1	222.95734503	1.662874E-012	1.440287E-011	1	0.000000E+000
1	222.95739393	1.440287E-011	1.662874E-012	0	0.000000E+000
1	222.95788234	1.662874E-012	1.440287E-011	1	0.000000E+000
1	222.95810471	1.440287E-011	1.662874E-012	0	0.000000E+000
1	222.95815005	1.662874E-012	1.440287E-011	1	0.000000E+000
1	222.95820436	1.440287E-011	1.662874E-012	0	0.000000E+000
1	222.95869585	1.662874E-012	1.440287E-011	1	0.000000E+000
1	222.95878176	1.440287E-011	1.662874E-012	0	0.000000E+000
1	222.95936607	1.662874E-012	1.440287E-011	1	0.000000E+000
1	222.95948330	1.440287E-011	1.662874E-012	0	0.000000E+000
1	222.95962615	1.662874E-012	1.440287E-011	1	0.000000E+000
1	222.95965464	1.440287E-011	1.662874E-012	0	0.000000E+000
1	222.95967645	1.662874E-012	1.440287E-011	1	0.000000E+000
1	222.95977663	1.440287E-011	1.662874E-012	0	0.000000E+000
1	222.96276862	1.662874E-012	1.440287E-011	1	0.000000E+000
1	222.96282652	1.440287E-011	1.662874E-012	0	0.000000E+000
1	222.96295362	1.662874E-012	1.440287E-011	1	0.000000E+000
1	222.96311104	1.440287E-011	1.662874E-012	0	0.000000E+000
1	222.96326105	1.662874E-012	1.440287E-011	1	0.000000E+000
1	222.96361773	1.440287E-011	1.662874E-012	0	0.000000E+000
1	222.96369698	1.662874E-012	1.440287E-011	1	0.000000E+000
1	222.96408238	1.440287E-011	1.662874E-012	0	0.000000E+000
1	222.96464906	1.662874E-012	1.440287E-011	1	0.000000E+000
1	222.96473692	1.440287E-011	1.662874E-012	0	0.000000E+000
1	222.96670198	1.662874E-012	1.440287E-011	1	0.000000E+000
1	222.96676028	1.440287E-011	1.662874E-012	0	0.000000E+000
1	222.96806227	1.662874E-012	1.440287E-011	1	0.000000E+000
1	222.96809576	1.440287E-011	1.662874E-012	0	0.000000E+000
1	222.97088902	1.662874E-012	1.440287E-011	1	0.000000E+000
1	222.97094599	1.440287E-011	1.662874E-012	0	0.000000E+000
1	222.97228091	1.662874E-012	1.440287E-011	1	0.000000E+000
1	222.97231386	1.440287E-011	1.662874E-012	0	0.000000E+000
1	222.97334633	1.662874E-012	1.440287E-011	1	0.000000E+000
1	222.97381692	1.440287E-011	1.662874E-012	0	0.000000E+000
1	222.97564341	1.662874E-012	1.440287E-011	1	0.000000E+000
1	222.97574467	1.440287E-011	1.662874E-012	0	0.000000E+000
1	222.97606431	1.662874E-012	1.440287E-011	1	0.000000E+000
1	222.97609400	1.440287E-011	1.662874E-012	0	0.000000E+000
1	222.97722692	1.662874E-012	1.440287E-011	1	0.000000E+000
1	222.97739351	1.440287E-011	1.662874E-012	0	0.000000E+000
1	222.97790657	1.662874E-012	1.440287E-011	1	0.000000E+000
1	222.97795408	1.440287E-011	1.662874E-012	0	0.000000E+000
1	222.97843614	1.662874E-012	1.440287E-011	1	0.000000E+000
1	222.97900693	1.440287E-011	1.662874E-012	0	0.000000E+000
1	222.97920789	1.662874E-012	1.440287E-011	1	0.000000E+000
1	222.97926478	1.440287E-011	1.662874E-012	0	0.000000E+000
1	222.97997749	1.662874E-012	1.440287E-011	1	0.000000E+000
1	222.98004735	1.440287E-011	1.662874E-012	0	0.000000E+000
1	222.98012364	1.662874E-012	1.440287E-011	1	0.000000E+000
1	222.98015879	1.440287E-011	1.662874E-012	0	0.000000E+000
1	222.98066265	1.662874E-012	1.440287E-011	1	0.000000E+000
1	222.98119377	1.440287E-011	1.662874E-012	0	0.000000E+000
1	222.98143632	1.662874E-012	1.440287E-011	1	0.000000E+000
1	222.98159451	1.440287E-011	1.662874E-012	0	0.000000E+000
1	222.98233087	1.662874E-012	1.440287E-011	1	0.000000E+000
1	222.98235753	1.440287E-011	1.662874E-012	0	0.000000E+000
1	222.98284923	1.662874E-012	1.440287E-011	1	0.000000E+000
1	222.98285763	1.440287E-011	1.662874E-012	0	0.000000E+000
1	222.98385437	1.662874E-012	1.440287E-011	1	0.000000E+000
1	222.98387283	1.440287E-011	1.662874E-012	0	0.000000E+000
1	222.98476486	1.662874E-012	1.440287E-011	1	0.000000E+000
1	222.98505654	1.440287E-011	1.662874E-012	0	0.000000E+000
1	222.98506549	1.662874E-012	1.440287E-011	1	0.000000E+000
1	222.98518112	1.440287E-011	1.662874E-012	0	0.000000E+000
1	222.98572637	1.662874E-012	1.440287E-011	1	0.000000E+000
1	222.98598354	1.440287E-011	1.662874E-012	0	0.000000E+000
1	222.98746019	1.662874E-012	1.440287E-011	1	0.000000E+000
1	222.98759430	1.440287E-011	1.662874E-012	0	0.000000E+000
1	222.98817312	1.662874E-012	1.440287E-011	1	0.000000E+000
1	222.98827013	1.440287E-011	1.662874E-012	0	0.000000E+000
1	222.98921841	1.662874E-012	1.440287E-011	1	0.000000E+000
1	222.98933278	1.440287E-011	1.662874E-012	0	0.000000E+000
1	222.99158295	1.662874E-012	1.440287E-011	1	0.000000E+000
1	222.99189850	1.440287E-011	1.662874E-012	0	0.000000E+000
1	222.99246732	1.662874E-012	1.440287E-011	1	0.000000E+000
1	222.99280509	1.440287E-011	1.662874E-012	0	0.000000E+000
1	222.99282355	1.662874E-012	1.440287E-011	1	0.000000E+000
1	222.99297989	1.440287E-011	1.662874E-012	0	0.000000E+000
1	222.99586036	1.662874E-012	1.440287E-011	1	0.000000E+000
1	222.99595586	1.440287E-011	1.662874E-012	0	0.000000E+000
1	222.99808126	1.662874E-012	1.440287E-011	1	0.000000E+000
1	222.99814124	1.440287E-011	1.662874E-012	0	0.000000E+000
1	222.99826749	1.662874E-012	1.440287E-011	1	0.000000E+000
1	222.99833579	1.440287E-011	1.662874E-012	0	0.000000E+000
1	223.00043804	1.662874E-012	1.440287E-011	1	0.000000E+000
1	223.00050337	1.440287E-011	1.662874E-012	0	0.000000E+000
1	223.00472863	1.662874E-012	1.440287E-011	1	0.000000E+000
1	223.00476072	1.440287E-011	1.662874E-012	0	0.000000E+000
1	223.00493980	1.662874E-012	1.440287E-011	1	0.000000E+000
1	223.00495758	1.440287E-011	1.662874E-012	0	0.000000E+000
1	223.00705736	1.662874E-012	1.440287E-011	1	0.000000E+000
1	223.00721213	1.440287E-011	1.662874E-012	0	0.000000E+000
1	223.00972553	1.662874E-012	1.440287E-011	1	0.000000E+000
1	223.00973552	1.440287E-011	1.662874E-012	0	0.000000E+000
1	223.01413175	1.662874E-012	1.440287E-011	1	0.000000E+000
1	223.01425602	1.440287E-011	1.662874E-012	0	0.000000E+000
1	223.01864926	1.662874E-012	1.440287E-011	1	0.000000E+000
1	223.01870379	1.440287E-011	1.662874E-012	0	0.000000E+000
1	223.01955335	1.662874E-012	1.440287E-011	1	0.000000E+000
1	223.01969278	1.440287E-011	1.662874E-012	0	0.000000E+000
1	223.06981247	1.662874E-012	1.440287E-011	1	0.000000E+000
1	223.06985040	1.440287E-011	1.662874E-012	0	0.000000E+000
1	223.07127449	1.662874E-012	1.440287E-011	1	0.000000E+000
1	223.07128401	1.440287E-011	1.662874E-012	0	0.000000E+000
1	223.07263167	1.662874E-012	1.440287E-011	1	0.000000E+000
1	223.07280847	1.440287E-011	1.662874E-012	0	0.000000E+000
1	223.07330774	1.662874E-012	1.440287E-011	1	0.000000E+000
1	223.07368499	1.440287E-011	1.662874E-012	0	0.000000E+000
1	223.07611291	1.662874E-012	1.440287E-011	1	0.000000E+000
1	223.07634428	1.440287E-011	1.662874E-012	0	0.000000E+000
1	223.08083130	1.662874E-012	1.440287E-011	1	0.000000E+000
1	223.08087231	1.440287E-011	1.662874E-012	0	0.000000E+000
1	223.08228784	1.662874E-012	1.440287E-011	1	0.000000E+000
1	223.08232382	1.440287E-011	1.662874E-012	0	0.000000E+000
1	223.08367578	1.662874E-012	1.440287E-011	1	0.000000E+000
1	223.08377555	1.440287E-011	1.662874E-012	0	0.000000E+000
1	223.08486146	1.662874E-012	1.440287E-011	1	0.000000E+000
1	223.08530035	1.440287E-011	1.662874E-012	0	0.000000E+000
1	223.08802213	1.662874E-012	1.440287E-011	1	0.000000E+000
1	223.08812370	1.440287E-011	1.662874E-012	0	0.000000E+000
1	223.08833587	1.662874E-012	1.440287E-011	1	0.000000E+000
1	223.08839438	1.440287E-011	1.662874E-012	0	0.000000E+000
1	223.09128571	1.662874E-012	1.440287E-011	1	0.000000E+000
1	223.09135081	1.440287E-011	1.662874E-012	0	0.000000E+000
1	223.09365780	1.662874E-012	1.440287E-011	1	0.000000E+000
1	223.09370101	1.440287E-011	1.662874E-012	0	0.000000E+000
1	223.09718259	1.662874E-012	1.440287E-011	1	0.000000E+000
1	223.09744507	1.440287E-011	1.662874E-012	0	0.000000E+000
1	223.09870000	1.662874E-012	1.440287E-011	1	0.000000E+000
1	223.09891272	1.440287E-011	1.662874E-012	0	0.000000E+000
1	223.10088598	1.662874E-012	1.440287E-011	1	0.000000E+000
1	223.10093461	1.440287E-011	1.662874E-012	0	0.000000E+000
1	223.10096030	1.662874E-012	1.440287E-011	1	0.000000E+000
1	223.10107026	1.440287E-011	1.662874E-012	0	0.000000E+000
1	223.10164955	1.662874E-012	1.440287E-011	1	0.000000E+000
1	223.10183246	1.440287E-011	1.662874E-012	0	0.000000E+000
1	223.10249425	1.662874E-012	1.440287E-011	1	0.000000E+000
1	223.10256287	1.440287E-011	1.662874E-012	0	0.000000E+000
1	223.10289862	1.662874E-012	1.440287E-011	1	0.000000E+000
1	223.10294996	1.440287E-011	1.662874E-012	0	0.000000E+000
1	223.10361718	1.662874E-012	1.440287E-011	1	0.000000E+000
1	223.10366364	1.440287E-011	1.662874E-012	0	0.000000E+000
1	223.10572143	1.662874E-012	1.440287E-011	1	0.000000E+000
1	223.10574910	1.440287E-011	1.662874E-012	0	0.000000E+000
1	223.10701833	1.662874E-012	1.440287E-011	1	0.000000E+000
1	223.10713342	1.440287E-011	1.662874E-012	0	0.000000E+000
1	223.10797806	1.662874E-012	1.440287E-011	1	0.000000E+000
1	223.10803683	1.440287E-011	1.662874E-012	0	0.000000E+000
1	223.10905520	1.662874E-012	1.440287E-011	1	0.000000E+000
1	223.10929690	1.440287E-011	1.662874E-012	0	0.000000E+000
1	223.11187883	1.662874E-012	1.440287E-011	1	0.000000E+000
1	223.11202210	1.440287E-011	1.662874E-012	0	0.000000E+000
1	223.11476970	1.662874E-012	1.440287E-011	1	0.000000E+000
1	223.11482556	1.440287E-011	1.662874E-012	0	0.000000E+000
1	223.11515924	1.662874E-012	1.440287E-011	1	0.000000E+000
1	223.11536175	1.440287E-011	1.662874E-012	0	0.000000E+000
1	223.11644678	1.662874E-012	1.440287E-011	1	0.000000E+000
1	223.11659087	1.440287E-011	1.662874E-012	0	0.000000E+000
1	223.11711160	1.662874E-012	1.440287E-011	1	0.000000E+000
1	223.11750006	1.440287E-011	1.662874E-012	0	0.000000E+000
1	223.11834006	1.662874E-012	1.440287E-011	1	0.000000E+000
1	223.11842691	1.440287E-011	1.662874E-012	0	0.000000E+000
1	223.11963643	1.662874E-012	1.440287E-011	1	0.000000E+000
1	223.11968792	1.440287E-011	1.662874E-012	0	0.000000E+000
1	223.11993599	1.662874E-012	1.440287E-011	1	0.000000E+000
1	223.12008196	1.440287E-011	1.662874E-012	0	0.000000E+000
1	223.12326784	1.662874E-012	1.440287E-011	1	0.000000E+000
1	223.12351937	1.440287E-011	1.662874E-012	0	0.000000E+000
1	223.12560097	1.662874E-012	1.440287E-011	1	0.000000E+000
1	223.12565661	1.440287E-011	1.662874E-012	0	0.000000E+000
1	223.12784499	1.662874E-012	1.440287E-011	1	0.000000E+000
1	223.12791356	1.440287E-011	1.662874E-012	0	0.000000E+000
1	223.12793275	1.662874E-012	1.440287E-011	1	0.000000E+000
1	223.12803916	1.440287E-011	1.662874E-012	0	0.000000E+000
1	223.12840092	1.662874E-012	1.440287E-011	1	0.000000E+000
1	223.12848708	1.440287E-011	1.662874E-012	0	0.000000E+000
1	223.13242704	1.662874E-012	1.440287E-011	1	0.000000E+000
1	223.13247310	1.440287E-011	1.662874E-012	0	0.000000E+000
1	223.13578125	1.662874E-012	1.440287E-011	1	0.000000E+000
1	223.13581089	1.440287E-011	1.662874E-012	0	0.000000E+000
1	223.13630430	1.662874E-012	1.440287E-011	1	0.000000E+000
1	223.13633010	1.440287E-011	1.662874E-012	0	0.000000E+000
1	223.13808944	1.662874E-012	1.440287E-011	1	0.000000E+000
1	223.13816864	1.440287E-011	1.662874E-012	0	0.000000E+000
1	223.13817300	1.662874E-012	1.440287E-011	1	0.000000E+000
1	223.13832438	1.440287E-011	1.662874E-012	0	0.000000E+000
1	223.13893190	1.662874E-012	1.440287E-011	1	0.000000E+000
1	223.13895522	1.440287E-011	1.662874E-012	0	0.000000E+000
1	223.14126740	1.662874E-012	1.440287E-011	1	0.000000E+000
1	223.14136534	1.440287E-011	1.662874E-012	0	0.000000E+000
1	227.27505126	1.474196E-012	1.421420E-011	1	0.000000E+000
1	227.27506885	1.421420E-011	1.474196E-012	0	0.000000E+000
1	227.27573669	1.474196E-012	1.421420E-011	1	0.000000E+000
1	227.27601983	1.421420E-011	1.474196E-012	0	0.000000E+000
1	227.27888844	1.474196E-012	1.421420E-011	1	0.000000E+000
1	227.27914324	1.421420E-011	1.474196E-012	0	0.000000E+000
1	227.28017480	1.474196E-012	1.421420E-011	1	0.000000E+000
1	227.28020971	1.421420E-011	1.474196E-012	0	0.000000E+000
1	227.28318403	1.474196E-012	1.421420E-011	1	0.000000E+000
1	227.28340281	1.421420E-011	1.474196E-012	0	0.000000E+000
1	227.29123912	1.474196E-012	1.421420E-011	1	0.000000E+000
1	227.29127138	1.421420E-011	1.474196E-012	0	0.000000E+000
1	227.29289438	1.474196E-012	1.421420E-011	1	0.000000E+000
1	227.29305359	1.421420E-011	1.474196E-012	0	0.000000E+000
1	227.29311252	1.474196E-012	1.421420E-011	1	0.000000E+000
1	227.29314242	1.421420E-011	1.474196E-012	0	0.000000E+000
1	227.29347069	1.474196E-012	1.421420E-011	1	0.000000E+000
1	227.29359178	1.421420E-011	1.474196E-012	0	0.000000E+000
1	227.29400363	1.474196E-012	1.421420E-011	1	0.000000E+000
1	227.29412201	1.421420E-011	1.474196E-012	0	0.000000E+000
1	227.29517782	1.474196E-012	1.421420E-011	1	0.000000E+000
1	227.29524229	1.421420E-011	1.474196E-012	0	0.000000E+000
1	227.29614053	1.474196E-012	1.421420E-011	1	0.000000E+000
1	227.29630690	1.421420E-011	1.474196E-012	0	0.000000E+000
1	227.29652620	1.474196E-012	1.421420E-011	1	0.000000E+000
1	227.29695045	1.421420E-011	1.474196E-012	0	0.000000E+000
1	227.30148693	1.474196E-012	1.421420E-011	1	0.000000E+000
1	227.30150044	1.421420E-011	1.474196E-012	0	0.000000E+000
1	227.30368007	1.474196E-012	1.421420E-011	1	0.000000E+000
1	227.30382567	1.421420E-011	1.474196E-012	0	0.000000E+000
1	227.30605865	1.474196E-012	1.421420E-011	1	0.000000E+000
1	227.30616575	1.421420E-011	1.474196E-012	0	0.000000E+000
1	227.30685291	1.474196E-012	1.421420E-011	1	0.000000E+000
1	227.30688749	1.421420E-011	1.474196E-012	0	0.000000E+000
1	227.30747011	1.474196E-012	1.421420E-011	1	0.000000E+000
1	227.30751053	1.421420E-011	1.474196E-012	0	0.000000E+000
1	227.30909171	1.474196E-012	1.421420E-011	1	0.000000E+000
1	227.30931534	1.421420E-011	1.474196E-012	0	0.000000E+000
1	227.31035508	1.474196E-012	1.421420E-011	1	0.000000E+000
1	227.31064950	1.421420E-011	1.474196E-012	0	0.000000E+000
1	227.31108767	1.474196E-012	1.421420E-011	1	0.000000E+000
1	227.31146415	1.421420E-011	1.474196E-012	0	0.000000E+000
1	227.31187067	1.474196E-012	1.421420E-011	1	0.000000E+000
1	227.31194047	1.421420E-011	1.474196E-012	0	0.000000E+000
1	227.31220972	1.474196E-012	1.421420E-011	1	0.000000E+000
1	227.31223619	1.421420E-011	1.474196E-012	0	0.000000E+000
1	227.31241629	1.474196E-012	1.421420E-011	1	0.000000E+000
1	227.31245075	1.421420E-011	1.474196E-012	0	0.000000E+000
1	227.31299011	1.474196E-012	1.421420E-011	1	0.000000E+000
1	227.31311932	1.421420E-011	1.474196E-012	0	0.000000E+000
1	227.31465864	1.474196E-012	1.421420E-011	1	0.000000E+000
1	227.31508336	1.421420E-011	1.474196E-012	0	0.000000E+000
1	227.31578763	1.474196E-012	1.421420E-011	1	0.000000E+000
1	227.31602698	1.421420E-011	1.474196E-012	0	0.000000E+000
1	227.31606128	1.474196E-012	1.421420E-011	1	0.000000E+000
1	227.31625582	1.421420E-011	1.474196E-012	0	0.000000E+000
1	227.31629363	1.474196E-012	1.421420E-011	1	0.000000E+000
1	227.31676434	1.421420E-011	1.474196E-012	0	0.000000E+000
1	227.31856863	1.474196E-012	1.421420E-011	1	0.000000E+000
1	227.31875204	1.421420E-011	1.474196E-012	0	0.000000E+000
1	227.32059925	1.474196E-012	1.421420E-011	1	0.000000E+000
1	227.32084585	1.421420E-011	1.474196E-012	0	0.000000E+000
1	227.32342079	1.474196E-012	1.421420E-011	1	0.000000E+000
1	227.32357702	1.421420E-011	1.474196E-012	0	0.000000E+000
1	227.32363188	1.474196E-012	1.421420E-011	1	0.000000E+000
1	227.32384574	1.421420E-011	1.474196E-012	0	0.000000E+000
1	227.32417855	1.474196E-012	1.421420E-011	1	0.000000E+000
1	227.32429671	1.421420E-011	1.474196E-012	0	0.000000E+000
1	227.32452776	1.474196E-012	1.421420E-011	1	0.000000E+000
1	227.32456049	1.421420E-011	1.474196E-012	0	0.000000E+000
1	227.32538869	1.474196E-012	1.421420E-011	1	0.000000E+000
1	227.32547965	1.421420E-011	1.474196E-012	0	0.000000E+000
1	227.32816335	1.474196E-012	1.421420E-011	1	0.000000E+000
1	227.32818080	1.421420E-011	1.474196E-012	0	0.000000E+000
1	227.32840086	1.474196E-012	1.421420E-011	1	0.000000E+000
1	227.32845482	1.421420E-011	1.474196E-012	0	0.000000E+000
1	227.32847748	1.474196E-012	1.421420E-011	1	0.000000E+000
1	227.32867194	1.421420E-011	1.474196E-012	0	0.000000E+000
1	227.32899966	1.474196E-012	1.421420E-011	1	0.000000E+000
1	227.32905295	1.421420E-011	1.474196E-012	0	0.000000E+000
1	227.32909199	1.474196E-012	1.421420E-011	1	0.000000E+000
1	227.32912341	1.421420E-011	1.474196E-012	0	0.000000E+000
1	227.32950957	1.474196E-012	1.421420E-011	1	0.000000E+000
1	227.32975722	1.421420E-011	1.474196E-012	0	0.000000E+000
1	227.33272056	1.474196E-012	1.421420E-011	1	0.000000E+000
1	227.33285310	1.421420E-011	1.474196E-012	0	0.000000E+000
1	227.33457026	1.474196E-012	1.421420E-011	1	0.000000E+000
1	227.33472008	1.421420E-011	1.474196E-012	0	0.000000E+000
1	227.33667270	1.474196E-012	1.421420E-011	1	0.000000E+000
1	227.33673541	1.421420E-011	1.474196E-012	0	0.000000E+000
1	227.33742871	1.474196E-012	1.421420E-011	1	0.000000E+000
1	227.33756648	1.421420E-011	1.474196E-012	0	0.000000E+000
1	227.33939574	1.474196E-012	1.421420E-011	1	0.000000E+000
1	227.33948031	1.421420E-011	1.474196E-012	0	0.000000E+000
1	227.34085421	1.474196E-012	1.421420E-011	1	0.000000E+000
1	227.34096695	1.421420E-011	1.474196E-012	0	0.000000E+000
1	227.34703589	1.474196E-012	1.421420E-011	1	0.000000E+000
1	227.34709934	1.421420E-011	1.474196E-012	0	0.000000E+000
1	227.34711397	1.474196E-012	1.421420E-011	1	0.000000E+000
1	227.34724255	1.421420E-011	1.474196E-012	0	0.000000E+000
1	227.34989035	1.474196E-012	1.421420E-011	1	0.000000E+000
1	227.34994384	1.421420E-011	1.474196E-012	0	0.000000E+000
1	227.35218406	1.474196E-012	1.421420E-011	1	0.000000E+000
1	227.35274491	1.421420E-011	1.474196E-012	0	0.000000E+000
1	227.35382691	1.474196E-012	1.421420E-011	1	0.000000E+000
1	227.35388760	1.421420E-011	1.474196E-012	0	0.000000E+000
1	227.35511031	1.474196E-012	1.421420E-011	1	0.000000E+000
1	227.35524435	1.421420E-011	1.474196E-012	0	0.000000E+000
1	227.35551118	1.474196E-012	1.421420E-011	1	0.000000E+000
1	227.35563292	1.421420E-011	1.474196E-012	0	0.000000E+000
1	227.35566544	1.474196E-012	1.421420E-011	1	0.000000E+000
1	227.35629810	1.421420E-011	1.474196E-012	0	0.000000E+000
1	227.35633752	1.474196E-012	1.421420E-011	1	0.000000E+000
1	227.35639223	1.421420E-011	1.474196E-012	0	0.000000E+000
1	227.35929005	1.474196E-012	1.421420E-011	1	0.000000E+000
1	227.35930599	1.421420E-011	1.474196E-012	0	0.000000E+000
1	227.36141214	1.474196E-012	1.421420E-011	1	0.000000E+000
1	227.36153935	1.421420E-011	1.474196E-012	0	0.000000E+000
1	227.36181104	1.474196E-012	1.421420E-011	1	0.000000E+000
1	227.36195148	1.421420E-011	1.474196E-012	0	0.000000E+000
1	227.36402839	1.474196E-012	1.421420E-011	1	0.000000E+000
1	227.36409387	1.421420E-011	1.474196E-012	0	0.000000E+000
1	227.36411917	1.474196E-012	1.421420E-011	1	0.000000E+000
1	227.36424431	1.421420E-011	1.474196E-012	0	0.000000E+000
1	227.36443553	1.474196E-012	1.421420E-011	1	0.000000E+000
1	227.36445443	1.421420E-011	1.474196E-012	0	0.000000E+000
1	227.36472363	1.474196E-012	1.421420E-011	1	0.000000E+000
1	227.36482355	1.421420E-011	1.474196E-012	0	0.000000E+000
1	227.36515181	1.474196E-012	1.421420E-011	1	0.000000E+000
1	227.36529274	1.421420E-011	1.474196E-012	0	0.000000E+000
1	227.37094124	1.474196E-012	1.421420E-011	1	0.000000E+000
1	227.37095651	1.421420E-011	1.474196E-012	0	0.000000E+000
1	227.37108052	1.474196E-012	1.421420E-011	1	0.000000E+000
1	227.37117416	1.421420E-011	1.474196E-012	0	0.000000E+000
1	227.37258967	1.474196E-012	1.421420E-011	1	0.000000E+000
1	227.37276127	1.421420E-011	1.474196E-012	0	0.000000E+000
1	227.37551647	1.474196E-012	1.421420E-011	1	0.000000E+000
1	227.37575375	1.421420E-011	1.474196E-012	0	0.000000E+000
1	227.37726159	1.474196E-012	1.421420E-011	1	0.000000E+000
1	227.37742586	1.421420E-011	1.474196E-012	0	0.000000E+000
1	227.37746374	1.474196E-012	1.421420E-011	1	0.000000E+000
1	227.37754830	1.421420E-011	1.474196E-012	0	0.000000E+000
1	227.37812108	1.474196E-012	1.421420E-011	1	0.000000E+000
1	227.37839598	1.421420E-011	1.474196E-012	0	0.000000E+000
1	227.37859601	1.474196E-012	1.421420E-011	1	0.000000E+000
1	227.37861310	1.421420E-011	1.474196E-012	0	0.000000E+000
1	227.37864549	1.474196E-012	1.421420E-011	1	0.000000E+000
1	227.37870463	1.421420E-011	1.474196E-012	0	0.000000E+000
1	227.37896722	1.474196E-012	1.421420E-011	1	0.000000E+000
1	227.37899376	1.421420E-011	1.474196E-012	0	0.000000E+000
1	227.37955601	1.474196E-012	1.421420E-011	1	0.000000E+000
1	227.37969601	1.421420E-011	1.474196E-012	0	0.000000E+000
1	227.37983570	1.474196E-012	1.421420E-011	1	0.000000E+000
1	227.37999704	1.421420E-011	1.474196E-012	0	0.000000E+000
1	227.38056617	1.474196E-012	1.421420E-011	1	0.000000E+000
1	227.38073066	1.421420E-011	1.474196E-012	0	0.000000E+000
1	227.38234377	1.474196E-012	1.421420E-011	1	0.000000E+000
1	227.38242104	1.421420E-011	1.474196E-012	0	0.000000E+000
1	227.38424517	1.474196E-012	1.421420E-011	1	0.000000E+000
1	227.38461348	1.421420E-011	1.474196E-012	0	0.000000E+000
1	227.38639600	1.474196E-012	1.421420E-011	1	0.000000E+000
1	227.38646721	1.421420E-011	1.474196E-012	0	0.000000E+000
1	227.38756524	1.474196E-012	1.421420E-011	1	0.000000E+000
1	227.38779648	1.421420E-011	1.474196E-012	0	0.000000E+000
1	227.39021420	1.474196E-012	1.421420E-011	1	0.000000E+000
1	227.39027407	1.421420E-011	1.474196E-012	0	0.000000E+000
1	227.39029992	1.474196E-012	1.421420E-011	1	0.000000E+000
1	227.39052723	1.421420E-011	1.474196E-012	0	0.000000E+000
1	227.39094282	1.474196E-012	1.421420E-011	1	0.000000E+000
1	227.39098278	1.421420E-011	1.474196E-012	0	0.000000E+000
1	227.39177552	1.474196E-012	1.421420E-011	1	0.000000E+000
1	227.39179539	1.421420E-011	1.474196E-012	0	0.000000E+000
1	227.39379825	1.474196E-012	1.421420E-011	1	0.000000E+000
1	227.39385294	1.421420E-011	1.474196E-012	0	0.000000E+000
1	227.39436095	1.474196E-012	1.421420E-011	1	0.000000E+000
1	227.39445788	1.421420E-011	1.474196E-012	0	0.000000E+000
1	227.39448385	1.474196E-012	1.421420E-011	1	0.000000E+000
1	227.39457120	1.421420E-011	1.474196E-012	0	0.000000E+000
1	227.39458742	1.474196E-012	1.421420E-011	1	0.000000E+000
1	227.39463821	1.421420E-011	1.474196E-012	0	0.000000E+000
1	227.39466698	1.474196E-012	1.421420E-011	1	0.000000E+000
1	227.39476340	1.421420E-011	1.474196E-012	0	0.000000E+000
1	227.39552895	1.474196E-012	1.421420E-011	1	0.000000E+000
1	227.39575009	1.421420E-011	1.474196E-012	0	0.000000E+000
1	227.39633498	1.474196E-012	1.421420E-011	1	0.000000E+000
1	227.39642158	1.421420E-011	1.474196E-012	0	0.000000E+000
1	227.39659335	1.474196E-012	1.421420E-011	1	0.000000E+000
1	227.39676015	1.421420E-011	1.474196E-012	0	0.000000E+000
1	227.40002238	1.474196E-012	1.421420E-011	1	0.000000E+000
1	227.40009255	1.421420E-011	1.474196E-012	0	0.000000E+000
1	227.40061302	1.474196E-012	1.421420E-011	1	0.000000E+000
1	227.40070030	1.421420E-011	1.474196E-012	0	0.000000E+000
1	227.40316487	1.474196E-012	1.421420E-011	1	0.000000E+000
1	227.40335327	1.421420E-011	1.474196E-012	0	0.000000E+000
1	227.40507508	1.474196E-012	1.421420E-011	1	0.000000E+000
1	227.40511026	1.421420E-011	1.474196E-012	0	0.000000E+000
1	229.93137718	1.642722E-012	1.438272E-011	1	0.000000E+000
1	229.93139469	1.438272E-011	1.642722E-012	0	0.000000E+000
1	229.93777311	1.642722E-012	1.438272E-011	1	0.000000E+000
1	229.93781840	1.438272E-011	1.642722E-012	0	0.000000E+000
1	229.93845232	1.642722E-012	1.438272E-011	1	0.000000E+000
1	229.93852222	1.438272E-011	1.642722E-012	0	0.000000E+000
1	229.93941963	1.642722E-012	1.438272E-011	1	0.000000E+000
1	229.93968472	1.438272E-011	1.642722E-012	0	0.000000E+000
1	229.94038258	1.642722E-012	1.438272E-011	1	0.000000E+000
1	229.94047623	1.438272E-011	1.642722E-012	0	0.000000E+000
1	229.94210249	1.642722E-012	1.438272E-011	1	0.000000E+000
1	229.94219295	1.438272E-011	1.642722E-012	0	0.000000E+000
1	229.94538051	1.642722E-012	1.438272E-011	1	0.000000E+000
1	229.94542967	1.438272E-011	1.642722E-012	0	0.000000E+000
1	229.94595833	1.642722E-012	1.438272E-011	1	0.000000E+000
1	229.94598568	1.438272E-011	1.642722E-012	0	0.000000E+000
1	229.94602206	1.642722E-012	1.438272E-011	1	0.000000E+000
1	229.94642338	1.438272E-011	1.642722E-012	0	0.000000E+000
1	229.95110565	1.642722E-012	1.438272E-011	1	0.000000E+000
1	229.95172291	1.438272E-011	1.642722E-012	0	0.000000E+000
1	229.95176639	1.642722E-012	1.438272E-011	1	0.000000E+000
1	229.95192603	1.438272E-011	1.642722E-012	0	0.000000E+000
1	229.95275745	1.642722E-012	1.438272E-011	1	0.000000E+000
1	229.95294209	1.438272E-011	1.642722E-012	0	0.000000E+000
1	229.95300931	1.642722E-012	1.438272E-011	1	0.000000E+000
1	229.95310739	1.438272E-011	1.642722E-012	0	0.000000E+000
1	229.95448808	1.642722E-012	1.438272E-011	1	0.000000E+000
1	229.95481739	1.438272E-011	1.642722E-012	0	0.000000E+000
1	229.95934988	1.642722E-012	1.438272E-011	1	0.000000E+000
1	229.95938488	1.438272E-011	1.642722E-012	0	0.000000E+000
1	229.96057833	1.642722E-012	1.438272E-011	1	0.000000E+000
1	229.96080005	1.438272E-011	1.642722E-012	0	0.000000E+000
1	229.96568755	1.642722E-012	1.438272E-011	1	0.000000E+000
1	229.96573167	1.438272E-011	1.642722E-012	0	0.000000E+000
1	229.96632486	1.642722E-012	1.438272E-011	1	0.000000E+000
1	229.96646809	1.438272E-011	1.642722E-012	0	0.000000E+000
1	229.96758480	1.642722E-012	1.438272E-011	1	0.000000E+000
1	229.96766722	1.438272E-011	1.642722E-012	0	0.000000E+000
1	229.96810315	1.642722E-012	1.438272E-011	1	0.000000E+000
1	229.96824258	1.438272E-011	1.642722E-012	0	0.000000E+000
1	229.96902911	1.642722E-012	1.438272E-011	1	0.000000E+000
1	229.96910050	1.438272E-011	1.642722E-012	0	0.000000E+000
1	229.96919167	1.642722E-012	1.438272E-011	1	0.000000E+000
1	229.96938028	1.438272E-011	1.642722E-012	0	0.000000E+000
1	229.96981572	1.642722E-012	1.438272E-011	1	0.000000E+000
1	229.97012533	1.438272E-011	1.642722E-012	0	0.000000E+000
1	229.97147553	1.642722E-012	1.438272E-011	1	0.000000E+000
1	229.97166186	1.438272E-011	1.642722E-012	0	0.000000E+000
1	229.97375478	1.642722E-012	1.438272E-011	1	0.000000E+000
1	229.97383643	1.438272E-011	1.642722E-012	0	0.000000E+000
1	229.97433909	1.642722E-012	1.438272E-011	1	0.000000E+000
1	229.97469795	1.438272E-011	1.642722E-012	0	0.000000E+000
1	229.97592631	1.642722E-012	1.438272E-011	1	0.000000E+000
1	229.97612709	1.438272E-011	1.642722E-012	0	0.000000E+000
1	229.98048800	1.642722E-012	1.438272E-011	1	0.000000E+000
1	229.98068560	1.438272E-011	1.642722E-012	0	0.000000E+000
1	229.98121566	1.642722E-012	1.438272E-011	1	0.000000E+000
1	229.98128488	1.438272E-011	1.642722E-012	0	0.000000E+000
1	229.98133762	1.642722E-012	1.438272E-011	1	0.000000E+000
1	229.98137242	1.438272E-011	1.642722E-012	0	0.000000E+000
1	229.98146341	1.642722E-012	1.438272E-011	1	0.000000E+000
1	229.98157619	1.438272E-011	1.642722E-012	0	0.000000E+000
1	229.98326781	1.642722E-012	1.438272E-011	1	0.000000E+000
1	229.98330490	1.438272E-011	1.642722E-012	0	0.000000E+000
1	229.98419664	1.642722E-012	1.438272E-011	1	0.000000E+000
1	229.98422983	1.438272E-011	1.642722E-012	0	0.000000E+000
1	229.98450635	1.642722E-012	1.438272E-011	1	0.000000E+000
1	229.98463293	1.438272E-011	1.642722E-012	0	0.000000E+000
1	229.98474064	1.642722E-012	1.438272E-011	1	0.000000E+000
1	229.98476493	1.438272E-011	1.642722E-012	0	0.000000E+000
1	229.98662288	1.642722E-012	1.438272E-011	1	0.000000E+000
1	229.98687183	1.438272E-011	1.642722E-012	0	0.000000E+000
1	229.98765338	1.642722E-012	1.438272E-011	1	0.000000E+000
1	229.98773056	1.438272E-011	1.642722E-012	0	0.000000E+000
1	229.99007374	1.642722E-012	1.438272E-011	1	0.000000E+000
1	229.99034424	1.438272E-011	1.642722E-012	0	0.000000E+000
1	229.99120161	1.642722E-012	1.438272E-011	1	0.000000E+000
1	229.99139857	1.438272E-011	1.642722E-012	0	0.000000E+000
1	229.99173620	1.642722E-012	1.438272E-011	1	0.000000E+000
1	229.99182274	1.438272E-011	1.642722E-012	0	0.000000E+000
1	229.99272237	1.642722E-012	1.438272E-011	1	0.000000E+000
1	229.99292371	1.438272E-011	1.642722E-012	0	0.000000E+000
1	229.99484860	1.642722E-012	1.438272E-011	1	0.000000E+000
1	229.99492631	1.438272E-011	1.642722E-012	0	0.000000E+000
1	229.99801323	1.642722E-012	1.438272E-011	1	0.000000E+000
1	229.99847219	1.438272E-011	1.642722E-012	0	0.000000E+000
1	229.99902763	1.642722E-012	1.438272E-011	1	0.000000E+000
1	229.99908258	1.438272E-011	1.642722E-012	0	0.000000E+000
1	230.00212694	1.642722E-012	1.438272E-011	1	0.000000E+000
1	230.00218205	1.438272E-011	1.642722E-012	0	0.000000E+000
1	230.00782261	1.642722E-012	1.438272E-011	1	0.000000E+000
1	230.00789746	1.438272E-011	1.642722E-012	0	0.000000E+000
1	230.00853282	1.642722E-012	1.438272E-011	1	0.000000E+000
1	230.00872377	1.438272E-011	1.642722E-012	0	0.000000E+000
1	230.00990637	1.642722E-012	1.438272E-011	1	0.000000E+000
1	230.00996132	1.438272E-011	1.642722E-012	0	0.000000E+000
1	230.02636289	1.642722E-012	1.438272E-011	1	0.000000E+000
1	230.02643607	1.438272E-011	1.642722E-012	0	0.000000E+000
1	230.02688471	1.642722E-012	1.438272E-011	1	0.000000E+000
1	230.02692362	1.438272E-011	1.642722E-012	0	0.000000E+000
1	230.02706950	1.642722E-012	1.438272E-011	1	0.000000E+000
1	230.02712122	1.438272E-011	1.642722E-012	0	0.000000E+000
1	230.02737338	1.642722E-012	1.438272E-011	1	0.000000E+000
1	230.02738931	1.438272E-011	1.642722E-012	0	0.000000E+000
1	230.02917953	1.642722E-012	1.438272E-011	1	0.000000E+000
1	230.02922172	1.438272E-011	1.642722E-012	0	0.000000E+000
1	230.03005591	1.642722E-012	1.438272E-011	1	0.000000E+000
1	230.03023954	1.438272E-011	1.642722E-012	0	0.000000E+000
1	230.03027251	1.642722E-012	1.438272E-011	1	0.000000E+000
1	230.03038444	1.438272E-011	1.642722E-012	0	0.000000E+000
1	230.03169168	1.642722E-012	1.438272E-011	1	0.000000E+000
1	230.03198199	1.438272E-011	1.642722E-012	0	0.000000E+000
1	230.03348130	1.642722E-012	1.438272E-011	1	0.000000E+000
1	230.03372035	1.438272E-011	1.642722E-012	0	0.000000E+000
1	230.03375226	1.642722E-012	1.438272E-011	1	0.000000E+000
1	230.03378489	1.438272E-011	1.642722E-012	0	0.000000E+000
1	230.03379927	1.642722E-012	1.438272E-011	1	0.000000E+000
1	230.03386816	1.438272E-011	1.642722E-012	0	0.000000E+000
1	230.03805010	1.642722E-012	1.438272E-011	1	0.000000E+000
1	230.03818124	1.438272E-011	1.642722E-012	0	0.000000E+000
1	230.03841134	1.642722E-012	1.438272E-011	1	0.000000E+000
1	230.03848422	1.438272E-011	1.642722E-012	0	0.000000E+000
1	230.03852422	1.642722E-012	1.438272E-011	1	0.000000E+000
1	230.03855472	1.438272E-011	1.642722E-012	0	0.000000E+000
1	230.03948276	1.642722E-012	1.438272E-011	1	0.000000E+000
1	230.03972295	1.438272E-011	1.642722E-012	0	0.000000E+000
1	230.03984457	1.642722E-012	1.438272E-011	1	0.000000E+000
1	230.03996493	1.438272E-011	1.642722E-012	0	0.000000E+000
1	230.04427007	1.642722E-012	1.438272E-011	1	0.000000E+000
1	230.04433525	1.438272E-011	1.642722E-012	0	0.000000E+000
1	230.04440201	1.642722E-012	1.438272E-011	1	0.000000E+000
1	230.04441048	1.438272E-011	1.642722E-012	0	0.000000E+000
1	230.04508738	1.642722E-012	1.438272E-011	1	0.000000E+000
1	230.04515011	1.438272E-011	1.642722E-012	0	0.000000E+000
1	230.04528510	1.642722E-012	1.438272E-011	1	0.000000E+000
1	230.04570519	1.438272E-011	1.642722E-012	0	0.000000E+000
1	230.04662900	1.642722E-012	1.438272E-011	1	0.000000E+000
1	230.04665863	1.438272E-011	1.642722E-012	0	0.000000E+000
1	230.12664706	1.642722E-012	1.438272E-011	1	0.000000E+000
1	230.12670912	1.438272E-011	1.642722E-012	0	0.000000E+000
1	230.12772052	1.642722E-012	1.438272E-011	1	0.000000E+000
1	230.12774359	1.438272E-011	1.642722E-012	0	0.000000E+000
1	230.12830377	1.642722E-012	1.438272E-011	1	0.000000E+000
1	230.12833809	1.438272E-011	1.642722E-012	0	0.000000E+000
1	230.12942254	1.642722E-012	1.438272E-011	1	0.000000E+000
1	230.12947822	1.438272E-011	1.642722E-012	0	0.000000E+000
1	230.12967790	1.642722E-012	1.438272E-011	1	0.000000E+000
1	230.12981317	1.438272E-011	1.642722E-012	0	0.000000E+000
1	230.13011800	1.642722E-012	1.438272E-011	1	0.000000E+000
1	230.13021795	1.438272E-011	1.642722E-012	0	0.000000E+000
1	230.13120329	1.642722E-012	1.438272E-011	1	0.000000E+000
1	230.13135704	1.438272E-011	1.642722E-012	0	0.000000E+000
1	230.13202346	1.642722E-012	1.438272E-011	1	0.000000E+000
1	230.13228046	1.438272E-011	1.642722E-012	0	0.000000E+000
1	230.13262205	1.642722E-012	1.438272E-011	1	0.000000E+000
1	230.13272088	1.438272E-011	1.642722E-012	0	0.000000E+000
1	230.13576444	1.642722E-012	1.438272E-011	1	0.000000E+000
1	230.13578848	1.438272E-011	1.642722E-012	0	0.000000E+000
1	230.13708027	1.642722E-012	1.438272E-011	1	0.000000E+000
1	230.13716702	1.438272E-011	1.642722E-012	0	0.000000E+000
1	230.13740119	1.642722E-012	1.438272E-011	1	0.000000E+000
1	230.13751623	1.438272E-011	1.642722E-012	0	0.000000E+000
1	230.13814123	1.642722E-012	1.438272E-011	1	0.000000E+000
1	230.13814803	1.438272E-011	1.642722E-012	0	0.000000E+000
1	230.13961184	1.642722E-012	1.438272E-011	1	0.000000E+000
1	230.13979354	1.438272E-011	1.642722E-012	0	0.000000E+000
1	230.14165093	1.642722E-012	1.438272E-011	1	0.000000E+000
1	230.14188456	1.438272E-011	1.642722E-012	0	0.000000E+000
1	230.14194922	1.642722E-012	1.438272E-011	1	0.000000E+000
1	230.14196458	1.438272E-011	1.642722E-012	0	0.000000E+000
1	230.14358493	1.642722E-012	1.438272E-011	1	0.000000E+000
1	230.14368070	1.438272E-011	1.642722E-012	0	0.000000E+000
1	230.14451675	1.642722E-012	1.438272E-011	1	0.000000E+000
1	230.14456632	1.438272E-011	1.642722E-012	0	0.000000E+000
1	230.14525254	1.642722E-012	1.438272E-011	1	0.000000E+000
1	230.14533417	1.438272E-011	1.642722E-012	0	0.000000E+000
1	230.14540100	1.642722E-012	1.438272E-011	1	0.000000E+000
1	230.14566183	1.438272E-011	1.642722E-012	0	0.000000E+000
1	230.14834652	1.642722E-012	1.438272E-011	1	0.000000E+000
1	230.14866117	1.438272E-011	1.642722E-012	0	0.000000E+000
1	230.14868771	1.642722E-012	1.438272E-011	1	0.000000E+000
1	230.14876343	1.438272E-011	1.642722E-012	0	0.000000E+000
1	230.14990729	1.642722E-012	1.438272E-011	1	0.000000E+000
1	230.15009883	1.438272E-011	1.642722E-012	0	0.000000E+000
1	230.15093128	1.642722E-012	1.438272E-011	1	0.000000E+000
1	230.15103902	1.438272E-011	1.642722E-012	0	0.000000E+000
1	230.15120945	1.642722E-012	1.438272E-011	1	0.000000E+000
1	230.15123812	1.438272E-011	1.642722E-012	0	0.000000E+000
1	230.15249412	1.642722E-012	1.438272E-011	1	0.000000E+000
1	230.15251961	1.438272E-011	1.642722E-012	0	0.000000E+000
1	230.15548761	1.642722E-012	1.438272E-011	1	0.000000E+000
1	230.15570948	1.438272E-011	1.642722E-012	0	0.000000E+000
1	230.15607075	1.642722E-012	1.438272E-011	1	0.000000E+000
1	230.15618600	1.438272E-011	1.642722E-012	0	0.000000E+000
1	230.15620823	1.642722E-012	1.438272E-011	1	0.000000E+000
1	230.15627184	1.438272E-011	1.642722E-012	0	0.000000E+000
1	230.15815951	1.642722E-012	1.438272E-011	1	0.000000E+000
1	230.15818565	1.438272E-011	1.642722E-012	0	0.000000E+000
1	230.16037409	1.642722E-012	1.438272E-011	1	0.000000E+000
1	230.16039883	1.438272E-011	1.642722E-012	0	0.000000E+000
1	230.16057765	1.642722E-012	1.438272E-011	1	0.000000E+000
1	230.16067623	1.438272E-011	1.642722E-012	0	0.000000E+000
1	230.16178990	1.642722E-012	1.438272E-011	1	0.000000E+000
1	230.16188782	1.438272E-011	1.642722E-012	0	0.000000E+000
1	230.16190601	1.642722E-012	1.438272E-011	1	0.000000E+000
1	230.16196912	1.438272E-011	1.642722E-012	0	0.000000E+000
1	230.16429889	1.642722E-012	1.438272E-011	1	0.000000E+000
1	230.16445466	1.438272E-011	1.642722E-012	0	0.000000E+000
1	230.16854149	1.642722E-012	1.438272E-011	1	0.000000E+000
1	230.16858473	1.438272E-011	1.642722E-012	0	0.000000E+000
1	230.17503136	1.642722E-012	1.438272E-011	1	0.000000E+000
1	230.17514413	1.438272E-011	1.642722E-012	0	0.000000E+000
1	230.17517414	1.642722E-012	1.438272E-011	1	0.000000E+000
1	230.17529858	1.438272E-011	1.642722E-012	0	0.000000E+000
1	230.17586283	1.642722E-012	1.438272E-011	1	0.000000E+000
1	230.17618536	1.438272E-011	1.642722E-012	0	0.000000E+000
1	230.17769445	1.642722E-012	1.438272E-011	1	0.000000E+000
1	230.17773763	1.438272E-011	1.642722E-012	0	0.000000E+000
1	230.17797790	1.642722E-012	1.438272E-011	1	0.000000E+000
1	230.17833836	1.438272E-011	1.642722E-012	0	0.000000E+000
1	230.17847830	1.642722E-012	1.438272E-011	1	0.000000E+000
1	230.17850004	1.438272E-011	1.642722E-012	0	0.000000E+000
1	230.17892620	1.642722E-012	1.438272E-011	1	0.000000E+000
1	230.17912009	1.438272E-011	1.642722E-012	0	0.000000E+000
1	230.17996467	1.642722E-012	1.438272E-011	1	0.000000E+000
1	230.18004421	1.438272E-011	1.642722E-012	0	0.000000E+000
1	230.18096344	1.642722E-012	1.438272E-011	1	0.000000E+000
1	230.18097563	1.438272E-011	1.642722E-012	0	0.000000E+000
1	230.18284260	1.642722E-012	1.438272E-011	1	0.000000E+000
1	230.18285510	1.438272E-011	1.642722E-012	0	0.000000E+000
1	230.18453660	1.642722E-012	1.438272E-011	1	0.000000E+000
1	230.18462515	1.438272E-011	1.642722E-012	0	0.000000E+000
1	230.18464901	1.642722E-012	1.438272E-011	1	0.000000E+000
1	230.18476951	1.438272E-011	1.642722E-012	0	0.000000E+000
1	230.18625483	1.642722E-012	1.438272E-011	1	0.000000E+000
1	230.18630284	1.438272E-011	1.642722E-012	0	0.000000E+000
1	230.18953379	1.642722E-012	1.438272E-011	1	0.000000E+000
1	230.18956918	1.438272E-011	1.642722E-012	0	0.000000E+000
1	230.18988498	1.642722E-012	1.438272E-011	1	0.000000E+000
1	230.19000316	1.438272E-011	1.642722E-012	0	0.000000E+000
1	230.19072687	1.642722E-012	1.438272E-011	1	0.000000E+000
1	230.19106692	1.438272E-011	1.642722E-012	0	0.000000E+000
1	230.19107873	1.642722E-012	1.438272E-011	1	0.000000E+000
1	230.19143517	1.438272E-011	1.642722E-012	0	0.000000E+000
1	230.19183768	1.642722E-012	1.438272E-011	1	0.000000E+000
1	230.19187608	1.438272E-011	1.642722E-012	0	0.000000E+000
1	230.19274963	1.642722E-012	1.438272E-011	1	0.000000E+000
1	230.19287833	1.438272E-011	1.642722E-012	0	0.000000E+000
1	230.19406306	1.642722E-012	1.438272E-011	1	0.000000E+000
1	230.19420751	1.438272E-011	1.642722E-012	0	0.000000E+000
1	230.19654697	1.642722E-012	1.438272E-011	1	0.000000E+000
1	230.19660876	1.438272E-011	1.642722E-012	0	0.000000E+000
1	230.19764345	1.642722E-012	1.438272E-011	1	0.000000E+000
1	230.19772674	1.438272E-011	1.642722E-012	0	0.000000E+000
1	230.19899574	1.642722E-012	1.438272E-011	1	0.000000E+000
1	230.19909868	1.438272E-011	1.642722E-012	0	0.000000E+000
1	230.19912058	1.642722E-012	1.438272E-011	1	0.000000E+000
1	230.19924169	1.438272E-011	1.642722E-012	0	0.000000E+000
1	230.20122090	1.642722E-012	1.438272E-011	1	0.000000E+000
1	230.20126161	1.438272E-011	1.642722E-012	0	0.000000E+000
1	230.20129377	1.642722E-012	1.438272E-011	1	0.000000E+000
1	230.20137080	1.438272E-011	1.642722E-012	0	0.000000E+000
1	230.20556770	1.642722E-012	1.438272E-011	1	0.000000E+000
1	230.20560254	1.438272E-011	1.642722E-012	0	0.000000E+000
1	230.20678653	1.642722E-012	1.438272E-011	1	0.000000E+000
1	230.20693219	1.438272E-011	1.642722E-012	0	0.000000E+000
1	230.20906976	1.642722E-012	1.438272E-011	1	0.000000E+000
1	230.20914713	1.438272E-011	1.642722E-012	0	0.000000E+000
1	230.21095342	1.642722E-012	1.438272E-011	1	0.000000E+000
1	230.21114604	1.438272E-011	1.642722E-012	0	0.000000E+000
1	230.21137444	1.642722E-012	1.438272E-011	1	0.000000E+000
1	230.21144076	1.438272E-011	1.642722E-012	0	0.000000E+000
1	230.21227016	1.642722E-012	1.438272E-011	1	0.000000E+000
1	230.21242545	1.438272E-011	1.642722E-012	0	0.000000E+000
1	230.21245565	1.642722E-012	1.438272E-011	1	0.000000E+000
1	230.21258612	1.438272E-011	1.642722E-012	0	0.000000E+000
1	230.21458186	1.642722E-012	1.438272E-011	1	0.000000E+000
1	230.21469817	1.438272E-011	1.642722E-012	0	0.000000E+000
1	230.21472433	1.642722E-012	1.438272E-011	1	0.000000E+000
1	230.21476130	1.438272E-011	1.642722E-012	0	0.000000E+000
1	230.21540895	1.642722E-012	1.438272E-011	1	0.000000E+000
1	230.21544761	1.438272E-011	1.642722E-012	0	0.000000E+000
1	230.21662165	1.642722E-012	1.438272E-011	1	0.000000E+000
1	230.21673677	1.438272E-011	1.642722E-012	0	0.000000E+000
1	230.21741480	1.642722E-012	1.438272E-011	1	0.000000E+000
1	230.21742744	1.438272E-011	1.642722E-012	0	0.000000E+000
1	230.22069857	1.642722E-012	1.438272E-011	1	0.000000E+000
1	230.22084967	1.438272E-011	1.642722E-012	0	0.000000E+000
1	230.22530042	1.642722E-012	1.438272E-011	1	0.000000E+000
1	230.22539011	1.438272E-011	1.642722E-012	0	0.000000E+000
1	230.22547211	1.642722E-012	1.438272E-011	1	0.000000E+000
1	230.22618001	1.438272E-011	1.642722E-012	0	0.000000E+000
1	230.22674395	1.642722E-012	1.438272E-011	1	0.000000E+000
1	230.22679881	1.438272E-011	1.642722E-012	0	0.000000E+000
1	230.22706225	1.642722E-012	1.438272E-011	1	0.000000E+000
1	230.22721434	1.438272E-011	1.642722E-012	0	0.000000E+000
1	230.22767415	1.642722E-012	1.438272E-011	1	0.000000E+000
1	230.22815649	1.438272E-011	1.642722E-012	0	0.000000E+000
1	230.22928001	1.642722E-012	1.438272E-011	1	0.000000E+000
1	230.22934579	1.438272E-011	1.642722E-012	0	0.000000E+000
1	230.22983945	1.642722E-012	1.438272E-011	1	0.000000E+000
1	230.23003269	1.438272E-011	1.642722E-012	0	0.000000E+000
1	230.23012982	1.642722E-012	1.438272E-011	1	0.000000E+000
1	230.23021889	1.438272E-011	1.642722E-012	0	0.000000E+000
1	230.23356550	1.642722E-012	1.438272E-011	1	0.000000E+000
1	230.23384397	1.438272E-011	1.642722E-012	0	0.000000E+000
1	230.23590738	1.642722E-012	1.438272E-011	1	0.000000E+000
1	230.23594087	1.438272E-011	1.642722E-012	0	0.000000E+000
1	230.24124697	1.642722E-012	1.438272E-011	1	0.000000E+000
1	230.24131813	1.438272E-011	1.642722E-012	0	0.000000E+000
1	230.24317163	1.642722E-012	1.438272E-011	1	0.000000E+000
1	230.24329852	1.438272E-011	1.642722E-012	0	0.000000E+000
1	230.24405390	1.642722E-012	1.438272E-011	1	0.000000E+000
1	230.24412622	1.438272E-011	1.642722E-012	0	0.000000E+000
1	230.24489012	1.642722E-012	1.438272E-011	1	0.000000E+000
1	230.24493409	1.438272E-011	1.642722E-012	0	0.000000E+000
1	230.24711450	1.642722E-012	1.438272E-011	1	0.000000E+000
1	230.24732127	1.438272E-011	1.642722E-012	0	0.000000E+000
1	230.25370472	1.642722E-012	1.438272E-011	1	0.000000E+000
1	230.25375796	1.438272E-011	1.642722E-012	0	0.000000E+000
1	230.25489865	1.642722E-012	1.438272E-011	1	0.000000E+000
1	230.25495323	1.438272E-011	1.642722E-012	0	0.000000E+000
1	230.25654065	1.642722E-012	1.438272E-011	1	0.000000E+000
1	230.25662388	1.438272E-011	1.642722E-012	0	0.000000E+000
1	230.25663987	1.642722E-012	1.438272E-011	1	0.000000E+000
1	230.25721678	1.438272E-011	1.642722E-012	0	0.000000E+000
1	230.25746669	1.642722E-012	1.438272E-011	1	0.000000E+000
1	230.25785757	1.438272E-011	1.642722E-012	0	0.000000E+000
1	230.26054751	1.642722E-012	1.438272E-011	1	0.000000E+000
1	230.26066727	1.438272E-011	1.642722E-012	0	0.000000E+000
1	230.26116794	1.642722E-012	1.438272E-011	1	0.000000E+000
1	230.26129883	1.438272E-011	1.642722E-012	0	0.000000E+000
1	230.26129937	1.642722E-012	1.438272E-011	1	0.000000E+000
1	230.26136706	1.438272E-011	1.642722E-012	0	0.000000E+000
1	230.26180334	1.642722E-012	1.438272E-011	1	0.000000E+000
1	230.26196176	1.438272E-011	1.642722E-012	0	0.000000E+000
1	230.26334131	1.642722E-012	1.438272E-011	1	0.000000E+000
1	230.26336908	1.438272E-011	1.642722E-012	0	0.000000E+000
1	230.26340588	1.642722E-012	1.438272E-011	1	0.000000E+000
1	230.26352905	1.438272E-011	1.642722E-012	0	0.000000E+000
1	230.26407137	1.642722E-012	1.438272E-011	1	0.000000E+000
1	230.26410710	1.438272E-011	1.642722E-012	0	0.000000E+000
1	230.26444749	1.642722E-012	1.438272E-011	1	0.000000E+000
1	230.26457925	1.438272E-011	1.642722E-012	0	0.000000E+000
1	230.26557491	1.642722E-012	1.438272E-011	1	0.000000E+000
1	230.26560950	1.438272E-011	1.642722E-012	0	0.000000E+000
1	230.26562755	1.642722E-012	1.438272E-011	1	0.000000E+000
1	230.26572833	1.438272E-011	1.642722E-012	0	0.000000E+000
1	230.26643284	1.642722E-012	1.438272E-011	1	0.000000E+000
1	230.26647323	1.438272E-011	1.642722E-012	0	0.000000E+000
1	230.26718932	1.642722E-012	1.438272E-011	1	0.000000E+000
1	230.26724497	1.438272E-011	1.642722E-012	0	0.000000E+000
1	230.26850667	1.642722E-012	1.438272E-011	1	0.000000E+000
1	230.26856455	1.438272E-011	1.642722E-012	0	0.000000E+000
1	230.27071781	1.642722E-012	1.438272E-011	1	0.000000E+000
1	230.27080577	1.438272E-011	1.642722E-012	0	0.000000E+000
1	230.27183187	1.642722E-012	1.438272E-011	1	0.000000E+000
1	230.27191558	1.438272E-011	1.642722E-012	0	0.000000E+000
1	230.27314086	1.642722E-012	1.438272E-011	1	0.000000E+000
1	230.27318745	1.438272E-011	1.642722E-012	0	0.000000E+000
1	230.27455578	1.642722E-012	1.438272E-011	1	0.000000E+000
1	230.27477952	1.438272E-011	1.642722E-012	0	0.000000E+000
1	230.27581347	1.642722E-012	1.438272E-011	1	0.000000E+000
1	230.27589412	1.438272E-011	1.642722E-012	0	0.000000E+000
1	230.27778200	1.642722E-012	1.438272E-011	1	0.000000E+000
1	230.27797663	1.438272E-011	1.642722E-012	0	0.000000E+000
1	230.27853990	1.642722E-012	1.438272E-011	1	0.000000E+000
1	230.27864145	1.438272E-011	1.642722E-012	0	0.000000E+000
1	230.27870967	1.642722E-012	1.438272E-011	1	0.000000E+000
1	230.27875110	1.438272E-011	1.642722E-012	0	0.000000E+000
1	230.27947825	1.642722E-012	1.438272E-011	1	0.000000E+000
1	230.27949927	1.438272E-011	1.642722E-012	0	0.000000E+000
1	230.28081077	1.642722E-012	1.438272E-011	1	0.000000E+000
1	230.28084938	1.438272E-011	1.642722E-012	0	0.000000E+000
1	230.28085417	1.642722E-012	1.438272E-011	1	0.000000E+000
1	230.28087408	1.438272E-011	1.642722E-012	0	0.000000E+000
1	230.28415706	1.642722E-012	1.438272E-011	1	0.000000E+000
1	230.28418813	1.438272E-011	1.642722E-012	0	0.000000E+000
1	230.28521554	1.642722E-012	1.438272E-011	1	0.000000E+000
1	230.28525253	1.438272E-011	1.642722E-012	0	0.000000E+000
1	230.28606676	1.642722E-012	1.438272E-011	1	0.000000E+000
1	230.28642915	1.438272E-011	1.642722E-012	0	0.000000E+000
1	230.29020062	1.642722E-012	1.438272E-011	1	0.000000E+000
1	230.29036323	1.438272E-011	1.642722E-012	0	0.000000E+000
1	230.29101909	1.642722E-012	1.438272E-011	1	0.000000E+000
1	230.29107661	1.438272E-011	1.642722E-012	0	0.000000E+000
1	230.29143146	1.642722E-012	1.438272E-011	1	0.000000E+000
1	230.29146173	1.438272E-011	1.642722E-012	0	0.000000E+000
1	230.29149272	1.642722E-012	1.438272E-011	1	0.000000E+000
1	230.29157423	1.438272E-011	1.642722E-012	0	0.000000E+000
1	230.29368018	1.642722E-012	1.438272E-011	1	0.000000E+000
1	230.29379171	1.438272E-011	1.642722E-012	0	0.000000E+000
1	230.29423598	1.642722E-012	1.438272E-011	1	0.000000E+000
1	230.29426839	1.438272E-011	1.642722E-012	0	0.000000E+000
1	230.29815790	1.642722E-012	1.438272E-011	1	0.000000E+000
1	230.29817498	1.438272E-011	1.642722E-012	0	0.000000E+000
1	230.29875094	1.642722E-012	1.438272E-011	1	0.000000E+000
1	230.29879830	1.438272E-011	1.642722E-012	0	0.000000E+000
1	230.29952474	1.642722E-012	1.438272E-011	1	0.000000E+000
1	230.29978094	1.438272E-011	1.642722E-012	0	0.000000E+000
1	230.30586984	1.642722E-012	1.438272E-011	1	0.000000E+000
1	230.30610687	1.438272E-011	1.642722E-012	0	0.000000E+000
1	230.30852944	1.642722E-012	1.438272E-011	1	0.000000E+000
1	230.30868690	1.438272E-011	1.642722E-012	0	0.000000E+000
1	230.30917796	1.642722E-012	1.438272E-011	1	0.000000E+000
1	230.30926226	1.438272E-011	1.642722E-012	0	0.000000E+000
1	230.31092014	1.642722E-012	1.438272E-011	1	0.000000E+000
1	230.31103247	1.438272E-011	1.642722E-012	0	0.000000E+000
1	230.31165037	1.642722E-012	1.438272E-011	1	0.000000E+000
1	230.31182092	1.438272E-011	1.642722E-012	0	0.000000E+000
1	230.31543362	1.642722E-012	1.438272E-011	1	0.000000E+000
1	230.31552139	1.438272E-011	1.642722E-012	0	0.000000E+000
1	230.31590968	1.642722E-012	1.438272E-011	1	0.000000E+000
1	230.31620591	1.438272E-011	1.642722E-012	0	0.000000E+000
1	230.31629989	1.642722E-012	1.438272E-011	1	0.000000E+000
1	230.31631506	1.438272E-011	1.642722E-012	0	0.000000E+000
1	230.31762206	1.642722E-012	1.438272E-011	1	0.000000E+000
1	230.31777182	1.438272E-011	1.642722E-012	0	0.000000E+000
1	230.31946299	1.642722E-012	1.438272E-011	1	0.000000E+000
1	230.31959252	1.438272E-011	1.642722E-012	0	0.000000E+000
1	230.31981130	1.642722E-012	1.438272E-011	1	0.000000E+000
1	230.31985362	1.438272E-011	1.642722E-012	0	0.000000E+000
1	230.31995284	1.642722E-012	1.438272E-011	1	0.000000E+000
1	230.32001639	1.438272E-011	1.642722E-012	0	0.000000E+000
1	230.32372689	1.642722E-012	1.438272E-011	1	0.000000E+000
1	230.32382532	1.438272E-011	1.642722E-012	0	0.000000E+000
1	230.32440365	1.642722E-012	1.438272E-011	1	0.000000E+000
1	230.32455908	1.438272E-011	1.642722E-012	0	0.000000E+000
1	230.32483696	1.642722E-012	1.438272E-011	1	0.000000E+000
1	230.32528406	1.438272E-011	1.642722E-012	0	0.000000E+000
1	230.32568312	1.642722E-012	1.438272E-011	1	0.000000E+000
1	230.32570516	1.438272E-011	1.642722E-012	0	0.000000E+000
1	230.32947922	1.642722E-012	1.438272E-011	1	0.000000E+000
1	230.32954766	1.438272E-011	1.642722E-012	0	0.000000E+000
1	230.33433756	1.642722E-012	1.438272E-011	1	0.000000E+000
1	230.33446348	1.438272E-011	1.642722E-012	0	0.000000E+000
1	230.33751306	1.642722E-012	1.438272E-011	1	0.000000E+000
1	230.33789644	1.438272E-011	1.642722E-012	0	0.000000E+000
1	230.33878609	1.642722E-012	1.438272E-011	1	0.000000E+000
1	230.33890592	1.438272E-011	1.642722E-012	0	0.000000E+000
1	230.34057958	1.642722E-012	1.438272E-011	1	0.000000E+000
1	230.34064379	1.438272E-011	1.642722E-012	0	0.000000E+000
1	230.34074753	1.642722E-012	1.438272E-011	1	0.000000E+000
1	230.34077993	1.438272E-011	1.642722E-012	0	0.000000E+000
1	230.34143508	1.642722E-012	1.438272E-011	1	0.000000E+000
1	230.34206029	1.438272E-011	1.642722E-012	0	0.000000E+000
1	230.34207939	1.642722E-012	1.438272E-011	1	0.000000E+000
1	230.34219385	1.438272E-011	1.642722E-012	0	0.000000E+000
1	230.34399892	1.642722E-012	1.438272E-011	1	0.000000E+000
1	230.34445566	1.438272E-011	1.642722E-012	0	0.000000E+000
1	230.34622121	1.642722E-012	1.438272E-011	1	0.000000E+000
1	230.34629464	1.438272E-011	1.642722E-012	0	0.000000E+000
1	230.34678668	1.642722E-012	1.438272E-011	1	0.000000E+000
1	230.34688425	1.438272E-011	1.642722E-012	0	0.000000E+000
1	230.34778869	1.642722E-012	1.438272E-011	1	0.000000E+000
1	230.34783852	1.438272E-011	1.642722E-012	0	0.000000E+000
1	230.34876056	1.642722E-012	1.438272E-011	1	0.000000E+000
1	230.34879550	1.438272E-011	1.642722E-012	0	0.000000E+000
1	230.34984339	1.642722E-012	1.438272E-011	1	0.000000E+000
1	230.34988724	1.438272E-011	1.642722E-012	0	0.000000E+000
1	230.35076491	1.642722E-012	1.438272E-011	1	0.000000E+000
1	230.35106084	1.438272E-011	1.642722E-012	0	0.000000E+000
1	230.35388846	1.642722E-012	1.438272E-011	1	0.000000E+000
1	230.35401071	1.438272E-011	1.642722E-012	0	0.000000E+000
1	230.35508484	1.642722E-012	1.438272E-011	1	0.000000E+000
1	230.35510358	1.438272E-011	1.642722E-012	0	0.000000E+000
1	230.35578623	1.642722E-012	1.438272E-011	1	0.000000E+000
1	230.35585396	1.438272E-011	1.642722E-012	0	0.000000E+000
1	230.35633038	1.642722E-012	1.438272E-011	1	0.000000E+000
1	230.35647559	1.438272E-011	1.642722E-012	0	0.000000E+000
1	230.35806487	1.642722E-012	1.438272E-011	1	0.000000E+000
1	230.35809917	1.438272E-011	1.642722E-012	0	0.000000E+000
1	230.35814171	1.642722E-012	1.438272E-011	1	0.000000E+000
1	230.35825132	1.438272E-011	1.642722E-012	0	0.000000E+000
1	230.35976012	1.642722E-012	1.438272E-011	1	0.000000E+000
1	230.35979288	1.438272E-011	1.642722E-012	0	0.000000E+000
1	230.35981008	1.642722E-012	1.438272E-011	1	0.000000E+000
1	230.35989585	1.438272E-011	1.642722E-012	0	0.000000E+000
1	230.36037548	1.642722E-012	1.438272E-011	1	0.000000E+000
1	230.36050423	1.438272E-011	1.642722E-012	0	0.000000E+000
1	230.36224139	1.642722E-012	1.438272E-011	1	0.000000E+000
1	230.36227146	1.438272E-011	1.642722E-012	0	0.000000E+000
1	230.36257104	1.642722E-012	1.438272E-011	1	0.000000E+000
1	230.36259675	1.438272E-011	1.642722E-012	0	0.000000E+000
1	230.36420035	1.642722E-012	1.438272E-011	1	0.000000E+000
1	230.36445192	1.438272E-011	1.642722E-012	0	0.000000E+000
1	230.36449956	1.642722E-012	1.438272E-011	1	0.000000E+000
1	230.36487557	1.438272E-011	1.642722E-012	0	0.000000E+000
1	230.36488964	1.642722E-012	1.438272E-011	1	0.000000E+000
1	230.36500001	1.438272E-011	1.642722E-012	0	0.000000E+000
1	230.36511184	1.642722E-012	1.438272E-011	1	0.000000E+000
1	230.36513683	1.438272E-011	1.642722E-012	0	0.000000E+000
1	230.36704602	1.642722E-012	1.438272E-011	1	0.000000E+000
1	230.36735098	1.438272E-011	1.642722E-012	0	0.000000E+000
1	230.36750588	1.642722E-012	1.438272E-011	1	0.000000E+000
1	230.36771761	1.438272E-011	1.642722E-012	0	0.000000E+000
1	230.36964792	1.642722E-012	1.438272E-011	1	0.000000E+000
1	230.36988805	1.438272E-011	1.642722E-012	0	0.000000E+000
1	230.37055298	1.642722E-012	1.438272E-011	1	0.000000E+000
1	230.37080334	1.438272E-011	1.642722E-012	0	0.000000E+000
1	230.37125437	1.642722E-012	1.438272E-011	1	0.000000E+000
1	230.37148565	1.438272E-011	1.642722E-012	0	0.000000E+000
1	230.37211034	1.642722E-012	1.438272E-011	1	0.000000E+000
1	230.37212875	1.438272E-011	1.642722E-012	0	0.000000E+000
1	230.37216138	1.642722E-012	1.438272E-011	1	0.000000E+000
1	230.37223081	1.438272E-011	1.642722E-012	0	0.000000E+000
1	230.37281689	1.642722E-012	1.438272E-011	1	0.000000E+000
1	230.37306584	1.438272E-011	1.642722E-012	0	0.000000E+000
1	230.37378253	1.642722E-012	1.438272E-011	1	0.000000E+000
1	230.37396885	1.438272E-011	1.642722E-012	0	0.000000E+000
1	230.37681958	1.642722E-012	1.438272E-011	1	0.000000E+000
1	230.37684415	1.438272E-011	1.642722E-012	0	0.000000E+000
1	230.37781086	1.642722E-012	1.438272E-011	1	0.000000E+000
1	230.37786052	1.438272E-011	1.642722E-012	0	0.000000E+000
1	230.37881595	1.642722E-012	1.438272E-011	1	0.000000E+000
1	230.37923827	1.438272E-011	1.642722E-012	0	0.000000E+000
1	230.38165971	1.642722E-012	1.438272E-011	1	0.000000E+000
1	230.38173089	1.438272E-011	1.642722E-012	0	0.000000E+000
1	230.38391828	1.642722E-012	1.438272E-011	1	0.000000E+000
1	230.38403323	1.438272E-011	1.642722E-012	0	0.000000E+000
1	230.38404592	1.642722E-012	1.438272E-011	1	0.000000E+000
1	230.38408184	1.438272E-011	1.642722E-012	0	0.000000E+000
1	230.38500940	1.642722E-012	1.438272E-011	1	0.000000E+000
1	230.38540711	1.438272E-011	1.642722E-012	0	0.000000E+000
1	230.38601831	1.642722E-012	1.438272E-011	1	0.000000E+000
1	230.38605592	1.438272E-011	1.642722E-012	0	0.000000E+000
1	230.38609302	1.642722E-012	1.438272E-011	1	0.000000E+000
1	230.38628290	1.438272E-011	1.642722E-012	0	0.000000E+000
1	230.38729038	1.642722E-012	1.438272E-011	1	0.000000E+000
1	230.38737644	1.438272E-011	1.642722E-012	0	0.000000E+000
1	230.38773789	1.642722E-012	1.438272E-011	1	0.000000E+000
1	230.38783843	1.438272E-011	1.642722E-012	0	0.000000E+000
1	230.38979617	1.642722E-012	1.438272E-011	1	0.000000E+000
1	230.38982462	1.438272E-011	1.642722E-012	0	0.000000E+000
1	230.39020320	1.642722E-012	1.438272E-011	1	0.000000E+000
1	230.39023503	1.438272E-011	1.642722E-012	0	0.000000E+000
1	230.39098693	1.642722E-012	1.438272E-011	1	0.000000E+000
1	230.39112323	1.438272E-011	1.642722E-012	0	0.000000E+000
1	230.39265354	1.642722E-012	1.438272E-011	1	0.000000E+000
1	230.39277295	1.438272E-011	1.642722E-012	0	0.000000E+000
1	230.39282311	1.642722E-012	1.438272E-011	1	0.000000E+000
1	230.39285836	1.438272E-011	1.642722E-012	0	0.000000E+000
1	230.39412046	1.642722E-012	1.438272E-011	1	0.000000E+000
1	230.39426999	1.438272E-011	1.642722E-012	0	0.000000E+000
1	230.39469810	1.642722E-012	1.438272E-011	1	0.000000E+000
1	230.39478205	1.438272E-011	1.642722E-012	0	0.000000E+000
1	230.39588363	1.642722E-012	1.438272E-011	1	0.000000E+000
1	230.39610814	1.438272E-011	1.642722E-012	0	0.000000E+000
1	230.39729829	1.642722E-012	1.438272E-011	1	0.000000E+000
1	230.39734714	1.438272E-011	1.642722E-012	0	0.000000E+000
1	230.39785213	1.642722E-012	1.438272E-011	1	0.000000E+000
1	230.39805857	1.438272E-011	1.642722E-012	0	0.000000E+000
1	230.39809071	1.642722E-012	1.438272E-011	1	0.000000E+000
1	230.39811477	1.438272E-011	1.642722E-012	0	0.000000E+000
1	230.39890065	1.642722E-012	1.438272E-011	1	0.000000E+000
1	230.39907711	1.438272E-011	1.642722E-012	0	0.000000E+000
1	230.39941323	1.642722E-012	1.438272E-011	1	0.000000E+000
1	230.39949357	1.438272E-011	1.642722E-012	0	0.000000E+000
1	230.40060834	1.642722E-012	1.438272E-011	1	0.000000E+000
1	230.40064325	1.438272E-011	1.642722E-012	0	0.000000E+000
1	230.40228405	1.642722E-012	1.438272E-011	1	0.000000E+000
1	230.40239220	1.438272E-011	1.642722E-012	0	0.000000E+000
1	230.40240404	1.642722E-012	1.438272E-011	1	0.000000E+000
1	230.40264923	1.438272E-011	1.642722E-012	0	0.000000E+000
1	230.40447293	1.642722E-012	1.438272E-011	1	0.000000E+000
1	230.40449035	1.438272E-011	1.642722E-012	0	0.000000E+000
1	230.40812533	1.642722E-012	1.438272E-011	1	0.000000E+000
1	230.40820365	1.438272E-011	1.642722E-012	0	0.000000E+000
1	230.41156126	1.642722E-012	1.438272E-011	1	0.000000E+000
1	230.41163481	1.438272E-011	1.642722E-012	0	0.000000E+000
1	230.41531106	1.642722E-012	1.438272E-011	1	0.000000E+000
1	230.41541316	1.438272E-011	1.642722E-012	0	0.000000E+000
1	230.41573247	1.642722E-012	1.438272E-011	1	0.000000E+000
1	230.41575168	1.438272E-011	1.642722E-012	0	0.000000E+000
1	230.41575951	1.642722E-012	1.438272E-011	1	0.000000E+000
1	230.41631586	1.438272E-011	1.642722E-012	0	0.000000E+000
1	230.41633579	1.642722E-012	1.438272E-011	1	0.000000E+000
1	230.41653824	1.438272E-011	1.642722E-012	0	0.000000E+000
1	230.41738724	1.642722E-012	1.438272E-011	1	0.000000E+000
1	230.41787367	1.438272E-011	1.642722E-012	0	0.000000E+000
1	230.41848030	1.642722E-012	1.438272E-011	1	0.000000E+000
1	230.41851641	1.438272E-011	1.642722E-012	0	0.000000E+000
1	230.42014270	1.642722E-012	1.438272E-011	1	0.000000E+000
1	230.42044690	1.438272E-011	1.642722E-012	0	0.000000E+000
1	230.42068225	1.642722E-012	1.438272E-011	1	0.000000E+000
1	230.42082033	1.438272E-011	1.642722E-012	0	0.000000E+000
1	230.42145879	1.642722E-012	1.438272E-011	1	0.000000E+000
1	230.42157331	1.438272E-011	1.642722E-012	0	0.000000E+000
1	230.42280632	1.642722E-012	1.438272E-011	1	0.000000E+000
1	230.42282953	1.438272E-011	1.642722E-012	0	0.000000E+000
1	230.42284574	1.642722E-012	1.438272E-011	1	0.000000E+000
1	230.42297110	1.438272E-011	1.642722E-012	0	0.000000E+000
1	230.42327232	1.642722E-012	1.438272E-011	1	0.000000E+000
1	230.42334221	1.438272E-011	1.642722E-012	0	0.000000E+000
1	230.42389194	1.642722E-012	1.438272E-011	1	0.000000E+000
1	230.42402820	1.438272E-011	1.642722E-012	0	0.000000E+000
1	230.42623247	1.642722E-012	1.438272E-011	1	0.000000E+000
1	230.42634719	1.438272E-011	1.642722E-012	0	0.000000E+000
1	230.42904379	1.642722E-012	1.438272E-011	1	0.000000E+000
1	230.42910810	1.438272E-011	1.642722E-012	0	0.000000E+000
1	230.42921294	1.642722E-012	1.438272E-011	1	0.000000E+000
1	230.42929437	1.438272E-011	1.642722E-012	0	0.000000E+000
1	230.42941482	1.642722E-012	1.438272E-011	1	0.000000E+000
1	230.42954482	1.438272E-011	1.642722E-012	0	0.000000E+000
1	230.42984298	1.642722E-012	1.438272E-011	1	0.000000E+000
1	230.43006418	1.438272E-011	1.642722E-012	0	0.000000E+000
1	230.43072782	1.642722E-012	1.438272E-011	1	0.000000E+000
1	230.43076242	1.438272E-011	1.642722E-012	0	0.000000E+000
1	230.43136000	1.642722E-012	1.438272E-011	1	0.000000E+000
1	230.43157203	1.438272E-011	1.642722E-012	0	0.000000E+000
1	230.43161880	1.642722E-012	1.438272E-011	1	0.000000E+000
1	230.43172382	1.438272E-011	1.642722E-012	0	0.000000E+000
1	230.43218016	1.642722E-012	1.438272E-011	1	0.000000E+000
1	230.43244331	1.438272E-011	1.642722E-012	0	0.000000E+000
1	230.43369769	1.642722E-012	1.438272E-011	1	0.000000E+000
1	230.43380406	1.438272E-011	1.642722E-012	0	0.000000E+000
1	230.43381681	1.642722E-012	1.438272E-011	1	0.000000E+000
1	230.43417599	1.438272E-011	1.642722E-012	0	0.000000E+000
1	230.43419420	1.642722E-012	1.438272E-011	1	0.000000E+000
1	230.43426503	1.438272E-011	1.642722E-012	0	0.000000E+000
1	230.43441655	1.642722E-012	1.438272E-011	1	0.000000E+000
1	230.43474015	1.438272E-011	1.642722E-012	0	0.000000E+000
1	230.43497530	1.642722E-012	1.438272E-011	1	0.000000E+000
1	230.43541554	1.438272E-011	1.642722E-012	0	0.000000E+000
1	230.43766065	1.642722E-012	1.438272E-011	1	0.000000E+000
1	230.43776127	1.438272E-011	1.642722E-012	0	0.000000E+000
1	230.43812465	1.642722E-012	1.438272E-011	1	0.000000E+000
1	230.43816519	1.438272E-011	1.642722E-012	0	0.000000E+000
1	230.43923254	1.642722E-012	1.438272E-011	1	0.000000E+000
1	230.43931948	1.438272E-011	1.642722E-012	0	0.000000E+000
1	230.44017266	1.642722E-012	1.438272E-011	1	0.000000E+000
1	230.44020097	1.438272E-011	1.642722E-012	0	0.000000E+000
1	230.44105521	1.642722E-012	1.438272E-011	1	0.000000E+000
1	230.44124765	1.438272E-011	1.642722E-012	0	0.000000E+000
1	230.44145588	1.642722E-012	1.438272E-011	1	0.000000E+000
1	230.44148610	1.438272E-011	1.642722E-012	0	0.000000E+000
1	230.44362940	1.642722E-012	1.438272E-011	1	0.000000E+000
1	230.44371603	1.438272E-011	1.642722E-012	0	0.000000E+000
1	230.44885698	1.642722E-012	1.438272E-011	1	0.000000E+000
1	230.44903343	1.438272E-011	1.642722E-012	0	0.000000E+000
1	230.44924941	1.642722E-012	1.438272E-011	1	0.000000E+000
1	230.44949599	1.438272E-011	1.642722E-012	0	0.000000E+000
1	230.45146829	1.642722E-012	1.438272E-011	1	0.000000E+000
1	230.45157926	1.438272E-011	1.642722E-012	0	0.000000E+000
1	230.45263109	1.642722E-012	1.438272E-011	1	0.000000E+000
1	230.45270562	1.438272E-011	1.642722E-012	0	0.000000E+000
1	230.45282592	1.642722E-012	1.438272E-011	1	0.000000E+000
1	230.45284448	1.438272E-011	1.642722E-012	0	0.000000E+000
1	230.45346722	1.642722E-012	1.438272E-011	1	0.000000E+000
1	230.45351699	1.438272E-011	1.642722E-012	0	0.000000E+000
1	230.45514028	1.642722E-012	1.438272E-011	1	0.000000E+000
1	230.45534201	1.438272E-011	1.642722E-012	0	0.000000E+000
1	230.45849462	1.642722E-012	1.438272E-011	1	0.000000E+000
1	230.45870914	1.438272E-011	1.642722E-012	0	0.000000E+000
1	230.46022782	1.642722E-012	1.438272E-011	1	0.000000E+000
1	230.46033997	1.438272E-011	1.642722E-012	0	0.000000E+000
1	230.46271610	1.642722E-012	1.438272E-011	1	0.000000E+000
1	230.46290463	1.438272E-011	1.642722E-012	0	0.000000E+000
1	230.46291720	1.642722E-012	1.438272E-011	1	0.000000E+000
1	230.46305101	1.438272E-011	1.642722E-012	0	0.000000E+000
1	230.46577525	1.642722E-012	1.438272E-011	1	0.000000E+000
1	230.46595226	1.438272E-011	1.642722E-012	0	0.000000E+000
1	230.46595804	1.642722E-012	1.438272E-011	1	0.000000E+000
1	230.46615960	1.438272E-011	1.642722E-012	0	0.000000E+000
1	230.46897267	1.642722E-012	1.438272E-011	1	0.000000E+000
1	230.46899246	1.438272E-011	1.642722E-012	0	0.000000E+000
1	230.47008588	1.642722E-012	1.438272E-011	1	0.000000E+000
1	230.47058349	1.438272E-011	1.642722E-012	0	0.000000E+000
1	230.47242596	1.642722E-012	1.438272E-011	1	0.000000E+000
1	230.47255651	1.438272E-011	1.642722E-012	0	0.000000E+000
1	230.47299059	1.642722E-012	1.438272E-011	1	0.000000E+000
1	230.47312080	1.438272E-011	1.642722E-012	0	0.000000E+000
1	230.47346712	1.642722E-012	1.438272E-011	1	0.000000E+000
1	230.47355102	1.438272E-011	1.642722E-012	0	0.000000E+000
1	230.47554830	1.642722E-012	1.438272E-011	1	0.000000E+000
1	230.47560271	1.438272E-011	1.642722E-012	0	0.000000E+000
1	230.47754727	1.642722E-012	1.438272E-011	1	0.000000E+000
1	230.47771479	1.438272E-011	1.642722E-012	0	0.000000E+000
1	230.48162356	1.642722E-012	1.438272E-011	1	0.000000E+000
1	230.48176199	1.438272E-011	1.642722E-012	0	0.000000E+000
1	230.48646782	1.642722E-012	1.438272E-011	1	0.000000E+000
1	230.48651616	1.438272E-011	1.642722E-012	0	0.000000E+000
1	230.48720425	1.642722E-012	1.438272E-011	1	0.000000E+000
1	230.48733445	1.438272E-011	1.642722E-012	0	0.000000E+000
1	230.48893586	1.642722E-012	1.438272E-011	1	0.000000E+000
1	230.48920577	1.438272E-011	1.642722E-012	0	0.000000E+000
1	230.48941738	1.642722E-012	1.438272E-011	1	0.000000E+000
1	230.48954489	1.438272E-011	1.642722E-012	0	0.000000E+000
1	230.49131971	1.642722E-012	1.438272E-011	1	0.000000E+000
1	230.49177687	1.438272E-011	1.642722E-012	0	0.000000E+000
1	230.49200375	1.642722E-012	1.438272E-011	1	0.000000E+000
1	230.49215749	1.438272E-011	1.642722E-012	0	0.000000E+000
1	230.49218193	1.642722E-012	1.438272E-011	1	0.000000E+000
1	230.49235346	1.438272E-011	1.642722E-012	0	0.000000E+000
1	230.49366831	1.642722E-012	1.438272E-011	1	0.000000E+000
1	230.49370854	1.438272E-011	1.642722E-012	0	0.000000E+000
1	230.49471844	1.642722E-012	1.438272E-011	1	0.000000E+000
1	230.49485432	1.438272E-011	1.642722E-012	0	0.000000E+000
1	230.49548677	1.642722E-012	1.438272E-011	1	0.000000E+000
1	230.49577423	1.438272E-011	1.642722E-012	0	0.000000E+000
1	230.49611967	1.642722E-012	1.438272E-011	1	0.000000E+000
1	230.49618140	1.438272E-011	1.642722E-012	0	0.000000E+000
1	230.49747866	1.642722E-012	1.438272E-011	1	0.000000E+000
[truncated: 228,862 more chars]
